# Supplementary material for: Widespread Horizontal Gene Transfer Among Animal Viruses
Source: bioRxiv. 2024 Mar 26:2024.03.25.586562. Preprint. [Version 2] doi: 10.1101/2024.03.25.586562 (PMC11071296; doi:10.1101/2024.03.25.586562)
Supplement: Supplement 2 [file media-2.zip]

Archive with 4,001 entries (4,000 files):
- File2_Maps/
- __MACOSX/._File2_Maps
- File2_Maps/Parvo_zapornia4554_railbird_SRR7440517.gb
- File2_Maps/Parvo_myotis5809_batBidnaCU_SRR13494436.gb
- File2_Maps/Herpes_cyprinus21654_carpgutAllo_SRR6202418.gb
- File2_Maps/Adeno_bat33390_fecesMast_ERR1301500.gb
- File2_Maps/uParvo_cryptotermes_termiteRNA_XM_023847640_6349.gb
- __MACOSX/File2_Maps/._uParvo_cryptotermes_termiteRNA_XM_023847640_6349.gb
- File2_Maps/Adinto_eleutherobia11187_coralAG_SRR8486083.gb
- File2_Maps/uBaculo_drosophila6032_SRR8494448_6032.gb
- __MACOSX/File2_Maps/._uBaculo_drosophila6032_SRR8494448_6032.gb
- File2_Maps/uParvo_crocidura_shrewendogenized_DRR023333_5379.gb
- __MACOSX/File2_Maps/._uParvo_crocidura_shrewendogenized_DRR023333_5379.gb
- File2_Maps/uAdinto_synergus_moth_UCOK01018846_33978.gb
- File2_Maps/uAdoma_clathrolucina_clam_SRR13163262_4047.gb
- __MACOSX/File2_Maps/._uAdoma_clathrolucina_clam_SRR13163262_4047.gb
- File2_Maps/uAdeno_sarcophilus_fecesAt_SRR8048117_707.gb
- __MACOSX/File2_Maps/._uAdeno_sarcophilus_fecesAt_SRR8048117_707.gb
- File2_Maps/uMega_fungus_Run11s42_13700.gb
- __MACOSX/File2_Maps/._uMega_fungus_Run11s42_13700.gb
- File2_Maps/uMega_marine_ERR1726719_42334.gb
- __MACOSX/File2_Maps/._uMega_marine_ERR1726719_42334.gb
- File2_Maps/uParvo_apodemus_Run18s8_4190.gb
- __MACOSX/File2_Maps/._uParvo_apodemus_Run18s8_4190.gb
- File2_Maps/uPolyoma_wildbio_11641712540156_4822.gb
- __MACOSX/File2_Maps/._uPolyoma_wildbio_11641712540156_4822.gb
- File2_Maps/Cress_paraphelliactis4479_anemoneHeOma_SRR10567096.gb
- File2_Maps/refAdinto_ladona1001_dragonfly_BK011001.gb
- __MACOSX/File2_Maps/._refAdinto_ladona1001_dragonfly_BK011001.gb
- File2_Maps/uCress_procyon_raccoono_Run8s1_1192.gb
- __MACOSX/File2_Maps/._uCress_procyon_raccoono_Run8s1_1192.gb
- File2_Maps/uMeld_hydra_GBFD01001294_2068.gb
- File2_Maps/uAdinto_homo_hospital_SRR2565961_2231.gb
- File2_Maps/uMeld_proteromonas_flagellate_NGBS01001295_16827.gb
- __MACOSX/File2_Maps/._uMeld_proteromonas_flagellate_NGBS01001295_16827.gb
- File2_Maps/uHerpes_pan_EBV_ERR032959_9275.gb
- __MACOSX/File2_Maps/._uHerpes_pan_EBV_ERR032959_9275.gb
- File2_Maps/uMega_marine_ERR599023_17722.gb
- __MACOSX/File2_Maps/._uMega_marine_ERR599023_17722.gb
- File2_Maps/uParvo_zoobird_PolB_SRR10873829_6713.gb
- __MACOSX/File2_Maps/._uParvo_zoobird_PolB_SRR10873829_6713.gb
- File2_Maps/uMega_feces_ERR3179579_20104.gb
- __MACOSX/File2_Maps/._uMega_feces_ERR3179579_20104.gb
- File2_Maps/Parvo_wastewater2806s2_HelVsegment_ERR2322881.gb
- File2_Maps/uMeld_dictyostelium_slimemold_AAFI02000211_22439.gb
- File2_Maps/uMega_haemonchus_ERR3723971_182742.gb
- __MACOSX/File2_Maps/._uMega_haemonchus_ERR3723971_182742.gb
- File2_Maps/uMega_freshwater_SRR3990180_51983.gb
- __MACOSX/File2_Maps/._uMega_freshwater_SRR3990180_51983.gb
- File2_Maps/Parvo_larvivora5808_robinBidnaPNV_SRR10874854.gb
- File2_Maps/uParvo_zoobird_CyPr_SRR10874868_5461.gb
- File2_Maps/Papilloma_canis7640_dogsaliva_SRR13235302.gb
- File2_Maps/uAdinto_pimephales_minnow_JNCE01310190_17063.gb
- File2_Maps/uParvo_anser_goosebidnaPNV_SRR7287334_6996.gb
- __MACOSX/File2_Maps/._uParvo_anser_goosebidnaPNV_SRR7287334_6996.gb
- File2_Maps/uMega_homo_feces_SAMN01828420_20268.gb
- __MACOSX/File2_Maps/._uMega_homo_feces_SAMN01828420_20268.gb
- File2_Maps/uAdinto_oncorhynchus_PIPH01079952_13134.gb
- __MACOSX/File2_Maps/._uAdinto_oncorhynchus_PIPH01079952_13134.gb
- File2_Maps/refAdinto_pimephales1972_minnow_BK011009.gb
- __MACOSX/File2_Maps/._refAdinto_pimephales1972_minnow_BK011009.gb
- File2_Maps/uMega_sargassosea_SRR1230754_16733.gb
- __MACOSX/File2_Maps/._uMega_sargassosea_SRR1230754_16733.gb
- File2_Maps/Polyoma_takifugu3056_pufferfishLT_SRR12009743.gb
- File2_Maps/uAdinto_modiolus_mussel_MJUU01000291_42603.gb
- File2_Maps/uMega_feces_ERR2738454_19699a.gb
- __MACOSX/File2_Maps/._uMega_feces_ERR2738454_19699a.gb
- File2_Maps/uAdinto_tegillarca_clamAlpha_SRR10662764_12762.gb
- File2_Maps/uAdeno_chrysococcyx_cuckoo_ERR4083607_19239.gb
- __MACOSX/File2_Maps/._uAdeno_chrysococcyx_cuckoo_ERR4083607_19239.gb
- File2_Maps/Parvo_martes4671_minkfeces_SRR7286035.gb
- File2_Maps/uMeld_mussula_fungusHelPolendogenized_SRR5802732_48813.gb
- File2_Maps/uAdinto_steinernema_nematode_AZBV01050018_3935.gb
- __MACOSX/File2_Maps/._uAdinto_steinernema_nematode_AZBV01050018_3935.gb
- File2_Maps/uMega_marinesediment_SRR3715733_35085.gb
- __MACOSX/File2_Maps/._uMega_marinesediment_SRR3715733_35085.gb
- File2_Maps/uParvo_nephila_Bidna_SRR5139320_6595.gb
- __MACOSX/File2_Maps/._uParvo_nephila_Bidna_SRR5139320_6595.gb
- File2_Maps/uAnello_felis_cata_Run20s5_2116.gb
- __MACOSX/File2_Maps/._uAnello_felis_cata_Run20s5_2116.gb
- File2_Maps/uTailtoma_marine_TailTentoPy_SRR403790_2286.gb
- __MACOSX/File2_Maps/._uTailtoma_marine_TailTentoPy_SRR403790_2286.gb
- File2_Maps/uAdinto_mamestra_moth_NDFZ01002988_22417.gb
- File2_Maps/uParvo_zoobird_PolB_SRR10874791_6774.gb
- __MACOSX/File2_Maps/._uParvo_zoobird_PolB_SRR10874791_6774.gb
- File2_Maps/uMeld_homo_fecesAdoxophyeslike_SRR1779378_2830.gb
- __MACOSX/File2_Maps/._uMeld_homo_fecesAdoxophyeslike_SRR1779378_2830.gb
- File2_Maps/uPapilloma_sousa_dolphin2_QWLN02014435_7722.gb
- __MACOSX/File2_Maps/._uPapilloma_sousa_dolphin2_QWLN02014435_7722.gb
- File2_Maps/Adinto_erysiphe18804_ascomyceteBI_SRR10956459.gb
- File2_Maps/uAdeno_duck_ERR5003378_37363.gb
- __MACOSX/File2_Maps/._uAdeno_duck_ERR5003378_37363.gb
- File2_Maps/refAdinto_drosophila6849_fly3_MT496849.gb
- __MACOSX/File2_Maps/._refAdinto_drosophila6849_fly3_MT496849.gb
- File2_Maps/Pox_rattus41634_pneumocystislung_SRR11794286.gb
- File2_Maps/uParvo_pallasea_amphipod_GERJ01037006_2964.gb
- __MACOSX/File2_Maps/._uParvo_pallasea_amphipod_GERJ01037006_2964.gb
- File2_Maps/refMeld_physarum0029_slimemold_BK012052.gb
- __MACOSX/File2_Maps/._refMeld_physarum0029_slimemold_BK012052.gb
- File2_Maps/uParvo_oedothorax_BidnaRep_SRR13225184_4321.gb
- __MACOSX/File2_Maps/._uParvo_oedothorax_BidnaRep_SRR13225184_4321.gb
- File2_Maps/Spiretro_marine7064_tdfuego_SRR403790.gb
- File2_Maps/uMeld_macaca_feces_ERR2136672_9030.gb
- __MACOSX/File2_Maps/._uMeld_macaca_feces_ERR2136672_9030.gb
- File2_Maps/uPhage_homo_gut_ERR4623445_15918.gb
- File2_Maps/Parvo_chalinolobus5362s2_batBidnaCU_SRR12232773.gb
- File2_Maps/Polyoma_odontophorus5057_quail_SRR9946997.gb
- File2_Maps/uAdinto_stegodyphus_spiderendogenized_AZAQ01041753_17898.gb
- File2_Maps/uAdoma_tegillarca_endogenized_SRR12897664_11484.gb
- __MACOSX/File2_Maps/._uAdoma_tegillarca_endogenized_SRR12897664_11484.gb
- File2_Maps/uAdinto_mustela_ferret_SRR085103_3054.gb
- __MACOSX/File2_Maps/._uAdinto_mustela_ferret_SRR085103_3054.gb
- File2_Maps/uParvo_zoobird_PolB_SRR10873473_6692.gb
- __MACOSX/File2_Maps/._uParvo_zoobird_PolB_SRR10873473_6692.gb
- File2_Maps/uParvo_crocidura_shrewBidna_DRR023333_3420.gb
- __MACOSX/File2_Maps/._uParvo_crocidura_shrewBidna_DRR023333_3420.gb
- File2_Maps/uAdabsco_betta_RNA_SRR18098742_4691.gb
- __MACOSX/File2_Maps/._uAdabsco_betta_RNA_SRR18098742_4691.gb
- File2_Maps/Parvo_saxicola5006a_chatCah_SRR10874380.gb
- File2_Maps/uParvo_homo_respiratory_SRR7963132_1936.gb
- __MACOSX/File2_Maps/._uParvo_homo_respiratory_SRR7963132_1936.gb
- File2_Maps/uAdoma_tetrastemma_ribbonwormendogenizedXen_SRR12246766_7634.gb
- __MACOSX/File2_Maps/._uAdoma_tetrastemma_ribbonwormendogenizedXen_SRR12246766_7634.gb
- File2_Maps/uMega_marine_ERR1726701_86538.gb
- __MACOSX/File2_Maps/._uMega_marine_ERR1726701_86538.gb
- File2_Maps/uCress_bos_cowanelloassociated_Run3s11_1916.gb
- __MACOSX/File2_Maps/._uCress_bos_cowanelloassociated_Run3s11_1916.gb
- File2_Maps/Adoma_ctena5353_clamgillXenRess_SRR13163258.gb
- File2_Maps/Papilloma_podarcis8670_lizard_SRR13999910.gb
- File2_Maps/uAdinto_sewage_DRR046817_10237.gb
- __MACOSX/File2_Maps/._uAdinto_sewage_DRR046817_10237.gb
- File2_Maps/Papilloma_homo7334_hospitalfecesGamma_SRR2565980.gb
- File2_Maps/uMeld_acytostelium_S1H_FLTD01001901_17093.gb
- __MACOSX/File2_Maps/._uMeld_acytostelium_S1H_FLTD01001901_17093.gb
- File2_Maps/uMega_saltlake_SRR490135_45067.gb
- __MACOSX/File2_Maps/._uMega_saltlake_SRR490135_45067.gb
- File2_Maps/uParvo_smelt_gut_SRR6727992_3490.gb
- __MACOSX/File2_Maps/._uParvo_smelt_gut_SRR6727992_3490.gb
- File2_Maps/uAdinto_parasteatoda_housespider_SRR891585_11646.gb
- File2_Maps/uAdinto_cassiopea_jellyfish_OLMO01052645_57992.gb
- File2_Maps/Parvo_tarsiger4849_bluetailfeces_SRR10873733.gb
- File2_Maps/uParvo_thrush_BidnaPNV_SRR10874878_7163.gb
- __MACOSX/File2_Maps/._uParvo_thrush_BidnaPNV_SRR10874878_7163.gb
- File2_Maps/Parvo_apodemus6129_mouseBidnaPNV_Run18s7.gb
- File2_Maps/uPapilloma_myotis_batfeces_4612_4636.gb
- __MACOSX/File2_Maps/._uPapilloma_myotis_batfeces_4612_4636.gb
- File2_Maps/uMega_ratfeces_ERR984476_10532.gb
- __MACOSX/File2_Maps/._uMega_ratfeces_ERR984476_10532.gb
- File2_Maps/uMega_marine_ERR2098410_33361.gb
- File2_Maps/uParvo_pardosa_spider_SRR9107650_6280.gb
- __MACOSX/File2_Maps/._uParvo_pardosa_spider_SRR9107650_6280.gb
- File2_Maps/uParvo_chalinolobus_batfecesCressRep_SRR12232783_3625.gb
- __MACOSX/File2_Maps/._uParvo_chalinolobus_batfecesCressRep_SRR12232783_3625.gb
- File2_Maps/refAdoma_ruditapes6286_clamXenPa_BK012040.gb
- __MACOSX/File2_Maps/._refAdoma_ruditapes6286_clamXenPa_BK012040.gb
- File2_Maps/uHerpes_nomascus_EBV_SRR10075412_128239.gb
- __MACOSX/File2_Maps/._uHerpes_nomascus_EBV_SRR10075412_128239.gb
- File2_Maps/Anello_mus2574_mouse_Run18s13.gb
- File2_Maps/Spiretro_haliotis9023_abalone_SRR5082319.gb
- File2_Maps/uSpiretro_sideria_coralRNA_SRR12454619_11660.gb
- __MACOSX/File2_Maps/._uSpiretro_sideria_coralRNA_SRR12454619_11660.gb
- File2_Maps/uAdoma_sparus_fish_ERR4832963_7540.gb
- __MACOSX/File2_Maps/._uAdoma_sparus_fish_ERR4832963_7540.gb
- File2_Maps/uParvo_environmental_ERR2098391_4738.gb
- __MACOSX/File2_Maps/._uParvo_environmental_ERR2098391_4738.gb
- File2_Maps/uAdinto_homo_feces_SRR12791997_3197.gb
- __MACOSX/File2_Maps/._uAdinto_homo_feces_SRR12791997_3197.gb
- File2_Maps/Parvo_chalinolobus5362s1_batBidnaPNV_SRR12232773.gb
- File2_Maps/uAdinto_hydra_ABRM01017660_16360.gb
- __MACOSX/File2_Maps/._uAdinto_hydra_ABRM01017660_16360.gb
- File2_Maps/uAdinto_sinocyclocheilus_cyprinidfish_LAVF01096556_17795.gb
- __MACOSX/File2_Maps/._uAdinto_sinocyclocheilus_cyprinidfish_LAVF01096556_17795.gb
- File2_Maps/Polyoma_myotis5271a_batfecesCah_SRR13494437.gb
- File2_Maps/Adoma_loripes8193_clamgillXenRess_SRR13163270.gb
- File2_Maps/uParvo_saccoglossus_endogenized_ACQM01065612_7970.gb
- __MACOSX/File2_Maps/._uParvo_saccoglossus_endogenized_ACQM01065612_7970.gb
- File2_Maps/uMega_marine_SRR8168149_115628.gb
- __MACOSX/File2_Maps/._uMega_marine_SRR8168149_115628.gb
- File2_Maps/refAdinto_diachasma7305_waspendogenized_LDKA01017305.gb
- __MACOSX/File2_Maps/._refAdinto_diachasma7305_waspendogenized_LDKA01017305.gb
- File2_Maps/uParvo_homo_feces_SRR1804338_3175.gb
- __MACOSX/File2_Maps/._uParvo_homo_feces_SRR1804338_3175.gb
- File2_Maps/Parvo_apodemus5161_mouseCressrep_Run18s7.gb
- File2_Maps/uAdinto_nephila_SRR5139337_11314.gb
- __MACOSX/File2_Maps/._uAdinto_nephila_SRR5139337_11314.gb
- File2_Maps/uPolyoma_canis_ancientbone_ERR8764817_5197.gb
- __MACOSX/File2_Maps/._uPolyoma_canis_ancientbone_ERR8764817_5197.gb
- File2_Maps/uParvo_zoobird_PolB_SRR10874829_6274.gb
- __MACOSX/File2_Maps/._uParvo_zoobird_PolB_SRR10874829_6274.gb
- File2_Maps/uCress_apodemus_AnelloAssociatedRep_Run18s9_1235.gb
- __MACOSX/File2_Maps/._uCress_apodemus_AnelloAssociatedRep_Run18s9_1235.gb
- File2_Maps/refAdinto_strongylocentrotus0195_seaurchinendogenized_BK011011.gb
- __MACOSX/File2_Maps/._refAdinto_strongylocentrotus0195_seaurchinendogenized_BK011011.gb
- File2_Maps/uMega_freshwater_SRR3184736_36868.gb
- __MACOSX/File2_Maps/._uMega_freshwater_SRR3184736_36868.gb
- File2_Maps/Parvo_myotis6593_batfeces_SRR13494363.gb
- File2_Maps/uAdinto_pristionchus_SRR546099_14297.gb
- __MACOSX/File2_Maps/._uAdinto_pristionchus_SRR546099_14297.gb
- File2_Maps/uMega_feces_ERR3179579_26698.gb
- __MACOSX/File2_Maps/._uMega_feces_ERR3179579_26698.gb
- File2_Maps/Parvo_ficedula5138s1_flycatcherBidnaPN_SRR10873771.gb
- File2_Maps/Anello_molossus2401_batfeces3_SRR4201715.gb
- File2_Maps/uParvo_eptesicus_batendogenized_ALEH01095822_77468.gb
- File2_Maps/uRetro_homo_feces_SRR8240783_5217.gb
- File2_Maps/Tombicorna_soil7041_miswitchgrass_SRR5413693.gb
- File2_Maps/Nido_silurus29643_catfishgill_SRR12184956.gb
- File2_Maps/uAdinto_hydra_ABRM01007812_25233.gb
- File2_Maps/uParvo_lutraria_clam_SRR9265029_6870.gb
- __MACOSX/File2_Maps/._uParvo_lutraria_clam_SRR9265029_6870.gb
- File2_Maps/uSpiretro_drosophila_RNA_SRR11959320_8745.gb
- __MACOSX/File2_Maps/._uSpiretro_drosophila_RNA_SRR11959320_8745.gb
- File2_Maps/Parvo_tarsiger4314_bluetailfeces_SRR10874909.gb
- File2_Maps/Polyoma_sarcophilus5240_devilfeces_SRR8048111.gb
- File2_Maps/uMega_sargassosea_SRR1230754_20020.gb
- __MACOSX/File2_Maps/._uMega_sargassosea_SRR1230754_20020.gb
- File2_Maps/uAnello_homo_Run1s14_3787.gb
- __MACOSX/File2_Maps/._uAnello_homo_Run1s14_3787.gb
- File2_Maps/Parvo_ordospora4990_fungus_SRR9597069.gb
- File2_Maps/uMega_marine_SRR5213598_125259.gb
- __MACOSX/File2_Maps/._uMega_marine_SRR5213598_125259.gb
- File2_Maps/Parvo_mus6707_BidnaPNV_SRR9703267.gb
- File2_Maps/Spiretro_drosophila8663_cellculture_SRR11959319.gb
- File2_Maps/Papilloma_rhincodon2122_whaleshark_SRR1521199.gb
- File2_Maps/uAdinto_mustela_ferret_SRR085103_3809.gb
- __MACOSX/File2_Maps/._uAdinto_mustela_ferret_SRR085103_3809.gb
- File2_Maps/uAdinto_estuarysediment_ERR688353_17206.gb
- __MACOSX/File2_Maps/._uAdinto_estuarysediment_ERR688353_17206.gb
- File2_Maps/uAdinto_drosophila_SRR9997928_13290.gb
- __MACOSX/File2_Maps/._uAdinto_drosophila_SRR9997928_13290.gb
- File2_Maps/Parvo_emberiza6660_buntingBidnaPNV_SRR12717917.gb
- File2_Maps/uParvo_zoobird_BidnaPNV_SRR10874863_6567.gb
- __MACOSX/File2_Maps/._uParvo_zoobird_BidnaPNV_SRR10874863_6567.gb
- File2_Maps/Parvo_mus6969_BidnaPNV_SRR9703267.gb
- File2_Maps/uAnello_felis_catc_Run20s5_2141.gb
- __MACOSX/File2_Maps/._uAnello_felis_catc_Run20s5_2141.gb
- File2_Maps/uAdeno_wildbio_11641712540051_37839.gb
- __MACOSX/File2_Maps/._uAdeno_wildbio_11641712540051_37839.gb
- File2_Maps/uMega_homo_ERR3179674_19699.gb
- __MACOSX/File2_Maps/._uMega_homo_ERR3179674_19699.gb
- File2_Maps/Polyoma_pheidole4948_antCah_SRR5642301.gb
- File2_Maps/uMeld_homo_uvig_558345.gb
- File2_Maps/Polyoma_myotis5169a_batfecesCah_SRR13494270.gb
- File2_Maps/Anello_homo2917_TorqueTeno2_Run17s2.gb
- File2_Maps/uParvo_egretta_egretfeces_SRR7288010_5618.gb
- __MACOSX/File2_Maps/._uParvo_egretta_egretfeces_SRR7288010_5618.gb
- File2_Maps/uPolyoma_oedothorax_spider_SRR13225184_5254.gb
- __MACOSX/File2_Maps/._uPolyoma_oedothorax_spider_SRR13225184_5254.gb
- File2_Maps/uAdinto_arthropod_AFPQ02002603_11539.gb
- __MACOSX/File2_Maps/._uAdinto_arthropod_AFPQ02002603_11539.gb
- File2_Maps/uMega_sargassosea_SRR1230754_17084.gb
- __MACOSX/File2_Maps/._uMega_sargassosea_SRR1230754_17084.gb
- File2_Maps/uCress_platythoa_anemoneE1_SRR11206913_2869.gb
- __MACOSX/File2_Maps/._uCress_platythoa_anemoneE1_SRR11206913_2869.gb
- File2_Maps/refAdoma_oreochromis2_tilapia4096AdPa_BK010892.gb
- __MACOSX/File2_Maps/._refAdoma_oreochromis2_tilapia4096AdPa_BK010892.gb
- File2_Maps/uParvo_wolfspider_BidnaZftr_SRR7186263_3396.gb
- __MACOSX/File2_Maps/._uParvo_wolfspider_BidnaZftr_SRR7186263_3396.gb
- File2_Maps/Parvo_lutraria6957_clamCah_SRR9265030.gb
- File2_Maps/Parvo_phoenicurus12233s2_redstartBidnaCUsegment_SRR10874872.gb
- File2_Maps/uAdinto_marine_RNA_ERR1711965_10081.gb
- __MACOSX/File2_Maps/._uAdinto_marine_RNA_ERR1711965_10081.gb
- File2_Maps/Papilloma_sparus5907_bream_ERR661958.gb
- File2_Maps/uMega_haemonchus_ERR3723966_105537.gb
- __MACOSX/File2_Maps/._uMega_haemonchus_ERR3723966_105537.gb
- File2_Maps/uAdinto_megastigmus_waspRNA_GCPB01002833_13305.gb
- File2_Maps/uRetro_stegodyphus_spider_AZAQ01114673_22523.gb
- __MACOSX/File2_Maps/._uRetro_stegodyphus_spider_AZAQ01114673_22523.gb
- File2_Maps/uAnello_homo_Run4s20_3187.gb
- __MACOSX/File2_Maps/._uAnello_homo_Run4s20_3187.gb
- File2_Maps/Papilloma_canis7703_perudog_SRR13376374.gb
- File2_Maps/Mald_hydrothermal13693_HexPentHel_SRR6311221.gb
- __MACOSX/File2_Maps/._Mald_hydrothermal13693_HexPentHel_SRR6311221.gb
- File2_Maps/Adinto_sediment12437_loganriverBA_ERR688343.gb
- File2_Maps/uPox_wildbio_32001806570103_41105.gb
- __MACOSX/File2_Maps/._uPox_wildbio_32001806570103_41105.gb
- File2_Maps/uMega_homo_earmicrobiome_SAMN00085260_220574.gb
- __MACOSX/File2_Maps/._uMega_homo_earmicrobiome_SAMN00085260_220574.gb
- File2_Maps/uMeld_physarum_ATCM03051578_30687.gb
- File2_Maps/uMega_homo_ear_SRS056699_51504.gb
- __MACOSX/File2_Maps/._uMega_homo_ear_SRS056699_51504.gb
- File2_Maps/Parvo_ficedula5006_flycatcherCah_SRR10873771.gb
- File2_Maps/Parvo_calliope4249_rubythroat_SRR10875082.gb
- File2_Maps/uAdinto_heliothis_moth_NWSH01002314_67160.gb
- File2_Maps/uAdoma_abalone_RNA_GEDJ01007970_713.gb
- __MACOSX/File2_Maps/._uAdoma_abalone_RNA_GEDJ01007970_713.gb
- File2_Maps/Polyoma_marmota5353_skin_ERR3299082.gb
- File2_Maps/refAdinto_mytilus8987_mussel_BK011005.gb
- __MACOSX/File2_Maps/._refAdinto_mytilus8987_mussel_BK011005.gb
- File2_Maps/uAdinto_astyanax_cavefishRNA_GFIE01023086_13396.gb
- __MACOSX/File2_Maps/._uAdinto_astyanax_cavefishRNA_GFIE01023086_13396.gb
- File2_Maps/uParvo_ichthyophonus_protistendogenized_NAOQ01000282_94872.gb
- File2_Maps/Parvo_grus5942_cranefeces_SRR10874283.gb
- File2_Maps/uSpiretro_wildbio_11641712540023_5996.gb
- __MACOSX/File2_Maps/._uSpiretro_wildbio_11641712540023_5996.gb
- File2_Maps/uMeld_petrosia_sponge_SRR8584796_11173.gb
- __MACOSX/File2_Maps/._uMeld_petrosia_sponge_SRR8584796_11173.gb
- File2_Maps/Parvo_ficedula6881_flycatcherBidnaPNV_SRR10873771.gb
- File2_Maps/uPapilloma_oreolalax_toadRNA_SRR6265748_3073.gb
- __MACOSX/File2_Maps/._uPapilloma_oreolalax_toadRNA_SRR6265748_3073.gb
- File2_Maps/uAdeno_wildbio_22001801632192_41920.gb
[truncated: 3,701 more entries]
