# Supplementary material for: Widespread Horizontal Gene Transfer Among Animal Viruses
Source: bioRxiv. 2024 Mar 26:2024.03.25.586562. Preprint. [Version 2] doi: 10.1101/2024.03.25.586562 (PMC11071296; doi:10.1101/2024.03.25.586562)
Supplement: Supplement 2 [file media-2.zip › File2_Maps/Parvo_zapornia4554_railbird_SRR7440517.gb]

LOCUS       Parvo4554               4554 bp    DNA     linear       10-NOV-2023
DEFINITION  [label=nearest existing NCBI txid535600].
ACCESSION   
VERSION
DBLINK      BioProject: PRJNA433412
            BioSample: SAMN09476441
            Sequence Read Archive: SRR7440517
KEYWORDS    .
SOURCE      Parvovirus zapornia4554
  ORGANISM  Parvovirus zapornia4554
            Unclassified.
REFERENCE   1  (bases 1 to 4554)
  AUTHORS   Buck,C.B., Welch,N., Belford,A., Varsani,A., Pastrana,D.V.,
            Tisza,M.J. and Starrett,G.J.
  TITLE     Widespread Horizontal Gene Transfer Among Animal Viruses
  JOURNAL   Unpublished
REFERENCE   2  (bases 1 to 4554)
  AUTHORS   Buck,C.B. and Tisza,M.J.
  TITLE     Direct Submission
  JOURNAL   Submitted (10-NOV-2023) Lab of Cellular Oncology, National Cancer
            Institute, Building 37 Room 4118, Bethesda, MD 20892, USA
COMMENT     ##Assembly-Data-START##
            Assembly Method       :: Megahit v1.2.9
            Assembly Name         :: Parvo4554
            Coverage              :: 17x
            Sequencing Technology :: Illumina
            ##Assembly-Data-END##
FEATURES             Location/Qualifiers
     source          1..4554
                     /organism="Parvovirus zapornia4554"
                     /mol_type="genomic DNA"
                     /isolate="railbird"
                     /isolation_source="Zapornia atra"
                     /note="railbird"
     CDS             226..564
                     /codon_start=1
                     /product="NSw"
                     /translation="MPGGKDYRKWYAMRKRLQQEGKWRGKDQPTHSVPEQEEGEPEAK
                     RPATTEGEPETPISPEEEDRITEPSGGSAETPDSLPPLEEPPTAEGTWQDTVVEGSRS
                     SLGSNQIANC"
     CDS             498..932
                     /codon_start=1
                     /product="NSw2"
                     /translation="MAGYGGGGFSVLAWVKSDSQLLKNINDPDSIGRIRRQLLNDFCT
                     LLAVRWSMDVSITRINDNDYAYGVNTRFAVSPTTIRNAIGGLTNHVDFLKGQANNTAD
                     QLAEFKLCKEKWNVPESVTEGYSGWGQEAPAETSLSFKRKRT"
     CDS             824..2800
                     /codon_start=1
                     /product="NS1"
                     /translation="MQGEMERTGVGYRGLLWLGSRGTSGDITIVQAKAYLVEKDYTPR
                     TRDELDAFDSLENMKQYVCGIFQICDPQGSPVEDATTYAMLFNNVLVADNWLASGECN
                     RDGIFHVHCLIKTGARPDSVRRSILSCWDGLLRCGPFWDFCKIGSTLDCIKLQRCHKP
                     SSMAAYIAKNPIWIMASTDRYLQWTVDLRAHGRCDRFVDPPTQPTPTKPDDMHEMTRE
                     FVNTIIENNCKSTEDLMKANPSLVAKYLHRPGLDQVIKNCLTFVKSTSAAWQLSMYEK
                     YDPDPTCIHQILLHQGIQPSSWDPDFYMWITKKHTKKNTFVIQGPSNTGKSAFIAGLK
                     AIIPWGEIVNTQTFMFEDVPGNIIAVWEEPLCGPEQAEKLKQLMEGMTTSIPIKFKKP
                     LMLPRTPIIITTNHNLWRYCSQEEDAFKNRMFWFHFEHDPKQPYLPRTTEYSCECGFC
                     KGSRGRADAGGPAGIASVPGAEQSVLAWERGALRAVSERDVGSGSMSAGAGSSSHGQS
                     RTPESSGEPSICAATSGVSRSASASAQQHIGRFRILRTVGSKRGATARSDEQHVEPHE
                     HRSGDGINPDGTGSHGSDASVRERRQSSGTPASQSRDSPQMVSISHEKNQPQVPSKKA
                     RMARQMDPKIKLPLFIPNKQNWQEYLSYLYHIYG"
     CDS             2073..2726
                     /codon_start=1
                     /product="NSy"
                     /translation="MPLKIVCSGFISNMTQNNLIFLELLNIAANAAFAKEAAAARMLA
                     AQQALQACREQNNPFLPGNAGPFGPSRNAMWGPDPCQPELEAAHTANQELLKAAENQV
                     SAPQPQELAGALAPQLSSTSDGSGSFEPWAASEALPLDQMNNMWSPMSIDQVMESIQM
                     ELEAMGAMQAFESDDNPLERLHRNLVILHKWCPFPMKKTNLRFLPKKLEWLGKWTPK"
     CDS             2793..4319
                     /codon_start=1
                     /product="VP"
                     /translation="MADWSIKNCYIAYIENDLYTMPQDSLASVKAGDSTATGWHTIPN
                     MLWRHFCTNKQWSKLVIENQAYSLVGYDINIFNMIPIQEILSIQRTNYFNAFNNCVYA
                     WGYQDKHYETTWETWTDQWNYNPNLAWREGVRPQRSGLDHIIRYTLPKYKYRFPNIRA
                     FSDDTWANTLETGAGKGVYPEQNGTFTMIPSGVLWSPLYDPDSLLELRPGKNSISFTW
                     NVHPTDADKWFNLDQIYSWNPYVPSGPSLYDIWNDTAAARFNKLTNEDDPDVLQSQRE
                     QGQTYYDYTWPDYSMLPVAPVGWFWKEIQNTIIKKKDSNTEFVTAQPFAQFPGTESEL
                     LKYPPAQCFLKLVPLVDKNGTQIPCSAQICIQTNLRLKVKKRESALFAPTWGPFSYRA
                     LYTAREQDVQMRPSMVRYRTAGMRRGWVNCQDTSGTSINRYHPRETPYSDNAVVTDIP
                     KGPTRSNKLEITFDPMNLQRTVIGPEHPPPTKPRQRLYPDLTKLPTSDMDYETQIRNA
                     "
ORIGIN      
        1 gcacagcaca cgcttgctta tatggagtag gaaagccaca accccgcccc ctgggcggcg
       61 ctcgggcgct taacagtgtg aaacgtttac gcgctacgcg cgcgtcactg gcgctccgag
      121 cgccgcccag ggggcgtggt tgtggctttc ctactccata taagcaagcg tgtgctgtgc
      181 tgtggttgtg gttgtgggtg tgagaggaca ccgagtatca caggtatgcc agggggaaag
      241 gactacagga agtggtatgc aatgcggaag agattgcaac aagagggcaa gtggaggggc
      301 aaagatcaac ctactcactc tgtgcccgaa caggaggagg gagaacccga agccaagaga
      361 cccgcaacca ccgaaggaga accggagact ccgatctcac cagaggagga ggatagaatc
      421 accgaaccca gtggaggatc agcggaaaca cccgattcac tgcctccact agaggaacca
      481 ccgactgctg aaggtacatg gcaggatacg gtggtggagg gttctcggtc ctcgcttggg
      541 tcaaatcaga tagccaattg ttaaagaata tcaatgatcc cgattcaatt ggccgtatac
      601 gtagacaatt gcttaatgac ttctgtactc ttttggccgt cagatggtca atggatgttt
      661 caatcactag aattaatgat aatgactacg cctacggtgt taatacacgt ttcgcagttt
      721 cgcctacaac catccgaaac gcaatcggag gattaactaa tcatgttgat ttccttaaag
      781 gacaggctaa taacacagct gatcaattag cagaatttaa attatgcaag gagaaatgga
      841 acgtaccgga gtcggttacc gagggttact ctggttgggg tcaagaggca ccagcggaga
      901 catcactatc gttcaagcga aagcgtacct agtcgaaaag gactatacgc ctcgcactcg
      961 tgacgagctg gatgccttcg actcactgga gaatatgaag cagtacgtct gcggcatctt
     1021 ccagatatgc gatcctcaag ggtcaccagt ggaagatgct acaacctatg ctatgttatt
     1081 caataatgtt cttgttgctg ataattggct tgcgtcggga gaatgtaacc gcgacgggat
     1141 attccatgtt cactgtttaa taaagaccgg agccagacca gactctgtcc gtagatctat
     1201 tctgtcgtgc tgggatggtc tgctgcgctg cggtcccttt tgggactttt gtaaaattgg
     1261 ctccaccctg gattgcatca aactccagag gtgtcacaaa ccatcaagca tggcagcata
     1321 catcgccaaa aatcccatat ggatcatggc aagcacagac agatatctac aatggacagt
     1381 tgatctgaga gctcacggtc ggtgtgatag gtttgtggat ccccccaccc aacccacccc
     1441 cacaaaacct gatgatatgc atgaaatgac acgtgaattc gttaacacaa ttatcgaaaa
     1501 taattgcaaa tcaactgagg atttaatgaa agcaaatcct agtctagtcg ctaaatattt
     1561 acacagacca ggtttagatc aggtaatcaa aaattgttta accttcgtta aatcaacatc
     1621 agctgcttgg caactgagta tgtatgaaaa atacgatcct gatccaacat gcattcatca
     1681 gatcttactc caccaaggca ttcaacctag ttcatgggat cctgattttt atatgtggat
     1741 cactaaaaag catactaaaa aaaacacatt cgttattcaa ggtcccagta acacaggtaa
     1801 gtctgctttc atcgcagggc tcaaagcaat cataccatgg ggtgaaatag ttaatacaca
     1861 aacattcatg tttgaagatg ttcctggcaa cattatcgct gtttgggaag aaccactttg
     1921 cggacctgaa caagcagaaa aattgaaaca attaatggaa ggaatgacta catccattcc
     1981 aatcaaattc aaaaaaccac taatgttacc aagaacacca atcataatta ctaccaatca
     2041 taacctctgg cgctactgca gccaagagga ggatgccttt aaaaatcgta tgttctggtt
     2101 tcatttcgaa catgacccaa aacaacctta tcttcctaga actactgaat atagctgcga
     2161 atgcggcttt tgcaaaggaa gccgcggccg cgcggatgct ggcggcccag caggcattgc
     2221 aagcgtgccg ggagcagaac aatccgttct tgcctgggaa cgcggggccc ttcgggccgt
     2281 ctcggaacgc gatgtggggt ccggatccat gtcagccgga gctggaagca gctcacacgg
     2341 ccaatcaaga actcctgaaa gcagcggaga accaagtatc tgcgccgcaa cctcaggagt
     2401 tagcaggagc gctagcgcct cagctcagca gcacatcgga cggttcagga tccttcgaac
     2461 cgtgggcagc aagcgaggcg ctaccgctag atcagatgaa caacatgtgg agccccatga
     2521 gcatagatca ggtgatggaa tcaatccaga tggaactgga agccatggga gcgatgcaag
     2581 cgttcgagag cgacgacaat cctctggaac gcctgcatcg caatctcgtg attctccaca
     2641 aatggtgtcc atttcccatg aaaaaaacca acctcaggtt ccttccaaaa aagctcgaat
     2701 ggctaggcaa atggacccca aaataaaact acctttgttt attcccaata aacagaattg
     2761 gcaagaatac ctaagctacc tataccacat ctatggctga ttggagtatc aagaattgct
     2821 acattgccta tattgaaaat gatctatata caatgccgca agattcatta gcatctgtaa
     2881 aagccggtga ttccacagct acaggatggc atactatacc aaatatgtta tggagacatt
     2941 tctgtaccaa taaacaatgg agcaaactag taatcgaaaa tcaagcctat tcattagtag
     3001 gatatgatat aaatatcttc aatatgattc caattcaaga aatcctatcc atacaacgta
     3061 ccaattattt caatgcattc aacaactgcg tttacgcatg gggatatcaa gacaaacact
     3121 atgaaacaac atgggaaaca tggacagatc aatggaatta taatccgaac ctagcttgga
     3181 gagaaggtgt tagaccacaa agaagtggat tagaccacat aatccgttac acattaccta
     3241 aatacaaata tcgttttccc aatatcagag cattctcaga tgatacatgg gcaaatacat
     3301 tagaaacagg agcaggtaaa ggtgtttatc ctgaacaaaa cggcacattt acaatgattc
     3361 catctggtgt attatggtca ccattatatg atccagacag tttattagaa ttacgaccag
     3421 gtaaaaacag tatatcattt acctggaatg ttcaccctac cgatgcagac aaatggttta
     3481 atttagatca aatctattcc tggaatccgt atgtaccatc tggaccatca ttatatgaca
     3541 tatggaatga tactgcagct gctagattca acaaattaac aaatgaggat gatcctgatg
     3601 ttctacaatc acaaagagaa caaggacaaa catattatga ttacacatgg ccagattatt
     3661 caatgttacc agttgcacct gtaggatggt tttggaagga aatccaaaat acaataataa
     3721 agaagaaaga cagcaacact gaattcgtca cagcacaacc atttgcacaa tttccaggca
     3781 cagaaagtga attattaaaa tatccacctg cacaatgctt tctcaaatta gtaccgctcg
     3841 tcgataaaaa cggaacacaa attccatgta gtgctcaaat atgcatacaa acaaatttac
     3901 gcctcaaagt caaaaaacgt gaatccgcat tattcgcacc tacatgggga ccatttagtt
     3961 accgagcatt atacacagcc agagaacaag atgttcaaat gagaccatct atggtaagat
     4021 acagaacagc aggtatgaga agaggctggg taaattgcca agatacatca ggaacatcaa
     4081 tcaacagata tcatccaaga gaaacaccat acagtgataa tgcagttgtc acagacattc
     4141 caaaaggtcc aaccagatcc aataaactcg aaatcacctt tgatccaatg aacctacaaa
     4201 gaacggtgat tggaccagaa catcctcctc caacaaagcc tcgtcaaaga ttatacccag
     4261 accttactaa actgccaaca tctgatatgg attatgaaac gcaaatcaga aatgcctgag
     4321 tcattcacaa tcacaaccac acacacagtg agttggaaca ctcacctcgc cgcgggggca
     4381 gggcatattg cgtcacggcc cagcagtgtg ccgaccagca tccgttaacg ttaactgtac
     4441 agcgcggatg ctggtcggca cactgctggg ccgtgacgca atatgccctg cccccgcggc
     4501 gaggtgagtg ttccaactca ctgtgtgtgt ggttgtgatt gtgaatgact cagg
//
