# Supplementary material for: Widespread Horizontal Gene Transfer Among Animal Viruses
Source: bioRxiv. 2024 Mar 26:2024.03.25.586562. Preprint. [Version 2] doi: 10.1101/2024.03.25.586562 (PMC11071296; doi:10.1101/2024.03.25.586562)
Supplement: Supplement 2 [file media-2.zip › File2_Maps/Parvo_myotis5809_batBidnaCU_SRR13494436.gb]

LOCUS       Parvo5809               5819 bp    DNA     linear       10-NOV-2023
DEFINITION  [label=nearest existing NCBI txid535600].
ACCESSION   
VERSION
DBLINK      BioProject: PRJNA693645
            BioSample: SAMN17393118
            Sequence Read Archive: SRR13494436
KEYWORDS    .
SOURCE      Parvovirus myotis5809
  ORGANISM  Parvovirus myotis5809
            Unclassified.
REFERENCE   1  (bases 1 to 5819)
  AUTHORS   Buck,C.B., Welch,N., Belford,A., Varsani,A., Pastrana,D.V.,
            Tisza,M.J. and Starrett,G.J.
  TITLE     Widespread Horizontal Gene Transfer Among Animal Viruses
  JOURNAL   Unpublished
REFERENCE   2  (bases 1 to 5819)
  AUTHORS   Buck,C.B. and Tisza,M.J.
  TITLE     Direct Submission
  JOURNAL   Submitted (10-NOV-2023) Lab of Cellular Oncology, National Cancer
            Institute, Building 37 Room 4118, Bethesda, MD 20892, USA
COMMENT     ##Assembly-Data-START##
            Assembly Method       :: Megahit v1.2.9
            Assembly Name         :: Parvo5809
            Coverage              :: 40x
            Sequencing Technology :: Illumina
            ##Assembly-Data-END##
FEATURES             Location/Qualifiers
     source          1..5819
                     /organism="Parvovirus myotis5809"
                     /mol_type="genomic DNA"
                     /isolate="batBidnaCU"
                     /isolation_source="bat metagenome"
                     /note="mouse_eared_bat"
     repeat_region   7..65
                     /rpt_type=inverted
     CDS             994..1530
                     /note="dUTP pyrophosphatase"
                     /codon_start=1
                     /product="Utoid"
                     /translation="MDLSNIDWSDTEFTTPPGSSVTSPLVEYPDSEVDLSPPELQCYT
                     TSPNARLPIRGTPGSAGLDLFSTMDITVPAHSRVRLPTGLKLAMPSDCFGQICDRSSM
                     AFKKGLHVLGGIIDADYRGEIKVILYNCSNDTQHIRTDDAIAQLIIQRYVKLNPVYVQ
                     APLSPTIRGEGGFGSTSK"
     CDS             1136..1432
                     /codon_start=1
                     /product="Utalt"
                     /translation="MPDCPSEVPLVPLDLTCFLLWILPCLPTPVYDYRLDLNLLCRPI
                     ASDKYVTALQWLSKKDYTYLEESSMLTTGVRLKLYFIIALMTLNIYELMMLLPN"
     CDS             1628..3523
                     /note="hypothetical alpha helix-rich virion surface
                     protein"
                     /codon_start=1
                     /product="Cah"
                     /translation="MMLLIISTATSQNYERCYSGEQYILKTYNDISSTELGKIVSAVL
                     PELIRIQVRIKEDDVLIYSNSLLTKDYLKQKLPINLIVKYVNPFINEDEFNTIQQKLF
                     DNTISNKYKNMEQIYLKDRCEVYIPPSISPSNKELTSLLNELKTTVSNIKIPDNKELH
                     DLIKELKTTVSNIKIPDNKELHDLISELKTSINKIPITDNTQTITYLEEFKKLFTNLP
                     SNLNFAFQLNNKFNDIQTKLNTISNNIIKTLLVDYPTTLNKALDLTTKFNEISKNQVS
                     IRSLITQTDKNNINYLNAQTNNFNSRMSGLTAYLKAMTDDIVNGISTVSDTQTIKDDT
                     KIIRDKTISEVNILSTIQEYVKKTQDIFVQVSNIYQGTYQIYQHLVSGAIIAGEICAG
                     LGDRIRIIRPYIPLIGSPINNDTCPINNNSYSYFNNNSHAAQIGGTIMPILQNDWYTI
                     VYLLSIAPQDYIINHIFAASPDQSNYFNADSQTYEIFLFEGQYENTFGINWSDEIASE
                     WRKAMRDDNFKYILITMKARQGNDIGRKGVPLVVKSGDKARFIMAEFTNPYDKTQYNS
                     IINNVNCPTKFEFCHYYKQLILTKSDLFTYFKTQNVTCMKKSSDAPNVDFTMLNKAAK
                     KIINYHK"
     CDS             complement(3583..3924)
                     /codon_start=1
                     /product="P2093"
                     /translation="MRCPEDETIPYTIENVPIPRGSRYWREILYDVRNEWLTEQFFDS
                     MLPLPNFIGVMYTYELIDKVDFEQLAEEVLNFYYHQKKCTICLNEIQVMFICKNILYL
                     KYESPLYAFFN"
     CDS             complement(4036..4482)
                     /codon_start=1
                     /product="TR2"
                     /translation="MSLSNEEIDVLMATLNLFSENTLNAVFNMVISEYGCPRCTDIRS
                     YQKDMEKCCINCLPIMRINTCSVCNQRCAFYHECTKSFDAYYCYASRSTVCSVCHRKY
                     KTVYNMRKHFKRTHAVSFKRYFYLFVILFNYWTVPIDIFVGVELKN"
     CDS             complement(4594..4824)
                     /codon_start=1
                     /product="TR1"
                     /translation="MAIFVHPKYSVEVFSDTIKYRCSHCRIYTSNCKKDICVHYNICC
                     TTKVKTFICDFCQKTYSVKRYFLNHLASHGRS"
     CDS             complement(4623..5384)
                     /note="similar to 5LPI_A (centrosomal zinc finger protein
                     Cep104)"
                     /codon_start=1
                     /product="ZF"
                     /translation="MFSSVTMWTCEVCHQNISGSRKAHLRQCFLPSPIKNHVECYFCQ
                     RTMRKDNCGRHFDSCYPRLGITDPKLILKLKKRCPNCGNYYTRRYFEDHRKKCFEFIY
                     TKCGMCPEHKMTASKAYVCCGGFYCTISCFHHHNLYMHNGNSPIIRKIDRERQSVIVF
                     PRGKQLFIFTSYLIVYNLNVKSSLFIKWLFLYILNTLLKYFRILLSTVVVIAVYIRLI
                     AKRISVFTIIFVVQLKLKLLYAIFARKHIQLNGTS"
     repeat_region   complement(5407..5465)
                     /rpt_type=inverted
ORIGIN      
        1 acagtgttaa attccaatta ttacgggcgc cgcacgggtt acaggaacgg cgcgcgcacc
       61 ctgtatgtac tgtttaaaca ttagaatatg tagagggaaa cctccctaac aaaatacaat
      121 tggaaccaag tgtctaagtc gtagggttat ttccctacaa gcattcaaag tttataacat
      181 tagaaaaggc ctatagggaa aacttccata catataacat taaaaagtat atagggaaat
      241 agtcctatgt atttcctacc tatatacatt aacattatac ctgtaggatt tccctgtagg
      301 cttctacaac gttttaaaac aatgtttagt tctacctttt tttcaaaaaa ctgcaattac
      361 ctctctccga aaaattcgaa atttaatatt taagccccct tacaagtacc ctaatgtaaa
      421 aaggttggta gggaaatgtt cctatagtca aggggggtct tgtatatatt ttactattaa
      481 gatagataag gatttagtac cccctaggta ccaatttagt gccctctaat ttgtcaatat
      541 ttacattttg gacttagaaa atttttcaaa aacaatttaa cattaagagg cctataggga
      601 aatataccta ggtacttata gtgaatttat actaaaaatt acatgatcat attaagccct
      661 ccccatatgt tataaaataa cagtatgtaa gaactgttct tatacatccc ggaaataaat
      721 tagcaaggtt tccctataga catttataca ttatgtattt catcacctgt tgtttacatc
      781 cgcttcttat cacttgatat cacctcatat cagtacttga gataacagag ggtttcccta
      841 caggcatatt taacattatg tattaagtac catctgtact gataagataa ccctagctag
      901 gtcaaatcct aagtgaagtt gcatttccat gttaattttc gacttagaaa aacgtcttat
      961 ttcgagctcc aaaaaacgct ttatttttca actatggatt taagcaacat cgactggagt
     1021 gacaccgagt tcacgacccc accgggttca agtgttacgt cacctctagt ggagtaccct
     1081 gactccgaag ttgacctgtc cccacctgaa cttcaatgct acacgacctc tccgaatgcc
     1141 cgactgccca tccgaggtac ccctggttcc gctggacttg acttgttttc tactatggat
     1201 attaccgtgc ctgcccactc ccgtgtacga ctaccgactg gacttaaact tgctatgccg
     1261 tccgattgct tcggacaaat atgtgaccgc tcttcaatgg ctttcaaaaa aggattacac
     1321 gtacttggag gaatcatcga tgctgactac cggggtgaga ttaaagttat actttataat
     1381 tgctctaatg acactcaaca tatacgaact gatgatgcta ttgcccaatt gattattcaa
     1441 cgctatgtga aattaaatcc tgtgtatgtc caagctccat tatcaccaac tatccgtggt
     1501 gaagggggct ttggttccac ttcaaaataa cttttgttgt tgacaataaa cctgcacaaa
     1561 aatggtgcat atttgaaact tatattgtct tttttattta tttattatag gtctatttac
     1621 tatcattatg atgctgctaa ttatatctac tgctacatca caaaactatg aaagatgtta
     1681 tagtggtgaa caatatatac ttaaaactta taatgatata tcatcaactg aattaggaaa
     1741 aatagttagt gcagtattac cagaattaat aagaattcaa gttagaatta aagaagatga
     1801 cgtattaatt tattcaaaca gtttattaac taaggattat ttaaaacaaa aactaccaat
     1861 taaccttatt gtaaaatatg ttaatccatt tataaatgaa gatgaattta atacaataca
     1921 acaaaaatta tttgataaca caattagtaa taaatataaa aatatggaac aaatttactt
     1981 aaaagataga tgtgaagttt acataccacc aagtatatca ccttctaata aggaattaac
     2041 tagtttatta aatgaattaa agacaacagt atctaatatc aaaataccag ataataagga
     2101 attacatgac ttaataaagg aattaaaaac aacagtatct aatattaaaa taccagataa
     2161 taaagaatta catgatttaa taagtgaatt aaagacttca attaataaaa tacctattac
     2221 tgataataca caaacaatta cttacttaga agaatttaag aagttattta caaatttacc
     2281 atcaaattta aactttgcat ttcaattaaa taataaattt aatgacatac aaacaaaact
     2341 taatactata tctaacaaca ttatcaagac attattagta gattatccta ctactttaaa
     2401 caaagcactt gacttaacaa ctaaatttaa tgaaatatct aaaaatcaag tatcaataag
     2461 aagtttaatt acacaaacag ataaaaacaa tataaattat cttaatgcac aaactaataa
     2521 ctttaactca agaatgtcag gactaactgc atacttaaaa gcaatgactg atgacatagt
     2581 taacggaatt agtacagtat ctgatacaca aacaattaaa gatgatacaa agataattag
     2641 agacaaaaca attagtgaag taaacatatt aagcactata caagagtatg taaagaaaac
     2701 acaagacata tttgtacaag tatctaacat atatcaaggg acttatcaaa tttatcaaca
     2761 cttagtaagt ggagcaataa ttgcaggaga aatatgtgcc ggtttaggag atagaattag
     2821 aataataaga ccatatattc cattaattgg aagtccaatt aacaatgata cttgtccaat
     2881 aaataacaac agttatagtt actttaataa taattcccat gctgcacaaa taggaggaac
     2941 tataatgcca atattacaaa atgattggta cactatagta tatttattat ccatagctcc
     3001 acaagactat ataattaatc atatattcgc cgcatctccc gaccaatcaa attactttaa
     3061 tgcagatagc caaacttatg aaatattctt attcgaagga caatatgaaa ataccttcgg
     3121 tattaattgg agcgatgaaa tagcctctga atggaggaaa gcaatgaggg atgataactt
     3181 taagtatata ttgatcacta tgaaagccag acaaggaaat gacataggaa gaaaaggagt
     3241 tccccttgtt gtcaagagtg gagacaaagc aagattcatc atggctgaat ttaccaatcc
     3301 atatgataag actcaataca acagtataat taacaatgtt aattgcccta ccaaatttga
     3361 attttgtcat tactacaagc aattaatatt gactaagtcg gacttattta catattttaa
     3421 aacacagaat gttacatgta tgaaaaaatc aagtgatgca cctaatgttg attttactat
     3481 gttaaacaaa gctgcaaaga aaataataaa ctatcataaa taaaaaagac tttgtttatt
     3541 tatttaggct atcaagtaac ccttgattac caactcattt atttaattaa agaatgcata
     3601 taaaggactt tcatatttca gatacaatat atttttacag ataaacataa cttgaatttc
     3661 attcaagcag atagtacatt tcttctgatg ataataaaaa tttaacactt cttctgctaa
     3721 ttgttcaaag tcaactttat caattaactc ataagtgtac atgacaccta tgaagttagg
     3781 cagtggaagc atagagtcga agaactgctc ggtcaaccat tcatttcgaa catcatatag
     3841 aatctctctc cagtatcttg aaccccttgg aataggaaca ttctcaatgg tatatggaat
     3901 ggtctcatct tctggacacc tcatctaatc aaataataca cctaattaaa atatgtttat
     3961 aatataaaca ctatttatga tctttccctg agacgaagtc gtatagacgt agtacgcgtc
     4021 acttacacgt aaagatcaat tttttagctc aacccctaca aaaatatcta ttggcaccgt
     4081 ccaatagtta aacaaaataa caaacaaata aaaatacctt ttaaatgaaa ctgcatgagt
     4141 cctcttgaaa tgctttctca tattataaac tgttttatat ttcctatggc aaacactaca
     4201 aacagtagac ctcgaagcat agcaataata tgcatcaaaa gacttggtac attcatgata
     4261 aaaagcacac ctttgattac atactgaaca agtattaatc ctcataattg gaagacaatt
     4321 aatacaacac ttttccatat ccttttgata actcctaata tcagtgcatc taggacatcc
     4381 gtattcacta attaccatat taaaaacagc attcaaagta ttctcactga ataaatttaa
     4441 agtagccatc agaacatcta tttcctcatt agacaaagac atatttacct ttaattactt
     4501 tccgaatcct cgttattagc acactcccac agatgttcaa gaaataccgt atcacaaaac
     4561 cagttattgc ataaaaagca taaacgcaaa tatctacgat cttccatgcg aagccaaatg
     4621 atttaagaag taccgtttaa ctgaatatgt tttctggcaa aaatcgcata taaaagtttt
     4681 aactttagtt gtacaacaaa tattatagtg aacacagata tcctttttgc aattagacgt
     4741 atatatacgg caatgactac aacggtactt aatagtatcc gaaaatactt caacagagta
     4801 tttaggatgt acaaaaatag ccattttata aaaagactgc tcttcacatt taggttatat
     4861 actataagat aagatgtgaa tataaacaac tgcttacctc gtgggaacac gataacagat
     4921 tgccgctctc tatctatctt cctgataatg ggactgttgc cattatgcat atacaaatta
     4981 tgatgatgaa aacaactaat tgtacaataa aatcctccac agcatacata ggcttttgat
     5041 gctgtcatct tgtgttccgg acacattccg cactttgtat aaataaattc aaagcatttt
     5101 ttacgatgat cttcaaagta tcttctagta taataattac cacaattagg acatcttttc
     5161 tttagtttta aaattagttt aggatccgtt attcctaatc ttggataaca agaatcaaaa
     5221 tgtctgccac aattgtcttt tctcattgtc ctttgacaaa aatagcattc gacatgattt
     5281 ttaataggag acggtaaaaa gcattgcctt aaatgcgctt tcctacttcc gctaatattt
     5341 tgatggcaca cctcgcaagt ccacatggtt actgagctaa acataaaagt gtaaacagat
     5401 aatacctaca gggtgcgcgc gccgttcctg taacccgtgc ggcgcccgta ataattggaa
     5461 tttaacactg tcaattgttt gcctagtaat tttattaaag tgtcaatcaa caaatcaacc
     5521 taccttaaca cagccaagtg tcaatcaaca aatccactga cttggtaatg tagtaaattt
     5581 tttccaagtt caaaaattgt caaaaatggt atatatgtaa gttacaacaa ttacacccca
     5641 aaaacccctc cccattggtc cttcaaaaag cataaaaatc acataccact ttgtcaaatt
     5701 gagtcaataa tactattggt taattgattg attgcttgac atttgcacta cctctaccag
     5761 gtgaggggga atttaacatg gggccttatc acagtttgat ctgtaatgtt aagtccatg
//
