# Supplementary material for: Widespread Horizontal Gene Transfer Among Animal Viruses
Source: bioRxiv. 2024 Mar 26:2024.03.25.586562. Preprint. [Version 2] doi: 10.1101/2024.03.25.586562 (PMC11071296; doi:10.1101/2024.03.25.586562)
Supplement: Supplement 2 [file media-2.zip › File2_Maps/Herpes_cyprinus21654_carpgutAllo_SRR6202418.gb]

LOCUS       Herpes21654            21654 bp    DNA     linear       10-NOV-2023
DEFINITION  [label=nearest existing NCBI txid548684].
ACCESSION   
VERSION
DBLINK      BioProject: PRJNA414702
            BioSample: SAMN07807581
            Sequence Read Archive: SRR6202418
KEYWORDS    .
SOURCE      Herpesvirus cyprinus21654
  ORGANISM  Herpesvirus cyprinus21654
            Unclassified.
REFERENCE   1  (bases 1 to 21654)
  AUTHORS   Buck,C.B., Welch,N., Belford,A., Varsani,A., Pastrana,D.V.,
            Tisza,M.J. and Starrett,G.J.
  TITLE     Widespread Horizontal Gene Transfer Among Animal Viruses
  JOURNAL   Unpublished
REFERENCE   2  (bases 1 to 21654)
  AUTHORS   Buck,C.B. and Tisza,M.J.
  TITLE     Direct Submission
  JOURNAL   Submitted (10-NOV-2023) Lab of Cellular Oncology, National Cancer
            Institute, Building 37 Room 4118, Bethesda, MD 20892, USA
COMMENT     ##Assembly-Data-START##
            Assembly Method       :: Megahit v1.2.9
            Assembly Name         :: Herpes21654
            Coverage              :: 125x
            Sequencing Technology :: Illumina
            ##Assembly-Data-END##
FEATURES             Location/Qualifiers
     source          1..21654
                     /organism="Herpesvirus cyprinus21654"
                     /mol_type="genomic DNA"
                     /isolate="carpgutAllo"
                     /isolation_source="Cyprinus carpio"
                     /bio_material="gut"
                     /note="carp"
     CDS             9..1163
                     /note="similar to NEIL2 base excision repair glycosidase
                     (6VJI_A)"
                     /codon_start=1
                     /product="Neil"
                     /translation="MATMGDSKLIMDMSPYELSVYLRNCDPIDVRNMADSMKATFQVA
                     IIYGSLCSDAMRWSREPDRPDFPEDVEKSWERTANYILDIDSWSEVDTGIYFTPSPLT
                     SHEILLASELALWFKRELVLDQAETDVFYARRFIKYSPFASVMLALGSLYSIPTGNGT
                     LCSYMDLCITRELLLRLADAVNLECAPQPLGSYFPDFDGSGLTKEQLHFIYLALEADR
                     EWVHRNFDGVPDSRPPPRKCTIPIDLFDRDGGGNYRCVLCQRNEFFVEPGVSALRSDH
                     ILDHMHRYHPNHYLTSIAGPFYNWDKIDISHADSFIYEFGAYLDGYFYNQHELTYDEI
                     RRDALLYKVSLIDDEMRIVRITGVHRRYFMFTDINIGSDSSDDGYIDDWV"
     CDS             complement(1262..2062)
                     /note="remote similarity to cd20503 (adhesin-like C80
                     peptidase domain)"
                     /codon_start=1
                     /product="Adhesoid"
                     /translation="MAIDLKHNIRKYEIMTSITIDLFPSTYDKIISCFLPQGVKYGSD
                     EHFKLVIKNSNIETLLFQIGFEFQLHLSKMCINKTVQVISLVSETEYDQTNLFERGTV
                     KRLVIQITDGPNPVAEFLIAKNLIDRYPATVCIYDLEKLMIKICSRVMWRVVGSVSEL
                     CKFHILSETFKNTFPVIDITTDIDIMCGKSLRSDTSILTATIGYKWFELIAKTCTEDT
                     MIFDGDNLLMKHHLWSPHKLYSHDPDVQARQQIYWFASTVSRLSISMF"
     CDS             2130..2918
                     /note="similar to herpesvirus BALF1 and Bcl-2-like
                     apoptosis inhibitory proteins (PF06861)"
                     /codon_start=1
                     /product="Bcloid"
                     /translation="MISEYCKMGPTKRVTFSADTRFGPSRPLTRINGRKSTSKLPAAT
                     EETPAVVGSPHSEPTDPPSDDRRLMMNILWEMYSNDSISTILPRRLVWQLRCLHKTLV
                     GMNNICYPFMYMSAPIHPKYSSVTNIMASLRGPKGITVSTLLSKFQAIKQDVLCLVVF
                     GIFLSVRDAFVCMTHSHLSNKQRKYLRDNLLKIRSVLKPEGDLIDRMSIPRYRVQLPV
                     YNENQICTKTTKYCRYGLCAVGIAEARLRSRWFKIQQLLSSAGQ"
     CDS             3076..3681
                     /note="remote similarity to DUF4845"
                     /codon_start=1
                     /product="P4845"
                     /translation="MIYIDYRTFNYAVHDLWGDCLNEDVTEWFTQIEGKLNRFRIYFK
                     EDGLSRAGSMPFRQTYLTPSEVRRLTTIRELCKLLNNQRFDNKSTITKSGEHMLCLSI
                     MVYTIIDHFGETAETKNALSVRSAMCSLAKAFVCQIESAMEVSDVQQHKRIRLEAEHH
                     VLSDFEFMCINRDTKMLEFELPLCVKKRVDEIVNMMFTVDE"
     CDS             4014..4661
                     /note="remote similarity to 3OIQ_B (DNA polymerase alpha
                     catalytic subunit A)"
                     /codon_start=1
                     /product="Polacsa"
                     /translation="MEEFGMEPTYMSIDFFNMLKAEREKYIDIFTVSTSSEQHGPLRE
                     MILNPFEIGILRDAKIYMSNMIAGVQDYDFGSPLPLLIMTLCEYFIDTIPEPENSHIN
                     NSARVRLGKTAARFFSAIREFEPDWTDPADSDDDDLDTPRGLQSRKRRYRDGVPVTPK
                     KRRVTDTADIGLSERCAVTDLEYMMIYVLRSCACYSVTISDCIHKDIADAVINMI"
     CDS             4800..5675
                     /note="similar to apoptotic inhibitory protein Fas
                     (2KW1_A)"
                     /codon_start=1
                     /product="Fasoid"
                     /translation="MKRKFSSDSEQSADSPILKKIHTDQPAETSETETAPEGSPEPKK
                     DLDAIMRDASLSDKSDNPTWAIVEKNLHNHKLYCPLFSPYAIAFSKNQSGEVIKNNSS
                     LFKFDFLSYEFTAKINMDLNSVKYVPSHGFMAEDDKFMVMFYKIHFREYASVAAEIKR
                     FTTDAIPYNSFRLTANSFTVKKFNFAHVAPDHSIKQITGQLAVDIKARKWSGPKGIFM
                     ETFEMKPDLFNCPSDSEYNMLVVHKDTLDVWLAGRVICGGNRDDHIFINQAPKPRMFV
                     TPMMFNTGNGLSFLN"
     CDS             5884..6669
                     /note="similar to herpesvirus OX-2 protein (P0C788);
                     predicted membrane glycoprotein that activates lymphocyte
                     proliferation"
                     /codon_start=1
                     /product="Ox"
                     /translation="MCGLFFLWTVMMKVALVWFLLVGLAHAVKEVSVFPGSDVTGQLN
                     ITIPQGHVMLLKGDIILAPFKYDVDNSSGKFVIKDVMQSDTGVYSYKTCENCTMVEFL
                     KLTVKPPPIHFGMIVGDRVECYMIAETCDDVHMGWSPTDDTSTVNLTKTNVIYGGMDT
                     MSVCVGRVGNFTSFVYVSTLIPPLEPCNPSPMMDTIYLVFNILLLILLSALILLVLII
                     AVCLVAYACSICCCPRYHTTVEQKPVLFNYRPSPDPFVDVPIN"
     CDS             6689..7126
                     /note="remote similarity to PF13905.9 (thioredoxin 8)"
                     /codon_start=1
                     /product="Trox8"
                     /translation="MDVPPQKRFADGHNFIPMGSLSETDLLPEEVLKKCSKFLSDVDH
                     GDLIQIGMLIGALVDKHVLMSKTSQYVYIYDNDCHTLQRVFDSVSELYGAAAVPYDRY
                     QNHKILVTTERTVDEYNRLKQEFDLKYKKLTTDMIRPVLYNDY"
     CDS             7126..10092
                     /note="similar to beta coronavirus hemagglutinin-esterase
                     (5JIL_A); C-terminal coiled coil domain"
                     /codon_start=1
                     /product="Hecc1"
                     /translation="MCDMNIKNILNNVLWSPIMFVLVFALSLVTIVGADEVCIRAPGL
                     PRSSTGLRFELHPRLTGNTSRLRCHSSLSECGVITDSTGHSGTLRDIRNFDIFDDIRI
                     QGPAAVSINYGPSSVSFGNGNFCSRVKISYEGSGFGSTEGYHVKCESDPRMWTMAKYD
                     YYKHFYEHIGSFWCVERVLFNPHPYDTNLISKGTILPGCARSMYGLNIFRGNKLENPD
                     EIGSISATFGVNTGYIFPVCYYMYKDQASVGVNTTVPPFIRFLVGETELFYFSADSMW
                     LGGSVARQLKCTSVYFRTHGSAVNVTYTGTLISGLIVPTRVTGFSRPQAREVISVVES
                     SWGSTDSWTQEKACREVSDKTCTYHSMPSPYLATHANGKLNLAVAELFQNVRLDVLWD
                     GVGVMAPHTSWPETTSLTYDVVHTASGRATVEKILTEHMHDLMQATTTRLSGDLTRVA
                     GELYEYSTLLARIERYKNMGFNVETKTGFWCNPNMECSNPNECITAALLKLNGPDPID
                     IASSVVSLSEDTSLNFTTVSELSDRNDDILSNSVSLLRSEVIENISISVGKTIEHANE
                     ISVNLTANILDLRDRLWVMGNDSDELSVVVRANFSKLDSALDKVRVAAEESVGELEKI
                     TISNMTSTTANIIELNQRLDVLANETDEFGVSVSANFSKLDSALDKVRVAAEESVGEL
                     EKITISNMTSVMSSMSELTDHLGVLETEIKEAIAYLEANTISNMTSTGGVILELHQRL
                     GVLSNESEDLGLAVRANFSKLDSALDYMRMETEEAIAYLEANVTSADEVLFEELTKKV
                     SQQDMTDAIHESVYGIRTETTYNITEAIGDLSTIVWSNITNLSTTTADKFMITTANMN
                     MMDKRLDFIESNFESANGTIDLTQFQVFVYELAANASIWNKISVAKDTELESEISGIR
                     EDINKINNTGATDPTIDAKINILTILGSVGIGVGGLAAIASVWALISSLIPSKPIKFD
                     KYETGNPLLSGSKMML"
     CDS             complement(10254..10889)
                     /note="remote similarity to PF04265.17 (thiamin
                     pyrophosphokinase vitamin B1 binding domain)"
                     /codon_start=1
                     /product="Thiapyrk"
                     /translation="MFSLQEKHIAVYINREPFFNFGSPETDLVPTKDWVPAKELKLQL
                     LENTAESVCIVRDVSTPDPIVYVENLIGDITAYSTENIPRGYNKLITIGYLRCRIHKG
                     THTERISNNIDGFLRMYRTTDRIVIEPLETMGLDIVGCPISLIPITKNKNMKYYETLM
                     LHSRGFKWPSAVPCFEFRWIGNLLSDCLLENPYSKAVVKLKRTELSDIVHV"
     CDS             complement(10926..11216)
                     /codon_start=1
                     /product="Pulgoid"
                     /translation="MQDKYTASPSVVYTQSEILEVASMATTSRNKTYNINVLTSVCKH
                     AEPNSFIWAVCIVRHWFETTALPVIETTIDTFVSGIISLVYCNLNTLSYLVE"
     CDS             complement(11446..11865)
                     /note="similar to macrodomain proteins"
                     /codon_start=1
                     /product="Macro"
                     /translation="MKYVKGNLFSVPDTTSLAHCVSKDMYMGAGIAKMFKRKYGRETD
                     LLRQNKRVGEVATLRLYKRNIYYIITKEKYYNKPTYADFGSAITALRNACIKDGVKQL
                     AIPMLGCGLDRLHWKKVKEIIETKFEHTDVEITVYYL"
     CDS             12050..12757
                     /codon_start=1
                     /product="Uchoid"
                     /translation="MDSIFYQAYRHGVFEFSTNKRWTAVDHRDLTGFARRRTYGPFIL
                     ETVNDLLFSTGPNGTYHVFRIITDQGTSMGHTLVPITTNKPSRPVSTRSRLMTLKIHV
                     FTGIDGESHMGIEEIDTLTEDIRRLRRGRNRRVIVKRPMIRKRLISDIKIARRRLTTI
                     NGGFSPISTTDMALLENAPECTLRRILRILLSKISPVGMRHVLMPGVVYMFGGHPAND
                     HTLELASVLDLLEISDH"
     CDS             12825..15188
                     /note="similar to torovirus Spike proteins (PF17072.8);
                     expected N-terminal chitinase domain absent"
                     /codon_start=1
                     /product="Spike"
                     /translation="MLRTMRSLSFIVLFLIHGVAANKPPCENRLPDLLPTYNRAPECD
                     DIGEKIFVVRPAPSNEIAFTFNASSISVGTGVIWESSFNELKIDVGSIGIHPSPSDIL
                     VWEYAEVDDATDIRKCYESGLAYSPIVDGLPEIVCLRTSITKTSRTQSLFDYNTGVFR
                     SMLVETDRYVTPSVDIIFTIVTATHRLSTQDLLENILIDFPKPNISMPGGATAFLRTD
                     IINIRSTQILMTDVSARYSVENGTEFMDIFSPEYTEGNIRADFGFMEHPRGFKYTDQD
                     RNATDVYSTHMFPTMASEHEFRWMITGKMYAAHLAASALLNYYAGCMPYVNMLGMLCS
                     HNADCCLSDGLESWFVDTQATHMAIIRDSDVYMEVVYTGLLKIITDAHKRLIMSQRSK
                     FVTQGSLNRYRHSIHANGDAYMTGVLSSDAMACYVDGCPKSILGTITDLPRWSRWVTP
                     DRYLVYDYMQTIPTVGDLASLVPVTMTYLYGVYRFSTLKSEKLLLYRIARGVCRGRFH
                     SHNEYSVPCAMALAGNCESCTDPSPHVSMITGLRSSNLNGQVTSTLIGSYSPEQLEPP
                     SHKDGWWSIEYEAQPAGLCLYSGNTATVYSGSMCYHGEHIMSVVRYKACGILAVEPDS
                     KWSTFYVLSETKPSCKYSASVRLGTSGEYVRWLTTIEGPDDCDCAHGGLPDVVGVSEQ
                     SALEPTDVYVRPAGYIVNVNTGLGYINTTNLNLNFNFLDFSKNPPLYSKYPSRDRNFE
                     YPTCGDDDTNRVDNTPWIVVIGIITGCIYIVSIVLITILFVKMLKTQ"
     CDS             complement(15198..16142)
                     /codon_start=1
                     /product="Malcavernoid"
                     /translation="MTDTNQIDVVYITYPVDLSEYPILASSVQLFVDAFRKTYPAPEY
                     NTDDVVIDLLTDSQHLMLMVTVGGVKFKWMPNKEHILRRNMVAIVSADKSIRAIANQN
                     IFFYKNNPPSYFGKNGFCALYRVKLPDTSEIESTVCHHVMTRTGPYPSVDKTNVVEYI
                     KRRSDGVVRSINVSGLFGANSKEPKINVESLSVALHKYAIENIVLIAVDLSGSFMVNV
                     LCRDKAAVSPDMILSSISVCNVRENKLILEDRVPYHTYHRFLAAMFMGSKVSSKRYPS
                     EYCRILDPSDQLFADNVITTMSPVTPAFVYIKEQADKM"
     CDS             complement(16257..17264)
                     /note="similar to herpesvirus glycoprotein C (P10228)"
                     /codon_start=1
                     /product="gC"
                     /translation="MNLFLFCIVYITLVSSETTVTTNGPSTNYTTWYNESSGYGTTDV
                     TGGSESTVQSTGATDVTGGSGATDVTGGSESTVQSTGATDVVYNQTVTVYVIAGNQFN
                     INCPGYKNGSANITRLGVVVTDSVVPIASKADAGDWVCHQENGSKIVNTVRVSNPPII
                     SVSDNSVFCGGEDVIHVHLFGPILPVFGHGNLTESFGQDPYELKEINGTNINCLLIHK
                     SRVSIVLTEIVTVIYPPIDLVAVMSPNQTTITCSAEAQPPCNAAFWRRYGEDYWQDGE
                     IQIDSGTDMYECLVSNGVDPDGYALIKLSRHTSPTWILFLIPGLLSIVLIVYEIYILC
                     K"
     CDS             17388..17756
                     /codon_start=1
                     /product="Taxbip"
                     /translation="MGRPMLNCGRILTLSGSVAAACSPSMGRHCRNIAHAIHEDRVWP
                     DCPMCMAPDDLKPRVLMVFRNMSDLCYIHNVAYKNTECYMCMISDDYHMYPRTWWVIN
                     WDEVRDQSNACLLAARTYID"
     CDS             17863..18555
                     /note="similar to cytomegalovirus membrane protein UL6"
                     /codon_start=1
                     /product="UL6"
                     /translation="MANHAILFLIGLMAFVTGANGLKLRVKSNVVFSDSNSIEFICEG
                     CAKNQAFLDVGGKLTLDTNSTWGGLYKISLVKGMDVCVVNSRDLMCYVRDVEDLHITL
                     SNVNSSFTGTWCFKTLNTKSMVSVWVFDKPAPEAKCEHETAVCTGGDTLRVFHYPNSD
                     RYLIAECDFTYSGVVVKRHVECVTNLPGFIMDIVFMIIVCVLLFISCLEYAVCKVLQC
                     INNHNYGQTKKQ"
     CDS             18533..20401
                     /note="similar to paramyxovirus hemagglutinin-esterase
                     fusion proteins (AVM87398)"
                     /codon_start=1
                     /product="Hecc2"
                     /translation="MGKLKNNKCLNEISRISVNYIINIICLKLWSVVWYIMNLYWRVF
                     IFGGLVCLVSADRVCLVAPKLTATDGIYFYEGTARRSDIGKPKVYCPDGDCKIFGDSR
                     TDTSRNLPGSYDVDSTIIDFIQNRADSKAGASIFGSIYRGRDKLTDWIYNSCSDDKIF
                     YEGVNLSPSHGQICGGANVYSFSKFKEDFYSSLYELSTEFRCLSIYTVEPENFNTSMT
                     KSDIPGCNHGSPIGLDWYTNVGITSTPDKTVYDHVVGLNPDATYLLPVCRFIYGDLTA
                     LTDISKGTLPNRIAIYDDRNQTIIEYENTDYIGPGTVRYALNCTHVRITGTRSITYEG
                     LDGTGYIGASRMVEFTEPYSIKKPIQVVESKWSPARISDSYRQRAACERLGKHCLWYG
                     VDNYAGMYDAEHGDMGVRGIFSDIDKPAPPLEPYGLSSIAASTQGSADGWKLMISGTK
                     IDKIDQYLTNLGFSLTKRLEKSADLDVSVSYETVAMKKRLDDYATMGFKYIDDGIWCA
                     DIDHCTGAECLIATDEMIAFGTGTNETQYPNGTVNNNITNIYQNSTNITIIGQPNGDD
                     SIMGIDTIYMLSIVLSGLSVITASVGILIMSIATYRLQKQTPDQNIYQSYQQHSIL"
     CDS             20566..21576
                     /note="similar to PD-L1 (4Z18_A)"
                     /codon_start=1
                     /product="Pdl"
                     /translation="MKVLLYITILVIGHHRTARGGEINHSVTRLTSGSFPDTPERNSN
                     ITVEDGDLFVVYCDIPKLNNSDFELKHVNQTVYKIIGGRGLYEIRYDIKSKVIRDSDN
                     STTYKFIIRDVTVTHSGVWTCVMVEPELVTNMVTLTVIKRSMLTCNDIYIMCTAPLSN
                     SVTLEIPDVKTIMSQFNATLYLNSVSNSVAADMHGKRAMCTVYYSEYNVTNICTMKHK
                     YGLVDPKFMMISTNEGYLTADGNPRMLHMWLRGKNGGWTPHFGKIYTAETSEYKLTNF
                     IGSSLYVNVVNFNVYGVNKRLQTIAIGISTSLCIIMFIVTLKIFVKVGAYEQVTTIDT
                     AV"
ORIGIN      
        1 ggtaagttat ggctaccatg ggtgattcga agcttataat ggatatgtct ccgtatgaac
       61 tgagtgtcta tctcaggaat tgcgatccga tcgatgttcg aaacatggcc gatagcatga
      121 aagccacatt tcaggttgct attatatacg gtagtctgtg ctcagacgca atgcgttgga
      181 gtagagaacc ggatagacca gattttccgg aggatgtcga aaaatcgtgg gaacgtacgg
      241 cgaattacat actggatata gattcgtgga gcgaagttga tacaggaata tactttaccc
      301 cgagtccgtt gacgtctcat gaaattttat tagcgagtga actagcgttg tggttcaaac
      361 gtgaattggt attggatcag gccgagaccg acgtgtttta tgcgcgaaga ttcattaagt
      421 attccccgtt tgctagcgtt atgctggcgc tggggtcgct gtattctatc ccaaccggaa
      481 acggtacact gtgtagttac atggatttgt gtatcacccg cgaattatta ctcaggttgg
      541 cagacgccgt taatttggaa tgtgctcctc aacctctggg gagttatttt ccggattttg
      601 atggaagcgg actgacgaaa gaacagttac acttcatata cctagcgtta gaggcagacc
      661 gagaatgggt tcatcgtaat tttgacggcg tccctgattc tagaccgcct ccgcgaaaat
      721 gtacaatccc gatagactta ttcgaccgcg atgggggtgg taattatcgt tgtgtgctgt
      781 gtcaacgaaa tgaatttttc gttgaacccg gggtatctgc tctcagatca gaccatattc
      841 tcgatcatat gcatcgatac catccgaatc attatttaac ttcgattgcc ggtccgtttt
      901 acaattggga caagatcgat atatcccacg ctgatagttt tatatatgaa tttggtgcat
      961 acctcgatgg ttatttctac aaccaacacg aactaacgta cgatgagatt aggagagacg
     1021 ctttgttata taaggtatca ttgatcgacg acgagatgcg aatagttcga ataactggtg
     1081 tacatagaag atatttcatg ttcacggaca taaacatcgg ctctgattcg tcagacgatg
     1141 ggtatataga cgattgggtt taacggcgaa cagcccgttt aggcttattg acaaccacag
     1201 ttgcatgtta tataattgaa ataataagac acacgttatt gtgatgttat gattttttta
     1261 tttaaaacat tgaaatactc aatctagaca ctgttgatgc aaaccagtat atttgttgcc
     1321 tggcctgtac atctggatca tgtgaataaa gtttatgtgg actccataaa tgatgtttca
     1381 tgagtagatt gtctccatca aatatcatgg tatcctcagt acacgtcttt gcgattaact
     1441 caaaccattt atacccgatt gtggctgtga ggatacttgt gtctgatctc aaagatttgc
     1501 cacacatgat atcaatatca gtggttatat ctatcacagg aaacgtattt ttaaacgtct
     1561 cggataagat gtgaaattta cacaattcag acactgagcc aaccactctc cacattaccc
     1621 tggaacatat ctttatcatt aatttttcga ggtcataaat acacacggtg gctggatatc
     1681 tatcaattag attttttgca attagaaact cagcgactgg attaggtccg tcggttatct
     1741 gaataaccag tcgtttaact gttcctcgtt cgaacaaatt tgtttggtcg tattccgttt
     1801 ccgaaaccaa cgagatgacc tgaaccgttt tgttgatgca catttttgac agatgtaatt
     1861 ggaactcgaa tccaatttga aataaaaggg tttcgatgtt agaattcttg ataacgagtt
     1921 taaagtgctc gtcagatcca tacttgactc cctgtggtag gaagcaagat atgattttat
     1981 cgtaagtaga agggaacaga tcaatcgtga tactggtcat gatttcgtat tttctaatat
     2041 tatgttttaa atcgatggcc atcgataatg tgtagtaggc ggcatcgtaa atataaacaa
     2101 cccccggtct cacgcttatt cagatctcta tgatatcaga atattgtaaa atgggaccaa
     2161 ccaaacgagt tacgttttcg gctgacactc gattcggacc atcgaggccg ctcaccagga
     2221 tcaatggcag gaagagtaca tctaaacttc cagcggcgac agaagaaact ccagctgtcg
     2281 tcggttcacc acattctgaa ccgaccgacc caccgtctga tgacagacgg ttgatgatga
     2341 atatcttgtg ggagatgtat tctaatgatt caatttctac aatcctcccg cgtagattag
     2401 tgtggcagct caggtgttta cacaagacac tagttgggat gaataatata tgttatccat
     2461 ttatgtacat gtctgcgcct atccatccta aatacagttc tgtgactaat attatggcat
     2521 ccctgcgggg acccaaaggg attacagtgt cgactctgtt gtcgaaattt caggctatca
     2581 aacaagacgt gttatgtcta gttgtgtttg gtatcttttt gagtgtgagg gatgcgtttg
     2641 tgtgtatgac acacagccac ttgtccaaca aacaacggaa atatctccgt gataatcttt
     2701 taaaaatacg atcggtttta aaaccagagg gtgatttgat cgacaggatg agtataccca
     2761 gatatagggt ccagctacct gtgtataacg aaaatcagat ttgcacaaaa acaactaagt
     2821 attgcagata tgggttatgt gctgttggta ttgctgaagc gagattgcga tcaaggtggt
     2881 ttaagataca acagttgtta tcatcggcgg gtcagtgatc tatatatcat ctatatagag
     2941 ctgcatacat cgagtgtgat ttagacattg gcagtaatca tgaataaatc ggactgggtt
     3001 cagatactga aaaactgctt tcagtgagta tactgactta attgaacaaa tacattttta
     3061 atatcttgta ctcatatgat ttatattgat tataggacat ttaactatgc tgtccacgat
     3121 ctctggggtg attgtctcaa tgaagatgtg actgaatggt ttacgcagat tgagggaaag
     3181 ctaaatagat ttcggatcta ttttaaagag gatggtttat ccagagcagg atcgatgcca
     3241 tttaggcaga cttatctgac tccatccgag gtcaggagac tgacgacgat tagagaattg
     3301 tgtaaattat taaacaatca gagatttgac aataaatcca ctataacgaa atcgggggaa
     3361 cacatgctgt gtttgtctat tatggtctat actataatag accattttgg agagacggct
     3421 gaaacgaaaa acgcattatc cgtgcgttca gctatgtgtt cattggcaaa ggcatttgtg
     3481 tgtcagattg aatcagcgat ggaagtttct gatgtacagc aacacaaacg gatccgcctg
     3541 gaggctgaac accatgtgct ctcagacttt gaattcatgt gtatcaatag ggatactaaa
     3601 atgttagaat ttgagttacc cttatgtgtt aaaaaaagag tcgatgaaat tgtaaatatg
     3661 atgttcacag tcgacgaata aactgtttta aatcaatcat ggtgttgaaa taaagctttt
     3721 ttttaaaaaa tcagtggtta tatttactac tgaccagtta ttaatttatc aattcaatcc
     3781 agatataaat atgatacgga tataccaacc aacacataag ctaactccta acggctattt
     3841 ttaaatccac aacacactca tctatcaaac ttcacaatgt ctgagaccga actacttgcg
     3901 gttgcaaaag ggggagcatg gtgagttgtg attctatgat cggatacaca gatatctatc
     3961 atgtgtaaat tataacgttc atttgattat attacaggct gttttgccgt gtcatggaag
     4021 agtttggtat ggaacctacc tacatgtcta ttgatttttt taacatgcta aaggcggaac
     4081 gtgaaaaata cattgatatt ttcacggtat ctaccagttc cgaacaacat ggtcctctgc
     4141 gggagatgat cctcaatccg ttcgagattg gaattttgcg ggatgcaaag atatacatga
     4201 gtaacatgat tgccggtgtg caagattacg atttcggtag ccccttgccg ttattgatca
     4261 tgacactgtg tgaatatttc attgatacaa tacccgaacc agaaaatagc cacattaaca
     4321 actcagcgag ggtaagattg ggtaaaacgg cagctaggtt cttttccgcc attagagaat
     4381 ttgaaccaga ctggactgat ccagcagact ccgatgatga tgatttggat acaccaaggg
     4441 gtctgcagag ccgtaaacgg cgatatcgag atggtgtccc tgtgactcca aagaaacgca
     4501 gagttacaga tacagctgac atcgggttgt cagagaggtg cgccgtgact gatctcgagt
     4561 atatgatgat atacgtactg agaagttgtg cttgctatag cgtgaccata tcagattgta
     4621 tccataagga tatcgcggat gctgtaatta acatgattta aaaaaataca aattgttgtg
     4681 ttttttactg accattgtgt tttgccgcct acgttgattt gacataaata ggcatcgata
     4741 tctgtggtta aatacaacag gttgattatt cgaacccaga ctaccaacga aatataatca
     4801 tgaaacgtaa attttcgtca gattccgagc aatcagccga cagtcctatt ctcaaaaaaa
     4861 ttcacactga tcaacctgct gagactagtg agaccgaaac ggctccagag ggttcacccg
     4921 aacccaaaaa agacctggac gccattatgc gagacgcgtc gttatcggac aaatcagaca
     4981 acccaacatg ggcgattgtt gagaaaaatt tacacaatca taaactatac tgtccgctgt
     5041 tttcccctta cgccatcgcc ttttcgaaga accaatctgg tgaggtgata aaaaataatt
     5101 ctagtctctt taagtttgac tttttgtcat acgaatttac ggcaaaaatc aatatggatt
     5161 taaactctgt aaagtacgtt ccatcccacg ggtttatggc cgaagatgat aaattcatgg
     5221 tgatgtttta taaaattcat ttcagagaat atgcctctgt tgcagctgag attaaacgct
     5281 ttaccaccga cgctatacct tataatagct ttagactcac agctaactcg tttacggtta
     5341 agaaattcaa tttcgcccac gttgccccag accactctat taagcagatc acaggacaac
     5401 tggcggtaga catcaaagca cgcaaatggt ctggaccaaa gggaatattc atggaaacgt
     5461 tcgagatgaa accggatcta tttaattgtc catctgattc tgaatacaac atgcttgtgg
     5521 tgcacaaaga tacgttggat gtgtggttgg ccggtagggt catctgtgga ggaaatcgag
     5581 atgatcacat tttcatcaac caagcaccta aaccccgtat gtttgtaaca cctatgatgt
     5641 tcaataccgg aaacggacta tcgtttctga attaaagatt tttaacttga acccaagttg
     5701 tgtgtgtttc cttattaagt tatgtgtgtt atatttagat atcagtggaa aaaaatagac
     5761 atcttatttt taataaagct cgggtgtaag ttgattacac cgtgtagttg attttaatac
     5821 cgctgatacg gtttatgtgg tacaccgcat atgtgtgtat aaaactaact attatatgtt
     5881 attatgtgtg gtttattttt tttgtggacg gtcatgatga aagtagctct cgtgtggttt
     5941 ttactggtgg gtctcgccca tgcggtcaag gaggtctctg tgtttccagg gagcgatgtc
     6001 acaggacagc ttaatatcac gattccccag gggcatgtta tgctactgaa aggagatatc
     6061 atcttggctc ctttcaaata cgatgttgat aattcctcag gaaagtttgt tatcaaggat
     6121 gttatgcaat cagataccgg agtgtacagt tacaagacat gcgaaaactg cacaatggtt
     6181 gagtttctga aactgactgt aaaacctccc cccatccact ttggtatgat cgtgggcgac
     6241 cgagtcgaat gttatatgat cgccgagacg tgtgatgatg tacatatggg ttggtcacca
     6301 acagacgata catcgaccgt aaatttaact aaaactaatg ttatttacgg agggatggac
     6361 actatgtccg tatgtgtcgg gagggttgga aacttcacat cttttgttta cgtgtcaacg
     6421 ttgattccgc ctttagagcc ttgtaatcca tctccgatga tggacacaat ttatttagtg
     6481 ttcaacatcc tactcctgat actattgtcg gctcttattc tattagtttt gattattgca
     6541 gtgtgtctgg tcgcatacgc atgttccatt tgttgctgtc cacgatatca tactaccgtg
     6601 gaacaaaaac cggttttgtt taattacaga ccttcaccag atccatttgt ggacgttccg
     6661 attaattagt tggcgacctt tcaacagcat ggacgtccca ccacagaagc gatttgcaga
     6721 tggtcataat ttcattccaa tgggaagttt atcagaaacc gacttattac ccgaagaagt
     6781 attgaaaaaa tgttccaaat ttttatcaga tgtagatcac ggtgacttaa tacaaattgg
     6841 tatgttgatc ggagcactgg ttgataagca cgttttgatg agtaaaactt cacagtatgt
     6901 atacatttat gataatgatt gtcatactct acaacgtgta ttcgatagcg tatctgaact
     6961 atacggtgca gcagccgttc cgtatgatag atatcaaaac cataagattt tggtgacgac
     7021 cgaaaggacg gtcgatgaat acaaccggct gaaacaagaa tttgatttaa aatacaaaaa
     7081 attaaccact gatatgattc gtcctgtgtt gtataatgac tactaatgtg tgatatgaat
     7141 attaaaaata ttttgaataa tgtattgtgg tcacccatca tgtttgtttt ggtgttcgcg
     7201 ttatcgctgg taacgatcgt tggggcagat gaagtatgta taagagcccc gggccttccg
     7261 cgatcatcga ctggacttag atttgaacta cacccacggt taacgggtaa cacgtcaaga
     7321 ttgagatgtc attcgtcact atcggaatgt ggtgtaataa ccgattcgac tggacattct
     7381 ggaacgttga gggatattag gaattttgat atattcgatg atattagaat acaaggaccg
     7441 gctgccgtgt ctataaatta tggaccgagc tcggtgtcat tcggtaatgg aaatttttgt
     7501 tcgcgggtga aaatttcgta cgaggggtct gggttcggat cgacagaagg gtatcacgtt
     7561 aaatgcgaat ctgaccctag aatgtggact atggccaaat atgattatta taaacatttt
     7621 tacgaacata ttggtagttt ttggtgtgta gaacgtgtat tgtttaaccc tcacccttac
     7681 gatacgaatc ttatatccaa aggaacaata ctaccaggtt gcgctagaag tatgtatggg
     7741 ctgaatattt tccgtggtaa caaactcgaa aacccggacg agatcggatc aatcagcgca
     7801 acatttgggg ttaataccgg atacatattc cctgtttgtt attatatgta caaggatcaa
     7861 gcatccgttg gcgttaacac aacagtccct ccgttcattc ggtttttagt tggagaaact
     7921 gagttatttt atttcagtgc cgattctatg tggttgggag gatctgtagc tcgccagctc
     7981 aagtgtacca gcgtatactt tcggactcac ggttcggccg tgaacgtaac atacaccggt
     8041 acgttaatct ccggtttaat agttccaacc agagtcacgg gcttttctcg tccacaagcc
     8101 cgtgaagtca tatcggtagt agaatcatca tggggttcaa ctgattcgtg gacgcaggaa
     8161 aaggcgtgta gggaggtatc tgataaaaca tgtacatatc acagcatgcc gagtccgtat
     8221 ctggcgacac atgccaacgg taaactcaac ttggctgtag ccgagctttt ccaaaacgtc
     8281 agattagacg tgttgtggga tggagtcggt gtcatggccc cacatacgtc atggccagag
     8341 acaacgtctc tgacatacga cgttgttcac acagcgtccg ggcgggctac ggttgaaaaa
     8401 attttaacag aacatatgca tgatcttatg caagccacta caaccaggct gtctggagat
     8461 ctaaccaggg tggccggaga attgtatgaa tacagcacac tattggctag aatagaaaga
     8521 tacaagaata tggggtttaa tgtagagacc aaaaccggat tttggtgtaa tccaaatatg
     8581 gaatgttcca atcccaacga atgtatcact gctgccttat tgaaactaaa cggacctgat
     8641 ccgatagata tagcgtcttc tgtagtttct ctctcggagg acactagttt aaactttaca
     8701 acagtatccg aattgtccga tagaaacgat gatattttat caaacagtgt ttcactgtta
     8761 cgatcggaag tgattgaaaa catatccatt tcggtaggaa aaaccataga acacgcaaac
     8821 gaaatttcgg ttaacctgac ggctaacata ctagacctcc gtgatagact gtgggtcatg
     8881 ggtaacgaca gtgatgagtt aagtgtggtc gtccgtgcta atttctccaa gctggactct
     8941 gcactagata aggttagggt agccgcagag gaatcggttg gcgaactaga aaagattact
     9001 atttccaaca tgacatccac caccgctaac ataatagaac tgaaccaacg gctggatgtc
     9061 cttgctaacg aaactgacga attcggtgta tcagtcagcg ctaatttctc caagctggac
     9121 tctgcactag ataaggttag ggtagccgca gaggaatcgg ttggcgaact agaaaagatt
     9181 actatttcca acatgacatc agttatgagc agcatgtccg agttgaccga tcacttgggg
     9241 gtactagaaa ctgagataaa agaggctata gcatatctcg aggcaaatac tatttcaaac
     9301 atgacatcaa ccggtggcgt tatactagaa ctacaccaac ggctgggggt cctaagtaac
     9361 gaaagcgagg atttaggatt ggccgtccgt gctaatttct ccaagctgga ctctgcatta
     9421 gactacatgc ggatggaaac tgaggaagct atcgcatatc tcgaggctaa cgtgacttca
     9481 gcggacgagg ttttatttga agaactaaca aaaaaggttt ctcaacagga tatgacagat
     9541 gctattcacg aatcagtcta cggtatacgt accgaaacca catataatat aactgaagcc
     9601 ataggtgatt tatcgactat cgtttggtct aatataacta atctatcgac cacaacggcc
     9661 gataaattta tgatcacaac tgcaaatatg aatatgatgg acaaacggtt ggattttata
     9721 gaatcaaatt tcgagtcagc taacggtaca attgacttaa cgcaatttca ggtgtttgtg
     9781 tatgagcttg cggctaatgc atctatttgg aataagatat ctgtcgcaaa agatacagaa
     9841 ttagaatctg aaatttctgg tatccgtgaa gatatcaata aaatcaacaa caccggagct
     9901 actgatccga ccattgacgc taaaatcaat atattgacaa ttttagggtc ggttgggatt
     9961 ggagttggcg gtttggctgc tatagcttcc gtgtgggcac tgatatccag cttaatccct
    10021 agtaaaccaa ttaaatttga taaatatgaa actggtaacc cattattatc aggttcaaaa
    10081 atgatgttat agtatcagcc gtgtaacaac atgtacatga ttttttggga aataaaacca
    10141 gaattttttg aacagatgtc agtctttatt caactgttta ttccaaaaac acacatacaa
    10201 tttattttaa tgtatctatg ttgtaaacag tgggttatgg agagcttaaa tatctataca
    10261 tggacgatat ctgaaagttc agttcgcttg agttttacaa cagctttact gtatgggttc
    10321 tccaataggc agtccgacag taggttcccg atccatctga attcgaaaca tggaacagcc
    10381 gacggccatt tgaaccccct ggaatgtaac atgagggtct cgtagtattt catgtttttg
    10441 ttcttggtta taggaattaa cgaaattggg catcccacaa tatctagccc catagtttcc
    10501 aacggttcta ttacgattct atcggtcgtt ctatacatac gcaagaaccc atctatgttg
    10561 ttagaaatcc gttcggtgtg tgttccttta tgtatcctac atctcaagta tccgatggtg
    10621 ataagtttgt tatatcccct tggaatgttt tcggtggagt aagccgttat atcgccaatc
    10681 aaattttcaa catagacgat tggatcaggt gtgctcacat ctcgcacaat acaaaccgat
    10741 tcagctgtgt tctccaaaag ttgtagttta agttctttgg caggaaccca gtctttagtg
    10801 ggaaccaagt cagtttcggg tgatccgaaa ttaaaaaagg gttccctgtt gatgtaaacg
    10861 gctatatgtt tctcttgtaa cgagaacatt tctgatccgt ggtaaaataa tcctgatata
    10921 tcaggtcact caaccagata ggatagtgtg tttagattgc aatagactag actaataatg
    10981 cccgacacaa aggtatcgat tgttgtttct ataacaggta atgcggtggt ctcaaaccag
    11041 tgcctgacga tacatacagc ccagataaaa gagttgggtt cggcgtgttt acacactgat
    11101 gtcaacacgt tgatattata cgttttgtta cgggaggtgg tggccatact cgcgacttcc
    11161 agaatttcag actgtgtata cacgaccgat ggggatgctg tatatttatc ctgcatacat
    11221 tctgggatag ttactgatga ttttcattcc gattttaaaa aaactatact tgaatatgat
    11281 tttagatcgg ttgacgaatt agatgtaatt gccgtatgtt caactaaaag atttggtgtt
    11341 ggtgatttga aacagagtac ttttacaata aaggattaat ccttagtctg taaaaaacca
    11401 ctggtcattg ataaataaac acatgctgat ttttttaaaa aaaaatcaca aatagtatac
    11461 agtaatctct acgtcggtgt gttcaaattt tgtttctatt atctccttta cttttttcca
    11521 atgtaaccta tctaatccac agccaagcat agggatcgcg agttgtttta ccccgtcctt
    11581 gatacacgca tttctaagag ctgtgatcgc cgaaccaaag tccgcgtatg ttggtttgtt
    11641 gtaatatttt tccttcgtta ttatataata tatgttacgt ttatataatc tcaacgtcgc
    11701 cacctcaccg acccgtttat tctgtctcaa taggtctgtt tcgcgaccat atttacgttt
    11761 gaacatctta gctatgcctg cccccatgta catatcttta ctaacacagt gggccagcga
    11821 tgttgtgtct ggcacactaa atagattccc cttcacgtac ttcatgatct taaatggtaa
    11881 ctgactgaca ccgcagagaa tagtatacgt ttataattct tgtagtgggg gtaccgttaa
    11941 ttatatagtt ctgatcagtg atttataaaa atatagtata tagcatcacc atcgcgggta
    12001 gactagttac attatattca ttctactggt atatagaatc tcactaaaca tggattctat
    12061 tttttatcaa gcttacagac acggggtgtt tgagttcagc acaaataaac gctggacagc
    12121 ggtggatcac cgtgacctga ctgggttcgc gaggagaaga acatatggac cgtttatact
    12181 agagactgtg aatgacctgt tattctctac cggtcctaac ggaacatatc atgtgtttcg
    12241 tatcatcacc gaccagggaa cttcgatggg acacactctg gtacctatca cgaccaataa
    12301 accatctaga ccagtatcaa cgaggtctag attgatgaca ttgaagattc atgtcttcac
    12361 cggcatcgac ggtgaatccc acatggggat cgaggagatc gatacgctga ccgaagatat
    12421 ccgcagactc agacgcggta gaaaccgtag ggttatcgtg aaacgtccca tgataagaaa
    12481 aagacttatc agcgacatca agattgctcg caggcgactc acgacgataa acggaggatt
    12541 cagtccgatc agcactacgg acatggcgtt gttggagaat gccccagaat gtaccctcag
    12601 aaggattttg agaatcctct tgtctaaaat atcacctgtt gggatgagac atgtactcat
    12661 gccaggtgtt gtgtatatgt ttggcggaca cccagcgaat gaccacacgc ttgaacttgc
    12721 gagtgtattg gatctcctgg agatcagcga tcattgattt tccacacatg tctgtctgta
    12781 aattgtgatg ttgtattatt aaattgtgta cctaaaaaat aaatatgctc aggaccatga
    12841 gatctttgag ttttatcgtc ttgttcttaa ttcatggggt ggcggcgaat aaaccaccct
    12901 gtgaaaatag attacctgac ctcttaccca catataacag agctccagaa tgcgacgata
    12961 taggggaaaa gatttttgtg gtcagaccag ctccatcgaa cgaaatagcc ttcacgttta
    13021 acgccagttc tatctcagtg gggaccggcg taatctggga atctagtttc aacgaactga
    13081 aaattgacgt ggggtctatt gggatacacc cgtctccgtc tgatattttg gtatgggaat
    13141 atgcagaggt tgacgacgca accgatatac ggaaatgtta cgaatcgggt ctcgcgtata
    13201 gtccgattgt ggacggttta ccagaaattg tatgtttgcg gacgagcatc actaaaacct
    13261 ccagaacaca atctctgttt gattacaaca cgggtgtatt caggagcatg ctcgttgaaa
    13321 ccgacagata tgtaacaccg agcgtagata taatcttcac gattgttacg gccacccatc
    13381 gattatcgac acaggacctg ttggaaaata tattgataga tttcccaaaa ccgaacattt
    13441 ctatgccagg gggcgcaact gcctttttga gaactgatat aatcaacatc agatctactc
    13501 aaatattgat gaccgacgtg agtgctagat acagtgttga aaacggtacc gagttcatgg
    13561 atatattttc tccagaatac accgagggta atattcgtgc ggatttcggg tttatggaac
    13621 acccgcgtgg ttttaaatac actgatcagg ataggaacgc tactgatgtt tacagcacac
    13681 atatgtttcc gaccatggcg agtgaacacg aattcaggtg gatgataacc ggtaagatgt
    13741 atgctgcgca tctggcggct tcggctctgt taaattatta cgctggttgc atgccgtatg
    13801 tgaatatgct ggggatgttg tgttctcaca acgccgattg ttgtttatcg gacggtctag
    13861 aatcgtggtt cgtagacacg caggccacac acatggctat aatcagagac tctgacgttt
    13921 acatggaagt cgtatacaca gggctactca agatcattac cgatgctcac aaacgactta
    13981 taatgtcaca gaggtctaaa tttgtgaccc agggaagctt gaatagatac agacactcaa
    14041 tacacgccaa tggcgacgct tacatgacag gggtactgag ttctgacgct atggcctgtt
    14101 atgtagatgg ctgtccaaaa tctatactag gtacaatcac ggatctacct agatggtcaa
    14161 ggtgggtgac accagataga tatctggttt atgattacat gcagacgatc ccaacagtcg
    14221 gggatctagc ctccttggtg ccagtgacaa tgacatatct atatggggta tacagatttt
    14281 ctacgttaaa aagtgaaaaa cttttactgt atcggatagc cagaggtgtg tgtagaggaa
    14341 gattccacag ccacaacgaa tattctgttc cgtgtgcgat ggcgctggcc ggtaattgtg
    14401 agagttgcac tgatccttcc ccacacgtgt caatgatcac aggactcaga agctctaatc
    14461 taaacggtca ggtgacttcg actctaatag gtagttactc gcctgaacaa ctagaaccac
    14521 cgagtcacaa ggacggatgg tggagcatcg aatatgaggc gcaacctgcc ggattatgtc
    14581 tatattcagg taatacggcg accgtatatt caggatcaat gtgttatcat ggagaacaca
    14641 tcatgtctgt ggtccgatac aaggcatgcg gtatattggc agtggaacca gattcaaaat
    14701 ggtcaacgtt ttatgtatta agcgaaacta aaccatcttg taaatattca gcctctgttc
    14761 ggctgggaac atcaggcgag tacgttagat ggttaacgac catcgaggga ccagacgatt
    14821 gtgactgtgc acacggtggt ctaccggatg tagttggggt atccgaacaa tcagcactag
    14881 aacccacaga cgtgtacgtc agaccagcgg gttatattgt caacgtaaat actggattgg
    14941 gttacatcaa cactacaaat ctcaacctta attttaattt tctagatttt tcaaaaaatc
    15001 cgcctctgta ttcaaagtat ccatccagag ataggaattt tgaataccca acatgtggag
    15061 acgatgacac aaatcgagtt gacaacacac cgtggatagt tgtaattgga ataataacag
    15121 gatgcatata tattgtttca attgtattga tcacaatttt atttgttaaa atgttaaaaa
    15181 cacaataaaa catcaaatca cattttatct gcttgttctt tgatatacac aaaagccggg
    15241 gtaacaggag acattgttgt gatgacgtta tcagcgaaca gctgatcact cggatccaag
    15301 atcctgcagt attcagacgg atatctctta gagctcactt tagatcccat aaacattgcg
    15361 gccaggaatc tatgatacgt atgatacggc acacgatctt ccaaaatcaa tttattctcc
    15421 cgcacgttgc acacagagat tgagctcaat atcatatctg gggacacagc agctttatct
    15481 ctacagagaa cattaaccat aaagctacct gatagatcca cagctatcag aactatattt
    15541 tctatggcgt atttgtgtag tgcaaccgac aatgattcca cgttgatctt gggttcttta
    15601 gaattcgccc cgaataaacc agacacgttt atcgacctca caacgccatc tgatcgccgt
    15661 ttgatatact caaccacatt tgtcttgtcc actgaaggat acggtcccgt tcgggtcatc
    15721 acgtgatgac atactgtaga ttctatctct gatgtatctg gaagtttaac tcgatacaat
    15781 gcacagaatc cgtttttccc aaaataagaa ggaggattat ttttataaaa aaatatattc
    15841 tggttggcta tggccctgat gctcttgtcc gcgctaacga tggctaccat gttccgcctc
    15901 aaaatgtgtt ctttatttgg catccacttg aatttaacac cgccgaccgt aaccatcaac
    15961 atgagatgtt gagagtccgt cagcaggtct attacgacgt catccgtgtt atattcgggt
    16021 gccgggtacg tctttcgaaa cgcatccacg aataactgaa cagagctagc caatatcgga
    16081 tactctgaca aatcaacagg atatgtgatg tataccacat ctatctgatt agtgtccgtc
    16141 atcttgacac acgcagctga tttctgagct gtaatcgcta ttcgctatta tatacaatga
    16201 taaatttaaa ctggtcagtg aattataaac aaccttattt ttttaaaaaa ttttattcat
    16261 ttacaaagga tatatatttc atatacaatc aatacaatcg ataacaaccc agggatgaga
    16321 aacagaatcc aggttggact cgtgtgcctg gatagtttaa tcaatgcata tccatccgga
    16381 tcaactccat tagacactaa acattcatac atatcggtgc ccgaatctat ttgaatttcc
    16441 ccatcttgcc aataatcttc cccatatcgt ctccaaaacg ctgcgttaca aggaggttgt
    16501 gcttccgcag aacatgtaat tgttgtctgg ttcggtgaca taacggcgac caaatcaata
    16561 ggtggataga tgacagtcac tatttccgtc aggactatag acactcgaga tttgtgaatg
    16621 agtaaacaat tgatattcgt accattgatc tctttcaatt catacggatc ttgtccaaat
    16681 gattcggtta gattcccgtg tccaaaaacg ggcagaatag gaccaaatag gtgaacatgg
    16741 ataacatcct cgccgccaca aaacactgaa ttatcgctaa cagaaattat tggtggatta
    16801 gatactctta ctgtattgac aatcttagac ccgttttcct gatgacatac ccaatctcca
    16861 gcatctgcct ttgatgcaat cggcactaca ctatcagtca cgacaacacc taatctggta
    16921 atattagcag acccattttt gtaacccgga caattgatat taaactgatt accggcgata
    16981 acatacaccg taaccgtctg attatacacg acatcggtcg ctccggtaga ctgtacggtg
    17041 gattctgatc cgcctgtgac atcggtcgct cctgatccac ctgtgacatc ggtcgctccg
    17101 gtagactgta cggtggattc tgatccgcct gtgacatcgg tcgttccata accagaagat
    17161 tcattatacc atgtagtata atttgtagac ggtccatttg tcgttacagt ggtctcagaa
    17221 gaaaccaaag taatataaac gatacaaaat aaaaataggt tcatggtgta tctgtatatt
    17281 ttacaggttg tttggtttat atcgtattat ctcggttgta tgttacctta ccgcttatcc
    17341 atcgattata tactcgcgag atagaagacg gatccgtgat ttatataatg gggcggccga
    17401 tgttgaactg tgggaggatt ttaacattat ccgggtcagt tgcagctgcg tgttctccgt
    17461 ctatgggcag acactgccgc aatattgccc atgctataca cgaagatcgt gtatggccag
    17521 actgtccgat gtgtatggcg ccagacgatc tcaaacctag ggtactgatg gtgtttagaa
    17581 acatgtcaga tttatgttac atccacaacg tcgcttataa aaacacagaa tgttacatgt
    17641 gtatgatatc tgacgattat catatgtacc caagaacatg gtgggttata aattgggacg
    17701 aggttagaga ccagagcaac gcgtgtttgt tggcagctcg aacatacatc gactgatcag
    17761 tgatttatta aaaccatata atatcaccgc cagcaggcac cgctcactta catagataaa
    17821 acatcatata tgtttgtata aaaacataga cgctgcgcaa taatggccaa ccacgctata
    17881 ttgtttctta tcgggcttat ggcttttgta acgggtgcga atggtcttaa actcagagta
    17941 aaatctaatg ttgttttttc ggactcaaat agtatagaat ttatttgtga aggctgcgca
    18001 aaaaatcagg cgttcttaga tgttggtgga aaattaacac tggacacaaa ttcaacatgg
    18061 ggaggattat acaaaatttc gcttgttaag ggtatggacg tgtgtgttgt caacagccgt
    18121 gatctaatgt gttacgtgcg cgatgtggaa gatctacata taacattatc taacgtaaac
    18181 tcctcattta caggaacgtg gtgttttaaa acattaaaca ccaaatcgat ggtttctgtg
    18241 tgggtgtttg ataaacctgc acctgaagcc aaatgtgaac acgaaactgc agtatgtaca
    18301 ggcggagata cccttagggt atttcattac ccaaactctg atagatatct gatagctgag
    18361 tgtgacttta cttattctgg tgtagttgtc aagagacacg ttgagtgtgt aacaaattta
    18421 ccaggattta tcatggatat cgtgtttatg attattgtat gtgtgttgct tttcatatca
    18481 tgtctagaat atgctgtgtg taaagtttta cagtgtataa ataaccacaa ttatgggcaa
    18541 actaaaaaac aataaatgtt taaatgaaat ttccaggatt tccgtgaatt atattattaa
    18601 tataatttgt ctcaaattgt ggtcagttgt gtggtatata atgaacctat actggagagt
    18661 tttcatattt ggtgggcttg tttgtttggt atcggcagac cgtgtgtgtc tcgttgctcc
    18721 caaactaaca gcgaccgatg gtatttattt ctacgaggga accgcgagac gatcggatat
    18781 cggcaaaccg aaggtgtatt gcccagatgg agactgtaaa atttttggcg actctagaac
    18841 agacacatcg agaaacctac ccggttcgta tgacgtagat tcaacgatca tagattttat
    18901 acagaatcga gctgattcga aggctggcgc tagtatcttt ggctctatat atagaggtag
    18961 agataagtta acagattgga tatataattc gtgtagtgac gataagattt tttacgaagg
    19021 tgttaattta tctccgtctc acggacagat atgcggtgga gcgaatgttt attcgttttc
    19081 taaatttaaa gaagatttct attcgagtct atacgagctc tcgacagagt ttagatgttt
    19141 atcaatctat actgtagaac cggaaaattt caacacttcc atgacgaaat cggatattcc
    19201 tggttgtaat cacggtagtc ctataggtct ggattggtac actaacgtcg ggataacatc
    19261 tacccccgat aaaacggtat acgatcatgt agttggacta aaccctgatg ctacgtattt
    19321 acttccggtg tgtagattta tatatggaga tttgacagcc cttactgaca ttagcaaagg
    19381 tacattaccg aacaggatcg ctatatacga tgatcgtaat cagacaatca tcgaatacga
    19441 aaacactgat tatattggac caggaactgt gcggtatgca cttaactgca cacatgttcg
    19501 aataaccgga acacggtcta tcacatatga ggggttggac ggaaccggtt acataggagc
    19561 gtcgaggatg gtggaattta cagaaccgta ctctattaaa aaaccgatcc aagttgtcga
    19621 atccaaatgg tccccagcga ggatatccga ttcttataga cagcgggctg cttgcgaaag
    19681 attaggaaaa cactgtctgt ggtacggcgt agacaattac gccggtatgt atgacgctga
    19741 acacggagat atgggagtca gggggatttt ttcagatatt gataaaccag cacctccgct
    19801 cgaaccatac ggattatcta gcatcgctgc gtcaacccag ggttcagcag acggttggaa
    19861 attgatgatc tccggtacta aaatcgataa gattgatcag tatttgacaa acctcgggtt
    19921 ttctttaaca aaacgactcg aaaaatcagc agatttggat gtttctgtta gctatgagac
    19981 tgttgccatg aaaaaacgat tggatgatta cgctactatg ggatttaaat atatagacga
    20041 tggtatctgg tgcgcagata ttgatcactg caccggcgcc gagtgtctta tagcgaccga
    20101 tgagatgatc gcgtttggta caggcacaaa tgaaacccaa tatccgaacg gcaccgtgaa
    20161 taacaatata acaaacatat atcaaaattc gacaaatatc accatcatcg gacaaccaaa
    20221 cggagacgat tcgatcatgg gtatagatac tatatatatg ctctcgatcg tactcagcgg
    20281 attatccgtt atcacggcgt ccgttggtat actcatcatg tccatagcta cgtatagatt
    20341 acaaaaacaa acccctgatc agaatatcta tcaatcttat caacagcaca gtatactgtg
    20401 aatggacact cggtccattc aaattcaaat attagacgtc acttataaat aatatttttt
    20461 aaattatata tcggtattaa acactggtca gtgacgctca tgtccttata aatagatatg
    20521 cttctggtac cattggatta taaccacatc gtctaaactt caaacatgaa ggtattatta
    20581 tacataacaa tcttggtgat cggtcatcat agaacagcga ggggtggtga gatcaaccac
    20641 tcggtcacac ggctgacgtc tggatcattt ccggatacac cagaaagaaa ttctaacata
    20701 acggtggaag acggggattt gtttgtggtg tattgcgata ttccaaagtt aaacaactct
    20761 gattttgaat tgaaacatgt gaatcaaact gtatataaga taattggagg acgcggatta
    20821 tacgaaatac gatatgatat aaaatctaaa gttattcgtg atagcgataa cagtaccacg
    20881 tacaaattca tcattcgaga tgtaacggtg acgcactcgg gtgtctggac atgtgtaatg
    20941 gttgaacctg aacttgtgac aaacatggtt actttaactg ttattaaacg gtcgatgttg
    21001 acttgtaatg atatatacat tatgtgtaca gccccgttat ccaatagtgt cactttagag
    21061 attccggacg ttaagactat aatgtctcaa tttaacgcta ctctctatct aaattctgta
    21121 tctaacagcg tcgctgccga tatgcatggt aaacgggcca tgtgtacagt gtattatagc
    21181 gagtataacg taaccaatat atgtacgatg aaacacaagt acggattagt tgacccgaag
    21241 tttatgatga tttccacgaa cgagggatac cttacggcgg atggcaaccc gagaatgtta
    21301 catatgtggc tccgtggtaa aaacggtggt tggactccac attttggtaa aatctacaca
    21361 gcagagactt cagaatacaa attaactaat tttatcggaa gttcattgta tgtgaatgtt
    21421 gtaaatttca atgtttatgg cgtgaacaag agactgcaaa ctattgctat tggtatatca
    21481 acatcgttgt gtattatcat gtttattgta acactaaaaa tatttgtaaa ggttggtgcg
    21541 tatgagcaag tgacgaccat cgacactgct gtctgatttg aaaaatacaa ataaacaatt
    21601 ttcatgtttc ctaaaaatat ttgtaaaggt tggtgcgtat gagcaagtga cgac
//
