# Supplementary material for: Widespread Horizontal Gene Transfer Among Animal Viruses
Source: bioRxiv. 2024 Mar 26:2024.03.25.586562. Preprint. [Version 2] doi: 10.1101/2024.03.25.586562 (PMC11071296; doi:10.1101/2024.03.25.586562)
Supplement: Supplement 2 [file media-2.zip › File2_Maps/uParvo_cryptotermes_termiteRNA_XM_023847640_6349.gb]

LOCUS       uParvo6349ct_1          6349 bp    DNA     linear       01-JAN-2019
DEFINITION  [note: taxonomic lineage
            d_Viruses;-
            _Monodnaviria;k_Shotokuvirae;p_Cossaviricota;c_Quintoviricetes;o_Pi
            ccovirales] [isolation_source=original].
ACCESSION   
VERSION
DBLINK      BioProject: unknown
            BioSample: unknown
            Sequence Read Archive: unknown
KEYWORDS    .
SOURCE      Piccovirales sp. ctB3YV3 (unknown)
  ORGANISM  Piccovirales sp. ctB3YV3
            Unclassified.
REFERENCE   1  (bases 1 to 6349)
  AUTHORS   Taker,C.
  TITLE     Cenote-Taker 2 dummy template file. Do NOT submit
  JOURNAL   Unpublished
REFERENCE   2  (bases 1 to 6349)
  AUTHORS   Taker,C.
  TITLE     Direct Submission
  JOURNAL   Submitted (01-JAN-2019) Taker 2, Cenote, 1000 Circle St., Cenote,
            DC 31111, USA
COMMENT     ##Genome-Assembly-Data-START##
            Assembly Method       :: unknown_assembler
            Genome Coverage       :: 1x
            Sequencing Technology :: Illumina
            Annotation Pipeline   :: Cenote-Taker 3
            URL                   :: https://github.com/mtisza1/Cenote-Taker3
            ##Genome-Assembly-Data-END##
FEATURES             Location/Qualifiers
     source          1..6349
                     /organism="Piccovirales sp. ctB3YV3"
                     /mol_type="genomic DNA"
                     /isolation_source="unknown"
                     /collection_date="unknown"
                     /note="genome binned from sequencing reads available in
                     unknown;
                     derived from metagenome: unknown"
     CDS             39..140
                     /note="no search hits"
                     /codon_start=1
                     /transl_table=11
                     /product="hypothetical protein"
                     /translation="MLGLHNLLLSSCFTVFHVCISLRAFAVLNKNYL"
     CDS             285..404
                     /note="no search hits"
                     /codon_start=1
                     /transl_table=11
                     /product="hypothetical protein"
                     /translation="MEQYYKYLAVIFLELTWVIMDGMVSSLTAEVLLTKQHCL"
     CDS             complement(436..642)
                     /note="no search hits"
                     /codon_start=1
                     /transl_table=11
                     /product="hypothetical protein"
                     /translation="MPIYYFLNRVQEILMNLSLLEDISIHQLDKFIIPCKGGTTTDRT
                     GGWVVVKASLRGVDNRKIFDVARK"
     CDS             complement(693..836)
                     /note="no search hits"
                     /codon_start=1
                     /transl_table=11
                     /product="hypothetical protein"
                     /translation="MTTPGRCEHGAVYSHVRVRFFPILFIRTLYYIFVHLQHTSVQDS
                     YQI"
     CDS             complement(833..955)
                     /note="no search hits"
                     /codon_start=1
                     /transl_table=11
                     /product="hypothetical protein"
                     /translation="MWLFCACTDSLDRGPLKTRPDLYECAQANGAWCVLKVRPP"
     CDS             complement(1021..1125)
                     /note="no search hits"
                     /codon_start=1
                     /transl_table=11
                     /product="hypothetical protein"
                     /translation="MSVIFYRHPARVQTCNRITSFSRLYVSLLSIYFK"
     CDS             1206..3446
                     /inference="protein motif PFAM:PF01057.16"
                     /codon_start=1
                     /transl_table=11
                     /product="NS1 Rep helicase"
                     /translation="MPHQHLSSIMYYHDTCCHYKSVCNCSLCWKEFAQCPISDLCADN
                     TQRLQASGVLLPHQSPFDDEEDTTYNIGSLRVRTTNVISLDRSNIKQITMANIHNSGR
                     QNNNSPSKEIYSLWKYAQPDDPGTSTGIFGPPPRASHTIDSTRTIGTPKLTPPSSPSS
                     HQEPTTIGDEPDNISHQHIQQTSAPSNFPSSDTNIRDNTIHDGDTGRINKRTSVIVLN
                     KRLRSCDNSPPRNQIKQRRTSISNATIDGHLQHSDDGTPSPPSPSIPADTTGNNDPSG
                     SSPILLQPTSASTDLYYTFILHKTTFDALPPTSKKSPTFATFDHGDHIHIIFSVRHSN
                     NVSRHLNSILSFLKTGFSGNAEAHTSLQLIRYTTRFISYLIRKGISTFNKYGNKSLSI
                     IKPILDAIARYDVTDSSPDNMPCQQYVEEKKTIIKENLTQRTFSIDYISNLIVSNKIT
                     SYENFQRVLPTDTKIQLLKQLGYVGQNIIKTLIKIHNIEILQNIKTKHYYQLIIDNFQ
                     LDKSIPSNVSWLKQVFRSNAISVSKFFAHFLLIHSMNITKINSFVLQGPTNTGKSLLM
                     NILLSDTKPTRIAWERDKSNFHLDQLPNATSVIFEEPIIDQTTVGTWKLLLEGAPIPT
                     DMKHADKELINRLPIFITTNQDIWNWVGTDDVNPIKQTIFVFNLKITISSLISQQAQI
                     PQPPHIITKHDIYALFLHHLQYIHEEYTTLLTALPISDTTKPFTTTQYNDLQNLQVQL
                     LLQDPS"
     CDS             3464..3685
                     /note="no search hits"
                     /codon_start=1
                     /transl_table=11
                     /product="hypothetical protein"
                     /translation="MPHDRWLIPHQNNKIAPTNDKKLDLIGQLWAKQHTSSNKMDMVN
                     TCTVRYQPYQFLSKPPTFTEKYKGRHFIL"
     CDS             3765..3998
                     /inference="protein motif UniProtKB:E9K708_9VIRU"
                     /codon_start=1
                     /transl_table=11
                     /product="Capsid protein"
                     /translation="MKSFNSLLSSSYGVTWHSFDLSIYNQATKRKRLLTQGATTYETI
                     NFETSQNLMILTDVNNTHTPSVIWPDEFLPPRP"
     CDS             4035..4154
                     /note="no search hits"
                     /codon_start=1
                     /transl_table=11
                     /product="hypothetical protein"
                     /translation="MQNRGTGNRSYQTLPIHTRKITILLRLATSQNRKYGYLL"
     CDS             4159..4260
                     /note="no search hits"
                     /codon_start=1
                     /transl_table=11
                     /product="hypothetical protein"
                     /translation="MFPARTEVRHQVLCWTGENGYRDVGHDSPSVQG"
     CDS             4257..4469
                     /note="no search hits"
                     /codon_start=1
                     /transl_table=11
                     /product="hypothetical protein"
                     /translation="MKACHKLQFLSGTSSSKVADRVWRMSPAVDGRRVCDVLNSDHRL
                     SVPMIADRVGIDKMTVHTIITEDLAM"
     CDS             4537..4692
                     /note="no search hits"
                     /codon_start=1
                     /transl_table=11
                     /product="hypothetical protein"
                     /translation="MKTFCNALRKTPAFWTSSRKTKVGYSSTTRKQSFKVPNGTLRHH
                     LVQKRRE"
     CDS             4689..4838
                     /inference="protein motif CDD:pfam01359"
                     /codon_start=1
                     /transl_table=11
                     /product="Transposase (partial DDE domain)"
                     /translation="MSKSRMKIMLIVFVDAQGVVHYEFVPEGQTVNGAFYLEVLRRMK
                     RRSIG"
     CDS             4922..5113
                     /note="no search hits"
                     /codon_start=1
                     /transl_table=11
                     /product="hypothetical protein"
                     /translation="MASRRYPQPPYSPDLAPADIFLFPKVKSSLRGHHHGTLSAVKEA
                     CTRTLKDLPESAYQGAFMS"
     CDS             complement(5103..5318)
                     /note="no search hits"
                     /codon_start=1
                     /transl_table=11
                     /product="hypothetical protein"
                     /translation="MTLFAQNIFRNELHKWRKLLVNHPVYKVRIKSIGKSSGKIDLFQ
                     ILLQCLKILQNTSLVHRYTFANGAATT"
     CDS             complement(5452..5550)
                     /note="no search hits"
                     /codon_start=1
                     /transl_table=11
                     /product="hypothetical protein"
                     /translation="MNIISAYSSVENVCGIVTQHSQPKATVTLHEH"
     CDS             complement(5585..5758)
                     /note="no search hits"
                     /codon_start=1
                     /transl_table=11
                     /product="hypothetical protein"
                     /translation="MFPSSLWSWDPQRVRTGFLVALCTTPEQGVKVYMGCQLDILIFG
                     ILRLGYHSTVVLS"
     CDS             complement(5762..5875)
                     /note="no search hits"
                     /codon_start=1
                     /transl_table=11
                     /product="hypothetical protein"
                     /translation="MSLKISELVCSCSEGYIRQSRCVTSSRDYSNSLQPIR"
     CDS             complement(5866..6006)
                     /note="no search hits"
                     /codon_start=1
                     /transl_table=11
                     /product="hypothetical protein"
                     /translation="MSALISLVMEASQQQAGDSCFCLELVSSTSSCIRGGGDYGHRGK
                     CH"
     CDS             complement(6075..6272)
                     /note="no search hits"
                     /codon_start=1
                     /transl_table=11
                     /product="hypothetical protein"
                     /translation="MWNCVSRLPEKLLSIFSSLARPLQKLPRMTPYMIIQQPYKGFQF
                     DMSFSRKYLLNTRRITKFIWW"
     CDS             complement(6253..6348)
                     /note="no search hits"
                     /codon_start=1
                     /transl_table=11
                     /product="hypothetical protein"
                     /translation="-VWKILIYPLLQHNKLRFFHHFTCRYVELCQ"
ORIGIN      
        1 tttctacccc atggacatgt gcagcataag tacacaagat gttagggtta cataatctgc
       61 tcctgtcttc atgttttact gtgttccacg tttgtatttc attgcgtgct tttgctgttt
      121 tgaataagaa ttatttgtaa aactgggata tttcttcgat acattgggaa aatttatgcg
      181 ctacggacgg caacaatgtt ccgaagaagc acaggcacga ttagggacgt tgtaattgtt
      241 aacggtttgt tcctgccaga aataaaagtt attgaagttt aaatgtggag cagtattata
      301 aatacctagc cgtaatattc ctcgaattga cctgggttat catggatgga atggtaagtt
      361 ccttgacagc tgaagttcta cttaccaagc aacactgcct ctaggcaatg ggccaaatta
      421 aagaacaatt gtaattcatt tcctggcaac gtcaaagatt tttctgttat ccacaccgcg
      481 aagactggcc ttgacgacca cccatcctcc tgtccggtcc gtagtagtac ctcctttaca
      541 tggtattata aacttatcta actgatgtat tgaaatgtct tctaagagag agagattcat
      601 taaaatttcc tgaacacgat ttagaaaata ataaattggc atatattcgg aaagtttcag
      661 aaactcagtc agtaggagag ttgcagttgg gattaaatct gatatgaatc ttgtactgat
      721 gtgtgttgca ggtggacgaa tatataatac aaggtccgta taaaaagtat cgggaaaaat
      781 cttaccctta catgactgta caccgcacca tgctcgcacc gcccaggcgt ggtcatgggg
      841 gtctaacctt taacacgcac caagcgccat tcgcctgagc gcattcgtag aggtcaggcc
      901 gtgttttcag tggacccctg tcgagtgagt cggtgcaagc acagaataac cacaaaacta
      961 ctagttttgg acgacgaaca atccgtgatt gtggttacat caccatcttt ctatccaagg
     1021 tcatttaaag tagatagata gaagtgaaac atacaaccga gagaatgatg tgatgcggtt
     1081 acaagtttgt acacgtgcgg gatggcgata aaagatgaca gacacttaga acatacttaa
     1141 cgatatgata ctctgtaacc ccgcctatta accttaacct ttcattatcg ttcctcttta
     1201 aatacatgcc acatcaacat ctctcctcaa tcatgtatta ccacgacact tgttgccact
     1261 acaagtcagt ctgcaactgt tctctctgtt ggaaagagtt cgctcagtgt ccaatatcag
     1321 atttgtgtgc agacaacacc cagcgtctac aagcttctgg tgttcttctt ccacaccaat
     1381 ctccgttcga cgacgaagaa gatacaacat acaacattgg ctctcttcgg gtaagaacca
     1441 caaatgtcat tagtttggac agatcaaaca tcaaacaaat cacaatggcc aacattcaca
     1501 actccggcag gcaaaacaat aactctccct ccaaggagat atattctctt tggaaatatg
     1561 ctcagcccga tgaccccgga acttctacag gaatattcgg cccacctccg agagcatcac
     1621 acactatcga cagcacccga accattggca cgcctaaact cacacctcca agttctccaa
     1681 gttcacatca agaacccacc acaatcggag atgaacctga taatatctct caccaacaca
     1741 tccagcagac cagtgcgcca agcaattttc ctagcagcga tacgaatatt cgggataaca
     1801 ccatacacga tggtgataca ggaaggatca acaaaagaac ctctgttatc gtactcaaca
     1861 agcgactccg ctcatgtgat aacagtcctc ctcgaaacca aattaaacaa agaagaactt
     1921 ctatcagcaa cgcaaccatc gatggacatc ttcaacactc agatgacgga actccttcgc
     1981 caccatcgcc cagcattcct gcagacacaa ctggaaacaa tgatccaagt ggaagctctc
     2041 ccatcctcct ccaaccaacc tcagcctcta cagatcttta ctacacattc atcctccaca
     2101 aaacaacctt cgacgccctc ccaccaacat caaaaaaatc cccaacattc gcaacatttg
     2161 accacggaga ccacatccac atcatcttct ccgtccgtca ctcaaacaac gtatcccgcc
     2221 acctcaactc catcctatct ttccttaaga caggcttctc tggaaatgca gaagctcata
     2281 caagccttca actcatccgc tacacaacca gattcatttc atatcttatc cgtaaaggta
     2341 tctcaacatt caacaaatat ggaaataaat ccctttccat catcaagcca atcctagatg
     2401 cgattgcaag atacgatgtc acagactctt ctccagacaa catgccatgc caacaatatg
     2461 tcgaagaaaa aaaaacaatc atcaaggaga acctcaccca acgtacgttc tcaattgatt
     2521 acatttctaa tctcattgtc tctaacaaaa taacatctta tgaaaatttt caacgcgttc
     2581 tcccaaccga caccaaaatc caacttctta aacagttggg ctatgttggc caaaatataa
     2641 ttaaaacact aataaaaatt cacaatatcg aaatcttgca aaacataaaa acaaaacact
     2701 actatcagtt gataattgat aattttcaac tcgataaatc catcccatcc aacgtctcgt
     2761 ggctcaaaca agtcttccga tcaaacgcca ttagtgtttc caaatttttt gctcatttcc
     2821 tcctcataca ttccatgaac attacaaaaa taaattcgtt tgtcctccag ggaccaacta
     2881 acacaggaaa gtctctgctc atgaacatcc tactatcaga caccaaaccc acaagaattg
     2941 cgtgggaacg agacaaatcc aacttccact tggatcagct tcccaacgca acaagtgtca
     3001 tctttgaaga acccatcatc gaccaaacta cggtcggtac atggaaactg ctactagaag
     3061 gagcccccat ccccaccgat atgaaacacg cggacaagga gctcatcaat cgtctaccga
     3121 ttttcatcac caccaaccaa gacatatgga attgggtcgg tacagacgac gtcaacccca
     3181 taaaacagac aattttcgta ttcaacctca agataacgat atcatcgctg atttcacagc
     3241 aagcacaaat cccacaacct ccacacataa tcacaaaaca cgacatatat gcattattcc
     3301 tacatcacct tcaatacatc cacgaagaat atacaactct actcacagcc cttcccatct
     3361 cggacactac aaaaccattc accaccaccc aatacaacga ccttcaaaac ttacaagtgc
     3421 aacttctatt acaggatcca tcctaacctc ttcatcaact tcgatgcccc atgatcgatg
     3481 gctgattcca catcagaaca acaagatcgc ccctacaaac gacaaaaagt tggatctgat
     3541 aggccaacta tgggccaaac aacacacatc gtcgaacaag atggatatgg taaacacatg
     3601 cacagtgaga tatcaaccat accaattcct atcaaaacca cccacattca cggagaaata
     3661 taaaggtcga catttcattt tgtgattcct ccacttgtgg atatataata ccataccatc
     3721 tcctacaatt ctggatcgga ctcaatgaaa acgaaaacaa cacaatgaaa tccttcaatt
     3781 cccttctgtc gtcatcgtat ggagtcacgt ggcattcatt tgacctctcc atctacaatc
     3841 aagcaacaaa aaggaaacga cttctcacac agggtgccac aacatacgaa actatcaact
     3901 tcgaaacttc tcaaaacctc atgatcctaa ctgacgtcaa caacacacac acaccatccg
     3961 tcatctggcc cgacgaattc ctcccccccc ggccataaaa acacatcaac cgacctacaa
     4021 tcaggctcct tcttttgcaa aatagaggaa ctggcaacag gtcataccaa acacttccaa
     4081 ttcacaccag aaaaattacc atcctcttac gtctggcaac ttcccaaaat agaaaatacg
     4141 ggtatcttct gtgacctcat gtttcccgcc cgaacagagg tacgccatca agttttgtgt
     4201 tggactgggg aaaacgggta cagagatgtt gggcatgatt cgccaagtgt tcaaggatga
     4261 aagcatgtca caaactgcag tttttaagtg gcacaagctc ttcaaaagtg gccgacagag
     4321 tgtggaggat gagccccgcg gtggacggcc gtcgtgtgtg tgacgtactc aattcagacc
     4381 atcggttaag tgtgcccatg attgcagatc gtgttggcat tgataagatg acggtgcaca
     4441 ccattatcac tgaagatttg gcgatgtgaa aggtctgcgc gaaactcgtc ccgaaggtct
     4501 tgacggacga ccaaaagcag agacgagtgg ctgcttgtga agaccttctg caacgcgttg
     4561 aggaagaccc cggctttctg gacgtcatca cggaagacga aagttggata ttcaagtacg
     4621 acccggaaac aaagcttcaa agttccgaat ggcacacttc ggcatcacct tgtccaaaaa
     4681 aggcgcgaat gagcaaatcc agaatgaaaa tcatgctcat cgttttcgtc gacgcccagg
     4741 gggtagtcca ctacgaattt gtacctgagg ggcaaacagt aaatggagct ttttacctgg
     4801 aagtgctaag aagaatgaag agaaggtcaa tcgggtgagg ccagccatcg ccggaaattg
     4861 gaaattgcat cacgacaatg cacccagtca cacctgctcc aaggtgacca cctaacaaaa
     4921 aatggcatcg cgacggtacc cccaaccccc ctacagtccc gacttggcac cagcagacat
     4981 tttcctgttc ccgaaagtga aatcctccct cagagggcac catcatggga ccctgagtgc
     5041 cgtcaaagag gcttgcacgc ggacccttaa ggaccttccg gaatccgcct accagggagc
     5101 cttcatgtcg tagcagcgcc gttggcaaaa gtgtatcgat gcacaaggga tgtattttga
     5161 agaattttga ggcattgtag caatatctga aataaatcta ttttcccgga acttttcccg
     5221 atacttttta tacggacctt gtatacaggg tgattgacta ggagcttccg ccacttatgg
     5281 agctcatttc taaaaatatt ttgagcaaaa agtgtcatat aaacctgggc cctatactca
     5341 ctatttacag agttacgttt gtaattgtaa atgcactact gtgaactgcg cgtggtcttc
     5401 gccaacgtaa gcacgtgatg tgtctgcagc cggttagtag cgtagatgca gttagtgctc
     5461 atgcagtgtg acggttgcct ttggttgtga atgttgtgtt acaatgccgc aaacattttc
     5521 cacagaagaa tacgccgata tgatgttcat tttgcgagtg tgtgacggta atgctactgc
     5581 cgcttcagct gagtaccaca gtactgtggt accctaaccg caggattccg aatattaata
     5641 tgtcaagctg acatcccatg tacaccttta caccttgttc aggtgtggtg catagagcaa
     5701 caagaaaacc tgttctcacc ctctgtggat cccacgacca caaagaggag ggaaacacag
     5761 gctaacgaat tggttgcaga gaattactat agtctcttga agatgtgaca cacctacttt
     5821 gccgaatata cccttcagaa caactacaaa ccaactctga tattttcagt gacattttcc
     5881 acgatggccg taatctcccc caccccttat acaagaactg gtgctcgaaa caagttccaa
     5941 acagaaacag ctgtcccctg cttgctgttg tgatgcctcc atgaccaaac tgattagtgc
     6001 cgacattcta gaaatattct ccaaatttaa tctactctta aattctttgt ccaagtaatt
     6061 tttatttgtt agcgtcacca ccaaatgaac ttggttattc gtctggtgtt gagaaggtat
     6121 tttcgtgaaa atgacatatc aaattgaaat cctttatacg gttgttggat aatcatatac
     6181 ggagtcattc gcggcaattt ctgcaaaggc ctcgcgagtg agctgaaaat ggaaagtaat
     6241 ttctcaggta acctactgac acaattccac atacctacag gtgaaatgat ggaagaacct
     6301 caatttgttg tgttgtaata aaggataaat cagaattttc catacgctg
//
