# Supplementary material for: Widespread Horizontal Gene Transfer Among Animal Viruses
Source: bioRxiv. 2024 Mar 26:2024.03.25.586562. Preprint. [Version 2] doi: 10.1101/2024.03.25.586562 (PMC11071296; doi:10.1101/2024.03.25.586562)
Supplement: Supplement 2 [file media-2.zip › File2_Maps/Adinto_eleutherobia11187_coralAG_SRR8486083.gb]

LOCUS       Adinto11187            11130 bp    DNA     linear       10-NOV-2023
DEFINITION  [label=nearest existing NCBI txid2707292].
ACCESSION   
VERSION
DBLINK      BioProject: PRJNA516095
            BioSample: SAMN10786222
            Sequence Read Archive: SRR8486083
KEYWORDS    .
SOURCE      Adintovirus eleutherobia11187
  ORGANISM  Adintovirus eleutherobia11187
            Unclassified.
REFERENCE   1  (bases 1 to 11130)
  AUTHORS   Buck,C.B., Welch,N., Belford,A., Varsani,A., Pastrana,D.V.,
            Tisza,M.J. and Starrett,G.J.
  TITLE     Widespread Horizontal Gene Transfer Among Animal Viruses
  JOURNAL   Unpublished
REFERENCE   2  (bases 1 to 11130)
  AUTHORS   Buck,C.B. and Tisza,M.J.
  TITLE     Direct Submission
  JOURNAL   Submitted (10-NOV-2023) Lab of Cellular Oncology, National Cancer
            Institute, Building 37 Room 4118, Bethesda, MD 20892, USA
COMMENT     ##Assembly-Data-START##
            Assembly Method       :: Megahit v1.2.9
            Assembly Name         :: Adinto11187
            Coverage              :: 37x
            Sequencing Technology :: Illumina
            ##Assembly-Data-END##
FEATURES             Location/Qualifiers
     source          1..11130
                     /organism="Adintovirus eleutherobia11187"
                     /mol_type="genomic DNA"
                     /isolate="coralAG"
                     /isolation_source="Eleutherobia rubra"
                     /bio_material="polyparium"
                     /note="coral"
     CDS             164..1102
                     /codon_start=1
                     /product="Integrase"
                     /translation="MKQGTYTLHKPARRTFKRNHVIVGGIDQQWQMDLTDMKSMQKFN
                     DGCRYLLVCIDVFSKYAWVVPLKNKSGPSLVEAFKVILSSGRKPEKIMTDQGTEFFNK
                     HFQALMKEEDIKLYNTYNETKASIVERLIRTLKTRMWRYFTAKKTMRYMDMLPNLVYS
                     YNHSVHRSIKAKPANVTSANEKKVWHNLYGDTKRVVKRVKYKFKIGDQVRISKIKRKF
                     EKGYLPNFSKEIFTISKQVPRDPPVYKIKDYDGEELKGTFYDKELQKVIKQDDVYEVE
                     NILKKRGKGKNMQYLVKWLGYPSKFNSWVPASEINI"
     CDS             1137..1904
                     /note="single-jellyroll virion vertex protein; clade Beta"
                     /codon_start=1
                     /product="Penton"
                     /translation="MLFIMSGTHFYITLPSNASLSTFPDNKTTGYRVKLPQAIDLNSE
                     WEVGLYSISYPHTWYTLENNFDTHIYCADSTGFFTTAYVEYGYYDSLEEFVGAVNNAL
                     RVEGFSSKNITLSYNAVTGKVIVRIASGYQLYFKGRMSIILGFGGKETRITKTTESPY
                     VADLFGTTTIYVYCDIVQAQIVGDTSAQLLRSIPIEGKSGDVITKTFTNIQYILVQTK
                     SFEDIEILLRNDTGDAVPFERGKVVTTLHLRQRNYFS"
     CDS             1987..2373
                     /note="Cupiennin-like protein; hypothetical
                     membrane-active capsid core protein"
                     /codon_start=1
                     /product="Cupiennin"
                     /translation="MGHGQMGYGLGGLFRSVARAVMPMVKSGAKALGKIALNAGANVL
                     GDVASGRNLKEAIKSRGIEAVNVAKHKAISRLQAQTGNGKRKRKTAKNRMTSTVRQTK
                     KRKTVKKRKRISLNNQNQSDQETQNS"
     CDS             2458..3786
                     /note="double-jellyroll major capsid protein; clade Beta"
                     /codon_start=1
                     /product="Hexon"
                     /translation="MNFVHTKSQECTKTELDLFSVPPTQVSLEKGHWIDHQPVSSVSD
                     GSPITFLSPGTEDYVDLSKTILVVRAKVTKANGTNLDADEKVGVVNNLLHSLFKQVDV
                     FLKEKQVTQATGTYAYKSYLETLLNYGPSAKDSQLTAALFYKDTAGKMDVADPTIAAG
                     NANLGLKTRYGFSKTSGVIEMAGPIFSDVFFTERLLLGFVDLKVVLNRNSNEFCLMAS
                     EDNADYRLKLTDAYLKIRKVKISPSISLAHEIALKKGPAIYPIRRVECKSFIIPAGNP
                     SLRKDNVFNGLVPKSFVFGLVESEAFNGALKKNPYNFQNFNVSSVGISVNGEDMPFKP
                     IQLSFGANPKYVEAFSTMFSGTGKMYYNSGNDISRDEFPNGYAIYAFDLTADMCGSSP
                     HFNVVQRGNLAVDIKFSVAPTTAVSLVCYGEFENVIQIDGERNVVYDYSG"
     CDS             3787..4302
                     /codon_start=1
                     /product="Adenain"
                     /translation="MDTFQIAHKLLQDSITSRQFCGVFSSDKLPRTIDKRPCGFIANT
                     DPSSEPGTHWVAFYFPSEQQGEFFDSYGQPPDFYTDSFGNFLDKHSYEFNTRKLQSAW
                     SDVCGQYCIFYLSHRARGQSMSKIVQLFNKDSMLNDAKVSQFVKNNFNVMLKQPYVNG
                     LNQCSKKLTEK"
     CDS             complement(4449..5153)
                     /codon_start=1
                     /product="Adintoc2"
                     /translation="MKHAKRMVLIPEDTLHRYEQKQRLEASPIMATMMHKDTDMSNIL
                     QRADMSDDEKQKLFYANLERYLDLRRQKDNQIPTVRVVPESKEEPKETTQLIDASIVE
                     HIPKTIRPRATALLNQLKTRPDVISWDKSGQVKLEGLTIPHSNISDLINDAVRARKNF
                     NPTGSREFFRVLSKINMPRDLVRNEERWREAQKSSLPLDEEGTPTHGSPSSYFQTLLK
                     RRKEKSEQPQKQWLNY"
     CDS             complement(5150..5506)
                     /codon_start=1
                     /product="GasderminX"
                     /translation="MTPKFIIYKMSKRMRASLPYLQIMAISKPKLRKLLIDNVPADVI
                     TAICECSLNLLKGVIPVTPGQKRRLARYKTHLRALANKKVTTKQKKLYLNQKGGNLLA
                     ALLPPVLSVLGSLLIK"
     CDS             complement(5514..6155)
                     /note="FtsK-like genome-packaging ATPase"
                     /codon_start=1
                     /product="PacK"
                     /translation="MDVRFKTPANFYISGQSQSGKSHLVRSLLHNLEEVFNPIPTQII
                     YCYGEYQKEFDGLLQNVPNIELVEGFPEDFYDMINDHGNSLVILDDLMSQCSNNQRVS
                     DLFTRGSHHRGISVLYLTQNLFPPGKLSRTISLNAHYMIVFKNPRDSLGVSTLAKQMF
                     PNQVSYLLDSFQDATSKPYGYLLIDCHQLTPENMRLRTNILPGERQVVYVKRT"
     CDS             complement(6409..10749)
                     /note="replicative type B DNA polymerase; clade Gamma"
                     /codon_start=1
                     /product="PolBg"
                     /translation="MYLLGPVNLKRHVRRVHMKRTPYTCDICHKGFASTDMLQRHKKT
                     HNKENVHECSKCRKTFSRKDSLLRHLKTHEKRVVEREYSCKLCSETFENIFSLQAHQQ
                     DVHQVGAGVKRKASSETPSRKRPPSDKPPVEPGVNEGASRSTSLHTKVPLSNNKTPSF
                     TQDSVLPPSNLPSSVHNDHWRAIRTRQSRNNKVQDWYNFRLNSTNNINLGQFVDAIFQ
                     DQTTAFKLNLSFGFILRNNETGQFQYHHSSINNNRVFDSPFLIRNLEDLEQIYQALSN
                     LDVLEWARQQRPNSKWVVLEITNATFYVSKLRDHPIGKSTRLPSYILNNPTIVSLECN
                     KNTGQPYKDNLCFFRCLAVHRGCHPRNLERDTHHYYERYADVSNDEFEGISLDELPEL
                     EKLFELNICVYELTEIQDDEEQEKAVVARLVQRSHRRYSNTMYVNLYGTHFSYIKNIS
                     LYSKSYCCSKCDKLWKSSYKLNRHELTCEAVVKHTFPGGAYRVPPTLFQLLKDEDIEV
                     PEDFKYFPYRATFDFECYFKHHAQHPRNSEKLSWEAEHVPLSVSVCSNVPGYDQPRCF
                     VTTGDTADLIQRFLEYLLDISETSYLLLLEQFSTVFDQIDSCVDDKSDSEQDDDVETD
                     DTSKSCHPLEKLKEKLDEYLHELPVLGFNSGSYDINVVKQFLFPYLVKNEEVKFVIKR
                     NNNHMCLKTERLKFLDITNYLAPGFSYDTFIKAYECSQTKGYFPYEWVDSIEKLDHNQ
                     LPSREAFYSSLSQSGITEEQYQYCERVWNQQQMTSFHDFLVWYNNLDVVPFLEAIEKM
                     SAFWRERDIDIFKDGVSVPGLTMKYLFSNVDCYFTLFNDKDKDLYYTMKGNNVGGPSI
                     IFNRYHEKDKTKIRRVEFEAKGKMPKDCKKVVGYDANALYLWAIMQPMPTGNYSRRLA
                     RDGFKIQSSARMSIDWLEWQAHQHGVHIRHQYNNTEKRIGSRRLPVDGFCSETHTVFQ
                     FHGCWWHGHNCYLNKGKDVNTVRNKSMAELLEETKRNSDYIRSQGYNLVECWECEWRD
                     MQKNNENLQEFIVINLRRPLDRVKAMTEETILAAVLDGTLFGCVECDIRVPDNLKESF
                     GEMCPIFKNVEISRDDIGDYMKTYAEENNIMAQPRRSLIGSLVGTKILLATPLLKWYL
                     EHGLEVTRIYQVIEYTPDPCFRLFGEAVSNARRAGDVDPSKAIIADTMKLVGNASCGK
                     TITNKERHRQVKFCNDDEVPQLINSPFFRQLDIIDEDTYEVQSSKKKIKLDLPLQVGY
                     FVYQYAKLRMLEFYYDFLDKYIDRSNFEFCEMDTDSAYIAISSDNLESLVRPEMLDEY
                     NSDKHNWFPRTDTVEHARFDKRTPGLFKVEWEGDGIIGLCSKTYYCFGEGKDKFSCKG
                     LSKKNNIINKDKYLDVIVNKRSGSGVNRGFRLLNNQMCTYVQEKNALSYFYPKRKVLE
                     DGVTTIPLDI"
     CDS             complement(10673..10987)
                     /note="encodes potential pRb-interacting LXCXE motif"
                     /codon_start=1
                     /product="Oncoid"
                     /translation="MESHQENIWKNQFYADLQSEAEKRRFYEGEVSELISNWSIEDRE
                     RFLHDWNDDNFVENISEMTSVPLSDSSNLTCSECDHVFTRSGQSQTACSSSPHEANAL
                     HL"
ORIGIN      
        1 agaataagtt ggacagcatt gcgtaaacat ggatgaatac ttatagagta tttattacga
       61 tccaaaacgg tctggagggt ttggcggagt gaatcgtttg tacgatgacg taaagaagga
      121 tggaaagttt aatacaagtc gaagtaaaat caaggagtgg ttgatgaaac agggtacgta
      181 caccttacat aaacctgctc gtcgcacgtt taagagaaat cacgtaatcg tgggcggtat
      241 cgaccagcag tggcagatgg atctaacgga catgaaatcc atgcaaaagt ttaacgacgg
      301 ttgtagatat cttctcgtat gtattgacgt cttctcaaaa tacgcctggg tcgttcctct
      361 gaaaaataaa tccggtcctt ctctggttga agctttcaaa gtcattttat catctggacg
      421 caagcctgaa aagatcatga cggatcaagg aactgagttt tttaacaaac attttcaagc
      481 acttatgaaa gaagaggaca taaaattgta caacacgtat aacgaaacca aagcttctat
      541 tgtggaacgt ttgatccgta cgctgaagac gagaatgtgg cgatatttta cagcaaagaa
      601 aaccatgaga tacatggaca tgctgcctaa tttagtgtat tcttacaatc atagtgtaca
      661 tcgtagtatt aaggcaaaac ctgcgaatgt cacctccgca aatgaaaaga aagtatggca
      721 taatttgtat ggtgatacca aacgtgtagt aaaacgcgta aaatataagt ttaagattgg
      781 ggatcaagta agaattagta aaataaaacg aaagtttgag aaagggtact tgccaaattt
      841 ctcaaaagaa atttttacga taagcaagca agtgccgcgt gatcctcccg tgtataaaat
      901 taaagattac gacggtgaag aactcaaagg aacattttac gataaagaac ttcaaaaggt
      961 tatcaaacag gatgatgtct acgaagttga aaacatcttg aagaaacgtg ggaaaggcaa
     1021 aaatatgcaa tatcttgtaa aatggttagg ttatccaagc aagtttaatt cctgggtacc
     1081 tgcttctgaa ataaacattt aaaccattga atgtgtagtt ttactgtcag tttcatatgt
     1141 tattcataat gagtggaaca cacttttata ttacgcttcc cagcaacgca tcgctttcca
     1201 ctttccccga taacaaaacg acggggtatc gtgtaaagtt gccacaagct attgatttga
     1261 atagtgagtg ggaagttgga ttatattcca tctcctaccc tcacacatgg tatactctag
     1321 agaataattt cgacactcat atctactgcg ctgatagcac agggtttttt acaacggcct
     1381 atgtagaata tggttattac gactcattag aagagtttgt tggagccgtg aacaacgcct
     1441 taagagtcga aggtttttcc tccaaaaaca taacattatc atacaacgcc gtcaccggga
     1501 aagttatagt tcgcattgca agtggatacc agctttattt caaaggcaga atgtcgatta
     1561 tcttggggtt tgggggaaag gaaacaagaa tcacaaaaac aaccgaaagc ccctacgtgg
     1621 cggacctgtt tggtacgacg acaatttacg tgtattgtga cattgtacaa gcacaaattg
     1681 taggagatac aagtgcccaa ttactcagaa gcattccaat tgagggaaag tctggtgacg
     1741 tcatcacgaa aacatttacc aacatacaat acatactcgt ccagaccaaa tcgtttgaag
     1801 acatcgaaat tcttttaagg aacgacactg gtgacgccgt gccatttgaa cgtgggaagg
     1861 tggtgacaac actacacctt agacagcgca attatttttc ctgaagatga ataatccata
     1921 cgtgcgttac tatcttgacc aacaacaagg tcatgggatg tccgttttta aggtagtcca
     1981 tggcaaatgg gtcatggaca gatgggatat ggtcttggtg gtctgtttcg tagtgttgct
     2041 agagcagtca tgccaatggt taaaagcgga gcaaaagccc ttggtaaaat cgccttaaac
     2101 gcgggggcta atgtgttagg ggatgtcgct tctggaagaa atttgaaaga agcaataaaa
     2161 agtagaggaa tagaagctgt gaatgtcgcg aagcataaag ccattagtcg actccaagct
     2221 caaacaggaa acggaaaacg aaaaaggaaa actgctaaaa atagaatgac gtccactgtc
     2281 agacagacca agaagcgcaa aacagttaaa aagaggaaac gcatcagcct caacaaccag
     2341 aatcagtcag accaagaaac gcaaaacagt taaaaagaga aaggcatcaa actcaccaac
     2401 cagaaacagt ccgaccaaga aacggagaac agctcctgat atattttttt ggtaaacatg
     2461 aatttcgtac ataccaagtc gcaagaatgc accaaaaccg aacttgatct attttctgtg
     2521 ccgcctaccc aagtgagctt ggagaaaggc cactggatag atcatcaacc tgtatccagc
     2581 gtatcggacg gtagtccaat cacgttcctg tctccaggta ccgaagatta tgttgattta
     2641 tcaaaaacta ttcttgtggt gagagcaaaa gtgacaaaag ccaatggcac taatcttgac
     2701 gcagacgaga aagttggagt ggtcaacaat cttctacaca gtctatttaa acaggtcgat
     2761 gtcttcctga aagaaaagca agtgacacaa gccacgggta cctatgcata caaatcctat
     2821 ttggaaactc tcctcaatta tggtccttct gcaaaggact cccaactcac tgcagcactg
     2881 ttttacaaag atactgccgg aaaaatggac gtggcagacc cgacaatagc agctggcaat
     2941 gctaacctag gtcttaaaac gagatatgga tttagcaaga caagtggagt gatagagatg
     3001 gctggaccta tattcagcga tgtatttttc acagaacgtc tcctgttagg ctttgtagac
     3061 ctgaaagtcg tgttaaaccg aaatagcaac gagttttgtc taatggcatc tgaggacaac
     3121 gccgattaca gactaaaact gaccgatgct tatctcaaga tacgaaaagt gaaaattagc
     3181 ccgagcatct ccttagctca cgaaattgca ttaaagaaag gaccggcaat ctatcctata
     3241 cgtcgtgtcg agtgtaaaag ttttatcatt ccagcgggga acccatccct gagaaaagat
     3301 aacgtcttca acggtcttgt gcctaaatca tttgtgtttg ggttggtcga aagtgaagcg
     3361 ttcaatggag cattaaagaa gaacccatac aatttccaaa attttaatgt gtcatctgtt
     3421 ggaatatctg tgaatgggga agacatgcct tttaaaccaa tacaactttc ctttggtgca
     3481 aaccctaaat atgttgaagc gtttagtaca atgttttccg gaaccggaaa aatgtattac
     3541 aacagtggaa acgatatatc acgagatgaa ttcccaaatg gttatgcaat ttatgctttt
     3601 gaccttaccg ccgatatgtg tgggtcatca cctcatttta acgtagtcca aagaggaaat
     3661 ctcgcagttg acattaagtt ctctgtggca ccaacaacag ctgtgagtct tgtctgttac
     3721 ggggaatttg aaaacgtaat tcaaattgac ggagaaagaa acgtcgttta cgactactct
     3781 ggttagatgg acacttttca gatagcccac aaattactac aagactcgat aacaagcagg
     3841 caattttgtg gcgtgttttc ttccgacaag cttccccgaa cgatcgacaa aagaccgtgt
     3901 ggtttcatcg caaacaccga cccaagcagt gaacccggaa cacactgggt agctttttac
     3961 tttccgtcag agcaacaagg agagtttttc gacagttatg gacaaccgcc agatttttac
     4021 acggattcat ttggaaactt tttagataaa cattcttatg aatttaacac tcgtaaactg
     4081 caaagcgctt ggtcagatgt gtgtggccag tattgcatat tctaccttag ccatcgagca
     4141 cgaggacaga gcatgagtaa gatcgtacag ctatttaata aagatagcat gttaaatgac
     4201 gcaaaagtgt ctcagtttgt taagaataat tttaatgtaa tgttaaaaca gccatatgtt
     4261 aatggtctta atcaatgtag taaaaagttg actgaaaaat aatgtactgt gtgtttcaat
     4321 aaatattatt attctaacat ctgtgtcttg gtttgtttta ttacccccta ggaaccaaaa
     4381 tttttccttt taaaaacatt ttattggatg atacatttac aaaatatttt atgtaaaagt
     4441 ttagaagatt aataattaag ccattgtttt tgtggttgtt ctgacttctc tttacgacgc
     4501 tttagtaagg tctggaaata acttgatgga cttccatgtg ttggggttcc ctcttcatct
     4561 aggggtaagg aactcttctg ggcttccctc catcgttcct cgtttcttac gagatctctt
     4621 ggcatgttaa tcttcgataa aacacgaaag aattctcggg agcccgtcgg attaaagttt
     4681 tttcttgccc tcacggcgtc attgatcaaa tctgatatgt tcgaatgcgg aatagttaaa
     4741 ccttcaagct ttacttgtcc cgatttgtcc caggaaataa cgtcaggtct tgtcttcagc
     4801 tgatttaaaa gtgctgtagc tcttggacgt attgttttag gtatgtgctc aacaatggag
     4861 gcatcaatca actgtgtcgt ctctttgggc tcctctttac tttcaggtac tacgcgaacg
     4921 gttggtattt gattgtcttt ttggcgcctc aagtctaaat aacgctccaa gtttgcataa
     4981 aacagttttt gtttttcatc atcgctcatg tccgcacgtt gaaggatatt tgacatatcc
     5041 gtgtctttat gcatcatagt ggccataatc ggtgacgctt caagtctttg tttttgctcg
     5101 tatctgtgaa gagtgtcttc ggggatcaaa accattcgtt ttgcatgctt cattttatca
     5161 ataaacttcc aagtacacta agaaccggtg gcaagagagc tgccaataaa tttccacctt
     5221 tctgattaag gtacaatttc ttctgttttg ttgttacttt tttatttgcc aatgcacgga
     5281 gatgtgtctt gtaacgtgcc agacgtcgct tttgaccagg cgttacaggg ataacacctt
     5341 taagtaaatt caacgaacac tcacaaatag ctgtaataac atctgcagga acgttatcga
     5401 taagcagctt ccgcaacttg ggtttagata tcgccataat ttgaagataa ggcagacttg
     5461 ctctcatgcg ctttgacatc ttgtaaatga tgaatttagg tgtcatacac agtttaagta
     5521 cgtttcacgt agacaacttg tctctctcct ggcaaaatgt ttgttctcaa tcgcatgttc
     5581 tctggtgtca actgatggca atcaatcaat aagtaaccgt aaggtttact tgtagcatct
     5641 tgaaatgagt ctaataaata actaacttgg ttaggaaaca tttgtttggc cagtgttgaa
     5701 acaccaagag aatctcgcgg gtttttgaac acgatcatgt aatgcgcgtt caaactgata
     5761 gttcgtgaaa gcttgccggg tggaaagagg ttttgggtaa ggtacaagac agatattccg
     5821 cgatgatggg agccacgagt aaatagatct gacacacgtt ggttattgga gcattgagac
     5881 attaggtcgt ccaaaatgac aagcgagtta ccatggtcat ttatcatatc atagaaatcc
     5941 tcaggaaaac cttcaactaa ttcaatgttt ggaacatttt gcaacaaacc atcaaactct
     6001 ttttgatact ccccataaca gtagattatt tgggttggaa taggattaaa cacttcttcc
     6061 aaattatgga gtaaagaacg gactaaatgt gatttcccgc tctgactttg accagaaatg
     6121 taaaaatttg caggtgtttt aaatctcaca tccattgtgt atcaaaacaa cacttgtgtt
     6181 taatgaaacg tgttcactca tggtgtgaca ataagtaata aatcgagaca gtgattagtt
     6241 taaacaaatt taatcccacg taggtataca aacagtgttg aaacaggata ttgcaaggtc
     6301 ggaatttgtc taaatgtttg tttgaaataa agtcgtgtag ataactctgt aaatcacacc
     6361 gcgtaatatt ctgcttcaac tctgacaaaa atgtttacat atttacacct aaatatctaa
     6421 aggtatagtg gtcacaccat cctccaagac tttacgcttg ggatagaaat aacttagtgc
     6481 gttcttttct tgaacatacg tgcacatctg attattcaaa agtctaaatc ccctatttac
     6541 acctgaacca ctacgtttat ttacaattac atctaagtat ttgtctttgt taataatgtt
     6601 gtttttctta cttagacctt tgcaactaaa tttatctttc ccttccccaa agcagtaata
     6661 cgttttgcta caaagtccaa tgatcccatc cccttcccat tctactttaa ataatcccgg
     6721 agttctttta tcaaacctag catgctctac agtgtctgtc cgtggaaacc aattatgttt
     6781 atcgctatta tactcatcta acatttctgg tcgaactaaa ctttctaaat tatcactact
     6841 aatggctata tacgcactgt cagtgtccat ttcacagaat tcaaaattac ttctatctat
     6901 atatttatct aagaaatcgt aataaaattc caacatgcgt aacttggcgt actggtaaac
     6961 aaaatatcca acctgtagag gtaagtctag tttaatcttc tttttgctgc tctgtacttc
     7021 gtaagtgtcc tcgtcgatga tgtcaagttg acggaagaaa ggggaattga taagttgagg
     7081 gacttcgtcg tcattacaga attttacttg gcgatgacgc tctttattcg taatagtttt
     7141 accacaggat gcgttcccaa caagcttcat agtatcggcg ataatagctt tcgagggatc
     7201 aacatcacca gcacggcgag cattagaaac cgcttcaccg aagagtcgaa aacaaggatc
     7261 aggtgtatac tcgatcactt ggtaaatgcg ggtaacttcc agaccatgct caagatacca
     7321 tttgaggaga ggtgtcgcaa ggagaatctt cgttccaact aaacttccaa ttagactacg
     7381 tcgaggctgg gccatgatgt tgttctcctc tgcataggtc ttcatgtagt ctccaatatc
     7441 gtcgcgagat atttccacgt tcttgaaaat tggacacatc tccccaaatg attccttaag
     7501 attatctgga actcgtatgt cacactccac gcaaccgaac agtgttccat ctaaaactgc
     7561 tgccagtatg gtctcttcgg tcattgcctt tactcggtct aggggtcgtc gtaggttaat
     7621 gacgatgaac tcttggaggt tttcgttatt tttttgcatg tctcgccatt cacattccca
     7681 acactcaaca aggttgtagc cttgagaacg gatgtagtcg ctgttccgtt ttgtttcctc
     7741 caaaagctca gccatcgatt tattgcgcac ggtgttgacg tcttttcctt tattcaaata
     7801 acagttgtga ccatgccacc agcagccatg aaactgaaac acggtatgcg tttctgaaca
     7861 aaaaccatcc acaggaagac gccgagaacc aatccgtttt tcagtgttgt tatattgatg
     7921 acgaatatga acaccgtgtt gatgggcctg ccactccaac cagtcgattg acatacgagc
     7981 gctactttgt atcttaaaac catccctagc caaccgtcta gaataattgc ctgttggcat
     8041 tggttgcatg atggcccaaa gatacaaagc gttagcatcg tatccaacca ctttcttgca
     8101 atctttaggc atttttcctt ttgcttcgaa ctcaacacgt cgaatctttg ttttgtcctt
     8161 ttcatgataa cggttgaata tgatgctagg tccaccaacg ttgttgcctt tcatagtata
     8221 atataaatct ttgtccttgt cattgaacag agtaaagtaa cagtccacat tcgaaaatag
     8281 gtatttcata gtcagtccgg gaacactaac accgtcctta aaaatatcaa tatctcgttc
     8341 tctccaaaag gcactcattt tctctatggc ttccaagaaa ggcacaacat ctaggttatt
     8401 gtaccaaact aggaagtcat ggaaagatgt catctgctgc tggttccaaa cgcgttcaca
     8461 atattgatac tgttcctcag taattccaga ctgagacaaa ctcgaataaa acgcttcgcg
     8521 agaaggtaat tgattatgat ctaatttctc gatggagtcg acccactcgt acggaaagta
     8581 acctttcgtt tgagaacact cgtacgcttt aataaatgtg tcgtaactaa aacccggagc
     8641 caagtaattt gtaatatcca gaaatttcaa acgttccgtt ttcagacaca tatgattgtt
     8701 gttcctcttt ataacaaatt taacttcctc atttttcact aagtatggaa ataaaaattg
     8761 ttttactacg ttaatgtcat acgaaccgga attaaaacca agcacaggaa gttcgtgaag
     8821 atattcatcc aacttttctt ttaatttctc taaaggatga cacgattttg aagtatcgtc
     8881 cgtttctaca tcgtcgtcct gctcagaatc acttttgtca tcaacacaac tatcaatttg
     8941 gtcaaacaca gtagaaaact gttccaataa taacaagtaa ctcgtttcgc taatatcaag
     9001 taaatactcc aaaaatcgtt ggatgagatc agccgtgtca ccagttgtaa caaaacaacg
     9061 tggttgatca taaccaggaa cgttggagca caccgataca ctgagaggaa catgctcagc
     9121 ttcccaggac agtttttcac tgttcctagg atgctgagca tggtgtttaa aataacactc
     9181 aaagtcaaac gttgcacgat atggaaagta cttgaaatcc tctggaacct caatatcttc
     9241 gtctttcaaa agttgaaata atgttggagg aactctatat gcaccaccag gaaaagtatg
     9301 tttgacaact gcttcacaag ttaactcgtg tcggtttaat ttataagagg atttccaaag
     9361 tttgtcacat ttagagcaac aatatgattt agaataaaga gaaatgttct tgatgtagct
     9421 aaaatgggtt ccatacaagt taacatacat ggtgttcgag taacgtcgat gagaccgttg
     9481 aaccagtcgt gccacgaccg ctttttcttg ctcttcgtca tcttgaattt cggttagctc
     9541 gtagacacaa atatttagtt caaataattt ttcaagctct ggaagctcat caagactgat
     9601 accctcaaac tcatcgttag acacatcagc atatcgctca taataatgat gagtatcacg
     9661 ctctaaatta cgaggatgac agcctcgatg aactgccaaa caacgaaaga aacaaagatt
     9721 gtccttgtat ggttgaccag tgtttttatt acactccaaa gatacgattg tagggttatt
     9781 aagaatatac gatggcaaac gagtgctttt gccaatagga tgatcacgca gcttcgatac
     9841 gtaaaacgtg gcgttagtaa tttctagcac aacccacttt gagtttggac gttgttggcg
     9901 agcccattcc aacacatcca aatttgaaag agcttgatag atctgttcca gatcttcgag
     9961 attacgaatt aaaaaaggac tgtcgaatac gcgattgtta ttgatagaag aatggtgata
    10021 ttggaactgt ccggtctcgt tgtttcgtaa aataaaacca aaagacaaat taagtttaaa
    10081 tgcagtggtc tgatcttgaa aaatagcatc cacaaattgc cccagattga tgttattcgt
    10141 tgaattcaat cgaaaattgt accagtcttg aaccttgtta ttacggctct gacgggttcg
    10201 aatagcgcgc caatgatcgt tgtgtactga ggaaggaagg ttagatggtg gtaaaacaga
    10261 gtcttgtgta aacgaaggag tcttattatt tgataaaggt actttagtat gcaatgatgt
    10321 ggacctagaa gctccctcgt ttacgccagg ctctacaggt ggtttgtcgc ttggaggtcg
    10381 ttttcgtgat ggtgtttccg atgacgcttt acgtttcacg ccagcaccaa cctggtgcac
    10441 atcctgttga tgtgcttgta aagaaaaaat gttctcgaaa gtttcactac acaatttgca
    10501 cgaatattct cgttctacca ctctcttttc gtgcgtcttt aaatgacgta ataaactatc
    10561 ctttcgagag aaagttttcc gacatttcga acactcgtgg acattttctt tgttatgggt
    10621 tttcttgtga cgctgtagca tatcagtcga agcaaagcct ttgtgacaaa tatcacaagt
    10681 gtaaggcgtt cgcttcatgt ggactcgacg aacatgccgt ttgagattga ccggaccgag
    10741 taaatacatg atcgcactcg ctacatgtaa ggttagagga gtcgctaagg ggaactgaag
    10801 tcatctcact gatattttcc acgaagttgt cgtcattcca atcgtgaaga aatcgttctc
    10861 gatcttcgat agaccagttg gaaattaact cgcttacttc accctcataa aaacgacgtt
    10921 tctctgcttc agattgcaga tcagcataaa attgattttt ccagatattt tcttgatgag
    10981 attccatttc caagtatata taacaagcac ggtagattcc aagtatataa agctataagt
    11041 cgtagttgaa caagttccaa atataagata caaaatttca aagcacaaga ttcaaggtac
    11101 tcgaagtgaa agaacaaaac tctgagagcg
//
