# Supplementary material for: Widespread Horizontal Gene Transfer Among Animal Viruses
Source: bioRxiv. 2024 Mar 26:2024.03.25.586562. Preprint. [Version 2] doi: 10.1101/2024.03.25.586562 (PMC11071296; doi:10.1101/2024.03.25.586562)
Supplement: Supplement 2 [file media-2.zip › File2_Maps/uBaculo_drosophila6032_SRR8494448_6032.gb]

LOCUS       uBaculo6032ct_1         6032 bp    DNA     linear       01-JAN-2019
DEFINITION  [note: taxonomic lineage
            d_Viruses;-
            _Varidnaviria;k_Bamfordvirae;p_Preplasmiviricota;c_Polintoviricetes
            ] [isolation_source=original].
ACCESSION   
VERSION
DBLINK      BioProject: unknown
            BioSample: unknown
            Sequence Read Archive: unknown
KEYWORDS    .
SOURCE      Polintoviricetes sp. ctIHBRX (unknown)
  ORGANISM  Polintoviricetes sp. ctIHBRX
            Unclassified.
REFERENCE   1  (bases 1 to 6032)
  AUTHORS   Taker,C.
  TITLE     Cenote-Taker 2 dummy template file. Do NOT submit
  JOURNAL   Unpublished
REFERENCE   2  (bases 1 to 6032)
  AUTHORS   Taker,C.
  TITLE     Direct Submission
  JOURNAL   Submitted (01-JAN-2019) Taker 2, Cenote, 1000 Circle St., Cenote,
            DC 31111, USA
COMMENT     ##Genome-Assembly-Data-START##
            Assembly Method       :: unknown_assembler
            Genome Coverage       :: 1x
            Sequencing Technology :: Illumina
            Annotation Pipeline   :: Cenote-Taker 3
            URL                   :: https://github.com/mtisza1/Cenote-Taker3
            ##Genome-Assembly-Data-END##
FEATURES             Location/Qualifiers
     source          1..6032
                     /organism="Polintoviricetes sp. ctIHBRX"
                     /mol_type="genomic DNA"
                     /isolation_source="unknown"
                     /collection_date="unknown"
                     /note="genome binned from sequencing reads available in
                     unknown;
                     derived from metagenome: unknown"
     CDS             3..101
                     /note="no search hits"
                     /codon_start=1
                     /transl_table=11
                     /product="hypothetical protein"
                     /translation="-KKAKKFRRNIYFLEQYYQKNFLIFIFKKIIF"
     CDS             133..3036
                     /inference="protein motif PDB:2PYJ_B"
                     /codon_start=1
                     /transl_table=11
                     /product="DNA polymerase B"
                     /translation="MIELEDILRELRGKINNFDELDNVVKNMLIDSVFNKDRLETYDK
                     IKANFSSRDKKVKSIRYKPEIMYISKDSSNFNNYKVEGLNVFNFSPGIIQQFKPSVIE
                     ILDIVENNKNVVRTPISYMRMVIHSDNDIKASTRLIGLSLNSVDINFNLLENEFHKTL
                     NSIIERIYGYSDLIKNDSVSYVKFVFISKYFPQPKSIDKWGKNIDSVLNYKDFDLFTA
                     NNPYINCIQQCADFIWDNSESINNIDSFIEKSDNNVCILYPKEYINDIKTIKSLNDLR
                     PTSYSPIKTLNVLKTSYLFLLVYNEHVGVIYNIRKTKYSKMFTEFSPLIDSAVRKDLT
                     VCYDIECYFNPNDKLFTHNIPYICCASFICNNEILKIETFKTRYCLEEMLKYIVAFSE
                     NLNIKTVELIAHNGGSYDFHYILSVLPDPSIIKNILLRNNSFISFSFVLEKIKFNVKD
                     SYSFLLSSLSNSAKAFLLNDNLYKTSFPHHLINNEDDLNNKISSWTDIESLINMEYMD
                     NKLIIHSEDVINYDNNSESKTLIDWAEEYCKNDVLVLSNVWIQFKKSTEEIFNYNIVD
                     DCFTLAGMSFKLFKANLDSGIILRHLNKEDYFNIRESLIGGRCISLNGIYENILCLDV
                     KSLYPAAMCFYDQPYGNYNRVKYRKEGELGIYYVKVIPNLNCKSNFFPIRQNKKVIYN
                     DFNEEEFLSWYTTVDIDIGISEGHTIIYTPFDKQGNIGYSWKNKGKIFKNYIQNVLYK
                     YKLMYEKENNKVKRNIIKIIMNSLWGKFAQKWNEKTYKIYDQCDINFEQNIVYDIWDN
                     NYMLVELQKTEDMSSKPLQNGVFTLSWARYHMKKIWDASVKDGAVCIYSDTDSICVHQ
                     DYFNLNAKFILDGVEIPVIGDDIGQLELEIKFTKLMCAGKKQYMGFYLNPETLEVKEK
                     KRFKGVPQKYIVPSVFEFLLDKNDRIVQFNFLKFKKSWGVVSGYIENKNVRLT"
     CDS             3050..5503
                     /inference="protein motif PDB:5DF0_B"
                     /codon_start=1
                     /transl_table=11
                     /product="Ac Chi"
                     /translation="MIIFIFLIFFKFSFASVCNTYTVKSGDTCYQIAQNNDISVDDIE
                     NFNKLTYGWFGCNDLQLNFEMCISSGDPPSSDMECSMNIECPINACCSKYGYCGMTSD
                     FCEDNCYSNCGLPDTPSGSVSNFVTSAYWLDDTNFNDDGSFDTIFYAFAEISSDLTSV
                     VVKDNFDVFKSISNSKKILSIGGWDFSTSPDTYNIMRQAILVDNRPNVGQVISDFVIN
                     NNLDGVNFDWEYPGEPDIQGIPAGSEDDGPNYSGLVETVKNNLGGNYEVSVAIPASFW
                     YLKHFPLSTMKEYLDYFVFMNYDYCGEWDYGKANTGLCCHVDQTTTVEALKMLNKAQV
                     PMSKVYGGLASYGRSFVLSNTNCVDYMCGFTGPENTAMTGEYSQTPGILYEDEIDQLN
                     SGSFNATSKCFYTTYNNGLDWVAWMKDSDRGYLTTDVFIPYGLGGTALWAINYESSYI
                     DDNTDDAFDDFDDPTYVDIYDCKDSLDNTFGCHYEIANEFIINNVTQSVEQINSILDD
                     YDNYLIYYNNFIQQYFDDCMKSYVEWMFGENNALEKYFTYPYKPTKRELFSYKNVTNV
                     NPKLRIGTPSGNDLVYKVLIEDDQKQNAIEDFNLIYGYNLTTDVFITTTKSRTFTGNN
                     EDLHYTFEDSTIFDDTKLFPNILENINQNNITQIKNIITKATAAEFNEFGSDIYESIE
                     LTLIYSEIADIAEFTYNEGKKITEEEAEMKKLLIVEIIFAFLGIGAMFIGPAAEIITD
                     IAFLITLSATEKNIDPETFILGIFSIFSPLLSEINIGRRFSRIFDEFADIKAKNYSNL
                     NNFKYIKEIRQSLGKTTCS"
     CDS             complement(5480..6031)
                     /note="no search hits"
                     /codon_start=1
                     /transl_table=11
                     /product="hypothetical protein"
                     /translation="-
                     SIENIIYKNNFIIPYFDFKLEDIKYNFSLAHYILSNHTMFTSKECSYALSVYISCEII
                     DHELISLYGVFYLFSYKVPKLSFLIKLYNECSFLKYNIAVVLCVYNSPSRLYDKLDLL
                     PDLDIYSIAQFYNNEHIKQDMLNKNKLHNKWYRHLDFKNSKNITPIEVTFKDKICYGN
                     LLTTSCFS"
ORIGIN      
        1 aaaaaaaaaa agcaaaaaaa tttagaagaa atatctattt tttggaacaa tattatcaaa
       61 aaaatttttt aatttttatt tttaaaaaaa ttatttttta aaatttgaag tttttgtttt
      121 ctttttgtaa aaatgattga attagaagat atattaagag aattgagggg aaaaataaat
      181 aattttgatg aattagataa tgtagttaaa aatatgttga ttgattctgt ctttaataaa
      241 gataggttag aaacgtatga taagataaaa gctaattttt catctagaga caagaaggtt
      301 aaaagtatta gatataaacc tgaaataatg tatatatcaa aagattcttc taattttaat
      361 aattataaag tcgaaggttt aaatgttttt aatttttctc caggtattat tcaacaattt
      421 aaaccttctg ttatagaaat tttagatatt gtagaaaata ataaaaatgt tgtaagaact
      481 cctatttctt atatgcgtat ggttattcat tctgataatg atataaaagc tagtactaga
      541 ttaataggtt tgtctttaaa ttctgttgat attaatttta atttacttga aaatgaattt
      601 cataaaactt tgaatagtat tattgaaaga atttatggtt attctgattt aattaaaaat
      661 gatagtgtgt cttatgttaa atttgttttt atttctaaat attttcctca accaaaatct
      721 attgataaat ggggtaaaaa tatagattct gttttaaatt ataaagattt tgatttattt
      781 acagcaaaca atccttatat taattgtatt caacagtgtg ctgattttat ttgggataat
      841 tcagaaagta taaataatat agattctttt attgaaaagt ctgataataa tgtttgtatt
      901 ttatatccta aggaatatat taatgatata aaaacaataa aaagtttaaa tgatttaaga
      961 cctacatctt atagtccaat taaaacctta aatgtattaa aaacttctta tttattttta
     1021 ttagtttata atgagcatgt tggtgttata tataatatta gaaaaacaaa gtattctaag
     1081 atgtttacag aattttctcc tttgattgat tctgctgtta gaaaggattt aacagtttgt
     1141 tatgatatag aatgttattt taatcctaat gataaattat ttactcataa tataccttat
     1201 atatgttgtg cttcttttat atgtaataat gagatattaa aaatagagac atttaaaaca
     1261 agatattgtt tggaagaaat gcttaaatat atagtagcat ttagtgagaa tttaaatata
     1321 aagactgttg aattaatagc tcataatgga ggttcgtatg attttcatta tatattaagt
     1381 gttttgcctg atccttctat aattaaaaat atattattga gaaataattc ttttatttct
     1441 tttagttttg ttttagaaaa aataaaattt aatgttaaag attcttatag ttttttatta
     1501 tcttctttat ctaattcagc taaagcattt ttattaaatg ataatttgta taaaacatct
     1561 tttcctcatc atttaattaa taatgaagat gatttaaata ataaaataag ttcttggact
     1621 gatatagaaa gtttaattaa catggaatat atggataata aattaatcat tcattcagaa
     1681 gatgtcataa attatgataa taattcagag tctaaaacat taatagattg ggctgaagaa
     1741 tattgtaaga acgatgtttt agttttatct aatgtatgga tacaatttaa gaaatcaact
     1801 gaagagattt ttaattataa tattgtcgat gattgtttta ctttagctgg aatgagtttt
     1861 aagttattta aagctaattt agattctggt attattttaa gacatttaaa taaagaagat
     1921 tattttaata taagagagtc attgattggc ggccgttgta ttagtttgaa tggaatctat
     1981 gaaaatatat tatgtttaga tgtaaaatct ttatatcctg ctgccatgtg tttttatgat
     2041 caaccatatg gtaattataa tagagtaaaa tatagaaaag aaggagagct tggtatatat
     2101 tatgtaaagg ttattcctaa tttaaattgt aaatcaaact tttttcctat acgtcaaaat
     2161 aaaaaagtta tatataatga ttttaatgaa gaagaatttt tatcttggta tactacagtt
     2221 gatatagata ttggaattag tgaaggtcat actattattt atactccttt tgataaacaa
     2281 ggtaatatag ggtattcatg gaaaaataaa ggtaaaattt ttaaaaatta tatacaaaat
     2341 gttttatata aatataaatt aatgtatgaa aaagagaata ataaagttaa aagaaatata
     2401 attaaaatta taatgaatag tttgtggggt aagtttgctc aaaaatggaa tgaaaaaacc
     2461 tataaaattt atgatcaatg cgatataaat tttgaacaaa atattgtcta tgatatttgg
     2521 gataataatt atatgttagt agaattacaa aaaacagaag atatgtcttc taaaccttta
     2581 caaaatggtg tttttacttt atcatgggct agataccaca tgaaaaaaat ttgggatgct
     2641 tctgtaaaag atggagcagt atgtatatat agtgatacag atagtatatg tgttcatcaa
     2701 gattatttta atttaaatgc aaaatttatt ttagatggag tagaaatacc agtaataggt
     2761 gatgatatag gtcaattaga attagaaata aaatttacaa aattaatgtg tgcaggtaaa
     2821 aaacaatata tggggtttta tttaaatcct gaaaccctag aagtaaaaga aaagaaaaga
     2881 tttaaaggtg ttcctcaaaa gtatattgta ccatctgtgt ttgaatttct tttagataag
     2941 aatgatagaa ttgtacaatt taatttctta aaatttaaga aaagttgggg ggttgtaagt
     3001 gggtatattg aaaataaaaa tgtgagatta acttaagaag aaataaaaaa tgattatttt
     3061 tatattttta atatttttta aattctcttt tgcttcagtg tgtaatacat atactgtaaa
     3121 aagtggtgat acttgttacc aaatagctca aaataatgac attagtgttg atgatattga
     3181 aaactttaat aaattaacat atggttggtt tggttgtaat gatttacaat taaattttga
     3241 aatgtgtatt tcttctggtg atccaccaag ttcagacatg gaatgtagta tgaacattga
     3301 atgtccaatt aatgcttgtt gttctaaata tggttattgt ggtatgactt ctgatttttg
     3361 tgaagataat tgttattcta attgtggatt acctgatact ccatctggat cagtatctaa
     3421 ttttgttaca tcagcatatt ggttagatga tactaatttt aatgatgatg gttcttttga
     3481 tactatattt tatgcttttg ctgaaatttc ttctgattta acttctgtcg ttgttaagga
     3541 taattttgat gtttttaaat ctatatctaa ttctaagaaa attttatcta ttggaggttg
     3601 ggattttagt acatctccag atacttataa tattatgaga caggctattt tagttgacaa
     3661 cagaccaaat gtaggacaag ttatatcaga ctttgttata aataataatt tggatggagt
     3721 taattttgat tgggaatacc ctggcgagcc ggacattcag ggtattcctg caggatcaga
     3781 agatgatgga cctaattatt caggattagt agaaactgtt aaaaataatt taggtggaaa
     3841 ttatgaagtt agtgttgcta ttcctgcttc cttttggtat ttaaaacatt ttcctttgtc
     3901 tacaatgaaa gaatatttag attattttgt ttttatgaat tacgattatt gcggagaatg
     3961 ggattatgga aaagctaata caggtctttg ttgtcatgta gatcaaacta ctacagtaga
     4021 agcattaaaa atgttaaata aagcacaagt tcctatgtcc aaggtttacg gaggattagc
     4081 tagttatggt agatcatttg ttctgtctaa tactaattgt gttgattata tgtgtggatt
     4141 cacaggtcct gagaatactg ctatgactgg tgaatatagt caaacaccag gtattttata
     4201 cgaagatgaa atagatcaac ttaatagtgg atcttttaat gcaacatcca aatgttttta
     4261 tactacatat aataatggtt tagattgggt agcatggatg aaagatagtg atagagggta
     4321 tttaactaca gatgttttta ttccttatgg attaggagga actgctttat gggctattaa
     4381 ttatgaaagt tcatacattg atgataacac agatgatgcg tttgatgatt ttgatgatcc
     4441 aacatatgta gatatttatg attgtaaaga ttctcttgat aatacttttg gttgtcatta
     4501 tgaaatagca aacgaattta ttattaataa tgttacacaa tctgtagaac aaattaattc
     4561 tattttagat gattatgata attatttaat ttattataat aattttattc aacaatattt
     4621 tgatgattgt atgaaatcct atgtagaatg gatgtttgga gagaataatg ctttagaaaa
     4681 atattttaca tatccatata aaccaaccaa aagagagctt tttagttata aaaatgttac
     4741 aaatgtaaac ccaaaattac gtattggtac accaagtgga aatgaccttg tttataaagt
     4801 tttaattgaa gatgatcaaa aacaaaatgc tattgaggat tttaatttaa tttatggtta
     4861 taatttaaca acagatgttt ttataactac cactaaatca agaacgttta cagggaataa
     4921 cgaagatctt cattatactt ttgaagattc tacaattttt gatgatacta aattatttcc
     4981 aaatatacta gaaaatataa accaaaataa tataacacaa ataaaaaata taattacaaa
     5041 agctacagct gcggaattta atgaatttgg cagtgatatt tatgaaagta ttgaattaac
     5101 attaatatat tcagaaatag ctgatatagc agaatttact tataacgaag gaaaaaagat
     5161 tacagaagaa gaagctgaaa tgaaaaaatt attaatagta gaaattattt ttgcattctt
     5221 aggtattgga gctatgttta ttggacctgc tgctgaaatc attacagata tagctttctt
     5281 aataacattg tctgcaacag agaaaaatat agaccctgaa acatttatat taggtatttt
     5341 cagtattttt tcaccgttat tgagcgaaat taatattgga agaagattct caagaatttt
     5401 tgatgaattt gctgatataa aagcaaaaaa ttattctaat ttaaataatt ttaaatacat
     5461 aaaagaaata agacagagtt taggaaaaac aacttgtagt taataaatta ccataacaaa
     5521 ttttatcttt aaatgtaact tctataggag ttatattttt ggaattttta aaatctaaat
     5581 gtctgtacca tttattatgt aatttatttt tattaagcat gtcttgtttt atatgttcat
     5641 tattataaaa ttgtgcaata gaatatatat ccaaatcagg taataaatct aatttatcat
     5701 acaaacgaga aggtgaatta tatacacata aaacaactgc tatattatat tttaaaaaac
     5761 tacattcatt atataattta attaaaaaac ttaatttagg tactttataa gaaaataaat
     5821 aaaatacacc atataatgaa attaattcat gatctataat ttcacaagat atatatacag
     5881 ataaagcata agaacattct ttactagtaa acattgtatg attagataaa atataatgag
     5941 ctaaggaaaa attatattta atatcctcta atttaaaatc aaaataaggg ataataaaat
     6001 tatttttata tataatattt tcaatagaag at
//
