# Supplementary material for: Widespread Horizontal Gene Transfer Among Animal Viruses
Source: bioRxiv. 2024 Mar 26:2024.03.25.586562. Preprint. [Version 2] doi: 10.1101/2024.03.25.586562 (PMC11071296; doi:10.1101/2024.03.25.586562)
Supplement: Supplement 2 [file media-2.zip › File2_Maps/uParvo_crocidura_shrewendogenized_DRR023333_5379.gb]

LOCUS       uParvo5379ct_1          5379 bp    DNA     linear       01-JAN-2019
DEFINITION  [note: taxonomic lineage
            d_Viruses;-
            _Monodnaviria;k_Shotokuvirae;p_Cossaviricota;c_Quintoviricetes;o_Pi
            ccovirales;f_Parvoviridae] [isolation_source=original].
ACCESSION   
VERSION
DBLINK      BioProject: unknown
            BioSample: unknown
            Sequence Read Archive: unknown
KEYWORDS    .
SOURCE      Parvoviridae sp. ctGE7YO (unknown)
  ORGANISM  Parvoviridae sp. ctGE7YO
            Unclassified.
REFERENCE   1  (bases 1 to 5379)
  AUTHORS   Taker,C.
  TITLE     Cenote-Taker 2 dummy template file. Do NOT submit
  JOURNAL   Unpublished
REFERENCE   2  (bases 1 to 5379)
  AUTHORS   Taker,C.
  TITLE     Direct Submission
  JOURNAL   Submitted (01-JAN-2019) Taker 2, Cenote, 1000 Circle St., Cenote,
            DC 31111, USA
COMMENT     ##Genome-Assembly-Data-START##
            Assembly Method       :: unknown_assembler
            Genome Coverage       :: 1x
            Sequencing Technology :: Illumina
            Annotation Pipeline   :: Cenote-Taker 3
            URL                   :: https://github.com/mtisza1/Cenote-Taker3
            ##Genome-Assembly-Data-END##
FEATURES             Location/Qualifiers
     source          1..5379
                     /organism="Parvoviridae sp. ctGE7YO"
                     /mol_type="genomic DNA"
                     /isolation_source="unknown"
                     /collection_date="unknown"
                     /note="genome binned from sequencing reads available in
                     unknown;
                     derived from metagenome: unknown"
     CDS             2..328
                     /note="no search hits"
                     /codon_start=1
                     /transl_table=11
                     /product="hypothetical protein"
                     /translation="-
                     RRIICRRRTSSLNPLARGLRSKHPGTAYSWRPPLLLSLLKVTSGYKGVVAECRAQSQR
                     NFEVSMAPNASYIPVEPVKTQIEHLIIPESDSEDEDIDLRSNDSLPELL"
     CDS             439..801
                     /note="no search hits"
                     /codon_start=1
                     /transl_table=11
                     /product="hypothetical protein"
                     /translation="MFNHIYYMVQHIKENGDLVNAVISSCIHCTLKYVRMRKEDKQYN
                     SIVVQKWEGEEACSSTELYDKIQDKTYWCNTCYASNCFYISDAYGPSWLRHLSMVYSC
                     LQTSVLRLIDGRWHSTQH"
     CDS             773..1927
                     /inference="protein motif PDB:1S9H_A"
                     /codon_start=1
                     /transl_table=11
                     /product="Rep 40 protein Helicase"
                     /translation="MEDGTAHNIEGSPATSMEPVSESAATGAEELGDNDRECIHFTGG
                     SEFNEPLRLRRRKERLPENYKELADKLEGLVHQYMEPIRRTNFKASKKYVSQVLRFTD
                     GEHRRRVLKRLSDELPRYPGDLFITCDEFNHIHFVHDCPCSNGSCRCRLFKSEDFGGL
                     FRTNLRGTRYINELDTIDWYNVLLYFVYSKRDCKSQVWIGGRLRRSPNQDDLIRWEGV
                     QRFARESVLEGQTSGDGYYSALDQPICKERESFDGKRKGIPGEEEGEMGRPVSKRVRG
                     SAAADKGIPKQNRFQRILSTVNSLLDEACVIPPSHVKEIFTGPQAMELHNPVNIKYYE
                     VACNLWGSKFNRWTLADMELFYNGKEPIFYANDINPWVYYHSREDSFRYV"
     CDS             1981..2076
                     /note="no search hits"
                     /codon_start=1
                     /transl_table=11
                     /product="hypothetical protein"
                     /translation="MINCQDWFNKFGWEKKSKNELSCSIRSTEQR"
     CDS             2095..2487
                     /inference="protein motif PDB:1S9H_A"
                     /codon_start=1
                     /transl_table=11
                     /product="Rep 40 protein Helicase"
                     /translation="MFSALACNVGHIGRVNNKTNQFALQDCVNRRLVVGNEISMEEGA
                     KEDFKKLCEGTAVNIRVKFQGDKIFTKAPVLLISNFDLDICFDPHFINVRLHRMRWMT
                     ADLLKNSTLKPYPLCLFDIYKHYNVFLY"
     CDS             complement(2502..3074)
                     /inference="protein motif PDB:4MGU_A"
                     /codon_start=1
                     /transl_table=11
                     /product="Minor capsid protein VP2"
                     /translation="MLFSRQNIIPMLVCVKNLQTVWRNYRSAANTTILIPRGSHTLEP
                     HINTLTMTNETSGVVNSTKEEHGINLRKITPFTHTGFIEQSQGIYEGIFMRDPPKAQD
                     SIHIGVQPTFALSTAALTTGNTNSSFTDTQAYFEIIAEAEINTSYPTFRPLMREPNVK
                     EGNQWFETSLQRTPICGMFDGLYTYRTPST"
     CDS             complement(2998..4299)
                     /inference="protein motif PDB:3P0S_A"
                     /codon_start=1
                     /transl_table=11
                     /product="Capsid protein"
                     /translation="MGRVWKNIHPQDKSNWSKLNEGQRRYAVEQYNLALVRRGLPINH
                     PVPDRAEEPDPHGQRNSTSDSEFDRPLSSQERRTADELEEQIRSEERNKNNSQTNNET
                     SNSIVSTSGNSNSNNSLGSSSNAGKMAGIKRGATAMPGEATPVKQPNTNPEQARRRLI
                     GTGSDEGQEGAPMEGGPRDVALPSPSYGIESSIRYFRKIHRVFSYGIAYHVLQITTGT
                     SDLQRTQTLLTTPLMEVPWDRRFYYINQSEFALLPPGSSFNKCRVKILQRNVRVAFPT
                     NQTSNNLATLNQNKNIIYAKGLYKKVNSIPLRYSGFQANQPMVPTGVTWPGLTAPDVD
                     YSGLVEDMYGPDDNTENFKTVVPKHQIGIPQVYPYYANMIMNNYDKNTANNNEIMGWE
                     CLQEHYTELDADASAGNVILEAEYHPNVGLCKEPANGLAEL"
     CDS             complement(4242..4673)
                     /inference="protein motif PDB:4MGU_A"
                     /codon_start=1
                     /transl_table=11
                     /product="Minor capsid protein VP2"
                     /translation="MAAGAVTAAVANRIKEKGATLPGSEYVGPGNSINIDAPRSASDA
                     IAKEHDVGYNELNERALRGELSEREFAEGIDFLDKEAIQKFAENFRSSGEWHSFVGRW
                     GLWIKNRIEEVTGPIYPSFPGKLWDVYGKIFIHKINLIGLN"
     CDS             complement(4768..5169)
                     /note="no search hits"
                     /codon_start=1
                     /transl_table=11
                     /product="hypothetical protein"
                     /translation="MALTPSEVFEGRLRANSTFGSNTTWRAPNGQSGINNRGRVTSHS
                     PANYNRRQNRPRVKPRTRLQYGGYDSSAPYSRVSYNTPQTVTRPAERVQETSFTEAQR
                     ERNPGIRQRQNTSSQIERIGDSVRINVPESF"
     CDS             complement(5188..5325)
                     /note="no search hits"
                     /codon_start=1
                     /transl_table=11
                     /product="hypothetical protein"
                     /translation="MSSSDASLNPLARGLRSKHPGTAYSWRPPLLLSLLKVTSGENKM
                     G"
ORIGIN      
        1 tcgtcgtcgt attatttgtc gtcgtcggac gtcgtcgctt aaccctctag ccagagggtt
       61 aagaagcaag cacccaggca ctgcgtatag ttggcgcccc ccactcctcc tttcactttt
      121 gaaggtcacg agtgggtata aaggcgttgt cgcggagtgt cgagcacagt cgcaaaggaa
      181 ctttgaggta agcatggcac ctaacgcaag ttatatacca gtagaaccgg taaaaacgca
      241 aatagaacat ttgataatac ctgaaagcga tagcgaggac gaagacatag atcttcgaag
      301 caatgattcc ttgcctgagc tactatagag gatattgatt ggtcgtttga agaaccatgg
      361 aaacaatacg acgatacggt tttaaatgta attttcgctg tacatgaata caatccatta
      421 gaaggagatg attttcatat gtttaatcat atatattata tggttcaaca tataaaagag
      481 aatggagacc ttgtaaatgc agtaatatct agttgtattc attgtacttt aaaatacgta
      541 agaatgcgta aagaagataa acaatataac agtattgttg tacaaaaatg ggaaggagaa
      601 gaagcatgta gtagtaccga attatacgat aaaattcaag ataaaacata ttggtgtaat
      661 acatgttatg catccaactg tttttatata tctgacgcat atggaccgtc atggttgcga
      721 catttaagta tggtatattc ttgcttacag acaagcgtat taagattaat tgatggaaga
      781 tggcacagca cacaacattg aaggatctcc tgcaacaagt atggaaccag tttcagaatc
      841 agcagcaact ggtgccgaag aattgggaga taatgataga gaatgtattc acttcactgg
      901 aggatcagaa tttaacgaac ctttgcgact tagaagacgt aaagaaagat tgcctgaaaa
      961 ttataaagaa ttggcagata aactcgaagg cttggtgcat cagtacatgg aaccaattcg
     1021 aagaacaaat ttcaaagcgt ctaaaaaata cgttagccaa gtgttacgat ttacagacgg
     1081 tgaacaccgt cgtagagtac ttaagcgatt atctgacgaa ttgccaagat accctggaga
     1141 cttattcatc acctgcgacg aattcaacca catccacttt gtccatgatt gcccctgttc
     1201 caatggaagt tgcagatgca gactcttcaa aagcgaagac ttcggaggac tttttcgcac
     1261 aaatttgcga ggaacccgct acattaatga attggacaca atcgattggt acaatgttct
     1321 cttatatttc gtctactcca aacgggattg taaatcgcaa gtttggattg gaggaagatt
     1381 acgacgatct ccgaatcaag atgaccttat acgatgggaa ggcgtgcaga gatttgccag
     1441 agaatcagtt ttggaagggc agacgtcagg agatggatat tacagtgccc ttgaccagcc
     1501 aatttgcaaa gagcgcgaaa gctttgatgg aaagaggaaa ggtattcctg gagaagaaga
     1561 aggcgaaatg ggtagaccgg tatcaaaacg ggtacgaggc tcagccgcag cggacaaagg
     1621 cattcccaag cagaaccggt ttcagcggat attatcaacg gtcaactcct tattagatga
     1681 ggcatgcgtt atcccaccat cccacgtaaa ggaaatattt accggaccac aagctatgga
     1741 acttcacaac ccagtaaata ttaaatatta cgaagtagcg tgtaacttat ggggatctaa
     1801 atttaatcgt tggacattag cagacatgga attattttat aacggaaaag aacctatatt
     1861 ttatgcaaac gatattaacc cgtgggtata ctatcattct cgagaagatt cttttagata
     1921 tgtttaatga attgttaaaa tttcaatttg gtgatgaaga agaattgata caaaaaattt
     1981 ttgataaatt gtcaagattg gtttaataaa tttggatggg aaaaaaaatc caaaaatgaa
     2041 ttgtcttgca gtattaggtc caccgaacag cggtaaaaaa ttattttttt tgatatgttt
     2101 agcgcattag catgtaatgt tggtcatatt ggtagagtaa ataataaaac taatcagttt
     2161 gcgttacaag attgtgtaaa tcgtcgttta gttgtaggaa atgaaattag tatggaagaa
     2221 ggtgcgaaag aagattttaa aaaattgtgt gaaggaactg cagttaatat tagagttaaa
     2281 tttcaaggag ataagatatt tactaaagct cctgtattgt taatttcaaa ttttgattta
     2341 gacatatgtt ttgatcctca ctttataaac gtacgtttgc atagaatgcg atggatgact
     2401 gcggatttat taaaaaacag tacacttaaa ccgtatccat tatgtttatt tgatatatat
     2461 aaacattaca atgtattctt atattaataa aaaatacaaa tttatgtact tggtgttcta
     2521 taagtataca acccatcaaa cattccacat attggcgtac gttgcaacga agtttcgaac
     2581 cattgattac cttccttgac attaggctct cgcattaaag gcctgaatgt tggataacta
     2641 gtattaattt ctgcttctgc aattatttca aaatatgctt gtgtatcagt aaatgaacta
     2701 ttagtattac cggttgttaa cgcagcggta cttagtgcaa aagttggctg tactcctata
     2761 tgaatactat cttgagcttt aggtggatct cgcataaaaa tgccttcgta tattccttga
     2821 ctttgttcta tgaatccagt atgtgtaaac ggtgtgattt tacgtaaatt tataccgtgt
     2881 tcttctttag tactgttaac aactccactc gtttcattag tcattgttaa agtgtttata
     2941 tgaggttcta aagtgtgaga tcctctcggt attaaaattg ttgtattcgc agcgcttcta
     3001 taattccgcc aaaccgtttg caggttcttt acacaaacca acattgggat gatattctgc
     3061 ctcgagaata acattccccg ccgatgcgtc agcgtctaac tctgtatagt gttcttgcaa
     3121 gcattcccaa cccatgattt cattattgtt agcagtattt ttatcatagt tattcataat
     3181 catatttgca taatacggat atacttgagg tattccaatt tgatgtttcg gaacaacagt
     3241 tttaaaattt tcagtattgt catcaggtcc gtacatatct tccactaaac cagaatagtc
     3301 aacgtcagga gcggttaatc ctggccatgt tacaccagta ggtaccatag gttggtttgc
     3361 ttgaaaacca ctatatctta aaggaatact atttactttt ttatacaagc ctttcgcata
     3421 aattatattt ttattttgat ttaaagtagc caaattgttt gaagtttgat tcgtagggaa
     3481 agcaactctt acatttcttt gtaatatttt tacacgacat ttattaaatg atgaaccagg
     3541 aggtaataat gcaaactcac tttgattaat ataataaaat ctacggtccc aaggcacttc
     3601 catgagtggc gtagttaaca gtgtttgtgt gcgttgtaaa tcgcttgttc cagtagttat
     3661 ttgtaatacg tgatacgcta ttccataact gaaaacacga tgaattttac gaaaatatct
     3721 tatgctactt tctataccgt acgatggaga cggtaaagcc acatcgcgcg gtcccccttc
     3781 cattggcgca ccttcttgtc cttcgtcaga acctgttcct atgagtcgtc tgcgagcctg
     3841 ctctggattc gtgttaggtt gtttgaccgg tgttgcttcg ccaggcatag ccgtcgctcc
     3901 tcgttttatt ccagccatct ttcccgcgtt acttgatgaa cccaatgaat tattactgtt
     3961 gctgttgcca gatgtactaa caatactatt gcttgtttcg ttgtttgttt gactattgtt
     4021 tttattacgt tcctccgaac gtatttgttc ttccaattcg tctgcagttc ttcgttcttg
     4081 cgagctaagt ggccgatcaa actcagagtc tgaagtagaa tttctctgtc cgtgtggatc
     4141 tggttcctct gctctgtctg gaactggatg attaataggt aaacctctac gtaccaatgc
     4201 caaattatat tgttctactg catatcttcg ttgtccctcg tttaatttag accaattaga
     4261 tttatcttgt ggatgaatat ttttccatac acgtcccata gcttacctgg aaaagaaggg
     4321 tagataggtc ctgtaacttc ttcgattcta tttttgatcc aaagtcccca ccgtccaacg
     4381 aatgaatgcc actcaccact gcttctgaaa ttttcggcaa acttttgtat cgcttccttg
     4441 tcgagaaagt caattccttc ggcaaactcg cgctccgata attctcctcg taatgctctt
     4501 tcgttaagtt cgttgtatcc aacgtcgtgt tcttttgcga tagcatcaga tgcgctgcga
     4561 ggagcgtcga tattaataga attgccaggg ccgacgtatt cactgcctgg taatgtagca
     4621 cctttctctt ttatccggtt agcaacagcg gccgttacag ctccggcagc caatgctccc
     4681 ccacttactg ccccagcggt caataaagtt gaacctgaga cgcccaaacc ggttcccgca
     4741 gatgcgccag ataacagtgg cgtagattca aaaactttca ggaacgttta ttcggacgga
     4801 atctccgatt ctttcgattt gcgatgatgt attttgtctt tgacgtattc caggatttcg
     4861 ttcacgctgt gcttctgtaa aactagtctc ctgcactctt tccgctggtc tggtgacagt
     4921 ttgaggagta ttgtatgaaa ctctactata cggagctgag ctgtcgtatc ccccgtactg
     4981 taaacgagtt ctcggcttaa ctcttggacg attctgtctt ctattgtaat ttgcgggact
     5041 gtgactcgta actcttcctc tattattgat tcctgattgc ccattaggcg cccgccacgt
     5101 tgtattactt ccaaatgtac tattcgcacg taatcgcccc tcgaatacct ctgacggtgt
     5161 gagcgccatt gctgctctcc ctccttttta tcccatttta ttctccccac tcgtgacctt
     5221 caaaagtgaa aggaggagtg gggggcgcca actatacgca gtgcctgggt gcttgcttct
     5281 taaccctctg gctagagggt taagcgacgc gtccgacgac gacaaaataa atcgacgacg
     5341 accgacatgg tgacgtcatc agtatcctga ttggcccac
//
