# Supplementary material for: Widespread Horizontal Gene Transfer Among Animal Viruses
Source: bioRxiv. 2024 Mar 26:2024.03.25.586562. Preprint. [Version 2] doi: 10.1101/2024.03.25.586562 (PMC11071296; doi:10.1101/2024.03.25.586562)
Supplement: Supplement 2 [file media-2.zip › File2_Maps/uAdinto_synergus_moth_UCOK01018846_33978.gb]

LOCUS       uAdinto33978ct_1       33978 bp    DNA     linear       01-JAN-2019
DEFINITION  [note: taxonomic lineage
            d_Viruses;-
            _Varidnaviria;k_Bamfordvirae;p_Preplasmiviricota;c_Polintoviricetes
            ;o_Orthopolintovirales;f_Adintoviridae]
            [isolation_source=original].
ACCESSION   
VERSION
DBLINK      BioProject: unknown
            BioSample: unknown
            Sequence Read Archive: unknown
KEYWORDS    .
SOURCE      Adintoviridae sp. ctOK07O (unknown)
  ORGANISM  Adintoviridae sp. ctOK07O
            Unclassified.
REFERENCE   1  (bases 1 to 33978)
  AUTHORS   Taker,C.
  TITLE     Cenote-Taker 2 dummy template file. Do NOT submit
  JOURNAL   Unpublished
REFERENCE   2  (bases 1 to 33978)
  AUTHORS   Taker,C.
  TITLE     Direct Submission
  JOURNAL   Submitted (01-JAN-2019) Taker 2, Cenote, 1000 Circle St., Cenote,
            DC 31111, USA
COMMENT     ##Genome-Assembly-Data-START##
            Assembly Method       :: unknown_assembler
            Genome Coverage       :: 1x
            Sequencing Technology :: Illumina
            Annotation Pipeline   :: Cenote-Taker 3
            URL                   :: https://github.com/mtisza1/Cenote-Taker3
            ##Genome-Assembly-Data-END##
FEATURES             Location/Qualifiers
     source          1..33978
                     /organism="Adintoviridae sp. ctOK07O"
                     /mol_type="genomic DNA"
                     /isolation_source="unknown"
                     /collection_date="unknown"
                     /note="genome binned from sequencing reads available in
                     unknown;
                     derived from metagenome: unknown"
     CDS             1236..1646
                     /note="no search hits"
                     /codon_start=1
                     /transl_table=11
                     /product="hypothetical protein"
                     /translation="MCRITYPNFSPNGPIVFSESCTPVFKMTNFRQPYQPDLLLKLTE
                     IDEGEFFKFFRFSTVSCYFEGIKFLSYGIYKILSQMFLIAFFLVYRMVITIFKKIENL
                     TDFFKNKNSFDFCRKKAFFCLRIKLKSLSFDAVN"
     CDS             complement(2579..2920)
                     /inference="protein motif PDB:5AF0_B"
                     /codon_start=1
                     /transl_table=11
                     /product="MAELSTROM like protein"
                     /translation="MEQYLDNVLNLEDLGCPSLRNLCDTNSIYCNNHPQCWNYQCAVR
                     NALVLKNWFLTPEDQLTTQDDSASKAVDADGIDTTDSVSSNVTKSIDSSDTSMSNNTL
                     KDFYNRCELMF"
     CDS             complement(3312..4427)
                     /inference="protein motif PDB:5TIP_B"
                     /codon_start=1
                     /transl_table=11
                     /product="Major Capsid Protein"
                     /translation="MEEMLKIQAPVTFDESIAYCETHVFGRLTKSDGTTPVTATTLVS
                     NAICFLFDEIRYELNGIEVDRCKNVGLTTTIEGYISLNPGQSSLMENAGWLDMEHIRH
                     LTDDEGYFDVTVPLNMILGFAEDYQKVVVNAKHELILTRSRNDMNAVIQRQTEEPFKI
                     TIFKVEWMIPYVIASDQQKIQLLNFIEKDSSITMSFRSWELYEYPLLLLTSKHIWTVK
                     TSTQLEKPRYIILGIQTARKDKLRKYANRFDHCSITNVKVFLNSQYYPYGNLNVDINH
                     NQFAILYEMYANFQTAYYGKESEPILMKSEFKQHAPLIVIDCSKQNEFLKQASVDVRV
                     EFESANNFAAETAAYCLIIHDRIVQYQPISGVVKKLI"
     CDS             complement(4479..4652)
                     /note="no search hits"
                     /codon_start=1
                     /transl_table=11
                     /product="hypothetical protein"
                     /translation="MGIVYNRKEGGGGRAYIIEPTCEAKVSSQPTCKALTPQNVLFLK
                     QLGLKIKHRGSRN"
     CDS             complement(4652..5446)
                     /inference="protein motif PFAM:PF01686.17"
                     /codon_start=1
                     /transl_table=11
                     /product="Penton"
                     /translation="MARVSIAENIIMDESFTLTVTGNSSLLQTEYFPPIELSPNKNYS
                     LGLVELLTFHSIPNVHEGNNKFYIGDQVVTIPPGSYEIEDIEQYIQMSLTGSFFDVKV
                     STSRDEFEKYIQKNLNAKGIIISIKPNNNTLRSEIKSNLEVNFQPYDSIGRLLGFTSR
                     VLEANKTHTSDLPVAILKINALRGECNITTGAYINECKVHTVHEFFPTVPPGYKIVEV
                     PSHVIYLPVAVKTIHQIQIRIVDQDGELVNFRGETITIRLHFKSSS"
     CDS             complement(5451..5852)
                     /inference="protein motif PDB:4EKF_A"
                     /codon_start=1
                     /transl_table=11
                     /product="Adenain"
                     /translation="MKLPHRALTDADLFKYARALKIQHFRGIFMRNQLPVNGPQQTES
                     AIVNLDDGDGPGTHWVTYEKIGYSVLYFDSFGNLRPPTDLVDYFGDGRFIQYNHDRYQ
                     EYNSVECGHLCLKFLCGQLSIKDKYYLYKSV"
     CDS             complement(5849..6730)
                     /inference="protein motif PDB:4G0R_A"
                     /codon_start=1
                     /transl_table=11
                     /product="Capsid protein"
                     /translation="MIVHRKQNKVTCRRRCRRGKGLINRVINSLPFELHLPGYQHCGP
                     GTKLSKRLARGDPGINPLDAVCKEHDIAYSRNREDVAARNAADQILSTKAWQRVFAKD
                     AGIGEKAAALAIGNVMQAKAKLGMGLKKRKLISRKKKITSKKKPLAFRKVVNAARKAM
                     IRSSDARVAIKSALRGAQEAVKSVDDKRLVKNPRILPVPTKVGGILPLIPIFAGLSAL
                     GALTGGAAGVAKAVNDASAAKQELSEAQRHNKTMEAIALGKGLYLKPYKKGLGLHMKP
                     HHKGKGLRLRPVPKNVK"
     CDS             6895..7329
                     /inference="protein motif PFAM:PF05707.11"
                     /codon_start=1
                     /transl_table=11
                     /product="DNA packaging NTPase"
                     /translation="MKKHGNLLPDSIRAVFCGPSNCGKTNALLTLILHPNGLKFENVY
                     VYLKSLKQPKYEFLERVLNKVDGVEYFPFSEHEQVIPPSEAHPNSIIVFDDVACEKQD
                     NIRAFFCMGRHAHVDSFYLCQTYARIPKHLVRDNVNLLVLFK"
     CDS             7572..8126
                     /note="no search hits"
                     /codon_start=1
                     /transl_table=11
                     /product="hypothetical protein"
                     /translation="MFHKEKEVLRQIAKASQAIRRKHRILKMGKEAAEKMMSETFKPI
                     VMPLQKLVDISHQPIKNEVFQNKFVKKKKKEKEEDEDASFMTVNEEEEGQQDATMIVE
                     QDDDGDGVMNEPVDSYDYLTNKFLALLHKNRKQYLDMVYGVRKLNDGTFMIGDKPISF
                     EGQYIQVGDRRYLKTVGLLELLFR"
     CDS             8535..8954
                     /inference="protein motif PFAM:PF03906.13"
                     /codon_start=1
                     /transl_table=11
                     /product="Hyaluronidase phage tail"
                     /translation="MSIDVFGRSLNRAGRVSRGPPGVGFNITSDGHYDVDGKKLCNIA
                     EASEKYDAVNLELVQHIVQSEIRTLYQVTTSIRKEIDNIIISIRSFEESIKEKIKNFQ
                     IDTEQQEHNSELIDNIYARLNELENGIKESNSSHRAT"
     CDS             8914..9840
                     /inference="protein motif PDB:4FW1_B"
                     /codon_start=1
                     /transl_table=11
                     /product="Integrase"
                     /translation="MESKKVTVVTELHKPARKNYPRRHVIMRGIDETWQADLVEMLPY
                     ARENNGYKYLLTVIDIFSKYAWAVPVKSKSGPDVTDAMKSILEQGRVPKNLHTDQGKE
                     FYNSHFKNLMEQYRINLYSTYSNLKASICERFNRTLKNKMWPQFSLRGSYKWIDILPA
                     LVSTYNDTKHRTIGMKPNDVTAEDEEELMKRFKAQRKIVRKNKQKFKVGDKVRVSKHK
                     HVFEKGYTPNWTTEIFTVDRILSTNPVTYKLKDYQDKPIAGGFYEHELFKVKHPDIYL
                     VEKVIKKRGNKVFVKWMGFDSSHNSWIDKSNA"
     CDS             complement(10108..13446)
                     /inference="protein motif PDB:2PYJ_B"
                     /codon_start=1
                     /transl_table=11
                     /product="DNA polymerase B"
                     /translation="MNIIEHLEVFKARFDLLAKKGSGTSTKRHKGSDINEDFEEKDSG
                     WTLHSIIKLEVNINKLNPMRGNSFIKLSKIIDRRKACLNVQNEYDNECFRWAILSAIH
                     PVNNHQYKSNRVSSYQQYRDELNFSGITFPVALKDVTKFEKQNDISVNVYGIIKKKQL
                     FTIVPLHLTANKKDQHVNLLRVEEEDNYINEDSSDDDEETVNNIRPPSTNFHYVWIKD
                     LSRLVSGQLSKRNGRKFICDRYLHYFRSMEKLVYHTEDCKKINDCKVVLPKPGKNIIE
                     FKNFKYKERVPFIIYADCESLLLKPDEDLQIRQANTQVFQKHECCDIGFYLKCSFNDA
                     LSFYKCCPENVEPAKWFAFELLDIARNCETIITSPVPMKPLIAKQKKDFVEAIVCHIC
                     RKPLHQPMKKVRDHCHLTGEYRGPVHEDCNLVYQDARTIPVVFHNLSGYDAHFIIRDI
                     AIQFDGKVKVLALNKEKYISFTKYVEGTQIKFRFIDSFRFMASLLEKLPSYLTEYKIV
                     NSVFSGSEPEKVQLLTRKGILPYEYLDSRERLQETQLPEKAKFYGRLNDSSISDEDYA
                     HAQQVWSEFNHSTLGEYVKLYMKTDVLLLADVFESFREQCLEAYGLDPAHYYTTPGLT
                     WDAMLKHTNVRLELLTDIDMLLMIEQGKRGGVSQCSNRYVAANNKYMTAFNESEETKY
                     IMYFDANNLYGWAMGQPLPYGGFEWVDDFQNFDFNIPDDSPFGYILEVDLYYPLKLHD
                     EHNDMPFCPEHSKPPGSSQEKLLTTLQLKQKYVLHYRALKHALANGLILLKIYRVLKF
                     DQGTWLKSYIDLNTTLRTNAKNDFEKNLFKLMNNEVYGKTMENVRKHVNVKLVTKWEG
                     RYGAEAFIAKPNFHSRAIFSENLVAIELRKIEVLMNKPIYVGLTVLDVSKILIYDFHY
                     DYMRKKYKNDCKLLYTDTDSLIYEIKCDDIYAAMKTDIHKFDTSDYPRDNVFGMPQAN
                     KKVLGLMKDECSGEIITEFIGLRSKMYSVRVNGEDFVKKAKGIKASVVKKSICFDDYV
                     KCLQNFIIQSRTQFVIRSRLHNLETIQQHKIALSPYDDKRYLLRDQTDTLAWGHYRIR
                     TIENENNNDFTESDKELLHIHVNN"
     CDS             14194..14523
                     /note="no search hits"
                     /codon_start=1
                     /transl_table=11
                     /product="hypothetical protein"
                     /translation="MDLKQINAIGRMDGFLPTKKLSELTTKKKYVVSKIRKVQTKYGR
                     RIVVELGNQFTVFIPGRIMKAFEEAPEDTPEENKFEKMEEAVKEKKLYFRYLGRPYNH
                     FEFKYSH"
     CDS             14747..15073
                     /note="no search hits"
                     /codon_start=1
                     /transl_table=11
                     /product="hypothetical protein"
                     /translation="MHLKENRVQSIIYLRELTKERMYTVSQIRKVRKRYGSRIVVELD
                     NRFKVFIPESIEHVLEKIYNINTFEELEEAAKIKKLYFNYFGGLLSRYKFIWVQTDDD
                     DTIIER"
     CDS             complement(15558..15809)
                     /note="no search hits"
                     /codon_start=1
                     /transl_table=11
                     /product="hypothetical protein"
                     /translation="MLSWILILKGDSTTSSLLLQPFPDTLFVKRQDVTPQCCCKSYHE
                     NDPRFRLKTIDLPLPRFKTKRQEVEEILQVIVCVNIIFS"
     CDS             15936..16085
                     /note="no search hits"
                     /codon_start=1
                     /transl_table=11
                     /product="hypothetical protein"
                     /translation="MYIHFMNDLLSAIKIHYTYILSVFEILGGIVIYLPGLRLLITTG
                     CVLFR"
     CDS             16344..16613
                     /note="no search hits"
                     /codon_start=1
                     /transl_table=11
                     /product="hypothetical protein"
                     /translation="MRCEKVVVVDGISVDDDGNTFGDDGNTFDVCESGGDGERVALDN
                     DGCGSGVHDGGGSGDGEGDDDDDDDDEVEEACARLFRLRDDEDEG"
     CDS             21090..21233
                     /note="no search hits"
                     /codon_start=1
                     /transl_table=11
                     /product="hypothetical protein"
                     /translation="MLNCLINYTRNENLTFNRARSKDISYPERAYQEPSLYYELETQT
                     AIS"
     CDS             complement(25009..25155)
                     /note="no search hits"
                     /codon_start=1
                     /transl_table=11
                     /product="hypothetical protein"
                     /translation="MFNEPFLGNWILSPLQSFLYEEAIVRVIVIIKIDIIYHEMSVSF
                     KSGG"
     CDS             complement(32695..33978)
                     /note="no search hits"
                     /codon_start=1
                     /transl_table=11
                     /product="hypothetical protein"
                     /translation="MLGFQQNFSSNYPCRFCLVHFKDIAETLNISKCVMRSEELHFQH
                     LAQCEPSNSGVAGISALIGLKSASTLELCTADPMHDILEGCWQYDAGLILFTFIKLEH
                     FLTLDILNERIDNLFYGNEKRNKPRNVTYNQIKDKYIKMSAAESQCFLRNIGVLIGDF
                     IPRGNPHWRLIIILKEIHDIVTAPSVQRGLHEYFSDLIADYLSLLNSLFQNHLKLKHH
                     MLLNYPQLMERLGPLRSLSTMRCESKNKDLKGCAMASHNRLNPCKTIAMKCQLQANYR
                     KQLNHPVEETLSYQKGDTVAIVAKDLPEFSFYANLLPVQAEDVIFVMDCLSFRGREIT
                     NNVIIMIQNEEGVSLFVLHKMVLDKSENLYLISRDVTEYSEYDEHYQAYNLDANYIRG
                     SQAWRCLTIEDLKFRFISRIVQNIQGDLFIPKRWI"
ORIGIN      
        1 gagaaggttc gtgtaattag ttgattggct gtcgaattat cacagatgct attttagtta
       61 tcatatttta ctaaactggc cagtttaaaa tattctagat tttaattatt ttatatccag
      121 ctttttatta ggattgatat gggttccata tttgtttttg gattccctta taattttgga
      181 tgtgtgtctt agttttagga ttcttgttac taatcttagg ctttaggatt cctttttaaa
      241 ataggtttaa acttggaacg ctcgacgctc agagagacgg caggcggccg tggatggttc
      301 gcccttctac cgggaagatt acctcctccc acgcgctaat agatccaatc agcgatcggg
      361 ccttaccctc tctccgagca gaaaagcgtc ttcgcgggga ggctgcctgc gagcagcgga
      421 aaaactcccc aggaaaaatc aatcaatctt tgggccttcg aagcgtcaga cgttttctcc
      481 tgaccttcac aaccggttac caaaggttac tcgactcaaa gttcgcagtg tatttttttt
      541 tatctttaat atttcgtgtg aataaatttt tataagtgaa atttttcctt ttaatttttt
      601 tcttattcgc tggattcact tttcagtgtt tgtgtgttca agtttcaatt aagtgtagtt
      661 gtgttgtgtc tccccggcca cgtgagtttt tttttgactc ttataaatct tcacgaactt
      721 ggaactatac ccggacttcg gggacatttt ctaatttggt agtttcggtt cttcgtgttt
      781 cgtggtacgg gagctcacca cgtatcaaaa tgtccttgaa aattgaactc aaggtcagaa
      841 ttgatggtac agttaaatgt tcctctcaat cctggtcaac atttgtgtaa accatttttt
      901 cgcaaataaa gtatttcaga agatatttat agattaaaat agatcaccct ctattataga
      961 acaaaaacct taaacacgtt ttttctccaa acaacgtttt tcgacctggc gtgcatgatt
     1021 cagaaaaaac tattggactg atctggttga aatttggata tgttatttca cacatatctc
     1081 ttcgtcgcat gaaccagaat cataattatt gattaatatt taaccctttt ttaaaacaat
     1141 ttacggttca aaaaaggtga aaaattttca aatcggccat tttgtattta ttttttttcg
     1201 gatttaaatt attttggttc atgcgatagc gacatatgtg tagaataact tatccaaatt
     1261 tcagcccgaa cggtccaata gttttctctg aatcatgcac gccagttttt aaaatgacta
     1321 acttccggca gccataccag ccagatttat tattaaaatt gaccgagata gacgaggggg
     1381 aatttttcaa attttttcga ttttctacgg tttcgtgcta tttcgaaggt attaagttcc
     1441 tttcctatgg aatatacaaa attttgtccc agatgttttt gatagctttt ttcctagtct
     1501 atcgaatggt cataaccatt tttaaaaaaa ttgaaaattt gaccgatttt tttaaaaata
     1561 aaaatagttt tgacttttgc agaaaaaagg catttttttg tctcagaata aagcttaagt
     1621 ctttatcttt cgatgctgta aattaataat attaaggaaa aagactattt ccacgtatta
     1681 caatatattt attagataga aatttatttc cttaatatta tgtccctata atgatggtaa
     1741 tgcaggcatt agaacacttt aatgacagtc tcaaccctgt acaatgcaga gagcagttta
     1801 ataaataata aatattcgta attgatacga taaatgagtc cgaagaagtt ccgccgagcg
     1861 agaagaccag tagtctcgag cgtcgtcggc gcggcacttt actctttatt taatagtagt
     1921 ataggtagga gagttctggg acactactat gtagttcccg gcgccgccgc tagatggcgc
     1981 cactgtcgct gactgtaaat taccgactca tgtagccact gttggcaatt tacagttcac
     2041 tgttttacca ttagtcgatg cggcagagca ctgataccca atcgttactc gatcgatatg
     2101 tatagtcgct gttttaccta ctagtatagc aaggtcggtc attatgctgc acctcagtcg
     2161 gtaaattatt aatgtgtaga ggttcgcttc cgtgctaagg tgatttaacg gctgtagttc
     2221 aaattgccac cgtcggtaat ttgctgtcgt cggtaaggaa gatcactgac taaattggcg
     2281 ggaaatttaa aattgaattc tactaaaaca tttatttgaa aaatataact taatataaat
     2341 attaatatta atattaattt agcaatatat tttagttatc agccgtagat ggtatcacca
     2401 tcaaatttta aatttgactc tctctcgctc tctttcataa aaatctttat ttaacttata
     2461 ctaaatgagg ttgctgttaa ataaatttaa acttgtgttt taactttaat ttctatttta
     2521 ttcaaaaact taacctaagt gtacaaagtg aactcttaac ataatcttat attacaagtt
     2581 agaacattaa ttcacaacgg ttataaaagt ctttcaacgt attattgctc atggaagtgt
     2641 ctgaactgtc aatacttttt gtcacattgc tcgagacact atctgtagta tcaataccat
     2701 cagcatcgac agctttgctt gcactatcat cttgtgtggt tagttgatct tcaggcgtca
     2761 agaaccaatt cttcagaacc aatgcattgc gaacagcaca ctggtaattc cagcactgag
     2821 ggtgattatt gcaatatatg gagtttgtgt cgcacaagtt tcttagtgat ggacaaccca
     2881 aatcttccag attcaataca ttatcaagat actgctccat ccattttttc ttttcgagtc
     2941 ctttgacgta aactgaacga gcgttatata gcttgtctcg gattataatt ctcacttctt
     3001 cgtagggaat ttcaccagat gtgcactcga gaccatgata atttcttgaa agtcacagat
     3061 tctcactttt atacttggca ggcagtgagt tccagtagtt gggtggttca aacagatata
     3121 ctgtaggttg agcgtcttcc tgaagaggaa ttatggccac ctccttgaag acaaactggt
     3181 tgatgggctt tttgaagcct tgcacgtcca cgatgaactc cattttgaca aaaactgaac
     3241 tttctggttt aaatcgtctg tttatatacc tttagcttct tccccaccac tcaaattacc
     3301 cccactacat cttatatcaa ctttttcacc acaccactta tgggttgata ctgtacaatt
     3361 cggtcatgta tgatgagaca gtaggctgca gtttcagcgg caaaattgtt tgcagattca
     3421 aattctacac gaacgtctac tgaggcttgt ttgagaaact cattttgttt ggagcaatcg
     3481 atgacgatta gaggagcgtg ttgtttgaat tcacttttca tcaagattgg ttcagactct
     3541 ttaccatagt aggctgtctg gaagtttgca tacatctcat acaatatggc aaactgattg
     3601 tgattaatgt ccacattcaa attaccatat gggtagtact gtgaattcag gaagacctta
     3661 acgttggtta tactgcagtg atcgaaacga ttagcatatt tccttaactt atcctttctg
     3721 gcggtttgaa taccaagtat aatgtaacgt ggtttttcca actgagttga agtctttaca
     3781 gtccatatat gttttgaggt gagtagaagc agagggtact catacaattc ccatgaacga
     3841 aaactcatag tgattgatga atctttttca atgaaattca gcaattgtat tttttgctga
     3901 tctgaagcta ttacataagg tatcatccac tctactttga aaattgtgat cttgaatggt
     3961 tcctcagttt gtctctgtat aacagcattc atatcgttgc gtgatcttgt cagaataagt
     4021 tcatgttttg cattgacaac gactttttga tagtcttcag caaatcctag aatcatattg
     4081 agtggtacag ttacatcaaa gtaaccctca tcatcagtaa gatgtcttat atgttccata
     4141 tcgagccatc ctgcattctc cataagagaa ctttgtccag ggttgagaga gatgtaacct
     4201 tcgatggtag tggtgagacc gacattttta catcggtcaa cttcaatacc gttgagttca
     4261 tagcgaattt catcaaatag aaagcagatg gcattgctta caagagttgt agcagtaaca
     4321 ggtgtagttc catcagactt tgtcagtctt ccaaacacat gtgtctcaca gtacgcaatg
     4381 gactcatcaa atgtcactgg tgcttgaatc ttcaacattt cttccatttt tttttttgtt
     4441 gcaacagaaa gaaatgataa atatcttgaa tggccgcttc agtttctgct tccacgatgt
     4501 ttgatcttga gaccaagttg tttcaggaag agcacgttct gaggtgttag tgccttgcag
     4561 gttggttgag aactgacttt tgcctcgcat gttggctcaa ttatataggc tcttcctcct
     4621 cctccttctt tgcgattgta gacaataccc attaggatga tgatttgaag tgtagacgta
     4681 ttgttattgt ttcaccacga aagttgacta attctccgtc ttgatcgaca atgcgaatct
     4741 gaatttgatg tattgtcttg actgcgactg ggaggtaaat gacgtgtgaa ggcacttcaa
     4801 cgatcttata tcccggtgga acagttggga agaactcgtg aactgtgtga actttgcatt
     4861 cattgatgta tgctcctgtc gtgatattac actcacctct gagagcattt attttaagaa
     4921 tggctactgg aaggtctgaa gtgtgcgttt tgttagcctc aagaacacgt gatgtaaatc
     4981 ccagcagccg tccaatagag tcgtatggtt gaaagttcac ttctagattg ctcttgattt
     5041 cactgcgcaa tgtattgttg ttaggtttga tacttataat aataccctta gcatttagat
     5101 tcttttgtat atatttctca aactcatctc tactagttga tactttcaca tcaaagaagc
     5161 ttcccgttag agacatttgt atatattgtt caatgtcttc aatctcatag ctgccaggag
     5221 gtatagtcac cacctgatca ccaatataaa atttattatt tccttcatga acattaggaa
     5281 ttgaatgaaa tgtgagcagt tcaaccagac caagagaata attcttgttt ggtgagagtt
     5341 ctattggtgg gaaatactct gtttgtagca gtgaagagtt tcctgttacg gtgagagtaa
     5401 atgattcatc catgatgatg ttctctgcta tactgactct tgccaattgc ttacacactc
     5461 ttatatagat agtacttgtc ttttatactg agctgtccac acagaaattt taaacacaag
     5521 tgtccacact caacactgtt gtactcctga tacctatcgt gattatactg tatgaatcta
     5581 ccatcaccaa agtaatctac gagatccgtt ggtggacgaa gattaccaaa actgtcaaag
     5641 tagaggacac tgtaaccgat cttttcatat gttacccagt gagtaccagg accatcacca
     5701 tcatcaagat tgacaatggc tgactctgtt tgctgtggac cattcactgg taactggttg
     5761 cgcataaaga taccgcgaaa atgttgaatc tttagagctc tagcgtactt gaacagatcg
     5821 gcatcagtga gtgcacggtg tggtagcttc acttcacgtt ttttggtaca ggtctgagac
     5881 gaagtccttt tcctttgtgg tggggtttca tatgaagacc cagtcctttc ttgtatggtt
     5941 tcaggtataa accttttcct agagcaatag cctccattgt tttgttgtga cgttgagcct
     6001 ctgagagttc ctgtttggca gcgctagcat cgttaacagc ctttgctaca cctgctgctc
     6061 cacccgtaag agctccaagt gcactgagtc cagcaaaaat tggaattagt ggtaaaatac
     6121 cgccaacttt agttggtact ggcaggatcc gtggattttt cactagcctt ttgtcatcaa
     6181 cacttttaac agcttcctgt gcacccctga gagcagactt tatagccact cttgcatcac
     6241 tgcttcgaat cattgctttc ctagctgcat tcactacctt cctgaatgct agcggtttct
     6301 ttttagaggt tattttcttc tttcgagaaa ttagtttcct cttcttcaaa cccataccga
     6361 gttttgcctt agcctgcatc acgttaccta ttgctagtgc tgctgccttc tcaccaatac
     6421 cagcgtcttt agcaaaaaca cgttgccaag ctttagtgct cagaatttga tctgcagcgt
     6481 tcctcgctgc aacgtcttca cgatttcgcg agtatgcaat atcgtgctcc ttgcacaccg
     6541 cgtccagggg attgatacca ggatcacctc gagcaagtct tttggatagt ttggtgcctg
     6601 ggccgcagtg ctggtagcca ggcaagtgca actcaaacgg tagactgttg ataactctgt
     6661 tgatcaatcc tttacctcga cgacaacgac ggcgacacgt tactttattc tgtttacggt
     6721 gtacaatcat tccttactgt acggaggtta gcacacgact gatctggaag ctatataagc
     6781 gttgtattta tagctttcac agcagttaaa gtcaagatac gattcaagtc acaacctgtc
     6841 attctaccag tagtcaactt tgacaacctc gttacatcag aaaaacacaa gagggtgaaa
     6901 aaacatggca atctactgcc agacagcatt cgtgctgtgt tttgtggacc atcaaattgt
     6961 ggcaaaacaa atgcattact tacactaatc cttcacccaa atggattgaa attcgaaaac
     7021 gtctacgttt acttaaaatc actcaaacaa cccaagtatg aattcttgga acgagtactg
     7081 aataaagtag atggggttga gtactttccg tttagtgagc atgagcaagt aataccgcca
     7141 agtgaggctc atccaaattc tataattgta tttgacgatg ttgcctgtga gaaacaggac
     7201 aatattagag cctttttctg tatgggtaga cacgcccatg ttgacagttt ttacttgtgt
     7261 caaacttatg ctcggattcc taaacatcta gttcgcgata atgtaaatct gctagttcta
     7321 ttcaagtaag atgaaaaaaa tttgagacac gtgtacgacg atcatgtaaa cactgacatg
     7381 agttattctc aatttcgaga cttgtgctca gcatgttgga ataatgacta gtatggattc
     7441 ctagtcattg acaaggacag tgatctcgct gtgggtagat ataggaaagg atttgactgc
     7501 tttgtcattc tataaatata tgtagattga tgtaatgaca gcattgtaga ttgagacatc
     7561 aacgcatcaa catgttccac aaagaaaagg aggtacttcg tcaaatcgcc aaagccagtc
     7621 aggcaattcg acgtaaacat cgaatactca aaatgggtaa agaagctgct gaaaaaatga
     7681 tgagtgaaac ttttaaacca atcgtcatgc cacttcagaa actagttgac atttcacatc
     7741 aaccaattaa gaatgaagtt tttcaaaata agtttgtaaa gaaaaagaag aaggaaaagg
     7801 aagaggatga agatgcttcc tttatgaccg ttaatgaaga agaagaagga cagcaagatg
     7861 caactatgat tgtagagcaa gatgatgatg gtgatggtgt aatgaatgag cctgttgaca
     7921 gttatgacta tttgacaaac aagtttctcg cgttgctgca caaaaacaga aaacagtact
     7981 tggacatggt ttatggagta cgcaaactca atgacggtac attcatgatt ggtgataaac
     8041 ccatcagttt cgagggtcag tacatccaag ttggtgatag acggtatctg aaaaccgttg
     8101 gtctacttga gctgttgttt agatagtctc ctgaagagtc ttcaataagc gctgatgatt
     8161 taaacaatta caaagagatt ttaattgcca caaatgcaca caagaagcat tacagtccaa
     8221 ctgaacctgt tcgaacaagc aaaagtatca agtacaagaa ctttattgct aaactgttta
     8281 atgtatcgcg cagacgctcc tcaacgagtg gaggttcact gccacattat atggtagcaa
     8341 gaaaaaatgt cagaacagac tatgtctact gggatgaccc taaagaacta gttgttcgtc
     8401 ttcgactgct cctgacatcc caggcagcag gcaacccgag tcacactaat gaaatcattt
     8461 ccatcattga agaactgcgt gaagctggaa ttatatatta ggagtatgcg catcatgaga
     8521 agctcagtat cacgatgagt attgatgtgt ttggacgttc tctgaatcga gctggaagag
     8581 taagccgtgg accgccaggt gttggattca atatcacgtc tgatggtcac tatgatgtag
     8641 atggcaagaa actctgcaat attgctgagg cttctgaaaa gtacgacgca gtaaatttgg
     8701 aacttgtaca acatatagtt cagagcgaga tacgtactct ttatcaggtt acgacatcta
     8761 tacgtaaaga aattgataat attattattt cgatacgaag ttttgaagaa tcaatcaagg
     8821 agaaaattaa aaattttcaa attgatactg aacaacaaga gcacaactca gagcttattg
     8881 ataacatata cgctcgattg aatgaactag agaatggaat caaagaaagt aacagtagtc
     8941 acagagctac ataaacctgc aagaaaaaat tatccacgtc gtcatgtgat aatgcgtggt
     9001 atagatgaga cttggcaggc tgacttggtt gaaatgttac cctatgctcg agagaataat
     9061 ggctacaagt acctgctcac agttatagat attttctcca agtatgcttg ggctgtacct
     9121 gttaaaagca agagtggacc tgatgtaact gatgcaatga aatctatact tgagcaaggt
     9181 cgtgtaccaa agaacttgca cacagatcaa ggcaaagagt tttacaattc gcactttaag
     9241 aatctcatgg aacagtaccg tatcaatctc tactcaacgt atagcaatct aaaggcttca
     9301 atttgtgaac gattcaatcg cacgctcaag aacaagatgt ggccacaatt cagtttgaga
     9361 ggtagctaca agtggataga tatcttgcca gcccttgttt ccacgtacaa cgacaccaaa
     9421 catcgaacaa taggcatgaa acccaatgac gtcactgctg aggatgagga agaattgatg
     9481 aaacgcttca aagcacaacg caaaattgtc aggaagaaca agcaaaagtt taaagttggt
     9541 gacaaagttc gagtcagcaa gcacaaacac gtcttcgaga aaggatatac tcccaactgg
     9601 acaacagaga tatttactgt ggatcgcatt ctgtcgacca acccagtgac atacaagctc
     9661 aaggactacc aggacaagcc catcgctggt ggattctacg aacacgaact cttcaaagtt
     9721 aagcatccag acatctacct tgtggagaaa gtaatcaaga aacgtggaaa taaagtcttt
     9781 gtaaagtgga tgggctttga tagctcccac aacagctgga tagacaaatc taacgcttaa
     9841 gttaactctg tgcaatgtta aattaacgtt aaactaatgt taagttaact atttgtaatg
     9901 ttaaagtaac gttaaactaa tgttaaacta actctatcaa atgttaaaat attaagtcta
     9961 ttctaatcag atgtaaggtt ttcataaata aaagatagaa atttatatat acattggttt
    10021 cttttattca aaaatcctta aacctactat atacatttat tcacatctag gaaataaaca
    10081 aaaaaaactt aaacctacta tttacattta attattcaca tgaatatgca gtagttcttt
    10141 gtcgctttca gtaaagtcat tgttgttctc attttctatt gttctgatcc ggtagtgacc
    10201 ccacgcaaga gtatctgttt gatccctcag taagtatctt ttatcatcat aagggctgag
    10261 tgctatttta tgctgttgga ttgtttctag attgtggagt ctcgatctaa ttacaaactg
    10321 tgttctagac tgaataataa aattttgaag acattttaca tagtcgtcaa aacagatact
    10381 ctttttcaca acgcttgctt tgatgccttt agctttcttg acaaaatctt caccattgac
    10441 gcgcacactg tacattttac tccgcaagcc aataaattca gtgataattt cgccagaaca
    10501 ttcatctttc atcaaaccga gaactttctt gttggcttgc ggcattccga acacattgtc
    10561 tcgagggtag tctgatgtgt caaatttatg tatgtccgtc ttcatggctg cgtaaatgtc
    10621 atcacatttt atttcataaa ttaaactgtc tgtgtccgtg tagagtagtt tgcagtcatt
    10681 cttatacttt ttgcgcatgt agtcgtagtg gaagtcataa ataaggattt tggacacgtc
    10741 cagcactgta agccctacat agatgggttt gttcatcaaa acttcaattt ttctcaactc
    10801 tattgctaca agattttcgc tgaaaattgc tcgactatgg aaatttggct ttgctatgaa
    10861 ggcttctgct ccatacctac cctcccactt tgtcactagt ttaacgttca catgctttcg
    10921 tacgttctcc atcgttttac cgtaaacttc gttgttcatt aatttaaaca agttcttttc
    10981 aaaatcattt ttagcgtttg ttctcagtgt tgtatttaaa tcaatgtaac ttttgagcca
    11041 ggtgccttga tcaaacttga gtactctgta aattttcagt aatattaatc catttgccaa
    11101 cgcatgtttg agagcccgat aatggagtac gtacttttgt ttcagttgga gggtagttag
    11161 aagcttctcc tggcttgacc ccggtggttt cgagtgttct ggacaaaacg gcatatcatt
    11221 gtgttcatcg tggagtttga gtggatagta taaatctact tctagtatat aaccaaatgg
    11281 tgaatcatcg ggaatattga agtcgaaatt ttgaaaatca tctacccact cgaaaccacc
    11341 gtaagggaga ggttgtccca ttgcccaacc atacaaattg ttggcatcaa agtacatgat
    11401 gtactttgtc tcctcacttt cgttaaatgc tgtcatatac ttgttgttgg cagcgacgta
    11461 tcggttggag cattggctca ctccacccct tttaccttgc tcaatcatca acagcatgtc
    11521 aatgtcagtg aggagttcta gcctcacatt tgtatgcttg agcatggcat cccatgtcaa
    11581 gccaggagtg gtgtagtagt gtgctggatc gagtccataa gcctcgagac actgttctcg
    11641 gaaactttca aagacatcgg ctaacagcaa cacgtccgtc ttcatataca gtttcacata
    11701 ctcgccaagg gtggagtgat tgaattctga ccatacctgt tgtgcgtgcg catagtcttc
    11761 gtctgaaatt gatgaatcat ttaacctacc gtaaaattta gctttttctg gtaattgagt
    11821 ttcctgaagc ctctccctcg aatcaagata ttcataagga agaatacctt tcctcgtgag
    11881 gagttgaact ttctcaggct cactaccaga aaacactgag ttaacaattt tgtattcagt
    11941 gaggtacgat ggtaactttt ccagtaatga tgccatgaat ctaaacgagt ctatgaaacg
    12001 gaattttatc tgcgtcccct cgacatattt cgtgaatgat atgtattttt ctttattcag
    12061 tgccaaaact ttaacttttc catcgaattg tattgctatg tcgcgaatga taaagtgagc
    12121 atcgtaccca ctgaggttgt gaaaaacaac aggtatggtc cttgcatctt ggtaaacaag
    12181 gttgcagtcc tcatgcacgg ggccacgata ttcgccagtc aaatgacagt ggtctcgaac
    12241 ttttttcatt ggctgatgta gcggttttcg acaaatgtga cagacaatgg cttctacaaa
    12301 gtcttttttc tgctttgcta tcaacggttt catgggaacc ggtgaagtga ttatagtttc
    12361 acaattgcgg gcaatatcca gcaattcgaa tgcaaaccac ttcgccggct ccacattctc
    12421 cggacagcac ttgtaaaaag acagtgcatc attgaagctg cactttaagt agaagccaat
    12481 gtcacaacac tcatgcttct ggaagacctg tgtatttgcc tggcgaatct gaaggtcctc
    12541 atctggtttt agaagaagag attcgcagtc agcataaatg ataaatggaa ctctctcctt
    12601 gtatttgaag tttttgaatt caattatgtt ctttccgggt tttggtagca ctactttgca
    12661 gtcattgatc ttcttacagt cttcagtatg gtaaacgagt ttttccatac tcctaaagta
    12721 gtgcaggtat cggtcacaga tgaattttct tccatttctt ttagatagtt ggccgctaac
    12781 taaacgtgac aaatctttaa tccagacata gtggaagttg gtagatggtg gtctgatgtt
    12841 attgacggtt tcttcatcgt catcgctgct gtcttcgttg atgtagttat cctcttcttc
    12901 aactcggaga aggtttacgt gttggtcttt cttgtttgca gtcaggtgga gaggaacgat
    12961 tgtgaatagt tgtttcttct tgattatgcc atatacattt acagagatgt cattttgctt
    13021 ttcaaatttg gtcacatctt ttagagcaac gggaaacgtt atgccagaaa aatttaattc
    13081 atctctgtac tgttggtagc tggatactcg gttagattta tactgatgat tattgactgg
    13141 gtggatcgct gacaatatcg cccatctgaa gcactcattg tcatattcat tttgaacgtt
    13201 gagacaagct ttccttctat caattatctt agatagtttg atgaatgaat tacccctcat
    13261 aggatttagt ttgttaatgt taacttcaag ttttataata gagtgtaagg tccatccgga
    13321 atctttttct tcaaagtcct catttatgtc actacccttg tgtctctttg ttgatgtgcc
    13381 acttcctttc ttagcaagta aatcaaatcg tgctttgaag acctccagat gttcaatgat
    13441 gttcatgcat tatcgttttt gatttacttg acatggtggt attgaatcga gttctctcct
    13501 gactgttctc aaacactgaa cacagtactg tctccatcgg ttgatttcgt tcagtgttgt
    13561 agttgaatcg atgatgttca atgcgtttcg aataattttt atatactgta gacattcgtc
    13621 aagagacatg ttacgtgcgg taaaagacac ttgtatagtt tctttttcac tctactgttc
    13681 actttacttt tcactttact tcttccgatg ctcttcactc gaagatggaa aactgaatga
    13741 ctgcgtttca ctccagtcca tcttttatag tcaacatccc taatttagtg gaaatctcta
    13801 gcaagcttga tgatccaagt ctcgaaaaaa tcgttgtctt cattgtctcc ctctccattg
    13861 cattgaacct tctagaaggc ttgatgacgc aagtcttgaa aaccgttgtt tctagaactt
    13921 tacttttcta gaatttatat aagaaatcat aattataact gatatttcta gaaaatttga
    13981 tgagagtcta atataggtaa caatacgcat gcgtcgaacc ttctagaaac ctccactaaa
    14041 gtggggatga tgactataaa agcagcatta ggtgctgaca gttcagtcta ccgtcaaacg
    14101 cagtaccaag ctggtgaaag taataagtga aagtaaaaaa gtgaaggtta taaatctctc
    14161 tcttgtgaaa agtgaaataa gctttcatag aatatggatc ttaaacaaat aaacgcaatt
    14221 ggtcgaatgg atgggttcct acctacaaaa aaactatcgg aactgactac aaagaagaaa
    14281 tacgttgtgt ccaagattcg caaagtccaa acaaagtatg gtcgtaggat tgtcgtcgaa
    14341 ctgggcaatc agtttactgt attcatacct ggtagaatca tgaaagcttt cgaggaagca
    14401 cctgaagata caccagagga gaataaattc gaaaaaatgg aggaagcagt taaagaaaag
    14461 aaactttact ttcgctacct tggaagacct tataatcatt ttgaatttaa atatagccat
    14521 taaaatatct tccaagaaaa atgtatttgt aacaatattt gtttaaaaat aaataccaac
    14581 tttgtatata cttaaaggtt atatttaaaa cctccctctc tctctattac gtattaaaaa
    14641 taaatagaat aaggttaata taaagaaaga gagttcgtga tgatctctca tttcaccatc
    14701 taacgaaagg cagatcaatc attcgagaaa caagtttttg gagaagatgc atctaaaaga
    14761 gaatagagtt caatcaataa tttatcttcg agaacttacc aaagaaagaa tgtataccgt
    14821 ttcccagatt cgaaaagttc gtaaaagata tggttcaaga attgtagttg aattggataa
    14881 ccgatttaaa gtttttatac ctgaaagtat tgagcatgtt ttggaaaaga tatacaatat
    14941 aaacacattt gaagaattgg aagaagcagc taaaataaaa aaactgtatt tcaactactt
    15001 tggaggactt ctttcacgtt ataaatttat atgggtacaa actgatgatg atgatactat
    15061 catcgaacgt taataatgaa taataatgaa tagtgcaacc tttgtagtaa agaataaata
    15121 ttttttttat taaactttct tatatttttt tttaaagtat caaatcctac atgtctttgc
    15181 cttgccgcgc gtacgcagca acatttgtgc ttgttcgttg atcatcgaac gttaataata
    15241 atgaatagtg caaccttttt tttttagtaa agaatgaata tttttttatt aaactttctt
    15301 atattttaaa gtatcaaatc ctacatgtct ttgccttgct tgttcgttgc gatcggtagc
    15361 ccgcgcgaaa tccatcagcg cgcatgtgcg aaagaatgaa gactgagctt tctctttcca
    15421 gtaaaactac cctctgaggc agtctattct tatatggtct gaagaaacat gtgtctactc
    15481 caaatatcca ggacgtaaag gatcatacgc tgcatctgct gacatctgta tgattcgaag
    15541 gattaaaaag tagatattta gctaaatatg atatttacac agactattac ctgtaaaatt
    15601 tcttctactt cttgtctttt agttttaaat cgaggtaatg gaagatctat tgttttcaag
    15661 cggaaacgag gatcattttc atgataagat ttacagcagc actgaggtgt aacatcttgc
    15721 ctctttacga acaatgtatc tggaaatggt tgtaatagta atgatgatgt agttgaatca
    15781 cccttcaata tcagaatcca agacagcata aataaatatt ggagtgaatt ctcattagct
    15841 gatttttaat atcaaattgt aagaatcaaa ttttattttt aaactatcat taaaaaataa
    15901 tagaaaactt tatacatttt tataagtttt atttaatgta catccatttt atgaatgatt
    15961 tattatcagc aattaaaatc cattatacat atatactctc tgtctttgaa attttaggtg
    16021 gaatagttat ttatttacca ggtttacgtc tgcttattac aacaggctgt gttctttttc
    16081 gatgagtagg atccatgttc ggtgactcga ttatttctat tgtacgtttt ttatttataa
    16141 tacttttaga caaggatgga agcttcgcga gatttccttc atcatcgctg cttacttctg
    16201 ataaaataag atcgttgttt atagtagtcg cgtgcagtga tgaaggaaac ggagaggtag
    16261 gacatttagt cggtttcaaa ttacttgcat cttgcaatga tgcactgtta tgaggagata
    16321 tgaatggaat gtgatataag ttagtgcgtt gtgagaaagt cgtagtggtt gatggtatta
    16381 gcgtcgacga tgatggtaat actttcggcg atgatggtaa tactttcgat gtctgtgaga
    16441 gtggtggtga tggtgaacgt gtagctttgg ataacgatgg ctgtggtagc ggtgtacatg
    16501 atggtggtgg tagcggcgat ggtgaaggcg acgatgatga tgacgatgat gatgaggttg
    16561 aggaagcatg tgctcgtctc tttcgtttac gtgatgatga ggatgagggg taggatggtg
    16621 gcggtggcga tcttcggtca tatcgcacaa caactgatac ctgttaaaga gaaatgcaca
    16681 atattctctt agagaaagaa tgcaagacaa atttaaattt aaaaaaatat tttaaatttt
    16741 ttacctctag tggcctttga ttaatttcaa agttcgatgg caggggtatg tctatatgaa
    16801 tttgaggttt tgattcactc tctgcaataa cagcctctac cgactcttcg gatttcttgt
    16861 caacctgaag aacacacaca tacacattaa aattaaatta atagcacaaa acaatatccg
    16921 aagaacactt ttcattgcac gaaccacaac ttactttttt tgcagcacca ctcttcttct
    16981 caaccattct tctcaatcct tggatatttt tttcacttgt cacctgtcac ttgtcatttg
    17041 tcacttctca ctgatcacca caatgcaaat tgaaatgcac gcattggaat attcgctttt
    17101 taaaagcaag tccccactac gccctggcgg gatagggagc gcggggaacc ccacgtctgc
    17161 gcgacttcca aaagataagt ccccaatatg cccttgtggc gcagggggct cgaggaaacc
    17221 catgatgatg agtcaccgcg acttgtacct gcacttcaca ccctttccgt atagcaaaga
    17281 tcacatattt atgaaccgtg tgttcgaaaa cgactgtgtg taaattagca tggagttaaa
    17341 ttattagaga gcgctttagt accgataaat aaatgttttt gagtcaaatt ttaaaaaatt
    17401 tattgctaag ttaaaataat acgttgaaag acttttataa ccgttgtgaa ttaatgtttt
    17461 aacttgtaat atataagaat aaatgtttta gtagaattca attttaaatt tcccgccaat
    17521 ttagtcagtg atctgcctta ccgacggcag caaattaccg acggtggcaa tttgaactac
    17581 agccgttaaa tcaccttagc acggaagcga acctctacac attaataatt taccgactga
    17641 ggtgcagcag aatgaccgac cttgctatac tagtaggtaa aacagcgact atacatatcg
    17701 atcgagtaac gattgggtat cagtgctctg ccgcatcgac tgatggtaaa acagtgaact
    17761 gtaaattgcc aacagtggct acatgagtcg gtaatttaca gtcagcgaca gtgacgccat
    17821 ctagcggcgg cgcctggaac tacgtagtag tgtcccagaa ctctcctagc tatactactt
    17881 taatttctta aaaacaacga agaacggcaa gatgaaattt acagcatcga aagataaatt
    17941 tatttatttt gagacaaaaa aaatgccttt tttctgcaaa agtcaaaact attttgattt
    18001 tcaaaaaaat cggtcaaatt ttcaattttt taaaaaatgt ttagaaccat tcgatagacc
    18061 aggagatatc aaaaacatgt gggacaacat ttttgatatt ccataggaaa ggagcttaat
    18121 accttcgaaa tagcacgaaa ccgcacaaca tcgaaaaaat tccccctcgc ctatctcgat
    18181 caactttatc caatcgaaaa aatctttgtc ctctaaagtt atacctagta ggattatact
    18241 ttacccaagt ttgagttcga tcagacaaag tcgaattctg agggtggtac actttaggaa
    18301 taatgcccca tatgtgtgtt cgggttgtta gccgttcgga aaaatgatcg ttcggggaag
    18361 taggctttcg ggggaatggt cattcgggga gttggtttcg ggggaatagt agggaatcct
    18421 caaaaacaaa tctttttcaa attttataca cagtttctac gtataaaaag cctcgcccta
    18481 acgttttttt taaggttgtt ttccacccaa aggggaaaaa attcatgaaa aatcgcaatt
    18541 ttgacttcca acaagtgcca acaactaaaa aaaaaattaa aaaaaccgtt ggggcgagga
    18601 aaagcatgtt ttgacgaaat gtattgtgct ttttttctcg ataattctac actgagatat
    18661 ctgtctcacc gcaactcatg ttttttgaaa ggcgtctttg gaaaagttat ataaccagct
    18721 tatttctcaa tatttttcaa ccaaaatttt ggaaaatgtt catctaaagt actctataat
    18781 aatgtaaaca tttaaataaa tttactttgg ctgcatctcc caaaaaaaaa tcgtgaaaga
    18841 agcgtttttt tccattatat ccacactccc ccttaattgg tccgaaagag tttcgcgatt
    18901 tattttaagg ctgttggaga aacagacaaa aaatttcatt tttttacttc agattttaag
    18961 actgctgcaa aaaatacacg ggtttaagtg ccgtttgaca ggaaagtatt tctcgatgtg
    19021 aaaaatgggg cttagtatct ttttttctaa aaaaactgat ttgttcgact aaaatcagcc
    19081 aatcaaattg tcgaacgcca ttctcggaat aatgaatttt ctgttacttg ggagttcggt
    19141 cagatgggaa ttatgacaga tggtgtttcg gtaaaatgaa ttttaggtta gatgctcatt
    19201 cggaaaaata aatattatgc taaacagtaa ttcggtatta taaaaattat gacaaatggc
    19261 agttcgggaa aatgaaaatt atgtcgaata gttattcgga aaaataaaaa ttaagacaaa
    19321 tgattattcg gagaaataaa aattatgcta aataataatt cggaattgta aaaattatgt
    19381 taaattataa ttccagtttt ttttgtctta aggttgttgg agcaacaaaa aaaaggtcat
    19441 tatctaattt agattttaag gctgcaaaaa tacacggttt taagtgccgt ttgtcaggga
    19501 agagtttctc gatgagaaaa atgcggcttc gtatctgttt ttcgaaaaga ctaatttgta
    19561 tggcaaaaat ggaaaagttt cggttagagt taggttttag gttaggttag ccgaaacttt
    19621 tccattttag tcgaaaaaat tagttttttt aaaaaaaaaa gatactaagc cccatttttc
    19681 acatcgagaa atacttttct gtcaaacggc acttaaaccc gtgtattttt tgcagcagtc
    19741 ttaaaatctg aagtaaaaaa atgaaatttt ttgtctgttt ctccaacagc cttaaaataa
    19801 atcgcgaaac tctttcggac caattaaggg gggggtgcgg atataatgga aaaaaacgct
    19861 tttttcacga tttttttttt ggagatgcag ccaaagtaaa tttatttaaa tgtttacaat
    19921 attatagagt actttagatc caaaatttat gataaataat aattcggaat tgtaaaaatt
    19981 atatcaaatt ataattcgat aaaataaaaa ttatgtcaaa cgataattcg gtagtataaa
    20041 aattatagca aattgctact cgataaactg attttcggta aaataaattt tagggaaaat
    20101 agaatttggg gcatattcat gcgcctctga tttgcttcct cgtggaggaa gtattaagta
    20161 ttctttacat cagctttaaa tttttaatac ttgagaactt atattcgaaa aattaattta
    20221 aagaaataca atattaacca taataacctt attctttaat gaaatgcatt aatcatatag
    20281 gtcaatcgat tcgtctcgaa gaaaggaatc ttcattttcc ttacatcagc tttaaatttt
    20341 caatatttga gaagttatag tggaaaaatg aattttgcga aaattataaa agtacacgaa
    20401 acttgtaaaa ttaaatattt tggtaaaccc ttgtaagaaa ttcaactagg tatatagtac
    20461 aataactatg caaaatttca tcaatttatc tctacgcgtt ttcaagaaat tgctggatcg
    20521 ttacacacat acactcatcc ggacatattt ttaaattatc atattagata tattgccctt
    20581 gaaatatgtt caaaaaacct tttttaggaa actggtgttt gtcaccacta caaagcttcg
    20641 tctatgaaga agcaaaaggg tcgttaatca caaaatggca aagatatttt tgattttcaa
    20701 aaaaattcga tagatcagga gaaagttcat gaaaaatatg gaggataaaa ttttgtttat
    20761 tccactaaag aagtttagta cattccaaat agggtctacc agcttaaaat aaaaaaattt
    20821 cccttcccct gtgatgattc tacttttaga accagcaaga ttgtgattta gggtctagac
    20881 ctgtgggggt caaaaagtac actcgtttgg gttgtagtca atttattgaa acctttcgca
    20941 ccttgttgtc acacgaggat ggaggactcg atataaacat aataaccatt tgactgaaat
    21001 gcatttcacc aaataaaaat ttgctctaat atttgtacac ccgaatatat tataataaat
    21061 aataatatat tataattata ctattaaata tgctaaattg cttaatcaac tatacgcgga
    21121 acgagaattt aacattcaat cgcgcaagat cgaaagacat tagctaccct gagagagcat
    21181 atcaggaacc atccctttat tacgagttgg agacacaaac tgcaatctcg tagacagctt
    21241 cttggtacct cgccggtccg gggggggggg atgcgtagct ggttttctta agtaggatcg
    21301 cgtcggtcag ggaaaatgga tcgctgaaat gcgacaccat gtgctgcgtg agccttgcga
    21361 tccgttttag aatgctggcc gtggacgatg gctcgcctta taacccatct ccaggtcagg
    21421 tcacttgcgg gttgtcgccg caggtcattc ccacttcctc ggatgagcga taggcggtag
    21481 gcgtactttg gtttgcctat gcaacggtgc attcttgcac catcacaccc ctatttcggt
    21541 aaatttttat ccaatccaaa cattttattt tcctgtaaag ttctatctag taggactaca
    21601 cactgcccaa gtttgagttc gagcaaagtt aaatttcaga gtggtacact tgtcgaataa
    21661 tgccccatat ataacttgtc gtgagaaaaa gcagcttagg agtgaaaaat catttttcag
    21721 gtttttgtgt atgaattgcg ctttccaatg tactattgtt aaacccttat aagaaattca
    21781 agcaggttta tagtggaata actatgcaaa catacgtata tacatacaac gtaagtgtgt
    21841 atgtatttat gtatgtattc ctctgacaat gttcctccct tctcgaatcc ctataaaagg
    21901 aagtgtacgt tgacaaagtg acctaccaaa aacataatat tccgattttt ggcgtcctgg
    21961 aacctttaaa cgatgttgag tatacagtta agatacgaga catagaaatc gaagaacttt
    22021 gttacgggaa aattgttacg aatcacacag aacatccttt ttattcccga gtccctaaaa
    22081 ataatgttgt tttcctagac aaagtgacct tttaaaaata tagtgctttg atgtttggga
    22141 tacggtttta attcgagcgt cctggacccc ttacaacctc ttaaaacggt gttaaggatc
    22201 caattaagac acgaaactca ggaatcgccg aaccttgttg cgacaaaagc gttatcaaac
    22261 atagtgaacc ttcttatttt tcccgtgttc ccaaaataat gtaatgttcc ttaatggagc
    22321 agcgttctaa aatccccttt ttaatttggt gttctgaaac cctttaaaag gtgtcaagaa
    22381 cctaattaaa acacgatgtt cggtagccgg attctttgtt ataaaaggag cgttgtaagt
    22441 ggcttacagt gaaccccttt atctataaaa tgtatcctcc tgtcaccccc ccccccctct
    22501 tttactacag gagacgactg cagaacgatt aagaaagatt agcggttagc ggctactcga
    22561 tggctccggc tacccgactt ttccctataa cttgaagaca gttagagata agttgatgaa
    22621 atttttaggg tatattggca ccacaaaggt ctcaaaatgt gctaaagaat ttttcaaaat
    22681 attgaattaa aaaatttgta tgtacattta gaattaaaaa aaaattattt ttcgactata
    22741 acttctcaaa taatcaaaat tcaaaactta tgtaaaggaa agaaagaatc tttacgtcga
    22801 gacgaatcaa ttgaccttta ggattagtga tcttaattaa atattaatga aattatgatt
    22861 attcgattcg ttaatgacgc aaggaatcta tgaattatga gttcgaaaga ctctttgttt
    22921 cgagaaaaaa gaattataca taaatataag tatattttta aatatttaag aaaatcgtta
    22981 atgcttcctc tatatgagga agcaaagtgc tcaaaaaatg aacacaaaaa aatataaata
    23041 tagttaaatg gaacacccga gatcgaattc acaggtagtt tgcaacgctt tgggctccca
    23101 cctcaattcc atattatgct ttcggaaatg attcgtcaat ttggcttggt ctggtgacaa
    23161 ggatacttga cgctagttca taggatggtt caaaaatagt acattgtgca ccttgtagtg
    23221 aaagttggtc tttatacgtc gaggcgagta acgttaactc tcgctcggcg tataaagacc
    23281 ttcactacat ggtccaaacg atactttatg ttgtaacaac catgaaatct atggtgtcac
    23341 atatgcgttc ttcgacaaga ttatgttttc agattagaac ttagatattt acaaatagtt
    23401 tgaaattaaa catcaacgac aagattatgc caaaactaag aaaaaccaaa taaaaaaata
    23461 gataaaataa taatttaaat ccttaataaa tattgaatta tagcaagcac agtctaatca
    23521 atatcgtaaa taaagagaga ttgggccgag tgagagagtg cacaagataa tctaaaaata
    23581 ataagaattt attaaaattt tgaaaatgac aagacaatga ataatctcag tattggcgac
    23641 aattagtgat acttcgagaa taaatacaca ataatataaa agcgtacaca atatgacaag
    23701 tgagaaatct aagataaatc aaaacaagcg agtgacaaca atcataaatt aatacgagcg
    23761 agcgataccg atggtcgagt taacggtcaa ttatgaattt tggaaaaaaa tcagcgatta
    23821 tataactctt gcaaaccaag aagtctagta caaattattg aaataaatta ttcgctgtcg
    23881 atgctaatag aatgtataat aagatgtcca atgatatagt cacaagatat agcgaattta
    23941 aatctaaatt gaaaattcca caaatagtaa aagcaagacc aaatgataag caaataacga
    24001 aaatgaatat gaaattgttc tcctaatata attatggatt agaataccat ctcgtatacg
    24061 attaaatgga ttatcgctcg acaataaata caatatgaaa gaacagtgat agtcaacgac
    24121 ttacgtatga ggattcgcag gagataagaa tatgcagatc gcaatacaaa acgcagatct
    24181 atgaactcac gttgacagaa gcagtcacaa agaaatgtgg tccagatgat tattcgaata
    24241 aaatatcaac tcaagcttca gtctttcatc cacagatcca aaccaacaat ctccaaatcg
    24301 aaggtgcacg aatccaataa ttcaacaaat attccagtac aaaagaagtc gaagaccgaa
    24361 gttatgtaac gattcctttt gaaagacgta caggtggaaa tcgctatcta gtcaataaat
    24421 tatataaaaa acgcctcgct gaaacaaata cacaatgcta acaaatgaga aaacaatctt
    24481 ttataaatcc ggtacactag attcactaga tatataaatc tttacctctt gacttcacag
    24541 agaattgctc gaacgtgacg gtcacaatta aaaggtgtaa tcatcgtaaa ttaagatagt
    24601 aaaatgacga ccggtccgct ctcgcaacct ctttcccccc ctccgcctat tacttatctc
    24661 ttctattgta atttaacacg aataacaatt ggtttctcat tggttttctt tcaaccattc
    24721 tcatcactta attctaagcg ccttatataa atcgcatgcc tcaatgtaac aaaagcatga
    24781 tttacaagtt taaaaaaaat gtattatgac aaggtaataa aaattatgtt gcttggttgt
    24841 cgatgtccgt ggggagggag tgggtccaga gcgcagccct ggcggggcgc agggggcgga
    24901 gcccccgact taaaaccaaa ccgacatttt atgagatgat atcaattttt attattacta
    24961 ttactcacag ttttattttt tttattcatt aatcgaaaaa tcgattaatt aaccccccga
    25021 cttaaaagaa accgacattt catgataaat tatatcaatt tttattatta ctattactct
    25081 cacaattgct tcctcataga ggaaactttg tagtggtgac aaaatccagt ttcctagaaa
    25141 aggttcgttg aacatatttc aagggcaata tatctaatat gatgatctga aaaaatgtcc
    25201 ggatttatgt atgtatgtgt gtgtgtatgt gtgtcacgat ccagcaattt cttgaaaatg
    25261 cgtagagata aattgataaa attttgcaaa gttattccac tatataccaa gttgaatttc
    25321 ttataagggt ttaaaaaaat atttaatttt acaagtttta tgtactttta taatttccat
    25381 aaaattcatt tttccattgt aacttatcaa atattgaaaa tttaaagctg gtgtaaggga
    25441 aatgaagatt ctttgtgtct agacaaatcg attgacctgt atgatgaatg catttaattg
    25501 aaaaataaga aagttatggt taattgtatt tttaagaaag taatttttcc actataattt
    25561 ctgaaataat taaaatttaa agctaatgta aagaaaatga agattctttg tgtctagacg
    25621 aatcgattga tctgtaagat taatcatttc agtgaaaaat aagaatgtta tgctttattg
    25681 aaattttcga aaatgaatct tttgaatata atttctgaaa taatcaaaat ttaaagctga
    25741 tgtaaagaaa atgaagattc tttgtgtcta gacgaatcga ttgacgtata agattaatca
    25801 tttcattgaa aaataagaaa gttatgcttt attggaattt tcgaaaatga atcttttgaa
    25861 tataatttct caaataatca aaatttaatg ctgatgtaaa gaatacttaa tgcttcctct
    25921 atgaggaagc aaatcatatt tgcttacagg aaggaaagtg cttattaaat gagtacaaaa
    25981 gttgataaaa cttgacagct agttttaatt tttattcatg aatcgaaaaa tcgaattaac
    26041 ggaatggaca gaatgctgcg aggacggata caactatgaa ggattattgt gaaaattgtt
    26101 aggttagagt tacagcgaca atgagtatgc agtacgattg aatgcacaca ggtggcagta
    26161 ctggctgcat cggagtagaa taatagaccg aggcaaatac aaatgcgcgt gatggtactg
    26221 tacaataata gcgtcataat agtcctagga gtattatgga gacagaatcg tacagtccgc
    26281 gcctaaagtc gtgtaaactg tcacttccag aactaaaatg aggctgataa aacgcgtaaa
    26341 tcatgcttgc gttacacaca catttttata ttctcatcag aaataatcta ttagatttgt
    26401 gcaaaatttg acctccccct tttttttttg tcaaatctca acgttttatg acctcctgaa
    26461 cccaaaaaaa acatgttttt acgaatgttt ctgtcttttc ttgtctaaca attttttaaa
    26521 ataaaatttc agtaagatga ctaaatgcca accatctgaa aaatctttgt gcaagttttg
    26581 agatattagt tgggcaaata aatcttataa atttaattaa tttatcaata catgttttta
    26641 agttatacat atagtgacga catctatcca cacaaacaac ttgaaaattg attagaatgt
    26701 tgatattaga ctaattcaaa gttgatgcaa gatgttttgc tttgatagaa taaaattaaa
    26761 tataattttt attgattaaa aaaatagtta atgattgctc tatggggaag caaatgcatt
    26821 tctaacttcg tcataatgag gaagcaaagt tctcaacaag tgagcacgaa agcatataaa
    26881 tatagttaaa tgaaacaccc gagatcgaat tcacagctag tttaatgtag ctgaagtatt
    26941 ctgagttctc aatgggacca tcctgaaggg gcatttaaaa ttttttaatt tgctatattt
    27001 tctttccctg tttccataat cagtccctcg agaaggtctt gtaaaagtgc aggaagatat
    27061 attatgttgt aagtttatac gtcgcgaggg aagccgtata atagtgcagt ttctctattt
    27121 gcccagtgtt ccgttacgaa acatattcaa cgcacaattt acactaccta ataaaaatat
    27181 tcgattttct tttttcagtg gagaactaca ttttcagtcc cacgacaaaa tttgcataaa
    27241 ctaaaagtaa tgaaatcctt agtatgatac aaggaatctt tgagtattct ttttattcac
    27301 aactagacaa tcaaacaatt aaatttgttg tataatatat tttttcttca ttacaatgat
    27361 gaagtaaatt atcttatttt tactacctgt gtggaaatag ccccagttga tccttataca
    27421 acatcatttc tggtcggcgg ccaataggga atctttgttt tcgaagagcc tagtcgggtt
    27481 atagttaggt ggcaagtcag gtatattttt attcagtttc gtagccgata atattcaaca
    27541 agtaattaaa agattaagca aacagtacgc actgaaaaaa aatgacagta accgtctatc
    27601 atttaataat ggtgctatct tacaaaagtt tatataatgt taagagttaa ttaattattt
    27661 ttaggtttat tttaaaactc caagaaaatt gtgatgttcc ggttttattt gaggttgagc
    27721 ccttctattt aatctcgcta acgcttcagt cgagcctggg tctatttttg ggattaaata
    27781 aataaaacta ccagatttta attaaaaaag atgacaatag gttatatttt cttataaggt
    27841 acatatctaa ttaaagctgt gtaaattgat gagaggaact tacgaacata tctgcgaaat
    27901 ctaattgctt cctcatagag gaagctttgt agtagtgaca aaatccagtt tcctaaaaaa
    27961 ggtttttttg aacctatttc aagggcaata tatctaatat gatgatctca aaaaatgtcc
    28021 gaaggaatgt atgcatgtgt gtgtgggtgt gtgtatgtgt gtcacgatcc agcaattttt
    28081 ggaaaatgcg tagagataaa ttgatgaaat tttgcatagt tattccacta tatacctagt
    28141 tgaatttctt acaagggttt aacaaaatat ttaattttac aagttttata tacttttata
    28201 attttcgtaa aattcatttt tccaatataa cttcttaaat attgaaaatt taaagctgat
    28261 gtaaagaaaa tgaagattcc tttcatcgag acgaatcgat tgacctatat gattaataca
    28321 tttcattaaa aaataatgaa gttatgttta tttataatat tgaaagttaa tttttcgctt
    28381 tatgttttca aaaaatcaaa attttcagtt gacgtataag gaaaatgaat actctttatg
    28441 tcgagacgaa tcgattgacc tgtatgatga atgcatttaa ttgagaaata agaaagttat
    28501 ggttaattgt atttttaaaa aagtaatttt tcgactataa tttctaaaat aattaaaatt
    28561 taaagctgat gtaaagaaaa tgaagattct ttgtatctag acgaatcgat tgatctatat
    28621 gattaatgca tttcattaaa aaataaggaa tttatgttta tttataattt tcaaagttaa
    28681 tttttcgctc tatgttttca aataatcaaa atttttagtt gacgtaagga aaatcaatat
    28741 tctttatgtc cagatgaatc gagtgacctg tatgatgaat gcatttaatt gagaaataag
    28801 aaagttatgg ttaattgtat ttttaaaaaa gtaatttttc gactataatt tctgaaataa
    28861 ttaaaattta aagttgatgt aaagaaaatg aagattcctt atgtccagat gaatcacttg
    28921 acctgtaaga ttaatgcatt ttataaaaaa ataagaaagt tatgctttat tgtaattttc
    28981 gaaaaaattt aatgctgatg taaagaatac ttaatgcttc ctctatgagg aagcaaatca
    29041 tatttgctta caggaagcaa agtgctcatt gaatgagtac aaaagttgat acaacttgac
    29101 agctagttta cattatttag tgagaaaaaa agcgggcgag gttacgtaat ttacgtgtga
    29161 atttaatata agcgaataac cgtaaagtat caaatatttg acgtgtgcgg tgtgtgagag
    29221 agagagagcg aacgagcgac ggctggatgt gtgtattact ccagtaattg taagcaagaa
    29281 gattttatga tgctgcgtat cttttacgtt acggtaacag aaagagacga gcatcgtctc
    29341 ctgagcctgt ctctctcgga aagcggttgc ggtacggtat ggtgagagag agacgttacg
    29401 ttttgtcctt tttcgcggtt tgtccccttg cagatgttcg gtaggttcaa atggacagga
    29461 tttaccccag ggtgggttga ttttgtgtca accacggtcg tatgcacagg tccggggact
    29521 ctcgtggtgg ggaaagttcc cttacgtaat ctaaaaaatt tcgcgaacct ccagtagagc
    29581 cccccgatct gtttatacga ctgtggtgtc aacacatcct ttacctcttt aacctgccat
    29641 ggtggaaaga accagaggta gatcaggtgg taggtataga ttggtccata gtttcagttg
    29701 gccataatct caattggcca caaaatcact aaattcgaaa actccggcgt aggaggatac
    29761 aagatggcaa tgcgcattag aaagaatctt aatctaatta aaatgctgcc attttcgcca
    29821 acctaactcc cttctagtct ttactttaac agtgttttta aaatttagta acttatggta
    29881 acttttagtg attttggggt taacccttta acggccagtg ggacacatac ccactggtat
    29941 ttgtcccact ggccgttaaa gggttaattg aaattatggc caactggaac tatgaaccaa
    30001 tctataccta ccggtcaggt ttgggctgcg taccctctat gcctgattta tggccatggt
    30061 ggcgccctct ggccacgaat caaatggtac tgtcccaggt ggaagtggtt tccccagatt
    30121 agaatcttct ccaagttgga atctttctca gattagtcca ggataggccg gttatgggtc
    30181 gacgaatcct ttggctaagt gtacggatgt agtagcacct ggcagtcgta cattaagatt
    30241 catgtatgcc ttccccttta aacatgtcaa cccaaccctg gtttccataa gattcacatg
    30301 gaaaccaggg tcgggatgac acgcccacga ggaaggcata catgaatcat attgtacacc
    30361 cagtagactt cactagaaaa aggtgtccag attgatcccg gtcgctctaa tatgatgtca
    30421 cccgctagta gagagaccag cttggttcac cgaatcagac ttcgctgctc ctctgcgaac
    30481 tgactggcca gtgctcgcgt tgccctgtct gtgacgtaag cggagtgcga cagagaatga
    30541 aagatgagaa tatatgttaa gcttgcaaga gaaacttgca ttgctagtgt tgaactgttc
    30601 gattatattt taaattaaga atcagaaaca ttcttattaa acactatatt tattaagtat
    30661 gagtaaagat acattcaatt ctaattgtaa gtccggtaca aaatacaaga tacaaaagtt
    30721 aggtgttcgg aagtgcggtt cggtacgtgc taactgattc taagtcagaa ggcgactcac
    30781 cctaaagatc ttctaaaaag tgtctatctt tcacattgcg atgttgctgt acaaaaatta
    30841 cattttgaga gaaagtggaa aaatatgaca acattggaaa agatcgtgag aaagtctcaa
    30901 gatgcttagt ttttgcggaa gggccttaca ggagtgcttt attgccgcaa ttaggtccct
    30961 aaactgtcta cgtgactact acttagtttt cctgattaaa atgaactcga atgtccctta
    31021 aagacgattt aggaatactg taaaaaccat attttttatg caaactcaat aaatgccaga
    31081 acccgacatt tggtggcagt aacatttaca gccactttta taactgaagg tcaaatatgt
    31141 tcaccatcgg agcatttcat ttacgcctta atattatttc tacaaatctg ttcaaaatct
    31201 gaacaatata taacgggcga caatactgtt cgttacaaaa ttaacataaa atattttatt
    31261 tttttttaca tttttcccag tgctagataa taaatctttg tttgcgaagg atgcactgta
    31321 gaagaagaaa aagttaataa cattactttt aaccccgtta ctgatgatcc agagagaact
    31381 gatatttaat ttaaaaattt tgaacaacca aagattcatc atagtcaacg taaacaaaaa
    31441 tcactaaaag cctacacgga gcgaccgcgg cacgagctgt tactgttttt gacacgaacg
    31501 gttagtgtca gaataaaatt ttttcaaatg gcacgagcca cagttaccag cgcactaacc
    31561 gctcgcaaaa tcacaccaac cgctcgtgtt aatggcaaca acagcaagag tttggtgagt
    31621 gttgcgtttg gcacggcccg ttcttgggat tggcatcaat ctctcgtgtt aattctcaat
    31681 aacgtttggt gtcaaataac cctaacgtgt agtgacaacc gcgcttgtcg ctcgactcat
    31741 tcgccgcatt accaagtgct aaacgcacta agggaaaacg ttcactgaaa aaaatggttt
    31801 agctgtccca gctagatatt taggtaacac agctatattt tcttggaatt acgaaatcca
    31861 gatatacgta tatagctgga acaggtaaat catttttttc aatgtatcat gataaaatga
    31921 tttaataatt tgggtaatct ttttagctaa ttaatacata attaaacaac tgtgcaataa
    31981 atgataaaga aaacagtaag ttcggtgata tttcctagta gaaaaatatg gattataata
    32041 aattcacttt tgggattttc tttttaattg aataataatt ttgagaaata agtgttttat
    32101 ctattaatcg gaaatgtaga aaagagaaat ttataaaaat ttttataaca ttagagattt
    32161 ttcaaattaa attttttcat ttcagttttt catattaaaa ttcaactgtt aatgactttt
    32221 ttcgtgaatg aactcacaaa gtgttctcag ataattttaa ttttcgcaat acaattttaa
    32281 gaaaatattt ttgaacagaa ttttgaaagt agaattttca ttagaattta attactgaaa
    32341 taggcatatt cattatgaaa attagtcttt gaaatagttc cattaattat atctgataaa
    32401 atttggttca atgtcattag atctatcaag aaagaaaatt agcataagaa atctgagaat
    32461 taacacctgc aatagtaagc tgcgaaagta aaatttccga aaaaaaataa ttaatattag
    32521 aagtttttca agaaaagtgt aaggtttaga tgctggcaat aaaatttgag aagtagaact
    32581 gtaaataatt tcatttattt ataactgttt agtatgtttg acaatggaaa acaacttgaa
    32641 ctattcttaa cttgaactta tatacaataa acatattcat ttaaatatac tgtcttaaat
    32701 ccatctttta ggaatgaaaa gatcaccttg tatgttctga actatacgtg atataaatcg
    32761 aaatttcaaa tcttcaatag tcaagcatcg ccaagcttga gaccctcgaa tataattcgc
    32821 atccaaatta taagcttgat aatgctcgtc atattctgaa tattcagtaa catccctaga
    32881 tatcaaatac agattctccg atttgtcaag taccatttta tgaagtacaa acagactgac
    32941 gccttcttca ttttgtatca taatgataac attattagta atttcacgac ctcgaaacga
    33001 caaacagtcc attacgaata ttacgtcttc tgcttgtact ggtagcaaat tagcataaaa
    33061 cgaaaattct ggtaagtctt tagcaacaat ggctactgtg tcaccttttt gatatgacaa
    33121 tgtttcttca acaggatgat taagctgctt gcgatagttt gcttgcaact gacatttcat
    33181 tgcaattgtt ttgcaaggat ttagacgatt atgagatgcc atagcacaac ctttcaagtc
    33241 cttattttta ctttcgcatc tcatagtcga taaacttcgc aggggcccaa gacgttccat
    33301 caattgagga taatttagaa gcatatgatg ctttagtttc aagtgatttt ggaacaaact
    33361 attcaataaa gaaagataat cagcgatcaa atctgaaaag tactcatgta agccacgctg
    33421 aacggaaggc gcggttacaa tgtcgtgaat ttctttcaaa atgatgatga gtctccaatg
    33481 tggatttcca cggggtatga aatctccaat gagaactcca atatttcgca agaaacactg
    33541 tgattcggct gcagacattt tgatgtactt atctttgatc tggttatacg taacgttacg
    33601 gggtttattg cgcttttcgt taccatagaa taaattatcg atcctttcgt tcaaaatgtc
    33661 aagagtaaga aagtgctcca attttatgaa agtgaataaa ataagaccag catcatattg
    33721 ccaacaacct tccaaaatgt cgtgcattgg gtcagctgtg caaagttcaa gggtcgaagc
    33781 agattttagg ccgattaatg ctgaaattcc ggcaactcct gaattagaag gttcacattg
    33841 ggctaaatgt tgaaagtgca attcttcgct tcgcataacg catttagaga tattcaatgt
    33901 ttcggcaata tctttgaaat ggaccaaaca aaatctacag ggatagttgg aagagaaatt
    33961 ttgctggaac cctaaaat
//
