# Supplementary material for: Widespread Horizontal Gene Transfer Among Animal Viruses
Source: bioRxiv. 2024 Mar 26:2024.03.25.586562. Preprint. [Version 2] doi: 10.1101/2024.03.25.586562 (PMC11071296; doi:10.1101/2024.03.25.586562)
Supplement: Supplement 2 [file media-2.zip › File2_Maps/uAdoma_clathrolucina_clam_SRR13163262_4047.gb]

LOCUS       uAdoma4047ct_1          4891 bp    DNA     linear       01-JAN-2019
DEFINITION  [note: taxonomic lineage d_Viruses;-_unclassified virus]
            [isolation_source=original].
ACCESSION   
VERSION
DBLINK      BioProject: unknown
            BioSample: unknown
            Sequence Read Archive: unknown
KEYWORDS    .
SOURCE      unclassified virus sp. ctYIWX2 (unknown)
  ORGANISM  unclassified virus sp. ctYIWX2
            Unclassified.
REFERENCE   1  (bases 1 to 4891)
  AUTHORS   Taker,C.
  TITLE     Cenote-Taker 2 dummy template file. Do NOT submit
  JOURNAL   Unpublished
REFERENCE   2  (bases 1 to 4891)
  AUTHORS   Taker,C.
  TITLE     Direct Submission
  JOURNAL   Submitted (01-JAN-2019) Taker 2, Cenote, 1000 Circle St., Cenote,
            DC 31111, USA
COMMENT     ##Genome-Assembly-Data-START##
            Assembly Method       :: unknown_assembler
            Genome Coverage       :: 1x
            Sequencing Technology :: Illumina
            Annotation Pipeline   :: Cenote-Taker 3
            URL                   :: https://github.com/mtisza1/Cenote-Taker3
            ##Genome-Assembly-Data-END##
FEATURES             Location/Qualifiers
     source          1..4891
                     /organism="unclassified virus sp. ctYIWX2"
                     /mol_type="genomic DNA"
                     /isolation_source="unknown"
                     /collection_date="unknown"
                     /note="genome binned from sequencing reads available in
                     unknown;
                     derived from metagenome: unknown"
     CDS             2..802
                     /note="no search hits"
                     /codon_start=1
                     /transl_table=11
                     /product="hypothetical protein"
                     /translation="-
                     NPLWNTVAIDLDEQKQRLTDISSISNITSTYIKAATEGLKDKTGQSQIISSLFSVKEF
                     LNDGNDGDAIQSYKEIKEALELKQKLAKAEDLYVKKFTDGFFINPRNGTIRYFDPNDL
                     EYKQTRKVKPIPDTEMLVYPVEHKTVDGTYTMYTVKLPAPEMEEKVEKRDKRSIVCHE
                     LIGYSEIPQMGVGIDEMDARVIAFGSGKIPLANIDHYDTWCFKAQETFISDGTIPDFN
                     DMVFLMENNATNIKYDPYESGTYTPLIPCKGGL"
     CDS             811..900
                     /note="no search hits"
                     /codon_start=1
                     /transl_table=11
                     /product="hypothetical protein"
                     /translation="MLKRSLSTLPNSVTSQSLRLSQALGKPSM"
     CDS             945..1343
                     /note="no search hits"
                     /codon_start=1
                     /transl_table=11
                     /product="hypothetical protein"
                     /translation="MNIIGAHRNYSQDSDYLGKAKLTKLFLILRQVKVEKEEDDIDYE
                     WVNVWDTVLRQQLESDVIYSGSMTLGPNFNPRPENVEVINLPKPIEIEHSRETERTDA
                     YFTQDHTEMSEQVIGTTSTIYEGHKRTLAT"
     CDS             1312..3402
                     /note="no search hits"
                     /codon_start=1
                     /transl_table=11
                     /product="hypothetical protein"
                     /translation="MRDTSEHLPPDLSVRQTQIEPLDNETWSQWVLRNGHLSHDDSSK
                     LEGFFSEAQRLFTLQKHNPLVIRSAKVMDALSRAIESCLSTSRRSERMFSSISNNVNE
                     YSQSLNGMGYQLVYDHRFRSFVDCKLNNSQTLLNYTSHGLDETVLQNVLKFDELLVTK
                     VGPVDAQRAIFVFHRQGDLFRTMFAKVDNGKTFKDLIYMLGLFIEFYSFKLAETELSY
                     PSYEQLLEKKAPCMWIHDDGRWYTPAFEDRHLSHFLHPPQDVRRRAYDALLTWHVLTA
                     LILGYIKHDRTDLEGTQASELADAFLKSLAVETVSHCQGTLAAGAAYFDKFHDSPILC
                     QYGEISGLDASYDRGHGRYWIKEGNVFAAQAAFEGGIVIQYSREEDSHFKDPDTLLGR
                     DVMVFDRKVYRYWTFLNPTWSSSIKRSDIGRNLQEWNEVFRGFSLYKTFLNSVGKHKF
                     SDSHNQHTQSDKLLDVDKNIDIRKILGVKNPGPRKETTLQKLLGMWDVQHECSYQQVK
                     IASKKSPLFDWRSCYYHMFAKQILWSGMYLYNNYVAPNHVPWEQRAGDQKDYDVTKDY
                     LYGYLQTYEDEGGVEHRYYPQTDALSTLAFNVADYILTGGDFCLYGSGMYFINPIVPE
                     RDLDWWHDQSDDLKKIFKLQGPYGKNYLTVCRPFGKYLWVNDSEVDIREYFGRPYFRL
                     GNRMSLSSVAELED"
     CDS             3418..3726
                     /note="no search hits"
                     /codon_start=1
                     /transl_table=11
                     /product="hypothetical protein"
                     /translation="MEVGKTPDEKRNIITLLMSSDGQEAVKRAFELAGIPIPPVSDIS
                     QIKSDVAYALLNADDAKNTSYTLMARINGIEARLETLESMSIEPEATTTTPAAATMDE
                     "
     CDS             3767..3895
                     /note="no search hits"
                     /codon_start=1
                     /transl_table=11
                     /product="hypothetical protein"
                     /translation="MNTQGRSLEPNGLPLMWYTVLLLDLDYISEKYLYIYIYSRGG"
     CDS             3895..3993
                     /note="no search hits"
                     /codon_start=1
                     /transl_table=11
                     /product="hypothetical protein"
                     /translation="MGGDNLLDFGDPPPPPGVHWSPTDCPLYVYVS"
     CDS             4057..4167
                     /note="no search hits"
                     /codon_start=1
                     /transl_table=11
                     /product="hypothetical protein"
                     /translation="MLFFFHNIEHLLLCLFVQQLFELFLCLLVSYNKSSS"
     CDS             complement(4146..4361)
                     /inference="protein motif PDB:1U0J_A"
                     /codon_start=1
                     /transl_table=11
                     /product="DNA replication protein"
                     /translation="MTELKLIEDLKNGYLISTKYEVTKKVFKSPLVVVFSNSFPDRSL
                     LSVDRWLVLEINNEVESGIVAHDELLL"
     CDS             complement(4405..4812)
                     /inference="protein motif PDB:2HWT_A"
                     /codon_start=1
                     /transl_table=11
                     /product="Putative replicase associated protein"
                     /translation="MLVNIPVKFASVSYKANLYYEEYQSSKVSYGDCIPSNIAAVDRK
                     VFESAVRKEASIVENKIIQSRVSNITLRPWQNSLLSFMRQIEGNPRKIIWVVDEVGGN
                     GKSLMSQWLLSSIEFGNTILYQDFDYRNNSLHL"
ORIGIN      
        1 cgggaatcca ctgtggaaca cagtggcaat agatttagat gaacaaaagc aaagactaac
       61 agatattagc agtatttcta atattacatc tacatatatt aaagctgcta cagaaggtct
      121 caaagacaag acaggacaaa gccaaatcat ctcatcattg ttttccgtca aagagttttt
      181 aaatgacggt aatgacgggg atgctatcca atcctacaaa gaaatcaaag aggcacttga
      241 attgaaacaa aagttagcca aagccgaaga tttgtatgtg aaaaaattca cagatggatt
      301 tttcatcaat ccaagaaatg gcacaattcg atatttcgat cccaatgacc tagaatacaa
      361 acaaactaga aaagttaaac ccattcctga tacagaaatg ctggtctatc cagttgaaca
      421 taagactgta gatggaacct atacaatgta taccgttaaa cttccagctc cagaaatgga
      481 ggagaaagtt gaaaagaggg ataaaagaag cattgtctgt catgagctta taggatacag
      541 tgagattcca caaatgggtg taggaataga tgaaatggac gctcgtgtaa ttgcatttgg
      601 tagtggtaaa atacccctag caaacattga ccattatgat acatggtgtt tcaaagcaca
      661 agagaccttc atctcagatg gaacaattcc agacttcaat gacatggtgt tcctgatgga
      721 aaacaatgcg actaacatca aatatgatcc atacgaaagt ggaacatata cacctttaat
      781 cccttgcaag gggggtttat agcagacagg ttgttaaaaa gaagcttaag tactctaccg
      841 aattccgtaa cgagtcagtc tttgagactt tcacaggcgc tgggcaaacc ttcaatgtaa
      901 aggatcaaca cacaggcaca ggaattatct gctatgaaga taggttgaac ataatagggg
      961 cgcatagaaa ttacagtcaa gactctgatt atttagggaa agcgaaactg acaaaattat
     1021 ttctcatttt gagacaagtc aaagttgaaa aagaagaaga tgacatagat tacgaatggg
     1081 taaacgtctg ggatacggtt ttacgccagc agttggaatc agatgtaata tactctggtt
     1141 ctatgacatt gggtccaaac tttaatccaa gacctgaaaa tgtagaagtt attaacctgc
     1201 cgaagccaat tgaaatagaa catagtagag agacagaaag aacagatgcc tatttcacac
     1261 aagatcatac cgaaatgtca gaacaagtaa taggaacaac atccactata tatgagggac
     1321 acaagcgaac acttgccacc tgacctaagt gtcaggcaga cccaaataga acctttagat
     1381 aacgaaacat ggtctcaatg ggttctcaga aacggtcatc tttcacacga tgattccagt
     1441 aaattagaag gctttttttc agaagcacag aggctgttta ccttacaaaa acacaatcct
     1501 ctggttatca gatcagctaa agttatggat gcactctcaa gagctatcga atcatgttta
     1561 tccacaagta gaagatccga acgaatgttc agcagcattt ccaacaatgt caatgaatat
     1621 tctcagtcac tcaatgggat ggggtatcaa cttgtatatg atcacaggtt tagatctttt
     1681 gtagactgta aactgaacaa ctctcaaacg ttgttaaatt atacttctca cgggttggat
     1741 gaaacagttt tgcagaatgt tctgaaattt gacgagttac tggttacaaa agttggacct
     1801 gtcgatgcac aaagggcaat ttttgtattt cacaggcaag gtgacctctt cagaacaatg
     1861 tttgcaaaag ttgataacgg taaaactttc aaagacctca tttacatgtt agggctcttc
     1921 attgaattct acagtttcaa actggcagaa acagagctat catatccatc ttatgaacag
     1981 ttgctggaga agaaggctcc ttgcatgtgg atacacgatg atgggagatg gtacacacca
     2041 gctttcgaag acaggcatct ttcacatttc ttgcatccac ctcaagatgt tcgtcgtaga
     2101 gcatatgacg ctctacttac atggcatgtt ctcactgcct tgatactagg ttacatcaaa
     2161 catgatagaa cggacttaga aggaacacag gcatcagaac tggctgatgc tttcttaaag
     2221 tcactagcag tagagactgt gtcacattgt cagggaacac tggctgctgg tgcagcctac
     2281 tttgataaat tccatgactc cccaatatta tgtcagtacg gagagatttc cggattagat
     2341 gcaagctatg acagaggtca tggtcgttac tggatcaaag aagggaacgt tttcgctgcc
     2401 caagcagctt tcgaaggagg tattgtcata cagtattcaa gagaagagga cagtcatttt
     2461 aaagatccag atacccttct tgggagggat gttatggtat ttgatagaaa ggtttatagg
     2521 tattggacat tcttgaaccc aacgtggtca agctccataa aaagatcgga tataggaaga
     2581 aatcttcagg aatggaacga ggtcttcaga ggattttcac tttataaaac tttcttaaat
     2641 tctgttggaa aacataaatt ttccgacagt cacaatcaac atacacagtc agacaagttg
     2701 ttggatgtcg acaagaatat tgatattcgg aagattttgg gagtgaaaaa cccaggtcct
     2761 cgaaaggaaa cgaccttaca gaagctccta ggaatgtggg atgtccaaca cgagtgcagc
     2821 tatcaacaag ttaagatagc aagcaaaaaa tctcctctct tcgactggag gagttgctac
     2881 taccacatgt ttgcgaaaca gatactctgg tccggtatgt atttgtataa taactatgtt
     2941 gctccaaacc atgttccatg ggaacaacgt gcaggagacc agaaagacta tgatgttacc
     3001 aaagactatt tgtacggtta cctgcagacc tatgaagacg aggggggtgt agagcacagg
     3061 tactatcctc aaacagacgc actgtccaca ctggctttta atgttgcaga ttacattcta
     3121 acaggcggtg acttctgcct gtatggttct ggaatgtatt ttattaatcc cattgttccg
     3181 gaaagagatc tggactggtg gcatgaccag agtgacgact taaaaaagat cttcaagcta
     3241 caagggccat atggaaaaaa ctacctgact gtgtgtagac catttgggaa gtatttgtgg
     3301 gtgaacgatt cggaagtgga tattagagag tactttggca gaccatattt cagattgggt
     3361 aataggatgt cactttcttc cgttgcagaa ttagaggact aaaaaccaaa aaacaatatg
     3421 gaagttggga agactccgga tgagaagcgt aatataatca cactcctcat gtcatctgat
     3481 ggacaagaag cggtgaaacg ggcatttgaa cttgctggaa tacctatacc ccctgtatca
     3541 gacatctcac aaataaaatc tgatgttgca tacgctcttc taaatgcaga cgacgctaaa
     3601 aatactagtt atacactcat ggctagaata aatggaattg aggctagatt ggaaacatta
     3661 gagagcatgt caattgagcc tgaggcaaca acaacaacac cagcagcagc aacaatggat
     3721 gaataaaatt atcgacaacg ggttggggac aacccattag actctggtga atacccaagg
     3781 gcgttcactg gagcccaatg gattgcccct catgtggtat acggttctgc tgctagactt
     3841 agattatata agtgaaaaat atctatatat atatatatat agtaggggtg gttgatgggt
     3901 ggggacaacc tgttggactt cggtgacccc cccccccccc cgggcgtcca ctggagccca
     3961 acagattgcc ccctatatgt atatgtatct taaagagcgc tctttaaaga caacaattga
     4021 acattatttg tataactgaa ctattttatt gtttgtttgt tattcttctt tcacaacatt
     4081 gaacatttgt tactttgtct atttgttcaa cagttgttcg aactgttttt gtgtttgttg
     4141 gttagttaca ataaaagctc atcatgagca acaataccac tctcaacttc attgttgatt
     4201 tctagtacca gccacctgtc aacagacaat aaactcctgt ctggaaagga attcgaaaat
     4261 actactacaa gtgggctctt gaagactttt ttagtgactt cgtatttagt ggagatcagg
     4321 tatccatttt ttaggtcttc aatgagtttc agctctgtca catgtcctga tcgtggtaca
     4381 tcaaagagta ccacactttc tgaatcataa atgaagggag ttattcctat agtcgaaatc
     4441 ttgatatagt atggtatttc cgaattcgat gctagacaag agccactgtg acattaatga
     4501 cttgccgttg ccaccaacct cgtccactac ccagatgatc tttctgggat tgccttcgat
     4561 ttgacgcatg aaggataaca ggctgttttg ccaaggtctc aacgtaatat tcgacacacg
     4621 actttgaata attttattct cgacgataga agcttccttc cgaacagcag actcaaatac
     4681 cttacggtct accgccgcta tattagaggg aatacagtct ccataggaga cctttgaaga
     4741 ctgatattct tcataatata ggttggcttt gtagctaaca gatgcaaatt taactggaat
     4801 attaacaagc acagcctgtt tgtcctcctt cgtcagatat cgaacgcatt ccctgaaatt
     4861 gaggggcctt tgtatgtcat tgattcaata g
//
