# Supplementary material for: Widespread Horizontal Gene Transfer Among Animal Viruses
Source: bioRxiv. 2024 Mar 26:2024.03.25.586562. Preprint. [Version 2] doi: 10.1101/2024.03.25.586562 (PMC11071296; doi:10.1101/2024.03.25.586562)
Supplement: Supplement 2 [file media-2.zip › File2_Maps/uAdeno_sarcophilus_fecesAt_SRR8048117_707.gb]

LOCUS       uAdeno707ct_1            459 bp    DNA     linear       01-JAN-2019
DEFINITION  [note: taxonomic lineage
            d_Viruses;-
            _Varidnaviria;k_Bamfordvirae;p_Preplasmiviricota;c_Tectiliviricetes
            ;o_Rowavirales;f_Adenoviridae;g_Atadenovirus]
            [isolation_source=original].
ACCESSION   
VERSION
DBLINK      BioProject: unknown
            BioSample: unknown
            Sequence Read Archive: unknown
KEYWORDS    .
SOURCE      Atadenovirus sp. ctSL8PO (unknown)
  ORGANISM  Atadenovirus sp. ctSL8PO
            Unclassified.
REFERENCE   1  (bases 1 to 459)
  AUTHORS   Taker,C.
  TITLE     Cenote-Taker 2 dummy template file. Do NOT submit
  JOURNAL   Unpublished
REFERENCE   2  (bases 1 to 459)
  AUTHORS   Taker,C.
  TITLE     Direct Submission
  JOURNAL   Submitted (01-JAN-2019) Taker 2, Cenote, 1000 Circle St., Cenote,
            DC 31111, USA
COMMENT     ##Genome-Assembly-Data-START##
            Assembly Method       :: unknown_assembler
            Genome Coverage       :: 1x
            Sequencing Technology :: Illumina
            Annotation Pipeline   :: Cenote-Taker 3
            URL                   :: https://github.com/mtisza1/Cenote-Taker3
            ##Genome-Assembly-Data-END##
FEATURES             Location/Qualifiers
     source          1..459
                     /organism="Atadenovirus sp. ctSL8PO"
                     /mol_type="genomic DNA"
                     /isolation_source="unknown"
                     /collection_date="unknown"
                     /note="genome binned from sequencing reads available in
                     unknown;
                     derived from metagenome: unknown"
     CDS             3..458
                     /inference="protein motif PDB:3ZIF_J"
                     /codon_start=1
                     /transl_table=11
                     /product="Hexon"
                     /translation="MNVPVRCLQMMHTLSQKEFFHIAGPSAKEYLSENLVEFISATQN
                     YFDLGSKLRDPYVAPTSGVTTDRSQKLQLRIVPIQEEDNAAFYKARYTLNVGDNRIVD
                     MGSSYFDIRGTLDRGPSFKPFGGTAYNPLAPRGGTSNLAFKLGNSTVYVA"
ORIGIN      
        1 ctattaatgt gcctgtgcgt tgtttgcaga tgatgcacac gctgtcccaa aaggaatttt
       61 tccacatagc gggtccgagc gccaaggagt atctctcgga aaatttggtc gagtttatta
      121 gcgcaacgca aaactatttt gacctcggga gcaagttgcg cgacccgtat gtggcgccga
      181 ccagcggggt gactaccgat cgctcccaaa agcttcaact ccgaattgtg cccattcaag
      241 aagaggacaa tgccgccttc tacaaagccc gatacaccct caatgtaggg gataacagga
      301 tcgtggacat ggggagcagc tactttgaca ttcgaggaac gctggatcga ggtccatcct
      361 tcaaaccgtt cggaggaacg gcgtacaacc cattggctcc tcgaggagga acgtcgaacc
      421 tagctttcaa gttaggcaac agtacggtct acgtggcac
//
