# Supplementary material for: Widespread Horizontal Gene Transfer Among Animal Viruses
Source: bioRxiv. 2024 Mar 26:2024.03.25.586562. Preprint. [Version 2] doi: 10.1101/2024.03.25.586562 (PMC11071296; doi:10.1101/2024.03.25.586562)
Supplement: Supplement 2 [file media-2.zip › File2_Maps/uMega_fungus_Run11s42_13700.gb]

LOCUS       uMega13700ct_1         13700 bp    DNA     linear       01-JAN-2019
DEFINITION  [note: taxonomic lineage unclassified virus]
            [isolation_source=original].
ACCESSION   
VERSION
DBLINK      BioProject: unknown
            BioSample: unknown
            Sequence Read Archive: unknown
KEYWORDS    .
SOURCE      unclassified virus sp. ctEULB5 (unknown)
  ORGANISM  unclassified virus sp. ctEULB5
            Unclassified.
REFERENCE   1  (bases 1 to 13700)
  AUTHORS   Taker,C.
  TITLE     Cenote-Taker 2 dummy template file. Do NOT submit
  JOURNAL   Unpublished
REFERENCE   2  (bases 1 to 13700)
  AUTHORS   Taker,C.
  TITLE     Direct Submission
  JOURNAL   Submitted (01-JAN-2019) Taker 2, Cenote, 1000 Circle St., Cenote,
            DC 31111, USA
COMMENT     ##Genome-Assembly-Data-START##
            Assembly Method       :: unknown_assembler
            Genome Coverage       :: 1x
            Sequencing Technology :: Illumina
            Annotation Pipeline   :: Cenote-Taker 3
            URL                   :: https://github.com/mtisza1/Cenote-Taker3
            ##Genome-Assembly-Data-END##
FEATURES             Location/Qualifiers
     source          1..13700
                     /organism="unclassified virus sp. ctEULB5"
                     /mol_type="genomic DNA"
                     /isolation_source="unknown"
                     /collection_date="unknown"
                     /note="genome binned from sequencing reads available in
                     unknown;
                     derived from metagenome: unknown"
     CDS             3..419
                     /note="no search hits"
                     /codon_start=1
                     /transl_table=11
                     /product="hypothetical protein"
                     /translation="-
                     NPLSGITAFQLVSPSAPPAQRVSPKIRVTHAHTHTHTHTHTLTQGKPKAHGPLARNAF
                     SQISRRALPVPAKGIKAPPRPPPSPNFSSCISHPLRHQPHTAHQQHTRNIINNNGPHQ
                     ADRSQVHWWQGSSQAACLQGW"
     CDS             474..947
                     /inference="protein motif CDD:PTZ00018"
                     /codon_start=1
                     /transl_table=11
                     /product="histone H3; Provisional"
                     /translation="MAHLLTRLTPARKSAPSTGGVKKPHRYKPGTVALREIRRYQKST
                     ELLIRKLPFQRLVSYTHPSSRTHHTPLTLLHRSVKSPRTSRATSASSPRPSVLSRSPS
                     SPTSSLSSRTPTCAPSTPSASPSSPRTSSLPAACAVSATRRWDPGYSHGLYDFCF"
     CDS             1015..1140
                     /note="no search hits"
                     /codon_start=1
                     /transl_table=11
                     /product="hypothetical protein"
                     /translation="MYIIPGKQAGLGARGMQLDRTRSMISTCKAYTKSEVIDAER"
     CDS             1137..1427
                     /note="no search hits"
                     /codon_start=1
                     /transl_table=11
                     /product="hypothetical protein"
                     /translation="MTWRRCKQARRARRVIAWDCYCGHTSAHLALAARVRSRHCLATW
                     NLSWILMLIKAARNSDRSRCAGATPDDELGRVGSQRLNTACPASRWLAWACG"
     CDS             1521..2363
                     /note="no search hits"
                     /codon_start=1
                     /transl_table=11
                     /product="hypothetical protein"
                     /translation="MGRGPQAISKPKPLRKSAPNTVRRLVQSRAFHPPASGRFKPRKV
                     ATWPRWSTPQNDSVWPAALVHTIHGRPKAPAAKASSVLRSRAALPVPEASAATVAAAS
                     LPRTLPKSEPSTSGLCVSRCSTQKSWKSASSACTRRCCRPLPSASSSAASWRMMPSVM
                     GGKLSGSSFLMGTWRVSAQSCRLRLIHAFLSAAPRSAGSRPVPGPSRLRRPDQRARPP
                     THVRTRNVDGCRVAACLHQAAQEDGHIRDIAPLKDCVVLCRRQLACPAWAAGGSERRH
                     TRST"
     CDS             2406..2780
                     /note="no search hits"
                     /codon_start=1
                     /transl_table=11
                     /product="hypothetical protein"
                     /translation="MILLRGIFGWRPARRLLAACYDGGKLIPPGVQEFNWVWLQGAGR
                     AVVGDGRACTCSHRELAPVGAAFPRLPPSSRTPSGNAFMETHRRCEPPPLSTDIAEKG
                     AQRSLGSRLKCASAQPQTGVVL"
     CDS             complement(2819..2965)
                     /note="no search hits"
                     /codon_start=1
                     /transl_table=11
                     /product="hypothetical protein"
                     /translation="MYWCDSAIGRYEVSWYAKAWEGTPVKKTCGICVWRLRAFVSSFF
                     VSSC"
     CDS             complement(3010..7779)
                     /inference="protein motif CDD:KOG0262"
                     /codon_start=1
                     /transl_table=11
                     /product="KOG0262, RNA polymerase I, large subunit
                     [Transcription]"
                     /translation="MDQAYRLLRATCVYCKGFRLPPKELHKYTCKLRLLQHGLIQQAH
                     IVGSIGENELAVELQESLGLGDSEAEEEGTSSIDNVTRAREKYVQRCLRGVKLRRGDV
                     KKGKHEGASEMRRDVIKEFLADITKKAVCASCGGISPTYRKDRFVKIFEKSLSGKEKA
                     KMAQKSLKWDDAMTRVYHSKKPRKRDGYASDEGVADIGSPGREERTATLEDIEMPDAD
                     AADLAPSQRYISSMEVRARLAELFDKEQELLSLLYNAKPPTRSSPKVTPDMFFMTTIL
                     VPPNRYRPEARTGDSQISEAQQNSLYKNILRSCGKIAQVYNALDAGNADVVQMHQAWT
                     ELQEGVNALIDKTKNPVQGAAAKRNEDGIKQKLEKKEGLFRKNMMGKRVNYAARSVIS
                     PDPNIETNEIGVPPVFAKKLTYPEPVTSHNFRDMQQAVINGVDKWPGAFAIENENGQV
                     VNLRNKSVDDRISLANQLLAPTNTSAARMRNKKVYRHLTNGDVVLMNRQPTLHKPSIM
                     GHRVRVLPGEKTIRMHYANCNTYNADFDGDEMNMHFPQNEVARAEALQIADTDHQYLS
                     GTAGKPLRGLIQDHISVSVTLCNRDTFFTRGDYHQLVYSALRPESGHILGERIELVPP
                     AIIKPLPRWTGKQVVTTILMNMRPPNCGGLSMRRDAQIRADQWGANSEEGVVLIQDGE
                     FITGILDKSQIGPSSGGLIHAIHEIYGPAVAGKLLSSLGRLLTRYLNMRAFSCGMDDL
                     RLTQEGEDARRKELLAADKVGVQIASGYVSLENQTNPLNPLLLRRLEEVVRDDSKQEG
                     LDLLMNQRTKDITDAVQKSCIPKGLEKPFPKNQMQAMTTSGAKGSRVNASLISCNLGQ
                     QVLEGRRVPLMVSGKTLPCFKPFETNVRAGGYIVNRFLTGIRPQEYYFHHMAGREGLI
                     DTAVKTSRSGYLQRCIIKGMEGLTVAYDTTVRDADGSMIQFLYGEDGLDVTKQKYLSD
                     FSFILQNVTSEAAQLRYDPKLGERLGANRAAFTKYMKSAIKHGKANDPNAKDPLSANF
                     DPSTNAFVTSETFYDAMSSYLKENADGLVREKGDKTQQGLPRVALNRKNAEMLFAMKY
                     LRSLVEPGEAVGIVAGQSVGEPSTQMTLNTFHLAGHSAKNVTLGIPRLREILMTASKD
                     ISTPAMSLYPISELSSNDAEVFAKSISALRLGQILDSASVEERVGKGKMYGLAKVYNV
                     SLKFFPSAEYTKTYAIRVCDVMDTVERKLLRAILSLTKKEIKKRQAQATTATPEIGVK
                     AGVVEMAAPEPEGEARGEDDDDDMGDDDATNSKQRANRSEAVSYGPNDDEDDAIQRAN
                     EREAMASEMEDEGFGGSPPPPTRNADNSDEEEEDDDEDVTSWSAKARTQRALDAYAEL
                     TDFQSDERDGGWCNLTMEFDAVIPKVLMLNIVQDAVRKTVVQQISGVNSCNFVDDKGV
                     RVIHTEGVNLRAMQRYSDFIDPNRIETNDIGAVLDVYGVEACRSNIVRELGGVFQSHG
                     IAVDSRHLNLIADYMTRNGDFTAFSRMGLRGNVSPFTKMSFETTLAFLKDAVLDGDWD
                     DLTTPSSRLVMGRLGKVGTGGFDVLTQLPTYHVDSLA"
     CDS             complement(7927..8112)
                     /inference="protein motif CDD:KOG0262"
                     /codon_start=1
                     /transl_table=11
                     /product="KOG0262, RNA polymerase I, large subunit
                     [Transcription]"
                     /translation="MNIAQPVASEVESVEFTFLSAEEIRAISVKRIENESTFDNLLNP
                     VPGGLYDPALGSWGDSP"
     CDS             complement(8109..8369)
                     /note="no search hits"
                     /codon_start=1
                     /transl_table=11
                     /product="hypothetical protein"
                     /translation="MDNGNSNNRVLLVFLAVERLRTHWLDRLQHPPTAAREILPPGTA
                     KNLFTLHYCPPSRTAPCPPQRMELACRVELVSPPPALDEVQS"
     CDS             complement(8381..8542)
                     /note="no search hits"
                     /codon_start=1
                     /transl_table=11
                     /product="hypothetical protein"
                     /translation="MLPHRVRLSRNVRRDRMGRFRGARARRCGEQKLKTGRGRIRRAL
                     RGACRGDDE"
     CDS             complement(8570..8707)
                     /note="no search hits"
                     /codon_start=1
                     /transl_table=11
                     /product="hypothetical protein"
                     /translation="MSQVGPSVIQVAVCAVASASDRSLASCHAMPDVSPGCSAEEQGL
                     R"
     CDS             8709..9926
                     /inference="protein motif CDD:pfam08572"
                     /codon_start=1
                     /transl_table=11
                     /product="pre-mRNA processing factor 3 (PRP3)"
                     /translation="MDSPHQPGLGPRRDASSRVQKPESTADKMAALKARVAAAIGTSK
                     AKGGLSVGLHPALEDLGSWKSQTKNTDSPKTPQTLHVEPAKSPRPAMPAGRPGQGKSR
                     DQNPYFDENLALQTTGSRRREPKHLVFNQKGKYIQQASALRRQAALENMKKRIAEQTR
                     KAGIDDDLDVEKNFVVEAPPNIEWWDEGLLDGQSYDDLEDPTKLKILSSDSIVTEYIQ
                     HPVALEPPQDRHAPTAKPMYLTSKEQAKIRRQRRMAELKEMQAKIRLGLVPAPPPKVK
                     KGNLMRVLGDGNHYPPTRRAIEALSTSLTWNYSRCQRSYGSRSEGQPRNRGASRETRP
                     RQRGTPAHQRSKTGKGGEEPAKGCGQGHTRSGLQDKQPGQRPASVQDRCQRRAVGPHG
                     DLHHAPQIQPRDC"
     CDS             9895..10239
                     /inference="protein motif CDD:pfam06544"
                     /codon_start=1
                     /transl_table=11
                     /product="Protein of unknown function (DUF1115)"
                     /translation="MHPKFNLVIVEGGAWSINKYKKLMLNRIEWTENSPPKSRDDKRE
                     AGRDWLKAETEDGSLKDMSLNECKLVFEGEQKARGFRKWGSRVCETDQEARDVLSRSK
                     MDNFWSLAKGLA"
     CDS             complement(10246..10371)
                     /note="no search hits"
                     /codon_start=1
                     /transl_table=11
                     /product="hypothetical protein"
                     /translation="MSLVLTDTHGKVRWADNADFNALALPPETWSFPSTKPTFKA"
     CDS             complement(10462..10650)
                     /note="no search hits"
                     /codon_start=1
                     /transl_table=11
                     /product="hypothetical protein"
                     /translation="MEDGCSKRFDIKTLDLHGRGLPVPVPPAPRIEQENSEGSGKGLL
                     MPPLTSQHALPPEQHWRR"
     CDS             complement(10655..11857)
                     /inference="protein motif CDD:sd00017"
                     /codon_start=1
                     /transl_table=11
                     /product="Zinc finger, C2H2 type"
                     /translation="MMDLTPSPVIPSPALSHHQKQQQQQQQQQQQQQQQQQQQQQQQQ
                     QPPPLPPQNRHQEAQQHRQHQQQHATPHYGMVPNRSSALSAARYPPAALFDLDRGSSS
                     MTSRPLLGRPHQAIAPRTITEPQWEYSHQLPPVLAASHELFSNYDVVQPQEPVAEIYH
                     AHPSPNQEWAARHAAHIAGDRTVHPVVHSSEFAYAPHDVGMLGVNPHDPPSGPSSHQA
                     LTLPTCPSDDAADTLLSTSINAFPSQSPPRFVTQGWIRPGDSNLLPQGVPSASTAPAS
                     AAPNSTRTRRAPRKHTTKEEANFQCTVEGCGKFFSRSYNYKSHLETHDDQREYPFPCL
                     VSGCNKKFVRKTDLQRHHQSVHVKERNHRCDYCGRLFARKDTLRRSVDTTSCPAASTL
                     NADTGRLI"
     CDS             complement(11871..11978)
                     /note="no search hits"
                     /codon_start=1
                     /transl_table=11
                     /product="hypothetical protein"
                     /translation="MKRCSTPMVDPRWSLPAPSPPFGAVQPLARQASFE"
     CDS             complement(12030..12200)
                     /note="no search hits"
                     /codon_start=1
                     /transl_table=11
                     /product="hypothetical protein"
                     /translation="MLASPDHDTQTLLRQRPAPLLSRRGCEACPARTFHRGSCSWPSG
                     NPNGQSPCCHRP"
     CDS             complement(12254..12403)
                     /note="no search hits"
                     /codon_start=1
                     /transl_table=11
                     /product="hypothetical protein"
                     /translation="MCWMQFIYKRQCQLVAVVFGLPLDAPTNKPPLDEANCSFSRRSR
                     LPPPR"
     CDS             complement(12403..12912)
                     /note="no search hits"
                     /codon_start=1
                     /transl_table=11
                     /product="hypothetical protein"
                     /translation="MAARLPAPTPVPSANHRSALAGHQLTSGACSRSRWPAPQFCCHR
                     LAPMSNPAWVLRPAQGSVTGMVFGVVAEYFVPWEWCVPRRDSVYEYSRCVVATGPPVL
                     AQSSTSYLHVPTSYTTCSCVRISRPAGLLPILASCTWSTACHSMLGPPTRWPKYFFAF
                     PSFPFMLLP"
     CDS             complement(12962..13210)
                     /note="no search hits"
                     /codon_start=1
                     /transl_table=11
                     /product="hypothetical protein"
                     /translation="MKRGSCAQRPMSVSEMLDSAQTHLMLVVRRWHPVGSLVGWRGGL
                     VGSFQAPSPKEMADPASRDLCAAAGTAADVARSWRVCL"
     CDS             complement(13207..13308)
                     /note="no search hits"
                     /codon_start=1
                     /transl_table=11
                     /product="hypothetical protein"
                     /translation="MRRAWITQRPASFVGPRPHWRDEAIMFGRRLPK"
     CDS             complement(13305..13700)
                     /note="no search hits"
                     /codon_start=1
                     /transl_table=11
                     /product="hypothetical protein"
                     /translation="-
                     LQRRQSHTPLHSPRQPDVHKIQIPSPPSPSASLRPVSLGGGRLERLLSSASIATCHAK
                     PCGLPPEHRANAVEPQLRIVRVFGKGRRHDFAHLCACPLSSVGAWPWPSPTSLSSPSP
                     DVAVDAAMARTTPC"
ORIGIN      
        1 tctggaaccc gctttctggc ataactgcct ttcaattagt gagcccgtcc gccccccccg
       61 ctcagcgcgt cagtccgaaa atccgtgtca cacacgcaca cacacacaca cacacacaca
      121 cacacacttt gacgcaggga aaaccaaagg cgcacggccc actagcgcgc aacgcatttt
      181 ctcagatcag ccgccgcgcc ttgcctgtgc cggccaaagg tattaaagcg cccccccgcc
      241 cacctccgtc tcccaacttt tcctcctgca tctcacaccc acttcgtcac caaccccaca
      301 ccgcccatca acaacacacg cgcaacatca tcaacaacaa tggcccgcac caagcagacc
      361 gctcgcaagt ccactggtgg caaggctcct cgcaagcagc ttgcctccaa ggctggtgag
      421 tcaccctatt cctgacatct ccgtcacttg cacgggcctg tcatcaacac tacttggcgc
      481 acctgctaac gcgcctcacc ccagcccgca agagcgcccc ctccaccggt ggcgtcaaga
      541 agcctcaccg ctacaagccc ggtaccgtcg ctcttcgtga gattcgtcgc taccagaagt
      601 cgactgagct cctgatccgc aagctcccct tccagcgtct ggtgagttac acgcacccct
      661 cgagccgcac gcatcacaca ccactaacac tccttcacag gtccgtgaaa tcgcccagga
      721 cttcaagagc gacctccgct tccagtcctc ggccatcggt gctctccagg agtccgtcga
      781 gtcctacctc gtctctctct tcgaggacac caacctgtgc gccatccacg ccaagcgcgt
      841 caccatccag tccaaggaca tccagcttgc ccgccgcctg cgcggtgagc gcaactagac
      901 gatgggatcc gggatatagc catgggcttt acgacttttg cttttgacga tggaatcatg
      961 ggtcgggggt taatcacggc gttacaatga gacttgcttt gcaccacagt tgggatgtac
     1021 attataccag gcaaacaagc cggcctgggc gcccgcggaa tgcaactgga ccggacgcgg
     1081 tctatgattt ctacatgcaa agcgtacacc aaaagtgaag tgatcgacgc ggaaaggtga
     1141 catggaggcg atgtaaacag gcgaggcgcg cacgacgcgt catcgcgtgg gattgttatt
     1201 gtggccacac gtcggcccac ctggcgctag cagcccgagt ccgatcaagg cattgcctgg
     1261 ccacgtggaa cttgtcttgg atactcatgc taataaaagc agcacgtaat agtgatcgct
     1321 ctagatgtgc aggtgctacc cctgatgatg agctaggtcg agtcgggagc cagcgcctca
     1381 acaccgcctg cccggcctca cgatggctag cctgggcctg cggttagctc aagtcgcaag
     1441 ctcggacaac tgtgtttcac ggagctctcg atggctgccg tacaaatggt ccgctcgctg
     1501 ggcaaatacg agtacagtac atgggacgag gcccgcaagc gataagcaaa ccgaagccgc
     1561 tgcgaaagag cgcacccaac actgttcgtc gtctcgttca aagcagagcc ttccatccgc
     1621 cagcctccgg acgcttcaag ccgaggaagg tagccacttg gccgaggtgg tcgacgcccc
     1681 agaatgactc agtctggccg gccgcgttgg tgcacaccat ccatgggagg ccgaaggcac
     1741 cagcggcaaa ggcctcgtcc gtgttgcgta gcagagccgc cttgcccgtg ccggaggcct
     1801 ctgcggcgac ggtggcggcg gcgtcgctgc cgaggacctt gcccaagagc gagcccagca
     1861 cctcgggctt gtgcgtctcg cgatgctcca cccagaagtc gtggaagagc gcgtccagtg
     1921 cctgcaccag gcgctgctgc cggcctctgc cgtcggcctc gtcgagcgcc gcgagctggc
     1981 gcatgatgcc cagcgtcatg ggcgggaagt tgtccggcag ctccttcttg atgggcacct
     2041 ggagggtgtc ggcccagagc tgccggttgc ggttgatcca cgccttctta tctgcagcgc
     2101 cgcggtcagc aggctctcgt cccgttcctg gtccttcccg tcttcgtcgc cccgatcagc
     2161 gcgcgcggcc cccgacccac gtacgtactc gtaatgttga tgggtgccgt gttgccgcat
     2221 gccttcatca ggccgcccag gaagatgggc acatacgtga catcgcaccc ctgaaagact
     2281 gcgtggtgct gtgccggcgt cagttggcgt gccctgcgtg ggcggcggga gggagcgagc
     2341 ggagacatac ccggagcacg tagtatgcaa tgtaggcgaa cggactgacc gtgtcgacgt
     2401 agagggtgat tttgttgcga ggcatattcg ggtggcgtcc agcgaggcga ctgttggcgg
     2461 cgtgctacga tggaggcaag ttgatacctc cgggagtcca ggaattcaat tgggtgtggc
     2521 ttcaaggtgc cggtcgggcc gtcgtgggcg acgggagagc ttgtacttgt agccaccgcg
     2581 agttagcccc agtaggggcc gccttccccc gcttgccccc gagcagccga acacctagcg
     2641 gcaatgcctt catggaaaca catcgccgct gcgagccgcc ccctctctcc actgacattg
     2701 ccgagaaggg cgcgcagcgc agcctcggct cacgtctcaa atgcgcgtcg gctcaaccac
     2761 agacaggtgt ggtgctgtga gacatgcgtc gaacgagggt aggctcgtaa cccgatttct
     2821 agcatgaaga tacgaaaaac gaagatacaa acgcgcgcag gcgccaaacg caaatcccac
     2881 atgtcttctt gacaggcgtg ccctcccacg ccttcgcgta ccaactcact tcgtaccgcc
     2941 cgatcgcact gtcacaccaa tacatcctcg tccgcgcgcg ccacctcgga gcattcgctg
     3001 gccagcttct cacgccagcg agtctacatg gtacgtcggc aactgggtaa gcacatcaaa
     3061 gccacccgtt ccgaccttgc ccagcctacc catcaccaac cggctgctcg gcgtcgtcag
     3121 gtcatcccag tcgccatcca aaacagcgtc cttcaagaac gcaagcgtag tctcgaagct
     3181 cattttggtg aacgggctga cgttgcccct caagcccatg cggctgaagg ctgtgaagtc
     3241 gccgttcctc gtcatgtagt ctgcaatcag gttcagatgc cgactgtcga ccgcgatgcc
     3301 gtgtgactgg aagacgcctc ccaattcgcg cacaatgttg ctccgacagg cctccacgcc
     3361 gtacacatcc agcactgcgc cgatgtcgtt cgtctcaatg cggttcgggt cgatgaagtc
     3421 gctgtatctt tgcatggctc gcaagttgac gccctctgtg tgtatcaccc gcacgccctt
     3481 atcatcaaca aagttgcaag agttgacgcc ggagatctgc tgcaccaccg tcttgcggac
     3541 cgcgtcttgc acgatgttga gcatcagcac tttgggaata acggcgtcga actccatcgt
     3601 caagttgcac cagccgccat ccctctcgtc ggattggaag tccgtcagct ccgcataagc
     3661 gtcaagggcc cgctgagttc gagccttggc tgaccaagac gtcacgtctt cgtcatcgtc
     3721 ctcctcttcc tcgtccgagt tgtcggcatt ccgcgtgggt ggaggagggc tcccgccgaa
     3781 gccctcgtcc tccatctcgc tggccatggc ctccctctca ttcgcccgct ggatggcgtc
     3841 gtcttcgtcg tcgttgggcc cataagacac ggcctcactg cggttcgcac gctgcttcga
     3901 gttggtagca tcgtcgtcgc ccatgtcgtc gtcgtcatcc tcgccacgcg cttcgccttc
     3961 gggctccgga gcagccatct ccacgacgcc ggccttgact ccaatttcgg gcgtggcagt
     4021 ggtggcctgg gcctgccgct tcttgatctc cttcttggta agagacagga tggctcgcaa
     4081 cagcttccgc tcgaccgtat ccatcacatc gcacacgcga attgcgtacg tcttggtgta
     4141 ctctgccgac gggaagaact tgaggctgac gttgtagacc ttcgccaagc cgtacatctt
     4201 gcctttgccc accctctcct ccacagaagc actgtcaaga atttgcccca gtcgcagcgc
     4261 gctgattgac ttggcgaata cctctgcatc gttcgatgaa agctccgaga ttggatatag
     4321 ggacatggcc ggcgtagaaa tgtccttgct tgccgtcatc agaatctcgc gaagtcgcgg
     4381 gatacccaat gtaacgttct tagccgaatg ccctgccaag tggaaggtgt tcagtgtcat
     4441 ctgcgtcgag ggttcgccca cagattggcc cgcaacaatg cccacagcct cgcctggctc
     4501 cacaagagac ctcaggtact tcattgcaaa aagcatttcc gcgttctttc ggttcagggc
     4561 aacgcggggc aggccttgtt gagtcttgtc acctttctcg cgcaccaacc cgtcggcatt
     4621 ctccttgagg tagcttgaca tggcatcgta gaacgtttct gatgtgacga aagcgttcgt
     4681 agatggatca aagttggcgg aaagagggtc ctttgcgttc gggtcgttgg ccttcccatg
     4741 cttgatggcg cttttcatgt acttggtgaa cgcggcccgg ttggccccga ggcgctcgcc
     4801 gagctttggg tcatatcgta actgcgctgc ctcagacgtg acattttgca aaatgaagct
     4861 gaagtcggac aggtactttt gcttcgtcac gtcaagaccg tcctcaccgt atagaaactg
     4921 aatcatagac ccatcggcgt cccttacggt cgtgtcatag gcaaccgtca gcccttccat
     4981 gcccttgatg atgcatcttt gcaggtagcc tgagcgcgaa gtcttcactg ctgtgtcgat
     5041 cagaccttct cgaccggcca tgtgatggaa gtagtattcc tgaggccgaa tgcctgtcaa
     5101 gaagcgatta acaatgtagc cgccggccct gacgttcgtt tcaaacggct tgaagcacgg
     5161 cagagtcttg ccgctgacca tcagaggcac acgccttcct tccaaaacct gttggccgag
     5221 attgcacgaa atgagggatg cattcactcg cgagcccttg gctcccgatg ttgtcatggc
     5281 ttgcatttga ttcttcggga agggcttttc caaaccctta ggaatgcagg atttctggac
     5341 ggcatccgtg atgtccttcg ttcgctgatt catcaagaga tccaagcctt cctgcttact
     5401 gtcatcgcgc acgacctctt caagccgccg caggagaaga gggttgagcg ggttggtctg
     5461 gttttcgagc gacacatagc cagatgcgat ttgaacgccc actttatctg cggcaagaag
     5521 ctcctttcgt cgtgcgtctt caccctcctg agtaagtcgg aggtcatcca tgccgcagga
     5581 gaacgctctc atgttgaggt atctcgtcaa cagtcgacca aggctgctca gcaacttgcc
     5641 tgccacggca gggccgtaaa tttcgtgaat ggcatgaatc aggcctccag aactaggccc
     5701 gatctgcgac ttgtccagaa tgcctgtgat gaactctccg tcctgaatga gaacgacacc
     5761 ctcctccgaa ttggcacccc actggtccgc tcttatttgg gcgtctctgc gcattgacag
     5821 gccgccgcag ttgggtgggc gcatgttcat gaggatagtc gtcaccacct gcttgcctgt
     5881 ccaccttggt aggggcttga tgattgccgg gggcacgagc tcaatccttt ctccaaggat
     5941 gtgtccgctc tccgggcgca gggcactgta caccagttgg tggtagtcgc cccgagtgaa
     6001 gaaggtgtcg cgattgcaca gcgtgaccga gacggatatg tggtcttgaa tcaagcccct
     6061 cagtggcttg ccggcagtcc ctgacaagta ctggtggtca gtgtcggcga tttgcagagc
     6121 ttccgcccgc gcaacctcgt tttgcggaaa gtgcatgttc atctcatcgc cgtcgaaatc
     6181 ggcattgtat gtgttgcagt tggcgtaatg cattcgaatt gtcttctcgc cagggagcac
     6241 ccgtactcgg tggcccatga tggagggctt gtgcaaggtc ggctgccgat tcatcaacac
     6301 aacgtcgccg ttggtcaagt gacgatacac cttcttgttt ctcatcctcg ctgcactggt
     6361 gttcgtaggc gccagaagct gattagcaag cgagatgcga tcgtcgactg acttgttccg
     6421 gaggttgaca acttggccgt tttcgttctc gatcgcaaaa gccccaggcc acttgtcgac
     6481 gccattgatc acggcctgct gcatatcccg gaagttgtgg ctggtgacgg gctccgggta
     6541 tgtgagcttc tttgcgaaga cgggagggac gccaatctcg ttggtttcga tgttgggatc
     6601 cggggagatg acacttctcg cggcatagtt gacacgcttg cccatcatgt tttttcggaa
     6661 cagaccctcc ttcttttcga gcttctgctt gatgccgtct tcgttgcgct ttgctgcagc
     6721 accctggacc gggtttttgg ttttgtcgat gagcgcattg acaccctctt gaagctccgt
     6781 ccaagcttgg tgcatctgga caacatcggc atttcccgcg tccaaggcgt tgtacacttg
     6841 ggcaatcttg ccgcagctcc tgagtatgtt cttgtacagc gagttctgct gggcctcaga
     6901 aatctgggaa tcgcctgtcc gcgcctcagg tcgatatcgg ttgggaggaa ccaggatcgt
     6961 tgtcatgaag aacatgtcgg gggtgacttt gggcgagctc cgcgtgggcg gcttggcgtt
     7021 gtacaggagc gaaaggagct cctgctcctt gtcaaaaagc tctgctagcc tcgcgcgaac
     7081 ctccatggag ctgatgtatc gttgcgacgg agcaaggtcg gccgcatctg catctggcat
     7141 ctcgatatcc tcgagcgtag ccgtccgttc ttcgcggcct ggggagccaa tgtcggcaac
     7201 cccttcgtcg gacgcgtacc cgtctctttt ccggggcttc ttgctgtgat agacgcgcgt
     7261 catggcatcg tcccacttca ggctcttctg agccatcttg gccttctcct ttccggagag
     7321 cgacttttcg aagatcttga caaatctatc tttccgatat gtcggtgata tgccgccgca
     7381 gctggcgcac actgccttct tggtgatgtc ggccagaaac tccttgatga catcgcgacg
     7441 catctcgctg gcaccctcgt gcttgccctt cttcacatcg cccctccgca gcttgacccc
     7501 gcgaagacag cgctgcacgt acttctccct cgcgcgggtg acgttgtcga tggaagaggt
     7561 gccttcctct tcagcttcgc tatcccccag gccgagggac tcctgaagtt ccacagcaag
     7621 ttcgttctcg ccgatggacc cgacaatgtg ggcctgttgt atgaggccat gctggaggag
     7681 gcggagcttg cacgtgtact tatgtagctc cttgggtggc aggcgaaagc ctttgcagta
     7741 gacgcatgtc gcacgaagga ggcggtatgc ctggtccata aaaacaggat gatagacagg
     7801 gacgggcagc tggatgtgac ccggatggcc gggacacgag gcctggttca agttgcaagt
     7861 cgaacatctg tgatagccac gtgttagccc ttagattgtc gacgttgggt gagcgagcac
     7921 tcgaacttac ggtgaatcgc cccaggagcc gagggccggg tcgtagagac caccaggcac
     7981 cgggtttagg agattgtcga aggtgctttc attctcgatc cgcttgacgg atatggcccg
     8041 gatttcctcg gcggagagaa atgtgaactc gacgctctcc acctcggagg cgacgggctg
     8101 tgcgatattc atgactgcac ttcgtcgagg gccggagggg gagagacgag ttcaactctg
     8161 caagccaatt ccatccgctg ggggggacaa ggagcggttc gcgatggcgg gcagtagtgc
     8221 aaggtgaaca aatttttggc ggtcccgggc ggcagaattt ctcgggcagc cgtaggtgga
     8281 tgctgcaggc ggtccagcca gtgggtcctc aggcgctcca cagccaaaaa cactaacagc
     8341 actcggttgt tgctgtttcc gttatccaca cttttggttg ctactcatca tcaccgcggc
     8401 acgccccgcg caaggctctc cgaatacgac ctcgacccgt tttcagcttc tgctcaccgc
     8461 agcgccttgc cctggcacct ctgaaccggc ccatacggtc tcgccggaca tttcgactca
     8521 acctcactcg gtgggggagc atacgggcaa tcaggtcggc gacgggccat catcgcagac
     8581 cttgctcttc cgccgaacag ccaggcgaga catcgggcat cgcgtgacac gacgcgaggc
     8641 tacgatcgga cgcggacgct acagcgcaaa cagcaacttg gataacggag gggccgactt
     8701 gcgacaacat ggactcgccc catcagcctg gcttgggccc gcgccgtgac gcgtcgtcga
     8761 gggtccaaaa accggagtct actgccgaca agatggcggc cctcaaggca cgggtggcgg
     8821 ccgccatcgg cacgagcaag gcaaaaggcg gcttaagcgt tggcctgcac ccggctctcg
     8881 aggatcttgg gtcgtggaaa tcgcagacca agaacacgga cagtccgaag acgccacaaa
     8941 cactacatgt tgagccagcg aagtcgcctc ggccagccat gccggccggc cggccgggac
     9001 agggcaagag cagggaccag aacccgtact ttgacgagaa cctcgccttg caaacgacgg
     9061 gaagtcgacg acgggaaccc aagcacctgg tcttcaatca gaaaggcaag tatattcagc
     9121 aagcgagcgc actccgtcgg caggccgccc tggaaaacat gaagaagagg atagcggaac
     9181 agacgcgcaa ggccggcatc gacgatgacc tggatgtcga gaagaacttc gtggttgagg
     9241 cacctccgaa tattgaatgg tgggacgagg gcttgcttga tggacagagc tatgacgacc
     9301 tcgaggaccc gacaaagctg aaaatacttt cgtcagacag catcgtgacg gagtacatcc
     9361 agcacccagt tgctctggaa ccccctcagg accgtcatgc accgaccgcg aaacccatgt
     9421 acctgacgtc caaggagcaa gccaagatcc gccggcaacg tcgcatggcg gagctgaagg
     9481 agatgcaagc gaagatccga ctcggattgg tacccgcacc accccccaag gtgaaaaagg
     9541 gcaacctcat gcgtgtcctt ggagatggta accactaccc cccaacccgg cgcgccatag
     9601 aggcgctgag tacgtcactg acttggaatt acagtcgctg tcaaagatcc tacggcagtc
     9661 gaagcgaggg tcaaccgcga aatcgcggag cgtcacgaga aacacgtcca cgccaacgag
     9721 gaacgccagc tcaccaaaga tcaaaaacag gaaaaggtgg cgaagaacca gcaaaaggat
     9781 gcggacaagg gcatacacgt tctggtcttc aagataagca gcctggccaa cggccagcat
     9841 cggtacaaga tcggtgtcaa cgccgagcag ttgggcctca cggggacttg catcatgcac
     9901 cccaaattca acctcgtgat tgttgagggc ggagcatgga gcatcaacaa atacaagaag
     9961 ctgatgctta accgcattga atggaccgag aattcgccac cgaaatcgag ggacgacaag
    10021 cgcgaagctg gccgcgactg gctcaaggcc gagaccgagg atgggagcct caaggacatg
    10081 tcgttgaacg aatgcaagct tgtcttcgaa ggcgagcaaa aggcgagagg ctttaggaaa
    10141 tggggcagca gggtttgcga gacggaccaa gaggcgaggg acgttttgtc acggtccaaa
    10201 atggacaatt tttggtctct ggctaagggg ctcgcttaga caagattaag ctttgaatgt
    10261 tggtttagtg ctagggaagg accaggtttc tgggggcaat gccaacgcat taaaatctgc
    10321 attgtccgcc cacctgactt tgccatgtgt gtctgtaaga actagtgaca ttgctccgat
    10381 gaagtgctcc ttcccaccct gtgtttctgg tccccaacga gttacccagg ggcctgcaaa
    10441 tgatatgttt tctccgcgct gctatcttcg ccaatgttgc tcaggcggta gcgcgtgttg
    10501 tgaagtcagt ggtggcatca ataggccctt cccactcccc tcactgttct cttgctcgat
    10561 ccttggggct ggcgggacgg gaaccgggag tccacggccg tgcaaatcga gcgttttgat
    10621 gtcgaatctc ttggaacagc catcttccat gtgcctagat taagcgccca gtgtcagcgt
    10681 tcaacgtaga cgcagcggga caggacgtgg tatcgactga cctccgcaag gtgtctttgc
    10741 gggcgaagag ccggccgcag tagtcgcaac ggtgattacg ctccttgaca tggacactct
    10801 ggtgatgtcg ctgaagatcg gttttccgaa caaacttctt attgcagccg ctcaccagac
    10861 acggaaaggg gtattcacgt tggtcgtcat gagtttcgag atgtgacttg taattgtaac
    10921 tgcgactgaa gaacttgccg caaccctcaa cagtacactg gaagttggcc tcctctttcg
    10981 tagtgtgctt tcgaggcgca cgtcgcgtcc gggtggaatt gggagcggca gaagctggcg
    11041 cggtcgacgc cgacggcact ccttgcggca ggaggttgct gtcgccgggc cttatccacc
    11101 cttgcgtgac gaaacgcggt ggcgactgcg aagggaacgc gttgatcgaa gtgctcagga
    11161 gggtgtcggc agcatcgtcg gaggggcatg ttggcagggt cagtgcttgg tgtgacgatg
    11221 gtccggaggg cggatcgtgc gggttcactc ccagcatgcc gacgtcatgc ggggcgtatg
    11281 cgaactcact gctatggacg acgggatgca cagttctgtc ccctgcaatg tgtgccgcgt
    11341 gccgcgccgc ccattcctga ttaggagacg gatgggcgtg gtagatttca gcaaccggtt
    11401 cctggggctg aaccacgtcg tagttggaga agagctcatg gctggcggca agtaccggag
    11461 gtagctggtg agaatactcc cactgtggct cggtgatggt cctcggtgct atagcctggt
    11521 gcggccgacc tagaagtggc cggctggtca tcgaagagga gcctcgatcg aggtcaaaga
    11581 gggcggcagg aggatatctg gccgccgata gtgctgagga acggtttgga accatgccat
    11641 agtgtggtgt tgcgtgttgt tgctggtgct gtcggtgttg ctgtgcttct tggtggcgat
    11701 tctgtggcgg cagcggcggc ggttgttgct gttgttgctg ttgttgctgc tgttgttgct
    11761 gctgttgttg ctgctgttgc tgctgttgct gctgctgctt ttggtggtgc gacagtgctg
    11821 gcgacgggat gactggggaa ggcgtgaggt ccatcattcg tcacggatgg ttattcaaag
    11881 ctggcttgcc gtgcaagcgg ttggaccgcc ccgaaagggg gagagggagc tggcagtgac
    11941 caccgtggat caaccatcgg agttgagcac cgcttcatga gttgcacctg cagtgatccc
    12001 cgacgctgcg ctccaccagt ttggaaacat cagggacgat gacagcacgg cgattgtccg
    12061 ttgggattac cgctgggcca ggaacaagag ccgcgatgga acgtccgggc aggacaggct
    12121 tcacaaccgc gccgggaaag caacggcgca ggcctttgtc ggagtaacgt ctgcgtgtcg
    12181 tgatcaggac tggccaacaa cgcggcggga tcttctagag ggcgagatgc cgccgagaaa
    12241 cagaagcatg gaatcagcgt ggaggtggca ggcggctgcg gcgactgaac gagcagttgg
    12301 cctcgtccag ggggggcttg tttgttggag catcaagagg caacccaaac acgactgcga
    12361 ctagctgaca ctggcgcttg tatatgaact gcatccagca cattagggta aaagcatgaa
    12421 cggaaaggaa ggaaacgcaa agaaatattt aggccagcgg gtgggtgggc cgagcatcga
    12481 gtgacaggcc gtggaccaag tacaggaagc cagtatgggg agcaacccag cagggcggga
    12541 aatgcgcaca caagagcaag tcgtgtacga agtagggaca tgcaagtaag acgtcgagga
    12601 ctgggccaga accggggggc ccgtggccac gacacagcgc gagtactcgt acacggagtc
    12661 ccgccgaggc acacaccact cccagggtac gaagtactcg gcaacgactc caaacaccat
    12721 tcccgtcacg gaaccctggg ctggccgaag gacccaggct gggttggaca tgggggccag
    12781 gcgatgacag cagaattgag gggccggcca ccttgagcgt gagcatgccc cagacgtgag
    12841 ctgatgccct gcgagagcgg accggtgatt tgctgacggc acaggcgtcg gcgcaggcag
    12901 cctggcagcc attgttgcat cgcgtagccc cagggctgcc cgtccgttgg tgactcgaga
    12961 cttataggca gactcgccag gatctcgcaa cgtccgctgc tgtcccggcc gctgcacaca
    13021 agtcccgaga ggctggatcg gccatctcct tggggcttgg ggcttggaaa ctacccacaa
    13081 ggccgcccct ccatccgacg aggctgccga caggatgcca tcgacggacg acgagcatca
    13141 ggtgcgtttg agccgagtcg agcatctcgg atacggacat aggccgttgg gcacacgacc
    13201 cgcgcttcat tttggaagtc gacggccaaa catgattgct tcatctcgcc agtgcgggcg
    13261 tgggccgacg aagcttgccg gacgctgtgt gatccaagcc cgtctcaaca gggcgtggtt
    13321 cgagccatgg cggcatcaac ggccacgtcc gggctcggcg acgagagaga cgtcgggctc
    13381 ggccagggcc acgcgcccac ggaggagagc gggcacgcgc agaggtgagc aaaatcgtgt
    13441 cgtcgccctt tgccgaagac ccggacgatc cggagctgtg gttccacggc gtttgctctg
    13501 tgctctggag gtaagccgca aggtttcgca tggcacgtcg ctatggaggc tgagctcaac
    13561 aatcgttcga ggcgaccccc acccaaactg actgggcgca acgacgcgga tgggctggga
    13621 ggggatggga tctgtatctt atgcacatct ggctgtctcg gcgaatgtag aggtgtatga
    13681 ctctgtcttc gctgtagcgc
//
