# Supplementary material for: Widespread Horizontal Gene Transfer Among Animal Viruses
Source: bioRxiv. 2024 Mar 26:2024.03.25.586562. Preprint. [Version 2] doi: 10.1101/2024.03.25.586562 (PMC11071296; doi:10.1101/2024.03.25.586562)
Supplement: Supplement 2 [file media-2.zip › File2_Maps/uMega_marine_ERR1726719_42334.gb]

LOCUS       uMega42334ct_1         42334 bp    DNA     linear       01-JAN-2019
DEFINITION  [note: taxonomic lineage unclassified virus]
            [isolation_source=original].
ACCESSION   
VERSION
DBLINK      BioProject: unknown
            BioSample: unknown
            Sequence Read Archive: unknown
KEYWORDS    .
SOURCE      unclassified virus sp. ctIHHUB (unknown)
  ORGANISM  unclassified virus sp. ctIHHUB
            Unclassified.
REFERENCE   1  (bases 1 to 42334)
  AUTHORS   Taker,C.
  TITLE     Cenote-Taker 2 dummy template file. Do NOT submit
  JOURNAL   Unpublished
REFERENCE   2  (bases 1 to 42334)
  AUTHORS   Taker,C.
  TITLE     Direct Submission
  JOURNAL   Submitted (01-JAN-2019) Taker 2, Cenote, 1000 Circle St., Cenote,
            DC 31111, USA
COMMENT     ##Genome-Assembly-Data-START##
            Assembly Method       :: unknown_assembler
            Genome Coverage       :: 1x
            Sequencing Technology :: Illumina
            Annotation Pipeline   :: Cenote-Taker 3
            URL                   :: https://github.com/mtisza1/Cenote-Taker3
            ##Genome-Assembly-Data-END##
FEATURES             Location/Qualifiers
     source          1..42334
                     /organism="unclassified virus sp. ctIHHUB"
                     /mol_type="genomic DNA"
                     /isolation_source="unknown"
                     /collection_date="unknown"
                     /note="genome binned from sequencing reads available in
                     unknown;
                     derived from metagenome: unknown"
     CDS             complement(2..157)
                     /note="no search hits"
                     /codon_start=1
                     /transl_table=11
                     /product="hypothetical protein"
                     /translation="MIIFLKINLGRIFIITRNVVQVDLDFCQRLPSVVLVLLVLVSSQ
                     RDSILVLL"
     CDS             complement(163..1017)
                     /note="no search hits"
                     /codon_start=1
                     /transl_table=11
                     /product="hypothetical protein"
                     /translation="MFTEKMPKNAKEYYCKICDFSCSKKSNYTVHLNTRKHKMLTNVD
                     IKMLNNAEYICECGKSYKHRQSLYVHKKKCGYKEEEDISPESTESAFEYLLKENLEMK
                     KETLEMKKENLEMKKMMIDLCQKMEPISNNTNINSNNTHNKIFNIQVFLNEDCKDAMN
                     MTEFIESIQLSIEDVEKIESEGQTKALSNILVDKLNNLDIVKRPVHCSDIKKEIIYVK
                     DENKWGQESKDNPNLKRALDKIAVESMSIIPNNTDSSSKIVSEILKYPREDDIILSEV
                     SKKITLTK"
     CDS             1018..1107
                     /note="no search hits"
                     /codon_start=1
                     /transl_table=11
                     /product="hypothetical protein"
                     /translation="MSVYIYLQKKCLNFFFIKQLKSYDNKLKI"
     CDS             complement(1262..4162)
                     /inference="protein motif PFAM:PF04735.11"
                     /codon_start=1
                     /transl_table=11
                     /product="Superfamily 3 helicase"
                     /translation="MLISFTILFLIKLIYKFILYILYHTMKFQTFLKKYKIDSKKRNK
                     QDLPITHTRMGDIERNIVPGSYSIPDSEMETFYKLLYNDVIHKKGQEYLTESQLKEDG
                     GVNRCIAIDFDFNYETGTPRSHTNNEILAIICSLLNALKTMFDFGSNPEKFNIYVFER
                     EQPYDCPRKKCTKDGIHIIIGMKADTIQNNLLRDKVLQDNEFIALLAKLPLINKPSDV
                     FDNSISTGVTNWQVYGCRKPGKEPYILSFYYTVEWVIEDNDFISDYLEGNTFDFKENL
                     KALSVRNKAIPLFSMTDEFERSYNEIKHKNSTPKRESSYTQLRVRNIDFRFDTVNPEN
                     IKNEEDLQKVLKMWYDSFGEESDIRYGHIKCKLKEIHDISMILPDDYSDDFDKWLRVG
                     WALFNTSNNDYMFYTWMLFSSRSSKFDYNDIPLYYSEKYWNGFTPHLSKQRGYTAGSI
                     VYWAREYWNKNSTGPDDNKFLQIKQDTLNYFIQQSCEQTTDFDLAKVLYHFCKDKFVC
                     AEVKNSQWFEFKNHKYKRIDSGVNLSLIISTNLYQLYHSRMIETCKSLKNIQNDEQQW
                     KEVKIKLKALADICTRLRDTTKKEKIMKAAKELFYDPNFNDKIDTNSKLLGCNNGVVD
                     FEKNVFRPGDSSDYITKSTKLDYIPSDKIPKKIKDEINDFMQKLFPIPELLKYMWQML
                     ASCLVGNNKNQTFHIFTGGGSNGKSLLMKLMKYVLGEYYGIVPISIITEKRPKIGGVS
                     PEIMNLMGVRLAVINEPTRGDKINEGPMKALTGGDDIQGRGLFKDTVTFTPSFKLAVC
                     TNVLFDIDATDDGTWRRIKVVPFVSHFTENPDSEKEYEFEKDMELEDKMLKNWVEPFM
                     SMLVEIAFKTGGLVNIKCDVVDSKSNEYRNNQDHIMNFINEKIVPAPGEKIKKGELAR
                     EFEDWFKMNYGRTRGAPKMKDIYPVMDKKYGKYHNMGWHNITIVNENIDEEI"
     CDS             4180..4890
                     /inference="protein motif CDD:cd00195"
                     /codon_start=1
                     /transl_table=11
                     /product="Ubiquitin-conjugating enzyme E2, catalytic
                     (UBCc) domain"
                     /translation="MEITPLAFKRLMKDVKDILKEPLEDNGIYYKHDESNILKGYILI
                     IGPSDTPYEYGNYLFDVEYPYNYPMNPPKITFMSNSDNIRMNPNLYRNGKVCISILNT
                     WSGDQWSSCQTIKTVLLTLLTIFNDKPLLNEPGILESSSDFKPYNSIITYKNFDITMN
                     GIITKNVAKTLYNIFKDDINNNFLKNYESIIKSIDRHINKYKKSIIESTNLYNMKNIL
                     IDYESLKLKIIDIYIKLK"
     CDS             4923..5288
                     /inference="protein motif CDD:COG1594"
                     /codon_start=1
                     /transl_table=11
                     /product="DNA-directed RNA polymerase, subunit
                     M/Transcription elongation factor TFIIS [Transcription]"
                     /translation="MRFCNKCDNMYYLKIQSDDNTDLVYYCRNCGDENIIDGEATTIM
                     KTVIKGNNDRYVNVVNKYTKYDNTIPRVKEIKCANTSCESYNKEEITDILLIRHDETN
                     MKYVYLCGVCDYVWKSNIK"
     CDS             5334..6032
                     /inference="protein motif CDD:KOG3405"
                     /codon_start=1
                     /transl_table=11
                     /product="KOG3405, RNA polymerase subunit K
                     [Transcription]"
                     /translation="MEEPNLNFNDDSDNESIIIEENVNDENDATENEENEEENEEENE
                     QENDEENDEEKDGKDKDSIEDINDIENDDDDDDDDVNTEFNYNDDQESDDDSDNISEN
                     SESDDEMYLFDEDIEENMIERSHNLLKINNMTEVKVLSKVVRDDNNNVIDDHHRTLPI
                     LTKYERAKILGIRANQINSGCKAFIETTENDIDGYLIAEKELLQKKIPFIIKRPLPSG
                     FNEYWNVNDLELVN"
     CDS             complement(6064..6573)
                     /inference="protein motif CDD:TIGR01385"
                     /codon_start=1
                     /transl_table=11
                     /product="transcription elongation factor S-II"
                     /translation="MITINDPIKFRNNVCHELDKIISNSKYALNLEKAIFNFSIRECN
                     NKRIIKKWQNPQFVCIYIDHLKTIIHNIKTNTILEKIKNNSITPHTLSFMTHQELKPE
                     RWQNLIEAKIKRDKSKYETNLDAATDTFTCRKCKSNKCSYYQMQTRSADEPMTTFVSC
                     LSCGNRWKC"
     CDS             complement(6622..7539)
                     /note="no search hits"
                     /codon_start=1
                     /transl_table=11
                     /product="hypothetical protein"
                     /translation="MDLEFINKNFPDIELSYDHINHKKVPNLYLAIPYGKKYCMWYTH
                     NAGEDICYLIEYNIKTRKIIHFKKICTFFEKSLSYGTVLYGTVVNKNGAQFFVCENIF
                     YYEGKNICNKPYKYILNLMNILFIDNKIKQIAYTNNEVIVTLCMMSKNKEELITTIND
                     QTYDIYGILSRNIHNTYQFLVPRNTIRSSNKTMIFRVMADVKYNVYNLYCYGSNGIQF
                     YQKTYIPDYKTSVMLNDQFRIIKENSNLDLLEESDDEEEFENIDNDKYVYLDRYYNFK
                     CIFHSKIKRWIPIEMTHDKRIVRYSDLKH"
     CDS             complement(7561..7755)
                     /note="no search hits"
                     /codon_start=1
                     /transl_table=11
                     /product="hypothetical protein"
                     /translation="MNYIIFLILSIFTLYLFHYIYNKISDSIQKCYVYEKNISYDEII
                     DDNDTTSNDGNIDINNNQTT"
     CDS             complement(7801..8274)
                     /note="no search hits"
                     /codon_start=1
                     /transl_table=11
                     /product="hypothetical protein"
                     /translation="MKLYLSNIILNNLFTDSIEKYLITKDNVTEIYSDEGVYVSKNNN
                     GFKKLDIIDGDVKVIKSYINDHDLFIDETFVYKSKNFISRLPTDHFIQKIIKYEYKQS
                     DKSPVTLVIEKNIEENKISNIYFMLVNKHGKYSIPDINNPFTLETIQFFYELLKQ"
     CDS             8323..8859
                     /note="no search hits"
                     /codon_start=1
                     /transl_table=11
                     /product="hypothetical protein"
                     /translation="MTAVIIDKLGNKKEVNIKEDSLEYLSKKCSFKNEKNFQERTLWN
                     VKVKDNRYTIKLFAKDDGRANNENKYDFPPPVDTKLYFGSCILVNYDAGTISSLSVDE
                     WEKVYEKLFGGFENLDDKAEEDELEEDELDDIDDEFKTKEGYLKDGFVVDDNSESLGD
                     EFDSELSEELYVYSDEEN"
     CDS             8913..9362
                     /note="no search hits"
                     /codon_start=1
                     /transl_table=11
                     /product="hypothetical protein"
                     /translation="MSKYMTEEDINQEQEHVCIPDYLYICLHQDSKIPNREQINDCFK
                     KILTVSDIEYDMNKNGIIYGIYVYFKYVNFKKFGDMLNKIKYGGGLFFLINFKNSIEN
                     KEHIYYVRTERVNIRELNTSFQSDYLNWKECDITTMIDFISKLGNLN"
     CDS             complement(9404..10264)
                     /inference="protein motif CDD:pfam19150"
                     /codon_start=1
                     /transl_table=11
                     /product="Family of unknown function (DUF5832)"
                     /translation="MSFSKPVEEKKYVDVLDEDKVISGQKFCCLSFISPEHILKSKNM
                     FFFEAFLKTWDYTKSIELYNNFISFVSFKYNLNSQEIQNDLKEFIEKEQEKLTSQNIL
                     GDYKNFMENNEERLQNKFNIEHKFQTSVRGIKVRGSYNTQEEAEMRAKMLRENDPSHD
                     VYVGQVGMWMPFDPDAYKTGKIEYLESELNDLMHAKQKNETEAKEEFDNRIKETKEKA
                     ILENQKLAKESGNTLSQIINKDGELVNLAKVDYDAIPDEDVVLDPKANPSHNIVEEMM
                     KHKNIEKKTD"
     CDS             10344..10601
                     /note="no search hits"
                     /codon_start=1
                     /transl_table=11
                     /product="hypothetical protein"
                     /translation="MTDLIDLGEIMRRAIKYLVEGLMVGLAASLIPKKALNFDEVALI
                     ALTAAATFSILDAFVPSVAVSARSGAGFGIGANLVGFPRLF"
     CDS             10680..11150
                     /note="no search hits"
                     /codon_start=1
                     /transl_table=11
                     /product="hypothetical protein"
                     /translation="MSYNFYEIQKKMKEISTKIQMCNEIFKISSNTIDEIKTKFNCCK
                     GLAEEYNKHLKTLNTVVNSYNDVLTRVRQGKWLSQNVEISRSISKLIGQSKGLLETLF
                     KFDKKVTDELLVIISSKGKDRETMINLLNLPPPPNNILKGGRSKTRKNKKKTKN"
     CDS             complement(11147..12259)
                     /inference="protein motif CDD:pfam04947"
                     /codon_start=1
                     /transl_table=11
                     /product="Poxvirus Late Transcription Factor VLTF3 like"
                     /translation="MPSFKPKCDKKLKFNVTPVTLDDKHQNHLDRFYNNKINVIPDLK
                     EKINSLKIEKKKQKNIENKMDIIDKIKQYKNEIKVLEREEKNYLLNNSNIVFEYFEDK
                     KNISIDNNTKSNKLKAFFKVNTTSVKSNNVVTTNVNKYLANVDDKYITFEKNKDVNCS
                     VCNKGELIFSEVDGLLICNECHNCEILLIDNDKPSFKEPPKEICFYAYKRINHFREIL
                     AQFQAKESTQIPENVITDLKSQIKKERIDIKNLTNTKTKEILKKLGYNKYYEHIPFIK
                     DMIGIKPPNMTPELEETLCNLFTEIQEPYAKYCPDDRVNFLNYYYTIYKLCELLDQKQ
                     FLPYFPMLKDREKRIEQDEIWKKICAELGWDYIPTI"
     CDS             12330..12515
                     /note="no search hits"
                     /codon_start=1
                     /transl_table=11
                     /product="hypothetical protein"
                     /translation="MDKKQILEQHKKDFIYNALEDGWNIVKKNECYIFKKKHEQKKEV
                     YLDSYLTKFIEKNSLGK"
     CDS             12646..14175
                     /inference="protein motif PDB:5TIP_B"
                     /codon_start=1
                     /transl_table=11
                     /product="Major Capsid Protein"
                     /translation="MQLVAYGAQDVYLTGNPQITFWKVTYRRYTNFSMESIEQTFNGQ
                     ADFGRRVTCTVSRNGDLASKTYLQVTLPEITGGSGKYARWLDFPGHQLISQVEVEIGG
                     QRIDRQYGDWMHIWTQLTLPEALKSGFYKMVGNTTQLTYVTDNSYADIGTPCDEAAIG
                     NVCAPRKSLPETTLYVPLQFWFCRNPGLALPLIALQYHEVKINLDLRPLDECLWAVSS
                     LTAGSTGSVKLDSAYQNSLVAASLYVDYVFLDTDERRRMAQNPHEYLIEQLQFTGDES
                     VGSSSNKIKLNFNHPCKELVWVVQPDANVDYCASFLDSEHLFQVLGAQPFNYTDAVDA
                     LPNSFKVFGHSDTLDTVIMDADTNTDGVQGVFQMANAGGDSNGANVSDAGTFVLSETA
                     LDMHCWGSNPVVVAKLQLNGQDRFSEREGSYFDTVQPFQHHSRSPDSGINVYSFALRP
                     EEHQPSGSCNFSRIDNATLQLVLSNNTVKGTNTAKVRVYATNYNVLRVMSGMGGLAYS
                     N"
     CDS             complement(14204..14323)
                     /note="no search hits"
                     /codon_start=1
                     /transl_table=11
                     /product="hypothetical protein"
                     /translation="MFHVFWSENKLNKIFYLIYSIMIIGFVLIILYNNFKHYN"
     CDS             14315..15445
                     /inference="protein motif CDD:PRK12767"
                     /codon_start=1
                     /transl_table=11
                     /product="carbamoyl phosphate synthase-like protein;
                     Provisional"
                     /translation="MEHIYKKILKYDNTWCKFMGFQNPYLDNISQKFTRKLPMFDRPA
                     YNLYPKWNFVYDKLWVTESQNLNGGTIENIRKTNHINYPIFIKPRWGHESASSKNCFK
                     INSYEELQKYKHLDDMMWSEYIDGVENMTDFILINGDIVYELTYLYSKEQNGYTEVYK
                     YISPNNECPKHIRRWVKQYLNGYTGAVNVQYRDNYIIEVGLRLARGGAYLQATQNPNI
                     IKLINDAYDSNSYNPVNRKDLNFKPYYSFKCFTRFPIIYLYPQYFIDIYMKLIGSKNF
                     YEYYFEPNGNDGCVFIQFLHENKNKGILASNVLTFLFILIQLFFIIFFISILYVLFKY
                     KFNTKIASMIMLFVILYLSQYINPINVHYNLSKAKRQKKWFF"
     CDS             15518..15814
                     /note="no search hits"
                     /codon_start=1
                     /transl_table=11
                     /product="hypothetical protein"
                     /translation="MSKIIDSTVENDYGQFVILYNDDTETEYNNLPYVKYSNGKYNVS
                     QTKLDCDSLQYCDITSKYTTNVNIFRDGILCLFSCMVISTIYTVNCVYSFYRSA"
     CDS             complement(15799..16449)
                     /note="no search hits"
                     /codon_start=1
                     /transl_table=11
                     /product="hypothetical protein"
                     /translation="MELYKDINLNLFLNHSIAIFILVLIASGNYLGELLPCRVQSIVR
                     HNMFIKHLLGFMTLLFFVVITIPGIFNEYILINSTLLYIFFLVFSKTYYVFWIAIMVL
                     FSIIYIFTLYIQIVKNKINKRNNEKSDKKSSTEEDTTFYIHDSKFIEILDNVKRILSY
                     TVIILTISGFLIYLGNKKREYGKKFEYIRFFFGNSRCLNKSPEIKSYISEMNYALR"
     CDS             complement(16533..18992)
                     /note="no search hits"
                     /codon_start=1
                     /transl_table=11
                     /product="hypothetical protein"
                     /translation="MNLSQRKLNKSEWNSVEIPVSQNEKNIINMIVNGFHSPNLSYNP
                     TKTIRNHLKIENDEMLEIYIYNSYLHKKIVQLNEKYDLKYAKEFSVNKKKINKINIMR
                     IENNNKEFIKNNSEDVFEFKLLDILIKMLKYKSKKQMKWCVHYYTLCKLVYYDIESVN
                     TPFIEFMKYILNKYVEDINILAIIANAKEYVECNEYLLKYQPNKLYTHQKEIFSIFSN
                     ENNYNRSKLVLYMAPTATGKTLTPIALSEKYRIIFVCAARHVGVALAKSAISVGKKIA
                     FAFGCETADDIRLHYFAAKTYTKNYKTGGIYKVDNSDGVNVEIMICDIKSYLCAMRYM
                     SSFNDELNQSDNNIILFWDEPTITMDYESHECHEYIANNWKENTIPNIVLSSATLPKA
                     TEIDKTISDFKTRFENSKIYSINSSECKKTIQLIDSNGNIVLPHLNISNYEDLKQSLL
                     HCNENKSIYRYFDLHHISQFIAILHEEDMKIIGEDYNVYNYFDNIQDIDMESIKEYYF
                     TILNRLTSEQWDYVYNKFINHKNLDYTIIKKNKKFESISNGMNITTCDAYTLTDGPTI
                     FIAEDVEKIAKYCIQQSKLPQEIINKIYSDIKFNNTINKEIIKLNKNLEDIIQKDVEE
                     GNERKIAREKPDKDPQLAKLRNKINELNTLYRQINMDAVYIPNKIQHINRWIDKNELT
                     SFTSSISNNDVQRIMELESIEDIWKILLLMGIGLFSKDKPIEYTEIVKEFADNQKLYL
                     IIANGDYIYGTNYQFCHSFIGKDLHMTQEKLIQAMGRVGRNKLQQTYSIRIRNNDIIK
                     KLLFKENNKIEVKNMNSFFCT"
     CDS             complement(19020..19421)
                     /note="no search hits"
                     /codon_start=1
                     /transl_table=11
                     /product="hypothetical protein"
                     /translation="MGNVQSLNKISFHDMKQCISKNHTIITVMKDESCTIQGTISINR
                     EEEIINELYNSDLTKPIIIYGYNDCDENIILKYKQLKELGFINVFIYPGGMFEWLLLQ
                     DIYTNVNFKTNKKELNLLKYKPNNNNKIDSL"
     CDS             complement(19467..20039)
                     /note="no search hits"
                     /codon_start=1
                     /transl_table=11
                     /product="hypothetical protein"
                     /translation="MINIFKMSYSTQNTLLLNNLLEFYKDTDNLDKMLNIINGESKIS
                     LRIVDWFATNYAKKNYTVYPINNDGSLDRFKVYNDYKLKLKAYSKKRFDPFCRWDRIH
                     IPYKNGNAIQTTLGQLNFFKWAIDNKIIDYIESNYQNIENDMNTRNSTSKKKEKTVSD
                     KKTRKKREELSLLASKSIKREDVEITIKFS"
     CDS             20118..22193
                     /inference="protein motif CDD:cd06456"
                     /codon_start=1
                     /transl_table=11
                     /product="Peptidase family M3, dipeptidyl carboxypeptidase
                     (DCP)"
                     /translation="MFFMNQMLPQFKMFNINHIEVSINDLIKEHHNNFVKLETKISDM
                     YEKISDDELYNLAIYEMEKIDYNLSYAWSIVSHMKSVKNSDELREVYDKCIPIIIEEN
                     SYTSQSKPLFNAYKKLKESNELSEIQQRIIDSSYKSMFLSGISLSNEDRNKFNDLKLI
                     LNKLSTQFSNNVMDSVSNYEMIIHSKDDIDGIPLYALELYSQKAKKHYPDSTPENGPW
                     KVSLDIPSYLPFMSHCKNELLREQLYMAYIQKASSGEYNNIPLIKEIINNKQKMANML
                     GFNNYVEYSLEGKMASSKEEIEKMLNNLHVKANVLATKELDNIKNFKLEKTHDDKLKP
                     WDITYYSEKMKEEKLGYKEEDLKPYFPLDGVLSGLFTLAKKLFNIDIIEVNVSIDNIH
                     VWDDDVKYFRIYDNGEEIASFYLDPYSRPGEKNGGAWMNGCIDKSKLLNKKPVAYLIC
                     NGSPPIKENNICIKPSLMSFDDVVTLFHEFGHGLQHMLTTIDESEAAGINNIEWDAVE
                     TPSQFMENWCYHKPTLKSFAKHYKTNYPIPDELFNKIIENKNYNSGLGMIRQIYFSMM
                     DLYLYSINILSEEHILEIQDTFSKRYLITPFVKEDRFLCSFSHIFAGGYGAGYYSYKW
                     AEIMSSDAFGVFEQYDMSDDKKMNEIGMKFRSTILSLGGSKDPLEVFKLFKGSEPSVE
                     ALLRHNGIH"
     CDS             complement(22190..22699)
                     /inference="protein motif PFAM:PF05315.10"
                     /codon_start=1
                     /transl_table=11
                     /product="endonuclease VII"
                     /translation="MSEKKIFIDGKSNKYQIKKLTQEKKVEKKKDADKIDSIYYDEKE
                     QCNILNGIYSDILSTLQKDVKKKISSYKQQDRQKNKLDHDKFISYIEVIELLRSTSCL
                     CYYCKNQMLLFYENKNDKKQWTLDRINNDIGHNKDNVVATCLECNIQKRRRDHDKFTF
                     TKNLVINKI"
     CDS             22730..23467
                     /inference="protein motif PFAM:PF01755.16"
                     /codon_start=1
                     /transl_table=11
                     /product="2OG Fe(II) oxygenase"
                     /translation="MYEIIALIAIVIGVILLCNYKYLDNNKNVFMVILFIVALLCGRS
                     EVEGFFQNKKLCNRLYKESKNKPVCVIRNFITKSICKSIITEAEDYAAINEWTTDRHE
                     NYPTTDNEITYEWNTYNPISNYIHSKVFTELKRMYNVNPNELGINELFVAKYENKHNK
                     QSSLGSHVDGSEFSFVIALNDNFEGGGTHFIESNKTYKLNAGDCLVFSGQNRHKGVKV
                     KSGTRYILTGFLNYKSHNYCKELLDIE"
     CDS             23522..23926
                     /note="no search hits"
                     /codon_start=1
                     /transl_table=11
                     /product="hypothetical protein"
                     /translation="MNTESLFTNIDDLENKLDAERISNNKSSWSKLDKSTKLQKIKIF
                     CNSYSVSSSSEKELLYDVLKTALEHNKLQKIKDVDYDVDKQEIKDIPVLVKNSDKFYI
                     KNEKRISTSKSLPVKNKTQNTKKKKHKIDNKD"
     CDS             23965..25323
                     /inference="protein motif PDB:3SM4_A"
                     /codon_start=1
                     /transl_table=11
                     /product="Exonuclease"
                     /translation="MLSNTIIVNTIESSQNENIKDEELDQVRNIDSILMKEKYDWFNY
                     TYDIIIDYINMNMLDICNEKFDDNLYHNIYELLSVTLIGIYNIDESYTRYLYSINYFI
                     EESLRIVYSNFVPRRSYKKSFIRKTNSDIDSIKSKIEYLQNIIQPDQRTDEWYEFRHR
                     IITASNLWKIFDSESVLNNIIYEKCNSYTKHDKTSYISVDTTLHWGQKYEPLSTLIYE
                     TKNKTKIGEFGCIQHIKYDFIGASPDGINIDVQNCLYGRMLEIKNIVNREITKIPKKA
                     YWIQMQIQMEVCDLNECDFLETRFIEYDNYEEFCNDGNDNNLYMTSDGKLKGIILMFY
                     RNHVPIYEYYLNEFHGNYEEWETKQFEKHKDIVFMRTIYWKLDEYSCILVLRNKPWFK
                     EAVKKIKSTWDIIIFEKKNGFEHRAPKKRIRKNSFSIDDDKKCFIKISDKTKESLNDD
                     SK"
     CDS             complement(25327..25803)
                     /inference="protein motif PDB:1GH6_A"
                     /codon_start=1
                     /transl_table=11
                     /product="Large T antigen"
                     /translation="MNKYYNILGLSYGASDDDIKKAYRRMALKWHPDKNKSPDAEQKF
                     KEISEAYEILTKKQQQPNIPSNFQFRNPHDIFANLFGRPGGIHTFRSTPVNINIIRNN
                     GNNFMPAGISTKQVRTTTDGDNKIETITETINGTNTKKIQIITNMKTGKKTIIKLD"
     CDS             25881..28370
                     /inference="protein motif CDD:KOG1112"
                     /codon_start=1
                     /transl_table=11
                     /product="KOG1112, Ribonucleotide reductase, alpha subunit
                     [Nucleotide transport and metabolism]"
                     /translation="MDNNEMKVKKRNGSSEDVSFDKILHRVKKIGSECNIHINYSLLV
                     MKIIDQLYDNIDTTKIDELTAEHCASQSTNHPDFATLASHITISNHHKNTTPSLLEST
                     KSLYNFYDIHGVHSPLIDKRYYDNVIKNIDKLEKMIDYKRDYLIDYFGFKTLEKAYLF
                     RINGKIIERPQHMWMRVSVAIHGTNMDKIKMTYDLMSTKHFTHATPTLFNAGTKRNQL
                     SSCFLMAMENDSIDGIYNTLKDCANISKYAGGIGLHIHNIRAKGSHIRGTNGTSNGIV
                     PMLRVFNNTARYVDQGGGKRNGSFAIYMEPWHADVFDFLEMKKNHGDEELKARDLFYA
                     LWIPDLFMERVKTDKEWSLMCSDECKGLSDVYGEEFERLYCEYEKNNKQKKTVKARDL
                     WLRILDSQMETGTPYLLYKDAANNKSNQKNLGTIKSSNLCTEIIEYSDDKETAVCNLA
                     SIALSSFVKNKKFDYEYLHKVSKIVTENLNKIIDTNYYPTEKTRISNLKHRPIGIGVQ
                     GLADVFALMDLPFHSDKAVEVNKLIFETIYHGALEMSNELAIERQKIMKNIKDIYPLD
                     KLENCTELLPYCEEVSKIINEDEWKLLIPNKYEFICENDNHLGSYSSFNGSPSSKGIL
                     QFDMWNVKPSNRYDWIKLKQSVKDYGIRNSLLLAPMPTASTSQILGNNECFEPFTSNI
                     YSRRTLAGEFMIVNKHLQRELIELNIWSEDIKNKIIENKGSISNIDIIPEHIKNKYKI
                     VWEIPMKRVLDMSIDRGAYICQSQSLNLWVENPTYQTLTSMHFYGWERGLKTGIYYLR
                     RKAKHQAQQFTIEPSKITQNENDGECEVCSS"
     CDS             28423..28713
                     /note="no search hits"
                     /codon_start=1
                     /transl_table=11
                     /product="hypothetical protein"
                     /translation="MKSVSELENIRKFIDKMSKNQHIEILKILKFHNVILNENNYGTF
                     VNMSELSVEIIDQIIQYIEYTDNQEINLKKIEHEKGSLKETYFSKECEVATI"
     CDS             28763..29470
                     /inference="protein motif PFAM:PF09124.9"
                     /codon_start=1
                     /transl_table=11
                     /product="endonuclease VII"
                     /translation="MNEIDKLIPYMLTCKNISKFTRYIDKPIKRPKPKPFKNKEPSNS
                     IFIPYQEDKLFWIYFFIVKGYVEYNMVGSNSYSTEMDNKILLVNELKQNKSIFKDYKL
                     KKIMDSVNELLSSSEISFKTFELICILKKISIIIIKDNMYHKILFDDSNEVYIIHIVN
                     SMYGCEKINMDDVKNYEMNRYHIENYDKPIKCAGSFKVDELRELAKTLNVEMDDKMKK
                     QDLYQLVASKVNSFFDK"
     CDS             29521..32829
                     /inference="protein motif PDB:2VDW_C"
                     /codon_start=1
                     /transl_table=11
                     /product="Capping Enzyme D1"
                     /translation="MSKSEKSKSMEYLVSEFIQYPISDSNIIKECEVKFGTKNTIKIS
                     KHNFENVLSKLKSHGFVMSNTVSNMLRISLDDSDKTIENVRIEINGEHVVQDYCKNEN
                     LLKIFEKHPQSINIMKKYDAKKNGLKYKSYDNDDFGFRMSFKLEETIRDDNMIIRNNL
                     LENYNNLSKYYRYIHRTEYVNDKYPFKCHMSIVKNSKSYSQTMKRSGVLNSNYSYEIE
                     IELNDDINIEKLSSINKDLKIVIKYILSGLQDSKYPISYKEIKIKQNEYIELFGIETT
                     DNNLSPQDFIGYSTKTLKLLNIQEQEFGNDVNIRKNYTVTEKADGMRKLLYIDSKGTI
                     YMIDTQLHVQYTGMHTEVKDIFNTILDGEHIKYNKHHKFINLYAAFDIYIFNKIDKRV
                     EPFIDTNKEGKKIGRLALLEKIIKSIKIIPGTNVPKNAFIVECKKFYSDEGSDIFNNC
                     GIILQKEKDDLFQYNIDGLIFTPSKKQIPVANKRITWDESFKWKPPMYNTIDFLVKVY
                     KERGNEKIYYLDDGTQYKILHLYCGFSGGYIDPLNELLNYNDKMYISEKDKQKKKREK
                     DKYKPVLFLPTSPYDEKGYICHLPLTCDSYGQNNLLTEEDSEAIHDNTIIEFAYDINE
                     QKQHFQWKPLRIRHDKTEQLRSGHTNFGNPFYVANDNWNSIHNPITHNMITTGNNIPN
                     DVDDDVYYNRKINSTSTRALRDFHNLVVKKVLIKTVSNKDDILMDFAVGKGGDLQKWI
                     NTELSFVYGVDISRDNIENKKDGACSRYLNLALRNNNIPDVLYVTGDSGKNIRSGDAL
                     ADDKYRVINDAVFGKGPRDKLKMGYNLFKNYGKGSEGFQITSCQFAVHYFFQNKYTLE
                     NFLTNVIECTKLNGYFIGTSYDGNILFNMLEKYKKGESKILRDDTGRIMWEITKQYDR
                     DVFNNDGSCIGYPIDVYQESINKTFTEYLVNYNYFNDLMNVYGFKLVSNDDIRTMGLP
                     SSSGLFSELFKIVKDNHNGKDKLGETLSMSDNEKEISFLNRYFIYKKIRNYNGDVNIM
                     TGQDEQIDNNMTKEEYILNKLPQDKKDNYMKLDENEQNNLLYLYSQMEEYKPPSYLKG
                     EIISKPLSPDEPPP"
     CDS             32905..33186
                     /note="no search hits"
                     /codon_start=1
                     /transl_table=11
                     /product="hypothetical protein"
                     /translation="MHYNLKEFLKSRNMYDDSYNGNKSYLNHMVNVDLYLMDKFEEKM
                     SRDKKFHKYVMNRIETESNIRVLEKLDDEQDKYDAIVKFMYKYLDIKKK"
     CDS             complement(33278..33670)
                     /note="no search hits"
                     /codon_start=1
                     /transl_table=11
                     /product="hypothetical protein"
                     /translation="MGASTSIINLSVYLSVGTKSEMLPELNRKIEELGLQVYKNDLDS
                     ISNTAYFIVCIDQDTIKNYNQIQEINKADDFQIPIIYIMMDSTYHHGTHSDISRAFPL
                     DRSVLCINKSCLQEASEKIEKLIKVNRC"
     CDS             33836..34834
                     /note="no search hits"
                     /codon_start=1
                     /transl_table=11
                     /product="hypothetical protein"
                     /translation="MTYYTLPKLFRNNNNNIINKINIKSKPVSEIVNNSLLEKLLNTL
                     INDSNKKKYEEIKALYSFTDLLNLKLSDEINHPKSYFAFIEISKITDIFNRPNLVSLH
                     MSDMYDYLDALYQLRKDKDEYIFLSEHFFSLDLPKYINYNCLNKNNFNNTIKRYINSV
                     DLVCINYDDMNTIIKYVFTSFIVQRRGGNLILKIKRLNNHISKEIIYLLMSIYENVTI
                     IKPKIVNSVNEYKYIVCANMYTNLTSYYEFLFYILNQINNNKSDQNIISILNVSIPQV
                     LINKIDECELIMSENTLQTHMKIFNSIQINNINIKSLEKKGENESKNWLKENNMIK"
     CDS             34865..35266
                     /note="no search hits"
                     /codon_start=1
                     /transl_table=11
                     /product="hypothetical protein"
                     /translation="MENSNTKQIFIKAKRGLGIIKLLQSGKDIQINNFDDKTITQMLL
                     DLIHLRHYAYMHNLIGIRNDDEEMKKEATSLLKIVTCKDGNEDPTTFEMAIGDLLNVK
                     SKGVEKNIEKIHKICCNLVSKEWIDAGLMKT"
     CDS             complement(35321..36124)
                     /inference="protein motif CDD:pfam00193"
                     /codon_start=1
                     /transl_table=11
                     /product="Extracellular link domain"
                     /translation="MELSVHSDIFNNISKFLHKPEIFTIFVAVIVSIIAKIYLGSNEN
                     KTFFQWILELIFWIIIGFIIITNALRYFFGIEIITSISDILTNNPLIEIDVNKSNKSE
                     NSEKKVTFSDKNEVFHISGNNYRYKDAEPICKAYGARVATYDEIEKAYNNGAEWCEYG
                     WSENQMAFFPTQKKTWEELQSSEKNKNACGRPGINGGYMANPNIRFGVNCYGVKPDIS
                     DREKCLMENTSYYENPEEKIVDSKAEYWESRLSDLLISPFNENKWSRIE"
     CDS             complement(36191..37249)
                     /inference="protein motif CDD:cd02674"
                     /codon_start=1
                     /transl_table=11
                     /product="A subfamily of peptidase C19"
                     /translation="MNYIHLNIICKISYMKINYKSSGLSGLYNLGNTCFMNSCLQILA
                     HTYELHNEINNLKTVKNDKLFIEFVNLINELWEKNDVVKPNNFHTEFQKKAIEKKNDN
                     FIGYNQNDASEFIIFLFEEFHNACKVEVNMKLKGTVVNNIDDIAVKCYNKFIEMYKND
                     YSLFIKLFYHMSVHTNVSLNDNSIISQVYQPNFILDLPIPNMKECSLYDCFELYYKNN
                     FLLNENALYDDKTKKKHNVVQKMSLWNSPTILIICLKRFSYTGRKNCNLVTFPLKDLK
                     LEKYIIGYNRNTTYDLYGICNHSGITSGGHYTSFVKNKQNNWYLFNDKIVSSIPQDKI
                     EEYLITNKAYCLFFRKKN"
     CDS             37235..38371
                     /inference="protein motif CDD:cd16461"
                     /codon_start=1
                     /transl_table=11
                     /product="RING finger, H2 subclass, found in rice E3
                     ubiquitin-protein ligase EL5 and similar proteins"
                     /translation="MNIIHKNIIYFIIYMSDFNMQEELINLYTRIMNDNTRLMYSMYN
                     DFVSRARENERMLSNLILYDINNTRRQSLNGNNETPNNIIPNRSEENRQNIPNTNTDT
                     DTDTNYQNMIRNMRRYYSNNNTNNYRNQLRNSIRNQVNHTNRTNDYRHGNIGRSTQNA
                     NNISFYDMPQTNNSINTILNTFDNLITTSLDDLLEPVVVRPTQQQIQVATQRLIFNDI
                     IRPVNTRCPISLTEFDSNSEIIMINYCRHLFCPNEILNWFRSSVRCPICRYDIREYSR
                     PMYSYRFGNNSNIESNLNDEQNTNRENIQNEENEENNHENTEYTEEDISDNEEDDNDS
                     IQISDESEILPGDEMNNLLNTSLTDALFNDMYNENSDNDNNNEI"
     CDS             complement(38368..38931)
                     /note="no search hits"
                     /codon_start=1
                     /transl_table=11
                     /product="hypothetical protein"
                     /translation="MNLCTLRVFWLTIIIIVFTISIVYIYNVRIEGMKVKYDCPSSLE
                     ETSEGIFKVSYPNNDKRSNYYYSLEEYVKMIDWQNKNDITCPILAVETNKTVLQPSSL
                     TPSNDEKIQLLLDANRDSNMYNKNGYPGFDPYNLYIGVQTPLDLMHNMEENNEYSRNP
                     MDSNWGGTKYTKQAVDNGFYKENTRSY"
     CDS             38975..39487
                     /note="no search hits"
                     /codon_start=1
                     /transl_table=11
                     /product="hypothetical protein"
                     /translation="MVVIYDLKHGSEEIDNFNSLLNKNSNKIAYVVHKPGCPACNAFI
                     PNWNIFQENMLMKKNIPNVIIARINVDVLNLVDLKDKNTIFGVPHVSLQNKNKIVKYN
                     GNRTPEDLEKWFFKSNMIGGNKRKTIKRKWSLKYKRSINCKKPKGFSQKQYCKRVNKQ
                     KRTIKKQRKR"
     CDS             complement(39521..40162)
                     /note="no search hits"
                     /codon_start=1
                     /transl_table=11
                     /product="hypothetical protein"
                     /translation="MGKEFEFKIINPDIELFKKELKKNNGAMIHPKTKMYRHVFDHPD
                     PSVDGFVRLRKEGDNKTTLTCKIFNKSKYPQEYELSINEPYEKGLEFLKNSGLQLKSF
                     QETAREKWNHPLAKEIVFDNWPGIPEFIEVDCESEENLKKLMDILNIKNKNVRYDGVD
                     TLYEELYKIPKKHFNRMPSLTFNNYKREIIGGKKRKKKTLKNKRNGRKTRKNV"
     CDS             complement(40185..40889)
                     /inference="protein motif CDD:cd21087"
                     /codon_start=1
                     /transl_table=11
                     /product="viral group II rhodopsins such as OLPVRII and
                     similar proteins, members of the seven-transmembrane GPCR
                     superfamily"
                     /translation="MDNLTLTHNNLKKTMSKKGNLVNTTFYITYAFLMTTATITFIEA
                     IRTKDIKIRNILNLETCISVVAAFFYGNFVEYMKEDDFDYGQINLNRYTDWAITTPIM
                     LLVLVLALLYNNKGGALNFFSFCLIILLNYGMLGFGYLGEIGYMERTKSNIVGFAFFI
                     ALYGYIYNNFLKNKFNKDNSILFWSFVILWSFYGVFYQTEDVMRNVGYNILDLLSKCF
                     VGIFFWAYFTGVFKLN"
     CDS             complement(40912..41346)
                     /inference="protein motif PFAM:PF08627.9"
                     /codon_start=1
                     /transl_table=11
                     /product="quaternary ammonium compound resistance protein
                     QacE"
                     /translation="MEEWIISITLATLLFVIGQIYIKKSFNKGDNFKITAIIFGLFLG
                     LSSLLYFCYLKMFSTFTFQSNNNNQILNAAVAGSVFFFGNLLWIYCISKNIQLGNIRT
                     FMAGFEMFLLFCVGVLLFNDTIKIIQLFGVLLVLSGIYCISL"
     CDS             complement(41446..42333)
                     /inference="protein motif CDD:cd14256"
                     /codon_start=1
                     /transl_table=11
                     /product="Type I dockerin repeat domain"
                     /translation="-
                     SEPEPESEPEPESEPEPESEPEIDIIFSFGPNVIWNVNPVWTQLSEEINEINNYKTYD
                     ITHRKDLRVLDDNLIPTQNDDDFYGLLLEDLYDFVYMHPIPLTQRKEKTYLIFQGETK
                     YTVLYGVNNNLVFNEGYGDWFSGFLSSHTENTLDANVFFILHDELIPEPEPESESEPE
                     PESEPEPESEPESEPEPESEPEPESEKSYSKRYGDVNNDGSFSGGDVVFLASWVAGIQ
                     QQVDEAEKDPYFYAKADVNNDGSVNGADVVYMASAIAGLPGFIVEDKDVYNEPGIDME
                     PGLV"
ORIGIN      
        1 caagcagcac cagtatggaa tccctttggc tcgacacaag tacaagcagc accagtacaa
       61 cggatgggag cctttgacag aaatccaaat caacctgcac cacgtttcta gtaatgataa
      121 aaattctccc taaatttatt ttcaaaaata ttatcaaatt ggttattttg ttaacgtaat
      181 tttcttagaa acttctgaaa gaataatatc atcttcacgt ggatatttta atatttcaga
      241 tactattttt gacgatgaat cagtattatt tgggataatt gacatacttt ccacagctat
      301 tttatccaat gctcttttta aatttggatt gtcttttgat tcttgacccc atttattctc
      361 atctttaaca taaattattt cctttttaat atcactacaa tgtactggtc gtttaacaat
      421 atctaaatta tttaatttat ctactaaaat attagataat gcttttgttt gtccttccga
      481 ttcaattttt tctacatctt ctatactcaa ttgaatagat tcaataaatt ctgtcatatt
      541 catagcatct ttacaatctt catttaaaaa tacttgaata ttgaaaattt tattatgtgt
      601 attattacta tttatatttg tattatttga tattggttcc attttctgac ataaatctat
      661 catcattttc ttcatctcca aattttcttt tttcatttca agtgtttctt ttttcatttc
      721 cagattttct tttaacaaat attcaaatgc cgattcagta gattctggtg atatatcctc
      781 ttcctcctta taaccacatt tttttttatg aacatataaa ctttgtctat gtttataaga
      841 cttaccacac tcacaaatat attcggcatt atttagcatt tttatgtcaa catttgtcaa
      901 cattttatgt tttcgtgtat tcaaatgtac agtgtagtta cttttcttac tacaactaaa
      961 gtcacatatt ttacaataat attctttagc attttttggc attttttctg taaacatttg
     1021 tcagtatata tatacttaca aaaaaaatgc ctaaattttt ttttcataaa acaattaaaa
     1081 agttatgata acaaactgaa aatttaaaaa tggaaataag agcattctcg tcacaaccac
     1141 tttttttttt ttttttatga aattttaatt ttaaaaatat gaaaaagttt tatttttttt
     1201 aagatttttc attcaagaat tttaaaaaaa aataaaaata aatattataa atcttgtaat
     1261 attatatttc ttcatcaatg ttttcattta caattgttat gttatgccat cccatgttat
     1321 gatattttcc atattttttg tccattacag ggtaaatatc tttcattttt ggtgctccac
     1381 gagttcttcc ataattcatt ttgaaccaat cttcaaattc gcgtgctaat tcaccctttt
     1441 taattttttc tcctggtgct ggaactattt tctcattaat gaaattcata atatgatcct
     1501 gattattacg gtattcatta gatttactat ctactacatc acatttgata ttaacaagac
     1561 cacctgtttt aaaagcaatt tctactaaca tcgacataaa aggttctacc caatttttca
     1621 acattttatc ttctaattcc atatcttttt caaattcata ttctttttct gagtctggat
     1681 tttcagtaaa gtgtgataca aaaggaacta ctttgattct tctccatgta ccatcatcag
     1741 tagcatcgat atcaaataat acattagtac aaactgctaa tttaaatgaa ggagtgaatg
     1801 ttacagtatc tttaaacaga cctctacctt gtatatcatc accaccggtt aatgccttca
     1861 taggtccttc attaatttta tcacctcttg taggttcatt aattactgct agacgtacac
     1921 ccatcaaatt cattatttct ggagatacgc caccaatttt tggtcttttt tcagtaatga
     1981 tactaatagg aactattcca taatattcgc ccaaaacata tttcattagt ttcataagca
     2041 atgatttacc attagaacca ccgccagtga atatatgaaa tgtctggttt ttattattac
     2101 caaccaaaca cgaagctaac atttgccaca tatattttaa tagttcgggt ataggaaata
     2161 atttctgcat aaaatcgttt atttcatctt taattttttt cggtatttta tcagatggga
     2221 tataatcaag tttagttgat ttggtaatat agtctgatga atcaccaggt ctaaatacat
     2281 tcttttcaaa atcaactaca ccattgttac aaccaagtaa ttttgaattt gtatctattt
     2341 tatcattaaa attaggatcg taaaataatt cttttgctgc tttcataatt ttttcttttt
     2401 ttgttgtatc gcgaagtctt gtacatatat ctgctagagc ttttaattta attttaacct
     2461 ccttccattg ttgttcatca ttttgaatat tcttcaatga cttacatgtt tcaatcattc
     2521 tgctatgata aagttggtat agattggttg atattattaa actaagatta acaccagaat
     2581 caattcgttt atatttatga tttttaaatt caaaccattg actattttta acttctgcgc
     2641 atacaaattt atctttacag aaatgatata acacttttgc aagatcaaaa tctgtagttt
     2701 gttcacaact ttgttgtatg aaataattta gtgtatcttg tttgatttga agaaatttat
     2761 tatcatctgg acctgttgaa tttttattcc aatattcacg agcccaatat actattgatc
     2821 cagctgtata tcctctttgt ttggacaagt gaggagtaaa accattccaa tatttttcag
     2881 aataatataa gggaatatca ttgtaatcaa atttactgga tctactactg aataacatcc
     2941 atgtatagaa catataatca ttattagaag tattgaacaa tgcccaacca acacgtaacc
     3001 atttatcaaa atcatcagaa taatcatcag gaagaatcat tgagatatca tgtatttctt
     3061 taagtttaca tttaatatga ccatatctaa tatctgattc ttcaccaaat gaatcatacc
     3121 acatttttaa aaccttttgt aaatcttctt catttttaat attttcggga tttactgtat
     3181 caaacctaaa atcaatattt cttacacgta actgtgtata agaagattct ctcttaggag
     3241 tactattttt atgtttgatt tcattataag atctttcaaa ttcatctgtc atcgagaata
     3301 atgggattgc tttattacga acagatagag cttttaaatt ttctttgaaa tcaaatgtat
     3361 ttccttctaa gtaatcactg ataaaatcgt tatcttcaat tacccattca actgtataat
     3421 aaaatgacag tatataaggt tcttttccag gttttctaca accataaact tgccaatttg
     3481 ttacaccagt tgatatagag ttatcaaata catctgatgg tttatttatt aaaggtaatt
     3541 tagctaacaa tgctataaac tcgttatctt gtaatacttt atctctaagt aaattgtttt
     3601 gaatagtatc agctttcata cctattataa tatgaatacc atcctttgta catttttttc
     3661 ttggacaatc gtagggttgt tctctttcaa atacatatat attgaatttt tcaggatttg
     3721 atccaaaatc aaacattgtt tttaacgcat ttagtaagga acaaattatt gcgagaattt
     3781 cattattggt atgagatcta ggagttccag tttcatagtt gaaatcaaaa tcaatagcaa
     3841 tacatctatt aacaccacca tcttctttta actgagattc agtcaaatat tcctgtcctt
     3901 ttttatgaat aacatcatta tataataatt tataaaaggt ttccatttca gaatctggta
     3961 ttgaatatga accaggtaca atatttcgtt cgatatctcc catacgcgta tgtgtaatag
     4021 gtaaatcctg tttattacgc tttttagagt ctatcttata ttttttcaag aatgtctgaa
     4081 atttcatagt atgatataat atatacaaaa taaatttgta aatcaatttt attaaaaata
     4141 atattgtaaa tgatataagc ataaattaat tatattaata tggaaataac accattagcg
     4201 tttaaaagat taatgaaaga tgttaaagat atattaaaag aaccgttgga agataatggt
     4261 atatattata aacacgatga atcaaatatt ttaaaaggat atatattaat tataggacca
     4321 agtgatacac cttatgaata tggtaactat ttatttgatg ttgaatatcc atataattat
     4381 cctatgaatc ctcctaaaat tacatttatg tccaattcgg ataatattcg tatgaatcca
     4441 aacttatata gaaatggtaa ggtatgtatt tcaatattaa acacatggtc tggagatcaa
     4501 tggtcttcat gtcaaacgat caaaacagta ttattaacct tacttactat atttaatgat
     4561 aaaccattat taaatgaacc tggtatactt gagtcgagta gtgattttaa accatataac
     4621 agtataatta cgtacaagaa ttttgatata acaatgaatg gaattattac gaagaatgtg
     4681 gcaaaaacac tatataatat ttttaaagat gatattaata ataatttctt gaaaaattac
     4741 gaaagtataa taaaatctat agatagacat ataaataagt ataagaagag tataattgag
     4801 tcaacaaatt tgtataatat gaaaaatata ctcattgatt atgaaagttt aaagcttaaa
     4861 ataattgata tttatataaa attgaaataa aaatataaaa tactactata taatactaca
     4921 gaatgaggtt ttgtaataaa tgtgataaca tgtattatct caaaattcaa agtgatgata
     4981 atacagattt agtatattat tgtagaaatt gtggtgatga aaatattatt gatggagaag
     5041 ctacaactat tatgaaaacc gttataaaag gtaataatga tagatatgta aatgttgtaa
     5101 ataaatatac aaaatatgat aatactattc cacgagtaaa agaaattaaa tgtgcgaata
     5161 cttcttgtga atcttacaat aaagaagaaa taacagatat acttttaatt cgtcatgatg
     5221 agacaaatat gaaatatgtt tatttatgtg gtgtatgtga ttatgtatgg aagagtaata
     5281 ttaaataaaa ttgaaatata ttaaataata tatataataa tatatatatt attatggaag
     5341 aacctaatct taatttcaat gatgactcag ataatgaatc tattattata gaagaaaatg
     5401 ttaatgatga aaatgatgct acagaaaacg aagaaaatga agaagaaaat gaagaagaaa
     5461 atgaacaaga aaatgatgaa gaaaacgatg aagaaaagga tggaaaagat aaggattcaa
     5521 tagaagatat aaatgacatt gaaaatgatg atgatgatga tgatgatgat gtcaatacag
     5581 aatttaatta taatgatgat caagaaagtg atgatgattc tgataatatt tcagaaaact
     5641 cagaaagtga tgatgaaatg tatttattcg atgaagatat agaagaaaat atgatagaaa
     5701 ggtcacataa tttacttaaa attaacaata tgacagaagt aaaggtattg tctaaagttg
     5761 ttagagatga caataataat gtaattgatg atcatcatag aacattacct attttaacaa
     5821 aatatgaacg tgctaaaata ttaggaatac gtgctaatca aattaacagt ggatgtaaag
     5881 catttataga aactacagaa aatgatattg atggctatct aatagcagaa aaagaattat
     5941 tacaaaaaaa aataccattt attatcaaac gacctttacc ttctggattt aacgaatatt
     6001 ggaatgttaa tgacttagaa ttagttaatt agattataaa aaatatttaa taattatatt
     6061 tttttaacat ttccatctat taccacaact taaacatgat acgaatgttg tcataggttc
     6121 atcagctgat ctagtctgca tttgataata actacattta ttacttttac attttctaca
     6181 tgtaaaagta tcagtagccg catctaaatt ggtttcatat tttgatttat cgcgtttaat
     6241 ttttgcttca ataagatttt gccacctttc tggttttaat tcctgatgag tcatgaaaga
     6301 tagtgtatgt ggtgtgatag aattgttttt aattttttct aatatagtgt tagtcttaat
     6361 gttatgtatg atagttttaa gatgatctat atagatacaa acaaactgcg gattttgcca
     6421 ctttttaata attcttttat tgttacattc tctaatacta aaattgaata ttgctttttc
     6481 caagtttaaa gcatacttgg aattactgat tattttatct agttcatgac aaacattatt
     6541 tctgaattta ataggatcat taattgttat catattatta tctacaataa tatgataaat
     6601 aattttaaat caatttttac ttcaatgttt taaatcagag tatctgacaa ttcttttatc
     6661 atgtgtcatt tcaataggaa tccatctttt tattttagaa tgaaagatac atttaaaatt
     6721 ataatatctg tctagataaa catatttatc attatcaata ttttcaaatt cttcttcatc
     6781 atcgctttcc tctaataagt ctaaattact attttctttt ataattctaa attggtcatt
     6841 taacataaca ctagttttat aatcaggaat atatgttttt tgataaaact gaataccatt
     6901 tgacccataa caatagagat tataaacatt atattttaca tcagccatta ctctaaaaat
     6961 catagtttta ttagatgatc ttatagtatt tcttggaact aaaaactggt atgtattatg
     7021 tatatttcta gacaatattc cataaatatc atatgtttga tcgtttatag ttgttattaa
     7081 ttcttcctta tttttactca tcatacataa tgttacaatt acttcgttat ttgtatatgc
     7141 aatttgtttt attttgttgt ctataaacaa tatattcatt aaatttaata tatatttata
     7201 cggtttgtta catatatttt ttccttcata ataaaatata ttttcacata caaaaaattg
     7261 tgctccgttt ttatttacaa cagttccata caaaacggtt ccataactga gtgatttctc
     7321 aaaaaaggta catatttttt taaaatgaat tatctttcga gtttttatat tatattcgat
     7381 taaataacaa atgtcttcac ctgcgttatg tgtataccac atacaatatt tttttccgta
     7441 aggaatagct aagtataaat taggaacttt cttatgattt atatgatcat acgaaagttc
     7501 aatatcagga aaatttttat ttataaattc aagatccata atatgcttat tataatgtat
     7561 ttaagtagtt tggttattgt ttatatctat attaccgtca ttactagttg tatcattatc
     7621 atctataatt tcatcataag atatattttt ttcataaaca taacattttt gaatggaatc
     7681 gctaatttta ttatatatat aatgaaataa atataacgtg aaaatagata aaattaggaa
     7741 tataatataa ttcataaata taatcaataa tatatattta atttaaaaac gaactatata
     7801 ttattgtttc aataattcat agaaaaattg tattgtttcc aatgtaaatg gattattgat
     7861 atcaggtata ctatattttc catgtttatt tacaagcata aaataaatgt tagatatttt
     7921 attttcttca atattttttt ctataacaag tgtaactggt gatttatcag attgtttata
     7981 ctcatatttt attatttttt gaataaaatg atctgtaggt agtcttgaga taaagttttt
     8041 tgatttgtat acaaatgttt catcaataaa taaatcatga tcattaatat acgattttat
     8101 cactttcaca tctccatcaa ttatatctaa tttcttgaaa ccgttattat tttttgatac
     8161 atagacccct tcatctgaat atatttcggt cacattatct tttgtgatta aatatttttc
     8221 tatactatct gtaaataaat tatttaatat tatgtttgac aaatatagct tcataaatat
     8281 atattataga aagtatttaa acttatttat tatattacat taatgacagc agtgattata
     8341 gataaattag gtaataaaaa agaggtaaat attaaagagg attcattaga atatttatca
     8401 aaaaaatgta gctttaaaaa cgaaaaaaat ttccaagagc gtacattatg gaatgtgaaa
     8461 gtaaaagata atagatatac aataaaatta tttgcgaagg atgacggtcg tgctaataat
     8521 gaaaataaat acgattttcc accacctgta gatacaaaat tatattttgg ttcatgtata
     8581 ttagtaaatt atgatgctgg tacaatatcg tcattaagtg tagatgaatg ggaaaaagta
     8641 tacgaaaaac tatttggtgg atttgaaaat ttggatgata aagcagaaga agacgaatta
     8701 gaagaagatg aattagatga tattgatgat gaatttaaaa caaaagaagg atatttaaaa
     8761 gatggttttg ttgttgatga taatagcgaa tcattgggtg atgaatttga ctctgaatta
     8821 agtgaagaac tatatgtata tagtgacgaa gaaaattaat aactattaaa attgataaag
     8881 taaaaaatta atatacttaa acaattacta ttatgtctaa gtatatgact gaggaagata
     8941 ttaatcaaga acaagaacat gtctgtatac cagattatct atatatttgt ttacatcagg
     9001 atagtaaaat accaaataga gaacaaataa acgattgttt taaaaaaata ttaacagtta
     9061 gtgatattga atatgatatg aataaaaatg gtattatata tggtatttat gtatatttca
     9121 aatatgttaa ttttaaaaaa ttcggtgata tgcttaacaa aataaaatat ggaggaggtt
     9181 tattcttcct tatcaatttc aaaaattcaa ttgaaaataa ggaacatatt tattatgtaa
     9241 gaacggagag ggtaaatata agagaattaa atactagttt ccaatctgat tatttaaact
     9301 ggaaagagtg tgatataaca accatgattg attttattag taaattgggt aatttaaatt
     9361 aaaaatataa agttttatac tattttatat ttttacaatg attttaatca gttttttttt
     9421 caatattttt atgtttcatc atttcctcaa ctatattatg tgaaggattt gctttaggat
     9481 caagtacaac atcttcatca ggaatagcat cataatccac ctttgctaga tttactaact
     9541 caccatcttt attaataatt tgagataagg tatttcctga ttctttggct aacttttgat
     9601 tttcaagtat ggctttctct ttagtttctt taatacgatt atcaaattct tctttagctt
     9661 cggtttcatt tttttgtttt gcgtgcatca aatcgtttaa ttcagattct aaatattcaa
     9721 ttttacctgt tttataagca tcaggatcaa atggcatcca catacctact tgacctacgt
     9781 atacatcatg tgaaggatcg ttttcacgca acatttttgc tctcatttct gcttcttctt
     9841 gagtattata tgatcctctt actttaatac ctcttacact agtttgaaat ttatgttcaa
     9901 tattaaattt attttgtaat ctttcttcat tgttttccat gaaattttta taatcaccaa
     9961 gtatattttg tgatgttaat ttttcttgtt ctttttcaat aaattctttt aaatcatttt
    10021 gaatttcttg agaatttaga ttatatttaa aactaacaaa actaataaag ttgttatata
    10081 attcaataga tttagtataa tcccatgttt ttaaaaatgc ttcaaaaaaa aacatatttt
    10141 tgctctttaa tatatgttct ggtgaaataa atgataagca gcaaaatttc tgaccactga
    10201 taaccttatc ctcgtccaat acatcaacgt attttttttc ttctacaggt ttagagaaac
    10261 tcatttataa gttgtattat gtaaaatttt taagttaaaa ttaataaaat aaataatatt
    10321 attttttctc ctattaaaat ataatgactg accttataga tttaggtgaa attatgcgtc
    10381 gcgcaattaa atatttagtt gagggtttaa tggtaggttt agctgctagt ttaatcccta
    10441 agaaagcttt gaattttgat gaagttgcat tgattgcttt aacagcagct gctaccttca
    10501 gtatcttgga tgcctttgtc ccatctgttg ctgtttcagc aagatcaggt gctggattcg
    10561 gtattggtgc taacttggta ggatttcctc gattatttta aattataaac acatctagta
    10621 gaatgatatg ataaaaaata tatattttca tattatttaa tttatttcat atattatata
    10681 tgtcatacaa tttttatgaa attcaaaaaa aaatgaaaga aattagtaca aaaatacaaa
    10741 tgtgtaatga aatttttaaa atttcatcaa atacgattga tgaaattaaa acaaaattta
    10801 attgttgtaa aggtttagca gaagaatata ataagcatct aaaaacatta aatacggttg
    10861 taaattcata taatgatgta ttaactcgtg taagacaagg taaatggtta tctcaaaatg
    10921 ttgaaattag taggagtata tcaaaattaa ttggacaaag taaaggtttg ttagaaacat
    10981 tatttaaatt cgataaaaag gtaacagatg aactattagt aataatatct tcaaaaggga
    11041 aagatagaga gactatgata aatttattaa atttaccacc tccacctaat aatatattaa
    11101 aaggcggaag gtcaaagacg cgaaaaaata aaaaaaaaac taagaattaa atagttggaa
    11161 tgtaatccca accaagttca gcacaaattt ttttccatat ttcatcctgt tctattcttt
    11221 tttccctgtc ttttaacata ggaaagtatg gtaaaaactg tttttgatct aataattcgc
    11281 ataacttata tatggtatag taatagttta aaaaattaac tctatcatcg ggacaatatt
    11341 ttgcgtaagg ttcttgtatt tctgtaaata aattacataa agtttcttcc aattcaggag
    11401 tcatattagg aggtttaatt cctatcatat ctttaataaa tggtatgtgt tcataatatt
    11461 tattatagcc caatttcttc aatatttcct ttgttttggt attcgttaaa ttttttatat
    11521 ctattctctc ttttttaatt tgacttttaa gatcggttat tacattttct ggaatttgtg
    11581 tactttcttt agcttgaaat tgagccaaaa tttctctaaa atgatttatt cttttatacg
    11641 cataaaaaca tatttctttt ggtggttctt taaaagaagg tttatcattg tcaataagta
    11701 aaatttcaca attatgacat tcattacata ttaataatcc atctacttca gaaaatatta
    11761 attctccttt attacaaaca ctacaattta catctttatt tttttcaaac gttatgtact
    11821 tatcatcaac atttgctaaa tacttattaa catttgttgt gacaacattg ttacttttta
    11881 cagatgttgt attaactttg aaaaatgctt ttaatttatt actttttgtg ttattgtcaa
    11941 ttgaaatatt tttcttgtct tcaaaatatt caaaaactat attagaatta tttagtaaat
    12001 aatttttttc ttctctttct agaaccttta tttcattttt atactgttta attttatcaa
    12061 ttatatccat cttattttca atgttttttt gttttttctt ttctattttc aaactattta
    12121 tcttttcttt aagatctgga ataacattaa tcttattatt ataaaatcta tcaagatgat
    12181 tttgatgttt atcatctaat gtaaccggtg taacgttaaa ttttaatttt ttgtcacatt
    12241 ttggtttaaa tgatggcata tatttataaa tgaaatttat ttttaaataa ataaagtaat
    12301 tttatctaat tcttttattt tagatattta tggataaaaa acaaatacta gaacaacata
    12361 aaaaagattt tatatataac gctttagagg atgggtggaa tattgttaaa aaaaatgaat
    12421 gttatatatt taaaaagaaa catgaacaga aaaaagaagt atacttagat tcttatttaa
    12481 caaaatttat agaaaagaat tccctaggaa aatgattaca aaaataataa ttatggtgta
    12541 aaatattttt tttccttttt ttttttatat ttaatttaat ttaatttaaa ttaaaattaa
    12601 aaaaattttt atctttagca atattataaa atgggtggtg gtttaatgca actcgtagct
    12661 tatggcgcac aagacgttta tttaacaggt aatcctcaaa ttaccttctg gaaagtaact
    12721 taccgtagat acactaactt ttccatggaa tcaatcgaac aaactttcaa cggccaagcc
    12781 gatttcggtc gccgtgtaac ctgtaccgtt agccgtaacg gtgatcttgc cagcaagact
    12841 taccttcaag taactcttcc tgaaattacc ggtggatcag gcaaatatgc ccgctggtta
    12901 gatttcccag gtcatcaact tatctctcaa gttgaagttg aaattggtgg tcaacgcatt
    12961 gaccgtcaat atggtgactg gatgcacatc tggactcaat taactttacc tgaagcctta
    13021 aaatctggtt tctacaaaat ggttggtaac actactcaac ttacttacgt aactgataac
    13081 tcatacgctg atattggtac tccttgtgat gaagccgcta tcggtaatgt atgtgctcct
    13141 cgtaaatctc ttcctgaaac tactctttac gttcctcttc aattctggtt ttgccgcaac
    13201 cctggtcttg cccttccttt gattgctctt caataccacg aagttaaaat caaccttgac
    13261 cttcgtcctc ttgatgaatg tttatgggct gtttcaagtt tgaccgcagg atcaactggt
    13321 agcgtcaaat tagattctgc ttaccaaaac tctttagttg ctgcttctct ttacgttgat
    13381 tacgtattct tagatactga tgaacgtcgc agaatggcac aaaaccctca tgaatactta
    13441 attgaacaac ttcaattcac tggtgatgaa tctgtcggtt cttcttccaa caaaatcaaa
    13501 ttgaacttca accatccttg taaagaactt gtatgggttg ttcaacctga tgccaatgtt
    13561 gactactgtg cttcattcct tgactctgaa cacttgttcc aagttcttgg tgctcaacct
    13621 ttcaactaca ctgatgccgt tgatgctctt cctaactctt tcaaagtatt cggtcattct
    13681 gatactcttg ataccgtaat tatggatgct gataccaaca ctgatggtgt acaaggtgtt
    13741 ttccaaatgg ctaatgctgg tggtgatagt aacggagcaa atgtttctga tgccggaact
    13801 ttcgttcttt ctgaaactgc tcttgacatg cactgctggg gttccaaccc agttgttgtt
    13861 gccaaacttc aacttaacgg ccaagatcgt ttctccgaac gtgaaggttc atacttcgac
    13921 actgttcaac ctttccaaca tcactctcgc agccctgaca gtggtatcaa tgtttactca
    13981 ttcgctcttc gccctgaaga acaccaacca tctggaagct gcaacttctc acgtattgac
    14041 aatgctactc ttcaacttgt tctttccaac aacactgtta agggtaccaa cactgccaaa
    14101 gtacgtgtct atgccactaa ctacaacgta ttacgtgtaa tgagcggtat gggtggtttg
    14161 gcttactcta attaaattga ttagcaattt aatatttagt atattaatta taatgtttaa
    14221 aattattgta taatattatt agaacaaatc caataatcat tatagaataa attaaataga
    14281 atattttatt taatttattt tctgaccaaa atacatggaa catatttata aaaaaatatt
    14341 aaaatatgat aatacatggt gtaaatttat gggatttcaa aatccttatt tagataatat
    14401 ttcccaaaaa tttacgcgga agttacctat gtttgataga ccagcatata atttatatcc
    14461 aaaatggaat tttgtttatg ataaattatg ggtaacagaa tctcaaaatt taaatggtgg
    14521 aactattgag aatataagaa aaacaaatca tataaattat cctattttta taaaaccaag
    14581 atggggacac gaaagcgcaa gtagtaaaaa ctgttttaaa ataaattcat atgaagaatt
    14641 acaaaaatac aaacatttag atgatatgat gtggtctgaa tatatcgatg gtgttgaaaa
    14701 tatgacagat tttattttaa taaatggtga tatagtatat gaattaacat atctatactc
    14761 aaaagaacaa aatggttata cagaggtgta caaatatatt tcaccaaata atgaatgtcc
    14821 aaaacatatt cgaagatggg taaaacaata tttaaatggg tacacaggtg ctgttaatgt
    14881 acaatataga gataattata ttattgaagt aggtttacgt ctagccagag gcggcgcata
    14941 tttacaagct acgcaaaatc caaatattat taaattaata aatgacgcat atgattcaaa
    15001 ctcgtataat cctgtaaata gaaaggatct gaattttaaa ccatattatt catttaaatg
    15061 ttttacacga tttccaataa tatatttgta tcctcaatat tttatagata tatatatgaa
    15121 attaattgga tccaagaatt tttacgaata ttatttcgaa ccgaatggaa atgatgggtg
    15181 cgtatttatt caatttcttc atgaaaataa aaacaaggga atattagcat caaatgttct
    15241 tacattttta tttatattga ttcaattatt ttttataata ttctttattt ctatattata
    15301 tgttctattt aaatacaaat tcaatacaaa aatagcatct atgataatgt tatttgtgat
    15361 tttatattta tctcagtata taaatcctat aaatgttcat tataatttgt caaaagctaa
    15421 aaggcaaaaa aaatggttct tctaaaaaat tgacgactta aaagaaatat atatacatat
    15481 ataaaattat atgcgtatat atatataatt tgcaactatg tcgaaaataa tagattcaac
    15541 tgttgaaaat gattacggtc aatttgtcat tctttataac gatgacactg aaactgaata
    15601 taataattta ccttatgtta aatattccaa tggaaaatac aatgtatctc aaacgaaact
    15661 agattgtgat tcattacagt attgtgacat tacatctaaa tatactacta atgtaaatat
    15721 atttagagat ggaatattat gtttgtttag ctgtatggta atatctacaa tttatacagt
    15781 caattgtgta tattcatttt atcggagcgc ataattcatt tcacttatat acgactttat
    15841 ttctggtgac ttgttaagac atctcgaatt tccaaaaaag aatcttatat actcaaattt
    15901 cttaccatat tctctctttt tgtttcctag atatattaaa aatccactga tagttaatat
    15961 aataactgta tagcttagta tacgtttaac attatctaaa atctctataa atttactatc
    16021 atgaatataa aatgtggtat cttcttcggt actacttttt ttatcagatt tttcattgtt
    16081 acgtttattt attttatttt taactatttg tatgtataaa gtgaaaatat aaataataga
    16141 aaataatacc ataatcgcaa tccaaaatac ataatacgtt tttgaaaaaa ctaaaaaaaa
    16201 tatgtataat agtgtagaat ttataaggat atactcatta aatatacctg gtatagttat
    16261 tacgacaaaa aataagagcg tcataaatcc caaaagatgt ttgataaaca tattatgtct
    16321 tactatagat tgtactctac atggtaataa ttcacctaaa taatttcctg aagcaataag
    16381 gactagaata aaaatagcaa ttgaatgatt taaaaataaa tttaaattta tatctttgta
    16441 taattccata taaatatata taatataata aaaatattta atattttcaa attttatatt
    16501 tctattagaa tagaggtgat ttcataatta gtttatgtac aaaagaatga attcatattt
    16561 tttacttcta ttttattatt ttctttgaat aatagttttt taataatatc attatttctt
    16621 attctaatag aatatgtttg ttgtaattta ttacgaccta ctcttcccat agcttgtatt
    16681 aacttttctt gtgtcatatg aagatccttt cctataaagg aatgacagaa ctgataatta
    16741 gtaccatata tataatcacc attggcaatt attaggtata atttttgatt atcggcaaat
    16801 tcttttacta tttcagtgta ttcaataggt ttatcttttg aaaataatcc tattcccatt
    16861 aacaataata ttttccaaat atcttctata ctttccaatt ccataatacg ttgaacatca
    16921 ttatttgata tactggacgt aaaagaagtt agttcatttt tatcaatcca tctatttata
    16981 tgttgtattt tattaggaat atatacagca tccatattaa tttgtctata taatgtattt
    17041 aattcgttaa ttttatttcg aagttttgct aattgaggat ctttatctgg tttttcacga
    17101 gctatttttc tctcatttcc ttcttcaacg tctttttgaa taatatcttc taaatttttg
    17161 ttgagtttaa taatttcttt gtttatagta ttattaaatt ttatatcact gtatatctta
    17221 ttaataattt cttgtggtaa tttcgattgt tgtatacaat attttgctat tttttcaacg
    17281 tcttctgcta taaatattgt aggaccatct gtcaaagtat acgcatcaca tgttgtgata
    17341 ttcataccgt tactaattga ttcaaacttc ttatttttct ttataatagt atagtctaga
    17401 tttttatgat ttataaattt attatataca taatcccatt gttctgatgt aagtctattt
    17461 aaaatagtaa agtaatattc ttttatactt tccatatcaa tatcttgaat attatcaaaa
    17521 taattatata cattataatc ttcgccaatt attttcatat cttcttcatg taatattgct
    17581 ataaactggc ttatatgatg tagatcaaaa tatctataaa tagatttgtt ttcattacaa
    17641 tgtaataaag attgtttaag atcctcataa tttgaaatat ttaaatgagg taatactata
    17701 tttccattac tatctatcag ttgtattgtt tttttacatt cactactatt gatactatat
    17761 atttttgagt tttcaaatct tgttttaaaa tcactaatag ttttatcaat ttcagtagct
    17821 tttggtaatg ttgcagaaga caatactata tttggaatag tattttcttt ccaattattt
    17881 gctatgtatt catgacattc atgtgattca taatccattg ttatagtagg ttcatcccaa
    17941 aataatataa tattattatc actttggttt aactcgtcat tgaatgaaga catatatctc
    18001 atagcacata aatatgattt gatatcacaa atcataattt caacattgac accatctgaa
    18061 ttatctacct tataaatacc acctgtttta taattctttg tatatgtttt tgctgcgaaa
    18121 taatgtagac gaatatcatc agctgtttca catccaaatg cgaatgctat ttttttacca
    18181 actgatatag cagattttgc taatgctaca ccaacatgtc tagcagcaca aacaaatatg
    18241 attctatatt tttctgataa agcaattggt gttaatgttt ttccagttgc tgttggcgcc
    18301 atatacaata ctagttttga tctattataa ttgttttcgt ttgaaaatat tgaaaatatt
    18361 tctttctgat gtgtatacaa tttatttggt tgatatttta ataaatattc attacattct
    18421 acatattctt tggcatttgc tataatagca agtatattaa tgtcttctac atatttattt
    18481 aatatgtatt tcataaattc aataaaaggt gtatttacac tttcaatatc ataataaact
    18541 aatttacata atgtataata atgtacacac catttcattt gtttttttga tttatatttt
    18601 aacattttaa ttaaaatatc caacagttta aattcaaata catcttcaga attattttta
    18661 ataaattctt tgttattgtt ttctattctc atgatattaa tcttattaat ttttttttta
    18721 tttacagaga attcttttgc gtattttaaa tcatattttt catttaattg tacaattttt
    18781 ttatgtaaat aagaattgta aatataaatc tcgagcattt catcattttc aatctttaaa
    18841 tgattgcgaa tagtttttgt tggattatat gaaagatttg gactatgaaa tccattaaca
    18901 atcatattaa ttatattctt ttcattctgt gaaactggta tttcaacaga attccattca
    18961 gatttattca gttttctttg tgacaaattc atgtttaatt atatgattta tatttattat
    19021 tataatgaat caattttatt attattgttt ggtttatatt tcaataaatt tagttctttt
    19081 ttatttgttt tgaaatttac atttgtatat atatcctgaa gtaataacca ttcaaacatt
    19141 cctcctggat aaataaaaac atttataaag cctaattcct ttaactgttt atattttagt
    19201 ataatatttt catcacaatc attatatcca tatattatta ttggtttcgt taaatcacta
    19261 ttatataatt cgttaataat ttcttcttca cggttaatag atatggtacc ttgaatagta
    19321 catgattcat ctttcattac agtaataata gtatgatttt tacttataca ttgtttcatg
    19381 tcatgaaaag aaattttatt caatgattgt acatttccca tataaattat aacacatata
    19441 atttatatga tttttttcct tatatcttaa gaaaatttaa tagtaatttc aacgtcttcg
    19501 cgtttgattg attttgaagc taataatgac aactcttctc ttttctttcg tgttttttta
    19561 tcagatacag ttttctcttt tttttttgaa gtactatttc gtgtattcat atcattttct
    19621 atattttgat aattactttc aatatagtct ataattttat tatcaatagc ccatttaaaa
    19681 aaatttaatt gccctaatgt tgtttgaatt gcattcccat ttttatatgg tatatgtatt
    19741 ctatcccacc tacaaaaagg atcaaatctt ttttttgaat atgcttttaa tttcaactta
    19801 taatcattat atactttgaa tctatcaaga ctgccatcat tatttatagg ataaacagta
    19861 taattttttt tagcataatt agtagcaaac cagtcaacta ttcttagtga aatttttgat
    19921 tcaccattta taatattaag cattttatcc aaattatctg tatctttata aaattctaat
    19981 aaattattca atagtaaagt attttgtgtt gaatacgaca ttttaaatat atttatcatc
    20041 aatatttaag ttttatttac aaataaataa tataaaagta acttctaaaa aatatttaaa
    20101 tgaacttgtt gtcaaatatg ttttttatga atcaaatgct tccacaattt aaaatgttta
    20161 atataaatca tattgaagtt tctattaatg atttaattaa agaacatcat aataattttg
    20221 taaaattaga gacaaaaata tcggatatgt atgaaaaaat atccgatgat gaattatata
    20281 atttggctat ttatgaaatg gagaaaatag attataattt gagctatgca tggtcaattg
    20341 tttctcatat gaaatctgtt aaaaatagtg atgaattacg agaagtatat gataaatgta
    20401 tacctatcat aattgaagaa aatagttata catcacagtc aaaaccactt tttaacgcat
    20461 ataaaaagtt gaaagaatct aatgaattat ctgaaataca acagaggata attgattcat
    20521 catataaaag tatgtttttg agtggtattt cattatcaaa tgaagatcgt aataaattta
    20581 atgatttaaa attaattttg aataaattaa gtacacaatt ttcaaataac gttatggata
    20641 gtgtaagtaa ttatgagatg ataatccatt caaaggatga tatagatggt attcctttat
    20701 acgcattaga attatattct caaaaagcta agaaacatta tcctgattct acacccgaaa
    20761 atggaccatg gaaagtttca ttagatattc catcatattt accatttatg tctcattgta
    20821 aaaatgaatt attaagagaa caattatata tggcatatat acaaaaggct tcttctggag
    20881 agtataataa tattccgtta attaaagaaa ttataaataa taagcaaaaa atggcaaata
    20941 tgttaggatt taataattac gttgaatatt cattagaagg taaaatggct tcatcaaaag
    21001 aagagattga aaaaatgctt aataatttac atgtaaaagc aaatgtatta gctacaaagg
    21061 aattagataa tattaaaaat tttaaattag aaaaaacaca tgatgataag ttaaaaccat
    21121 gggatattac ttattattct gaaaagatga aagaagaaaa attaggatat aaagaagagg
    21181 atttaaaacc atattttcca ttagatggtg ttttgagtgg gttgtttaca ttagcaaaaa
    21241 aattatttaa tatagacatt attgaagtta atgtttctat agataatatt catgtatggg
    21301 acgacgatgt aaaatatttt agaatatatg ataatggaga agaaatagca tcgttttatt
    21361 tggatcctta tagtagacca ggtgaaaaaa atggaggtgc atggatgaat ggttgtattg
    21421 ataaatcaaa attattaaat aaaaaaccgg tagcttattt aatatgtaat ggtagtcctc
    21481 ctattaaaga aaataatatt tgtattaaac cttcattaat gagttttgat gatgtagtta
    21541 cattgtttca tgaatttgga cacggattac aacatatgtt aactactatt gatgaatcag
    21601 aagcagctgg tatcaacaat atagaatggg atgctgttga aacaccatct caatttatgg
    21661 aaaactggtg ttaccataaa cctacattaa aatcttttgc caaacactat aaaactaatt
    21721 atcctatacc tgatgaatta tttaataaaa taattgaaaa taaaaattat aatagtggtt
    21781 taggtatgat taggcaaata tattttagta tgatggattt atatttatat agtattaata
    21841 tattatctga agaacatata cttgaaatac aagatacgtt ttcaaaaaga tatttaataa
    21901 cccctttcgt gaaagaagac agatttttat gttcatttag tcatatattt gctggaggat
    21961 atggtgcagg atattatagt tataaatggg cagaaataat gtcatctgat gcttttggtg
    22021 tattcgaaca gtatgatatg tcagatgata aaaaaatgaa tgaaataggt atgaagttta
    22081 gatcaactat attatcatta ggaggtagta aagatcctct tgaagtattt aaattattta
    22141 agggatcaga accttcagtg gaggcattgt tgagacataa tggaatacat taaattttat
    22201 taattaccaa atttttagta aatgtaaatt tatcgtgatc gcgccttctt ttctggatat
    22261 tacattctaa gcatgtagca acaacattat ctttgttatg accaatatca ttattaattc
    22321 gatctaatgt ccattgtttt ttatcattct tattttcata aaatagtaac atttgatttt
    22381 tacaatagta acataaacat gatgtagatc ttaacagttc gattacttct atatatgaaa
    22441 taaatttatc atgatccaat ttattttttt gtctatcttg ttgtttatag gaagatattt
    22501 tctttttcac atctttttgt aatgttgata aaatatcaga atatattcca tttaaaatat
    22561 tacattgttc tttttcatca taatatatac tatctatttt atctgcatcc tttttctttt
    22621 caaccttctt ttcttgtgtt aattttttta tttgatactt atttgatttt ccatcaatga
    22681 atattttttt ttcactcata tataataata taatatagta atattatata tgtacgaaat
    22741 tatcgcgcta attgctatag ttattggggt aatattgtta tgtaattata aatatttaga
    22801 taataataaa aatgtattta tggtaatatt atttattgta gcattattat gtggtagatc
    22861 agaagtagag ggtttttttc agaataaaaa attatgtaat cgactttaca aagaaagtaa
    22921 aaacaaacct gtatgtgtca tacgtaattt tatcacaaaa tcaatatgta aatctattat
    22981 aacagaagct gaagattatg ctgctataaa tgaatggaca actgacagac atgaaaatta
    23041 tccaacaact gataatgaaa ttacttatga atggaataca tataatccta ttagtaatta
    23101 tattcatagt aaggtattta ctgagttgaa aagaatgtat aatgtaaacc caaatgaatt
    23161 aggtataaat gaactttttg ttgcaaaata tgaaaacaaa cataataaac aatctagtct
    23221 aggatctcat gttgatggaa gtgaatttag ttttgtaatt gctttaaatg ataattttga
    23281 aggaggaggt acacatttta tagaatctaa taaaacttat aaactcaatg ccggtgattg
    23341 tctagtattt tctggacaaa atagacacaa gggtgtaaag gttaaatcag gtacccgata
    23401 tatattaacc ggatttctga attataaatc acataattac tgtaaagaat tattagatat
    23461 agaataataa tagaaatatt taaataaatg agttaaatct atatttacat atactaatat
    23521 aatgaatact gaaagtttat ttactaatat agatgatctc gaaaataaat tagatgcaga
    23581 gagaatatct aataataaat cttcatggag taaattagat aaaagtacaa aacttcaaaa
    23641 aataaaaata ttttgtaata gttatagtgt atcatccagt agtgagaagg aactactata
    23701 tgatgtttta aagacagcat tggaacataa taaacttcaa aaaataaaag atgttgatta
    23761 tgatgttgat aaacaagaaa taaaagatat tcctgtattg gttaaaaact ccgataaatt
    23821 ttatataaaa aatgaaaaaa gaatatctac tagtaaaagt ttaccagtta aaaacaaaac
    23881 acaaaataca aaaaagaaaa aacataaaat tgataataaa gattaaaata tattatttat
    23941 atgtctacat atataaataa caacatgtta tctaatacta ttatagttaa tactatagaa
    24001 tcaagccaaa acgaaaatat aaaagatgaa gaattagatc aagtaagaaa tattgatagt
    24061 attttaatga aagaaaaata tgactggttt aattatacat atgatataat tatcgattat
    24121 ataaatatga atatgttgga tatatgtaat gaaaaattcg atgataatct ataccataat
    24181 atatatgaat tattatctgt tacattaata ggaatatata atatagatga atcctatacg
    24241 agatatctat acagtattaa ttattttata gaagaatcat taagaatagt ctatagtaat
    24301 ttcgtaccaa gaagaagtta taaaaaatca tttatacgta aaacaaatag tgatattgac
    24361 agtattaaaa gtaaaataga atatctacaa aatattattc aaccagatca gcgaacagat
    24421 gagtggtatg aatttcgaca tagaattatt acagcaagta atttatggaa gatttttgat
    24481 agtgaatctg tattaaataa tataatctat gaaaagtgta attcttatac aaaacatgat
    24541 aaaacatcat atataagcgt agacactaca ttacattggg ggcaaaaata tgaaccatta
    24601 tctactctta tatatgagac aaaaaataaa acaaaaatag gagagtttgg ttgtattcaa
    24661 catattaaat atgactttat aggagcatct cctgacggta ttaatataga cgtacaaaat
    24721 tgtttatatg gacgaatgtt agaaattaaa aatattgtca atcgtgaaat aacaaaaata
    24781 ccaaaaaaag catattggat acaaatgcag attcaaatgg aagtttgtga tttaaatgaa
    24841 tgtgatttct tagaaacaag attcattgaa tatgataact acgaagagtt ttgtaatgac
    24901 ggtaatgata ataatttata tatgacttca gatggtaaac taaaaggtat aattttaatg
    24961 ttctacagaa accatgttcc aatatatgaa tattatttaa atgaatttca tggaaactac
    25021 gaagaatggg aaacaaaaca atttgaaaaa cataaagata tcgtatttat gagaacaata
    25081 tattggaaat tagatgaata tagttgtata ttagttttac gtaataaacc atggtttaaa
    25141 gaagcggtta aaaaaataaa atcgacatgg gatattatta ttttcgaaaa gaaaaatgga
    25201 tttgaacata gagctccaaa aaagcgtatt agaaaaaata gcttttcaat agatgatgat
    25261 aaaaaatgtt ttattaaaat atctgataaa actaaagaat ctttaaatga tgattctaaa
    25321 taataattaa tctaatttta taatagtttt cttaccagtt ttcatattgg taatgatttg
    25381 tatttttttt gtattagtac cattaatagt ttcagttatt gtctctattt tattatcacc
    25441 atcagtagta gttcgtactt gtttagttga aataccagct ggcataaaat tatttccatt
    25501 atttctgatg atatttatat taactggtgt actgcgaaat gtatgtatac cccctggtct
    25561 tccaaaaaga ttcgcaaata tatcatgagg gtttctaaat tgaaaattag atggaatatt
    25621 aggttgttgt tgtttttttg taagtatttc atatgcttct gaaatttcct taaatttttg
    25681 ttctgcgtca ggacttttat ttttatctgg atgccatttt aatgccattc ttctatatgc
    25741 ttttttaata tcatcatcgc tagcaccata cgacaaacct aagatattat agtatttatt
    25801 catatattat aacatcttat atatttatat aaattcaata ataaaacaat atagaattta
    25861 attgagtaat ttaatatatt atggataata atgaaatgaa agtaaaaaaa agaaatggat
    25921 cctcagagga cgtatctttt gataaaattt tacatagagt taaaaaaatt ggatcagagt
    25981 gtaatatcca tataaattat tcgttacttg ttatgaaaat aatagatcaa ttatatgata
    26041 atatagatac aacaaaaata gatgaattaa cagcagaaca ttgcgcatca caaagcacaa
    26101 atcatcctga ttttgccaca ttagcaagtc atattactat ttctaatcat cataaaaata
    26161 ctacaccttc tttattagag tctacaaaat cattatataa tttttatgat atacatggtg
    26221 ttcattctcc tctaatagat aaaagatatt atgataatgt tattaaaaat atagataaat
    26281 tagaaaaaat gattgactat aaacgtgatt atttaatcga ttattttgga tttaaaacat
    26341 tagaaaaggc atatttattt cgtattaatg gaaaaataat tgaaagacct caacatatgt
    26401 ggatgcgtgt ttctgtagca attcatggga caaatatgga taaaattaaa atgacatatg
    26461 atttaatgtc tactaaacat tttacacacg caacaccaac attatttaat gctggtacaa
    26521 aacgtaatca attaagttca tgtttcctta tggcaatgga aaatgatagt attgatggta
    26581 tttataatac tttgaaagat tgcgcaaata tatctaaata tgctggaggt attggacttc
    26641 atattcataa tattcgcgct aaaggcagtc atattagagg tacaaatggt acttctaatg
    26701 gtattgttcc tatgttacgt gtatttaata atacagcaag atatgtagat caaggaggtg
    26761 gtaaacgtaa tggtagtttt gctatttata tggaaccatg gcatgctgat gtttttgatt
    26821 ttttagaaat gaaaaaaaat cacggcgatg aagaattaaa ggctcgagat ttattttatg
    26881 cgttatggat tcctgatctt tttatggaac gtgttaaaac agataaagaa tggtcattaa
    26941 tgtgttctga tgaatgtaaa ggattatctg atgtatatgg agaagaattt gaacgattat
    27001 attgtgaata tgaaaagaat aataaacaaa agaaaactgt aaaagcacgt gatttatggc
    27061 taagaatatt agatagtcag atggaaacag gaacaccata tttattatat aaggatgctg
    27121 ctaataataa atcaaatcaa aagaacttgg gaactattaa gagctctaat ttatgtactg
    27181 aaatcattga atattctgat gataaagaga cagctgtttg taatttagct agtattgctt
    27241 tatcatcatt tgtaaaaaat aagaagtttg attacgagta tttacataag gtctccaaaa
    27301 ttgtaacaga gaatttaaat aaaataattg atacaaacta ttatcctaca gaaaaaacaa
    27361 gaattagtaa tttaaagcat agacctatag gtattggtgt acaaggtctt gctgatgttt
    27421 ttgctcttat ggatttacca ttccatagcg ataaagcagt agaggttaac aaattaatat
    27481 ttgaaacaat atatcatggt gcattagaaa tgtctaatga attagctatt gagagacaaa
    27541 aaataatgaa aaatataaaa gacatatatc cattagataa attggaaaac tgtacagaat
    27601 tattacctta ttgtgaagaa gttagtaaaa ttattaatga agatgaatgg aaattactta
    27661 taccaaataa atatgaattc atatgcgaaa atgataatca tttaggaagt tattcatctt
    27721 ttaatggatc accatcgtca aaaggtattc ttcaatttga tatgtggaat gtaaaacctt
    27781 cgaatagata cgattggata aaactaaaac aatccgtaaa agattatggt attcgtaatt
    27841 cattattgct agcaccaatg cctacagcat caacatctca aattttaggt aataatgagt
    27901 gttttgaacc atttacaagt aatatataca gtagacgtac actagctgga gaatttatga
    27961 ttgtaaataa acatttacaa cgtgaattaa tagaattaaa tatttggagc gaagatatta
    28021 aaaataaaat tatcgagaat aagggtagta tcagtaatat tgatattata ccagaacata
    28081 tcaaaaataa atataaaata gtctgggaga tacctatgaa acgtgtatta gatatgtcta
    28141 tagatagagg tgcgtatata tgtcaaagtc agagtttaaa tctatgggtt gaaaacccta
    28201 catatcaaac attaacatca atgcattttt atggatggga aagaggttta aaaacaggaa
    28261 tttattattt aagacgaaag gctaaacatc aagcgcaaca atttactatt gaaccatcta
    28321 aaataacgca aaatgaaaat gatggagaat gtgaagtttg ttcatcataa aatacttgtt
    28381 aaaaaaatat aataaaaata aaataaaata attagtaaat atatgaaaag tgtttctgaa
    28441 ttggaaaata tccgaaaatt tatcgataaa atgtctaaaa atcaacatat tgaaattttg
    28501 aagatattaa aatttcataa cgttatttta aatgaaaaca attatggaac tttcgtcaat
    28561 atgagtgaat tatcagttga aattatagat caaataattc aatacataga atatacagat
    28621 aatcaagaaa taaatttgaa aaaaatagaa catgaaaaag ggtctttgaa agagacatat
    28681 ttctcaaaag aatgtgaagt agcaacaatt taaagattat taatataaaa tatgatataa
    28741 acgtatacta ggtaatatat taatgaacga aatagataaa ctaataccat atatgttaac
    28801 gtgtaaaaat atttccaagt ttacacgtta tatagataaa cctataaaga gaccaaaacc
    28861 aaaaccattt aaaaataaag aaccttctaa ttctatattt attccatatc aagaagataa
    28921 attattttgg atatattttt tcatcgtcaa aggatatgta gaatataata tggtaggatc
    28981 taactcttat tctactgaaa tggataataa aatattatta gtaaatgaat taaaacaaaa
    29041 taaaagtata ttcaaagact acaaactcaa aaaaataatg gattctgtaa atgagttact
    29101 atcttcatct gaaatatcat ttaaaacatt tgaattaata tgtatcctta aaaaaattag
    29161 tattataatt ataaaagaca atatgtatca taaaatacta tttgatgatt ctaatgaagt
    29221 atatataatc catatagtaa atagcatgta cggttgtgaa aaaataaata tggatgatgt
    29281 taaaaattac gaaatgaatc gatatcatat tgaaaattac gataaaccta taaaatgtgc
    29341 gggatccttt aaagtagatg aattacgaga acttgctaaa acattaaacg tagagatgga
    29401 tgacaagatg aaaaagcagg atctttatca attagtagca tcaaaagtaa attcattttt
    29461 tgataaataa taataaaaat tgattatata ttaaaaatta atatactata atatataata
    29521 atgtccaagt ctgaaaaatc taaatcaatg gagtatttag tatcagaatt catacaatat
    29581 cctatatcag atagtaatat tataaaggaa tgtgaagtaa aattcggtac taaaaataca
    29641 ataaaaattt cgaaacataa ttttgaaaat gttttatcta aactaaaaag tcatggattt
    29701 gttatgtcta atactgtctc aaatatgtta agaatttctt tagatgattc tgataaaaca
    29761 attgaaaatg ttagaataga aataaatggt gaacatgttg tacaagatta ttgtaagaat
    29821 gaaaatttat tgaaaatatt tgaaaaacat cctcaatcta ttaatattat gaaaaaatac
    29881 gatgctaaaa aaaatggttt aaaatataag agttatgata atgatgattt tggatttaga
    29941 atgtctttta aattagaaga aactattcgt gatgataata tgataatacg taataattta
    30001 ttagaaaatt ataataattt atcaaaatac tatcgttaca ttcatcgtac agaatatgtt
    30061 aatgataagt atccatttaa atgccatatg agtattgtta aaaatagcaa atcatattcg
    30121 caaactatga aaagatcagg agttttaaat agcaattatt catatgaaat agaaatagaa
    30181 ttaaatgatg atattaatat agaaaaactc agttctatta acaaagattt gaaaatagtt
    30241 ataaaatata tattatctgg attacaggat tctaaatatc ctatatcata taaagaaatt
    30301 aaaatcaaac aaaatgagta tattgaacta tttggaatag aaacaactga taataatctt
    30361 agtcctcaag attttattgg ttattcaaca aaaacattaa aactattaaa tatacaagaa
    30421 caagaatttg gaaatgatgt taatattaga aaaaattata cagttactga gaaggcggat
    30481 gggatgagaa aattattata tattgattct aaaggaacta tatatatgat tgatacacaa
    30541 ttacatgttc aatatacagg tatgcatact gaggtaaaag acatatttaa cactatttta
    30601 gatggcgaac atattaaata taataaacat cataaattta taaatttata tgctgctttt
    30661 gatatctata tatttaataa gattgataaa agagttgaac catttataga taccaataaa
    30721 gaaggcaaga aaatcggaag attagcatta ttggaaaaaa taataaaatc tattaaaata
    30781 atacctggaa caaatgttcc aaaaaatgct ttcattgtag aatgtaaaaa attttatagt
    30841 gatgaaggta gtgatatatt taataattgt ggtattattt tacaaaaaga aaaagatgat
    30901 ttatttcaat ataatataga tggtcttata tttacacctt ctaaaaaaca aataccagta
    30961 gcaaataaac gtatcacttg ggatgagtcg ttcaagtgga aaccaccaat gtataataca
    31021 attgattttc tagtaaaagt ttataaagaa agaggtaacg aaaaaattta ttatttagat
    31081 gatggtacac agtataaaat attacatcta tattgtggat tttctggagg atatatagat
    31141 ccattaaatg aattattgaa ttataatgat aaaatgtata tcagtgaaaa ggataaacaa
    31201 aagaaaaaaa gagaaaaaga taaatataaa ccggtattgt ttttacctac aagtccatat
    31261 gacgaaaaag ggtatatctg tcatttacca ttaacttgtg attcttatgg tcaaaataat
    31321 ttattaactg aagaggacag tgaagctatt catgataata caattataga atttgcttat
    31381 gatataaatg aacaaaaaca acattttcaa tggaaaccat tacgtattcg tcatgacaaa
    31441 acagaacaat tgcgaagtgg tcatacaaat tttggtaatc cattttatgt agcaaatgat
    31501 aattggaata gtattcataa tcctattact cataatatga ttactactgg aaataatata
    31561 ccgaatgatg tagatgatga tgtttattat aatagaaaaa taaattctac atcaacaaga
    31621 gctttacgtg attttcataa tttggttgtt aaaaaagtat taattaaaac tgtatctaat
    31681 aaagatgata tattgatgga ttttgctgta ggtaagggtg gagatctaca aaaatggata
    31741 aatacagaat taagttttgt atatggtgtt gatatttcac gtgataatat tgaaaataaa
    31801 aaggatgggg cttgttctag atatttaaat ctagcattac gaaataataa catacctgat
    31861 gtattatatg tcacaggtga tagtggaaaa aatattaggt caggtgatgc tttagctgat
    31921 gataaatata gagtaataaa tgatgctgtt tttgggaaag gtccaagaga taaattaaaa
    31981 atgggttata acttattcaa aaattacgga aaaggaagtg aaggatttca aattacttca
    32041 tgtcaatttg cggtacacta tttctttcaa aataagtaca cacttgaaaa cttcttgaca
    32101 aatgttattg aatgtacaaa attaaatggg tattttatag gaacttcata tgatggaaat
    32161 atattgttta atatgttaga aaagtataaa aaaggtgaat caaaaatatt acgagacgat
    32221 actggacgta ttatgtggga aataaccaaa caatatgaca gagatgtatt taataatgac
    32281 ggaagttgta ttggataccc tattgatgta tatcaagaat ctattaataa aacatttaca
    32341 gaatatcttg ttaattataa ttactttaat gatctaatga acgtatatgg atttaagtta
    32401 gtatcgaatg atgatatcag aacaatggga ttaccaagta gttcaggatt attttccgag
    32461 ttatttaaaa ttgttaagga caaccataat ggtaaagata aattaggaga aacattatct
    32521 atgagtgaca atgaaaagga aatatcattc ttaaataggt atttcatata taaaaagata
    32581 agaaattata acggagatgt taatataatg actggtcaag acgaacaaat tgataataat
    32641 atgacaaaag aagaatatat tttaaacaaa ttacctcaag ataaaaaaga taattatatg
    32701 aaactagatg aaaatgaaca aaacaattta ttatatttat actcacaaat ggaagaatac
    32761 aaacctccat cttatttaaa aggtgaaatt atatcaaaac cattatctcc agatgaacct
    32821 cctccttaaa taattaaatt catgttattc tgatcatata cagtgttttt ttttggtaaa
    32881 atatttatat tattatatac tataatgcac tacaatctaa aagaattttt aaaatctcgt
    32941 aatatgtatg atgatagtta taatggaaat aaaagttatt taaatcatat ggtaaatgtc
    33001 gacttatact taatggataa atttgaagaa aaaatgagca gagataaaaa atttcataaa
    33061 tatgttatga acagaattga aacagagtca aatatacgcg tccttgaaaa actagatgat
    33121 gagcaagaca aatatgatgc tattgtaaaa tttatgtata aatacctaga tataaaaaag
    33181 aagtaaataa ttgctgataa ttataatatt tatgataatt ataattatga ccaaagttat
    33241 tttattacaa gcagataata gacctaattt agattgatta acatctgttg acttttataa
    33301 gtttttctat tttttcggat gcttcttgta aacaagattt attgatacaa agtactgaac
    33361 ggtctaatgg aaacgctctt gaaatatctg aatgagttcc atgatggtag gtagaatcca
    33421 tcattatgta tatgattggt atttgaaaat catccgcctt gtttatttct tggatttgat
    33481 tgtagttttt aattgtatct tgatcaatac atacaataaa atacgctgta ttagaaatag
    33541 aatctaaatc atttttatat acttgtagtc cgagttcttc tatttttcta tttaattcgg
    33601 gtaacatttc actctttgta ccaacggata aatatactga tagatttata atacttgttg
    33661 acgctcccat tttaatcaat ttttgttcgt taatttttag ttataaaaat tattattatt
    33721 tatttattaa taaacatgat atgaaattta tcaatttttt ctggtaagaa tttcatatag
    33781 tattataata aataccatat agaaatatta ttatatttat tataatatac ctaatatgac
    33841 atattataca ttaccaaaat tgtttcgtaa taataataat aatataatta ataaaataaa
    33901 tataaaatca aaacctgttt ccgaaatagt taacaattcg ctattggaaa aactattgaa
    33961 cacgttaata aatgattcaa ataaaaaaaa atacgaagaa ataaaggcat tatactcttt
    34021 tacagatctt ttaaatttga aattatctga cgaaataaat catccaaaaa gttattttgc
    34081 atttattgaa ataagtaaaa taacagacat atttaatcgt ccaaatctag tttcattaca
    34141 tatgtcggat atgtatgatt atttagatgc tttatatcaa ttacgaaaag ataaagacga
    34201 atatatattt ttatcagaac attttttttc gttagattta ccaaagtata taaattataa
    34261 ttgtttaaat aaaaataatt ttaacaatac aataaaaagg tatattaatt cagttgattt
    34321 agtatgtata aattatgatg atatgaatac tattataaaa tatgtattta cttcttttat
    34381 agtacagcgt cgtggaggaa atttaatatt gaaaataaaa cgtttaaata atcatatatc
    34441 aaaagaaatt atatatcttt taatgtctat atatgaaaat gttactatca ttaaaccaaa
    34501 aatagtaaat tctgtaaacg agtataagta tatagtatgt gcgaatatgt atactaatct
    34561 tacaagttat tatgaatttt tattttatat tttaaatcaa attaataata ataaatctga
    34621 tcaaaatatt ataagtattt taaatgtgag tattcctcaa gttttaataa ataaaataga
    34681 cgaatgtgag cttattatga gtgaaaatac tttacaaact catatgaaga tttttaattc
    34741 cattcaaatt aataatataa atattaaaag tttagaaaag aagggtgaaa atgaatcaaa
    34801 aaattggctt aaggaaaata atatgattaa ataaaatatt aaatatatag tttaaaaata
    34861 tattatggaa aactctaaca caaaacaaat atttataaag gcaaaacgtg gtttaggaat
    34921 tataaaatta ttacaatctg gaaaggacat tcaaataaat aattttgatg ataaaactat
    34981 aactcaaatg cttttagatt tgattcattt acgtcattat gcttatatgc ataatttaat
    35041 aggaattcgc aatgatgatg aagaaatgaa gaaggaagca acgtcattat taaaaattgt
    35101 tacttgtaaa gacggtaatg aggatccaac aacatttgaa atggcaatag gtgatctatt
    35161 gaatgttaaa tcaaaaggtg tagaaaaaaa tattgaaaaa atacacaaaa tctgttgtaa
    35221 tttagtatct aaagagtgga ttgatgctgg attaatgaaa acttaataaa tgttcataat
    35281 tatataaata atatattcat ataattatta ataattatct ctattcaatt ctactccatt
    35341 tattttcatt aaatgggcta attaacaaat cagacaatct tgattcccaa tactctgctt
    35401 tactatcaac tattttttct tctggatttt cataataact ggtattttcc attaaacatt
    35461 tttcccgatc agatatatct ggtttcacac cgtaacaatt cacaccaaaa cgtatatttg
    35521 gatttgccat atacccacca tttattcctg gtcttccaca agcattttta tttttttcag
    35581 atgattgtaa ttcttcccat gttttctttt gtgtgggaaa aaaggccatt tgattttcag
    35641 accacccgta ttcgcaccat tcagcaccat tattatatgc tttttcaatt tcatcataag
    35701 ttgctaccct tgcaccatat gctttacata ttggttcagc atctttatat ctgtaattgt
    35761 taccagaaat gtgaaatact tcatttttat cggagaaggt tacttttttt tcagagtttt
    35821 ctgatttatt tgatttatta acatctattt caatcaatgg attattggtt aatatgtcac
    35881 ttatagatgt aataatttca ataccaaaaa aatatctcaa tgcatttgtt attatgataa
    35941 aaccaataat aatccaaaaa attaattcta atatccattg aaaaaatgtt ttattttcgt
    36001 tacttcctaa atagattttt gctattattg atacaattac agctacgaat atagtaaata
    36061 tttctggttt atgtaaaaat ttacttatat tattaaatat atcagaatgt acagatagtt
    36121 ccatatatat ataaatacta taaatttttt tgttctatta aatattatac aacaaaattc
    36181 atttgtttac ttagtttttt tttctgaaaa ataaacaata tgctttattt gttattaaat
    36241 attcttctat tttatcttgt ggtatagaag atacaatttt atcgttaaat aaataccaat
    36301 tattttgttt atttttaaca aatgaagtgt aatgacctcc agaagtaata ccagaatgat
    36361 tacatattcc gtataaatca tatgttgtat tcctattata ccctataata tatttttcca
    36421 attttaaatc cttaagtgga aatgttacta aattacaatt ctttcttcca gtatatgaaa
    36481 atcgttttaa acatattatc aaaatagttg gtgaattcca taatgacatt ttttgtacta
    36541 cattatgttt cttttttgtt ttatcatcat ataaggcatt ttcatttaat aaaaaattat
    36601 ttttatagta taattcaaag cagtcatata gtgaacattc tttcatatta ggaattggta
    36661 aatctaatat aaaattaggt tgatatactt gtgatataat actattatca tttaacgata
    36721 catttgtatg aacagacata tgataaaaaa gtttgatgaa taaagagtaa tcatttttat
    36781 acatttcaat aaatttattg taacatttta ctgctatatc atctatatta ttcacaactg
    36841 ttccctttaa tttcatattt acttcaactt tacatgcatt atgaaattct tcaaataaaa
    36901 aaattataaa ttcagaagca tcattttgat tatacccaat aaaattatca tttttttttt
    36961 ctatcgcttt tttttgaaat tcagtatgaa agttatttgg ttttactaca tcattttttt
    37021 cccataattc atttattaaa tttacaaatt ctataaataa tttatcattt ttcactgttt
    37081 tcaagttatt tatttcatta tgtaattcat atgtatgagc taatatttgt aaacacgagt
    37141 tcatgaaaca tgtatttcct aaattatata atccagataa tccacttgat ttatagttaa
    37201 ttttcatata agatatttta caaattatat ttaaatgaat ataattcata aaaatataat
    37261 atatttcata atatatatgt ctgattttaa tatgcaagaa gaattaataa atttatatac
    37321 aagaataatg aacgataata ctagattaat gtattcaatg tacaatgatt ttgtttcacg
    37381 cgcccgtgaa aatgaaagaa tgttatctaa tttaatatta tatgatatca ataatactag
    37441 aagacaatca ttgaatggta ataatgaaac tcctaataat attattccaa atagatctga
    37501 agaaaataga caaaatatac ctaatacaaa tacagataca gatacagata caaattacca
    37561 aaatatgata aggaatatga gacgttatta ttcaaataat aatacaaata attatagaaa
    37621 tcagttaaga aactctatta gaaatcaagt taatcatact aatagaacaa atgattatcg
    37681 tcacggaaat ataggtagaa gtactcaaaa tgcaaataat atatcatttt atgacatgcc
    37741 acaaacaaac aactctataa atactatatt aaatactttt gataatttaa taacaacatc
    37801 cctcgatgat ttattagaac ctgttgtcgt cagacctaca caacaacaaa ttcaagtagc
    37861 tacacaacga ttgatattca atgatataat taggcctgta aatacgcgat gtcctatatc
    37921 actaaccgaa tttgactcta attcagaaat aataatgata aattattgta gacatttatt
    37981 ctgtccgaat gaaattttaa attggtttag aagtagtgtt agatgtccta tatgtagata
    38041 tgatattaga gaatattcta gacctatgta ttcatataga ttcggaaaca atagtaatat
    38101 agaaagtaat ttaaatgatg aacaaaatac aaatagagag aatatacaaa atgaagaaaa
    38161 tgaagaaaat aatcacgaaa atacagaata tactgaagaa gatataagtg ataatgaaga
    38221 agatgataat gattcaattc aaatatcaga cgaatccgaa atattacctg gtgatgaaat
    38281 gaataactta ttaaatacta gcttaacgga cgcattattt aatgatatgt ataatgaaaa
    38341 ttcagacaat gacaacaata atgaaatcta ataacttctt gtattttctt tataaaatcc
    38401 gttatcaact gcttgttttg tatatttagt accaccccag ttactgtcca taggatttct
    38461 actatattcg ttattttctt ccatattatg catcaaatct aacggtgttt gtacacctat
    38521 atataaatta taaggatcaa aaccaggata accattttta ttatacatat tactatctct
    38581 attcgcatcc aataataatt gaattttttc atcattagat ggtgttaatg acgatggttg
    38641 taatactgtt ttatttgttt caacagctaa tataggacat gtaatatcat ttttattctg
    38701 ccaatctatc atttttacat attcttctaa actgtaataa taattggaac gtttatcgtt
    38761 attaggataa gatactttaa atattccttc agatgtttct tctaatgacg aaggacaatc
    38821 gtatttcact ttcattcctt ctattctaac attataaata tatactatag aaatagtaaa
    38881 tacaataata ataattgtta gccaaaatac tcttagtgta cacaaattca taattattat
    38941 atatagatat tatattttat atgattatat ataaatggtt gttatatatg atctaaaaca
    39001 tggttcagaa gaaatagaca atttcaattc tttacttaac aaaaatagca ataaaattgc
    39061 ttatgttgtt cataaaccag gatgtcctgc gtgtaatgct ttcataccta attggaatat
    39121 ttttcaagaa aatatgttga tgaaaaagaa tatacctaat gtaataatcg caagaattaa
    39181 tgtcgatgta ttaaatttag tagatttgaa agataaaaat acaatatttg gagttccaca
    39241 tgtatcttta cagaataaaa ataaaatagt taaatataat ggcaaccgga cacctgaaga
    39301 cttagaaaaa tggtttttta aaagtaatat gataggtggt aataaaagga aaacaataaa
    39361 acgaaaatgg tcattaaaat ataaacgtag tatcaactgt aaaaaaccaa aaggattttc
    39421 tcaaaaacag tattgtaaaa gagttaataa acagaaaaga acaataaaaa aacaaagaaa
    39481 aagataaata ttttaataac atatatttta tattaaaata ttatacattt tttcgggttt
    39541 ttcttccgtt tcttttgttt tttaaagttt ttttctttct ttttttacca ccaataatct
    39601 ctcttttata gttgttgaat gttaatgatg gcatacgatt aaaatgtttt tttggtattt
    39661 tatataattc ttcgtataaa gtatcaacac catcataacg aacattttta tttttaatat
    39721 tcaaaatatc cattagtttt tttaagtttt cttctgattc acagtctact tctataaatt
    39781 ctggaatacc tggccaatta tcaaatacaa tttcttttgc taatggatga ttccatttct
    39841 cacgtgctgt ttcttgaaat gatttcaatt gtaatcctga attctttaaa aattccaagc
    39901 ccttttcata aggttcatta atacttaatt catattcttg tggatatttt gatttattga
    39961 atattttaca agttaatgtt gttttattat ctccttcttt tcgtaatctt acaaaaccat
    40021 caacagaagg atcaggatga tcaaatacat gtctgtacat tttagttttt ggatgaatca
    40081 tagctccatt gtttttcttt aactcttttt taaataattc aatatcagga tttattattt
    40141 taaattcaaa ttctttaccc atatatatga tatatatatt aaaattaatt caatttaaat
    40201 acccctgtga aatatgccca gaaaaagata ccaacaaaac attttgataa taaatccaat
    40261 atattatatc caacatttct cataacatct tctgtttgat aaaaaacacc ataaaatgac
    40321 cataatataa caaaactcca aaataatata ctattatcct tattgaattt atttttcaaa
    40381 aaattattat atatatatcc atataatgct ataaaaaatg cgaaacctac aatattagat
    40441 tttgtccttt ccatgtatcc aatttcacct agatacccaa aacctaacat accgtaattt
    40501 aataaaatta ttaaacagaa tgaaaagaaa tttaaagctc cacccttatt gttatacaat
    40561 aaagctagta ccaatactaa caacataata ggtgttgtaa tagcccaatc agtatatcta
    40621 tttaaattaa tttgaccata atcaaaatca tcttctttca tatattctac aaagtttcca
    40681 tagaaaaatg ctgctactac agatatacag gtttccaaat ttaaaatatt tcttatttta
    40741 atatctttag ttctaatagc ttctataaaa gttattgttg ctgttgtcat taaaaatgca
    40801 taagtaatat aaaatgtagt atttactaaa ttaccttttt ttgacattgt tttttttaaa
    40861 ttattgtgtg ttaacgttaa attatccatt atacattatg tatagaaata attataacga
    40921 tatacaataa attcctgata aaactaataa aacgccaaat agttgaataa ttttaatggt
    40981 atcattaaat aataatactc ctacacaaaa tagtaaaaac atttcaaaac cagccataaa
    41041 tgtccgtata tttcctaatt gaatattttt agaaatacaa taaatccata ataaattacc
    41101 aaaaaagaat acagaaccag caaccgcagc atttaatatt tgattattat tgttagattg
    41161 aaatgtaaaa gtactaaaca tttttaaata acaaaaatat aataatgaag acaacccaag
    41221 aaataaacca aatataattg ctgttatttt aaaattatca cctttattaa aagatttttt
    41281 aatatatatt tgaccaatta caaaaagtag agtcgctaat gttatactta taatccattc
    41341 ttccatatac ttacaagata atattttata taaaatatat aaaattttat ttaattgata
    41401 caaatatgat ttgatttatt aattattaat ttatttttaa aattattata ctagtccagg
    41461 ttccatatct attcctggtt cattataaac atctttatct tctactataa atccaggtaa
    41521 tcctgctatt gctgaagcca tatatactac atcagcacca tttacagatc catcattatt
    41581 gacatccgct ttcgcataga aatatggatc cttttcagct tcatctactt gttgttgtat
    41641 tcccgcaacc caggatgcta aaaacactac atcacctccg ctaaatgaac catcattatt
    41701 tacatcacca tatcgtttac tatatgattt ttctgattca ggttctggtt cagattcagg
    41761 ttctggttct gattcaggct ctgattcagg ctctggttct gattcaggct ctggttctga
    41821 ttcagattct ggttctggtt ctggaattaa ttcatcatgt aatatgaaaa atacattggc
    41881 atctaacgtg ttttctgtat gagaacttaa aaatccacta aaccaatctc cataaccttc
    41941 attaaagact aaattgttgt ttacaccata taaaactgta tatttagttt ctccttggaa
    42001 aattaaatat gtcttttcct ttctttgtgt taatggtatt ggatgcatat acacaaaatc
    42061 atataggtct tctaataata atccatagaa atcgtcatcg ttttgagtag gaattaaatt
    42121 atcatctaac actcttaagt ccttacgatg tgtaatatca tatgttttat aattatttat
    42181 ttcatttatt tcttctgata attgtgtcca taccggattt acattccata taacatttgg
    42241 tccaaatgag aatattatat ctatttcagg ttctgattct ggttcaggtt ctgattctgg
    42301 ttcaggttcc gattctggtt caggttccga ttca
//
