# Supplementary material for: Widespread Horizontal Gene Transfer Among Animal Viruses
Source: bioRxiv. 2024 Mar 26:2024.03.25.586562. Preprint. [Version 2] doi: 10.1101/2024.03.25.586562 (PMC11071296; doi:10.1101/2024.03.25.586562)
Supplement: Supplement 2 [file media-2.zip › File2_Maps/uParvo_apodemus_Run18s8_4190.gb]

LOCUS       uParvo4190ct_1          4190 bp    DNA     linear       01-JAN-2019
DEFINITION  [note: taxonomic lineage
            d_Viruses;-
            _Monodnaviria;k_Shotokuvirae;p_Cossaviricota;c_Quintoviricetes;o_Pi
            ccovirales;f_Parvoviridae;-_Hamaparvovirinae;g_Chaphamaparvovirus]
            [isolation_source=original].
ACCESSION   
VERSION
DBLINK      BioProject: unknown
            BioSample: unknown
            Sequence Read Archive: unknown
KEYWORDS    .
SOURCE      Chaphamaparvovirus sp. ctW5NHQ (unknown)
  ORGANISM  Chaphamaparvovirus sp. ctW5NHQ
            Unclassified.
REFERENCE   1  (bases 1 to 4190)
  AUTHORS   Taker,C.
  TITLE     Cenote-Taker 2 dummy template file. Do NOT submit
  JOURNAL   Unpublished
REFERENCE   2  (bases 1 to 4190)
  AUTHORS   Taker,C.
  TITLE     Direct Submission
  JOURNAL   Submitted (01-JAN-2019) Taker 2, Cenote, 1000 Circle St., Cenote,
            DC 31111, USA
COMMENT     ##Genome-Assembly-Data-START##
            Assembly Method       :: unknown_assembler
            Genome Coverage       :: 1x
            Sequencing Technology :: Illumina
            Annotation Pipeline   :: Cenote-Taker 3
            URL                   :: https://github.com/mtisza1/Cenote-Taker3
            ##Genome-Assembly-Data-END##
FEATURES             Location/Qualifiers
     source          1..4190
                     /organism="Chaphamaparvovirus sp. ctW5NHQ"
                     /mol_type="genomic DNA"
                     /isolation_source="unknown"
                     /collection_date="unknown"
                     /note="genome binned from sequencing reads available in
                     unknown;
                     derived from metagenome: unknown"
     CDS             38..364
                     /note="no search hits"
                     /codon_start=1
                     /transl_table=11
                     /product="hypothetical protein"
                     /translation="MGRTLNPVYMPGQGNKYRQWYAMRARLRAIGEWRAHEAGLSGLS
                     EATQAAQDDVPDIAEPDSESSDSAPHGAKRPRIEGTEGESDDSLPELEQSPTAEGTYL
                     FIYPFL"
     CDS             373..480
                     /note="no search hits"
                     /codon_start=1
                     /transl_table=11
                     /product="hypothetical protein"
                     /translation="MVGTYRLFSFINLYQERWKRALGGCHLSDIKPLAY"
     CDS             655..2634
                     /inference="protein motif PDB:2GXA_K"
                     /codon_start=1
                     /transl_table=11
                     /product="Replication protein E1"
                     /translation="MQAQMERARRSLSTLRRYWWGGNACHQLSEESEIMTSENLKQTM
                     LSWDSRVWQACVLGIWDAVPVRDPRPYCCLLGNITTVKKWIICAEDDSNEQTHIHLLA
                     LTSQRSDSFKRTLEKTWKNVAIIALQDIEEPDPILEIVKCQKCHKPSSLISYMTKDPH
                     WIAASDLQTLGIFEAVYAYDWGQRFREKQTIERQKKNDPTTSVMHTITAEITEVIIQH
                     NCKSVEDCMKAAPETIAKHLHRAGLSTIIQNCISWVAATGGGWSLPSIASKYAPDPVP
                     VHRILLHQAITPSEFDPIFFKWITKQETKKNTLVLWGPSNTGKSAFITGLKTCTNWGE
                     VVNSNTFAFEALINTQLGIWEEPLISPELAEKAKQIFEGMETSIPVKYRKPVKLPRIP
                     IIITTNHAPWRFCTKEEEMFRNRMYIFSWSHNMHDTPFICRTSEYSCQCCICQTSRGC
                     EINSSGEPIGSLPREEQPIPKLVHHQSTASHATTGPLPLPGEETPLPPTEISGVHNFG
                     YSSSSGGESVQRTDSPRPGCSSSTPTSDSLRSDWEYGSSYSGTGISHTFTGILECLEP
                     SLFGGDDGHDSTGIGMGIFSDTDSTTSSTDTPGSRAKRKGSKEMVELGENQNKKARHQ
                     ISATVSVLGGNLGTLTIPSRTEWFAYLSYLQTQYG"
     CDS             2627..3958
                     /inference="protein motif PDB:7KPN_A"
                     /codon_start=1
                     /transl_table=11
                     /product="Capsid protein"
                     /translation="MAEDITYHNTYMIYWGNQPYIYPNTSNAPPNAHTMAAGSINTGW
                     HVVPTILWKHFLTPKQWTELTINYEAYSVKGYSCTIYNPIPMTQQLAIQGTTAFTAFN
                     NTIYTIGAQDDLYETAYHNWWGEATGDFRAFNLSFKEGQYKNVNGTWKKTKWPIYMWR
                     TENARNSSSATYSYLTGIDSYAVWPRSKDKELVPTGVFWDPLNDANGILELRPGKNSM
                     SFSWESHPCDANKWFNIDQIAKWFPYTVDNPYESHQTYGPPGSYKLYGEDDPDQLTSD
                     SSWSTYSAKNDPTIPNLLEMPIVPMQWFWQEMQKSIVSIPEVKKPMLHWAGTEYECYK
                     YGPTQCFIKGIPLFDDNDTHVATTTQGCFRISLHLAVKKRRSRIYAPTWGPLSWRQIY
                     STDTPFIPSLVRYRTGGARRTWTNIDRTQEGIDKNKHFREDPYDNTSTSVC"
     CDS             4007..4189
                     /note="no search hits"
                     /codon_start=1
                     /transl_table=11
                     /product="hypothetical protein"
                     /translation="MWIHWHFCCCCGESCSGGSIRNGACIVIGIFSEMFVFIYSFLCS
                     VYIGPCSASSSCSVSDQ"
ORIGIN      
        1 ttgcttttga agctcttatt tacacacaat taggtatatg ggaagaaccc ttaatccggt
       61 ttatatgcca ggccaaggaa ataaatacag gcaatggtat gcaatgcgag ccagattacg
      121 tgcaattgga gagtggagag cacacgaagc gggtctgtcc ggactgtcgg aggcaactca
      181 agctgcacag gacgacgtgc ctgacattgc tgaacctgat tcggaaagct ctgactctgc
      241 gccgcacgga gccaaacggc caagaataga aggtacggag ggagaatcgg acgattcttt
      301 acccgaactt gagcaatctc caactgcaga aggtacttat ttatttattt atcctttctt
      361 atagatgtct atgtggtcgg gacctacagg cttttctctt ttattaatct gtaccaagaa
      421 agatggaaaa gagctcttgg aggatgccat ctgtctgata tcaaaccgct ggcatattga
      481 gtttgaaatc aaacagcaag accatatttg gtatgcatgg ggaaagcaaa gcagattcaa
      541 tgtaggagaa ccaaccattc aaagagctct tggtgattta ttttcacagg aattaattca
      601 ctttcaaaag ggatcgcctg acacttcctt tgacagcgct ctacgctacc aaaaatgcaa
      661 gcgcaaatgg aacgtgccag acgtagtctc tcaaccctca gaagatattg gtggggtggg
      721 aacgcctgtc atcaactttc ggaagaaagc gaaataatga catctgaaaa tcttaaacaa
      781 accatgctaa gttgggattc tcgtgtatgg caagcctgtg tattgggtat ttgggatgca
      841 gtacctgtta gagatcctag accatattgt tgcttattag gaaacataac tacagttaag
      901 aaatggataa tatgtgcaga ggatgacagc aatgaacaaa cacatattca cttacttgca
      961 ttaacctctc aaagatctga ttcttttaaa agaacattag aaaaaacttg gaaaaatgta
     1021 gctattatag cattgcaaga tatagaagaa cctgatccca tattagaaat agtaaaatgt
     1081 caaaaatgtc acaaacccag tagtttaatc tcttacatga ctaaagaccc gcattggatt
     1141 gcagctagtg accttcaaac tctagggatc tttgaagctg tttatgctta tgattgggga
     1201 caaaggttta gagaaaaaca aaccattgaa agacaaaaaa aaaatgatcc taccacatca
     1261 gttatgcata ctatcacagc agaaatcaca gaagttatta tacaacataa ctgtaaatca
     1321 gtagaagatt gtatgaaagc tgcgccagaa accatagcta aacatttaca tagagcaggt
     1381 ttaagcacta ttatacaaaa ttgtattagt tgggtagctg ccacgggtgg agggtggtca
     1441 cttccttcta ttgcttccaa atatgcacct gatcctgtgc cagtgcatcg cattctttta
     1501 catcaagcca ttacaccctc tgaatttgat ccaatattct tcaaatggat tactaaacag
     1561 gaaactaaaa aaaacacact tgtcctctgg ggacctagca acacaggaaa aagtgcattt
     1621 atcactggtc taaaaacttg tactaactgg ggagaagttg ttaactctaa tacttttgct
     1681 tttgaagctc ttattaacac acaattaggt atttgggaag aacccttaat ttctcctgaa
     1741 ttagcagaaa aagctaaaca aatatttgaa ggaatggaaa catccattcc tgttaaatat
     1801 agaaaaccag taaaattacc acgcattcct atcatcataa ctactaatca tgctccatgg
     1861 agattttgta ctaaagaaga agaaatgttt agaaaccgca tgtatatttt ctcatggtct
     1921 cacaatatgc atgatacacc atttatttgc agaactagtg aatatagctg ccaatgctgc
     1981 atttgtcaaa caagtcgagg ctgcgagatt aattctagtg gggaaccaat tggcagcttg
     2041 ccgagagagg aacaacccat tccaaaattg gttcaccacc aatccacggc aagccatgct
     2101 acaaccggac ccttgccttt acctggagaa gaaacaccat tacctccaac agaaattagc
     2161 ggggtccaca acttcggata tagcagcagt tcaggagggg agtcggtcca acgcaccgac
     2221 agcccaagac ctggctgcag ctccagcacc ccaactagcg acagcctacg atccgattgg
     2281 gaatacggat ccagctattc cggaacagga atatcacaca ccttcacagg gatccttgag
     2341 tgtctggagc cctctctctt tggaggagac gatggacatg atagcacagg aattggaatg
     2401 ggaatctttt cagacacaga tagcacaaca agtagcacag atactccagg atctagagct
     2461 aaacgcaagg gtagcaaaga aatggtggag ctgggggaaa atcaaaacaa aaaagcacgg
     2521 catcaaattt cagccaccgt ctcagtcctg ggtgggaatc tgggcacctt aactatcccc
     2581 tctcgtactg aatggtttgc ttatctttct tatttacaga cccaatatgg ctgaagatat
     2641 cacatatcac aatacttata tgatatactg gggaaaccaa ccctatatat atccaaacac
     2701 cagcaatgca cctcccaatg ctcatacaat ggctgctgga agtataaaca ctggatggca
     2761 tgtagtacct actattttat ggaaacactt tctcacaccc aagcaatgga cagaacttac
     2821 catcaactat gaagcttact cagttaaagg ctactcatgc actatatata atcctatacc
     2881 tatgacacaa caattagcaa tccaaggcac tacagcattc actgcattta acaacactat
     2941 ctacacaata ggagcacaag atgatttata tgaaacagct tatcacaatt ggtggggtga
     3001 ggctacagga gatttccgtg ctttcaattt gtcattcaaa gaaggacaat acaaaaatgt
     3061 taatggtaca tggaaaaaaa ccaaatggcc aatttatatg tggagaacgg aaaatgctcg
     3121 taattcatct tctgctactt actcttatct gacaggaatt gacagttatg ctgtttggcc
     3181 aagaagcaaa gacaaagaac tggttcccac tggtgtattt tgggatccat tgaatgatgc
     3241 taatggaatt ttagaactta gaccaggaaa aaattccatg tccttctctt gggaaagcca
     3301 cccttgtgat gctaataaat ggtttaatat tgatcaaatt gccaagtggt ttccttatac
     3361 cgtcgacaat ccttatgaaa gccaccaaac atatggacca ccaggttctt ataaactata
     3421 tggagaagat gatcctgatc aattaacatc agacagttca tggtccacat atagtgccaa
     3481 aaatgaccca actattccaa atctcctaga aatgccaata gtacctatgc aatggttttg
     3541 gcaagaaatg caaaaatcca tagtcagtat tcccgaagtc aaaaaaccta tgttacactg
     3601 ggctggaact gaatatgaat gctacaaata tggaccaaca caatgcttta taaaaggcat
     3661 tcccttattt gatgacaatg acacccatgt agccactaca acacaaggat gcttcagaat
     3721 aagtttacac ctagctgtca aaaaaagacg cagtcgcatc tatgcaccta cctggggacc
     3781 tttatcctgg agacagatat attccacaga cacaccattc ataccttctc tggtcagata
     3841 cagaacagga ggagctcgca gaacatggac caatatagac agaacacaag aaggaataga
     3901 taaaaacaaa catttcagag aagatcccta tgacaataca agcacctcgg tttgttaatt
     3961 gttttctttc ttgagcggtg tggaacattc cgtatgcgat tgattcatgt ggattcattg
     4021 gcatttttgc tgttgttgtg gtgaaagttg cagcggtggc agtatcagga acggtgcttg
     4081 tattgtcata gggatcttct ctgaaatgtt tgtttttatc tattccttct tgtgttctgt
     4141 ctatattggt ccatgttctg cgagctcctc ctgttctgta tctgaccaga
//
