# Supplementary material for: Widespread Horizontal Gene Transfer Among Animal Viruses
Source: bioRxiv. 2024 Mar 26:2024.03.25.586562. Preprint. [Version 2] doi: 10.1101/2024.03.25.586562 (PMC11071296; doi:10.1101/2024.03.25.586562)
Supplement: Supplement 2 [file media-2.zip › File2_Maps/uPolyoma_wildbio_11641712540156_4822.gb]

LOCUS       uPolyoma4822ct_1        4743 bp    DNA     linear       01-JAN-2019
DEFINITION  [note: taxonomic lineage
            d_Viruses;-
            _Monodnaviria;k_Shotokuvirae;p_Cossaviricota;c_Papovaviricetes;o_Se
            polyvirales;f_Polyomaviridae] [isolation_source=original].
ACCESSION   
VERSION
DBLINK      BioProject: unknown
            BioSample: unknown
            Sequence Read Archive: unknown
KEYWORDS    .
SOURCE      Polyomaviridae sp. ctBH4D3 (unknown)
  ORGANISM  Polyomaviridae sp. ctBH4D3
            Unclassified.
REFERENCE   1  (bases 1 to 4743)
  AUTHORS   Taker,C.
  TITLE     Cenote-Taker 2 dummy template file. Do NOT submit
  JOURNAL   Unpublished
REFERENCE   2  (bases 1 to 4743)
  AUTHORS   Taker,C.
  TITLE     Direct Submission
  JOURNAL   Submitted (01-JAN-2019) Taker 2, Cenote, 1000 Circle St., Cenote,
            DC 31111, USA
COMMENT     ##Genome-Assembly-Data-START##
            Assembly Method       :: unknown_assembler
            Genome Coverage       :: 1x
            Sequencing Technology :: Illumina
            Annotation Pipeline   :: Cenote-Taker 3
            URL                   :: https://github.com/mtisza1/Cenote-Taker3
            ##Genome-Assembly-Data-END##
FEATURES             Location/Qualifiers
     source          1..4743
                     /organism="Polyomaviridae sp. ctBH4D3"
                     /mol_type="genomic DNA"
                     /isolation_source="unknown"
                     /collection_date="unknown"
                     /note="genome binned from sequencing reads available in
                     unknown;
                     derived from metagenome: unknown"
     CDS             2..94
                     /note="no search hits"
                     /codon_start=1
                     /transl_table=11
                     /product="hypothetical protein"
                     /translation="-ESKNQKNQFDFYREPISCTLALRFCGLAQ"
     CDS             103..261
                     /note="no search hits"
                     /codon_start=1
                     /transl_table=11
                     /product="hypothetical protein"
                     /translation="MNQGGCLAAVQGDCTNTWQTAQEVGRMPRTPYYFYKKWIFVIFK
                     SEKSPFSL"
     CDS             380..1918
                     /inference="protein motif UniProtKB:A0A0A1C950_9POLY"
                     /codon_start=1
                     /transl_table=11
                     /product="VP2"
                     /translation="MGIVASIVAAVSAGVAEAVADAAAAAAATAAGTAADAIASGMEL
                     VGSVGEAAGDTVPLLADEEETVFDSSWADAGGYTDEGAINDPWNWEMEIDEGAPTPSR
                     FTARALGVAGAVGLGAGIATAVGLAAASKGEAGRDVLEASQITQKALEEEGYTTLSSN
                     IPDAVLAFITPEEYELAAEELHRRQREGGFSPDTLEEAENAVVYADPSDTLPYAKDDP
                     SLLFDVAQSEESPPWFLPGAAGQPITRGMLRRAAAAREVIERGREVGQVLRLSAEIRR
                     ELQRTARALVLAERRDIGGDEARRVANMVAHRAIELGIDQGQQALNNMLGGGVIASTL
                     ASFVTAGGFAVYDKFIGPRLPWGSVQIDNEHYDEAPYLVRANGGLWRKGQSTYLVEEN
                     GRLGTVNLSYYSPETTNRGLPSTEPWYRFPPRTPEQLRNLEFWLRNNWGGQHTEVGLN
                     VESNFIIGDLVLQEAQYQRMKNSGGSSGRRRRVAGGRNASAKRRARNSRSGSRTKRTR
                     RVRN"
     CDS             1842..2960
                     /inference="protein motif PDB:3IYS_C"
                     /codon_start=1
                     /transl_table=11
                     /product="Major capsid protein"
                     /translation="MPVLKGGHEILDLVPGPREHVELEIKCFLAPNYVVPGEPGTTVP
                     KWCTSAVKLNKIPVAIEGSRLKIWECYKCKTGTFNWTTWIPPNTGGVYNGPTGSAWSV
                     SGMPMSMLPVIASSSSTAGDTPVIPPISNSTQPAALNTHFKESIADWQYNPWVENAKY
                     FVRASVGSTPAQFGDNNSTTVLLTDENGWGIMCPNQEVFLTSCDFATEGTISGSAPNP
                     AGDPFQVFQYPRYFTLYFRQRYVKSPVVLADIFQDYALKQVAGYSGEQNTVMEVELYT
                     GRDENAPEGMLNSSGVRGGPENTAASMVALVKDGTPLKNGAIGFVHKCNPQCSHGPQK
                     SQSPGPFAKPLLSTSEHSSAALKAPPPDPPQASSQQAH"
     CDS             complement(2881..4743)
                     /inference="protein motif PDB:4GDF_B"
                     /codon_start=1
                     /transl_table=11
                     /product="Large T antigen"
                     /translation="MDYSSVSDEFLFTELNRVLLGLQGCSSMQSQSFYKNARRRLLLK
                     FHPDKGTPDEEKVKAINAVWAEYENRFCGTQSDSSECGTPGGTPTNTPRNDFTYDFDL
                     ELRVLFINPLPTTQASCFFILAPYPDLKPLQRDVEKLKVQDLFLGKLNNGTGILGFLM
                     TYRVQYSSMCKRADACCKRGSKLGCCTPKRYNQAKRVCYGMFPDGFDVGSMHAEDEAD
                     PLFDHQLLREFAMDMQCTDPTLLHGLYLHELSRPLVGCNLCDEDNSHPEKYQNHRPHH
                     VKHQANATFFKSVKEQKKACQHACDCVVASLRLKSKRETPIQFYVNRLSEILEQLVKD
                     VGPSFKPRVAQGVLWAHIVPGSFVSFITRVYRSLVEAHPKQRGVIFRGPYDCGKTTVA
                     QALRDFFKGVSLNVNLSKDRLHFELGGAIDQRLVVFDDVLGSAINGLGGGWGFKNLDN
                     LRDHLDGCIPVGLERKHQQRIEQVFPPWVLTCNNYEIPSSIAARCTIFEFSKSVMDPD
                     GFMETHCVDRRMLVSAESFVMSMALYLPIDYFPPECQGYVTTIKEDSTAWIEKLEMDL
                     LDLACHETLDSEYSTQSTQDPIESFREFISGLAGKRPGEDPEEGPSKRQRSAHW"
ORIGIN      
        1 ggctgagagt aaaaatcaga aaaatcagtt tgacttttat agggagccta tcagttgtac
       61 tctggccttg cggttttgcg gtttggcaca gtaaacaaac ccttgaacca gggaggttgc
      121 ttggcagctg tccagggtga ctgtactaat acttggcaga cagcccagga agttggcaga
      181 atgcccagaa ctccttacta cttctataag aaatggattt ttgtgatttt taaatcagaa
      241 aaatcacctt tttcactata agaaaaaagg gatcaggctc taggcagcat gctttgcggc
      301 ggggagggac gggtataaaa ggtagctacc cagcccatgg tcattcattc cgccgggtct
      361 cctggaaagg tatgctacca tgggtattgt ggccagtatt gtggcagcag ttagtgcggg
      421 ggtcgctgaa gcagtggctg atgctgctgc tgcggctgct gcaactgctg ctggcactgc
      481 tgcggatgct attgcgagtg gcatggagct tgtgggttcg gtaggggagg ctgcagggga
      541 cactgtacct ctattggcag atgaagaaga aacagttttt gactcatctt gggctgacgc
      601 aggtgggtac acggatgagg gggctatcaa tgacccatgg aattgggaaa tggaaattga
      661 tgagggtgcg ccgaccccct ctaggttcac agcacgagcc ctaggagtgg ctggagctgt
      721 aggcctcggt gctggaattg ccactgctgt gggcctggct gctgctagta agggggaagc
      781 tggcagagat gtcctggagg cctcacaaat cacccagaag gccctggaag aagaggggta
      841 caccactctg tcttccaata ttccagacgc tgtgttggcc ttcataaccc ccgaggaata
      901 tgagctcgcc gcggaggaac tacacagaag acagagagag gggggattca gccctgacac
      961 actggaggag gcagagaacg cagtggttta cgctgacccg tcagatactc taccttatgc
     1021 taaggatgac ccctcgctac tctttgatgt ggcacagagt gaggagagcc ctccgtggtt
     1081 tctcccgggc gctgcgggcc agccaatcac aagaggaatg ctgcggagag cagcagcggc
     1141 ccgggaggtc attgagaggg gacgagaggt gggacaggta ctgaggcttt ctgcagaaat
     1201 acgcagagaa ctacagcgca cggccagggc cctggtactc gcagagaggc gagatattgg
     1261 aggggacgag gccagaaggg tcgccaacat ggtagcccac cgggctattg agcttggaat
     1321 tgaccagggt cagcaagccc tgaataacat gttgggtgga ggtgtgatag cttcgacttt
     1381 ggccagcttc gtgacagcag gcggctttgc ggtttatgat aagtttatcg gtccccggtt
     1441 gccatgggga tctgtgcaaa tagataatga acactatgat gaagcacctt atctagttag
     1501 agcaaacggc ggcctgtgga ggaaagggca aagtacatac ctggtggaag aaaacggccg
     1561 cctgggcact gtcaacctct cctattattc ccctgaaaca actaacaggg gtctaccctc
     1621 cacagagccc tggtacaggt ttcccccccg aacacctgag cagttgagga acctagagtt
     1681 ctggttaaga aacaattggg ggggacaaca tactgaagtg ggccttaatg tggagagcaa
     1741 ttttataatt ggagatcttg tgttgcagga ggcccagtac cagcggatga agaattctgg
     1801 agggagttct ggccggcgca ggagagtagc tggtggcaga aatgccagtg ctaaaaggag
     1861 ggcacgaaat tctcgatctg gttcccggac caagagaaca cgtcgagtta gaaattaaat
     1921 gtttcctggc gcccaactat gttgttcctg gagagcctgg cactactgtt cccaaatggt
     1981 gtacctctgc agtaaagctc aataaaatac ctgttgcaat agagggcagc cgtcttaaaa
     2041 tttgggagtg ctataagtgt aaaactggta ccttcaattg gacaacctgg attcctccta
     2101 acacgggggg agtgtacaat ggacccactg gaagcgcttg gtctgtttct ggtatgccta
     2161 tgtccatgct tcctgttatc gctagttcga gtagcactgc gggagatact ccggtgatac
     2221 cccccatatc caattccact cagcctgcgg ccctgaacac ccacttcaag gagagtattg
     2281 cagactggca gtacaatccc tgggttgaga atgccaaata ctttgtcaga gccagtgtgg
     2341 gaagcacccc tgcgcagttt ggggacaaca attccactac tgttctcctc actgatgaga
     2401 acggttgggg tattatgtgt ccaaaccagg aggtcttcct tacatcatgt gattttgcaa
     2461 cagagggtac tatctctgga agtgccccca acccggctgg ggatcccttc caggtgttcc
     2521 agtacccaag gtacttcacc ctgtacttca gacagagata tgtgaagagc ccggtggtct
     2581 tggctgacat attccaggac tatgccctga agcaggtggc tgggtatagt ggggaacaga
     2641 acactgttat ggaggtggaa ctctacacag gaagggatga aaatgctccc gaaggcatgc
     2701 ttaatagttc cggagtgagg ggtggcccag agaacacggc tgcatccatg gtggctttgg
     2761 taaaggatgg gacccctctg aagaatggtg ctattggatt tgtacataag tgtaaccccc
     2821 aatgctccca tggcccacag aagagtcaaa gtcctggtcc ttttgcaaaa cctttattgt
     2881 ctaccagtga gcactcctct gccgctttga aggcccctcc tccggatcct ccccaggcct
     2941 cttcccagca agcccactaa taaactctct gaatgactct attggatcct gtgtgctttg
     3001 tgtactgtat tcagagtcaa gggtctcatg acatgccagg tctaacaggt ccatctctag
     3061 cttctctatc caggcagtgc tgtcttcctt aattgttgtc acatacccct ggcactcggg
     3121 gggaaagtaa tctatgggca aatatagtgc catggacatg acaaaactct ctgcactaac
     3181 aagcattcgt ctgtccacac agtgggtttc cataaaccca tcagggtcca tgacagattt
     3241 tgaaaactca aagatggtgc acctggcagc aatagaggag ggtatttcat agttattgca
     3301 tgtaaggacc catggaggaa atacctgctc tattctctgt tgatgttttc tctccaggcc
     3361 aacaggaata catccatcaa ggtggtccct gaggttgtca agatttttga aaccccagcc
     3421 tccacccagt ccatttatag cagagccaag tacatcgtca aacacaacta atctttggtc
     3481 aatagcgcct cccagttcaa agtgcagcct gtccttagaa agattgacat ttagagatac
     3541 acccttgaaa aagtcacgta gggcttgtgc cactgttgtt ttaccacagt cataggggcc
     3601 cctgaagata acccccctct gcttagggtg ggcctccact aggctcctgt acacccgagt
     3661 aatgaagctg acaaaagacc caggcacaat gtgagcccaa agcaccccct gggccacccg
     3721 aggcttgaag gagggcccca catcttttac aagttgctca agtatttctg acaatctgtt
     3781 tacataaaat tgaatggggg tctccctctt actcttgaga cggagggatg ctacaacaca
     3841 gtcacaagca tgctggcagg cctttttctg ctccttcaca ctcttgaaaa aggtagcatt
     3901 tgcctgatgt ttcacatgat gtgggcggtg attttggtac ttctctgggt gggaattgtc
     3961 ttcatcacag aggttgcatc ccaccagtgg tctcgacagt tcatgcagat agagtccatg
     4021 caacagagtg ggatctgtgc actgcatgtc catagcaaac tcccggagca gttgatgatc
     4081 aaataggggg tctgcctcat cctcagcatg catgctcccc acatcaaagc catcagggaa
     4141 catcccatag cagaccctct tagcctgatt gtatctcttg ggagtgcagc agccaagctt
     4201 agacccccgc ttgcagcatg catctgcccg cttgcacata ctgctgtact gaaccctata
     4261 ggtcatgaga aacccaagga ttcctgtccc attgttcagt ttgccgagaa aaaggtcctg
     4321 gaccttcaac ttctccacat ccctttgcag gggcttgagg tcagggtacg gggccaggat
     4381 gaagaaacag gaggcctgag tggtaggcag gggattgatg aataataccc tgagttccag
     4441 gtcaaaatca tatgtaaagt cattcctagg ggtattggta ggggttcccc cgggagtgcc
     4501 acactcactg ctgtcagatt gggttccaca gaagcggttc tcgtactcgg cccatacagc
     4561 attgatggcc ttcacctttt cttcatcagg ggtccccttg tccgggtgga acttcagcag
     4621 caggcggcgt ctggcatttt tgtagaagga ctgggactgc atagagctgc atccttgtag
     4681 accaagcaga acccggttca gttctgtgaa gaggaactca tcagacacac tggagtaatc
     4741 cat
//
