# Supplementary material for: Widespread Horizontal Gene Transfer Among Animal Viruses
Source: bioRxiv. 2024 Mar 26:2024.03.25.586562. Preprint. [Version 2] doi: 10.1101/2024.03.25.586562 (PMC11071296; doi:10.1101/2024.03.25.586562)
Supplement: Supplement 2 [file media-2.zip › File2_Maps/Cress_paraphelliactis4479_anemoneHeOma_SRR10567096.gb]

LOCUS       Cress4479               4387 bp    DNA     linear       16-DEC-2023
DEFINITION  [label=nearest existing NCBI txid2748377].
ACCESSION   
VERSION
DBLINK      BioProject: PRJNA588374
            BioSample: SAMN13381586
            Sequence Read Archive: SRR10567096
KEYWORDS    .
SOURCE      Cressvirus paraphelliactis4479
  ORGANISM  Cressvirus paraphelliactis4479
            Unclassified.
REFERENCE   1  (bases 1 to 4387)
  AUTHORS   Buck,C.B., Welch,N., Belford,A., Varsani,A., Pastrana,D.V.,
            Tisza,M.J. and Starrett,G.J.
  TITLE     Widespread Horizontal Gene Transfer Among Animal Viruses
  JOURNAL   Unpublished
REFERENCE   2  (bases 1 to 4387)
  AUTHORS   Buck,C.B. and Tisza,M.J.
  TITLE     Direct Submission
  JOURNAL   Submitted (16-DEC-2023) Lab of Cellular Oncology, National Cancer
            Institute, Building 37 Room 4118, Bethesda, MD 20892, USA
FEATURES             Location/Qualifiers
     source          1..4387
                     /organism="Cressvirus paraphelliactis4479"
                     /mol_type="genomic DNA"
                     /isolate="anemoneHeOma"
                     /isolation_source="Paraphelliactis sp. CF-2019"
                     /note="sea_anemone"
     misc_feature    1
                     /note="common integration junction"
     misc_feature    291
                     /note="common integration junction"
     CDS             488..1174
                     /note="remote N-term similarity to 3RKC_A (hepatitis E
                     virus capsid protein) and Q3V4R6 (Acidianus two-tailed
                     virus ORF301); AlphafoldDali N-terminal alpha helical
                     Cah-like domain with C-terminal domain similar to 5tc1-M
                     (ssRNA phage MS2 capsid protein)(Z=7) [Split]"
                     /codon_start=1
                     /product="Hepecap"
                     /translation="MSGRVWPLSVVTVKILPCNGKGLPKKDMNYRRLELDSFRTPSKC
                     RIGRVAREKCEVATAHWLRSNTIIADETIAAFEALDPEEGGVKINLENSTVLYDLMEA
                     LVQIQPEGLNQRECQSRGEKIPLVLMEAVRVYKHGPGRKVVTCSKRGYEEVLEIQKSR
                     ALQAERPLQKLTFNYCGMYPVDQGIHSPECLTNILCENVAIRRESIIFNADAFFAFGT
                     LGQFVLPVRK"
     CDS             1113..1322
                     /note="remote similarity to 6E57_D (surface glycan binding
                     protein B)"
                     /codon_start=1
                     /product="Glybi"
                     /translation="MQMRFLRLGHLDSSCCLCENDRHSHNTSYKVCCQAVESAAMWGW
                     IVRRRARQRVGFHVLRGKPQRHGRS"
     CDS             1393..1572
                     /note="remote similarity to PF15128.10 (T-cell leukemia
                     translocation-altered)"
                     /codon_start=1
                     /product="Leukalt"
                     /translation="MECFERWANGMQTVLFKVLQIIFIFKPIETWNIRRLREPRRQRA
                     LVLCSGIRESQWGTF"
     CDS             join(1482..1718,1722..2063)
                     /note="translated via hypothetical stop codon readthrough;
                     C-terminal domain remote similarity to cd10231 (YegD and
                     other chaperone proteins); encodes potential
                     Rb-interaction motif (LXCXD)"
                     /codon_start=1
                     /product="Zwilc+"
                     /translation="MEHKKIERATASESTCSVLGDKREPVGNILNEVEEKLKMVRSLS
                     TAVEVVKKVATKKRKQKDTLPDHIPPEQGDKQMAWIDRWHQKKMGEVKALLVSTSLPH
                     TEYCFKTVMKAMEDSFQKILTIVESCAEVYLGDEVMLSGASRCTDMIKEAYQSELVCS
                     DVKRPKVLSKSQKKKEERPGLRLVLKGKRMLG"
     CDS             1482..1721
                     /note="remote similarity to 3IF8_A (zwilch)"
                     /codon_start=1
                     /product="Zwilc"
                     /translation="MEHKKIERATASESTCSVLGDKREPVGNILNEVEEKLKMVRSLS
                     TAVEVVKKVATKKRKQKDTLPDHIPPEQGDKQMAW"
     CDS             complement(1877..2440)
                     /note="remote similarity to 1NLA_B (phage Mnt
                     transcriptional repressors); ZlphafoldDali 5grq-B (death
                     domain-associated protein 6)(Z=7)"
                     /codon_start=1
                     /product="Mintre"
                     /translation="MVFSTYFHFDLEGSRNRVWLNVNPLDYKKDLDEIVKSLIIPNND
                     DGNAKLTEYILPQIFQLAKRNSSTLNDQARDRVQASVRQLPPDPKFVSIFLRLFLFAL
                     HTRQELQVPSLLPRFLGLLVFFCLHPSILLPFRTNLSPGLSSFFFWLLLKTLGLFTSE
                     HTNSLWYASLIMSVQRDAPDSITSSPR"
     CDS             join(2368..2649,2653..2892)
                     /note="translated via hypothetical stop codon readthrough;
                     similar to cd10425 (ephrin A1 receptor binding site)"
                     /codon_start=1
                     /product="Oncoid3"
                     /translation="MDLRSAKRGFVSPLNQNENTWKIPLVAVNHLFDVLARNPFLATV
                     LYHKLRLVCRYFKFRCELIRKHLPRLEIKKPLIMVFDERAVLKHKGYYFLVWYTSDGT
                     NLNSLLATPWRGPGVCMILTLEITDYKTTRSPTPYRSSSHICGKKIFLTKRRFYALST
                     KQATGSILVEICG"
     CDS             join(2368..2650,2650..2879)
                     /note="C-terminal similarity to 3ZQS_B (E3
                     ubiquitin-protein ligase FancL); translated via
                     hypothetical programmed -1 ribosomal frameshift"
                     /codon_start=1
                     /product="Oncoid2"
                     /translation="MDLRSAKRGFVSPLNQNENTWKIPLVAVNHLFDVLARNPFLATV
                     LYHKLRLVCRYFKFRCELIRKHLPRLEIKKPLIMVFDERAVLKHKGYYFLLSLVHVGW
                     DKFKLATRDTLAGTWRLYDSYTRNYRLQNNKITHSVPIQFAHLWEKDFSYQKEILRFV
                     HQTSDRIHFG"
     CDS             2368..2652
                     /note="hypothetical cysteine-rich protein with potential
                     Rb Ab groove interaction motif and PDZ class 2 interaction
                     motif; remote similarity to PF02972.17 (phycoerythrin
                     alpha subunit)"
                     /codon_start=1
                     /product="Oncoid1"
                     /translation="MDLRSAKRGFVSPLNQNENTWKIPLVAVNHLFDVLARNPFLATV
                     LYHKLRLVCRYFKFRCELIRKHLPRLEIKKPLIMVFDERAVLKHKGYYFL"
     CDS             2417..2599
                     /note="remote similarity to 4CHH_A (Saccharomyces HSP90
                     interacting protein)"
                     /codon_start=1
                     /product="Oncoid4"
                     /translation="MKIRGKYHWLQLITYLMYLPEIRFWPLYCITNFDWYADISNSDA
                     SLFVNICHDLKSRNRL"
     CDS             3031..4386
                     /codon_start=1
                     /product="RepE1"
                     /translation="MWYVTEQQSKAKEDVFILALPFTEFRYQSIQDYLALHHNKFVLC
                     RSANHLYVLLQCRIRTRGSTICNKLRAVFERSNGGHLPSRDIQLKVISYRKFGDFTLY
                     GYGLDSIYYFNNDDDTMCLSEYFCEAAKEDKFSQPKLRAFAERYLIDLEDELLTVYSH
                     LALKEIEAQKRKEQGFSGFLDMKGTNVTVDDIIEHGPNARFLRCENRILDHIKEACIT
                     VKMKFSFWRRSVNNTVVLQDIINDMYTDFLKVPGRKMLDVFHDLDVLHIHMFFLKNGI
                     DPCQFVADILDTYLGQGRYRNLLMYGPVQTGKSTILTTVRNIFPGAKNIELNYKIDKF
                     FMSEITKARILTFDDCTVDGMKNLDGVFRSALDGQSVRVECKYKDAEELACPPTIITT
                     NIQLSEIPVQVLSRTKVHYFKNYITKPEAAAFADNNAAKKCILSCITGDLSLAWIKGF
                     PS"
     misc_feature    3298
                     /note="common integration junction"
     misc_feature    4387
                     /note="common integration junction"
ORIGIN      
        1 caaactgtcc aaaaaatcga caaatcttct atatctcttc gagttttcgc tcgattcggt
       61 tcgtacttgc aagttgatgc ctacttacct tgtagagtaa atatctagaa agaacggtga
      121 cgattaagca agtttagtat tttggatatt tgaaatcgag aaatgaaccg actttgagca
      181 ctattatctc cttgaaatat gcatcccaca acctcataga ccacttcgct agaaagagtg
      241 gaagcatcgc tacatctttc atatactttg ctagtttata gctacactgc attaggagtt
      301 atctagaaat gatttccaat gtttaaattt accaatgtag aaatgtcagg ggcctcaggt
      361 agaaatgtca ggtaaatgta gaaagggtca ggtagaaaag tcaggtcgat gtagaaaagt
      421 caggtcgagg tagaaaagtc aggtaaatgt agaaaagtaa ggtagaaagg tcagggaata
      481 ggtagaaatg tcaggtcgag tctggccttt aagtgtggtt actgtcaaga tccttccatg
      541 caatgggaaa gggctaccga aaaaggacat gaattaccga cgcttagaat tagactcttt
      601 tcgaacccct tcaaaatgtc gtattggcag agtggcaaga gaaaagtgcg aagtagcgac
      661 ggcacattgg ctgcgatcta atacaatcat tgcagacgaa accattgcag cgtttgaagc
      721 tctagatcca gaagaggggg gtgtaaaaat taatctagag aattccacgg tcctctacga
      781 tctgatggaa gccttggtgc agatacagcc agagggtctg aaccaaaggg aatgtcagtc
      841 tcgtggggaa aagatcccct tggtcttgat ggaggctgtc agggtgtaca aacatggacc
      901 gggtaggaaa gtggtgacgt gctcgaagcg tgggtacgag gaagtgctcg agattcaaaa
      961 gagcagagcc ttgcaagcag agaggcctct acaaaagctg accttcaatt attgtggcat
     1021 gtacccggtc gatcaaggca tacacagtcc cgagtgtttg acaaatatac tttgtgagaa
     1081 tgtagccatt cgaagagaaa gtatcatttt taatgcagat gcgttttttg cgtttgggac
     1141 acttggacag ttcgtgctgc ctgtgcgaaa atgatagaca cagccacaac acttcttaca
     1201 aagtgtgttg tcaggctgta gaaagtgcag cgatgtgggg ttggatagtt agacggagag
     1261 ctagacaacg tgttgggttc catgtattac gcgggaagcc ccaacgtcat gggagatctt
     1321 agatcttcag accttgaccc gaccatgtca aggtccgagt ctatgtgatt gggcaaatgc
     1381 aatgttgggc aaatggaatg ttttgaacgt tgggcaaatg gaatgcagac tgtattattt
     1441 aaggttttgc aaataatttt tattttcaaa cctattgaga catggaacat aagaagattg
     1501 agagagccac ggcgtcagag agcacttgtt ctgtgctcgg ggataagaga gagccagtgg
     1561 ggaacattct aaatgaagtt gaagagaaat tgaagatggt gcgtagccta tctacggcgg
     1621 tagaggtggt gaagaaagtg gcgacaaaga agaggaagca gaaagacact cttccagatc
     1681 acattcctcc agaacaggga gacaaacaaa tggcttggta aattgaccgt tggcaccaga
     1741 agaaaatggg ggaagtcaag gctttgctgg taagcacgag cctgcctcat acggaatatt
     1801 gttttaaaac tgtgatgaaa gcgatggagg atagtttcca aaagatctta accatcgtgg
     1861 aaagttgtgc agaagtctat cttggtgacg aagtgatgct gtctggggcg tctcgttgca
     1921 cagacatgat caaagaggcg taccaaagcg agttggtgtg ttcggacgtg aagagaccca
     1981 aggtcttaag caaaagccaa aaaaagaaag aagaaagacc ggggctgagg ttggtcctaa
     2041 aaggcaaaag aatgcttgga tgaagacaaa aaaaaacaag taaaccaaga aaacgtggaa
     2101 gaagacttgg tacttgaagc tcttgacgag tgtgcaaggc aaaaagaaag agacgaagaa
     2161 aaatagacac gaactttggg tcaggcggca actgtcttac cgatgcttga actctatccc
     2221 tcgcttgatc atttagagta cttgaatttc gctttgcaag ttgaaatatt tgtggtaaga
     2281 tatattctgt tagtttggcg ttgccatcgt cgttgtttgg aatgataaga gatttcacaa
     2341 tttcatcaag atctttcttg taatctaatg gatttacgtt cagccaaacg cggtttcgtg
     2401 agccctctaa atcaaaatga aaatacgtgg aaaataccat tggttgcagt taatcaccta
     2461 tttgatgtac ttgccagaaa tccgtttttg gccactgtat tgtatcacaa acttcgactg
     2521 gtatgcagat atttcaaatt cagatgcgag cttattcgta aacatttgcc acgacttgaa
     2581 atcaagaaac cgcttataat ggtctttgac gaaagagcgg tgctaaagca taaaggatat
     2641 tattttttat gagtttggta cacgtcggat gggacaaatt taaactcgct actcgcgaca
     2701 ccttggcggg gacctggcgt ttgtatgatt cttacactag aaattaccga ctacaaaaca
     2761 acaagatcac ccactccgta ccgatccagt tcgcacattt gtgggaaaaa gatttttctt
     2821 accaaaagga gattttacgc tttgtccacc aaacaagcga caggatccat tttggttgaa
     2881 atttgtggtt gaatatcatg atgaagaaaa agtcagattc gtcgtaacta gaatatcggt
     2941 aaataactcg aaaaaaaaac agtaagggaa atcagtgata acaaaatcaa tgctacgttg
     3001 tgggaaccat tccaagcagg attagatgac atgtggtatg tgactgaaca acaatccaag
     3061 gcaaaagaag atgtgtttat tttagcattg ccctttaccg aatttagata tcaatcaatc
     3121 caagattacc tagcgcttca ccataataaa ttcgtcttat gtcgatcagc taaccattta
     3181 tatgttttat tgcaatgtcg tattcgcacg cgtggcagca ctatttgtaa taaattgcgt
     3241 gccgtttttg aacgttcaaa tggcgggcat ttgccctccc gcgatatcca gttgaaggtt
     3301 atctcctacc ggaaattcgg cgatttcacc ttatatggct atggcctaga ctcgatctat
     3361 tatttcaata atgacgacga cacaatgtgc ttgtcagaat atttttgtga agcagccaag
     3421 gaagataaat tttcacaacc taaattgcgc gcatttgccg agcgatatct gatagacttg
     3481 gaagatgaac tactcacggt gtattctcat cttgcattaa aagaaataga agcccagaaa
     3541 cggaaagaac agggatttag tggtttcctc gatatgaagg gaaccaatgt caccgtagat
     3601 gacatcatag agcacgggcc aaacgcgcgc tttttacgtt gtgaaaacag gatattagac
     3661 cacataaaag aagcttgcat aacggtaaaa atgaagttta gtttttggcg acgctccgta
     3721 aacaacacag tcgtattaca agacatcata aacgacatgt atacagactt tttaaaagtc
     3781 ccgggtagga agatgttaga tgtatttcac gacctggacg tactacacat ccacatgttt
     3841 ttcttaaaga acggcataga tccttgtcag tttgtggcag acatcctgga tacttatttg
     3901 ggacagggcc gttataggaa tctactgatg tatggacccg ttcagacagg aaaatctacc
     3961 atccttacta ctgttagaaa tatatttcct ggggcaaaga acatagaact gaattataag
     4021 atagacaaat ttttcatgtc tgaaatcacc aaagcccgga ttctaacatt tgacgattgc
     4081 actgtagatg gcatgaaaaa tttggacggt gtattcaggt cagctctaga cggccaatca
     4141 gtaagagtag aatgtaaata taaagatgct gaagaactgg cctgcccacc aactataatc
     4201 acgactaata tacaactttc tgaaattcct gttcaagttc tcagtcggac aaaggtccat
     4261 tattttaaga actatataac gaagcctgaa gcagcagcct ttgctgacaa taatgccgcc
     4321 aaaaaatgta ttctctcttg tataacaggg gatttaagtt tggcttggat caagggattt
     4381 ccaagca
//
