# Supplementary material for: Widespread Horizontal Gene Transfer Among Animal Viruses
Source: bioRxiv. 2024 Mar 26:2024.03.25.586562. Preprint. [Version 2] doi: 10.1101/2024.03.25.586562 (PMC11071296; doi:10.1101/2024.03.25.586562)
Supplement: Supplement 2 [file media-2.zip › File2_Maps/refAdinto_ladona1001_dragonfly_BK011001.gb]

LOCUS       AdintoBK011001         19346 bp    DNA     linear   SYN 06-May-2019
DEFINITION  .
FEATURES             Location/Qualifiers
     misc_feature    1..18
                     /note="read consensus ends abruptly"
     CDS             complement(205..708)
                     /product="hypothetical protein"
     CDS             903..4877
                     /product="PolB"
     misc_feature    1947..2378
                     /note="OTU1"
     CDS             5052..6578
                     /product="Collagenase"
     CDS             6562..7263
                     /product="PacK"
     CDS             7260..7592
                     /product="GasderminX"
     misc_feature    7515..7571
                     /note="pX (82%)"
     CDS             7589..8143
                     /product="Adintoc2"
     CDS             7888..9192
                     /product="Integrase"
     CDS             9226..10590
                     /product="Penton"
     CDS             10611..11114
                     /product="Cupiennin"
     CDS             11202..12494
                     /product="Hexon"
     CDS             12496..13020
                     /product="Adenain"
     CDS             complement(13739..14161)
                     /product="hypothetical protein"
     CDS             14550..15041
                     /product="Mael"
     CDS             15117..15719
                     /product="hypothetical protein"
     misc_feature    15285..15494
                     /note="Pox RNA Pol-22 (36%)"
     CDS             complement(15873..16304)
                     /product="hypothetical protein"
     CDS             complement(17215..18057)
                     /product="Oncoid"
     misc_feature    19333..19346
                     /note="read consensus tapers dramatically"
ORIGIN
        1 AGTAGAAGGG GAAATGGGGC ATCCAGAACA CGCCATCTTG GATTCGCCAT CTTGGATTCA
       61 AGATGGCGGA CTTCCGGTGA CGTCATATCC GTCGGCCATT TTGTAAGATG GCGGACTTCC
      121 GGTGACGTCA CATCCGTCGG CCATTTTGTA AGATGGCGTC GTTTCCGGTG ACGTCACATC
      181 CGTCGGCCAT TTTGTAAGAT GGCGTCACAT CCGGTGACGT AGAAAACAAA TGAGTGACGT
      241 AGAAAACAAA TGAGTGACGT AGAAAACAAA TGAGTGACGA TATGCAAGAC ACATGAGTGA
      301 CGATATGCAA AACACATGAG TGATGATATG CAAAACATAT GAGTAACGAT GATGCAAAAC
      361 AAATGAGTAA CGATGATGCA AAACAAATGA GTAACGATAT GAGAGATGCA AAACAAATGA
      421 GTAAGATGGA CTCACGTAGG TGCGGGTCTT CCTTGGTCGA AGTCCGGAGA GCAACTGAGG
      481 ACTGGAGGTG ACATCGTGGT GGGGGTATTG GAAAACAAAT GAAATACGAA ATAGGGAGGG
      541 GTGGTTGGAA ACAAATGAGC AACGAAACAA ATGAGTGACA AAATGAAGAG GGGGTGTGTG
      601 GAAAACAAAT GAGTGACGAT ATGAATATGG AAACGAATGA AGAGGGTGGA AAACAAAAGA
      661 GTGACGAAAT CTATAAACCC TCCTGCAGTA AGTTGGACTC CCACGCATGC GAGGCTTCTA
      721 CCCATCCCAC AGCACTCCCC CACCTCCTAT AATTTGAACC CTCCTGCAGT AAGTTGGACT
      781 CCCACGCATG CGAGGCTTCT ACCCATCCCA CAGCACACTT AAACCCAATA TGGCGGATGG
      841 AGGGATATAT AAGCATGTGT TTTCTTTAGT ATGTCATCAT TTTGAGCTCA GTTTCCTAGA
      901 AGATGGCTGC TCAATGCCCT TCTAATAGAC GGAGGAACGT TGCAGAGATG GACCATGACT
      961 ATTTCAGAGA AGCTCCACCA CCACCACCGC CACCACATCC AGAGGACCAC AATTATCATA
     1021 GAGAAGCACC CCTACTATTT GATCACGATT ACTGCTTTGT AGCACCTCCA GCACCTCCAG
     1081 CATCTGATCA CGATTACTGT GCTGCAATAG CCCAACATCC AGATCACGAT TATTGCTTTG
     1141 TGGCACCTCC AGCACCAGAT CACGATTACT GTGCTGCAGT AGCCCAGCAT CAAGATCATG
     1201 ATTATTGTAT TCCGAAGCAG GCAAATCATG TTAATGATCC AATTGCTGCA ACAACATCAA
     1261 TATCTGATCA CAGTTATTGT GCTAAGGTTC CACAGTTGCC GCAACCATTA GATGAACATA
     1321 CGCAGGATGC AGAAGGAGAT TGGAATGTAG CAGGACCTTC AGGGTTATGC AGAGGACCCT
     1381 CAGTCTCACA AACTGAGAGA GATGGAGATG TTGCTGAACC ATCTGGACTC TGTAGAGGTT
     1441 CCTCTGCTAC CAGCAGAATA AGGAGGAGGA GCATAGGTAG AGTGAGCAAT GAAGGGGTAT
     1501 CAATCATTGA GGTGGAGTCG GCTGTGAGAG GTAGGTTGAA AACCTTTTGG CTCAGTTGTG
     1561 CTGATGACGC GCATACTGAT CTAGTCACTT TTTTGGATGA AATAGAAGAC ATTGTGGTGA
     1621 GAAAGATAAG GGAAGAGTTG AGAAATTCTG CATTGAAAAT TAATTTGGTA GTCCGAACAC
     1681 GATTTAGGAG AGATGAAGAT GGGTCTGAGA TAGCAGAGAG ATGTTTCAAA ACTAAAAATG
     1741 AAATGTTTCT CCAAGCTGAT GATATAAATG CTAAAGTTGA GGAGCAATTT GGTAAACTGC
     1801 TTAGGGAGAA ATCAGAGCAT GCTGCAAAGG GATCTGGATG GTCATTGATT CGAGTGATTG
     1861 GTTTGGAATT GAGAATTAAC AAATTCACGC CATCACGAGG ATCATCGTTC ATAGAGTTAC
     1921 CATCGAAAAT AAAACATTCA AAATCTGTGA TTAATGTGGG TAATGGCGAT AATTTTTGTT
     1981 TCAAGTATGC AATTTGGGCA AAAAATATTG CCTGCAACCC ACAGAGAGTT TCAAGTTACA
     2041 TGAATGACAA TGCATTCTTT AATGGATATA ATTGGAATTG TATAATGTAT CCTGTGAGTA
     2101 TAACAGAGAT ATCAAAATTT GAGAAGAGAA ATAATATATC CATTAATGTT TTCGGTCTAG
     2161 ATGAAGATGA TATGGTATAT CCAATCAAAA TTGTAGACTA TGAACTGGAA GATCATCGAG
     2221 ATTTACTTTA TTTGAAAAAT GAATCCACTT CTCATTACTG TTGGATCAAG GATTTTGGCA
     2281 GATTAGTAAA AAAGCAAATT ACAAATCATA AGGATGTCGC TCATATATGC AAAAGGTGCA
     2341 TGTTAAATTT CACCAGTGCA TCAATTTTGG CTAATCATAA GCGGAGTTGC AATAGCAAAG
     2401 CTCCTAACAA AATTTGTTTA CCTTCAGAAA ATGAGAACTG GCTTCATTTT AAGAATTATA
     2461 GTAAAACTAT GCGAGTTCCT TTTGTGGCAT ATGCTGATTT TGAGTGTATT TTAACTTCTG
     2521 TAAGCTCTTG TGATCCTTCC GATCATAACT CCTTTACATG CGCTCGGCAG AAGCATGATG
     2581 TGATGTCCTT TTGCATCCTT TTAGTATCAG CAAGTGGACA GAAGTATGAT CCGATTCTGC
     2641 ACAGAGGAAA AGATGCGATG TCCGTTTTTA TATCGACAGT GAGGGAACTT GCAAATTATG
     2701 TTCGTGCAAT TTATAGAAAA AAAATTCCCA TGAAACCCCT GAGCGCAGAA GAAATTCAAA
     2761 ATTTTGAGAA CAGCGAGTCA TGTCATATAT GTGGTGAGGT TTTGGGAGAT GATCGTGTAA
     2821 AAGATCATGA TCACATAACT GGTGAATACA GGGGTGCAGC ACATGGATGC TGCAATATTC
     2881 AATTTCAAAT TCCCTCATTT TTACCAGTTG TGATTCATAA TTTATCAAAT TATGATTCGC
     2941 ATCTCATCGT TCCCCATTTA GGATATGATC AATACAAAAT TGAATGCATC CCAAACAGCG
     3001 AGGAGAAATA TATTTCTTTT TCGAAATATA TCGATCGAAA TTTTTCAATT CGATTCATTG
     3061 ACAGTTTTCG GTTTATGAGC GCATCCCTGT CAAAACTGGT CAATGCATCT CCAGGTGATA
     3121 AATTTCGACA GACATCGCAT GTTTTTTCTG ATGTGGAATT GGATCTGGTT ACTCGAAAGG
     3181 GTGTTTTCCC TTACGAGTAT GTTAATACTT GGAATAAGTT GGATGAGGAA TGTTTGCCTC
     3241 CCAAGGAGGC ATTCTATAGC TCTTTGACTG AGGAGGATAT CTCAGATGCT GAGTATTATT
     3301 ATGCTCAGAG CATGTGGAAT AAATTTCATT GCACCACCTT AGGTGAATAT TCAGATGTTT
     3361 ACCTAAAGAT GGACGTTCTT CTTTTGGCAG ATGTGTTTGA AAATTTTAGA GACGTTTGCA
     3421 GAGCCACATA TAAGTTGGAT CCAGCATGGT ACTTTACCGC TCCAGGTTTA GCTTTCGATG
     3481 CGATGCTGAA ACATACAAGG ATATCCTTAG AATTGATGAC CGATTACGAT ATGCTCTTAA
     3541 TGATTGAGAA AGGAATTCGA GGTGGTATAA GCCAGTGCAC CAAACGGTAT AGCGAGGCTA
     3601 ATAATAAATA TTTGGAAACC TTTGATGAAA AAGAGGAATC TCGCTATATC ATTTACTTGG
     3661 ATGCAAACAA TTTATATGGT TGGGCTCTGA GTGCCCCCCT CCCAAGCAGT GGTTTCCGAT
     3721 GGGTCGATTG TCCAGAAGAC ATAGAAAACA TATCGGATGA ATCTCCGAAA GGTTATATTT
     3781 TGGAAGTGGA TTTGGAATAT CCTAGAATTT TGCATGACAA GCACAATGAC CTCCCACTTT
     3841 GTCCCGTGTC GAGTCTTCCA CCAAACTCAA AATTTCCAAA ATTAATGACA ACACTGCATG
     3901 ACAAGGAGCG TTACGTTCTT CATTATCGCA ATCTCAAACA GGCATTGTCC TTGGGATTGA
     3961 AATTGAAGAC AGTTCACAGA GTGCTGGAAT TCAACCAATC CTGCTGGATG AAGTCCTACA
     4021 TAGATCTTAA TTCAGAGAAA AGGCAATCAG CAACTTCCGA GTTTGAGAAA GATTTCTATA
     4081 AGTTAATGAA CAATGCAGTT TTTGGCAAAA CTATGGAAAA TGTTCGGAAA AGGATAAATT
     4141 TCGAAATTGT GTCTAATGAA AAAAGGTTGA GGAAGTTGAT TGCTAGTTCT ATGTTTTTGG
     4201 ATAGGACTAT ATATGGGGAA AATTTAGTGG GAGTTCATAG TAGAAAGCGG AAAACCTTCA
     4261 TGAATAAACC TATATATATC GGTCAAACTG TTTTGGATAT TTCTAAAATC TTAATGTATA
     4321 ATTTTTATTA TAATCATTTG AGATTGCGAT ATGAGAAGAA CGTATCGCTT TTATATATGG
     4381 ATACAGATTC GTTCATTTTG GAGGTTAAGA CATGGGATTT TTATGAGGAT ATGAGGGCAG
     4441 ATATTGAACT GTATGATTTG TCCAACTATC CTCGGGATCA TCCCTGCTAC TCTGAAATGA
     4501 ATAAAAAAAT TGTAGGTAAG ATGAAAGATG AATGCGGTGG AAGACCGATA ACACATTTTG
     4561 CAGGTCTTCG GAGTAAATTG TACTCGTTCT GTGTGAAGGA AGGGGGTACT GAGAAGAGAG
     4621 CCAAGGGTGT TAAAAAAGCA ACCATCAAGA ATTCCATCTC ATTTGATGAT TACGTACATT
     4681 GCTTGAGGAA TAATATCAGT TGTTCTCGAC GCATGACTTT AATCAAATCA ACGTCACACG
     4741 AATTGTATAC CGTTGAGTTG AATAAAGTAG CTTTGAGTCC TTTCGATGAT AAACGGTTTG
     4801 TGATGGATGA TGGGGTAAAT ACGTTTTCAT GGGGGCATTA CCAAATTCTA AAAAGGAGAA
     4861 GGTGGGAGGA TACTTAAGCA ATGTATAATT ATACTAATGA TGGGCATGTA GTAACCGGTT
     4921 ATCGATTTGC AAACTTGGTT AAAGAGTTTC TATTTAAATT TTTATCCTAT AGAGGGCATC
     4981 ACTAATGCAT TCGGAGTTTG TATATAAAGG AAGCAACTGA TTTTCTAATT CATTTTCATA
     5041 CACGGAGTGT TATGAAGATG TTCTCGAAAC TGATCCTTAG TATCATATTG CTGCATTCAT
     5101 TTGTAATATC CAATGCGGAT GAGCACTCTA ACGATGCTTG CATCGAGGGT TTATTGAAAG
     5161 AATTCGGCTA CCTTGATGAG GAGTTGGAAG ATGGGTTGAT GGAACCATTG CAGATGGGTT
     5221 TAAAATTATT TAGGGATTTT TACAATGTGA GCAATGATGA GGCGTTGGAG TTGATTTCCA
     5281 AACCAAGATG CGGTGTGGCA GATGTTGGGG AGTATGCAAC AACTACTACT AAGTGGCAGA
     5341 AGCATGACTT GAAATGGCGA TATGCGTTAA GTGGTCTGAC TCGAGTGAAT CTAGCAAAGG
     5401 CCGCTTTTGA GAAATGGAGT AATGTGACTA ACATAGACTT TTCATACAAT ATTCTTGATG
     5461 CGGACATTAT CATATCTGAT CGAAAGAATG TGCATAAAAG AATAAAACCG CAAATACCGT
     5521 GCATTGCTAA ATTAGATGGA CCAGGCGGTG TTTTAGGACA CGCAGATTTT CCAAATAATG
     5581 CGGGTCACGG TGAAATACAT ATCGATGAAT CTGAGAATTG GTATTTGAAC TTAGATGGGA
     5641 ATAATACAGA TGACAAAATT AATTTATTCG CCGTGCTTTT GCATGAAATC GGTCACGCAT
     5701 TAGGACTTGG TCATTCCAAG GATCGTGATT CAGTTATGTA TGCATTTTAT GATGAACCTA
     5761 AACTTGAATT GACGCAGGAT GACATAAAAG GAATTCAAAG TCTGTATGGT GTGCGCTCGC
     5821 AGCCAACAGT TAAACCGCAT GAGAATCCAG ATAGCGATAA AAGCAATGTT GATGATGATG
     5881 ATGATGTTCC TAATTTATGC GAGATAACAT CCGACTATCA TTTCTTAATT GCTCGCGATG
     5941 TGATGTTCAT ATTCCATAGG AAATGGGTGT GGATCAACAA TTTGAATAAT CCTTGGAAAA
     6001 AGGTACCGAA ACCGCTGTTA ATAACAGAGT GGTTGCGATT CTTACCAATA ACGTTCAAAG
     6061 GTATTTCGGC TATCTACCAA AGACCTTCCG GTGAAATGGT TTTGTTTGAT GGAGATTTGG
     6121 TTTATATGTT CGAATATCCA AGCTTAACTC TGACATCTTA TTACCCTGTA AGTATAACAA
     6181 ACTTTGGAAT TAGACATAAA GCGAAAGTGC AAGCTGCTGT GAACACGTAT GCTGGTCACA
     6241 CTTTAATATT TTACGATGAT TCATATTTCC TAGAGTTGAA CGAATGTACT TTGAAACCTA
     6301 AGAGATACGG TTTCCTTACT AAAGAGTTTC CAAAGTTGCC GCAGAATTTG GATTCAGTCT
     6361 TCCGTTACAT CAACGGCATG CTTTATTTTT TTAAAAACGG AACGTTTTAT GAGTATAACG
     6421 AATTCACGCA GACTCTGGTG AGAGCTGCAC CTTTCAACTT TAACGTACTT AACTTGAGAT
     6481 GCGAAACTGC ATCACTCTCG CTCGCGAATG TAATGCGTGA TCTCGAAAAG GTGGTGACAG
     6541 ATTTCAATGC ATTAAGTCTT GATGGAGGTC AAGTATAAGT TAGTGAACAT CATTGCAAAG
     6601 CATTCAGTGT TGCAGATGCC TCTGAAGTGG GTACACCCAT TTACTTGCAT CTGTGCAGGA
     6661 CCGTCAGGTT GTGGGAAAAC AACATTCGTG GTGAAGTTTC TCGGTAATTT AAAGCAGTTA
     6721 GTTCGAGGTG ATATAAAACG CATAATTTGG GTTTGTAACA AGGGAAGCCA ACCTGCGGAG
     6781 CACATACCAG GCGTGTCGTT TATTCATGAA TTGCCTTCTT TCGAAAATCC TAGTAAAATA
     6841 AACACATTAT ACGTAATCGA TGACTTGATG CATGAATGCT ACAACCGAGA AGTCAGTCAA
     6901 TTATTCACTA GAGGATCTCA TCATAATAAC ATATCTGTTA TCTTAATAAC GCAAAATATT
     6961 TTCTACCAAA GTCGAGAGTC TAGAAATATT TCCCTTAACG CGAAATATAT CGTAGCTTTC
     7021 AAGAACCCTC GCGACACTCG TCAATTTCTG TATTTGGCCA GACAGATTTA TCCAACCAAA
     7081 CCTTGTGAAT TATACAACGC GTATCTGGAC GCGACGGACA AGCCTCACGG TTATCTTGTC
     7141 TTAGATCTTT CACAGGAGAA AGATCGAAGA CTACGATTCT ATACCAACAT ATTCCCCGGT
     7201 GAAATTCCGC AGATATATTC CCCTGAAGGG GAGGTTGGTA AGTGTTCTGA GGTTTTGCTA
     7261 TGAAACGGTT GAAACGCCAC CGCACTTTAC TCAGAACATT GATTAAGGCG ACACCAAGTG
     7321 TTCGCAGGAA GATAATAGCG TCGGGGAGTG ACGATTTCAT CAAGTCTTTG TGCGAGTGTT
     7381 GCTTGAATAC TCTGAACGGT AATACAAAAA TCAAACCGTC TGCATTCGCT AAATTGAAAA
     7441 GATATAAAAA CGTTTTGAGA CAATTGGGTT TTGGAAGATT GTCGCTCCTG AAAAAGAGGA
     7501 AATTGCTTAT ACAAAAGGGA GGATTTCTCC CACTATTATT GTCTAGTTTA GGAAGTATTT
     7561 TAACCGGTGC ACTATCGAAT CTGATAAGAT GAGTTTGAAA AAGTATCTTT TGGTGGAACC
     7621 CAACAGCATC GATAGAAGTA CACAAGACAA GCAGTTGACT TTGTTGGATG GGCGAATGTC
     7681 TGATATTTTG AAAAATAGAA CGATGAATGA TTCTGAGAAG TGGTTTAGAT ATAGTCAGGT
     7741 TCTGAACGAT TATATAAATA TAGCTTCCGA AAGTAGAAGA CCAGTAAAAA TCCCGATATT
     7801 GGAGGAGGAA TCACGTAGGA AGCGTCTCGT TCCTAGAAAA AGAAAAATAT CAGAATTGGA
     7861 GCAACTACGC AATCGCGAAG AGGAGGGATG GCAATCTCTT CAAAAAAGAA TTTCCACAGC
     7921 CGACGCATTG GCATCAAAAA CGAGCGATTT AGTAACAGAA AGACAAGTGA GCGAAGAAAT
     7981 AGACAAAATG CTCAATACTC CCAACATCAA AACTCGTCAG AAGCGTCTGA TAAAAAAACG
     8041 AATACCGTGG TCTCCATACC AAGGAACAAC AAAAACTCCG AAAAGCATTC AGAGACGTCC
     8101 GAGAAAAGAA AGAACGCTAT GGCTTCAATA CCCAGAGAAG TGAAGGATGA TAACATGAGA
     8161 TCTATCTATT ACAACATATC ACACCCTGCA AGTCTTTCTT CTGTTAGGAA ATTAAGCAAA
     8221 GCAGCAAACA CGAATTTAAA GACGACAGGT GAATGGTTAA GTGGGCAAGA TGCTCACACT
     8281 TTGCATAAAC CCATGCGTAG AAGGATTCCT CGAAATCGGT ATGCGACGAC ATCGATAGAT
     8341 GAAACATGGC AGTGTGATCT GAATGACATG CGAAATTTAA AAAAATTCAA CAAAGGTTAT
     8401 CAGTATTTGC TAACGGTCAT TGATGTATTT TCAAAATTTG CATGGGCGAT TCCTTTGAAA
     8461 TCAAAATCTT CTGATAATGT CATCGAAGCT TTTAAAAAAA TTTTAAAGAC GAGAAAACCT
     8521 TTAAAAGTGC AGAGCGATAA GGGTACAGAG TTTTCCAATA GAAAATTCAA GAAATTCCTA
     8581 GATGATCGAG GAATCAAATT TTACACGACT AATAACCCGG ATATTAAAGC TTCAATAGTG
     8641 GAGCGTTTCA ATAGGACTTT GAAAACGAAG ATGTATAAGT ATTTCACGTT CGCAAACACT
     8701 TTTACATATA TTGACGTACT TCAGAAGCTA TTGAAATCTT ACAATGATAG CGTACATTCG
     8761 AGCACGGGCA TCCAACCAAG TAAAGTAACC ATCGCAAATT CATTTCGAGT GGCTAAAAAG
     8821 TTATCATTCA CAAAAAAGAA AAACACCAAA TTTCAGTACA CCGTTGGAGA TTTTGTTAGG
     8881 ATTAGCAAAG AGAGATTACC TTTCCAGAAG GGTTACACTA AGAACTTTTC CGAGGAAATA
     8941 TTTAGAGTAA ATTCTCGTCG AATGGGTAAT GCAATGCCTA CGTATCGGTT GGAAGATCTA
     9001 AATGGGGATG TTATTAAAGG GTCATTTTAT GAACCAGAAT TAGTTAGAGT TAAGCTTCCA
     9061 CAGATGTTCA CAGTGGAGAA AATACTTCGA AGACGAGGTA AGGGAAGGAA TCTGGAGTAT
     9121 TTCGTCAAGT GGTTGGGTTA CGACGAGAAC TTCAACTCTT GGGTGAGAGC AGCATCGGTT
     9181 AGGAGATTAT AAAACCGACA ATCGCCTATA CATCGCACTC ATTTGATGCG AAGACGCGAT
     9241 CCAATAGACA TGAACCAACA TTTCGTAACA CTACTCAGCA ATGACTCCGG TAACATATTT
     9301 CATAACAATA CGATCGCTCA TTTCACAAAT CTGCTATCGC GAGAATTGGC ATTGGATGGC
     9361 GAATGGGAAG TTGGCATTGC AGAGTTATCA TTTCCTGAAA TTTTACCTCC CACTCTTAAA
     9421 AGACCGATCG AATATGTACC TTATGAAAGT AAACCTAAAG TAATTGTAAA GAGATCAGTT
     9481 CCATTGAACG TTATCACCAA ACCTGCACAA CTCCGGAAAG GAAATATATA TATTTCTTTG
     9541 GATAATGATC AAGGAGTGCT TGAAATAAGA TGGGGGCATT ATGGATCCTT CTACGACCTC
     9601 ATTCCAGATG GAGGATCCAA TTTAACACAA CTGCAGTTGT TCTCTATACT CGATTCATTA
     9661 TACTCGTTCG ATGTAAAGTC GCGCTTAAGT GGCAGAGGAA TGGAAAACGC CCCCAAAAGT
     9721 CCGAAACTTA GCGTTGAAAC GCATTCTATC CGATACATAA TCTCCATCGA TAATAGTCCA
     9781 TTTTCTACGT TTACTGATGT ATTGCGAACT TTGTATACCG ATGACATCGA TGCGGTATTG
     9841 AAGGAAATGA TAAGCAGTTG TATGAGGATG TATAATGATG AGCACGCATA TGTACAAGCT
     9901 ATTCCTTTCA TGTACATACA GATAAAAAGG AAAGAGTACG AATCGATTCT GGATTTATTG
     9961 CGAGAAGTTT TTGAACATTA CAATGCTTCA CTGGTGAATC ATCTTCTCGG AGAGATGTCT
    10021 GTGTTTCAAT TGACGTTATC CAGATTTACA AAATTTGCGA AAGGACCGAT TCCAAGAGAT
    10081 GATAAGCACG TGATAGTTAG AAAAAATGGT GAGCCATATA TTTTTTTCAA AGCTACCTAT
    10141 TATAAATCGC TCGTAGAGTT TTACGATAAC TTGCACGTTA CAAAAGATGA AAAGAAAATG
    10201 ATTCGCGCAG ACCTAATCAA GGCTTTCAAT GCATACGTCA GTGAGAGGTT GAGCTCTGTG
    10261 ATACAAAACC CCGTAACAAA AATGCAAGTC CAACAAGAGG AATTCGATCC ACTTGTTGAT
    10321 GATATTTATA TCTACACGGA TATTATACAA CCTGCGATTG TCGGCTCCAC ATCATCTAGA
    10381 TTGATGAGGA TAGTTAGCGC TACTCAGAAT CGTCATTGTT TCAAAAAAAT TTACTATCAC
    10441 CCCGTAGAGA AAACACGCAT CGAAAGTGTA GAAGTTATGA TAGCTGATAG TTTAGGCAGA
    10501 GGAGTACCAT TCAAAGCTGG CATGACACCC TCAAGATTAG TTCTCCACTT CAGGTCGAAG
    10561 AGAAACATAA ATACCCTTTA CGGCGAATAA CGGTGTCATT ACCGAGAGAG ATGTCTGCCG
    10621 ATGCACGTCG ATATCTCTTC CATGTTGGTG GAGGAGCTGG CGATGGTAAC AACATCGGAC
    10681 AGCTATATGT GACTACTCGC AGACTTCAAA GAGGTCGCGG TTTAGGAAGC ATATTCCAAA
    10741 GCGTTTGGAA ACTCGTTCGA CCTCTCATGA TTAAAGGTGC AAAGAGCGTT GGTAGAGAGG
    10801 CATTACATGC TGGGATAGGG ACTTTAAACG ACGTCGCCAC CGGAAGAAAC GTTCGAGAAG
    10861 CATTCAAAGA ACGTTTTAGC GATGCTGGGC ATAATTTAAA GAGGAAGGCT GAGGAAAAAA
    10921 TTTCATCCCT GATGAGCGGA TCAGGTTTAA AGATAGCGCG TAAATCTCGA AAGAATAGAG
    10981 TGGTGAAAAG AAGACGTGTG CAAAAAGGTG GTCGAAATAA AAAGAAAAAA TCAAAGAAAA
    11041 GAGGGAAAAA GTTGAAAAAT AAAAAGAAAA AAAGATGTCA TGCTCTTCCA AAGTATTCGG
    11101 ATATATTCAT ATAGGAGAAA ATCACCCCTC ACAACGTACA TATATATCAA AACCGTTAGA
    11161 ATAACCAACC AGTCTTTGGA GTGATTGCTC ACCGAGAAGT CATGGCAGCA GTCGTCCACG
    11221 ATGCGTTGGA TTTGTTTTCG GAAGCACCGG TGCAATTTTC GATTAAGGGA AAGCGGGAAA
    11281 TTCCATACAA ACCAGAAAAT TCGTTGGATG GACAGGTTAC GACGATTGAG TTCCACGTGA
    11341 AAGATGCCGG ACCAAACACT TATAAAGACT TGAGCAGCAT CTCGTTGAAT CTTAAAGTGA
    11401 AGTTAGTGAA ACTTGATGGA ACCGATTACA AGGATAGTGA TAGCAGTCAA TCAGGAGTTG
    11461 TTAATAATTT TCTACATTCC ATTTTCACGC AGTGTCAAGT ATATTGGAAC GATATTCTAA
    11521 TTTCGCCATA TGCTTCTCAT TACAATTATA AAGCTTACTT GGAAACGTTA TTAAATTATG
    11581 GAGTTGATGC ATCCAATACA CACCTCAGAT GTGCTTGTTG GGAGTTAGAT AAAGGAGATG
    11641 ATCTTGATAA AATCGAAGGA AATGTTGGAT TTGTAGAACG AAAGAACACG TTCAAAAATA
    11701 GCAGTATCGT TGAGTTGGAG GGTAGGGTAT TCTGCGATAT TTTCAACATA AATAGGTTTC
    11761 TAATAAATAA AGTCGATGTC AAGCTCAAGT TCTCCTTGGC AAAGGATACA TTTTTCCTCA
    11821 AAGGTACTGA TGCACAAACG AAACTACAGT TTGTGGATGC TACTCTTTAT GTCGATCATT
    11881 ACAACATCGA TCAAAGGTTT CTTATAGAAA CTGAGAAAAA ACTGCTAACG CGCAACATTT
    11941 CGTATCAATT TAAAAGAGTG GAAATAAAAA ACTTCACCAT TCAAAAGGGG GTTAGTTCTT
    12001 ACAATCAAGG AAATGTAGCA GGATCTCTAG GGAAGCTGCC CACTAGAATC ATAGTGTGCA
    12061 TGGTTTCTCA CACGGCATAT GTCGGTTCGT TAGCGAAAAA TCCTTACAAT TTCCAACATT
    12121 TCAATCTAAC AAAATTTGTC TTAAATTATA ATGGCTTTCC TATACCGGCG AATGGACTGG
    12181 AAATGGACTT TCAGAAGGAT GAGTGTACAA GAGCTTACAG AAGTTTGATT AATGGATTGG
    12241 GGGTACATTA CTCTGATAAG GGAAATACTA TTTCAAAAGA GATGTTTTCA AGAGGTTACT
    12301 TCATTATAGC TCAAGATCTC ACACCAGATG GATGTGCTGA TGGTGATCAC CTATCTCTTG
    12361 CTGAGCAAGG AGATTTAGTC ATTGATTTAC ATTTTGCCAG TGCTTTAACT TCTCCGGTTA
    12421 CAATGCTAGT GTATGCAGAG TATGACAGCG TCATCGAAGT AAACAAAACC AGAAACGTTT
    12481 TACTGAAATT GTGAAATGAA TTCTATTCAA ATTCGAAATC TTTTAGTTGA TGATCATCGG
    12541 ATCAAAGACC ATTTCCGAGG AGTATTTGCA TCAGATCAAT TACCAAATTC TCCCAAGTTC
    12601 GGCATTTATA TCATCAATTT AGACCCATCA AATCTCCCCG GAAGTCATTG GGTGGCTGCT
    12661 CACATCCTTA ATAAGGATAA GGTGGAATAT TTCGATTCTT ACGGATTACC ACCACTGAAA
    12721 CTTTCGATTA TCAGATTTCT CAACTCTTTC ACGGTGATTC GAAATTCGTT TCGGCTTCAA
    12781 AATTACAAAT CAGACCTTTG CGGAGAATAC TGTTGTCTGT ATACGCTTTA TAAATGCACT
    12841 GGACGAACAC TGCAGGACTA TCTATCACAG TTCACAAGAC GCTCCGATCT CAATGATTGT
    12901 CGACTCCTGC ATTTGCTTCA AGAAGAATTT CGTTACGTCA TCAAACGTGT TCGAACATGT
    12961 CATCCAAACG CTCAGTCTTG CTGCTCCAAG TACTCTCAAG TCAAAAAGAA ACGAATTTGA
    13021 ACACCTGTTT GTAATGCTTG GCTGAGCCGC TCGATAACTC TCAAGTCTGA ACTTGTTTGA
    13081 ATGCATCAAA CGTGGCATCA CCGCATTGGA GAAAAAAAAT TCTCCGGGTA TAAAAGACTC
    13141 GTGCAACCTC AGAGGAGCAG CATTACGAAT ACGTTTCTAC TATCGACCGA TTCTTCTTCT
    13201 TTTCGTCTGC TCTGAGGATT GTGCAATGGA GAGAGAGGAG ATTTCAGAGT TTCTATCCGA
    13261 AAAAGGAAAT ATGATTCTAG AGAAGGATGC TAAAAAGATC AAGGAATATT TAGAAGGTAC
    13321 TGCCAACATT TCATATGTAA TCAACGACAG AGGAGAACGA CATGTATCTT TCTGTGTATG
    13381 GGCGAAAGAT ACAACAAGTG ATGGTCCAGA TACCTGCGTA TGTTTTTTCC TGGAAAGGGA
    13441 GAAGAATCGA ATATCTGCTA TGATAACCAA ATACAGGAGT CTGCTGAAAA GGTGAGCATA
    13501 TTTCTTTAAA TCAACTGTAG ACATTTTCTT TTTTCAAATC CTCAGATTAG AAACCTTATC
    13561 CGAGGTATTC TTTCAGGTTT TATTCACCAT GGGATCGAAA AGTCATATGC AGTAACATAA
    13621 GAAGCGAGCA AAAAAAATTC AAAAAATATT TTGGCGATAT ATCGTTGGAA GATGAAGAAG
    13681 ATATGACTCT GGAGAAGTGA AAGCAATAAT TAACTTCATC GAGCTTCGTG GGAAATTGCT
    13741 ACCCCCTCAT CACCAAAGAG ATCGACGTTG AACGATGCAC TTCCTTTCTG ATGTCATATC
    13801 CTGGGTGTTT TTTTGCATCA TCTGCGCACA CGACATCTGT ATAAATAGAT GGCTCGTGCA
    13861 GCAGTTGTCG AGCAGTTGTG ATGGAGCCAG CAAAGAGTGA AGACTTTGGA GAAGATCCAG
    13921 TTTTCAAGTA AGCACCGGAT TTTATTTGTC TATCATATTT GGATTGCTTT TTTCTACTTT
    13981 CTGTAAGAAA CCATTTCCCT TGACAGGTTT TTTCATAATT TACCTGCTGA CTACCGCTTT
    14041 GATTCTGAAG GATATGAGAA GCTTCACCAA GCTGAAAGAG CTCGACAGAA AGAAGCTGAA
    14101 AGAGTCCGAC AAGAAGCTGA AAGAGCCCAA CAAGAAGCTG AGAAGTTTCA ACAAGATTCA
    14161 TCTGTGAAAG AGAGTGCTAC ATCGACTTCC GCCGAAGGGA TCGACGACGC CAAACAACGC
    14221 AGAAGAAGAT GCAGAAAGAA GAAGGACGAC CCAAGGACTG ATGTGAAACG TGTCTGCATG
    14281 GATAAGACTG CTGAGGATTC TGAGAAGAAG CACACCTGCA TAGATAAGAC TGTTGAGGTT
    14341 GATGAGAAGA GTGCATGCAA AGATCAGGAA TCAAATAATC AAGTCGTATC TATAGATTTG
    14401 AAGGTTTCTT TAGAAATTCC GCAAGAAGCA ACGAAAGCAA CAGTGGAGGA CTTGAAGATA
    14461 AAACTGACTG AATCAGTTTC TTTTCCACAA GAAGAGTCAA AATCGTTGAT GGAAGAGTTG
    14521 GAGCTAAAAA AAACTGAATC AAAATAGGCA TGTCCGAGTG CATTGTGGAT TTTCAAGCTT
    14581 TGAGAGGATA TAAGAAAGAG TTTATTGTGA GGGAGCTTGC AGTGGTAGAT TTTAAGAAGG
    14641 AAAGAGAACA TTTGTGGTTA TTCAAGTGCC CCGATAATAC TTTGTATACT CTAAAAGAGA
    14701 ATTCGTGGGT TGTGAATCAT TTACATGGAA TTGATAAAGC AATCGGTGAA GTTGACTATA
    14761 ATTTTCTTAA ACATATTATT TGTTATTACA TTGGTCAATT TGATATAATT TATGCCAAAG
    14821 GGTATGAAAA ATGTCAATTT CTTACTCATT TCCTTCACAG AAAAGTGATT GATGTTGAAA
    14881 TACCCTCCTT GAAATCCCTA TCTTGGATTG GAGGGTGTAT GCTACCTCAG CACTCTAACG
    14941 GACGACTTTC TTGTGCTCTA GGCAATTGTA AGAAAATTAA GGCTTATAAA AGAGCTGTTA
    15001 TATCCTCATA CTCACCAAGG AAACGATTTC CTGGTAATTG ATTTCTTGGT TTTTGGTTGA
    15061 AAGTGAAGTG ACTGCAAAGA AGTGACTGTA AAAGAAGTGA CTGCAAAGAA GTGACAATGG
    15121 ATCATTTTTA TATGCAAAGT GTGTGTGTTG GCGGTTACCG CCTTGAGTGT CGGAAAATGA
    15181 AACATTCCCC TCACATCTAC TCTGTCAAGA TCCCAAGACA ATGTTTTGAA AGGGGTCAAA
    15241 GTGATTTAAC ATTCAGCATT GTGTTTGATC GATGCATGGT TTGTAATGTA AGTTACATGA
    15301 ACAAATTGAT CAGTCTCACC GGCGAAGTTG CAATCTTCTC CGGTTTTGCT GATGAAAATG
    15361 GGGAAAGCAT TGAAAAATTT TTAATCGATC AAACTCATTC AAACAAATTT TTCCGCATTT
    15421 GGGTTGATAT GTATTCCATA CCCAATTGTG ATGATAAAGA TTATGGCGGA CATCAGAAAA
    15481 GAATAACTTT CGAGCATAAG GTTGATTATT CAGTGATTCC AGAAGATGAT CATGGTGAAG
    15541 TGAAGACTGA TTATTCAGTG ATTCCAGAAA ATGATCATGG TGAAGTGAAG ACTAAAAGTA
    15601 ATTTAGGTGG TTGTTGTTAT ACAGACCACT CAAAACCAAA TATTCAATAT GTATCTATTG
    15661 AAGATATTGC TGTTCTTGAG CGTGTTAACT CAATACAAAT ACAGTTTCAA CTATTGTAAA
    15721 AACTTGTCTA TGAGTATTTT TTTCCATTTA TTCTATTATT GTAAATTGGA TTATTTGATT
    15781 ATTGTAAATC ATGTATAAAC TGTTGTAAAT CATGTATAAA CTGTTGTAAA TTATGTATAA
    15841 ACTATTGTAA ATCATGTATA AACTGTTGTA AATCATGTAT AAATGCTTCT TCTGTGATCT
    15901 AAATTTTGTA AAAATGAGAA GCAGCTGTGT TCAAGATGAT GTGCATGTTT TCTAACCGGA
    15961 AACACCGGAT GCGTGAGGTG GTGAAGAGCG TGGGAGAGTG AGTGATTAAT GGTTGCGGTG
    16021 TCAGCATCCT GAGGAGGGGG CAGTCGTGGA AGGGGGCGGT CGCTGTATAT AAAGCTGAGC
    16081 AGCTCTAGCA GTACCCCAGA CTTGCAGGAC GCTTCGTGAA AGTTCAACAC ATCGCAGCTA
    16141 GCACCATGGA TAACTCCCAA GTTGAATACA TTGAATCCAA CACCATGGAG AACTCTAAAG
    16201 TTGGACGCAT TGAAGCCAGC ACTGCGGAGA ACTCTGGAGT TGAACACATT GAAGCCATGT
    16261 GCGCTATGGA TGATGCTGAT ATGGAAAAAG TAAGCATAAT TCATAAGACA ACGCAATCTA
    16321 TAATTTCTAA TGTTGTAGCT TCAATCATTA ATTCATTATC TATCTTTCTC TCTTCTTTCA
    16381 GGCTCTCTAT AGCAAGATTT TAGAGATAAA TGCAAATGCA ATCATCGAGA AGAGCCAGCT
    16441 AAATCCCAAA ATTGATTATC GAGTGGTCCA TTTGGAGAAG ACGAATACGA AGTATGGTGA
    16501 ATGCGCAGTG GCCCAGCTGG AGGATGAGAA TGGAATAACT ATTGGGAAGG TCTTTCTTCC
    16561 GAAGAGATAT GCAATCTTCA CTGAAGAAGA AATAAGCTGC TTTAATCATG GAAGAAAGAA
    16621 TTTCTATCTC CGACATCATG GAATGCAATC ATTATTGTTT TGTAAATAAT TTGTAACTGA
    16681 TGTAATATAT TTGAAAAATA AAAACTATCA TAATGGATTT CAAAAATTGT TTTTATTTCT
    16741 TAATTTAAGG TTGTATCAGA ATATTAGCAA ACGAAAGAAA TAAACCTTTG ATTTGTTTAG
    16801 AGCTGGTGAT CTGATAAGAA CTCTTTGGTG TTGTGAGAAG GTTAATGAAA AAAGTCAGCA
    16861 TTGGAAGAAA TATTTATTTC CAAAAGAAAC ATTAATATGA ATGACAAATT TTATTCGTCT
    16921 ACATTGTTTA GAGATGCAAA GCCGATTGGA GAGGTTTGTT TTCTACGTTT CTCTTTTAGC
    16981 CTCTCAGCAG CTCTAGCCAT GATCCTCTCA AAAAATTCTG TCCTTTCCGC ATTTGTTCTG
    17041 ACAAGTTGCG GTCGCTTCCT CTCTTCCTCC TTCATTTCCT TCTCCCTAAT CTCCTTCTCT
    17101 CTCAACGCTT CCCTCATTAA TTCTGTTAAA AAAATTAATA TCAATAGTAA CATTTATTTT
    17161 CATAAGGAGA ACATACATTT CATAATTCAA TACATTTCAT AATCCAATAC ATTATTATTC
    17221 ATCATCGAAA CATTTTGGGG AATTATTATC TCGAAATAGC CTTTTTGGCT TACATGCAGA
    17281 TTTATGTTGA AACTTTTCTC TTAGCTTACG AGATTTTTTC ATTTTCTCCT TCAACATTGT
    17341 CTGCCTCCTC CTCTTCTTCA AATCATTCAT ACTCCTCATT GCTGCTTGGT CCTCGTCCTC
    17401 CTTTTCTTTC TCCTTCTCCT CTTCATCTTC GATTGCTCTC CCCCTCATCA TCTCAAGGAT
    17461 CCAATCACGC TGAAATTCAG ATGTTGGCGA AAGCGGTGCT GAAACAGTTG TTTCTTCTAT
    17521 AATTTCAATG TCCTCTGAAT CACTTAGATT AACCAAAATC GTCTCATCAT CAGAAAATAG
    17581 CACTTGGGAC TCTGTTGAAT TGGTAGGAGG CTTCAGTGTT AGGTCGATTG CAGATGGCCC
    17641 AGCTTGCGGC GAAGGTTTAG GGGGTGTTGC TCGTAATATC TGCACAGGTG ATGCCGGATG
    17701 CGGAGTTGAT GGCTCTGCTT GGGTTGGTAG AACCATTGGT GGAATACACG TCGTGAAGGT
    17761 TGGTTCAGCC GGTCGCGGTG TTAGGTGGTG ATCCACTCTG CTCTCTGCGG ACATGCTCAC
    17821 CAGGTTTCTG CAAATGACAC AGGAACCAAC TTCATGCTCC GAAACGAATG TTGAACTCCT
    17881 ACAAAAGTAG CATCTGGAGA ATGGCACTCG AATCCCTGCC ACTCCTATGA TGTATCTTCT
    17941 CTCCCTCGCA TACACCAACT GAGAGTGTTG TAGAGCACAT AGCTCGCAGA TAACAAGTCC
    18001 TGTGCCCTGT GCATTGGCAA TGAAGCTCTC CACGAACGTC ACACAGCGCT TCATCATGGT
    18061 CTGTTTGATG GTGGTTGAAG TTGATGTCCT TTATATGCAA GTTATAAGCA GTTTTATGAG
    18121 GGGATGAGTA GACGCCTGCA TAGGAGGATG CACGTAATCG AGATGTTAGT GGGAGGTACT
    18181 GTGGGATGGG TAGACGCTAT ATATTCATGG GAACTTAAGT GCATGTGCAG AATAACAGGA
    18241 TGCATACAGT TAAATTGTTA GTTGGGGGTA CTCTGGGATA AATAGAAGCC GGCATTCATA
    18301 CGAACTCAAC TAACTGCATG TGTGGTAAAA TAACAGACAG TGGGGGAGTA CAGTGGGGTG
    18361 GGTAGACGCA GTGTATTAAT GGGAACGTGA ATGCATATGC AACAATAACA GGATGCATAT
    18421 GGTTGGAATG ATTGTGGGGG GGTACTGTGG AATGGGTAGA CGTTATGCAT TCATGGGAAC
    18481 TCAACTAACT GCACGTGTGG TAAAAGAAAA GGAAGTGGGG GAGTACTGTG GGGGAGTACT
    18541 GTGGGATGGG TAGACGCTAT GCATTCATGG GAACTCAACT AACTGCACGT TTGGTAAAAA
    18601 GAAGGAAGTG GGGGGTACTG TGGGATGGGA CAGACCTTAT GCATTCATGG GAACTCAACT
    18661 AACGACGTGT GTGGTAAAAT AACAGGAAGT GGGGGAGTAC TGTGGGATGG GTAGATGCCA
    18721 TGCATTCATG GGAACTCAAC TAACTGCCCA TGTGGTAAAA GAAAAGGAAG TGGGGGAGTA
    18781 CTGTGGGATG GGTAGACGCT GTGCATTCGT GGGAACTTGA GTGCATGTGC AAAAATAACA
    18841 GGAAGCTTAT GGTGATGGTG GGGAGTATAG TGGGGTGGGT AGATGCCTTG CATTCCAGAG
    18901 AACTCAACTA ACTGGACATG TGGTAAAAAT AACAGGAAGT GGGGGAGTAC TGAGGGATGG
    18961 GTAGACACAG TGCTTCATGG GAACTTAAGT GCATAAGGAA AAATTAATAG GATGCATATG
    19021 GTTAGAATGA TCGTGGAGGG TATCTTGGAA TGGAAATGCT CTTCGGTGGG AAGAAGCCTT
    19081 GCATGCAAGG GATCTCAACT TAATGCTTGG GAGGTAAAAA ATAATAGGAG GTGGGAAAGT
    19141 GCTGTGGGAT GGGTAGAAGC CTTGCATGCG AGGGATCTCA ACTTACTGCC TGGGAGGTGA
    19201 AAAATAATAG GAGGTGGGGA AGTGCTGTGG GATGGGTAGA AGCCTTGCAT GCAAGGGATC
    19261 TCAACTTACT GCCTGGGAGG TAAAAAATAA TAGGAGGTGG GGAAGTGCTG TGGGATGGGT
    19321 AGAAGCCTTG CATGCGAGGG ATCTCA
//
