# Supplementary material for: Widespread Horizontal Gene Transfer Among Animal Viruses
Source: bioRxiv. 2024 Mar 26:2024.03.25.586562. Preprint. [Version 2] doi: 10.1101/2024.03.25.586562 (PMC11071296; doi:10.1101/2024.03.25.586562)
Supplement: Supplement 2 [file media-2.zip › File2_Maps/uCress_procyon_raccoono_Run8s1_1192.gb]

LOCUS       uCress1192ct_1          1051 bp    DNA     linear       01-JAN-2019
DEFINITION  [note: taxonomic lineage d_Viruses;-_unclassified virus]
            [isolation_source=original].
ACCESSION   
VERSION
DBLINK      BioProject: unknown
            BioSample: unknown
            Sequence Read Archive: unknown
KEYWORDS    .
SOURCE      unclassified virus sp. ctF3FJC (unknown)
  ORGANISM  unclassified virus sp. ctF3FJC
            Unclassified.
REFERENCE   1  (bases 1 to 1051)
  AUTHORS   Taker,C.
  TITLE     Cenote-Taker 2 dummy template file. Do NOT submit
  JOURNAL   Unpublished
REFERENCE   2  (bases 1 to 1051)
  AUTHORS   Taker,C.
  TITLE     Direct Submission
  JOURNAL   Submitted (01-JAN-2019) Taker 2, Cenote, 1000 Circle St., Cenote,
            DC 31111, USA
COMMENT     ##Genome-Assembly-Data-START##
            Assembly Method       :: unknown_assembler
            Genome Coverage       :: 1x
            Sequencing Technology :: Illumina
            Annotation Pipeline   :: Cenote-Taker 3
            URL                   :: https://github.com/mtisza1/Cenote-Taker3
            ##Genome-Assembly-Data-END##
FEATURES             Location/Qualifiers
     source          1..1051
                     /organism="unclassified virus sp. ctF3FJC"
                     /mol_type="genomic DNA"
                     /isolation_source="unknown"
                     /collection_date="unknown"
                     /note="genome binned from sequencing reads available in
                     unknown;
                     derived from metagenome: unknown"
     CDS             1..1050
                     /inference="protein motif PFAM:PF01057.16"
                     /codon_start=1
                     /transl_table=11
                     /product="Rep protein"
                     /translation="MSEKVIKVNKAIHWCFTHNNYTDESIISVQEFASEHCAYLTYSK
                     EVGESGTPHLQGYFALKNRKTLTQLVKLIPKCHLEVKRGTVRQAIDYTRKESTDIYIH
                     GEEPKEQSARGAAVNKEKWQKVIALSREGNSQEIEAEYPDVYFNHYNKIQRLKIHKLA
                     KPSDITRGIWIHGPSGCGKTSYVHKLCEGLPVYWKPVNKWWDGYQDQSIVLIDDVDPN
                     HAKLSHHFKLWTDRYQFPVEYKGGMKQIQPELVIITSQYAIHEVFPDKATQDAISRRC
                     YQYEIRPTATGLLMGVREFIPFNQTLEQRIKSLSAKVNKTIDEVQSLLPVPRQSSPVK
                     QSIHIPFKKQALIDFY"
ORIGIN      
        1 atgtcggaaa aagtaattaa agtaaataaa gcaatacatt ggtgttttac acataacaat
       61 tacacagacg aatctattat ttctgtacaa gaatttgcat cagaacattg tgcatactta
      121 acttattcta aagaagtagg ggagtcaggc actccacatt tgcaaggata ctttgcatta
      181 aagaatcgta aaacactaac acagttagtg aagttaatac ctaagtgtca tttggaagtc
      241 aaacggggca ccgtgagaca agcaattgac tatacacgta aggaatcaac cgacatctac
      301 atacatggag aagaacctaa agagcagtcc gctagaggag ctgctgttaa taaagaaaag
      361 tggcaaaaag tcatcgctct atcacgtgaa ggcaattcac aagagattga agcagaatac
      421 ccagacgtat atttcaacca ttacaataaa attcaaaggc tcaaaatcca caagctggct
      481 aaaccatcag acattactag aggcatatgg attcacggtc cgtcaggctg tggcaaaaca
      541 tcatacgtgc ataaactatg cgaaggatta cccgtgtatt ggaagccagt caataaatgg
      601 tgggacggat accaagacca gtctatagtc ctaatagatg atgtggatcc taaccatgct
      661 aaactgagtc atcatttcaa gctatggacc gaccgttatc aatttccagt cgaatataaa
      721 ggaggaatga agcagataca accagagcta gtcatcatta catcacaata tgctatacat
      781 gaagtattcc cagataaagc aacacaggat gctatcagca gacggtgcta tcagtacgag
      841 ataagaccaa ccgctactgg cctacttatg ggagttagag aatttattcc attcaaccaa
      901 acgttggagc aacgtatcaa atccttatca gctaaagtca acaagaccat cgacgaggta
      961 cagtcattat tacctgtacc tcgtcagtcc agtccggtga agcagagcat tcacatacct
     1021 tttaaaaagc aggcattgat tgatttttat a
//
