# Supplementary material for: Widespread Horizontal Gene Transfer Among Animal Viruses
Source: bioRxiv. 2024 Mar 26:2024.03.25.586562. Preprint. [Version 2] doi: 10.1101/2024.03.25.586562 (PMC11071296; doi:10.1101/2024.03.25.586562)
Supplement: Supplement 2 [file media-2.zip › File2_Maps/uMeld_hydra_GBFD01001294_2068.gb]

LOCUS       uMeld2068ct1            2068 bp    DNA     linear       23-FEB-2024
DEFINITION  [note=input name:uMeld_hydra_GBFD01001294_2068 -- closest relative:
            Viruses; Varidnaviria; Bamfordvirae; Nucleocytoviricota;
            Pokkesviricetes; Chitovirales; Poxviridae; Chordopoxvirinae;
            Sciuripoxvirus gi|571798040|ref|YP_008658539.1| hypothetical pox
            protein similar to SQPV115 [Squirrelpox virus] 24.500; ]
            [organism=Poxviridae sp. ctX1x1].
ACCESSION   
VERSION
DBLINK      BioProject: unknown
            BioSample: unknown
            Sequence Read Archive: unknown
KEYWORDS    .
SOURCE      Poxviridae sp. ctX1x1 (unknown)
  ORGANISM  Poxviridae sp. ctX1x1
            Unclassified.
REFERENCE   1  (bases 1 to 2068)
  AUTHORS   Taker,C.
  TITLE     Cenote-Taker 2 dummy template file. Do NOT submit
  JOURNAL   Unpublished
REFERENCE   2  (bases 1 to 2068)
  AUTHORS   Taker,C.
  TITLE     Direct Submission
  JOURNAL   Submitted (23-FEB-2024) Taker 2, Cenote, 1000 Circle St., Cenote,
            DC 31111, USA
COMMENT     ##Genome-Assembly-Data-START##
            Assembly Method       :: unknown_assembler
            Genome Coverage       :: 1x
            Sequencing Technology :: Illumina
            Annotation Pipeline   :: Cenote-Taker2
            URL                   :: https://github.com/mtisza1/Cenote-Taker2
            ##Genome-Assembly-Data-END##
FEATURES             Location/Qualifiers
     source          1..2068
                     /organism="Poxviridae sp. ctX1x1"
                     /mol_type="genomic DNA"
                     /isolate="ctX1x1"
                     /isolation_source="unknown"
                     /collection_date="unknown"
                     /note="genome binned from sequencing reads available in
                     unknown;
                     derived from metagenome: unknown"
     CDS             56..>2068
                     /inference="protein motif:PDB:6GAJ_A"
                     /codon_start=1
                     /product="Outer capsid protein sigma-1 attachment protein,
                     reovirus sigma1.35A"
                     /translation="MAENIDGTIKLNENEGIIAVGSLAELADLLANMSSEQLKNVQLD
                     PILYNALSQTIEPELQFPMDIPEIDMSTVSVVSDVAIPLEELVSNAIILPNTIPISDI
                     KALESAAQLPLYSTENLQNSFKFIDQSKEKQTEQRREQNLIKSNIGSAGECQSLNICT
                     QNTITKNIYAPIIINFPEPGIKASPQTKISLPLVTSSQHQLNASVKTSIFNKNPPPPK
                     QKEKVLLSSSPSAFQNVTTTQTYNNMKSKNKQTFKNEDRKEPGKVFNLSVSKTNTVIG
                     NSSKAQMISNPQTNVRFSSFSNINKSNDSFQKNAPRVTSGYNTSFINNLKNSPQNIAF
                     KSAASTKLVDSNNSVGSFSASKSPNLVSLNKKLGQNKFLVSNGKKISQNQICEEVDEV
                     EEIRNAILSSKVSGEDALRELAKLEIENQMKRFKKTVPKIDKKEEQEGSSFSSFGSKT
                     EITNKDLKSRESSESISSKKLQQNQGILQKNQLDSSPRKRARPKKFDDFIFETEIKKD
                     KVELLSQKIESLNQKTEFLNHKPEALNQKSELLKEKIESLKEKIEPLKEKIEPLKEKI
                     EPLKEKLEPLKEKTDPLKEKIEPLKEKKNRYFFPNSSKESTRQTNLPVALVTNSPEIN
                     NKLDSNCINYDKLFISEHNLDGIKFEDETKIDSCSNNKVGKEIITMN"
ORIGIN      
        1 ggacggaaaa aaaaacacaa attaaatttt caaatttata gtgtttaaaa gaaaaatggc
       61 tgaaaacatt gatggaacaa taaaactcaa tgaaaatgaa gggattattg ctgttggtag
      121 tttagcagag cttgctgacc ttttagctaa tatgtcatct gagcagttaa aaaatgtcca
      181 gctagatcct atcctttaca atgcgttatc tcagactatt gagcctgagt tgcagtttcc
      241 aatggacata ccagaaattg atatgtctac agtatcagtt gtaagtgatg ttgcaatacc
      301 tttagaagag cttgtttcaa atgcaataat tttaccgaat acaattccaa ttagtgatat
      361 taaagctttg gaaagtgctg cccagcttcc actttattca actgaaaatc tacagaattc
      421 atttaagttt attgatcaat ctaaagaaaa gcaaacagaa caaagaagag aacaaaattt
      481 aattaaatca aatataggct ctgcaggaga atgtcagtca ttgaacatat gtacacaaaa
      541 tactataacc aaaaatatat atgcaccaat aataataaat tttcctgaac caggtataaa
      601 agcttctcct caaactaaaa ttagtttacc attagtaact tcgtcacaac atcagttgaa
      661 cgcttcagtt aaaacctcta tattcaacaa aaatcctcct ccgccaaaac agaaagaaaa
      721 agtcttatta agtagttccc cttcagcatt tcaaaatgta acaactacac aaacatataa
      781 taatatgaaa agtaaaaata agcagacttt taagaatgaa gaccgcaaag aaccgggtaa
      841 ggttttcaat ttaagtgtta gtaaaacgaa tactgttatt ggtaattctt ctaaagcaca
      901 aatgatttcg aaccctcaaa caaatgtacg ttttagtagc ttttcaaata ttaataaatc
      961 aaatgatagt tttcaaaaaa atgctcctag agtcacttca ggttataaca cctcttttat
     1021 taataacttg aagaattctc cacaaaatat agcgtttaaa tcagcagcat caactaaact
     1081 agtagattca aataactcag ttggtagttt ttcggcatct aaatcaccta atcttgtttc
     1141 gttaaataaa aaacttggtc aaaataagtt tttagtatct aatggaaaaa aaatatctca
     1201 aaatcaaatt tgtgaagaag ttgatgaagt cgaagaaata agaaatgcaa ttctttctag
     1261 taaagtgtct ggagaagatg ctttgagaga acttgctaaa cttgaaattg aaaatcaaat
     1321 gaagcgtttt aaaaaaactg tgccaaaaat tgataaaaaa gaagaacaag aaggttcatc
     1381 ttttagttct tttggttcaa aaactgaaat aacgaataaa gatcttaaaa gtcgggaatc
     1441 ttcagaatct atttcaagta aaaaattaca acaaaatcaa ggtattttgc aaaaaaacca
     1501 attagattct tcgccaagaa agcgagctag accaaaaaaa tttgatgatt ttatttttga
     1561 aacagagatt aaaaaagaca aagttgaact gttaagccaa aagattgagt cactgaacca
     1621 aaagacagag tttttaaacc ataaaccaga agcactaaac caaaagagcg aactattaaa
     1681 agaaaaaatt gaatcattaa aagaaaaaat tgaaccatta aaagaaaaaa ttgaaccatt
     1741 aaaagaaaaa attgaaccat taaaagaaaa gttggaacca ttaaaagaaa agaccgatcc
     1801 attgaaggaa aagattgagc cattaaaaga aaagaagaat cgatattttt tccccaatag
     1861 tagcaaagaa agcactaggc agacaaatct gcctgttgcc ctggttacaa attcaccaga
     1921 aataaataac aagttggata gtaattgtat aaactacgac aaacttttca ttagcgagca
     1981 taatttagat ggaataaagt ttgaagatga aacaaaaata gacagttgct caaataataa
     2041 agttggaaaa gaaattatta caatgaat
//
