# Supplementary material for: Widespread Horizontal Gene Transfer Among Animal Viruses
Source: bioRxiv. 2024 Mar 26:2024.03.25.586562. Preprint. [Version 2] doi: 10.1101/2024.03.25.586562 (PMC11071296; doi:10.1101/2024.03.25.586562)
Supplement: Supplement 2 [file media-2.zip › File2_Maps/uAdinto_homo_hospital_SRR2565961_2231.gb]

LOCUS       uAdinto2231ct1          2231 bp    DNA     linear       23-FEB-2024
DEFINITION  [note=input name:uAdinto_homo_hospital_SRR2565961_2231 -- closest
            relative: Adintovirus chris_annotate.1 PolB [adinto
            Mastacembelus_eel_Adinto_with_SET_OOHQ01000018_16_8669_ _13015_]
            30.279; ] [organism=Adintovirus sp. ct4T61].
ACCESSION   
VERSION
DBLINK      BioProject: unknown
            BioSample: unknown
            Sequence Read Archive: unknown
KEYWORDS    .
SOURCE      Adintovirus sp. ct4T61 (unknown)
  ORGANISM  Adintovirus sp. ct4T61
            Unclassified.
REFERENCE   1  (bases 1 to 2231)
  AUTHORS   Taker,C.
  TITLE     Cenote-Taker 2 dummy template file. Do NOT submit
  JOURNAL   Unpublished
REFERENCE   2  (bases 1 to 2231)
  AUTHORS   Taker,C.
  TITLE     Direct Submission
  JOURNAL   Submitted (23-FEB-2024) Taker 2, Cenote, 1000 Circle St., Cenote,
            DC 31111, USA
COMMENT     ##Genome-Assembly-Data-START##
            Assembly Method       :: unknown_assembler
            Genome Coverage       :: 1x
            Sequencing Technology :: Illumina
            Annotation Pipeline   :: Cenote-Taker2
            URL                   :: https://github.com/mtisza1/Cenote-Taker2
            ##Genome-Assembly-Data-END##
FEATURES             Location/Qualifiers
     source          1..2231
                     /organism="Adintovirus sp. ct4T61"
                     /mol_type="genomic DNA"
                     /isolate="ct4T61"
                     /isolation_source="unknown"
                     /collection_date="unknown"
                     /note="genome binned from sequencing reads available in
                     unknown;
                     derived from metagenome: unknown"
     CDS             <2..376
                     /note="No HHsearch hits"
                     /codon_start=1
                     /product="hypothetical protein"
                     /translation="GATQIQTTPEQDADTEKMNTAGVVKYMKLKHDDGTIGCAAHALA
                     IGIDIKENPGRQKRHLDIKFTQFCKTLQDSLGFNEPKFATIFELKRFVSVYKHYRLVI
                     LQTAIHTPTIYIGKDKLTRSRV"
     CDS             426..>2231
                     /inference="protein motif:CDD:367375"
                     /codon_start=1
                     /product="DNA polymerase type B, organellar and viral"
                     /translation="MRSKHFECIKAVTAFYKEVKKNSNQIVCYKCCTSIRPNSGAQQC
                     QCGEIQGTKQLPRKLQHCRDCEASYYKSFDPKKEHKCGQSTCKFCQLYYKVGEVGAHR
                     CPLYIDPISLLKMFDGDENPAMEQLLQDSAAERLEQKNMDRTARGWKPLTELSENRHQ
                     LWVWDIESCFKPVHVPTEFYDIDEQGAFKLTDGDLEVTAIKKMAHVGNYVHCRNVFSD
                     EEHEFESLEDFLDFTVTNNNGYNYFLAHNSSGYDSRLLFEVACKHLTCTPEPIFKGSR
                     LMRLTLNNSVFQDSYLHLSDSLKKLGEGFQLETPKGYFPHLFSTDSIPGGDFLNYSGE
                     IPKKLYFDLSFTCKTESDFKDFNEWWQEWKDSGKVWNYRDQRRLYCRNDTLMLKEIVK
                     IYHTEIIESLKDYPYLTVSPWFFPTKAGHVHKLMLRHVHEGHYINDMSIDELKAYAQT
                     TWCALEPEEHYFAHKALRGGMTNICKYIHEGRYHYQDIQSAYPSVQLDVNNLYPVGSP
                     SIEIHHPDSYPCRFCYASSKCTHTLQQKLDIEARHRQNKLSIKFVNITDLHQYCMDFF
                     GVITVDITPPRNLYHPLIQGYDHVKKKVIGSLEPII"
ORIGIN      
        1 aggagctact caaatccaaa caactccaga gcaagatgct gatactgaaa aaatgaacac
       61 tgcgggggtg gtcaagtata tgaaactgaa acatgatgat gggaccatcg gctgcgcagc
      121 ccacgcatta gctataggta ttgatatcaa agaaaaccct ggccgacaga aacgacatct
      181 cgatatcaag ttcactcagt tttgcaagac actgcaagac tcgctaggat tcaacgaacc
      241 caaatttgct actatctttg aactcaaacg attcgtaagt gtttataaac actaccgctt
      301 ggtgatctta caaacagcaa ttcacactcc tactatctac attggtaaag acaaactaac
      361 aaggtctcga gtatgaacac aatgaagacc caaaagctga ctttacaatt ttcctctatc
      421 atgatatgcg gtctaaacac tttgaatgta tcaaggcagt tacagcattc tacaaggaag
      481 tcaagaagaa cagtaaccaa atagtctgtt acaaatgttg cactagtatt cgacccaaca
      541 gcggggctca acaatgccag tgtggtgaaa tccaaggcac aaagcaactc ccacgtaaac
      601 ttcaacactg ccgcgactgt gaagcatcat actacaaatc tttcgatcct aaaaaggagc
      661 ataaatgtgg acagtctaca tgcaagttct gccagctgta ttacaaagta ggtgaagtag
      721 gagctcatcg atgcccactc tacatcgacc ctatctctct cttgaagatg tttgacggtg
      781 acgagaaccc ggcaatggaa cagcttctgc aagactctgc ggcagaaaga ctagaacaaa
      841 agaatatgga ccgtactgct cgtggatgga aaccattaac agagctttca gaaaaccggc
      901 accagctctg ggtatgggat attgaatcat gtttcaaacc agtacatgta cctaccgagt
      961 tttacgacat tgacgagcaa ggagcattca aactaacaga tggtgacttg gaagtaacag
     1021 ctataaagaa gatggctcat gttgggaact atgtccactg tcgaaacgta ttcagtgatg
     1081 aagagcatga attcgaaagc cttgaagatt ttcttgattt cacggtaaca aacaacaacg
     1141 ggtacaacta ctttctagca cacaactctt caggctacga ctctcggctt ttgtttgaag
     1201 tagcatgtaa gcatctaaca tgcactcctg aacctatatt caaaggctca cgcctaatgc
     1261 gtctaactct caacaactct gtgttccaag actcgtacct ccatctttca gactcactca
     1321 agaaactagg tgaagggttc cagcttgaaa ctcccaaagg ttacttcccg cacttgtttt
     1381 ccaccgactc gattccaggg ggagactttt tgaattacag tggtgagatc ccaaagaagc
     1441 tatactttga tttatcgttt acatgcaaga ctgaatctga tttcaaagac tttaatgaat
     1501 ggtggcagga atggaaagac tctggtaaag tttggaacta ccgggaccag cgtagactct
     1561 actgccgtaa tgatactctg atgctcaagg aaatcgtcaa gatttatcat actgaaatca
     1621 tcgaatcgct taaagactat ccttacctca cagtatctcc gtggttcttt ccaacaaagg
     1681 ctgggcatgt acataaactg atgctgcgtc atgttcatga aggacactat atcaacgata
     1741 tgtctattga cgaattgaaa gcctacgctc aaacaacatg gtgcgcactt gaacctgaag
     1801 agcactactt tgctcataaa gccctacgcg gtgggatgac taatatttgc aagtatattc
     1861 acgaaggtcg ctaccattac caagacattc aatcagcgta cccatcagtc caacttgatg
     1921 tgaacaacct ttacccagta ggctcaccat ctattgaaat tcaccatcct gattcgtacc
     1981 catgccggtt ctgctacgct tcttcaaaat gtacacacac tctccaacag aaactagata
     2041 ttgaagcacg gcatcgtcaa aacaaactca gtatcaagtt tgtgaacatc accgacttac
     2101 accagtactg tatggatttc tttggggtca ttactgtgga tataactcca ccaaggaact
     2161 tgtaccatcc tctgatccaa ggttacgatc atgtcaagaa aaaagttatc ggctcgcttg
     2221 aacctattat t
//
