# Supplementary material for: Widespread Horizontal Gene Transfer Among Animal Viruses
Source: bioRxiv. 2024 Mar 26:2024.03.25.586562. Preprint. [Version 2] doi: 10.1101/2024.03.25.586562 (PMC11071296; doi:10.1101/2024.03.25.586562)
Supplement: Supplement 2 [file media-2.zip › File2_Maps/uMeld_proteromonas_flagellate_NGBS01001295_16827.gb]

LOCUS       uMeld16827ct_1         16827 bp    DNA     linear       01-JAN-2019
DEFINITION  [note: taxonomic lineage
            d_Viruses;-
            _Varidnaviria;k_Bamfordvirae;p_Nucleocytoviricota;c_Megaviricetes;o
            _Imitervirales] [isolation_source=original].
ACCESSION   
VERSION
DBLINK      BioProject: unknown
            BioSample: unknown
            Sequence Read Archive: unknown
KEYWORDS    .
SOURCE      Imitervirales sp. ct411PX (unknown)
  ORGANISM  Imitervirales sp. ct411PX
            Unclassified.
REFERENCE   1  (bases 1 to 16827)
  AUTHORS   Taker,C.
  TITLE     Cenote-Taker 2 dummy template file. Do NOT submit
  JOURNAL   Unpublished
REFERENCE   2  (bases 1 to 16827)
  AUTHORS   Taker,C.
  TITLE     Direct Submission
  JOURNAL   Submitted (01-JAN-2019) Taker 2, Cenote, 1000 Circle St., Cenote,
            DC 31111, USA
COMMENT     ##Genome-Assembly-Data-START##
            Assembly Method       :: unknown_assembler
            Genome Coverage       :: 1x
            Sequencing Technology :: Illumina
            Annotation Pipeline   :: Cenote-Taker 3
            URL                   :: https://github.com/mtisza1/Cenote-Taker3
            ##Genome-Assembly-Data-END##
FEATURES             Location/Qualifiers
     source          1..16827
                     /organism="Imitervirales sp. ct411PX"
                     /mol_type="genomic DNA"
                     /isolation_source="unknown"
                     /collection_date="unknown"
                     /note="genome binned from sequencing reads available in
                     unknown;
                     derived from metagenome: unknown"
     CDS             2..169
                     /note="no search hits"
                     /codon_start=1
                     /transl_table=11
                     /product="hypothetical protein"
                     /translation="MVYVSDSDSDTDSDYERDIDSISNPKIRKICKTIYLEDKAAGIK
                     RPKYSITYIIL"
     CDS             239..331
                     /note="no search hits"
                     /codon_start=1
                     /transl_table=11
                     /product="hypothetical protein"
                     /translation="MSHPMVSHQKKNHHYTHQQLHLIQNQMLDV"
     CDS             409..720
                     /note="no search hits"
                     /codon_start=1
                     /transl_table=11
                     /product="hypothetical protein"
                     /translation="MVIASFSTNLPDKDTLTYEEIKKLRNESLVGNRIRNGRKRVKAI
                     REDLSFKIAADVNLSMDLQRYYDVMFKKKELEDKLFKHHNLETKLLKKITKKVLQDKT
                     N"
     CDS             complement(825..938)
                     /note="no search hits"
                     /codon_start=1
                     /transl_table=11
                     /product="hypothetical protein"
                     /translation="MFTILHFLYILSILELFIVFFLKKEARKFQMKILSKL"
     CDS             1294..1386
                     /note="no search hits"
                     /codon_start=1
                     /transl_table=11
                     /product="hypothetical protein"
                     /translation="MDHIIKLCPYCIFKKQKRNRKKIEKINDNH"
     CDS             1482..2180
                     /note="no search hits"
                     /codon_start=1
                     /transl_table=11
                     /product="hypothetical protein"
                     /translation="MNSFEDDNIEGLKTCCRTCGTIYNLYEMGRKSNGSIYKTCIACR
                     EKLRLQYKNKKESVPSLSEEKGLISNPYLSINDEIDRTRFAKCGKCKKMFRLTDLTKN
                     TKTNEYFHQCNQCRAYCKCYKNLLKQKKSILNLMHEVFQCRCCSLFYDNDYLGKEELN
                     DKVMTFLCKGCLRFKLRLKTYKNLYKDEVISDSQLMRCYYCGMLRKKEIMTYQNICNI
                     CIKKYHHCLKKHSI"
     CDS             2252..2599
                     /note="no search hits"
                     /codon_start=1
                     /transl_table=11
                     /product="hypothetical protein"
                     /translation="MNISSNTSLMNSLKDVSTTIDSLKNEMYIVLFLLGLWVLNKIKK
                     ICVYLYRRHCPEDISKILDEPVTPITTIPMSTFMTRSMPPPSPKVSRVHSNRSLNTYI
                     EDIDIDMNEKKNN"
     CDS             complement(2733..3281)
                     /note="no search hits"
                     /codon_start=1
                     /transl_table=11
                     /product="hypothetical protein"
                     /translation="MVDVPKAADVSKTDKSKDNDDNISTPKSIINPNTIKEIEQAKSE
                     PEHYTKHNWATRNRFIQPSLKPIAPKIDVSINEPPPIINQSLPPPLPPKPLVKIAPKP
                     FGTIVKNSGQVQYDVFKRKLEYENELEKQIAALKKVYVQKLKEENPELNFDEDGNIIT
                     NEPDDIEFSPAYDGSIFDDFLQ"
     CDS             complement(3341..3451)
                     /note="no search hits"
                     /codon_start=1
                     /transl_table=11
                     /product="hypothetical protein"
                     /translation="MIKRLIKLLMLKRLMIKRLVIKRLLMHQKLLIKRMM"
     CDS             complement(3568..3891)
                     /note="no search hits"
                     /codon_start=1
                     /transl_table=11
                     /product="hypothetical protein"
                     /translation="MLMSFKGLDDVLSISPYAVGHNFDSDVKLLGGVKRKSNNDDEDI
                     YTNDKPKKIRKVVTRKPSAKKAKKSLKELNDEALNDKETDWVCEDDDFEDDDNEVIKI
                     NIVKS"
     CDS             complement(3875..4213)
                     /note="no search hits"
                     /codon_start=1
                     /transl_table=11
                     /product="hypothetical protein"
                     /translation="MSIRVKHSLPRVEEENSSSKTSKVVKKSQQHEGIAQWFSRKSYN
                     AIDVKEWIKIKMLSSHIINFCDDKIKYIHYSNSPSLLSLTSVIQYAEAINHFFSCINK
                     NPSYVNANVF"
     CDS             complement(4210..4317)
                     /note="no search hits"
                     /codon_start=1
                     /transl_table=11
                     /product="hypothetical protein"
                     /translation="MKSSNISIKTVSLDSEIIFHFLFSHHLFRIYFFKK"
     CDS             complement(4374..5537)
                     /inference="protein motif PDB:4FW1_B"
                     /codon_start=1
                     /transl_table=11
                     /product="Integrase"
                     /translation="MSDLQHKINELYKDFGYLNKSDFIKFSVDELSSKYSKPDITRTA
                     KELVESKPDYQVAVKNRIKIKYEIEKIPGSYQMDIIFFNNTNIPFLFIIEVVSRKVWI
                     YYVKSKTESSVFPVFEKWFYQDLAHTDENARFVGSILMDQESGVIYGNKFLQLFNKNN
                     IRFIMKDTDEHNIMKILDSAVRTIKNMFYRYLNTLDDEEFNKLNNLNGLINIVNTVVL
                     YYNSKPHSSLNGYTPNEVHNDFELQDLFYKESRQRNKERRLKDTKFNKNEYVRVKERR
                     RNKLDKSRYFSDKVYMIDKKTPFSYSLKNIDGSIPSEFNPKNLGLFKFKPYELRKIKN
                     AIKTKGRFRLSAIKSINSNKNDSDKNDIVAYVVPKNIRKSSFGRTIRPNSRYT"
     CDS             complement(5589..9314)
                     /note="no search hits"
                     /codon_start=1
                     /transl_table=11
                     /product="hypothetical protein"
                     /translation="MNPGRGVINPPPGRGPPIVNPPPPGRGPPIVNPPPPGRGPPIVN
                     PPPPGRGPPFRVPVVNPGRGIVNPPPGRGPPFRVPVVNPGRGIVNPPPSRGPPFRVPV
                     VNPGRGIVNPPPGRGPPFRVPVVNPGRGIVNPPPGRGIVNPPPGRGPPIVNPPSPNSP
                     LISQVNSPVNSPHIQINDSGRPNLRNRDDIHLPGRLNDYYVDTSGTGDNYRSRDGTRL
                     IISPQNSPRYRRDVYHSPSPVVDRSPIPEVNPVENVTEITPNNTPINSPVNSPVNSPH
                     IQINDSGRPNLRNRDEIHLPGRLNDYYVDTSGTGDNYRSRDGTRLVIDKKRKKNRLRT
                     QINDVVHIHEPPPTVSDTSTSTDIPNIGIVNDRNHIDSIVRSPRRILTRIRPHNNVNQ
                     YTNRDLIHQRYDDVEIQEPPPTVSDTSTSTDIPNIGIVNDRNHIDSIVRSPRRILTRI
                     RPHNNVNQYTNRDLIHQRYDDVEIQEPPPTVSDTSTSTDIPNIGIVNDRNHIDSIVRS
                     PRRILTRIRPHNNVNQYTNRDLIHQRYDDVEIQEPPPTVSDTSTSTDIPNIGIVNDRN
                     HIDSIVRSPRRILTSTRPHNNVNQYTNRDLIHQRYDDVEIQEPPPPVSDTSTSTDTVN
                     RRLRVIFPPSNDMQPLVVSLNNTPSRTFIDNGSTDLIINNNDNSLILSDSTNIINSNN
                     HRIRLIMGNNIDIEPNDNINRQREIENQLQDEIRERERLQNLCNNYLAERDRLQEELN
                     NIQKQINEQLIQISQQGGIMNQTIYELEKERDTYLFEIEKLENQLEQLQSQQEIPPPP
                     PIIINHPAPPPHNDESTSPISISLNDESTSPLPISLNDESTNTVNEATRDVETNTDDS
                     LLGKRIKKRPSKYKDFITDYNNDGIYEDEDGNTYSFYKNKKRKYNRSKKNKSSKTFEI
                     PTISLHDNNNEIEDDIEDIQEPLPIQEPPPPPLPVPHHQVPPLDISNVQETQPIEEPP
                     PPQPTIQNHYINIEENGRNMLNDFINLTSKAIDVVKNGGYKTTEVINNILHTIKNASE
                     ADKKEKELKLLQEKRARDERAARREKLKEIRLKELEESEKQKTVRRKKTSINEPPPPL
                     PGRVLRSNDERRKNSKYYNKDFITDDNKKVKTKSINKRRKIDITLVNNQQNEVAATNN
                     KELVTVTNTEKEKDYDDDPDSIMAVGDNTFYKPIRNDNDINNNSQLHTLRFSSDEARE
                     EFFNTILSNGIDPTRCRLSKADIELYYKWLKDRHHKK"
     CDS             complement(9434..9736)
                     /note="no search hits"
                     /codon_start=1
                     /transl_table=11
                     /product="hypothetical protein"
                     /translation="MVEEEDHQEGEEEEVHLHHLHHHHHLHHLHHLHHLHHLHHLHHH
                     HHRLVVEDHQEEEVHQEEEEEVHHLHHQVVEVYHHLIYQVQVQVDHQYHHQEVEFF"
     CDS             complement(9744..10217)
                     /note="no search hits"
                     /codon_start=1
                     /transl_table=11
                     /product="hypothetical protein"
                     /translation="MRNKKSKNKLSKKMTNLLMKRILKRIRRRAKVKRFNKHVKKNSE
                     AELIKYYMNSVERNKAREEAFNEFNQKEYMQNVNQKRTNNMNEAMEHIINNIERNRPN
                     QNRLKKNFEIYQDAIRQGKASAADVDKYLGPIEQSVMIGDEFYRHNPRFIYTRRR"
     CDS             complement(10282..10848)
                     /note="no search hits"
                     /codon_start=1
                     /transl_table=11
                     /product="hypothetical protein"
                     /translation="MNSNKNKKIISTRDYYHSDSSDEDDYNTPLAQDMSKTDREIAEL
                     LYRLNKSESELVNDKSEVNELDDIDNNYIPTRQSVKKNIRLSDEARLQRIKNLEKARA
                     TRMKNLYEKRRREKALDNLNIKDVEKDLDVDETCTLDTVKKPVNKKKVIKVPGSDDPF
                     SIGDKKDGLEPVPEDAKMPGDDAILPIY"
     CDS             complement(10915..11685)
                     /note="no search hits"
                     /codon_start=1
                     /transl_table=11
                     /product="hypothetical protein"
                     /translation="MGKFKDWLKKSKILSNAAKLIPFAGPAIGDSIENMGYGRRRRRR
                     STRRTTTRRCPLRRRKTNGISLTINCRQVKQRRNARKARRVRTTRRYRFANDGRLIRS
                     AGLGSWIKSGITKVKDFVTSDKFKNGIEKAKEINSALREKKYISNIARKARNVANTLG
                     FDKVADVADKVYNTSSKFGYGKRRVRGGLRYKQNGAGLRKLIARRMPVSNGAGKRRRV
                     RSMPVNNGLTKPCGFNKKGIYNPQLDLENFLAYSVKHK"
     CDS             11758..12321
                     /inference="protein motif PDB:4EKF_A"
                     /codon_start=1
                     /transl_table=11
                     /product="Adenain"
                     /translation="MNIFTNVYAYGSRVIDSNNIKTDAISNHDIIKIMTFFPAANKYF
                     KGVYLWNENQYINKYKDCNKWCVILCTNKTSDKRSKIGHWVSLIIDNDKKEILYYDSF
                     GEPPKEIKKFYKRMQRCKKYPDELYQIKINRVKHQRTNSARCGYHAILFLLSILDNNK
                     TFKEATNFNTIEGEAKAKLLQNKFKMI"
     CDS             complement(12318..12734)
                     /note="no search hits"
                     /codon_start=1
                     /transl_table=11
                     /product="hypothetical protein"
                     /translation="MYIFDKKYKYFISVCSKEQFDEMLNQVDNLLCEASNYYDFWEYQ
                     SVFKREAVREIVRKAWKKLQICRTVNDERHFIDSNVITSLEETYLRLEFKMKTNDAWH
                     SIIGYHWDSDQPGYIEEQKFLKTKSTYTDNNNNNNN"
     CDS             complement(12762..15554)
                     /note="no search hits"
                     /codon_start=1
                     /transl_table=11
                     /product="hypothetical protein"
                     /translation="MNNRNRIRRDLLNFDDDEGTAVDNSNNNSRSNSSNNGINNSNNS
                     VNANNDDDDDETEENTDSDNMSIVGNDEHLSNEDYEDIIYDNAKKLTRFRLDEIIDKR
                     LIPVGWPDHEFNRIYNLYDVHMKLFNWCKSLYQHGPFSRNKSLYQYSYETNNDVKIIV
                     DRLNKAIDELCIASNYILRNNPFVVLHPKERLNVVKLENKRIRKIQKETKDHTQPFNE
                     EDDKDIYDNNDYEANASVSSRSVNRVVAHQSIQPHSQQQQNNNEDSNNDDEEDDNDLP
                     DDPYENQPLIDRSIHSQTIQVYCSVAINKIRIFINKLMKTKFWYITAQQERTAFSIAV
                     LIYNCVTELFFISKYKIPSLRDGNVYPEPPDYDKRNIMGLPSSASNGYRMNYIATIQK
                     ILESNNIKEGQRDTNHYADAIMFYMNRLAQKKKYISSFPPLLPVEEALSADYNGRYQV
                     TNPNRGNVNVNFRNHVVQQPVVPQQQQQAQSVQDDIDDDTYRLNYDENDLPIPPPLVS
                     SDYSNNNEIPREVSPVYSPITPPSHPTAPPDTVNHFRLDGTTRQVPYSSIFQNNDDVD
                     SEAPTEPVTPVDSEAPIEPVTSVDNNNDTDSETDWVYDEVPFRLDSQNLKYEANSKNS
                     INFTKSTDLKPPTFVLYRFNDEDPNTFITNKSNVRKLSLEQLLHIYAVDLFHLITYIY
                     DVQGYMNNKFKNEKIVILKDNVSYDNFIAYVNKFNIQLPIKNPEIYPFDRLKKKSNML
                     RFYGYDYSINTYAECQLRFFHSNLSKAKEDLYLMCPLINIIDDEEAKNSNVLFPKRYH
                     INWGEQPGQTEEEKKIVCATLSIIPNYYENSQDWYVLDRCQIQIDNYLLDMPNDGVYK
                     YYNYPFLCKFNDKVVVVIHRSLKKYVYIYNDIHHPEFTTEQDNVLSHTDLYGTGKRRR
                     KHLLHNGYIYKKGKYF"
     CDS             15607..16575
                     /note="no search hits"
                     /codon_start=1
                     /transl_table=11
                     /product="hypothetical protein"
                     /translation="MQPKSDTNKLGHRRAIFLSSTDIIERESDVYTKCLSTPVITEEY
                     QYITLNIARISNNNIYTIQNDVNEKVCFDIEYFHVNDPIKPLNDPSVILSGPKLKTLE
                     IKIPQNHYSGEEFLNYLTKSMLTELRFSVAVHEDIVPVKERDEDERFNYFLHPQAGDK
                     IFDWYDKTTNRLKLYCAIYTHFGNYLLTKIKMRMPNLFGRLLGSNVIDDELIILNSNP
                     SLSWGTKEQYYDHKFLLTPSLIWCNVIQVRCSWVNNGENSAVLANIPITDISNTNITW
                     INPQIDWSTKKMQFHDYQKIKFNLSNEDGYAIDLSNISFQFEIIVY"
     CDS             16638..16826
                     /note="no search hits"
                     /codon_start=1
                     /transl_table=11
                     /product="hypothetical protein"
                     /translation="MNNITTVPQSQIHNSVVPTLIPDYVYIPITPNQTRDVVVLSQTS
                     STDTITFELSPDSCMNLSK"
ORIGIN      
        1 aattgtttac gtatctgata gtgatagtga tacagatagt gattatgaga gagatattga
       61 tagtatctct aatcctaaaa tcagaaaaat ttgtaagaca atttatttag aagataaggc
      121 tgctggtatc aaaagaccaa aatatagtat aacttatatt atattataat ttataggtgt
      181 accagtaaca ggtgcttcat ttaacccttt aatccataca ggtctttatc catcaaaatt
      241 gagtcaccca atggtgagcc accaaaagaa aaatcaccat tatactcacc aacaactcca
      301 cctgatacag aatcaaatgt tagacgttta attaactcta ctgttcaaga gcctcctcta
      361 ccaccaccaa ttgttgctca ttatgattat catcctgaag agcctccaat ggtaattgca
      421 tcattcagta caaatttacc agataaggac accttaactt atgaagagat aaagaagctg
      481 agaaatgaga gcttagttgg taatcgtatt agaaacggaa gaaagagagt aaaggcaatt
      541 agagaagatt taagctttaa aatagcagct gatgtaaact tgtcaatgga cttacaaaga
      601 tattatgatg taatgtttaa gaagaaggag ttagaagata agttgtttaa gcatcataac
      661 ctagaaacaa aactcttaaa gaagatcacc aagaaggtat tacaagataa aactaattaa
      721 tacttaatta ttaatacttt tctttgattg aattttgttt ttattagttg attaaaaata
      781 acataagcca ataaattaat cgaaaatcca agtgtttttt aacactataa tttcgataag
      841 attttcattt gaaattttct tgcttctttt tttaaaaaaa agacaatgaa taactctaat
      901 attgataata tatatagaaa atgtagtatt gtaaacatag ttttaaaata gaattatttg
      961 ctaaatttaa gaatggtaat tatcataaat gttgtaatac atgtagatat agagctaaaa
     1021 aataaataga aaaaaaggtt aaaataactt ttaatataaa taatgaagta atgaaactgt
     1081 gtaaacattg taaaaaaatg tatacattag ataattttag taagaaagaa gatggttctt
     1141 attaaaaaca tgtaattact gtaatgagca aacaagaaga tatgctaaaa gaaattataa
     1201 agaagcttta cattctcact tgaataatga attagtgaaa aagtgtacta attgcattaa
     1261 tgatataata taaatctgtt ttacaaaaga aagatggatc atattataaa actatgtcct
     1321 tattgtattt ttaaaaaaca gaaaagaaat agaaaaaaaa tagaaaaaat aaatgataat
     1381 cattgaatta taaatatcga ttttttattg ggtttttcat aatttatcat tttacttttc
     1441 attttcattt ttcttgctct tttttcataa aaaataaaaa aatgaattct tttgaagatg
     1501 ataatataga aggattaaaa acatgttgcc gtacatgtgg tactatatac aatctttatg
     1561 aaatgggaag aaaatcaaat ggttctatat ataaaacttg tatagcatgc agagaaaaat
     1621 tacgattaca gtataaaaat aaaaaggagt ctgttccatc tttatctgaa gaaaaagggt
     1681 taattagtaa tccatattta tcaattaatg atgaaattga tagaacaaga tttgctaagt
     1741 gtggtaagtg taagaagatg tttagactaa ctgatttgac taaaaatact aaaactaatg
     1801 aatattttca tcagtgcaat cagtgtagag catattgtaa gtgttataag aatttattaa
     1861 aacaaaagaa atcaattctt aatttaatgc atgaggtatt tcagtgtaga tgctgttcat
     1921 tgttctatga taatgattat ttaggtaaag aagaattaaa tgataaagtt atgacatttt
     1981 tatgtaaagg ttgtcttaga tttaagttaa gattaaaaac atataaaaat ttatataaag
     2041 atgaagttat aagtgatagt caactgatga gatgttatta ttgcggtatg ttgagaaaaa
     2101 aagaaataat gacttatcaa aacatttgta atatctgtat taaaaaatac catcattgtt
     2161 taaaaaaaca ttcaatataa tttttttgtt aaatatataa ttattgtttt tatttaggta
     2221 tttcttatca tattagagtt aaaaatatat aatgaatatt tcatcaaata catctttaat
     2281 gaattcatta aaagatgtat caactacaat tgattcactt aaaaatgaga tgtatatagt
     2341 attatttttg ttaggtttat gggttttaaa taaaattaaa aaaatatgtg tgtatttata
     2401 tcggagacat tgcccagaag atatatcaaa aatattagat gaacctgtaa caccaataac
     2461 aacaatacca atgtcgactt ttatgactag atcaatgcct ccaccttcac caaaagtatc
     2521 aagagttcat tcaaatagat cacttaatac atatatagaa gatattgata tagatatgaa
     2581 tgaaaaaaag aataattagt atataatata tatataactt atataataga tataaaaccc
     2641 aaaacaaaac aaaaaaaata attcaattct ttaaagtacc tttttaatat aaagataagg
     2701 tataacttaa caaagtgttt tttatgattt gtttattgta agaaatcatc aaatatacta
     2761 ccatcataag ctggactaaa ttcaatatca tctggttcat tagtgattat attaccatct
     2821 tcatcaaagt ttaattcagg attttcttct tttaattttt gtacatatac tttttttaaa
     2881 gcagctattt gcttttccaa ttcattctca tattccaatt ttcgtttgaa gacatcatac
     2941 tgaacttgac ctgaattctt tacaattgta ccaaacggtt ttggtgcaat ctttaccaaa
     3001 ggtttcggag gtaatggtgg tggtagtgat tgatttatta ttggtggtgg ttcattaatt
     3061 gaaacatcta ttttcggagc tatcggtttt aatgatggtt gaataaatcg atttcttgtt
     3121 gcccagttgt gtttggtata atgttccggt tctgattttg cttgctctat ttcctttata
     3181 gtattcggat taatgatact ttttggtgta ctaatattat catcattatc cttagattta
     3241 tctgtttttg atacatcagc agcttttggt acatcaacca ttttatcaat aacctttaca
     3301 tcaacaactt tatcaacctt tttatcagca ataactttag ctacatcatc ctttttatca
     3361 acaacttttg gtgcatcaac aaccttttta tcactaacct ttttatcatc aaccttttca
     3421 gcatcaacaa ctttatcaac ctttttatca acagtaactt tagctacatc aaccttttta
     3481 tcaacaactt ttggtacatc atcaaccttt ttatcaccat caactttaac atcctttaca
     3541 ttatcaacct ttacatcatc aacaacttta gctttttaca atgtttattt taatgacttc
     3601 attatcatca tcttcaaaat catcatcttc acatacccag tctgtttctt tatcatttaa
     3661 tgcttcatca tttaattctt tgagactctt tttagccttt ttagcagatg gtttccttgt
     3721 aacaacttta cgaatttttt taggtttatc attagtataa atatcttcat catcattgtt
     3781 tgattttctc tttacaccac ctaataattt tacatctgaa tcaaagttgt gtccaacagc
     3841 atatggactt attgataaaa catcatctag acctttaaaa gacattagca tttacataag
     3901 acggattttt gttaatacaa ctaaagaagt ggtttattgc ttctgcatac tggatgactg
     3961 atgttaaaga taataaactt ggtgaattgg aataatgaat gtatttaatt ttatcatcac
     4021 aaaaatttat tatatgtgat gataacattt taatcttgat ccattctttt acatctatgg
     4081 cattgtagct ctttctacta aaccactgag ctataccttc atgttgctga gacttcttaa
     4141 caacttttga tgtttttgat gaagaatttt cttcttcaac tcttggtaaa ctgtgcttaa
     4201 cacgaatact cattttttaa aaaagtaaat gcgaaataag tgatgagaaa ataggaaatg
     4261 aaaaatgatt tcagaatcaa gagaaaccgt ttttatagaa atgtttgatg atttcaagct
     4321 taatttaata aaatcaaaaa tattaaatga tatagttaat ttaatttttt attttatgta
     4381 tatcttgaat taggtcttat agttctacca aaagaactct ttcttatgtt tttaggtaca
     4441 acatatgcta ctatatcatt tttatcacta tcatttttgt ttgaatttat gctttttatt
     4501 gcacttaatc taaatctacc tttagtttta attgcattct taatttttct taattcataa
     4561 ggtttaaatt taaataatcc aaggttttta ggattaaatt cagaaggaat tgatccatct
     4621 atattcttta atgaataaga aaaaggtgtc tttttatcaa tcatataaac tttatcacta
     4681 aaatatctgc ttttatctaa tttatttctt cttctctctt taactctaac atattcattt
     4741 ttattaaatt tagtatcttt taatcttcgt tctttatttc tttgccttga ttctttataa
     4801 aacaaatctt gtaattcaaa atcattatga acttcatttg gtgtataccc attaagcgaa
     4861 ctatgtggtt ttgaattata atataatact acagtattta ctatattaat tagaccatta
     4921 agattattta atttattaaa ttcttcatca tctaaagtat ttaagtatct atagaacata
     4981 tttttgatag ttcttactgc actatctagt atcttcatta tattatgttc atcagtatct
     5041 ttcattataa atctaatatt gtttttatta aatagctgta agaacttatt accatatatc
     5101 acacctgatt cttgatccat taaaatagaa cctacaaatc tagcattttc atcagtatgt
     5161 gctaaatctt gataaaacca tttttcaaat actggaaata cacttgattc agttttactt
     5221 ttaacataat atatccacac ttttctacta actacttcaa taataaataa aaaaggtatg
     5281 tttgtattat tgaaaaaaat aatatccatt tgatatgaac caggtatctt ttctatctca
     5341 tactttattt ttattctatt tttaactgct acttgataat ctggttttga ctcaactaac
     5401 tctttagcag ttcttgttat atcaggtttt gaatactttg atgataattc atcaacacta
     5461 aattttataa aatcactttt atttaaataa ccaaagtctt tatataattc atttatttta
     5521 tgttgtaaat cagacatttt atttaaaaaa taaaacaaat atataataat aaagaattat
     5581 attttttttt attttttatg atgtctatct ttaagccact tataatataa ttctatatct
     5641 gctttactta aacgacatct agtaggatca ataccattac ttaaaattgt attaaaaaat
     5701 tcttctcttg cttcatcact actaaatctt aatgtatgta attgtgaatt attatttata
     5761 tcattatcat ttctaatagg tttataaaaa gtattatcac ctacagccat aattgaatct
     5821 ggatcatcat cataatcttt ttctttttca gtatttgtta ctgtaactaa ttctttatta
     5881 tttgtagctg ctacttcatt ttgttgatta ttaactaatg ttatatcaat ttttcttctt
     5941 ttgttaatac tttttgtttt aactttttta ttatcatcag taataaaatc tttgttataa
     6001 tattttgaat ttttacgtct ctcatcatta cttcttaata ctctacctgg taatggcggt
     6061 ggtggttcat taattgatgt tttctttctt cttacagttt tctgtttttc agactcttct
     6121 aattctttta atcttatttc ttttaatttt tctcttcttg ctgctctttc atctcttgca
     6181 cgtttttctt gtaataattt taattctttt tctttcttat ctgcctctga agcatttttt
     6241 attgtatgaa gaatattatt aataacttct gttgttttat acccaccatt tttaactaca
     6301 tcaattgctt tagatgtaag atttataaaa tcatttaaca tatttcttcc attttcttct
     6361 atatttatat aatgattttg aatagtaggt tgtggtggtg gaggttcttc aattggttga
     6421 gtctcttgta cattagaaat atctaaagga ggaacttgat gatgaggtac tggtagtggc
     6481 ggtggtggtg gttcttgaat aggtaatggt tcttgtatat cttctatatc atcttctatt
     6541 tcattattgt tatcatgaag tgatatagta ggaatttcaa atgttttact acttttattt
     6601 ttcttacttc tattatattt tcttttctta tttttataaa atgaataagt atttccatct
     6661 tcatcttcat aaataccatc attattataa tctgtaataa aatctttata ttttgatggc
     6721 ctttttttaa ttcttttacc taataatgaa tcatctgtat ttgtttctac atctctagta
     6781 gcttcattta cagtatttgt tgattcatca tttaatgaaa taggtaaagg actagttgat
     6841 tcatcattta atgaaataga tataggactt gttgattcat cattatgtgg tggtggggca
     6901 ggatgattaa ttattatagg tggtggagga ggtatttctt gttggctttg taattgttct
     6961 aactggtttt ctaatttctc aatttcaaac aaatatgtat ctctttcttt ttctaattca
     7021 taaattgttt gattcattat tcctccttgt tgagatattt gtattaactg ttcatttatt
     7081 tgtttttgta tattatttaa ttcttcttgt aatctatctc tctcagctaa atagttatta
     7141 cataaatttt gtaatctttc tctctcacgt atttcatctt gtaattgatt ttctatttct
     7201 ctttgtctat ttatattatc atttggttca atatctatat tatttcccat tattaatctg
     7261 attcgatgat tattagaatt tataatatta gttgaatcac taagaattaa tgaattatca
     7321 ttattattaa ttattaaatc agttgatccg ttatctataa atgttcttga aggtgtattg
     7381 tttaacgaaa caactaaagg ttgcatatca ttactaggag ggaatattac tcttaatctt
     7441 ctattaactg tatcagttga tgtactagta tctgatactg gtggaggagg ttcttgtatt
     7501 tctacatcat catatctttg atgaattaaa tctctatttg tatattgatt tacattatta
     7561 tgaggtcttg tactagttaa tattcttcta ggtgatctaa caattgaatc tatatgattt
     7621 ctatcattaa ctattcctat atttggtata tcagttgatg tactagtatc tgatactgtt
     7681 ggaggaggtt cttgtatttc tacatcatca tatctttgat gaattaaatc tctatttgta
     7741 tattgattta cattattatg aggtcttatt ctagttaata ttcttctagg tgatctaaca
     7801 attgaatcta tatgatttct atcattaact attcctatat ttggtatatc agttgatgta
     7861 ctagtatctg atactgttgg aggaggttct tgtatttcta catcatcata tctttgatga
     7921 attaaatctc tatttgtata ttgatttaca ttattatgag gtcttattct agttaatatt
     7981 cttctaggtg atctaacaat tgaatctata tgatttctat cattaactat tcctatattt
     8041 ggtatatcag ttgatgtact agtatctgat actgttggag gaggttcttg tatttctaca
     8101 tcatcatatc tttgatgaat taaatctcta tttgtatatt gatttacatt attatgaggt
     8161 cttattctag ttaatattct tctaggtgat ctaacaattg aatctatatg atttctatca
     8221 ttaactattc ctatatttgg tatatcagtt gatgtactag tatctgatac tgttggagga
     8281 ggttcatgta tatgtacaac atcattaatt tgtgttcgaa gtctattctt ttttcgtttt
     8341 ttatctatta ctaatcttgt tccatctctt gatctgtaat tatctcctgt accacttgta
     8401 tctacataat aatcatttaa tcttcctggt aaatgaattt catctctatt tcttaaatta
     8461 ggtctaccac tatcattaat ttgaatatga ggtgaattga ctggtgagtt gactggagaa
     8521 ttaattggtg tattattagg tgtaatttca gttacatttt caacaggatt aacctcagga
     8581 ataggtgatc tatcaactac aggtgaagga ctatgatata catctcttct atacctagga
     8641 ctattttgag gagaaattat taatcttgtt ccatctcttg atctataatt atctcctgta
     8701 ccacttgtat ctacataata atcatttaat cttcctggta aatgaatatc atctctattt
     8761 cttaaattag gtctaccact atcattaatt tgaatatgag gtgaattgac tggtgagttg
     8821 acttgtgata taagtggtga attaggtgat ggtggattca ctattggtgg acctctacct
     8881 ggtggtggat ttactatacc tctacctggt ggtggattta ctatacctct acctggattt
     8941 actacaggaa ccctaaatgg tgggcctcta cctggtggtg gatttactat acctctacct
     9001 ggatttacta caggaactct aaatggtggg cctctacttg gtggaggatt tactatacct
     9061 ctacctggat ttactacagg aactctaaat ggtgggcctc tacctggtgg aggatttact
     9121 atacctctac ctggatttac tacaggaact ctaaatggtg gacctctacc tggtggtggt
     9181 ggattcacta ttggtggtcc tctacctggt ggtggtggat tcactattgg tggtcctcta
     9241 cctggtggtg gtggattcac tattggtggt cctctacctg gtggtggatt tattacacct
     9301 ctacctggat tcaatattcc acctggtggt ggatttacta tacctctacc tggatttact
     9361 acaggaactc taaacggtgg tcgtctagct ggtggacctc tacctggtat tattacacca
     9421 ttacctcctg gaactaaaag aattctacct cctggtggtg gtactggtgg tccacctgga
     9481 cctggacctg gtatattagg tggtggtaca cctccaccac ctggtggtgg aggtggtgga
     9541 cctcctcctc ctcctcctgg tggacctcct cctcctggtg gtcctccacc accaggcggt
     9601 ggtggtggtg gtggaggtgg tggaggtggt ggaggtggtg gaggtggtgg aggtggtgga
     9661 ggtggtggtg gtggtggagg tggtggaggt ggacctcctc ctcctccccc tcctggtggt
     9721 cctcctcctc caccacctgg tcctcatctt cttctcgtat aaataaatct aggattatgt
     9781 cgataaaatt catcacctat cataactgat tgttctatag gtcctaaata tttatctaca
     9841 tcagctgcac ttgcttttcc ttgtctgatt gcatcttgat atatttcaaa gtttttcttt
     9901 agtctatttt gattaggtct atttctttca atgttattga ttatatgttc cattgcttca
     9961 ttcatgttat ttgttctttt ttgatttaca ttttgcatat attctttttg attaaattca
    10021 ttaaaagctt cttctcttgc tttatttctt tcaacactat tcatataata ctttatcaat
    10081 tctgcttcac tattcttttt aacatgttta ttgaatctct ttacctttgc tcttcttcta
    10141 atacgtttta atattcgctt cattaataaa ttagtcatct ttttagataa cttatttttt
    10201 gattttttat tacgcatatt atatatgtat ataaaccaca aagaatttta ataataaaaa
    10261 tagtattaat attaatctaa gttaatatat aggtagtatt gcatcatcac caggcatttt
    10321 agcatcttct ggaactggtt ctaaaccgtc ctttttatca cctatgctga atggatcatc
    10381 actaccaggt actttaataa ctttcttttt attaacaggt tttttaactg tatcaagtgt
    10441 gcatgtctca tcaacatcta aatctttttc tacatcttta atatttaaat tatctaatgc
    10501 tttttctctt cttctcttct catataaatt tttcattctt gttgctctag ctttctctaa
    10561 atttttaatt ctttgtaatc tagcttcatc actcagtctt atattctttt taactgattg
    10621 tcttgttggt atataattat tatcaatatc atctaattca ttaacctcag atttatcatt
    10681 aactaattca ctttcacttt tatttaatct atataataac tctgcaattt ctctatcagt
    10741 tttactcata tcttgagcta aaggtgtgtt ataatcatct tcatcagatg aatcactatg
    10801 ataataatca cgtgtactta ttattttttt atttttatta ctattcattt tttattataa
    10861 tacaaaatta taaaagaatt ttatgaatga ataatatata ataatatttt attattattt
    10921 atgcttaaca ctataagcta aaaagttttc taaatcaagt tgtggattat aaataccttt
    10981 tttattaaat ccacaaggtt ttgttaaacc attattaaca ggcatacttc ttactcttct
    11041 tctcttacct gcaccattac taactggcat tcttcttgca attagttttc ttaaaccagc
    11101 accattttgt ttatatctta aaccacctct aactcttcgt ttaccataac cgaattttga
    11161 tgatgtatta tacactttat cagctacatc agcaacttta tcaaaaccta atgtattagc
    11221 aacattacga gcttttcttg ctatattgct tatatacttc ttctctctca atgcactatt
    11281 aatctctttt gctttttcaa taccattttt aaatttgtca gaagttacaa aatctttaac
    11341 ttttgttatt cctgatttta tccaactacc taaacctgct gatctaatca atctaccatc
    11401 attagcaaac ctatatcttc tagttgttct tactcttctt gcttttcttg catttcttct
    11461 ttgttttact tgtctacaat ttatagttaa tgagattcca ttagtttttc ttcttcttaa
    11521 aggacatctt cttgtagtag ttcttctagt tgatcttctt cttcttcgtc taccataacc
    11581 catattctca atactatcac caattgctgg tccagcaaat ggtattaact ttgctgcatt
    11641 tgataaaatt tttgattttt ttaaccaatc tttaaactta cccattgata tatatgttaa
    11701 gaaatctata aataactggt cattaaataa attcttaata tattaaaaat attaaatatg
    11761 aatatattca ctaatgttta tgcttatggt agtagagtga tagatagtaa taatattaaa
    11821 acagatgcaa tatcaaatca tgacataatt aaaataatga cattttttcc tgcagctaat
    11881 aaatatttta aaggtgtata tttatggaat gaaaatcaat atattaataa atataaagat
    11941 tgtaataagt ggtgtgttat actatgcaca aataaaacaa gtgataagag atcaaaaatt
    12001 ggtcactggg ttagtttaat tattgataat gataaaaaag agatattata ttatgatagc
    12061 tttggtgaac caccaaaaga aataaaaaaa ttttataaaa gaatgcaaag atgtaagaaa
    12121 taccctgatg aattatatca aattaaaata aatagagtaa aacatcaaag aactaatagt
    12181 gcaagatgcg gatatcatgc aattttattt ttattatcaa tattagataa taataaaaca
    12241 tttaaagaag caactaattt taatacaatt gaaggtgaag ctaaagcaaa attattacaa
    12301 aataaattta aaatgattta attattatta ttattattat tatctgtgta tgttgattta
    12361 gtttttaaaa acttttgttc ttctatataa ccaggttgat cactatccca atgataacca
    12421 attatagaat gccatgcatc atttgttttc atcttaaact ctaaacgaag atatgtttct
    12481 tctaatgatg ttattacatt tgaatcaata aaatgtcttt catcattcac agttctacag
    12541 atttgtaact tcttccaagc ctttctcact atttctctaa cagcttctct cttaaaaact
    12601 gattgatatt cccaaaaatc ataataatta ctagcttcac aaagcaagtt atctacctga
    12661 ttaagcattt catcaaattg ctcttttgaa catacactta taaaatactt gtatttttta
    12721 tcgaaaatat acattttcac tttttgtccg gaaaaatgaa actaaaaata tttacctttt
    12781 ttatatatat agccgttatg taacaaatgt tttcttcttc tcttacctgt accatataaa
    12841 tcagtatgag ataatacatt atcttgttca gtagtaaatt caggatgatg tatatcatta
    12901 taaatatata catatttttt aagtgatcta tgtataacaa caacaacttt atcattaaat
    12961 ttacatagaa aaggatagtt ataatattta tatacaccat cattaggcat atctaataaa
    13021 taattatcta tttgaatttg acatcgatct aaaacatacc agtcttgact attttcataa
    13081 taattaggta tgatacttaa tgtagcacat acaattttct tttcttcttc agtttgtcca
    13141 ggttgttcac cccaatttat gtgatatctt tttgggaata aaacattact atttttagct
    13201 tcttcatcat ctattatatt aatcaaggga cacattaaat ataaatcttc cttagctttg
    13261 cttaaattac tatgaaagaa tcttaattga cattcagcat aagtatttat agaataatca
    13321 tagccataaa atcttaacat atttgatttc ttttttaatc tatcgaaggg gtatatttct
    13381 ggatttttaa taggcaattg aatattgaat ttatttacat atgctataaa attatcataa
    13441 gaaacattat cttttaatat aactatcttt tcatttttaa atttgttatt catataacct
    13501 tgaacatcat atatataagt tatcaaatga aataaatcta ctgcataaat atgaagtaat
    13561 tgttctaacg ataattttct cacattactt ttattagtta taaatgtatt aggatcttca
    13621 tcattaaatc tatataaaac aaatgtagga ggttttaaat cagtactttt cgtaaaatta
    13681 atactatttt tactatttgc ttcatatttt aaattttgag aatctaaacg aaatggaact
    13741 tcatcatata cccaatctgt ttcagaatca gtatcattat tattatctac tgatgtaaca
    13801 ggttcaattg gagcttctga atctactggt gtaacaggtt cagttggggc ttctgaatct
    13861 acatcatcat tattttgaaa tattgatgaa taaggtactt gtcttgtagt accatctaat
    13921 ctaaaatgat taactgtatc tggtggagca gttggatgtg atggtggtgt tattggtgaa
    13981 tataccggtg atacctctct tggtatttca ttattattac tataatcact tgaaactaaa
    14041 ggtggtggta ttggtaaatc attttcatca taattaagtc tatatgtatc atcatcaata
    14101 tcatcttgta ctgattgagc ttgttgttgt tgttgtggaa caacaggttg ttgtaccaca
    14161 tgatttctaa aatttacatt tacattacct ctattaggat ttgtaacttg atatcttcca
    14221 ttataatctg ctgataaagc ttcttcaaca ggtaataatg gcggaaaaga actgatatat
    14281 tttttctttt gtgctaatct attcatataa aacataattg catcagcata atgatttgta
    14341 tctctttgtc cttcttttat attatttgat tcaagtattt tttgaattgt tgctatgtaa
    14401 ttcattcgat atccattaga agcagatgat ggtaaaccca ttatatttct tttatcataa
    14461 tcaggaggtt caggatatac attaccatct cttaaactag gtattttata cttactaata
    14521 aaaaataatt ctgtaacaca attatatatc aatacagcta tagagaatgc tgttctttct
    14581 tgttgtgcag ttatatacca aaatttcgtt ttcattaact tattaataaa tattcttatc
    14641 ttattaattg ctacagaaca atacacttga atcgtttgtg aatgaattga tctatctatt
    14701 aaaggttgat tttcataagg atcatcaggt aaatcattat catcttcctc atcatcatta
    14761 ttactatctt cattattatt ttgttgttgt tgtgaatgtg gttgaattga ttgatgtgct
    14821 actactctat ttactgatct agatgaaaca gatgcatttg cttcataatc gttattatca
    14881 tatatatctt tatcatcttc ttcattaaaa ggttgtgtat gatcttttgt ttctttttgt
    14941 atttttctaa ttcttttatt ttctaattta acaacattca atctttcttt aggatgaagc
    15001 acaacaaatg gattatttct tagtatataa ttagaagcaa tacataattc atcaatagct
    15061 ttatttaatc tatcaacaat tattttaaca tcattgtttg tttcatagct atattgatat
    15121 aatgatttat ttcttgaaaa cggtccatgt tgatataacg atttacacca gttaaataac
    15181 ttcatatgta catcatataa attatagatt ctattaaact catgatcagg ccatcctact
    15241 ggtataagtc tcttatcaat tatttcatct aatctaaatc ttgttaactt ttttgcatta
    15301 tcatatataa tatcttcata atcttcatta ctaagatgtt catcattgcc tacaatactc
    15361 atattatcag aatcagtatt ttcttctgtt tcatcatcat catcatcatt attagcatta
    15421 acagaattat tactattatt aataccatta ttactagaat tgctacgact gttattattt
    15481 gagttatcta ctgctgtacc ttcatcatca tcaaaattta ataaatctct acgtattcta
    15541 ttacgattgt tcattatgtg agaaaaaatc aattaacttt ttatttgaat aattcttata
    15601 catataatgc aacctaagag tgatactaat aaattaggtc atagaagagc aattttttta
    15661 tcatcaactg atattattga aagagagtca gatgtatata caaagtgttt atcaacacct
    15721 gttataactg aagaatatca gtatattacg ttaaacatag caagaatatc aaacaataac
    15781 atatacacta ttcaaaatga tgttaatgaa aaagtatgtt ttgatataga atattttcat
    15841 gtaaatgacc ctataaaacc cttgaatgat ccaagcgtaa tattaagtgg accaaaatta
    15901 aaaacattag agataaagat accacaaaat cattatagtg gtgaagagtt tttaaattat
    15961 ttaacaaaga gtatgttaac tgaattaaga tttagcgtag cagtacatga agatattgtg
    16021 cctgtaaaag aaagagatga agatgaacgt tttaattatt tcttacatcc tcaagcagga
    16081 gataagatat ttgactggta tgataagact acgaatagat taaaattata ttgtgcaata
    16141 tatactcact ttggtaatta tttactaaca aaaataaaaa tgcgaatgcc taacctattt
    16201 ggtagattat taggtagtaa tgtaatagat gatgaattaa ttatattaaa tagtaatcca
    16261 tcacttagtt ggggcacaaa agaacaatac tatgatcata aatttttatt aacaccatca
    16321 cttatatggt gtaatgtaat tcaagttaga tgtagttggg ttaataatgg tgagaattca
    16381 gctgttttag caaatatacc aataactgat atatcaaata caaatataac atggattaat
    16441 ccacaaatag attggtcaac taaaaagatg caatttcatg attatcaaaa aataaagttc
    16501 aatctatcaa atgaagatgg ttatgctata gatctaagta atatatcatt tcaatttgag
    16561 ataatagttt attaaatact tatataattt ttaatttttg attgtattat catttttctt
    16621 accaaaatta aatatatatg aataatataa caactgtacc acaatctcaa attcataaca
    16681 gtgttgtacc aacattaata cctgattatg tctacattcc tattacacct aaccaaacaa
    16741 gagatgtagt tgttttaagt caaacatcat caactgatac aataactttt gaattatcac
    16801 cagatagttg tatgaattta tcaaaat
//
