# Supplementary material for: Widespread Horizontal Gene Transfer Among Animal Viruses
Source: bioRxiv. 2024 Mar 26:2024.03.25.586562. Preprint. [Version 2] doi: 10.1101/2024.03.25.586562 (PMC11071296; doi:10.1101/2024.03.25.586562)
Supplement: Supplement 2 [file media-2.zip › File2_Maps/uHerpes_pan_EBV_ERR032959_9275.gb]

LOCUS       uHerpes9275ct_1         9275 bp    DNA     linear       01-JAN-2019
DEFINITION  [note: taxonomic lineage unclassified virus]
            [isolation_source=original].
ACCESSION   
VERSION
DBLINK      BioProject: unknown
            BioSample: unknown
            Sequence Read Archive: unknown
KEYWORDS    .
SOURCE      unclassified virus sp. ctAC9A1 (unknown)
  ORGANISM  unclassified virus sp. ctAC9A1
            Unclassified.
REFERENCE   1  (bases 1 to 9275)
  AUTHORS   Taker,C.
  TITLE     Cenote-Taker 2 dummy template file. Do NOT submit
  JOURNAL   Unpublished
REFERENCE   2  (bases 1 to 9275)
  AUTHORS   Taker,C.
  TITLE     Direct Submission
  JOURNAL   Submitted (01-JAN-2019) Taker 2, Cenote, 1000 Circle St., Cenote,
            DC 31111, USA
COMMENT     ##Genome-Assembly-Data-START##
            Assembly Method       :: unknown_assembler
            Genome Coverage       :: 1x
            Sequencing Technology :: Illumina
            Annotation Pipeline   :: Cenote-Taker 3
            URL                   :: https://github.com/mtisza1/Cenote-Taker3
            ##Genome-Assembly-Data-END##
FEATURES             Location/Qualifiers
     source          1..9275
                     /organism="unclassified virus sp. ctAC9A1"
                     /mol_type="genomic DNA"
                     /isolation_source="unknown"
                     /collection_date="unknown"
                     /note="genome binned from sequencing reads available in
                     unknown;
                     derived from metagenome: unknown"
     CDS             complement(2..2575)
                     /inference="protein motif PDB:2GV9_A"
                     /codon_start=1
                     /transl_table=11
                     /product="DNA polymerase"
                     /translation="MSGGLFYNPFLRPNKGLLKKPDKEYLRLIPKCFQTPGAAGVVDV
                     RGPQPPLCFYQDSLTVVGGDEDGKGMWWRQRAQEGTARPEADTHGSPLDFHVYDILET
                     VYTHEKCAVIPSDKQGYVVPCGIVIKLLGRRKADGASVCVNVFGQQAYFYASAPQGLD
                     VEFAVLSALKASTFDRRTPCRVSVEKVTRRSIMGYGNHAGDYHKITLSHPNSVCHVAT
                     WLQDKHGCRIFEANVDATRRFVLDNDFVTFGWYSCRRAIPRLQHRDSYAELEYDCEVG
                     DLSVRREDSSWPSYQALAFDIECLGEEGFPTATNEADLILQISCVLWSTGEEAGRYRR
                     ILLTLGTCEDIEGVEVYEFPSELDMLYAFFQLIRDLSVEIVTGYNVANFDWPYILDRA
                     RHIYSINPASLGKIRAGGVCEVRRPHDAGKGFLRANTKVRITGLIPIDMYAVCRDKLS
                     LSDYKLDTVARHLLGAKKEDVHYKEIPRLFAAGPEGRRRLGMYCVQDSALVMDLLNHF
                     VIHVEVAEIAKIAHIPCRRVLDDGQQIRVFSCLLAAAQKENFILPMPSASDRDGYQGA
                     TVIQPLSGFYNSPVLVVDFASLYPSIIQAHNLCYSTMITPGEEHRLAGLRPGEDYESF
                     RLTGGVYHFVKKHVHESFLASLLTSWLAKRKAIKKLLAACEDPRQRTILDKQQLAIKC
                     TCNAVYGFTGVANGLFPCLSIAETVTLQGRTMLERAKAFVEALSPANLQALAPSPDAW
                     APLNPEGQLRVIYGDTDSLFIECRGFSESETLRFADALAAHTTRSLFVAPISLEAEKT
                     FSCLMLITKKRYVGVLTDGKTLMKGVELVRKTACKFVQTRCRRVLDLVLADARGKEAA
                     SP"
     CDS             complement(2578..5151)
                     /inference="protein motif PDB:2GV9_A"
                     /codon_start=1
                     /transl_table=11
                     /product="DNA polymerase"
                     /translation="MTRRRVLSVVVLLAALACRLGAQTPEQPPPPATTVQPTATRQQT
                     SFPFRVCELSSHGDLFRFSSDIQCPSFGTRENHTEGLLMVFKDNIIPYSFKVRSYTKI
                     VTNILIYNGWYADSVTNRHEEKFSVDSYETDQMDTIYQCYNAVKMTKDGLTRVYVDRD
                     GVNITVNLKPTGGLANGVRRYASQTELYDAPGWLIWTYRTRTTVNCLITDMMAKSNSP
                     FDFFVTTTGQTVEMSPFYDGKNKETFHERADSFHVRTNYKIVDYDNRGTNPQGERRAF
                     LDKGTYTLSWKLENRTAYCPLQHWQTFDSTIATETGKSIHFVTDEGTSSFVTNTTVGI
                     ELPDAFKCIEEQVNKTMHEKYEAVQDRYTKGQEAITYFITSGGLLLAWLPLTPRSLAT
                     VKNLTELTTPTSSPPSSPSPPAPSAARGSTPAAVLRRRRRDAGNATTPVPPTAPGKSL
                     GTLNNPATVQIQFAYDSLRRQINRMLGDLARAWCLEQKRQNMVLRELTKINPTTVMSS
                     IYGKAVAAKRLGDVISVSQCVPVNQATVTLRKSMRVPGSETMCYSRPLVSFSFINDTK
                     TYEGQLGTDNEIFLTKKMTEVCQATSQYYFQSGNEIHVYNDYHHFKTIELDGIATLQT
                     FISLNTSLIENIDFASLELYSRDEQRASNVFDLEGIFREYNFQAQNIAGLRKDLDNAV
                     SNGRNQFVDGLGELMDSLGSVGQSITNLVSTVGGLFSSLVSGFISFFKNPFGGMLILV
                     LVAGVVILVISLTRRTRQMSQQPVQMLYPGIDELAQQHASGEGPGINPISKTELQAIM
                     LALHEQNQEQKRAAQRAAGPSVASRALQAARDRFPGLRRRRYHDPETAAALLGEAETE
                     F"
     CDS             complement(5138..7195)
                     /inference="protein motif CDD:pfam01366"
                     /codon_start=1
                     /transl_table=11
                     /product="Herpesvirus processing and transport protein"
                     /translation="MSGLLAAAYSQVYALAVELSVCTRLDPRSLDVAAVVRNAGLLAE
                     LEAILLPRLRRQNDRACSALSLELVHLLENSREASAALLAPGRKGTRVPPLRTPSVAY
                     SVEFYGGHKVDVSLCLINDIEILMKRINSVFYCMSHTMGLESLERALDLLGRFRGVSP
                     IPDPRLYITSVPCWRCVGELMVLPNHGNPSTAEGTHVSCNHLAVPVNPEPVSGLFENE
                     VRQAGLGHLLEAEEKARPGGPEEGAVPGPGRPEAEGATRALDTYNVFSTVPPEVAELS
                     ELLYWNSGGHAIGATGQGEGGGHSRLSALFARERRLALVRGACEEALAGARLTHLFDA
                     VAPGATERLFCGGVYSSSGDAVEALKADCAAAFTAHPQYRAILQKRNELYTRLNRAMQ
                     RLGRGEEEASRESPEVPRPAGAREPGPSGALSDALKRKEQYLRQVATEGLAKLQSCLA
                     QQSETLTETLCLRVWGDVVYWELARMRNHFLYRRAFVSGPWEDRRAGEGAAFENSKYI
                     KTHLFTQTLSSEHLHALTHSLYTFITGPLAEESGLFPPPSNVALARCCDAAGTLPHQK
                     AFLTSLIWPGIEPSDWIETSFNSFYSVPGGSLASSQQILCRALREAVLTVSLYNKTWG
                     RSLILRRADAVSPGQALPPDGLYLTYDSDRPLILLYKGRGWVFKDLYALLYLHLQMRD
                     DSA"
     CDS             complement(7213..9246)
                     /inference="protein motif CDD:PHA03367"
                     /codon_start=1
                     /transl_table=11
                     /product="single-stranded DNA binding protein;
                     Provisional"
                     /translation="MCSLCEGRAPAVCLNTLFFRLRDRFPPVMSTQRRDPYVISGASG
                     SYNETDFLGNFLNFIDKEDDGQRPDDEPRYTYWQLNQNLLERLSRLGIDAEGKLEKEP
                     HGPRDFVKMFKDVDAAVDAEVVQFMNSMAKNNITYKDLVKSCYHVMQYSCNPFAQPAC
                     PIFTQLFYRSLLTILQDISLPICMCYENDNPGLGQSPPEWLKGHYQTLCTNFRSLAID
                     KGVLTAKEAKVVHGEPTCDLPDLDAALQGRVYGRRLPVRMSKVLMLCPRNIKIKNRVV
                     FTGENAALQNSFIKSTTRRENYIINGPYMKFLNTYHKTLFPDTKLSSLYLWHNFSRRR
                     SVPVPSGASAEEYSDLALFVDGGSRAHEESNVIDVVPGNLVTYAKQRLNNAILKACGQ
                     TQFYISLIQGLVPRTQSVPARDYPHVLGTRAVESAAAYAEATSSLTATTVVCAATDCL
                     SQVCKARPVVTLPVTINKYTGVNGNNQIFQAGNLGYFMGRGVDRNLLQAPGAGLRKQA
                     GGSSMRKKFVFATPTLGLTVKRRTQAATTYEIENIRAGLEAIISQKQEEDCVFDVVCN
                     LVDAMGEACASLTRDDAEYLLGRFSVLADSVLETLATIASSGIEWTAEAARDFLEGVW
                     GGPGAAQDNFISVAEPVSTASQASAGLLLGGGGQGSGGRRKRRLATVLPGLEV"
ORIGIN      
        1 gggggctggc cgcctccttt ccccgggcat ccgccagcac caggtcgagc acgcgccggc
       61 agcgtgtctg cacaaacttg caggccgtct tccggacgag ctccaccccc ttcatcaggg
      121 tcttgccgtc cgtcagcacc cccacatatc tcttctttgt aatcagcatc aggcaggaga
      181 aggtcttctc ggcctccagg gagatggggg ccacaaacag gctccgggtg gtgtgggcgg
      241 ccagggcatc ggcaaagcgc agggtctcgc tctctgaaaa cccccggcac tcgataaaca
      301 gcgagtccgt gtccccgtag atgactcgaa gctggccctc ggggttgagg ggcgcccagg
      361 cgtccgggga gggggccagg gcctgcaggt tggcggggct cagggcctcc acgaaggcct
      421 tggcccgctc caacatcgtg cggccctgca gcgtcaccgt ctcggcgatg gagaggcagg
      481 gaaagaggcc gttggccacc ccggtgaagc cgtagacggc gttgcacgtg cacttgatgg
      541 ccagctgctg cttgtcgagg atggtccttt ggcgcggatc ctcgcaggcc gccagcagct
      601 tcttgatggc cttgcgcttg gccagccagg aggtcaacag actagccaag aaggactcgt
      661 gcacgtgctt ctttacaaag tggtagacgc cccccgtgag cctgaaggac tcatagtctt
      721 ctcccgggcg caggccggct agcctgtgct cttctcccgg cgttatcatg gtagaataac
      781 agagattatg agcctgaatg atgctcgggt agaggctggc aaagtccacc accagaaccg
      841 gggagttgta gaatccggac aggggctgga tgacggtggc cccctggtag ccgtcccggt
      901 cagaggccga gggcatgggc aggataaagt tttccttttg ggcggccgcc aggaggcagg
      961 agaacacgcg gatctgctgc ccatcgtcca gcacccgcct gcaggggatg tgagcgatct
     1021 tggcaatctc tgccacctcc acgtggatca cgaaatggtt tagcagatcc atgaccaggg
     1081 ccgagtcctg cacgcagtac atgccgagcc gcctgcgccc ctcggggccc gctgcaaaga
     1141 ggcgaggaat ctccttgtaa tgcacatcct ccttcttggc ccccagtagg tgcctggcta
     1201 ctgtgtccag cttgtagtct gagaggctga gcttgtcccg gcacacggcg tacatgtcga
     1261 tggggatgag gccggtgatg cggaccttgg tgttggcccg caagaagccc ttgcccgcat
     1321 catggggtcg cctgacctcg cagacgcccc cagccctaat tttgcccaga gaggctgggt
     1381 tgatgctgta gatgtgcctg gctctgtcca gaatgtaggg ccagtcaaag ttggccacgt
     1441 tgtagccggt cacaatctcc acgctgaggt ctctgatgag ctggaagaag gcgtagagca
     1501 tgtccagctc cgatgggaac tcgtagacct caaccccctc tatgtcttcg caggtgccca
     1561 gcgtcagcag gatgcgccta tagcgcccgg cctcctcccc tgtcgaccag aggacgcagg
     1621 atatctgcag gatcaggtca gcctcgttgg tggccgtggg gaagccctcc tcccccagac
     1681 actcgatatc gaaggccagg gcctggtagg agggccagga gctgtcttca cgccggaccg
     1741 agaggtcgcc cacctcacag tcgtactcga gctcggcgta cgagtcccgg tgctggaggc
     1801 gggggatggc gcggcggcag ctgtaccagc caaaggtgac aaagtcattg tccaggacaa
     1861 agcggcgcgt ggcatccacg ttggcctcaa agatccgaca cccgtgcttg tcttgcagcc
     1921 acgtggccac gtgacacaca ctgttgggat gggagagggt gatcttgtgg tagtcgccgg
     1981 catggttgcc gtagcccata atggaacggc gcgtgacctt ctccaccgag acccggcagg
     2041 gggtcctgcg gtcgaaggtg ctggccttga gggcgctgag gactgcaaac tccacgtcca
     2101 gaccctgagg cgcgctggcg tagaagtagg cctgctgccc aaacacgttc acacacacgc
     2161 tggccccatc ggccttgcgc cggcccagta gcttgatgac gatgccacat ggcaccacat
     2221 acccctgttt atccgatgga atgacggcgc atttctcgtg cgtgtacacc gtctcgagta
     2281 tgtcgtagac atggaagtcc agagggcttc cgtgggtgtc tgcctccggc cttgccgtgc
     2341 cctcttgggc acgctggcgc caccacatgc cctttccatc ctcgtcaccc cccaccaccg
     2401 tcagggagtc ttggtagaag cacagggggg gctgaggccc ccgcacatcc accacccctg
     2461 cggcgcctgg tgtctggaaa cacttgggaa tgagacgcag gtactccttg tcaggctttt
     2521 tcagaaggcc tttattaggt cttaggaaag ggttatagaa gagtccccca gacatggtta
     2581 aaactcagtc tctgcctccc caagcagtgc ggcggcggtc tctggatcgt gatagcgtct
     2641 tctgcgtagg cctggaaaac ggtccctggc tgcctgcaat gctctgctgg ccactgaggg
     2701 tccggccgcc ctctgagctg ctctcttttg ctcctggttt tgctcatgca gcgctaacat
     2761 gatggcttgt aattctgtct tactaatggg attaatgcct ggaccctcac cagaggcatg
     2821 ttgctgagcg agctcgtcga tcccggggta gagcatctgc accggctgct gcgacatctg
     2881 gcgcgtgcgc ctcgtgaggg aaataaccag gatcaccacc cccgccacca ggaccagaat
     2941 gagcatgccg ccgaaggggt ttttgaagaa ggagatgaaa ccagagacca ggctgctaaa
     3001 caaacccccc accgtgctga ctaggttggt gatggactga cccacgctac ccagactgtc
     3061 cataagttcc cccaggccgt ccacgaattg atttcttccg tttgacactg cattgtccaa
     3121 atccttccgc aggccggcga tgttttgcgc ctggaagttg tactcccgga agatgccctc
     3181 caggtcaaag acgttggagg cacgctgttc gtcccgtgag tacagctcca gggaggcaaa
     3241 gtcaatgttc tcgatgaggg aggtgtttag tgagatgaag gtctgcaggg tggcaatgcc
     3301 gtccagctcg atggttttaa agtggtggta gtcgttgtag acgtggatct cgttgccgga
     3361 ctggaagtag tactggctgg tcgcctggca cacctccgtc atcttttttg tgaggaagat
     3421 ctcgttgtcg gtgcccagct gtccctcgta ggtcttggtg tcgttgataa agctgaagga
     3481 caccaggggg cgcgagtagc acatggtctc ggagccaggg accctcatgc tcttgcgcag
     3541 ggtgacggtg gcctggttaa cgggcacgca ctgggagact gagatgacat cccccaggcg
     3601 cttggccgcc accgccttac cgtagatgct ggacatgacg gtggttggat taatcttggt
     3661 tagttctctc agcaccatgt tctgcctctt ctgctccagg caccaggccc gcgcaaggtc
     3721 tcccagcatg cggttgatct ggcggcgcag ggagtcgtag gcaaattgga tctggacggt
     3781 ggcgggattg ttgagggtgc ccagggactt cccgggggcc gtggggggca ccggtgtggt
     3841 ggcgttcccc gcatcccgcc tccgacgcct cagaacggcg gcgggggtgc tcccgcgggc
     3901 cgcggatggg gctgggggcg atggactgct ggggggtgag gaagtcggag tggtaagctc
     3961 cgtcaggttc ttgacggtgg ccaacgagcg cggggtcaga ggtagccaag ctaataacaa
     4021 tcctccgctc gttataaaat atgtaatggc ttcctggccc ttcgtgtaac gatcctggac
     4081 ggcctcgtac ttctcatgca tggtcttgtt cacctgctct tcgatgcact tgaaggcgtc
     4141 cgggagctct atgcccacgg ttgtgttggt cacgaagcta gaggtgccct cgtcagtcac
     4201 aaaatgtatt gacttccctg tttctgtggc gatggtcgag tcaaaggttt gccagtgttg
     4261 aagcgggcag taggctgtcc tgttctcgag cttccaagat agcgtgtaag tgcccttgtc
     4321 caggaaggct cggcgttcgc cttgcgggtt cgtccctcgg ttgtcgtagt ccactatctt
     4381 gtagttagtt ctcacgtgga aggagtctgc ccgctcatgg aaggtttcct tatttttccc
     4441 gtcatagaaa ggggacattt ccacagtctg cccggtggtg gtcacaaaga agtcgaaggg
     4501 gctgttggac ttggccatca tgtcagttat caggcagttg acggtagttc ttgttctgta
     4561 agtccatatc aaccacccgg gggcgtcata gagctccgtc tggctggcgt agcggcgcac
     4621 cccgttggcc aggcccccgg tgggctttag gttgacggtg atgttaactc cgtcgcggtc
     4681 tacatacacg cgcgtcagcc catcttttgt catcttgacc gcgttgtagc actggtagat
     4741 ggtatccatc tggtcagttt cgtagctgtc aacggagaac ttctcctcgt gccggttggt
     4801 cacggagtcc gcgtaccagc cattgtagat gagaatgttg gtcactatct tggtgtagga
     4861 gcggacctta aacgagtagg gaataatgtt gtctttaaac accatcaaca ggccctccgt
     4921 gtgattctcc cgcgtgccaa acgagggaca ctggatgtcc gaggagaagc ggaacaggtc
     4981 gccgtggctg gagagctcgc agactcggaa aggaaagctg gtttgctgac gcgtggcggt
     5041 aggctgcacc gtggtggcgg gggggggggg ctgctctggg gtctgcgcac cgagacggca
     5101 cgccagggcg gctagcagca cgaccacgct tagcacccta cgccgagtca tctctcattt
     5161 ggaggtgcag gtagagaagg gcatatagat ccttaaatac ccaccccctg cccttataca
     5221 gaagaattag ggggcggtca gagtcgtacg tgaggtaaag cccatccggg ggcagggcct
     5281 ggccggggct gaccgcgtcc gcccggcgca ggatcaagga ccgcccccag gtcttgttgt
     5341 agagggacac ggttaggacg gcctcgcgca gcgcccggca cagaatttgc tggctagatg
     5401 ccagtgagcc cccgggtacg ctgtagaagc tgttgaagga ggtctctatc cagtcgctcg
     5461 gctcgatgcc tggccatatc agggaagtca ggaatgcctt ctggtggggc agcgtacctg
     5521 cggcgtcaca gcagcgagcc agggccacgt tgctgggtgg gggaaagagc ccgctctcct
     5581 ccgccagggg ccccgtgatg aaggtgtaca ggctgtgcgt cagcgcgtgc aggtgctccg
     5641 agctcagggt ctgggtaaac aggtgtgttt tgatgtactt ggaattctca aaggcggcac
     5701 cctcgccggc gcgcctgtcc tcccagggac ccgagacgaa ggcccgtctg tagaggaagt
     5761 ggttgcgcat gcgggccagc tcccagtaga ccacgtcccc ccagacgcgc aggcacaggg
     5821 tctcggtcag ggtctcgctc tgttgcgcca ggcaggactg cagcttggcc agaccctcgg
     5881 tggccacctg gcgcaggtac tgctccttgc gcttgagcgc gtccgagagg gcgccggacg
     5941 ggccgggctc tcgtgcccca gccggccggg gcacctccgg gctctcccgg gacgcctcct
     6001 cctcgcctcg gcccaaccgc tgcatggctc ggttgagccg cgtgtacagc tcgttcctct
     6061 tttgcaggat ggcccggtac tgggggtgcg ccgtgaaggc ggcggcgcag tccgccttca
     6121 gcgcctccac cgcgtcgccc gaggagctgt agaccccgcc gcagaagagc cgctccgtgg
     6181 ccccgggagc cacggcgtca aacaggtgag tcagccttgc ccccgccagc gcctcctcgc
     6241 aggccccccg caccagggcc aggcgacgct cccgggcaaa cagggcagag aggcgggaat
     6301 ggccgccacc ctccccctgc cccgttgcac cgatagcatg gccgccagag ttccaataga
     6361 ggagctccga gagctccgcc acctccgggg gcactgtcga gaagacgttg taggtgtcca
     6421 gcgctctggt cgccccctct gcctccggcc gccccgggcc cgggaccgcg ccctcctctg
     6481 ggccgcccgg cctcgccttc tcctcagcct ccaacaggtg cccgagcccc gcctggcgga
     6541 cttcattctc aaacagtccc gagaccggct ccggattcac cggcaccgcc aggtggttac
     6601 aggagacgtg ggtcccctct gccgtggaag ggttgccgtg gttgggcaga accatcagct
     6661 cgcccacaca gcgccagcag ggcacagagg tgatgtagag gcgcgggtct gggatgggac
     6721 ttacgccccg aaagcggccc agcagatcca gggcccgttc caggctctcc agccccatgg
     6781 tgtgagacat gcaataaaac acgctattga ttctcttcat taaaatctct atgtcattta
     6841 ttaggcacaa acttacatcg actttatgcc ccccgtaaaa ctccacagag tacgcgactg
     6901 agggggtacg gagaggcggg acccgggtac cctttctacc aggggcgagc agcgcggcag
     6961 aggcctctct cgagttctct agcaggtgca ccagctccag ggacagggcg ctgcatgcac
     7021 ggtcattctg ccgtctcaaa cggggaagga ggatggcctc cagctcggcc agcaggccgg
     7081 cgttgcgcac caccgcagcc acgtccagac tccgggggtc cagccgggtg cacacgctca
     7141 gctcaaccgc cagggcgtac acctggctgt acgccgccgc cagcagcccc gacatcgccg
     7201 ccccaggggt ctctagacct cgagtccggg gagaacggtg gccagacggc gcttgcgtct
     7261 gcccccggag ccctgccctc ctccacccag cagcagcccg gccgaggcct gcgacgcggt
     7321 gctgaccggc tcggccacgc tgataaagtt gtcctgggct gccccgggcc caccccacac
     7381 tccctccaga aagtcccgag cggcctccgc cgtccactct atcccgctgg aggcaatggt
     7441 cgccagggtt tctaggacgc tgtccgccag gacggagaag cggcccaata agtactccgc
     7501 gtcgtcccta gtcagcgagg cgcatgcctc gcccatggca tccacaaggt tgcacaccac
     7561 atcaaacaca cagtcttcct cctgtttttg tgatataatg gcctccaggc cagccctgat
     7621 gttctcaatc tcatatgtgg tcgcggcttg ggtccggcgc ttcacggtca accctagggt
     7681 gggggtggca aagacaaact tcttccgcat ggaagagccc ccggcctgct tgcgcagccc
     7741 agccccgggg gcctgcagca ggttcctgtc cacgccccgg cccataaagt atcccaggtt
     7801 cccggcctgg aatatctggt tgttgccgtt gacccccgtg tacttgttga tggtcactgg
     7861 cagcgtgaca accggacggg ccttgcagac ctggctaaga cagtctgtgg ccgcgcagac
     7921 caccgtggtc gcagtaaggg aggaggtggc ctccgcgtag gccgctgccg actccaccgc
     7981 ccgcgtgccc agtacgtggg ggtagtcacg ggcgggcacc gactgcgtcc tcggcaccag
     8041 tccctgaatc aggctgatgt agaactgggt ctggccgcac gccttcagga tggcgttgtt
     8101 gagcctctgc ttggcgtaag tgaccaggtt gccaggcacc acatctatga cgttgctctc
     8161 ttcgtgggcc cgggagcccc cgtccacaaa gagggccagg tcagagtact cctccgcgct
     8221 ggccccgctg gggacaggga ccgagcgccg cctggaaaag ttgtgccaca ggtacaggct
     8281 tgagagctta gtgtccggga atagggtctt gtggtaggtg ttgaggaatt tcatgtaggg
     8341 cccgttgatg atgtagttct ccctcctggt agtggacttg atgaagctgt tctggagggc
     8401 ggcattctcc cccgtgaaga ccaccctgtt cttgatcttg atgttcctgg ggcacagcat
     8461 cagcaccttg gacatgcgca caggcagccg ccggccgtac acccggccct gcagggccgc
     8521 gtccaggtct ggcaggtcgc aggtgggctc cccatgcacc accttggcct ccttggccgt
     8581 gaggaccccc ttgtcgatgg ccaggctcct aaagttggtg cacagcgtct ggtagtgacc
     8641 ctttagccac tctggggggc tctggccaag cccggggttg tcattctcat agcacataca
     8701 gatgggcagg gagatgtcct gcaggatggt cagcagtgag cggtaaaaca gctgggtgaa
     8761 gatggggcag gcgggctgcg caaaggggtt gcacgagtac tgcatcacgt ggtagcagct
     8821 cttgaccagg tccttgtagg tgatgttgtt cttggccatg ctgttcataa actggaccac
     8881 ttcggcgtcc accgccgcat ccacgtcctt gaacatcttg acaaagtcac gcgggccatg
     8941 gggctccttc tctagctttc cttcagcgtc tatgcccagc cgagacagcc gctccagcag
     9001 gttctggttc agctgccagt aggtgtagcg gggctcgtcg tccggccgct gcccgtcgtc
     9061 ctccttatcg atgaagttga gaaagttgcc caaaaagtcc gtctcgttgt aggagcccga
     9121 ggcccccgag atcacatagg ggtccctccg ctgcgtggac atgacggggg ggaagcggtc
     9181 cctcagccta aagaagagcg tgttcaggca cacggccggg gcccggccct cgcagagcga
     9241 gcacatggga ctggcggccg gccccccccc gcgcc
//
