# Supplementary material for: Widespread Horizontal Gene Transfer Among Animal Viruses
Source: bioRxiv. 2024 Mar 26:2024.03.25.586562. Preprint. [Version 2] doi: 10.1101/2024.03.25.586562 (PMC11071296; doi:10.1101/2024.03.25.586562)
Supplement: Supplement 2 [file media-2.zip › File2_Maps/uMega_marine_ERR599023_17722.gb]

LOCUS       uMega17722ct_1         17722 bp    DNA     linear       01-JAN-2019
DEFINITION  [note: taxonomic lineage
            d_Viruses;-
            _Varidnaviria;k_Bamfordvirae;p_Nucleocytoviricota;c_Megaviricetes;o
            _Algavirales;f_Phycodnaviridae] [isolation_source=original].
ACCESSION   
VERSION
DBLINK      BioProject: unknown
            BioSample: unknown
            Sequence Read Archive: unknown
KEYWORDS    .
SOURCE      Phycodnaviridae sp. ctYU438 (unknown)
  ORGANISM  Phycodnaviridae sp. ctYU438
            Unclassified.
REFERENCE   1  (bases 1 to 17722)
  AUTHORS   Taker,C.
  TITLE     Cenote-Taker 2 dummy template file. Do NOT submit
  JOURNAL   Unpublished
REFERENCE   2  (bases 1 to 17722)
  AUTHORS   Taker,C.
  TITLE     Direct Submission
  JOURNAL   Submitted (01-JAN-2019) Taker 2, Cenote, 1000 Circle St., Cenote,
            DC 31111, USA
COMMENT     ##Genome-Assembly-Data-START##
            Assembly Method       :: unknown_assembler
            Genome Coverage       :: 1x
            Sequencing Technology :: Illumina
            Annotation Pipeline   :: Cenote-Taker 3
            URL                   :: https://github.com/mtisza1/Cenote-Taker3
            ##Genome-Assembly-Data-END##
FEATURES             Location/Qualifiers
     source          1..17722
                     /organism="Phycodnaviridae sp. ctYU438"
                     /mol_type="genomic DNA"
                     /isolation_source="unknown"
                     /collection_date="unknown"
                     /note="genome binned from sequencing reads available in
                     unknown;
                     derived from metagenome: unknown"
     CDS             3..101
                     /note="no search hits"
                     /codon_start=1
                     /transl_table=11
                     /product="hypothetical protein"
                     /translation="-RRNKKISVVPVIKPFSKCQISINFFKYTCYF"
     CDS             120..758
                     /note="no search hits"
                     /codon_start=1
                     /transl_table=11
                     /product="hypothetical protein"
                     /translation="MAAIAVGGICFLSTLSSLCVQFTSLIPGTKNHVIKLYKLDDLKS
                     IFDDIDKTVDMESDCKKFVDRLEKFEEDMRKPEPQLDKVKNIWDLRGTYDRDTLFEEA
                     TNMNMKETGELVKNLKRSCVSETDRDKIEELKSRSDVILSLEEGSDEIPGECANLTSF
                     KDEIGFIAVPTHEWDNKDKKFIEKEYDFLEQVQKICEGAEQRTNNENTQDNE"
     CDS             795..1145
                     /inference="protein motif CDD:cd23123"
                     /codon_start=1
                     /transl_table=11
                     /product="RING finger, H2 subclass, found in Saccharomyces
                     cerevisiae RING-H2 zinc finger protein RHA2B and similar
                     proteins"
                     /translation="MTQCAICLNEVRQTRNSKAIRCGHIFHSHCLEKWKNKGNVTCPI
                     CRKVFDGSKFRVQITVFNDYESTSNTVSVSNEFIFDALDIILAVEHEDDLTSILDDFG
                     MRVTDFDPSILNAE"
     CDS             complement(1074..1775)
                     /note="no search hits"
                     /codon_start=1
                     /transl_table=11
                     /product="hypothetical protein"
                     /translation="MRNKTNKGLPLSGSEPVYTQRLWGRAIGIDNNNCYAYAVGDYER
                     HRMQKSVPGERAGIRNLKHTYTHCKGLPQRVIADNPKKIYKVDAETKCKPNHFKIMMF
                     VAPSDKKNYFRQGDFHFYKQHGFVEYKVKKGNTYESIARFFQVPLSRVKNCGGKCIPG
                     RILKFKANIFSHKRGWATGPLLVDAKGKAITDPRKASRNYPGLSYKKYCSSFCVKNRG
                     IKVGHTHPKVVKNTR"
     CDS             complement(1807..1944)
                     /note="no search hits"
                     /codon_start=1
                     /transl_table=11
                     /product="hypothetical protein"
                     /translation="MLNKRFVPRESEYECTNKNRNNKNKNFSQNLVHFFGVGKVSNHF
                     Y"
     CDS             complement(2022..2318)
                     /note="no search hits"
                     /codon_start=1
                     /transl_table=11
                     /product="hypothetical protein"
                     /translation="MLAILLLLLIDVYILINTGKKTETQINTPAPEGGVSKKEWTVYG
                     TSWCGWTKKQLAYLEKKGIPHKFIDCEKGNCDGIEAFPVMKSSDGEEVVGYKEI"
     CDS             complement(2329..3678)
                     /inference="protein motif PDB:5F86_A"
                     /codon_start=1
                     /transl_table=11
                     /product="O glucosyltransferase"
                     /translation="MERERHLKNLKVISKLAKNKKNNSTQKKNLGKNLIKSMQGMGCN
                     PEKFLYLPDNKSISLSIENSSSLGTKKIGQGSFGDVYMGCIDKECKKKVAIKIVINED
                     ISHEYKTGKRISLYGGIKTYSIQKCNNITFMYSEYANSGTLKSFLKNNKTNILPIHFR
                     TIVTQILYNLYRIQKKYPSFRHHDLHADNILINSSSPSRVKLYKINNSTLKVHDIGIQ
                     ALISDYGLSTVNGIKNPEVDNDPKLFYKTKSGIFRGSHPMYDIQYFLNALRQEIRILG
                     IHNGMEVIQFIERILPREYLGVRSDKIDDFRLRAQEEHPKLPTFKQIFNDRYFSPYKK
                     AVVPIDISTIIKRNTKVKIPIARKKTMNEIKRNLASKNVKKTALKRPGIRIQPKPVPK
                     SVPKVVMTNKGYIRIGTRKCQSYRKPELVKIAKNMGINTDGKTINKLCENIKLKYIK"
     CDS             complement(3705..4394)
                     /inference="protein motif CDD:pfam19196"
                     /codon_start=1
                     /transl_table=11
                     /product="Family of unknown function (DUF5871)"
                     /translation="MSNNIQVSNQFEPSTVIFSALKKNKNGGKSVVLTRGDKKKLYLQ
                     LPFMRSPFGLSAFTDESTNKTSYSLDLSFDNDNEEAQELATKLRELDEIILNTVATNS
                     KEWLGKKYDINVIREALYKPLVRQGKEGYADTLKLKVQTNSAGEFVSEVYNSNREQIS
                     MDDIERGQKCMCIVEIGQVWFIDNKFGVSVRLSQVLCGESNKLPKFAFQGLENNDDDY
                     VEEIMNDLIDE"
     CDS             4460..5080
                     /note="no search hits"
                     /codon_start=1
                     /transl_table=11
                     /product="hypothetical protein"
                     /translation="MSCTGHKKSWLFNDCGCGCKGKKQEQKFLISIMSALVFFIIANP
                     DTFRITRRIFGKWISSPTGCPTGKGLMFHTLVFLLVVWGMMNIKREGFTLMDPSPSGP
                     GPAPEKIIPEDAIITEEVDIPEEPVVKTPSPSPSMSREMVPPPMVDMPSPLPDMAETQ
                     FSPLDSGLSLGSFDITGVPDSALPGEFNNAETVTCQCSNGKSITMN"
     CDS             complement(5077..6240)
                     /inference="protein motif CDD:PLN02492"
                     /codon_start=1
                     /transl_table=11
                     /product="ribonucleoside-diphosphate reductase"
                     /translation="MGVEILSKEGCQYCDLTVDLCKEYKLENKKIIVDKDELKRRCGA
                     QASVYPQIFINDELIGTYFDFQDYLEDSEPMLLPTLDRFTVFPIEHEHLWAMYKKAQM
                     SNWTAEEIDFSKDMDDWVNLSDNEKHFIKYILAFFAGSDGIVFENLNNNFASEVQYTE
                     ARSFYAYQEHNEMVHGETYSKLIDKYIKSSSEKKQLFEAIQTIPCIENKAKWAMKWFN
                     KDRSFAERLFAFACVEGIFFSGSFCAIFWLKKRGLLPGLCFSNELISRDEGLHLEFAI
                     ELFKMLKHKPNKSIIEEIVKDAVSIEKNFIIDALPCSLIGMNSEKMSEYIEYVADRLL
                     KQSGHDKIWGTKNPFDFMENISLDGKTNFFEKRVGDYGKIDEDSTSIEFDEEF"
     CDS             6284..6814
                     /note="no search hits"
                     /codon_start=1
                     /transl_table=11
                     /product="hypothetical protein"
                     /translation="MIKISEIQPGELIKVLVNLEDDIEDEMYASVKEVHDDYLVVSYY
                     SETSLTYKGARLYELENNEELVQEINLSEHHQTVSDDYFFNVKDHLYAMIDEIDSDED
                     SNIIDESDDDGSDLNDFIVPDNQIDGVVIPPSNHNVIDKEWKEWNPRSPGSLRYKQMV
                     DSIESFAKIQADENNF"
     CDS             6866..7807
                     /inference="protein motif PDB:4V1N_M"
                     /codon_start=1
                     /transl_table=11
                     /product="DNA directed RNA polymerase II"
                     /translation="MEELTAIWSDVDQLLKKPIMIKSVDNNLCIDCNHVKIITKEGLP
                     TCPNCGLVDDMCIDDRPEWTSGVTEDGKVNDPSRCSAPNANPELFSQDWGKGTIITTG
                     KTSSYSNKRMAKINFHQSMNHRDRSLFHAYKDIDEACFRLPDTVVKDAKMMYKKFNEK
                     KLTRGAVRTGIKANCVLFACRMSKIPRTTKEISDMFSIQPKDLSRTSQMFKEVMLGKT
                     NNTYTTLPHDVMQRLLNSFDVSREERLKCNNMCSKLETCSDLMSKTPNSVASVIIYMV
                     LKHRVTKNEINEKCVVSIPTINKIENIIKKYLEDKSV"
     CDS             7814..8551
                     /note="no search hits"
                     /codon_start=1
                     /transl_table=11
                     /product="hypothetical protein"
                     /translation="MSEKPKVFISTPCYGGVCLEKYMISIVKLQLEFIREGIQMVLDT
                     TENESLVHRARNVAVGRFMQKSDASHFVFIDADIDFDPKSIVRLVRSNHEISVSLYPK
                     KVVMWDQAKQAVENGDTRDMAMLSSCLVANVGATQRNVENGFVEVLDGPTGFMVIKRE
                     AFEKMHEHYTDLNCKNDHQNRDFDDYCAVFDCMIDPDTKRYLSEDYAFCRRWQQIGGK
                     IYADVHTSLGHIGNLPFSGCLEERLKA"
     CDS             8569..9219
                     /note="no search hits"
                     /codon_start=1
                     /transl_table=11
                     /product="hypothetical protein"
                     /translation="MKFASIIVTRNKSCHVKTLHTILRFNLFCLQKGGVENEVVFVND
                     DPFEKSEIIHRYMKTHERLFFVDYGIHVDDESLKILFQNHDGIGCLVLPGVKEGIDWN
                     MFKNKVKNKSKEPVEQLGLSFDTVVDRNKKISDGIYVVSTTSAKSWLMLTKNVIKHIK
                     DKKSSNFKIYPKLETMFSKFKDSGVKIHAYTKAKLVMTYNHECISNILNAYGVKSN"
     CDS             9245..10225
                     /inference="protein motif CDD:cd07895"
                     /codon_start=1
                     /transl_table=11
                     /product="Adenylation domain of GTP-dependent mRNA capping
                     enzymes"
                     /translation="MVRIFVKKEDHLYKYAIRFMEESWGTLGKGIFPGCQPISIERKH
                     FDTLSKNDYVVCEKTDGVRYMMLIFQYGNKRICAFINRALEMFTVQLNFRLSVYKGTI
                     FEGELYDNMFMIYDCLMTCGEVVGNKNFLERLEYCENTCKKALILPTDAITLKVKKFH
                     LHDEFNEFMDKYLPTVKQEMDGLIFTPINESIRIGTHETMFKWKPRNKNTIDFLVKKG
                     PTVETPGCVPGTYVWRLYIQDRGKHIFESSIPIDRMSEYKWLKENDIVECMYVTWEKG
                     PFWWKPIKRRADKTFPNSRRTFYRTLVNIKEDIQMKEFLDCRPGRSDYLL"
     CDS             complement(10158..10964)
                     /inference="protein motif CDD:cd02257"
                     /codon_start=1
                     /transl_table=11
                     /product="Peptidase C19 contains ubiquitinyl hydrolases"
                     /translation="MHGFINLGNTCYFNSAIQSLLHVHEISAHIIDNKYTGECKFTKE
                     YEKLIHIYFKTPDVKVFTIGPILNEFVKVFPRFKIGEPHDAQDAVFCIIDILEKSYPF
                     IKELVYGKTKQVTISPVSKNTYESPFCIHILNVERNIKCLKKMIEKGYKWNTLEDYVD
                     NNGKKHHVATTRTTFLKYPKILFISFDKKSYVEIEEQLILGDNVYNLRSSIIHKGIQY
                     GGHYMSIIKRGDDWLIQDDDKLGKLNNFPKEDNHFVLVYNLKTPSSEYPP"
     CDS             11028..11639
                     /note="no search hits"
                     /codon_start=1
                     /transl_table=11
                     /product="hypothetical protein"
                     /translation="MDVHKLCDEIKPILDKYKNDKYVEMEFRLGKFNGTFFDTNVGKD
                     AFYKFKEGLEIYTGWEKIVNSSCEVYYRNNHNNRLTIDQTTEEDTLICKEKVFTQDFK
                     HLNKSPYDIRFNVSHEIPIEDTGDNQWDRNKIKERFSYIRKNLSIDMTICSGMVQDMD
                     AEDSHTYQVEFEIIEPNKVDDIDTLFKIIHKIKDFFNMSNYIC"
     CDS             11633..12034
                     /note="no search hits"
                     /codon_start=1
                     /transl_table=11
                     /product="hypothetical protein"
                     /translation="MLIWVLILCLVLFIYYDNQDITSRDYVNILGYTSKYFYMSHGES
                     KKMFEKMENDNIAHESLKSFVTMEDEFLNLERISVCSGISQKVQAFALSDEIKNKFKG
                     YDFSYHAKHLKQISEPDKVINRNIKCSSYKT"
     CDS             complement(11994..12365)
                     /note="no search hits"
                     /codon_start=1
                     /transl_table=11
                     /product="hypothetical protein"
                     /translation="MENPRNFLLYKLNSNKNNNVIDDMEKTDKRIISNIIDTIYYTIC
                     DYIKKTRRENNRLMGRLEINYNYTDEFHDSVDPYIYLDENREIDDTGLIMYIYDNFQR
                     MESTKHRRIMFYMMNILYFDL"
     CDS             complement(12374..14530)
                     /note="no search hits"
                     /codon_start=1
                     /transl_table=11
                     /product="hypothetical protein"
                     /translation="MDPRQFVQNSNIQIQRTNPVQMAPPVRVVTKPTVQPQGSVFSEL
                     RTGSLKPGIYNIVVNKDFTQESRVDLINILKRKPKGHASIAPGLSIDLNEIKGIYGRF
                     QTGAIHTSNFGMRGDLDKNFFSVQLSGYMSDGMNKKNFSFNIYRNGKIRFSGGFLGSK
                     NLKRQPEALRKYLIDTYTQQQGFLYNDIKYNNIGGQFSINANFDLSRIAQENPLKSFI
                     SYDPERSPFLYIEYNEYNYILSSKSDQLGAGIVQIQGEKNPDNLENAYTLGVEMVKKL
                     NEMGYTMGLVNKNVNAVKPLVKRKEKIGVSTCPKTRRPPCKEGYTTKKNPQGYDCCYK
                     IPKRKPVKKKTTTSKTKNMKITYDKDGVMKIGGRKCERLTKPVLLEVAKKLGVVGVKN
                     RNKKEDICKALDKIEKGNSNYKINDKLCKDMKKDQLISLAISRGISVNDKDTVKILCQ
                     KLKNRPNTPNSPNALANEIEKEMLNKMKKNKRAPKNIKRKLNKVGIKNDLIKLYGKSW
                     MKKYGNVMNINENVNNVKKELERMEMKKNLVTKNGVLKKGEADKIKKDMVYRFKIDKK
                     QYLKKLLLEKEANKIYGKFGKNVVNKVVNYAMSLPKTPLLNSNRVVNYVKLRRELNGA
                     PPLPLNKKRPSPPRPKPKPKPKKPVIKRAPVKKRTVPPKKNAVVRRLNFNSNSNSNSN
                     SNSNSNSKSKSKTNQQKLNNLYNNFNKFTLKNKNKK"
     CDS             complement(14552..16486)
                     /inference="protein motif PFAM:PF04735.11"
                     /codon_start=1
                     /transl_table=11
                     /product="dsDNA helicase"
                     /translation="MSEIYYPQRNPDMVLSSNILVNTSIEKFNSEELLDFLCKLEKYF
                     RLKSLEHTNPFKLGYMFFCDSEELDENGLCKEFSYERTNEKYTTSIQRLSTLFNRADT
                     LGILTMEDEDFTISRRINRLIDQLDDAWQIMYRYNRTIQRVEFPTWAEATVKSDPTIF
                     RTSVFDVENLNTFQKALTTVLKELYESNIKRYRGYCCNQIKYNGFDTRAWNQKETIKE
                     YVNRIAPKESRFELWKELTHNGTGIIEQVIKHLGNCCDMQFPEIVKNRHVWSFRNGIF
                     IGKEWCGITEKYKTAFYPYDSKEASNLDPSIVSCKYFDSDFEDYHHLTDWKKIPTPYF
                     DKVLQSQEFEEEVCNWMYVMGGRLTFCLNDIDKWQIIPFLKGIARSGKSTLITKVFQK
                     FYEPNDVKKLSNNVEKRFGLSGIYDGLMFIAPEIKGDLNLEQAEFQSIVSGEELAIAI
                     KFETAKNITWDVPGILGGNECPQWKDNSGSILRRLMTWHFKKQIRDEDTDPLLELKLE
                     REMPLILQKCVRGYLEYAQKYQDQDIWNIIPQYFKEVRKSVATVTNALEHYLQSDKVQ
                     FDNGGLKYMCPLDVFKERFFTYCVLNNLTKPRFNSDFYIGPFSSRGIKIERLDIEYNF
                     KQYKNKEIVVGVDMINEEEY"
     CDS             complement(16525..16857)
                     /note="no search hits"
                     /codon_start=1
                     /transl_table=11
                     /product="hypothetical protein"
                     /translation="MSNQNELDTVPELESVDDHPEIVNEEDISSEEEIEDSGSFVEDS
                     EIDEDDIDLNDFDDLDNPLSETNMLLSSVLSTEEGETVCSALVNISRQLEMQNKILIK
                     MLSQLQKK"
     CDS             complement(16835..16933)
                     /note="no search hits"
                     /codon_start=1
                     /transl_table=11
                     /product="hypothetical protein"
                     /translation="MYYRLRFFFQMISRKNTVCFFLGYINVQPKRT"
     CDS             complement(16940..17722)
                     /note="no search hits"
                     /codon_start=1
                     /transl_table=11
                     /product="hypothetical protein"
                     /translation="-
                     GAAVNTPDQFLDWVVVGQSDLLGRVGRDRIGASVLHLLDQVFVTLLGESSTLFSVEVD
                     VVGPHLEDGRVQERIEFRSQVKVDSDFVVLQGNQWQGQSWVSVEEKDEWQEDLSRIRS
                     GSRNGGGHFTPVSLGRIGQVQFGVQSPPSLVVLIDSLTTDRQFSVLDRTLSDPRGTSV
                     TTCVDTRRGLEFDVHVTDQITVSGDSHGNTTGIGGGTVDSLFDVFHREVSVAFVNRLE
                     ESDFWVTSQVDILGAIGDELHETTGHF"
ORIGIN      
        1 atcccaggcg caacaaaaag atcagtgtgg ttcctgtgat aaagcccttc tcaaaatgcc
       61 agatatctat taattttttt aaatacacgt gttattttta aatctagata aactatataa
      121 tggccgctat agcagttggt ggtatatgtt ttttatctac attatcatcg ttatgtgtac
      181 aatttacgtc tcttatacca ggaaccaaaa accatgtcat taaactttat aaattagacg
      241 atttaaaatc gattttcgat gatatcgata aaacagtgga catggagagt gattgtaaaa
      301 aatttgtaga ccgtctagaa aaatttgaag aagacatgag aaaaccagaa ccacaacttg
      361 ataaagtaaa aaatatatgg gatttacgcg gaacttatga tcgcgatacc ttatttgaag
      421 aagctacaaa tatgaatatg aaggaaaccg gcgaattagt gaaaaacctt aaaagatcgt
      481 gtgtatctga aacagacaga gacaaaatcg aagaattaaa atcgcgatcg gatgttatat
      541 tgtctttaga ggaaggtagt gatgaaattc ctggtgaatg tgctaacttg acttcgttta
      601 aagatgaaat tggttttatt gctgttccaa cacatgaatg ggacaataaa gataaaaagt
      661 tcatagaaaa agaatacgat tttctcgaac aagtacagaa aatttgtgaa ggtgcggaac
      721 aaagaacgaa taatgaaaat acacaggata atgagtaata atacgattaa aaaattcttt
      781 aagtcttcta gataatgact caatgtgcca tatgtttgaa cgaagttcga cagacaagaa
      841 atagtaaagc tattcggtgc ggacacattt ttcattcaca ttgtctagaa aaatggaaaa
      901 ataaaggtaa cgtgacgtgt cccatatgtc gaaaagtgtt tgatggttct aaatttaggg
      961 tacaaattac tgtattcaat gattacgaat caacttcgaa tacagtaagt gtgagtaatg
     1021 aatttatttt tgatgcattg gatattatat tagctgtcga acacgaggat gatttaacga
     1081 gtattcttga cgactttggg atgcgtgtga ccgactttga tccctctatt cttaacgcag
     1141 aatgaactac agtatttctt ataggataac ccagggtaat ttcgagatgc ttttcgtggg
     1201 tctgttattg ctttaccctt agcatctact aaaagtggtc cagtcgccca accacgtttg
     1261 tgactaaaaa tgttagcctt gaattttaat attctaccag gaatgcattt accaccacaa
     1321 tttttaacac gactcagtgg aacttgaaaa aatctggcta tactttcata cgtgtttcct
     1381 tttttcactt tatattcaac aaacccgtgt tgtttataaa aatgaaaatc accttgtcta
     1441 aagtaatttt tcttatcact aggtgcaaca aacatcatga ttttgaaatg gttaggttta
     1501 catttagttt ctgcatcgac tttataaatt tttttgggat tatctgcaat aacgcgttga
     1561 ggtaatcctt tacagtgtgt gtaagtatgt tttaaatttc gaataccagc ccgttcacct
     1621 gggacacttt tttgcatacg gtgcctttca taatcaccaa ctgcatacgc gtaacaattg
     1681 ttattgtcta taccaattgc acgaccccat agtctttggg tatagactgg ttcggaaccg
     1741 ctcaggggga gacccttatt agttttgttc ctcattaata atatcacaga aaaaaaatat
     1801 tattaattag taaaaatgat tagagacctt gccaacgcca aaaaaatgaa ccaagttttg
     1861 actgaaattc ttgtttttgt tattacgatt cttattagta cattcgtact cagattcgcg
     1921 tggaacaaat cgcttgttaa gcacgtttcc gtacttaaac caatcagtac cttcctcgat
     1981 gcgtttattc tttcgctctc gatagcggtt gttcgtggta tttaaatttc tttataacct
     2041 acaacttctt caccatcaga acttttcata actggaaaag cttcaattcc atcgcaattg
     2101 cctttttcgc aatcgatgaa tttgtgaggt attcctttct tttctaaata cgccaactgc
     2161 tttttcgtcc acccacacca agatgtacca taaactgtcc actccttttt agatacacca
     2221 ccttctggtg ctggtgtatt tatttgtgtt tctgttttct tacctgtatt tataaggata
     2281 tacacatcta tcagtagaag taataatata gcgagcatgt tattatactt atttgatata
     2341 ttttaatttt atattttcac ataatttatt tattgtttta ccatccgtgt ttatacccat
     2401 atttttagct atttttacaa gttctggttt tctatacgac tgacatttac gcgtacctat
     2461 tcttatatac cccttgtttg tcataacaac tttaggtact gatttaggaa ctggttttgg
     2521 ttgaattcga ataccaggtc gttttaatgc cgtcttttta acatttttac ttgctaagtt
     2581 tctctttatt tcgttcatag ttttcttcct cgctattggt atcttaactt ttgtgtttct
     2641 ttttatgatt gtactaatat caataggcac aactgctttt ttatacggtg aaaaatacct
     2701 atcgttaaat atttgtttaa acgttggtaa ttttgggtgt tcttcttgag cacgaagacg
     2761 gaaatcgtct attttatcag atcttacacc taaatattcc cgtggtaata ttcgttctat
     2821 aaactgaatt acttccattc cgttatgtat acccagtatt cgtatttcct gtcttaacgc
     2881 attcaaaaag tattgtatat catacatggg atgtgacccc ctaaatatac ccgatttcgt
     2941 tttatagaat agtttagggt cgttatctac ttcagggttt ttaatgccat ttaccgtgga
     3001 taaaccataa tctgatatta atgcctgtat acctatatca tgaactttta atgttgagtt
     3061 atttatttta tataatttaa ctcgggatgg gcttgatgaa tttataagta tattatctgc
     3121 gtgtaaatcg tggtgtctaa atgatgggta ctttttttgt attctataca aattgtataa
     3181 aatttgtgtt actattgttc taaaatgtat aggtaatata ttagtcttgt tgtttttcaa
     3241 aaatgatttt agagtaccac tatttgcata ctcagaatac ataaatgtta tgttattaca
     3301 tttttgtata gagtaagttt ttataccgcc ataaagagaa attcttttac ctgttttata
     3361 ttcgtgtgat atatcttcat taataacaat ttttatagca actttctttt tacattcctt
     3421 atctatacac cccatataga catcaccgaa tgatccttga ccaattttct ttgtacctaa
     3481 ggaacttgag ttttctatag aaagtgagat ggatttatta tctggtaaat ataaaaattt
     3541 ttcaggatta caccccatac cctgcatact tttaattaga tttttaccta aatttttttt
     3601 ctgagttgaa ttattttttt tattttttgc gagtttagat ataactttta aatttttcaa
     3661 atggcgttca cgttccatgt tgtggtctat tgtagtaaaa tattttattc atcgataaga
     3721 tcgttcatga tttcctctac ataatcgtca tcgttattct ctaaaccttg gaaagcaaat
     3781 tttggaagtt tattggattc accgcataat acttgagata atcgaacact tacaccgaat
     3841 ttattatcaa taaaccaaac ttgtccgatt tcaacaatac acatacattt ttgacccctt
     3901 tcgatatcat ccatactgat ttgttcgcga ttagaattgt aaacttcgga tacaaattca
     3961 cccgctgaat ttgtttgaac ttttaatttc agtgtatctg catacccttc cttaccctgt
     4021 ctaaccaatg gtttatatag agcttcacga ataacattga tatcatattt tttacccaac
     4081 cattccttag aattagttgc aacagtgtta agaatgattt cgtccaattc tcttaattta
     4141 gttgctagtt cctgtgcttc ttcgttgtcg ttatcaaacg acaaatcaag cgaatacgat
     4201 gttttgttag tagattcatc tgtgaatgca cttagaccaa atggtgaacg catgaaaggg
     4261 agttgcaagt agagtttctt tttgtcgccg cgtgtaagaa cgacggattt tccaccgttt
     4321 ttgtttttct tcagagcact gaagataacg gttgatggtt cgaattggtt agaaacttga
     4381 atattattag acatttttta tatattatat aagatcaaaa actttaagtg tatttttttc
     4441 tgatagtata ttaataaaaa tgtcttgtac aggtcataaa aaaagttggc tatttaacga
     4501 ttgtggatgt gggtgtaaag gtaaaaaaca agaacaaaag tttttgatat caattatgtc
     4561 tgctttggtt ttctttataa tagcaaaccc agatacgttt agaataacgc gaagaatatt
     4621 tggtaaatgg atttcgagtc caactggatg cccaaccggg aaaggtttaa tgttccatac
     4681 attggtattt cttttggttg tgtgggggat gatgaacata aaacgcgaag ggtttacatt
     4741 gatggaccca tctccatcag gacccggtcc agcaccagaa aaaattatac cagaggatgc
     4801 tattattact gaagaagttg atattcccga agaaccggtt gtcaagactc catctccatc
     4861 tccatccatg agtcgggaaa tggtaccacc accaatggtt gatatgcctt ctccgttacc
     4921 tgatatggca gaaacacaat tttcaccatt ggattctggg ttatcgttag gttctttcga
     4981 tataacaggt gttccagatt cggcattacc aggtgaattt aataatgcgg aaaccgtgac
     5041 atgtcaatgt agtaatggta aaagtataac catgaattaa aattcctcat caaattcaat
     5101 tgaagttgaa tcttcatcaa ttttaccata atcaccaacc cttttttcaa aaaaattagt
     5161 tttaccatca agtgatatat tctccataaa atcgaatgga tttttagttc cccagatttt
     5221 atcgtgacca ctttgtttta ataatctatc ggcaacatat tcgatatatt ccgacatttt
     5281 ttcagaattc ataccaataa gactacatgg taatgcatct attataaagt tcttttcgat
     5341 agaaactgca tctttaacaa tttcttcaat tatcgattta ttaggtttat gttttaacat
     5401 tttgaataat tcaattgcga attctaaatg taaaccttca tccctgctta taagttcgtt
     5461 actaaaacaa agtccgggta acaaacccct tttttttaac caaaaaatag cacaaaagct
     5521 acctgaaaaa aatatacctt ccacacacgc aaatgcaaat aatctttcgg caaaagatct
     5581 atctttatta aaccatttca tggcccattt agccttgttt tctatacacg gtatagtttg
     5641 tatagcttca aaaagttgtt ttttctcaga agagcttttt atatatttat caataagttt
     5701 actgtatgtt tcaccgtgaa ccatttcatt gtgttcttgg taagcgtaaa acgatctagc
     5761 ttcggtatat tgaacctcac ttgcaaaatt attatttaaa ttttcaaata ctataccatc
     5821 cgaacccgca aaaaaagcaa gaatatattt aataaaatgt ttttcgttat cgcttaaatt
     5881 tacccagtcg tccatgtctt tggaaaaatc aatttcttcg gcagtccagt ttgacatttg
     5941 tgccttttta tacatagccc atagatgttc atgttctata ggaaatacag taaaacggtc
     6001 cagtgttggt aataacattg gttctgaatc ttcaagatag tcttgaaagt caaaatacgt
     6061 tccaataagt tcatcattga taaaaatttg tggatataca gacgcttgcg caccacaacg
     6121 tctttttagt tcatctttgt ctactatgat ttttttgttt tcaagtttgt attctttaca
     6181 taaatcaact gttagatcac agtattgaca tccttctttt gataaaattt ctactcccat
     6241 gtgtgctaat acttacaaat atttttgtgt gaaaacttta agaatgatta aaatttctga
     6301 aattcagcct ggtgaattaa taaaagtttt agtcaactta gaggacgata ttgaagatga
     6361 aatgtatgcc agtgtaaaag aggttcatga cgactacctg gtcgtttcgt attactctga
     6421 aacatccctt acgtataaag gagctagact ttatgaactc gaaaacaatg aagaacttgt
     6481 tcaggagata aatttatcag aacaccatca gactgtaagt gatgattatt tttttaacgt
     6541 aaaagaccat ctatatgcaa tgatagatga aatagattca gatgaagata gtaatataat
     6601 agatgaatca gatgacgatg gtagtgattt gaatgatttt atagtaccag ataatcaaat
     6661 agacggtgtt gttataccac catctaatca taatgtaatt gataaagagt ggaaagaatg
     6721 gaacccaaga agccctggtt ctttaaggta taagcaaatg gtagatagta tagagtcatt
     6781 tgctaagatt caggcagatg aaaataattt ttaacaccta agtttcgtgt gataaatatt
     6841 aaaatttata aaatacgtca ataacatgga agaactgact gctatttggt ccgatgtgga
     6901 tcaattacta aaaaaaccaa taatgataaa gtcggtagat aataatttgt gtatagattg
     6961 caatcacgtt aagataatta caaaagaagg tttaccaacg tgtccgaatt gcggattagt
     7021 tgacgatatg tgtatagatg atcgaccaga atggacgagc ggtgttaccg aagatgggaa
     7081 ggttaatgat ccttcgcggt gtagtgcacc taatgcaaac cctgaacttt tttcacagga
     7141 ttggggtaaa ggtactatta ttacaactgg taaaacttcg agttattcta ataaacgaat
     7201 ggcaaaaatt aattttcatc aatcaatgaa tcatagagat agatcgttat tccatgcata
     7261 taaggatata gatgaagcat gttttagatt accggatact gttgttaagg atgcaaaaat
     7321 gatgtataaa aaatttaatg aaaagaaatt aacacgtggc gctgttagaa ctggtataaa
     7381 agcaaattgt gttttgtttg cgtgtagaat gtcaaaaatt cctaggacca ctaaagaaat
     7441 atcagatatg ttttcaatac aaccaaagga tttaagtaga acatcacaaa tgtttaagga
     7501 ggtaatgttg ggtaaaacaa ataacacgta cacaacttta ccccatgatg ttatgcaaag
     7561 gttactaaat tcatttgatg tttccagaga agaacggtta aaatgtaata atatgtgttc
     7621 taaattggaa acgtgttctg accttatgag taaaacgcca aatagtgttg cttcagttat
     7681 aatatatatg gtattgaaac accgtgtaac taaaaatgaa attaacgaaa agtgcgttgt
     7741 atctataccc acgattaata aaatagaaaa tataataaaa aaatacttag aggataaatc
     7801 tgtttaataa taaatgtcag aaaaacctaa agtttttata agtacaccgt gttatggcgg
     7861 tgtttgttta gaaaaataca tgataagtat agtaaaactc caacttgaat ttatacgaga
     7921 aggtatccaa atggttttag atacaacaga aaatgaaagt ttagttcacc gtgctagaaa
     7981 tgtagcggta ggtagattta tgcagaaatc agatgcttcg cattttgtat ttattgatgc
     8041 cgatatagat tttgatccaa aatcgatcgt gcgtttagtt cgttctaatc acgagatttc
     8101 cgtatctttg tatcctaaaa aggtcgttat gtgggatcaa gcaaaacaag ctgttgaaaa
     8161 tggagatact agagatatgg caatgctttc ttcgtgtcta gttgcaaatg taggagctac
     8221 acaaagaaat gttgagaatg ggtttgttga agttcttgat ggtccaactg gttttatggt
     8281 tataaaaaga gaagcttttg aaaaaatgca cgaacattat acagatttaa attgtaaaaa
     8341 tgatcaccaa aatcgagact ttgatgatta ttgtgccgtg tttgattgta tgatagatcc
     8401 agacactaaa agatatcttt cggaggatta tgcattttgt agaaggtggc aacaaattgg
     8461 gggtaaaatt tacgcagatg tccatacaag tttaggtcat attggtaatt taccattttc
     8521 tggatgttta gaagaaaggc ttaaggctta gcgtttttaa tacataaaat gaaatttgct
     8581 tctataatag ttactcgtaa taaatcatgt cacgtaaaaa ctttacacac tattcttaga
     8641 tttaatttat tttgtttaca aaaaggaggt gttgaaaatg aagttgtttt tgttaacgac
     8701 gatccttttg aaaaatctga aataattcat aggtatatga aaacgcacga aagattgttt
     8761 tttgttgatt atggtattca tgtagatgac gaatcattaa aaatactttt ccaaaatcat
     8821 gatggtattg gatgtttagt tctacccggt gttaaagagg gtatagattg gaatatgttt
     8881 aaaaataaag taaagaataa atctaaagaa ccggtcgaac aattaggatt atcgtttgat
     8941 accgtggttg accgtaataa aaaaatttcc gatggtattt atgtagtgag tacaacaagt
     9001 gcaaaatcat ggcttatgtt aactaaaaat gtaattaagc acataaaaga taaaaaatca
     9061 tctaatttta aaatataccc taaattagaa accatgtttt ctaaatttaa ggattcaggt
     9121 gtcaaaattc atgcgtatac aaaagctaag ttagtcatga catacaatca tgaatgtata
     9181 agtaatattt taaacgcgta cggtgttaaa agtaattaaa gaatataatt aaaatataaa
     9241 acaaatggta cgtatttttg taaagaagga agatcatctt tacaaatatg cgattcgatt
     9301 catggaagaa tcatggggta ctttaggtaa aggtatattt ccgggatgtc aaccaatatc
     9361 tatagaaaga aaacattttg atactttatc aaaaaatgat tacgttgttt gtgagaaaac
     9421 ggatggtgta agatatatga tgttaatatt tcaatatgga aataagagaa tatgtgcttt
     9481 tataaatcgt gctttagaaa tgtttacagt tcagttaaat ttcagactct ctgtatataa
     9541 gggtacaata tttgaaggtg aattatatga taacatgttt atgatttatg attgtttaat
     9601 gacatgtggt gaagtggtgg gaaataagaa ttttttggaa cgtttggagt attgcgaaaa
     9661 cacatgtaaa aaggcactta ttttaccaac ggatgcaatt acattaaaag taaagaagtt
     9721 tcatttacac gatgaattta atgaatttat ggataagtat cttccaactg taaaacaaga
     9781 gatggatggt cttattttta cacccataaa tgaaagtatt cgaataggaa ctcacgaaac
     9841 catgtttaag tggaaaccga gaaataaaaa tactatcgat tttcttgtta aaaaaggtcc
     9901 aactgtggaa acacctggat gtgtacctgg tacgtatgta tggagattat atatacaaga
     9961 taggggcaag catatatttg agtcatctat acctattgat cgcatgtcag aatataaatg
    10021 gttaaaagaa aatgatattg ttgaatgtat gtatgttaca tgggaaaagg gacctttttg
    10081 gtggaaacca ataaagagaa gggctgacaa aacatttcca aatagtagaa ggacatttta
    10141 tcgaaccctt gtgaatatca aggaggatat tcagatgaag gagtttttag attgtagacc
    10201 aggacgaagt gattatcttc tttaggaaaa ttgtttaatt tacctaattt atcgtcatct
    10261 tgtattaacc aatcgtctcc acgttttata atagacatgt aatgaccacc atattgaata
    10321 cctttatgaa ttatactgga tcttaaattg tatacattat cgcctaatat tagttgttct
    10381 tcgatttcga cgtaactttt tttatcaaaa gaaatgaata gtatttttgg atattttaaa
    10441 aacgtagtcc tagtagttgc aacgtggtgt tttttaccat tgttatcgac ataatcttca
    10501 agtgtattcc atttgtaacc tttttctatc atttttttca aacacttaat atttctttcc
    10561 acatttagta tatgaataca aaatggactt tcgtatgtat ttttgcttac aggtgatata
    10621 gttacttgtt tagttttacc atatactaat tcttttataa aagggtaact tttttcgagt
    10681 atatctatta tacaaaaaac tgcatcctgt gcatcatgtg gttctcctat tttaaatcgt
    10741 ggaaatactt taacaaactc atttaaaatt ggaccaatag taaaaacttt aacatcgggt
    10801 gttttgaaat aaatatgaat aagtttttcg tattcttttg taaatttaca ttcgcccgta
    10861 tacttattat ctattatatg cgctgatatt tcgtgtacgt gcaataatga ttgaatagct
    10921 gaattaaaat aacacgtatt tcccaaattt ataaaaccgt gcatataaaa aaaggtgata
    10981 aaaaaggctt aagaagaaga cgcgttttat aaaatgtaat aaataaaatg gacgttcata
    11041 aactttgtga cgagattaaa ccaattcttg ataagtataa aaatgataaa tacgttgaaa
    11101 tggaattcag attaggtaaa ttcaacggta cattttttga tacgaatgtt ggtaaagatg
    11161 cattctacaa attcaaggaa ggtttagaga tatatactgg ttgggaaaaa attgttaatt
    11221 catcgtgtga agtttactat cgtaataacc ataataatag attaactata gatcaaacta
    11281 cggaggaaga tacacttatt tgtaaagaaa aagtctttac acaagatttt aaacatttga
    11341 ataaatcacc ttatgatata agatttaatg tatcacatga aatacctata gaagatacag
    11401 gtgataatca atgggataga aataaaatta aagagcgttt ttcttatatt agaaagaatt
    11461 tgtctattga tatgactata tgttccggta tggttcaaga tatggatgcc gaagattctc
    11521 atacgtatca ggtcgagttt gaaataattg aacccaataa ggttgatgat atagatacat
    11581 tatttaaaat tattcataaa attaaggatt tttttaatat gagtaattat atatgttaat
    11641 ctgggtatta attttatgtt tagttttatt catatattac gataatcaag atataacatc
    11701 tcgagattat gttaatattc taggttatac atctaaatat ttttacatga gtcacggtga
    11761 atctaaaaaa atgtttgaaa aaatggaaaa tgataatata gcacatgaat ctttaaaaag
    11821 tttcgtaacg atggaagacg aatttttaaa tttagaaaga atatcagttt gttcgggtat
    11881 ttctcagaaa gtacaggctt ttgcactttc tgatgaaatc aaaaataaat ttaaggggta
    11941 tgatttttct tatcatgcaa aacatcttaa acaaatatcg gaaccggata aagttataaa
    12001 tcgaaatata aaatgttcat catataaaac ataatgcgtc tatgtttagt agattccatt
    12061 ctttggaagt tgtcataaat atacataatt aatcccgtat catcaatttc ccgattctcg
    12121 tccaaatata tatacggatc tacagaatcg tgaaattcat ccgtgtagtt ataatttatt
    12181 tctaaacgtc ccataagtct attattttct cttcgcgtct tttttatgta atcacatata
    12241 gtgtaataga tagtatcgat aatgtttgat attatacgtt tatcggtttt ttccatatca
    12301 tctatcacgt tattattctt attagaatta agtttataaa gtaaaaagtt tcttggattt
    12361 tccattatac taattacttt ttgtttttat tctttaaagt gaatttatta aaattgttgt
    12421 ataagttgtt taatttttgt tggtttgttt tacttttaga tttggaattt gagttcgagt
    12481 ttgagtttga gtttgagttc gagttagaat tgaagttcaa acgtcgaaca actgcattct
    12541 tttttggagg cactgttctt ttctttaccg gtgctctttt aataacaggt ttttttggtt
    12601 taggtttggg ttttggtcta ggtggagatg gtcttttctt gtttaatggg agcggtggag
    12661 caccgtttag ttctctacgt aacttaacat aattaacgac tctattactg tttaacaaag
    12721 gtgtttttgg taacgacatt gcataattaa caactttatt tacaacgttt ttaccaaatt
    12781 taccgtatat tttattagct tctttttcta ataataattt cttaagatac tgttttttgt
    12841 caattttaaa tcggtatacc atatctttct ttattttatc agcctctccc tttttcaaaa
    12901 cgccattttt ggtgactaaa ttctttttca tttccatacg ttccaattcc tttttcacgt
    12961 tattgacatt ttcattaata ttcatgacgt taccatactt tttcatccaa gatttaccgt
    13021 atagtttaat taaatcattt ttaataccca ctttgttaag ttttcgtttt atatttttgg
    13081 gtgctctttt attctttttc attttattta acatttcctt ttcaatttca tttgcgagtg
    13141 cattaggaga atttggtgta tttggtctat ttttaagttt ttgacataaa attttaacgg
    13201 tatctttatc gtttactgat atacccctag aaattgcaag tgatattaac tgatcctttt
    13261 tcatatcttt acacaattta tcgtttattt tataattaga gttacccttt tctattttat
    13321 ccaaagcctt gcaaatatct tcttttttgt ttctgttttt tacaccaacg acgcccaatt
    13381 ttttagcaac ttcaagtaaa acgggttttg taagacgttc acattttcga ccaccaattt
    13441 tcatcacacc atctttatcg tatgtgattt tcatattttt tgttttcgag gttgttgttt
    13501 ttttcttaac cggctttctt tttggtattt tgtagcaaca atcgtatccc tgtggatttt
    13561 tcttcgtggt gtaaccttct ttacacggcg gtcttctagt tttaggacat gtagatactc
    13621 ctatcttttc ttttctttta actaatggtt taactgcatt aacattttta tttactaacc
    13681 ccatggtgta tcccatttca tttaattttt taaccatttc tacgcctaaa gtataagcgt
    13741 tttcgaggtt atctgggttt ttttcacctt gtatttgtac tatacctgca ccaagctgat
    13801 cggattttga cgaaagaatg taattatatt cgttatattc aatgtataga aaaggtgatc
    13861 tttctgggtc ataagaaata aatgatttta gtgggttttc ttgtgctatt ctacttaaat
    13921 cgaaatttgc gtttattgaa aattgaccac cgatattatt gtattttata tcgttgtata
    13981 aaaacccctg ttgttgtgta tacgtgtcta ttaaatattt tcgcaatgct tctggttgtc
    14041 tttttaagtt tttagaacct aaaaatccac ccgaaaaccg tattttaccg tttctgtata
    14101 tgttaaaact aaaatttttc ttattcatac catctgacat atatccagag agctgcaccg
    14161 aaaagaagtt tttgtctaaa tcacctctca taccaaaatt actcgtatgt atagcacctg
    14221 tttgaaaacg accgtatata cccttgattt cattaagatc tattgataaa cccggtgcaa
    14281 tggatgcatg tccttttggt ttgcgtttta atatatttat taaatcaaca cgactctctt
    14341 gtgtaaaatc cttatttact actatattgt atatacctgg ttttaaactc ccggttctta
    14401 attctgaaaa tacacttccc tgtggctgta cagtgggttt agtgactact ctcacgggtg
    14461 gtgccatctg tacagggttt gtacgctgta tttgtatgtt tgaattctgc acgaactgac
    14521 gcggatccat acttatacta ggctgagaat tttaatattc ttcttcattt atcatatcga
    14581 ccccgactac aatttcttta tttttgtatt gtttgaaatt gtattcgata tctaatcttt
    14641 ctatttttat accccgacta ctgaaaggac ctatgtagaa atctgaatta aacctcggtt
    14701 ttgttaaatt attgagtaca cagtacgtga aaaatctttc cttgaataca tccaacggac
    14761 acatatactt gagaccacca ttatcgaatt gtactttatc tgactgtaag taatgttcga
    14821 gcgcatttgt aactgtcgcg accgatttcc tgacttcctt aaaatactgt ggaatgatgt
    14881 tccatatgtc ttgatcttgg tatttttgtg catattctag ataacctctc acgcattttt
    14941 gtaaaataag aggcatttcc ctttcgagtt ttaattcaag taaagggtcc gtgtcttcgt
    15001 cacgaatttg tttcttgaaa tgccatgtca taagtcttct caaaatacta ccagagttgt
    15061 ccttccattg tggacattca ttaccaccaa gtatacccgg tacgtcccac gttatattct
    15121 ttgctgtttc aaatttaatt gcaattgcaa gttcttctcc agaaactatc gattgaaatt
    15181 cagcctgttc taaatttaag tcacccttga tttctggtgc gataaacatt aaaccatcgt
    15241 agataccgga taaaccaaat cgtttttcga cgttgttcga aagtttcttc acatcgtttg
    15301 gttcatagaa tttctgaaaa actttagtta tgagtgtgga tttaccagaa cgtgcaatac
    15361 ctttcaagaa tggaatgatt tgccacttat caatgtcatt taaacagaac gttaaacgtc
    15421 cacccataac atacatccaa ttgcatactt cttcttcaaa ttcctgtgac tgaagtactt
    15481 tatcaaaata cggagttggt atctttttcc aatccgtcaa gtgatgatag tcttcaaaat
    15541 cactgtcgaa gtatttacaa ctcactatcg atggatcaag atttgaagct tcttttgagt
    15601 cgtatgggta gaaagccgtt ttatactttt ctgttatacc acaccattcc ttaccaataa
    15661 aaataccgtt tctgaaagac caaacgtgtc tattttttac aatttcggga aattgcatat
    15721 cacagcagtt accaagatgt tttatgactt gttctattat accagtaccg ttatgtgtta
    15781 attccttcca tagttcaaaa cgagattctt tgggcgcaat acgattaaca tattccttta
    15841 tagtttcttt ttgattccat gcgcgtgtat caaatccgtt gtattttatt tggttacaac
    15901 aatatccccg gtaccttttg atattactct cgtataattc tttcaggaca gttgtaagag
    15961 ctttttgaaa cgtattcaaa ttttcaacat caaaaacaga tgtcctgaaa atggtagggt
    16021 cggattttac agttgcttca gcccacgtcg gaaattcgac tctttgtata gttctattgt
    16081 atctatacat gatttgccat gcatcgtcga gttgatcaat gagacggtta atgcggcgag
    16141 atattgtaaa atcttcgtct tccattgtta atataccaag tgtatctgct ctattgaaga
    16201 gtgtactgag acgctggata gaagttgtat atttttcatt tgtcctttcg taagagaatt
    16261 ctttacagag accattttca tcaagttctt cactatcgca aaaaaacatg tatccaagct
    16321 tgaaagggtt ggtatgttct aacgatttga gacgaaagta cttttcaagt ttgcataaga
    16381 aatccaataa ttcctcagaa ttaaattttt cgatagatgt gttaacaagt atatttgatg
    16441 acaataccat atctggattt ctttgtgggt aataaatctc agacatgtct tttatatttt
    16501 ataagaattt atcttctaag tagattattt tttttgaagt tgggataaca ttttaattaa
    16561 aattttgttt tgcatttcaa gttgccttga aatatttaca agtgcagagc agactgtttc
    16621 tccttcctca gtcgagagaa cggagctcaa taacatattt gtttcagata acgggttatc
    16681 taaatcatca aaatcattta aatcaatatc atcttcgtca atttcagagt cttcgacgaa
    16741 agatccagaa tcttcaattt cttcttctga agaaatgtct tcttcattaa caatttcagg
    16801 gtgatcatcg acactttcga gttcaggtac ggtatcaagt tcgttttggt tggacattta
    16861 tataacccag gaaaaagcaa accgtgtttt ttcgcgaaat catctgaaaa aaaaatctca
    16921 gcctatagta caaaacaaac taaaaatggc cggtggtctc atgcaactcg tcgcctatgg
    16981 cgcccaagat gtctacttga ctggtaaccc aaaagtcact ttcttccagg cggtttacaa
    17041 acgccacact aacttcgcga tggaaaacat cgaacaaact gtcaacggta ccgccgccga
    17101 ttccggtcgt gtttccgtga ctatcgccag aaacggtgat ttggtcggtg acatgtacgt
    17161 cgaactcaag gccgcgtctg gtatcaacac aggtggtcac actggttcct cgtgggtcgc
    17221 tgagcgtgcg atcaagaacg ctgaattgtc tatcggtggt caaagaatcg ataagcacta
    17281 ccaaagatgg tggagattgt actccgaatt gtacttgtcc gatgcggcca agactaactg
    17341 gggtaaaatg acctccaccg ttgcgactgc cgctgcggat tctagacaag tcttcttgcc
    17401 actcatcttt ttcttcaaca gaaacccagg attggccttg ccattgattg ccttgcaata
    17461 ccacgaagtc agaatcgact ttgacttgac tgcggaattc gatgcgttct tggacacgtc
    17521 cgtcttcaag gtgtgggcca actacatcta cctcgacact gaagagcgta gacgattcgc
    17581 ccaaaagggt cacgaatact tgatcgagca agtgcaacac actggctccg attcggtcac
    17641 gtccaacgcg accaagcaag tcagattgtc ctacaaccac ccagtcaagg aattggtctg
    17701 gtgtgttaac ggcggctccg cc
//
