# Supplementary material for: Widespread Horizontal Gene Transfer Among Animal Viruses
Source: bioRxiv. 2024 Mar 26:2024.03.25.586562. Preprint. [Version 2] doi: 10.1101/2024.03.25.586562 (PMC11071296; doi:10.1101/2024.03.25.586562)
Supplement: Supplement 2 [file media-2.zip › File2_Maps/uParvo_zoobird_PolB_SRR10873829_6713.gb]

LOCUS       uParvo6713ct_1          6713 bp    DNA     linear       01-JAN-2019
DEFINITION  [note: taxonomic lineage
            d_Viruses;-
            _Monodnaviria;k_Shotokuvirae;p_Cossaviricota;c_Mouviricetes;o_Poliv
            irales;f_Bidnaviridae] [isolation_source=original].
ACCESSION   
VERSION
DBLINK      BioProject: unknown
            BioSample: unknown
            Sequence Read Archive: unknown
KEYWORDS    .
SOURCE      Bidnaviridae sp. ct0M263 (unknown)
  ORGANISM  Bidnaviridae sp. ct0M263
            Unclassified.
REFERENCE   1  (bases 1 to 6713)
  AUTHORS   Taker,C.
  TITLE     Cenote-Taker 2 dummy template file. Do NOT submit
  JOURNAL   Unpublished
REFERENCE   2  (bases 1 to 6713)
  AUTHORS   Taker,C.
  TITLE     Direct Submission
  JOURNAL   Submitted (01-JAN-2019) Taker 2, Cenote, 1000 Circle St., Cenote,
            DC 31111, USA
COMMENT     ##Genome-Assembly-Data-START##
            Assembly Method       :: unknown_assembler
            Genome Coverage       :: 1x
            Sequencing Technology :: Illumina
            Annotation Pipeline   :: Cenote-Taker 3
            URL                   :: https://github.com/mtisza1/Cenote-Taker3
            ##Genome-Assembly-Data-END##
FEATURES             Location/Qualifiers
     source          1..6713
                     /organism="Bidnaviridae sp. ct0M263"
                     /mol_type="genomic DNA"
                     /isolation_source="unknown"
                     /collection_date="unknown"
                     /note="genome binned from sequencing reads available in
                     unknown;
                     derived from metagenome: unknown"
     CDS             1..126
                     /note="no search hits"
                     /codon_start=1
                     /transl_table=11
                     /product="hypothetical protein"
                     /translation="-SMVAPPGCSHHRGQTPDTTTHLTCARDSSKSNCAIDKTNI"
     CDS             160..3375
                     /inference="protein motif PDB:2PY5_B"
                     /codon_start=1
                     /transl_table=11
                     /product="DNA Polymerase B"
                     /translation="MAVALDVDNLCSGYFTSTSFEEISFYVVSVIRKPPVASYIFQVH
                     ASAQFERDDVVQEIHLPTIPSVVLDPQLPDELLYDILAEKYYYSTETEFIENMDGSGW
                     KFQPGTFQFWFKLYPCQPNDPADPNRNNQTDDPDDNPPEEIRYINWFAFAVIEFFARH
                     AKRSVPRVKLLRIEMLKNFKNEFGINIPDEDLSLKIQMQDVARYHELLNACNIRIFSL
                     RGNLLYAKALSPEGDVPWIDMYLNSGGQFALIIDLWSFFKKRRRNSFCMKCLKWVPTQ
                     THTCEQKKLVAKKEEVPVPSIPLGRHGLVVYADFESYIRDERHTLSGYGWVSVDKFHK
                     DRDTNLNNLNSSENLVDDFLKDMIRISKEFAEDDGHETPMCQICEQDIFPEEPTIIGR
                     NFINGRQGSHHPECWKLRQNSMYIFFHNFRGYDSHFIISKIVARLPVLGLSATSMEKF
                     NLIHCSTPNNDLVQFTFKDTYNFMSASLAKLVDQIENWVYSPEEIRNHKGLFPYDWFD
                     SPEKLNATELPPSPWFNKLTRKTVDATEAFALWARRGMTTFEEFHNYYMMADVLQLAD
                     AFEEFRRTCVDEFDVDPVHFQGAPGLTWYLGLCQNPKLFRVIRNVDIYMDIQNSIRGG
                     VSQAMTRYCNIENKPEESMFFLDVNSLYSKCMTYKLPGKYIETITELPENWPDLFNQN
                     TPHTALLVVDLIYPPHLHDRDWAYPLAPHSFNDRLCTTFKNREKYMVHAEALIFYLQR
                     GLILEKFHYGYVFEHDYALRDYVQYNIEKRRHTKSEVMKTLYKLLNNSIYGKTCENVN
                     KYRKFDVIKNEEDMFGHVDEWFIPINGELDNCKSFLQCGDRYLVEKVLPEVTLNKPIQ
                     IGFAILEFAKLEIYRFIAIIQDHFGDKVVPLYTDTDSLLFWCAFPEPWKYFYNSPLQP
                     LLDFEKAPQHWNLKTKDTDKQSGLWSPEAGGKEIIEYVGLRAKCYCYRFRDDEIVIKN
                     KGIPKAAMIANDDQTPREQITIQHYRDALFKGELYHITNYTIRSLRHEVITKAEYKLG
                     LSANDLKRFVTANRAISLPFGYKGQIFDYLAADQDTDNLDP"
     CDS             3378..3857
                     /note="no search hits"
                     /codon_start=1
                     /transl_table=11
                     /product="hypothetical protein"
                     /translation="MANRGGICYEPCTLVYTLIDNSEISFDDAFLIIRSLHTFMVDKI
                     IPNPELNNVHVKLNYQASIANASAKLGELSQFIAVTKQSAYVKETELSRLDELRRRFN
                     INASTSSDEPAAPAPAPRRYKAAKKPVFARPAPYKARKVTQGDESDDGVGHDPTDGF"
     CDS             3913..4584
                     /inference="protein motif PDB:2GXA_K"
                     /codon_start=1
                     /transl_table=11
                     /product="Replication protein E1"
                     /translation="MYNNYYELVKTGIELYIKQKLEKQRNNLFNYALQQSNFLSNPEL
                     EQFEAFEYIFGKNKIDVKIFTNSLIEILTKSKHKLNTLRLWGTPNSGKTLIANCIVKP
                     FITCYMNNHGSENEFFLSNMLNKSIILLEEIYVTVATAEDFKSILGGQPIDIAKKFND
                     KQLLSRTPVILTSNYELFGRGHLSPIDEKALKLRCHSFEFKSEVFPKVTLEWQQFYMY
                     ISNFV"
     CDS             4632..6542
                     /inference="protein motif PDB:3N7X_A"
                     /codon_start=1
                     /transl_table=11
                     /product="Capsid protein"
                     /translation="MFKRPAADSAPPAKGGPGAQCEEKTDPIPRQLPVNSVTLNFSQR
                     GWDSFVPGKLYMFLAQRSPKYMFDANNVKLFNKFKNLWHTMEIHQPTLKLSNFIFLQD
                     DIRVQAGTPVDATAFTQVNYFISYEPRFNRKYFKLVRYHTAGLKEYDNLTYVNPQHGD
                     STHFVTLEGFNNFEALGVIPSKMGIEAGFKPNSEAVLENGVIKTDILPPNCLTPNLDK
                     ISGNLIPPNNKYMSPSSVIGLARNQDSIKFHKYGETVDIPIETNLNGIKLVNSKLNNF
                     LENNDVYTPNPADPSGVQQLVFKTEWSYPSKNRPYFHRGNYYDPHTNPITGAKHHFKP
                     LKNTFICLSPIRVPNGNLLGQRVSYTFDSTISITFHFNTNTFDDDDDLNAEFLAQDSG
                     VILRPNFYPSPKVTQEPIDPDPPKEEKDDPMCKNGQVSGCRKPSPHDTHMYNEDLKCY
                     STDWDGLAEFIGDVTLDDELYKQFYSMFSFVSGKDDQQYSNIRFHFDARNSYYDPFIF
                     NEFNGERNKDYRAAWINATHNNKNLLFILENEEDYLNDKCIKKVFDNDDNTIQYYNYI
                     AANWTKQTSTGVKVVVQSLVVAGAKCGRYLKFDMKEFVKFYFSNTTNLCKVSYAKASD
                     FEPERRGMAFFC"
     CDS             6568..6690
                     /note="no search hits"
                     /codon_start=1
                     /transl_table=11
                     /product="hypothetical protein"
                     /translation="MYCVIVLSYLLHNWTLNCHARMSGGWSCQVFDLDGGAPWL"
ORIGIN      
        1 acctcgatgg tggcgccccc tggttgtagc caccatcgag gtcaaacacc tgacacgacc
       61 acccacctga catgcgcgcg tgacagttca aagtccaatt gtgcaataga taagacaaat
      121 atataaatta acaatagaaa gataaattca gatagcgaaa tggcggtggc acttgatgtt
      181 gacaacctct gctctggata ttttacctct acatcgtttg aagaaatttc tttctatgtt
      241 gtttctgtga tacgtaaacc gcctgtagct tcttatatct ttcaagtaca tgcttctgcc
      301 caatttgagc gtgatgacgt tgttcaagag attcacctac caactattcc ttcagtcgtc
      361 cttgacccac agctgcctga cgagcttctt tatgatattc ttgctgagaa atactactac
      421 tcaacagaaa ctgaatttat tgaaaacatg gacggttctg gttggaagtt tcaacctggt
      481 acttttcagt tttggtttaa gctatatcct tgtcaaccca acgacccagc tgaccccaac
      541 cgtaacaacc agacagacga cccagacgac aacccaccag aggaaattag atacataaac
      601 tggtttgcat ttgctgttat tgaattcttt gcccgacatg ccaaaaggtc agtaccacgt
      661 gttaaattat tacgtattga aatgttaaag aactttaaaa atgaatttgg tattaatata
      721 cccgatgagg atttatcttt aaaaatccaa atgcaggatg ttgctaggta ccatgaatta
      781 ttaaatgcat gtaatatacg aatcttttct ttaaggggca atttgctata tgccaaagcc
      841 ctaagcccag aaggagatgt accatggatt gatatgtacc taaattctgg cgggcaattt
      901 gcccttatca ttgatctatg gtcatttttt aaaaaacgta gaagaaactc attttgcatg
      961 aaatgcttga aatgggtacc aacacaaact cacacatgtg agcaaaaaaa gttagtagct
     1021 aaaaaagaag aagtaccagt accaagtata ccacttggaa ggcatggcct tgtggtatat
     1081 gcagattttg aaagttatat tagagacgaa cgccacaccc tgtcaggtta cggttgggtc
     1141 tctgttgaca aatttcacaa ggacagagat acaaatttaa ataacctaaa ctcaagtgaa
     1201 aacctagtag acgattttct taaagacatg ataagaatct caaaagagtt tgcagaagac
     1261 gacgggcatg aaacccccat gtgccaaata tgtgaacagg atatttttcc tgaagaacca
     1321 acaattattg gtagaaactt tataaacggt agacaaggct cccaccaccc agaatgctgg
     1381 aaactaaggc aaaacagcat gtatatattt tttcacaatt tccgaggcta tgacagccat
     1441 tttattattt caaaaattgt agcaaggcta ccagtattag gactttctgc cacaagcatg
     1501 gaaaaattta acttaataca ctgctccacc ccaaataacg acttggtaca atttaccttt
     1561 aaagacacat acaatttcat gtctgcctct ttggcaaagc ttgtggacca gatagaaaac
     1621 tgggtataca gcccagaaga aataagaaac cacaaaggac tttttcccta cgactggttt
     1681 gacagtcctg aaaaactcaa tgcaacagaa ctcccaccct ctccatggtt taacaaatta
     1741 accagaaaaa cagtagatgc cacagaagct tttgctttgt gggcaagacg tggcatgacc
     1801 acttttgaag aatttcacaa ctattatatg atggctgatg tcttacagct tgctgacgcg
     1861 tttgaagagt tccggcgcac gtgtgtggac gaatttgacg tggacccagt gcacttccaa
     1921 ggagcacccg gcctcacgtg gtatttggga ctttgccaaa accctaaact ttttagagtt
     1981 attagaaacg ttgatattta tatggatatc caaaacagca ttagaggagg cgtttcgcaa
     2041 gcaatgacca ggtattgcaa tatagaaaac aaaccagaag agagcatgtt ctttcttgac
     2101 gtcaattctt tatatagtaa atgcatgacc tataaactac caggaaaata tatagaaaca
     2161 attacagagc ttcctgaaaa ttggccagat ctttttaacc aaaatacacc gcatactgcc
     2221 ctcctggtag tagatttaat atatcctcct catttgcatg atcgtgattg ggcatatcct
     2281 cttgcaccac actcttttaa tgacaggctc tgtaccacat ttaaaaatag agaaaaatac
     2341 atggtccatg cagaagctct aattttttat cttcaaagag gtctaattct tgaaaaattt
     2401 cattatggat atgtctttga gcatgactat gccctccgag actatgttca atataacata
     2461 gaaaaaagaa gacacacaaa aagtgaggta atgaaaactt tatataaatt actaaataac
     2521 tctatctatg gaaagacctg tgaaaatgta aacaaatata gaaaatttga cgtcataaaa
     2581 aacgaggaag atatgtttgg tcacgtggac gagtggttta taccaataaa cggtgaactg
     2641 gacaattgta aatcttttct acaatgtgga gaccggtacc tggtcgaaaa agtattaccg
     2701 gaagtaacat taaataaacc aatacaaatt gggtttgcaa ttttagaatt tgcaaagtta
     2761 gaaatctata gatttatagc tataatacaa gaccactttg gggacaaagt agtaccccta
     2821 tacaccgaca cagactcttt gttgttttgg tgtgcatttc cagaaccatg gaaatatttt
     2881 tataacagcc ccctacagcc attgctagat tttgagaagg cccctcaaca ttggaatcta
     2941 aaaacaaagg atactgataa acaaagtggt ttgtggtcac ccgaagcggg tggcaaagag
     3001 ataatagagt acgtcggcct cagagcaaag tgttattgtt atcgtttccg cgatgacgaa
     3061 attgtaataa agaacaaagg aattccaaag gctgcaatga ttgcaaacga tgatcaaaca
     3121 ccgcgtgaac agataacgat acagcattat cgagacgcat tgtttaaagg tgaactttat
     3181 catatcacaa actatactat cagatcgttg cgccatgaag tgataacaaa agcagaatat
     3241 aagctcgggc tttcggcaaa tgacttaaag cgatttgtga ctgctaaccg tgctatctct
     3301 ctgccatttg gatacaaagg acaaatcttt gactaccttg ctgccgacca ggatactgac
     3361 aacctagatc catagccatg gccaaccgag gaggaatttg ctacgagccc tgcactctgg
     3421 tatatacttt aattgataat tctgaaattt cttttgacga tgcatttttg ataattcgat
     3481 ctctacatac atttatggtt gataaaatta taccaaatcc tgaactaaat aatgtgcatg
     3541 tgaaattaaa ctaccaagcc tctattgcca atgcctctgc aaagcttgga gaactatcgc
     3601 aatttattgc ggtaacaaag cagtctgcct atgttaaaga aactgaactt tctcgtctag
     3661 acgagctccg acgaaggttc aacatcaacg cttcaacttc ttcagacgag ccagctgccc
     3721 ctgccccagc gccgcgtcgc tacaaagcgg ccaagaagcc tgttttcgcc agaccagctc
     3781 cctacaaagc tcgaaaggtc acgcagggtg acgagtctga cgacggtgtt ggacacgatc
     3841 caacggacgg attctagatc tatcagtgaa ctttatgacc gatgcacctt ctcagagtgg
     3901 caacaaatat gtatgtataa taactattat gaacttgtta aaactggcat agaactttat
     3961 attaagcaga aattagagaa gcagagaaat aatttgttta attatgcttt gcaacaaagt
     4021 aattttttat ctaaccctga gttagaacaa tttgaagctt ttgagtatat ctttggaaaa
     4081 aataaaatag atgtaaaaat ttttactaat tctttaattg aaattttaac taaaagtaaa
     4141 cataaattaa atactttacg tttgtggggt acaccaaatt cgggtaaaac tttaattgct
     4201 aactgtattg taaaaccttt tataacttgc tatatgaaca accatgggtc tgaaaatgaa
     4261 ttctttttat ctaatatgtt aaataaatct ataattttgt tagaagaaat atatgtaact
     4321 gtggcaaccg cagaagactt taaatctatt ttgggtgggc aacctattga tattgccaaa
     4381 aaatttaacg ataaacaatt gctttctcgt acccctgtaa ttttaacctc taactatgaa
     4441 ctttttgggc ggggacactt gtctcctata gacgagaaag cacttaaact caggtgccac
     4501 agttttgaat ttaaatctga agtttttcca aaggtaactc ttgagtggca acagttttat
     4561 atgtatatct caaattttgt ataaataaag gatttttgtt attgtacctc agtcttgtgt
     4621 ttgctttcac aatgttcaaa cgtccagcag cagatagtgc tcctcccgcc aaggggggtc
     4681 caggtgccca atgcgaagag aagacggatc caattcctcg gcagttgcct gtcaacagcg
     4741 taactttgaa cttttctcag cggggttggg acagttttgt cccgggcaag ctttatatgt
     4801 ttttggctca aagatcaccc aagtatatgt ttgatgctaa taatgttaag ctctttaata
     4861 aatttaaaaa tctttggcac acaatggaaa tacaccaacc tactttaaag ctttcaaact
     4921 ttattttttt gcaagacgat attagggttc aggcaggaac accagtagat gcaactgctt
     4981 ttacacaggt aaactatttt atttcttatg aaccaagatt taatagaaaa tactttaagt
     5041 tagtaagata tcacacagca ggtttaaaag aatatgataa tttaacttat gtaaatcctc
     5101 aacatggaga ttcaacacac tttgtaactt tagaagggtt taataatttt gaggcattag
     5161 gagttatacc ttcaaagatg ggtatagaag cagggtttaa accaaattca gaagcagtat
     5221 tagaaaatgg tgtgataaag acagatatct taccaccaaa ttgtttaaca ccaaacttag
     5281 ataaaatttc aggaaactta attcctccaa ataataaata catgagtcca agttcagtaa
     5341 taggtttagc tagaaatcaa gatagtataa aatttcacaa gtatggtgaa acagtagata
     5401 taccaattga gacaaattta aatggtataa agttagtaaa tagtaagtta aacaatttct
     5461 tagaaaataa tgatgtatat acaccaaatc cagcagaccc tagtggtgta caacagttag
     5521 tatttaaaac agagtggtcg taccctagta aaaataggcc atatttccat agaggaaatt
     5581 actatgatcc acacacaaat ccaataacag gtgcaaaaca ccattttaaa cctttgaaaa
     5641 atacatttat ttgcctttca cctatcagag ttccaaatgg aaatttgtta ggtcaaaggg
     5701 taagctatac ttttgatagt acaatttcaa taacctttca ctttaataca aatactttcg
     5761 acgacgatga cgatttaaat gcagaattct tagcacaaga tagtggggtg atcttgagac
     5821 caaatttcta tccttctcca aaagtaacac aagagcctat tgaccccgat cctccaaagg
     5881 aggaaaaaga tgatcctatg tgcaaaaatg gacaggtgtc aggctgcaga aagccaagtc
     5941 cacatgatac acacatgtat aacgaagatt taaaatgcta ttctacagat tgggatggac
     6001 ttgcagagtt tattggtgat gtaactctag acgatgaact atataaacaa ttctacagta
     6061 tgttttcttt tgtgtcagga aaagacgatc aacaatattc taatataaga tttcattttg
     6121 acgcaagaaa tagttattac gatcctttta ttttcaatga gttcaatgga gaaagaaata
     6181 aagactatag agctgcatgg ataaatgcaa ctcacaacaa taagaactta ttgtttatct
     6241 tagaaaacga agaagattac ttaaacgata agtgtattaa gaaagtgttt gataacgatg
     6301 ataatactat acagtattat aactatattg cggccaattg gaccaagcaa acaagtacag
     6361 gtgtcaaggt ggtcgtccaa agtcttgtag ttgctggtgc caagtgtgga agatatctta
     6421 agtttgatat gaaagaattt gtaaagtttt atttctcaaa tacaaccaat ttatgtaaag
     6481 tatcctatgc aaaggcttca gattttgagc ctgagcgtag aggtatggcg tttttttgct
     6541 aaaaataaat attatgtctc ttatcagttg tattgtgtta ttgttttgtc ttatctattg
     6601 cacaattgga ctttgaactg tcacgcgcgc atgtcaggtg ggtggtcgtg tcaggtgttt
     6661 gacctcgatg gtggcgcccc ctggttgtag ccaccatcat ataatagttg tga
//
