# Supplementary material for: Widespread Horizontal Gene Transfer Among Animal Viruses
Source: bioRxiv. 2024 Mar 26:2024.03.25.586562. Preprint. [Version 2] doi: 10.1101/2024.03.25.586562 (PMC11071296; doi:10.1101/2024.03.25.586562)
Supplement: Supplement 2 [file media-2.zip › File2_Maps/uMega_feces_ERR3179579_20104.gb]

LOCUS       uMega20104ct_1         20104 bp    DNA     linear       01-JAN-2019
DEFINITION  [note: taxonomic lineage unclassified virus]
            [isolation_source=original].
ACCESSION   
VERSION
DBLINK      BioProject: unknown
            BioSample: unknown
            Sequence Read Archive: unknown
KEYWORDS    .
SOURCE      unclassified virus sp. ctYAV4G (unknown)
  ORGANISM  unclassified virus sp. ctYAV4G
            Unclassified.
REFERENCE   1  (bases 1 to 20104)
  AUTHORS   Taker,C.
  TITLE     Cenote-Taker 2 dummy template file. Do NOT submit
  JOURNAL   Unpublished
REFERENCE   2  (bases 1 to 20104)
  AUTHORS   Taker,C.
  TITLE     Direct Submission
  JOURNAL   Submitted (01-JAN-2019) Taker 2, Cenote, 1000 Circle St., Cenote,
            DC 31111, USA
COMMENT     ##Genome-Assembly-Data-START##
            Assembly Method       :: unknown_assembler
            Genome Coverage       :: 1x
            Sequencing Technology :: Illumina
            Annotation Pipeline   :: Cenote-Taker 3
            URL                   :: https://github.com/mtisza1/Cenote-Taker3
            ##Genome-Assembly-Data-END##
FEATURES             Location/Qualifiers
     source          1..20104
                     /organism="unclassified virus sp. ctYAV4G"
                     /mol_type="genomic DNA"
                     /isolation_source="unknown"
                     /collection_date="unknown"
                     /note="genome binned from sequencing reads available in
                     unknown;
                     derived from metagenome: unknown"
     CDS             complement(71..1891)
                     /note="no search hits"
                     /codon_start=1
                     /transl_table=11
                     /product="hypothetical protein"
                     /translation="MDNGDNFNKFICIILDCINEDNLIFSYSDSKFYSKKLNAGDDLY
                     STFIGDGYDRTKEVFNTVIDNLLKYQKYFNIQLLPKYKIKKNKIDLQITISNIFYCIR
                     ESFDVENWYYDRIRNRKEEINKRYVNYPSIGIINNKELMNRTFFGGDVFNDNNKIYDD
                     IVSQQDLYTSYINILWYVLVEFCFCLNGNSFISNVLIMLLLSKIHYLIGKYYIINCNY
                     YKTIKMIDQKTLDLFLVNDKTDNYLTYYQKELLQLFNYKFKNTLIDDFNCRNLIAYDQ
                     IIQIPKLCELVYYYYYDQNTLESNKKYLINNTILLNRVLRSILYNHGLITLHNIFVDY
                     INYYNVKKDKYLTNIKNDIDKLKKEGLILNNTDNTLNNTISNYKSLYTLMSHVKNKIK
                     NNKKFKKYVLIVNLIVSILNIYNDDDKITEKIIDDFNLTITDEYKKISDEMIRNNKTF
                     KRNKQYLLDLKLKSFNQPKINECKEILKNQFNIEIDETQTTDIIKHNLNSNNQIQQII
                     KSFKDFLIDNNYVISVGSIDTLFNKLQDDPFANPIKLDEYKILQKGNIMFMSAVFKTI
                     EKNLRAKYYYPIKFKSNVPRYTPYPVIPTKIANINDMLIH"
     CDS             complement(1952..2776)
                     /inference="protein motif CDD:cd07207"
                     /codon_start=1
                     /transl_table=11
                     /product="ExoU and VipD-like proteins; homologus to
                     patatin, cPLA2, and iPLA2"
                     /translation="MSLFIPYYVSKKERINKLVFSGGSTKGISYIGIIKGLEEKNLFK
                     DIKTFAGTSIGAIFSFLLTIGYDYYSLNNTIKSIDIEKLCKINKMSSYGFDDGVNLVS
                     MIKELMDKKNIKHDITFKELFKLTNKRLIITVTNLTLKKAEYLDYKRTPDMNVLIGLR
                     MSFSVPIVFKPIIYNGCYYVDGGLVDNLPVGIFKNKDKCLCVYIDSEFVINSTVNYLM
                     SLFDFIGSTKNIKEMNLKNIITLNITMSCTNFKFNIDEINKLVEYGYSMFCEWYER"
     CDS             2789..3229
                     /note="no search hits"
                     /codon_start=1
                     /transl_table=11
                     /product="hypothetical protein"
                     /translation="MTSNISISTLTNKTLNDNSISVRNILNANYVNTNSLFDNTYKTE
                     KINSHSKLLMDNIINNNAQINKIKEQLYNKIYDICLNQISNNYKITDFIIFEVPKSYM
                     NVNYNWIECIEYLIRNLKLSGYVINKKDNFIRIDWGKFNKKFKV"
     CDS             complement(3267..3719)
                     /note="no search hits"
                     /codon_start=1
                     /transl_table=11
                     /product="hypothetical protein"
                     /translation="MDNYLLKSHGNNNLLIGDFNDQFINDIYDNINELDYVDNEQEII
                     NQHDYASNFKDNSNNELNKHCHQNINVNNVQNANSNHKENVKIHQNNVKNIKSVQGNN
                     PEENIKIEDFTILKELLNKQNKQREQEQILLFVAIIGVCIILLINNKH"
     CDS             3787..4713
                     /inference="protein motif CDD:pfam19071"
                     /codon_start=1
                     /transl_table=11
                     /product="Family of unknown function (DUF5767)"
                     /translation="MMEPTTLDIKSLMNTDKIKNEDNELLEDIDDLMKDDIMNNYNKD
                     DNNDDDVNNDNNDNDDINNINDINDINDDVEENKDQQSDPSEINPNDFKEILDNGEFD
                     NLSPQQQRIIKYDLLMKLADLVKTNGIQITTDYNMNSNYYDIKREYDYHVRVRGKKRT
                     ISTIYSGIICAAKGLEFLNNKFDPFGLNINGFTLNLESSREELLDVLMELYDKYLSTQ
                     GKEISPEMQLVFIFIKALVMTMVTNTATSYISSLFDKPVFNKNEIKQKLNNQNQVNQP
                     NPIFNRSSNVMEEFKKEAELRDIKLSPMPDIE"
     CDS             4785..5498
                     /note="no search hits"
                     /codon_start=1
                     /transl_table=11
                     /product="hypothetical protein"
                     /translation="MNKPIIRKRGRPKKINKDNQNNIKPIEHELILYYPFKLCDFENN
                     LDNHQVVDNIFNNNDQKIYVDDITKDLIESETDINLDSNIINVSTNKLLQPNNNIVLK
                     CPFELKDSFIVVPEYTSICCMYDTCKMKCKPIFLPDRYLNGIFYVIGWFCSISCAMSY
                     NLRLNDSNVNKRMNLLFYLYGIHNEDNIHPAPNILLLKKYGGKYSINEYRNITKFNYP
                     ITSQNPIVYDSTTLEFIDE"
     CDS             5620..6360
                     /note="no search hits"
                     /codon_start=1
                     /transl_table=11
                     /product="hypothetical protein"
                     /translation="MRVFGSDIGCKNLAYCIFDIVDGKINIQSWDLVDLRECICNKKL
                     RNGKKCNKTATYEYVNDDGVIIKVCNSHKCSNCKRIKFKDNDDLNVYAERMKEYFSKV
                     NITCDKYGIENQPTMKNPKMKSIQMLLFSYLSYFKANNNPIELVHPKMKLSLIDNITK
                     EIIKSYPKNKQYKVTKKLGIIITHYILDNEVVNKDQWINLFKDKTKQDDLCDAFLHAY
                     YVVYGKNSKIEDEEFIKYVTEEINKEFK"
     CDS             complement(6422..6916)
                     /note="no search hits"
                     /codon_start=1
                     /transl_table=11
                     /product="hypothetical protein"
                     /translation="MSIFTTKISDIINSVYQSIYILNNIDNIDIDELSEDVNKNNINE
                     LSREKIIEHISDKKNDIIKPANNDIKPVDINKQTNINKVNEAKDIKVNDSNKEIDKEV
                     IKEMNNEINKQNDKLINYQNNKKLDKNIVNLGDKVVNELGNRQKIISVEDGGNDDIID
                     FNLL"
     CDS             6948..8174
                     /note="no search hits"
                     /codon_start=1
                     /transl_table=11
                     /product="hypothetical protein"
                     /translation="MDSLTYQEFLLKYPYFKSLDPNFNHKLEITTMTITGILESDQYI
                     NKEIDKRIPDINYLVILKDHLSNDFINSLITSTDTFTIKPQKRKYHKRCEKKARKIKF
                     DQITIKTDINEIIKDNGEDENVTASLSLKIFSSGLFHITGACNISSVFWIFYRLFKLM
                     KDINYCTLDFKNITDFNIAMVNCKCFFPCVLDKYILYQDLMDDFRTNNINDKILSIHY
                     DPIRHSAIKVKVKKEHAINDADVLTLLIFAFGKMLITGGNSYNEILYVYRLFYNYLFE
                     HQKCILEFNEEIIKRTFNDNKIFGRIINTDDGDSYIVPYDKMDEELSKHNCEKINKMI
                     EQCDDVEELLDVQQIINKTKSMQKNRKICSERTTYIKRKIGTARVNKKKNKFIVSEEM
                     IKEMMNGGSEEYFNGF"
     CDS             complement(8309..10513)
                     /inference="protein motif CDD:pfam19251"
                     /codon_start=1
                     /transl_table=11
                     /product="Family of unknown function (DUF5899)"
                     /translation="MNKYFKESNINHNIYSSNDSINNEKYYGDLIESRFNKSYTNIYG
                     KKPNDMKTYSNKVIDKDNLEFFTAKEAIEKKESKIDKSKWKTDDLHNDNIANGDLLDY
                     QFGEMKFDSNGEISHNGDDNAMGLFDIRDKRTYGIIDEDKMTHNNMVPKFKLKGNYGL
                     SPDDEKHLNDTFTRKLNLFTGSLNSLDYRKKTERKPLFAPVPGLSNIYGSPVKTESYK
                     GRYIPGRERRNEKPFQEVRVTPGLNLGYNEVGIQGFHDLYRAMPRNIDQTRTLNNPKI
                     TYNNPMGGQLVKKVVKEERLKKNDNLEHFSQVDADNILYGEYETEGINGFYAPGGGLR
                     SVDPVVYKRRPDRFKYYGDERMIETSAYRNKPANYGFVDKRNLATINRGTKDTTYAGH
                     LQSNQGHIIGGEVESSKEQYLHDGPTNVTDNKQNYAVNYSDITPDPTKRNTYNYEDNG
                     ITTGDNKNYAINYSNIIPDPTKRNTYNVNDSGNTTGDNRNYTINYKNQTPDPTRRNTY
                     NVNDSGNTSGYSRNYIINYSNLTPNPTNRDMYKVVDSNKLATGIPRNYVINYELATPD
                     PTDRDIHKVKDSFRGAKGHDNNYVINYELMTPGPTDRDIHKVKDSFSGAKGYNQSRSR
                     LDANNSRQNIIKDKCTIKPHGPVKCNYEKIPTMENTLMTSSYHKLQINRELYPDIDQK
                     VAGMDYPQIYDKQTLPNDEFHFNSYVLDNLQGNPYVNDTQLKSEYVLDDEIY"
     CDS             complement(10548..10640)
                     /note="no search hits"
                     /codon_start=1
                     /transl_table=11
                     /product="hypothetical protein"
                     /translation="MPMNQIINSSLVLLIGIVILLIAIVARNED"
     CDS             complement(10673..10834)
                     /note="no search hits"
                     /codon_start=1
                     /transl_table=11
                     /product="hypothetical protein"
                     /translation="MIGYYYFSKEHFLESIESILESYVYFKIASSICCSCSLLIIFMA
                     LFKVMNRRM"
     CDS             10810..10920
                     /note="no search hits"
                     /codon_start=1
                     /transl_table=11
                     /product="hypothetical protein"
                     /translation="MRNNNNRSIRLLILLSQLLLSSCPLKIIFYLHKLII"
     CDS             11104..12774
                     /inference="protein motif PDB:5TIP_B"
                     /codon_start=1
                     /transl_table=11
                     /product="Major Capsid Protein"
                     /translation="MQLVAYGAQDVYLTGNPQITFFKVAYRRHTNFSMQAMNVVASGA
                     AGFEKVMNFTIPRNGDLIMNTYLKAQIRDVEAIEGSTEKFAFVKRLGHALIDYATLTI
                     GGSQIDKQYGIWLDLWYELTHKKSQEKGYKQMIGEIDALTKMSPASEGKKGYTVFVPL
                     QFWFCRNPGLALPLIALQYHEVKVELRTARKDSILVYTPGFKNTDAYKHIDLGDVSLL
                     VNYVFLDSEERRKFAQVGHEYLIEQLQFTGSVPVPTTKTTKDSEIHHSVLLNFNHPSK
                     ELVWAVRNGNTMGKTFLAYTADEDWSAALDEAAETIATSMFALSAEAAPTTPGTWIKS
                     DAPELAEKLPELKLIVAKEGEEGQVQGLYVNVDAFTIEGSALAKKIKSVSVTVGTAKI
                     EKVDVFSHSLTIRDISIPLDKYTNIGETTGVVVNIPFNYGMMIDGSVNPVNKGLIQFN
                     GQDRFDEREGLYFNCVQPHQHHTASPADGVNVYSFALNPENHQPSGSANLSRIDTTYL
                     QLKYKDTTQAIDSPDLSYFNADSQLFVFDFSYNVLRVMSGMGGLAYSN"
     CDS             12758..12949
                     /note="no search hits"
                     /codon_start=1
                     /transl_table=11
                     /product="hypothetical protein"
                     /translation="MHILTKQLIKILIQLNIKTNQTLTIINIHLKQIQKLKTNQKLKL
                     SIKHSINPLTNQLIHPLIK"
     CDS             12987..14285
                     /note="no search hits"
                     /codon_start=1
                     /transl_table=11
                     /product="hypothetical protein"
                     /translation="MSLSLSEFNINNVFISDDVIKYQINKEGIKFYNGAFYDIYSLPY
                     IRYGLHFIGKDDKLVIDKISDLTMKYIIIPNNSYYQQDNKHLELSLKPINDVTLNLND
                     NVQYIYVNDNIENLTLTNQTTETINKELILSIPNKNFNITLSDTILNSISHLILRDYN
                     KEYFNKTILNKFPNSKVINLTINSSEGLFNSYVLEDLIAVNNLIPNYHYYLYLMKYNM
                     QDIKETLYLSNYDIYQIDTLADYEDVINNNPKFQLSIEDGKIKFNSSNNEFTININTQ
                     NIIVYDHYFYYYNTTELNPDLNNKWFKYDLFNSNKEVININSLNVVENNGELIEYSID
                     GDNVIINNHTINLNGYSVNKIFRCYDLVVFLLTNGNSLKILTSDLSFNKFYDIVINDY
                     LSDLRFYFYHSLTIEFINTSNKNIRIVFNNYTTQELLMRI"
     CDS             14340..15659
                     /note="no search hits"
                     /codon_start=1
                     /transl_table=11
                     /product="hypothetical protein"
                     /translation="MNHYNAINITSDGNILTYISSKGLFTNSITTNDHIKYQLINDGE
                     TLPHYVVVDINMQSSNTSIIPEEKYDSNTNQYYPVTEINITLKAFDEVLTNKITHYLF
                     VPNNVKSITIKNNDTNNNYILTINIPYQPLTADIADNLVNYQIVRYCSDQVISNYPLL
                     SDIINLTYFSNSYFIIDSNYVSNNIEDCVNYVPNEEYELLKLISIAINKYYDNMQKLV
                     YIKKLFISEETIKEGKEIEGLRYYGGKLMNINNDIVETISNKDLNKVTFDYQFIYYID
                     NNNIDRVNLSNSNKETIISDNEIISLSLFKGKLYYVVRDVNMILKDSNGEIFTFPTNT
                     IIYDMIYYKQYLVIATISQYNKYSYDEDYNRITTPTNTITIFYSFDANYYQREDFIDL
                     PTNISSMFLTSTIDKLYLTLTTTDTGDDNIKTYQFNTFTQKEFLMRI"
     CDS             complement(15694..16365)
                     /note="no search hits"
                     /codon_start=1
                     /transl_table=11
                     /product="hypothetical protein"
                     /translation="MEYLSELNLSKYQIKINYDINLYFVKCNKIYDDLDLLNNHDVIM
                     EINRYSEDQIKRIIDYCRNNKFIENYDNYQMIYFNDLYKCISDTDINYYKDINLNIKN
                     LTTKDNDYVSYVNIHSAISSFKFPSLVHYDKVINKKIHSFTKRFVDDGIISIIEKKND
                     NIDCVIEIFDNKCNCKITLGNNNHKFKLTNQMINQIKEILDLLQINISIESLAETINN
                     IQVKF"
     CDS             complement(16401..17390)
                     /inference="protein motif PDB:2ZIG_A"
                     /codon_start=1
                     /transl_table=11
                     /product="Putative modification methylase"
                     /translation="MEKIKFPYKKYFMQPPNFYYHNIINFKPYYPNRNYYYYDNETGN
                     KYYYDVIIGYDDSMYENIDMVTDYFNEKERIKAIVNGESYSPLDYYRKYEDEINDKFK
                     DIKSNKIRMYQMREYIYGNVREATLFKISSVLSIMKYVEKDRNIRISDCRILDPSSGW
                     GDRLIAFISLNAKEYIGFDPNDNLQNGYNKIIKTFTKLNKQNQIINDYHYQVIPDGFE
                     NSKFNNYFDIVFTSPPYFDTEDYDNSNKQSIKKYPTQSLWLNKFFTKYLKNCVKAVKP
                     GGLIFIHISNNKHFKVVKFLMDQMDKLNVRKYKYFGLLGTNGRCFPVWSWIKN"
     CDS             17526..18071
                     /note="no search hits"
                     /codon_start=1
                     /transl_table=11
                     /product="hypothetical protein"
                     /translation="MNNLIIYDFDDTLFPSFSYVMHMIDFNDVEAFNEIDNIIFELLK
                     YSLSIAEVIIISDGDIGWLLEILNHLPKSFKLINDQIEIVSTVNYYSHLFRKNVNEYK
                     LNYILENINIGDYDNIINIGDGKNELFASISINEIFEDKIKHIELIYESSYDEWKYQM
                     LKMKEFIEIMLSTNETFLTFN"
     CDS             complement(18144..18908)
                     /inference="protein motif CDD:TIGR02191"
                     /codon_start=1
                     /transl_table=11
                     /product="ribonuclease III, bacterial"
                     /translation="MSLKAIIDNLFSVVFKGIHFVPYDYSLFKKAITHKSKSKDNYEI
                     LECIGDGYLKGFIISAILNVYPDANEHFITESRITLEKTDTLAYLLDSEFPGLAELIN
                     VDNEIRNINPQFKSIKEDVFEAICGALISYVNKQRNNLLYLIKDFYVNMFVMHIKHMR
                     SNNQAINTNYVSILNSYCSVNKLEFPIYSLISKIDIGRGISFKMKIQLNNTTLIEEDE
                     TEKLVKQKCAQSMLNYLKGDKKYESDNDLNDITWYI"
     CDS             complement(18948..19556)
                     /inference="protein motif CDD:pfam19059"
                     /codon_start=1
                     /transl_table=11
                     /product="Family of unknown function (DUF5755)"
                     /translation="MLSFQLSILIIIIIFIIVFLIILDNRLKSINQLIKNANIQSLNK
                     LNQPQYQQVHYDPIKYYDQEKLEDPFEAPAKRPDRIQMGYPPIMKSSTNPLQPYPTRG
                     YPDNYHLLGTLISIDNNKDYNKLEQDNQIINLFGRQKYPGSSEYEYYTMISTGNINTK
                     IPLKDQIRELFTDDEVFIKELNKTYKVNLYPNEELKYNPFLI"
     CDS             complement(19577..20104)
                     /note="no search hits"
                     /codon_start=1
                     /transl_table=11
                     /product="hypothetical protein"
                     /translation="-
                     STGEAVISTKQFLFDISDIKSETNIGRTLTLVGFETHKYTDFYVNYPDVTTEIFNNNK
                     EYIYKDVVIGGTFKFAIPTKEITTHHTAYKFSDIKEGILIPVKNLTKPNEGLHKTWQK
                     GYDLFVKNASVNNNVLSYAVNTIGLNNKASVISIALLNVSLIDQKHYEEQEKNSKSSD
                     "
ORIGIN      
        1 tccgtatcct gtaataccaa ctaaaatagc taatattaag gaattattcg aaaagtatga
       61 tattaaccat ttaatgaatc aacatatcat taatattagc tattttagtt ggtattacag
      121 gatacggagt atatctagga acattggatt taaatttaat gggataataa tatttagccc
      181 ttagattctt ttcaattgtt ttaaagacag cagacataaa cataatattt cctttttgta
      241 aaattttata ttcatctaat tttattgggt ttgcaaatgg atcatcttgg agtttgttaa
      301 ataaagtgtc aatgctacca acactaataa cataattatt atcaattagg aaatctttga
      361 atgactttat tatttgttgg atttgattat ttgaattaag attatgttta ataatatctg
      421 ttgtttgtgt ttcatcaatt tcaatattaa attggttttt taatatttct ttacattcat
      481 ttatttttgg ttgattaaat gattttaatt ttaaatctaa taaatattgt ttatttcgtt
      541 taaatgtttt gttattacgt atcatttcat cagatatttt tttgtattca tctgtaatag
      601 ttaaattaaa atcatcaata attttttctg ttattttatc atcatcatta taaatattta
      661 atatgctcac tattagattc acaattaaaa catatttttt aaatttctta ttatttttta
      721 ttttattttt aacatgtgac ataagagtat ataatgattt ataattactt attgtattat
      781 taagtgtgtt atctgtatta tttaatatta atccttcctt ctttaattta tcaatatcat
      841 tttttatatt tgttaaatat ttatcttttt tgacgttata ataatttata taatcaacaa
      901 aaatattatg taaagtaatc aatccatgat tatataatat actacgtagt actcgattta
      961 ataatattgt attattaatt aagtattttt tatttgactc taacgtattt tgatcataat
     1021 aataataata aaccaattca cataattttg gtatttgaat aatttgatca tatgctatta
     1081 aattacgaca attaaaatca tcaattaaag tatttttaaa tttgtaatta aataattgca
     1141 ataattcttt ttggtaatat gttaagtaat tatccgtttt atcatttact aaaaataaat
     1201 caagtgtttt ttggtctatc attttaattg ttttgtaata attgcaatta atgatgtaat
     1261 atttaccaat taaataatga atttttgaaa gtaaaagcat tattaaaacg ttactaataa
     1321 aagaatttcc atttaaacaa aaacaaaatt caaccaatac ataccataat atattaatat
     1381 atgatgtata caaatcttgt tgagatacaa tatcatcata aattttatta ttatcattaa
     1441 atacatcacc gccaaaaaat gttctgttca ttaattcttt attattaatt attcctatgc
     1501 ttggataatt tacatatctt ttattaattt cttcttttct gttccttatt ctatcatagt
     1561 accaattctc gacatcaaat gattctcgga tacagtaaaa gatattagaa attgttattt
     1621 gcagatctat tttgtttttt ttaattttgt attttggcaa taattgaata ttgaaatact
     1681 tttgatattt caataaatta tcaattacag tattaaatac ttctttagtt ctgtcatatc
     1741 catcaccaat aaaggttgaa tataaatcat cgccagcatt caatttttta gaataaaatt
     1801 ttgaatcaga atatgagaat attaaattgt cttcattaat gcaatctaaa ataatgcaaa
     1861 taaacttatt gaagttatca ccattatcca ttagtgatta attatatatc agattgtttt
     1921 tttgtattaa ttttaaaatt aatacatttt attatctttc ataccattca caaaacattg
     1981 aatatccata ttcaaccaat ttattaattt catctatatt aaacttaaaa ttagtgcaac
     2041 tcatggtaat attcaatgtt attatatttt ttaaattcat ttctttaatg ttcttagttg
     2101 atccaatgaa atcaaacaat gacattaaat aattaacagt actattaatt acaaattcac
     2161 tatcaatata cacacataag catttatcct tattcttaaa tattccaaca ggtaaattat
     2221 caactaatcc accatcaaca taataacatc cattataaat tattggctta aatacaattg
     2281 gaacgctaaa actcattctt aagccaatta aaacgttcat atctggcgtt ctcttgtaat
     2341 ctaaatattc tgctttcttt aaagttaaat tggtaactgt aattatcaat cgtttgtttg
     2401 ttaacttaaa taattcttta aaggtaatat catgtttaat attcttttta tccattagtt
     2461 ctttaatcat actaactaaa ttaactccgt catcaaaacc ataacttgac attttattaa
     2521 ttttacataa cttttcaata tcgattgatt taatagtgtt atttaatgaa taataatcgt
     2581 atccaattgt caataagaaa ctaaatattg ctcctatgga ggtgccggca aaggttttaa
     2641 tgtctttaaa taaattcttc tcttctaatc ctttaataat tccaatgtaa ctaatccctt
     2701 tagtacttcc accactaaac actaatttat taattctttc tttctttgag acataatatg
     2761 gaataaataa actcattgat atattataat gacatcgaat atttcaatat caacattaac
     2821 aaataaaaca ttaaatgaca attcaattag tgttaggaat attttaaatg ctaattatgt
     2881 aaatactaat tcattattcg ataatacata caaaacagaa aaaattaatt cacattccaa
     2941 attattaatg gataacatca ttaataacaa tgcacaaata aataaaatca aagagcagtt
     3001 atacaataaa atttatgaca tatgcttaaa tcaaataagc aataattaca aaataacaga
     3061 ttttattatc ttcgaagttc caaagtcata tatgaatgta aattacaatt ggatagaatg
     3121 catagaatat ttaattagga acttaaaatt aagtggatat gttattaaca agaaagacaa
     3181 ttttattagg attgattggg ggaagtttaa taagaagttt aaagtttgat ttttgaatct
     3241 ctttatttac tttaaaataa ataaatctaa tgcttgttat taatcaacaa gataatacaa
     3301 acaccaataa ttgcaacaaa taataatatt tgttcttgtt ctcgttgttt attttgctta
     3361 tttaatagtt cttttagaat tgtaaaatct tcaattttaa tattttcttc tgggttatta
     3421 ccttggacag acttaatatt tttaacgtta ttttgatgga ttttaacatt ttctttatgg
     3481 ttactatttg cattttggac attattaaca ttaatatttt ggtgacaatg tttatttaat
     3541 tcattatttg aattatcctt aaaattactt gcataatcat gttgattaat tatttcttgt
     3601 tcattatcaa cataatcaag ttcattaata ttatcgtaaa tatcattaat aaattgatcg
     3661 ttgaaatctc cgattagtaa attattgttc ccatgagatt ttaataaata attatccatt
     3721 atcgattatg tggtaaaaac aacgtttata tattatttta ttaaaatata cttattcgat
     3781 ctaaaaatga tggaaccaac cactttagat attaaatctt taatgaatac tgataaaatt
     3841 aagaatgaag ataatgaatt attggaggat atcgatgatc taatgaaaga tgatattatg
     3901 aataattaca ataaagacga taataatgat gacgatgtta ataatgataa taatgataac
     3961 gacgatatta acaatattaa tgatattaac gatattaatg atgatgtcga agaaaataaa
     4021 gatcaacaat cggatccaag cgaaattaat ccaaatgatt ttaaggaaat attagataat
     4081 ggagagtttg ataatttatc tcctcagcaa caaagaataa ttaagtatga cttattaatg
     4141 aaacttgcag atttagttaa aactaatgga attcaaataa caacagatta caatatgaat
     4201 agtaattatt acgatattaa acgtgaatat gattatcatg ttagagttag aggaaagaaa
     4261 aggacaattt caactattta ctctgggatt atttgcgctg ctaagggatt agaattttta
     4321 aataataaat tcgatccatt tggattaaat attaatggat ttacattaaa ccttgaaagc
     4381 tcgagagaag aattacttga tgtattaatg gaattgtacg ataaatattt aagtactcaa
     4441 ggaaaggaaa tatccccaga gatgcaatta gtttttatct ttattaaagc tttagttatg
     4501 acaatggtca ctaatacggc aacatcatat atttcttcat tatttgacaa accagtattt
     4561 aataagaatg aaataaaaca gaaattaaat aatcaaaatc aagttaatca acctaatcca
     4621 atatttaata gatcttctaa tgttatggaa gaatttaaaa aagaagctga attaagagat
     4681 attaaattat ctccaatgcc tgatattgaa taatttcttt aaatgtcatg ttattatgcc
     4741 ttttataaat ttaaatttat aaaatatatc cattgataaa agaaatgaat aaaccaataa
     4801 ttagaaaaag aggaagacca aagaagatta ataaagataa tcagaataat attaaaccaa
     4861 tagagcacga attaatatta tattatccat ttaaattatg tgatttcgag aataacttag
     4921 acaatcacca agtagtcgat aatatcttta ataataatga tcaaaaaatc tatgttgatg
     4981 atatcaccaa agacttaata gaatctgaaa ctgatattaa cttagatagc aatattatta
     5041 atgtatcaac taataaatta ctacaaccaa ataataatat cgttcttaaa tgtccatttg
     5101 aacttaaaga tagttttatt gttgttcctg aatataccag tatttgttgc atgtatgaca
     5161 cctgcaaaat gaaatgcaaa ccgatatttt tacctgatag atatttaaat ggaatctttt
     5221 atgtaattgg ttggttttgt tctattagtt gtgcaatgag ttacaattta agacttaatg
     5281 atagtaacgt taataagagg atgaatttgt tattttatct ctatggaatt cataacgagg
     5341 ataatatcca tcctgcacct aatatattgc tactaaaaaa atatggaggt aaatattcaa
     5401 ttaatgaata tcgaaatatt actaaattta attatcctat tacatcacaa aatccaattg
     5461 tttatgatag tacaactcta gaatttatcg atgagtgatt ttaatattaa taattctaaa
     5521 atcaattaat taactaattc ttatcttatc gttataacat ttctttttga ttgatatttt
     5581 aggtaattat tgcttgaatt aaataactat tatttatcta tgcgagtatt tggaagcgat
     5641 attggttgta agaatttggc atattgcata tttgatattg tcgatggtaa aataaatatt
     5701 caatcttggg atttagtgga tttgcgagaa tgtatttgta ataagaaatt acgaaatggg
     5761 aagaaatgca ataaaacagc aacttatgaa tatgttaatg atgatggagt tattattaaa
     5821 gtttgtaatt ctcataaatg tagtaattgc aagagaatta aatttaaaga taatgacgat
     5881 ttaaatgttt atgctgagag aatgaaggaa tactttagta aagttaatat tacctgtgat
     5941 aagtacggaa ttgaaaatca accaacaatg aagaatccaa aaatgaaatc tatccaaatg
     6001 ctattattct cctatttatc gtatttcaaa gcaaataata atccaattga attagtccat
     6061 cctaaaatga aattatcatt gattgataat atcacaaaag agattattaa atcatatcct
     6121 aaaaataaac aatacaaagt aacaaagaaa ttaggaataa taataactca ttacatacta
     6181 gataatgaag ttgttaataa ggatcaatgg attaacttat tcaaagataa aacaaaacaa
     6241 gatgatttat gtgatgcatt tttacatgct tattatgttg tttatgggaa gaattcaaaa
     6301 atcgaagatg aagaatttat taaatatgtc acagaagaga ttaataaaga attcaaataa
     6361 gaattaatta aatgtttctt gtttctaaat ttatttttaa aaataaattt tatttccaaa
     6421 cttacagcaa attaaaatcg ataatgtcat catttcctcc atcttcaaca ctaattattt
     6481 tctgtctatt tcctaattca ttaactactt tatcacctaa attaacgata tttttatcta
     6541 acttcttatt attctggtaa ttgattaatt tatcgttttg tttatttatt tcattattca
     6601 tttctttaat cacttcttta tcaatctctt tattactatc attaacttta atatctttag
     6661 cttcgtttac tttatttatg ttagtttgtt tattgatatc aacaggttta atatcattat
     6721 tagcaggttt aataatatca ttctttttat cgctaatatg ttcaattatt ttttcccttg
     6781 ataattcatt aatattattc ttattaacat cttcgcttaa ttcatcaata tcaatattat
     6841 caatgttatt taaaatgtaa atactctgat aaacactatt aataatatca cttatcttag
     6901 ttgtaaaaat tgacatttta ttaattatat attaacataa taactttatg gattcattaa
     6961 catatcagga attcttatta aaatatcctt atttcaagtc attagatcct aattttaatc
     7021 ataaattaga aatcacaaca atgacaataa cagggatatt agaatctgac caatacatca
     7081 acaaagagat agataagaga atcccagata tcaattattt agtaatactt aaagatcatt
     7141 tatcaaacga ttttatcaat tcattaatta cttcaacaga tacatttaca attaaaccac
     7201 agaaaaggaa atatcacaaa agatgtgaaa agaaagcaag aaaaattaaa ttcgatcaaa
     7261 taacaattaa gacagatatt aacgaaatta ttaaagataa cggagaagat gaaaatgtaa
     7321 cagctagttt atcacttaag atattctcaa gtggattatt tcatattacc ggagcatgta
     7381 atatttcatc tgtattttgg atattctatc gattgtttaa attaatgaag gatatcaatt
     7441 attgcacttt agactttaaa aatatcactg attttaatat tgcaatggtt aattgtaaat
     7501 gctttttccc ttgtgtgctt gataaatata ttctttatca ggatttaatg gacgatttca
     7561 gaactaataa tattaatgat aagatattat caattcatta tgatccaatt agacattctg
     7621 cgattaaagt gaaagtaaaa aaagaacatg caattaatga tgctgacgta ctgacattat
     7681 taatatttgc atttgggaag atgttaataa caggtggtaa tagttataat gaaatacttt
     7741 atgtttatcg attattttac aattacttat tcgaacatca gaagtgcata ttagaattca
     7801 acgaagagat aattaagagg acatttaacg ataataaaat cttcgggaga attattaaca
     7861 ctgacgacgg agatagttat attgttccat atgataaaat ggatgaagaa ttaagcaagc
     7921 ataattgcga gaagattaat aaaatgattg aacaatgcga cgatgtagaa gaattattag
     7981 atgttcaaca aattattaat aaaactaaat cgatgcaaaa gaataggaaa atatgcagtg
     8041 aaagaacaac ttacattaaa agaaaaattg gaaccgctag agttaataag aagaagaata
     8101 aatttattgt tagtgaagaa atgattaaag aaatgatgaa tggaggaagt gaagaatatt
     8161 ttaatgggtt ttaaagtgat ttgatatttg aggtgttaag aattaattaa tgaaattttt
     8221 tatttaaata aaaaattaaa acaaattcaa ataattacac ttctaactca ataatcattt
     8281 atcaagatta tttaataaat ttaatcattt aataaatctc atcatctaag acatattcag
     8341 actttaattg tgtatcattt acataaggat taccttgtaa attatctaat acataagaat
     8401 taaaatggaa ttcatcattt ggtaatgttt gcttatcgta gatttgaggg taatccattc
     8461 ctgctacttt ttgatcgatg tcaggatata attctctatt aatttgtaat ttatgatatg
     8521 atgatgtcat taatgtgttt tccattgttg ggatcttttc ataattacat ttaacgggtc
     8581 catgtggttt aattgtgcat ttatccttga taatattttg tctgctatta tttgcatcta
     8641 atcgacttct agattggtta taacctttag caccactaaa actatctttt actttatgaa
     8701 tatctctatc agttggtcca ggagtcatta attcataatt aattacataa ttattatcat
     8761 gtcctttagc acctctaaaa ctatctttta ccttatgaat atctctatct gttgggtctg
     8821 gtgttgctaa ttcataatta attacataat tcctagggat tccagttgct aatttattac
     8881 tatcaacgac tttatacata tcccgattag ttgggttagg tgttaaatta ctgtaattaa
     8941 taatgtagtt tctagaatat ccggatgtat tccctgaatc gtttacgttg taagtgtttc
     9001 ttcttgttgg gtctggtgtt tggttcttgt aattaattgt gtaatttcta ttatctcctg
     9061 ttgtatttcc tgaatcgttt acattgtaag tgtttctttt tgttggatca gggataatat
     9121 tagaataatt aattgcatag tttttattat ctcctgtagt aattccatta tcttcgtaat
     9181 tgtaagtatt tctttttgtt gggtctggtg taatatctga ataattaact gcataatttt
     9241 gtttattatc tgttacatta gttggtccat catgtaaata ttgctctttg ctactttcaa
     9301 cttcaccacc tattatatgt ccttgatttg attgtagatg tcccgcatat gttgtgtctt
     9361 ttgttcctct attaatagtt gctaaattcc tcttatcaac aaatccataa ttagctggtt
     9421 tattacgata tgctgatgtt tcaatcattc tttcatctcc ataatattta aatctatcag
     9481 gtcttctttt ataaacaaca ggatcaacac ttcttaatcc acctccagga gcataaaatc
     9541 cattaattcc ttcagtttca tattcaccat acaatatatt atcagcatca acttggctaa
     9601 aatgttctaa attatcattc tttttaagtc gttcttcttt aactaccttt ttaactaatt
     9661 gacctcccat tgggttattg taagtaattt taggattatt taatgttctt gtttgatcaa
     9721 tattcctagg cattgcacga tataaatcat ggaatccttg aatcccaact tcattatatc
     9781 ctaaattcaa tcctggagta actctaacct cttgaaatgg tttttcattc cttctttctc
     9841 ttccaggaat ataacgacct ttatatgatt cagttttaac aggactacca taaatatttg
     9901 ataatccagg aacaggagca aataatggtt ttctttctgt tttctttctg taatctaaac
     9961 tatttaatga tccagtgaat aagtttaatt ttcttgtaaa agtatcgttt aagtgtttct
    10021 catcatcagg tgataatcca taattgcctt ttagtttgaa tttaggaacc atattattat
    10081 gagtcatttt atcctcgtca ataattccat aagttctttt atctctgata tcaaataatc
    10141 ccattgcatt atcatctcca ttatggctaa tttctccgtt gctatcaaat ttcatttccc
    10201 caaattgata atctaataaa tcaccattag cgatattatc attatgtaaa tcgtcagttt
    10261 tccatttgct tttatcaatc ttactttctt ttttctcgat tgcttctttt gctgtaaaaa
    10321 attctaaatt atctttatcg attactttat tagagtatgt cttcatatca ttaggttttt
    10381 taccatatat atttgtgtaa cttttattaa atctcgattc tattaagtca ccataatatt
    10441 tttcgttatt tattgaatca ttggaagaat aaatattatg attaatatta gattctttaa
    10501 agtacttatt cattagcagg atatatttta tttaaataaa atatatttta gtcttcattt
    10561 ctagctacga tagcaattaa taatatcact attccaatta atagaactaa tgaggaatta
    10621 attatttgat tcattggcaa atgttacctt ttattttcat tatatgatat tttcacattc
    10681 ttcgattcat tactttaaat aatgccataa atattattag taatgaacaa ctgcagcaaa
    10741 tactactagc tattttaaaa tagacataac tctctaatat tgattcaata gattctagga
    10801 aatgttcctt tgagaaataa taataaccga tcaatacgat tattaatatt attatcccaa
    10861 ttattattgt cttcttgtcc attaaagatt atattttact tacataaatt aatcatttga
    10921 caataaaaaa taatgattta atcaaatgat taccaaataa ttatttaatc aatcaataat
    10981 cattatctgg tgcatttaat taactttaaa atattaacta agatttttta cttcaaaata
    11041 aaaaatataa ctttattata taaatttgtt aatcaaacat tattagtcat gagcgggtct
    11101 ttaatgcaac ttgttgcata tggtgcacag gatgtgtacc taacaggcaa ccctcaaatc
    11161 accttcttta aggttgctta tagaagacat accaacttct ctatgcaggc tatgaatgtt
    11221 gtcgcttctg gtgctgctgg ttttgagaag gtaatgaatt tcaccatccc tagaaatggt
    11281 gacctaatca tgaatactta ccttaaggct caaattagag atgttgaggc tatcgaaggt
    11341 tcaactgaga agttcgcttt cgttaagaga ctaggacatg ctctaattga ttatgcaact
    11401 cttaccattg gaggctctca gatcgataaa caatatggca tttggctcga tctctggtac
    11461 gaactaaccc ataagaaatc ccaggagaag ggctataagc aaatgatcgg tgaaattgac
    11521 gctctaacta agatgtcccc agcatctgaa ggtaagaagg gctacactgt atttgttccc
    11581 ctccaattct ggttctgcag aaaccctggc ctagcactac ctctaattgc cctccaatat
    11641 cacgaggtaa aggttgaact aagaactgct agaaaggatt caatcctagt ttatactcct
    11701 ggattcaaga acaccgacgc ttacaagcat atcgacctcg gagatgtttc cctacttgtt
    11761 aattatgtct tccttgattc agaagaaaga agaaagtttg cacaagtcgg acatgaatat
    11821 ctaattgaac aactccaatt taccggttca gtccctgttc caaccactaa gacaactaaa
    11881 gactctgaaa tccaccattc agtcctcctt aatttcaatc acccctcaaa ggagcttgtc
    11941 tgggctgtta gaaacggtaa caccatgggc aaaacattcc tagcttatac tgctgacgaa
    12001 gactggagcg ctgccctcga tgaagccgca gaaactattg caacttcaat gttcgctcta
    12061 tctgctgaag ctgcaccaac tactcctggt acttggatta aatccgatgc tccggaacta
    12121 gccgaaaaac tccctgaact caagctaatc gttgctaagg aaggcgaaga aggacaagtc
    12181 caaggtcttt atgttaatgt tgatgcattc acaattgaag gttcagctct tgctaagaag
    12241 attaagagcg tatccgttac tgttggaact gctaagatcg agaaggtcga cgtattcagt
    12301 cacagcctaa ctattagaga tatttcaatc cctcttgata aatacactaa cattggcgaa
    12361 actactggcg ttgttgtaaa cattccattt aattatggta tgatgatcga cggatcagtt
    12421 aacccagtca ataagggact tatccaattc aacggccagg atagattcga tgaaagagaa
    12481 ggtctttatt tcaactgtgt ccaacctcac caacaccata ccgcatcccc tgctgatggt
    12541 gttaatgttt attcattcgc tcttaaccca gaaaaccatc aaccatccgg atctgctaac
    12601 ctctcaagaa ttgataccac ctacctccag ctcaagtata aggataccac tcaggctatc
    12661 gattcaccag atctaagcta tttcaatgct gactctcaac tcttcgtttt cgacttctca
    12721 tataatgtcc taagagtaat gagtggtatg ggtggccttg catattctaa ctaagcaact
    12781 aattaaaatc ttaattcaat taaacattaa aaccaatcaa acactaacaa taataaacat
    12841 tcacttaaaa caaatacaaa aactaaaaac aaaccaaaaa cttaaattat caattaaaca
    12901 ttccattaat ccattaacaa atcaattaat tcatccattg attaaatgat caactttatt
    12961 taattttaaa attaaataat atatcaatga gtttatcact ttctgaattc aatattaata
    13021 atgtctttat ttctgatgat gttattaagt atcaaataaa taaagaaggg attaaatttt
    13081 acaatggagc attttatgat atttattctc ttccatatat taggtatggt ttacatttca
    13141 ttggtaaaga tgataaatta gtaattgata aaataagtga tttaacaatg aaatatatta
    13201 tcatccctaa taattcatat taccaacaag ataataaaca tctcgaatta tcattaaaac
    13261 caattaatga tgtaacacta aatttaaatg ataatgtcca atatatctat gttaatgata
    13321 acattgaaaa tttaacatta acaaatcaaa caacagaaac aataaacaaa gaattaatat
    13381 tatcaatccc taataagaac tttaatatca ctttatcaga tacaatttta aattcaattt
    13441 cacatttgat attaagggat tacaataagg aatacttcaa taaaacaata cttaataaat
    13501 tcccaaattc aaaggtaata aatctaacaa ttaatagttc cgaaggatta tttaatagtt
    13561 atgttttaga agatctaata gcagttaata atctaatccc taattatcat tattatttgt
    13621 acttaatgaa atacaatatg caagatatta aagaaacact ttatttaagt aattacgata
    13681 tttatcaaat tgatacatta gcagattatg aagatgttat taataacaat cctaaattcc
    13741 agttatcaat tgaagatgga aagataaaat ttaattcaag taataatgaa tttacaatta
    13801 acattaacac acaaaatatt atcgtttatg atcattactt ttattattac aatacaacag
    13861 aattaaaccc agatttaaat aacaaatggt ttaagtatga cttatttaat agcaataaag
    13921 aagtgattaa tattaattct ttaaatgtcg ttgaaaataa tggtgaatta atcgaatatt
    13981 caattgatgg tgataatgtt attattaata atcatacgat taatttaaat ggttattctg
    14041 ttaataagat atttaggtgt tatgatttag ttgtattttt actaactaat ggaaattcat
    14101 taaagatttt aacttctgat ttatcattta ataaattcta tgatattgtg attaatgatt
    14161 atttaagtga cttaagattt tatttttatc attcgttaac tattgaattc attaatacat
    14221 caaacaagaa tattagaatt gtatttaata attacacaac acaagagcta ttaatgagaa
    14281 tatgaaacat tagcaaaata aagtaacaat aaccaatcaa attatcactt aataatataa
    14341 tgaatcatta caatgcaatt aatattacca gtgatggtaa tattttaacc tacatatcaa
    14401 gcaaaggatt atttacaaat tcaattacaa caaacgacca tattaaatat caactaatta
    14461 atgatggtga aacattaccg cattatgtag ttgttgatat taatatgcaa agtagcaata
    14521 cctcaataat accagaagaa aaatatgatt ctaatacaaa tcaatattat cctgtaacag
    14581 aaattaatat taccttaaaa gcatttgatg aagtattaac taataaaata actcattatt
    14641 tatttgttcc taataatgtt aaaagtatta caattaaaaa taacgataca aataataatt
    14701 acatactgac aattaatatt ccttatcaac cattaacagc agatattgca gataatttag
    14761 taaattatca aatagttaga tattgcagtg atcaagtaat tagtaattat ccattattga
    14821 gtgatattat taatttgaca tattttagta atagttactt tatcattgat tctaattatg
    14881 tttcaaataa cattgaggat tgtgttaatt atgtaccaaa tgaagaatac gaattattga
    14941 aattaattag tattgcaatt aataagtatt acgataatat gcaaaagtta gtgtacatta
    15001 agaaattgtt tattagtgaa gaaacgatta aagaaggtaa agaaatagaa ggattaagat
    15061 attatggtgg taaattaatg aatattaata atgatatcgt agaaacaatt agtaataagg
    15121 atttaaataa agtaacattt gattatcaat ttatttatta cattgataat aataacatcg
    15181 atagagttaa tttaagtaat tcaaacaaag aaacaataat tagtgataat gaaattatta
    15241 gtttgtcatt attcaaaggg aaattgtatt atgttgttag agatgttaat atgattctca
    15301 aagattctaa tggagaaata tttacatttc caactaatac gataatttac gatatgattt
    15361 attacaagca atatttagtt attgctacaa tatcacaata taataagtat tcatatgatg
    15421 aagattataa cagaataaca acaccaacaa atacaattac aatattttat tcatttgatg
    15481 caaattatta tcaacgagag gattttatcg atttaccaac taatatatct tcaatgtttc
    15541 ttacttcaac aattgataaa ttatatctaa cactaacaac aacagacaca ggagacgata
    15601 atattaaaac ttatcaattt aatactttca cccaaaaaga atttctaatg aggatttaat
    15661 ttatttattt taaagtaaat aaaagatttg aatttaaaac ttaacttgaa tattattaat
    15721 tgtttctgct aatgattcaa ttgaaatatt aatttgcagt aaatctaata tctctttgat
    15781 ttgattaatc atttgattcg ttaatttaaa tttatggtta ttgtttccta atgtaatttt
    15841 acaattacat ttattatcga atatttcaat aacacaatcg atattgtcat tctttttttc
    15901 aattattgaa ataatcccat catcaacaaa tcttttagta aatgaatgaa tttttttatt
    15961 tattaccttg tcataatgaa ctaatgaagg gaatttaaaa gatgaaatcg cagaatgaat
    16021 attaacataa ctaacataat cattatcttt agttgttaaa ttcttaatgt ttaaattaat
    16081 gtctttgtaa taattaatgt cagtgtcaga aatacattta taaagatcat taaaatagat
    16141 catttgataa ttgtcgtaat tttcaatgaa tttattattt ctgcaataat caataatcct
    16201 tttaatttga tcttcagaat atctattaat ttccattatt acatcatgat tatttaacaa
    16261 atctaaatca tcgtaaattt tattacattt aacgaaataa agattaatat cgtaattaat
    16321 cttaatttga tacttagata aatttaactc acttaaatat tccatattgc aatattaaca
    16381 ttaatattaa tatttattat tcaattttta atccaactcc aaacaggaaa acatctccca
    16441 tttgtaccta ataacccaaa gtatttatat ttacgaacat ttaatttatc catttgatcc
    16501 attaagaact taacaacttt aaagtgttta ttattggaaa tatggataaa tattaatcct
    16561 cctggtttaa cagctttaac acagtttttt aagtatttag taaagaattt atttagccat
    16621 aaagattgtg ttggatattt tttaattgat tgtttattgc tattatcgta atcttcagta
    16681 tcaaaatacg gtggagaagt aaagacaata tcaaagtaat tattaaattt cgaattctca
    16741 aatccatcag ggataacttg ataatgataa tcattaatta tttgattctg tttatttaac
    16801 tttgtaaatg ttttaattat cttgttatat ccattttgca aattatcatt tggatcaaaa
    16861 ccaatatatt ctttagcatt caatgaaata aaagcaatta atctatcacc ccatccactg
    16921 ctaggatcta atatcctaca atcacttatt ctaatatttc tgtctttctc gacatatttc
    16981 ataattgata acacgctaga tattttaaat aatgttgctt ctctgacatt accataaata
    17041 tattctctca tttgatacat tcttattttg ttacttttaa tatccttgaa tttatcatta
    17101 atttcatctt catatttacg gtaataatca agaggtgaat aactttcacc attaacaatt
    17161 gctttaattc tttctttttc attaaaataa tctgttacca tatcgatatt ttcatacatg
    17221 gaatcatcat atccaattat tacatcataa taatatttat tccctgtttc gttatcgtaa
    17281 tagtaataat tcctattagg ataataaggt ttgaaattga taatattatg ataataaaaa
    17341 tttggtggtt gcataaagta tttcttataa ggaaatttaa ttttctccat tgttaaaaat
    17401 attggtcaat atatattggt tcaattgaaa ttataatatt agtagtacaa tatcacatat
    17461 caatattaca aattaaacag ttattgataa taaacatcaa ttaaataata cctaaaatat
    17521 cgtaaatgaa caacttaata atttatgatt ttgatgatac attattccca tctttttctt
    17581 atgttatgca tatgatagat tttaatgatg ttgaagcatt taatgaaatc gataatatca
    17641 tatttgaatt attgaaatat tcattatcta ttgctgaagt aataattatt agtgatggag
    17701 acattggatg gttattagaa atactaaatc atttgccaaa gtcatttaag ctaattaatg
    17761 atcaaataga aattgtttca acagttaatt attattctca cttatttagg aagaatgtaa
    17821 acgaatacaa attaaactac atattagaga atattaatat tggtgattat gataatatta
    17881 ttaatattgg agatgggaag aatgaattat ttgcttcaat atcaataaat gaaatattcg
    17941 aagataaaat taaacatatt gaattgattt atgaatcatc atatgatgaa tggaaatatc
    18001 aaatgcttaa aatgaaagag tttattgaaa taatgctaag tactaatgaa acttttttaa
    18061 catttaatta aatgattagt taaataatta agtgattaat gaattaaaca aatgaattaa
    18121 ttaactttaa aattaattaa aaatcaaatg taccaagtaa tgtcatttaa atcattatca
    18181 ctttcatatt ttttatcacc ttttaagtaa ttcaacattg attgtgcaca tttctgcttc
    18241 actaatttct ctgtttcatc ttcttcaatt aatgttgtat tatttaattg aatcttcatt
    18301 ttaaaactaa ttcctctccc aatatcaatt ttgctaatta atgaataaat gggaaattct
    18361 aatttattaa cactacaata agaattaagg atactaacat aattagtgtt aattgcttga
    18421 ttattagatc tcatatgttt aatatgcata acaaacatat taacataaaa atctttgatc
    18481 aaatacaata agttattcct ctgtttattt acgtaactaa ttaatgctcc acaaattgct
    18541 tcaaatacat cttctttaat actcttaaat tgtggattaa tatttctaat ttcattgtca
    18601 acattaatta attctgctaa tcctggaaat tcagaatcta acagataagc taatgtatct
    18661 gttttttcta atgtaattct tgattctgtt atgaagtgtt catttgcatc tggataaaca
    18721 tttaatattg cactaataat aaaacctttt aagtatccgt ctcctatgca ttctaatatt
    18781 tcgtaattat cctttgattt cgatttatga gttattgctt tcttgaacaa tgaatagtca
    18841 taagggacaa aatgaattcc tttaaataca acagaaaaaa gattatcgat aatagctttc
    18901 agtgacattt taatatactt taaaatatat taatacaaaa tcacttttta gataaggaag
    18961 ggattatatt taagttcttc gttagggtaa aggttaactt tgtaggtttt atttagttct
    19021 ttaataaata cttcgtcatc tgtaaataat tctcttattt gatcctttaa tgggatttta
    19081 gtgttaatgt ttcctgttga tatcattgta taatattcgt attcactact tcctggatat
    19141 ttttgtctcc cgaataaatt aataatttgg ttatcttgtt ctaatttatt gtaatcctta
    19201 ttattatcaa ttgatattaa agtacctaaa agatggtaat tatcaggata tcctcttgtt
    19261 ggatatggtt gtaatggatt agttgatgat ttcattattg gaggatatcc catttggatc
    19321 ctatcaggtc tttttgctgg tgcttcaaat ggatcttcta atttctcttg atcataatat
    19381 ttaattgggt cataatggac ttgttgatat tgtggttgat ttaatttatt taaagactga
    19441 atatttgcat ttttaattaa ttgattaatg ctttttaatc tgttatcaag tattattaaa
    19501 aatacaatga taaagattat gataataatt aggattgata attggaaact taacatttat
    19561 attattgttt ttgattttaa tccgatgatt tgctattttt ttcttgttct tcataatgtt
    19621 tttgatcaat taatgataca tttaataatg caattgaaat aacacttgct ttattattca
    19681 gtccaatagt attaacagca taactaagaa cattattatt aactgatgca ttcttaacaa
    19741 ataaatcata tcctttttgc catgttttat gtaaaccttc attaggtttt gttagattct
    19801 taacaggaat aagaatacct tctttaatat cactaaattt atatgctgtg tggtgtgtcg
    19861 ttatttcttt tgttggaatt gcaaatttaa atgttcctcc aattacaaca tctttataaa
    19921 tatattcttt attgttattg aatatttcag ttgttacatc tggataatta acataaaaat
    19981 ctgtgtattt atgagtttca aaaccaacta aagtcaatgt acgtccaata ttagtttcac
    20041 tcttgatatc tgaaatatca aataagaatt gttttgttga tattacagcc tcaccagttg
    20101 atgt
//
