# Supplementary material for: Widespread Horizontal Gene Transfer Among Animal Viruses
Source: bioRxiv. 2024 Mar 26:2024.03.25.586562. Preprint. [Version 2] doi: 10.1101/2024.03.25.586562 (PMC11071296; doi:10.1101/2024.03.25.586562)
Supplement: Supplement 2 [file media-2.zip › File2_Maps/Parvo_wastewater2806s2_HelVsegment_ERR2322881.gb]

LOCUS       Parvo2806s2             2230 bp    DNA     linear       10-NOV-2023
DEFINITION  [label=nearest existing NCBI txid535600].
ACCESSION   
VERSION
DBLINK      BioProject: PRJEB23496
            BioSample: SAMEA4527639
            Sequence Read Archive: ERR2322881
KEYWORDS    .
SOURCE      Parvovirus wastewater2806s2
  ORGANISM  Parvovirus wastewater2806s2
            Unclassified.
REFERENCE   1  (bases 1 to 2230)
  AUTHORS   Buck,C.B., Welch,N., Belford,A., Varsani,A., Pastrana,D.V.,
            Tisza,M.J. and Starrett,G.J.
  TITLE     Widespread Horizontal Gene Transfer Among Animal Viruses
  JOURNAL   Unpublished
REFERENCE   2  (bases 1 to 2230)
  AUTHORS   Buck,C.B. and Tisza,M.J.
  TITLE     Direct Submission
  JOURNAL   Submitted (10-NOV-2023) Lab of Cellular Oncology, National Cancer
            Institute, Building 37 Room 4118, Bethesda, MD 20892, USA
COMMENT     ##Assembly-Data-START##
            Assembly Method       :: Megahit v1.2.9
            Assembly Name         :: Parvo2806s2
            Coverage              :: 249x
            Sequencing Technology :: Ion Torrent
            ##Assembly-Data-END##
FEATURES             Location/Qualifiers
     source          1..2230
                     /organism="Parvovirus wastewater2806s2"
                     /mol_type="genomic DNA"
                     /isolate="HelVsegment"
                     /isolation_source="wastewater metagenome"
                     /note="wastewater"
     CDS             449..2005
                     /note="remote similarity to 7KFR_A (parvovirus single
                     jellyroll capsid protein)"
                     /codon_start=1
                     /product="VP"
                     /translation="MAAQAATPVDSSQGTIKESTFSGIGRALPNGGTTYTRQYRRTYV
                     HYLSNVGATPQIVPAYTNAYAAAWPTAAGQTKCNYYYEGAYVVPYHNVAVSTMPRHWI
                     TDFINVDKVRVKSLGFKIKNITVLQEQIVTRAASTSLENTFQGKPHLQMFIDGHHSYD
                     RNVGHTPAGGGPIGMASAEHAHCMWAMGGKKVTGVTAANTPWNVNPSQPTFIEPNIIS
                     VNNYFLEPYPATQAQGELPHVGLYMLESYPGQQSTFPWASMKPNDKYAVLNRHMFVDV
                     FDTKIVSEGDQPGFVWVNPEADWRTISREDYSYPDKDQQVARNSTTSFPPTRDSAMSW
                     PYRRFWSNETTEKGRNNYTKDHDAEFDFYNRTIGNTHSSSDIWSDNVPPNVFLKVEPL
                     LGPTGPINITAQVYIEYTMELEFHEARYGMMTDVHLVTPTAQGVGRPNNQYGVRATNT
                     SMDPQTHTIGQNSFWSGDMTGTPVNITAKRRRPEDEVVASQLFVKQTKDGRQPAVEKR
                     VEESRSDQSD"
     CDS             complement(530..748)
                     /note="paired CXXC motifs reminiscent of papillomavirus
                     oncoproteins"
                     /codon_start=1
                     /product="Oncoid"
                     /translation="MPRHSRHCHIVIRHYICPFIVVITFRLTCCCRPCGGIGIRIGGY
                     DLRRRSYITQIVNVCSPILTCIRCSSIR"
ORIGIN      
        1 ccattgcatg gttcactgaa tgtcattgta agaaaaatta caacgcaaac aagcattcat
       61 acgatgtctg actggcaaac gcaacagttg tactgtgatg aagactttga tgaaattgtg
      121 agaaatattg gtaagacaga tattagttgt atatgatggt gctttctatg gcgaagccat
      181 agaacgtcac cgacagtaag atatggaact gatgtttgtt ttacagaatg tcatcaaaga
      241 gtaccaagta cttcagcgcc atcaactccg aaacggacga caaggagcgt ttcaacacaa
      301 acagagacga aatcgactcg agtgattcta gttccgatca gtcatctgaa gagtacgaga
      361 taccatcatc tcaagtctgc gccgctactc ctgaaaagac aaagcctcct cgacgctatc
      421 ctatcaagct tgaacgtgag tgttaaaaat ggccgctcag gcagctacac cagtagatag
      481 cagccaaggc acaattaagg aaagcacatt ttcaggtatt ggcagagcat taccgaatgg
      541 aggaacaacg tatacacgtc agtataggag aacatacgtt cactatttga gtaatgtagg
      601 agcgacgccg cagatcgtac ccgcctatac gaatgcctat gccgccgcat ggccgacagc
      661 agcaggtcag acgaaatgta attactacta tgaaggggca tatgtagtgc cgtatcacaa
      721 tgtggcagtg tcgactatgc cgaggcattg gataaccgat ttcatcaacg tcgacaaggt
      781 acgtgtaaag tcgcttggtt tcaaaataaa gaacataact gtactacaag agcagatagt
      841 gactagagca gcgtcgacgt cattggagaa cacctttcaa ggtaagcctc atctgcagat
      901 gttcattgac ggacatcatt cgtacgacag aaacgtcgga cacacgccgg ccggcggagg
      961 accaataggt atggcatcgg cagaacatgc tcattgtatg tgggcaatgg gtggcaagaa
     1021 agtgacagga gtaacggcag caaacacgcc gtggaacgtt aacccgtcac aaccaacgtt
     1081 catcgagccg aacatcatat cggtaaacaa ttactttctt gaaccgtatc cagcaactca
     1141 agcacaagga gaactgccac acgtcggttt gtatatgcta gagtcgtatc caggacaaca
     1201 gtcgacattc ccgtgggcgt cgatgaagcc gaacgataag tatgccgtat tgaacagaca
     1261 catgttcgtc gacgtcttcg acaccaagat tgtgtccgaa ggagatcaac cagggttcgt
     1321 atgggttaac ccagaggccg attggaggac gataagtcgt gaagactatt cgtacccaga
     1381 caaagaccaa caggtagcta gaaatagcac aacgtcattc ccgccaactc gtgattcagc
     1441 gatgtcatgg ccgtacagac gattctggtc aaacgagaca acagaaaaag gtaggaacaa
     1501 ttacacaaag gatcacgacg ccgagttcga cttctacaac agaacaatag gtaacactca
     1561 ttcaagctct gacatttggt cagacaatgt gccgcctaat gtattcttga aagtcgagcc
     1621 gctgctcggg cccaccggac cgattaacat cacagcacag gtatacattg aatacacaat
     1681 ggagctcgaa ttccacgagg ccaggtacgg tatgatgaca gacgtacatc tcgtgacgcc
     1741 aacagcacaa ggtgttggtc gaccgaataa ccagtatgga gtaagagcca caaatacgag
     1801 catggaccca cagacacata caataggaca gaattcattc tggtcaggtg atatgacagg
     1861 aacgccagta aacataacag ctaaaagacg aagacccgaa gatgaagttg ttgcttctca
     1921 attgtttgta aaacagacaa aagatggaag gcaaccggca gtcgagaaac gagtggagga
     1981 atctcgttcc gatcaaagcg actaagacga cgtacggaca gcagttcaag tcaagaggac
     2041 acgagtggta cacggtcatc atcggagcac ctttcatcaa cccaatctac tttgaaccac
     2101 agacaattaa aaaaagacag taaaaggtaa ccgatcccat caaaattcgg gggacaaaac
     2161 gcctatcaaa caattccccc ttaatcccag tgggggaagt caccccaacg tcgacaacaa
     2221 agtcgttaat
//
