# Supplementary material for: Widespread Horizontal Gene Transfer Among Animal Viruses
Source: bioRxiv. 2024 Mar 26:2024.03.25.586562. Preprint. [Version 2] doi: 10.1101/2024.03.25.586562 (PMC11071296; doi:10.1101/2024.03.25.586562)
Supplement: Supplement 2 [file media-2.zip › File2_Maps/uMeld_dictyostelium_slimemold_AAFI02000211_22439.gb]

LOCUS       uMeld22439ct_1         22439 bp    DNA     linear       01-JAN-2019
DEFINITION  [note: taxonomic lineage
            d_Viruses;-
            _Varidnaviria;k_Bamfordvirae;p_Nucleocytoviricota;c_Megaviricetes;o
            _Pimascovirales] [isolation_source=original].
ACCESSION   
VERSION
DBLINK      BioProject: unknown
            BioSample: unknown
            Sequence Read Archive: unknown
KEYWORDS    .
SOURCE      Pimascovirales sp. ctK004R (unknown)
  ORGANISM  Pimascovirales sp. ctK004R
            Unclassified.
REFERENCE   1  (bases 1 to 22439)
  AUTHORS   Taker,C.
  TITLE     Cenote-Taker 2 dummy template file. Do NOT submit
  JOURNAL   Unpublished
REFERENCE   2  (bases 1 to 22439)
  AUTHORS   Taker,C.
  TITLE     Direct Submission
  JOURNAL   Submitted (01-JAN-2019) Taker 2, Cenote, 1000 Circle St., Cenote,
            DC 31111, USA
COMMENT     ##Genome-Assembly-Data-START##
            Assembly Method       :: unknown_assembler
            Genome Coverage       :: 1x
            Sequencing Technology :: Illumina
            Annotation Pipeline   :: Cenote-Taker 3
            URL                   :: https://github.com/mtisza1/Cenote-Taker3
            ##Genome-Assembly-Data-END##
FEATURES             Location/Qualifiers
     source          1..22439
                     /organism="Pimascovirales sp. ctK004R"
                     /mol_type="genomic DNA"
                     /isolation_source="unknown"
                     /collection_date="unknown"
                     /note="genome binned from sequencing reads available in
                     unknown;
                     derived from metagenome: unknown"
     CDS             complement(294..488)
                     /note="no search hits"
                     /codon_start=1
                     /transl_table=11
                     /product="hypothetical protein"
                     /translation="MIYSKNNKSNKKYPPEDIAFLEFKDVEFNQSDEFGVLFNEVTID
                     KNDLKYKVNVEFREAETSKN"
     CDS             complement(1312..1821)
                     /inference="protein motif PFAM:PF05272.10"
                     /codon_start=1
                     /transl_table=11
                     /product="Virulence associated protein"
                     /translation="MDDPNVAESFYWKLKNSDKSKFNEDVIPQSETFIGMKSDQLPAN
                     MKYIKKNYILQGKDLNKIKFTDFVNEFKYHQEMNRDNKHTIKEAELKTTLKTFGIKIE
                     PYGSGGVLRLMMTHSDLYELFKSKNWLSDTDEIINFKPVTTKERQYEIKKEIGLLQNE
                     YDRLERVGL"
     CDS             complement(1897..2082)
                     /note="no search hits"
                     /codon_start=1
                     /transl_table=11
                     /product="hypothetical protein"
                     /translation="MVVDEPIVKDWNNVGEGIKYIITELLITIRKRNQNDKVNVPNYM
                     NMIFTCNSDNIKIGASV"
     CDS             complement(2082..3014)
                     /inference="protein motif PDB:1U0J_A"
                     /codon_start=1
                     /transl_table=11
                     /product="DNA replication protein"
                     /translation="MVKPNKQQLIERAKELGHTDKNRRDSDESWRELVDKLENDLVEQ
                     KDLEEEDLVQEDLVAKLTCPLNQEPVEVNKSLFNQSYPHLFCSSKQAFDVNTLNIMCV
                     TAKTFDEVENIKKYISTYFIKIGGSPIFRFWVPGDKQIKDLSYSDAEKTYFRRRIIKI
                     DGYPNFDVYQWFMEYEPNHCTPTWVPDKDRIFKRDDCSLCVNEFAGWFYDSEPNGVST
                     TTLEGVDVIMNHLKVAICSLNEEQYSYLINWLACSQGRKLRTALMWRLFMGGIGKGIF
                     TNFFITKILGYNISASVNNCDFLVDGMILLRKSY"
     CDS             complement(3031..3354)
                     /note="no search hits"
                     /codon_start=1
                     /transl_table=11
                     /product="hypothetical protein"
                     /translation="MNYQNRPYQYYTIISGDVRIIVSLKIYLDKIKKHQSLSIYNMTD
                     GSEINLYNYDYILLAFNDEIPEYKVENVFIDRKHYERLEINVIKNQQRYFFLFFSLFF
                     ILNFT"
     CDS             3553..3984
                     /note="no search hits"
                     /codon_start=1
                     /transl_table=11
                     /product="hypothetical protein"
                     /translation="MQKKQKYYLFVPVSLAAFVNQNIKKERKLKKFESRDFFADIKDQ
                     LDGLECSLFNTINLFFSPIEGFDQLSDLLVKAMFKDEIAPFGNATNVIKAFCKRVSNY
                     GELIHNFIRCYDKDDSYNILENYEALKISLNKLLLFVETQI"
     CDS             5158..5337
                     /note="no search hits"
                     /codon_start=1
                     /transl_table=11
                     /product="hypothetical protein"
                     /translation="MLGCEILKICLFETKNKKKNGVDRQIKSQDCSNISNVLMDATKN
                     WKEMPESWKNKLNFY"
     CDS             7026..7388
                     /note="no search hits"
                     /codon_start=1
                     /transl_table=11
                     /product="hypothetical protein"
                     /translation="MDNNVEYELKEVSIQEGGSNLNINTPSGMSDGDFNSGANSPDIV
                     KSENDFDKLAESLEKESKQYFAAQDNENNAGESEEDFKLRRYFENSQRMALSNGSKPK
                     KMVNIKNFFLFFIFLHPN"
     CDS             8139..11594
                     /inference="protein motif CDD:TIGR00956"
                     /codon_start=1
                     /transl_table=11
                     /product="Pleiotropic Drug Resistance (PDR) Family
                     protein"
                     /translation="MVSSASITCWDCSTRGLDAASALDYAKSIRIMSDTLHKTSIASF
                     YQASDSIYNLFDNVLVLEKGRCIYFGPVGQAKQYFLDLGFDCEPRKSVPDFLTGVTNP
                     QERIIRKGFEGRVPETSADFEQAWKASELCREMERQQTEHEKKIEVEQPHLDFIEEVR
                     ANKSKTNTKTSVYTTSFPTQVRALIVRHSQIIWGDKFSLVSRYLSVIIQSFVYGSVFY
                     NMQTNLSGLFTRGGAIFAAILFNAFLSEGELFATFYGRRILQKQQSYAMYRPSAFHIA
                     QVVTDIPLTTVQVFLFSIVVYFMFGLQYEAGKFFIFCFTLIGATLATTNMFRAFGNLS
                     PSLYVSQNVMTGILIFMISYCGYSIPKNKMHPWFGWFFWANPFTYAFKALMANEFMDL
                     NFSCETEAIPYGTDPTTGAPYDNSVRVCASAGSRPNTLEVKGSDYLMDALTFKSDDRT
                     LNIFITYLWWVLFIIINMVAVEYLEWTSGGFTTKTYKKGKAPKLNDAEEERKQNEIVA
                     KATSEMKDTLKMRGGVFTWENIKYTVPVGKTQKLLLDDVEGWIKPGQMTALMGSSGAG
                     KTTLLDVLAKRKTLGTVQGKTFLNGKALEIDFERITGYVEQMDVHNPGLTVREALRFS
                     AKLRQEPSVSLEEKYDYVEHVLEMMEMKHLGDALVGTLETGVGISVEERKRLTIGVEL
                     VAKPHILFLDEPTSGLDAQSSYNIVKFIRKLADAGMPLVCTIHQPSSVLFEHFDRILL
                     LAKGGKTVYFGDIGERSKTLTSYFERQGVRPCTEFENPAEYILEATGAGVHGKTEINW
                     PEVWKQSPELQEVRRELSSLEASGSSSSSNENGVPREFATSIWYQTWEVYKRMNVIYF
                     RDPFYAYGSILQAVMTGIIVGFTFWDLKDSSSDMNQRIFFIFQALLLGILLIFVVMVQ
                     FLVQKEYFKRDYASKFYSWFPFAISIVLVEIPYTIVCGSVFFFCSFWTAGLFMEGQNG
                     ANFYFWIIFIIYLFFCVSFGGAIAAVCNHMFLAMTLVPLLIVFLFLFCGVMVPPSQIP
                     TFWKGWVYHLNPCRYFMEGIITNVLEHQKVNCSYEDLTKFNNPTTLTCEEYFVPATGY
                     VTNTTSDNSECGYCIFNSGEQYYKTLEWDASNKGRSIAILIAFWMFNIFLVVSFVYLT
                     RKPSR"
     CDS             12224..12412
                     /note="no search hits"
                     /codon_start=1
                     /transl_table=11
                     /product="hypothetical protein"
                     /translation="MQTNPSGLFTRGGAIFAAILFNAFLSEGNFLLVCVEFHKNNIPI
                     LCIDQVLFIFHSFQLIFH"
     CDS             complement(13671..13811)
                     /note="no search hits"
                     /codon_start=1
                     /transl_table=11
                     /product="hypothetical protein"
                     /translation="MEGIITNVLEHQEVICSYEDLKIKERIKIYIFIRFQIIFVEIFV
                     LV"
     CDS             14852..15724
                     /inference="protein motif CDD:cd00839"
                     /codon_start=1
                     /transl_table=11
                     /product="purple acid phosphatases of the
                     metallophosphatase superfamily, metallophosphatase domain"
                     /translation="MKLILIFILSIIINCCFSIIPTSIRLAFTKNQDEVRVTWWTDEA
                     MESPIVLFNNEMFVPNQDSVNGIEATVMSYDTLGFHGHPTTAILTGLQEMTQYFYSIG
                     NKHSDEYSEVFNFTTGKINQIGGQVTPFSLSIFGDMGYGGKGLDSDFYTVANLYERSN
                     DLAFNIHVGDIAYADETWETAINGNQTIWNQFLDSINPVSSHLIYMTCPGNHDIFYDL
                     SVYRRTWLMPTDDNDQVSWYSFDYNGVHFVGISSEHDFLPLSPQHTWIENDLKNFRSN
                     NPDNFIIMFAHRRK"
     CDS             15921..16223
                     /inference="protein motif CDD:cd00839"
                     /codon_start=1
                     /transl_table=11
                     /product="purple acid phosphatases of the
                     metallophosphatase superfamily, metallophosphatase domain"
                     /translation="MFISGHTHSSERTLPTYNGQPIGTYSNPKATIHITVGTGGNSEG
                     NQHHWYPQPIWSSGYRISDNGFGLMNFINSTTLSWQFVANINNTIIDEIFITKGQF"
     CDS             complement(16380..16493)
                     /note="no search hits"
                     /codon_start=1
                     /transl_table=11
                     /product="hypothetical protein"
                     /translation="MIFPKNEKKKIKIKNILSENDLSFLKIDFFFFFFFYI"
     CDS             16671..17069
                     /inference="protein motif CDD:KOG2048"
                     /codon_start=1
                     /transl_table=11
                     /product="KOG2048, WD40 repeat protein [General function
                     prediction only]"
                     /translation="MPVSKKQKVDTTVTVTTKKQVESTEKPHKQSKESKELKATTTPT
                     TTTPTTTTTKKQTTTKESVSKQPIIKSPNSSKVHHCSFSSWLPKPITSISYNQENNLI
                     AVSRQESPLEIWIKNDQELILLKVIIIFKK"
     CDS             17987..18367
                     /note="no search hits"
                     /codon_start=1
                     /transl_table=11
                     /product="hypothetical protein"
                     /translation="MIFYDLSNFSSLSNSNGSIPNYFRCKSLPLPNTIAITQPSSSSQ
                     NQILLIEFSRYQINIWQLGSTNDNNDNLDLPNGTHLNLSKKTKKLLQFESKVNNLNSI
                     YIKKKKKKKKKKKKKKKKILRFKI"
     CDS             complement(18489..22145)
                     /note="no search hits"
                     /codon_start=1
                     /transl_table=11
                     /product="hypothetical protein"
                     /translation="MKLIDKRTTLSPTKRFKVVPDRIKKYNKDKLSPPFTTTATTTTS
                     TLPTTSTSPTTTTSPTTTSSSLKTTTTAITKKVSPTTTKTRSTTAKEIANSVINKKES
                     NIDEDDEDDDEDDNEDDDNNDNDESDQQVKLKKPIVHNNNNNNNNNNNNNNNNNNNNN
                     NNNNNKNNKNNKNNKNKKNKSKNIETSPPITSRHNSGSLAKEKGKKETKKTSPPSSEI
                     YNSHSSSFDDQTNRKRKRKKPNHEDYNINNKINKNESEYKIDSSNNNNNNNSNNNNNN
                     NNNNNNNNNNNNNNNNNNNNNNNNNNNNKNNNNDNNTGDEVNDSPPITNHNNNNNNIK
                     LTLSSDTSDSLPTNSIKSNGSPSSTTSSLPSTNDIFFNLINENINNNVINNHDHNDHN
                     NNNNRKIKTSEESESGEESDSYYSALSDNDLVLSSPTTIKNILSEKSSSLPTINEDYS
                     TSNIKENEENQSTEELEIFYLDSSENQDENTINNDDGDEEPEDDKEDTLKYQKPIESR
                     KESLSPFPLDDIDLDIEDLELENKSTTSLSNNHNNNILIIDNDDDDDNSNNINHNNST
                     NNNNNNNNNNDNNNINNNDNENTSTTTTTNSVNTGKRKRGNGNGGGDFMFFYDPYVDL
                     SSSHLDDINGFFDLDSKISNLQDYRLSRKTPTSPLSTSLGGLNDGVVLINDDNTNSTE
                     YNLKLGEQQQQQQQQQQQQQQQQQQQQQQQQQQQQNLNQQQQWPSCYIEEINESEIER
                     ERQKVKPNVKNNVNIIDISSNNEEISEKEKENLKDKEIQDNPQEEEEEEQEEEQEEED
                     EDEEDQKEKVPEQKIKQEEEEELEDIHIPKYRNYNNINGNGNNNNNNDNGDNNNNKNN
                     INNDNNESDESSESSDESSTDDEEEARLSKIAYIESQKAKIPECRPYNVYFGKYFILF
                     YFIFYKYIINLIIFFFFFFFSKILEDHLPPTLIYTPYKLKSEEVDHFISAARKKLKSI
                     DDSLRSMGVQTNKNVSKIPDSSILAILDEYDYSVADALESIDFSSLDTIQPCLEDHIN
                     QTWSQLQKDLFDEGFKIYKKDFKKISTLIKGKSCQDVIEYFFWYKQTKKYKSLYSYKY
                     QIMQQQLQQQQQQLQQQQQHQQQQQPTQPPRKRPPNARVSPAQTNYFINGSNHTTTTT
                     TASATNTTTTTTISNTNTNVNYNVDNVIKNSKNKNHVYNHDNDEDSDEDQERFYQAYN
                     SANRNNQDLNDCVN"
ORIGIN      
        1 tttgttttta tatattatgt attctaatta cggactcatc aacatactct tttgtcacta
       61 acagataaag tttcgtttga ttatcttntg gtgaaaacat cagcatcaga ttgtaattga
      121 tcagctcttt tataacccgt tttgtttttg agtgattgag atgtgattcc accattattg
      181 gaagttgtga cagcttcatg tgttgatcaa gcatgggtgg tagagagctc gatagctttt
      241 tcaactaggt catctgatga ttttcatttg gttatttcaa tatccctgtg caattaattt
      301 ttacttgtct ccgcctctct aaattcaaca tttactttgt acttcaaatc atttttatca
      361 atagtaactt cgttaaataa tacaccaaat tcatcacttt gattgaattc aacatcttta
      421 aattccaaaa aagcgatatc ttcgggtgga tactttttat tagatttatt gtttttactg
      481 tagatcattt tttggaacga aaactttaaa aaaataaaaa aataaaaaaa aaatactttt
      541 taattttttt aatttttttt tttatatttt ttttttttat attttttttt tttaaatttt
      601 tttttttaat ttttttttat tttatttttt aaagtttcga acaattatat ataaaaaaaa
      661 aaaaagatat cccttcggtt aattatagta acaatacaga caacaagaat aattataaaa
      721 taaaaaaaaa aaaaaaaaaa tcttttttta tctttttatt tttatttctt atttattttt
      781 atttttttat tttttatttt ttttttaatt attttaatcc cgtgagtttt tttttattat
      841 tatttttaat tcttttatat ttgagatgat tattattaat taaatgactt tgagtttttt
      901 tttttatttt tctatgccca aaattaccat attaatttcg gcagccatat taatttcagc
      961 ctaaaatagt tggtctgtgc atgccaaaat taatatggct gctgaaatta atatggtaat
     1021 tctagcagac ataagtccca tgccaaaatt atcatattaa tttcagcagc catattaatt
     1081 ttggcatggg acaaatatga attaaaaaga aaacaaactt tagaactaaa agaattaaaa
     1141 agtgaatgtg gggaaggccc ggtattatct aaagaagaat caaaagaatt ggatgattta
     1201 gaaagaaaat ataaacgtgt tggaaattaa aaaataaaaa aaggtaaaaa aaaagtagat
     1261 aaaaataaag atattaaatt ataatgtgtt tatccacgct cgaggaagga tttataatcc
     1321 aactctttct aatctatcat attcattttg taataaacca atttcttttt ttatttcata
     1381 ttgtctttct tttgttgtca ctggtttgaa attaattatt tcatcagtat ctgacaacca
     1441 atttttagat ttgaataatt catataaatc agaatgtgtc atcattaaac gcaatacacc
     1501 acccgaacca tatggttcaa ttttaattcc aaaagttttc aatgtggttt ttaattcagc
     1561 ttctttaatt gtatgtttat tatctctgtt catttcctga tgatatttaa attcatttac
     1621 aaaatcagtg aatttaattt tgttcaaatc tttaccttgt aaaatgtaat tttttttaat
     1681 atatttcata tttgccggta attgatcact tttcatccca ataaatgttt cagattgtgg
     1741 tataacatct tcattaaatt tagatttatc actatttttc aatttccaat aaaatgattc
     1801 agctacattt ggatcgtcca tatatttacc taacttttca aaataatctt tatttccttt
     1861 gaattcagat gataaatcaa atatagcaaa acgtctttat actgatgcgc ctatctttat
     1921 attatcagaa ttacaagtga aaatcatatt catataatta ggtacattta ctttatcatt
     1981 ttgatttctt ttacgaatgg taattaatag ttcagtaata atatatttaa taccctcacc
     2041 aacattattc caatccttta caattggttc atcaaccacc attaatagct ttttctcaat
     2101 aatatcattc catccaccaa aaagtcacaa ttatttactg atgcggatat attataacct
     2161 aaaatctttg taataaagaa atttgtaaaa ataccttttc caataccacc cataaataat
     2221 ctccacatta atgcagtcct aagtttacgt ccttgactac atgctaacca attaattaga
     2281 tatgaatatt gttcttcatt aagagaacaa attgcaacct tcaaatggtt cataatcaca
     2341 tcaacaccct ccagtgtcgt ggtgctgacc ccgtttggtt cgctatcata gaaccaacct
     2401 gcaaattcat taacacataa actacaatca tctcgtttaa aaattctatc tttatctgga
     2461 acccaagttg gtgtacaatg atttggttca tactccataa accattggta aacatcaaaa
     2521 tttggataac catcaatttt gattattctt cttctaaaat atgttttctc tgcatctgaa
     2581 tacgataaat cttttatttg tttatcacct ggcacccaaa atctaaatat tggtgaacca
     2641 cctattttaa taaagtatgt tgatatatac ttttttatat tctcaacttc gtcaaatgtt
     2701 tttgcagtta cacacataat atttaatgtg tttacatcaa atgcttgttt tgacgaacaa
     2761 aataaatgtg ggtatgattg attaaataat gacttgttca cttctactgg ttcttgattt
     2821 agcgggcaag ttaacttggc tactaaatct tcttgcacta aatcttcttc ttctaaatct
     2881 ttttgctcca ctaaatcgtt ttccaattta tcaacaagct ctctccaact ctcatctgaa
     2941 tctcttctat ttttatctgt atgtccaagt tcttttgctc tttcaataag ttgttgttta
     3001 ttaggtttta ccattttata taactatata ttatgtaaag tttaaaataa aaaatagaga
     3061 aaaaaataga aaaaaatatc tttgttggtt ttttataaca ttaatttcaa gtctttcata
     3121 gtgttttcta tcaataaaaa cattttcaac tttatattct ggtatctcat cattgaacgc
     3181 caataaaata taatcataat tatataaatt tatttcacta ccatctgtca tattataaat
     3241 tgatagagat tgatgttttt tgattttatc taaatatatt tttaatgata ctataattct
     3301 tacatctccg ctaattattg tataatattg atatggtcta ttttgataat tcatttttat
     3361 atatcggtat attatgtaaa gtttaatgta aatgtgatgt aaaaagttgt gtaaaaaatt
     3421 ttgatttttt ttttcaaaat cttttgattt tttattattt ttatattttt tcaaaattta
     3481 aactacatat acggtagttt tttttgattg tatataaaat gtcagaaaaa agtataacag
     3541 atttagttac aattgcaaaa gaaacaaaag tattatctgt ttgttccagt atctctagct
     3601 gcttttgtaa accaaaatat caaaaaagaa agaaaattaa aaaaattcga aagtagagac
     3661 ttttttgccg atatcaagga tcaattagat ggactggagt gctccttatt taacaccatc
     3721 aacctttttt ttagtccaat tgaaggtttt gaccaacttt ccgacttatt agtaaaagcc
     3781 atgttcaaag atgaaattgc tccatttgga aatgcaacca atgttattaa agctttttgt
     3841 aaaagagtct ctaactatgg agaattaatt cataatttta taagatgtta tgacaaagat
     3901 gattcatata atattttaga aaattatgaa gctttaaaaa tatccctaaa caaacttttg
     3961 ttgtttgttg aaacacaaat ttaataacaa tataaaaata aaaacaatca cctccgcaaa
     4021 ttcgcagttt tttgcgggtt ttaattttat cacaacaaca ataattattt atttattttt
     4081 tcgcgtgtag aaaagtagag agtgtagagt gatttctgac gaactagtac ggatttcaca
     4141 aatacacaaa aatagtgcac gtcatataaa atcaatagag aacccctata actcctctta
     4201 cgttatgcac gatattgtgt ttgtgtaatt ctgtgcgcgt gtattaaaat caagagggat
     4261 tgttagtacg ttatcattat acatgacgta cacagtttgc actttttttt atgttttcgt
     4321 actttttttt actactcact ctacaactct atttttctac atatatataa aaaattaaaa
     4381 ataatattaa tattacatga atatatgtat agagtaatat atagataata aaaatatgga
     4441 atatagttta gagtgatttt aggttatagg agcatagccg aaggctaatg cgatagggaa
     4501 gcagcaaagc gttccctcac accttccctc acaccttacc attttatgac cttccagaat
     4561 atagtaattt tcaaggtact attgataaaa aaaaaaaagc taaattattt taaatttgtt
     4621 ttcttttcac caatgataaa tctaatgatg gattcacaat catttcgata taaaacaaat
     4681 aaattattta ttgttttttt ttgtaaggtt gttaaattat aatttttctt tttcttctta
     4741 ttattatgtt tattatttaa taaattatta atactaatat ctaaaaatgt tatttattta
     4801 ttaattaatt aattaagtac atactattgg atgttttata catgccataa accaacctat
     4861 caagaatatg ttgaaagttt acaatcaata atttaaaatt gttataatat atattaataa
     4921 ttagggaaat tgaagagaat aaaatttaca tcctaatcct ccatttcccc aaaaattttc
     4981 aaaaataaat aaataattta aaatattaat acaaattgta tgtgtatatt aaataataat
     5041 agattaaaaa aaaaaaaaaa aaaaaaaaaa ttaaattaaa ttaaattaga atcaaaattt
     5101 ccttcaaaca taattcatgc tcttctattc ctgtaaaaaa aaaaattaaa attaaaaatg
     5161 ttggggtgtg aaattttaaa aatatgtttg tttgaaacaa aaaataaaaa aaaaaatggt
     5221 gtagatcgcc aaattaaaag ccaagattgt tcaaatattt ccaatgtatt gatggatgca
     5281 acaaagaatt ggaaagaaat gccagaaagt tggaaaaata aattaaattt ttattagtaa
     5341 ttttttagtt ttgttgcaaa ttttaataat caacaaaata ataataacta gtaataataa
     5401 aaaaacataa aaaaaaaaaa tatttttttg aatccaaact ttacaacttt aaaaaaaaaa
     5461 aactaaaact aaaaaaggta gagtgcactt gttaggtttg atgctaatta tttattgatt
     5521 tttaatatta tttttttttt tttttatttc tggcaaactt aatatggaat atcagttaca
     5581 acctgtgcaa tatgaaagca cttggtctat acatagaata ggaatgttgt ttttgtaaaa
     5641 ctcttcacct gtattaccat gcaggcaaaa agttcccctt cacttagaaa agcgttgaaa
     5701 agaatggcag caaagattgc accacctcta gtgaaaagac ctgatagatt ggtttgcata
     5761 ttataaatta tttttttttt ttttaaatgc aacaaaataa acaatcaatc atttgaacaa
     5821 ttatattttt agagaaaatg agttgggtca tttatagatt aaaaaaaaaa aaaaatcaaa
     5881 aaaattgatt taattaaatt gttttatttt ttattttttc atttttaaat tttataaatt
     5941 tctaatattt gtttatgtgt tttattgttt tttttttaaa aaaattgaaa atagataggt
     6001 aaaataaaaa attaaaatta aatggttatt gcttttattt attttattat tttaaatcaa
     6061 ataaaataag taattaaatt ttggttttta tttttttttt tatttaaaaa ttcaaatttg
     6121 acaatcaaat caaatttttg gttttttttt ttaatatcta tttttttatt taaaatatat
     6181 taacttttct tttgtttctc aaaaaaattt attaaaaaaa aataaagtaa aataaaataa
     6241 aaatctgaat ttaaaataaa gactttttcg aatgggacta ttaaaaaaaa aaaataaaaa
     6301 aataaaactg ttattatttg aaaaaaaaat ggatttcgta aaaaataaaa agacgataaa
     6361 atagatattt tggagaaaaa aaaaaaaaaa aaaaaaaaaa aaaaaaaaaa aaaggaaaag
     6421 aatttaaaaa aaataaaatt aaaaaaaaaa aatactattg agactctttt aaaaagatta
     6481 ttcaaaaaaa ttttccaaaa tgtgaccgct aacaatgcat tgattgcgtt tggtgggtag
     6541 caaaaccgtc atgacagtta catgaaaata tttaaaaata aaaaaaagtg aaaaaaaaat
     6601 aaaaaaaagt gaaaaaaaaa taaaaaaaaa aaataaaaaa taaaaaaaaa taatttgttg
     6661 ttgcaatatt gaatctagat gatgacaaca gtttactaat gacaaaacat tcaacatcaa
     6721 ccatctattt ttgttaggtt atttttaaac taaccacagt attattaata ttttattttt
     6781 tataatattt tttttttttt tttccatttt aaaagacaat tttttttttt ttttattatt
     6841 gttattattt ttattaaaaa aaaaaaaaaa aaaaaaaaaa aaaaaaaaga tatagctata
     6901 aataaataat tttttataca atttattttc ttaatttatt tatttatttt ctaatttttt
     6961 ttttttattt tttatttcta aaaatatttt tttgttcata aataaatatt tttattcatt
     7021 tagtaatgga taataatgtt gaatatgaat taaaagaagt ctctattcaa gagggtggta
     7081 gtaatttaaa tattaataca ccaagtggaa tgagtgatgg agatttcaat agcggcgcaa
     7141 attcaccaga tattgtaaaa agtgaaaatg attttgataa attggcagaa agtttagaaa
     7201 aagaatcaaa acaatatttt gcggctcaag ataatgaaaa taatgctgga gaaagtgagg
     7261 aagattttaa attacgtaga tatttcgaaa attctcaacg tatggcatta agtaatggtt
     7321 caaaaccaaa gaaaatggta aatattaaaa attttttttt attttttatt tttttacatc
     7381 ccaattaatt ttttaatttt attttttaaa atttcataga gtatttgtat tagaaattta
     7441 acagttgttg gtcgtggcgc agatttatca gttattgcag atttattaac accattcaat
     7501 tggtttataa gtttatttaa accatcaact tggaaaattg aaaaaacttc aacatttaat
     7561 attttaaata atgtcacatg ttttaataga gacggtcaaa tgttattagt tcttggtcgt
     7621 ccaggtgctg gttgttctgt aagtttttca attttttaat tttttttttt cctaattcct
     7681 ttaattaata taatttttat tgtagacatt actccgttta atttcaaatc aaagaggttc
     7741 atacattagt gttgatggtg atattaaata tggtggtatt ccagcaaaag aatgggagag
     7801 atataaaggt gaagcaattt atactcctga agaagattct catcatccaa cattaacagt
     7861 acgtgaaaca ttagattttg cacttaaatg taaaaccatt cataatcgtt taccagatga
     7921 aaaaaaagtt acatttagag agaaaatttc aagtttatta ttatcaatgt ttggtattgt
     7981 acatcaagct gatactgtaa gttaatttta ttttatttta ttttatttta ttttattaaa
     8041 tttttttttt tttttttttt ttttttaaga ttgttggtaa tgaatatatt agaggtttat
     8101 caggtggtga aagaaaacgt ttaacaatta cagaagcaat ggtatcatca gcatcaatta
     8161 catgttggga ttgttcaact cgtggtcttg atgcagcatc agcacttgac tatgcaaaat
     8221 caattcgtat tatgtctgat acattacata aaacatctat tgcatcattt tatcaagcat
     8281 ccgactctat ttataattta ttcgataatg tattagtatt ggaaaaaggt agatgtattt
     8341 attttggtcc agttggtcaa gccaaacaat actttttaga cttgggtttc gattgtgagc
     8401 cacgtaaatc agtaccagac tttttaactg gtgttaccaa tccacaagaa cgtattatta
     8461 gaaaaggttt tgaaggtcgt gttccagaga catctgcaga tttcgaacaa gcatggaaag
     8521 catccgagtt gtgtagagaa atggaaagac aacaaactga acatgagaaa aagattgaag
     8581 ttgaacaacc acatctcgat ttcattgaag aggtaagagc aaacaaaagt aagacaaata
     8641 caaagacatc agtttatact actagtttcc caactcaagt tagagcttta atcgttagac
     8701 atagtcaaat tatttggggt gataagtttt cattggtatc tcgttatctt tcagttatca
     8761 ttcaatcatt tgtttatggt tctgtatttt ataatatgca aaccaatcta tcaggtcttt
     8821 tcactagagg tggtgcaatc tttgctgcca ttcttttcaa cgcttttcta agtgagggag
     8881 agctttttgc tacattttat ggtagaagga ttttacaaaa acaacagtcc tatgctatgt
     8941 atagaccaag tgcttttcat attgcacagg ttgtaactga tattccattg actacagttc
     9001 aagttttttt attttccatt gttgtttatt tcatgtttgg acttcaatac gaagctggta
     9061 aattctttat tttctgtttc actttaattg gtgctacctt ggctacaacc aatatgttcc
     9121 gtgcctttgg taatttatca ccatcacttt atgtaagtca aaatgtgatg acaggtatat
     9181 taattttcat gatcagttat tgtggttatt caattccaaa gaataaaatg catccatggt
     9241 tcggttggtt cttttgggca aatcctttca cttatgcttt taaagcatta atggcaaacg
     9301 aatttatgga tttaaatttc tcttgcgaaa ctgaagcaat tccatatggt actgatccaa
     9361 caactggtgc tccttatgat aattcggtta gagtttgtgc atctgctggt tcacgtccaa
     9421 atacattgga ggttaaaggt tcagattatt taatggatgc cttaacattt aaaagtgatg
     9481 atcgtacatt aaacattttc attacttatc tttggtgggt acttttcatc attataaata
     9541 tggtcgcagt tgaatattta gaatggacaa gcggtggttt tacaacaaaa acttataaaa
     9601 aaggtaaagc tccaaaatta aatgatgctg aggaagagag aaaacaaaat gaaattgtag
     9661 caaaagcaac tagtgaaatg aaagatactc ttaaaatgag aggtggtgtt tttacatggg
     9721 aaaacattaa atatactgtt ccagttggta aaactcaaaa attattatta gatgatgttg
     9781 aaggttggat taaaccaggt caaatgactg cattaatggg ttcatcaggt gctggtaaaa
     9841 caacactact cgatgtttta gcaaagagaa aaacattggg cactgttcaa ggtaaaactt
     9901 tccttaatgg taaagctttg gaaattgatt tcgaacgtat cactggttat gtagaacaaa
     9961 tggatgttca taatccaggt ttaacggtta gagaagcatt acgtttttct gctaaacttc
    10021 gtcaagaacc atcagtttca ttagaagaga aatatgatta tgtcgaacat gttttagaaa
    10081 tgatggaaat gaaacattta ggtgatgctt tagttggtac tttagaaact ggtgttggta
    10141 tttcagttga agaaagaaaa agattaacaa ttggtgttga attggttgct aaacctcata
    10201 ttcttttcct tgatgaacca acgtctggtt tagatgctca atcttcttat aatattgtta
    10261 aattcattcg taaattagca gatgctggta tgccattagt ttgtacaatt catcaacctt
    10321 cctctgtatt atttgaacat ttcgatcgta ttcttttatt agctaaaggt ggtaaaacag
    10381 tttatttcgg tgatattggg gaaagatcaa aaactcttac ttcttatttt gaacgtcaag
    10441 gtgtacgtcc atgtactgaa tttgaaaatc cagctgaata tattttagaa gcaactggtg
    10501 ctggtgttca tggtaaaact gaaattaatt ggccagaagt ttggaaacaa tcaccagaac
    10561 ttcaagaagt tcgtagagaa ttatcatctc ttgaagcttc tggttcatct tcatcctcta
    10621 atgaaaatgg tgttccaaga gaatttgcaa caagtatttg gtatcaaaca tgggaagttt
    10681 acaagagaat gaatgtaatc tactttagag atcctttcta tgcctatggt agtattcttc
    10741 aagctgttat gactggtata attgtaggtt tcactttttg ggatttaaaa gatagttcat
    10801 ccgatatgaa tcaacgtatt ttcttcattt tccaagctct cttacttggt atccttttaa
    10861 tttttgtagt tatggttcaa tttttagtac aaaaagaata ctttaaaaga gattacgcta
    10921 gtaaattcta ttcttggttc ccatttgcaa tctcaattgt tttggttgaa attccatata
    10981 ccattgtttg cggctcggtt ttcttctttt gttcattctg gactgctggt cttttcatgg
    11041 aaggtcaaaa tggagcaaac ttttactttt ggattatctt tatcatttac ttgttcttct
    11101 gtgtctcatt tggtggtgca attgctgcag tttgtaatca tatgtttttg gcaatgactc
    11161 ttgtaccatt actaattgtt ttcctatttc ttttttgtgg agttatggtt cccccaagcc
    11221 aaattcctac gttctggaag ggttgggtct atcatttaaa tccctgtcgt tatttcatgg
    11281 aaggtatcat tacaaatgtt ctcgaacatc aaaaagttaa ttgctcatat gaagatttaa
    11341 ctaaatttaa taatcctaca actttaacat gtgaagaata ttttgtacca gcaactggtt
    11401 atgttacaaa tactacctct gataactctg aatgtggtta ttgcattttc aatagtggtg
    11461 aacaatatta taaaactctt gaatgggatg cttcaaataa aggtcgaagt attgcaattc
    11521 taattgcttt ttggatgttc aatattttct tagtcgtttc atttgtttat ttaacaagaa
    11581 aaccaagtag ataaattatc tcaatagtcc ttatagtaat ataaaaaaaa aaataaaaaa
    11641 aaataaaata ataataataa taataataat aataataata ataataataa taaaaaaaaa
    11701 ataataataa aaaaaaaaaa aaatatattc aaataaaata aactttatct tttttttttt
    11761 atttctttta aaaaaaaagt attttttaaa atttaattga ctaagagttt ataatccaat
    11821 ttttattaaa tattaaaata tataaattta gggtttatca tttttttttt tcaaaccaca
    11881 ttagtcacaa aatattcaaa taaaaaaaac tttgtctttt tttttatttc ttttaaaaaa
    11941 aagtattttt taaaatttaa attgactaag agttataatc taatttttat taaatattaa
    12001 aatatttaaa tttagggttt atcatttttt ttttttaaaa aatattaatt ttaaacaaaa
    12061 gagaggaaga aaagaaaaaa caataattat taatgttgtt tgtgatatta ttaaaaattt
    12121 aatcattatt actattattg tcaaaaattt gctgataaat catcaaagta agaatctttc
    12181 agttatcatt caatcattag tttatgtttc tatattttat aatatgcaaa ccaatccatc
    12241 aggtcttttc actagaggtg gtgcaatctt tgctgccatt cttttcaacg cttttctaag
    12301 tgaagggaac tttttgcttg tctgcgtaga atttcacaaa aacaatattc ctattctatg
    12361 tatagaccaa gtgcttttca tatttcacag tttccaactg atattccatt gactacagtt
    12421 caagtttttt attttccatt gttgtttatt tcatgtttgg acttcaataa gaagctggta
    12481 aattctttac tttctgtttc actttaattg gtgctacctt ggctacaacc aatatgttcc
    12541 gtgcctttgg taatttatca cctatcattg ttgtttattt catgtttggc tttcaatacc
    12601 aaaccggtta attctttatt ttctgtttta ccaaatccac cattttatta aaagtttact
    12661 agaaataaaa aataataata ataataataa tattaaaaat aaataaataa taaacaatca
    12721 aacataacaa gagaactcta cctttaattt tttttttttt tttttaaatt tggtttgaat
    12781 aataatattt ttttttatat tttttattat tattattttg ttaattatta aaattttcaa
    12841 aaaattacta ataaatcatc aaaataagat tctaaaaaat ctggtaaaat ttgcttattc
    12901 acaaagcaaa ttcttttttt tgctttattt ttcatttttc atttcttttt tcaaactatt
    12961 ttagtaacaa taaagaataa gcaaataatt aatttattaa atttaaaaaa aagcaatggc
    13021 cataacgaaa acaataccac aattatcaaa gagtgatttt agcatctggt ttgtttaaat
    13081 taaattttca atatcatcac catcatcaca accaacaata cagctgttct taggtgtttt
    13141 agatactaca taaacaatat tactcccaaa tcactatcaa ttataaacaa aataaaacaa
    13201 tctgaataat caaaataatt ctttgggtga agaagatata ggtcaaccaa aattattttc
    13261 atcaacactt caatcttcaa aacccgtatc accaaaaata aatgtaaacg ccacattatc
    13321 atcaccaact acgagctcat caataccaag accactaaca aaatcaacaa ccactacatc
    13381 acctttaaca acaacaacag ccactacagg taatcttttc agttcaattc aaccaatggc
    13441 acaatcaatc atccacacct atacgtgata aaccttatgt acttgggcta atgtttaggc
    13501 taaactaaca atcacttcaa caatcaaaca ttcaatttaa caatcttctt ctttgccaaa
    13561 tttcacctgt accaccaaat ttctcagcac aaccatttta catgttcata agatctcttt
    13621 atcaatgcat catgatgact atatattatt gtaactgtaa gttttaaaaa tcatactaac
    13681 acaaatattt caacaaaaat aatttgaaat ctaataaaga tatagatttt tattctttct
    13741 tttattttta aatcttcata tgagcatata acttcttgat gttcgagaac atttgtaatg
    13801 ataccttcca tgaaataacg acaaggattt aaatgatata ctcatccttt ccagaaggta
    13861 ggaatttggc ttggccgggt cataacgatg gcgctaataa attatcaaaa aaaaaaaaaa
    13921 ccaatcaatt ctattgaatc cataacccat ctctaatttt gcaactgatt caggtttgtg
    13981 aagttgggta atttgttgct gtggttgttg ctgtagtaat tgttgttgtt gtcgatataa
    14041 ttcatagtaa aggtgcagta ggtaaattat cttaataatt agagtagtct ttataataat
    14101 tagtttataa aaaaaaaaaa aattaaaaaa aaaataataa taataataaa aataaaaata
    14161 tattcaaata aaataaacta tatctttttt tttttttatt tcttttaaag tattttttta
    14221 aatttaattg actaagaatt ataattcaat ttttatttat attattatta ttattattat
    14281 tttttcaaaa tttaaaaata aatttggttt gaataaaata gtaaatattt tgcgaaggtt
    14341 gctttttttt tttttttttt ttatttattt tttgctatta aaaatatatt gccgtggtta
    14401 gaaaaaaaaa aaaaaaaaaa atcgtttcgg tatttaaagt atttaaaggc gaggggttgc
    14461 ctgatcttaa ttttatcctt ttggtcaaaa aaaaaaaaaa aaaaaaaaaa aaataaaatt
    14521 cgttgggaaa aataaaaaaa aaaaagtaga ttcccacccc gacacatcaa atctttgcat
    14581 catttaaaaa aaaatttttt tttaaaacgc ttccaaaccc aacacaaaaa aaaaatatct
    14641 aaatttaatt tatttttatt ttatttattt tttttttttt ttttcgtttt tacctcaaaa
    14701 taagtttttt tttttttttg ttttaaattt accagccttc atttcacttt taaataaatt
    14761 tattcttttt tttttaataa attttttttt taaaatataa tttttttttt taatactata
    14821 tatatatata tacaaataga aaaaaaaaaa aatgaaatta attttaatat ttattttatc
    14881 aataattata aattgttgtt tttcaataat tccaacatca attagattag catttacaaa
    14941 gaatcaagat gaagttagag ttacatggtg gacagatgaa gcaatggaat caccaatcgt
    15001 attatttaat aatgaaatgt ttgtaccaaa tcaagattca gtcaatggaa ttgaagcaac
    15061 cgttatgagt tatgatacat taggatttca tggtcatcca actactgcaa ttttaacagg
    15121 attacaagaa atgactcaat acttttattc aattggtaat aaacatagtg atgaatattc
    15181 agaagttttt aattttacaa caggaaaaat caatcaaatc ggtggtcaag ttacaccatt
    15241 ctctctttca atttttggtg atatgggata tggtggaaaa ggattagatt cagatttcta
    15301 tacagttgca aatttatatg aacgttcaaa tgatttagca ttcaatattc atgttggtga
    15361 tattgcatac gctgatgaaa cttgggagac tgcaatcaat ggtaatcaaa ctatttggaa
    15421 tcaattttta gattcaatta atccagtatc ctctcattta atctatatga catgtccagg
    15481 taatcacgat attttctatg acctttcagt ttatcgtcgt acttggttaa tgccaactga
    15541 tgataatgat caagtatctt ggtattcatt tgattataat ggtgttcatt tcgttggtat
    15601 ctcttctgaa catgactttt taccactctc tccacaacat acttggattg aaaatgattt
    15661 aaaaaatttt agatcaaata atcctgataa ttttattatt atgtttgctc atagacgtaa
    15721 gtaaaattta ttaattattt ttattattta ttttaatatt atttttaatt tacttattta
    15781 tttatttatt tatttattta tttatttttt tagcatttta ttgttcaaca gtttggaatt
    15841 ggtgtaatac tactgaagat tatttaaaga aagcatttgt ttattcactt gaaaatttac
    15901 tttataaata taatgttgat atgtttattt ctggtcatac acattcaagt gaaagaactt
    15961 taccaactta taatggtcaa ccaattggta cctattcaaa tccaaaagct acgattcata
    16021 tcactgttgg tactggtggt aactctgaag gtaatcaaca tcattggtat ccacaaccaa
    16081 tttggtcaag tggttataga atttctgata atggttttgg tttaatgaat tttataaatt
    16141 ctacaacttt atcttggcaa tttgttgcaa atattaataa tacaattatt gatgaaattt
    16201 tcattaccaa aggtcaattt taaaaaaata aataaataaa tataaaaata aataaatttt
    16261 cataattaaa aaaaaaaata ataataataa ataaataaat aaataaacaa acaaacaaat
    16321 aaaataatag aataaataaa taaattatta tatatatata tatatttttt tgtaattatt
    16381 taaatataaa aaaaaaaaaa aaaaaaaaaa tctattttta aaaatgataa atcattttca
    16441 ctcaaaatat tttttatttt tatttttttt ttttcgtttt ttggaaaaat catttttttt
    16501 tatttttatt ttatttttat tttttttttt tttttatttt ttttttattt tttttaaaaa
    16561 aaaaaaaaaa aaaaattcaa aaattcaaaa aaaaaaaacg aacgacacta tttttgagag
    16621 tattgttttc tggtattaat atataaatat taattaaaat tagagtaata atgccagttt
    16681 caaaaaaaca aaaggtagat acaacagtta ctgtaacaac taaaaaacaa gttgaaagta
    16741 ctgaaaaacc acataaacaa tcaaaagaat ctaaagaatt aaaagctaca acaaccccaa
    16801 ctacaaccac accaacaaca acaactacta aaaaacaaac aacaaccaaa gaatcagtat
    16861 caaaacaacc aattattaaa tcaccaaata gttcaaaggt tcatcattgt tcattctcaa
    16921 gttggttacc aaaaccaatt acatctatta gttataatca agaaaataat ttaattgcag
    16981 tatcacgtca agaatcacca cttgaaattt ggattaaaaa tgatcaagaa ttaattttac
    17041 ttaaagtaat tattatattt aaaaaataaa aaaaaaaaaa aaaaaaaaaa aaacaataat
    17101 aataataaac aagtattaat ttaaattatt attaaattta gacattagga ggatcaaaat
    17161 ttgatttacc aattatttca gtaatatggt taaataaaac aatattatta tcaacatttg
    17221 aaaataaatt tgtaatttgg gatatttcaa gttattcaat tatacaagaa ttaaattcaa
    17281 ttggtactgt aagaggtgta tcatttaata gattattaaa tttattagca gtttgtacac
    17341 atgattcaaa tgtacgttta tataatttca aaaaagatga taatgaaatt gaatatcaat
    17401 cttcattccc atcagtttca gattcaaaaa ttaatactat tcaatgggca ttagatcaaa
    17461 aaactatctt ggttggttgt caaaatcaat tggttgtttt taaagttgat tctttacgtt
    17521 catctttaac tattacaact gataatatag tttcattaaa ttcattaaag taaatatata
    17581 tatatatata tatatatatt tttttttttt tttttttttt tttttttttt tttaatcaaa
    17641 aaaattaatt aaaatttatt aatatatttt tttattttta tttttctaaa gtgataatac
    17701 agttgcttgt ggttttacaa atggttttat ttcaattatt gatattaaat ttggtagtat
    17761 tattcaagat tttagaaatc ttcatgctcc agttagatca attcaagtta ataaaaaagg
    17821 tgatcaattc tttgcatctg gtgatgaagc aaccattgta tcatataata aatcaagtgg
    17881 aaataataaa tgggcattca gtggtcaaca taaaagagat agtcatgata ttaaatgttt
    17941 agaaattaca aatactcatt taatctctgg tggtaatagt actcaaatga tcttttatga
    18001 tttatctaat ttctcaagtt tatcaaattc aaatggttca attccaaatt attttagatg
    18061 taaatcatta ccattaccaa atacaattgc aattacacaa ccatcatcat catcacaaaa
    18121 tcaaattctt ttaattgaat tttcaagata tcaaattaat atttggcaat taggttcaac
    18181 taatgataat aatgataatt tagatttacc aaatggtacc catttaaatt tatcaaaaaa
    18241 aactaaaaaa ttattacaat ttgaatcaaa ggtaaataat ttaaattcta tatatataaa
    18301 aaaaaaaaaa aaaaaaaaaa aaaaaaaaaa aaaaaaaaaa aaaaaaattt taagatttaa
    18361 aatataatta tctaaaaaaa aagaaggaaa aaatcatttc gatattttat ttgttttttt
    18421 acctttttat aaaaaaaaaa aaattggaaa aaaaaagaaa aaaaaaaaaa gaaaaaaaaa
    18481 agaaaaaatt aattgacaca atcatttaaa tcttgattat ttcggtttgc gctattgtat
    18541 gcttgataaa aacgttcttg gtcttcatca gagtcttcgt cgttgtcatg gttataaaca
    18601 tgatttttgt ttttactatt tttgataaca ttatcaacat tataatttac atttgtattt
    18661 gtatttgata ttgttgttgt tgttgttgta ttggtggcgg aggcagtggt ggtggttgtt
    18721 gtgtggttac taccattaat aaaataattc gtttgagctg gtgaaactct tgcgtttgga
    18781 ggtctttttc ttggaggttg agttggttgt tgttgttgct ggtgctgttg ttgctgttgt
    18841 agttgttgtt gttgttgttg tagttgttgt tgcatgattt gatacttata gctatataat
    18901 gatttatatt ttttggtttg tttataccaa aagaaatatt caataacatc ttgacatgat
    18961 ttacctttaa ttaaagttga aatctttttg aaatcttttt tataaatttt aaaaccttca
    19021 tcaaataaat ctttttgaag ttgtgaccaa gtttgattga tatgatcttc taaacatggt
    19081 tggatggtat cgagtgaaga gaaatcaata gattccaaag catctgcaac agagtaatcg
    19141 tattcatcta aaatcgccaa aattgaagag tctggtattt tggaaacatt tttatttgtt
    19201 tggacaccca tcgatctcaa tgaatcatca atacttttca atttctttct tgccgcacta
    19261 ataaaatgat caacttcttc actttttaat ttatatggtg tataaattaa tgtaggtggt
    19321 aaatgatcct ctaaaatttt agaaaaaaaa aaaaaaaaaa aaaaaataat taaattaata
    19381 atatatttat aaaatataaa ataaaataaa ataaaatact taccaaaata cacattatat
    19441 ggtctacatt ctggaatttt agctttttgt gattcaatat aggcaatttt tgataaccgg
    19501 gcttcttctt catcatccgt agatgattca tcagatgatt cagatgactc gtcagattca
    19561 ttattatcat tgttaatatt atttttatta ttattattat caccattatc attattatta
    19621 ttattgttgc cattaccatt tatgttgtta taatttctat attttggtat atgaatatct
    19681 tccaactctt cttcctcttc ttgttttatt ttttgttctg gtaccttttc tttttgatct
    19741 tcctcatcct catcctcctc ttcttgttct tcttcttgtt cttcttcttc ctcctcttgt
    19801 ggattatctt ggatctcttt atcctttaga ttctcttttt ctttttcgct tatttcttca
    19861 ttatttgaag agatatcaat tatatttaca ttatttttaa cattgggctt tactttttgt
    19921 ctttctcttt caatttcaga ttcattaatc tcttcaatat aacatgatgg ccactgttgt
    19981 tgttgattta aattttgttg ttgttgttgt tgttgttgtt gttgttgttg ttgttgttgt
    20041 tgttgttgtt gttgttgttg ttgttgttgt tgttgttgtt ctccaagttt taaattatat
    20101 tcagttgaat ttgtattatc atcatttatg agaaccaccc catcatttaa accacctaaa
    20161 ctagtagata gtggagaagt aggagttttt cttgataatc tgtaatcttg aagatttgat
    20221 atctttgaat ccaaatcaaa gaaaccatta atatcatcta aatgtgatga gcttagatcg
    20281 acgtatggat cgtaaaaaaa cataaaatca ccacctccat ttccatttcc tctctttctc
    20341 ttacctgtat ttacactatt agtagtggta gtagtacttg tattctcatt atcattatta
    20401 tttatattat tattatcatt attattatta ttattattat tattattagt actattatta
    20461 tgatttatgt tattactatt atcatcatcg tcatcgttat caattattaa aatattgttg
    20521 ttgtgattgt ttgataatga agttgttgat ttattttcta attctaaatc ttcaatatca
    20581 agatcaatat catccaatgg aaatggtgat aaactctcct ttctactttc aattggtttt
    20641 tgatacttta aagtatcttc tttatcatct tctggttctt catcaccatc atcattatta
    20701 attgtatttt catcttgatt ctctgaagaa tctaaataaa agatttccaa ttcttcagtt
    20761 gattgatttt cctcgttttc tttgatgtta ctagtagagt agtcttcatt gattgttggt
    20821 aaagaagatg atttctctga taaaatattt ttgattgttg ttggtgatga taaaaccaaa
    20881 tcattatctg ataatgcaga gtaatatgaa tcagattcct cccctgattc actctcttca
    20941 gatgttttga tttttctatt attattatta ttatgatcat tatgatcatg attattgata
    21001 acattgttat taatattttc attaataaga ttgaagaaaa tatcatttgt agagggtaat
    21061 gatgatgttg ttgatgaagg tgatccatta cttttaattg aattggttgg taaactatca
    21121 ctagtatcac ttgatagagt gagtttaata ttattattat tattattatg gtttgtaatt
    21181 ggtggtgaat catttacttc atcacctgta ttattatcat tattattatt tttattatta
    21241 ttattattat tattattatt attattatta ttattattat tattattatt attattatta
    21301 ttattattat tattattatt attattatta ttattactat tattattatt attattattg
    21361 ctgctatcaa ttttatattc actctcattt ttatttattt tattattaat attgtaatct
    21421 tcatgattag gtttttttct ttttcttttt ctatttgttt gatcatcaaa agatgatgag
    21481 tgtgaattat aaatttctga agagggtggt gatgtctttt tggtttcttt ttttcctttt
    21541 tctttggcta agcttccaga attatgacga gaagtaatag gaggagaagt ctctatattt
    21601 ttagatttgt tttttttatt tttattattt ttattatttt tgttattttt gttattatta
    21661 ttattattat tattattatt attattatta ttattattat tattattatt attattatta
    21721 ttattattat gtactattgg tttttttaat tttacttgtt gatcactttc atcattatcg
    21781 ttattatcat catcttcatt atcatcttca tcatcatctt catcatcttc atcaatatta
    21841 ctctcttttt tattgataac ggaattggct atttcttttg cagttgttga tcttgttttt
    21901 gtggttgttg gtgatacttt tttagtgata gcggttgtag ttgtttttaa agaggaagag
    21961 gttgtggttg gtgatgtggt agtagttggt gatgtggaag tggttggtaa tgttgatgtt
    22021 gttgttgttg ctgttgttgt aaatggtggt gatagtttat ctttattata ttttttaatt
    22081 cgatctggaa caactttaaa tcgttttgtt ggggacaatg ttgttctttt atctattaat
    22141 ttcaaaataa taaaaaacaa taaataaaaa aaattaaaaa ttaaaaaata ataataataa
    22201 taaaaaataa aaaaaaaata aaaaaaagaa ttagtcaatt gtttagaatt atttttttat
    22261 tttaaatatt ttttattttt ttattttatt ttttttttat tttttatttt taattaaaca
    22321 ttattttttt ttttttttaa aaaaataata aaaaaaaaaa aaaaaaataa taataaaaat
    22381 aataataata ataataataa taataataat aataataaaa ataattataa taataataa
//
