# Supplementary material for: Widespread Horizontal Gene Transfer Among Animal Viruses
Source: bioRxiv. 2024 Mar 26:2024.03.25.586562. Preprint. [Version 2] doi: 10.1101/2024.03.25.586562 (PMC11071296; doi:10.1101/2024.03.25.586562)
Supplement: Supplement 2 [file media-2.zip › File2_Maps/uMega_haemonchus_ERR3723971_182742.gb]

LOCUS       uMega182742ct_1       182742 bp    DNA     linear       01-JAN-2019
DEFINITION  [note: taxonomic lineage
            d_Viruses;-
            _Varidnaviria;k_Bamfordvirae;p_Nucleocytoviricota;c_Megaviricetes;o
            _Imitervirales;f_Mimiviridae] [isolation_source=original].
ACCESSION   
VERSION
DBLINK      BioProject: unknown
            BioSample: unknown
            Sequence Read Archive: unknown
KEYWORDS    .
SOURCE      Mimiviridae sp. ctY0I7I (unknown)
  ORGANISM  Mimiviridae sp. ctY0I7I
            Unclassified.
REFERENCE   1  (bases 1 to 182742)
  AUTHORS   Taker,C.
  TITLE     Cenote-Taker 2 dummy template file. Do NOT submit
  JOURNAL   Unpublished
REFERENCE   2  (bases 1 to 182742)
  AUTHORS   Taker,C.
  TITLE     Direct Submission
  JOURNAL   Submitted (01-JAN-2019) Taker 2, Cenote, 1000 Circle St., Cenote,
            DC 31111, USA
COMMENT     ##Genome-Assembly-Data-START##
            Assembly Method       :: unknown_assembler
            Genome Coverage       :: 1x
            Sequencing Technology :: Illumina
            Annotation Pipeline   :: Cenote-Taker 3
            URL                   :: https://github.com/mtisza1/Cenote-Taker3
            ##Genome-Assembly-Data-END##
FEATURES             Location/Qualifiers
     source          1..182742
                     /organism="Mimiviridae sp. ctY0I7I"
                     /mol_type="genomic DNA"
                     /isolation_source="unknown"
                     /collection_date="unknown"
                     /note="genome binned from sequencing reads available in
                     unknown;
                     derived from metagenome: unknown"
     CDS             345..677
                     /note="no search hits"
                     /codon_start=1
                     /transl_table=11
                     /product="hypothetical protein"
                     /translation="MFISDTDYDYAITVIISKRLDILKIIIEDDRLKSEDMRNIFIEC
                     IQYNYQEALSLLSNFCTLDYFYKTDNIIQQAIRHNNRNIVNKFFDSYELYVIIYFLNH
                     KILFGKHN"
     CDS             763..2187
                     /note="no search hits"
                     /codon_start=1
                     /transl_table=11
                     /product="hypothetical protein"
                     /translation="MNLFTKLCDSTYSSDINRVVMNKYKELKLNPLNFMDRDSYEKIV
                     SSTRLSKLIPNICKKIVENESKVQNINLIKSIIFHPSSTSIFLKYLTTAISFNRIDVV
                     KIILEDDRSSEFTLKDVFKTIIKKPHNKILKLVLLHFRIHEINRTKDIRFMMNTVLVY
                     YSNKQKEQVAVTMFGEGIDLINIIDQIPRKKYNIGNIIEGLHNFNSEIHQYILKKHYY
                     CHKLPNKKLSNKQSTQYNNTTISDILTSMIRMHLKHDHLGAITQIVNNIHPDNIAFGY
                     FSNLIMSLNNEKLLSFFLKIPTYYKYLNECASRPIITETLQHSYKLLVQNMLSIRLDM
                     QQMNFAFGFISCFSSSHQTNMTEFIKMYLQETSIELYFLFSMFNRTLDNKYFRLMDII
                     LNDHRTPKINIFYNIVSYVCHGPKLMLQLIFENKFLDFKFNKKFIYLIIHKYPLLIQY
                     ILRKHDAESCSSPLRLYIKSIISR"
     CDS             2312..3655
                     /note="no search hits"
                     /codon_start=1
                     /transl_table=11
                     /product="hypothetical protein"
                     /translation="MLNKETFKKICTNGLLDSNTILLKYLSTHKLNYDKIVKYGPNPK
                     RTLCKIKTQYSENETNSIMIKIESSRNNIEIIELLLSDHSSYVSKNIKEAMEDVIKSD
                     NLIIFKLFMKDDRFFIQKRITKLIEMALSNHSDKILKYLLSVLQNLDNEFLVKLLDAC
                     SSYRYFAIKYIIPECKKRNICNSSMFIERMKYNYIDNVINKLFFAAISVNSKISSMDM
                     VTAINNMSNSLFFHNIVQEQIRLIYSPCINLIKSIEKMMITKTENCLNMYLKNHKLFN
                     GTSLCAPLSYAISCNSSCALKTLLSTYTKSHTFTVFNNNLSLPEITNTTVHLVLNKSS
                     MENTEKFSFMLHYLYFHKSIRVTRIILNHPLISNLIEDFDSSNLFMMMKMNIIKLIII
                     DKFTKIKFDTHFIKNIILHCPKIMNRVIHKYNISLLGDTRSLLIKHVISNLEKTK"
     CDS             3717..3902
                     /note="no search hits"
                     /codon_start=1
                     /transl_table=11
                     /product="hypothetical protein"
                     /translation="MHITMFQNLEQYLYIANLDNYDSIHLFEDRNISDILQYENTRGL
                     ICYTFRENIVCSIQIVL"
     CDS             4017..5828
                     /note="no search hits"
                     /codon_start=1
                     /transl_table=11
                     /product="hypothetical protein"
                     /translation="MNIQCCEKTIYDSTGELDVYKDCNIIYQPPGAVQRAVVMFSVGV
                     NGSVGLINYCMDTDVFGNVIVCFTCCVDNGDMLCIESLGESSVCIRGVKEGDMFVVVR
                     NDGGRILGWVKIDGVMTGSIICVTSDFYGNIYVSGQYEKFVTVCDHKHGYIHDIVLEG
                     CGISSFIIKFNRELQVVWGGSIISNSVAVVNGIVCNEESDVCFCGYYSGTDIDKRKAI
                     VFYGTNEQCMSGVSGKGTFIGKYNTKGSVIWTIKIVPSIQNTNSSISVPTHITTDKSS
                     NIYLTLTHDLQPQTFFNSNEKPAETTLSSSGSLFVQYNTNGIFKNYTTLTNITQPENL
                     RIATDKFYNIYISGSSSVQPTLTTKKKRAISSISYQTTDIDAMKTTFFLSKYDCRSKL
                     VWTNYIANDTLYPQNIITSLEGIYLSNYFSSNVELNGVILYSSFKHNNFIAKYSFDGD
                     LVWGTKIAGTGIKSEAIMSVDRNNCLFVSLLFCQSRPVLYSSCGKECLSVFDRRDRSE
                     LAYVPPGELLTIKYANVCQELCLKEPFVPYHKLTIILRGTSGSYTLLIFPPNKVINNS
                     TNTYITRIFLTNYNSTINLIYTNNHWHIHSYINTILI"
     CDS             5893..7458
                     /note="no search hits"
                     /codon_start=1
                     /transl_table=11
                     /product="hypothetical protein"
                     /translation="MNSSQWIVVISNQLLFSDNPKIYDKAIQYTIKQISDSISISQIH
                     IYTNNPNSEPINSHQTKIFTSKPISVQISNALNQSRNCIFINTGCFSPTLSNTLETNH
                     KANVLISVANDKIIPSIIIIPNTLENINFINQINQELDFIQQFEFLAETLSINFDYLD
                     NVLNVKNAESVNILEELTFNEKCEINRNDYLYYPYMDYKCSYVPGKTDIVNSTGLSFD
                     MCTNWTDNLYKRHDNYRWGTYVKKTVGEKRIPSKLHHIWLDEEPVPNYESFWKRILRE
                     PWEYYSWDPLSIQNLIVSTRWEPLFNIPIKSIKYVVATMAILEKHGGVAIDSYAIPKK
                     ILPDQFLMNTFAISFDNEYYSNTILSYSIIMCVQGEIQENNIASRQLHRVAAPHVNDY
                     FSTVEYKNQEKLKSQIHIDTTNVIVPVTNKMFYNSLYQIIKNSQPEILESSIQSFFRS
                     MATNIYPSYLFKPNYNLFPSPLIEEALCVFLTKIPQTIEKTKTPLIRSYTYNNQSILN
                     SLQANPRDKIKKH"
     CDS             7496..8431
                     /note="no search hits"
                     /codon_start=1
                     /transl_table=11
                     /product="hypothetical protein"
                     /translation="MKQSSPFNKLIEYTSNINSNGCKFTNLSDNNNAIYVSKICNINI
                     LLNFFENQNPGDELPFIPETSRLFMAYIPFDSVPRVNVFTENYSMEEIDEKFNTHGLA
                     IEGCFGMRDKRSAISSISNFNWKLPKAFLVIDDHKKTLIVDYDDIDEYDPEGAVHYIA
                     GRKLYSNGVPVIPFNTMKRVDVDNNPITIDGSKVKLDYISQTIEINGITRSFEDIGET
                     INFDNPIYFEIDRQTMLFGVDKQNNKFILYLETIDFYSSMKILDRMGAKDVVMICDSP
                     YATLLWKSAGDNLYNKTDFIGLISTKVSNIITFSG"
     CDS             8449..9897
                     /note="no search hits"
                     /codon_start=1
                     /transl_table=11
                     /product="hypothetical protein"
                     /translation="MLNRKRVEACDYKTTTCDSFKNIDTQMIDLINNHYFDLQMYANY
                     VFSIENSTKRISSVNNFKILIDKLKQEYDKEYKNTSFFDVKKMIELRSLVLDIIAKTS
                     DVWTTATEYMSTLTNVSLFASGDLSSSILLKADKLLPNNEYTPLIIKIVPLTFPQHSM
                     SKTYSPDFQELFVEIPAHAIFIKEAWMYCFTKNYLEQYTPTFNCISDCKIVVGFPAGN
                     PHEVRLLNDEYELRRGKKLPYKKWFDSIINSSTENIVRDGLMNGNYGCFEMKKIDGVF
                     KDLIYKTGLNSKPEFDMGIIFEYLYTKVVAAFIGKIIFNDDHIGNVGYIYVPYIRNYR
                     IKCNGCMYSFYIPPGKMVQFIDLEKYVFNFSKYDVYTNTALKKISATKIKNDSNKMNG
                     VRKSYEENNYIYDKTIKFMLSKKFTSKNFTDELEYMLMLNVLNSKYVHDIKTFPQILE
                     SNMPEKYFIPMKDTPIKKYYLDLDDDSLRRFR"
     CDS             9899..9991
                     /note="no search hits"
                     /codon_start=1
                     /transl_table=11
                     /product="hypothetical protein"
                     /translation="MCFKKERNKLFIIINILLRIMCNITLLLCT"
     CDS             complement(9974..11176)
                     /inference="protein motif PDB:1GH6_A"
                     /codon_start=1
                     /transl_table=11
                     /product="Large T antigen"
                     /translation="MHTKYYDLLNVEPTATDSEIKKSYRTLAMKYHPDKNKNVEDNEK
                     FKDITTAYEILSNKSKRTIYDKFGEEGLEEVAANNNPHHPDIFQRQKLVVNMTHSITL
                     EQYFIGDDIQITINNRKLCDGCEGTGFVDKIARTCIGCKGSGSKIQVVQNGPFLSQRH
                     VVCDICNGTKVSKEMTDLECTICNKSGTIEFPDNIITSIPTNGTNTIIVPDAITLENK
                     RIADLHINLIINMPDDYSQTSDGNYLYTININYTESLCGFRRIIDHVDGTPYAIVSDP
                     GYIINPLTTYYLEGIGYRSSVLYVRFRINYPTSIKIPESKAAPVLCVQSLSQMLGPRL
                     EPDVVSLSGIPYERVFILSDVKKVVELDQQQQNAQRRAQQQQHHQQQQRHAQNQYNPN
                     NPNSCAQQ"
     CDS             complement(11292..13292)
                     /note="no search hits"
                     /codon_start=1
                     /transl_table=11
                     /product="hypothetical protein"
                     /translation="MFTSTMINPTLTNLSVPFQKNDKLNKTFAFNYESESFESESYES
                     ESFESEEDIEYSESVNVKSENVIDFNTKPSHTNRAIKEVPLTNEVKSYILPVSFSRTH
                     WSYVRALDILGKDIKTHLDLLNYSWNDSEDKCVESLILDLRACHMGIQPNDSVASNVN
                     KIVDGKVVKTDEPFSPMRFANIYFKDVVYGSDEYNKVYSEYIEFISKYRHVTDEEKES
                     RETHYIVVEAVYDTRRIKDNLAPVYSEYVINKHITKIPQVTKPITEISFQQTPVNIIP
                     DQQSNETYIKFYSDEDNTPLKHAIDLIIKDRYGGDEGVEECLHTLLSEEDYQYVLDMY
                     AHPDSEDLDHYFAGYQLGPERYQMSLLLDFLLKVDNRDVTNFEVNGIKYDTVAQAIFD
                     YYCNYPTFYLIHSKYNKDKDNIIVPEEKSKNGTVYNTYNFVVIDNKENADNNACTMTP
                     DFREGFIPRIVKAFVDGKLDKSIIGVTFRRTFVAKPAGKYGEYSHNSPGYRLQFILDS
                     HQESSINRVNDFIHNGLYDLVEDKDNRNMKCWYSGTGPNCKPANPNDKPVKIKIDKPL
                     SSNFPERNPKPKNNSNNQQPRSNGSNNQPQSNGSNNKPRSNGSNNQPQSNGSNNQLQS
                     NGSNNKPRNNNTGTNISTGTNTNIKPNTNTKTNSNRRGNVRF"
     CDS             13372..13617
                     /note="no search hits"
                     /codon_start=1
                     /transl_table=11
                     /product="hypothetical protein"
                     /translation="MLIYIGFVLAFKFQFFLVAYVFEAYVYLSLCIRGLCIYPRAMYI
                     QVYVFEAYVFEAYVHPSLCIYPSLCIRLLYIEINAYT"
     CDS             13715..14347
                     /note="no search hits"
                     /codon_start=1
                     /transl_table=11
                     /product="hypothetical protein"
                     /translation="MQQSHMVLRIIKTLDTKYKHISTDCLDMTTLRNMLQVYDYSSMS
                     EDTETFELSEINLECDEIKQIKSIPVKKHIITKLQSEEFLTKYCSFIRIIYTCIKLNV
                     EIFNTKSKNIVSIKTNKSLLETLSLHKRQVMKEHLSIIKEQYKYIDQEIGDDYLTFVK
                     ICVSKMKVIDKLSKTVQKLINDKQIKETDSILNIVLPYFYNKIKCIEQYS"
     CDS             complement(14385..15356)
                     /note="no search hits"
                     /codon_start=1
                     /transl_table=11
                     /product="hypothetical protein"
                     /translation="MSDYIKPLQISLSQLLDWKNFTVKPIDGINIPNITVPPNLVSKQ
                     RKTEPVETIAITVRTLFNSLNNNNIEHIKIKLKEIIMSRAETDKMLIDVSNEIFSNLI
                     NSESNIKNYMQILNYISYIRILLEDEQTKIKKNSMTIGNHFLVKCRTSIFNFIDYVFI
                     RNMASMDVDDIDESDEFYKKRDKINNLILTLCELFSQRKSANPTVNPVKLNLESGPIY
                     QVMSTIVNEHNKLRNEIIFYTKDNAYKKRSEHVLDVRMCTIYVEQLYVFMNRMGREFI
                     LDTTPVSIVKDHPIKSLSSLCETFRYEIVPTITEAYLKSNCENILWH"
     CDS             15624..18422
                     /inference="protein motif CDD:pfam00012"
                     /codon_start=1
                     /transl_table=11
                     /product="Hsp70 protein"
                     /translation="MSNCENESDIVVGIDLGTRFSCVSIWRNNRFEAITDQFGNRTVP
                     SVVSYYKTVKLVGHNALVMKEIDPSNTIYDVKRIIGRRMNDPAIEQTKKLLTYDIVSD
                     NTKHENILIKLNKLDDNVKNLYRPEEICASILNELKIMACNYLKENITKAVITVPAYF
                     NDAQRQSTLDAAKIAGLNVLKIFNEPTAAAISYGMGNKKWARNNSGNVIIYDFGAGTL
                     DVSLININNGTFRTLAVSGNTHLGGEDVDYVIMSYIITEFKKANKIEQFVMSKIVQSK
                     FKNSVETAKKLLSTSDKAIVCVDDFHEGINLYHVLSRCQLEKLCNELFILSLKPLNDV
                     LESAELERTDIDDVILVGGSTRIPKVQENILSFFRGTRVTKLTCSLNPDEVVSAGASI
                     YGYIISHEDDPFSEGLVLLDIVPLSLGVETLQRQMTTIIPRNSVIPIKRTMVFTTDTD
                     YQDSVEIKVFEGERKMTKHNFHVGTFSLQGFEKALKGYPTIKITFSIDINGISHVSAV
                     ETRSGAENSMTITSTWGAKGRLSDSEINTLIDDAIKNDQLDEIYRKKSELLYNSNYLC
                     KSILTELENPESVLTNADKKKIRIDISNTLKSLDKQLDLPLSDLETTYKRINKLYLPI
                     ALKIINNDKSTDIKCHRTSSDYVQIEGDDEEDLSNFEPINFSNDFNKDEVKNLQTTIS
                     DLSKNIMSVVNNPVSKFTAADINSISDYMDTVSIWLFTNTSTSSLDYIAKINEINAYT
                     DAIMSKYSDDIFEIEKFCPKDELQLMCTTLKFSLNSKYFSIKDNMMETLSVKINDTLL
                     WLESHPNELTEVYCSKIEEINEICNSTYQNSYTMSHLEYIEDEDDIVVDVDDEVRSKK
                     SCGNEDEPNNVKKNNCGNIAPNDISDIKKSCKNDDSERSKKSTNSLKNRKSEDAVILT
                     MDINKLANAKGFNYKKVK"
     CDS             complement(18452..18790)
                     /note="no search hits"
                     /codon_start=1
                     /transl_table=11
                     /product="hypothetical protein"
                     /translation="MSSNKDISKIIKNHNDLTNVSKELCKIMSQKNKIMQEGMNDYQE
                     CINAIKSNDGKHNVSTDKQMPKQVSQPNPSQMSKQIPQSMPQPNPSQMSQPMPKKDNP
                     FELRKYHGSF"
     CDS             complement(18829..22461)
                     /inference="protein motif PDB:4FM9_A"
                     /codon_start=1
                     /transl_table=11
                     /product="DNA topoisomerase 2 alpha"
                     /translation="MSKAKKQNSAESELEIEDIYKKIENVHKHILERPNMYVGSVKFE
                     ELNTWVVRQNQQEGESFFEQREIQYNPGLFKLYDEVLVNARDHVINCIDEKKELCTMI
                     KVNIDPKEGSIKIWNNGAGIPVVFHKTEKMMLPTLLFGETLTSSHYNNDKKKVGGTNG
                     LGVKLANIMSTRFELETIDAVTNKKFTQNFSNNMFDKEEAVIVSAGGKKSYTFVKYFP
                     DKKVFGKGIFSDDVMALYKKRVYDIAATTNVKVYLDDELIIANTLQKYMGFYFPDNTE
                     IKKVVDETNPNWKVGVVYDPSNNLDHQTIGFVNGICTYRGGTHVEHVTNQIVKKVQQQ
                     ISKKKKELVVKPQKIKENFIFFVNCCIDGPEFDGQVKERLNTKVSDFDTTYSAPDPFL
                     DKILKTGIVSRVIDMVTTSMEIVKVTKAATSKSIAKYDKHEKAGLCDRRTGECVLILT
                     EGDSAKALAVAGRASIKATDKYGVFPLKGKFINVRDIRVAKSLSNKEVVAIMDLVGLE
                     MGKVYTTTKGLRYGKIMIMADQDLDGFHIKGLLINFIHHFWPSLLKLDISFIDTLSTP
                     IVKATHLKTREVVPFYYIPEFEEWKEKLDSAEWLIKYYKGLGTSTNADAKEYFTNLER
                     NKSTYIWEYPEKINTNTKTKKSKKDYDPSEDAITLAFLKGREDDRKEWLNTYRDDVYI
                     DQGQDQVAIYDFINKELISFSVSSINRAIPSSIDGFKPSQRKIYYAINKKKVYNIASR
                     VSQLCGYISEKTNYHHGEDSLAKAIVKMAQMFVGSNNINLLYPEGQFGTRLEGGKDAA
                     SPRYIFTKICDITRYLFNKDDADCLKYINEENMKIEPTYYVPLLPLILINGGRGMGTG
                     YSTNVYKYNPRDIVANCIRIINDEKMVPMAPWYRYFKGTVEKVNKAKYITRGTYTVKG
                     DTVTVTELPIGTWTDDYKHRLNQIMGIAPKKKDEEEKKTSSVIGKDILISDSKSSDID
                     VHIDIKFRPGTLQKYIDNNSLDKHLELTTTLSLSNMHLLNEEGKVKKYDSVLDIIRDF
                     SIIRLDMYAKRRANMIKNWETEIVFISWKLKFIKHVMEGKLIINKRSRDNVVEQMREL
                     KYPDINPNKNEEIEDVEDPEKLIVKKTKEYEYFLKMRIDSFTQEKIKKLQSIIDGFEE
                     QIKETKLKTDKGMWKEELDTFMKFYDIWEEEHSRIYHNMSDIEYDKSGKPTNSTKSKT
                     VKRQKK"
     CDS             complement(22546..22758)
                     /note="no search hits"
                     /codon_start=1
                     /transl_table=11
                     /product="hypothetical protein"
                     /translation="MDIHTIIINISPILGNVLFQKLSQHPISEEFLLYSILSLISSKN
                     SCSIMILYNLNYKILHIIFILSRIDI"
     CDS             22736..22831
                     /note="no search hits"
                     /codon_start=1
                     /transl_table=11
                     /product="hypothetical protein"
                     /translation="MIIVCISMVFIVPCIFIYSLRNKDMDIEHYK"
     CDS             22871..23089
                     /note="no search hits"
                     /codon_start=1
                     /transl_table=11
                     /product="hypothetical protein"
                     /translation="MDDIIMFRTDNGDIVQFNKECSESHLNIYEIWNKMSNKNRVYII
                     TWLIYGTLILLTIMVVSVIIVFRAVLKR"
     CDS             23137..23292
                     /note="no search hits"
                     /codon_start=1
                     /transl_table=11
                     /product="hypothetical protein"
                     /translation="MYTNSVMWNKEDNSLSGTLIKPCSEEKCVCLIGGFLFLLWLIVG
                     ILFFIKN"
     CDS             23381..23587
                     /note="no search hits"
                     /codon_start=1
                     /transl_table=11
                     /product="hypothetical protein"
                     /translation="MKYKCDDFIIELGNESPSVYDSSMDIVYDVDRSFDYGSFCVMIL
                     FTFIMLIMSYGYIIVGTMMEGEVN"
     CDS             23659..23886
                     /note="no search hits"
                     /codon_start=1
                     /transl_table=11
                     /product="hypothetical protein"
                     /translation="MSNDNLNNFSPNNYYFMNVSNNSKDSVSGICEGIKVKMPYEDTY
                     YITTRIILTICFIVTISLNIVLGAYYNCFNK"
     CDS             24004..24279
                     /note="no search hits"
                     /codon_start=1
                     /transl_table=11
                     /product="hypothetical protein"
                     /translation="MFSELKEYDYNVCVNDDVNVGVEVEENMLIGGDNMFEDTYDMGI
                     QYSVSVDQNDGVYCSVSMILFSISMLCNTIFLILIAVWFFSLNYTLI"
     CDS             24320..24490
                     /note="no search hits"
                     /codon_start=1
                     /transl_table=11
                     /product="hypothetical protein"
                     /translation="MKRDTVVEIKNELHKLEVYVDNTERMTGIRVFSMIILFTFFMIV
                     FGYGYTIFELDF"
     CDS             24567..24989
                     /note="no search hits"
                     /codon_start=1
                     /transl_table=11
                     /product="hypothetical protein"
                     /translation="MSLSQEELEMSKSRDWYSDEQQVSLESSNNNSESLHSLEEKFDV
                     SPLEQQNDNAFPLEQHIVSPSEQQNENAFPLEQQNRDTSIEPTNHQLFRKNNNKLLCA
                     FTCILLIVLVVVFITVCVLGIVFSKRHNIPDNTTNLNA"
     CDS             complement(25083..25190)
                     /note="no search hits"
                     /codon_start=1
                     /transl_table=11
                     /product="hypothetical protein"
                     /translation="MIEVHLVALQTWSVICSLKKYCIYVLMLNIINYSL"
     CDS             25157..25429
                     /note="no search hits"
                     /codon_start=1
                     /transl_table=11
                     /product="hypothetical protein"
                     /translation="MFVELQDELRSSETYSSEESSSDEYVSNNKDFPIYSSALTPTHQ
                     NKNFINLPLSQRITILIISTISITITSGITMYVVMNNIANNTTNIT"
     CDS             25494..25709
                     /note="no search hits"
                     /codon_start=1
                     /transl_table=11
                     /product="hypothetical protein"
                     /translation="MDDVCINLDDNYYKTEYSSSRDISDNSKYRQKRTYNIIGSCIIV
                     SCAICSSVIYIIGLIVYFSGNTNNFLL"
     CDS             25777..26151
                     /note="no search hits"
                     /codon_start=1
                     /transl_table=11
                     /product="hypothetical protein"
                     /translation="MEEIFVPFSNYKSGDQYTLSGDENGYVEQCSINVVVVVDDVSRI
                     EHSIMKDEIISGREISSGSTGIDSDSCSDSDSESTRIYLPPQSPQHNLIKIFIIITLV
                     GLLPFALSMIIATMVVYFSQIF"
     CDS             26222..26566
                     /note="no search hits"
                     /codon_start=1
                     /transl_table=11
                     /product="hypothetical protein"
                     /translation="MNDHDEFLKNKYDMKEPEMRCNGLLKIIFCVCVGIVLVSPFFIT
                     FTFLHYSNFTIIRSLYDNHIPNIQIASTINLLQNFYNNTLSMIQTSFIHNLYTNGLSS
                     LKDIYSVAQTTS"
     CDS             26624..26890
                     /note="no search hits"
                     /codon_start=1
                     /transl_table=11
                     /product="hypothetical protein"
                     /translation="MSDSYGYSTDDDMLETTSNSDDTTLSDSIKEVDTKISLDNVVPY
                     TIPNRILDKFMFNNIVSYHCPQDENTLTDADSDNDSSSDSDNHN"
     CDS             27005..27196
                     /note="no search hits"
                     /codon_start=1
                     /transl_table=11
                     /product="hypothetical protein"
                     /translation="MQPLIYTNTNNKETLDNSLSFNHFERQNKISRRESIGVRIFLYI
                     TAFISFACVVCFVYSMKNI"
     CDS             27221..27322
                     /note="no search hits"
                     /codon_start=1
                     /transl_table=11
                     /product="hypothetical protein"
                     /translation="MINSKKIEIHKFNYILYIHKDYFYNKIYYVLIG"
     CDS             27306..28391
                     /inference="protein motif PDB:1SXJ_D"
                     /codon_start=1
                     /transl_table=11
                     /product="Activator Clamp Loader"
                     /translation="MFLSDKYKVTSNNDLYFNKDIYEQLMFISLKEDIPHIIVSGPPG
                     GGKKALVRLYLEALFDKSVHKTNLVKYPTNNSTCKKKKKEVEIPQSNYHISIELSNYG
                     HDKHILQDIIKQYAQYKIFNITGAQRKFKLIVIYNIENLSINSQAALRRTMEKYANTC
                     RFIMVCNNLSKILDPLRSRCRIFCVPLPKINNINDVITNISFMENINLDSEKSKYILS
                     SCQNNLNKAIWILDCIRLGCPDTISSNKAFDEITNFILNINESKNFIRIYDDIIRQNV
                     YDILIKNIKESDIIKIITERLINRIDDDDLNATIIQHASRAEYNLVHGRRAIKNIDNF
                     VIGVIREIVRNQHLFVNPNIKKIIIKK"
     CDS             complement(28460..31579)
                     /note="no search hits"
                     /codon_start=1
                     /transl_table=11
                     /product="hypothetical protein"
                     /translation="MSKRKLDFEEYVSINEVFNKELSRRIAQELEKSKETLSRVTKYS
                     PPENQSFTEYMQNVYFKRMTENNKKQKIAEEKTDKTVSLITPKSIRSPNIIGQHVSNQ
                     IDPRSVINNISKSPVVNNSPQVIAPSPVVNNSPRVTVLSPVVNHQLVINNSSLIIPPQ
                     CITPYIPTQELSKKVPNYSSKINITLLKAKSSENNSLINISNSLELKKVSNNVEKLVQ
                     DSIQDKIPTKIIIDKSITKKLIPEKAQSEKIPKETLSENNTDKVSEEEMVIDNSSNEL
                     KISEEMVIDNSSPVATPDSLPETNFMLTDDVINNELMSKLMILDEELKNNPKEKCKKN
                     VSKNKLEKSKKNKNSVVYKNKVSKRLVRSTKSKVAKESLLDSLASIRKSDNTSGVKEF
                     EVITETQEATLPKTLNTDVAEKQVPVVEKQSLAITRQKSILEMHLNTVTKQTLDIRKH
                     FFSMIDKRPVQTIIERSQTQPEKQQDQIAIEKQSQTATEKQSQTAIEKQSQPEKRPIL
                     KNSSFSTNSKSLLPISEIIENFNVKKSSNIEPDLDINRFKKVKFLEKTIMKVVIIGKY
                     SNKVSSTLNCQFVKIGSFVFYNTHDDKSKDNVLTIPSRHFDQLNQYLIDGYLEVTPHF
                     ETFFQINSIMITIDLENYPKEPMNPITINFEDFKQVMLEQIKLLPVTSGQRFVVRYNN
                     INIIVGLLDIFGPNIEGCLNNNSNRIYGKIREDPIVHLDNFNKNYLVLTSNKKEVKSS
                     DVIVYIENVIDSSDIYVSNAISVIIKSILIKAKNVSFHNKKVFNISALNKVYSISIEY
                     TEDISGPLFTNEYEVAFDKESPISIISRISDKLVYDKQINHKFININISRCPTTMYPQ
                     GVLLFNLQKFSNHINNRTTNIRLYKDTKVPYYDNGIKYLYNITSNTDGCTSPLHIITP
                     METKIHINTVKEDKIEFDNSAGNIINMSRMTVEISYTHGGQLDINCSYFNKSEIDSLI
                     KTSFSLMNIGRTYGFMYRGYNMCIKVIGMFHGTIMNVIHCGNLTSDTLIEYITQNIRF
                     TNQISFFQK"
     CDS             complement(31662..31751)
                     /note="no search hits"
                     /codon_start=1
                     /transl_table=11
                     /product="hypothetical protein"
                     /translation="MLFVQITHNNMQIYIYHLLPYIPITNLAF"
     CDS             complement(31779..32354)
                     /note="no search hits"
                     /codon_start=1
                     /transl_table=11
                     /product="hypothetical protein"
                     /translation="MSSFRRYCSSIARPFRTERIPDVVDYEKPLVSQNSFNYAIVNSV
                     IKESIRANQVGALKILHDSSVLKGCDDNNLYCAIINNCYEIVEILIKSNDMDVFINDK
                     DMIQFLIRNNFDNMLSVLLKGFNGNKYDSFEHLISFATRYDNIVAMKILLEWDKINMV
                     EYDKIVVDIVSSTGTAAMLETVLSYHKISYQ"
     CDS             complement(32441..33139)
                     /note="no search hits"
                     /codon_start=1
                     /transl_table=11
                     /product="hypothetical protein"
                     /translation="MNILIIAIILIILAVLIYMFYHHSLSQEQEEVVIMDNVNTKPKL
                     HKTNTNSIRKRNTNKSVDHSETDNLELNKASDLLYIIKKEYENPNYNFNLADLPYITT
                     TNSHSKIDDYITIIEDSMKNWASDLNIDLQIVHIKPLLARETPTEFIIIIVAHLKYLN
                     KSIYIKCGFYGKIDPTDNIEEDSEDECILQLVNIEKCDKNKYNLSKSNINNSKFLTIS
                     EQTKVFKSKIKNKK"
     CDS             33296..35425
                     /note="no search hits"
                     /codon_start=1
                     /transl_table=11
                     /product="hypothetical protein"
                     /translation="MFYNLNYDMFKEIISYTNDFDKHILYLTHTMFHKICKSDKNSIT
                     FESVLETGNASLIPFINKRQVHICSESNFYEIALTNINFVKAIMSFKYHSDSCYIDLY
                     NRHMNTYSISIAKNCSKEVVSYLFNNYNDDLCDVLLVSSLMCADLETVQLTCEQSRGR
                     ISIEYIISVINKEHIVFSDLPKLVFFYNNGLIITRKMSILITQSRDYDSFLWLMENID
                     KELKDILFFESINPVNIDILIWLYKNHKYSSPKMYEVCIINNIEISYINEDHMTMSGK
                     LISHYASMGNFEYVFVSYSLLSHTDIANILYHSVTYNNPDILPFLNKIISKTHSEISK
                     NELNTICKLNDQTFLYYYIFLTHNPEKFFKETIKLLCETPSNIEIINLIIKRFECSFF
                     YIIDFYKLNNQKIFYYIIENVSHAKNIQHISLKKRVYEYASKQNDIKLIKTIINKFDS
                     NIKRTILDITKHIIRHSNLEIVAWFITTYKLIIYKSYVLKISLKFKNPAIVKYLISNL
                     DAPCSIYDAYYNSKDAAEWLITRESYKNSLVLGNNKLMVSLLGKTCLYRRYGISIRDK
                     VFIFRLVNKYYKWVVSKNPQILNYTICNALNLKNDSVCIYLLKNSSILIDQSLIIKFI
                     KKNLLETLNYIGSMGKLRSPFCRFYDKYNLSSKLNNKITGSDLVDTIRKCRHKNCCEL
                     SDYFKFKTYLLDNFLDVYYKHFHLLTI"
     CDS             complement(35496..40526)
                     /note="no search hits"
                     /codon_start=1
                     /transl_table=11
                     /product="hypothetical protein"
                     /translation="MYTNRIDDTIDEILDKFYIDGLLNDKTFKTLINDNILNFVEYRT
                     EINDFIMYFINTIDFTTIKELVNTDENLVKVINIIKRYLFYYYFLSLAYYYSGTYKDY
                     IGNIVRYSKLQETSPGIVKNFFDTKNNHQLFKYFKVIKDTSTYIVSSEFQKKLIKKED
                     IKDALEFLSTLVEGYVENYLLFLNNDKVEIDVHNLIKTIVFGNIYINQEYKEVFDILN
                     DIDEEGYESTYIEIIVQNKNTLDLEDFNYMFRGNKNIKLLSKYTSDLIAENAITYNTP
                     IDDEISFMIHIPFIHPIAEDFLRYHKDSERIGTGENIVALPMSTSNIKNIQMTILNQQ
                     RKRAENTKAIVILNKLDSIENLYSDQIKDNPELAVSVRKYFQTPMMYRREVNYNYDEE
                     FRVLSKLKSKSISSEINEYYLELSKLLFTPYTLFKGFKRYGTTIINKIDHSVTVIRSS
                     NIEFQEKIKTFDIDIRAVRSGDQINMTGLAVGPFNRNPLACTKGADLVDIRTIRLKYE
                     KNNRTIDNEPSDNGYSTFLKLVKYCCVETIRVKLFPTIVFYNDYSSTCIENEHLCDKM
                     IYWEFDINKDIFRSNSYDVEKILSFQNIIHVMNASLSEKVRKYFVDKLISLIVENRNR
                     SLLVVEDMVNMFNERYRLGLKRRELTELVSFNYIREIDLHESSITLIKKSDYEPIPSY
                     YSIPPEKVFVMNINMINPLNIHRPRIFKQTMTREELFHHVEVKCQHEIEWSSLAKLKL
                     GDLNIYNQATSDFMNRYAIETVQLVYVCKVCGVVLPLKQYVQDGSFDNNTQRFITSYL
                     PMDSELEDIKEYTKFKKTIKSLDFMINRLAEMTGSHMLYGPSKHIAQKRKSMVKNIID
                     LFTTHIAINSKKNISSEQRLTIVSNKYGIGRDLTTLEFYELGDSIFEQTPNASSAETS
                     INLVKHNNLILYLLLVFLTEITATQITLMSTDKIGNYYVYEKYGNKQFEGLKIKKNIN
                     DVDTVNILDYPVLCYTLFIITYFMLIYKIWKVPGQVTKFKPYYQTEIINSVVDLFNSI
                     MVDAGQNKNEYIYQLMASKLYTQLNTLFKNNNVMIVLERNHIKYSGKKDVLSMIEAPS
                     KIPIIYMDDVIKGDIIEKRPADIKLGSGKKIFNELIGYKKIYDITSVSNCPNGSYKVW
                     GYANKVPFAKNCVEDQADVNVNRLDSLYYYNLNKIANRFCVTGEFHDFVGKPECVLCG
                     RKQNTEYSKQDMDTLVQNLNNKDNQRISEIFDSMKKIQSDDKKYEAKAQALVESITVD
                     YNKNGGKLKNHVETQVDKLITIMVSLLGEDVDLDSGKYPLYLRDKVYIIDHEFNGAPL
                     QEPITFTGNDNKVLFKDNHAYFKTDVYYYTDNRIQTDVFYSAITLILLGYKEKHKDFI
                     TVKNSGTYLKIKSSVKDLLLSLGISSSYVNVTNMFKQNSEMIPDAIENYHNIMNSLVM
                     ANINNIKHSIDKLSAILYKIKNAHQPEPILDEEEATIVYVSHESTRINNLVDKYSKLL
                     TDFNMGKNNDAFDDWNIARSYLEYKPVDWNTVDINFDDSNYINSSLISYYNNTGNIMV
                     YYLIKELLEILDANVDKIKKINICQMFIDLIVYIHSLYNIDEYNNETAIKRFEYNIYS
                     ESPKFITSYMDKNQNFDASNSENIDMSVSLVDINDDDDERIDGSEATDIAAEYYADED
                     AEYTSDAE"
     CDS             complement(40595..41731)
                     /inference="protein motif CDD:pfam13656"
                     /codon_start=1
                     /transl_table=11
                     /product="RNA polymerase Rpb3/Rpb11 dimerization domain"
                     /translation="MSKNASKNIPKTKTTKKIPKEEDSVINTEDREVDIIDITKTPDI
                     KVKRASGPEDDSETFRVELYGNSVDNSIANALRRTILFDIPIYAFNRMGTTIESHRSK
                     HMYNNDLIYAQIETIPIFDIYTDRDIEDPNTFLYNDLIKELFGDYTPMVDPDQTYVPD
                     EEKITYNIEMSIGYKNNSNTYYCISTHDILLKIDGVESDSYKKHERICMLYLKPGEEI
                     YLWSVANLGIAKSHACYEATTSAFCYDITPTKYHLYYNSLGQLEANVIFKKANTILKR
                     KLQNLGAYIEKEYGSMNIEERVIKIPIIGESHTIGNLLATILQKCEYTERAGYAVPHT
                     LDEKVEISYSVPENSSVPPIKVILLCIDYLVKLFTILETVSLEL"
     CDS             complement(41797..42309)
                     /note="no search hits"
                     /codon_start=1
                     /transl_table=11
                     /product="hypothetical protein"
                     /translation="MNNEQKEYGEKFWIEDPMVLINNGWISDIMQSTKISTIELLNIL
                     TRILILVFIIILIFAHNKAYVIIPLIGIVAIVLFYLFNKKSHTVENFSSIKTKKSKNT
                     NSHRSSKMIEVDDIINSPIKATTISLNYDDFDDMIENTEEFKKSMFSFSETCKENSEN
                     CSIYSDSRYH"
     CDS             complement(42374..43390)
                     /note="no search hits"
                     /codon_start=1
                     /transl_table=11
                     /product="hypothetical protein"
                     /translation="MYIKMANHKIINNLNEIGEIIRETVDIPVFLFHYQKSFKECIIL
                     AKEFEKLSSMFPKIIFCSINSDKFKNDKVYSNNNKSDIYSKLEFFFNKKLINTNANIT
                     LHSLNNTIRNAEKYILTQTNNNNINNTMNNQSIESQLIQIKQKILQSTKISDPLKYQQ
                     LISNHQILNDLALDYLKDMNSANQQQAYVQTPINRQPGPININQVPIQPQIPLLNQQQ
                     PNTMNQQQQIQLLQQQLSLLNQPFAQPFTQIPHPYTQAQPYTQPQTYASSNQEIFIPT
                     LTQMQQTFQLFQIFQMMNKMGVLNLGTPNPEQTCQEDEILLSNGDKIVPLEDGKYGLI
                     KKTK"
     CDS             complement(43448..44608)
                     /note="no search hits"
                     /codon_start=1
                     /transl_table=11
                     /product="hypothetical protein"
                     /translation="MDNVINKSTYVDYLKYLLKVCIYINKGTFEDSILDQCVKMHNLF
                     DSFNIKKLSETDEANIRKSYKRINLSLKINDDGTPVDISKKENQINMWILKENEFITN
                     DKLTSMLAYSIEHNITFLSGIPLSFVLSPNKKYGNLAWQYVRALFYISQYLVLTNSSS
                     KNETETKTKSMLSTTILTKFINVLEVIDSNQKLTDINKVIANDTYISKVLTSGEISET
                     DIATSVNKIKEMFSKKGVDSNNPLCKLTDKVSEHMKGENFDVSNFISCIGGLAMNVSS
                     DISTMGDLGSMFENPTSTMDIIGEIFNDIVEDVPDEEMPNEARNLITSLLNSTTNMSN
                     GTIVDSGDIQQNVNNILSSSGVSIESICKDTGADISSIVDVIQLIPNASVKK"
     CDS             complement(44680..45744)
                     /note="no search hits"
                     /codon_start=1
                     /transl_table=11
                     /product="hypothetical protein"
                     /translation="MEKAMRKLTPEEMKIKEEQERIKLKNVLISVGKIQSSEINALIV
                     NMVKSYSHNELIAEFNQQARDLFTIVMELTEEFSVSKEYGVDKYKFLFENALLIRKDL
                     PIEKFTLIILEYAAEIYSHDEDCFLKMTIPDVEANVGNEFGIIRSEMFKDLWVQLRPN
                     QKEDLKDKITLLTTYAHAYFYKGIVTGQQKNNEKIKSVLTKIETSNPKIKSMITTTSS
                     KYTNEDLIDRFNQYASDLHDLSSHFIARNKSLQKLNISLYTKLFNSTIKEDKTSLVIT
                     FISTYLVNASLFYSKDPNALLRIPLAESTDITDSLDIVQSQELKNIYSTIDQDDKKKL
                     TVSLYHMIVYAHAYFNKNNK"
     CDS             complement(45852..46427)
                     /note="no search hits"
                     /codon_start=1
                     /transl_table=11
                     /product="hypothetical protein"
                     /translation="MSANKLNVDKIIKLGLENSPGSYINSLTIEEIEHVQRMLESVRQ
                     KKIRSYDSFRNKQRFENNKQYHNKYECNPPQNSMDTYNNRLNDNLDIEEDRAWDLRTI
                     VKDNSSPRILNKKTPSTKGCSVTSPINKYYHLPKDDAINNPKNNSYGRLDTSIVENHI
                     PNYSLLEYSGIGIDTKQRPDFSLSNLDKKQR"
     CDS             46521..47069
                     /note="no search hits"
                     /codon_start=1
                     /transl_table=11
                     /product="hypothetical protein"
                     /translation="MTFCRQNNFNMNIEDFSTDTDLTNIAKRIFIEPLKNSNTKGRLL
                     FSDTNSTRDLFNYVIELILYGIKLISNSTKTIFTINQETFNIVTERLDCIGFYIDLED
                     EYVSAEEMWKCRYEKQYDVEVTESPPMFMNIPGWRVLDYYLHEIDPTAPVDKSYTIIF
                     FAENKLHKLIISKHGNYDKIWT"
     CDS             47192..47848
                     /note="no search hits"
                     /codon_start=1
                     /transl_table=11
                     /product="hypothetical protein"
                     /translation="MSKFNILFYSDRCDGSRHLMQIMKNEKLLDLFHLICTDNNPSLP
                     PQIKLTPTLFVVNSPEMYVARDAFIWVSKIKNMRAKSSMHNIETKLRRSNLSNPEQNM
                     NGNGDSFEVDVMGYNEIEMGGKNNLFSNYSSVLSDGDKEPFLQSYFDCNDIEKNRVIV
                     HPIKEDDFIIKKPETTAEEDAIANKKYIEKLRQINLERQNQTIMIKKEIASVLQQQYT
                     "
     CDS             complement(47907..48302)
                     /note="no search hits"
                     /codon_start=1
                     /transl_table=11
                     /product="hypothetical protein"
                     /translation="MDRKNTRLSYDNCAIDERNRLNNNYYDRLIENYDTPDDYENTIA
                     KRIELDSSLRLLDKKRSICDSQHFPTKGSGNCRLFGNNNNYNFDPKYIIDDDRRPDTI
                     RSSLPPLKRGHHCDAQGNSFYVDGPKFTR"
     CDS             complement(48426..50015)
                     /inference="protein motif PDB:1OYW_A"
                     /codon_start=1
                     /transl_table=11
                     /product="ATP dependent DNA helicase"
                     /translation="MKHYGNNTTTNTDDIKNIQFNQICIGESILNVNRTLGVDMFMLK
                     DFDDISVRYNQELKAHLVIKRNKIDTGDEINEDKIKLPDHIVHSTIVPYPNGKDFEGT
                     TNEEREESYYKAYVDIKNKAIDKLVRNTFSKGFEAPSVIQSTSTLELVLGKDVLAQAK
                     SGTGKTHTFTSGLLWHFDENLRTPAGKCPLQHIFIANSFEVAKQIYDHVLFLAPPTVK
                     VALCVKRNVDTIEKFDDKRKLTEEIENIKNAQIIVGTMGKIYNYMIEKKHIDVSYLKT
                     LCVDEFDSIVVNFSRPKGDYASTDEQIREITGYVPISTQRAFYSATVAQESIVRAYSY
                     FRPYHIEVGEPYIQLLQEDDYTLDGIKQYYIPCSSREMKNEVLLDLLQQCRIIQGIIF
                     TNKKETTMELKYFLENNNKIPTKSEVFHGNLTIKERSDVYTRFKANEFRLLISSDLGA
                     RGLDIQSINIVINYDVPMDTKTYIHRIGRSGRYGRKGTTIALPLFNRYVDEVTELKKV
                     NQHSKKPIEELTEESDLADLL"
     CDS             complement(50167..50568)
                     /note="no search hits"
                     /codon_start=1
                     /transl_table=11
                     /product="hypothetical protein"
                     /translation="MFGIKTGLKNDNDTIDRTNDKNSRMTRYYFDNLKDDDISDRYSK
                     MIDVEAILRDSDSHRQSYSSQRKPTHTQKRNMCNNYTDEVDDRLTGYREVDPGIDTRM
                     YARDNHRAVWQKPIDNGECLPEFQRKQMNRR"
     CDS             50667..53663
                     /note="no search hits"
                     /codon_start=1
                     /transl_table=11
                     /product="hypothetical protein"
                     /translation="MVKKIKIVNKKSDNCRNSNTNPNISKMDFVDIEEELTSLNRKKL
                     KQIRPEYMSQFDPQVYKGHEDTLADNDSVNGSSSSNKTLAYEGGWYDFGSKSMTYGVV
                     PDKKMKIPNAAPDFDVRKGYGSNRIKNFDTMDRKRDLFTGSSDLYFEKNAVTGLNKPM
                     PVDQIYGRQAMDEETKERLSNKTVMHNNVVPFEPIRVTPGIGLKAHETAQIGSVNLKR
                     YTSKTIDERRGKGNEKITYGGYMKGGSYGSKRGQIGKQQIRRKESTIETRPDDMTPSS
                     NSIASQVRPELIIKDPQRPDLFEYSGAASSTSMMVGRNVPEHLRPKMQESNKVSLLMR
                     KPMKKQHIGGNIFNPNQDAYTPSTTNQETLSNSRLGSIHQPYSPYADNKSLLGTTHAE
                     TRLHMQTLGVNNNSLLGMGHTHYNEPNSHTQTTIAETHLSNPIHRAIQSNQKNGSMYS
                     NQNLQTTINEINSSSPSRNSITGLNPAGYVHTTTPLPTTFNEINNIPLTSNITPITQY
                     GPARSTHSQPSTTIKELTSAYQHPKYINNITHTRETIRPTDPLPTTFNEINSLPTYQP
                     SITTQPKQSYVTPNQPLPTTHHETKLSTPHRQPIQNAIPASAPFRSTHLPPSTQHQEL
                     RLSTPHRSTITIPTKQRGHYDTNPVHKVATLSETRTTTPFRPNITLPTQSSIQNNIQP
                     LPTTLNEMTLSQPTRSTLILQKGPHTTIKDQSTYKPTLKEQNQSIPSRTNVTLPSSQI
                     RGQSSAPSKDTVLPTTLAETRLSQPHHSTIKTITNNGYVAPNQPLPTTMSETNQYTYT
                     SLPTSATTYGPTPIAHPLHTTLAETNIFPSSPTITSLTTKSGQDSYSKQIAPTTITET
                     HLSSTRTPSIHQKNQGHITLTYNLPTTNNEISTQSTYVPNITNITKPPTRKNIEDTLI
                     LKNENMFFYTPNGTGSIEGPSSSNQNYNLPTKQHYSSTMTQSKIHDPTQDRNLPFYVN
                     NKDISNNQYNFIDEVLLETLNRSEFD"
     CDS             complement(53740..54816)
                     /note="no search hits"
                     /codon_start=1
                     /transl_table=11
                     /product="hypothetical protein"
                     /translation="MSNTRIVTKQTKSTSQHKDDLSASTAHIPSIKEDIDKGISSYNK
                     AKEFLDEHNIKISTITLNCKLCVPIEIDLLAKHAILSPNYLLGVKYGDANDLTTNRYI
                     VTLKKKTPSKIKQAILEQLKEENSLKKPKNEFVNQMTVIVRPDGFPIKNYINIKVFKN
                     GTIQMTGCKDMGDFYNVVNKIIKVLKKGFIYKNKHCRYIQDVDMDLINIYDVKIRLIN
                     SNFKINYEIDRKKFVNFLKRYHNYGTSDKEIGFVQCKYDPTSVHSCVNIKHNYKDVAK
                     PSIFVFRTGQIIITGAKRLAHIISAYHFINKILIRYKDEIKIVRLDERAVLKEIARYK
                     KMKELEIKEKTPIPIQRYRQQIDY"
     CDS             54855..54968
                     /note="no search hits"
                     /codon_start=1
                     /transl_table=11
                     /product="hypothetical protein"
                     /translation="MYSRSYFYIMFIFFSFFSDNNKTQCVYIDHIRKINKK"
     CDS             54986..55504
                     /note="no search hits"
                     /codon_start=1
                     /transl_table=11
                     /product="hypothetical protein"
                     /translation="MSYSFRTFDVEEENENDTFGVSKDVKLYGTASERRIDQHDMDDI
                     DKDFLGSDYISNIDVLGKKLEIDSDIELPTDLPSKTKYGKDKPLSEYTTKSLDWGFED
                     NMNTEDFFQTLSCSKTRTNGKYDPRSCITNQDGGSYDIDLMGSANVVFNVDAMMKKLD
                     TIDKRSYKIKNH"
     CDS             55611..56891
                     /note="no search hits"
                     /codon_start=1
                     /transl_table=11
                     /product="hypothetical protein"
                     /translation="MVVVISWDVGFIHLAYCVVEHSKNNGSKILDWNEINLMEDCTVK
                     SKCCGMLKPKGKAKAKKCNKVARYYLDCTNGDCVNFCKTHMDQSKEYICQKSISAMFK
                     NVSSSKCEYVMKSGNVCNKKANMCKVSDSTCFCTAHYKSEYNKTVKKYSLQPIKKKVA
                     GKYATQDIQLRLIKRLDQILPHFASLKISEVIIENQPCLKSPKMKSISNTLFDYFMIR
                     GYIDKPHELDIKLVRYISPSNKLKLDENSGLSLAKTTNDTEKYKLTKQLSILYTKKLL
                     KDDLINLKHLESFKKQDDLCDAFMQCIYYLEFIRSTKEIITNQSNIKEHVSDKKEVSV
                     KTKCTKKVLLLTASASASGSTSFVSEDSASESTSFVSEDSASESTSFVSESNNTDSIS
                     KSTDSISDSTSFESNKALCTKSKKYVKKIPRKGA"
     CDS             complement(56925..58022)
                     /note="no search hits"
                     /codon_start=1
                     /transl_table=11
                     /product="hypothetical protein"
                     /translation="MKKSNKDISGSKKIVKDTNNTKNSFVEKSSKTVSKTKKISDDTD
                     NEYNKEDIKIVKKRGRRPKKIVMGVSVNSTTSTIRDKDSSPPPSSTGSILLKIPMSNK
                     QLEKSNYGKLVQKKLIEQNKQTQKLDVIEYNPSESVSKNDIVDDKKCLKCAKTEKLLI
                     GMKMKLDRYENKERDDRSSKIYYNKLNFIDVNDKKKYTLKKTDKKCLWDAHPFSNLPF
                     VLPEMHFNDHYYVSGCFCSPNCALAHNLYYINDFKTNERKTLVFKLYRELYGLSPDIS
                     IDIKEAPPKELLIDFCGEKTIEEFRDTFSLLNKKYAVYFPPMVPIIITIEEKNIVSNN
                     TDGDKEYVVKRTTPVSKKKASVMSLYLEEDN"
     CDS             complement(58161..59804)
                     /inference="protein motif CDD:pfam19071"
                     /codon_start=1
                     /transl_table=11
                     /product="Family of unknown function (DUF5767)"
                     /translation="MSNDKKLITDNETDLILEPFMCHQKINKRIKKRIEYDNFKKSYN
                     EVMSDKDISDSIEDDIVRDVDFNDSSSSTGTPKHSERLSQKHPNNNDSSPADKYQNNE
                     RISEQSESKIRSPYQQRVEPVEKQTFVPQKKLVSNTATLASTPAELRARSRTAYNNLQ
                     DLIKKHKIVPTREYTIDDHPDELEEEVKMHKDYRHKQNSVEYYKRGLIFAVGGIEFLN
                     KNYCPFDFKLEDWNKSVSDNIQEFDEVLGEIHEKYSGSGKMEPEFKLALMLVMSGVGY
                     HMGRGMCDNGVSSTVIKNPKIINKLTSTIAKDALFKSDEKTAIVPPNAKDIINTIRKT
                     NSNPDNKEMDENIQKIKQDMERERELRIIAEKNALLEKELRSQAERHLNQLSEARSEK
                     YKSSRRSSSQSSSRSEKPTNHILSDANGPRFRNNKNLLNRSESVHGSESPSVSKSNSD
                     IDSMSLSESSSSALSENQQKPVPTNWEKRGLFDDLESLSTVFNSASEEPIKEPTKEPV
                     KKPQKVNKTLSVTPKTRKQSETLTDNLSSTNKKKKFIIL"
     CDS             60000..60455
                     /note="no search hits"
                     /codon_start=1
                     /transl_table=11
                     /product="hypothetical protein"
                     /translation="MFAKISEAWNDSYIKLPKEPKEIKETVDDYSLSFLTDEGRSEIE
                     NYSIYKSKNTKPKANPVAKINISSDTETQNDCNNCRAIIDELVEKKLNEKLDEKINKI
                     LLENKLKLINSQSHNPNPTNSITLTWKEIIFLIIGIIIIIILIILISKR"
     CDS             complement(60488..60787)
                     /note="no search hits"
                     /codon_start=1
                     /transl_table=11
                     /product="hypothetical protein"
                     /translation="MEISDEELYGRYNQKIQQQIESYNVVYRNCINAIKTTSKRGDLI
                     HVFEIPSILVEKMFTKINPELCADYIINQLSNTNKNIKAEFISPNVLFLDWSKQT"
     CDS             60913..62043
                     /inference="protein motif CDD:cd07207"
                     /codon_start=1
                     /transl_table=11
                     /product="ExoU and VipD-like proteins; homologus to
                     patatin, cPLA2, and iPLA2"
                     /translation="MNNYMNKNILGDKICESDKICESLSDMASNYINSLSEEIDESPS
                     DATRTIGMSILESFSKMMNSSANEEIEQYELSELNTKNNKTEICTTKRPVKLYKNLVL
                     SSGGIKGTGQIGAVKTLINKGLLDFTKLEAVAGVSAGSLFGILIVLGFDIDEIWELMY
                     RLDSSKLIKPSFLTFIEKFGLDSGKIIHNFVEEILTTKTGIKHINFRQLYEISKIHFT
                     VVGTCLTTKEVMYYDHINSPNFKVSVAIRISIGIPIVFTPFVIGSKSYVDGAFLMDYP
                     MELFKDKLDETIGILISGEHPTTYKCVEEYLLSLINLFMYKYYQQSRLEYPDNTILVN
                     ITKTESSSNMFSFEASSKTKIQFYQDGVNACEEFCNKRFLFE"
     CDS             complement(62088..62960)
                     /inference="protein motif CDD:PRK14281"
                     /codon_start=1
                     /transl_table=11
                     /product="chaperone protein DnaJ; Provisional"
                     /translation="MNNSTSSSKVNYYTVLGLTREDEKDENFMNMLHKAYGAIAKKSH
                     PDKYPNKPELHELFQIAGEAYATLKNKRSRYEYNTQLDNKNYMQDTDLKASFKEYMRE
                     REEQDADPELLLKGKDKHTAWVAKLNNKINEKLSLDKYAHLTMSAEDNYAAELANREL
                     DLLALPGEAIDELLLPTGFSDLENDAKSKGINKSVISFDKIMEDRKRENEELANEIAN
                     SMKLDPNANPKNNQMPEFNTKYSMFNDPNSHLNKGKMTMHMSYYQDDQYSKYVNDLEY
                     KPNLLLEFNLDDNV"
     CDS             63054..64535
                     /inference="protein motif PFAM:PF03747.13"
                     /codon_start=1
                     /transl_table=11
                     /product="ADP ribosylglycohydrolase"
                     /translation="MKYSEEDEKNLEHLEFDKPIFVNLIESCKEQARETVIELIQREY
                     KLSDDMALKLYKIVEGDVRAELVSKNIVTLPHLEFERKTDTDRFIYTNYVDFFNWQNY
                     TMNSIVYYQSVGDTIGYKNGDWEFNYNIPNPGPEYTFTLLNEFINLGGINDLDIKNWK
                     ASDDTILYLATIKAMQHLDYYDVSQSIEIEKLVEDAGALFQKEFVTVIPLIKNRHPGS
                     VTNDSLEIQKLVRWDKIPYNDEAIGAGAVMRAGAIGLYFFGIENRPALIALSITNSLI
                     THNSIISMLGCITYALFTAYCIEKVDINIWIDEMLDLIHDSYTETLFDMVIPGIKETF
                     IRDRVLYAGKWKKYRDKFIVSGNFDSKYMKDISNRYKNLQENFSRGCGISGSCADDCL
                     IFAYDSLLRSNGVLEKLLVYSLLHPGDSDTVGSIAFSLFAGYYNNPTRNAQISRYVTK
                     LEFYKPMQEINKKSTNIYITLYYYHMFVYMASQKLEKYVDLVR"
     CDS             complement(64605..65075)
                     /inference="protein motif CDD:cd02961"
                     /codon_start=1
                     /transl_table=11
                     /product="Protein Disulfide Isomerase (PDIa) family, redox
                     active TRX domains; composed of eukaryotic proteins
                     involved in oxidative protein folding in the endoplasmic
                     reticulum (ER) by acting as catalysts and folding
                     assistants"
                     /translation="MPQTIYILILIIVVVILVYLFSQRNNKNVILQVPTKPSVESFNS
                     VEKGSNTTELISEPIVYYFANPSCPYCIKFDPIWESISLRMCPSSLHTQTYDCNIHFK
                     RIDVSKPENYNLEFYYNITSYPTIIFVQPNKSIEYSGKMEEQPVINFIKENLIR"
     CDS             65235..66695
                     /inference="protein motif PDB:5TIP_A"
                     /codon_start=1
                     /transl_table=11
                     /product="Major capsid protein"
                     /translation="MSTGSTKDNNLNNAIKDKTTSAINTYNNFLKKSSEITDKSNILA
                     KRVYEASSISQAIDTVNNALRNIRNIETASIYKADGNINEAIVKNNPMLVKQSEIWEE
                     GVSVNTKDANSAFNILAGVPLSELSTSAIYTIDPYKAKTILSDKGFLATTKKSNGLNL
                     LEVEDVKDWISREIKENKSPEATNLKRFSENLSEKYAYPVQYLDTLALVASLEIYRDV
                     VNAFPEILNPGYIPIINKSWAKLDGASTYPPANDTFTIHKYLYPYQPLIFKLNNMSDC
                     FSRMKANIENGLFGIKPELAVHNIIGLPSNITSLDGYSYNRPIFDRGVLFVNQRGGGT
                     DNIDELINKTSGQYGYELFESIYQDIVRNMKDLEQISGNSIVVKYSQRTKDDVEDKLR
                     KFKEAEHALMRSLYELVQKNELFRKSKGRLNVYTDDKEEYEKILRQHSDLFETSNAYN
                     SIGSNILDVYDTTIKKLLERIINSNIANGTATRVSF"
     CDS             66796..67284
                     /inference="protein motif CDD:PTZ00143"
                     /codon_start=1
                     /transl_table=11
                     /product="deoxyuridine 5'-triphosphate
                     nucleotidohydrolase; Provisional"
                     /translation="MNVLNIRILEGPNYEYLKEYYTQKAEKCSYAGDSGIDLICPDEI
                     TYLDNNIITCNLGIACSMTKNNSPSAYDLVPRSSITKTNLMLANSIGIIDAGYTGPII
                     AKFRSFSDINMSKDTKTIAKGERLVQIVAPNRKPIKINIVTDLAVTERGSNGFGSTDV
                     LI"
     CDS             complement(67332..68927)
                     /inference="protein motif PDB:5J7O_E"
                     /codon_start=1
                     /transl_table=11
                     /product="Major capsid protein"
                     /translation="MGIGIIQLAARGIEDIYLTEDPEITFFKSVYKRHTNFHIESIYQ
                     NFVTNPDFGKSVTCKLSKLGDLIGKIFLYIELPSVSTYSTDKKVAWINNLGYVLIKET
                     FIKIGQTVLDKQYGEFMYIWSEVSETNKESLNDMIGNVPELTTLSSGLPGYELYIPLQ
                     FWFTKLTSLHLPITALSDDIELTIVFDTLDNCLIQSPTNSIKIVEDICPFHPGDYISQ
                     TINNQTVYGYVTGYNYLKKELYYIKMKNKTPCLKFKAYQNTDNSSQTQTNKTTQGFYG
                     FQPNTTYKKQSPPTTYLTKITDSDNAPYKIYKINSPLYVIPEPNSQETTENSTDTHMS
                     SNKIQFTTANLYIDYVYLTSEERDKFLTLEYEYLIEQTQFVKEENVKSSTTINLPFKN
                     SCKELFWVSSLNIFTNSKINGGVFNYKDMNNMSLIKKSEIFTENSSITNQRSSEYFQH
                     TQPYKHHSVIPTSAINMYSFSLHPEQHQPSGTINANLLSLNLTVTLSDTVNEANECSI
                     RVYATNYQILRISYTLAVLTDLL"
     CDS             complement(69023..74809)
                     /inference="protein motif PDB:6OJN_B"
                     /codon_start=1
                     /transl_table=11
                     /product="Major capsid protein"
                     /translation="MIGALIQLSTCKNKAENLYLDVDPEITFFKKIYRRHTDFSSENS
                     SIKLDLDFGKSAQVTIPTTADLAHRVLFTFELPELSAEFPNTKSQDIVQLINSSDISD
                     TELLSALKSVSSSSDDINYTSLFELLSQTSDKYLSKLNQHEKNIDFLTNSISSPISLL
                     SDFSLSPSIQSNLMKNDPTNLHIYELTKYVHQIESPQTKLVCDTQFNSEYTNSLVKTL
                     ITNTEILSDQQPFQSEFHTTISNYNNIINIIKQLAKTVPIVICCSFSTTASNNMFNIY
                     IDTTFTKLNTKYSTISDPNFKNNSIFNNTQTEKHSDNNMFNPIELYSTLDQIQYSSDQ
                     SKRSIVSFNSMVNSIKNCVDAIILCYTKSLFVSTNFLFFYHSCPLTSVYSFTTPSSFF
                     KENQTNRINNVFNANIMFFYFFKYLDSIDESVLTSHVSSFYSFSEEGIRAMQSLLLLL
                     KINIDYYMHEISYMMNDMYASSPSTNPSDSMKNYVPESFSKDIDKNSLRSMFAISFIF
                     HRNIVPTILEMFQFMYHFLETVQVEFVADVLDVNPINVTNTELAYIRNICKLFYYKIF
                     KHFMDVYDTFEFEGPANFSTSEYSKMDNEIVDEYVNHLFMETSSKLSEQPSLVDYVDQ
                     MEFYFSVEMANIRQQEFYYQSVLSPNSSSDNMSTEILNSIQTFLSSQTNPLPNPSIDK
                     IRKQWDSSYRFSISNKTFNNKQKHTNLYYNTSNTHRYNGQSYISTSYTSRSNTLILSP
                     IPPPFPLPSSTLYGVNPDYYEHHQSISSYNTTPSNTSHTNSPVYWTGLKNNLNTLSYK
                     PEFEIHPISYFRLNHKIFSPTPLESSNALEINNYEFNKGKILPNPIQINEYELNLLKT
                     ITLVKESDIKTVDWLLQSVYFLLKQTIEKYSSFLHDLLETLEIAITEELTIISLLKFQ
                     PFLTDLYDKFLSGVRVTIYPQQPPMSYSDILFNNSELDKVQTFNIIEFLTLSRNNYAA
                     QYLYHHKHKLSFDLISNSIHSPNTPIQYKLDNLSQASPDLIKYISSPLPYKTCPTEIL
                     NKINKTFFLSISIYKYCLDNNVLTYIFDKLKEYQPSLLSKYTIFQKISNNILPLSNSI
                     VNSLSKGLNHPDLPAYLLSLDSKSNMVCYDDLDKFFFISTSTTSLKESLISDIFDENF
                     CHPNLLNLFNMYNNSHLVYLYFFINFNVKSKTQIELIRNPLVFLDTKDLKMNTDEFYN
                     YLIDKIAPVKPPTLVTTSALSDAINTQTVKNMYIESETDLLTTINKYNTQLDTLKKNI
                     ADILYRSKEAKCAWVKKVGLYILDSVSFSVSDLQIDKHNPEWFNVYLNLEEAYTGPNA
                     HTKILFPSSISEFNSLIKPSTEITIPLIFYFNRHLSLSLSLLTNIADQYKIKITLKPL
                     DQLIYADRFSIFRTVPKLINPTLTIEYIYVTETERSSMLKGCTEQVIDVVQSQTDTIN
                     TSGTPLYVLNKKYTTINHDVAILTKRQDYTFKEYTNMHNITCYKYVHTPLPINPYIHA
                     TQHKIKLAFSDPTKMLSLSVRPDMHISPSLRLNTIYEHDYFYNERQWDNYSLYSSNDL
                     SLYRSAQLNNFMAIQSKITNIDDKDYGFISTLNSLIFLTPITSPIVKDMLFIKDRYLE
                     YVGKSQIYYQANVPYLLQILRTLNIKYLILDPNILQLYLNLSKESPKLVQNVFDNYNV
                     SLDDLLSISESVNISPESTLAFYNMYVDCVNQYISNLSSSMTITDFNIFSYVNMLNLF
                     YADDLLIKQLYYHVHGMESFINIPTDIQTNELMLDIIVQVTIPSPTTIINLISNYCST
                     SSILLIASQLNSIINDKINNMFTNGTDNSKLIRPANLINPLIHANIQIENTNIVPLNV
                     SPSIWNKLCMYRETYPDPNIGIYSWSIDPLSQQSQGTINLTTFNSTTLVLDTHPLINE
                     HYPVRVYSSVLSINIMRHACGNSSLAWI"
     CDS             complement(74832..74939)
                     /note="no search hits"
                     /codon_start=1
                     /transl_table=11
                     /product="hypothetical protein"
                     /translation="MIITIINLFLLHLVPFVHLTTSNHTKTKTYINIIY"
     CDS             complement(74941..76122)
                     /inference="protein motif PDB:6KU9_B"
                     /codon_start=1
                     /transl_table=11
                     /product="Capsid protein"
                     /translation="MTTFEFIQLIKTVDLSIIINKAISIPDTPYKQNVSQIINSQYYP
                     QISTLFEPIATEIYNLEYKIKNWKTNTENPQISWIKEIGHYIVDSIDFKLGSNIIDTH
                     SGEWLSTYSSLSLPIEKQEIYNNMIGNVPSLYNFDTSTKESFLLNIPLQFSFCRHSGS
                     TLPIYALSKTPISITTKLNNIQTLLNLSSSLKNPTEIYDNINLLDNCMYVDCIYLNRE
                     ERTRFAKYTQDYLIETIDCIKKTVTGNTNSIHLDFNNPTKYLVWFVESNNSTNRNSKN
                     YVNVDISTISLHNTNPMHASFSKYFNLVQPYWYFSKSIPDNMYAYSFSINPLLLQPSS
                     TVNMNRLNNCRLNITLDKDIEYNPKNGSNNTNEYIVTIYSVSYNILRLGGGYGTTAFH
                     N"
     CDS             76190..76327
                     /note="no search hits"
                     /codon_start=1
                     /transl_table=11
                     /product="hypothetical protein"
                     /translation="MTNICEESESWSIIFFKDSLSMFVAEFNWSIFLANMKFSLIYCF
                     I"
     CDS             complement(76304..76657)
                     /inference="protein motif PDB:6KU9_B"
                     /codon_start=1
                     /transl_table=11
                     /product="Capsid protein"
                     /translation="MGCGLVELKAENYTDIFLTVDPEVTFFKMVYRRHTKFAIESVRQ
                     DFSTQLDFGEQSTAKITVGGDLIGQIYLNLQLPNISINSTHQLELTPSVFFTRHKNIS
                     KQSQYPKQSYKTIYQ"
     CDS             76824..77645
                     /inference="protein motif PDB:4KFU_C"
                     /codon_start=1
                     /transl_table=11
                     /product="Genome packaging NTPase"
                     /translation="MNNDKMNIMNIMKFELDQMVINPTILLVGKRGSGKSYVVRELVY
                     HFRDMAAGTIISPTEKMNGFYGKFFPDLFVHFEISMKLLQDIMIRQYEIVSKNKRKNE
                     EGKRIDTRALVVMDDCLADAKKWKNDSSIKDIMMNGRHYHITYILTLQCPLGIGPDLR
                     PNFDYFILTKDDTGINKKKLWTNYVSIISEYKMFLAVFDKCTSNFRCLVVDNRTPKTF
                     INQKVFWFKSPNREFMFGSKKFVSKHNEYYNKNFLEDSLKEAIKGAKTGGGVVLM"
     CDS             complement(77659..78444)
                     /inference="protein motif CDD:smart00220"
                     /codon_start=1
                     /transl_table=11
                     /product="Serine/Threonine protein kinases, catalytic
                     domain"
                     /translation="MNNCIVSSKTTRTNKNDYIFKEKIDTSSDADIYIAKSVKNSKEY
                     IIKSRPISSQIENELKVCKLLNHPNIRYIFDYFIENDKINLVYPLLINSYPLSLIINT
                     AFYYKDFLPYLMKLFKAVEYMHSQNIVHRDIKPDNIIIHGGNIMLIDLGLATFTDSFT
                     RKVSGTLGYVAPELLRNDKIVYHEKIDVYGLGVTMYYCFNLGRLPYGTDRISVLESKA
                     RSPPNPSNCSCIKINKLINGMINFSVAHRLSMTIAVDSLKNLL"
     CDS             complement(78528..78893)
                     /note="no search hits"
                     /codon_start=1
                     /transl_table=11
                     /product="hypothetical protein"
                     /translation="MNFIDNYELVKNEFTKKMYPMIVYENKECCFIEADMLNSSFSQC
                     YIESLESCIWNRIIKMNIKFINFMIDDDDVCSINFAKFLSNKFGNESIKKCIRVKHED
                     KYIGGSSVTILIKSLDQTL"
     CDS             complement(78930..80093)
                     /note="no search hits"
                     /codon_start=1
                     /transl_table=11
                     /product="hypothetical protein"
                     /translation="MSNSNKKYTFINSIENDAPFGNIAHCSVSFLSPDKIPKTENFNI
                     KGIKVHDGYLNLESAKADADLLKKSIPDHDIFIVDIGKKHLWDDNSAADVVTHSNEKM
                     NEMERTRKENSDKTKFIMEHINNSSKNKSFSEIDRISETKKRIYDRMHKEGKLTQHEL
                     DQLTNTKKELQKKDVSKLDPETIRLIEEAFNVDYLDENKPTGLKYGCMTVYSPQNIGG
                     LKNLLIKIRGLFQTMEETDTRIDSLKKLYPYDNILKFEIGKWVVFSENNTGDPNFMVK
                     QLNYTMKCYIDKLKEDEEELKSRLPSNKKEDNSSPKQIKQEILSRKARRKQERAQQRK
                     QQQRAKTQSETKVDGLGIEKDDEELKEILDYLDEPELRNKYDLTPTAQQTISL"
     CDS             complement(80191..81342)
                     /inference="protein motif PFAM:PF04947.13"
                     /codon_start=1
                     /transl_table=11
                     /product="Late Transcription Factor VLTF3 like protein"
                     /translation="MKGKRANQTRAKRGTLDQKHTEKIAYFDKINNSLPDKKARLIRL
                     EKDLAVITKKHPKNYTYVDVHEKAKLMDLIEKQKNEIKSIESGSDSLKYITTTLPYLL
                     DYYNNKNIDEGEEEVRPVGRRNILSYFDTPDEPVVDKEIVVSKQISKSKIFDDYLKVT
                     EINYRKSNYVSDICTNCSNIKFLSNDGCMVCPYCGTSELTLMTNEKPNYNEPIQDSGV
                     YAYDRSNHLTEILSQLQAKESTEIPAEVFEEIFKTLVKNSIDKNSLDIFRLRKILKKN
                     YRKYYEHIPHILQIINGKVPPNFSKSDEVTIKRMFRDIQKPFSIYRPKHRKNFLNYAY
                     VLHKICELINLDEYLSYFPLLKNNEKLQQHDRIWKNICGYLKWQFIKSI"
     CDS             81324..81425
                     /note="no search hits"
                     /codon_start=1
                     /transl_table=11
                     /product="hypothetical protein"
                     /translation="MLSFPSSSITIICIYLFSTIVFISTRISYLVYI"
     CDS             complement(81513..81608)
                     /note="no search hits"
                     /codon_start=1
                     /transl_table=11
                     /product="hypothetical protein"
                     /translation="MDSTCGYLHYSSWHFVYTYIIEKKFINNELI"
     CDS             81582..83330
                     /inference="protein motif PDB:6KU9_B"
                     /codon_start=1
                     /transl_table=11
                     /product="Capsid protein"
                     /translation="MQVSTSGIQDLYLTIDPEISFFKTVYRRHTAFASESIEVPFQGS
                     NNFGKKSTAVIEKDGDLISQILLRTVLPEVKFNGQFPELGYVKFAWVKHIGHAIVEDT
                     DIDIGNITIDRHYSDWLHIWSEVATKPGQEKGLAKMLGDVPEVTSLSSLSWHTPDERL
                     LKKPFELIIPLQFSFNRHYGLSIPVVALQFHNVKVSVKYAPLSSLYIASDSFDPRSHN
                     LAIEDSSLFVNFIFLETTERKKFAKSQHEYLIEQVQSLNNETIGTGNTTKSKLTFCHP
                     MKAIYWVTKLGNYRGGRFMVYEPDNWEQARENAAKLLILAQFDLDDLGYFNDADISGR
                     YVKYSAGDVLEYEGFDPASPEEDGNFILNDSSVAAKYNGRSWIGVLSHSTPLLEKNRN
                     DFRHKVAGIVRIRLDENGEDGMAYPIVEKVTKNELTIFDLSIPVDKFEKDNRSNFIKK
                     MDLTVQQPHNYGLLIDGSINPNTMVELQICNNPRQSKRGGKWHDTVEPFLKHSRTPKE
                     GVNMYSFANNPEQHQPSSTCNYSRVDNSFLILEFGHFAKNAGIFENSKNCISIFGLCY
                     NVFRFVGGMGGIAFCS"
     CDS             complement(83358..83447)
                     /note="no search hits"
                     /codon_start=1
                     /transl_table=11
                     /product="hypothetical protein"
                     /translation="MNYLSYQRIQSTSIQIIINVNVIIINLIL"
     CDS             complement(83465..85993)
                     /note="no search hits"
                     /codon_start=1
                     /transl_table=11
                     /product="hypothetical protein"
                     /translation="MYMSNGNGIFVKNDTIYTFGNKFYNDSDYTPYALTSNIKLNKDE
                     TIKKFYSTQKNKFIYTSHNRLFVHNSHINTNKDLCIGIDEEIDTDICDNIDENSIDPS
                     LDMTRILNLYQSKYGKVPNIEAMTIEETHELVAFITNELNITSDRFYNLLSSHLALIA
                     NNVLGVVFLDDTVIFIKNSTICVYNSNLKDIVFTKKFIQSFTNYTVMISSSKEKYIRL
                     NFDYPIINPTLEYNFVSFSTQENLFVITTYTNKEPVLDIYKMNISFYIPDINILYDYY
                     KGILYILDTNGMRLCYYDKELNSLINIPTVDYLNIIVTSKNSTMDNTNTSTDMDVEQD
                     TNTPFLIFCTKDEIYALVSPKGCSNNFTLLLKANDICDKVTDIVYKSSIVFIDDPDVT
                     KDYSMIEYGVINKCHMGSKNKITHVKIFHQNYVCFKYHSCIKIIVPAEITDVEYITKE
                     ETSVGDRLYVIYQIADIDPDTTISYSNCSIYYKEGSVTYHCQALKTSIGKFFSFDYNN
                     IGSIINPDYLVYPQYGIVKQKKYFLYPNVDKLEYLMFIVNDIMDNIPVSINYRLKKNN
                     ISSGHGVVRDFMYGAIQIFSSKYTIPSGNFNVKFNFDALRKLSSRQLKTIGKMFMFII
                     INTSASLSIKLPVQFIEKLSLRQATICDMEYFASRNDQNSFKLAKINENNYTENGFDT
                     YIESLQYLCDYDHDITNKKIMYKIVSGIISNFGNISIDHMSIPTIHQFFCGEITWDKS
                     SFTKNIFITNLDQSNKNYRKYINTIFSLIQNSTDEEFCSLICNWAGSTSNYLNSTFTI
                     NVDNTALGIYFFTCERKMVISENSILDSEILNTVLVKDVKFNTI"
     CDS             86033..86443
                     /inference="protein motif CDD:COG5054"
                     /codon_start=1
                     /transl_table=11
                     /product="Mitochondrial sulfhydryl oxidase involved in the
                     biogenesis of cytosolic Fe/S proteins [Posttranslational
                     modification, protein turnover, chaperones]"
                     /translation="MRKKINIFLKKTISRNSIMEKTSVWGPRAWYVFHKYAFVFRNPY
                     YNATVNKAIAFYEIDFLKYIMCDSCTNHYRNLIRMYPVDTSTRMNLIKWSIFIHNQVN
                     ERIGHPKLSVEAAYRFWEDVFYEEDNSQPKYRLQ"
     CDS             86511..88133
                     /inference="protein motif PDB:1K4T_A"
                     /codon_start=1
                     /transl_table=11
                     /product="DNA topoisomerase 1"
                     /translation="MIGRKLETNYWVNRQFGGSSIKWQTLEHNGPLFPPDYIKHNIPI
                     IYKNQAIILEKDAEEAATLYAKYTESEYIKSSTFRKNFWSDWKQILGKDTIIKEFSSV
                     DFSQIYAYILDQQALKKQAPVDKELTKKQVEKYMYATVDGKQQPVGNFRIEPPGLFLG
                     RGCNPKLGKIKRRIHPEDVIINIGLEDKVPVPPDNHHWKLVVHDKTVEWLSAWTDPTT
                     KKVKYVRLGNESDFKAKNDMDKFDLARKLKKNIKKIQATNEKNLESTDLTLQQTATAL
                     YLIENFALRVGNEKGKDETDTVGVTSLRVEHITLLPDNKIKLDFLGKDSVRYNNIVKV
                     SPIVYSNIASYIANKQPSDNLFSINSQAINKYLSTFMKDLTAKVYRTYNASNLFQKEL
                     NKISQTFSSYTKEDKVNILLDEFNKANAKVAVLCNHQKNITKSSTEQLKKLNESIKST
                     KAKLKEAKEQKKSEKSIKSIEASLAKLKARKSLKIELKNVSLGTSKINYIDPRITIAF
                     LKKHDIPIDKIFTKTLQEKFKWATDINADWEF"
     CDS             88284..89576
                     /inference="protein motif CDD:pfam19068"
                     /codon_start=1
                     /transl_table=11
                     /product="Family of unknown function (DUF5764)"
                     /translation="MSIYEDSINIVQQTKTPNDLVSTFQENLLLISDWSPHNISKETN
                     RIKVISGKGEDLDSLVRAVIKSTIILLSYSKNMNSVTCQTYYNKVNSNDLIHRCYIEC
                     GKAAYNNPHLYFHLIPPLERKKNSYKISKQVVHGIKKAIREMIPLTTILKEFLSNTVD
                     ILCETAPPIENTNDDSIPIFKKDNANIEDQIMRLVKSENLKSDKQKIQTMIELDKLIN
                     NTNKQSSSNTINNNKNYPEFDKLPDIPKQIGGSQNNHHRRNEEYISPQNNNHRRNEEY
                     ISPQNNHHRRNEEYISPQNNHRRNENTHRRTDEYNRRHNERHNNSIRRNDEEYNRRND
                     DHIRRNDDYQADNSNKNEYSFRRSEENDRPSQRGTPLPDTRSPKNISRSNLSERRLRS
                     ESQHIRTPKHISSKNDNDDLVSERVDPSKIIVIENFGV"
     CDS             89672..90001
                     /note="no search hits"
                     /codon_start=1
                     /transl_table=11
                     /product="hypothetical protein"
                     /translation="MYEHIYQNSFIVAIVVFVVLCVIFHMFGIGYSTNVNEEGNVERV
                     FNWKYPLAIALVIWVIWHFCLFPPGPNTVLGFESFLKSPNQTPSPSINSNNLWLNDQN
                     VNMTRWD"
     CDS             complement(90012..91067)
                     /note="no search hits"
                     /codon_start=1
                     /transl_table=11
                     /product="hypothetical protein"
                     /translation="MMLNIPFYYEKCCSDSMILFDCFETQLKKIENITICVEKGSWKY
                     DNIDKNYTDKSNEVYYVLENIIWPDNIISRIKNNKLYPSNYFIKVILMTVIFKNTIIN
                     SPLRLVKDEIGRYHNIPVVNNKLLIIDSLMKQGSEKRYIKIEDDNSKTKVMYSKHSGV
                     ITLNGDNVDSIIVSANTNRIDPGDNEIFLPTNVSILQEHIFIFHTHPNASKYGGRLDD
                     NVIYEFPSANDIFNFIKYNTTGKAQASVIVAPEGIYVIRRIVNKFKVVFKKGFFKELQ
                     NYIMYLERNAINKLGSNVSNISDPDIFHELVGSEIIWIKMYNKFIKKCNLKVDYYPRI
                     KNGNDWIIQQINLQYVT"
     CDS             91195..91896
                     /note="no search hits"
                     /codon_start=1
                     /transl_table=11
                     /product="hypothetical protein"
                     /translation="MNNIYKNSMNNSEEDSSEDNKQNKSKGLHNEKRLICFSKLNNEW
                     CFYGINCAYAHYLDEQVIDTNKKIIYRTLLDKQMMNFSSLSNQNKDLMYKNLIFLTKL
                     CNNCKNNKCTGGYNCRNGTCDISLKLCKSDLLTGECSNKCNPINVKESIFGKIACDEF
                     ERASIYLGCINGHHMTTRGIVPYYKYTHNNSGETTSVNSYLTSIVKSNESSSTDEELD
                     AALSSTFDATKYFNL"
     CDS             complement(91928..93187)
                     /inference="protein motif PFAM:PF03796.14"
                     /codon_start=1
                     /transl_table=11
                     /product="Sak4 like ssDNA annealing protein"
                     /translation="MIYFILIILILCFCICLFIYKKRIFHHKKYYVVNIYCKSKMNDF
                     LCYVRNSNSFIQLNKPMDWIVGDICEVALNKVADHRNNSTTMSYKVGEKYWFVDKNTG
                     IEGFYLYQELVTSCIVHIEKKPHTATIIRKYVQVHILISPNNPNPSPQLLFEKMLWSK
                     NGTQSVIYVREPLKSAEHISYIIPTCKSKYETLSLKELKEKQFNSFFHKERKNLWKLL
                     KNIMSDNYNNIRDGRSTNILLYGPPGSGKTKLVYNLAICYNKPISIICPTNTTISNFS
                     SSINDFRQNRYIYLFDDIDKLVKNIQQSTKEENISLTHIIDILNNTHTSKNIVNILTV
                     TSTDLTDLKRIFPRLFTSCQLKIFNIDYANIATLQEISQHYFQKNINLLTDSINIPTS
                     QIMDFAIIYKDHPSGFGLFESKIQSLC"
     CDS             complement(93272..94489)
                     /note="no search hits"
                     /codon_start=1
                     /transl_table=11
                     /product="hypothetical protein"
                     /translation="MYIYLYFLILILSLSLTVVACIYERKQLEKKYITFTIYDKYYIS
                     VFEEYVLPYIIFEKNINIKNIENFENINDKDINNDKNKIGLNSYTYSKIIFKDTDLQL
                     EGYFFTEKIPFDTKIKNHNPIQVQCLYVYITSSIKKELDASTICSQIFIYKSSKSDHI
                     HYNQYIDNNSIGYSLGEKSINEFDGKIKYMETFFEKAKDELWDIIKYSSLNNKRFNIV
                     LSGPPGSGKSSFIRRVAMCLNKGVNGIQLQCYTKINLYKLINFLLFLNRENFIVCYEN
                     FDNMIEELIYTSNLDKINQSDDKFTIDDFLKICKGSGMFYDISSISIVDNFDKVNLIC
                     PELFYPGCMIHVKFGYATRETIQDISKFYFNRKIKKHLPEKSTIPTSQIISLALSYDT
                     NFEEFESNLLKLY"
     CDS             complement(94580..96061)
                     /inference="protein motif PDB:1SXJ_A"
                     /codon_start=1
                     /transl_table=11
                     /product="Clamp Loader"
                     /translation="MSQIWLEKYKPNNINEILGNADTIKAIDKFLKTFSNKDKSTIMN
                     PNLIVSGGNGLGKTLIVDMVIENNNFEKIVRNMSNITIKKASKDGKVKKSAAQGDDIS
                     TYYNKLKNNKNTFIKTKSYKNIALVFDNISNISTSKEKENIKSLIKYNNKKKEFPIII
                     IIGTKHCKIVNELKKIVACNHKTVNKDGIKETVKCSNEMIIYPPSSAEFMKFIKRIFA
                     FENIKISLKCDEYDLLESIIDHSQQDVRRLINTLEEINMTYPKKVLTPELLEIYFETS
                     KKKDIDPGIYQATRILLNYYTNIEDAMLMYSEERATIPLMVHENYTNNIKNQYPHLSK
                     LDQIDMMYKISSLLSDADRIDGLIYSNQCWNLQSVHGFYSCVMTSHIINSKPKKLRKS
                     EMFKFTQDYSKTSIKSKAIKKAQENPLLRKTDTCDFMYIVSIIRNLVLRNEFDTLVNV
                     ANSYKMGLKDIKYILKIDKIDKTKIELTNKQNDMLSKLLLVDN"
     CDS             complement(96167..96340)
                     /note="no search hits"
                     /codon_start=1
                     /transl_table=11
                     /product="hypothetical protein"
                     /translation="MRGCLFYKIYFCTCFVYGVLSLVWINYCILCSCVYSFVYSFVYD
                     QYNCFYSLLFIKT"
     CDS             96422..98332
                     /inference="protein motif PFAM:PF03292.13"
                     /codon_start=1
                     /transl_table=11
                     /product="major core protein"
                     /translation="MNDRERSGLLNDSDERIEDRISKDFNNLVKGKSFISEADRIELY
                     NKYPEFEETIDRIINKYIGKRSKNDTIIRKKAREDAEKVFKRYNASKDYFTLHEVIER
                     MMKYKKKYGWSDYEFDEFKRELSYLFDNIKPEEQREQTRLNMSKINRLLGSSRQVTTD
                     SGLKIKEGDVEILKRILSMYHETLPLYKAVYLGSLIYQDCSIVALSGPYNREKHNPAN
                     HIHPLLACLFLPKFEIFDIFMLQSNFGQIIKVRNDKHLVQPNGPDYFLYRAISTDRND
                     IVCNISNPLLDIERRFRVQIELWGLVSKLRNGNYYECTSISSFLDTLKLCRSNYYDSA
                     SIVFNDDEGSILMKLMSVFSLRPTVISTQTIATLQNGMTLGGDLGEPCIGGNFHFGEQ
                     GNRRAKPINTVSLTNISMITVEVPPYTPGCPPIELKTNQNIWITENNTHIPKSKTVTY
                     SNEVLIYYVNRRAAKPQFDGYSAYGGNGGYGTHGAYPQFSKLPLFMSSFEKLNPYPIA
                     VTPYLDIGRSGETYHLRSVVAVSNTSIIQGAEENDIITGSVGLIRSKPNYSPTADSTY
                     YLYDPFGASLPTLLPGSNNAYTTNKPISILEANYDNIFNGVTTPSFYTKARTHGTIYI
                     YAKNSGFRPLEE"
     CDS             98445..100652
                     /note="no search hits"
                     /codon_start=1
                     /transl_table=11
                     /product="hypothetical protein"
                     /translation="MNSTQAKSPSTVIAPSSDISTCDENMDYGTVEEILKSNNEKLLL
                     AFLNNPKCTLSMKIYIFTRVNKKIQVIMMNIKDFDPSYQNNYLIRYAVNSINSSMIYI
                     LQRDSRVNPFVDNYILFKRLITTNSNTISALINNPKFDFNEILCKDVKYILNNCSPRI
                     IKCILNTSSFANYITNYGTLKTYNDIVKNNDILSIFEKREINYKFFIRMIIKRVNSGD
                     CGKNCNIIIKRNKMSIFDCVYMNNESDLVHLLQEKTVDPFSDNYRSFIYALMNNFHTV
                     VYLLINDERFDCSDIDKSDFFKAVKYSAINLINSIMSHKTFNDFIKKNKLFNICPTTR
                     LFMHSKDIQSLMGLGVDIYSMILDNSGISIKVDPIVNKPDTQSTVDISAPQILTNLCE
                     HKKTISNPNLEIIDRLLDDMSFSSSSNQLTEIKPILCKMINLASSNKHNQYVNEQIDN
                     LIVHITGNTNIIINMEDTKGTIETEDTKDTIETEDMEDTKDTIETEDTGNAKNITSTN
                     GVFDITKVDNKTTTPFEYYTLFYISVTERNYEKSYEFMNHETFNINHIDPRNMTKLLK
                     SASFSFIRDFITHPTFYSVITKDGELDTLDKVLLGEYKIAMRYLTNTVSLVKYLNQYS
                     VSLEQVLRISNPHPVSHTFHPSLLSYSNIDHIDREIRECDKNRITRILKIKEVRAHLT
                     NNFTYTNILEISNSKINKVIITLREKNFSYKKICRLLAIASYNPLKVNEIAMK"
     CDS             complement(100709..101230)
                     /note="no search hits"
                     /codon_start=1
                     /transl_table=11
                     /product="hypothetical protein"
                     /translation="MLISESRKRKQPKNGLLLDHDPRNSKSRKEERMKNGFLLCQNPR
                     DPNAPCNKISDMILNLFYHPKNIESIHINIIMKIYKDSDEKYLIQKQNKDSLRKAMDL
                     FIRNVVVDNSLHPTDQIRFLNKKIVNKISADILLNIECQDSLVNSLDNVTLMDRGRNT
                     SIIGMKVFNSMGR"
     CDS             101194..101295
                     /note="no search hits"
                     /codon_start=1
                     /transl_table=11
                     /product="hypothetical protein"
                     /translation="MVVSFYVILISTYTIIYCFNINLCIIKKDKHKT"
     CDS             101375..101596
                     /note="no search hits"
                     /codon_start=1
                     /transl_table=11
                     /product="hypothetical protein"
                     /translation="MSCNGWNGGWNGCGVGGWGGGWSTCVSSGWNNCGGWNSGWGGCS
                     PCFTPCVTPCINPCFSPCGFGFGYGRGWC"
     CDS             complement(101635..101775)
                     /note="no search hits"
                     /codon_start=1
                     /transl_table=11
                     /product="hypothetical protein"
                     /translation="MYRDSYFLFKYCWNFILILTCDNYLSIFLMYMLVVKVFDLVCAF
                     SY"
     CDS             101760..103313
                     /note="no search hits"
                     /codon_start=1
                     /transl_table=11
                     /product="hypothetical protein"
                     /translation="MSLDTKFVEFQNSLESNISGWDLAKFIVADPFCEESALKFLSND
                     ICSVDMKAYIFINSPIHVMRSILNSPLFDPSANNNFLINYAITRNNISMTELLLNNPK
                     VNPFENNYNSLQFASDNSYHEIKKILMRHPKLDFTKISSNYKESIFNHNSIKTISNTI
                     NTDNNVSIDKKSSDCIRKMGLTIYETIILNEPDVLALFLKENIADPFEDKYISFSYAL
                     LSGFSKIVNLLVNDFRFNCSNIDKTLFLNFFNCPHFNDMKLILDHFTFFNFINKNDIL
                     CTYKDGTFVYSDYKDCLLKYGIDFYSMMLKMNKYNKNSFTDEKEPMDIIMEATLISFE
                     KVMKTELNPYIKNLKNTLRMLEKESKKSKEIEENESKEIEEIHVEKIIDSSIDDTISV
                     LSNKSILDVLNKPATFVINKLLDDLIINQNIVPYNEFNETETHIYNSVSNIVNDAHNR
                     IVHRVTDKLIFKLTNMFGNPSTDNSHTHKVELNTESSNVTTATTTTTTTTTSNNKNRN
                     CYKIRSIRT"
     CDS             103369..103518
                     /note="no search hits"
                     /codon_start=1
                     /transl_table=11
                     /product="hypothetical protein"
                     /translation="MIFVFLFHPKTSRFLKFLPSVDTTKGVLYRGVLLALSIVILQAA
                     FEYIV"
     CDS             103530..103625
                     /note="no search hits"
                     /codon_start=1
                     /transl_table=11
                     /product="hypothetical protein"
                     /translation="MNKSIDLILLKKLIILCYTFGYTLLKNTFNN"
     CDS             103656..104669
                     /note="no search hits"
                     /codon_start=1
                     /transl_table=11
                     /product="hypothetical protein"
                     /translation="MYTLFRLEGIPLPSKKVNIIVDEHTVGDIEDLQDDVKCILNDIL
                     AYGDVHCCDNYVWWLFNKSMVSKEYIHGAINCTLETKLKILKSSALFKNFTIDNYFRL
                     YDDFSRMFRKIYFFINLDNNGLTELEELFTRNKSIHLLFHSNLYSSLNFLDIVSCIDP
                     QYLLNIKYYLEVFRIFYYENTVIKNRIVEDKLCFHMRTNILNNIVITENIFSFIHCGI
                     LTLIKHVIPNSKYCESSIYIHLLHNIKLIRNIFDDKTIVEDYEKHLILRLNSICYRHL
                     DWECIILEIFHNMMTIYTYRRMRKIIKNEKKDETSSCEIINAITDNSLSESVVFLIRS
                     ISY"
     CDS             104745..105245
                     /inference="protein motif CDD:smart00440"
                     /codon_start=1
                     /transl_table=11
                     /product="C2C2 Zinc finger"
                     /translation="METVSAKIRKSAIKDLSAHFSKNKCIIIEQGIFNFANEYYERNN
                     SYFSLIEAIYIDNLQNIIYNCKDSNKTMKDIKEDIENDKYNAYNLAFLKPEELNKDKW
                     IDIILRNKTTNDKLSDLPAIKWKPCKICKGVEHFFYQIQTRSADEPMTVYYTCKTCQL
                     STPVNN"
     CDS             105250..105351
                     /note="no search hits"
                     /codon_start=1
                     /transl_table=11
                     /product="hypothetical protein"
                     /translation="MITNVVLDSINYNYNYNYNYNYSLNISFKKIDI"
     CDS             105399..107264
                     /inference="protein motif PDB:4P37_B"
                     /codon_start=1
                     /transl_table=11
                     /product="PolyA polymerase, transferase"
                     /translation="MEKNTKFSQNSKNSTKRPQKGPNKVYQKSEKDAHINCTSCHSDN
                     KYMTQDYFNENDYMVIKEKLPDIINEIRIKSSQIMEPTIYERDEVMEVVRQFIRDKRR
                     KVYGGIALDELIKEKNPDDGIYDRYSFADIEFYSPVPICDAVELTNILYRKGFKYPQV
                     SEAQHEETFTIRVNFQVYCDITYVPYRVYSGIRVVHIDGLQITHPHHILIDQLRVMNQ
                     PLTAAEFRWEKTFERMYKMLYYYPLDYFEENIIRMPKEYSIPEIKSYVTSIKTEFILL
                     NNEVDENSLIGGFEAYNFFINKAMEYSDTGAKIDNRDKDYKTLTDMITAPIWFEIISV
                     DYKTTVVKLFEFLQKKVVDHTKLRFQEFNPLFQFSKYSVVIYYNDIIIAKVYEADGFC
                     VPDIRTTKNYKYVSFQYLLMTFLINKFRDFLDYEKDTDKKIGKSDVRIGERKNSMYNE
                     YLRATSNLIKARNLFLARNNLSAINDSVFGDFKISCTGSTDKYIRVSNLRRLNRLEQG
                     KKASFSYHPSQFINIDGTEKKPFPIKGQYHNTAGTPLKHSKHFEIDSNGNLVAKLHLN
                     PEDDDSLTEHSYDDYGENEKRKSKSKEVDTEESSTETLSENSRIITYPEILSKYI"
     CDS             107297..107395
                     /note="no search hits"
                     /codon_start=1
                     /transl_table=11
                     /product="hypothetical protein"
                     /translation="MIQIICYNLNQCTITQNYYKIENSFSYDLISI"
     CDS             107421..109247
                     /inference="protein motif CDD:TIGR02191"
                     /codon_start=1
                     /transl_table=11
                     /product="ribonuclease III, bacterial"
                     /translation="MNTNRNHVTSYYDDIHNRQLDAHDKNGNRYTTISEYNNGNRLPE
                     NEYRQYKKANAQIFNNNINHNRQSAFNSTSTTMSTTNNNNIVNFPFIDYIIKTYVPHL
                     SLTNKTKHTTNNKKVNMEIFREAFIHKSLKYNITDKCYNRLEFLGDAVYHMISTEYSY
                     HRYDDQDEEFLTKLRIKIERGSSMAKLSKNLNLDSYIQLKNSSYNDYILEDVFEAFTG
                     AFYINFNMSFLKDFVISIIEKHIDLSSFIYHDDNYKDLLLRYFHQMKWGNPKYKEIKT
                     KTNMYTIYVYTPESVLLGKGTGSVKKKAEQEASFDALSNLKVIINGEIDPDWQSKIEK
                     ETKAKKDITDKKHISVRNPNNILLTISIIKKILSKYNVGLPKDQKTNIKLFHEAMTHK
                     SYLIKPNPVKGEHDNKCVRLQPKSNGRLQLLGDTIIHFVIAEDLYFSYPDKNEGFLTR
                     LRSKIENRNILFYLAQQTTIDKYVLFSHGIELVHGRNNVNIISRGFEAFIGAVYLEFG
                     FDACKLFILEVIRQEIDMSVLINNETNYKDLVLHLYHKKHWGIPDYRIIEETGLGNDK
                     RYTIGLYLEDELMGQGTASSKKEAQQIASKGMLKKYSDIIND"
     CDS             109240..109329
                     /note="no search hits"
                     /codon_start=1
                     /transl_table=11
                     /product="hypothetical protein"
                     /translation="MINCPATISYSLIKYFLIFNQTLYSKSKN"
     CDS             109407..112388
                     /inference="protein motif CDD:KOG0783"
                     /codon_start=1
                     /transl_table=11
                     /product="KOG0783, Uncharacterized conserved protein,
                     contains ankyrin and BTB/POZ domains [Function unknown]"
                     /translation="MLSNVGHTLQKMINNAPIGITVNDKTTAVTTNGGTVYQTGLIGG
                     KTQYSFKEVIANENLVGHIIETQATENKLYLLNNAGTVFEYDYNASVHNAVVREIYSP
                     EACGGDKATKIVAGDAHVLILTQHCKVWGAGENNKYQLVPQGQCKYDTATEILITDTN
                     LHDNVCNGAFTGVYNEPTCPVIPKCEKRHNNVTCVKDTKCDILLGHLSLCEVTVSPCG
                     TGILGIPVFGDVSYVGFLCVDDKGCVSGSVTYTLTRVYIKCGCFLSKLTSKDCKGCHV
                     REFNTSSTKEIVLFEAKQCPDSGNDSCSPITTPPITGAVQIQGKAGSCAVVKITDVSD
                     ITYPEFHYSEECKTLVLDLDGCKTSIAALCDTTICSLTKKVCAELTLDFDVSLDSCEV
                     PKPIKQQIELTQPHWTNVFAGSNTSVLVDKCNRLYVLGSLHNIRSNKSLLTPNCLEDL
                     LSRANASITFPADQLNCGGNRVARNSNDGCNKCVDKDFETDLTKFGIKLSFPGDDRSR
                     KSNVCDFLNDLKHCNDGKNTAPTCEPCDAYIYLNIAGDGFPCGSPITTNIGSVTLFNK
                     NSINKLVSQQCPDTQCVGASFSTVVEYDLNGFCIDTADFSLEKIIKLDFCNDGPNVNV
                     YLDISSPGGLKFTGNGSSSNVEFTVSASTPTKQFILNYGSILDPVELTNLKYAFSLDA
                     HYPVAKYKNPFNTKIINTYLKGGDHVKFVVSNPKNIRQAITADIPTVFRLNRRIIDVA
                     VGKNNLTALVGGLSCPNELFAIGANCHGELGLGSHETVVTWRQPNRGQFDCQVNRVFA
                     GPYVTFYITQSNSVYAAGQWKCFVNSTIPAQVKSICPSWKIKQIAISQSHLVLLGYDG
                     CIFGLGDNNVGELGLCHLDCVTKPTPLVFFYKLNTNAGKQLRENLEHPLENRQRQNNN
                     NNNGRWGGFGNNNNQQNWNNGPQNFNNQGPQNFNNQGPQNFNNQGPQNFNNQGPQNYN
                     QGPQRYNPNQRVAPRNSGISR"
     CDS             complement(112455..114245)
                     /inference="protein motif PDB:3JA7_C"
                     /codon_start=1
                     /transl_table=11
                     /product="Portal Protein"
                     /translation="MERMNFDVLRIIFSFCDKLTRHFLYYTHSNFQKITKPYPKTLTS
                     KYIVKHKNIPYLTELTNIKPYIVTSSLLTTIIKSLNYDISFIKYLLPNPSIYRRTLRN
                     LTFYICDTSIEIVYYLSENGKCLNLNIYQNILWLKDPIYAINYLVSRSKKPINLLSKF
                     KDIIIHSNELNIENSYITMYIDTDLLTYILDQYPKLNRNFTISVAHVNKALLYEKTLH
                     IKWIIDRVLSEPEFSKKSYIIEMITNETFKYPPSSITIKYIHTNYPHLFNPIEHNTKH
                     IFHEYDNILLSFNDLVSDASKNIFSDSDPYQQHGTLLRKYQSNYPSGSCLNSIYKYVK
                     VIEDNMRIGYRKICKYALFYKNYDVYDRYLRFIMRNFGLSLIDYIYCIDADDHIASER
                     FKVSTICPWQFSNRKIEDENKIILESKMCLKILETVPSLYFCIEDLWYFIKIKRMDCV
                     RAILNNPGSLDSIFSYEEYSGHARGCCIKIVRWGDIECIDLMVSAFLKYSATWPLVGF
                     VSKCIIKYCSLDVIKILFERFKFEDLKEPKNKFIVVAAKYGELKDMKYLLSLGYSVSK
                     YEFETVKKTKINKYARNWLYTHYFYCTNGM"
     CDS             complement(114431..116149)
                     /note="no search hits"
                     /codon_start=1
                     /transl_table=11
                     /product="hypothetical protein"
                     /translation="MNILNCDIIDLILFLCNKSSLSMLHYVNHYFQNLTKKDVRAINL
                     SNLFKHTSLSYVQLLINRGFEINIPRSIRQIIKFNSQNFTLVSNIINPIDHAHHIQKQ
                     KKQISEKCSPEIIYYLTQEGKYLNEVWYLNILERSDAGHIISFLHSKNKKPEKFIKRI
                     VQIFFNMYDDHGLPSVCLLEYLKKNLMNIQYPFKNILNLAISLESIEHIKWMSTNLHN
                     YNTFFESIASSHPTYNKAIVWLYKNRPDLLKESSHANNTSHKLSLYENVILSMIHILR
                     KALNSKNTIDEEKLFTDLLNKYEVASYTQHTLFPKHHICSDYEKLIPIFITHKNYHLY
                     ETCLKNSLQIKNITVTATDHITAIESQDEKIIRIVSTQSYFVSLNTIHHTEFSKILNS
                     PHIKQIIATIANNIISIDILILLVNNNHTKIIKRYIDISKILFRLHYDMPGYRQYRIE
                     IFKKIATKCSIKGIIFLFSEIDVYNGIELIKSIIRYRSFDYIKAIFDEVKQKHVFNDT
                     IIYKTNICYNKSVFINYALAYGEPRDVMFLLERGHVYEPKTLKHTISKYTKAWIERNL
                     VTNNSL"
     CDS             116157..116252
                     /note="no search hits"
                     /codon_start=1
                     /transl_table=11
                     /product="hypothetical protein"
                     /translation="MYDLVKICFHYVLICYYEYYYQFLIVFENYC"
     CDS             complement(116344..118008)
                     /note="no search hits"
                     /codon_start=1
                     /transl_table=11
                     /product="hypothetical protein"
                     /translation="MEQYLENIPSDVIDIIISYCDRASLSVIHHVNSRFRKLTKNDIR
                     AINLSNVMKFQSMSYMKILENRGYIFDVLYLFTRIVKYQNLCGVKYLIPDPSVYRKII
                     QKHSNLISKVCDGDVIYYLSENGKYVNREWYVNITKRNDAVSVLQFLECNNKKPKKFI
                     QLIRSIVLSTDLCEYMYSSNILDYLKSRNVKLIMSPEYVAISVYSNNIPVTKWIIDNN
                     PDSIDLIKEKIKTKGRPLSSKLVSFLYTEYSNVFTEELITNYHPYHCPNSKLYDSIVE
                     DASKGIFTNTFLLTKTDDDAGMFYACNKYMKISEYAIKYKNYDIYREYVACLLENYFF
                     KLVDWTNVVESNDRNIVDIAISLTTSNKKLLSYNFMSDETFYKIINSDYATEILQAFH
                     INNFNIDHFITILNKKLFKLALVILNKNELFSLSHFLPPSNLAKKKLKKISKKCSIEA
                     IIFIQENIKFCINQILAKYVIKYRCFDEIKLFFDEFDIQDLCGFGPVSEHGYNYRREN
                     NFVLFALMYGELRDVEYLLDKGYVCGRDYNINCINKYALSWLKRNS"
     CDS             117981..118082
                     /note="no search hits"
                     /codon_start=1
                     /transl_table=11
                     /product="hypothetical protein"
                     /translation="MEYFPDIVPLFATQYSNIEHNMHIFIVININFY"
     CDS             118183..120264
                     /note="no search hits"
                     /codon_start=1
                     /transl_table=11
                     /product="hypothetical protein"
                     /translation="MNILLLCDDLILNIIKKLDRPSKYILYLTHPFFSKFTKSDRSSI
                     KLKLLIQTQNLELLNLFSTWKIYIDIYKYFDKIIKTNNLEFISNIVKKNSISQYVIQK
                     YNLPTQSLRDCTKDILLYVLDNEDMLLYTDMFVKLNRLDMILYCYSRYDREEYVSRLR
                     DNDFLSMVTDFELAKFLYSVNCGFCTSYIQHAADQNNLEFLKWIFKNIEDYKIDLTDV
                     RCIINKQTTSKEIILFMQQYCPKKYVYEFSVINDLEIPNNIDHVYTEKVLIHQALNNN
                     FENILLKKELYEPLGSTALYYAIKHQRKDIIKHHLFSTYNIAIAKILKNIPEYNDLYS
                     VLVNDFDQYPGPVLQFIKNYIPNIKSEENIQIMSLLDVQSIYHLNDILFLHKEKKLDI
                     FYYIIEKNKYLATDTSKKSDVKYMIKSKDSYFIQLFIDCIDNSISYINASIIIKYMIK
                     YIGINNLKFLTTKPRFSTTLLKYAIKYESKSTILTMLENKTYFDKANLYNAYKRGINV
                     ADWLYNNQIQFIKEYSLSQFDIPIYKSKNTEKNNDRYEYYYEWVISKRPDISIYNNID
                     NLDRLVVYKYIYQTNNMIVERKSILRMILSKSWKIVDYIGQLGLLVIPLCCYCSVKPT
                     LVPYEIYKCSIKINNNCKCKYCKKMVFDLPELYTFYKIYKCYFDNIKPEILNKRYRFR
                     IDNETGNKILL"
     CDS             120358..120819
                     /note="no search hits"
                     /codon_start=1
                     /transl_table=11
                     /product="hypothetical protein"
                     /translation="MQRRRQLERNRYDDDSDSEDEIRRYPGRRYGGRDCFSCEPCAPC
                     IVPEFRCPDIRYEQERIHLPPITIQRPVVDSWGGCGGYDGGCGGYDGGCGGYDGGCGF
                     GGGFGYGGRRGHGHHHGRHPHHGARIQRDDDSWDDEPRQRTRTIAPSHKQF"
     CDS             120938..121519
                     /inference="protein motif PFAM:PF07931.11"
                     /codon_start=1
                     /transl_table=11
                     /product="deoxynucleoside monophosphate kinase"
                     /translation="MVLIGIMGIKGSGKSTSSYHISSVYNFIEKSFADCLKKACAELF
                     LLTDNQVNGTQEEKETPDPRWMNCTPRRILQFVGTDLLRNNLNTIMPGLEKDIFINHF
                     RLWYTNIIKENPQCNVILSDVRFQNEVDLIHELGGYVIKIDRESVRTDDIHPSEIEML
                     SIKDYDMCINNNLELSNLFQKLDDYVISLMSQI"
     CDS             121635..123263
                     /note="no search hits"
                     /codon_start=1
                     /transl_table=11
                     /product="hypothetical protein"
                     /translation="MTTIPVIVNDISKNIQDAFSELVKLLLKKSLHPMLVKNDNRNCV
                     RSTETYPSLTKCYPSPTNVNGKNNLSSTNSPIGYYNYEMTIESLGWNDEILANVKLSS
                     RFSNSKISNGCSADLSKIRAITKVAYSDKPHSSPKRNGSCNINNLNSSHSKYTNFLKF
                     FSGNNLQNTIIDSRGSTVHNCDIPYTQSFRQLESIGVDIIDQTDPSISGEMSKHMSTA
                     NLRIRLYNLENSLGELSVENPSIYRLYIDMVKIINEIPQSKMSTLINLIAILSCGAWE
                     TIPDDQKHQFNRILGEDYLIAFNSNQLITILLQSDDPKLILTASYLFPLIKMLFVVFN
                     FSKLVPCIIDDEVDPIQEKIRQNKIDAHERQRRGATFRRGDVLPIDRYREEKESLITE
                     DCNLDQNAPVILNDNNLIQSENCRPSVNRTIIDYQNLPNLPPIPQPIRISNLPDPEPV
                     DEEVYDFIILFGDLYPTIIGLMGGTEVFPPESIPVSCKDIPHTFASLSSISEYLWRFN
                     DYSYCKYLEYIHSKQYHQALNTKICDKIRYLSSF"
     CDS             123390..125261
                     /note="no search hits"
                     /codon_start=1
                     /transl_table=11
                     /product="hypothetical protein"
                     /translation="MQRIKKVFMSNGQHIYVDDGNLLYLYSDGKLTPFIINTDRIHGC
                     YFLNNKHIIHWDTSIEIFNDNLESVIVSTNENITQVMLYHDILFTICDNKLSVCITYD
                     SALKDKVDDISDLFEINKEGYELTANTTVTGIMVVAKHLLVHLEDKILFFIKEEDTIK
                     CTNIVHGVSKDSFAEIVDFGSIPFIINDNLEYFYSKLICTYNITQLPVLFYCHKSVVH
                     CITTDPNYQIDQNFFNINEKIVHDEYIIHKCYVSNNIRIITNETQQLIILSDNFKNIS
                     RTIINFDGKLTTVDFDPCNINFDDLYENKSNPIYINLQNANIVDQVMRIYSCLYCVNE
                     NVNYMFNMVDKYGEIISKGSGVTRQVNGMLSDYLNYQLQHNLIDVKTEDLYKFGQMLY
                     ICSIEFEEKFVYIKPYFFYLLTTNNNRKYNKQYDHMDLLSRFAEKDYLLFKEQYNNII
                     SNNEIYTDLNITTPDQYIKFILKDKNRDLNKKYKLIFSGFNNLQNKDKKSQIINKLPL
                     EYYYKNIILQKSILNIIMGKTIIKDPEIEKLINNVFAEKTKLFSTQDILQIKKNITGC
                     KYFEDWIRIQLEKHDNPEMLYTIHTCFATLVIHTEPTYENISNILDILIIDEDHIKD"
     CDS             125474..127804
                     /note="no search hits"
                     /codon_start=1
                     /transl_table=11
                     /product="hypothetical protein"
                     /translation="MKPTNIKLNDGETVTKIYAFGHTKIVHTSMKRLFLSCSKTEAPV
                     SEKIPIETSVTTEENSQNTMLTGRATINAESFENFENEFNRHNNFDQQDKLKKFCEGL
                     SKYIFTQCNYYLFAINVTDFTSVDSRIIFTTNEGIYTFSEKMYNSDFFNDSSNLITSS
                     RDHIYYKLDNISPTNSLCYHGRNYIAYTAQDNKTKICCFGNKEVFTYNTKNEINNLTD
                     EYVFSSNQDLYVYDCNKKYITMYNSCGAIELSGLNYKYVIANEAYCESYNDCRFPYMY
                     YVTDDAIYANSVNSSASSEELFTKIVYLGNTNKILHVINTTRITLITESNIICSHKEY
                     LEIGIYEIVNEYNIDKNNISIHNSSNSDNAYLFVKTNNQLMLLTNSKIKGFTRTLRTI
                     QDGEFKLYLISNIDHNSQVFYSNSYAIVQKENQYIFYSLINNIIKKTMVIRNDFVDLN
                     GIIYPEFNSSTYIYEYSISHKTNKLEYMMFLIESSPRIRNISMTYVLPKKTSSYGFGV
                     TRDFFLHVALEFCSRYVISCGNYLVKYSPEIYMLSGYKLKQIGKMLNWIILNVSNFTS
                     IKLPIQLFECILNKTSTIHELEYFAKLNDEISYLCCKDNILFLEDSGFSTYRESLEYL
                     CDFDYSEEHKRVNCKIAKGFISNNILIGISTISVAALMEYVSGPCVLDKSLFVSKLKF
                     EFLDFLETEINMKNEIQETIKDRILNSTDTEFTNLLINWSGNISCYLSKKFNITITKD
                     SAKIQFKTCSTTLIIGINLLQNLDTLFLKEDLFNTY"
     CDS             127923..130634
                     /note="no search hits"
                     /codon_start=1
                     /transl_table=11
                     /product="hypothetical protein"
                     /translation="MYLSKNSYIFVKDDIVYESKKHQTIEKNNMSTGITLNDGETIVH
                     YYNKSNISIIYTSKKRLFCRDFKNRPNIKNVYNKTAHLLSVIHSKYLDIINSIKDIDE
                     HKNSSDDIITQSKNIDMRENIPTEDFDNDEHYNENIEIDGDEFILDNSEESGHEELYS
                     NESDQEESGLVESDGDDLDQEESGLVESDGDDLGQEEPNIDEPNHEELDSEDSDSKDI
                     SIKSKKDSKKKNNSSQSYILLSENVSGITINMGTIIFTMDNNIFVIGPNPYRSDLPIS
                     PSYTLTETSGVYYYKLNLVYSQKTPYYHKDKYMYFITNEDKLILLTTSKLSEIDKSYT
                     INLFEITPTSTCSFLENIDDRIFYNYYYYKLFIYDNNRKFVTYYPLDGEPVELSCVNY
                     TNVIVPYPLEYITSSLYYITNTAIYRNTKCKNSIGSFEKITNSTIPGKIYTTIAGDKT
                     IIVSDHKELIPNPKIIVINRLTHDNEEYIKNLHIMYNIYICYVYKNQLIVSTNKKIEN
                     GTLMHNNTAYKDLSSYLLCTLENNYDIQYYSSSILVKSGNDTMLHFSIKDRKIKCNSI
                     RTDCVDLNGIVYAHKDENIYREECNIYYKTNKLDYALFVTECFDKTRDICITYRYNNN
                     KRSYGLGVTLDFFTKVSLELSSRYLSTTGNIIAKYNKSIYSLSDNSLELIGKLINMII
                     LHLENSSKINLPIQLVEQILDKKSTIHELEYFAKLNDEASYNLCKKDMNNIENINLNG
                     FNDYRQSLEYLCDFSNDPINHRINKMIARGFVESNIHSKLKSLSVAALRQYISGTNKL
                     NKEAFVNSIIYTFDSKIKNRDEIKGYISSKIINSTDTEFENLINNWGSISNYLKKDYT
                     LNVLVKSRGKEDIVYTACSRKLTITINIIKNNLFCLLFHKDSEFNTI"
     CDS             130729..132816
                     /note="no search hits"
                     /codon_start=1
                     /transl_table=11
                     /product="hypothetical protein"
                     /translation="MVLLLIFNTISDTMDNTMNNKIQKIFVDRLGDIYVSDTNNILYL
                     YIDDKYFPFRDVFTKEIHSCEDISGKTIIHHGSKVTLFDRNLKKDLNIRTKNVSKVIY
                     FNKHVLTLENYEVKVICENIIVHNKTVRVPFSTSPQRLQEDSVIKYKEHSTNMFVSLK
                     SMCKLGYFKSQSLMINDFGVYNEYLFVYGNNNLFVIECINNSFQCIKTVKIQNDVCNY
                     FENLVYFDRISSNFMFCDKTTESKRNCKYNGPSFERILLDKCEKHSLLSYFFYDKNYL
                     YHVVYKDEEIPTLKTFLLDLDSEIFSDKTVNLLSKDDYYNYDLYKYNIDKNITVSGSN
                     CCQVLIIDKYILINDGTFLIHPKINNKNILFCNFKESFCEYDTISVDLIDNKDQDFSK
                     QLSHILPAISDKPINYSFRIINSTGDIQSCGDGVTRQMFSKLTDYINDLFVHKLQNLE
                     MEVMFNLGKLFYICISSGEKIEYIHPYFFYLLANEETRRSCKDDDNRHIIIKSKTEFV
                     DLYLCQYNCVVKDDSVYADMGIFSSDDYVMNLIADSDRDLMQKYELIYRGFKYLEKFN
                     RDMHVIDHISIEYYYKKLFSPPKPYIKFVIKKSSQITEDIEHWAHKLINDRLCSMDNE
                     SLSNVKYNITGNKNYTNSLVFFFDYGNPIRTSAQYIICTCTATIYMYENPTLEYITQI
                     LDCLAIKDSFLKD"
     CDS             132913..133002
                     /note="no search hits"
                     /codon_start=1
                     /transl_table=11
                     /product="hypothetical protein"
                     /translation="MFMKLKGIHNISNSIHKYDTIIKIIRNCC"
     CDS             132965..135772
                     /note="no search hits"
                     /codon_start=1
                     /transl_table=11
                     /product="hypothetical protein"
                     /translation="MIQLSKSSGTVVKNNKVYVFGTECIKTVKYSHYPVLSDIELNEG
                     EQIVKYHCHSNCSYYLTSENRLFIRYLDSMNTMNTNGMGLRLFEAITDGSSNIRNINE
                     FLSAMTNSAFTFLEGLRENINDENVVINPNAYGIRLAINSNGEIMAVANNEDEESSEI
                     EIEAEANNEAGAGAEIEIEAEATNEARVNAEINVLPENTQPIAISLQNVPSPVTNSPS
                     SLEVGLPSSNAELSNEEQSTIENSARNSQNKKSEHINKLFETNVTHFVAIKDTIIFVK
                     DNCICVYYHSLESHTNKNDFMMYFSEYDTIEANGITYFKLRFQYEFINLYSGQNFISF
                     STKTNDLIVISVDNRSMGSVLVVCNLYSTFNKHTDDHIIYDDLTKELYLHDPDTNVLS
                     YFDFPNYELVEVVCIEYTKFIVNKNRSSSNIPVMYYVTQNEVVCPVNLVENPGEFRTL
                     VSKKNIGDVLINFIGGPRPIVIIFDPNEKSIYYDNRYFVINMFDEDTQTCLEYVNVMH
                     SRYVCYKHGKTLFVVSSFQLCIEKVISTREVNLGNNKYYVHKIAELNQDTQIEYGDSL
                     ITYEQDGRIYNCLALHGGIGNFSSFAIKNIGLLINTDHLVYKIPTDFDKKKKISVNHK
                     SNKLNHLMYIVESCNLEKYLSIKYILKNNKSSYGDGVTRKFMASAMEEFYNKYLVSID
                     SFNVKFNEKELSNMKTYQHKLLGKILGFVIFNTGDSLYTKLPIQFIEEISERSIRLDE
                     LEYFAKKCDKKSFLLAKINKDTCEENGFDTYEDSLKYLCGYNYSKPYLKILTKISTGL
                     RSIIKTTIPGSNIMTLPTLHRYICGKEKWDREAFILNTVYKIKSSNKQDTDDKKDQIK
                     TIFNNLIRETTDKEFKSLIINWAGSTSNYLKSKFIIEVWDKTVIHFGTCQRTLSIGEL
                     SIFDPSVIKTILIHDEEFNSI"
     CDS             135912..138308
                     /inference="protein motif PDB:1RIF_B"
                     /codon_start=1
                     /transl_table=11
                     /product="DNA helicase"
                     /translation="MQSDKNSDNENEHDTSSYIDLKSNGRIFPSWVLRNFKQYKLPEI
                     IRKDNEDPCSVEVKLELRKYQEFIGHYIGPESPYKEILLYHGLGSGKTATSINLMNVL
                     YNYSHDNNYIILIKASLRNDPWMTDLKTWLARSSSEEGISDVTKLAMFNNIKFVHYDS
                     PMAESEFLTIMRSIDTLKPTSFFIDEAHNFIRNVYSNMNSGQGGTRAQTIYTQILKMK
                     KENKQTRVILISATPGVNTPFELSLMFNLMRPGIFPSSEREFNQLYIVKDPYPSLNPT
                     KRNVFARRILGLVSYYIGSTPDLYAKQNLHLENLVMSQYQYEIYRTFEKKEISIEERA
                     KRFRGRGSSSSGGKLYKTYTRQASNFVFPYVNKNIYGESRPRPNNFRLSAFNSDNIEK
                     GKQVKPTTEDEKDSMKEYFKALDIFIKETEAYLQSLKANQTGRTLSDDLQEFSNNFEK
                     YNKSFINFYETSPKKSDLFMEMYNSSPKMLAIVFYSYVSPGKLMVYTNYVLMEGIDIL
                     KIYYRLIGFNDYNNARESMGFCEYHGRIDPLDRVKIKDYFNSKNNVYGTKCKVIMISP
                     SATEGIQLTNIRQIHLLEPYWTKVRSLQVIGRGIRQCSHKDLPIKDRVVDVYEYALLK
                     PVTLFPDDTNRESTDQHIENVAKDKANLIESFLTVMRSSAVDCELFRNHNMMIRPYTC
                     FNFPQNSVVGPAYREDIKDDVKFESGLYAPNSQVERIKVIKIKAVYTISHDRSEYSNP
                     TYYWHHPTTHIVYDLETHYPVGKISSTKGVLDKLDKDTYIISDIIEIPTIRTTDTKNL
                     "
     CDS             complement(138351..138758)
                     /note="no search hits"
                     /codon_start=1
                     /transl_table=11
                     /product="hypothetical protein"
                     /translation="MNNNIKSVLNLTEIDVYEIFSYVTSSEFESFLRTINIKINTKIF
                     LYDIHLLILNLNKPKTFIQHKLHHKIKILKSAICATFIYAKNHQPTRDTLELNEICIN
                     SLHNRINNKLSIINSSILRKKYTPLYNLRSSIV"
     CDS             complement(138837..139496)
                     /note="no search hits"
                     /codon_start=1
                     /transl_table=11
                     /product="hypothetical protein"
                     /translation="MISSAPHNEKLCDNTVCEINDSPDSSTKKEIQYQTCVNDLDNDS
                     NSSITKKSQSQTNKLCTNSSSDNSITNFANNIQDMLVLNYSNININYMNPNIIMNKMN
                     KHKLKNYVKNTQYLTYYYIRSELLSILKHDNIDLLKQDISFRLSRKNEHDVDIESIRK
                     IIKDVLKFVEDFEISFTDSSNNNVTYKFNLIKQDILNKLYCVEMLIVIESRRNKIRVN
                     S"
     CDS             complement(139643..140392)
                     /note="no search hits"
                     /codon_start=1
                     /transl_table=11
                     /product="hypothetical protein"
                     /translation="MNRLAALTPAQLSALTEDKILLILGATKENLTPIELHEKLKSIF
                     RVLEFCSFVKLNNGDIVPYPVSDSKNSYVMTDDVYLELCEKVNYACFDLDILYSEYES
                     YFDNICIFFQKCSTGSENSAPTNNMFVNYNEINVLKAVDNPRYITSLFPVNMTLFTET
                     TNIDLSKYIIHQKKIPCSKSSPLFYIKQRCDKYVIPSQLYIPEKFEKTKLSEFKYSKM
                     YSVFSKLKFIDMDDLSTEVNKMPQQIIEQIY"
     CDS             complement(140463..142082)
                     /inference="protein motif CDD:PRK15370"
                     /codon_start=1
                     /transl_table=11
                     /product="type III secretion system effector E3 ubiquitin
                     transferase SlrP"
                     /translation="MQDVIPLILYKLSNKDRLMLISTCNKLLIFKKTVPFPDKVSYNR
                     IRELSFFHNFEDVIIDKNDNIPENIRIVRLTNWIDTYSHLETLNSFSKIEQIYFHCNY
                     STPKPTNIPQTLKKLVLFGNTFTNLFENIPESVKYLKIKYPLECLNLVIKSNSIEQLI
                     IKVFDLKLNHQSIPNSVKHLRLCCNNIGLYDDCFPNSIVSMFIDGFATSHNLNMPESI
                     THLSFGPLFNTPIDDFLPKFLTHLTFDDKFNQPLSHCMPKFLTHLTFGKSYNYSLEDS
                     LPHTLTHLVFGKYFSHIEHSRIPHSVTHLTIGTIKRMCYIPSSVTHLTLCDNFNEEID
                     ETFHSSLTHLVFGKYFNKSVDYCLPNSLSYLKFGKKFNLCIDALPRNLFHLEFGKNFN
                     QPLSQLSYKRIPDTVKYLKFGKEFDQDIYNCLPRFLDELIFGNSFNHSVEYCIPFTIK
                     KLVFGNSFNLPIPHSIPYGTMYLEFGKHFNQSLENIPTTVTKLVLGKYFNERINDHIL
                     PNVMHLVLNRRYIRNDQFNREMGFTKYIDYV"
     CDS             complement(142061..142156)
                     /note="no search hits"
                     /codon_start=1
                     /transl_table=11
                     /product="hypothetical protein"
                     /translation="MIKITHILLYLYSNIAKISHNVYLKCKTLFH"
     CDS             complement(142204..142623)
                     /note="no search hits"
                     /codon_start=1
                     /transl_table=11
                     /product="hypothetical protein"
                     /translation="MSINPLRNILNSTPIYPEQEVISIDMMESKDCIDMNKFYNNILT
                     AEYLYNIHKLLSNINFLIKFRPEDLDNPKLDYIVSSINLIDKSYIVILFMCISEEKLK
                     KKNVISENIELDKLKKHVMQQFLLLKTYVLIRDIENL"
     CDS             complement(142735..143577)
                     /note="no search hits"
                     /codon_start=1
                     /transl_table=11
                     /product="hypothetical protein"
                     /translation="MYINSKSLENFIDKIIAYDDLDFTKLFIDNFVKNFSHSFMFYKR
                     NKLELFYYSVRNLKIKESDSVLLRERYNTPIKHTTKNTYLRNEKDIVLFICKSDDFLL
                     LEEAMKHIFIPINKIVKYSTLRMINRYFQLTTPCVNSYIVKIAILHSKINIIDFILQK
                     HRLYRECLFDAFCNNEGVADWLLQNKSHLLHNINHYTAFNKNTRKHCEYYKWLAKQNV
                     DLYEITCDYVISTNSTEFFIAYFPSKIKVEHIKEMYLVKAFNIIEYLDRTTDLIKKYN
                     ESIL"
     CDS             complement(143540..144652)
                     /note="no search hits"
                     /codon_start=1
                     /transl_table=11
                     /product="hypothetical protein"
                     /translation="MNFSIKDIITAILDRCDPPSKQILRLTCTGFYSLTKSNRKSITV
                     KYALSNGYYSYVEFLRNELHIDINIGVKKNIFLIMKTNNIDFVKKMIEYDNGHISPIS
                     EYENCVKHASSEIVMHIFGNQLCSYMMQVLVRYNKLDLIKKYIDIDQSNMIMLTDIVK
                     DHDNITIIDFEFLKFIYTLGYKPKACNVLPVIYNIDLDDIKWLFENLYGEHDIHFRNT
                     VLYEQEFNILLFKKEIALWLFKQNYISDYFFREYAIINELTDVFPRDYDSKVITTNTI
                     QFYASKNMFTYLIDHKYLFNNKLSELYVVLYYAYIYDRSDIYNYNFKNTINCDYDASF
                     LKKICSVAGDKNCLIYLCFFFNYTNVYKQQIFRKFY"
     CDS             complement(144772..145512)
                     /note="no search hits"
                     /codon_start=1
                     /transl_table=11
                     /product="hypothetical protein"
                     /translation="MNIIKETNNNNKHTSIDCGMLTDRLLEELEFESFFESLTTLFKS
                     ISHCTFDHYKDTYIPIPTQYSMTFLNIPIQNTSFINRTTYEEFSKNINSILEKINDLV
                     SSNTQHLSKISLFFKIYKPNYKMEPYLFELNNTSKYILNSVRSQSGVSHIQANKYRIY
                     DIVPINNTVFFTKHNINLCDYHIRKMNDDITDPMNYVISCIPYIVPETICVLKTIPVY
                     EKPDSFYSCIDVFSKLNFVNMNKLCNSV"
     CDS             complement(145622..146494)
                     /note="no search hits"
                     /codon_start=1
                     /transl_table=11
                     /product="hypothetical protein"
                     /translation="MRINHNDTRNLNYNNIALSYGSKNDFKSSLIDDKQLYNVLNNSC
                     INEEIREYSVMIDSKDRNYQVYPDPFNYEVRFNSYTKIRDMYNGNIVNEVPNPTINEN
                     FTNVKYIKLEKILMPFFNRVRKRQEVVDDELVERWLVDTYNPLSDNLYNILSLNSVYS
                     NSNHKSTNDVLSESFATIYFDRKTNNTHYTCTLVNGIKIFPDDQLGKIDKLCIDFLDP
                     YGEPIRSKHLNKNIRSDMVCECEDPEGDDDTDCFKHNLFHPLNPIFQHHLHFKVGVLE
                     KRPTKIPVAGKFVI"
     CDS             146534..146641
                     /note="no search hits"
                     /codon_start=1
                     /transl_table=11
                     /product="hypothetical protein"
                     /translation="MYTLNIRIKLLNSTYALWQTLTIMITKRKLSPKTL"
     CDS             146638..147096
                     /note="no search hits"
                     /codon_start=1
                     /transl_table=11
                     /product="hypothetical protein"
                     /translation="MNEIAFYEDCPYHHLEYIQSHIQYLKDRIGIGKSDCPKAEFYKS
                     NVEKVDINKYIKDMDSVMFKCKWEKLKDIHKTIKIKEYVSSLKYNSSLSDEDIEKNRL
                     KLIKDLVADNNVKRTVKNKIVTYDEENMKIVSVIGMTKNKNGFYSFKPPI"
     CDS             147159..148703
                     /inference="protein motif PFAM:PF09588.9"
                     /codon_start=1
                     /transl_table=11
                     /product="YqaJ like viral recombinase domain"
                     /translation="MDLVSYNNKIDKIMWDVLNNNTFTEKELNYIVNYVTDTLFLIDD
                     TIDKKDIKPQVFYIITQKYSKVYQYDFDSPWNTVQNKTPERIRTVLTESNYLNSETPL
                     KSKIYSQKDLISKYYNYENDKFSEKEYIRRKNRIVEIKKIPQHKQKSIEWLKQRSECL
                     TATAVSTVLNEDPYAYPIELLFAKCGMGKFVSNPYTHHGNKYEEIGTMFYSYRNNIQL
                     EEYGLIQHAKTPFIGASPDGICEKTTNDNKLSKLVGRLLEIKFPATRKINTTGDLDGD
                     LCPHYYHLQVLTQLYVTELDECDFIQLKIEEYSSYDEYVKDTVPNFEGLALSTNLEKG
                     CLIQLLPKKDISKAFTDPEEDASQCLYGAKYIYPPKLHMTFAEIEKWIATFTLNFHTH
                     KKSRKYMIDKVIYWKLSKVTCNLIKSQPSWYESILPQLEQFWDYVLFYRKNKDKFADL
                     VQYVEKIGQENSNTIFRKINKDFLSQNPNSTYTPLYQELNVWREKYDKKKKFFEDLAK
                     KKLQKL"
     CDS             148744..149514
                     /note="no search hits"
                     /codon_start=1
                     /transl_table=11
                     /product="hypothetical protein"
                     /translation="MPPKKIIVKAPIKPTPKTAQKPSSKTTSKTAQKPSSKTTSKTAQ
                     KPSSKTTPKTKPSSKSTCPAGEIKRKGYTAERNGKTIKVKSNCIKATSASGLKRTDID
                     KKIIAAKTTNQEKMAEKHGIPTCKKGEIVRAGYSTKRKNSSSKIEVPPTCIKKKGSGT
                     VKPKFTLTKGGLTKYGYEDVINLTEAQRHAALDKARKAEKLTLPIFRHLIAVSNMNKN
                     TYPIRHKIFKEDAYWLREKYGFEKREKEEADLYCKNLS"
     CDS             149581..150450
                     /inference="protein motif PDB:4EKF_A"
                     /codon_start=1
                     /transl_table=11
                     /product="Adenain"
                     /translation="MEDIGCAIGKYDKENNTCFSLNQLIAITTAYNTYMNKKYPNNPP
                     QIPIKQNKKYLVNKLLDAFKDKCGNNQACITEQEFMNEIVHEMKDDIDQSFKPIGPET
                     STEWLYSEHIKKILRANESVYPDFKFLGAIPIDCDILEGCPLYGIDFDKYKNSGKTKL
                     GVVFNLDEHYKSGSHWVALFINIEEYSIYYCDSVGKKPIKNIVSLIDKFIDYSKGKNQ
                     YCTYRYNSNPYQTKDNKTECGVYSCNFINRMLRGETFEEIVNNGLPYEKINYCRNVYF
                     RNPTSSYSSHNSC"
     CDS             complement(150491..152518)
                     /note="no search hits"
                     /codon_start=1
                     /transl_table=11
                     /product="hypothetical protein"
                     /translation="MEKKLLDNILSSNNVSFITNMIYSNYRINEQSLNKCKPKITNML
                     IDFCGRLESYPINDKQILETINYLNEKCYTDFVSFLTNKYPNLQKRNELSCQSQPVDS
                     ASYIVPAQTIDSSSYMVPAQTTDSASYMISDQSFKSDSYITPTQSIDFASYMTPTQSI
                     NSASYMTPPQSFKSDSYQNYDSEILILSKDQKDALVKQYNSEKTVTIKNNKAMIIAYL
                     YNPVFLKMISSLYSPEHSLVIDKILNKEEANSLINKNKVKSKSKSKSKSKVNEEKHSN
                     ITKTSSQTTDKVAYVMNQSNSESSIDISNINLSDESTESTDGTNSTESTDNTESTDNT
                     NSINHKNTSYENINTSNNINIFEENNDIHNNEPTWLTLTNEIKNDTSPTTTERIIKIQ
                     EIFSLLKLEPDSNTNPQIISTKTFLLNIIKEFKTNLEISNKEHTIDEISNIEETEDSD
                     PNTHRLNLQFDPSNNYKDLMNMSINFKENSKIEEISLLEYYLPFMENNVTRFDNMFMV
                     YIDNSVVRMTVPSGLYDVYQLLQTIQAVIPVLDFFVDESTKLITIATKTAENFELITD
                     SNDSIFKMLGFTDKSNKYKRSNSYTAISPYDMESNKKICLTIDGSSYDPYPLEFNKET
                     ILDEPLIFKRSTTGLNMTKMVIRIYNSLEQPYDFNYPFRLCFRIKYKPRIE"
     CDS             complement(152594..153829)
                     /note="no search hits"
                     /codon_start=1
                     /transl_table=11
                     /product="hypothetical protein"
                     /translation="MSYSDYVYKLCMSSQNLNDLLEIICAKIRIKEKSKEKCLITMKN
                     MMKTNIDKLSRQPKNKNELKTIVKYLNEMCICTFIDNISKKYPSLKQRTDSTSHSTHS
                     PQPSHSFGKHKQSDRISAANEDDSYAQQDDSFMIKIPKSSRLLQQEYEFRSRNQDNNQ
                     PPIEYDNHYSNEHRGHNNRSHNNRNHNYNNNHNYNREDNRNYDNRGYSQGPNTDNEDD
                     NMYRSLLQGAPEHNIHLGHGSALMSSPSNNFLDHMNPSDQLSGEINNSYNKIMREREE
                     QNRQLGIKVKRDDDDPVPNNNPLYENNYFNNYPNSGYNNNNNNNYNTPTAYGNRNYSD
                     PYSTNRNNQDSYSASGYGNQNYSDPYSTGYNNQNSYPSTGYGGNNGYKSSSSGQSNQS
                     DTDAINNFMNFKLGNGLHA"
     CDS             complement(153842..153994)
                     /note="no search hits"
                     /codon_start=1
                     /transl_table=11
                     /product="hypothetical protein"
                     /translation="MDILYKITYLYNIVNILYVKFSFIELYAKTTIISIFYIFMCVLS
                     TLKNKY"
     CDS             153970..154191
                     /note="no search hits"
                     /codon_start=1
                     /transl_table=11
                     /product="hypothetical protein"
                     /translation="MLFYIKCPSCSRFTSVNIDKYELELEEIRAMPDLTQAEIDKKCS
                     DLLDKYGYKHICCRRIMIGLLPYHKIIIT"
     CDS             complement(154234..154803)
                     /note="no search hits"
                     /codon_start=1
                     /transl_table=11
                     /product="hypothetical protein"
                     /translation="MDDFVITPELLGYLSNININSATGLVTTPVMTFNTVSYPKMYSQ
                     RIHENSKYRKHIIKHVFLNLKEKWLYSKSDFKPLLKYFTVRKNGEEVKVDIIQSLDEK
                     SKIVDVIEYEKYIFRYIEKIFVSKKLVEKTLTEYIDKNNIEWQDLIHNNKGIRKMLAH
                     NLESLIRKTVVQIEEKSWKEKRKQLKKMV"
     CDS             complement(154924..155820)
                     /inference="protein motif PDB:3AAL_A"
                     /codon_start=1
                     /transl_table=11
                     /product="Probable endonuclease 4"
                     /translation="MEKARIGRNINISDGLITSPEYAAKIGCTAFQIFLSSPRQNHTK
                     ARLLSELKELSEKLLEFDQILVIHGSYVINLCHKKDTSKYSLSLSSLCQDLNATFHLG
                     KRCLGVIIHMGKNIKGNDMTEDQAISNYISGLKDALSRTPKETTIILETGASQGTEVG
                     SQVTDLAKIYNGLTTEEKKRVKFCIDTCHIWATGYDISTKDGVVRFFKRFDKMIGVDN
                     IVCIHFNDSKTGLGSFVDRHADLGYGKIGLEGLEHIALYALKKSIPIIMETPLDSVNP
                     ETNKDITFSEQNALIKKWLGIQ"
     CDS             155971..156942
                     /note="no search hits"
                     /codon_start=1
                     /transl_table=11
                     /product="hypothetical protein"
                     /translation="MSNSELFLDILHFDEEKLVYIKPRKFIIGENNVGIYYSDPKNIN
                     PITELPINNKIVIKTPRMLTPYGIQIFKSKGSKVCYMSLSFNSLTNIHNDIEIKQFYD
                     FIRKIDKYNEAVFIENRAKWGLAKKVEYEKILKSDWGDHVYYMTVVIPLDTNDNIIPL
                     IFDENNRSSSSSIMSNDSIVTVALEMTNLTFDSEYCKTVWTVLQIKKMKPYSRIQEFF
                     MTGCYIDDKDDSSIYSKRLEEKSQRLEVHQEPPTQKQPIMEIIKHPYNSNSNPVPTSR
                     IPAPPQQVKKPEPIVTKMCLLPSELLDAKSTLRKVDTDLDRMKKPKK"
     CDS             complement(156980..158632)
                     /inference="protein motif PDB:1OYW_A"
                     /codon_start=1
                     /transl_table=11
                     /product="ATP dependent DNA helicase"
                     /translation="MMDEYENSKIRTKRYGKLKTLLFETFGYDDFRCKQYEIINNIIN
                     KEDVCAVLATGFGKSLCFHLPALYLKQPAIVICPLISLMEDQKMILDKLGITSCCYNS
                     NVKDKTQLKEEILANEYQFIYTTPESILNLKELLQELNDTIGISLIAVDEAHCISSYG
                     FDFRKAYRQITCLKDFLPNIPVLAVTATATSSVAKDICKVMKFDHHRVIKTSFDRKNL
                     FINVFRKSSSFMDDILPILKKHANQPTIIYCLTVDETMNISEALNTYDIKCRPYNARM
                     KSSEKTKTHAKFLANKISVVSATIAFGMGINKPDVRVIIHYGAPKNIEGYYQEIGRAG
                     RDGNDSHCYVFYSNKDFVIQEMFIADSEDTTYQKVQLNMLRALKNYLCTKGCRRHLLL
                     SYFEEDYPEECGSCDTCCKTNITKMPSIYNQDVTKEAKLLIDLVEYFLQRGNKYGLLM
                     HVNILRGSNNKQINVYMKKHPNYGAGKKKSVEWWKELGDKLVALGHMEYLFVRSGSMT
                     FKVVIVTEDGVRWSNSQDLPESMIEILGVKNKKLLIDMNCAI"
     CDS             complement(158690..158782)
                     /note="no search hits"
                     /codon_start=1
                     /transl_table=11
                     /product="hypothetical protein"
                     /translation="MRIVQCTICHCNYIYNKSIFYLYLMHVKKH"
     CDS             complement(158787..158876)
                     /note="no search hits"
                     /codon_start=1
                     /transl_table=11
                     /product="hypothetical protein"
                     /translation="MEYTYDQKMIKYTQTLQIYVFYSCAYQFL"
     CDS             complement(159001..159102)
                     /note="no search hits"
                     /codon_start=1
                     /transl_table=11
                     /product="hypothetical protein"
                     /translation="MYTSKFIIFDIIFSRCKISIELVFVPILNINLL"
     CDS             159207..160418
                     /inference="protein motif CDD:cd07829"
                     /codon_start=1
                     /transl_table=11
                     /product="Catalytic domain of Cyclin-Dependent protein
                     Kinase-like Serine/Threonine Kinases"
                     /translation="MLIQIMISYLILCLNLSKYSLWVLAKFLNLYLQTEFFHIYIVYV
                     SMILKQTTLKIFCAKKYNKYYFDDIDSNDLVIETYSANYEYDVDLSDLVTTIDEKCGI
                     VDIDDIEIGNYIGKGTFGSVYIATYNKIKYAVKFTSNSKYSGLALSVYREIGSLKMLN
                     HPNISSIYGYGVCDYNPTDHNSESSFIILEHIEYKLGEYLSDVANKLSVNNKIYKSLI
                     LNLMSAVNYLHESKIAHRDICPNNILVTYNGSLKLIDFGMSCSFFHLDHSNYTNSNIC
                     TSYSRAIELAAESTNYNHKIDIWSCAVVILRILQNSNPFGIVEDDNELVLRSIFATLG
                     HMDKETQDKVNYFDKIKRYNAHPSYRKRGFPIIKEKFPQYLPIILSMLNYDPNKRPDA
                     KHIHDYIYNIV"
     CDS             160521..162128
                     /inference="protein motif CDD:cd07829"
                     /codon_start=1
                     /transl_table=11
                     /product="Catalytic domain of Cyclin-Dependent protein
                     Kinase-like Serine/Threonine Kinases"
                     /translation="MNSLTKIDIFKYILSFSSQIDIPVEINYLANVLYAKIDKITTIS
                     PDDQTDYAQICLFIAHKSELCLFSQTLTLFDRRNNPTLYRWCFEDIVSLENYILRLLN
                     FDTCIHTIIHTIISKSIIDKVPCCTEILYISILLLMDDEYLDTDPFKLYDLVKEFCGV
                     FKMSKEEIVLFLQKSPAYSYLYKLCLMDSDKGNLIKSGVFENYKDVYINMDREMLPFP
                     NYHIDYNSSDTLKSIKILNNLSLPFSSLEAMKFIDIEFLGKGTFAEVFSSLRNNKMFA
                     VKKLIQSSDENGIRCDVLLELFALRKLDHINIVKFEGYWQRSSMDICIVIEYVEYDLA
                     KYIHLCEINKIILPVHDLISGLIQAIQHVHSKYIIHRDIHRSNILVSADGCIKLADFG
                     VSCTMFHTRCVQYFKRSMGSLETRAIELLADCSFYDYKVDIWSCGVIIVFILQNSKMY
                     AIETDAKQVAIRHIVRLLGPLDKTTNYYKNIAEYDTQKPGEYFPIISEKYPNYLPIVQ
                     SMLTYNPENRPDSTEIINMLNNMKIQK"
     CDS             162268..164043
                     /inference="protein motif CDD:cd07829"
                     /codon_start=1
                     /transl_table=11
                     /product="Catalytic domain of Cyclin-Dependent protein
                     Kinase-like Serine/Threonine Kinases"
                     /translation="MNEIRKTAIEYILCHDCTPEIRYLALVMFFRVFYDLKNTNIFIN
                     EGKVKTIHINNYLRMCLVIALKINLYSTEYIKELTEYTSSHVAIESHILDILKYDVKP
                     NTIFSYIFYGQTNEQFVNINPKGDRYKICVYISFVLLLEDDHIDKDPKKLYDLVYRFS
                     EIFFTDNINEFIKQDINYPYLCHLCNVDKIEYDDFIYSRLNKEFKIKILDKSFMKNIK
                     FDNCHKLQNLQNLQIESCNSYYGDYVYKTVEEDEVKYVAYNSSESRIKKDNSDVYSYV
                     KGNDIIRIKKEEKLGEGSYASVYLAKCANIGDGIMNVEDACCVKQIALKRLFNIYCEA
                     DGIDGKILMEMSALNMLNHPNIVKFIGYGKRRYLYMDIATESIKYSLNDYLLKIKDRV
                     DKDLFVKKLFSGLLEGVSHIHDMRIIHRDLHDGNIMVTEEGDIKILDLGSSCLYSRYL
                     YRLNSDLIMYGSAPIRAIEMFFRFSDYDTITNKLDIWSCAMNFMLILMGNYPCYGSND
                     FDIILCILHLLGPMNENDIPKISYYYKLHNFYKFKFVPSDDDCFPITNIKDNKYYSLI
                     KSMLDYVPNRRPSAKNLLVSLSQIQ"
     CDS             164152..165882
                     /inference="protein motif CDD:cd00180"
                     /codon_start=1
                     /transl_table=11
                     /product="Catalytic domain of Protein Kinases"
                     /translation="MKIVDDITHRLEIIKLIVSFSTSIPIPIETNYLAINLYLKLSEL
                     IKIDDSEKYKYAKLCTFIACKIEYIGDCDIDIFSQDNETTHIQKTEMYSLEEQILTIL
                     NYEVNINTVMHHIISYSDKLNTENVTENSITDPDEELITTFSMATQIYIALLLALHTT
                     QLGNDYKEISKDIIEFSQIFTLNKSEAQVLLNSKEIFSYFYKLCIEDTKNKHIGKIVE
                     NMYKKTMSPCSIKNKIYIKFTDLIHNTSASMKKINTTNTVYNNGKIYTVDELKEFRMI
                     QFLGEGSFGRVHLHKHNNKYFAIKKIDNIRNNGLDYSTIFELESLKKINNIHTIEFYG
                     HCYDLSQDACFIVMEYVDYDLFDYLRQYVISSVYRDKLRYDLVSGLMKAVEHIHKLDI
                     CHRDITQKNVLVTRNNIIKLADFGSSSNFFRVNHSLVCSNEVCSVNTRAIELAAGSET
                     YNHKIDIWSSAIIIVSILKGSHCIDMSTDCNSTLLVKIFKALGPVNPLDANSISYYDK
                     IVTYSNMVTKKIGFPIAEMTYKSYMPIVYKMLDYDYNKRPEASQVLTYLEKFIDKSDF
                     EFNFNINTPF"
     CDS             165982..167115
                     /inference="protein motif PDB:1SXJ_D"
                     /codon_start=1
                     /transl_table=11
                     /product="Activator Clamp Loader"
                     /translation="MKRNHIPWIEKYRPKRISDLVQDEGVINLLQSNVRTGEMTHTIF
                     YGPPGTGKSSAIAAVGQEIFKEFYRDRVKEFNASDDRGINSVRDKISNRAKKYNTEIL
                     KTDGTIIPPYKIIILDEADSMTDEAQDALRVIIEKYSTVTRFCFICNYISKITEAIKS
                     RCSLVYFKKLDSSIVVSKLQEIITKESMCLDTNIINKIVSVSDGDMRKAIMILQNLSY
                     LYEFKQSMKIPLNDSSLENIRKVPLLISDTSAFKEIGEEDIYKIAAVISPSRTNLILS
                     DILSMKSIREVMEYCKTIVSDGYPIDVTVLQLNKMVMISDKLTEYEKAHIICYSGNIL
                     FMMKECADEFIQLSDYLCSIYGIHKGLKSYDMNMDDYSFGIKF"
     CDS             complement(167182..169638)
                     /inference="protein motif CDD:KOG3674"
                     /codon_start=1
                     /transl_table=11
                     /product="KOG3674, FtsJ-like RNA methyltransferase [RNA
                     processing and modification]"
                     /translation="MQFYEPDIITPASSETHYEIDKTKNEFIDLLTPHTVVSIFKANL
                     YEQIVPFNLWYFHPRYEIRNDQVDNQIIRIRFLDMKQITPIVKNSRIQNRHELLDKMS
                     LYQPFYPESFYSTWELLHTIPHIIVSSRILNISKENRLGTLESIMLFVEKNNPLAAAP
                     FYDSIICTQEAFSEINNNIDYNYPVIDYLDTCYYINQITSNHQLTQYEFIHIDACHTL
                     DNIFEWSTEEQDFQATAHYTLSCLKSHLIKGGTMIIKLNMINQPQWNILLNIINKCFT
                     SVKFYRSSILHDLNSEIYLILENYVTPPPMNDTEYTLRRAYPSKLYTYCKFYSKVLFN
                     SSLVKKYTKTTNNWIKKAYNKINDLGTFKINEDMNKIWFEKHSFIRICDLVPLKENEL
                     IMVSSSEYFNSSNHNSNIVTRIKNKSCLVLFINNNSHPSSQAKTNKSKLCFYKRITDS
                     KPNIPEYHKNKTIYVTWSQIKNELNQYKTLKRTLEMHYNAQIVTNAWYKIYEIMNTIG
                     HLFTTPNIKTFHLCEAPGAFISSMFHYFSTKNIKLDWYAQTLRYIDECKNDNECNTSD
                     GYGDNMNGNSNNNYNSKSTALEDQFGLIYTYPERWLFGPEEFSDGDITKSSTIKYYAS
                     HINLKNIDFMSADGGIFLSNKDFNNSESLIGKIIMGEVVCIMACLSKNKHAVLKMFLP
                     MSENLTISLVYLLFLHFENIRFIKPVTSRRANSEIYVIAENYTPIKKQLLKSLYSLLD
                     DPNVTHETLLCDIPDEFKTFYFDSVTKFVDNQIASICGVYYYYYNMDQINVFNKNVKR
                     ISSNWIKDNNIVFANQTLFT"
     CDS             complement(169755..169880)
                     /note="no search hits"
                     /codon_start=1
                     /transl_table=11
                     /product="hypothetical protein"
                     /translation="MKLKLYQKFNYMHLFDIQLNYNISGRGIFIRNTIRYIVSEN"
     CDS             169927..170214
                     /inference="protein motif PFAM:PF17061.4"
                     /codon_start=1
                     /transl_table=11
                     /product="membrane protein"
                     /translation="MNQTVLDEQNKPVVVNPQPSSGGIMDYIKNNKLIVIIVIIIIIA
                     LIWWFCFRKKTPASVDDATIASLQAQGNSLSKNPSSISSVTKSRLSGNSTI"
     CDS             170327..171562
                     /inference="protein motif CDD:cd14009"
                     /codon_start=1
                     /transl_table=11
                     /product="Catalytic domain of the Serine/Threonine
                     kinases, Autophagy-related protein 1 and Unc-51-like
                     kinases"
                     /translation="MIDGRYKLSDKQLGTGGYSKVFLGEDVEQNKTVAIKNIIIENGG
                     LDFVATEIGIMKNLNHVNIVKYYDFVKNDNIGHIIMEYCCAGTLENVISYNKEKKLEY
                     FNVEENSFYYMIQLRNAIYYLHREGYSHRDIKPMNVLLTKPDKTEIYTSILIDSEDSD
                     SSVIEEKQSYHQNEKLILKLADFGLSKNINYNELSTTMCGSPLYMAPEVLCEHKYGSK
                     ADLWSFGVIFYRLLFGTYPHKNVSNLDDLINNTKNENIDFNYHKNFTPKCFDLLVKLL
                     TKDQHQRIDWESMFSHEWFSTTDFEIEADVFLERKVQLTQSKPILLSDTLLKRNVISE
                     VATFVPVTRVPTTPISINIVPKSYKSRNISISFPIVSISSQLGPNNLTKMKPINKSPV
                     KSSSWPAIQRDYYLSDYKK"
     CDS             171574..171678
                     /note="no search hits"
                     /codon_start=1
                     /transl_table=11
                     /product="hypothetical protein"
                     /translation="MCFAIVGSVFTIRYYFNIILLVLTLKNKIYKKSK"
     CDS             complement(171688..172575)
                     /note="no search hits"
                     /codon_start=1
                     /transl_table=11
                     /product="hypothetical protein"
                     /translation="MQTNNLSDILTIESTQFINLIKDMGLQLEDSADYDVEFYSGMSR
                     SNSTDSLELIDTSIIWNIEQFSSYAKNTKHTTKQFSQELKLQSSNIISCYKTQLFKLD
                     KKIKYINKKIQKYHLSMMVCENEIHCTKKQIKKHKRNKINNINSAPILEQKFINLKNS
                     LFLEIIKDSDTSLDQQENIKYENTKHEEREIKSIFDIIQKEEREISKLEDFISRLEKK
                     HSSFKNSIFKYNCTMQVFVELVARVKWDIQFLLLSIENLHASYDKVRTEKVLASMKLL
                     IVKYPAFVKLVEGKNFVDI"
     CDS             172570..172671
                     /note="no search hits"
                     /codon_start=1
                     /transl_table=11
                     /product="hypothetical protein"
                     /translation="MHCYYNSDIQIENSGDKFNLYSIQKEIEYGKPL"
     CDS             172685..174424
                     /inference="protein motif CDD:cd08662"
                     /codon_start=1
                     /transl_table=11
                     /product="Peptidase family M13 includes neprilysin and
                     endothelin-converting enzyme I"
                     /translation="MDCYSNGRWYSLNEIDDINGSNVTKSNFTIIQKIINDRLTEAIL
                     HTKPICSITTSITNLRNSYFNKHPSQLNEHIVKILNIPAQSIPETHKHLCYLNIDIFF
                     SIKVLHNLHLPSVYTLHISDSEQLSLDKLYTCADYFNYYFKIKKNDFINHVQTMDNIL
                     AKLTNTEESILTRNISILIPEFIKKNNTPFWNTLLNTIPQNCIIVTDTYQKIQTIESI
                     ISNPQYLTTVNYYMAYKYFTKFQSYDFIDLFYELYGPYIQHIATNTFSNKNNNKLVKT
                     IFSEMKIMCINYFKFNNNLSVKYREFILDKLENVTLVIGNQTTILPLENMIDIPELSA
                     DFYNNLHTLSKYHFQRKIDMLTKNIITEKSYISEPMYSFTTNACYDVLTNKIYLPTAI
                     INKRFVDSSRESSYNYGGIGTIIAHELCHCFDNFGCKFNSYGHLTNTMSTQDIQFYTS
                     EIEKIEKSYERYAKLLNHTYMNNMASENMADVVGLKISFKVFIDTLGYENFYDGLKSF
                     FVSWSNSKKSMYSKRTLANSFINESHLLGVLRINVPLSHLDEYYELYNVRNGDGNYIL
                     KEKRCTFMDFTLK"
     CDS             complement(174470..175693)
                     /inference="protein motif PDB:5J7O_E"
                     /codon_start=1
                     /transl_table=11
                     /product="Major capsid protein"
                     /translation="MSIIKDNSYFDENNELVLSSSSEEPLNNLELTDNFEIQSSNKTI
                     VSRFTKYDNNAINRNSNKYLSKFTDSLYKTSNTIFTQSKLSFNQCMQYKISDFSKNDL
                     YLHSLILIIDLPLSYNNTPLTYKDNLEHIILNHMKIVITNSFHTRNILVTSSDIIRIT
                     EIIYSNNRNIISKTKNFCSILYNEELIDVKRIVLPLNIFRNNNSLPITKILKEYNSIN
                     ILVQLNKCEDLLIDKLTNLSIPLLSATFIADYHIIKNNNPISPSQFTYDRIYSIQIPI
                     TNVTTNSNEFYNISKLNLSDFSIIKDFFFTTTNDTNQLINDLIEIEIYSEEFKEPSLL
                     LKLDSVLLCDYYHYKFLGYNLPIGTYYYSFSIDPRSLNPKGGFIGNRHVLYIKTRKTT
                     KYINLYINELAIEKF"
     CDS             complement(175823..175918)
                     /note="no search hits"
                     /codon_start=1
                     /transl_table=11
                     /product="hypothetical protein"
                     /translation="MIFNRLSMSSIAHYTNIMFSICYILNILMAF"
     CDS             175880..178285
                     /note="no search hits"
                     /codon_start=1
                     /transl_table=11
                     /product="hypothetical protein"
                     /translation="MSNRTHRQSVKDQTTRTPKDTLREMNAKKAMRDNGPQGKHINPS
                     SSKTPQTQEEQQVKSDKLTTTKNKHIQEPTKSKNIQNSSQKYKHIEKEISLWNSEDRD
                     ITIQSFTEDDIYFKLKNGEHIFSLHIPKNYPNDNTGFKLLENIQPGRNPSTLVGSINS
                     RLNTNCNNGILKILKYICKVFYIKSLKNKNVSLESNQSDVQKTVNENSKTKDVEPQCK
                     TVKNSKTTNVIPQCNTVEDVDAESSWTHESDITNEIQILSDETSSKLNDYNPNDYLSK
                     RKIFLKSCLLLTNISTIVDRLSNFNKVNPNPNILIDIAFIENYYSSNDFEFENYGYKI
                     TSSESNRDLIIKKIAETHEKIIIQSKLNEMKRMAQRLVNEVNIKIKESYKKISLAEKT
                     VFKSERKKNIQESFYSLDDNGPKHLVQEVLKKVNDIGKAACINEFNKDIETLKSELLN
                     ITEYSNNIDKDLVCVANYEKKNNRKFLQSIPEDTTTQTVDIYGDDDREPEITYKDIGI
                     ESAKSKNAPVVNAAPKIEPIIGAVPKIEPIIDVVPKTDLVVDATQKIETISTTLNNAE
                     NNVKNADFSNSSSSKDESIEDLSPDHSELSHKESVEDLSPDYSEFSGKIYSNVYEPGN
                     SYQTVYVENSQSVQEMLFRNFFGDNNDAIVIESHGNESGYNEDNQSSESNQVEEVLDS
                     SNDSEVVQQVSEKRQQYVPVNNNSESESESESESESEPEPEPKDDSKIVQCASNKKQK
                     AKVKSDTSSESEYETNNIKITINTNSSQKKSKKTNITLTIDGISFKFKNIPTGSLVST
                     DIL"
     CDS             178404..179237
                     /note="no search hits"
                     /codon_start=1
                     /transl_table=11
                     /product="hypothetical protein"
                     /translation="MAKRIIHIVDDIKFMVTYIDHTIIEDFDLDTITYGNAICVIKEE
                     ENKTIFNLNSLNKFIIPNIPGLRKENGFYISNTPIPILPLPVHNDDKLLEILRSSENY
                     TISVKHIKMNIIALRISATDASLFDEKYIIYMEKFLAKYSIILYITPVNEMSKYTLIY
                     NSNYSNITTITKLQLFSDSTCKNAITFTSPLSVEECLSSISKIENIFDSDKNIVTLNK
                     YMCEEEEYSSEGEEYDAEDIDQDYVDEGEEELDKHNIELSDDSVDFDENNYFGDVIIH
                     Y"
     CDS             complement(179292..179918)
                     /inference="protein motif CDD:COG0705"
                     /codon_start=1
                     /transl_table=11
                     /product="Membrane associated serine protease, rhomboid
                     family [Posttranslational modification, protein turnover,
                     chaperones]"
                     /translation="MKIVTIVILIILVIVFFTEMNHHKFGNDVLDLPARSLYHADTTH
                     LIANGISFFALSFIEEIIGSGMFLFAIIFIWLLSTIILWAIFKVFPSRNVYTVGFSGV
                     IFGLMVLYFKLLGQSSAISIGGLMVSILPQIFIPGISFEGHLSGIIAGFVFIALFPMD
                     KYSKKQLTSNEIDMSNIDTNNTVNDTTTNIHNMFNDLMKKINSSNNVQ"
     CDS             complement(180042..181283)
                     /note="no search hits"
                     /codon_start=1
                     /transl_table=11
                     /product="hypothetical protein"
                     /translation="MSVVNRKYNYSDNCKQNRNQYPNQDKFQHKTPTYANFNVAKDSP
                     SHIKTECIENIAQYSITNQEKPWNKTHTSSPPQSPSPKRKSDLNIQVTMDFNDSFTSV
                     SNRRVERKKNPQIKQESVSVSILECDSIKYPTRLHFHGSCSCGKFASDLFGNKCVIEK
                     MWDDKNFKQYPNLFPVPSTLNIDETMAHLFRESIEDRLDVQKYFDTYLFDPEQRSKIR
                     KIVETIPTAIKCESKISTKIREKNSTFVLLGDLDQMTKISILFNCNKPNNDFTSLNAI
                     TIAKLRETDHRILEYSVKAFTERYPGDCKIRGLSTIVGLESSYYSKEVRKQLKFDFSF
                     GKREYLVDRVESSLNCARRELFEEFNIQLCPSILEYSKSCNGTQEISNNDYALYMVYL
                     PTNAVFTYYEDCKTIFISTTQ"
     CDS             181411..181575
                     /note="no search hits"
                     /codon_start=1
                     /transl_table=11
                     /product="hypothetical protein"
                     /translation="MLCSLNINFSVSIYTYMYMLCVHINSYICTYKCSYMCVICIDTN
                     KEYILHQKDK"
     CDS             181598..182740
                     /note="no search hits"
                     /codon_start=1
                     /transl_table=11
                     /product="hypothetical protein"
                     /translation="MQPNSKKVDNCYDSSVTTNCISQTQSNYMQLQDKYGVRTNTTSH
                     TYPNTTSYPNKHYGSSKHNSSEVTNNDTFNRSLYRQTGSSIYNKYLEDVVENSINHSP
                     SHKPHTFDHQRNSNDLRSTNRTSKLSENQTKEKVTSVENRPQLAYKTTNANNKPRSDN
                     KFQFVDNKFQLVYDEPHLVNDKSQTVDTKPHLVNDKPQIVDDKPQIIDDKPQIVDTKP
                     HLVNDRPQIVDDKPQIVDTKPHLVDDKPQIVNNEPHLIDIKSQLTNNNLESSSDNNFE
                     SIKTKQNDKESPRTIVTVSAHTPVNDLIKRFDSKKLTSTSFRDLTKISDDSDTECYSV
                     SKLVRKFNDEWTNECEKITHTITNDILDSPKEQDKSYSLINDLIIKN"
ORIGIN      
        1 gaaatacaaa tggtatatct gacttcaata gaataaaaat taccgaaatt ttatcagata
       61 gactagttta ttaaaattaa gttataattt gattgtattt aacataatta caatcaatta
      121 aatgtagtta cttttttaac ataaaagtat tttacaataa atcttttttt aaaaaaatga
      181 acaaaacccc acatcataat atttaaatac agataaaaat ataatattta atttgtattt
      241 ctaacacaaa gaatgactat atttaaaatt ttatgcttta atggttcttt gaattgtgtc
      301 gaaacagtag catcatatct aaaaaaataa acattaatcc taaattgttt atatcagaca
      361 cagactatga ttatgctatc acagttataa tttcaaaaag attagatatt ttaaaaatta
      421 ttattgaaga tgacagatta aagtcagaag atatgcgtaa tatttttatt gaatgtattc
      481 agtataacta tcaagaggca ttgagtctat tatctaactt ttgtactctg gactattttt
      541 ataaaactga caacatcatt cagcaagcaa tacgccacaa caataggaac attgttaata
      601 agttttttga ttcatatgaa ttgtacgtaa taatatattt tttaaatcat aaaattctgt
      661 tcggaaaaca taattaaaaa attgatttta attacatata cgtattatta taaagatttt
      721 taacattttt aatatcttta atatcttaac atttcgataa aaatgaattt atttacgaaa
      781 ctatgtgact ctacttacag tagtgatata aatcgagtag ttatgaacaa atacaaggaa
      841 ttaaaactaa atcctttgaa ttttatggat cgggatagtt atgaaaagat tgtatcatca
      901 actcgactaa gtaaactaat acctaatata tgtaaaaaaa tagtagaaaa tgaatcaaag
      961 gtacaaaata taaatttaat aaaaagtatt atatttcatc cttcttcaac aagtattttt
     1021 ttaaaatatt taacaacagc tatatcgttc aatagaatag atgttgtaaa aattatactt
     1081 gaagatgata gatctagtga atttactttg aaggatgtat ttaaaacgat aataaaaaaa
     1141 ccccataata aaatattgaa acttgtttta ttgcatttta gaattcatga aattaataga
     1201 acgaaagata tacgatttat gatgaatacg gtgttggttt attatagcaa taaacaaaaa
     1261 gaacaagtcg ctgtaacaat gtttggagaa ggaattgatc ttataaatat cattgatcaa
     1321 attcctagaa aaaaatataa cataggcaat ataatagaag ggttacataa tttcaacagc
     1381 gaaatccatc aatatattct aaagaaacac tattattgcc ataaattacc taataaaaaa
     1441 ttatctaata aacaatcaac gcagtataac aacacaacca tctccgatat tttgacgagt
     1501 atgattagga tgcatttaaa acatgatcat cttggcgcta taacacagat agttaacaat
     1561 atacatccag ataatattgc atttggttat ttttcaaatt taattatgag tttgaataat
     1621 gaaaagctac tatcattttt tcttaaaatt ccaacttact ataaatattt gaatgagtgt
     1681 gccagtagac caataataac ggaaacattg caacatagtt acaaactttt agtacaaaat
     1741 atgttgagta tccgtttaga tatgcaacaa atgaattttg ctttcggttt tattagttgt
     1801 tttagttcgt cacatcagac aaatatgaca gaatttataa aaatgtatct tcaagagaca
     1861 tctatcgaac tttatttttt gttcagtatg ttcaatagaa cactggataa taaatatttt
     1921 agacttatgg atattatttt aaatgatcat agaacaccta aaataaatat tttttataat
     1981 attgtgagtt atgtttgtca tggacctaaa ttaatgctac agttaatatt tgaaaacaag
     2041 tttttagatt ttaaattcaa taaaaaattt atttatctca ttattcataa gtacccttta
     2101 ctaattcaat atattttacg aaagcatgat gcagagagtt gttcaagtcc tttacggtta
     2161 tatattaaat cgattatttc tagataatca tttcctgttg atagttaaat attactggcc
     2221 tatgcaaaat agatttataa aaacattgat taataattaa taattaataa ttaataaata
     2281 atacttatta attactaatt aataacatac aatgttaaat aaagaaacat ttaaaaaaat
     2341 atgcaccaat ggtcttcttg atagcaatac aattctgtta aaatatctat ctacgcacaa
     2401 actgaactat gataaaatag taaaatatgg gcccaatcca aaacgaacac tttgtaaaat
     2461 aaaaacacaa tattcagaaa atgaaacaaa ttcaataatg attaaaatag aatcgagtag
     2521 aaataatata gaaatcatag aattattatt gtcagatcat tcttcgtatg tatctaaaaa
     2581 tattaaagaa gctatggaag atgttattaa atcggataat ctgatcatat tcaaattatt
     2641 tatgaaagat gacaggtttt ttatacaaaa acgtataaca aagttaatag aaatggcatt
     2701 atcgaaccat tctgataaaa tattaaaata tttactatct gttttacaaa atctagataa
     2761 tgaatttctt gtgaagctgc tagatgcttg tagttcatac aggtattttg ctataaaata
     2821 cataattcca gaatgcaaaa agaggaatat ttgtaattct agtatgttta ttgaaaggat
     2881 gaaatataat tatattgata acgtaattaa caaactattt tttgcagcta tttctgtcaa
     2941 ttctaaaata agctcaatgg atatggtgac cgctatcaat aatatgtcta attctttatt
     3001 ttttcataat attgtacaag aacaaataag gttaatatat tcaccatgta ttaatcttat
     3061 taaatctata gaaaaaatga tgataacaaa aacagaaaac tgtctgaata tgtacctaaa
     3121 aaatcataaa ctttttaatg gaactagctt atgtgctcca ttaagttatg ctatttcttg
     3181 caatagttca tgtgcattaa agacactttt atcaacatat acaaagtcgc atacattcac
     3241 tgtatttaac aataatctta gtttaccaga aataaccaat acaacagtac accttgtctt
     3301 aaacaaatct agtatggaaa atacagaaaa atttagtttt atgttacact atttatattt
     3361 tcataaatca ataagagtaa caagaatcat tctgaatcac ccactcataa gtaacctaat
     3421 agaagatttc gattcttcaa atctgtttat gatgatgaaa atgaacatta taaaattaat
     3481 aatcattgac aaatttacca aaataaaatt tgatacacat tttataaaaa acataattct
     3541 tcattgtcca aaaatcatga acagagttat ccacaaatat aacatatctt tattaggaga
     3601 caccagaagt ctactaataa aacatgttat atccaatcta gaaaaaacca aataaataaa
     3661 aattgaataa ttcaatacaa taaagatacg ccatatgtca tataaaacac acaaacatgc
     3721 acataacaat gtttcaaaac ttagaacaat atttatacat agcaaatttg gataactacg
     3781 acagtataca tctttttgaa gatcgcaaca tatcagatat actacaatat gaaaatacta
     3841 gagggttgat ttgttatacc tttcgagaaa atattgtttg ttcaattcaa atagttttat
     3901 agggttatat ttaaaaagta taattatgaa tcatgattcc gtataaaatt ttaaaattaa
     3961 taacacatta atatattaat ttaaattagt atatattaat ttgttttaat aaaaatatga
     4021 atatacaatg ttgtgaaaaa actatatacg attctactgg agaactggat gtttataagg
     4081 attgtaatat tatttatcag ccacctggtg ctgttcaaag agcagttgta atgttttctg
     4141 ttggtgttaa tggatcggtg ggactaatta actattgtat ggatacagat gtttttggaa
     4201 atgttattgt ttgttttact tgttgtgttg ataatggtga tatgttatgt attgaaagtt
     4261 taggagaatc ttcagtgtgt attagaggag tgaaagaagg ggatatgttt gtagttgtta
     4321 gaaatgatgg tgggagaata ttagggtggg ttaaaattga tggtgtgatg acaggatcta
     4381 ttatttgtgt aaccagtgat ttttatggaa atatttatgt gtcggggcaa tatgaaaagt
     4441 ttgttactgt ttgcgatcat aaacacggtt atatacatga tatagtatta gaggggtgtg
     4501 gaatatcatc gttcatcatt aaattcaata gagaactaca agttgtttgg ggcggatcta
     4561 tcatatcgaa ttctgtggca gtagtaaatg gtattgtatg taatgaagaa agtgatgtat
     4621 gtttctgtgg ttactattca ggtacagata ttgataaaag aaaagcaatc gtgttttatg
     4681 ggacaaatga acagtgtatg tcaggggtgt ccggaaaagg tacatttatc ggtaaatata
     4741 atacaaaggg atcagtcata tggacaataa aaatagttcc ttcaatccaa aataccaatt
     4801 cctcgatatc tgtccctaca catataacaa cagacaaatc cagcaacata tatttaactc
     4861 taacccatga tctccagcca caaacattct tcaactcaaa tgaaaagcca gctgaaacaa
     4921 ctttatccag ctccggatcc ctatttgtcc aatacaacac aaacggaatt tttaaaaact
     4981 atacaactct aacaaacata actcagcccg aaaatctaag aatagcaaca gacaaattct
     5041 acaatatata catatctgga agctcatctg ttcagcccac tttaactact aaaaagaaaa
     5101 gagcaatatc aagtatttcc tatcaaacaa ctgatataga tgctatgaaa acaactttct
     5161 ttttatcaaa atatgattgt cgttctaaac tagtatggac aaattatatt gctaatgata
     5221 cattgtatcc tcaaaatatt attacgtcat tagaaggtat ttatttgtct aactattttt
     5281 cgtctaatgt ggaattgaat ggtgttattt tatattcatc ttttaaacat aataatttta
     5341 ttgcaaaata ttcgtttgat ggggatttgg tatggggaac taagatagcg ggtactggaa
     5401 taaaatcaga agctattatg tctgttgata gaaataattg tttgtttgtg tctttgttat
     5461 tttgtcaatc tagaccagta ctttatagtt catgcggaaa ggaatgtttg tcggtgtttg
     5521 atagaagaga tcgttcggag ctggcatatg tcccaccagg agaactactt actataaaat
     5581 atgcaaatgt atgtcaggaa ctatgtctaa aagaaccatt cgtaccatac cataaattaa
     5641 ctataatttt acgtggaacc tctggttcat atactctatt aatatttcca ccaaataaag
     5701 tcataaacaa cagcacaaac acatacatta cgcgcatctt cctaaccaac tacaattcga
     5761 caataaattt aatatacaca aataatcact ggcacataca ttcatacata aacaccatat
     5821 taatttaata taataaaatg cgaataataa caagtaataa caaacaataa gaaataataa
     5881 caaataataa taatgaattc tagtcagtgg atagtcgtca taagcaacca actacttttc
     5941 tcagacaatc ccaagattta cgataaggca attcaataca caataaaaca aatttctgat
     6001 tccatatcca tttcacaaat ccacatttac acaaataatc ccaattcgga acccatcaat
     6061 tctcatcaaa cgaaaatatt cacatcaaaa ccaatatctg tccaaatatc aaatgcactc
     6121 aatcaatccc gtaattgcat ttttataaac actggttgtt tttctccaac gctatccaat
     6181 actcttgaaa caaaccataa agcaaatgta ctcatatctg tcgccaacga taaaataatc
     6241 ccctcaatca ttatcattcc aaatacttta gaaaatataa atttcataaa tcaaataaat
     6301 caagaattgg acttcataca acagtttgaa tttttagcag aaacactttc cataaacttt
     6361 gactatctag ataatgtact gaatgtcaaa aatgcagaaa gtgttaatat acttgaagaa
     6421 ctaactttta atgaaaagtg tgaaataaac agaaatgatt atttgtacta tccttatatg
     6481 gactataaat gttcatatgt tcctggcaag acggatattg taaactctac tggtttatct
     6541 tttgatatgt gcactaattg gacagataac ctttacaaaa gacacgacaa ctacaggtgg
     6601 ggaacctacg ttaaaaagac agttggagaa aaacgcatcc cttcaaaact tcatcatata
     6661 tggttagatg aagaacctgt tcccaactat gaatcatttt ggaaaaggat tcttagagaa
     6721 ccatgggaat actattcgtg ggatccttta tccattcaaa atttaatagt atcaacaaga
     6781 tgggagcctc tattcaacat acctataaaa tctataaagt atgttgttgc aactatggct
     6841 attctagaaa aacatggagg agttgctata gattcatatg ccataccaaa aaagatatta
     6901 cctgatcaat ttcttatgaa cacttttgct attagctttg acaatgaata ctactctaat
     6961 actatcttat cctattctat aatcatgtgt gttcaaggag aaattcaaga gaataacata
     7021 gcttcaagac aactacatag agttgctgct cctcatgtta acgactattt ctcaacagtt
     7081 gaatacaaaa atcaagaaaa actcaaaagt caaatccaca tagatacaac aaacgtgata
     7141 gttccagtca caaataaaat gttttacaat agtctttatc aaataataaa aaatagtcaa
     7201 ccagaaattc ttgaatcatc catacaatcc ttctttcgat ctatggcaac aaatatttat
     7261 ccaagttatt tattcaaacc aaactacaat ctatttcctt ctccattaat agaggaggcc
     7321 ctatgtgtat tcctaacaaa gataccccaa acaatagaga aaacaaaaac tccattaata
     7381 cgatcatata catataacaa ccaaagtata ctaaattctc ttcaagcaaa tcctcgtgac
     7441 aaaataaaaa aacattaaaa cattaaatta attataataa tcattattat aattaatgaa
     7501 acaatcatct ccattcaaca aactaatcga atacacatcc aatattaaca gcaatggatg
     7561 taaatttaca aacttatctg acaataataa tgccatatac gtatcaaaaa tatgtaacat
     7621 aaacattctt cttaattttt tcgaaaatca aaaccctgga gacgagctcc cttttattcc
     7681 agaaacttct agattattta tggcatatat tccatttgat tctgtcccac gagttaatgt
     7741 atttacagaa aactatagta tggaagagat tgacgaaaag tttaatacac acggtcttgc
     7801 tatagaagga tgttttggca tgcgtgataa aagatcggcc atatcaagta tttctaattt
     7861 caattggaaa ctcccaaagg catttttagt tattgatgat cacaaaaaaa cgttaattgt
     7921 tgattatgat gatatagacg aatatgatcc agaaggagcg gttcattata ttgctggtag
     7981 aaaactttat agtaatggtg taccagtcat tcctttcaat acaatgaaaa gggtagatgt
     8041 ggacaataat ccgataacca tagatggatc caaagttaaa ttagactata tttcacagac
     8101 tatagaaata aatggcatca caaggtcatt tgaggatatt ggagaaacca ttaattttga
     8161 caatcctatt tattttgaaa ttgatagaca aacaatgtta tttggagtag ataaacaaaa
     8221 taataagttt attctatatt tagaaacaat agatttttac agtagcatga aaattcttga
     8281 taggatgggt gcaaaggatg ttgttatgat atgcgattct ccttatgcga ctcttttatg
     8341 gaaatcggct ggagataatt tgtataataa aacagatttt attggtctta tctctacaaa
     8401 ggtttctaat ataataacat tttctggcta gtatgtatac taaacgatat gctcaataga
     8461 aaacgtgtag aggcctgtga ttataaaaca acgacgtgcg acagttttaa gaatatcgac
     8521 actcagatga ttgacctaat aaacaatcac tattttgatt tacaaatgta tgctaattat
     8581 gtattctcga tagaaaacag tactaaacgt atatcatcag taaataattt taaaattctt
     8641 attgacaagc taaaacagga atacgacaaa gaatacaaaa atacgtcgtt ttttgatgta
     8701 aaaaagatga tagaactaag atctttggtt ctagacatta tagctaaaac atctgatgtg
     8761 tggacaactg ctactgaata tatgtctact ttgaccaatg taagtctttt tgcaagcggg
     8821 gatttatctt cgtccattct tcttaaagca gataaacttt tgccaaataa tgaatatacc
     8881 cctcttatta ttaaaatcgt tcctttaaca tttccacaac attctatgtc aaaaacatat
     8941 tcgcctgatt ttcaagaact atttgtagaa ataccagctc atgccatttt tattaaagaa
     9001 gcatggatgt actgttttac caaaaactat ttagaacagt atactcctac atttaactgt
     9061 atttctgatt gtaaaattgt tgtgggattt cccgctggaa atccccatga agtaagactg
     9121 ttgaatgatg aatatgagtt acgacgtgga aaaaaactac cttataaaaa gtggtttgat
     9181 agtataatca attcgtccac agaaaacata gtaagagacg gattaatgaa tggaaactat
     9241 ggatgttttg aaatgaaaaa gatagatggt gttttcaaag accttattta caaaactgga
     9301 ttgaattcaa aacccgaatt cgatatgggc attatatttg aatacttata cacaaaagta
     9361 gttgctgctt tcataggaaa aataatattt aatgatgatc acattggaaa tgtaggatac
     9421 atctacgtac catacataag aaactatcgt ataaaatgta atggatgcat gtacagtttc
     9481 tacatcccac cagggaagat ggtacaattc atagatttag aaaaatatgt cttcaatttc
     9541 agtaaatatg atgtatacac taacactgcc ctaaagaaga tatcagcaac caaaattaaa
     9601 aatgattcta ataaaatgaa tggagttaga aaatcttatg aggaaaataa ttatatatat
     9661 gataaaacaa taaaatttat gttatcaaag aaatttacga gtaaaaattt tacagatgaa
     9721 ttggaatata tgttaatgtt aaatgtatta aatagtaaat atgttcatga tattaaaaca
     9781 tttccacaga tattagaatc aaatatgccc gaaaaatatt ttattccaat gaaagacact
     9841 cctattaaaa aatactattt ggatttggat gacgattctc ttcgacgttt tagataatgt
     9901 gtgttttaag aaagaaagaa ataaattatt tattattata aatattttat tacgaataat
     9961 gtgtaacatt accttattgt tgtgcacatg agtttggatt attaggatta tattgatttt
    10021 gagcatggcg ttgttgttgc tgatgatgct gttgctgttg tgcacgccgt tgagcatttt
    10081 gctgttgttg atctaattca accacctttt taacatcaga aagaataaac actctctcat
    10141 aaggaatacc agataaagaa acaacatctg gttctaatct tggacctaac atttgactaa
    10201 gtgactgaac acataaaact ggagcagctt tggactctgg tattttaata ctagttggat
    10261 aattaattct aaatcgaaca tataaaacag aagatctata tccaatacct tctaaatagt
    10321 atgttgttag aggattaata atgtatcctg ggtcagacac aatagcatac ggtgttccgt
    10381 ctacgtggtc aataattctc ctaaatccac acaaagattc tgtgtagttg atgtttatgg
    10441 tgtatagata gtttccatct gatgtttgac tataatcgtc tggcatattt ataattagat
    10501 taatgtgcag atcagcaatt ctcttatttt ctaatgttat ggcatctgga acaattatgg
    10561 tgtttgtacc gttagtcgga atagatgtga taatattatc cgggaattca attgttcctg
    10621 atttattaca gatggtacat tctagatccg tcatttcttt ggatactttc gtaccattac
    10681 atatatcaca tacaacatgt ctttgggaaa gaaatggacc attttgaaca acttgaattt
    10741 tggaaccaga acccttacat cctatacatg ttcttgctat tttatctacg aatcctgtac
    10801 cttcacatcc atcgcataat tttctattat ttatggtaat ttgaatgtcg tcaccaataa
    10861 aatactgttc tagagttatg ctatgtgtca tatttactac taatttttgg cgttgaaata
    10921 tatctggatg atgagggttg ttgttggctg ctacttcttc taatccctct tctccaaatt
    10981 tgtcataaat tgttcttttg gatttgtttg ataatatttc gtatgcagta gttatgtctt
    11041 tgaatttttc attatcttct acatttttgt ttttgtctgg atgatatttc attgccagag
    11101 ttctatatga ttttttaatt tcggagtctg tggctgttgg ttcaacattt agtagatcat
    11161 agtatttagt atgcatattg atattggtat tgtatatgtt cttaaatata atagagttta
    11221 attatttaat tattcaattt tttaaaataa gttttataat tgtaagtttt ataattataa
    11281 aatttatatc attaaaatct aacattgcct cttctgttgg aattggtctt tgtatttgta
    11341 ttaggtttaa tgttggtatt tgtaccagtg cttatatttg tgcctgtgtt attatttcga
    11401 ggcttattgt tagaaccatt gctttgaagt tgattgttag aaccattgct ttgaggttga
    11461 ttgttagaac cattacttcg aggcttattg ttagaaccat tgctttgagg ttgattgtta
    11521 gaaccattgc ttcgaggttg ttgattgttg ctattattct taggctttgg atttctttct
    11581 ggaaaattag atgagagagg tttatcgatt ttaatcttaa ctggtttatc atttggatta
    11641 gctggcttac aattaggacc agttccagaa taccagcatt tcatatttct gttatcttta
    11701 tcttctacta aatcataaag tccattgtga ataaaatcat taactctgtt gatagaactt
    11761 tcttgatgag agtccagaat gaattgtaat ctgtaacctg gactgttatg ggaatattct
    11821 ccatactttc cagcaggttt agctacaaat gttcttctaa atgttactcc aataatagat
    11881 ttatcgagtt tgccatcaac aaatgcttta acaattcttg ggataaatcc ttctctaaaa
    11941 tcaggtgtca ttgtacatgc attattatct gcattttctt tattgtcaat aactacaaag
    12001 ttataagtgt tgtaaacagt accatttttt gatttttctt caggaacaat aatattatct
    12061 ttatctttat tatatttact atgaatgaga taaaatgtag gatagttaca ataatagtca
    12121 aagattgctt gagcaacagt atcatattta atgccattta cttcaaagtt ggtaacatct
    12181 ctattatcga ctttcaataa gaaatctaaa agtaagctca tttggtatct ttctggccca
    12241 agctgatatc ctgcaaaata atgatctaaa tcttcactat ctgggtgggc atacatgtca
    12301 agaacgtact gataatcttc ttcagataat aaggtatgaa gacattcttc aactccttca
    12361 tcgccaccat atctatcttt aattataaga tcaatagcgt gtttaagagg agtattgtct
    12421 tcatcagaat aaaacttgat atatgtttca tttgattgtt gatcaggaat gatgttgact
    12481 ggtgtttgtt gaaaagaaat ttcagtaata ggcttggtaa cttgtggaat ttttgtaata
    12541 tgtttattaa ttacatattc tgagtataca ggtgcaaggt tatctttaat tcttctggtg
    12601 tcgtatactg cttcgacaac tatataatga gtttctctac tttctttttc ttcgtctgta
    12661 acatgtctat atttggaaat aaattcgatg tattcggaat acactttatt atattcgtcg
    12721 gatccataaa ctacatcttt gaagtaaata ttggcaaatc tcataggaga aaaaggttca
    12781 tcagttttta caactttacc gtcaacaatt ttgttaacat tggaagctac agaatcattg
    12841 ggctggatac ccatatgaca tgctctaaga tccaatatta atgattcaac gcacttgtct
    12901 tctgaatcgt tccatgaata gttgagaaga tcgagatgag ttttgatgtc ttttcctaaa
    12961 atatctaaag cacgaacata agaccaatgt gttctgctaa atgaaactgg taaaatataa
    13021 gactttactt catttgttaa cggaacttcc ttgatggctc tgttggtgtg acttggtttg
    13081 gtgttgaaat caataacatt ctctgattta acattaacac tttcgctata ttcaatatct
    13141 tcttcagatt caaatgactc agattcataa gattctgatt caaatgattc tgattcataa
    13201 ttaaaagcaa aagtcttgtt aagtttatca ttcttttgaa atggaactga aaggtttgtt
    13261 aaagttgggt tgatcattgt tgaggtaaac atttgtgatt taagagctaa gaggagcggg
    13321 gataggcttg gatttctagc ttaactagaa tatgggctta tcggtgatct cttgttgatt
    13381 tatatagggt ttgtcttagc attcaaattt caattttttt tagtagccta tgtattcgag
    13441 gcctatgtat atctaagtct atgtattcga ggcctatgta tatatccaag ggctatgtac
    13501 atccaagtct atgtattcga ggcctatgta ttcgaggcct atgtacatcc aagtctatgt
    13561 atatatccaa gtctatgtat aagactattg tatattgaga tcaatgcgta cacataaact
    13621 acaatcccaa tacaaatata gacatattga taatgtgtac taatttaaga ttttataaag
    13681 tttatataat taagaactaa atagtttatt aaatatgcaa cagtcacata tggtacttcg
    13741 cataataaag acgctggaca ctaaatacaa acatataagt actgattgtc tagacatgac
    13801 cacacttcgt aatatgttgc aagtatatga ttatagttcc atgtcagaag acactgaaac
    13861 atttgaacta agtgaaataa acttagaatg tgatgaaata aagcagataa agtctattcc
    13921 ggtaaaaaaa cacattataa ctaaattaca aagcgaggaa tttttaacaa aatactgttc
    13981 attcatacga ataatataca catgtataaa actaaatgtc gaaatattta acacaaaaag
    14041 taaaaacatt gtttcaataa aaacaaacaa atctctactc gaaacactta gtctacataa
    14101 aagacaagtt atgaaagaac acctatcgat tatcaaagaa cagtataaat atattgatca
    14161 agaaatagga gatgattatt taacatttgt caaaatatgt gtatctaaaa tgaaagtaat
    14221 agataaacta tcaaaaacag tacaaaaatt aataaatgat aaacaaataa aggaaactga
    14281 ctctatttta aacatagtat tgccttactt ttacaataag atcaagtgca ttgaacaata
    14341 cagttaattt gtttaatata aaattattaa ataaattaat ttaattaatg ccataatatg
    14401 ttttcacagt tggatttaag ataagcttct gtaatggtag gaacaatttc atatctaaat
    14461 gtttcacata acgaagagag tgatttgata ggatgatctt tgacaataga aacaggagtt
    14521 gtatctaaaa taaattctcg ccccattcta ttcataaata catacaattg ctcaacataa
    14581 attgtacaca ttctcacatc caatacatgt tcagatcgtt ttttatatgc attgtctttt
    14641 gtgtaaaaga taatttcgtt cctgagttta ttgtgttcat taacaatagt ggacattacc
    14701 tggtaaatgg gaccagattc gagatttaat ttaactggat ttactgttgg atttgcagat
    14761 tttctttgag aaaaaagttc acataaagtc aatataagat tgttaatttt atcccttttt
    14821 ttataaaatt catcggattc atcaatgtca tctacgtcca tagaagccat atttctgata
    14881 aaaacatagt ctataaaatt aaatatagaa gtcctacact taactaagaa atgatttccg
    14941 atagtcattg aattcttttt aatcttagtt tgttcatctt ctaataaaat acgtatataa
    15001 gaaatgtaat ttaaaatttg catataattt ttaatattgc tttcactatt tatcaaatta
    15061 gagaatattt cgttagaaac atcaataagc attttatcag tttcagctct tgacataata
    15121 atttctttta atttaatttt tatgtgttca atattattgt tattaagact attgaagaga
    15181 gttctaacag taatggcaat tgtttcaact ggctcagttt ttctttgttt gcttactaaa
    15241 ttgggaggta ctgttatatt tggtatatta ataccatcga taggttttac agtaaagttt
    15301 ttccaatcta ataattgtga taagctgatt tgcagaggtt ttatataatc gctcatagta
    15361 gttagaataa ttaaatttgt tcttaaatca atcgatgcta tagtcttaca taatagtatt
    15421 gttataatag ttcatattaa taaatcaatt ttttataaaa tatagtttac tgatatgttt
    15481 ttttattttt gataaattgt taaagaacaa atagcatata gtttttcatt gactattaat
    15541 ggataataat taataattta cgaattacga taactatgtt cgggtttttt gatgaaatta
    15601 tataatttta taatatcaat ataatgtcga attgtgaaaa tgaaagtgat attgtagtag
    15661 gtattgatct gggaacaaga ttttcctgtg ttagtatttg gagaaataat agatttgagg
    15721 caattactga tcaattcggt aatagaacag ttccaagtgt tgtatcttac tataaaacag
    15781 taaaattagt cggtcacaat gcattggtta tgaaggaaat agatcccagt aatactatct
    15841 atgacgtaaa aagaataatt ggtcgtcgaa tgaatgatcc tgctatagag caaacaaaaa
    15901 aacttctcac atatgacata gtaagtgaca atacaaaaca tgagaacatt cttattaaat
    15961 taaataaatt agatgataat gttaaaaatt tatatagacc agaagaaatt tgtgcatcaa
    16021 tcttaaatga attgaaaatt atggcttgta actatttgaa agaaaatata actaaagcag
    16081 ttattactgt tcctgcttat tttaatgatg ctcaaagaca gtctactctt gatgcagcta
    16141 aaatagctgg tcttaatgta ctaaagatat tcaatgaacc tacagcagct gccatatctt
    16201 atgggatggg taataagaaa tgggcaagaa ataatagtgg caatgtaatt atttatgatt
    16261 ttggagcagg aacccttgat gtatctttaa taaatattaa caacggaaca tttagaactc
    16321 ttgcagtaag tggaaatact catctcggtg gggaggatgt cgattatgta atcatgagtt
    16381 acattataac agaatttaaa aaagcaaata aaattgaaca atttgttatg agcaaaatag
    16441 tacaatcaaa atttaaaaat agtgtagaga ctgcaaaaaa actattatca acttcagata
    16501 aagcaatagt ttgtgtagat gattttcatg aaggaataaa tctttatcat gttctttcta
    16561 gatgccaatt agaaaaatta tgtaatgaac tgtttatttt aagtctaaaa ccattaaatg
    16621 atgttcttga aagtgctgaa ttagaaagaa cagatattga cgatgttatt ttagttggag
    16681 gatcaacaag aattccaaaa gtacaagaga atatactttc attttttaga ggaacaagag
    16741 tgactaaatt aacatgtagt ttgaatccag atgaagttgt atcagctggt gcatccatat
    16801 atggttacat cattagtcat gaagatgatc cattctctga aggactggtt cttttagata
    16861 tagtaccttt atcacttgga gtagaaaccc ttcagagaca aatgactact ataattccta
    16921 ggaatagtgt tattccgata aaaagaacta tggtttttac tacagacacc gattatcagg
    16981 attctgtcga aataaaggtt tttgaaggag aaagaaaaat gacaaaacat aattttcacg
    17041 ttggtacatt ttctcttcaa ggatttgaaa aagcactaaa gggatatcca acaataaaaa
    17101 taacattcag tattgacatc aatggtatat ctcatgtctc cgcagtagaa acaaggtctg
    17161 gtgcagaaaa cagtatgaca ataacctcaa catggggtgc aaagggtcgt ctctcagatt
    17221 cagaaataaa cactctaata gatgatgcaa ttaaaaatga tcaacttgac gaaatatatc
    17281 gtaaaaaatc agaactttta tacaactcaa actatttatg taaatccatt ctaacagagc
    17341 tagaaaatcc agaaagtgtt ttaacaaatg cagataagaa aaaaataaga atagatattt
    17401 caaacacatt aaaaagtctc gataaacaat tagaccttcc tttatcagac ctcgaaacta
    17461 cttacaaaag aataaataaa ttatatttac caatagcttt aaaaattata aataatgata
    17521 aatctacaga cataaaatgc catcgaactt catcagacta tgttcaaata gagggagacg
    17581 atgaagaaga tttatctaat tttgaaccta taaatttttc taatgatttt aataaagatg
    17641 aggtaaaaaa tctacagacc acaataagtg atcttagtaa aaatattatg tctgtagtaa
    17701 ataatccagt aagtaaattt accgcagcag acatcaattc catatcagac tatatggaca
    17761 ctgttagtat ctggttattt acaaatactt ctacttcaag tcttgattat atagctaaaa
    17821 taaatgagat aaatgcatac actgatgcta taatgagtaa atattcagat gatatatttg
    17881 aaatagagaa attctgtcct aaagatgaac tccaattaat gtgtacaacc ttaaaattta
    17941 gtcttaattc aaaatatttt tccataaagg acaacatgat ggaaacatta tcagtaaaga
    18001 taaatgacac tcttttgtgg ctagaatccc atcccaacga actaactgaa gtatactgtt
    18061 ctaaaataga agaaataaat gagatatgta attcaacata ccaaaatagt tacactatgt
    18121 cccatttgga atatattgaa gatgaagatg atattgttgt tgatgttgat gatgaggtaa
    18181 gatctaagaa gagttgtgga aatgaagatg aaccaaataa tgttaaaaaa aacaattgtg
    18241 gtaatattgc tccgaatgac atttctgata ttaaaaagag ctgtaagaat gatgatagcg
    18301 aaagatcaaa aaaatcaacc aatagtttaa aaaatcgtaa atctgaagac gctgttatat
    18361 taaccatgga tattaataaa ttagctaatg ctaaaggttt caattataaa aaagtcaagt
    18421 aaatataatt catattaatt taaactttaa attaaaatga accatggtat tttcttaatt
    18481 cgaagggatt atctttcttt ggcataggtt gagacatttg tgaaggattt ggttgaggca
    18541 tagactgagg tatttgcttt gacatttgtg aaggatttgg ttgagacact tgctttggca
    18601 tttgtttatc tgtagacaca ttatgtttac catcatttga ttttattgca tttatacact
    18661 cttgataatc attcattcct tcttgcatta ttttattttt ttgagacatt attttgcata
    18721 gttcttttga tacatttgtt aaatcattat ggtttttaat tatcttgctt atatctttat
    18781 ttgatgacat atactattaa ttaagaattt ttaattaata gaataaactt attttttctg
    18841 tcttttgaca gtttttgatt ttgtagagtt ggtaggtttt cctgacttat catattctat
    18901 atctgacata ttgtgataaa ttctactgtg ttcttcttcc catatatcat agaatttcat
    18961 aaatgtgtcc aattcttctt tccacattcc tttatcggtt ttaagtttag tttctttgat
    19021 ctgctcttcg aatccatcaa ttattgattg taactttttg attttttctt gagtgaaact
    19081 atcgattctc attttaagaa aatattcata ttcctttgtt ttctttacaa taagcttttc
    19141 tgggtcttca acatcttcaa tttcttcgtt tttatttgga ttgatatcgg gatacttaag
    19201 ctctctcatc tgttctacaa cattgtctct agagcgtttg ttaatgataa gttttccttc
    19261 cattacatgc ttaataaatt ttaatttcca actgataaat acgatttctg tttcccaatt
    19321 cttaatcata ttagctcttc gtttggcata catatcaagc cgaataatag aaaaatctct
    19381 gataatatca agaacagaat catatttttt aacctttcct tcttcgttaa ggagatgcat
    19441 gtttgaaaga ctgagtgttg ttgttaactc gagatgtttg tctaaactgt tgttgtcgat
    19501 atatttttgt agagttcctg gtctaaattt tatatcgata tgtacatcaa tatcagaaga
    19561 ctttgagtca gaaataagaa tatcctttcc tatgacagaa gatgtctttt tctcttcttc
    19621 gtcttttttc tttggagcaa tacccatgat ctggttgagc ctatgtttat aatcatctgt
    19681 ccatgtacct ataggaagct ccgtaacagt aacagtgtcc cctttaacag tatatgttcc
    19741 tcttgttata tattttgctt tattgacctt ttctactgtt cccttgaaat atctgtacca
    19801 cggagccata ggaaccattt tttcatcatt gattatccta atacagttcg caacaatatc
    19861 tcgtggattg tacttgtaca catttgttga ataacctgtt cccattcctc taccaccatt
    19921 gataagaata agaggaagga gtggaacata ataggttggt tcaatcttca tattttcctc
    19981 atttatatat ttaagacagt ctgcgtcatc cttattaaac aaatatctag ttatatcgca
    20041 tattttagta aaaatatatc taggactcgc tgcgtccttt cctccttcta gtcttgtacc
    20101 aaattgacct tctggataaa gtaagtttat attattagat cctacaaaca tttgagccat
    20161 tttaacaata gcttttgcta acgaatcttc tccatgatga tagttcgttt tttctgaaat
    20221 ataaccacac aattgagata ctcttgatgc aatattatat acttttttct tgttaatggc
    20281 ataatagatt tttctttgac tgggtttaaa tccatcaata ctactaggaa tagctctgtt
    20341 gatactggat acagaaaatg aaataagttc tttatttata aaatcataaa tggctacttg
    20401 gtcttgtcct tgatctatat acacatcgtc tctgtatgtg ttcaaccatt cttttctatc
    20461 atcttctctg cctttaagaa aggccaaagt aatggcatcc tcagaaggat cataatcttt
    20521 tttagatttt ttagttttgg tattagtgtt gatcttttca ggatattccc agatatatgt
    20581 tgatttgtta cgttctaaat ttgtaaaata ttctttggca tcagcatttg tactggtacc
    20641 taatcctttg tagtatttaa ttaaccattc tgcggaatct aatttttctt tccattcttc
    20701 aaattctgga atatagtaaa aaggaactac ttctcgtgtt ttgagatgag ttgcctttac
    20761 aataggagtt gataacgtgt ctatgaagct gatgtctagt tttaaaagtg atggccagaa
    20821 atgatggata aaatttatta gaagaccttt gatatgaaat ccatctaaat cttgatccgc
    20881 cataatcata atttttccat atcttaatcc ctttgttgta gtgtacactt ttcccatttc
    20941 caatcctacc aagtccataa tagcaacaac ttctttgtta ctaagactct ttgcaacacg
    21001 aatatctcta acgttgataa attttccttt taatggaaat acaccatatt tatcagttgc
    21061 ttttatagaa gctcttccag ctacagctaa agctttagcc gaatctcctt ctgtaagaat
    21121 caaaacacat tctccggtcc ttctatcaca gagacctgct ttttcatgtt tatcatattt
    21181 ggcaatggat ttgctagttg ctgctttagt aacctttaca atttccatag atgttgttac
    21241 catatcaata actcttgata caatacctgt ttttagaatc ttgtcaagaa atgggtctgg
    21301 agcagagtag gtggtatcaa aatcagatac ttttgtgttt aggcgttcct ttacttggcc
    21361 atcaaattct ggaccatcaa tacaacagtt tacaaagaat ataaaatttt ctttaatttt
    21421 ttgaggcttt actacaagtt ctttcttctt ttttgatatt tgctgttgta ctttctttac
    21481 aatttgattt gttacgtgtt ctacgtgtgt tccgccacga taagtacaga ttccattaac
    21541 aaatccaata gtttggtgat ctaaattatt actaggatca taaacaacac caactttcca
    21601 attaggattt gtttcatcaa ccactttctt aatttcggta ttatcaggaa aatagaaacc
    21661 catatatttt tgaagagtat ttgctatgat gagttcatcg tcaagatata cttttacatt
    21721 agtggtcgct gcaatatcgt acactcgttt tttgtaaagt gccataacat catctgagaa
    21781 aatacccttg ccaaacacct ttttatctgg aaaatattta acaaatgtgt atgacttttt
    21841 tcccccagca gatacaatta cagcttcttc tttatcaaac atattatttg aaaaattttg
    21901 agtaaatttt ttatttgtta ctgcatcaat tgtttctaat tcaaatcgag ttgacataat
    21961 atttgccaat ttgacaccaa gaccattagt accaccaact tttttcttgt cattattgta
    22021 atgacttgac gttaatgttt ctccaaataa aagagttggt agcatcattt tttctgtttt
    22081 atgaaatact acaggaattc ctgctccatt attccatatt ttgatagatc cttcctttgg
    22141 atcaatatta actttgatca ttgtacacaa ttctttcttc tcgtcgatac agtttattac
    22201 atgatctctt gcatttacca agacttcgtc ataaagttta aaaagtccag gattatattg
    22261 aatttctctc tgttcaaaaa acgattctcc ttcttgttga ttttgtctta ccacccaagt
    22321 gttcaactct tcaaatttca cacttcctac atacatattt ggtctttcca aaatatgttt
    22381 atgaacattt tctattttct tataaatatc ttcgatttct aattcagatt cggcagagtt
    22441 ttgttttttt gctttagaca tgttcgcaag agtatgatat gaattgcata ttctatcttt
    22501 ttatatgaat attctttaat caattttttt actaaatatt gatttttaaa tatctattct
    22561 tgataaaata aatatgatat gtagtatctt ataattcaaa ttatatagaa tcataatgga
    22621 acaagaattt ttagacgaaa ttagtgacag aattgaatat agaagaaatt cttctgatat
    22681 gggatgttgg gataattttt ggaacagaac attgcctaga ataggtgaaa tatttatgat
    22741 aatcgtatgt atatccatgg tgtttatagt tccatgtata tttatttatt cgttaagaaa
    22801 taaagacatg gatatagaac actataagta aaagttacat ttaaaagata acataacata
    22861 tttactaaaa atggatgata taataatgtt tcgtacagat aatggagata ttgttcaatt
    22921 taataaagag tgtagcgaat ctcacttaaa tatctatgaa atatggaata aaatgagtaa
    22981 taaaaataga gtttacataa ttacatggtt aatttatggt acgctcatac tgttaacaat
    23041 tatggtggtg tctgttatca tagtatttcg tgctgtatta aaaagatgat tttcgaaagt
    23101 cattcataca atagagtata ttagttataa acacaaatgt atacaaatag tgtaatgtgg
    23161 aataaagaag acaatagttt atctggcact ttaattaaac cttgtagtga agaaaaatgt
    23221 gtatgtttaa ttggagggtt tctttttttg ttgtggctta ttgttggaat tttatttttt
    23281 attaaaaatt agatttttta attgattatt tgtataatta attaaaaact aaatggtcta
    23341 tgtgcattat tagattatat tatataatag tattaataag atgaaatata agtgtgatga
    23401 ttttattatt gaattgggaa atgaatctcc ttcagtatac gattcttcaa tggacatagt
    23461 ttatgatgta gatagatcat ttgactatgg ttcattttgt gtgatgattt tatttacatt
    23521 tattatgcta ataatgtctt atggatacat cattgtagga acaatgatgg aaggagaagt
    23581 taactgaata aaaattgaca tttaattatt atagtagtta aggattaaaa atgtattatt
    23641 ttatatccgg aatttaatat gtcaaacgat aacttaaata atttctctcc aaataactat
    23701 tattttatga atgtttcgaa taattcaaaa gatagtgtat cgggaatatg tgaaggaata
    23761 aaagtaaaaa tgccttatga agatacttat tatattacga ctcgcataat attgacaata
    23821 tgctttattg ttacaatatc tctaaatatt gtattaggtg catattataa ttgttttaat
    23881 aaatagtaca atttagtttg tcgatgaatg ttcttttata gaatttaatt agttaaatta
    23941 tataaaaaag ttgaattagt taagggtaaa tctttaatat ttttatatgt attaatatca
    24001 aatatgtttt cagaattgaa agaatatgat tataatgtat gtgttaatga tgatgttaat
    24061 gttggtgttg aagttgaaga gaacatgctc ataggtggcg ataatatgtt tgaagatact
    24121 tacgatatgg gcatacaata ttctgtgtct gtggatcaga atgatggcgt ctattgttct
    24181 gtgtcaatga tactattttc aatttccatg ctttgtaata ctatctttct gatacttatt
    24241 gctgtttggt ttttctctct aaattatacg ttaatataac gtatcgtgtt ataagatcaa
    24301 aaatataaat gtatacataa tgaaacgtga tactgttgtt gaaataaaaa atgaattgca
    24361 taaacttgaa gtttatgttg ataatacaga aagaatgaca ggtattagag tcttttctat
    24421 gataatttta tttacattct ttatgatagt atttggatac ggatatacca tttttgagct
    24481 agatttttga atatttattt atttataaaa attgaaatat ttagttgtta ttgtgtgtag
    24541 ttttaattat tgatatcaca caaatcatgt cattatcaca agaagaatta gagatgtcta
    24601 aatcaagaga ctggtattct gatgaacaac aggtatctct ggagagttct aacaataatt
    24661 ctgaatcttt gcactcatta gaagagaaat ttgatgtttc tccattagaa caacaaaatg
    24721 ataatgcctt tcccttagaa caacacatag tttctccgtc agaacaacaa aatgagaatg
    24781 cttttccctt agaacaacaa aatagagata cttccataga accaacaaat catcaactat
    24841 tcaggaaaaa taataataaa cttctatgtg ctttcacatg tattctttta attgtcttag
    24901 ttgttgtttt cattacagta tgtgtgcttg gcatcgtttt ttctaagcgt cacaatatcc
    24961 cagacaatac tactaattta aatgcataaa ttacacttaa ttaatatttt tagtttttta
    25021 ttacttataa aaaaataaaa aatattaatc catacatgat attaaataaa aaattgatta
    25081 aattacaaac tataattaat aatatttaac attagaacat atatacaata cttttttaat
    25141 gaacatatta cactccatgt ttgtagagct acaagatgaa cttcgatcat ctgaaactta
    25201 ttcgtctgag gaaagtagct cagatgagta tgtgtcaaat aataaagact ttccaattta
    25261 ttcttcagct ttaactccaa ctcatcaaaa taaaaacttt atcaatttac ctttatcgca
    25321 acgcataact attcttatta tatccacgat atctatcact ataacatctg gaattacaat
    25381 gtatgtagtt atgaacaata tagcaaacaa tacaactaat ataacgtaaa attaaaaaat
    25441 tgatcttaat actctctaat taaaataact atgtacacta tagtattcaa agaatggacg
    25501 acgtgtgtat taacctcgac gacaattatt ataaaactga atacagcagt tccagagata
    25561 ttagtgataa ctcaaaatat agacaaaaaa gaacttataa tataattgga tcgtgtataa
    25621 tagtatcatg tgctatatgt tcatcggtaa tatatattat tggactcatt gtttatttct
    25681 ctggtaatac aaataatttc ttattatgat acaaaattaa aaattgaaat cgtaatgtat
    25741 taatacatta atatattata gataaactac tttaatatgg aagaaatatt tgttcccttt
    25801 agtaattata agtctggaga tcagtatact ttatctggcg atgaaaatgg atatgtagaa
    25861 caatgttcaa ttaatgtcgt tgttgttgtt gatgatgtaa gtagaataga acattctatt
    25921 atgaaagatg aaattatttc ggggagagaa atttcttctg ggtccactgg catagattct
    25981 gattcatgtt cagattctga ttctgaatca acacgtattt atttacctcc tcaatctcca
    26041 caacataatc taataaaaat atttattatt ataacattag ttggtctact gccatttgca
    26101 ttaagtatga taattgcaac aatggtagta tatttttcac aaatttttta atattaataa
    26161 ataataaaaa ataaagaaaa atataataaa caatagataa tataataatt attaataaaa
    26221 tatgaatgat catgatgaat ttcttaaaaa taaatacgat atgaaagaac cagaaatgag
    26281 gtgtaatgga ctattaaaaa ttattttttg tgtatgtgta ggtatagtat tagtctcgcc
    26341 attttttata acttttacat ttttacacta ttccaacttt actataattc gatcacttta
    26401 cgataatcat ataccaaata ttcaaattgc gtcaacaata aacttattac aaaattttta
    26461 taataataca ttgtctatga tacaaacatc atttattcat aacttatata caaatggact
    26521 ttcatcacta aaagatatat attctgttgc acaaaccaca tcttaataat aaaattgaaa
    26581 aatattcaca ttcaatataa agtatatcta caaataagta tagatgtcag actcatacgg
    26641 ttattcaaca gatgatgata tgttagaaac aacatcaaat tcggatgata caacattgag
    26701 tgattcaata aaagaagtag atacaaaaat atcacttgat aatgtagttc cgtatactat
    26761 accaaataga atactagaca agtttatgtt taataacata gtatcatatc actgtcctca
    26821 ggatgaaaat acacttactg acgcagatag cgataatgat agcagtagtg attcagataa
    26881 tcacaactaa caaaattctg gaatcatagt ttatttttac tgtttaataa taaatggtaa
    26941 aaattgaatt taatacctcc tatgcggtat acttcatatt aatgaatacc tgtcccacac
    27001 aaagatgcaa ccattaattt acacaaacac aaataataaa gaaacattgg ataatagtct
    27061 ttcgtttaat cattttgaaa gacaaaataa aatatctaga agagaatcta ttggtgttcg
    27121 tatcttttta tacataactg cgttcatatc gtttgcctgt gttgtatgtt ttgtatatag
    27181 tatgaagaac atctaacctt tggaattaac tattatcata atgattaatt ccaaaaaaat
    27241 tgaaatacat aagttcaatt atatactata tatacataaa gactattttt acaataaaat
    27301 ctattatgtt cttatcggat aaatacaaag taacaagtaa caatgatctt tatttcaata
    27361 aagacatata tgaacaactt atgttcattt ctctcaaaga agatatacct catataatag
    27421 tttctggtcc acctggagga ggaaaaaaag cattagttcg tttataccta gaagcactgt
    27481 tcgataaaag cgtacataaa acaaatcttg taaaatatcc tacaaataat tctacttgta
    27541 aaaagaaaaa gaaagaagta gaaattcccc aatctaatta tcatattagt atagaattat
    27601 caaactatgg tcatgataaa catattcttc aagatattat caagcagtat gctcagtata
    27661 aaatatttaa cattacagga gctcaacgca aatttaaatt aattgttata tacaacattg
    27721 aaaatctgtc tattaactct caggctgcat taagaagaac aatggaaaaa tatgcaaata
    27781 cttgtagatt tataatggtt tgtaataatc tttctaaaat acttgaccct cttcgatcaa
    27841 gatgtagaat attctgtgtt cctttaccaa agataaataa tattaatgat gttataacaa
    27901 acatatcatt tatggaaaat attaatttag atagtgaaaa atccaaatat attttatcaa
    27961 gttgtcaaaa taatttaaac aaagccatat ggatactcga ttgtataaga ttaggatgtc
    28021 cagatactat cagtagcaat aaagcattcg atgaaataac aaattttatc ttaaacatta
    28081 atgaaagtaa aaattttatt agaatatatg atgatattat tcgacagaac gtgtatgata
    28141 tacttatcaa aaatattaag gaatctgata ttattaaaat aataaccgaa cgtcttatta
    28201 acagaataga tgacgatgat ttgaatgcaa cgattattca acatgcatca agagcagaat
    28261 ataatttggt tcatggtaga agagctataa aaaatataga taactttgtt attggagtaa
    28321 taagagaaat tgtaagaaat cagcatttat ttgttaatcc aaatattaaa aagataatta
    28381 ttaaaaaata attgtttacg atatatattt atatcataaa caatgtttag tttatgtgat
    28441 aattatttat aaaatgtatt tatttttgaa aaaaagatat ttggttagta aatctaatat
    28501 tttgcgtgat gtattcaatt aaagtatcag atgttaagtt tccacagtga ataacattca
    28561 ttattgtacc atgaaacatt ccaatgacct ttatgcacat attataacct ctgtacatga
    28621 aaccataagt tcttccaatg ttcatgagac taaatgatgt tttaataaga gaatctattt
    28681 ctgatttgtt aaagtacgaa caattaatat cgagttgtcc tccatgcgtg taagaaattt
    28741 caacagtcat tctactcata ttaattatat taccagcact attatcaaat tctattttat
    28801 cttctttgac agtattaata tgtatctttg tttccatggg agttataata tgtaaaggac
    28861 ttgtacaccc atccgtattt gatgttatgt tgtacaaata tttaattcca ttgtcataat
    28921 aaggtacttt agtatcttta taaagtcgaa tatttgttgt tctgttattt atatgattag
    28981 aaaatttctg taaattaaaa agcaatactc cttgtggata cattgtagtc gggcatctag
    29041 aaatattaat gtttataaat ttatgattaa tctgtttatc atatactaat ttgtcagaaa
    29101 ttctactgat tattgatata ggcgactctt tgtcaaatgc aacttcatat tcattagtaa
    29161 aaagtggtcc tgaaatatct tcagtatatt ctattgagat agaatacact ttatttaagg
    29221 cagatatatt gaacactttt ttattatgaa acgaaacatt ttttgccttt attagtatag
    29281 attttataat aacagaaatt gcattggata cgtaaatgtc agaagagtct ataacatttt
    29341 caatgtatac aataacatct gaggacttta cttccttttt attagaagtt aatactagat
    29401 aatttttgtt aaagttatct aaatggacaa tgggatcttc tctgattttt ccataaatcc
    29461 tatttgaatt attatttaga cagccttcta tatttggtcc aaatatatct agtagtccaa
    29521 caattatatt gatattattg tatctaacta caaatcgttg tcctgatgta acaggcaata
    29581 actttatttg ctccaacatt acctgtttga aatcttcaaa attaatagtt atagggttca
    29641 taggttcctt tgggtaattt tctaaatcta tggtaatcat aatgctgttt atctgaaaaa
    29701 atgtttcgaa gtgcggagta acttctagat atccatctat aaggtattga ttgagttgat
    29761 caaaatgtct agaaggtatt gttaacacat tatctttact tttatcatca tgtgtattat
    29821 aaaaaacaaa ggatcctatt ttgacaaact gacaatttaa tgtactggat actttgtttg
    29881 aatactttcc tatgataaca actttcatga tagttttttc taaaaattta actttcttaa
    29941 atctattaat atcgagatct ggttcgatat ttgaagattt tttaacgttg aaattttcta
    30001 taatttcact tattggtaat agtgattttg agtttgtgct aaatgaagaa ttttttaata
    30061 ttggtctttt ttcaggttga gattgctttt cgatggcagt ctgagattgc ttttcggtgg
    30121 cagtctgaga ttgcttttcg atggcaatct gatcttgttg tttttcaggt tgagtttgtg
    30181 atctttcaat aatagtttgg acaggtcttt tatctatcat ggagaaaaaa tgctttctaa
    30241 tatccaaagt ctgttttgtc acagtattta agtgcatttc aagaatagat ttttgtcttg
    30301 taattgccaa tgactgcttt tcaacaacag gaacttgctt ttcagcgaca tctgtattca
    30361 gagttttagg aagtgtcgct tcttgagttt cggtgataac ttcaaattct ttaactccag
    30421 aagtattatc cgattttctt attgaagcaa gggaatcaag caatgattct ttggctactt
    30481 tacttttcgt agaacgcaca agacgttttg atactttgtt tttgtaaaca acagagttct
    30541 tatttttctt tgacttttct aatttatttt tggagacgtt ctttttacac ttctctttgg
    30601 gattattttt taactcttca tccaatatca ttagcttaga catcaattca ttattaataa
    30661 catcatcagt taacataaaa tttgtttctg gtagtgaatc aggagttgct actggcgaac
    30721 tattgtcaat aaccatttct tctgatatct tcaattcatt tgaactatta tcaataacca
    30781 tttcttcttc agaaacttta tctgtattat tttcagataa tgtttctttt ggaatctttt
    30841 ctgattgtgc tttctcagga atgagctttt tcgtgataga tttatctatg attatttttg
    30901 tcggaatctt atcttgtatc gaatcttgga ctaatttttc tacattgttt gatacttttt
    30961 ttaattctaa actatttgaa atattaatta atgaattatt ttcggaagat tttgctttta
    31021 gcaaagttat gtttattttc gaagaataat ttggtacttt tttagaaagt tcttgtgttg
    31081 gaatatacgg agttatacat tgtggaggaa tgataagaga agaattatta attactagct
    31141 gatgattaac aacaggactc agaacggtga ctcgtggaga attgttaaca accggacttg
    31201 gagctataac ctgaggagaa ttgttaacaa ccggactttt agatatatta ttaataacag
    31261 atcttgggtc tatttgatta ctaacatgtt gtccaataat atttggtgaa cgaatggatt
    31321 tgggtgttat taaagaaact gttttatcag ttttttcctc tgctattttc tgtttcttgt
    31381 tattttctgt cattctttta aaatacacgt tttgcatata ttctgtaaaa ctttgatttt
    31441 ctggaggact atattttgtt actcttgata aagtttcttt acttttttct aattcttggg
    31501 caattcttct acttaactct ttattaaaca cttcatttat cgaaacgtat tcttcaaaat
    31561 ctaatttacg tttagacata gtatttatta aataaaaaat gctcttatgg taattgataa
    31621 gtataattat agcctaacta atctaattaa atatcaattt tttagaaagc taagtttgtt
    31681 ataggtatat atggcaataa atgataaatg tatatttgca tattattatg tgttatttgt
    31741 acaaataaca cataacaaaa tatgattaac ttcgtttttt actggtaact aattttatga
    31801 tacgaaagaa ctgtttctaa catagcagct gtacctgtgg atgaaacaat atctactact
    31861 attttatcat actctaccat gttaatttta tcccattcta ataatatttt catggcaact
    31921 atattatcat atcttgtagc aaatgaaata aggtgttcaa agctatcata tttatttcca
    31981 ttaaatcctt tcaataaaac agataacata ttatcgaaat tgtttcttat taaaaattgt
    32041 atcatatctt tgtcattaat aaaaacatcc atatcgtttg attttattaa tatttcaact
    32101 atttcataac aattatttat tatagcacaa tagagattat tgtcatcaca accttttaaa
    32161 acagaagaat catgtaaaat ttttaaagca ccaacttgat ttgcccttat cgattcctta
    32221 attacactat taacaattgc atagttaaat gaattttgtg aaactaaagg tttttcgtaa
    32281 tcaacaacat caggtattct ttcggttcga aaaggtcgtg ctatagaaga acaatatctt
    32341 ctaaaggaag acattaagtg cctaacgttc attgttttta tcgaaaagag tactcaatat
    32401 taatactaat ataaattctt ttccaattat ttatcaattt ttatttttta ttttttattt
    32461 tggatttaaa aacctttgtt tgttcagata ttgtgagaaa ctttgagtta ttaatattag
    32521 attttgataa attgtattta tttttgtcac acttttctat atttactaat tgaagaatac
    32581 attcatcttc agaatcttct tctatgttat ctgtaggatc tatctttcca taaaaaccac
    32641 atttgatata aattgatttg ttgagatatt taagatgtgc aactattatt attatgaatt
    32701 cggttggtgt ttctctggct aaaaggggct tgatgtgcac aatttgtaaa tctatgttta
    32761 ggtcgcttgc ccaatttttc atactatctt cgattattgt aatgtaatca tctatcttac
    32821 tgtgactatt tgtagttgtg atgtatggta aatcagctag attaaaatta tagttaggat
    32881 tttcatactc tttttttatt atatagagta gatcagaagc tttatttaat tcaagattat
    32941 cagtttctga atgatctaca gacttatttg tatttctttt gcgaatagag ttggtattgg
    33001 ttttatgaag cttgggtttg gtgttgacat tatccatgat aactacttct tcttgttctt
    33061 gactaagtga atgatggtaa aacatgtaaa ttaaaacggc caagataatt aatattattg
    33121 ctattattaa tatgttcatc tgaatatatt atagaataag aaattaacat tattgtcaat
    33181 atgaccagat tatttatatt ttactatatc gatatccaca ttaaaaatat tgattattaa
    33241 ttgtctcgtg cacgaataca tgacttcaat ttatacactc aatagatcta aaactatgtt
    33301 ttataattta aattatgata tgttcaaaga aatcatatca tatactaatg attttgataa
    33361 acacattctt tatcttacgc atactatgtt tcacaaaatc tgtaagtctg ataaaaattc
    33421 tataacattt gagtcagttt tagaaacagg aaatgctagt cttataccct ttattaataa
    33481 gcgtcaagtt catatatgct cagaatctaa tttttatgaa atagctttga ccaatatcaa
    33541 ttttgttaag gccatcatgt cttttaaata tcatagcgac agttgttata tagatcttta
    33601 taacagacac atgaatactt atagtattag tatagccaaa aactgcagta aggaagttgt
    33661 tagttatttg tttaacaatt ataatgatga tctatgtgat gttttattag tttcttcttt
    33721 gatgtgtgca gatttagaaa cagttcaatt aacatgtgaa caatcaaggg gaaggatatc
    33781 aatagaatat attatatctg tcatcaacaa agaacatata gtattttctg atctacctaa
    33841 actggtattt ttttacaata atggactaat cataacaaga aaaatgagca tattaatcac
    33901 acaaagtcgt gattacgatt cttttctgtg gttaatggaa aatattgaca aagaattaaa
    33961 ggatattcta ttctttgaaa gcatcaatcc agtaaacata gacattctaa tatggcttta
    34021 caaaaatcat aaatatagtt cacctaagat gtatgaagta tgtataatca acaatataga
    34081 aatctcgtat attaatgaag atcatatgac aatgtccgga aaacttatat ctcattatgc
    34141 ttcaatggga aattttgaat atgtgttcgt gtcttatagc ctcctatcgc acacagatat
    34201 tgcgaatata ctttatcatt cggtaactta caataatccc gacatactac catttcttaa
    34261 taaaattata tctaaaaccc actctgaaat atcaaagaac gagttgaata caatttgtaa
    34321 actcaatgat caaacttttt tatattatta tattttctta acacacaatc cagaaaagtt
    34381 ttttaaagaa accataaagt tattatgtga aactccttcc aacatagaaa tcataaattt
    34441 aataattaaa agatttgaat gtagtttttt ttacattatt gatttttata aattaaacaa
    34501 ccaaaaaata ttttactaca tcatagaaaa cgtttctcat gcaaaaaata tacaacatat
    34561 atctttaaag aaacgtgtgt atgaatacgc gagtaaacag aacgatataa aactcataaa
    34621 aactataata aataaatttg atagtaatat caagagaacc atattagata taacaaaaca
    34681 tataatcaga catagcaact tggaaattgt agcatggttt ataaccacat acaaactaat
    34741 tatatacaaa tcatatgtgc taaaaatatc cttaaagttc aaaaatcctg caatagtaaa
    34801 atatttaatt agcaatcttg atgcaccttg ctctatatac gatgcatact ataatagtaa
    34861 agatgctgca gaatggttga taacaagaga aagctacaag aatagccttg ttcttggaaa
    34921 taacaaattg atggtaagtt tgttgggaaa aacgtgtcta tatagaagat atggaataag
    34981 tatacgggat aaagtattta tattcagact agttaacaaa tactataaat gggttgtatc
    35041 taaaaatcca caaatattaa actataccat atgcaatgcg ctaaacttaa aaaatgatag
    35101 tgtatgcatt tatctattaa aaaatagttc aattttaata gatcaatcat taattataaa
    35161 atttattaaa aagaatctat tggaaacatt aaactacata ggatctatgg gtaaattgcg
    35221 atctccattt tgcagatttt atgataaata taatttgagt tcaaaactta acaacaaaat
    35281 aacagggagt gatttagttg acacaatcag aaaatgtaga cataaaaatt gctgtgaact
    35341 atcagattat tttaaattca aaacatatct tcttgataac tttcttgatg tgtattataa
    35401 acattttcac ttattaacta tttagttaat atacatgagt acattattat aaaatatata
    35461 tttataaaaa taaatatttt attaataaca tttttttact ctgcatcaga agtatattct
    35521 gcatcttcat ctgcatagta ttctgctgca atgtcagtag cttcacttcc atcaattctc
    35581 tcatcatcgt catcatttat atcaactaaa gatactgaca tatctatgtt ttcactatta
    35641 gatgcatcaa agttttgatt tttatccatg tatgatgtaa taaattttgg actttcgctg
    35701 tagatattat attcgaaacg ttttattgct gtttcattat tatattcgtc aatgttgtat
    35761 aacgagtgta tgtaaacaat gagatcgatg aacatttgac agatatttat ctttttaatt
    35821 ttatccacgt tagcatcaag aatttccagc agttctttta ttaaataata taccataata
    35881 tttcccgtgt tattgtaata gcttattaga gaactattga tgtagttcga atcatcgaaa
    35941 tttatgtcta ctgtattcca gtctactggt ttgtattcta aatagcttct ggctatgttc
    36001 cagtcgtcaa acgcatcatt atttttaccc atgttaaaat ctgttaatag tttcgaatat
    36061 ttatcaacaa gattatttat tcttgtactt tcgtgactaa cataaactat tgtggcttct
    36121 tcttcatcca agatgggctc tggttgatgg gcatttttta ttttatatag aatagcagat
    36181 aatttatcaa tagaatgttt aatattgttt atgtttgcca tgactaaaga gttcattatg
    36241 ttatgatagt tttcaatagc atctggtatc atttcgctat tttgtttaaa catattggta
    36301 acatttacgt atgatgaact aattcctaat gataagagaa gatctttgac gctagatttt
    36361 atttttagat aagtaccact atttttaact gttatgaagt ccttgtgttt ttccttgtat
    36421 cctaaaagaa ttagagttat agcactgtaa aatacatctg tttgaattct gttgtcagtg
    36481 taatagtata catcagtttt gaaatatgca tgattgtctt tgaaaagtac tttattatca
    36541 tttccagtga aagtgattgg ttcctggaga ggagctccgt tgaattcgtg atctattatg
    36601 tatactttgt ctcttaaata aagaggatat tttccggagt ctaagtctac gtcttctcca
    36661 agaagagata ccataatagt gatcagcttg tctacttgcg tttctacatg atttttcagt
    36721 tttcctccat ttttattata gtctactgtt atactttcta caagagcttg agctttagct
    36781 tcatattttt tgtcatcaga ctgtattttt ttcatactgt caaagatttc tgaaattctt
    36841 tgattgtctt tattgtttag attttgaaca agagtatcca tatcttgttt tgaatattct
    36901 gtattttgtt tacgaccaca aagaacacac tctggcttac caacgaagtc atgaaattct
    36961 ccagttacgc aaaatctatt agctattttg ttaagattgt agtaataaag tgagtctaat
    37021 ctatttacat ttacatctgc ttgatcctcc acacagttct tagcaaatgg tactttattt
    37081 gcataacccc aaactttata agaaccattt ggacaattac ttacacttgt aatatcgtat
    37141 attttcttgt atccaataag ttcattaaaa atctttttac cagatccaag ttttatgtct
    37201 gctggtcttt tttcaataat gtctcctttg ataacgtcat ccatatatat aattggtatt
    37261 ttagatggag cttctatcat gctaagaacg tccttcttac cggaatattt tatatgattt
    37321 ctttccaaga ctatcataac attgttgttt ttgaatagcg tgttaagttg cgtatacagt
    37381 ttacttgcca ttagttggta gatatattcg tttttatttt gaccagcatc taccattatt
    37441 gaattaaata aatcgacaac agaattaata atttctgttt gataataagg tttaaatttt
    37501 gtgacttgac caggtacttt ccatatcttg taaattaaca tgaaataggt tattatgaaa
    37561 agggtataac atagaactgg atagtctaat atgtttactg tatcaacatc gttaatattt
    37621 ttctttattt ttagtccctc gaactgttta ttaccatatt tttcatagac atagtagtta
    37681 cctattttgt cagtactcat taatgtaatt tgagttgctg ttatttctgt aagaaagact
    37741 agcagtaaat agagtattaa attgttgtgt ttaacaagat ttatacttgt ttctgcagat
    37801 gatgcatttg gagtctgttc aaatatagaa tctccaagtt catagaattc taatgtagtc
    37861 aaatctctgc caattccata tttgtttgat acgatggtaa gtcgttgttc tgatgatata
    37921 tttttcttcg aattaatagc aatatgtgta gtgaatagat caattatgtt tttgaccata
    37981 gactttctct tttgagctat atgtttagat ggtccatata acatatgaga accagtcatt
    38041 tctgctaatc tatttatcat aaaatccaaa cttttaattg tttttttgaa tttcgtatac
    38101 tcttttatgt cttctagttc agaatccata ggtaaataag aagttatgaa tctttgggtg
    38161 ttattatcaa aactaccatc ttgaacatac tgtttaagtg gtaaaactac tccacacact
    38221 ttacatacat agactaattg aactgtttcg attgcatatc tgttcatgaa gtcagaggta
    38281 gcttgattat agatattcaa atctcctaat tttaattttg ctaaagaaga ccattctatt
    38341 tcgtgctgac actttacttc tacatgatga aagagttcct ctcttgtcat agtctgttta
    38401 aatattcttg gtctatggat atttagagga tttatcatat ttatgttcat aacaaatacc
    38461 ttttctggcg gaattgaata gtatgaagga attggttcat aatcagattt ctttattagt
    38521 gttattgaag attcatgtag atctatttct ctaatatagt taaaggacac aagttctgtt
    38581 agttctctac gcttaagtcc taacctatat ctttcattaa acatatttac catatcttct
    38641 accactaata gacttctatt tctgttttct acaattaaac tgatgagttt gtcaacaaaa
    38701 tattttctta ccttttctga caaagatgca ttcattacat gtattatgtt ttgaaagctg
    38761 agtatctttt ctacatcata agaattagat ctgaaaatat ctttgttgat atcaaattcc
    38821 caataaatca tcttgtcaca taagtgttca ttttcaatac aggttgatga ataatcgttg
    38881 tagaacacta tagtgggaaa caattttaca cgaattgttt caacacaaca atatttgact
    38941 agtttaagaa acgtggagta tccattatca gatggttcat tgtctattgt tctattgttc
    39001 ttttcatatt tgagacgaat agttctaatg tctactaggt ctgctccttt agtacaagca
    39061 agagggtttc tattaaatgg gcctactgct aacccagtca tatttatctg atctccactt
    39121 ctcactgctc taatatctat gtcaaacgtt tttatttttt cttgaaattc tatatttgat
    39181 gatcgaataa cagtgacact atgatctatt ttatttatta ttgttgtacc atatcgcttg
    39241 aatcctttga ataaagtgta aggagtaaat aaaagcttgg atagttcaag atagtattca
    39301 ttaatttcag aactgataga ttttgacttt aatttcgata agacacgaaa ctcttcgtcg
    39361 tagttgtagt taacttctct acgatacatc attggagttt gaaagtattt tctaacagag
    39421 acggcaagtt ctggattatc tttaatttga tcagaatata aattttcgat agagtctaat
    39481 ttattaagaa ttacaatggc ctttgtattt tctgctctct tacgctgttg gttaagaata
    39541 gtcatttgaa tatttttaat attggatgta gacataggaa gggccacaat attttcacca
    39601 gttcctatac gttcactatc tttatggtaa cgcaaaaaat cttctgcaat tggatgtata
    39661 aaaggaatat gaatcatgaa agatatttcg tcatctattg gagtattgta tgttatagca
    39721 ttttcggcta ttagatcaga ggtatatttt gataatagtt ttatgttctt gtttcctcta
    39781 aacatgtaat taaaatcttc gagatccaaa gtgttcttgt tttgaacaat aatttctatg
    39841 tatgttgatt cataaccttc ttcgtcaata tcattaagaa tatcgaaaac ttctttgtac
    39901 tcttgattaa tgtagatatt tccgaacaca atagttttaa ttaagttgtg tacatcgatt
    39961 tctactttgt cgttattgag aaagagaaga tagttttcta cataaccttc tactaaggtt
    40021 gatagaaatt caagtgcatc ctttatgtct tcctttttta ttagtttttt ctgaaattcg
    40081 gaactgacga tataagtgga tgtgtctttg atgactttga aatacttaaa tagttggtga
    40141 ttgttttttg tatcgaaaaa gtttttaaca attccaggag aagtttcctg taattttgaa
    40201 tatctaacaa tgtttcctat ataatctttg taagttccac tatagtagta agctaatgat
    40261 aaaaaatagt agtaaaacaa atatctttta ataatattta tgacctttac caaattttca
    40321 tcagtattta ctagttcctt tattgttgta aaatcaatag tgtttataaa atacataata
    40381 aaatcattaa tctctgttct atattcaacg aaatttaaaa tattatcatt gatcaatgtc
    40441 ttgaatgtct tgtcatttag taaaccatct atgtaaaatt tatctaaaat ttcatctatg
    40501 gtgtcatcta ttctattggt gtacattaat ttagtatata cttagttaat attttatgcc
    40561 tttattaagt atttgataat atttaataaa aaacttataa ctccaaagat acggtttcta
    40621 atattgtgaa cagcttgaca agataatcta tacatagtag aataacttta ataggtggta
    40681 cagaagaatt ttctggtaca gagtaagata tttctacttt ttcatctaaa gtatgtggaa
    40741 cagcataacc agctctttcc gtatattcac atttttgaag aattgttgcg aggagattac
    40801 caatagtatg agattctcca atgatgggaa tttttattac tctttcttct atgttcatag
    40861 aaccatattc tttttcaata tatgctccaa gattttgcaa ttttcttttc aagattgtat
    40921 ttgctttttt gaaaattaca tttgcttcta gttgtcccag agaattataa taaagatgat
    40981 atttcgttgg agttatgtca taacaaaatg ctgaagtagt tgcttcataa catgcgtgac
    41041 tctttgctat gcccaagttt gcaacagacc agagatagat ttcttctcct ggttttagat
    41101 ataacatgca tattctttca tgttttttat aactatctga ttctactccg tcgattttga
    41161 gaagaatgtc gtgagtggag atacaatagt atgtgttact attattttta tatcctatgg
    41221 acatttctat attgtaagtt atcttttctt cgtcaggaac gtatgtttga tcagggtcta
    41281 ccatgggggt atagtcacca aatagttctt ttataagatc gttgtagagg aaagtgttag
    41341 gatcctcaat gtctctatct gtatatatat cgaatatagg aattgtttct atttgggcat
    41401 atatcagatc attattgtac atatgctttg atcggtggga ttctatggtt gtccccattc
    41461 tattaaaagc atatattggg atgtcaaata gaattgttct tcttaatgcg tttgcgatac
    41521 tattatctac agagttacca tacagttcta cacgaaatgt ttctgagtca tcttcaggac
    41581 cagatgcacg ctttactttg atatcaggag tctttgttat atctataata tctacttctc
    41641 tatcttctgt atttatcacc gaatcttctt ctttaggaat tttctttgta gttttagttt
    41701 ttggtatatt ttttgatgcg ttttttgaca tagttaatct tagttaatag taatattatg
    41761 attatttaaa taggtagcaa atattaaaat caatttttaa tgatatctag aatcactgta
    41821 tattgaacaa ttttcactat tttctttaca tgtttctgaa aaggaaaaca tggatttttt
    41881 aaactcttca gtattttcaa tcatgtcgtc aaaatcatca tagttaagac tgatcgttgt
    41941 tgcctttatt ggactattta ttatatcatc tacttctatc atcttggatg atctatgtga
    42001 attcgtattc tttgattttt tggttttaat actactaaaa ttttcaacag tatgtgattt
    42061 tttattaaat aaataaaata atactatagc tacgattcct atgagaggaa ttataacata
    42121 tgctttgtta tgtgcgaata tgaggatgat tataaacacc aagattaata tcctcgttag
    42181 gatattaaga agttcgattg tgcttatttt tgtggattgc attatatctg atatccatcc
    42241 attattaata agaaccatag gatcttcaat ccaaaatttt tcgccatatt ctttctgctc
    42301 attattcatt ttactatatt tgtagtaaat acttttaata tttactataa actcattgat
    42361 tatttttatt tatttattta gtctttttga tgaggccata ttttccgtct tcaagaggaa
    42421 caattttatc tccgtttgac aaaagaattt cgtcttcttg acaagtttgt tctgggtttg
    42481 gagttcctaa gtttaaaact cccattttat tcatcatttg aaatatttga aagagttgaa
    42541 aggtttgttg catttgtgta agcgtaggga taaaaatttc ctggtttgac gaagcgtatg
    42601 tttgtggttg tgtatatggt tgcgcttgag tgtatggatg tggaatttga gtaaaaggtt
    42661 gggcaaatgg ttggtttagt aatgataatt gttgttgaag aagttgaatc tgttgttgtt
    42721 gattcatggt attgggttgt tgttgattta ataatgggat ctggggttgt attggtacct
    42781 ggttgatatt aataggacca ggttgtctat taataggtgt ctgaacatac gcttgttgtt
    42841 gattggcaga attcatatct tttaagtaat caagtgccaa gtcattcaat atttgatgat
    42901 ttgatattaa ttgttgatat tttagtggat cagatatttt agtactttgt aatattttct
    42961 gttttatttg aataagttgt gattcaatag attgattgtt cattgtgtta tttatattgt
    43021 tattattcgt ttgtgttaga atatattttt ctgcattacg tattgtgttg tttaacgaat
    43081 gaagagttat atttgcattc gtatttatta attttttatt aaaaaagaat tctaatttag
    43141 aatatatatc acttttatta ttattcgaat agactttgtc atttttgaat ttatcagaat
    43201 taatagaaca aaaaattatt ttaggaaaca tcgatgataa tttttcgaac tctttagcaa
    43261 ggataatgca ttctttgaat gatttttgat aatgaaataa aaatacaggt atatctactg
    43321 tttctctaat tatttcccca atttcattta gattatttat tatcttatga ttagccattt
    43381 taatatacat agtcacattt ttctatatat attaaattta acgctaatat aaaatttatt
    43441 ataattgtta ttttttaaca cttgcatttg gtatgagttg aattacatct acgatgctgg
    43501 aaatatctgc ccctgtatct ttacagatag attctatgga tactccgcta gaagataaaa
    43561 tgttatttac attttgttgt atatctccgc tgtctacaat tgtgccattg gacatatttg
    43621 ttgtagaatt taatagactt gtaattaagt ttcttgcttc atttggcatc tcttcatccg
    43681 gtacatcttc tacaatatca ttaaatattt ctccaataat atccatcgta cttgttggat
    43741 tttcgaacat agatcccaaa tctcccattg tagaaatatc acttgataca ttcatagcaa
    43801 gtcctccaat acaagatata aaattactta catcgaaatt ttcacctttc atatgttcgg
    43861 atactttatc agttaattta caaagaggat tattactatc tactcctttc tttgaaaaca
    43921 tttctttgat tttattaacg gatgtagcaa tatctgtctc actaatttct ccagatgtta
    43981 atactttact aatgtatgta tcattggcaa taactttgtt aatatctgtt aatttttgat
    44041 tggagtcaat tacttctaat acattaataa attttgtgag aattgttgtt gacaacatag
    44101 attttgtttt agtttctgtt tcattttttg agctgctgtt tgtaaggaca agatattgag
    44161 agatgtaaaa taatgccctc acatattgcc atgccagatt tccatatttt ttatttggag
    44221 atagaacaaa tgatagaggg atccctgata agaaggtgat attgtgttcg atggaatatg
    44281 ccaacatact tgttaacttg tcgttagtaa tgaattcatt ttctttcaag atccacatat
    44341 ttatttgatt ttcctttttg ctaatatcta caggagtacc atcgtcatta attttaagag
    44401 agagattgat tcttttgtaa ctttttctga tgtttgcttc atctgtttct gagagctttt
    44461 tgatgttaaa tgagtcgaat aaattatgca ttttgacaca ctgatctaaa atagaatctt
    44521 caaaagttcc tttatttata taaatacaaa ccttaagtaa gtattttaag tagtcgacgt
    44581 aggtagattt gttaatgacg ttatccatat ttaatgagat tatatatctt agtttttata
    44641 taatctcatt tttcagttat tgtttattgt ttattgattt tatttattat ttttattaaa
    44701 gtaagcgtgt gcataaacaa tcatgtggta tagagacact gtaagtttct ttttatcatc
    44761 ttgatctatt gtgctataaa tattttttaa ttcctgtgat tgaacgatgt ctagggaatc
    44821 tgttatgtct gtagattcag ctaaaggaat tcttagtaag gcattcggat ctttagaata
    44881 aaataaggaa gcattgacca gatatgttga tatgaatgtt ataaccaatg aagttttgtc
    44941 ttctttgatt gtagaattaa atagttttgt atataacgaa atattaagtt tttgtaaaga
    45001 tttatttctt gcaataaaat gggaagagag atcatgtaga tctgatgcat actgattaaa
    45061 tctgtcaatt agatcttcat ttgtatattt tgaagatgtt gttgttatca tagattttat
    45121 ttttggattg gaagtttcta tttttgttaa tactgactta attttttcgt tatttttctg
    45181 ttgtcctgta acaattcctt tgtagaaata tgcatgggca tatgtagtaa gaagagttat
    45241 tttatctttc agatcctctt tttgattagg acgtaattgt acccacaaat ctttaaacat
    45301 ttctgatcta atgattccaa attcgttacc aacatttgct tcaacatcag gaatagtcat
    45361 tttcaaaaaa caatcttcat cgtgactata aatttctgca gcatattcta atatgattaa
    45421 tgtaaacttt tcaataggta aatcctttct gataagaaga gcattttcaa ataaaaattt
    45481 atatttatct acaccatact ctttggaaac actaaactct tctgttaatt ccatgacaat
    45541 agtaaataaa tctctggctt gttgattaaa ttctgcaata agttcattat gcgaatatga
    45601 tttcaccatg tttacaatta atgcattgat ttctgaagac tgaatctttc ctacagaaat
    45661 aagaacattt tttaatttta ttctttcctg ttcttcttta attttcattt cctctggggt
    45721 aagttttctc atagcttttt ccatactagt ttactatttt agtacacctt tttttatata
    45781 gaatagttct gtttgttatt tctttttgtt tttataaaat atttaataga tatttaataa
    45841 aaagaaaatc gttatctttg ttttttatct agatttgata aagagaaatc tggcctctgt
    45901 ttcgtatcta ttcctattcc cgaatattct aaaagagaat agttaggaat atggttttct
    45961 acgatagatg tatctaatct accatatgaa ttattttttg gattattaat tgcatcatct
    46021 tttggtaaat gataatattt attgataggt gacgtaacgg agcaaccttt ggtagatgga
    46081 gtttttttgt ttaaaattcg tggagaacta ttgtctttaa ctattgttct aagatcccat
    46141 gctctatctt cttctatgtc cagattatca ttaagtctat tattgtaagt gtccatggaa
    46201 ttttgcggag gattacattc gtatttattg tgatattgtt tgttattttc aaacctttgt
    46261 ttatttctaa aagaatcgta tgatcttatt tttttctgcc taacactttc taacattctc
    46321 tgtacatgtt ctatttcttc aatagttaaa gagtttatat atgatcccgg agaattttct
    46381 aatcctaact taattatttt atctacattt agtttgttag ctgacattcc ttaattattt
    46441 gactatataa ctatttgacg aaattgcgca cagaattaaa tattaacaat agtaaacagt
    46501 aaatagtaaa tatattaacg atgacctttt gtagacaaaa taattttaat atgaatatag
    46561 aagactttag tacagatact gatttgacta atatagcaaa aagaatattt atagaacctt
    46621 tgaaaaattc caacactaaa ggaagattgc ttttctctga taccaatagt acaagagatc
    46681 tatttaatta tgttatagaa ctaattttgt atggaataaa acttatatcg aattcaacaa
    46741 aaactatttt tactatcaat caagaaactt ttaatattgt cacagaaaga cttgattgta
    46801 ttggctttta catagattta gaagatgagt atgtaagtgc agaagaaatg tggaaatgca
    46861 gatatgaaaa acagtatgat gtagaagtaa cagaatctcc tccaatgttt atgaacatcc
    46921 caggatggag agttcttgat tactatctac atgaaataga tcctactgct ccggtcgaca
    46981 aatcatacac tataatattt tttgcagaaa acaagctaca taaactcatc atttcaaagc
    47041 atggaaacta tgacaaaata tggacttaga ctaagttaag ttaaattaag tcatttcata
    47101 taaaagctat aattaaaata atgaatctgt tatggtgcgt aaaaaggtat aagttaaagc
    47161 tgtgtgaaaa gaaatataac ttataacaaa gatgagtaaa tttaatatac ttttttatag
    47221 tgataggtgt gatggttcaa gacacttaat gcaaataatg aaaaatgaaa agttattgga
    47281 tctttttcat cttatatgca cagataataa tccatcgtta cctcctcaaa taaaattaac
    47341 accaacacta tttgtggtaa atagtccaga aatgtatgtg gcacgagatg catttatatg
    47401 ggtatcgaag ataaagaaca tgcgggctaa aagtagtatg cacaacatcg aaaccaaatt
    47461 gagacgttca aatttatcaa atccagaaca aaatatgaat ggtaacggag actcattcga
    47521 ggtagatgtg atgggataca atgaaataga aatgggtgga aaaaataatt tattttccaa
    47581 ctattcatct gttttatctg atggagataa agaaccattt ctgcaatctt attttgattg
    47641 taatgacatt gaaaaaaatc gagttattgt tcatccaata aaagaagatg attttattat
    47701 aaaaaaacca gaaacaactg cagaagaaga tgctattgcg aacaaaaaat atattgaaaa
    47761 actcagacag ataaatcttg aaagacaaaa tcaaactatt atgattaaaa aagaaatagc
    47821 atcagtttta caacaacaat atacatagtc gtgttccatg aaataattat ttttatttag
    47881 taataaaaat aattaaattt aaattattat cttgtaaatt tgggcccatc tacataaaat
    47941 gaattacctt gtgcatcaca atggtggcct cttttgagtg ggggaagaga agatctaatt
    48001 gtgtcaggtc tacgatcatc atcaataatg tattttggat caaaattata attattatta
    48061 ttcccaaaaa gtctacaatt tcctgatcct ttagttggaa aatgttgtga atcacaaata
    48121 gatctttttt tatccaagag tcttagactg gaatctagtt ctatgcgttt agcaatggta
    48181 ttttcgtaat catctggagt atcataattt tcaattaagc gatcatagta attattgtta
    48241 agtctatttc tttcatcaat agcacaatta tcatatgaca atcttgtatt ttttctatcc
    48301 atattataat agtatgacag atttattatt atatacttac tatttttagt aagtatataa
    48361 tattggcgtt agtattatat ttataattat aatattcata atttatattt tataggaatt
    48421 ataaattata gtagatccgc taaatcagat tcttcagtta attcttcgat tggtttttta
    48481 gaatgttgat taaccttttt taattctgta acttcgtcaa catatctgtt gaaaagagga
    48541 agtgcgatag ttgtaccttt tctgccatat ctaccagatc taccaattct gtgaatatat
    48601 gtttttgtgt ccataggaac atcataattg atgacaatgt taattgattg aatatcaagg
    48661 cctcttgcac caagatcact agagatgaga agtcgaaatt catttgcttt gaatcgtgtg
    48721 tacacatctg atctttcttt aattgttaaa ttaccatgaa aaacttcaga tttagttggt
    48781 attttattat tattctctaa aaagtatttt agttccattg tcgtttcttt cttatttgta
    48841 aaaataatac cttgaataat tctacactgc tgtaaaagat caagaagaac ttcatttttc
    48901 atttctctgc tactacatgg aatatagtat tgtttgatac cgtcaagagt ataatcatct
    48961 tcttgtagca actggatata tggttcaccc acttcgatat ggtaaggtct aaaatatgaa
    49021 tatgctctga ctattgattc ttgtgcaact gttgcagaat aaaatgctct ttgtgtagaa
    49081 attggaacat atcctgttat ttctctaatc tgttcatctg tactggcata atctccttta
    49141 ggtcttgaaa aattaacaac aatagaatca aattcatcta cacataaagt ctttaaatat
    49201 gaaacatcaa tatgtttctt ttcaatcata taattataaa ttttacccat agttcctaca
    49261 ataatttgag catttttaat attttcaatt tcttcagtta gtttacgttt atcatcaaat
    49321 ttttcaatgg tatcaacatt tcttttaaca cataatgcta ctttaactgt tggtggagct
    49381 aaaaagagta catgatcata aatttgttta gctacttcaa aactattagc aataaaaata
    49441 tgttgtagag gacatttacc agctggtgtt ctgaggtttt catcgaaatg ccaaagaagg
    49501 cctgatgtaa aggtgtgagt tttaccagta cctgattttg cttgagccag tacatccttc
    49561 cctaaaacaa gttctagagt tgatgttgat tgaataacag aaggtgcctc aaatcctttt
    49621 gaaaaggtgt ttctaacgag tttatcaata gccttatttt taatatcaac atatgctttg
    49681 tagtaacttt cttctctttc ttcattggtt gtaccttcaa aatcctttcc atttggatat
    49741 ggaacaattg tactatgcac aatatggtcg ggaagtttaa tcttatcttc attaatttca
    49801 tctccagtgt cgattttatt tctctttatt accaaatgtg ctttaagttc ctgattgtat
    49861 ctaacactga tatcatcaaa gtcctttagc ataaacatgt ctactccgag tgttctattt
    49921 acatttaata ttgattctcc gatacatatt tgattaaatt ggatattttt aatatcatca
    49981 gtattggttg tagtgttatt tccataatgt ttcattttta ttgataattt ttatcaatac
    50041 gtctttaaac tatatattta taatagatat gtaatctata cgaagattga attaaaatca
    50101 atttttttat caatcttttt atcatttttt aataaaaata atgtattttt attaaaaaac
    50161 atttaattat ctacgattca tctgttttct ttggaattct ggaagacatt cgccattatc
    50221 aataggtttt tgccatacgg ccctatgatt atccctggca tacattcttg tatcgatccc
    50281 tggatcaact tctctatatc cagttagcct atcatcaact tcgtcagtat agttgttaca
    50341 catatttctt ttctgtgtgt gtgtaggttt gcgttgagaa ctgtatgatt gtctatgact
    50401 gtctgaatct ctaagaatag cttcgacatc tatcatttta gaatatctat cagatatatc
    50461 atcgtccttt aaattatcaa aatagtatct tgtcatgcga ctatttttat catttgttct
    50521 atcaatagta tcattatcat tttttaatcc tgtcttgata ccaaacattt tattatatac
    50581 tataacatag tatttttttt tagattagtt tttgtagagt ataattttat ttgacacaaa
    50641 tgtaaaatct ggttatattt tataagatgg ttaaaaaaat aaaaatagtt aataaaaaat
    50701 cggataattg cagaaatagt aacacaaatc caaatatatc taaaatggat tttgttgata
    50761 tcgaagaaga actaacgagt cttaatagaa aaaaattaaa acagattagg ccagaataca
    50821 tgtcgcaatt tgatccccaa gtttataaag gacatgagga tactttagca gataacgata
    50881 gtgtcaatgg tagtagtagt tcaaataaaa cactagctta tgaaggagga tggtatgact
    50941 ttgggtcaaa atcaatgact tatggtgttg tacctgataa gaaaatgaaa attcctaatg
    51001 ctgctccaga ctttgatgta agaaaaggat atgggtccaa cagaatcaaa aattttgata
    51061 ccatggatag aaaaagagat ctctttactg gcagttcaga tctttatttt gaaaaaaatg
    51121 cagtaacagg tcttaataaa cctatgcccg ttgatcaaat atatggtaga caagcaatgg
    51181 atgaagagac aaaggaacgt ttgtcgaata aaactgttat gcacaataat gttgttccat
    51241 tcgaaccaat aagagtcaca cctggcatag gtctcaaagc acatgaaact gctcaaatag
    51301 gttcagttaa tttaaaacgt tatacttcaa aaactataga tgaaagaaga ggaaagggaa
    51361 atgaaaaaat aacctatggt ggatacatga aaggaggatc atatggttcc aaaagaggtc
    51421 agattggtaa acaacaaatc agaagaaaag aatctaccat tgaaacacgt ccagacgaca
    51481 tgacaccatc atcaaactct attgcctcac aagttcgacc agaactaatt ataaaagatc
    51541 ctcaaaggcc agatctattc gaatattctg gtgcagcatc atctacatca atgatggtag
    51601 gcagaaatgt tcctgaacat cttagaccaa aaatgcagga atcgaacaag gtatctcttc
    51661 ttatgagaaa acctatgaaa aaacaacaca ttggtggtaa tatattcaat cctaatcaag
    51721 acgcatacac gccatcaaca acaaatcaag aaacattatc aaactcccga cttggttcaa
    51781 ttcatcaacc atactctcca tatgcagaca ataagtccct tcttggaaca actcatgcag
    51841 aaactcgtct tcatatgcaa actcttggag tgaacaataa tagtcttctt ggtatgggtc
    51901 acactcacta taatgaacca aattcccaca ctcaaacaac aatagcagaa actcatctct
    51961 caaatcctat tcacagagca attcaatcca atcaaaaaaa tggttctatg tactccaacc
    52021 agaatctcca aacaacgatt aatgaaataa actcatcgtc tccatctcga aacagcatca
    52081 ctggtctaaa cccagcagga tacgtgcaca caacaacccc tcttcccaca acattcaacg
    52141 aaataaacaa tatcccttta acatccaata taacaccaat aactcaatat ggtcctgcta
    52201 gatccactca ttcacaacca tcaacaacaa taaaggaact aacatctgct tatcaacatc
    52261 caaaatatat caacaatata acacatacac gtgaaactat tcgtccaacc gatccattac
    52321 caacaacatt caatgaaatc aattctctgc caacatatca gccgtcaata acaacacaac
    52381 cgaaacaaag ttacgtaact ccaaatcaac ctttgccaac tactcaccac gaaactaaac
    52441 tttctacacc tcatcgtcaa cccattcaaa atgcaatccc agcatcagct ccatttcgat
    52501 caacccattt acctccatcc acacaacatc aagaactaag attgtccaca ccacatcgtt
    52561 caacaatcac aattcctaca aaacaacgtg gtcattatga tacaaatccc gtccacaaag
    52621 tagcaactct atcagagaca cgaacaacaa caccgttccg accaaatata accttaccga
    52681 cacaatcatc aattcaaaat aacattcagc cgttgcccac aactctaaat gagatgacct
    52741 tatctcagcc caccagatca actctcatcc tacaaaaagg tcctcataca acaataaagg
    52801 atcaatcgac gtataaacca actctaaaag aacaaaacca gtcaatacca tctagaacga
    52861 atgtaactct gccttcatcg caaattcgtg gacaatcttc tgccccatcc aaagataccg
    52921 ttctacctac aactctagca gaaacacgac tatctcagcc acatcactca accataaaaa
    52981 caatcacaaa taatggatac gttgcaccaa atcaacctct tccaacaact atgtcagaaa
    53041 caaatcagta tacgtacact agtctcccta cttcagcaac aacatatggt ccgacaccca
    53101 tcgctcatcc tcttcacaca actctagccg aaacaaatat attcccatct tccccaacaa
    53161 taacatcctt aacgacaaaa agtggtcaag attcctacag caaacaaatt gccccgacta
    53221 caatcacaga aactcatcta tcatcaacaa gaacaccatc tatacatcaa aaaaatcaag
    53281 gccatataac attaacatac aatcttccta caacaaacaa tgagatatct actcaatcca
    53341 catacgttcc aaacataaca aacataacta aaccaccaac aagaaaaaac atagaagata
    53401 cactaattct aaaaaatgaa aatatgtttt tctacactcc aaatggaaca ggttcaatcg
    53461 aaggaccgtc ttcctctaat caaaattaca atcttccaac aaaacaacac tattcgtcaa
    53521 ccatgactca atctaaaata catgatccaa ctcaggatag aaatcttcca ttttatgtaa
    53581 ataataagga catttctaat aatcaatata attttattga tgaagttttg ttagagactt
    53641 taaatagatc agaatttgat tagtggttta ttataataaa acaatgatga atattggtgt
    53701 aataatggtg tattaattta atattttata aatagtaaat taataatcta tttgttgtct
    53761 gtatctctgt attggaattg gagttttttc ttttatttca agctctttca tttttttgta
    53821 tctggctatt tcttttaaaa cagctctttc atcgagccta acaattttaa tttcatcttt
    53881 gtatcttatc aagattttat ttataaaatg atacgcagaa ataatatgag caagacgttt
    53941 tgctcctgtt ataattatct gtcctgtcct gaacacaaat atagatggtt tagctacatc
    54001 tttataattg tgtttaatgt tgacacacga atggacactt gttggatcat atttgcattg
    54061 aacaaatcca atttctttgt cactagtacc atagttgtga tatcttttga ggaaattaac
    54121 aaattttttc ctatctattt catagtttat tttgaaattt gaattgataa gtctaatttt
    54181 aacatcatat atgtttatta aatccatgtc cacatcttgt atgtatctac aatgtttatt
    54241 tttgtagata aatccttttt tgagaacctt tataatttta tttactacat tatagaaatc
    54301 acccatgtct ttacaaccag tcatttgtat tgttccattt ttaaaaacct taatattaat
    54361 gtagttcttt atgggaaatc catcaggtct gacaataact gtcatttgat taacaaattc
    54421 attttttggt ttttttagtg aattttcctc tttcaattgt tctagtatag cctgtttaat
    54481 tttacttggt gtcttttttt taagagtgac tatgtatcga tttgttgtaa gatcattcgc
    54541 atctccatat tttactccta gtagataatt tggagaaaga atggcatgtt tagcaagaag
    54601 atcaatttct atcggtacac ataacttaca gtttaaagta attgttgata ttttaatatt
    54661 gtgttcatca agaaattctt tagctttgtt ataagaagat atacctttgt ctatatcttc
    54721 tttaatagaa gggatgtgtg cggttgatgc tgataaatca tctttgtgtt gggatgtgga
    54781 ctttgtttgt tttgttacta ttcgtgtatt tgacatatta aattctttga tatatagtta
    54841 ctttaaacta ataagtgtat tcgcgatcat atttttatat tatgtttatt tttttcagtt
    54901 tttttagtga caataataag actcaatgtg tttatattga tcatattcgt aagataaata
    54961 agaaataata tgtctaatat atattatgtc ttattctttt agaacttttg atgtagaaga
    55021 agaaaacgaa aatgatacat ttggtgtatc aaaggatgta aagttgtatg gaacagcatc
    55081 tgaaagaaga atagatcaac atgatatgga tgatatagat aaagactttt tgggatcgga
    55141 ttatatttct aatatagatg tcctaggtaa gaaattggaa atagatagtg atatagaatt
    55201 gcctactgat ttgccatcta aaactaaata tggtaaggat aaacctttgt cagaatatac
    55261 aactaaatct ttagattggg gatttgaaga taatatgaac acagaagact tttttcaaac
    55321 tttgtcttgt tcaaaaactc gaaccaatgg caaatatgat cccagatcat gtataactaa
    55381 tcaagatgga ggaagttacg atatagacct tatgggttca gctaatgttg tatttaatgt
    55441 agatgcgatg atgaagaaat tggacacaat tgataagaga tcatataaaa taaaaaatca
    55501 ttagttattt ttttaaaaaa acattatttt taaaaaaaca atatggttct gaatggtttc
    55561 ttaaaatgca ataaaaagat ataattaaaa aagtagttga catatagtat atggtagttg
    55621 taatatcttg ggatgttgga tttatacatt tagcttattg tgttgtagaa catagtaaaa
    55681 ataatggtag taaaatttta gattggaatg agataaattt aatggaagat tgtacagtta
    55741 agtccaaatg ttgtggtatg ctaaaaccaa agggtaaagc caaggcaaaa aaatgtaata
    55801 aagttgctag atattattta gactgtacaa atggagattg tgttaatttt tgtaaaactc
    55861 acatggatca gtcaaaagaa tatatatgtc aaaagtctat ttctgccatg ttcaaaaatg
    55921 tttcatcttc aaaatgtgaa tatgttatga aaagtggtaa tgtatgtaat aaaaaagcta
    55981 atatgtgtaa agtttcggat tctacctgct tttgtacagc tcactataaa tccgaatata
    56041 ataaaactgt taaaaaatac tctttgcaac ctattaaaaa gaaagtagca ggtaaatatg
    56101 caacacaaga tattcaattg cgtctaataa aaagactaga tcaaattctt cctcatttcg
    56161 cttcattaaa aataagtgaa gtaattatag aaaatcagcc atgtttaaaa agtcctaaaa
    56221 tgaaatctat ctcaaacaca ctatttgact attttatgat aagaggatac attgacaaac
    56281 cacacgaact tgatattaaa ctagtcagat atatttctcc tagtaacaaa ttgaaactgg
    56341 atgaaaatag tggtctatca ttagccaaaa cgacaaacga tacagaaaaa tataaactaa
    56401 ccaaacagtt atctatatta tacacaaaaa agctattaaa agacgatctt atcaatttga
    56461 aacacttaga atcatttaaa aaacaagatg atttatgtga tgcatttatg caatgtatat
    56521 actatttaga attcattaga tctacgaaag aaataataac aaaccaatca aatattaaag
    56581 aacatgtaag cgataagaaa gaagttagtg ttaagaccaa gtgtactaag aaggttttgt
    56641 tgttgactgc ttctgcttct gcttctggat cgacttcttt tgtgtctgag gattctgctt
    56701 ctgaatcgac ttcttttgtg tccgaggatt ctgcttctga atctacttct tttgtgtccg
    56761 aatcaaataa tactgactct atatccaaat caactgattc tatatctgat tcgacttctt
    56821 tcgagagtaa taaggcactt tgtactaaat ccaagaaata tgtaaagaaa attccacgaa
    56881 agggtgctta atttaattga ttaaaaaata tattaaatta aatcttaatt gtcttcttct
    56941 aaataaaggg acatgactga tgcctttttc tttgataccg gagttgttct tttaacaacg
    57001 tattctttat caccatctgt attattagaa actatgtttt tttcttctat tgtaattatt
    57061 atcgggacca tgggtggaaa atatactgcg tactttttat ttagtaaaga aaatgtatct
    57121 ctaaattctt ctatggtctt ttcaccacaa aaatctatta aaagttcttt tggaggagct
    57181 tctttaatgt ctattgagat atctggagaa agaccataaa gttctctata taatttgaat
    57241 actaatgttt ttcgttcatt tgttttgaag tcgttaatat agtataaatt atgagctagg
    57301 gcacaattag gactacagaa acatccgctt acataatagt gatcattaaa atgcatttct
    57361 ggtaaaacaa atggtaaatt actgaaagga tgagcatccc ataaacattt tttatcagtc
    57421 ttttttaaag tatatttttt cttgtcatta acatctatga aatttaattt attataataa
    57481 attttactgg atctatcatc cctttcctta ttttcatatc tgtcaagttt cattttcata
    57541 ccaattagaa gtttttctgt ttttgcacat tttaaacatt ttttatcatc aacaatatca
    57601 ttttttgata cagattctga aggattgtat tcgataacat ctaatttttg tgtttgttta
    57661 ttttgttcta ttaacttttt ctgaacaagt tttccatagt ttgatttttc taactgtttg
    57721 ttcgacattg ggatctttag aagaattgat ccagtggaac taggcggagg agaactatct
    57781 ttgtctctaa tggtggaggt ggtagaattg acgctaacac ccataactat ttttttaggt
    57841 cttcttcctc tttttttaac aatctttatg tcttctttgt tatattcatt gtctgtatca
    57901 tcagatattt tctttgtctt tgatacagtt tttgatgatt tttctacaaa actgttcttt
    57961 gtattattag tatctttaac aattttctta gatccggaaa tgtctttatt tgattttttc
    58021 attggaatta tatgttaact cttatttttt attatcaaca gttattatat caatttttta
    58081 attgatttag ctaacaaata tgtgtttctt ctttttaaat gagtgggata agcctattta
    58141 attttataat actggcaatt ttataaaata ataaactttt tctttttatt tgtggaggat
    58201 agattatcag tgagggtctc tgactgtttt ctcgtttttg gtgtaactga caaagtctta
    58261 tttacctttt gtggtttttt gactggttct ttggttggtt ctttgattgg ttcttctgat
    58321 gcggaattaa aaaccgtact aagtgattct aaatcatcaa atagtcctct tttttcccaa
    58381 ttggtaggaa caggcttttg ttgattttct gataacgcag aactagacga ttcagacaac
    58441 gacattgaat ctatgtcaga attagatttt gatacagatg gtgactctga accatgaacg
    58501 ctctcagatc tatttaataa attcttatta tttctaaatc ttggtccatt ggcatcagaa
    58561 agtatatggt ttgttggttt ttctgatcga gaagatgatt gagatgatga tcgacgagaa
    58621 cttttatact tttcgcttct tgcttcagat agctgattta gatgtctttc tgcttgtgac
    58681 cttagttctt tttctaagag agcatttttt tctgctataa tacgtagttc tctttctctc
    58741 tccatgtctt gtttaatttt ttgaatattt tcatccattt ctttgttgtc tggattagag
    58801 ttggtcttac gaattgtatt gattatatct ttggcgtttg gtggaacgat tgctgttttt
    58861 tcgtcacttt tgaatagagc atcttttgct attgttgaag ttagtttatt tattatttta
    58921 ggattcttta ttactgtact gcttactcca ttgtcacaca ttcctcttcc catatgataa
    58981 ccaactccac tcattactaa cataagtgcc aatttaaatt ctggttccat tttaccagaa
    59041 ccactatatt tttcatgtat ttcccctaaa acttcatcaa attcctgaat gttatcagag
    59101 acacttttat tccaatcttc taatttaaaa tcgaatggac aataattttt attaagaaat
    59161 tctattcctc ctacagcaaa gataaggcct cttttgtagt attctacact gttctgtttg
    59221 tgtctataat ctttgtgcat tttgacttct tcttctagtt catctggatg atcgtctatt
    59281 gtgtattctc gagtaggaac aattttatgt ttttttataa gatcttgtaa attgttgtat
    59341 gcagttcttg atcttgctct aagttctgct ggggtagatg caagcgttgc ggtattggat
    59401 actaattttt tttgtggcac aaatgtttgt ttttctactg gctctactcg ttgttgataa
    59461 ggagatctta tttttgattc cgattgctca ctaattcttt cattattctg atatttgtca
    59521 gcgggcgatg aatcgttgtt attaggatgt ttttgagata gtctttcact atgttttgga
    59581 gttcctgtag aagatgatga gtcgttgaaa tctacatctc taactatatc atcttcgata
    59641 gaatcagaaa tgtctttatc tgacataact tcattatatg actttttaaa gttgtcgtat
    59701 tcgatacgtt tttttattct tttgttgatc ttttgatgac acataaatgg ttccaagatg
    59761 agatcagtct cgttatctgt aattaatttt ttatcatttg acatgtgttt tatgatttat
    59821 atgttatagt ttgagaaagt tatactttaa tgattcgcaa tgtttaatat tagtttaata
    59881 gtttagctat taatttattt gaacaggact attttgtgtg tgtttgtatc aaattggtat
    59941 gttatttaac acagacattg ataattatgt ttgtaatcta taatatataa catataacaa
    60001 tgttcgccaa aatatcagaa gcttggaacg atagttatat taaactaccc aaggaaccaa
    60061 aggagataaa ggaaactgta gacgattata gtttgagttt tcttactgat gaaggtagaa
    60121 gtgaaataga aaattattct atatataaat ccaaaaatac aaaacccaaa gcaaatcctg
    60181 tcgcaaagat taacataagt tctgatacag agactcaaaa tgactgtaat aattgtcgtg
    60241 ctattataga tgaactagta gagaagaaac taaatgaaaa gttagatgag aaaataaata
    60301 aaatattact agaaaataaa ttaaaactca taaattctca atcacataat cctaatccta
    60361 ccaattcaat aactttaacc tggaaggaaa taatatttct tatcatagga attattatta
    60421 ttattatttt gatcatctta atttctaaaa gataatatta atatttttta gaactgtatc
    60481 aaaaatctta agtttgttta ctccaatcaa gaaatagaac atttggagat ataaattccg
    60541 ctttaatgtt tttatttgta ttactcaatt gattaataat ataatccgca catagttctg
    60601 gatttatttt cgtgaacatt ttctcaacaa gaatagatgg tatttcaaac acatgaatca
    60661 aatcgcctct ttttgatgtg gttttgatag catttataca gtttctataa actacattat
    60721 aggattctat ttgttgttga attttttgat tatatctacc atatagttct tcgtcactta
    60781 tttccatttt tatataattt aataattcaa tatattattt tattcttcta ttaacctatt
    60841 attagttaaa atcatagaaa aatagccaaa tattagatag aaatgagaaa ctatttaaat
    60901 ttttaatatg atatgaataa ttatatgaat aaaaatattt tgggagataa aatatgtgaa
    60961 tctgataaaa tatgtgaatc tttatcggat atggcaagta actacataaa tagtttatct
    61021 gaagaaatcg atgaatctcc gtctgatgct actcggacta taggaatgtc aatattagaa
    61081 agttttagta aaatgatgaa ttcttctgct aatgaagaaa tcgaacaata cgaactgagt
    61141 gagttaaata caaaaaataa taaaactgaa atctgtacta ctaagagacc tgttaaactt
    61201 tataaaaatc ttgttttgag tagtggagga attaaaggaa ctggtcaaat tggtgcagta
    61261 aaaacattaa taaataaggg acttttggat tttacaaaat tagaagcagt ggcaggagtt
    61321 tctgcaggca gtctatttgg tatattaatc gtattgggtt ttgatataga tgaaatatgg
    61381 gagcttatgt acagattaga ctctagcaaa ttaataaaac caagttttct cacgtttata
    61441 gaaaagtttg gacttgattc cggaaaaata atacacaatt ttgtagaaga aatattaact
    61501 accaaaacag gaataaaaca cattaatttc agacaacttt atgaaatatc gaaaatacat
    61561 tttactgtag ttggaacgtg tttaacaacc aaagaagtta tgtactatga tcatataaat
    61621 agtccaaatt ttaaagtttc ggttgctatc cgaatatcta taggaattcc tatagttttc
    61681 actccatttg ttattggatc caagtcttat gtggatggtg cctttttgat ggattatcca
    61741 atggaacttt ttaaagacaa attagatgaa acaataggaa ttttaataag tggagaacat
    61801 ccgactacat ataaatgtgt cgaggagtat ttgctatcgc ttatcaatct ttttatgtac
    61861 aaatattatc aacagtctag attagaatat ccagataaca ctattttagt taatattaca
    61921 aaaacagaat cctcatcaaa tatgtttagt tttgaagcga gttcaaaaac taaaatacaa
    61981 ttttatcaag acggtgttaa tgcatgtgaa gaattttgta ataaaagatt tttatttgaa
    62041 tagtagagtt ttaattaaaa ttaaaggttt aattttaatt agtttttcta tacgttatca
    62101 tcaagattaa attctaataa caaatttggt ttatattcca aatcattaac atatttactg
    62161 tactgatcat cctgataata agacatgtgc attgtcatct tacctttatt aagatgggaa
    62221 tttggatcgt taaacatact atatttggta ttaaactcag gcatttgatt atttttagga
    62281 ttagcattag gatctagttt catggaattg gcgatttcgt ttgcgagttc ttcattttct
    62341 ctctttctgt cttccataat cttgtcgaat gagattactg atttatttat tccttttgac
    62401 tttgcatcat tttcaagatc agaaaatccg gttggcaata aaagttcgtc tatagcttct
    62461 ccgggtaatg caagtagatc taattctctg tttgctaatt cagcagcata attatcttct
    62521 gcactcatcg tgagatgtgc gtatttatct aatgataatt tttcatttat tttattgttt
    62581 aatttcgcaa cccaggcagt atgcttatct tttcccttta gtaacagttc aggatctgcg
    62641 tcctgttctt ctctttctct catatattct ttgaaagaag ctttgagatc cgtgtcttgc
    62701 atatagtttt tattgtccaa ttgtgtattg tattcatatc tggatctttt gttttttaag
    62761 gttgcatatg cttcacctgc tatctgaaat agttcatgaa gttccggttt atttggatac
    62821 ttatcaggat gagatttctt tgcaatggca ccatatgctt tatgaagcat attcatgaaa
    62881 ttttcatctt tctcatcttc tcttgtaaga ccaagtactg tataatagtt aacttttgaa
    62941 ctacttgtag aattattcat atatttaatt tatatatatt agaatttaac ttttaaacga
    63001 agtaagctat agtttagtaa acattatcag aagataatat aatagtttag tatatgaaat
    63061 attcggaaga agatgaaaaa aatctagaac atttagaatt tgataaacca atttttgtta
    63121 atttaataga gagttgtaag gagcaagcaa gggaaactgt tatagaatta atacagcgag
    63181 aatacaaact atctgatgat atggctctta aattatacaa aatagtagaa ggagatgttc
    63241 gtgcagaact tgttagtaaa aatatagtaa ctttaccaca tttagaattc gaaaggaaaa
    63301 cagatacaga tagatttata tatacaaact atgttgattt tttcaactgg caaaactata
    63361 ccatgaattc tattgtatac tatcaaagcg taggagacac tataggatat aaaaatggag
    63421 attgggaatt taactataac ataccaaatc ctggaccaga atacacattt actcttttga
    63481 acgaatttat aaatcttgga ggtattaatg atctggatat caaaaattgg aaagcatcag
    63541 atgacacaat tctatattta gcaacaataa aagccatgca gcatttggac tactatgatg
    63601 tttcgcaatc aatagaaata gaaaaacttg tggaagatgc tggtgcttta tttcaaaagg
    63661 agtttgtaac agttattcct ctgattaaaa atagacatcc tgggtcagtt actaatgatt
    63721 ctttagaaat acagaaactc gttagatggg acaaaattcc gtataacgat gaagccatag
    63781 gagcaggggc agttatgaga gcaggagcaa ttggtctcta tttttttgga atagaaaatc
    63841 gtccggctct aatagctcta tccataacaa atagtctaat aactcataat tctatcattt
    63901 ctatgcttgg atgtataaca tatgctctat tcactgcata ctgcatagaa aaggtggata
    63961 ttaatatatg gatagacgaa atgctggatc ttattcatga ctcatacaca gaaaccttat
    64021 ttgatatggt tattcctgga ataaaagaaa cattcattcg agacagagta ctatatgctg
    64081 gcaaatggaa aaagtacaga gataaattta tagttagtgg aaattttgat tctaaatata
    64141 tgaaagatat atccaataga tacaagaatt tgcaagaaaa ttttagtcga ggatgtggaa
    64201 tatctggaag ttgtgctgat gattgtctta tttttgcata tgattcgtta cttagatcta
    64261 atggagttct tgaaaaacta cttgtgtatt ctcttttgca tcctggagat tctgatactg
    64321 taggatcaat agcatttagt ttatttgcag gatactacaa taaccctact cgcaatgcac
    64381 aaatatccag atatgtaaca aaacttgaat tttacaaacc aatgcaagaa ataaataaaa
    64441 aatctacaaa tatctacatc acattatact attatcacat gttcgtatac atggcatcac
    64501 aaaagttaga aaagtacgtt gatttagtaa gataatggta gtatgtgcat ttttttgata
    64561 ccaaaaatga tagtttagct agataatatt aaaaagttaa tacattatct aattaaattt
    64621 tccttgataa aatttataac aggctgttct tccatttttc cactgtattc tatgctttta
    64681 tttggttgaa caaatattat tgtaggatat gatgttatgt tgtaataaaa ctccagatta
    64741 tagttctctg gttttgatac atctattctt ttgaagtgta tgttacagtc ataggtttgt
    64801 gtgtgcagag aagaaggaca cattcgtaaa gatatagatt cccatatagg atcaaatttt
    64861 atgcagtatg gacaacttgg attggcaaaa tagtatacaa taggttcgga aattagttct
    64921 gttgtattac tacccttctc tacgctatta aaagattcta cggaaggttt tgtcggaacc
    64981 tgaagaataa catttttatt attcctttgc gaaaacaaat aaaccaaaat tacaactact
    65041 atgataagaa tcaatatgta tatagtttgt ggcatttata tattataaat atattttgtt
    65101 atacataaaa tacaaattgt ataaactata aaccaagatt tttgactata aataattacc
    65161 atgttttata aaattcattt acatgtttac tataaaatat aataaatata tctacaatat
    65221 atatagccta aaatatgagt acaggatcta caaaagacaa taacttaaat aacgcaatta
    65281 aggacaagac aactagtgca ataaatacat ataataattt tcttaagaaa tcgagtgaaa
    65341 ttacagacaa gagtaacatt ttagcaaaga gggtatatga agcatctagt atttctcaag
    65401 ctatagatac agtaaacaat gctttacgaa acattagaaa tattgagact gccagtattt
    65461 ataaggcaga tggaaatata aatgaagcca ttgtgaaaaa taaccctatg ttagtaaaac
    65521 agtcagagat atgggaggaa ggagtatcgg taaatacaaa agatgcaaat agtgcgttta
    65581 atatattagc aggagttcct ttatctgaac tttccacaag tgccatttac actatcgatc
    65641 catacaaagc aaagacaatc cttagtgata aaggattttt ggcaactaca aaaaaaagca
    65701 atggtctcaa cctccttgaa gtagaagatg taaaagattg gattagcagg gaaattaaag
    65761 aaaataaatc tcctgaagca accaacctaa aaagattttc tgagaattta tcagaaaaat
    65821 acgcctatcc tgttcaatac ttagatactc ttgcacttgt tgctagtctt gagatataca
    65881 gagatgttgt taatgctttt ccagaaatat taaatcctgg atatatccct attataaata
    65941 aatcgtgggc taaattagat ggcgctagca catatcctcc agcaaatgac acatttacta
    66001 ttcacaaata tctctatccg tatcaaccac ttatcttcaa attaaataat atgagtgatt
    66061 gtttttctcg tatgaaagca aatattgaaa atggattgtt tggaatcaaa ccagaattag
    66121 ctgtacataa tatcattggc cttccttcaa acattacttc tcttgatggt tattcttata
    66181 acagaccaat atttgatagg ggagttttat ttgttaatca aagaggtggt ggtactgata
    66241 atattgatga attaattaat aaaacaagtg gtcaatatgg atatgaatta tttgaaagca
    66301 tttatcaaga tattgttcgt aacatgaagg atctcgagca aattagtgga aatagtattg
    66361 ttgttaaata tagtcaacga acaaaggatg atgtcgaaga taaacttcgt aaattcaaag
    66421 aagcagaaca tgctcttatg agatctcttt atgaacttgt acaaaagaat gaacttttta
    66481 gaaaatctaa aggtcgtctc aacgtgtata ctgacgacaa agaggaatat gaaaaaattc
    66541 tcagacaaca ctctgatcta tttgaaacaa gtaatgcata caattctatt ggttccaata
    66601 ttcttgatgt atatgacact actatcaaaa aacttttaga acgtattatt aattcaaata
    66661 ttgcaaacgg aacagcaaca cgagtttctt tttaattatt ttaaaaaaat tgattaaaaa
    66721 atgttacatt aataaaattt ctatacattg ttattatcta aacacataaa atcataatta
    66781 gtcaaaatga gctcaatgaa tgtattaaat attagaattt tggagggacc aaactatgaa
    66841 tatctaaaag aatactatac acaaaaggca gaaaaatgct cttatgctgg agattctggt
    66901 atagatttaa tttgtccaga tgaaataaca tatttggata ataatatcat tacatgtaat
    66961 ctgggaattg catgttccat gacaaaaaac aattctccat ctgcttacga tttagtacca
    67021 agaagttcca ttactaaaac taatcttatg ttagcaaaca gtattggaat tatcgatgct
    67081 ggatatactg ggcctataat tgcaaaattt agatccttta gtgacattaa tatgtctaag
    67141 gatactaaaa ctatagcaaa aggcgaaaga cttgttcaaa tagttgcacc taacagaaaa
    67201 cctatcaaaa ttaacattgt taccgatctt gctgtaacag aaagaggatc caatggattc
    67261 ggatcaacag atgttctaat ttagtattag tttgttttaa ttttattaaa attaaaacaa
    67321 aataaaacaa actaaagtag atcagtaaga actgctaaag tatacgatat tctcaaaatc
    67381 tgatagttcg tagcataaac tcgaatacta cattcatttg cttcattaac agtatcagaa
    67441 agcgtaaccg ttagatttag agaaagtaag tttgcattta tagtaccaga tggctggtgt
    67501 tgttctggat gaagagaaaa agagtacata tttatagctg atgtaggaat cacagaatga
    67561 tgtttatatg gttgtgtatg ttgaaaatat tcagatgatc gttgattagt tatagatgaa
    67621 ttctctgtaa atatttctga cttttttatt agcgacatat tattcatgtc cttgtagttg
    67681 aacactcctc cgtttatttt ggaattagta aatatattta gactggatac ccaaaacagt
    67741 tctttgcatg aatttttgaa tggaagattt attgtggttg atgattttac attttcttct
    67801 tttacgaatt gagtctgttc tataagatat tcgtattcca atgttaaaaa tttatctctt
    67861 tcttctgagg ttaagtaaac atagtctata tagagatttg cggtagtgaa ttggattttg
    67921 tttgatgaca tgtgcgtatc tgtactattt tctgttgttt cttgactatt tggttccgga
    67981 ataacataca gaggtgaatt tatcttgtag attttataag gagcgttatc ggaatctgtt
    68041 attttagtta aatatgttgt tggaggagac tgttttttat aagtagtatt tggttgaaat
    68101 ccgtaaaatc cctgtgtggt tttgttagtt tgtgtttgtg aagaattatc agtattttga
    68161 tatgctttaa actttaaaca tggtgtttta tttttcattt taatatagta cagttctttt
    68221 ttaagataat tgtatccagt aacatatccg tacacggttt gattatttat agtttgtgat
    68281 atgtagtctc ctggatgaaa tggacatata tcttctacta tttttattga atttgttgga
    68341 ctttgaatta aacaattatc taatgtgtcg aacactattg ttaattctat gtcatctgat
    68401 aatgctgtta ttggaagatg aagacttgtc aattttgtga accaaaactg gaggggtata
    68461 taaagttcat acccaggtag tccactagat aaagtagtta attctggtac attacctatc
    68521 atatcattta aagattcttt atttgtttca gaaacttctg accatatata cataaactct
    68581 ccatactgtt tatctagcac agtttgacct atctttatga aagtttcttt aataagaaca
    68641 tatcccaggt tatttatcca agcaactttc ttatctgtag aatatgttga aacagatggt
    68701 agttctatgt atagaaaaat tttacctatt aaatcaccaa gtttagagag tttacatgtt
    68761 acagattttc caaaatcagg atttgttaca aaattttgat atattgattc aatgtggaaa
    68821 ttggtgtgtc ttttatagac agatttaaaa aatgttattt ctgggtcttc agttagataa
    68881 atatcttcta ttccccttgc agctaattga attatgccta tacccatttc tgttagtata
    68941 atatgagttc ttatttaata ttatatttca tatatcgcaa atatgtgaaa tattaattga
    69001 taagaatagt atggagatta aattatatcc atgccaatga agaatttcca catgcatgtc
    69061 tcataatgtt tattgatagg acagaggaat aaacacgaac aggataatgt tcatttatta
    69121 aaggatgtgt atcaaggact aacgtggttg aattaaatgt agtaagattt atagttcctt
    69181 gactttgttg agataatgga tctatggacc atgaataaat tcctatgttt ggatcagggt
    69241 atgtttctct atacatacac aatttattcc atatagatgg acttacatta agaggaacta
    69301 tattagtatt ttctatttga atattcgcat gtattagtgg atttattaga tttgctggtc
    69361 gaatgagttt actgttatca gtaccatttg taaacatgtt atttattttg tcatttataa
    69421 tagaatttag ctgtgatgca attaatagta tcgatgatgt cgaacaatag tttgatatta
    69481 agttgatgat agtggttgga gatggtatcg ttacttgaac tattatatct aacataagtt
    69541 cgttggtttg aatatccgta ggtatattta taaaagattc catgccatga acatggtagt
    69601 ataactgttt aattaaaaga tcgtctgcat aaaataaatt aagcatattt acatatgaaa
    69661 atatattaaa atctgttatt gtcattgaag aagacaagtt agatatgtat tgatttacac
    69721 agtctacata catattgtaa aatgctaatg ttgattctgg agatatgttt actgattcag
    69781 aaatagacaa caggtcatct agactcacat tataattatc aaaaacattt tgtactaact
    69841 ttggggattc tttcgataaa ttcaaataaa gttgtaagat atttggatca agtattaaat
    69901 acttaatatt tagagtgcgg agaatttgta aaagataagg aacatttgct tgataataaa
    69961 tttgggattt accaacatat tctaaatatc tgtcttttat aaataacata tcttttacaa
    70021 taggagatgt tattggtgtt aagaaaataa gactatttaa tgttgaaata aatccataat
    70081 ctttgtcgtc tatatttgtt attttggact gtattgccat aaagttgttt agttgagcag
    70141 atctgtatag tgaaagatca tttgaagaat agagagaata attatcccat tggcgttcgt
    70201 tgtagaaata atcatgttcg tatatggtgt ttaatcgaag ggatggagaa atatgcatgt
    70261 ctggtcgcac agatagagat agcattttcg ttggatcaga gaatgccaat tttattttat
    70321 gttgagtagc atgaatgtat ggatttatag gaagaggggt gtgtacatat ttgtagcatg
    70381 ttatgttatg catattagta tactctttga atgtgtaatc ctggcgtttt gttaaaattg
    70441 caacatcatg gttgattgta gtatattttt tattaagaac atataatggt gttcctgatg
    70501 tgtttatagt atctgtttgc gattgaacta catctataac ttgttcagta cagcctttta
    70561 acatgctact tctttcagtt tcagttacat atatgtattc tatcgttaga gttggattta
    70621 ttagctttgg gacagttctg aatatcgaga atctatccgc atatataagc tggtcaagag
    70681 gcttgagtgt tattttaatt ttgtactgat cagctatatt tgttaaaaga gacaaagata
    70741 atgacaaatg acgattgaaa tagaatatta gtggaattgt tatctcagta gacggtttaa
    70801 ttaaactatt aaattcagat atcgaactag gaaatagtat tttggtatga gcattcggac
    70861 cagtatatgc ttcttctaaa tttaaatata cattgaacca ttccggattg tgtttgtcta
    70921 tttgtagatc tgaaacagaa aaggatactg aatctaggat atagagacct acctttttta
    70981 cccatgcaca ctttgcttct ttacttctgt agagaatgtc tgctatattt ttcttcagag
    71041 tgtctaattg tgtattgtat ttattgattg tagttaagag atctgtttct gattcaatgt
    71101 acatattctt tactgtttga gtatttatag catcagataa tgcagatgtt gtaactagag
    71161 ttgggggttt tactggtgcg attttatcta ttaggtagtt gtaaaattca tctgtattca
    71221 ttttaagatc ttttgtatct aaaaaaacta atggatttct tatcaattct atttgtgttt
    71281 tacttttgac attaaaattt ataaaaaaat acaaataaac taaatgagaa ttgttataca
    71341 tgttgaataa atttaaaaga tttggatgac aaaaattttc gtcaaatata tcacttatta
    71401 acgattcttt aaggctggtt gttgatgtag aaataaaaaa gaatttatcc aagtcatcat
    71461 aacaaaccat gtttgattta ctatctaaac taagtaaata tgctggcaaa tcaggatgat
    71521 tcaaaccttt agacaaactg tttacgatac tatttgataa tggaagaata ttatttgaaa
    71581 ttttttggaa aatagtatac tttgataata gagatggctg atactctttt agtttatcaa
    71641 aaatatatgt tagtacattg ttgtctaaac agtatttgta tattgatatt gataagaaaa
    71701 atgttttatt tattttatta agaatttctg tgggacatgt tttgtatggg agcggcgaag
    71761 atatatattt tataaggtca ggagatgctt gtgatagatt gtcgagtttg tattgaattg
    71821 gagtgttggg agaatgaata gaatttgaga ttagatcgaa tgacaatttg tgcttatgat
    71881 ggtataggta ttgtgcagca taattatttc ttgacaatgt taagaattca ataatattaa
    71941 aagtttgtac tttatccaat tctgagttat taaacaaaat atcagaatat gacataggag
    72001 gctgctgagg ataaatagta actctaacac cagataaaaa tttatcatat agatcggtaa
    72061 gaaatggctg aaattttaga agagaaataa tagttaattc ttctgttatt gctatctcca
    72121 aagtctctaa aagatcgtgt aaaaaggaag aatatttttc tattgtttgt tttagcaaaa
    72181 aatagacaga ttgtaatagc caatctactg ttttaatatc agattctttc acaagagtta
    72241 tcgtctttaa taaattaagc tcatactcat ttatttgaat gggattaggt agaatttttc
    72301 ctttgttgaa ctcataattg tttatttcta gagcatttga actttcgagt ggagttggag
    72361 aaaatatttt atgattaagg cgaaaatatg atataggatg tatttcaaat tctggtttgt
    72421 atgatagtgt attaagattg ttttttaatc cagtccagta tactggacta tttgtatgag
    72481 atgtgtttga aggagtagta ttgtatgatg atattgattg atgatgttca tagtagtccg
    72541 gatttactcc gtagagtgtg gatgatggca aagggaaagg tgggggaatc ggagaaagga
    72601 taagtgtgtt gcttctagat gtgtatgatg ttgatatata tgactgacca ttgtatctgt
    72661 gtgtatttga tgtgttgtag tatagatttg tgtgtttttg tttattgtta aatgttttat
    72721 ttgatatgga gaatctgtat gaagagtccc attgttttct tattttgtct attgatgggt
    72781 taggaagggg atttgtttgt gatgataaga atgtttgaat tgaattaaga atctctgtac
    72841 tcatgttgtc agaactactg tttggagaaa gaacagattg atagtaaaat tcttgttgtc
    72901 taatatttgc catttctaca gaaaaataaa attccatctg atctacataa tcaactagtg
    72961 atggttgttc agatagtttg cttgaagttt ccatgaatag atgatttaca tattcatcta
    73021 caatttcatt atccatttta gaatattcgg atgttgaaaa gttagctggt ccttcaaact
    73081 caaatgtatc atacacatcc ataaagtgct tgaatatttt atagtaaaaa agcttacata
    73141 tgtttcttat atatgcaagt tctgtatttg ttacatttat tggattcaca tctaaaacgt
    73201 ctgccacaaa ttcaacctga actgtttcta aaaaatggta cataaattga aacatttcta
    73261 aaattgtagg aacaatattt ctatgaaaaa taaatgaaat agcaaacata gatctcaatg
    73321 aatttttatc gatatcctta ctaaaagatt caggaacata atttttcata ctatctgatg
    73381 gattggtcga tggactagat gcatacatat cgttcatcat gtaagatatt tcgtgcatgt
    73441 agtagtctat atttattttt aataatagaa gaagtgattg catagcacgt attccttctt
    73501 cgctaaaaga ataaaatgaa gatacatgag aagtaagaac agattcatct atcgagtcca
    73561 agtatttgaa aaaataaaaa aacataatat ttgcgttaaa gacattgttt attctatttg
    73621 tttgattttc tttgaagaac gatgaaggtg ttgtaaaact atacacacta gtaagaggac
    73681 aactatgata aaaaaataga aaattcgtag atacaaataa agactttgta taacaaagaa
    73741 ttatcgcatc tacacagttt ttaatactat ttaccataga attaaacgac acaatagatc
    73801 tttttgattg atcagaagaa tactgtattt gatctaacgt ggaatacaat tctattggat
    73861 taaacatatt attatcgcta tgtttttctg tctgtgtatt gttgaaaata ctattatttt
    73921 tgaaattagg atcagatatt gtggagtatt tggtattgag tttagtaaag gttgtatcta
    73981 tatatatatt gaacatattg tttgatgcag ttgtggaaaa agaacaacat attactattg
    74041 gtactgtttt agcgagctgt ttaataatgt ttattatatt gttgtaattt gatatggttg
    74101 tgtgaaattc ggactgaaat ggttgttgat cagataatat ttccgtattt gttattaaag
    74161 tttttactaa tgaattcgta tactcggaat tgaactgtgt gtcacatacg agttttgttt
    74221 gaggtgattc tatttgatga acatattttg ttagttcata tatatggaga ttggttggat
    74281 cgtttttcat tagattagat tgaattgacg gagagagaga aaagtcagat aacagtgaaa
    74341 ttggacttga tatagaattt gttaaaaagt ctatgttttt ttcatgctga tttaatttag
    74401 ataaatattt atcagaagtt tgagataata gttcaaatag tgatgtatag tttatgtcat
    74461 cagaactcga cgatacagat tttaaagcag ataagagttc tgtatcagat atatcggacg
    74521 aattaattaa ctgaactatg tcttgtgatt tagtatttgg aaattctgca gatagttctg
    74581 gtagctcaaa tgtaaatagt acgcgatgag caagatcagc agttgttggt attgtaactt
    74641 gtgcagactt gccaaaatct aaatctaatt ttattgaaga attttcggaa gaaaaatccg
    74701 tatgtcttct atatatcttt ttaaaaaatg ttatttcggg atctacatct aggtacagat
    74761 tttctgcctt atttttacaa gtggataatt gtatgagagc acctatcatt aattttaatt
    74821 aagaattatt gttaatatat tatatttatg tacgtttttg tttttgtatg gtttgatgtg
    74881 gttaaatgaa caaagggaac gagatggagt aaaaataaat tgattattgt gataatcaat
    74941 ttaattatga aatgcggttg tgccatatcc tcctcctaat cttagaatat tgtaggatac
    75001 ggagtatatg gtaacaatat actcgtttgt attattagaa ccgtttttcg gattgtattc
    75061 gatatcttta tccaaggtaa tatttaatcg acagttgttt aatctattca tattaactgt
    75121 agatgaaggt tgtagtaaaa gaggatttat tgaaaaggaa taagcataca tattatctgg
    75181 tatagatttt gagaaatacc agtatggttg aactaaatta aagtatttag aaaatgatgc
    75241 atgcattgga ttagtattat gaagagatat agttgatatg tctacgttta cgtagttttt
    75301 tgaattccta tttgtgctat tgtttgattc tacaaaccat accagatatt ttgttggatt
    75361 attaaaatct aaatgtatag aatttgtgtt accagttact gtttttttaa tacagtctat
    75421 tgtttcaatt aaatagtcct gagtgtattt agcaaatctt gttctttctt cacgattaag
    75481 atagatgcag tcaacataca tacaattatc taataaattt atgttatcat agatttcagt
    75541 tgggtttttt aacgatgagg atagatttag taaggtttga atattgttta gttttgttgt
    75601 aatggagata ggtgtttttg atagagcgta gataggaagc gtcgagccac tatgtctaca
    75661 aaaggagaac tggagaggaa tatttaatag aaaagattcc tttgtactgg tatcaaagtt
    75721 gtataaactg ggtacgttgc ctatcatatt gttgtatatt tcttgttttt ctattggcaa
    75781 cgagagacta ctgtatgttg ataaccattc tccactatgt gtatctatta tatttgaccc
    75841 taatttaaaa tcaatagaat ctactatgta gtgccctatc tcttttatcc acgaaatctg
    75901 aggattttct gtattcgttt tccaattttt tattttgtat tcaagattgt atatttctgt
    75961 agcaataggt tcaaataagg tacttatttg tggatagtat tgtgaattta ttatttgaga
    76021 aacattttgc ttgtaaggtg tgtctgggat ggatattgct ttatttatta tgatagaaag
    76081 atctactgtt tttatcagtt gaataaattc aaaagttgtc atgttagagt atgcgcttat
    76141 tgttttccaa atactatttg tagaaataaa ttgtattaaa ttttgttttg tgactaatat
    76201 ttgcgaagaa agtgaatcat ggtcaattat attttttaaa gattcgttat ctatgtttgt
    76261 tgcagagttt aattggtcta tttttcttgc aaatatgaaa ttttcattga tatattgttt
    76321 tatatgattg tttaggatat tgagattgtt tagagatgtt tttatgtcga gtaaagaaga
    76381 ctgagggggt taactctaat tgatgtgtac tgtttataga aatattcggt agttgtaaat
    76441 tcaaatagat ttgacctata agatctcctc caactgttat cttggcagta gattgttctc
    76501 caaaatcaag ttgtgtagaa aaatcttgtc ttacagattc aatcgcaaat ttagtatgtc
    76561 ttctataaac cattttaaaa aatgttactt ctggatctac agttaagaat atatcagtat
    76621 agttttcagc tttgagttct actagtccac aacccatagt atataatata gtaatttgat
    76681 agatattgat tttaaatatt tatacacata tgtactatat atgataaata cagatgttaa
    76741 tacataaaat attatactaa aatgtcataa tgcaataatt taacaaaata aaaatttatt
    76801 atgtaattat aaattataat taaatgaaca atgataaaat gaatattatg aatattatga
    76861 aatttgaatt ggatcaaatg gttataaatc ccactatcct attagttgga aagagaggat
    76921 ctggcaaaag ttatgttgtt agagaactag tatatcattt tagagatatg gcagcaggaa
    76981 ctataatttc tcctacagaa aaaatgaacg gtttctatgg aaaattcttt cctgatctat
    77041 ttgtacattt tgaaattagc atgaaactac tacaagatat tatgattaga caatatgaaa
    77101 tagtctctaa aaataaaagg aagaatgaag aaggaaagag aatagataca agagctcttg
    77161 ttgttatgga tgattgtctt gcagatgcta aaaaatggaa aaatgattct agtattaaag
    77221 atattatgat gaatgggcgt cattatcaca taacatatat tcttactctt caatgtcctt
    77281 tgggaattgg tccagatctt agacctaatt ttgactattt catattaacc aaagatgaca
    77341 ctggtatcaa caagaagaaa ctatggacaa actatgtatc tattataagt gaatataaaa
    77401 tgttccttgc tgtgtttgat aaatgtactt ctaattttag atgtttggtg gtagataata
    77461 gaactccaaa aaccttcata aatcaaaagg ttttttggtt taaatcacct aatagagagt
    77521 ttatgttcgg atctaaaaaa ttcgtttcta aacataatga gtactataat aaaaactttt
    77581 tagaagattc tctaaaagaa gctattaagg gagctaagac aggaggaggt gttgttttga
    77641 tgtaaattaa gtaaattctt aaagtagatt ctttaaagaa tctactgcaa ttgtcatact
    77701 taatctatgt gctacagaaa aatttatcat tccatttatt aatttattta ttttaataca
    77761 tgaacagttt gatggattag gaggagatct tgccttgctc tcgagaacag agattctatc
    77821 tgttccatat ggcaatcttc ctaaattaaa gcaatagtac attgtaactc ctagtccata
    77881 cacatctatt ttttcatgat aaactatttt atcatttctc aaaagttctg gggcaacata
    77941 tccgagagta ccagaaactt tcctagtaaa tgaatctgtg aaagtagcaa gaccaagatc
    78001 tattaacatt atgtttcctc catgaataat aatgttatct ggtttaatgt ctctatgtac
    78061 tatattttgg ctgtgcatat attccacagc tttaaaaagt ttcattaagt atggaagaaa
    78121 atctttatag taaaatgctg tattaattat taatgataaa ggataagaat taataagaag
    78181 agggtataca agatttattt tatcattttc tataaaataa tcaaaaatgt atctaatatt
    78241 tggatgattt aaaagtttac acacttttaa ttcattctct atctgagaag aaataggacg
    78301 agacttgatg atgtattctt tactattttt tacagattta gcaatgtata tatcagcatc
    78361 gctacttgta tcaatttttt ctttaaaaat ataatcattt ttattagtac gcgtggtttt
    78421 agatgaaact atacagttat tcatggttat tgtactgtta tatgttgtta ttatgatata
    78481 tagtttagtt tctaatattt aaatttcagt tttttagatg ttttgtttta tagggtttgg
    78541 tcaagtgatt taataagtat agtaacagat gatccaccta tgtatttatc ttcatgtttt
    78601 acccggatac attttttgat agattcattg ccaaatttat ttgatagaaa tttagcaaaa
    78661 tttatactac atacatcatc gtcatctatc ataaaattta taaatttgat attcattttt
    78721 ataattctgt tccatataca agattccaat gattcaatat aacattgaga aaatgaacta
    78781 ttgagcatat ctgcttctat aaaacaacac tccttatttt cataaacaat catagggtac
    78841 atcttttttg taaattcatt tttaaccaat tcataattat caataaaatt cattaataat
    78901 aaattaatat attttatttt tagaagagtt tatagtgata ttgtctgttg agcagttggt
    78961 gttaaatcgt atttatttct tagttctggt tcatcaagat agtcaagaat ttctttgagt
    79021 tcttcgtcat ctttttcaat tccaagacca tcaacctttg tttctgattg tgttttagca
    79081 cgctgttgtt gctttctttg ttgagcacgt tcttgttttc ttctggcttt tcttgataaa
    79141 atctcttgtt ttatttgttt aggagaacta ttatcttcct ttttgtttga cggaagtcta
    79201 ctttttagtt cttcttcatc ttctttcaat ttatcaatgt aacatttcat ggtatagttt
    79261 agttgtttta ccataaaatt aggatctcct gtattatttt ctgaaaatac tacccatttt
    79321 cctatttcaa atttaagaat gttgtcatat ggatatagtt ttttgaggga atcaatacga
    79381 gtgtctgtct cttccatagt ctgaaatagt cctcttattt taataagaag atttttaaga
    79441 ccaccaatat tttgaggaga atatactgtc atacatccat attttaatcc agttggttta
    79501 ttttcatcta agtagtctac attaaatgct tcttctatta aacgaattgt ttccggatca
    79561 agcttagaaa catctttctt ttgcagttcc ttttttgtat tagttaactg gtctagttca
    79621 tgttgagtga gctttccctc tttatgcatt ctatcgtaga ttcgtttttt agtttctgat
    79681 attctatcaa tttctgaaaa cgatttattt ttactgctat tattaatgtg ttccataata
    79741 aatttagttt tgtcactatt ttcctttcta gttctctcca tttcattcat cttttcgtta
    79801 ctatgtgtta caacatctgc tgcactatta tcatcccata aatgtttttt tccaatatct
    79861 acaataaaaa tgtcatggtc gggaatagac tttttaagaa gatctgcatc tgctttggct
    79921 gattctaaat ttaaatatcc atcatgaact ttgattcctt tgatattaaa attttctgtt
    79981 ttgggaattt tatctgggga taaaaagctc acggaacaat gagcaatatt tccaaaggga
    80041 gcatcatttt cgatagaatt tatgaaagta tattttttgt tcgaatttga catgtctagc
    80101 tatttattta tgtatacgtt tatatgttta aaattaacgc aatatgtaaa atttatgaaa
    80161 ttcattaatg tgactacctg gtaaaaacaa tcagatagat ttaataaatt gccattttaa
    80221 atatccacaa atgtttttcc aaattctatc atgttgttgt agtttctcat tatttttaag
    80281 aagaggaaag taactaagat attcatcaag atttatgagt tcacatattt tatgaagaac
    80341 atatgcatag ttaagaaagt ttttacgatg tttaggacga tagatagaaa aaggtttttg
    80401 gatatcacga aacattcttt tgatagtgac ttcatcactt ttactaaaat ttggaggtac
    80461 tttaccattt attatttgaa gaatatgagg aatatgttca tagtattttc tgtaattctt
    80521 tttaagtatt ttacgaagac gaaatatatc caatgaattt ttatctattg aatttttaac
    80581 aagagtttta aatatttctt caaacacttc tgctggaatc tctgtagatt ctttagcttg
    80641 aagttgtgag agaatttctg tgagatgatt ggatctatcg taagcataaa ctccagagtc
    80701 ttgaataggt tcattatagt tgggtttctc gtttgtcata agcgttagtt ctgatgttcc
    80761 acagtatgga caaaccatac atccatcgtt actaagaaat tttatatttg aacagtttgt
    80821 acatatatct gacacatagt tgctttttct ataatttatt tcagttacct taaggtaatc
    80881 atcaaatatt tttgatttac taatttgttt tgatacaact atttctttat ctacaacggg
    80941 ctcgtctgga gtatcaaaat agctaagtat atttcttctt ccaactggtc ttacttcttc
    81001 ttctccctca tctatatttt tattattata gtagtctaaa agatatggga gagtggtggt
    81061 aatgtacttc aaagagtctg aaccagattc tatcgattta atttcatttt tctgtttttc
    81121 gataagatcc atcaatttgg ccttttcatg gacatcaaca tatgtgtagt ttttagggtg
    81181 tttcttagtt ataacagcta gatccttttc tagtctaatc aatctagctt ttttatctgg
    81241 taacgagttg tttattttat cgaagtatgc aattttttct gtatgctttt gatcaagagt
    81301 tcctcttttg gctctggttt ggtttgctct ctttcccttc atcctctata actataatat
    81361 gtatatatct atttagtaca attgttttta tatccactag aatttcttat ttagtttaca
    81421 tataacacat tatattttgt tgaaaacact aaatattcaa aatactatta aaattattaa
    81481 tagttataag ttaaatttta gaataacaga atttatataa gttcgttatt tataaatttt
    81541 ttttctatta tataagtata tacaaaatgc caggaggaat aatgcaagta tccacaagtg
    81601 gaatccaaga tctctatctt actattgatc cagaaatatc attcttcaag acagtttata
    81661 gaagacacac tgcctttgca tcagaatcta tcgaagttcc attccaagga tcaaataatt
    81721 ttggaaagaa atcaacggct gttattgaga aggatggtga tctaatttca caaattttat
    81781 tgagaactgt tcttccagaa gttaaattca atggacaatt cccagaatta ggatatgtaa
    81841 aattcgcatg ggtaaaacat attggtcatg ctattgtcga agatactgat attgatattg
    81901 gtaatattac aattgataga cactacagtg actggcttca tatttggtca gaagtagcaa
    81961 caaaacctgg tcaagaaaaa ggtcttgcta aaatgttagg agatgtacct gaagtcactt
    82021 cattgagttc gctttcatgg catacaccag acgagcgtct tttaaagaaa ccatttgaat
    82081 taatcatccc tcttcaattt tcatttaata gacactatgg tttatcaatt ccagtagttg
    82141 ctcttcaatt tcataacgtt aaagtatctg taaaatatgc cccactttca tctttgtaca
    82201 ttgcttcaga ttcttttgat ccaagaagtc acaatcttgc tattgaagac tcatcattgt
    82261 ttgttaactt tatctttttg gaaactaccg aacgtaaaaa attcgctaaa tctcaacacg
    82321 aatatttgat tgagcaagtt caatctctta ataacgaaac tattggaaca ggaaatacaa
    82381 ctaaatctaa attaactttc tgtcatccaa tgaaagctat ttattgggtt actaaattag
    82441 gtaactacag aggaggaaga tttatggtat atgaaccaga taattgggaa caggcaagag
    82501 aaaatgcagc caaattattg attcttgctc aattcgatct tgatgatctt gggtatttta
    82561 atgatgctga tattagtgga agatatgtta aatattcagc aggagatgtt ttagaatatg
    82621 aaggttttga tccagctagt ccagaagaag atggtaactt tattctcaat gattcatccg
    82681 tggctgctaa atacaatggt agatcatgga ttggtgtttt atcacactca acacctcttc
    82741 ttgaaaagaa tagaaacgac tttagacata aagtagcagg aattgttaga attagactcg
    82801 atgaaaatgg agaagatggc atggcgtatc caattgtcga aaaagttaca aagaatgaat
    82861 taactatctt tgacttatca atccctgttg acaaattcga aaaggataat agatctaact
    82921 tcatcaaaaa gatggatttg actgttcaac aaccacataa ctatggtctt cttattgacg
    82981 gatcaatcaa tcctaatacc atggtagaat tacaaatttg taacaatcct agacaaagta
    83041 aaagaggtgg taaatggcat gatacagttg aaccattcct taaacatagc agaactccaa
    83101 aagaaggagt aaatatgtac agttttgcaa ataatccaga acaacatcag ccatcatcaa
    83161 catgtaacta ttctagagta gacaactctt tcctcatcct tgaatttggt cactttgcta
    83221 aaaatgcagg aatctttgag aacagtaaaa attgcatctc aatcttcgga ttatgctaca
    83281 atgtgtttag attcgttgga ggtatgggag gtattgcttt ctgcagttaa gcagttaata
    83341 atattattaa ttttatacta aagtattaaa ttaataataa taacgtttac gtttattatg
    83401 atttgtatag aagtcgattg tattctttga tatgataaat agttcatgtc acaatatttg
    83461 ttacttagat tgtattgaat tttacatctt ttacaagaac agtattaaga atttctgagt
    83521 cgagaatgga attttctgat attaccatct ttctttcgca tgtaaaaaaa taaattccta
    83581 atgcagtatt atctacattt attgtaaatg tagaattgag atagttactt gtacttcctg
    83641 cccagttaca aatcagtgaa caaaattctt catctgtaga attttgtatt agtgaaaaaa
    83701 tggtatttat gtattttcta taatttttgt tactttggtc taaatttgtt atgaatatat
    83761 tttttgtgaa acttgattta tcccatgtta tttctccaca aaagaattga tgaatggtag
    83821 gaatagacat atgatctatt gaaatgtttc caaaattcga aattatacct gatactattt
    83881 tgtacatgat ttttttattt gtgatatcat gatcataatc gcacaaatat tgtaaagatt
    83941 caatgtatgt atcaaaacca ttttcagtat agttattttc gtttatcttt gctaatttaa
    84001 atgaattttg atcgtttctt gatgcaaaat attccatgtc acaaatcgtt gcttgtcgta
    84061 atgataattt ttcaatgaat tgaacaggta gtttaataga taatgaagca gatgtgttta
    84121 ttataataaa cataaacatc ttaccaatag ttttaagttg tctactagat aacttcctta
    84181 aagcatcgaa attaaacttt acattgaaat ttccagaagg tattgtgtat ttacttgaaa
    84241 agatttgtat tgcgccatac atgaaatctc taacgacacc atgcccactc gaaatattat
    84301 ttttctttaa tcgatagttt atacttacag gaatattgtc cataatgtca ttaacaataa
    84361 acattaaata ttctaacttg tctacgttcg gatataaaaa atatttcttt tgttttacga
    84421 taccatattg aggatagact aaatagtctg gatttatgat agaaccaata ttgttataat
    84481 caaaggaaaa gaattttcct atggatgttt tcagtgcctg acaatgatat gttactgaac
    84541 cttctttata atatatacta cagttgctat aactgatcgt agtatctgga tcaatatctg
    84601 ctatttggta tattacatac aatctatctc caacactagt ttcttcttta gttatatatt
    84661 ctacgtctgt aatttcagca ggtactatta tttttataca cgagtgatat ttaaaacaca
    84721 catagttttg atgaaaaatt tttacatgcg ttattttatt tttactaccc atatgacatt
    84781 tatttatgac accatattca atcatagaat agtctttggt aacatcagga tcatcaataa
    84841 atactatgga ggatttatat acaatatcgg tcactttatc acaaatatca ttagctttta
    84901 atagaagagt aaagttattt gaacaacctt ttggagaaac cagtgcataa atttcatctt
    84961 tagtacagaa aataagaaat ggtgtatttg tatcttgttc tacgtccata tctgtggatg
    85021 tatttgtatt atccatggtg ctatttttcg aagttacaat aatatttaaa tagtctactg
    85081 taggaatatt tattaaagag tttaattctt tgtcataata acaaagtctc attccattcg
    85141 tatcaagtat gtataatatt cctttgtagt agtcatataa gatattaata tctggtatgt
    85201 aaaaagaaat gttcatttta tagatatcaa gaacaggttc cttgtttgtg tatgtagtta
    85261 tgacaaataa gttttcttga gttgaaaagg agacaaaatt gtattcaagt gttggattta
    85321 ttataggata atcgaaattt agtctaatgt atttttcttt agatgaagaa atcattacag
    85381 tataatttgt aaaagactgt atgaattttt tagtaaaaac gatatccttt aaattactgt
    85441 tgtaaacaca tattgtacta tttttaataa agataactgt gtcatctaaa aacacaactc
    85501 ctaaaacatt atttgctatt agagcaagat gacttgataa taaattgtaa aaacgatcgc
    85561 ttgtaatatt tagttcattt gtaataaatg ctacgagctc gtgagtttct tctattgtca
    85621 tggcttctat gttggggact tttccatact tcgattggta taaattcaat atgcgtgtca
    85681 tatcaaggga cggatctata gagttttcat caatgttatc gcaaatgtct gtatctattt
    85741 cttcgtctat gccaatgcat aaatctttat tggtgtttat atgagaatta tgaacaaaaa
    85801 gtcgattgtg ggaagtgtat atgaacttat ttttttgagt agaatagaac tttttgattg
    85861 tttcgtcttt gtttagttta atatttgaag ttaatgcata aggtgtgtag tcagaatcat
    85921 tataaaattt gttaccaaag gtgtatattg tatcattttt gacaaatata ccattaccat
    85981 ttgacatata catgtttgtg tagtataatc aaataattac gatagacttt ttatgaggaa
    86041 aaaaatcaat attttcttga aaaaaactat ctctcgtaat agtataatgg aaaaaacgag
    86101 cgtgtgggga ccacgagcat ggtatgtgtt ccacaaatat gcatttgtgt tcagaaaccc
    86161 ttactataat gctacagtta ataaagctat tgctttttac gaaatagatt tcttgaagta
    86221 tatcatgtgc gattcatgta caaatcacta tcgtaatcta ataagaatgt atccagtaga
    86281 tacatcaaca aggatgaatc tcatcaaatg gtcgatcttc attcataatc aagtcaatga
    86341 aagaataggt caccctaaat tatcagtaga agcagcatat agattttggg aagatgtttt
    86401 ctatgaagaa gataattcac aaccaaaata cagacttcaa taaactgtga gaatatgcca
    86461 tacttctaag gcacgcaaat agtacaaatt tatctaactt aagtataata atgattggac
    86521 gtaagttaga aaccaactac tgggtaaata ggcagtttgg tggatctagt ataaaatggc
    86581 aaacactaga acacaacggt cccttatttc ccccagacta tataaaacac aatattccta
    86641 tcatatacaa aaatcaagcc atcatacttg aaaaggatgc agaagaagca gctactctct
    86701 atgccaaata tacagaatca gaatatataa aaagttctac atttagaaaa aacttttggt
    86761 cagactggaa acagatactt ggtaaagata cgatcataaa agagttttct tctgtggatt
    86821 ttagtcaaat ctatgcatat attcttgatc aacaagcctt aaaaaagcag gctcctgttg
    86881 ataaagaact cacgaaaaaa caagtagaaa aatacatgta tgcgactgta gacggaaagc
    86941 aacaacctgt cggaaacttt cgtatagaac caccagggct atttcttggg cgtggttgta
    87001 acccaaagct tggtaagata aaaagaagaa tacatccaga agatgttata ataaatattg
    87061 gcctggaaga taaagtgcct gttcctccag ataatcatca ttggaaactg gttgttcacg
    87121 ataaaacagt tgaatggctt tctgcttgga cggacccaac cacaaaaaaa gtaaaatatg
    87181 ttcgtctcgg aaacgaatca gatttcaaag caaaaaatga tatggataaa tttgacctcg
    87241 caagaaaact caaaaagaat attaaaaaga ttcaggcaac aaatgaaaag aatctagaat
    87301 caaccgatct tactttacaa caaacagcaa ctgctctata cctcatagaa aactttgcgc
    87361 ttcgtgtagg aaacgaaaag ggaaaagacg aaacggacac tgtaggagta acatccctac
    87421 gagtagaaca tataactctt cttcctgata acaaaataaa actagacttt cttggtaaag
    87481 attctgttcg ctacaataat attgtcaaag tatcaccaat tgtatatagt aacatagcat
    87541 cgtacattgc caacaaacaa ccatcagata acttgttcag tataaattct caagctataa
    87601 ataaatattt gtccacattc atgaaagatt taactgctaa agtatataga acatacaatg
    87661 cttctaatct tttccaaaaa gaactaaaca aaattagtca aacattttca tcttacacta
    87721 aagaggacaa agtaaatatt cttcttgatg aatttaataa agcaaatgca aaagtggctg
    87781 ttctctgcaa ccatcaaaaa aatataacaa aatcgtcaac tgaacaactt aaaaaactaa
    87841 atgaatctat aaaatccaca aaagcaaaac taaaagaagc aaaagaacag aaaaaatcag
    87901 aaaaatcaat aaagtctatc gaagcatctc ttgctaaact aaaggcccgt aaatctttga
    87961 aaatagaatt aaaaaatgta tctcttggga caagtaaaat aaactacatt gatccgagaa
    88021 taaccatcgc ctttctcaaa aaacatgata ttcctattga taaaatattc actaaaactt
    88081 tacaagaaaa atttaaatgg gcaacagata taaatgctga ctgggaattc taaacttctt
    88141 taaagcatat aaatcttaat tataatattg taattataat atatcataac atgaactaca
    88201 atagtatgct gttcttggag atcaagaacg aattaaccag aatgttggtt gatacattga
    88261 ctccatatat tcaagaaggg attatgtcta tttatgagga ttctataaac atagtgcaac
    88321 aaacaaaaac tcccaatgat ctagtttcta catttcaaga aaatttatta ttaatttcag
    88381 attggagtcc tcataacatt agtaaagaaa caaatagaat aaaagttatc agtggaaagg
    88441 gagaagactt ggattctttg gtcagagctg taataaaatc aacgatcatc ctactatcat
    88501 actcaaaaaa tatgaacagt gtaacatgtc agacttatta caacaaagta aattcgaatg
    88561 acttaattca cagatgttat attgaatgtg gaaaggctgc ttataataat cctcatttat
    88621 attttcatct tatccctcca ttagaacgta aaaagaacag ttataagata tctaaacagg
    88681 ttgttcatgg aattaaaaaa gctatccgag aaatgattcc tttaacaact atacttaagg
    88741 aatttctgtc caacacagtt gatatattat gcgaaactgc tcccccaata gagaacacca
    88801 acgacgattc aattccaata tttaaaaaag ataatgcaaa cattgaggac caaataatga
    88861 gattagttaa atctgaaaat ttaaaatcag acaaacaaaa aatacaaact atgatagaat
    88921 tagataaact gataaataac acaaacaaac aaagtagttc caataccatc aacaacaata
    88981 aaaactatcc agaatttgat aaacttcctg atatacctaa acagattgga ggatctcaaa
    89041 acaatcatca tcgaagaaac gaagaataca tatctcctca aaacaataat catcgaagaa
    89101 acgaagaata catatctcct caaaacaatc atcatcgaag aaacgaagaa tacatatctc
    89161 ctcaaaacaa tcatagaaga aatgaaaaca ctcacagaag aacagatgaa tataatcgta
    89221 gacacaatga aagacacaat aattcaatta gaagaaacga cgaagaatat aatcgacgca
    89281 atgatgatca tattcgaaga aacgatgatt atcaggccga taattccaac aaaaatgagt
    89341 attcatttcg cagatcagag gaaaatgatc gtccttcaca aagaggaact cctttaccag
    89401 acaccagatc accaaaaaac atatctcgat ctaatctaag tgaaaggaga ttaagatcag
    89461 aatctcaaca cattagaact ccaaaacata tatcctctaa aaatgacaat gacgatcttg
    89521 tatcggaaag agtagatcct tcaaagataa tagttataga aaattttggt gtataatatt
    89581 ttaatatttc attgattcat taatttcatt aatttaacat atttaggatg gttaaattaa
    89641 taattttttt atcacattat atatatctag tatgtatgaa catatttacc aaaattcatt
    89701 tattgtagca atagtcgtgt ttgtagtact ctgtgtaatt tttcacatgt ttggaatagg
    89761 gtatagcact aatgtaaacg aagaagggaa tgtagaaaga gtttttaatt ggaagtatcc
    89821 gttggcaata gccttagtta tttgggtaat atggcatttt tgcttatttc cccctggccc
    89881 aaacacagtt ttaggtttcg agtcatttct aaaatctcct aatcagaccc cgtccccatc
    89941 cataaattcc aataatttat ggttaaatga tcaaaatgtt aatatgacaa gatgggacta
    90001 actctactca gtcaagtaac atattgcaaa ttaatttgtt gaattatcca atcatttcca
    90061 tttttaattc ttggataata gtctacttta agattacatt tttttataaa tttgttgtac
    90121 atttttatcc atattatttc agatccaacc aattcgtgaa atatatctgg atcactaata
    90181 ttagatacat tggatcctaa tttattaatg gcatttcttt caagatacat tatatagttt
    90241 tggagttctt taaagaaacc ttttttaaag acgactttaa acttatttac tatgcgtcgt
    90301 ataacatata ttccttcagg tgctactata acagatgctt gagcttttcc agttgtgtta
    90361 tattttataa aattaaatat atcatttgca cttgggaatt catagataac attatcatct
    90421 aatctaccgc catactttga cgcatttgga tgagtatgaa aaataaaaat atgttcttgc
    90481 aatatactta catttgtagg aagaaatatc tcattgtctc caggatcaat tctatttgta
    90541 ttagcagaaa caataataga atctacattg tctccattta atgtaataac cccagaatgt
    90601 tttgaataca tcacctttgt tttagaatta tcgtcttcta ttttgatata tcttttttcg
    90661 ctaccttgtt tcattaaaga atcgataatt aatagtttat tatttacaac aggaatatta
    90721 tgatacctac caatctcatc ttttactaat ctaagaggac tattaataat cgtgttttta
    90781 aaaataacag tcatcaaaat aactttaata aaataattag aaggataaag tttgttgttt
    90841 tttattctac taataatatt atctggccaa atgatgtttt ccaatacata gtaaacttca
    90901 ttgcttttgt ctgtataatt tttatcaata ttatcatatt tccatgaacc tttctcaaca
    90961 caaatagtta tattttctat tttctttaac tgtgtttcaa aacaatcaaa cagtatcatg
    91021 ctatcagaac aacatttttc ataatagaat ggtatattta gcatcattat aataataaca
    91081 tatattattt acattactac aattcttaat ataatgattt caaaatgtat tttaattcga
    91141 tatattcgta taaattcatt tctatgtaaa tagtaattaa gaacttaata gttaatgaac
    91201 aatatttata aaaatagtat gaataattcc gaagaagaca gttcagaaga caacaaacaa
    91261 aataaatcta agggattaca taatgagaaa agattaatat gtttctctaa actaaataac
    91321 gaatggtgtt tttatggtat aaattgtgca tatgctcact atctcgacga acaagtaata
    91381 gatacaaaca aaaagataat ttataggacc cttcttgata aacagatgat gaatttctca
    91441 tctttgtcta atcaaaataa agatctgatg tacaagaact taattttttt aaccaaacta
    91501 tgtaataatt gtaagaataa taagtgtact ggaggttata attgcagaaa tgggacttgc
    91561 gacatatcat taaaactttg taaaagtgat ttattgacag gagagtgttc aaataaatgt
    91621 aatcctatta atgtgaagga atctatattt ggtaaaatag catgcgatga gtttgaaaga
    91681 gcatcaatat acttgggttg cataaatggg catcatatga caaccagagg aatagttcct
    91741 tattataaat acacacataa taactccgga gaaaccacat ctgttaatag ttatcttacc
    91801 tccatagtca aatcaaacga gtcctcgtct accgatgaag aattagatgc agctttatct
    91861 tctacatttg atgcaaccaa atattttaat ttatgataaa aaattattat aaattaaaaa
    91921 atagaaacta acacagagat tgaatttttg attcgaacaa gccaaatcca gaaggatgat
    91981 ctttgtatat tattgcaaaa tccattattt gcgatgtagg aatatttata gaatctgtta
    92041 aaagattaat attcttttga aaatagtgtt gagatatttc ctgtagtgtt gcaatgtttg
    92101 catagtctat attaaatatt tttaattgac aagaggtaaa tagtcgcgga aatattcttt
    92161 ttagatcagt taagtctgtt gaagttactg ttaatatatt tacgatattt tttgaggtat
    92221 gtgtgttatt cagaatgtct atgatatggg ttaatgatat attttcttct ttggttgatt
    92281 gttgtatatt tttaacgagt ttgtcaatgt catcgaataa gtaaatataa cgattttgcc
    92341 taaaatcatt aattgatgaa ctaaaattag atattgttgt atttgttgga catatgatgc
    92401 ttatgggttt attgtaacat attgctaaat tatatactag cttagttttt ccagatccag
    92461 gtggtccata tagtagtata tttgtacttc tgccatcgcg aatattatta taattatcac
    92521 tcataatgtt ctttaataat ttccataaat tttttcgttc tttgtgaaaa aacgagttaa
    92581 attgtttctc ttttagttct tttaaagata atgtttcata ttttgattta caagtaggaa
    92641 ttatatatga tatatgttca gcacttttta gtggttcgcg aacatatata acagactgtg
    92701 ttccattttt tgaccataac atcttttcga ataatagctg agggctagga ttaggattat
    92761 ttggagagat taaaatatga acctgcacat attttcttat aattgttgct gtatgaggtt
    92821 tcttttcgat atgtacaata cacgaagtaa ctagttcttg atacaaataa aaaccttcta
    92881 ttcctgtatt tttatcaaca aaccaatatt tttcacctac tttataagac attgtcgtag
    92941 aattattacg atgatctgct actttattta atgccacttc gcatatatct cccactatcc
    93001 agtccatagg tttatttaac tgaataaatg agttactgtt tctgacgtag cataaaaaat
    93061 cattcatttt gcttttgcag taaatattaa caacatagta ttttttgtga tgaaaaattc
    93121 tttttttata aataaatagg caaatgcaaa aacacagaat taagatgatg agtataaaat
    93181 atatcatatg ctagtgatta ttatcattgg tattattatt agtactatga acgtaaaaaa
    93241 ttaaataatc aatttttaat aaattaatta tttaatagag ttttagtaaa tttgactcaa
    93301 actcttcaaa attagtatca taagataacg caagtgatat tatttgagaa gtaggaattg
    93361 tacttttctc aggcaaatgt ttttttattt ttctattaaa atagaatttt gatatatctt
    93421 gaattgtttc tcttgtagca tatccgaatt ttacatggat catacaacca ggataaaata
    93481 gttctgggca aatcaaattc actttatcaa aattgtcaac aatagatatc gatgatatat
    93541 cataaaacat accagatccc ttacatattt ttaaaaaatc atctatggta aacttgtcat
    93601 cactttgatt tatcttgtct aaattagatg tataaataag ttcttctatc atattatcaa
    93661 agttttcata acacacaata aagttttctc tatttaaaaa caataaaaaa tttattaatt
    93721 tataaagatt tatcttggta taacattgca attgtattcc attaactcct ttatttaagc
    93781 acattgctac tctacgaata aaactcgatt ttccggatcc aggtgggcca cttaatacta
    93841 tgttaaatcg tttgttgttt aatgaactat actttatgat atcccacaat tcatcttttg
    93901 ctttttcaaa aaatgtttcc atatatttaa tttttccatc aaattcattg atggatttct
    93961 cacctaaaga atatccaatt gaattattgt caatatattg attgtaatga atatggtctg
    94021 atttagatga tttgtagata aatatttggc tgcatatagt acttgcgtct aattcttttt
    94081 ttatggacga tgtaatgtat acatataagc actgaacttg tattggatta tggttcttta
    94141 tttttgtgtc gaaaggtatt ttctctgtga aaaaatatcc ttctagttgt aaatctgtgt
    94201 ctttaaagat tattttggaa taagtgtatg aatttaatcc aattttattt ttgtcattat
    94261 taatatcttt atcatttata ttttcgaagt tttctatgtt tttgatgttg atatttttct
    94321 caaagattat gtaaggcaat acatattctt cgaatacact tatatagtat ttatcatata
    94381 ttgtaaatgt gatgtatttt ttttctaatt gtttgcgttc gtaaatacat gcaacgactg
    94441 ttaatgataa agatagtatt agtatcaaaa aatataagta tatgtacatt gtttgttaat
    94501 cttatggtta aatgtgtgtg gcgaataaat aaatatgttc aatcttttaa taaatgtgtt
    94561 atttattaaa aaattatact taattgtcca ctagaagtag tttagaaagc atatcatttt
    94621 gcttattggt tagttctatt ttggttttgt ctattttgtc tattttaaga atgtatttta
    94681 tgtcttttaa tcccatttta tacgaattag ctacgttgac aagcgtgtcg aattcatttc
    94741 ttagtaccag atttctaatt atggatacta tatacataaa atcacatgta tctgtttttc
    94801 ttaaaagagg attttcctgt gcctttttaa tagctttgct tttaatagat gttttactat
    94861 aatcttgagt aaatttaaac atttctgatt ttcgaagttt cttaggttta ctgtttatga
    94921 tatgagaagt catgacgcac gaataaaatc catggacaga ttgtaaattc cagcactggt
    94981 tagaataaat taatccatct attctgtctg catcggataa aagactactg attttgtaca
    95041 tcatatctat ttgatctagt ttggataaat gcgggtactg atttttgatg ttattggtat
    95101 agttttcgtg caccataaga ggaatggtgg ctctttcttc gctatacatt agcattgcat
    95161 cttctatgtt agtgtagtag tttaacaata ttcttgttgc ttggtagatt ccaggatcta
    95221 tatctttctt ttttgatgtc tcaaagtata tttcgaggag ttctggcgtt aaaactttct
    95281 ttggatatgt catatttatt tcttcaaggg tatttatgag tcttcttaca tcttgctgag
    95341 agtggtctat aatagattca agaagatcgt attcatcaca ttttaagctt atttttatat
    95401 tctcaaaagc aaatattctt tttatgaatt tcataaattc tgcacttgac ggaggataaa
    95461 taatcatttc attggaacat tttactgttt cctttatgcc atctttattt actgttttat
    95521 gattacatgc aactatcttt ttcaattcat tgactatttt acaatgttta gttccgatta
    95581 ttatgatgat aggaaattcc ttttttttat tgttgtactt tatcaaggat ttaatatttt
    95641 ctttttcttt gcttgtggat atgtttgaga tattgtcaaa gacaagagca atgtttttat
    95701 aactttttgt tttgatgaat gtatttttat tattctttaa cttattatag taagtagaga
    95761 tatcatctcc ttgtgctgct gactttttga cttttccatc ttttgatgcc tttttgatag
    95821 ttatgtttga catatttcta acgatctttt cgaaattgtt attttcaata accatatcta
    95881 caataagtgt ttttcctaga ccattgcccc cagatacaat aagatttgga ttcattatgg
    95941 tagatttatc cttgttggaa aatgttttga gaaatttatc tatggctttg attgtgtctg
    96001 catttcctaa tatttcatta atattattgg gtttgtattt ttctaaccaa atttgtgaca
    96061 ttaataatag tatgttaata gtatgttctt tatgtattaa tttggtaaat aaaccgtagt
    96121 tttaatatca atttttatct actatcaagt gtatgcataa agaatattac gttttaataa
    96181 ataataatga ataaaaacaa ttatattggt cgtatacaaa actatataca aaactatata
    96241 cacagctaca caaaatacaa taatttatcc atactaatga aagaacacca taaacaaaac
    96301 aagtgcaaaa gtatatttta taaaaaagac accctctcat aaaatataac gcatactata
    96361 ttaataaaaa ttatagtatg ttataataaa aaaatatatt tatagagtat aatatacaat
    96421 aatgaatgat cgagaaagaa gcgggctatt aaacgattcc gatgaacgaa ttgaagatag
    96481 aattagtaaa gattttaaca accttgtaaa aggcaagagt tttatctcag aagcagacag
    96541 aattgaatta tacaataagt atccagagtt tgaagagact atagatagaa taatcaataa
    96601 gtacattggc aaacgttcca aaaatgatac gattattaga aaaaaagcca gagaagatgc
    96661 tgaaaaagta ttcaaaagat acaatgcatc aaaggactat ttcactcttc acgaagtcat
    96721 cgaaagaatg atgaaataca aaaagaaata tggatggtca gattatgaat ttgacgaatt
    96781 caaaagagaa ctttcatatc tctttgacaa cattaagcct gaagaacaaa gagaacaaac
    96841 taggcttaat atgtcaaaaa ttaacagact ccttggatca tccagacaag ttacaacaga
    96901 ttcagggtta aaaattaaag aaggggatgt agaaattctt aaaagaattt tatcaatgta
    96961 tcacgaaaca ctacctcttt ataaagctgt ttatcttggt agtttgatct accaagattg
    97021 ttccattgta gctctcagtg gaccatacaa tagggaaaaa cacaatcctg ccaaccatat
    97081 tcacccctta cttgcatgtc tttttcttcc aaaattcgaa atctttgaca tttttatgct
    97141 tcaatcaaat tttggacaaa tcattaaagt aagaaatgac aaacatcttg ttcaaccaaa
    97201 tggtcccgac tattttctat acagagcaat ttcaactgat agaaatgata ttgtttgtaa
    97261 catttccaat cctttacttg atattgagag aagatttagg gttcaaattg aattatgggg
    97321 actagtaagt aaattaagaa atggtaacta ttatgaatgt acatctattt cctcattctt
    97381 agatactctt aaattatgca gatctaacta ttatgacagc gcaagtattg tatttaatga
    97441 cgatgaagga agtatcttga tgaaacttat gtctgtattt tctcttagac ctaccgtaat
    97501 ttctacacag accattgcta ctcttcaaaa tggtatgact ttaggaggtg atttaggtga
    97561 accatgtatt ggaggaaatt ttcattttgg agaacaaggt aatagacgtg ctaaaccaat
    97621 taatactgtc tcattaacaa atatctcaat gattactgtt gaagtcccac catatactcc
    97681 aggatgtcca ccaattgaat taaagacaaa tcagaacatc tggattactg aaaataatac
    97741 tcatattcca aagagcaaaa ctgttacata cagtaatgag gtattgattt actatgttaa
    97801 tagaagagca gcaaaaccac aatttgatgg atattctgca tatggaggaa atggaggtta
    97861 tggaacacat ggagcatacc ctcagttctc taaacttccg ctctttatgt caagcttcga
    97921 aaaacttaac ccatatccta ttgctgtaac accatacctt gatattggaa gaagtggaga
    97981 aacgtaccat ttaagatcag ttgttgctgt cagtaataca agtattattc aaggagctga
    98041 agaaaatgac attattactg gatctgttgg gttgattaga tccaaaccga actattcacc
    98101 aactgcggac tcaacatact atttatatga tccatttggg gcatccctcc caacacttct
    98161 cccaggaagc aataatgcat acacaacaaa taaaccaatt agtatcttag aagctaacta
    98221 tgacaacatt ttcaacggag taacaactcc aagtttctac acaaaggcac gtactcatgg
    98281 tacaatctat atttatgcca aaaacagtgg attccgacca ttagaagaat aaaatccttt
    98341 cctaatccaa tttagtttaa tttatttaat aacctaaata aattaaaaaa ttgattataa
    98401 aaatgccata aaatatatga caatcatatg tctcatatac cactatgaat tctacacaag
    98461 caaagtctcc ttctactgtc attgcccctt catcggacat atcaacttgc gatgaaaaca
    98521 tggactatgg aacagtagaa gaaattctta aatccaataa tgaaaaatta ttactcgctt
    98581 tccttaataa tccaaagtgt actttatcta tgaagattta tatttttact agagtaaaca
    98641 aaaaaataca agtgattatg atgaacatta aagattttga tccatcatat caaaataatt
    98701 atctcattcg atatgcagtc aactctataa attcatcaat gatatatatt ttacaaagag
    98761 acagtagagt taatccattt gtagataact acatactatt caagcgttta attactacaa
    98821 acagcaacac aataagtgca ctcatcaaca atccaaaatt cgattttaac gaaatccttt
    98881 gcaaagatgt taaatatata ttgaacaatt gttctccaag aattatcaaa tgtatattaa
    98941 atacttcttc atttgcgaac tatatcacta attacggtac gctaaaaact tataatgata
    99001 ttgttaaaaa taacgacatt ttatctattt ttgaaaaaag agaaataaat tacaaattct
    99061 ttattaggat gattattaaa agagttaatt ctggtgattg tggaaagaac tgtaatatta
    99121 ttattaagag aaataagatg tctatctttg actgtgttta tatgaataac gaatcagatc
    99181 ttgttcactt attacaagaa aaaacagtag atccctttag tgataactat agatccttta
    99241 tttatgcatt aatgaacaat tttcatacag tagtttattt attaataaat gacgaaagat
    99301 tcgattgttc ggacatagac aaatctgatt tttttaaagc agtaaaatat agtgcaatca
    99361 acttaataaa tagcataatg tctcataaaa cattcaatga ttttattaaa aaaaataaac
    99421 tctttaacat atgtccaact acacgtttat ttatgcattc aaaggatatc caaagtctaa
    99481 tgggactcgg ggtcgatatt tattctatga tattagataa ttctggaatt tcaataaagg
    99541 tagatcctat agtcaacaag ccagacaccc aatctacagt agacatttct gctccacaga
    99601 ttctcacaaa tttatgtgaa cacaaaaaga ctatatcaaa tcctaatctt gaaatcatag
    99661 atagattact cgatgatatg tcctttagtt catcaagtaa tcaactaaca gaaataaaac
    99721 caattttatg taaaatgata aatcttgcta gtagtaataa acataatcaa tatgttaatg
    99781 aacaaattga taaccttatt gttcacatca caggtaacac aaacatcata attaatatgg
    99841 aggataccaa aggcacaatt gaaacggaag ataccaaaga cacaattgaa acggaggata
    99901 tggaggacac caaagacaca attgaaacgg aagatacagg aaatgcaaaa aacataacca
    99961 gcacaaacgg tgtatttgac ataactaaag tagataataa aacaactaca ccattcgaat
   100021 actacacact tttttacata agcgtcacag aaagaaatta cgaaaaatct tatgaattta
   100081 tgaaccacga aacgtttaat ataaatcata ttgatcctcg caatatgaca aaattgttaa
   100141 aatcggcttc ttttagtttt attagagatt tcattacgca tcctaccttt tattcagtaa
   100201 tcacaaaaga tggagaatta gacactttag ataaggttct acttggagaa tataagatag
   100261 caatgagata tctcacaaat accgtttctc ttgttaaata tcttaatcag tattctgttt
   100321 ctcttgaaca ggttctcaga atttcaaatc cacatcctgt atcacacaca tttcacccat
   100381 cactattatc ttattctaac atcgatcata tagatcgaga aataagagag tgtgataaaa
   100441 acagaattac aagaattctt aaaataaaag aagtaagagc ccacttaaca aataatttta
   100501 catacaccaa tatacttgaa atatctaaca gtaaaataaa taaagttatc ataactttaa
   100561 gagaaaagaa ttttagttat aaaaagattt gtcgattatt ggctatagca agttataatc
   100621 cattaaaagt taatgaaata gctatgaaat aattaatgaa atagtttaaa atttagatta
   100681 aaaaatgtaa tttttaaaca acttggaatt atctgcccat actattaaat actttcatac
   100741 ctataataga tgtatttcta cctctgtcca taagagttac gttatctaaa ctattaacta
   100801 aggaatcttg gcattctatg ttcaaaagaa tgtctgcact tatcttattt actatttttt
   100861 tatttaaaaa tcttatttga tctgttggat gaagagaatt atcaacaacc acatttctta
   100921 taaataaatc catagctttt cgaagactat ctttattttg cttttgtata agatattttt
   100981 catcactatc tttgtatatt ttcattatga tattaatatg gatactttct atattttttg
   101041 gatggtagaa caaatttaat atcatatcac ttattttgtt acatggagca tttggatctc
   101101 gtggattttg gcataataag aacccatttt tcattcgttc ttctttacgt gattttgaat
   101161 ttcttggatc gtgatctaat aacaatccat tttttggttg tttcctttta cgtgattctg
   101221 atatcaacat atactataat atactgtttt aatataaatt tatgtataat caaaaaagac
   101281 aaacataaaa cttaatacat aaaatataca aaaatatatt atataagatg cctaccatta
   101341 tgaaaaatat tttaatagtt aataatagat attaatgagt tgcaacggct ggaatggagg
   101401 atggaatgga tgtggtgtcg gtggatgggg aggaggttgg agcacatgtg ttagctctgg
   101461 atggaacaac tgtggtggat ggaacagtgg atggggagga tgctctccat gttttacacc
   101521 atgtgtaact ccatgtataa acccatgttt ttcaccatgt ggatttggat ttgggtatgg
   101581 acgaggatgg tgttaaaata tttttactaa tttataacaa atttttatta taaattaata
   101641 tgaaaaagca caaactaaat cgaaaacttt aaccaccaac atatacatca aaaaaattga
   101701 taaataatta tcacatgtca atattagtat aaaattccaa caatacttaa ataaaaaata
   101761 tgagtctcga tacaaaattc gtagagtttc aaaactcatt agaatcaaat atttctggtt
   101821 gggatcttgc aaaatttata gtagcagatc ctttttgtga agaatcagca ttaaaattct
   101881 taagtaatga catatgtagt gttgatatga aagcatatat ttttattaat tctcctattc
   101941 atgttatgag atccatcttg aatagtcctt tatttgatcc ttctgcaaat aataattttc
   102001 ttattaatta tgctattact agaaataata tatcaatgac tgaactttta ttgaataatc
   102061 cgaaagtaaa tccttttgaa aacaattata attcattaca gtttgcttca gacaacagtt
   102121 atcatgaaat aaaaaaaata ttaatgagac atccaaaact tgatttcaca aaaatttcaa
   102181 gtaattataa agaatctatt tttaatcata attccattaa gactatttca aatacaatta
   102241 atactgacaa taatgtttct attgataaaa aatcatcaga ttgtattaga aaaatgggac
   102301 taactattta cgaaactatt atactaaacg aacctgatgt acttgcacta tttttgaaag
   102361 aaaatatagc tgatcccttt gaagataaat acatatcatt ttcatatgct ttattatcgg
   102421 gatttagcaa aattgtaaat cttttagtta atgattttag atttaattgt tcaaacatcg
   102481 ataaaacttt atttctaaat tttttcaatt gtcctcactt taatgatatg aaacttatat
   102541 tggatcactt tacatttttt aactttatca ataagaatga tattttgtgt acatataaag
   102601 atggcacatt tgtgtactct gattacaaag attgtctatt aaaatatgga attgactttt
   102661 attctatgat gttaaaaatg aacaaatata ataagaactc ttttacagat gaaaaagaac
   102721 caatggatat tataatggaa gctacattga tttcatttga aaaagttatg aaaacagagt
   102781 taaatccata cattaagaat ttgaaaaata ctctacgtat gttagaaaag gaatcgaaga
   102841 aatcaaagga aattgaagaa aatgaatcaa aggaaattga agaaatacac gtagaaaaaa
   102901 taatagactc atctattgat gatacaattt ctgtactatc aaacaaatct atattagatg
   102961 ttcttaataa gcctgctaca tttgtcataa ataagctttt agatgatcta ataattaatc
   103021 aaaatattgt tccatataat gaattcaatg aaaccgaaac acacatttat aattctgttt
   103081 ctaatattgt taatgatgct cataatagaa tcgttcatag agttacagac aagcttattt
   103141 tcaaattaac aaatatgttt ggcaatccat caacagataa ttctcatact cacaaggtag
   103201 aattgaatac agaatccagc aacgtaacaa cggccacaac cacaaccaca accacaacca
   103261 caagtaataa caaaaacaga aactgttaca aaatacgttc aattagaaca taaacaatca
   103321 acaaaagaaa tagttctaaa atatattgtt cttccactta tcgttctctt gatttttgta
   103381 tttttatttc atcctaaaac gtcacgattt ctaaaatttt taccttctgt agacacaact
   103441 aaaggagtgc tttatagagg agtactcttg gcactatcca tagtaattct acaagctgca
   103501 tttgaataca ttgtttaacg aaaagataaa tgaacaaatc aattgatctc attctcctaa
   103561 aaaaattgat tattctatgt tatacatttg gatatacatt gttaaagaat acattcaata
   103621 attaataaca gagttattag tttataaata ataatatgta tactcttttt agattagaag
   103681 gaatacctct tcctagtaaa aaagttaata taatagttga tgaacatact gttggcgata
   103741 tagaagatct tcaagatgac gtaaaatgta ttcttaatga tatacttgct tatggagatg
   103801 tgcactgttg cgacaattat gtatggtggt tgtttaataa atctatggtt tctaaagaat
   103861 atattcatgg cgcaataaat tgcactttgg aaaccaagtt aaaaattctt aaatcgtctg
   103921 cactatttaa aaattttaca atagacaact atttccggct atatgatgat ttctctagaa
   103981 tgtttagaaa gatatatttt tttataaacc tagataataa tggattaaca gaactagaag
   104041 aactgttcac tagaaataaa tcgatacatc tactatttca ctcaaattta tacagttctc
   104101 ttaatttttt ggacatagta agttgcatag atccacaata tctattgaac ataaaatatt
   104161 atctggaagt ttttagaata ttttactacg agaatacagt tatcaaaaac agaatagttg
   104221 aagacaaact atgttttcat atgagaacaa atattttaaa caatatcgta ataacagaaa
   104281 atatattttc tttcatacat tgtggaatac taacattaat aaaacatgtg attccaaact
   104341 caaaatattg cgaatccagt atatacatac acttgctcca taacataaaa ttaattagaa
   104401 atatatttga tgataaaaca atagtagaag attacgagaa acatcttata ctcagattaa
   104461 atagtatttg ctatcgacat ttggattggg aatgcatcat attggaaatt tttcataata
   104521 tgatgactat ttacacatat agaagaatga gaaaaatcat taagaatgaa aagaaggacg
   104581 agactagttc ttgtgaaatt ataaatgcta taacagataa tagtctatca gaatctgttg
   104641 tattcttaat cagatcgatt tcgtattagc cacccataaa aataaaaatt gataaatatt
   104701 atcactattt aaaaaataat agactatctt attaatcagt taacatggaa acagtatctg
   104761 ctaaaataag aaaatcagca attaaagatc tatctgcaca tttctcaaag aataagtgca
   104821 taataataga acaaggaata tttaattttg caaatgaata ctatgagaga aataattcgt
   104881 atttttctct tatagaagca atatacatag acaatcttca aaacattatc tataattgta
   104941 aagatagtaa taaaacaatg aaagatataa aagaagacat agaaaacgat aaatacaatg
   105001 catacaattt ggcattctta aaaccagaag aacttaataa agacaaatgg atagatatca
   105061 ttctaagaaa taagactact aatgataagt tgtctgatct tcctgctatt aaatggaaac
   105121 catgtaaaat atgcaagggt gttgaacact ttttctatca gattcaaact agaagtgcag
   105181 atgaaccaat gacagtgtac tacacttgta aaacatgtca attatcgact cctgttaaca
   105241 attaagaata tgataacaaa tgtcgtccta gattctataa attataatta taattataat
   105301 tataactata attatagttt aaatatcagc tttaaaaaaa ttgatattta aattaatata
   105361 aatcatatat gatataacct cattataaat aaggtaacat ggaaaaaaat accaaattta
   105421 gtcaaaattc aaaaaatagc accaaaagac cacaaaaagg tccaaataaa gtataccaaa
   105481 aaagtgaaaa agatgcacat attaattgca catcctgtca ttctgacaat aaatacatga
   105541 ctcaggacta ttttaatgaa aatgattata tggttattaa ggaaaaactt ccggacatta
   105601 taaatgaaat taggataaaa tccagtcaaa tcatggaacc tactatctac gaaagagatg
   105661 aagttatgga agttgttaga caatttatta gggacaaaag aagaaaagtt tatggaggaa
   105721 tagctttaga tgaattaatt aaagaaaaga atccagacga tggtatttat gacagatact
   105781 cgtttgcaga tatcgaattc tattctcctg ttcccatatg tgatgctgtt gaattaacta
   105841 atattttgta caggaagggg tttaagtatc cacaagtttc tgaggctcaa cacgaagaaa
   105901 catttactat ccgtgttaat tttcaagttt attgcgatat cacatatgta ccttacagag
   105961 tctactctgg aataagagtg gttcatatcg atggacttca aattacacat cctcatcata
   106021 ttctcataga ccaacttaga gtaatgaatc agcctctcac tgcagcagaa ttcagatggg
   106081 agaaaacctt cgagagaatg tataaaatgc tttattatta tcctcttgac tattttgaag
   106141 aaaatattat aagaatgcct aaagaatatt ctattccaga aataaaatct tatgtgacaa
   106201 gtatcaaaac agaatttatt ttgttaaata atgaagttga tgaaaatagt ttaattggtg
   106261 gatttgaagc ttacaatttt tttatcaaca aagcaatgga gtacagtgat actggtgcaa
   106321 agattgataa tagagacaaa gattataaga ctttaacaga tatgataact gcacccatat
   106381 ggtttgagat aatatcagta gactacaaaa ctacagtagt taaacttttt gagtttctac
   106441 aaaaaaaagt agtagatcat actaaattaa gatttcaaga atttaaccca ttattccaat
   106501 tctccaaata ttcggtagtc atatactaca acgatatcat tatagcaaag gtatatgaag
   106561 cagatggatt ttgtgtacca gacatcagaa caacaaaaaa ctacaagtac gtatcatttc
   106621 agtacttgtt aatgacgttt cttataaata aatttagaga tttcttggat tacgaaaaag
   106681 acacggataa gaaaattggt aaatcagatg taagaatagg tgagaggaaa aatagtatgt
   106741 acaatgagta tttacgtgct acaagtaatc ttattaaagc acgaaattta tttctcgcaa
   106801 gaaataatct atctgccatc aacgattctg tatttgggga ctttaaaata tcttgcacag
   106861 gttcaaccga taaatatatt agagttagta atcttagacg tttgaataga ttagaacagg
   106921 gtaaaaaggc ttcatttagt tatcatccgt cccaattcat taatatagat ggaacagaga
   106981 aaaaaccgtt tccgataaaa ggacagtacc ataatactgc tggtactcca ttaaagcaca
   107041 gtaaacattt tgaaatagat tcaaatggaa atcttgttgc aaaacttcat cttaatccag
   107101 aagatgacga tagtttaact gaacattcgt atgatgacta tggagaaaac gagaaaagaa
   107161 aaagtaaaag taaagaagtt gatacagaag aatcttcgac agaaacattg tcagaaaatt
   107221 ctagaataat aacttatcca gaaattcttt ccaagtacat ttaattcttt tttcctcaaa
   107281 aatcatacat aatacaatga ttcaaattat ttgttataat ttaaatcaat gtactataac
   107341 acagaactac tataaaattg aaaatagttt ttcctatgat ttaatttcaa tttaaagatc
   107401 atataactaa aggtctcatt atgaatacta acagaaacca cgttacttca tattatgatg
   107461 atattcataa tagacaatta gatgcacacg ataaaaatgg taatagatac accactatat
   107521 ctgaatacaa taatggcaac agattgccag aaaatgaata tagacaatac aaaaaagcca
   107581 atgctcaaat atttaacaac aacatcaatc ataacagaca atctgcattt aacagcacat
   107641 caacaaccat gtccaccaca aacaataaca atattgttaa ttttccattc atagactaca
   107701 ttatcaaaac atatgtacca cacctctcat taacaaacaa aacaaagcat actaccaaca
   107761 ataaaaaggt aaatatggaa atatttagag aagcatttat acacaaatca ttaaaataca
   107821 acatcactga caaatgttac aatagacttg aattcttggg tgacgccgta taccatatga
   107881 tttcaacaga atacagttat catagatacg atgatcaaga tgaagaattc ttaactaagt
   107941 taagaattaa aatagaaaga ggaagttcta tggccaagct atctaaaaat ttaaacctcg
   108001 attcatacat acaattaaaa aattcttcat ataatgatta tattctagaa gatgtatttg
   108061 aagcgtttac tggggcattt tatataaact tcaatatgtc ttttcttaaa gattttgtaa
   108121 tcagcatcat tgaaaaacat attgatttgt ctagttttat ttatcacgat gataattaca
   108181 aggatctttt actaagatac tttcatcaaa tgaaatgggg aaatccaaaa tacaaagaaa
   108241 taaaaacaaa gaccaatatg tatacgatct atgtatacac tccagaatct gttcttcttg
   108301 gaaaaggaac tgggtctgta aagaaaaaag cagaacaaga agcatcattt gacgccctgt
   108361 cgaatctaaa ggtaatcata aacggagaaa tagatccaga ctggcaatcc aaaatagaaa
   108421 aggaaacaaa ggcaaaaaag gacataactg ataagaaaca tataagtgtt cgcaacccca
   108481 acaacattct tctcactatt agtatcatta aaaagatatt atctaaatac aatgttggtc
   108541 ttcccaaaga tcaaaagaca aacataaaac tatttcatga ggcaatgaca cacaaatcat
   108601 acttaataaa acctaatcct gtaaaaggtg aacatgataa caagtgtgtt cgcttgcaac
   108661 caaaatcaaa cggtagactc cagctacttg gagacacaat cattcatttt gttatagcag
   108721 aagacttata ctttagttat ccagataaaa atgaaggatt tcttactcgt cttcgtagta
   108781 aaatagaaaa tagaaatatt ttattttatt tagcacaaca aacgaccata gacaagtatg
   108841 tactgtttag tcatggaata gagttagttc atggaagaaa caatgtcaat ataataagca
   108901 gaggatttga agctttcata ggagctgtat atcttgaatt cgggttcgat gcatgtaaac
   108961 tgtttattct tgaagtcatt cgtcaagaaa tcgacatgtc tgttttaatc aataatgaaa
   109021 caaactataa agatcttgtt cttcatttat accataagaa acattggggt attccagact
   109081 atagaattat tgaagagact ggtctgggta atgataaaag atatacaata ggtctctatc
   109141 ttgaagatga acttatgggt caaggaactg ccagttcaaa gaaagaagca caacaaatag
   109201 catcaaaagg aatgttaaag aaatattcag atattataaa tgattaattg tccagctaca
   109261 ataagttatt ctttgattaa atatttttta atatttaatc aaaccctcta tagtaaaagt
   109321 aaaaattaaa tctgaagcca aacactcaat atgttatttc accctataaa ttaataattt
   109381 ttatctgatt aaagtatata atacagatgt tgtcaaatgt aggtcatact cttcaaaaaa
   109441 tgattaataa tgcacctatt gggattactg tcaatgataa gactacggca gtaacaacca
   109501 atggaggaac agtttatcaa actggtctta tcgggggtaa aacacaatac tctttcaaag
   109561 aagtcatcgc caatgaaaat ttggttggtc acatcatcga aacacaagca actgaaaaca
   109621 aattatatct tttaaataat gcaggaaccg ttttcgaata tgattataat gcaagtgttc
   109681 ataatgccgt cgttagagaa atttattctc ctgaagcttg tggaggagat aaagccacca
   109741 agattgtagc tggtgatgca cacgttctca tcttaactca acattgtaaa gtttggggtg
   109801 caggagaaaa taataaatac caattggtac cacaaggtca atgcaaatac gatacagcaa
   109861 ccgaaatctt aattacagat accaatttac acgataatgt gtgtaatgga gcatttactg
   109921 gggtctacaa tgaaccaact tgcccagtaa ttccaaaatg cgaaaagaga cacaataatg
   109981 taacttgtgt caaggatact aaatgtgata tccttttggg tcatctttca ttgtgtgaag
   110041 tcaccgtaag tccatgtgga actggaatct taggtatccc agttttcgga gatgttagtt
   110101 acgttggatt tttgtgcgtc gacgataaag gatgtgtttc aggatcagtc acttacactc
   110161 ttaccagagt ttatattaaa tgtggatgtt tcttatccaa acttacatct aaggactgta
   110221 aaggatgtca tgtcagagaa tttaatactt ccagtacaaa agaaatcgtt ttatttgagg
   110281 ccaaacagtg cccagattcc ggaaatgatt cttgttcacc tatcacaact cctcctatca
   110341 ctggtgcagt tcaaattcaa ggaaaggcag gatcttgtgc agtagttaaa attacagacg
   110401 tttcagacat cacctatcct gaatttcact attcagaaga atgcaaaact cttgtattgg
   110461 atctcgatgg atgcaaaaca tcaattgctg ctctttgtga tactactatt tgttcgttga
   110521 ctaagaaagt gtgtgccgaa cttactttag attttgatgt ttcattggac tcatgtgaag
   110581 tcccaaaacc tattaaacaa caaattgagt taactcaacc acattggact aatgtgttcg
   110641 ctggttcaaa cacatccgtt cttgtcgaca agtgcaatag actctatgtc ttaggatcac
   110701 ttcataacat tagaagtaat aaatcactct taactcctaa ctgcttagaa gacttattaa
   110761 gcagagctaa tgcttcaatt acatttccag ccgatcaatt aaactgtgga ggaaacagag
   110821 tagctagaaa tagtaacgat ggttgcaata aatgtgtcga taaagacttt gaaactgatc
   110881 tcaccaaatt tggaattaaa ttaagctttc ctggtgacga tagaagcaga aaatcaaatg
   110941 tttgcgattt cttaaatgat ttgaaacatt gtaatgatgg aaaaaatact gctccaacct
   111001 gtgaaccatg tgatgcttat atttatctta acattgctgg agacggattc ccttgtggat
   111061 ctcctattac tactaacatt ggttcagtta ctttgttcaa taagaacagt attaataagt
   111121 tggtcagtca acaatgtcca gatactcaat gtgttggtgc tagtttttca actgttgttg
   111181 agtacgattt gaatggattt tgtattgata ccgccgattt ctctttggag aagattatta
   111241 aattagactt ttgtaacgat ggaccaaacg ttaatgttta tttagatatc agttcacctg
   111301 gaggtttgaa attcactgga aatggatcaa gctcaaatgt tgaatttact gtcagtgcaa
   111361 gcactccaac caaacaattc attcttaact atggttcaat tttagatcct gttgaattaa
   111421 ctaaccttaa atatgcattt tcattagatg ctcactaccc agttgccaaa tataaaaatc
   111481 cttttaatac taaaattatt aatacctatc ttaaaggagg agatcatgtt aagttcgtag
   111541 taagtaatcc aaaaaacatc agacaagcaa tcactgctga tatcccaacc gtatttagac
   111601 tcaatagaag aatcattgat gtcgcagttg gaaagaataa cttaacagcc ttagttggag
   111661 gattatcttg tccaaatgaa ctatttgcca ttggagctaa ttgtcatggc gagttaggat
   111721 taggatcaca tgaaactgtt gttacttgga gacaaccaaa tagaggtcaa tttgactgcc
   111781 aagtaaacag agtttttgct ggaccatatg ttaccttcta cattactcaa tcaaatagcg
   111841 tatacgctgc tggccaatgg aaatgctttg taaactcaac cattccagct caagtcaaat
   111901 caatctgtcc atcatggaag atcaagcaaa ttgctatctc ccaatctcat ttagtccttc
   111961 ttggctatga tggttgtatc tttggactcg gagataacaa tgttggagaa ttaggattat
   112021 gtcatctcga ctgtgtaact aaaccaactc ctcttgtttt cttttataaa ttaaacacaa
   112081 atgccggaaa gcaattaaga gaaaacttag aacatccatt agaaaataga caaagacaaa
   112141 ataataataa caacaatgga agatggggag gtttcggtaa caacaataat caacaaaact
   112201 ggaacaacgg tccgcaaaac ttcaataacc aaggtccaca aaactttaac aaccaaggtc
   112261 cacaaaattt caataaccaa ggtcctcaaa actttaacaa ccaaggtcct cagaactaca
   112321 accaaggccc acaaagatac aatccaaatc aaagagttgc tcctagaaat agcggaatta
   112381 gccgataagt ttaatatgtt ataaaaaata aaatattaaa ttcattttat gttcatttct
   112441 tcgctaaccc atatttacat accatttgta caataaaaat agtgcgtata taaccaattt
   112501 ctagcatatt tgtttatttt agttttctta acagtttcaa attcatactt agacacagaa
   112561 tatcctaatg ataacaagta tttcatatcc tttagttctc cgtacttagc agcaactaca
   112621 atgaacttgt ttttgggttc cttgagatct tcaaatttaa aacgctcaaa taatatctta
   112681 ataacatcca atgaacaata tttaataata catttggata caaaacctac taaaggccat
   112741 gttgcgctat attttaaaaa tgcagatacc atcaaatcaa tacactcaat atctccccat
   112801 ctaacaattt taatacaaca accacgtgca tgacctgaat attcttcata agaaaaaata
   112861 ctgtctaagc ttcctggatt atttaagata gctcttacac aatccattct tttaatttta
   112921 ataaaatacc atagatcctc tatgcaaaaa tataaagatg gtacagtttc gagtattttc
   112981 aaacacattt tcgactctag aattatttta ttctcatctt ctatctttct attagaaaac
   113041 tgccaagggc aaatagtact aactttaaat ctctctgatg ctatatgatc atccgcatca
   113101 atacaataaa tataatcaat taaagaaaga ccaaaattac gcataataaa acgaagatat
   113161 ctatcatata catcataatt cttataaaat aaagcatatt tacagatttt tctgtaacca
   113221 attctcatat tgtcttctat aacttttaca tatttgtaaa ttgaattaag acaggagccc
   113281 gatggataat tagattgata ttttctgagt aatgtgccat gttgctgata aggatcggaa
   113341 tcagaaaata tatttttaga tgcatcagat acaagatcgt tgaaagaaag cagtatgtta
   113401 tcatattcat gaaaaatatg tttagtgtta tgttctatag gattaaagag atgtggatag
   113461 tttgtatgta tgtacttgat agttatggaa gaaggaggat acttaaatgt ttcatttgta
   113521 atcatttcaa tgatataaga tttttttgag aattctggtt ctgaaagaac tctatcaata
   113581 atccatttta tatgaagcgt cttttcatat aaaagagctt tatttacatg agcaaccgag
   113641 attgtaaaat ttctatttaa tttaggatat tgatccagaa tatatgttaa tagatctgta
   113701 tcaatataca ttgtaatata tgaattttct atgtttagtt catttgaatg aatgataata
   113761 tctttgaatt tggagagaag attaatgggt tttttgcttc gggaaacaag ataatttatt
   113821 gcatatatgg gatcctttaa ccacaagata ttctggtata tatttaaatt tagacatttt
   113881 ccattttctg ataaataata tactatttct atagatgtgt cacatatata aaatgtcaga
   113941 ttccttaatg ttcttctgta aatagatgga ttgggaagaa gatatttaat gaaagaaata
   114001 tcgtagttta gtgattttat gattgtcgtt aagagactac ttgttacaat atatggttta
   114061 atattggtta attctgtaag ataaggaata tttttgtgtt taacaatata tttagaagtt
   114121 aatgttttgg gataaggttt tgttattttt tgaaaattac tatgagtata atataagaag
   114181 tgccgagtta gtttatcgca gaaggaaaaa attattctta gaacatcaaa attcattctt
   114241 tccattgtgg tgttattggg ttaattattt tttactaatg tttattaatg aataatagat
   114301 tataaaaaaa tcaattttta aagattctaa aggaattaaa cattataaat ttaatatgtt
   114361 ataaaaaata acatattgaa ttactgccgt agtaaaaaat aatacatacg taccatgttg
   114421 ttgtacacta ctataaagaa ttattggtta ctaaatttcg ttcaatccat gcctttgtat
   114481 atttactaat agtatgtttt agagttttgg gttcataaac atgtcctctt tctaataaaa
   114541 acataacgtc tcttggttct ccataagcta aagcataatt aataaacact gatttattat
   114601 aacatatgtt tgttttgtaa ataatggtat cattgaatac atgtttttgt ttaacttcat
   114661 caaatatagc ttttatataa tcaaatgagc gatatcttat gatacttttt atcaattcta
   114721 ttccattata cacatctatt tcagaaaaca aaaatataat tcctttgata ctgcattttg
   114781 ttgctatttt tttaaatatt tctatcctat attgtctgta gcctggcata tcataatgaa
   114841 gacgaaataa tatttttgaa atatcaatat atcttttgat gatttttgta tggttattgt
   114901 ttacgagaag aataagaata tctatgctaa ttatgttatt tgcaatggta gctattattt
   114961 gttttatatg aggagaattt aagattttgg aaaactctgt atggtgtatt gtattgagtg
   115021 aaacaaaata ggattgcgtg gatactatac gtattatctt ttcatcttga gattcaattg
   115081 ctgtaatgtg gtcagtggcg gtaacagtaa tatttttaat ctgtaaacta ttttttagac
   115141 atgtttcata gagatgatag tttttatgag ttataaaaat tggtattagt ttttcgtaat
   115201 cggaacatat atgatgtttg ggaaatagag tatgttgtgt atatgacgcc acttcatatt
   115261 tattaagtaa atcagtaaat aatttttctt cgtcaattgt gtttttacta tttaatgctt
   115321 ttcttaatat atgtatcatc gataatataa cattttcata tagagataac ttatgagagg
   115381 tattatttgc atgagatgat tcttttagta aatccggtct atttttatat agccaaacta
   115441 ttgctttgtt gtaagtagga tgtgatgaag caatagattc gaaaaaagtg ttgtaattat
   115501 gcaaattggt agacatccat tttatatgtt ctatgctttc taatgaaatt gcgaggttta
   115561 atatattttt aaatggatat tgaatattca ttaagttctt tttaagatat tccaataaac
   115621 atacggaagg caaaccatga tcatcgtaca tattaaaaaa tatttgtact attcttttta
   115681 taaatttttc tggtttttta tttttggaat gaaggaaaga aattatgtgt cctgcatcag
   115741 atctttctaa tatattaaga taccagactt catttaaata tttgccttct tgtgttaaat
   115801 aataaattat ttctggagaa cacttttcgc ttatttgttt tttttgtttc tgaatgtgat
   115861 gagcatgatc aattggatta ataatgtttg atacgagagt aaaattttgt gaattaaatt
   115921 taattatttg tcttattgaa cgcggaatat ttatttcaaa tcctctgttt attaatagtt
   115981 gtacgtaaga aagacttgta tgtttgaaaa ggtttgaaag atttattgct ctaacatctt
   116041 tttttgtgag attttgaaaa taatgattaa catagtgtaa catcgataat gaacttttat
   116101 tacacaaaaa taatattaaa tctataatat cacaattcaa aatattcata gatctaatgt
   116161 acgacttggt aaaaatatgt tttcattatg ttttaatatg ttattacgaa tattattatc
   116221 aatttttaat tgtttttgaa aattattgtt gatgatttta aattagaata tctttactat
   116281 taatgttatt aatgagtaaa gatatttatg tctttggttg tttttatatt gaatttatat
   116341 gtattaacta ttacgtttta accatgagag agcatattta ttaatacaat ttatattata
   116401 atcgcgacca cacacataac ctttatctaa caaatattcc acatctctta attctccata
   116461 cattagagca aataagacaa agttgttttc tcttctataa ttatatccat gttcactcac
   116521 aggtccaaat ccacataaat cttgaatatc aaattcatca aaaaataatt taatttcgtc
   116581 aaaacaacga tattttataa catattttgc taaaatttga ttaatgcaga attttatatt
   116641 ttcttggata aatataatag cttctatgga acatttttta gatatctttt ttaatttctt
   116701 ttttgctaaa ttagatggcg gtaaaaagtg acttagtgaa aataattcat ttttgttaag
   116761 aataaccaat gctaatttaa aaagtttttt attaagaata gtgataaaat ggtcaatatt
   116821 aaaattattt atatgaaatg cttgcaatat ttctgtcgca taatcagaat ttataatttt
   116881 gtaaaatgtc tcatcagaca taaagttgta tgagagtaac tttttgttag aagtagttaa
   116941 tgatatagct atatctacaa tattacgatc gttagattct accacattag tccaatcaac
   117001 tagtttaaaa aaatagttct cgagtagaca agcaacatat tctcggtaga tatcataatt
   117061 tttatatttt attgcatatt cagagatctt catatattta ttacacgcat agaacatacc
   117121 agcatcatca tctgtttttg ttaataaaaa ggtatttgta aatattcctt ttgatgcatc
   117181 ttcaactata ctatcatata atttactatt aggacagtga taaggatgat agttcgtaat
   117241 taattcttct gtaaacacat tagaatattc tgtatataaa aaggatacta atttactcga
   117301 aagaggtcta cctttcgttt ttattttttc tttgataaga tctattgaat caggattatt
   117361 atcgatgatc cattttgtta caggaatatt gtttgaataa acagatatag caacgtattc
   117421 tggagacatt attaatttta cattacgact ttttagataa tcaagaatat tactagaata
   117481 catgtactcg catagatcag tagacaaaac aatcgagcgt atcaattgaa taaatttctt
   117541 tggtttttta ttattacatt ctaaaaactg taatacagaa acagcatcat tgcgctttgt
   117601 aatattcaca taccattctc tattaacata ttttccgttt tctgacaaat agtaaattac
   117661 atccccatcg catactttag atatcaaatt actatgtttc tgaattatct ttctataaac
   117721 agatggatca ggtataagat acttgacacc acataaattt tgatatttga caattctagt
   117781 gaacaagtat aaaacatcga atatataccc tctattttct aaaattttca tatatgacat
   117841 gctttgaaat ttcataacat ttgataaatt tattgctcta atatcatttt ttgttaattt
   117901 cctaaatctg gaattcacgt gatgaataac agataacgat gctctgtcac aatatgatat
   117961 tattatatca ataacatcgc ttggaatatt ttccagatat tgttccatta tttgccacac
   118021 aatactcaaa tattgaacat aacatgcata tttttatagt tataaatatc aatttttatt
   118081 aatatttata attcaagtta tatttaacaa aaacacaaaa tattgatcaa tattaacccc
   118141 aatataacca tcgtcaactg aagatatatc aatcaattaa aaatgaacat tttgctatta
   118201 tgtgatgacc taattctgaa tatcataaag aaactggata ggcccagtaa gtacatacta
   118261 tatctcactc atccattttt tagtaaattt acaaaatcgg atagatcatc tatcaaatta
   118321 aaacttttaa ttcaaacaca aaacctagaa ctattaaact tgtttagcac atggaaaata
   118381 tacattgata tttataaata ctttgacaaa atcattaaaa caaataatct tgaattcata
   118441 tccaatatcg ttaagaaaaa ttcaatatcc cagtatgtta tacaaaaata taatttacca
   118501 acacagtctt taagagattg taccaaagat attttattat atgttttaga taatgaagat
   118561 atgttattgt atactgatat gtttgtcaaa ttgaacagat tggatatgat tttatattgt
   118621 tattctcgtt atgatagaga agaatatgtt agtaggctga gggataatga ttttttatcg
   118681 atggttactg attttgaact tgcaaaattc ctatattcag tgaattgcgg attttgcact
   118741 agttacatac aacatgctgc agaccagaat aatttagaat ttcttaaatg gatctttaaa
   118801 aatatcgaag attataagat tgatttaact gatgttaggt gcattattaa taaacagact
   118861 acaagtaaag aaattatctt atttatgcaa caatactgtc cgaaaaaata tgtttacgaa
   118921 ttttctgtca tcaacgacct tgaaatccca aacaatatag accatgtgta cactgaaaaa
   118981 gtattaatac atcaagcgtt aaataacaat ttcgaaaaca tactattaaa aaaagaacta
   119041 tatgagccac ttggctcaac tgctctatac tacgccataa aacatcaaag aaaagatatc
   119101 ataaaacatc atttattcag cacatacaac atagccatag caaaaatact aaaaaatatt
   119161 ccagaatata acgatttata ttcagttttg gtcaacgact ttgatcaata cccaggccca
   119221 gttttacaat ttattaaaaa ttatataccc aatattaaat cagaagaaaa tattcaaata
   119281 atgtctcttc tagatgttca atcaatatat catctcaatg acatactatt tctccacaaa
   119341 gagaaaaaac tggatatatt ttactacatt atcgaaaaaa acaaatattt agcaacagat
   119401 accagtaaaa agtcagacgt taaatatatg ataaaaagta aagattctta tttcatccaa
   119461 ttattcatcg attgtattga taatagtatc tcctatatta atgcaagcat cataattaaa
   119521 tacatgatca aatatatagg tattaacaat ttaaaatttc ttacaaccaa accacgattt
   119581 tcaacaacac tgttaaaata tgctattaaa tacgaatcta aaagtaccat attgaccatg
   119641 ttagaaaata agacatattt tgacaaagct aatttataca atgcatataa aagaggaata
   119701 aatgtagcag attggttata caacaatcaa atacaattta taaaagaata tagtctaagt
   119761 caatttgaca taccgatata caaaagcaaa aatacagaaa aaaataatga tagatacgaa
   119821 tactattatg agtgggtaat aagtaaacgt ccagatattt ctatatacaa taatattgat
   119881 aacttagata gacttgttgt ttacaaatat atttatcaga ccaataacat gattgtggaa
   119941 agaaagtcta tattaagaat gatactatct aaatcatgga aaatagttga ttacattggt
   120001 caactggggc tacttgttat tccattatgt tgttattgtt cagtaaaacc tacacttgtg
   120061 ccatacgaaa tatacaaatg tagtataaaa atcaataata attgtaaatg caaatattgt
   120121 aaaaagatgg tatttgactt accagaatta tatacttttt ataaaatata taaatgctat
   120181 tttgataata taaaaccgga aattttaaat aaacgatacc gctttcgtat agacaatgaa
   120241 actggaaaca aaatactgtt ataaattcta tttgtaaatt cacaaatgcg acataaatga
   120301 tatagtaaaa aataaaccat cctgtctttt ataatttatc tttaatgaat atataagatg
   120361 caaagacgaa gacaattaga aagaaataga tacgacgacg acagtgattc tgaagatgaa
   120421 attagaagat atccgggaag aagatatggt ggcagagact gtttttcatg tgaaccatgt
   120481 gctccatgta ttgttcccga atttagatgt ccggatataa gatatgaaca agaaagaatt
   120541 catttacctc caatcactat tcaaagacct gttgttgatt catggggagg atgtggtgga
   120601 tatgatggag gatgtggtgg atatgatgga ggttgtggtg gatatgatgg aggctgtggc
   120661 tttggaggag gatttggata tggaggaaga agaggtcacg gacatcacca tggaagacat
   120721 cctcatcacg gagctagaat tcaaagagac gacgattcat gggatgacga accaagacaa
   120781 cgaacaagaa caattgcccc ttctcataaa cagttctaaa ttattaaaac tcaatttaat
   120841 aatttaacaa caaaaaattg attaaaaaat atcataatta atatatccag ttcatcgata
   120901 tattacacat cataactcac aacacacaaa attatcaatg gtattaatag gaataatggg
   120961 aataaagggt tctggaaaat cgactagttc ttatcatatt tcttctgttt ataattttat
   121021 tgaaaaatct tttgccgact gtctcaaaaa ggcatgcgct gaactgtttt tactaacaga
   121081 caatcaagtt aatggaacac aagaagaaaa agaaacccca gatcctagat ggatgaactg
   121141 tactccgcgt agaattttac agttcgttgg gacagatcta ttgagaaata atttaaatac
   121201 aattatgcct ggtcttgaaa aagatatttt catcaaccat tttagattat ggtacaccaa
   121261 tattatcaaa gaaaatccac aatgcaatgt catattatct gatgtaagat ttcaaaacga
   121321 agtagattta attcatgaac ttggaggata tgttatcaaa atcgatagag aaagcgttag
   121381 aacagacgat attcatccat cagaaataga aatgttatct ataaaagatt atgatatgtg
   121441 cattaataat aatttggaac tatctaattt atttcaaaaa ttagatgatt atgtcatatc
   121501 attaatgtct caaatttagt ttagtagtat attactattg tttaattaaa attaaacaat
   121561 aataataata aatttgttaa aatattaaat catgtgctca tttaataatc tttatttatt
   121621 atatagtatt gataatgaca acaattccag ttattgtgaa cgatatttca aagaatatac
   121681 aagacgcatt ctcagaactt gttaaactgt tactaaaaaa atctttacat cctatgcttg
   121741 taaagaatga taatagaaac tgcgtaagat ctacggaaac ctatccatcg cttactaaat
   121801 gttatccatc gccgactaat gtaaatggga aaaataacct ttcaagcaca aatagtccta
   121861 ttggatacta taattatgaa atgacaatag aaagtcttgg atggaacgat gagattctgg
   121921 ccaatgttaa attaagttct agattctcta attcaaaaat atcaaatggt tgttctgcag
   121981 atctatcaaa gattagagca ataactaaag tagcttattc tgataaacca cacagttctc
   122041 caaaaagaaa tggatcatgt aatattaata atttaaacag ttcacatagt aaatatacta
   122101 attttttaaa gtttttttct ggtaataatt tgcaaaatac aattatagat agtagaggat
   122161 ctacagttca taactgtgac attccgtata cccaatcatt ccgacaactt gagtcaatag
   122221 gagtagacat aatagatcaa acagatccat ctatctctgg agaaatgtct aaacatatgt
   122281 caactgccaa tcttcgtatc cgactttata acttagaaaa tagtctagga gaactatcag
   122341 tagaaaatcc atcgatttat cgtctctata ttgatatggt taaaatcatc aacgaaattc
   122401 cacaaagtaa gatgtcgact ctcatcaatt tgattgctat actatcttgt ggagcatggg
   122461 agactatacc agatgatcaa aaacatcaat ttaatcgtat acttggcgaa gattatctca
   122521 tagcatttaa ttcaaatcaa cttatcacaa ttcttttaca gtcagatgac ccaaagttaa
   122581 tattgacagc atcatacttg tttccgttaa taaaaatgtt atttgttgta tttaatttta
   122641 gcaaacttgt tccttgtatt attgacgatg aagtagatcc tattcaagaa aaaataagac
   122701 aaaataaaat agatgcccat gaaagacaaa gaaggggtgc tacttttaga agaggcgatg
   122761 ttcttcctat tgataggtat agagaagaaa aagaaagttt aattactgag gattgtaatt
   122821 tagaccaaaa cgcacctgtc attttaaacg acaataattt aattcaatca gaaaactgtc
   122881 gtccttcagt aaacagaact atcatagatt atcaaaattt acccaatctc cctcctattc
   122941 ctcaaccaat aagaatatct aatcttccag atccagaacc ggtagacgaa gaagtatatg
   123001 attttataat tttatttgga gatctgtacc ctactattat aggtcttatg ggaggaacag
   123061 aagtatttcc accagaatct atacctgttt catgtaaaga tatacctcat acctttgctt
   123121 ctctttcatc catatcagaa tatttatgga gatttaatga ttattcttac tgtaaatact
   123181 tggaatatat tcactcaaaa cagtatcatc aagcattaaa tacaaagata tgtgataaaa
   123241 taagatatct tagttcattt taactattta ttttaatgca tttaataata aatagttaaa
   123301 ataaaaattg atgtttcaat atacaagaac ctggttaatg atactatcat aatacaagca
   123361 caatttaata tatataaaat ttcataaata tgcaaagaat taaaaaggtg ttcatgagta
   123421 atggacaaca tatatatgta gatgatggaa atcttttgta tttgtactct gatggtaagt
   123481 taacaccctt catcattaac acagacagga tccatggctg ttatttttta aataataaac
   123541 atattattca ttgggataca tcaatagaaa tatttaatga taatttagaa agtgttattg
   123601 tttcaactaa tgaaaatata acacaggtta tgttatatca tgatatacta tttacgattt
   123661 gcgataataa attatctgtg tgtattacat atgattctgc cttaaaagat aaagtagatg
   123721 atattagtga cctttttgaa ataaataagg aaggttatga gttaacagca aatactactg
   123781 ttacaggaat aatggtagtt gctaaacacc tcctcgttca cttagaagat aaaatactat
   123841 tttttattaa agaagaagat accataaaat gtacgaatat tgttcacgga gtttcaaaag
   123901 attcatttgc agaaatagtt gatttcggat caattccatt tataataaat gacaatcttg
   123961 aatattttta cagtaaatta atatgcacat acaatataac tcaactccct gtactctttt
   124021 attgtcacaa atcggttgtc cattgtatta ctaccgatcc taactatcaa atcgaccaaa
   124081 attttttcaa tatcaacgaa aaaatagttc atgacgaata tattatacac aagtgttatg
   124141 tttcaaataa tattcgtata ataaccaatg aaacacagca actaataata ttatcagata
   124201 atttcaagaa cattagtaga actattatta atttcgacgg aaaattaacc acagtcgatt
   124261 ttgatccttg caatattaat tttgatgatc tttatgaaaa caaatccaat ccgatctata
   124321 taaatttaca aaatgcaaat atagtagatc aagtgatgag aatatattct tgtctttact
   124381 gtgttaatga aaacgtaaat tatatgttta atatggttga caaatacggt gagattatta
   124441 gtaaaggatc tggtgtgacc agacaagtta atggtatgtt atctgattat ttaaactatc
   124501 aactacaaca caatttaatc gatgtaaaaa cagaggatct ttataaattt ggacagatgc
   124561 tctacatatg ttctattgaa tttgaagaaa aatttgtata tatcaaacca tatttctttt
   124621 atttattaac aacaaataac aatcgaaaat ataataaaca atatgatcac atggatcttc
   124681 tttctcgatt cgcagaaaaa gactacctcc tgtttaaaga acagtacaat aacatcatat
   124741 caaacaatga aatttatact gacttaaata tcacaactcc agatcaatac attaaattta
   124801 tactaaagga taaaaataga gacttaaata aaaaatacaa acttatcttt tctggattta
   124861 ataacctaca aaataaagat aaaaaatctc aaattataaa taaattacct ttagagtact
   124921 actataaaaa tataatttta caaaaatcca tactcaacat aattatggga aaaactataa
   124981 taaaagatcc agaaatcgaa aaactaatca acaatgtatt cgccgaaaaa actaaattat
   125041 tttctacaca ggatatatta caaataaaaa aaaatattac tggatgtaaa tattttgagg
   125101 attggataag aatacaatta gaaaaacacg acaatccaga aatgttatac acaattcata
   125161 cttgttttgc tactctagta atacacacag agccaacata cgaaaatata tccaatattc
   125221 tggatatact aataatagac gaagatcata ttaaagatta aaaattgatt tataataaca
   125281 taaaactata tttatgtaat tgtaacttaa cacttaacac ttcgaaaaca aatacaaatg
   125341 tatagctcca ataattattg catatgcgtt attttctaac attgttcacg aatttggaca
   125401 gacagattat tctaaattaa ataaaacaga gccagattat gtacattttg atgtaaattg
   125461 tcaagcagga ttaatgaagc ccactaatat caaattgaat gatggagaaa ctgtaactaa
   125521 aatatatgcg tttggtcata caaagatagt tcatacttca atgaaacgac tttttctttc
   125581 gtgttcgaag acagaagcgc ctgtcagtga aaaaatccca atagaaacct ctgttacaac
   125641 tgaagaaaat tcacaaaata ctatgttaac tggacgagct accataaatg ctgaaagttt
   125701 tgagaatttt gagaatgaat ttaatagaca taataacttc gatcaacaag ataaactaaa
   125761 aaaattttgt gaaggattat ctaaatacat atttactcaa tgcaactact atttatttgc
   125821 tataaacgta acagatttca cttctgttga ttcgcgtatt atatttacaa caaatgaagg
   125881 aatatataca tttagtgaaa aaatgtacaa ctcagatttt ttcaatgata gttcaaattt
   125941 aattactagc tctcgcgacc atatttatta taaattagat aatatttctc caacaaattc
   126001 attatgttat catggacgaa actatatagc atacacagca caagataata aaactaaaat
   126061 ttgttgtttt ggaaataaag aagtttttac atacaatacg aaaaatgaaa taaataacct
   126121 tactgacgaa tatgtgtttt cttctaatca agacttgtat gtatacgatt gcaataaaaa
   126181 atatattaca atgtacaatt catgtggagc cattgaacta tctggtctga actataaata
   126241 tgttattgca aatgaagctt attgtgaaag ttataatgac tgccgatttc catatatgta
   126301 ctatgtaact gatgatgcca tatatgctaa ttcagtaaac tcaagtgcaa gttctgaaga
   126361 gctatttact aaaatagtat accttggtaa cactaataaa attctacatg ttattaatac
   126421 aaccaggata acattgatta cagaatctaa tatcatatgt tcacacaaag aatacctgga
   126481 aataggaata tacgaaatcg taaacgaata taatattgac aaaaataaca ttagtataca
   126541 taactcttcc aattcagata atgcatattt atttgttaaa accaataatc aactaatgct
   126601 tcttacgaat tcaaaaataa aaggatttac acgtacttta cgcacaatac aagacggaga
   126661 atttaaacta tatttaatct ctaatataga ccataattct caggtattct attcaaatag
   126721 ttacgcaata gtccaaaagg aaaatcagta tatcttctac tctttaatta ataatattat
   126781 aaaaaagact atggtgatac gaaatgattt tgttgacttg aatgggataa tttatccaga
   126841 atttaatagt tcaacataca tttatgaata ttctattagt cataaaacta acaaacttga
   126901 atacatgatg tttctaatag aaagctctcc tcggattagg aatatatcaa tgacatatgt
   126961 gttacccaag aaaactagtt cgtatggatt tggtgttact agagatttct ttttacatgt
   127021 tgcattagaa ttttgttcta gatatgtaat atcttgtggc aactatcttg ttaagtatag
   127081 tccagagatt tatatgttgt ctggttataa acttaaacaa attgggaaga tgttaaattg
   127141 gataatactt aatgttagta attttacatc cataaagtta cccattcagt tgtttgagtg
   127201 catattgaac aaaacttcaa ctatacatga acttgaatat tttgctaaac tcaacgatga
   127261 aattagttat ttatgttgca aggacaatat tttatttttg gaagatagtg gcttttcaac
   127321 atatcgcgaa tctcttgaat atttgtgtga ctttgattat tcagaagaac ataaaagagt
   127381 gaattgtaag atagcaaaag gttttatatc taataatatt cttattggga taagtacaat
   127441 atctgttgct gctttaatgg aatatgtatc tggtccctgt gttttagaca agtcactatt
   127501 tgtttctaaa ctaaaatttg aatttttaga ttttttggaa actgaaatca acatgaaaaa
   127561 tgaaattcaa gaaactataa aggacagaat tttaaattct actgatacag aattcacaaa
   127621 tctactaata aactggtcgg gcaatatatc ctgttatctt agtaaaaaat tcaacataac
   127681 cataactaaa gattctgcaa aaattcaatt taaaacgtgt tcaaccactc taataatagg
   127741 aataaatctt ttacaaaatt tagatacact gttcctaaaa gaagacttat tcaacacgta
   127801 ctaatcataa taaaattcat agatcaattt ttaaaaaact tatttataaa aattgatttt
   127861 atataccact gaatatcttt tataccaaaa cactcaaatc acacaataga ttaaaatcat
   127921 atatgtattt atcgaaaaat agttacatat ttgttaaaga cgatattgtt tatgaatcta
   127981 aaaaacacca aactatagaa aaaaataata tgtctactgg catcacatta aatgatggag
   128041 aaaccatagt acattattac aataaatcca atatttctat aatatataca tctaaaaaaa
   128101 gattattttg tcgcgatttc aaaaatagac ctaatataaa aaatgtgtac aataaaacag
   128161 ctcatttatt atctgtaata cattctaaat atctcgacat aataaatagt attaaagata
   128221 tcgatgaaca taaaaattct tcggacgaca ttatcactca aagcaagaac attgatatga
   128281 gagaaaatat accaacagaa gattttgata acgatgaaca ttataacgaa aatattgaaa
   128341 ttgatggaga tgaatttatt cttgataatt cagaagaatc gggacatgaa gaattatata
   128401 gtaatgaatc ggaccaagaa gaatcgggac ttgtagaatc agatggtgat gacttggatc
   128461 aggaagaatc gggacttgta gaatcagatg gtgatgactt gggccaggaa gaaccaaata
   128521 ttgatgaacc taaccacgaa gaattagata gcgaagattc agacagtaaa gatatttcta
   128581 tcaaatcaaa aaaggattct aaaaaaaaga ataattcttc gcaatcttat atcctcttat
   128641 cagaaaatgt ctctggaata acgattaata tgggaacgat aatatttaca atggacaaca
   128701 atatatttgt catcggacca aatccatata gatcagattt acctatttca cctagctaca
   128761 cactaacgga aacaagtggt gtatactact ataaactaaa tctggtatat tctcaaaaaa
   128821 ctccatacta tcacaaagat aaatatatgt attttataac aaatgaagac aaattaatac
   128881 tattaacaac tagtaaactt tctgaaattg acaaatcata tactattaat ttgtttgaaa
   128941 taacaccaac ttcaacttgt agttttttgg aaaatatcga tgatcgtata ttttacaact
   129001 attactatta taaattattt atatatgaca ataacagaaa atttgttaca tattatcctt
   129061 tggatggtga accagtagag ctatcctgtg taaattatac taatgttatt gttccttatc
   129121 cactagaata tattacttca agcttgtatt atataacaaa tactgctatc tatagaaata
   129181 caaaatgtaa aaatagtatt ggatcctttg aaaagataac aaatagtact attcctggaa
   129241 agatctacac gactattgca ggagataaaa cgataattgt ttctgaccac aaagaactaa
   129301 tcccaaatcc aaaaatcatc gtcataaata gattgactca tgataatgaa gaatacataa
   129361 aaaacttaca cattatgtac aatatttata tatgttacgt ttataaaaat caattaattg
   129421 tttctacgaa taaaaaaata gagaatggta ctcttatgca caacaacact gcttacaaag
   129481 atttgtcatc ttatttatta tgtactcttg agaataacta cgatatacaa tactattcat
   129541 catctatatt agttaagtcg ggtaatgaca ctatgctgca tttttcaatt aaggacagga
   129601 agataaaatg taatagtatc agaaccgatt gtgttgattt gaatggcatt gtttatgcac
   129661 ataaggacga aaatatatac cgcgaagaat gcaatattta ttacaagacc aataaattag
   129721 attatgcgtt gtttgtaaca gaatgctttg ataaaactag agatatctgt attacataca
   129781 gatataacaa taataaaagg tcttatggat taggggtcac tttggacttt tttacaaaag
   129841 tatcattaga attatcatca agatatttaa gtaccactgg aaatataatt gccaaatata
   129901 ataaatcaat atactctcta tcggataatt cattggaact tattggaaaa ctaattaata
   129961 tgataatcct tcacttggaa aatagttcga aaataaattt accaattcaa ctagtagagc
   130021 agattcttga taaaaaatca acaatacacg aacttgaata ttttgcgaaa ttaaatgatg
   130081 aagcgagtta caatttatgt aaaaaggata tgaataacat agaaaatatt aatctaaatg
   130141 gatttaatga ctacagacaa tctttagaat atctatgcga tttcagtaat gatccaataa
   130201 atcatagaat taataaaatg atagcacggg gttttgtaga aagtaatatt cattcaaaat
   130261 taaagtcatt atctgttgca gcactaagac aatatatttc tggaacaaat aaattgaaca
   130321 aagaagcatt tgtcaattca ataatttata catttgattc taaaataaaa aatagagacg
   130381 agattaaagg atatatttca agtaaaataa ttaattcaac tgatacagaa ttcgaaaatc
   130441 tcattaataa ttggggatct atatcaaatt atcttaaaaa agattataca ctaaatgtat
   130501 tagtaaagtc acgtggaaaa gaggatattg tttatactgc atgttctaga aaattaacta
   130561 ttactataaa cattatcaaa aacaatttat tttgtttgct atttcataaa gatagtgaat
   130621 tcaataccat ctgaaattat tttaactttt taaaacatgt gttattttta aaatattata
   130681 gtattataac attttaaaaa attgaaatta ctatttcttg gactatgtat ggtattattg
   130741 ttgattttta atacaattag tgatacaatg gataacacaa tgaataacaa aatacaaaaa
   130801 atttttgtgg atagattggg agacatatat gtctccgaca caaacaatat actgtacctg
   130861 tacatcgatg ataaatattt tccatttaga gatgttttca caaaagaaat acatagttgt
   130921 gaagacatta gtggtaaaac tatcatacat catggatcta aggtaacttt atttgacaga
   130981 aatctcaaaa aggatctaaa tatcagaaca aagaatgttt cgaaagtgat atattttaat
   131041 aaacacgttc taactttaga aaattatgaa gttaaagtaa tatgtgaaaa cataatagtg
   131101 cacaataaaa cagtcagagt tccattctct acatcacctc aaagactaca agaagattct
   131161 gttattaaat acaaagagca ttctacaaat atgtttgttt ctctgaaaag tatgtgtaaa
   131221 ttaggatact tcaaatccca atctcttatg attaatgatt ttggagttta taacgaatat
   131281 ttatttgttt atggtaataa caatttattt gtaatagaat gcataaataa ttctttccaa
   131341 tgtataaaaa cagtaaagat tcaaaatgat gtatgtaact attttgaaaa tttagtttat
   131401 tttgacagaa ttagttcaaa ttttatgttt tgtgataaaa caactgaaag taaaagaaat
   131461 tgtaaatata atggtccaag ttttgaaaga atattgctgg ataagtgcga aaaacatagt
   131521 ttacttagtt acttttttta tgataagaat tatttgtatc acgttgtcta taaagatgaa
   131581 gaaattccta cattaaaaac atttctctta gatctagact cagaaatatt ttctgataaa
   131641 acagttaatt tactatcaaa ggatgattat tataattacg atctctacaa atataatata
   131701 gataaaaaca ttacagtgtc tggatccaac tgttgccaag ttctaataat agataaatat
   131761 atactcataa atgacggtac atttctaata catcccaaaa taaacaataa aaatatatta
   131821 ttttgtaatt tcaaagaatc attttgtgaa tatgacacaa tatccgttga tctaatcgac
   131881 aataaagatc aagacttctc aaaacaactt tcacatattc taccagcaat ctcagataaa
   131941 cccataaact attcatttag aatcataaac agtactggag acatacaaag ttgtggagat
   132001 ggtgttacaa ggcaaatgtt cagtaaacta acagactata taaatgattt atttgttcat
   132061 aaattgcaaa atttagaaat ggaggttatg tttaatttag gaaaattgtt ttatatatgt
   132121 ataagctctg gtgaaaaaat agaatatatt catccttatt tcttctattt gttggctaac
   132181 gaagaaactc gaagatcttg taaggatgac gacaatagac atattattat taaatctaaa
   132241 acagaatttg ttgacttgta tttatgtcag tataattgtg ttgttaaaga cgatagtgta
   132301 tatgcagata tgggaatatt ttctagtgat gattatgtta tgaatttaat agcagattct
   132361 gatagagatc ttatgcaaaa atatgaactg atttacagag gatttaaata tttggaaaaa
   132421 ttcaatagag acatgcatgt tattgatcat atttccattg aatactatta taaaaaactt
   132481 ttttcgccac ccaaacctta tataaaattt gttattaaga aatcatctca aataacagaa
   132541 gatattgaac actgggcaca taaacttatt aatgatagat tatgttctat ggataacgaa
   132601 tcgttatcca acgtaaaata taatattact ggtaataaga actatacaaa ttcactagtt
   132661 tttttctttg actatggtaa tcctataaga acatcagctc agtatattat atgcacatgt
   132721 acggcaacta tttatatgta tgaaaatccg actctagaat acataacaca aatactagat
   132781 tgtttagcca taaaggacag ttttttaaag gattgatatt aatactacaa aaattcatca
   132841 tatagtaaaa cactaaaggt catatcacta tttaaaagtc gaaaaaatat tgaaatttaa
   132901 tttcataaac aaatgtttat gaaattaaag ggaatacaca acatatcaaa tagtatacat
   132961 aaatatgata caattatcaa aatcatcagg aactgttgtt aaaaataata aagtttacgt
   133021 atttggtacg gaatgtatta agacagtcaa atattcgcat tatcctgttt taagtgacat
   133081 tgaactaaat gaaggcgagc aaattgtcaa atatcattgt cattccaact gcagttatta
   133141 ccttacttcc gagaacagat tatttattcg ttatctagat tctatgaata ctatgaatac
   133201 taatgggatg ggcttgcgac tttttgaagc tattacagat ggttcttcaa atatacgtaa
   133261 tattaatgag tttttatcag caatgactaa tagcgcattt acctttctcg aaggacttag
   133321 agaaaacatc aacgacgaga atgttgttat aaatccaaat gcttatggta tacgccttgc
   133381 tattaattct aatggagaga ttatggcagt tgctaataat gaggatgaag aaagttctga
   133441 aattgaaatc gaggcagaag ccaataatga agctggagca ggtgctgaaa ttgaaataga
   133501 agcagaagct actaatgaag ctagagtaaa tgctgaaatc aatgtacttc cagaaaatac
   133561 tcagccaatt gccataagtt tacaaaatgt accaagtcca gtaacaaaca gtccgtcaag
   133621 tttagaagtc ggacttccaa gctcaaatgc agaactctca aatgaggaac aatcaaccat
   133681 tgaaaatagt gctagaaatt cgcaaaacaa aaaatcagaa catattaata aattatttga
   133741 aacaaatgta acacattttg tagctattaa agatactatt attttcgtta aagacaattg
   133801 tatttgtgta tattatcata gtcttgaatc acatacaaat aaaaacgatt tcatgatgta
   133861 tttttcggaa tatgatacta ttgaagcaaa tggaattact tattttaagt tgagatttca
   133921 atatgaattt ataaatttat attctgggca gaattttata tctttttcta caaagacaaa
   133981 tgatcttatt gttatttcag ttgacaatag atctatgggc tctgttcttg ttgtatgtaa
   134041 cctatattcc acattcaata aacatacaga tgatcatatt atatatgacg atttaacaaa
   134101 ggagctatat ttgcacgatc ctgatacaaa tgttttaagt tatttcgatt ttccaaatta
   134161 tgaattagta gaagttgttt gcatagaata cacgaaattt attgttaaca aaaatcgtag
   134221 ctcttcgaat attccagtta tgtattatgt gacacaaaat gaagtagttt gtcctgtgaa
   134281 tttagtagaa aatcccggag aatttaggac acttgtgtcg aaaaagaata ttggagatgt
   134341 acttattaat tttattggag gtcctcgacc aatagtaatt atttttgacc caaacgaaaa
   134401 atctatatac tatgacaata gatattttgt tataaatatg ttcgatgagg atacacagac
   134461 atgtctcgaa tatgtaaatg ttatgcattc tagatatgtt tgttataagc acggaaaaac
   134521 attatttgta gtatcatctt ttcaactttg tatagaaaag gtaatatcaa cgagagaggt
   134581 taacttagga aataataaat actatgttca taaaattgct gaattgaacc aagatacaca
   134641 aatagaatat ggcgattcac ttattacata tgaacaagat ggaagaatat ataactgttt
   134701 ggctttacat ggaggcatag gaaatttttc atcattcgct atcaaaaaca taggtctcct
   134761 aataaatacc gatcatcttg tttacaaaat ccccactgac tttgataaaa agaaaaagat
   134821 cagcgttaat cacaaatcca ataagttaaa tcaccttatg tacatcgtag aaagttgtaa
   134881 cttagaaaag tatttgtcaa taaaatatat tttaaagaac aataaatcat catacggaga
   134941 tggtgttaca agaaaattta tggcaagtgc tatggaagaa ttttataata aatatctcgt
   135001 aagcattgac tcttttaatg taaaatttaa tgaaaaggaa ctaagtaaca tgaaaactta
   135061 tcagcataaa cttttaggaa agatattggg atttgttatt tttaacacag gcgattcttt
   135121 gtacacaaaa ctccctatcc aattcataga agagatcagt gaaagatcta ttagacttga
   135181 tgaattggaa tattttgcca aaaaatgtga taaaaagagt tttttattgg caaagattaa
   135241 caaggacaca tgtgaagaaa atggctttga cacatacgag gactcattaa agtatttatg
   135301 tgggtacaac tattctaaac catatttaaa aatattaaca aaaatctcaa cgggattaag
   135361 gtctatcatt aaaacgacaa ttcctggttc aaacattatg accttaccaa ctcttcatag
   135421 atatatttgt ggaaaggaaa aatgggacag agaagccttt atacttaaca cagtatacaa
   135481 aatcaagtca tcaaataaac aagatactga tgataaaaag gatcaaataa aaactatatt
   135541 taacaatctc attagagaaa ccaccgataa agaattcaag tcattaatta tcaactgggc
   135601 aggaagtaca agtaattatc ttaaatccaa atttataatc gaagtatggg ataaaaccgt
   135661 cattcatttt ggaacgtgcc aaagaacatt aagcatagga gaactttcta tcttcgatcc
   135721 ttcagtaata aaaacaatat taatccacga tgaagaattt aattccatat agattcatcc
   135781 taatcattta attaatatat cttattgtat cgtaacacta ttatcccaaa tgtacaatat
   135841 ataaaaaatc ttttgattga ataaaactct ttactcaatc aaattaaata tttacaacta
   135901 ttaatataac tatgcaaagt gataaaaatt ccgacaacga gaatgaacat gatacgagta
   135961 gctatatcga tctaaagagc aatggcagaa tttttccctc atgggtctta agaaatttta
   136021 aacagtacaa acttcctgaa atcattagaa aggataatga agatccgtgt agtgtagaag
   136081 taaaattaga attaagaaaa tatcaggaat ttattggtca ctatatcgga ccagagtctc
   136141 cgtacaaaga aattctattg tatcacggtc ttgggtctgg aaaaactgca acatcgatta
   136201 atctaatgaa tgttttatac aactattccc atgataacaa ttatattatt ttaataaagg
   136261 cgtctctaag aaatgatccg tggatgactg atttgaaaac gtggttggct cggtcttctt
   136321 ccgaagaagg aatttccgat gttacaaaac tcgcgatgtt taacaatatt aaatttgttc
   136381 attatgactc tcctatggca gaatcagaat ttttaacaat catgagatct atagatactt
   136441 taaaaccaac cagtttcttt atagacgaag ctcataattt tatcagaaat gtatactcta
   136501 atatgaattc tggtcaaggt ggtacaagag ctcaaactat atacacgcaa attctgaaga
   136561 tgaaaaaaga aaataaacag accagagtta ttttgatatc tgcaacccca ggagtaaata
   136621 cccccttcga actttcatta atgtttaatt taatgagacc aggtatcttt ccctcatcgg
   136681 aaagagaatt taaccaatta tatattgtaa aagatcctta tccttctctt aatccaacca
   136741 aaagaaatgt ttttgctcgt agaattcttg gtcttgtatc atactatata ggttctaccc
   136801 ccgatcttta cgcaaaacag aatcttcatc tagaaaattt ggttatgtct caataccaat
   136861 atgaaatcta tagaactttt gaaaagaaag agatatcaat tgaagaaaga gcaaagagat
   136921 ttaggggcag agggtcatct tcatcaggag gaaaacttta taaaacatac actcgacaag
   136981 catctaattt tgtatttcca tatgttaata aaaatatata tggagaatct aggcctcgtc
   137041 caaataattt tagattaagt gcattcaata gtgacaacat agaaaaggga aaacaggtca
   137101 agcctacaac agaagatgag aaggattcta tgaaagaata ttttaaagct cttgacatat
   137161 tcataaaaga aacagaagca tatttacaat cactaaaggc taatcaaact ggcagaactc
   137221 tctctgacga tttacaagaa ttttcaaaca attttgaaaa atacaacaaa agtttcatta
   137281 atttctatga aacatctcca aaaaaatcgg atctattcat ggaaatgtat aactcttctc
   137341 caaaaatgtt agcaatagtt ttttattcat atgtatctcc tggaaaatta atggtttaca
   137401 caaactacgt tttaatggaa gggattgata tactaaaaat ttattatcgc ttaataggat
   137461 ttaatgacta taataatgcc agagagagta tgggattttg tgaatatcat ggtagaatag
   137521 atcctttaga tagagtaaaa attaaagact attttaattc taaaaacaat gtatacggaa
   137581 caaaatgtaa agttatcatg atatcgcctt ctgcaaccga aggaattcag ctaacgaata
   137641 ttagacaaat acatctactg gaaccatatt ggacaaaagt tagatctctt caagtaatag
   137701 gtagaggaat aagacaatgt tctcacaaag atcttcctat aaaagataga gtagttgatg
   137761 tatacgaata tgctctatta aaaccagtaa ctctatttcc agatgatacc aatagagaaa
   137821 gtacagatca gcatatcgaa aatgtcgcaa aagataaagc aaatctgata gaatcgtttt
   137881 taacagttat gagatctagt gctgttgact gtgaactttt tagaaaccat aatatgatga
   137941 taagaccata cacttgtttt aattttccac aaaacagcgt ggttggacca gcgtatcgtg
   138001 aagatataaa agacgacgtc aaatttgaat ctggtttata cgctccaaac tctcaagtag
   138061 aaaggataaa ggtaataaaa ataaaggcag tatacacaat atcacacgac agatcagaat
   138121 attcaaatcc cacatactac tggcatcatc caacaacaca tatcgtttat gacctagaga
   138181 cacattatcc tgtagggaaa atttcatcta ccaaaggcgt tcttgataaa ctcgataaag
   138241 acacatatat catatcggac ataatagaaa ttcctaccat aagaacaaca gatactaaaa
   138301 atttatagtt ggatttaatt tagtaaaaaa ttactaaatt aaatggacta tcatacaatc
   138361 gaagacctaa gattgtacaa aggagtatat ttttttctta atatggaaga atttataatg
   138421 gacaatttat tatttatccg attatgtaga ctattgatac atatttcatt tagttcaagt
   138481 gtatctcttg tgggctgatg atttttcgca taaatgaatg ttgcacaaat tgcggatttt
   138541 agtattttta ttttgtgatg caatttatgt tgtataaatg tttttggttt gtttaaattt
   138601 aatattaaca aatggatatc ataaaggaat atttttgtat ttatttttat gtttatagtt
   138661 ctgaggaatg attcaaattc ggatgacgtt acatatgaaa atatttcgta tacatctatt
   138721 tcagttaagt taagaacaga tttaatatta ttgttcatat ttagatggat atgtattttt
   138781 attgatttta tgattagtta aaattataaa atcaattttt tgcaacttga tatttcttaa
   138841 ctatttactc taattttatt tctacgagat tcaattacta ttaacatttc tacacaatag
   138901 agtttattta gaatatcttg ttttattaaa ttaaacttat aagtaacatt attgttagaa
   138961 ctatctgtaa aagatatttc aaaatcttct acaaatttta atacatcttt aataattttt
   139021 cttatggatt cgatatcgac atcgtgttcg ttttttctag ataatctaaa tgatatatct
   139081 tgttttagca aatcaatatt gtcatgtttt agaattgata aaagttctga tctaatgtag
   139141 taataagtta gatattgtgt gtttttcaca taatttttta atttatgttt gttcatttta
   139201 ttcattatta tattaggatt catgtaatta atattgatgt ttgagtagtt taggactaac
   139261 atatcttgta tattattagc aaagtttgtt atagaattat cacttgaact atttgtgcac
   139321 agtttgtttg tttgagattg tgattttttc gtgattgatg aattagaatc attatccaaa
   139381 tcatttacac aagtttgata ttgtatttct tttttggttg acgaatcggg actatcattt
   139441 atttcacaaa ctgtgttatc acaaagtttt tcgttgtggg gggcagatga tatcattaag
   139501 gattattata tttaagtgta cttaatttta tttagtttat gtatgtgtac aaaatttaaa
   139561 tcaatttttt agacatgtaa aagtttatat attattaact agattatgga atatagttaa
   139621 taagttatat tttttattgt ttttaatata tttgttctat aatttgctga ggcattttat
   139681 taacttctgt agaaaggtcg tccatatcaa taaattttaa ttttgaaaat acggaataca
   139741 tttttgaata tttaaattca gataattttg ttttttcaaa tttttcagga atataaagtt
   139801 gagatggaat gacgtattta tcacatcttt gtttaatgta aaacagtgga gacgatttag
   139861 aacatggtat ttttttttga tgaataatgt attttgataa atcaatgttt gttgtctctg
   139921 taaataatgt catatttaca ggaaataaag aagttatgta tcgaggattg tctactgctt
   139981 ttaacacgtt gatctcgttg tagttaacaa acatattatt agttggtgca gaattttcag
   140041 atcctgttga acatttttga aaaaagatac aaatattatc aaaataactt tcgtattctg
   140101 aatataaaat gtccaaatca aaacacgcat agtttacttt ttcgcatagt tctaaataca
   140161 catcatctgt catcacataa ctatttttag aatcggaaac aggatatggg acaatgtcac
   140221 cattattaag tttaacgaaa gagcaaaatt ctaatactct aaaaatagat tttaattttt
   140281 catgaagttc tattggtgtt aaattttctt tagtagctcc caaaataaga agtattttgt
   140341 cttcagttaa tgcactcaat tgtgctggtg ttaaagctgc taatctattc attataatta
   140401 tagttacgat aataacatta tttttatact atgatattta ctaaagaaaa acattcacag
   140461 aatcacacat agtctatata ttttgtaaac cccatctctc tattaaactg atcatttcta
   140521 atatatcttc tgtttaatac taaatgcata acattaggaa gaatatggtc attaatccgc
   140581 tcattaaaat attttcctaa gaccaattta gtaactgtgg tgggaatatt ttctaatgat
   140641 tgattgaaat gttttccaaa ttctaaatac attgttccgt atggtatact atgtggaatt
   140701 ggaagattaa agctgtttcc gaatactaat ttttttattg taaagggaat acagtattct
   140761 acgctatgat tgaaactatt tccaaaaatt aattcatcta agaatcttgg tagacagtta
   140821 taaatatctt gatcaaattc ttttccaaat tttaaatatt ttactgtatc tggaatacgt
   140881 ttataactta attgagaaag aggttggtta aagtttttac caaattctaa gtgaaataaa
   140941 tttcgtggta atgcatctat gcacaaatta aattttttgc caaattttaa atatgataat
   141001 gaattaggaa ggcagtaatc aacactttta ttgaaatatt ttccaaaaac taaatgtgtt
   141061 aatgaagaat gaaatgtttc atcgatctct tcattaaaat tatcacaaag tgttaaatga
   141121 gtaacagagc ttggaatata acacattcgt tttattgttc ctatggttaa atgtgtaacg
   141181 gaatgaggaa tgcgactatg ttctatatga ctaaagtatt ttccgaaaac caagtgagtc
   141241 agagtatgtg gtaaactatc ttctagagaa tagttatatg atttgccaaa tgttaaatgt
   141301 gttaaaaatt ttggcataca gtgactcaat ggttgattaa atttatcatc aaaggtcaaa
   141361 tgtgttaaaa atttcggcaa aaaatcatct attggtgtat tgaataaagg cccaaagctt
   141421 aaatgagtaa tcgattctgg catattaaga ttatggcttg ttgcaaaacc atctataaac
   141481 atagaaacga tagaattagg aaaacaatca tcatacaacc caatattatt acaacataat
   141541 ctaagatgtt ttactgaatt tggaatactt tgatggttta gttttagatc aaatactttt
   141601 attattaatt gttcaatgga attggatttg ataactaaat ttaggcattc taaaggatat
   141661 ttgattttta gatattttac tgattctgga atattttcga atagattagt gaatgtatta
   141721 ccaaataata caagtttttt aagtgtttga ggaatattag taggtttagg ggtagaataa
   141781 ttgcaatgaa aatatatctg ttcgatttta gaaaatgagt ttaatgtttc caagtgtgaa
   141841 tatgtatcaa tccaattggt taatcggact attcgtatat tttctggaat gttatcattt
   141901 ttatcaataa ttacatcctc aaaattatga aaaaaagata attctctgat tctattataa
   141961 cttactttat caggaaaggg tactgttttc ttgaaaatta aaagtttgtt acatgtagaa
   142021 attaacatta gtctatcttt attgcttagt ttgtacagta ttaatggaat aacgtcttgc
   142081 attttaaata cacgttgtgc gatatttttg ctatgttgct atacaagtat aataatatat
   142141 gtgttatttt aatcaatatt taataaataa tattaaacat caattagtaa atactttatt
   142201 tttttaaaga ttttctatgt ctctaattaa cacatacgtt ttcaaaagta gaaattgttg
   142261 cataacatgt tttttcaatt tatctaattc tatgttttca gagattacgt ttttcttttt
   142321 taatttttct tcagatatac acataaagag tatgacaatg taacttttat ctattaagtt
   142381 tatagatgaa acaatataat ctaattttgg attatcgaga tcttctggcc taaactttat
   142441 taaaaaattt atattactta gtagtttgtg aatattgtac aagtattctg ctgttagaat
   142501 attattatag aatttgttca tatcaataca gtcctttgac tccatcatat ctattgatat
   142561 tacctcttgt tccggataaa taggtgtcga gttaaggata tttcttaatg ggttgataga
   142621 catgaaattg tttttaaaaa tagtagtgac caagtatgat tttatttgtt aataagcagg
   142681 ttacaaattc aattttttac aatttgatat gataatatta tattgtaaaa aaagttataa
   142741 aatgctttca ttgtattttt taatgaggtc tgtggtccgg tcaaggtatt caataatatt
   142801 gaatgctttg actaagtaca tttcttttat gtgttcgact ttgattttag aaggaaaata
   142861 cgcgataaag aactctgtgc tatttgttga gatgacgtaa tcacacgtaa tttcataaag
   142921 gtcaacattc tgcttcgcta accatttata gtattcacag tgctttctgg tattcttatt
   142981 gaaagcagtg taatgattaa tattatgcaa taaatgcgat ttattttgaa gtaaccaatc
   143041 ggcaactcct tcattattac aaaatgcgtc aaataaacac tctctgtata gacggtgctt
   143101 ttgtaaaata aaatctatta tattaatttt ggaatgtagt atagctattt tgactatgta
   143161 agagtttaca caaggtgttg taagttgaaa atatctattt atcattctta aggtactgta
   143221 ctttacaatt ttgtttattg gaataaatat atgtttcatt gcttcttcta atagaagaaa
   143281 atcgtcactt ttacaaataa ataaaacaat atctttttca ttacgtaaat atgtattctt
   143341 agtagtatgt tttattggtg tattatatct ttctcttaat aaaacgctat cagattcttt
   143401 tattttgaga tttcgtacac tataataaaa aagctctaat ttatttcttt tgtaaaacat
   143461 gaatgagtga gaaaaattct ttacaaaatt atctatgaat agttttgtaa aatctaaatc
   143521 atcatatgca ataatcttat caataaaatt ttctaaagat ttgctgttta tatacatttg
   143581 tatagttgaa aaaaaaacat aaatatataa gacagttttt atcaccagcc acactacata
   143641 tctttttcaa aaatgatgca tcatagtcac aattaatagt atttttaaaa ttataattat
   143701 aaatatctga tctgtcataa atatatgcat aatacaacac aacatacaat tcagataatt
   143761 tattattaaa taaatattta tgatctatta aataagtaaa catattttta gatgcataga
   143821 attgtattgt gttggtagta atgactttag agtcgtaatc gcgaggaaaa acatccgtta
   143881 attcattaat aatagcatat tctctgaaaa aataatcaga aatgtaattt tgtttaaata
   143941 accatagagc aatctccttt ttaaacaata aaatattaaa ttcttgctca tataagacag
   144001 tatttctaaa atggatatca tgttcaccat ataaattttc aaataaccat tttatatcat
   144061 ctaagtctat attataaata actggtaaca cattacatgc ttttggtttg tatcctaatg
   144121 tatatataaa ttttaaaaac tcgaaatcga tgatagtaat attatcatgg tcttttacga
   144181 tatcagttaa cataatcata tttgattgat cgatatctat gtatttttta ataagatcca
   144241 atttattgta gcgaacaagc acttgcatca tgtatgaaca taactggtta ccaaatatat
   144301 gcataactat ttctgaacta gcatgtttta cacagttttc atattcacta atcggagaga
   144361 tgtgtccatt gtcatattct atcatttttt ttacaaaatc gatattattt gtcttcatta
   144421 tcaaaaaaat atttttttta acaccaatat tgatatcgat atgaagttcg tttcttaaga
   144481 attctacata tgaatagtag ccatttgata aagcatattt aacagttatg ctttttcgat
   144541 tagatttggt aagagaatag aatccagtgc atgttaagcg caaaatttgt ttagacggag
   144601 gatcgcatct atcaagaata gcagtaatta tgtcttttat agaaaaattc atgactatta
   144661 tactttagat ataaggtaga tgatcgtcta ttgtattaaa atttcaattt ttaatctatt
   144721 ttatgtaaaa cagattaaaa gttatcactt ctataaaaaa aatatactac attacacact
   144781 attgcacagt ttattcatat taacaaagtt tagtttagaa aacacatcaa tacaggaata
   144841 aaaagaatct ggtttctcgt acactggaat tgttttcaat acacatatgg tttctggaac
   144901 tatatacgga atacaagata ttacgtagtt catgggatca gtaatatcat cattcatctt
   144961 tcgtatgtga taatcacata aatttatgtt atgttttgta aaaaatactg tattatttat
   145021 aggcactata tcatatattc tatacttgtt tgcttgaatg tgagaaactc ctgactggct
   145081 acgaacacta tttaatatat atttacttgt attatttagt tcaaataaat atggttccat
   145141 tttgtaattt ggcttgtata ttttaaaaaa tagagaaatt ttagagaggt gttgagtatt
   145201 tgatgagaca agatcattaa ttttttcaag aattgaattt atatttttag aaaattcttc
   145261 atatgtagtt ctatttatga aagatgtatt ttgtattggg atgttgagga aagtcataga
   145321 gtattgtgtt ggaataggta tatatgtgtc tttatagtgg tcgaatgtgc aatgactaat
   145381 ggatttaaac aaagtagtta atgattcaaa gaaactttcg aattccagtt cttctaaaag
   145441 acggtcagta agcataccac aatcgataga tgtatgtttg ttattgttat ttgtttcctt
   145501 aataatattc atcaaagata tatatgtact atttatttta atgatataat ttatatattg
   145561 tattttatta tgctatgtgt aaataatatt aagttcaata ttttagaatt tagaaattaa
   145621 tttaaataac aaattttcca gctacaggta ttttagtggg tcttttttcg aggactccta
   145681 ccttaaaatg aagatggtgt tgaaagattg gatttagtgg atgaaaaaga ttgtgtttaa
   145741 agcagtcagt atcatcatca ccttctggat cctcgcattc acagaccata tctgatctaa
   145801 tatttttatt aagatgctta gatcttatag gttctccata aggatctaag aaatctatgc
   145861 ataacttatc tatttttcca agctgatcat caggaaatat ttttattcca tttacgagag
   145921 tacatgtata gtgagtgttg tttgtttttc tatcaaaata tattgtcgca aaactttctg
   145981 ataaaacatc attggttgat ttatgattag agtttgaata aacactgttt agtgataaaa
   146041 tattgtatag gttgtctgat aaaggattat atgtgtctac cagccagcgt tctacaagtt
   146101 catcatcaac aacttcttga cgttttctaa ctctgttaaa gaatggcata agtatctttt
   146161 ctagttttat gtatttaaca ttagtaaagt tttcatttat agttggatta ggaacttcgt
   146221 ttacaatatt tccattgtac atatctctta ttttggtata tgaattgaat cgtacttcat
   146281 agttgaatgg atcggggtac acctgataat ttctgtcctt gctgtctatc ataacagaat
   146341 attctctaat ttcttcatta atacaactat tattaagaac attatataat tgtttatcat
   146401 caattagact acttttaaag tcgttcttag aaccataaga caaagcgata ttattatagt
   146461 ttaaatttct ggtatcgtta tgatttattc tcattatata attacgtaca taaaaaattg
   146521 atatttttaa actttgtata ctttaaacat aagaatcaaa ctacttaact caacatatgc
   146581 attatggcaa actttaacta ttatgattac aaaaagaaaa ctgtcaccga agacattatg
   146641 aacgaaattg ctttttatga agattgtcca tatcatcatc tggagtatat tcaatcacat
   146701 atacaatatc taaaagatag aattggtata ggtaagagcg attgtcctaa agcagaattt
   146761 tataaatcaa atgtcgaaaa agtagacatt aacaaatata ttaaagatat ggattctgtt
   146821 atgttcaaat gtaaatggga aaaattaaaa gatatccata aaacaataaa aattaaagaa
   146881 tatgtttcta gtttaaaata taattcatct ttatctgatg aagatattga gaaaaataga
   146941 ctaaaactta taaaggattt ggttgcagat aataatgtca aaagaacagt taaaaataaa
   147001 atagtgactt atgatgaaga aaatatgaaa atagtgtctg ttataggaat gactaaaaat
   147061 aaaaatggat tttattcatt taaaccacca atctgaaaaa tagtgtacag cgacctatct
   147121 gtttccatat aaaaatatga aaacagatat tagtaaccat ggaccttgtt tcatacaata
   147181 ataaaattga taaaatcatg tgggatgttc ttaacaataa tacttttact gaaaaagaat
   147241 taaattatat tgttaattat gttacagata cattattctt aatagatgac actattgata
   147301 aaaaggatat caagccacaa gttttctata ttataacaca aaaatattca aaagtttatc
   147361 aatacgactt tgattctcca tggaacacag tacaaaataa aacaccagaa agaattcgaa
   147421 cagttctaac agaatcaaac tacttaaatt cagaaacacc attaaaatct aaaatatatt
   147481 ctcaaaaaga ccttatcagc aaatactata actacgaaaa cgataaattc tctgaaaaag
   147541 agtatattag aagaaaaaat agaatagtag aaattaaaaa aataccacaa cacaaacaaa
   147601 aatctatcga atggcttaaa caacgaagtg aatgtttaac agcaaccgct gtatcgactg
   147661 tactaaacga agatccttat gcgtatccca tcgaactact atttgctaaa tgtggaatgg
   147721 gtaaatttgt ttccaatccg tacactcatc atggtaataa atacgaagaa atcggaacaa
   147781 tgttctattc gtatagaaat aacatacaac ttgaagaata tggtcttatt caacatgcaa
   147841 aaacaccatt cattggagca agtccagatg gtatttgcga gaaaactacc aacgacaata
   147901 aactatccaa acttgttggt cgtcttctcg aaatcaaatt tcctgcaact agaaaaatta
   147961 acacaactgg tgatcttgat ggagatctat gccctcacta ctaccatctg caagttctaa
   148021 ctcagctcta tgtaacagag ttagatgaat gtgattttat tcaacttaaa atagaagaat
   148081 attcgtcata tgacgaatat gtgaaggata ctgttcctaa ctttgaagga ctggctctat
   148141 ctacaaactt ggaaaagggt tgtttgatcc aacttcttcc aaagaaagat atttcaaaag
   148201 ctttcactga tccagaagaa gatgccagtc agtgtctcta tggagcaaaa tacatatatc
   148261 ctccaaaact tcacatgaca tttgcagaaa tagaaaagtg gatagctaca ttcactctta
   148321 actttcatac tcataaaaaa tcaagaaaat atatgataga taaagtcatt tattggaaac
   148381 tttctaaagt aacatgtaac ttaataaaat ctcaaccatc atggtatgaa tcaattcttc
   148441 cacaattgga acaattttgg gattatgttt tattttacag aaaaaataaa gacaaatttg
   148501 ctgatttagt tcaatatgtc gaaaagatcg gtcaagaaaa cagtaacaca atatttcgta
   148561 aaataaataa agatttcctt tctcagaatc ccaattctac atatactcct ctttatcaag
   148621 aactaaatgt atggagagaa aaatatgata aaaagaaaaa attcttcgaa gatttagcaa
   148681 aaaagaaact ccaaaagcta taatcactac ttttaataaa aaattatatt tattaaaagt
   148741 aatatgcctc cgaagaaaat tatagttaaa gccccaatta agcccacgcc aaagactgca
   148801 caaaaaccat cttctaaaac cacatcaaag actgcacaaa aaccatcttc taaaaccaca
   148861 tcaaagactg cacaaaaacc atcttctaaa accacgccta aaaccaaacc atcttccaaa
   148921 tctacgtgtc cagcaggaga aataaaacga aagggttata ctgctgagcg caatggaaaa
   148981 actataaaag tcaaatcaaa ttgcatcaaa gcaacaagtg catctggtct caaaagaaca
   149041 gacattgata aaaaaatcat tgccgcaaaa acaacaaatc aagaaaagat ggcagaaaaa
   149101 cacggtattc ctacttgcaa aaagggagaa attgtccgag ctggatattc taccaagaga
   149161 aaaaattctt cttccaaaat agaagtacct ccaacctgta ttaaaaagaa aggatctggt
   149221 acagtaaaac caaaatttac attaactaaa ggaggattga caaaatatgg ctacgaagat
   149281 gtaatcaatc tcactgaagc tcagcgtcat gctgctctag ataaagcaag aaaggcagaa
   149341 aaactaactc tacccatttt cagacattta atagctgtat caaatatgaa taaaaacaca
   149401 tatccaattc gtcataaaat ttttaaagaa gatgcatatt ggctcagaga aaaatacgga
   149461 ttcgaaaaac gagaaaagga agaagcagat ctatattgca aaaacttatc ataatcacac
   149521 atcttttatc ataataacca aaccccagat tataatatat ttactattaa ttatattata
   149581 atggaagaca ttgggtgtgc gattggaaaa tacgataaag aaaataatac ttgttttagt
   149641 ctaaaccaac taattgcaat aacaacagct tacaacacat atatgaataa aaaatatcca
   149701 aataatcctc cacaaattcc aataaaacaa aacaagaaat accttgtcaa taaactattg
   149761 gatgcattca aagataaatg tggaaataat caggcctgca taacagaaca agagtttatg
   149821 aatgaaattg ttcatgaaat gaaggatgat atagaccaaa gttttaaacc aattggacca
   149881 gaaacatcaa cagaatggtt atactctgaa catattaaaa agattcttcg agcaaatgaa
   149941 tccgtttatc ctgattttaa atttcttgga gctataccaa tagactgtga tatattggaa
   150001 ggctgtcctc tatatggtat agattttgat aaatacaaaa attctggaaa aacaaaattg
   150061 ggagtagtat ttaatttaga tgaacattat aaaagtggtt ctcattgggt agcgcttttt
   150121 ataaatattg aggaatattc catttattat tgtgattcag ttggcaaaaa acctataaaa
   150181 aatatagtat ctttaataga taaatttatt gattattcaa agggtaaaaa tcaatactgt
   150241 acatacagat ataacagtaa tccatatcaa actaaagata acaaaacaga atgtggtgtt
   150301 tattcttgta atttcataaa tagaatgtta aggggagaaa cttttgaaga aatagttaac
   150361 aatggactac cttatgaaaa gataaattat tgtaggaacg tttatttcag aaatccaaca
   150421 agttcttatt cttcacacaa ttcatgttaa attatacttt ttcgaattaa ttgatttatt
   150481 gaaaaataga tcattcaatt cttggtttat atttaattcg gaaacatagt ctaaatggat
   150541 aattaaaatc ataaggttgt tctaaactat tatatattct tattaccatc tttgtcatgt
   150601 ttaaccctgt ggtagatctt ttgaaaatta atggctcatc tagtatcgtt tctttgttaa
   150661 attctaaagg atatgggtca tatgatgatc catctattgt tagacatatt tttttattac
   150721 tttccatatc atatggacta atggctgtgt aactattgga tctcttatac ttattacttt
   150781 tatcagtaaa tccgagcatt ttaaatatag aatcgttaga atcagttatt aattcgaagt
   150841 tttcagctgt ttttgttgca attgtaatca atttcgtact ttcatcaaca aaaaagtcta
   150901 atacgggaat aacggcctga attgtttgaa gaagctgata cacatcatat aaaccagatg
   150961 gaactgtcat gcgaacaacc gaattgtcta tatacaccat aaacatatta tcgaatcttg
   151021 ttacattatt ttccataaat ggcaaatagt attccagtaa agatatttct tctattttag
   151081 aattttcttt aaagttaata ctcatattca taagatcttt atagttgttt gagggatcaa
   151141 attgcaaatt taaacgatgc gtatttggat cactatcttc tgtttcttcg atattgctta
   151201 tttcatcaat agtatgttct ttatttgaaa tttctagatt agtcttaaat tcttttatga
   151261 tatttaaaag aaatgttttt gttgatataa tttgagggtt tgtgttgctg tccggttcga
   151321 gttttaataa agaaaatatt tcctgtattt ttattattct ttctgttgtt gttggagaag
   151381 tatcattttt tatttcgttt gttaatgtta accaagtagg ttcgttatta tggatgtcgt
   151441 tattttcttc aaatatgttg atattgtttg aagtattgat attctcatat gatgtgtttt
   151501 tatggttaat gctatttgtg ttatctgtac tttccgtgtt atctgtactt tccgtgctat
   151561 tcgtaccatc tgtactttct gtgctttcat ctgacaagtt tatgttacta atatctatag
   151621 aagactcact atttgattga ttcataacat atgcaacttt atcggttgtt tgtgatgaag
   151681 tctttgtaat attagaatgt ttttcttcgt ttactttaga tttggattta gatttagatt
   151741 tagatttaac tttatttttg tttattaaag aatttgcttc ttctttattt aatattttat
   151801 ctataacgag gctatgttcg ggactataca aagatgaaat catttttaag aacacaggat
   151861 tgtataaata tgcaataatc attgctttat tatttttaat agttaccgtt ttttctgagt
   151921 tgtattgttt aacaagagca tctttttgat ctttagataa aattaatatt tctgaatcat
   151981 aattctggta tgaatcggac ttaaatgact ggggcggagt catgtatgaa gcagagttga
   152041 ttgattgagt tggagtcata tatgaggcaa agtcaattga ttgcgttgga gttatatatg
   152101 aatcagattt gaatgactgg tctgagatca tatatgaagc agagtcagtt gtttgagccg
   152161 ggaccatata tgaagaagag tcaattgttt gcgctggaac tatgtatgaa gcagaatcaa
   152221 cgggctgtga ttgacatgac agttcatttc ttttttgaag attcggatat ttatttgtta
   152281 gaaaacttac aaaatctgta taacattttt cattaagata atttattgtt tctaaaatct
   152341 gtttatcatt tataggatat gattccaatc taccacaaaa atcgattaac atatttgtaa
   152401 tttttggttt acatttgttt aatgattgtt catttattct gtaattagaa taaatcatat
   152461 ttgtaataaa acttacgttg tttgaagaca ggatattatc caaaagtttc ttttccatgc
   152521 tgagaatata aattagtaaa gttaatttat attcatattt atcgcatatt atgagaggta
   152581 taattttaca attttatgca tgtagaccat taccgagttt aaaattcata aaattgttaa
   152641 tggcgtctgt atcactttga tttgattgac ccgaggacga agatttgtat ccattgttgc
   152701 ctccatatcc tgtcgacgga taagaattct ggttattgta tcctgtagaa tatggatccg
   152761 agtaattttg gtttccgtat ccagatgcag aataggaatc ttgattgttt cgattagtgg
   152821 aataaggatc tgaataattt cgatttccat atgctgtcgg agtgttataa ttgttgttat
   152881 tgttattgtt ataaccagaa tttggataat tgttaaaata gttattttca tatagtggat
   152941 tattattagg aacaggatca tcatcatctc ttttaacttt aatacctagt tgtctattct
   153001 gctcttccct ttctctcata attttattgt aactgttatt tatttcacca gacagttggt
   153061 cagatggatt catatgatcc aagaaattat ttgatggaga tgacataaga gcactaccat
   153121 gtcctaagtg aatattgtgt tcaggagctc cttgtagtaa tgacctgtac atattatcat
   153181 cttcattatc tgtatttggt ccttgagaat atcctctgtt atcataattt ctattatctt
   153241 ccctattgta gttatgattg ttgttgtagt tatgattgcg attgttatgt gatctattat
   153301 tatgtcctct gtgctcatta ctgtaatgat tgtcatattc gattggtggt tgattgttgt
   153361 cttgatttct tgaacggaat tcgtattcct gttgaagcag tctgctagat ttaggtattt
   153421 ttatcataaa gctatcatct tgttgtgcat aagaatcatc ttcatttgct gcggaaattc
   153481 tatcactttg tttatgtttg ccaaatgaat gagatggttg tggagaatgg gtggaatgag
   153541 atgtactatc tgttctttgt tttaaactcg gatatttttt agaaatatta tcaataaatg
   153601 tgcatataca catttcatta agatatttaa ctatagtttt taattcattc ttattttttg
   153661 gttgtctgga cagtttatct atatttgttt tcatcatatt tttcatcgta attaaacatt
   153721 tttctttgga cttttccttg attcttattt tagcacaaat tatttctaat aaatcattta
   153781 aattttgact actcatacat aatttataaa cataatcgct atatgacatt attatatgat
   153841 attagtattt attttttaat gtacttaaaa cacacataaa tatataaaaa attgatataa
   153901 tagttgtctt tgcatatagt tctataaaac taaatttcac ataaagaata tttacaatat
   153961 tatataaata tgttatttta tataaaatgt ccatcttgta gcagatttac aagtgttaat
   154021 attgataaat atgaactaga attagaggaa ataagagcta tgccagattt gactcaagct
   154081 gaaatagaca agaaatgttc tgatttattg gataagtatg gatacaagca tatctgttgt
   154141 agaagaatta tgataggatt attaccttat cataagatta ttataacata agtttgatac
   154201 atttagattc taattattaa tgactattat taattagacc atctttttta actgttttcg
   154261 tttttctttc cagctctttt cttcaatttg gacaactgtt tttctaatta atgattccaa
   154321 gttatgagct aacatttttc taataccttt attgttgtga ataagatcct gccattcaat
   154381 attattttta tctatgtatt cagttaatgt tttttcaaca agtttcttac ttacaaaaat
   154441 cttttctatg tatctgaaaa tatacttttc gtattctatt acgtctacga ttttagattt
   154501 ttcgtctaag gattgaatta tgtctacttt tacttcttcg ccattttttc gaacagtgaa
   154561 atatttaagt agtggcttaa aatcagattt actgtataac cacttttctt taagatttaa
   154621 aaatacatgt tttataatgt gttttctata tttagaattt tcatgtattc tttgtgaata
   154681 catttttgga tagcttacag tattgaatgt catcacagga gttgttacta aacctgtggc
   154741 actgttaata ttgatattgc taaggtatcc tagaagttct ggagtaatta caaaatcgtc
   154801 catagtagta tagttattat attagattta aaactaaaaa ctagactatt ttcttcaatt
   154861 aagttagtat ttaattatga tttataaaaa tcataattaa aatcttatag tacaaagaac
   154921 tatttattga ataccaagcc atttttttat taaagcattt tgctcagaaa aagtaatatc
   154981 tttgtttgtt tctggattta ccgagtctaa tggagtttcc ataattattg gaatactttt
   155041 ttttaacgca tataatgcaa tatgttcaag gccctctaga cctatctttc catatcctaa
   155101 gtcagcatgt ctatctacaa atgaccctaa tccagtttta ctatcattaa aatgaataca
   155161 tacaatatta tctactccta tcatcttatc aaatctctta aagaatcgaa cgacgccatc
   155221 tttggtagat atatcatatc cagtcgccca tatatgacat gtgtctatac aaaattttac
   155281 tcttttcttc tcttctgttg ttaatccatt gtatatctta gccagatctg ttacttggct
   155341 ccctacttcc gttccttgcg aagcaccagt ttcaagaata atagttgtct cttttggtgt
   155401 tctcgataat gcatctttta gtccagaaat atagttagag atggcttgat cttctgtcat
   155461 atcatttcct tttatgttct tgcccatatg aataataact cccagacatc tttttcctaa
   155521 atgaaatgtt gcatttaaat cttgacatag tgatgataga gataaagaat actttgatgt
   155581 atctttttta tgacatagat ttatgacgta acttccatgg attactaata tttggtcaaa
   155641 ttctaatagt ttttcagaaa gttcttttaa ttcactcaat agtcttgctt ttgtgtgatt
   155701 ttgtcttggt gaggataaga agatttgaaa tgcagtacat cctattttcg cagcatattc
   155761 tggagacgta attaatccat cactaatatt aatatttcta cctattctag ctttttccat
   155821 tatataatca atacattaat ttattataca attcttaata taaatcaatt ttttaacata
   155881 ttgtgtattt gctgcccata tttcatcaaa aaatattgat tttataacta tgtatggtat
   155941 aaacttctaa attatcaatg atactatact atgtcaaatt cagaactttt tctagatata
   156001 ttacattttg atgaagaaaa actagtgtac atcaagccca gaaagtttat aattggtgaa
   156061 aataatgtag gaatatatta ttctgatccc aaaaacataa atcctataac agaactgcct
   156121 ataaataata agattgttat aaagactcct agaatgctga ctccttatgg aatacagata
   156181 tttaaatcta aaggttcaaa agtatgttac atgtctctat cctttaattc tttaactaat
   156241 atccataatg atattgaaat aaaacaattt tacgatttca tcagaaaaat agataaatat
   156301 aatgaagctg tatttattga aaatagagct aaatggggat tagcaaagaa agtagaatat
   156361 gaaaaaattc ttaaatctga ctggggagat catgtttact atatgactgt ggtaattcca
   156421 ttagatacaa atgacaatat tattccactg atatttgacg aaaacaacag atcttcatct
   156481 tcatcaataa tgtcaaatga tagcatagta actgttgcat tagaaatgac aaatttgaca
   156541 tttgattctg aatattgtaa aactgtatgg actgttttgc aaattaaaaa aatgaaaccg
   156601 tattccagaa ttcaagagtt ttttatgaca ggctgttaca ttgatgataa agatgattcg
   156661 tctatctact caaaaagatt agaagaaaag agtcaacggt tagaagttca tcaagaacct
   156721 cctactcaaa aacaacctat tatggagatc attaaacacc catataattc taattctaat
   156781 cctgttccta catccagaat accggctccc ccacagcaag taaaaaaacc agagccaata
   156841 gtaactaaaa tgtgtttact tccaagtgaa ctacttgatg caaaatcaac tcttcgtaaa
   156901 gttgacacgg atttagatag aatgaaaaaa cctaaaaaat aattttttaa tgatgatgat
   156961 attcatcatt attaaaaaat taaatagcac aattcatatc tattaataat tttttatttt
   157021 taactcccag aatctctatc atagattctg gtaaatcttg actatttgac catctaactc
   157081 cgtcttctgt aacaataact accttaaaag tcattgatcc ggatcgtaca aatagatatt
   157141 ccatgtgtcc aagtgcaaca agtttgtcac caagttcttt ccaccattca actgatttct
   157201 ttttaccagc accatagttc gggtgctttt tcatgtaaac atttatctgt ttattattgg
   157261 atcctctaag aatattaacg tgcattaata acccatattt atttcctctt tgtaaaaaat
   157321 attctaccaa atctatgagt agttttgctt ctttagttac atcctggttg taaatagaag
   157381 gcatcttggt aatattagtt ttgcaacatg tatcacatga tccacattcc tctggataat
   157441 cttcttcgaa ataagataat aatagatgtc gtctacatcc tttggtgcac aagtagtttt
   157501 ttaatgctct cagcatgttt aattgtactt tttgatatgt agtatcttca ctgtctgcaa
   157561 taaacatttc ttgaataaca aaatctttat ttgaataaaa cacataacaa tgggaatcat
   157621 ttccatcacg acctgctcta ccaatttcct gatagtaacc ttctatgttt tttggagcac
   157681 catagtgaat aataactctg acatctggtt tgtttatacc catcccaaat gcaatagtag
   157741 cggaaacaac acttatttta ttggcaagaa attttgcatg tgtttttgtt ttctcgctac
   157801 ttttcattct ggcattgtat ggtctgcatt ttatatcata agtatttagt gcttctgata
   157861 tgttcattgt ctcatcaaca gttaaacagt atatgattgt aggttgatta gcatgttttt
   157921 taagaatagg cagtatatca tccataaagg aagatgattt tctgaaaaca ttaatgaaga
   157981 ggtttttcct atcaaatgac gtttttatta cacgatgatg atcaaatttc atcaccttac
   158041 atatatcttt ggctacactg gacgtggctg tagctgttac tgcaaggaca ggtatatttg
   158101 gtaaaaaatc ttttaaacac gttatctgtc gataagcttt cctaaaatca aacccataac
   158161 tactaataca atgagcttcg tctactgcaa tcaacgatat tcctatagtg tcattaagtt
   158221 cttgaagtag ttcttttaaa tttaaaatag attctggagt tgtgtaaata aattgatatt
   158281 cgttagctaa aatttcttct tttaattgtg tcttatcttt cacgtttgaa ttgtagcaac
   158341 atgatgttat gccaagttta tcaagaatca ttttttgatc ttccatgaga gatattagtg
   158401 gacagataac tatcgctggt tgttttaaat agagagcagg gagatgaaaa cacaaacttt
   158461 taccaaatcc tgtggccaac acagcacaca catcttcctt gttaataata ttgtttataa
   158521 tttcatactg cttacatcta aaatcatcat atccaaatgt ctcaaacagt aaagttttta
   158581 atttaccata tcttttagtt ctaattttag aattttcgta ctcatccatc attatgttat
   158641 atagaataat taaccctata ttgataattt ttaatatatt tatactaaat caatgttttt
   158701 tcacatgcat taaatataga taaaatattg atttattata aatatagtta caatggcaga
   158761 tagtacactg gactattctc aaataattaa agaaattgat aagcacatga ataaaaaaca
   158821 tatatttgaa gtgtttgagt atattttatc attttctgat catatgtata ttccattaga
   158881 aattaactat cttgccaatg ttttgtatgc aaaattaatc actaaaacga atatcgaacg
   158941 cgatatgata aaggaatgtg ccaggatgtg tttgtatatt gcttataaag cagaaaagga
   159001 ttataataaa tttatattta aaataggtac aaagactaat tctattgaaa ttttacatct
   159061 tgagaaaata atatcaaaga tgataaattt tgatgtgtac aaacaaactc taatgcatca
   159121 ttctgtatat ggttattttg aatgtagtaa agatatatct tgtagaaaaa tttatgtttc
   159181 cttattagtg cttgtagatt gtgaatatgt tgatacagat tatgataagt tatctgatac
   159241 tgtgtctaaa tttgtcaaaa tattctctat gggtgctagc gaaatttcta aatttatatc
   159301 tacaaacaga attttttcat atttatatcg tctatgtatc gatgattcta aaacaaacca
   159361 cattaaaaat attttgtgcg aaaaaatata acaaatacta ttttgatgat attgattcaa
   159421 acgatcttgt tatagaaaca tacagtgcca attatgaata tgatgtagat ttatctgatc
   159481 ttgtgacgac aatagatgaa aaatgtggta ttgtggatat tgatgatatt gaaattggga
   159541 actatattgg aaaaggtaca tttggttctg tatatatcgc aacttacaat aaaattaaat
   159601 atgctgtaaa atttacatcg aattctaaat attctggatt ggcattatct gtttatagag
   159661 aaataggatc attaaaaatg ttaaatcatc caaacatttc atcaatttat gggtatggcg
   159721 tgtgtgacta taatcctact gaccacaatt ctgaatcatc ttttataata ttagaacata
   159781 ttgaatacaa attaggcgaa tatctttcag acgttgcaaa taaactctct gtcaataata
   159841 aaatatataa atcacttatt ttaaatttaa tgagtgctgt taattatctt cacgaatcta
   159901 aaattgcaca tagagatata tgtcccaaca atattttagt cacatataac ggttctttaa
   159961 aacttattga ttttggaatg tcatgtagtt tttttcatct agaccactct aactatacaa
   160021 atagtaacat atgtacatca tactcaagag ctatagaatt ggctgctgaa tcaactaact
   160081 ataatcacaa gatagacata tggtcatgtg cagtggtaat attacgaata ctgcaaaaca
   160141 gtaatccatt tggaatagta gaagacgata acgaacttgt cctacgcagc atatttgcca
   160201 cattgggtca tatggataaa gaaactcaag ataaagtaaa ctattttgac aagattaaac
   160261 gatataatgc tcatcctagt tatcgcaaga gaggatttcc tataatcaag gaaaaatttc
   160321 cacaatactt acccattatt ctttcaatgc ttaactatga tcccaacaaa agaccagatg
   160381 caaagcatat acacgattat atttacaata ttgtataata tcgacttact aactactgct
   160441 attcgtttgc ataaaaattg atattttaaa ctattaaaaa cactcttaat aatatatttc
   160501 attacactaa gtactttact atgaattctt tgaccaaaat agacattttt aagtatattt
   160561 tatcattttc ttctcaaata gacataccag tagagattaa ttatttggct aatgttctct
   160621 atgcaaagat agataaaata acaacaatta gtcctgatga ccagacagat tatgcccaaa
   160681 tatgtttatt tatagcacat aaatccgaac tttgcttatt ttcccagaca ctgactttgt
   160741 ttgatagaag aaataatcct acattgtata gatggtgttt tgaagatatt gtttcgttag
   160801 aaaattacat attgagactt ttaaatttcg atacatgtat acatactatt atacatacaa
   160861 tcattagcaa aagtatcatt gataaagtcc cttgttgtac agaaattttg tatattagta
   160921 tactactttt aatggatgac gagtatcttg atacagatcc ttttaaattg tatgatcttg
   160981 ttaaagaatt ttgtggtgtg tttaaaatga gtaaagaaga aatagtacta tttcttcaga
   161041 aaagtcctgc atattcttac ttgtataaac tatgtttgat ggatagtgac aaagggaatc
   161101 ttataaaatc tggtgtattt gaaaactata aggatgtgta tataaatatg gacagggaaa
   161161 tgttaccctt tcccaattat catattgact ataatagttc agatacattg aaatccatta
   161221 aaatattaaa taatctaagt cttccttttt ctagtttaga agcaatgaag tttatagata
   161281 ttgaattttt gggaaaaggt acgttcgcag aagtgttttc ttctctaaga aacaacaaaa
   161341 tgtttgcagt aaagaaactc attcaaagtt ctgacgaaaa tggaatacgt tgtgatgttt
   161401 tattggaact gtttgctcta agaaaattag atcatattaa cattgtaaaa tttgaaggtt
   161461 attggcaaag atctagtatg gatatatgta ttgtcataga atatgttgaa tatgacttag
   161521 cgaaatatat acatttatgc gaaattaata aaattatttt acctgttcac gatcttataa
   161581 gtggactaat tcaagcaata caacatgtac atagtaaata tattattcac agagatatac
   161641 atagatcaaa tatacttgta tctgcagatg gatgcataaa attagcagac tttggtgtat
   161701 cttgtacaat gtttcatacg agatgtgttc aatacttcaa aagaagtatg ggaagtctcg
   161761 aaacaagagc tatagaattg ttggctgact gttctttcta cgactataaa gtagatatat
   161821 ggtcatgtgg tgtaataata gtatttatac ttcaaaatag taagatgtac gcaatagaaa
   161881 ctgatgcaaa gcaagttgca attcggcaca tagttcgctt actgggtccc ttagacaaaa
   161941 cgacaaacta ttacaaaaat atagcagaat acgacaccca gaaacccggc gaatactttc
   162001 ccataatatc agaaaagtat ccaaactatt tacctatagt acaaagtatg ttaacatata
   162061 atccagaaaa tagaccagat agtacggaaa taattaacat gttaaacaat atgaaaatac
   162121 aaaaataata taattaataa actggtatac cgataaacat ttcaatttta actattatta
   162181 aatagttaaa ataaaaattg attattaatt attacattca gtgatctata tacattacga
   162241 ttacaacatt aaaactatat tttataaatg aacgaaatta gaaaaactgc aattgaatat
   162301 atcttatgtc acgattgtac accagaaata cgatatttag ctttggttat gttctttaga
   162361 gttttttatg atttaaaaaa cacaaatatt tttattaatg aaggaaaggt aaaaactatt
   162421 catattaata attatttgcg aatgtgtcta gtgattgctc taaaaataaa tctttactct
   162481 acggaatata taaaagaact aaccgagtac acatcaagtc atgtggctat agaaagtcat
   162541 atattagata tattgaagta tgatgttaaa ccaaatacta tttttagtta tattttttat
   162601 ggtcaaacca atgaacaatt tgtaaatatt aatccgaagg gtgatagata taaaatatgt
   162661 gtatatattt cctttgtttt attattggaa gatgatcata tagataaaga tcccaaaaaa
   162721 ttatatgatc ttgtttatag attttctgaa atattcttta cagataatat taatgagttc
   162781 ataaaacaag atattaatta tccatattta tgtcatttat gcaacgtaga taagatagaa
   162841 tatgatgatt ttatatattc cagattaaat aaagagttta aaataaagat tttagataag
   162901 tcatttatga aaaatattaa attcgataat tgtcataaat tacaaaattt acaaaattta
   162961 caaattgaat catgtaacag ttattatggt gattatgttt ataaaacagt tgaagaagat
   163021 gaagtaaaat atgttgcgta taatagcagt gagtctagaa ttaagaaaga taattctgat
   163081 gtttattcat acgttaaagg caatgacatt attcgaataa agaaagaaga aaaactcgga
   163141 gaaggatcat atgcatctgt atatctagca aaatgtgcaa acataggaga tggtattatg
   163201 aatgttgaag acgcttgttg tgtaaaacag attgctttaa aacgtttgtt caatatttat
   163261 tgtgaagctg atggtataga tgggaagatc ctaatggaaa tgtctgcttt aaatatgtta
   163321 aatcatccaa atattgttaa gtttattgga tacggaaaac gtcgttatct ctatatggac
   163381 attgcaacag aaagcatcaa atattctctc aatgactatt tgttgaaaat aaaagatcgt
   163441 gtagataaag atctatttgt aaaaaaactg ttctctggac tgttagaagg tgtttcgcac
   163501 attcacgata tgcgaatcat tcatcgagat cttcatgatg gaaacataat ggtcacagaa
   163561 gaaggtgata ttaaaatact ggacttgggt tcttcgtgtt tgtattctcg ttatttatat
   163621 agacttaact ctgacttaat tatgtacggc tctgctccta taagagctat agagatgttc
   163681 tttaggtttt ctgattatga tacaattact aataagttag atatatggtc atgtgccatg
   163741 aattttatgt taatactcat gggaaactat ccgtgctacg gatccaatga ttttgatatc
   163801 atattgtgta ttttacacct attaggacca atgaacgaaa atgatatacc aaaaatatca
   163861 tactactaca aattgcataa tttttataaa tttaagttcg ttccttctga tgacgactgt
   163921 tttcctatta cgaatatcaa agataataaa tactactcgt taataaaaag tatgttagat
   163981 tatgttccta atagacgacc gtctgctaag aatctacttg tttctttatc acaaattcag
   164041 taaatcaatg ttgtaattta actattaaaa atattgattt atattaaagc tctaattaaa
   164101 aatatcgata tatgtaaatc atataaaata atatattata aataggtaga aatgaaaatt
   164161 gttgatgata ttacccacag acttgaaatt attaagttaa tagtatcgtt ttcaactagc
   164221 attcctatac ctatagaaac caactatttg gcaattaatc tatatctaaa actatctgaa
   164281 cttataaaga tagatgattc cgaaaaatat aaatatgcaa aattatgtac atttatagct
   164341 tgtaaaatag aatatattgg tgattgtgac attgatatat tttcacaaga taacgaaact
   164401 acacatattc aaaaaactga aatgtattca ttagaagaac aaatcttaac cattctaaat
   164461 tatgaagtca atataaatac agtaatgcat catataattt catattcaga taaacttaat
   164521 actgaaaatg taactgaaaa tagcatcact gatcctgatg aagaattaat aacaaccttt
   164581 agcatggcga ctcaaatata catagcacta ttattagcac tacatactac acaacttggt
   164641 aatgactaca aggaaatctc taaagatatc attgaatttt ctcaaatctt tacactaaat
   164701 aaatcagaag ctcaagtgct attaaacagt aaagaaatat tttcatattt ttataaacta
   164761 tgtattgaag acactaaaaa taaacatatc gggaagattg tagaaaatat gtataaaaaa
   164821 actatgtctc catgctcaat aaaaaacaag atttatatta aattcacaga tctaattcat
   164881 aacactagtg cttcaatgaa aaaaataaat acaacaaata cagtatataa taatggtaaa
   164941 atttacactg tagatgaact aaaggaattt agaatgatac aatttttagg cgaaggatca
   165001 tttggaagag tccatcttca caaacataat aataaatatt ttgcaataaa gaaaatagat
   165061 aatatacgta ataatggatt agactattct acaatttttg aattggaatc tcttaaaaag
   165121 ataaataata ttcatactat agaattctat ggtcactgtt atgatctaag tcaagatgca
   165181 tgttttattg ttatggagta tgttgattat gatctatttg actatttaag acaatatgta
   165241 atatcaagtg tttacagaga caaacttaga tatgatcttg tatctggtct tatgaaagct
   165301 gtagaacaca tacacaaatt agatatttgt catagagata ttacacaaaa aaatgtactt
   165361 gttacgcgta acaatattat aaaacttgct gattttggat cttctagtaa tttttttaga
   165421 gttaatcatt cattagtatg tagtaatgaa gtttgtagtg taaatacaag agctatagaa
   165481 ctagctgctg gatctgagac atataatcac aaaatagata tttggtcatc tgcaataata
   165541 atagttagta ttcttaaagg atcacattgt attgatatgt ctactgattg caacagtacg
   165601 ttattggtta aaatatttaa agctcttgga ccagtaaatc ctcttgatgc aaactcaata
   165661 agttactatg acaaaattgt cacatatagc aacatggtaa ctaagaaaat tggatttcct
   165721 atagcagaaa tgacatataa aagctatatg ccaatagtat acaaaatgct tgattatgac
   165781 tacaataaaa gaccagaagc aagtcaagta ttaacatatt tagaaaaatt tatagataaa
   165841 tcggactttg aatttaattt taatattaat actccatttt aagtggaatg aataaactat
   165901 ttattccact taaaaattga tttaattatt atatactaag aataaagact actgttttaa
   165961 ctaataatat accaatatca aatgaaaaga aatcatattc catggataga aaaatataga
   166021 ccaaaaagaa tcagtgatct tgtacaagat gaaggtgtaa taaatttact acaaagtaat
   166081 gttagaactg gtgaaatgac tcataccatt ttttacggtc ctcctggtac tgggaaatcg
   166141 tcagccatcg cagctgttgg acaagaaata tttaaagaat tctacagaga tagagtaaaa
   166201 gagttcaatg cttccgacga caggggaatc aactctgtaa gagataaaat atcaaataga
   166261 gctaaaaaat ataatacaga gattctaaaa acagacggaa cgataattcc tccatacaaa
   166321 attattattc tagacgaagc agattccatg acagatgaag cacaagatgc tctgcgagtt
   166381 ataatcgaaa aatatagtac agtcacacga ttctgtttta tttgtaacta tattagtaaa
   166441 ataactgaag ctattaaatc caggtgttct ttagtctatt ttaaaaaact agattcgtct
   166501 atagttgtat caaagctaca ggaaattatt acaaaggaat caatgtgttt ggatactaat
   166561 attattaata aaatagtttc tgtttctgat ggtgatatga gaaaagccat tatgatactc
   166621 caaaatctga gttatttgta tgaattcaaa caaagtatga agataccatt aaacgattcg
   166681 tccttagaaa atataagaaa agttccttta ctcatatcgg atacttctgc attcaaggaa
   166741 attggagaag aagacatata caaaatagca gcagtaatat ctccatcaag aacgaatctt
   166801 attttatcag atattctatc aatgaaatcg ataagagaag ttatggaata ttgtaaaaca
   166861 attgtttctg atggatatcc tattgatgtt actgttttac agttaaataa aatggtaatg
   166921 atatcagata agctaacaga atatgagaaa gctcatatta tttgctattc cggcaacata
   166981 ttgtttatga tgaaagagtg tgctgacgaa tttattcagt tatctgacta tttatgtagt
   167041 atttatggaa tacataaggg gttaaaatct tatgatatga atatggatga ttatagcttt
   167101 ggcattaagt tctaaattta ttaattaaca ataattaata aatttagttt aatttaatcg
   167161 tatggttaca tgattgtaca atcatgtaaa aagagtttga ttggcaaaaa ctatattatt
   167221 atcttttatc caattagaag aaattcgttt tacattttta ttaaagacat ttatttgatc
   167281 catattgtag tagtagtagt aaactccaca tatagatgct atttgattgt ccacaaactt
   167341 tgttactgaa tcaaaataga atgttttaaa ttcatctgga atatcacaaa gtagagtttc
   167401 gtgagtaaca tttggatcgt ctagtagact gtataaactt tttaataatt gtttttttat
   167461 aggtgtgtaa ttttctgcaa taacatatat ttcagaattt gctcttctgc ttgtgacagg
   167521 tttgataaat cttatgttct cgaaatgcaa aaatagtaga tatacaagag atatagttaa
   167581 attttcagac ataggcaaaa acatttttaa tacagcatgc ttattcttgg acaaacatgc
   167641 cataatacat acgacttcgc ccataataat ttttcctatt aaagattcac tattattaaa
   167701 atctttgtta gataaaaaga tacctccatc cgcagacata aaatcaatat ttttaagatt
   167761 aatatgcgaa gcgtaatatt ttatagtaga gcttttggtg atatctccat cagaaaattc
   167821 ttctggccca aataaccatc tttctggata agtgtatatg agaccaaatt gatcttctaa
   167881 agcagtactc tttgaattat aattattatt agaattacca ttcatattgt caccataacc
   167941 atcgctagta ttacattcat tatcattctt acactcatca atatatcgca aagtctgggc
   168001 ataccaatcg agctttatgt tttttgtact aaaataatga aacatggaag atataaatgc
   168061 tcctggtgct tcacataaat gaaacgtttt tatgtttgga gttgtgaata aatggccaat
   168121 tgtattcatt atttcataaa ttttatacca tgcgtttgta acaatttgtg cattatagtg
   168181 catttctagt gtacgtttta gtgttttgta ctgatttaat tcgtttttta tttgtgacca
   168241 tgtaacatat atagttttgt ttttatggta ttctggtata tttggtttac tgtctgtaat
   168301 tcttttgtag aaacagagtt ttgatttatt agtctttgct tgggatgaag ggtgcgaatt
   168361 attgtttata aataaaacaa gacaagattt gtttttgatt cgggtgacga tgtttgaatt
   168421 atgattggaa gaattaaaat attctgacga cgaaaccata attaattcat tttcctttag
   168481 tggtactaaa tcacatattc taataaatga atgtttttca aaccaaattt tgttcatatc
   168541 ttcattgatt ttaaatgttc caagatcatt aattttatta tatgcctttt ttatccaatt
   168601 atttgttgtc tttgtatatt tttttacaag tgacgagttg aagagaacct tgctgtaaaa
   168661 tttacaatat gtgtatagtt tgcttggata agcgcgtctc aaagtgtatt ctgtatcatt
   168721 cattggagga ggagtaacat agttttctaa tattaaatat atttctgaat taagatcatg
   168781 taaaatcgat gatctataga attttacaga agtgaaacat ttatttataa tatttaaaag
   168841 tatattccat tgtggttgat taatcatatt taattttata atcatagttc cgccttttat
   168901 aagatgagat ttaagacacg atagtgtata gtgtgctgtt gcttgaaaat cctgttcttc
   168961 tgttgaccac tcaaaaatat tatccaaagt atggcatgcg tcaatatgaa taaattcata
   169021 ttgagttaac tgatggttag atgttatttg atttatatag taacatgtgt caagatagtc
   169081 tattaccgga taattataat caatgttgtt atttatttca ctaaaagctt cttgtgtgca
   169141 aatgatagag tcgtagaaag gagctgcggc taatggatta tttttttcaa caaacaacat
   169201 tatagattca agtgttccaa gacgattttc tttactaata tttagaattc ttgatgatac
   169261 gattatatgt ggtattgtat gtaatagttc ccatgtagag tagaatgatt cgggataaaa
   169321 tggttggtat agagacatct tgtctaaaag ctcgtgtcta ttttgtattc gactattttt
   169381 tactataggt gttatttgtt tcatatctaa aaatctaatt ctaattatct gattgtcaac
   169441 ttgatcgttt cttatttcat atctagggtg aaaataccat aaattaaaag gaacaatctg
   169501 ttcgtataga tttgctttaa atatagatac tactgtgtgt ggtgttaaaa gatcgataaa
   169561 ctcatttttt gttttgtcta tttcataatg tgtttctgat gacgcaggtg taataatatc
   169621 cggttcataa aattgcatgt gttttgtata tatgtattat ttgtatagta taatacacta
   169681 attatgcaaa actatatatc aacaattgat ttattttcaa ttattttcat acatttataa
   169741 taaagtcttt taattcaatt ctctgataca atgtatctta ttgtatttct tataaaaata
   169801 cctctgccag aaatattata atttagttgg atatcaaata agtgcatata gttaaacttt
   169861 tggtatagtt ttaatttcat tatttgatat aaatttatta tctttaataa atgtataata
   169921 aatatcatga atcaaacagt acttgatgaa caaaataaac ctgtcgtagt taatcctcaa
   169981 ccatcatctg gaggaattat ggactacatt aaaaacaata aattaatcgt tattatcgta
   170041 atcattatta ttattgcact tatttggtgg ttttgtttta gaaagaaaac accagcttct
   170101 gtagacgatg caactattgc ctcccttcaa gcacaaggaa attcattaag caagaaccca
   170161 tcgagcatct catcggtaac aaaaagcaga ttatcgggaa actctacaat ctaattccat
   170221 ttgaacttaa ttcaattaat cgatttaaaa ttattatatt aaatcaatta aagattacca
   170281 gtaacgaaaa agttttatgc gctataagta aggtaataag atagttatga tagatggtag
   170341 atataagtta tctgataaac aacttggaac tggaggttac tcgaaggttt ttttaggtga
   170401 agatgttgaa caaaataaaa cagttgctat aaaaaatatt attattgaaa atggaggctt
   170461 agattttgtg gccactgaaa taggaattat gaaaaattta aatcatgtca atattgtcaa
   170521 atattacgat tttgtcaaaa atgataatat tggacatatc attatggaat attgctgtgc
   170581 aggaacatta gaaaatgtta tcagttacaa caaagaaaaa aaattagaat attttaatgt
   170641 ggaagaaaat agtttttact acatgattca actaagaaat gcaatatact atttgcacag
   170701 agaaggatat tctcatagag atattaaacc aatgaatgtt ttattgacta aaccagataa
   170761 gacagaaatc tatacatcaa ttcttattga ctctgaagat agtgattctt ctgtaataga
   170821 agaaaaacaa agttatcatc agaatgaaaa attaatacta aaattggcag attttggttt
   170881 atctaaaaat ataaactata acgaattgtc tacaacaatg tgcggaagtc cactatatat
   170941 ggctcctgaa gtattatgcg aacataaata tggatctaaa gcagatttgt ggtcctttgg
   171001 tgttattttc tacagactct tatttggaac atatccccat aaaaacgttt ctaatcttga
   171061 tgatttaatt aacaatacta agaatgaaaa tatagatttt aattatcata agaattttac
   171121 accaaaatgc tttgatctat tggttaaact tttaacaaag gatcagcatc aaagaataga
   171181 ctgggaaagt atgtttagtc atgaatggtt ttctaccact gattttgaaa tagaagcgga
   171241 tgtttttttg gaaagaaagg tacaactaac acagtccaag cctatccttt tatctgatac
   171301 tcttcttaaa agaaatgtga tttctgaagt agccacattt gtcccagtta ccagagttcc
   171361 aactactcca ataagtatta atattgtgcc aaaatcttat aagagtagaa atatatccat
   171421 tagttttcca atagttagca tatcttctca gcttggacct aataatctta caaaaatgaa
   171481 accaataaat aaatctcctg ttaaaagcag tagttggcca gcgattcaaa gagattatta
   171541 tttatcagat tataaaaaat aatagtttgt attatgtgtt tcgctattgt gggctcggtg
   171601 tttacaataa gatactattt taatattatc ttattggtat taactttaaa gaacaaaatt
   171661 tataaaaaaa gtaaatgaaa ggatagttca gatgtctaca aaattttttc cttctactaa
   171721 tttaacaaat gctggatatt ttactattaa tagtttcatt gatgcaagaa ccttttctgt
   171781 tctgacttta tcgtatgatg catgtaaatt ttctatggat agtaaaagga attgtatatc
   171841 ccattttact cttgctacaa gttctacgaa tacttgcata gtacaattgt atttaaatat
   171901 agagttctta aaagatgaat gttttttttc taatcttgat ataaaatctt ccagtttaga
   171961 aatttctctt tcttcttttt gaatgatgtc aaatattgat tttatctctc tttcttcatg
   172021 tttagtattt tcatatttta tgttttcttg ttggtctaaa ctcgtgtcac tatcttttat
   172081 aatttctaga aataagctat tttttagatt tataaatttt tgttctagga taggagcact
   172141 atttatatta ttaattttat ttcttttatg ctttttgatt tgtttttttg tgcaatgaat
   172201 ttcattttca caaaccatca tacttaagtg atatttttgt atttttttgt taatatattt
   172261 tattttctta tctaatttaa atagttgagt tttatagcag gagattatgt tagatgattg
   172321 tagttttagt tcttgtgaga actgttttgt ggtatgtttt gtattctttg cgtacgaaga
   172381 aaattgttct atattccata ttattgatgt gtcgattagt tcaagagaat ctgtcgaatt
   172441 tgatctactc ataccagagt agaattctac atcatagtcc gccgaatctt caagctgtaa
   172501 acccatatcc tttataagat taataaattg tgttgactct attgttaaaa tatcacttaa
   172561 attatttgtt tgcattgtta ttataatagt gatattcaaa ttgaaaatag tggtgacaaa
   172621 tttaatctat acagtataca gaaagaaata gaatatggca aaccactgta gtccccaatc
   172681 aaacatggat tgttacagta atggtcggtg gtatagtttg aatgagattg atgacataaa
   172741 tggctcgaac gtcacaaaga gcaattttac aattatacag aaaattataa acgatcggct
   172801 cactgaagct attttacata ctaaaccaat atgttccata acaacttcca tcacaaacct
   172861 cagaaacagt tacttcaata aacacccttc tcaattaaat gaacacatcg taaaaatact
   172921 taacattccc gcacaatcaa taccagaaac ccataaacat ttatgttatc taaacataga
   172981 catatttttt tcaataaaag ttttacataa tttacattta ccatcagttt atactctcca
   173041 tatctcagat tcagagcaac tatccttaga caaactttat acttgtgcag actattttaa
   173101 ttattatttt aaaataaaaa agaacgattt tataaatcat gtacaaacaa tggacaacat
   173161 actggcaaaa ttaacaaata cagaagaatc catactaaca agaaatatat ccatcctcat
   173221 tccagaattt attaaaaaaa acaatactcc cttctggaac acactattaa atacaattcc
   173281 tcaaaattgt ataatagtaa ctgacactta tcaaaaaatc caaacaatag aatccatcat
   173341 atctaatcca caatacttaa caacagtcaa ttactacatg gcatacaaat attttaccaa
   173401 atttcagtca tatgatttca ttgatctttt ctatgaacta tatggtccgt acatacagca
   173461 tatagcaact aatacgtttt caaataaaaa caataataaa cttgtaaaaa ctatattttc
   173521 tgaaatgaaa ataatgtgta taaactattt caaattcaac aacaatctta gtgtaaaata
   173581 cagggagttc atattagata agctagaaaa tgtaactcta gtcataggaa accaaacaac
   173641 tatcctacct ttagaaaata tgatagatat tccagaacta tctgctgatt tttacaataa
   173701 tttacataca ctctctaaat atcattttca aaggaaaatt gacatgttaa caaagaatat
   173761 cataacagaa aaatcctaca taagcgaacc catgtactct tttacaacaa acgcttgcta
   173821 tgatgtatta actaataaaa tataccttcc tactgctatt atcaataaaa gatttgtaga
   173881 tagtagcaga gaatctagtt ataattatgg aggaattggt accatcattg cccatgaact
   173941 atgtcactgc tttgataatt ttggatgtaa atttaatagt tatggacatt taaccaatac
   174001 tatgtcaaca caggatatac agttctatac aagtgagata gaaaaaatag aaaaaagtta
   174061 tgaaaggtat gccaaactat taaatcatac atatatgaat aatatggcca gtgaaaatat
   174121 ggcagatgtt gttggactta agataagttt caaagttttt atagatacat tagggtatga
   174181 gaatttttac gatggattga aatctttttt tgtgagttgg tcaaatagta agaaatctat
   174241 gtattctaaa cgaacgttag ctaattcgtt tattaacgaa tcgcatttat tgggtgtatt
   174301 gagaataaac gtgccattat cacatttaga tgagtattat gaactttata atgttagaaa
   174361 tggagatggc aattatattt tgaaagagaa aaggtgtacg tttatggatt ttactctaaa
   174421 atgattttat atttttattt gttaatgaaa atataaatta ttgtcgaaat taaaattttt
   174481 caattgctaa ttcattaata tataaattta tgtactttgt tgtttttctg gtttttatgt
   174541 acaagacatg tctatttcct ataaagccac cttttgggtt taatgatcga ggatcaattg
   174601 agaaagagta atagtatgtt ccaataggta aattgtatcc taaaaattta tagtgatagt
   174661 agtcacacaa taaaacagaa tctagtttca gcaaaagact tggttcttta aattcttctg
   174721 aatatatttc tatttcgata agatcattta ttaactgatt tgtatcgttt gttgtggtga
   174781 agaaaaaatc tttaatgata ctgaaatctg atagatttag tttcgagata ttgtaaaatt
   174841 cattagaatt cgtggttacg tttgttattg ggatctgtat actgtatatt ctatcgtatg
   174901 taaattgtga tggagaaatg ggattattgt tttttatgat gtgataatct gcaataaagg
   174961 ttgcacttaa aagtggaata gacaaattgg ttagtttatc aattaataaa tcttcgcact
   175021 tattcaattg aactaatatg tttatagaat tgtactcttt taatattttt gtaataggaa
   175081 gactgttatt gtttcgaaat atgttaagag gaaggactat tctttttaca tcaattaatt
   175141 cttcgttgta aagaatagaa cagaaattct ttgtctttga aataatattt ctattatttg
   175201 aatatataat ttcagttatt cttattatgt cagaacttgt tacaagtatg tttctggtat
   175261 gaaatgaatt tgttataact atcttcatgt gatttaaaat aatatgttcc aggttatctt
   175321 tgtatgttag aggagtatta ttgtaagata atggtaagtc tattatgaga atgaggctgt
   175381 gtaaatataa atcattttta gaaaaatctg atattttata ctgcatacat tgattaaatg
   175441 ataatttaga ttgtgtgaat atggtgttgc tagttttgta taaactatct gtaaatttgc
   175501 ttaggtactt attagaatta cgatttatag cattattgtc atatttcgta aatctagaaa
   175561 caattgtttt atttgaagac tgtatttcaa aattatctgt taattcaaga ttatttaatg
   175621 gttcttcgga actacttgat agaaccagtt cattgttttc atcaaaatac gaattatctt
   175681 ttattattga catttgttat gaactatagc tatgttaata ttaatccgtt tatatatcga
   175741 aaagtagact attatttata gaattgtaga atttataact atattctaag taaaaaacca
   175801 aaaaattgat ttattaacta tattagaatg ccataagtat gtttagaata taacaaatac
   175861 taaacataat atttgtataa tgagcaatag aactcataga caatctgtta aagatcaaac
   175921 aactcgtact ccaaaagata cccttcgaga aatgaatgcc aaaaaggcaa tgcgcgataa
   175981 tggtcctcaa ggaaaacata ttaatccttc gagctctaaa accccccaaa ctcaagaaga
   176041 acagcaagtt aagtctgata aactaacaac tactaaaaat aagcatattc aggaacctac
   176101 aaagagtaaa aacattcaaa atagttctca aaagtacaag catattgaaa aagaaatttc
   176161 tttgtggaat agtgaagacc gtgacataac tattcaatca tttacagaag acgacattta
   176221 ctttaaacta aagaacggag agcatatttt ttcactacat attcctaaaa actatccaaa
   176281 cgataatact ggatttaaat tattagaaaa cattcaaccg ggaagaaatc catctacctt
   176341 agtaggatct ataaacagta gattaaatac taattgtaat aacggtattc taaaaattct
   176401 taaatatatt tgtaaagtct tctatattaa aagtctgaag aataagaatg tttctttaga
   176461 atccaatcag tctgatgttc agaaaacagt taatgaaaat agtaaaacaa aggacgttga
   176521 gccacaatgt aaaactgtga aaaatagtaa aacaacgaac gttatcccac aatgcaacac
   176581 tgtagaagat gttgacgcag aatcttcttg gacacatgaa tcagatataa ctaatgaaat
   176641 acaaatttta tctgacgaaa catcttcaaa actcaacgat tataatccaa atgattatct
   176701 tagtaaacgt aaaattttct tgaaatcgtg cttgcttttg acgaatatta gtacaattgt
   176761 tgatagatta tctaatttta acaaagttaa tcctaatcca aacattttaa tagatattgc
   176821 ctttatcgaa aactattatt catcaaatga ttttgagttt gagaattatg gttataaaat
   176881 tacgagtagt gaatctaaca gagatcttat aataaaaaaa atagcagaaa ctcacgaaaa
   176941 gataattatt cagtcaaaat taaatgaaat gaaaagaatg gcccaaagac ttgttaatga
   177001 agttaatata aaaatcaaag aaagttacaa aaagataagt ttagctgaaa aaacagtgtt
   177061 taaaagtgaa agaaagaaaa acattcaaga atctttttac tctttggatg ataatggccc
   177121 aaaacatctt gtacaggaag ttcttaaaaa agtaaatgat atcggaaaag ctgcttgcat
   177181 taatgaattt aacaaggaca tagaaacact aaagtcagaa ttacttaata ttacagaata
   177241 ttccaacaac atagataagg atttagtttg tgttgctaat tatgaaaaaa agaacaacag
   177301 aaagttttta cagtcaattc cagaggatac aacaacccaa acagttgata tttatggaga
   177361 tgatgatagg gaacctgaaa ttacttacaa agatattgga atagaatcag caaaatctaa
   177421 aaatgcgcct gttgtcaatg ctgcaccaaa gattgaaccc attatcggtg ctgtaccaaa
   177481 gattgaacct attatcgatg ttgtaccaaa gaccgatctt gttgttgatg ccacacaaaa
   177541 gatcgaaact atcagcacaa cattgaataa tgccgaaaac aatgttaaaa atgcagattt
   177601 ttccaattct tcttcttcta aagacgaatc tatcgaagat ctttctcctg accactctga
   177661 attatcgcat aaagaatctg tcgaagacct ttctcctgac tactccgagt tctcagggaa
   177721 aatttattcc aatgtttacg aaccaggaaa ttcttatcag acagtatatg tagaaaactc
   177781 acaaagtgta caggaaatgt tattcaggaa ttttttcggt gataataatg atgcgattgt
   177841 tattgagtcc catggaaatg agtctgggta taatgaagat aaccaaagct ctgaatcaaa
   177901 tcaagtagaa gaagtattgg atagttctaa tgactcagaa gtagttcaac aagtatctga
   177961 aaaaagacaa caatatgttc cagtaaataa taactctgaa tctgaatctg aatctgaatc
   178021 tgaatctgaa tctgaaccag aaccagaacc caaagatgac tcaaaaatag ttcaatgtgc
   178081 gtctaataag aaacaaaagg ctaaagttaa atcagatact agttcagaat ccgaatatga
   178141 aacaaataac atcaagatta ctataaacac aaactcttcg cagaaaaagt ctaagaaaac
   178201 aaatattacc ttaacaatag atggaattag tttcaaattt aaaaatattc cgactgggtc
   178261 gttagtcagt actgatattt tataatttaa taatatgtat tatttcaata catactatta
   178321 aaaattgatt taataaactt ttcatatgaa cattataaac acagaacata taacataaga
   178381 ctacgactat tacaattaac cacatggcaa aacgaattat tcatattgtt gacgatatta
   178441 aatttatggt tacttatata gatcatacaa taatagaaga ttttgactta gacactataa
   178501 catatggtaa tgctatatgt gtcattaaag aagaagaaaa taaaacaata tttaatctaa
   178561 attctttgaa taaatttatt attccaaata ttcctggtct tagaaaggag aatgggtttt
   178621 atatttccaa tactcccatt cctattcttc cattaccagt acacaacgat gataagcttt
   178681 tggaaatact tagatcatca gaaaattata caatatcagt aaaacatatt aagatgaata
   178741 ttattgcact cagaataagt gcaactgatg catctttatt tgatgaaaaa tatataattt
   178801 atatggagaa attcttagct aaatattcta ttatccttta cattactcct gtaaatgaaa
   178861 tgtcaaaata cacattaata tacaattcca attattcaaa tattacaaca attacaaaat
   178921 tacaactttt ttctgattct acttgcaaaa atgcgataac ttttacatca ccgttatctg
   178981 tagaagaatg tttaagttca ataagtaaaa tcgaaaatat tttcgatagt gacaaaaata
   179041 tagtaacatt gaataagtac atgtgcgaag aagaagaata ctcatcggaa ggtgaagaat
   179101 atgatgcaga agacatcgat caagactatg ttgatgaagg agaagaagag ttggacaaac
   179161 acaacataga actttctgat gacagtgtgg attttgatga aaacaattat tttggggacg
   179221 tcataataca ttattaaaac aaagtacgaa gtttattaat tttaaatttg tataaacata
   179281 ctaatttaaa attattgtac attattagat gaatttattt ttttcattaa atcattaaac
   179341 atattatgaa tattagttgt agtatcattt acagtattat tggtgtctat gttggacata
   179401 tctatttcat ttgatgtcaa ttgttttttg gaatatttat ccattggaaa aagagcaata
   179461 aatacaaatc cagctattat tccagacaaa tggccttcga aacttattcc tggaataaat
   179521 atttgtggca atatactcac catcaaacct ccaatagaaa tggcagacga ttgtcccaac
   179581 aatttaaaat aaagtaccat aagtccaaat atgacaccag aaaatcctac tgtgtaaaca
   179641 tttctagaag gaaatacttt gaatattgcc caaagtataa ttgttgataa taaccatata
   179701 aaaattatag caaacaagaa catacctgat ccaatgatct cttctataaa agaaagagca
   179761 aaaaatgata taccgtttgc aattaaatgt gtagtatctg catgatataa tgatctggct
   179821 ggcaaatcca gtacgtcatt tccgaattta tgatgattca tctcagtaaa aaatacgata
   179881 acaagtatta ttaaaataac aatagtgacg attttcattt ttgtagttta atatatgcta
   179941 tatattatat atgtatttgt atttgtaatt tggaccatta ataataattt aataaattta
   180001 tgacataaaa ttattatatt atatatgtat gtatatggtg cttattgggt ggtagaaatg
   180061 aaaattgtct tacaatcttc ataatatgta aacactgcat tggtaggtaa ataaaccatg
   180121 tacagtgcat aatcattgtt gctaatttct tgagttccat tacaactttt actgtattct
   180181 aaaatagatg ggcatagttg aatattaaat tcttcaaaga gttcacgtct cgcacagttt
   180241 agagatgatt ctactctgtc aacaagatat tctctttttc caaaagaaaa atcaaatttt
   180301 aactgttttc ttacttcttt agaatagtat gaagattcta atcctactat tgttgagagt
   180361 ccacgaattt tacaatctcc aggatacctt tcagtaaatg ctttaacaga atactctaat
   180421 attctatgat cagtttctct taatttggca atagttatag catttagtga agtaaaatca
   180481 ttattaggtt tgttacaatt gaataaaata gaaatctttg tcatttgatc gagatctcca
   180541 agtagaacaa atgtagaatt tttttctctt attttagtac ttattttaga ttcgcatttg
   180601 atggctgtag gaatagtttc aacaatcttt ctaattttag atctttgttc tggatcaaaa
   180661 agataggtat cgaagtattt ttgaacatca agtctatcct caattgattc tctaaaaaga
   180721 tgtgccattg tttcatcaat atttaatgta gaaggaactg gaaacagatt gggatactgt
   180781 ttgaaatttt tatcatccca catcttttca attacgcatt tatttccaaa taagtcactt
   180841 gcaaatttgc cacaagaaca tgatccatga aaatgaagtc tagttggata tttaattgaa
   180901 tcgcattcta atattgatac tgagactgac tcttgcttaa tttgaggatt tttctttctt
   180961 tctactcttc tatttgagac agacgtaaac gagtcattga aatccatagt tacttgaata
   181021 tttaaatcag attttctctt tggagatggt gactgaggtg gcgatgatgt atgtgtttta
   181081 ttccaaggtt tttcttggtt tgtaatagaa tattgtgcta tattttctat gcattctgtc
   181141 tttatgtgag aaggactatc cttggccaca ttaaagttgg cataagttgg ggttttatgt
   181201 tgaaatttat cttgatttgg gtattgattt ctattttgtt tacaattatc tgaataattg
   181261 tatttacgat taacaactga catttgtaaa tgtatgtgta tcttaaactc gttcaagccg
   181321 aggttcttta gttaattttt atgggtttac taataattgt gaaaatcaat tttttattgt
   181381 gataaatcga aaaattatac atatattaga ttgttatgta gtttaaatat caatttttct
   181441 gtgtctatct atacgtatat gtatatgtta tgtgtacata taaattcata tatatgtaca
   181501 tataaatgtt catatatgtg cgtgatatgt atagatacaa ataaagaata catcttacat
   181561 cagaaagaca aataataaaa tatcaaatca gtatataatg cagcccaata gtaaaaaggt
   181621 ggataattgt tatgatagtt ctgttacaac taactgcatt tcgcaaacac agagcaatta
   181681 tatgcaactt caagataaat atggtgttag aacaaacact acaagtcaca catatccaaa
   181741 tactacatca tacccaaaca aacactatgg atcatccaaa cataatagtt cagaagtaac
   181801 aaataacgac acgttcaata gatctctata tagacaaact ggaagttcaa tatacaataa
   181861 atatcttgaa gatgttgtag aaaactcgat caaccattct ccatcacaca aacctcatac
   181921 atttgatcat caaagaaatt ccaacgattt acgatctacg aatagaacta gtaaattgtc
   181981 agaaaatcaa acgaaggaaa aagtaacttc tgtagagaat aggcctcaac ttgcttataa
   182041 gacaacaaat gcgaacaata aacctcggtc tgataataaa ttccaatttg tagataataa
   182101 atttcaactt gtatacgatg aaccacatct tgtaaatgat aaatcccaaa ctgtggatac
   182161 taaaccacat cttgtaaacg ataaacccca aatcgtggat gataaacccc aaattataga
   182221 tgataaaccc caaattgtag atacaaaacc acatcttgta aatgatagac cccaaattgt
   182281 agatgataaa ccccaaattg tagatacaaa accacatctt gtagatgata aaccccaaat
   182341 tgtaaataat gaacctcatc tcatagatat taaatctcag ctgacaaaca acaatctcga
   182401 gtcatcatca gataacaatt tcgaatcaat caaaacaaaa caaaacgaca aagaatcacc
   182461 gagaactata gtaactgtct ctgcgcatac tccagtaaat gatctcataa aacgttttga
   182521 tagtaaaaaa ttaacatcaa cctcattcag agacttgact aagattagtg atgatagtga
   182581 cactgagtgt tatagtgtaa gtaaattagt tagaaaattt aatgacgaat ggacaaacga
   182641 gtgtgaaaaa ataacacata caatcacgaa tgatattcta gacagtccaa aagaacagga
   182701 taaatcatat tctcttataa atgatcttat catcaaaaat tc
//
