# Supplementary material for: Widespread Horizontal Gene Transfer Among Animal Viruses
Source: bioRxiv. 2024 Mar 26:2024.03.25.586562. Preprint. [Version 2] doi: 10.1101/2024.03.25.586562 (PMC11071296; doi:10.1101/2024.03.25.586562)
Supplement: Supplement 2 [file media-2.zip › File2_Maps/uMega_freshwater_SRR3990180_51983.gb]

LOCUS       uMega51983ct_1         51983 bp    DNA     linear       01-JAN-2019
DEFINITION  [note: taxonomic lineage unclassified virus]
            [isolation_source=original].
ACCESSION   
VERSION
DBLINK      BioProject: unknown
            BioSample: unknown
            Sequence Read Archive: unknown
KEYWORDS    .
SOURCE      unclassified virus sp. ct3Q80H (unknown)
  ORGANISM  unclassified virus sp. ct3Q80H
            Unclassified.
REFERENCE   1  (bases 1 to 51983)
  AUTHORS   Taker,C.
  TITLE     Cenote-Taker 2 dummy template file. Do NOT submit
  JOURNAL   Unpublished
REFERENCE   2  (bases 1 to 51983)
  AUTHORS   Taker,C.
  TITLE     Direct Submission
  JOURNAL   Submitted (01-JAN-2019) Taker 2, Cenote, 1000 Circle St., Cenote,
            DC 31111, USA
COMMENT     ##Genome-Assembly-Data-START##
            Assembly Method       :: unknown_assembler
            Genome Coverage       :: 1x
            Sequencing Technology :: Illumina
            Annotation Pipeline   :: Cenote-Taker 3
            URL                   :: https://github.com/mtisza1/Cenote-Taker3
            ##Genome-Assembly-Data-END##
FEATURES             Location/Qualifiers
     source          1..51983
                     /organism="unclassified virus sp. ct3Q80H"
                     /mol_type="genomic DNA"
                     /isolation_source="unknown"
                     /collection_date="unknown"
                     /note="genome binned from sequencing reads available in
                     unknown;
                     derived from metagenome: unknown"
     CDS             2..136
                     /note="no search hits"
                     /codon_start=1
                     /transl_table=11
                     /product="hypothetical protein"
                     /translation="MHHITLLRVTDRSLNGHSAMPLAASVTDRSLNGHSAMPLAASVT
                     "
     CDS             151..2466
                     /note="no search hits"
                     /codon_start=1
                     /transl_table=11
                     /product="hypothetical protein"
                     /translation="MLLWIVSMEVITLAGLVGMGYVVSRLGENKKDGAGGAGSTHASC
                     KSATIPPAIPKSMPADAFQGSQYAQQQQQQQQQRRITEPFISAAARGPDTNPLTLTPQ
                     GASAVGYGSDLDFQFQIPAGGQYQASGDRMMGQAASPYPGSGGLFDAPTVANNWPANV
                     YASELQPGPYGMPLGYATQKPPLAPRVNQPGPSPVAMDNNKPMVEMRGDNIEENPTYV
                     EGYVMSPLSGQRVPANEFTHNNMQPFFGGRMKQNTASDANTSRLDTYTGAGTTQIAKR
                     EIEPMFNTGQTPFGNPFGMPDNTDFVQSRINAPRNRAGERPFEPTLVGPGVNQEYGVL
                     GEGGFQQLEVNDIMKRAMKDTNELRVATNPKLSYNTPVVPGARFIANSADDSGEVRKY
                     RPDTFYIDETGERYFVTTGEVIKEAARPTQLLNYTTRPETSTEYTGVAASQDFQEGYV
                     AGSYRTPMSQQYGGAGFRNADMTTYYTDQVGQPAPREGSQEGFQSPQYVPNDYGRGSY
                     ENRDNERTSTADRMIGLNLKPAEAGALTVHYDDPTRPTRRAETVGNLRQAGTPVGYAG
                     GAPAVTVWDPTDIARTTVKETTVKWDYMGNAAPASAPTRLKVYDPDDIAKPTQKAQLS
                     KRDYYGAPKSSHMNHTSHQAAANMTLNPNKQQVAALRKPMAGNGNIAVFDGKINQTAK
                     KLDTDYINDRPNAVNRVESMPTGAGDIGRVKYRHPLQQDIYTQRTQPEFVSAVEDNPL
                     SISLRKSAETDERNMMSRYADMLTGGGKKDK"
     CDS             2562..3293
                     /inference="protein motif PDB:1SXJ_D"
                     /codon_start=1
                     /transl_table=11
                     /product="Activator Clamp Loader"
                     /translation="MASQPQIERLKPLFVIGPASSGKSRYIQQLAVREGRTLLHCPCR
                     KDRTLREQRAIIHEWALRAEPTLLWLEGTDDLTPEAQSFLRRILETYAQRVRFCLEAR
                     SLESIQEPILSRCNIMRMKLHTPTELATMFGKQYAPPLIADVVRYTQNPSYRQYAMAT
                     TTSQFFPELWEQKKRGADVYKSLTLLTPVEQLYIAAANPWDIIWRNYEQLDAHTQSLI
                     VDCNLHAGNPWALIHYIQCGKDVSD"
     CDS             3314..4369
                     /inference="protein motif CDD:pfam19068"
                     /codon_start=1
                     /transl_table=11
                     /product="Family of unknown function (DUF5764)"
                     /translation="MDSYSAAGFGVYTDARTEYSKQLCQTIVPAIFKLFMDMLKKARE
                     DVSGESRKVLFRYQTLLNEIPDWNMDKVYREISGLVDAINCEYMKELITAVFLAHAKV
                     LMAIRISKSDSNINLTVPAVDHFLFKVLCETGKLYWKSTYLFRDDVANLDKQQNLRSA
                     EQLVVEGIHSAIRAMIPVKNILRDCITASDKKDDSDDEDDVATAPLVEDKKEVVAEPE
                     SAPEPEPEPEQAHEPASESTSSEIAIQDVDDARSMISTDEALDTHTPSTTSNSNIVHI
                     DDDHEVKFAEFDSVFDGEDSNMHYDPKTGELRDGELIVEDGPGEELTDFDELNEEAEQ
                     AEDEVYEPVNDYEELIG"
     CDS             4441..4737
                     /note="no search hits"
                     /codon_start=1
                     /transl_table=11
                     /product="hypothetical protein"
                     /translation="MFDTTHLVYASLGAISFAILGVVATYYRDDSPSKKSVARDFVAG
                     SLMVSFTMLLMPAMFPKVDVTIPLPDITDVMGRGELFATKSKGGGNDYDLQLHY"
     CDS             4743..4913
                     /note="no search hits"
                     /codon_start=1
                     /transl_table=11
                     /product="hypothetical protein"
                     /translation="MDTFTALFWLFTLLFVGLSAYLLCCTKRSNVFYGQIASGLGIFA
                     TSKIGRKFLGIE"
     CDS             complement(5058..7067)
                     /note="no search hits"
                     /codon_start=1
                     /transl_table=11
                     /product="hypothetical protein"
                     /translation="MGNRRKQGKPVPKPEKSKFQHLMDSFIVNKPIPKSLRASFPDVD
                     IYQRFNPGLTLFKPKKKLSADSTFNTRGTLLSWKPCDESKDKRYGVGKILYNNGITDE
                     RRVFVKTIHLLDPIAYLDGMYGDSLDGDWIPMVDGGIEERYKKLYCAYNQAYVDALTQ
                     AVLSRLKEENIVSNVLECYGTVIGMKENYTYDITDDYSSLRVDRGFWESLDMMDANLV
                     VESDEQIDDDIKQSLIEPPDDIFESDGEGDEEGDEEGDEEGDEEGDEEGDEEGDEEAD
                     EEGDEEGDEEGSNKSSSIGQFTASTTSMPNLEYDGNSTIEAEELEALSSQSLDSSCSS
                     ELIMDNFSIESDHDKPVLQLCRTSSSTRTHTTSSSSSDSGVRIKINFKRMPVLLLFQE
                     AADGTMDELLEEEETIMDGLNTPSGMKEHMGSCDGLDNIINITRIEREQRWSAWLAQV
                     VAVLSQLQALMCFCHNDLHTNNIVWTKTAEQFIYYETLAGKVYKVPTYGKKFHIIDFG
                     RATFALGDKVFVSDDFFPGNDAAGQYNYDVCANNDDPDAPYIEPNMSFDLARLSYSMI
                     EMLYDERPAVKSRAAPPLNIENGESVWQTVSDLYNCLWKWVVDDDGMNIIETADGEER
                     FTGFDLYIHIAHHMHGSIPKDQWKLPPFNIFETTVRPPSTVKLYF"
     CDS             7168..8040
                     /inference="protein motif PDB:4KFU_C"
                     /codon_start=1
                     /transl_table=11
                     /product="Genome packaging NTPase"
                     /translation="MAEQELSLSLRKFEMRMIPQDATCVFIGRRRTGKSTLLKDLLYY
                     HQDIPMGTVISGTEESNSFFGKMIPPAFIHNDYNPIILSNFVKSQRSVMGRIKKETEA
                     GMKSRIDPRAFLILDDCMYDDSWTRDINIRYLFMNGRHIKTFFMITMQYPLGVPPVLR
                     TNIDFVFILREPSPQNRRRIFDNYGSAFPTFEFFCQVMDQCTNNYECIVINNAIQSNK
                     LVDSIYWYKADMHGDFRIGAPEFWAAGGGGGAGGAGGAGGRGGGAGGPDMSAYNGQNA
                     SRLRGPVIQVRKTS"
     CDS             8058..8300
                     /note="no search hits"
                     /codon_start=1
                     /transl_table=11
                     /product="hypothetical protein"
                     /translation="MKLRINWQLAALLIVCVAGITIMRPYEQFMVAPGPRSRCGIQLG
                     GCDTPGTRCMNGYCAPTAVPKMPARSGPIVGDYIAL"
     CDS             8306..8584
                     /note="no search hits"
                     /codon_start=1
                     /transl_table=11
                     /product="hypothetical protein"
                     /translation="MAKVKNGDLKSLIIVFVLVIVFVPLVVKYLSMFFGPVVSGFQNM
                     ILPEGLPKPMRYSNMNLPCRSPDPATGKVCNEGTFCDGATNTCVSVSA"
     CDS             8589..8696
                     /note="no search hits"
                     /codon_start=1
                     /transl_table=11
                     /product="hypothetical protein"
                     /translation="MCLHRHSFYKNNTKYQYNSYYFIITYISNTSPNCN"
     CDS             complement(8693..9613)
                     /inference="protein motif CDD:pfam19150"
                     /codon_start=1
                     /transl_table=11
                     /product="Family of unknown function (DUF5832)"
                     /translation="MSSVNSKKPAVTEDFLEEDPEITSQKYVLLSFLSPEEILTRKDH
                     FFFEKFLHDYEVQWKTKHLEAFLAKQVAAINKGLEDRSNKLETDGHAELAEFLRGSRV
                     KVDDIIRGFGEYVGQNAREIKTTRIAEDYKDFLFRSQDKLEDEFFTANEFRTSMRGLK
                     VRGVYSTTKEAEMRAKKLQRTDPLHNVFIGEVGKWLPWDPSPHQIAEQEYAEDQLNML
                     MKKYKENDSAKEEFYRNNNLQRPEKTVFGGGDAEPSGTDENTNVSNQFGSMFGAAGDL
                     AMQRKMASVKEITIEAVKEETATETSAETA"
     CDS             complement(9682..10065)
                     /note="no search hits"
                     /codon_start=1
                     /transl_table=11
                     /product="hypothetical protein"
                     /translation="MDPSNTICNSFSISSQIRYIYRLVRAFLYGKPTSLAPIPKPAPW
                     RAVTPTVGARKSRTAKTTAARTARDAISGMSSLRLGMMTAATATARPSTRYLIIRVMM
                     SETMESICLYMVIRKNSALSAIRIG"
     CDS             complement(10157..11200)
                     /inference="protein motif CDD:TIGR01472"
                     /codon_start=1
                     /transl_table=11
                     /product="GDP-mannose 4,6-dehydratase"
                     /translation="MKVAFITGITGQDGSYLAELLLEKEYIVYGMLRRSSSINTHRID
                     HIFSKLRLRYGDMTDQSSIVGILSEIKGLAPERLEVYNLAAQSHVKVSFDVPEYTGQT
                     DALGVLRLLDAIKTLDMWGYTRFYQASTSELYGGVTREAMNEDTPFHPRSPYGVAKLY
                     AYWIVKNWRESYGVFAANGILFNHESERRGETFVTRKITIGLGKILANRVMGRKDLAI
                     SLGNLYAKRDWGHAADYVEGMWRMLQGEEARDYVLATGETYTIKQFVDEAFRVAGMPL
                     TWEGEGLSEVARDAEGIVRIRIDPKYYRPAEVEFLLGDARRAKAELGWEPRVGFAELV
                     ERMVRADKVRESF"
     CDS             complement(11197..11334)
                     /note="no search hits"
                     /codon_start=1
                     /transl_table=11
                     /product="hypothetical protein"
                     /translation="MSCSIKNLNFSKKPTFQMTQILHSSHLSQPTHQKLPNGTSTKHL
                     E"
     CDS             complement(11350..12615)
                     /inference="protein motif PFAM:PF04947.13"
                     /codon_start=1
                     /transl_table=11
                     /product="Late Transcription Factor VLTF3 like protein"
                     /translation="MYISDGLNHASNQTNMSDSVIKKPTKKNVMESRTTLDAIHHTHV
                     KTFMNTDEELNEVTQQLSTIAESMATCEPEERIDLQRTKDKVEKRKLQLERHDDLMDY
                     YLQTGNILFEYYAIQDKISAGASIATPAKARPGTVFAALEAAAAKDASGSALTDAETA
                     AQTAANIIKAKKHNISLDREKLLDKYLQIVNPEMARNITNEIDDDWSECPNCCMEMIF
                     SINEAYISCPKCGYQDHILIDSDKPSYKDPPREISYYAYKRINHFNEWLAQFQAKEST
                     EIPHEIFDGILLELKKERITDMTTLKVSKLREILRKLKFNKYYEHIPHILNRLNGQSA
                     PVMSRDNEEKLRHMFKEIQPSFQRHCPADRSNFLSYSYVLYKFCELLSLDEFLPCFPL
                     LKNRDKLYAQDKIWEKICEDLRWGFLRTL"
     CDS             complement(12605..12772)
                     /note="no search hits"
                     /codon_start=1
                     /transl_table=11
                     /product="hypothetical protein"
                     /translation="MFYNRGSEKNLAQTHFCAFSVYFYRETLAVKKQHFCSSATINVA
                     IRRQFIILNVY"
     CDS             complement(12762..13994)
                     /note="no search hits"
                     /codon_start=1
                     /transl_table=11
                     /product="hypothetical protein"
                     /translation="MELRGEGERVDVHTDGRDVGVVLVRLHLVEIATLADLETIVAVE
                     LEESRDDRVLAGHALNASDGVTGLEDSPIPPIGEVERLLALPGVDDGVITRHVRVALD
                     NPDELLNGVVEVELDLVGGGSDGLSTSELEDIDEVLVGDLGELAALIGIEVDVVNIER
                     SSDEALGVDTVTDGVSVGEGGGVVPAEVAEVVELEVDTDLVVLEGDEGESKTRVAAEP
                     ELEGDVESVLRGAVADDLRGVGLTADAVSVAADTTLLDDVGELGDVTNHLGVTGLLAG
                     LLGELIPDLEPLAVVLVDALTTDLELDGLDKVVANPVEPAELGTRTVRPRDDNRGESR
                     LEIHAVDQITVTLDGAGHLLGEVGGTVERVLDGLHREVSVTTVDQLEESDLGVTGKVN
                     VLGAIGDELHKTTTCHVL"
     CDS             14052..14165
                     /inference="protein motif CDD:pfam04451"
                     /codon_start=1
                     /transl_table=11
                     /product="Major Capsid Protein"
                     /translation="MSNNAVGANTSSSVYVYATNYNVLRVMSGMGGLAYSN"
     CDS             14183..14290
                     /note="no search hits"
                     /codon_start=1
                     /transl_table=11
                     /product="hypothetical protein"
                     /translation="MCGIFANLYELFYYNGNSQSGDKLKNYNVFPNWVI"
     CDS             complement(14356..15783)
                     /note="no search hits"
                     /codon_start=1
                     /transl_table=11
                     /product="hypothetical protein"
                     /translation="MLCAVAFNTCSYFRMSSSVAGKPISDEGATDNDLVNYKYARGQN
                     WNSENVRTLMQWIHLSAIYVDIMNESTRYYRRWLRRNTILNLLFSTIASTVSISQFNI
                     SDTNDPRLSFALKVMFSFMTTSLAVATGLIKVYQIQEKLESSLQLQQDWTLFGSKLTS
                     EMQLPENLRKDALYLIIKMKDTYSGLIKAQTYIPKTIIQGVAQRNGVKPQDLMLSELF
                     ERVIQGEVARITGKNAIRDDVVLDMGDGDGDGDGDCGADTPRTYVSTKGIMLEFPPMS
                     PQPPQPPQPQPPQPPQPQPKRAAAAPSLSKYKAAYSSSRALNAISENEHKLFGLGRFM
                     KDDSQKVSESRSRVSAFVLEPTALALENDERSTSAAAVAFRGRLAKKQAELRHIRRSS
                     AANEGDGRRVSAFPAEPIVVFDPAAAAAASAAAAAAGRDKETPGCLKCTTEGDCTGCV
                     KNTNEFFDAEEDYASTFTENDEEED"
     CDS             15765..15953
                     /note="no search hits"
                     /codon_start=1
                     /transl_table=11
                     /product="hypothetical protein"
                     /translation="MQPRIAFQIVFDKLLILLEVIKHKFQRNPLANDADPFTFIVIDM
                     SGSGMSTHMLRIDSEKII"
     CDS             15996..16694
                     /note="no search hits"
                     /codon_start=1
                     /transl_table=11
                     /product="hypothetical protein"
                     /translation="MDNTDSTTDMNAVAAGEVAALKVVEKTTTHIKCIYNDALPVNFH
                     FTGVEWMIEFDQQVIPANVFVELKHAKIHNLGGIYAQFKDDEQDYMPYIIQFQSFNTI
                     EQFMVAYEVINSYILDNLDDNCDCSDCCDSDSDSDAGSEPALELSGDDDEAAEAAETA
                     EAEAAEAEAAEDDSDIFPVSYGFPCDTGSAANVTALVARELTKTNLEHLIIGILIGAL
                     FPIIIRFYNGILVR"
     CDS             16726..16872
                     /note="no search hits"
                     /codon_start=1
                     /transl_table=11
                     /product="hypothetical protein"
                     /translation="MKIFVAARASAPPAVTVYAAVVPTTALVTNEVIGEYSRILERVP
                     FANA"
     CDS             16865..16960
                     /note="no search hits"
                     /codon_start=1
                     /transl_table=11
                     /product="hypothetical protein"
                     /translation="MHDGCNTRPCRQILHQNKQHLFLLNNLHREL"
     CDS             17009..17236
                     /note="no search hits"
                     /codon_start=1
                     /transl_table=11
                     /product="hypothetical protein"
                     /translation="MSAMRLLCLLLYRHLTVPKKFLQEIGEYRMTLAQGPVGPLFHQV
                     QHIQQVQMNLPIHHNIYLFVQALALVQSRCY"
     CDS             17243..17563
                     /note="no search hits"
                     /codon_start=1
                     /transl_table=11
                     /product="hypothetical protein"
                     /translation="MQMTYDLIDSGKIIYATYIMRAIPIIILLIAVLALAYIIQKPVE
                     AFGSTSPGTFTQLAANRVATATDVAAYRVWLAQRSRDIKAMTEDDLERGAPLWPIARI
                     GAYA"
     CDS             17593..18417
                     /inference="protein motif CDD:pfam18922"
                     /codon_start=1
                     /transl_table=11
                     /product="Protein of unknown function (DUF5672)"
                     /translation="MADTEVRSAEELHTQRCQLDDVVYSILKSRYLPWLRAWWAVHTL
                     PQVKATQHAFVVYEMRAHPNMEFIILSTLFFAGPATSLIVYCSVENLEHVCSILRHNS
                     VAADIRIIDEVDTGREDGRRRYNETLQSLEFWESLPVEHVILCEMDGYFRRPIPETLW
                     AYDYVCCPWPWDQTVVGGGGVSLRRRSAMIRIARECPHLQQYGQDGWVATGVKELGLN
                     AVAEFTESFYFQNPVAVHQWWTFYEPSRLTLKEQLLTAPTYLTLDIPLADPSHLAR"
     CDS             18444..18647
                     /note="no search hits"
                     /codon_start=1
                     /transl_table=11
                     /product="hypothetical protein"
                     /translation="MPLASIAASAARRRCSGSPRPPFLVRCFHIHSNCSAARSSGNPL
                     IKHTRRQWSPAVARAPPTISLLC"
     CDS             complement(18738..20381)
                     /note="no search hits"
                     /codon_start=1
                     /transl_table=11
                     /product="hypothetical protein"
                     /translation="MQSANVAKLIEERLHARNSAKKARGEVFTPLELVQEMLLGVRRG
                     LLERDGRVEIWGIDASGNYFDDDERDRVGGIPMTVWRDPGSKWLDPAGGIGNFLVVAY
                     GYLDYQLGTHGPARLRDAGVRGRHIVEHMLYMFEIDGENVATARAIFEGVAAGGAPNM
                     FKKDTLGLDVAAIRKLCGVAKFDVIMGNPPFNSGGVKSSGTGAGYETLWPHFLLRNGG
                     GERSGTGGSSRRTFPGALSLLVDGGALCMIHPSSWMHLGNGEWLNKELLGREVGIMRA
                     YTNLQSNRLFNYGGAVPCAYYTVFNRSMVTSSRRKFPYIDVEERLEMLPNKGGMVIFQ
                     RYNSLMQAVRLVPTVGETGWLTGKGKLSVASAGKTDVGKYEYICQHLAVGVNVCKSSV
                     EPAHFGTPKILFKGTSKLYHFDDWEGRYGLYGHWGYTLVDPSDTLANLQRMSAFLDTR
                     FARAIMMATKEDQDFIEPRWLPDVRRLPTSVKMTDAGLCEHFGIPKESLATVEKYSNS
                     KKIAKRSVKCGRETCSGRFSGGGDSNSSKRKTQRIRRLI"
     CDS             complement(20387..20995)
                     /note="no search hits"
                     /codon_start=1
                     /transl_table=11
                     /product="hypothetical protein"
                     /translation="MEVIEFRYIRRDEPYDKKYEAWSRVYEYPLVFRRLADLEVGKES
                     LIHNSSWGFMGCHVDFKNDLDAIYPLSVHSDIRPSDLANTFLYDITKPPMFHMKNAFD
                     VVINISTVEEVGYDNVAIIRNLYDQVKPGGYLIITFDYHPQNLRPGNGSIELDKVEAF
                     VGRTIDPCEPDQRINGDSSVCPHHYFNYLNCGLLILRKNSHA"
     CDS             complement(21028..21120)
                     /note="no search hits"
                     /codon_start=1
                     /transl_table=11
                     /product="hypothetical protein"
                     /translation="MTRCCGIGGALCMCASRHTVIGAAAHDYTI"
     CDS             complement(21117..22055)
                     /inference="protein motif CDD:PRK03612"
                     /codon_start=1
                     /transl_table=11
                     /product="polyamine aminopropyltransferase"
                     /translation="MLRKSSTPSLYSMHAAQPNCADLRFIYEGRLRAAFNTGLTDLVL
                     LDTPTYGEVLFMNGEVQSSSSDERLYHEALVRPAFLNARKTDRTLLLGGGEGCAARDM
                     FCWGAVKITQYDYDKAAVLWAREALTHWNGDVYSDHRLTVHYTDAHMAVRATTEKYDV
                     VVVDLFDPTEGDISHFVELLCECARHLDADGALAAYIGDAPTSPSECVQVEIVRRLCE
                     ALPEAYIHPYRVWVPVFAGEACFVLIVPAGETAPLVAFNPVVDGPVPVWMDEVNWLRA
                     CSWSTGAPALFKELSGKYVQSCMEREAMSAESDASN"
     CDS             complement(22057..22866)
                     /note="no search hits"
                     /codon_start=1
                     /transl_table=11
                     /product="hypothetical protein"
                     /translation="MSGYMQSRAVILKSLRNRLAEAEREYTRVEALNIRSGSVENAAR
                     NDELERLHGVIDGMQYDIDELEGDPENAMQNESPAPPALQDPYSKEKRRAALRALEER
                     KKARRAEEERKAEENAIEEEEKRLEYYSSAMPAAAAAAAVPVPSPHSPIRPAKVPVLP
                     YGSPEYKMVWNTGGPSPSAWRRHQELKAQQNYQKRLAEYSPNWRTKTSRANLYQKRPN
                     ARSTRYGPLKKWSGNKTARQINFSGQRRITNYLKRRNRVMPPKNATRRNRK"
     CDS             complement(22892..23011)
                     /note="no search hits"
                     /codon_start=1
                     /transl_table=11
                     /product="hypothetical protein"
                     /translation="MASVFGLDSCGLGGELLVTRLVRQFSRAEFRSLRVLHNA"
     CDS             23005..28902
                     /inference="protein motif CDD:cd02733"
                     /codon_start=1
                     /transl_table=11
                     /product="Largest subunit (Rpb1) of eukaryotic RNA
                     polymerase II (RNAP II), N-terminal domain"
                     /translation="MPSGFNQQSSDIETIVGIQFSVFSPEEITRRSVVEITSAATYDG
                     SEPRIGGLFDPRMGVLENGKSCRSCGQTNHGCPGHFGHYQLTRPVYYIQFFEEVQKIL
                     RCVCIRCSKLLIDKNLNKDILRKRWEARWKDVKKRCLAITRCGQQSEDGCGAVQPKGY
                     NTEGVARIVANFSEMAGVPSTTQPLEVEYVLQILRRICDEDVDFIGFSRHWCRPDWMV
                     CTVLPIPPPQVRPSVVQDNNQRSEDDLTHKLFDIIKYDKMLAAKIEAGAAKNVIDDLA
                     SVVQFHVATLVDNNIPGMAVSIQRSGRPLKSLKQRLGSKEGRIRSNIQGKRVEFSARS
                     VITPDPNISIGELGVPLKIAMNLTVPDRVTQFNRDKLYKFVQNGADNYPGAKTVVKAD
                     GRMISLRHINTREIVLNAGDVVHRHMMDGDIVLFNRQPTLHRMSMMGHRAKVLPYNTF
                     RLNVSVCSAYNADFDGDEMNLHLPQSYEASVELQEIAAVPHQLITPRDARPIIGIVQD
                     TLVGTYRITRPGGGSFNLREYMNLMMYNKRFDGTIPAPREGTAAAPKWTGHQIVSTLL
                     PPLNLSMENGAHGDNPGPENKVIIQEGNVIQGTFDKGIFSKASKGIIHTTYNDYGPTD
                     TVELIDAFQNTIESYLILNGFSVGISDLIADEDTKVQMEEVIQGRKKEVEEILLQVHL
                     DLFDNNTGKTNQEELENKVFGTLNKATDDSGKIGQASLASENRMIAMVKAGSKGGPTN
                     IAQMMACVGQQNIEGKRIPYGYLERTLPHYKKYDDGAEARGFIESSFIRGLTPQEFFF
                     HAMSGREGLIDTACKTAETGYIQRKLIKAMEDLVIQHDGTVRDANMNIVQFTYGEDGT
                     NATKLESLPLPLGKLTEADVETTYGLTDIDFTAIFTEGVDRGADVDPLKEFVAAVKED
                     RRMVVEGIFASGRQGNVNSPVNLERMINNLRIRFGFTAESKTDLTPAYLLDGIKRILA
                     KTQPKHTLWGAILRFYLAPHSLIVAQRFTKAAFETLAEMIVVKNWQSWAHPGELVGIL
                     AAQSIGEPSTQMTLNSVDGEEKIIITRDGEILTPKIGEFIDNYYATVRDQPEKVQHLP
                     NSQIYIPLDDGHDWKALSPDENGKMVWTKLEAITRHPVINADGTSTILDVELESGRRV
                     RATKALSFLTEKDGKLVHTLGSDLKVGMKLPLALTLGIEQLGEKKELSLRSILPPTEW
                     LYGADVQLALTHMTSENAKGNRHWFSKANGSLFTVPYTRSDGFRDAFENGRNTNEMRV
                     GCVYPKRTRPDVSHIPETILLDREFGFFAGAYLAEGMSNSTQVNITNNDVVYLERVKT
                     LMDAWNVGTHMVCEDRHCKKTNIKGRTSSLVIHSTLLAKVMGELFGKKSYTKTMPAWV
                     LQAPHEFVTGLVDGYFSGDGTVEKKSLIIKASSASEDLIVRMQTLLARYGIFSKMTSY
                     MPHQGQFKSVSRHYNMTIGTHYAAIFAKCFTLSLMAKQERINVHTAHRASSKMRATAT
                     DMCGECAMDAIKSITECLPTNGWVYDVTVEGTRNFTTISTVAMADTFHLAGVASKSNV
                     TRGVPRLNELLKVTKEPKATALTAYLKPEYRESKEKAREVAQDLALTVMREITKKIGI
                     YYDPNDDMTVVDEDRDLMEFYRIFENAQIADKMEQKHSNFMLRIELDRDAMFNKSITM
                     NDVAFVLRNKYPTLHVVYSDYNSNRLVMRIRVTLTAPEMDDLENFKKLQNTLLNSVVI
                     RGVPGIKAVNFRKDVEKIEQVDGEYKQVTQYVLDTDGSNFLEVMNHPAVDGDRIYSTN
                     VHDIYNQLGVEAARVVLLTEITVLFEEAGLNFRHLGLLCDVMTCSGRLISTDRYGINK
                     TDAGPIGKASFEQTSTILQNAAIFGEVDPITSVSANIMTGQTIRGGTAFSQILLDEQA
                     LPRLLEGLPALEGIEEEGETEGDVEQMLEEDANDACGRARFQMNMAIPARSTEIDEED
                     EVELQII"
     CDS             28992..30218
                     /inference="protein motif CDD:KOG3674"
                     /codon_start=1
                     /transl_table=11
                     /product="KOG3674, FtsJ-like RNA methyltransferase [RNA
                     processing and modification]"
                     /translation="MSALGKIPPLWSMIKWSSSPRNHPLKVDGDAFMSEQPWEFAAPP
                     DLTSVKDKIAAYDEDIWEFYKKLTNPYELIFTTTGKWATPASVCMLHPLSRSYFKMVE
                     ILQVAGVFGRFINQNMRTAHVCEGPGGFIQAVYDQADRARKRVTQTVAMTLKPTENQV
                     PGWKRAVNFLKKNQQIKILYGASGTGDILNAANRESFYGECNGLIHIVTADGGVDFAT
                     NYVEQEKTIYPLLVASSVMALKCLIEGGVYVLKIFDSFTRPTEDLILGLGAAFQSWTL
                     YKPATSRPCNSEQYFIGVGYRKGSCATLIQTLESILVHPYLPHKLWTDESFSDIQRSA
                     YRELQIERAAKQVSTIDYTLSLVDTIDADAEKALWETNIKASKEFCTAFHLPAVIQLP
                     VAKVCRPVPAPAPTSL"
     CDS             complement(30215..30532)
                     /note="no search hits"
                     /codon_start=1
                     /transl_table=11
                     /product="hypothetical protein"
                     /translation="MSESESRALDFDPASRSAFLKEAVEKVVMMKKNGKTETEIRADN
                     GELFERYPELAKTLLSSDDLTPLVAMIGMLDRIGTGDISHHNASVAVGKALADRFIPS
                     NMR"
     CDS             complement(30529..30627)
                     /note="no search hits"
                     /codon_start=1
                     /transl_table=11
                     /product="hypothetical protein"
                     /translation="MCAFKRLAKHIRYIKTCIVVLPRLSVNLQSRL"
     CDS             30638..30916
                     /note="no search hits"
                     /codon_start=1
                     /transl_table=11
                     /product="hypothetical protein"
                     /translation="MPRNIDHCRTSVTVKPLKIDNLSPGTSQIDTMNTKILLMQASAD
                     RDGCYDAQSYDKPPAEEAFANYTRQQTTTFLIAVTASLAGICLIRAFR"
     CDS             30919..31341
                     /note="no search hits"
                     /codon_start=1
                     /transl_table=11
                     /product="hypothetical protein"
                     /translation="MNGDDNEDEYTYEQYGGLVDGHTRAARRGEEEPVDDLDKFLKGV
                     IKCKRELFKCIIEMYNDQSPDIINIYTRLLSDIYGCMLVDKCDPDSYDLPDECTRTIK
                     KMIKLNDPNNVMHAYWLKQMLKVTPYAYNIRGALVGKF"
     CDS             31358..32002
                     /note="no search hits"
                     /codon_start=1
                     /transl_table=11
                     /product="hypothetical protein"
                     /translation="MTSQTRKASVQYNPFTGCPKGYKKRGAYTHKTSGRRISALCISK
                     KGSHKLPASRSLPRPRAAAAAAAAAAAQKTCPTGYVLRKGYVRKFRQSIRRKGYSVHR
                     KNGRTYRIFPKTSNEVEVKAACVKVAEQADAAADLKRGQLRKHGYQYRLSDEFRRAAL
                     KKAVQEYTPTGVYKILNTATKLARKEKPLAAKIFEADRDWLRSEYGITGSLLRD"
     CDS             32022..33467
                     /note="no search hits"
                     /codon_start=1
                     /transl_table=11
                     /product="hypothetical protein"
                     /translation="MESAYLPLIIVTIVAILIAAFIGGASIILGGADNWNEIRCDPFV
                     MPFASLYGHSTAENFNYCMNSSFSTQASARMGPVYGMMAGMVGTLGTLVESTQKLRFT
                     TANLYGGVTNIMRDFNERLKMFFIQIKMSSQRIKMLMGRLYATFFAAIYMSMSGLTAV
                     NNFTGTALFGVLDTFCFSPDTLVDVVGRGYIPIRHMRIGDTFRETGGVVTAVFEFLAD
                     GQSMVYLPRCSSSDSSSGCSEPIIVSTNHYIAHNGSWIMAAAHPDAIQTGVWAGGAAR
                     PIVCLNTSDHQIPVGGHIFRDYDETEAGHYDAMKFAHESLNGVDRPYTTLYQQTWDEL
                     HPSVAPDVRIRMRDGSERTAADIQLGSVLSSGDVVHGIIRICVREFVDVGLERPVRVA
                     AGTLMWNADANAWVRAGDILPVITVDRPMIFYGFITLPGSKLEIDGGIFVRDYFEVAS
                     PAMEASYTAALATEPAPIASKGPAAAQALCV"
     CDS             33486..35096
                     /note="no search hits"
                     /codon_start=1
                     /transl_table=11
                     /product="hypothetical protein"
                     /translation="MDGAAAAAAAAVDAEKSKSIVPILIVILVFTFGAVGVSSGLEYD
                     TIMKNWNTRRCDLGVMMAARFFKPPDDERTPSQFSKDNFDFCMKRTQDAAIDVTLAPA
                     MVVAAAQKKAAETLESAQGTAKASLTNFTNAIVVQILRDFYQRVEIFGDQIRRTLNGL
                     SLGFKKIQAAVMSLAFIGLAMAQGIINFYNLVILVVIIMLSILAALFIILIFVLWPFL
                     PTILAILATLTAAGFGGLVGGLGATFCFDGRTLVRLANGEIKKMKDLLLGDVVEGGGI
                     VEGMHMMDGKRAEMYKVVGVNGVPVYVSGDHLVWNPETSVWGYVRDLSGVERSPYEID
                     IVYCPTVSNRCLRVGGRWFRDWEELPEWAEDEWEAMMEVELNGDRGKTARGPEICHTG
                     AANGVRGHVWVYEKMRGYISIREVCIGDEVAWNGGFTRVLGKTTALQLALGPTELASG
                     VWTWDASAALWVHPERPVLRHATYIIAPIVYNLITTAGEFDIRLRSKQTLRIRDAFEV
                     GLEGMARTYDFTLRTLNSSDNSPPITEE"
     CDS             35093..35500
                     /note="no search hits"
                     /codon_start=1
                     /transl_table=11
                     /product="hypothetical protein"
                     /translation="MKTGFLLTGLILLFITVLLMSIMVTPAVGPEGFTSYYLANAADV
                     KAPGIGAYDGIRLKAAGGQEYWRATAPNEPLKGPAFQVGPDNLFMFKNNQCKPECCGA
                     SLSCDGGCVCTTPDQRKYLNTRGGNRTMPDDGF"
     CDS             35490..35651
                     /note="no search hits"
                     /codon_start=1
                     /transl_table=11
                     /product="hypothetical protein"
                     /translation="MASKRTHSCRTHMCVLMTASEGSHTRSTGPLVGFKRSNTLPSPL
                     ARPNGRRHF"
     CDS             35719..36783
                     /note="no search hits"
                     /codon_start=1
                     /transl_table=11
                     /product="hypothetical protein"
                     /translation="MNSRPYKLALIGFGAANILFAGYAINTLHIDPRSILIVDPYHDG
                     GALMRRWSHVISNTTYGQFTTALTDLGIPLPADSKSLDPTKPTSLKVLVHHLLESVQL
                     QGARRIFGRAQTITWNVSAHQWEIVTTAGNFKAHFTSFAPGAEPKCLQTSIPQIPLEH
                     ALTVDTLKTYFTGESEQPATGNHVTVFGAAHSGVLIVDSLVRLGATVTMVYNTPVPFY
                     YAGEGAYDGVKQETATIARAIQADGLTGRVDLIPYSESLKLHESLNASRWTVCACGFE
                     TANLPLVVADNGELKCDKGIPYNPATGQIAPRLYGWGIAFPSCTVVDGRTYSDVSIPS
                     FAGHILRQADELRATLLYSS"
     CDS             36791..37834
                     /inference="protein motif CDD:pfam00193"
                     /codon_start=1
                     /transl_table=11
                     /product="Extracellular link domain"
                     /translation="MNQAGNVRMLNSYIPRAANNSMQAAANAMGNVVTNSLNTANRAL
                     NGASKVVNVGLNNAAKSFNMGAVAVNNAMTNIANNAIAGSGSSIWATVGIWILILLIA
                     AIGVLIFFYNEIMETMPVDVQEFGRKVRKFLGIEEEAAIPPPVAAPPIVPIIPEIAPT
                     TGSGDSMAAANLLAIPANIAAAVEKQLPGQKKTEVFNIKENKYSYDDAEPLCKAMGAE
                     LATYDQVKDAWNKGADWCSYGWVKGQMAVYPTQEETYDKLQKGPPSQRNACGKVGLNG
                     GFFDNPDLKFGVNCYGTRPAQKGRDATLLPSGEAYPYDPDAIEFDKKVAVFKADADNI
                     GVLPFKPGDWSEY"
     CDS             complement(37929..38486)
                     /note="no search hits"
                     /codon_start=1
                     /transl_table=11
                     /product="hypothetical protein"
                     /translation="MFQSINARLESTEYIKWVHANVILTSGQVYPRYEWATRIVGDIV
                     EHSRCNGFMFVHNNAELTEKFIQWVWRMYKEDTSILYRIGGNPDWVVPTLTDGHRNYA
                     EYADAYSERFETDFSMAFMEQWRDSDMSERLHVALATNLNPFFYSYLSMDGSRTIRNI
                     DRDYEEMAAAMAAEDREWGDDGWTH"
     CDS             complement(38573..38995)
                     /note="no search hits"
                     /codon_start=1
                     /transl_table=11
                     /product="hypothetical protein"
                     /translation="MSITPVDDSVFPTWVRNWIHYDTLASSLYKQAINARKVRTGYED
                     KIMESLERRKMMNAVLQLKQGKYHAVEEVHNAPFSFAAIEGILHAYYKSKGASARDET
                     LDIIAFMKQHRQQTRTVRLRKLEDHASTLPAPPDQQLE"
     CDS             complement(39034..39405)
                     /note="no search hits"
                     /codon_start=1
                     /transl_table=11
                     /product="hypothetical protein"
                     /translation="MCREFTLDCKTYLLGVDCMGVSQIPPSDISNMTAFASATADRKF
                     AWLKPYIERLVIMMKSSDTQQWLQVFVVDPLLSYIMNRFFAYFLVALILFGALLLFVI
                     LTFIVLVLRTKQRHNICPMCG"
     CDS             39416..40258
                     /note="no search hits"
                     /codon_start=1
                     /transl_table=11
                     /product="hypothetical protein"
                     /translation="MSTSATAPATATAPADAATWKFAPIQYVKKANPDGTQSPGYIFS
                     IHAAPVDLTTVVSESTTDHIIAHIKHADHSAYIVEVYTELLKAYARNFTKSYTPAQCA
                     RLTGHVVQIAPHNEFDADSYTCTLTPKSIVLFGGRFTLQWSATLEPLGIELVSENEDT
                     EDTAVVAQSCLSNTFNIISTDTTVHTPANVAQVIDVDDIESADDANSGTPLLRSGPPV
                     ATERQTRDRRRVEEFRLRATLAAVRAERALEKYIEKYGDYDIESSDSATTDYTTGAES
                     DDSR"
     CDS             40302..40904
                     /note="no search hits"
                     /codon_start=1
                     /transl_table=11
                     /product="hypothetical protein"
                     /translation="MDGTSIFTIFLVVVLVFGAVYLMDPTVFGLLGPKFVVPPMPPMP
                     PMPPMPSMPSGSDAPDMSMGGSAEGFANETAGAVAEEATMGNPNIADVTGYDGPAQFG
                     NAEAPAGCYPRDQLTPAELLPKDPNSVWAQQNPMGTGSLKGKNFLSAGALIGVNTVGQ
                     SLRNANLQLRSEPPNPQVAISIFNVPTIEPDINRRPLEIA"
     CDS             40897..40986
                     /note="no search hits"
                     /codon_start=1
                     /transl_table=11
                     /product="hypothetical protein"
                     /translation="MLKKSAVQQNSIRMCRTNQPYVCVCKTTS"
     CDS             41013..41654
                     /note="no search hits"
                     /codon_start=1
                     /transl_table=11
                     /product="hypothetical protein"
                     /translation="MSSIGVAIKNFLGGGSYPMVDIKSTVDGKTYRVRDLPDKQQAAD
                     LIAKVRMRLIRIIEHFQQRYPDKPQIKRLSRNFKPDPARLIEATPEAEHTSYSVNKGE
                     TMHLCLRQRRAGDESLVDENVMTFVTLHELGHCMTESIGHGPDFWNNFAWILREAESI
                     GIYKHTDFTAHPTPYCGVSITDQPTYDPHKDEENTIGKGGPAAGGQIGNIFYK"
     CDS             41674..47943
                     /inference="protein motif PFAM:PF04441.12"
                     /codon_start=1
                     /transl_table=11
                     /product="early transcription factor (VETF), large
                     subunit"
                     /translation="MDGANESILDIIRSLERVKQMTSLKDDMEPVRVLLYFRGEFVDT
                     EFDLYPFSTVEDIKHAAYEFVRETYGDAAALDWHPKFQFVGQPSAAAEEPDMNTQYYG
                     ADTNWYPVGRTGVAQLGGEFNRTAAIPLVNPLKLMDVSMPRDRRFVDSQGNFINPGKS
                     RNNRTSLEDRFPDGVPMLHIYNLYSLMRTYDGAQPIPQKDWNGRFAPYFPDVPLEGPY
                     KSSETDRRYLDSLHRYLAAREKQLAYLNELFEDGVHFTHNVLTVEGLRLLRLVWETPV
                     DDFEGPEQMFYRMPVTSRRPFFRLIPDSGGPLVKLHVGGVLPTPTVTDPNIIAQWGRE
                     STPTANKDYMFMKIVLRAGGMTPPQYITVRLFEGGTADVFLMPSKPSPFLDPIGDLGN
                     LYKALADGMAGSQFVDYPLSLGETAMRLTVRVALGEDIFNAEQLRTRLRAFSYFFQEI
                     PALKGETPMVMLRYKAVSDFANEDRIYTFLTQYANRIMLDSTGAGREGDDMDANILAA
                     LMEEFGLPADEAQRTLSEWLTKREKFVVRNPEKMSFTEAYNPGTDIAIYGSFQTYEVD
                     IYRATSLRDLQRIQNLLALLLAVPTDELHPSSRRSEEVTEGAAIVEEEILSREEARPS
                     AVSEAGPMADGPSAAAAAAAENVEADNNNASSMGDFDDFGMSMMEPEEDLVAAAKPSA
                     TIGKASPAPIPEKAVAAVATEAAAAEAAAPKSLLAPPTKGPPPGVKVKSWFIDRLQQL
                     DPTLFKYKPTVTGDLSYPQRCAANVDQQPAVLTHDEYMTMRAIYEEDEARGEVDFILY
                     PLEHEEEDRDPLPNAEVYTIMKYGSNPSKPNYYMCPPLFCLHDRIMIRPANFESKKDR
                     RDKDKPKESCPFCHGRPIEKANRNKVTPGYTVVVRMNKPKANRPHSYVGFLKESGHPA
                     GFKLPCCYIKDTTLRIEDPAFEHFKKARQTADIRAAEGAAPGAGAENTDGEEDEERSY
                     GDEDADDVDLFFGKAVQYRVAIERIATAYIKKREKYPLKTDKHGMPQFGVLPEGLDKY
                     FTQDSTKLIQRTKQEIAPRANGFLRFAVNNANLNESLFACVAPLLFKNSADEVRALLL
                     RAYRPDIFLYSHYGNLVHEFYTPTTDLPAPNLLGDWAKTYFDIDRMTPANTTYLQRIY
                     IAYNNFRAFLKDPSKRKELRHITPILAEPGPITPRGMHLIVLQVDPQNPAQPPKVVCP
                     SLGVDIERQKRADIVFITRDSQGVYELLVHTENRPAEGGHVAAHETTLVFQRAFQGGM
                     QAYSKLYAAWPAVVRERVDEFFTQCKGPGRAAYAAATSLAPLDLIPLSRAILKATAVR
                     RVAGVVRDTYNHVQAIVLAGRTGLITLPVVDDGFIPGMLRVYFDHDDYADSFATAKET
                     VDTYGELQRVFAEYAGYSPEKLVERTLDDQTGYFVRLQNKLLVPVAYEEGEDTAGLTR
                     QSVSILEADINRRLARPTGTDPITGYRSKRNQIEELYQHLRLSFAGWLQSAEAAEIRR
                     QIQAIVFGAKFGLSLPLFEKRKRLLILIGGELASWMADDKDVVYHPTFLRHDCRLIED
                     PGKCTGACVWKQDEGRCLLHVPTETELIPGELLVETTDLFAKRLIEELIRFPVRRRQL
                     MNNGVSSLTVIKGAIRIRGPAGEYDQYIVPQTSHEWTDLFALDSQLQMQGKPKYFEEF
                     GSLEGAPTAAEEQQLGLMPVSADLRAVLQMPAAATAGERLRMWIAEGNEVTRRQPLLP
                     LRALLGVELGTLGLDLRGTEITANAMRIYVERTGLPVSLIEMRTGAPSPRITVWRPAA
                     GGAVMGVDEMFVFVQTDEGRVITLTTVDQRNHSLSVRDFPAALKVAFRDAEMVGTRVN
                     GQSQQPASASAVGTTGKMTLTQMRAARMSAAAAVPASVAAAAPPPPFSVAPRLTLGQA
                     KRPITEEVPVFTPTPKITLGQAKRPSPTPVQQPQRLTLGQMKQAATVATAEENSTPEM
                     DIPIATAEQDTTPEFVDPIPESVPVPFERPRLTLGTAKSLAKSIPAAAALPVIQPKIS
                     LATAMKKKESVAAPAPAPAPAPISSNSNSSEYENSNSNKYESESENSNSDSANSATRE
                     DRQRKAANLLKRLGF"
     CDS             complement(47946..48851)
                     /inference="protein motif PDB:4CEJ_A"
                     /codon_start=1
                     /transl_table=11
                     /product="ATP dependent DNA helicase"
                     /translation="MPFPWQRLTVVNRHPRDAHIVFDEPTHIYTVKGTSEGYISCTGF
                     LHAFFGHFNPDEIIAKMMSSPKWPQSKYYGMAPAAIKALWEGNGAAASSAGTEMHLGI
                     EMFLNDAHDLIPEAVKATREWSYFLDFWRDHGDDLEPYRMEWEVWVEEIKLAGSIDGI
                     FRRRSDGRFLIYDWKRSKEIKTENKFQRGLGPMSHLPDCNYWHYSLQLNVYRWILETY
                     YGLDVADMYLVIMHPDAKGYKRMRLNRMDDEVAAMIECRRAAVARGNSRAVPVIFGDG
                     AAAHGDDEDESDSDDEKMEGCMIRL"
     CDS             complement(48936..49055)
                     /note="no search hits"
                     /codon_start=1
                     /transl_table=11
                     /product="hypothetical protein"
                     /translation="MVKTRWVCLLWRSLGFHLRPNKVNYIDIKKKQLHMRKLL"
     CDS             complement(48994..51981)
                     /inference="protein motif PDB:2VDW_C"
                     /codon_start=1
                     /transl_table=11
                     /product="Capping Enzyme D1"
                     /translation="-
                     KRLEDWVTAWNSGNGPAIVAGGVTAANSLMVSIKTFLFGAAGDTSIFTAARRILEIPH
                     SYKTDGLIFSPNSETLPDKPGTTWFSQLKWKPAEDNTIDFMVVYEKDSDNLNADKITA
                     GFNPETGDILRYKTMRLYVKSSSDPAYVDPRLTVLMGGELPGQREQRKGKSKPAIFNP
                     IDFPDTLASTAYASVEMDGETGDENIYTEAGEPIQNNCIVEMRYDISRKPGWRWIPAR
                     IRHDKTERLLRKTLANTMNADMVANDVWASIHDPVTVHMISTGADEPLESEIEGLVES
                     RAEFIGKKYYDPTASDENMVRVKGLRSFHNEWIKDTILLGTTLRGGRRALLDMSCGRA
                     GDIHKWIHSDVRFVLGVDIAGENIRDPDGGAYRRYLNMMVKNGRESIPTMVFAIADSS
                     KPLVDGSAGATTEEGDILRTVFGKFPPRGAIPTWVESPAVAGTLAKGVDVAACMFSLH
                     YFFESDEKLSWFIQNLADTLAVGGYFVGCCFDGDEVFKLLDGLQLDGVRQGMDGDVPL
                     WTIRKRYSKGELTDTNDSLGLPIDVEFLSIGSSHTEYLVPFKLFVKKLKRVGLELLSD
                     TEAQSIGLVQSSNMFEVSYKMAARAGKKYPMSAALREFSFLNRWFIFKRTGIAGPVEI
                     DDATRSMLDAEAAAQVDMLNAASAATAATATALPANAMAAATTKVLQARTRKVLSAIP
                     EDILTAAREAASSPEVRVETRAVAISTETGVAAPEVIAEPLAATRRITVAQAEGGPGL
                     PEEQRPRTIPIAAVSRVKKFVTGQVYNFFLQAPADDPLGIADTGSRAWLATGSPFEMV
                     DRMADPDTGAEKEVRYSTIEHYMAGMKFKLASNMPRLAETIFGRTGIIHTDMLGIRQQ
                     ESAVGGRAISYERDQELLADEVKRIYDEMKPGALRRYKTTVDETRWASMKDNLLRDAL
                     AQRYSRDARFRKIVDAARDQGKYLLNYVASAGSELGGKFIKTRGQIDGENKVGVFIME
                     VAGFSFET"
ORIGIN      
        1 gatgcatcac attacactcc tacgtgtgac agaccggtcg ttgaacggtc actcagcgat
       61 gccgcttgcg gcatctgtaa cagaccggtc gttgaacggt cactcagcga tgccgcttgc
      121 ggcatctgtg acataaaata agtctaaaaa atgttgttgt ggattgttag tatggaagtc
      181 attaccctcg ctggtcttgt aggaatggga tacgttgtat cccgactagg tgaaaataag
      241 aaagatgggg ctggcggtgc tggatctaca cacgcatcat gtaagtctgc tacaatacca
      301 ccggccattc ctaaaagtat gccggcggat gcttttcagg gttcgcagta tgcgcagcag
      361 cagcagcagc agcagcagca gcgacgtata acggagccat ttataagtgc ggctgctcgc
      421 ggtccagata caaaccctct tacgctaaca ccacagggtg catctgccgt tggatacggg
      481 tcagacctcg acttccagtt ccagattcct gcaggtggac agtatcaggc gtcaggggac
      541 cgcatgatgg gccaggctgc atccccttat cccggtagcg gtgggctatt tgatgcaccg
      601 accgttgcta ataattggcc agccaacgta tatgccagtg aactccaacc cggtccttac
      661 ggaatgccgc taggatatgc tacgcaaaag ccgcctctcg ccccacgggt caaccagcct
      721 ggtccatcac cagttgctat ggataacaat aagccaatgg ttgaaatgcg cggtgacaac
      781 atagaggaaa atcctacata tgtggaaggg tatgtgatga gtccgctgtc tggacaacgc
      841 gtgccggcca atgaatttac ccacaataat atgcagcctt tcttcggagg tcgcatgaaa
      901 cagaatacag caagtgatgc aaatacgagc cgtctcgata catacactgg cgcaggaacc
      961 acgcaaattg ccaagcgcga aatcgagccc atgtttaata ctggccagac tcccttcggt
     1021 aatccctttg gtatgcctga taatacggac ttcgtccaat cgcgcataaa tgctccccgt
     1081 aatcgggcgg gtgaacggcc atttgaacca acattagtcg gccctggtgt caatcaggag
     1141 tatggtgtgc ttggagaggg aggcttccag caattggaag tgaacgacat catgaaacgg
     1201 gccatgaagg acacgaatga actccgtgta gcgacgaatc ccaaactgtc ctataataca
     1261 ccagtggttc ctggtgcgcg tttcattgct aactcggcag atgattcggg tgaggtccgc
     1321 aaataccgcc cagacacatt ctatatagat gagactggtg agcgttattt cgtaacaacc
     1381 ggtgaagtta ttaaggaagc cgctcgccct acgcaacttc ttaactatac gacccgtcca
     1441 gagaccagca ccgaatatac tggtgtggcc gccagtcagg atttccagga gggatacgtt
     1501 gccggctcct atcgcacacc catgtctcag caatatggtg gtgctgggtt ccgaaatgcc
     1561 gatatgacaa catattacac ggatcaggtc ggccagccgg cgccccgcga gggctcccaa
     1621 gagggcttcc agagtccgca gtatgtgcct aacgattatg gtcgtggcag ttatgagaac
     1681 cgcgataatg aacgaaccag cactgccgat cgtatgattg gtctcaactt gaagccggcc
     1741 gaagcaggtg ccctaactgt tcattatgat gatcccactc ggcccactcg gcgcgcagag
     1801 acagttggta atcttcgcca ggcaggcact cccgtcggtt atgcaggggg tgcacccgca
     1861 gttactgtat gggaccctac cgatattgct cgcactacgg tcaaggagac tactgtcaag
     1921 tgggactata tgggtaatgc tgcaccagca tcagcaccta ctcgcctcaa agtatatgac
     1981 cccgatgata tcgccaagcc tacccagaag gcccagttat caaagcgcga ttactacggt
     2041 gcaccgaagt cttcacatat gaatcatacg agccaccagg ctgctgcaaa tatgaccctg
     2101 aacccgaata agcaacaggt ggccgcactg cggaagccta tggcgggtaa cggtaatatt
     2161 gcagtgtttg acggaaaaat caatcagacg gcgaagaaac tcgacacaga ctatatcaat
     2221 gaccgaccaa atgcagtgaa tcgcgtagaa agtatgccta ctggtgcggg tgatatcggg
     2281 cgcgtgaaat accgccaccc cttgcaacag gatatataca cccagcgcac acagcccgag
     2341 tttgtatccg cggttgagga caatccactt agcatatctc ttcgcaaaag tgcagaaacg
     2401 gacgagcgca atatgatgag ccgttacgcg gacatgttga ctggcggggg gaagaaagac
     2461 aagtaagcac ctagcctagc ctagccgcaa ataccactct aaatgcatct aatcgaccat
     2521 caaatggccg gctaaaggca tcgcccccta gattatacaa tatggcgtcc caaccgcaaa
     2581 tcgagcgtct caaaccgctt tttgtcatag gtcctgccag cagcggcaaa agtcgctata
     2641 ttcagcaatt ggccgtgcgc gaaggccgaa cattacttca ctgcccatgt cgcaaagacc
     2701 gcacattgcg ggagcagcgc gcaatcatcc atgaatgggc actccgtgca gaaccaactc
     2761 tactttggct tgaaggcacc gatgacctga cccccgaggc acagagtttt ctaagacgaa
     2821 tcctcgaaac atacgctcag cgtgttcgtt tttgcctaga ggcgcgctct cttgaatcta
     2881 tacaggagcc aattttgagt cgttgcaata ttatgcggat gaaactccat acgccaacag
     2941 aactcgctac aatgtttggc aagcaatatg cacccccctt aattgccgac gttgtgcgat
     3001 atacgcagaa tccgtcctac agacaatatg caatggcaac aacaacctcc caatttttcc
     3061 ccgaattatg ggagcagaaa aaacgtggag cggatgtata taaatcactc acattgttga
     3121 cgccagtcga gcagttatat attgccgccg caaatccatg ggacatcatt tggcggaatt
     3181 atgaacaatt ggatgcacac acgcaatctc taattgtaga ttgtaatttg catgccggca
     3241 atccatgggc actgatacat tacattcaat gcggaaaaga tgtctcagac taaacccgtt
     3301 aaagatataa ataatggact catacagcgc cgctggattt ggcgtttata cggatgcacg
     3361 caccgaatat tctaaacaat tatgccagac gattgtcccg gcgatattca aactattcat
     3421 ggatatgctt aaaaaggccc gtgaagatgt gagcggcgag tcacgtaagg tgctgtttcg
     3481 ctatcaaaca ctcctaaatg agattcctga ctggaatatg gataaagttt atcgtgaaat
     3541 tagcggactt gttgatgcaa ttaattgcga atatatgaag gaacttataa cggcagtatt
     3601 tttggcccac gcaaaggtcc ttatggcaat aagaatatca aagagtgatt ccaatattaa
     3661 cttgactgtg ccggcagttg accacttcct ctttaaagtt ttgtgtgaaa ctgggaaatt
     3721 gtattggaag tcgacctatc tattccgtga tgatgtggca aatctcgaca agcagcagaa
     3781 tttgcgctcg gctgagcaat tagtcgtgga gggtatacat tctgcgatac gtgcaatgat
     3841 tcctgtgaaa aacattttga gggactgcat aacggcttcc gataagaagg atgatagtga
     3901 tgatgaagat gacgttgcaa cggcgcctct tgtggaagat aagaaggagg ttgttgcgga
     3961 gcctgagtct gctcctgaac ctgaacctga gcctgagcag gcacacgagc ccgcatccga
     4021 atctacttca agtgaaatag caatccagga tgttgatgat gcacgtagta tgatatcaac
     4081 tgatgaagca ctagacaccc atacgccatc cacaacttct aatagcaata ttgtgcatat
     4141 tgacgatgat catgaagtaa agttcgcaga gttcgattct gtttttgacg gcgaggactc
     4201 aaacatgcat tatgacccta aaactggcga acttcgtgat ggtgaattga ttgttgaaga
     4261 tggccccggc gaggaactaa cggattttga tgaattaaac gaggaagcgg aacaggcaga
     4321 ggacgaggtc tatgaacctg ttaatgatta tgaggaactg atcggctaaa cgcacagtag
     4381 gatagtgcgt tttattcaag tgaggaaaga ttttaacatt taaattcttt ccattggaaa
     4441 atgtttgaca cgacacatct cgtatatgca tctctcggtg caatatcatt tgccattctc
     4501 ggtgttgtcg caacctatta tcgcgatgat tcgccgtcaa aaaagtctgt tgcgcgggac
     4561 tttgttgcag gttccttaat ggtgtccttt accatgcttt tgatgcctgc gatgtttccc
     4621 aaggttgatg taaccattcc actacccgat ataacggatg ttatgggtcg cggggaactt
     4681 tttgcgacaa agagcaaggg tggtggtaac gattacgatt tacagttaca ttattagaac
     4741 acatggatac ttttactgcc ctcttctggc ttttcactct acttttcgtc ggtttatcgg
     4801 catatttact ctgttgcaca aaacggagca atgtctttta tggacagatt gcgtcagggt
     4861 tgggtatatt tgccaccagt aagattggac gcaagttttt aggaatagaa taatggggag
     4921 gattaatcaa atactttact aaagtgtgtt gcgcacttta gtaaagtatt tcagatggag
     4981 ggggggagat aggcagttgc cgcggctgca accgctaaag tatctttagg acaaagacac
     5041 atatacttta caaactccta aaagtaaagt ttcacagttg aagggggcct tactgtagtt
     5101 tcaaatatat taaatggtgg aagtttccat tggtctttgg gtattgaccc gtgcatatgg
     5161 tgagcaatat ggatatacag atcaaatccg gtaaaccgtt cttccccatc cgcggtctct
     5221 ataatattca tcccatcatc atcaacgacc cacttccaaa gacagttgta aagatccgat
     5281 acggtctgcc atacagactc tccgttttct atatttagtg gtggagcggc gcgacttttt
     5341 acggcaggtc gctcatcata caacatttca atcatactat acgataatcg tgccaaatcg
     5401 aatgacatgt ttggttcaat atatggcgca tcaggatcat cgttgtttgc acacacatca
     5461 taattgtatt ggccggccgc atcattccca ggaaagaagt cgtcgcttac aaacactttg
     5521 tcgccgagtg caaatgtagc ccttccaaaa tcaattatat gaaacttctt gccatatgtg
     5581 gggaccttat acactttgcc agcaagagtt tcataataaa tgaattgctc agcggttttc
     5641 gtccatacaa tattatttgt atggaggtca ttgtggcaaa agcacataag tgcctgtaat
     5701 tgcgataaca cggcaacaac ttgggccaac cacgcagacc agcgctgctc gcgttcaatg
     5761 cgcgtaatat tgataatatt atcaagcccg tcgcatgacc ccatgtgctc tttcatccct
     5821 gatggagtat tgaggccatc cattatagtc tcctcttctt ctaaaagttc atccatcgtc
     5881 ccatcagcag cctcctggaa aagaagcaga acaggcatgc gcttaaaatt aatcttaatg
     5941 cgaacccctg agtccgatga tgatgacgac gttgtgtggg tgcgagtgct cgaagatgtg
     6001 cgacataatt gcaacacggg cttatcatgg tcactttcaa ttgagaagtt atccattatt
     6061 aattctgaac tacatgaact atcaagtgat tgcgatgaca gcgcttctag ttcctcggct
     6121 tcaatggtgc tgttgccatc atattcaaga tttggcatag atgttgttga tgctgtaaat
     6181 tgcccaatag aggacgactt attactgcct tcctcatcgc cttcctcgtc gccttcctcg
     6241 tcggcttcct catcgccttc ctcgtcgcct tcctcatcgc cttcctcatc gccttcctca
     6301 tcgccttcct cgtcgccttc ctcatcgcct tccccatcac tctcaaatat atcatcagga
     6361 ggttcaatta gagactgttt aatatcatca tcaatctgct cgtcactttc aacaactaag
     6421 ttcgcatcca tcatatcgag cgattcccaa aaccccctat ccactcttag tgaagaataa
     6481 tcatccgtta tatcatatgt gtaattctcc ttcataccga tgacagtccc gtaacattct
     6541 agcacatttg atacaatatt ttcttctttc aatctggaaa gcacagcctg tgtaagtgca
     6601 tcaacatacg cctgattata cgcacaatac aacttcttat agcgctcctc gatcccaccg
     6661 tctaccatag gaatccaatc accatcaagt gaatcaccat acattccatc taaatacgca
     6721 attgggtcaa gtaggtgaat tgttttaaca aatacacgcc gctcatctgt aatcccgtta
     6781 ttgtataata ttttaccgac tccatagcgc ttgtctttac tttcatcaca cggtttccac
     6841 gaaaggagcg tgccacgggt gttaaacgta gagtcggccg ataatttctt tttgggttta
     6901 aataaggtta gtccgggatt aaaccgttga tatatgtcaa catcagggaa actagcccgt
     6961 aaacttttag ggattggttt gtttactata aaactgtcca tcaaatgctg gaattttgat
     7021 ttttccggct taggaactgg cttaccttgt tttcggcgat tacccatgtc tgataattga
     7081 atcgagactg ttttgtaatt gggaggcgcg tatatgcgtt tgcggattat ggtctattca
     7141 attttatata tatagactaa accgcacatg gcagagcaag aattgagtct gagtttgcgt
     7201 aaatttgaaa tgcgaatgat tccacaggat gcaacatgtg ttttcattgg gcgccgccgc
     7261 acaggtaaat ccacacttct gaaggatctg ctctactacc accaggatat tcccatggga
     7321 acggttatta gcggcacaga agaatcgaac agtttcttcg gtaagatgat tccaccggca
     7381 ttcatccaca atgactacaa tcctattatt ttatcgaact ttgtgaaaag tcaacgcagt
     7441 gttatggggc gcattaagaa ggagacggag gccggcatga agtcgcggat tgacccgcgt
     7501 gcatttttga ttttagatga ttgcatgtat gacgattcgt ggacgcgtga tataaatatt
     7561 cgttatttgt ttatgaatgg ccggcacatt aagacgttct tcatgattac tatgcaatac
     7621 ccactgggtg ttccacccgt tctccgcaca aatattgatt ttgtgttcat tttacgcgaa
     7681 ccatctccgc aaaacagacg acgcatattt gataattacg ggagcgcatt tccgacattt
     7741 gagttcttct gtcaggtaat ggaccagtgc acaaacaatt acgagtgtat tgttattaat
     7801 aatgctatac agtccaataa actagtagat tcaatttact ggtataaggc cgatatgcac
     7861 ggtgatttcc gcattggagc ccctgaattt tgggctgcag gtggtggtgg cggggctggt
     7921 ggggctggtg gggctggtgg tcgtggtggg ggcgcaggag gacccgatat gagtgcatat
     7981 aacggacaga atgcatcccg tttacgcgga cctgttattc aggtgcgtaa aacttcataa
     8041 aatctgcggc ataattaatg aaactcagaa tcaattggca acttgctgcg ctgttaattg
     8101 tatgtgttgc gggaattact attatgcgac catatgaaca attcatggtt gcacctggac
     8161 cacggtcacg atgtggaatt caattagggg gatgtgatac acccggtacg cgctgtatga
     8221 atggatattg cgcaccgaca gcggtgccga aaatgccggc tcggtcaggg ccgattgtcg
     8281 gtgattatat tgcgttgtaa tagaaatggc aaaagttaag aacggtgacc tcaagtccct
     8341 cattattgta tttgtcctag ttattgtatt tgtcccactg gttgtcaagt atctcagtat
     8401 gtttttcggc ccagttgtga gcggattcca gaatatgatc ttgcccgagg gcctccccaa
     8461 acctatgcgc tatagcaaca tgaatctccc ttgccgctca cctgaccctg ctacaggtaa
     8521 ggtgtgtaat gaggggactt tctgtgatgg cgccacaaac acttgtgtct cggtgtctgc
     8581 ctaaatgctt gtgcttgcat aggcatagtt tttataaaaa taatacgaaa tatcaatata
     8641 attcatatta tttcataatt acatacatct ctaacacatc ccctaattgc aattaagcag
     8701 tctcggcgct ggtctcggtg gcagtctcct ccttaaccgc ctcaattgta atctccttca
     8761 ctgatgccat cttgcgctgc atagcaagat caccggccgc accaaacata ctaccaaact
     8821 gattggatac attggtattc tcatcggttc cactgggctc cgcatcaccg ccaccaaaga
     8881 ccgtcttctc ggggcgctgg aggttgttgt tacgatagaa ctcctccttc gcggagtcgt
     8941 tctccttata cttcttcatg agcatattga gctggtcctc ggcatactcc tgctcggcaa
     9001 tctgatgagg ggaagggtcc caagggagcc acttaccgac ctcgccgatg aagacgttgt
     9061 ggaggggatc cgtgcgctgg agtttcttgg cacgcatctc ggcctccttc gtggtagagt
     9121 agacaccacg caccttgagg ccacgcatac tggtgcggaa ctcattggcc gtgaagaact
     9181 catcctcgag tttatcctgg gaacggaaga ggaaatcctt gtagtcctct gcaatacgcg
     9241 tcgtcttaat ctcacgggca ttctggccga catactcgcc aaatccgcga ataatatcat
     9301 cgaccttcac acggcttcca cgaagaaact cggcgagttc cgcatggcca tccgtctcga
     9361 gtttattgga gcgatcctcg agccccttat tgattgcagc cacctgcttc gcgaggaaag
     9421 cctcaagatg cttagtcttc cactggacct cataatcatg gagaaacttc tcaaagaaga
     9481 aatggtcctt gcgcgtaagt atctcctcag gagagaggaa actgagaagc acatacttct
     9541 ggctggtaat ctccgggtcc tcctcgagga aatcttcggt aacggcgggt ttcttagaat
     9601 tgacagatga catactaaat ctaagtagtt tcttaccggc acgccttagg cctttgttgc
     9661 acgcaagttt aattacggcg actagccgat tcggattgca ctgagtgcgc tattttttct
     9721 aatcaccatg tataagcaaa tggattccat ggtttctgac atcatcactc gtatgatcaa
     9781 gtatctcgtt gagggtctcg ccgttgccgt tgcggccgtc atcatcccca agcgtaagct
     9841 cgacatgccc gagatcgcgt ccctcgccgt cctcgccgcc gtcgtcttcg ccgtcctcga
     9901 tttcctcgcc cccaccgttg gtgttacggc acgccagggt gccggcttcg gtattggtgc
     9961 caaacttgtc ggcttcccat aaaggaaagc gcgaactaac ctataaatat atctaatttg
    10021 actagatatg gagaaactat tacagattgt atttgatggg tccaacccac actatacaag
    10081 gtggcagttt acatctatga taaatattgg cggtgatcgg cgaagtagtc ttttcgcgct
    10141 cagatgaagc gggtctctag aaagactcgc gcactttatc tgcccgcacc atgcgctcga
    10201 ctagttcggc aaatcccaca cgaggctccc aaccaagttc ggcctttgcc cgtcgtgcat
    10261 ctccaaggag gaactcaacc tccgctggtc tataatactt cggatcaatg cgaatgcgca
    10321 cgattccttc ggcatcccgt gcaacctcgg ataaaccctc gccctcccaa gtcaacggca
    10381 tcccagccac cctaaatgcc tcatccacaa actgcttgat agtatacgtt tcacccgtcg
    10441 caagcacata atcacgcgcc tcctcgccct gcagcatccg ccacataccc tccacatagt
    10501 ccgcggcatg cccccagtcc cgcttcgcat acaaattccc gagactaatt gccaaatcct
    10561 tgcgacccat cacacggttc gccaagattt tgcccagacc aatcgtaatc ttgcgcgtca
    10621 caaaggtctc acctcgacgc tcagattcgt gattgaacag aatgccattc gcggcaaaga
    10681 caccatacga ctcgcgccaa ttcttcacaa tccagtatgc gtataacttg gcgaccccgt
    10741 atggagagcg aggatggaaa ggcgtatcct cattcatggc ctcccgtgta acacccccat
    10801 acagttcgct cgtgctggcc tgataaaacc gcgtgtaacc ccacatatca agcgtcttaa
    10861 ttgcatcaag aaggcgcagc acaccgagag cgtccgtctg cccagtatac tcgggcacat
    10921 cgaaggaaac cttcacatgg ctctgggcgg ccagattata cacctcgagg cgttctgggg
    10981 ccagcccctt gatttcggac aggatgccaa caattgaact ctggtcggtc atatcgccat
    11041 aacggagtcg cagtttgcta aaaatatggt cgatgcgatg tgtgttgata ctagaagaac
    11101 ggcgaagcat cccatataca atatactcct tctctaaaag aagttccgcc agataactcc
    11161 cgtcctggcc agtaatacct gtgataaatg cgaccttcat tctaggtgtt tagtggaagt
    11221 gccattaggt agtttttggt gggttggttg ggacagatgg gacgaatgca agatttgtgt
    11281 catttgaaat gtgggttttt tggaaaaatt taggtttttt atgctgcaag acaaaagtca
    11341 agaaattgct tacaaagttc gtagaaagcc ccaacggagg tcttcgcaga tcttttccca
    11401 tatcttgtct tgcgcataaa gtttgtccct atttttcagc agggggaaac aagggaggaa
    11461 ctcatccaga ctcaaaagtt cgcagaattt ataaagaaca tatgagtatg aaaggaagtt
    11521 agaccggtcc gctgggcagt gtcgctggaa agacggctgg atttccttga acatatggcg
    11581 caacttctcc tcattgtcgc ggctcataac gggcgccgat tgaccattta gacggttcag
    11641 tatgtgagga atgtgctcat aatatttatt gaacttcaat ttgcgcaaga tttcacgcaa
    11701 ctttgacact ttgagcgtcg tcatatctgt tatgcgctcc ttcttcaact ctaaaagaat
    11761 cccatcgaaa atctcatggg gaatttccgt gctttctttg gcctggaatt gagcaagcca
    11821 ttcattgaaa tggttaatgc gcttatatgc atagtatgaa atttcacgag gaggatcttt
    11881 ataagacggc ttatcgctgt cgattaagat atggtcctgg tagccacatt tagggcatga
    11941 tatatatgcc tcattgatgc taaatatcat ttccatgcag caattagggc attctgacca
    12001 atcatcatcg atttcattcg ttatattgcg ggccatttca ggattcacaa tttgtagata
    12061 tttatcgagc aatttttcgc ggtcgagtga tatgttgtgt ttttttgcct tgataatatt
    12121 tgcagcggtt tgtgcagcag tttcagcatc cgttaatgca gaaccagatg catctttcgc
    12181 cgcggcagcc tcaagtgctg caaatactgt ccctggtcgc gccttggctg gtgtagcaat
    12241 agaggctcct gctgagattt tatcctggat tgcataatat tcaaatagaa tattaccggt
    12301 ttgcaaataa taatccatta ggtcgtcatg tcgctctaat tgcagtttgc gcttttccac
    12361 cttgtctttt gtgcgttgca aatcaatacg ctcttctggt tcacatgtcg ccattgattc
    12421 ggcaattgta gataattgct gtgtaacttc attcaattcc tcatcggtat tcatgaaagt
    12481 tttaacatgc gtatgatgga ttgcatcgag agtagttcgt gactccatta catttttctt
    12541 ggtcggtttc ttgattacag aatcgctcat atttgtttgg tttgatgcgt ggtttagacc
    12601 gtcgctaata tacatttaat atgatgaatt ggcgacgaat tgcaacattt attgtagcac
    12661 tgctgcagaa atgttgtttt ttgacagcga gtgtttctct ataaaaatag acggaaaacg
    12721 cacaaaaatg tgtttgcgct aaattttttt ctgaaccccg gttataaaac atgacaggtg
    12781 gtggtcttat gcagctcgtc gcctatggcg cccaggacgt ttaccttacc ggtaaccccc
    12841 agatcacttt cttcaagttg gtctaccgtc gtcacactaa cttcgcgatg gagtccatcg
    12901 agaacccttt caacggtgcc cccaacttct ccaagaaggt gacctgcacc atccagcgta
    12961 acggtgatct gatctaccgc atgtatctcc aggcgactct cccctcggtt gtcatctctg
    13021 ggtctgacgg ttctggtgcc cagttccgct ggctcaactg ggttggccac aaccttatca
    13081 agtccgtcga gctcgagatc ggtggtcagc gcatcgacaa gcactacggc cagtggctcc
    13141 agatctggaa tgagctcacc caggaggccg gcaagcaggc cggttacgcc aagatggttg
    13201 gtaacgtccc ccagctcacc aacatcatcc agcagggtgg tatcggctgc gacgctgact
    13261 gcgtcggcgg tgagcccaac acctctgagg tcgtcggcaa ctgcgcccct gagtacactc
    13321 tctacatccc cctccagttc tggttctgcc gcaaccctgg tcttgctctc cccctcatcg
    13381 ccctccagta ccacgaggtc cgtatcaacc tcgagttcaa cgacctccgc aacctctgct
    13441 gggactacac ccccgccctc gccaacactc acaccatccg tgaccgtgtc aacgcccagg
    13501 gcctcgtcgc tgcttctctc tatgttgact acatctacct cgataccgat gagcgccgca
    13561 agttcgccca ggtctcccac gagtacctca tcgatgtcct ccagttcact ggtgctgagt
    13621 ccatcactgc ctcctccaac aagatcaagc tcaacttcaa ccaccccgtt aaggagctca
    13681 tctgggttgt ccagcgcgac tcttacgtgt cttgtgatga caccatcgtc aacccctgga
    13741 agggccagca gcctttcaac ttctccgatt ggtgggatcg ggctgtcctc gagtccggtt
    13801 actccgtcac tcgcgttgag ggcatggccg gcaagaaccc tgtcatcacg gctctcctcc
    13861 agctcaacgg ccacgatcgt ttccaggtcc gcgagggtcg ctatttcaac gaggtgcagc
    13921 cttaccagca ccacaccaac gtccctgccg tcggtgtgaa catctactcg ttcgccctca
    13981 cccctgagct ccaccagcct tctggcagct gcaatctttc tcgtatcgat aacaccaccc
    14041 tcatcctcac tgtgtctaac aacgctgtcg gtgccaacac ctcttcttcc gtctatgtgt
    14101 atgctaccaa ctacaacgtc ctccgtgtga tgtctggtat gggtggactt gcctactcca
    14161 actaaacagt ttttctactg tattgtgtgg aatttttgca aatctttacg aactatttta
    14221 ttacaatgga aactcgcaat ctggggacaa acttaaaaat tacaacgtat ttcccaattg
    14281 ggtaatatga aacccctcat atttacaaat gtatattaca ataatataaa tttgtaaagg
    14341 caaaccaacg attctttaat cctcctcctc gtcattctct gtaaatgtgc tggcataatc
    14401 ttcttctgca tcaaaaaact cattcgtatt tttcacacat cctgtgcaat ccccttcagt
    14461 tgtgcatttt aaacacccag gggtttcttt atcgcgtcct gctgcagcag cagcagcaga
    14521 agcagcagca gcagcagcag gatcaaacac aacaatcggc tccgctggaa atgctgacac
    14581 ccgtcgccca tcgccttcat tagcagccga tgagcgccta atatgacgta actctgcctg
    14641 tttttttgca agtcgacccc taaatgcaac ggccgcagcc gatgtagacc gctcgtcatt
    14701 ttccagtgct agcgcggtcg gttcaaggac aaacgcagat acacgggaac gagattcgga
    14761 tactttttgc gaatcgtctt tcataaagcg tcccaggcca aataacttat gttcattctc
    14821 tgagatcgca tttaatgcac gggaagatga atatgcagcc ttatactttg acagtgatgg
    14881 tgcggctgct gcccgctttg gttgcggttg cggcggttgc ggtggttgcg gttgcggtgg
    14941 ttgcggtggt tgcggcgaca tcggaggaaa ttccagcata atcccttttg tgctcacata
    15001 agtccgtggt gtatccgcgc cacagtctcc atctccatcc ccgtctccat cccccatatc
    15061 cagcaccaca tcatccctaa ttgcattctt cccagtaata cgcgcaactt cgccttgaat
    15121 tacacgctca aatagttcag ataacatcaa gtcttgtggc tttacaccat tacgctgggc
    15181 aacaccttgt ataattgttt taggaatata tgtttgtgct tttatgagac cagaatatgt
    15241 atccttcatt ttaataatca aatagagcgc atcctttcgt aaattctctg gtaattgcat
    15301 ttcggatgtc agtttagacc caaaaagcgt ccagtcttgt tgaagttgta aagaactttc
    15361 caacttttcc tggatttgat acacctttat gagaccagtg gcaaccgcca atgaggttgt
    15421 cataaaagaa aacataactt ttagggcgaa tgaaaggcgc gggtcatttg tgtccgatat
    15481 attgaactgt gaaattgaca ctgtgctggc aatcgtagaa aagagtaaat taagaatggt
    15541 gttacgtctc agccagcgcc ggtaataacg cgtagattca ttcataatat ccacgtaaat
    15601 tgctgacaaa tgaatccatt gcataagtgt ccgcacattt tcagagttcc agttttgacc
    15661 gcgtgcatat ttgtaattta ctaagtcatt atcggtcgcc ccctcatctg atataggttt
    15721 accggccaca cttgatgaca ttctaaaata agagcatgta ttaaatgcaa ccgcgcatag
    15781 catttcagat agtttttgat aaattactca tactacttga agttattaaa cacaaatttc
    15841 agcgtaatcc gttggcaaat gacgcggatc cgttcacatt tattgtaatt gatatgtctg
    15901 gtagcggaat gtctacacat atgctccgca tagacagcga gaaaatcatt tagtggccta
    15961 aaacttgtgc tctatgattc tgcagttagg caacgatgga taatacagat tctacaacgg
    16021 atatgaatgc agtcgcagca ggagaagtcg cagcactcaa ggtggtcgaa aagaccacta
    16081 cgcatattaa gtgcatttat aatgacgcat tgccagtaaa tttccatttt actggcgttg
    16141 agtggatgat tgagttcgac cagcaggtta ttcccgcgaa tgtatttgtt gaacttaagc
    16201 atgctaaaat tcacaatttg gggggtatct atgcacagtt caaagatgat gagcaggatt
    16261 atatgccata tattattcaa ttccaatcgt ttaacacgat tgagcaattt atggtggcat
    16321 atgaggtgat taattcgtat atcttagata atcttgacga caactgcgac tgcagtgatt
    16381 gttgtgactc agattcggac tcagatgcag gttcagagcc cgcacttgaa ctctctggtg
    16441 atgatgatga ggcagccgag gcagccgaga ccgcagaggc agaggcagca gaggcagagg
    16501 cagccgagga tgattctgac atatttcctg tttcttacgg attcccatgc gacaccggtt
    16561 cagcagctaa tgtcacagca cttgttgctc gcgaacttac aaagacaaat ctcgaacatc
    16621 ttataattgg catactaatc ggtgctcttt ttcccattat tatccgcttc tacaatggca
    16681 tactggtccg ctaagcgccg ttccgtatat ttcttataag ttctcatgaa aatatttgtg
    16741 gccgcccgtg caagtgcccc acccgctgtc acggtatatg cagcagtagt ccctacgacc
    16801 gcactcgtaa cgaatgaggt cataggggaa tatagtcgta tactcgagcg cgttccattt
    16861 gccaatgcat gacgggtgta atacacgccc atgccggcaa attctccacc aaaataagca
    16921 acacctcttt ctactaaata acctgcaccg tgaattgtag cgctcgccat atccgacgat
    16981 gtgttcagcg cctgattcat aattgtatat gtcagcgatg cggctgctgt gcctactgct
    17041 ataccggcac ttgacggtgc caaagaaatt ccttcaggaa ataggcgaat atcgaatgac
    17101 cctggcacag gggccggttg gtccactgtt tcatcaggtg caacatattc aacaagttca
    17161 aatgaatctt ccaattcatc acaacatata tctttttgtg caggcgctgg cgctggttca
    17221 gagccggtgc tattaggagg tgatgcagat gacatatgac ttaatagaca gcgggaaaat
    17281 aatatatgct acatatatta tgcgcgcgat tccaatcata attcttctaa ttgcagtatt
    17341 agcactcgcc tatattatcc agaagccagt tgaggcattt ggttcgacat ccccaggaac
    17401 tttcacacaa ttggcggcaa atcgtgtggc aaccgcgacc gacgtcgctg catatagggt
    17461 gtggctcgca caacgcagcc gtgatattaa ggcgatgact gaggacgacc tggaacgtgg
    17521 tgcgcccctc tggcccattg cacgcatcgg tgcatatgcc taaagcagaa cccgtgttaa
    17581 ttctattaac atatggcgga cacagaggtg cgttcagcag aagaattgca tacacaacgg
    17641 tgtcagttag acgacgttgt gtatagtata ctgaagtccc gctatttgcc gtggcttcgc
    17701 gcctggtggg ctgtccatac tttaccacaa gttaaagcca cacagcacgc ctttgtcgtg
    17761 tatgaaatgc gagcacatcc aaatatggag ttcattattc tttcgacact ctttttcgcg
    17821 ggccccgcca catccctaat tgtatactgt tcggtcgaaa atctggagca tgtgtgcagc
    17881 attcttagac acaattctgt ggcggctgat atacgtatta tagatgaagt tgatactgga
    17941 cgcgaagacg gccgacgccg ctacaatgaa actttacagt cactcgagtt ctgggaaagt
    18001 ctcccagtag agcatgtaat tctttgcgaa atggacggtt attttaggcg cccaattccc
    18061 gagaccctgt gggcatacga ttatgtatgt tgcccatggc cgtgggacca gaccgtcgtg
    18121 ggtggcgggg gtgtaagtct ccgccgccgc tctgcaatga ttcggattgc acgtgaatgc
    18181 cctcatctgc agcaatatgg gcaagacggt tgggtcgcaa ccggtgtaaa ggaactgggt
    18241 cttaatgctg tcgcagaatt cacagagtca ttttattttc agaatccagt tgcggttcat
    18301 cagtggtgga cgttttatga accgtcgcgg ttaacactga aggaacaatt actgactgca
    18361 ccgacatatt tgactcttga tattccactt gcggacccgt cccatttggc caggtagcaa
    18421 atggtataga actggatgac gatttgccac ttgctagcat tgctgccagt gctgctcgcc
    18481 ggcgctgcag tggttcgccg cgcccacctt tcctagtcag atgtttccac atccactcta
    18541 actgcagtgc agcgcgctca tctggaaatc cactgattaa acacacacgt cgccaatggt
    18601 ccccagcagt cgcccgtgcg ccgcccacaa tttctttatt atgttgacgc aaccgtcggt
    18661 ctggatccac tgttgcacca acatatgtcc gtgtgccggc atcatttaga agtaggtata
    18721 catgccatgc actcatatta tattagtctg cgaattcttt gagtctttct tttgctgctg
    18781 ttgctatcgc cgccaccact aaagcgcccc gagcaagtct ctcgtccgca ctttaccgac
    18841 cgcttggcaa tctttttact attagaatac ttttccactg tcgccagcga ttctttaggg
    18901 ataccaaagt gttcacaaag tcctgcatct gtcatcttta cagaagtggg tagacgccgc
    18961 acatcaggca accagcgcgg ttcaataaag tcctggtctt cttttgtagc catcataatt
    19021 gcccgcgcaa accgtgtatc aagaaacgcc gacattcgct gcagattcgc taaagtatcc
    19081 gaggggtcca ctaaagtata tccccagtgt ccgtaaagac cgtagcgccc ctcccagtca
    19141 tcaaagtggt aaagtttgga agtcccttta aaaagaatct tgggggtgcc aaagtgcgcc
    19201 ggctcgaccg aacttttaca cacatttaca ccaaccgcta aatgctggca aatatattcg
    19261 tatttaccaa catcagtctt tccagcagag gccacagata acttcccctt tcctgtcagc
    19321 catcccgtct ctcctacagt aggcactaac cgcacagcct gcatcagcga gttgtagcgc
    19381 tgaaaaatca ccatgccgcc cttgttcggt aacatttcca atcgctcttc cacatcaata
    19441 tatggaaatt tacggcggct gctggtgacc atcgaccgat taaagacggt gtagtatgca
    19501 cacgggacgg cccccccgta attaaaaaga cgatttgact gtaaattcgt gtaggctcgc
    19561 ataataccaa cttcacgtcc aagcaactct ttattcaacc actctccatt ccctaaatgc
    19621 atccatgatg acgggtgtat catacaaagt gcaccaccat caactaataa agaaagtgca
    19681 ccagggaaag tgcgacgact gctaccgcct gtcccgcttc gctcaccgcc cccattccgt
    19741 aaaagaaagt gcggccataa agtttcatag cccgctcccg ttccagatga tttcacaccc
    19801 ccactattaa atggaggatt tcccataatc acatcaaact tcgccacgcc acacaacttt
    19861 ctaattgcag ccacatcaag tcctagtgta tccttcttaa acatatttgg tgcgcccccc
    19921 gcagccaccc cctcaaagat tgcccgtgca gtcgccacat tttccccgtc aatttcgaac
    19981 atatagagca tatgttccac aatatgtcgc ccacgcaccc ccgcatcacg cagccgtgcc
    20041 ggtccatgtg tccccaattg atagtctaaa tatccatagg caaccaccag aaaattccct
    20101 ataccacctg ctggatccaa ccatttactc cctgggtccc gccatacagt cattggaatg
    20161 cctcccacac ggtcgcgctc gtcatcgtca aaatagttgc cactcgcatc gatcccccag
    20221 atttcgacgc gcccatccct ctccaataac ccccgccgca cccctaacag catctcctgg
    20281 acaagttcca gtggtgtaaa cacttctccg cgcgctttct tggccgaatt tcgggcatga
    20341 aggcgctctt ctataagttt ggcaacattg gccgactgca tattacttat gcgtgcgagt
    20401 ttttccgcag tataagcaat ccacagttaa gatagttgaa ataatggtgc gggcacactg
    20461 acgaatctcc attgattcgc tgatcaggtt cgcatggatc aatggttcgt cctacaaatg
    20521 cctcaacttt atccagttca attgaaccat tgccgggtcg cagattttga ggatgatagt
    20581 caaatgttat aattaaatat ccaccaggtt tcacttgatc atacaaattg cggatgatgg
    20641 ctacattgtc ataaccgact tcttctacgg tggatatatt aatgacaaca tcgaaagcat
    20701 ttttcatatg aaacatagga ggcttcgtaa tatcgtataa aaatgtgtta gccaggtctg
    20761 atggacgaat gtcagagtga acactaagcg ggtatatcgc gtccaaatca ttcttaaaat
    20821 caacatggca tcccataaat ccccatgaac tgttatgaat gagggactcc tttcccacct
    20881 ctaggtctgc aaggcgacga aaaacaagag gatattcgta tacacgcgac caggcttcat
    20941 acttcttgtc atacggttca tcgcggcgaa tatagcgaaa ctcgatgacc tccatgcgta
    21001 gtatctacac atcctaattg tagtcgttta gatagtataa tcatgagccg ctgcccctat
    21061 aaccgtatgc ctactagcac acatgcagag cgcgcccccg ataccacagc atctcgtcaa
    21121 ttagatgcat cgctctccgc actcatggcc tcgcgctcca tgcaggactg cacatacttc
    21181 cctgagagtt ccttgaaaag cgcgggtgca ccggtcgacc aactacaggc acgcagccag
    21241 ttcacctcat ccatccagac cggcaccggg ccatccacta cagggttaaa tgcaacgagc
    21301 ggagcggtct ccccagcagg tacaattagg acaaagcacg cctcaccggc aaacactgga
    21361 acccaaaccc ggtatggatg aatgtaggcc tcaggcaagg cctcacatag tcgccgcaca
    21421 atttccactt gaacacactc ggatggagag gtcggtgcat ccccaatata cgcggctagt
    21481 gcgccgtccg cgtcaagatg ccgcgcacac tcgcatagca gttccacgaa atgtgatata
    21541 tcaccttccg tggggtcaaa taggtctacg acaactacat cgtatttttc tgtggtggcg
    21601 cgcacagcca tatgggcgtc cgtataatga accgttagac gatggtcgct atatacgtcg
    21661 ccattccagt gcgtcagagc ctctctagcc cagagcaccg ccgccttatc gtagtcatat
    21721 tgcgtaattt tgacggctcc ccagcaaaac atgtcgcgtg ccgcacatcc ctcaccacct
    21781 cctaatagca gtgtgcggtc tgttttacgg gcatttagaa aggctgggcg gaccagggct
    21841 tcgtggtata gccgctcgtc actacttgat gactggacct ccccgttcat gaaaagcacc
    21901 tcgccatatg tcggcgtatc aagtaataca aggtcagtaa ggccagtatt aaatgctgcg
    21961 cgcagacggc cttcatatat gaatcgcaag tcggcgcaat ttggctgtgc agcatgcatg
    22021 ctgtaaagac ttggtgtgga ggatttgcgc agcattttac ttacggtttc tacgcgtggc
    22081 gttcttaggc ggcatgacgc ggtttctacg ttttagataa tttgtaatac gccgctgacc
    22141 tgaaaaattt atttgccgcg cagtcttatt tccagaccat ttcttaagtg gtccataacg
    22201 agttgatcga gcattcgggc gtttttgata cagattcgca cggctggttt ttgttctcca
    22261 attaggggaa tattcagcaa gccgtttttg atagttttgc tgggctttca attcttgatg
    22321 tcttctccat gcggatggcg aaggaccgcc tgtattccaa accattttat attctggaga
    22381 tccatatggc aatactggaa cttttgctgg tctaattggc gaatgtggag acggaacagg
    22441 gactgctgct gctgcggctg ctgctggcat agcactagag tagtattcta atcgtttttc
    22501 ttcttcttct attgcatttt cctctgcctt tctttcttct tctgcacgcc gtgccttctt
    22561 tcgctcttct agcgccctaa gtgcagcacg gcgtttttct tttgaataag gatcttgaag
    22621 tgcaggtgga gcaggcgatt cattttgcat ggcattttct ggatcgcctt caagttcgtc
    22681 tatatcatac tgcatcccgt ctataacacc atgtagacgt tccaattcat cattgcgtgc
    22741 ggcattttcc acactaccgc ttctaatatt taatgcttca actctggtat actcgcgttc
    22801 agcctccgcc aaacgattgc gtagactttt caatataact gcacgcgatt gcatataacc
    22861 actcataact ataatagtcc cgtaattttt gttacgcgtt gtgtaaaacc cgtagggacc
    22921 taaactccgc tctcgaaaat tgacggacca accgcgtcac caagagttca ccacctaagc
    22981 cacaggaatc taagccaaag acagatgcca tccggattca atcagcaatc atccgatatc
    23041 gaaactatcg tcggtatcca gttctccgtc ttctctcccg aagagattac gcggagatct
    23101 gttgtcgaaa ttacaagcgc cgccacatat gacgggtctg agcctcgtat cgggggtctc
    23161 tttgaccccc gtatgggagt tcttgaaaat ggaaaatcat gccgttcatg tggtcaaacg
    23221 aaccacggat gcccgggcca tttcggtcac tatcaactca cacgcccagt atattacatt
    23281 cagttcttcg aagaagtcca gaaaattctg cgatgtgtat gcatccgttg ctccaaactc
    23341 ctaattgaca aaaatctaaa caaagatatt cttcgtaagc gctgggaggc ccgctggaag
    23401 gatgtcaaga agcgttgtct tgcaatcaca cgctgcggcc agcaatcaga ggacggttgc
    23461 ggtgcagttc agccaaaggg ctataacaca gaaggggttg ctcgcattgt cgccaacttc
    23521 tctgagatgg ccggtgtgcc atccaccact cagcccctgg aggttgagta tgtcctccag
    23581 attctccgcc gcatttgcga cgaggatgtg gatttcatcg ggtttagccg tcactggtgc
    23641 cgtcctgatt ggatggtctg cacggttctc cccattcccc ctccacaggt gcgcccgtcc
    23701 gtcgtccagg acaacaatca gcgctcagag gatgacctca cccacaaact gttcgacatc
    23761 atcaagtatg acaagatgct tgctgcaaag attgaggcag gcgccgccaa gaatgtcatt
    23821 gacgacctgg cgagcgtggt ccagttccac gttgccaccc tcgtcgacaa caacatccct
    23881 ggtatggccg tctccatcca gcggtcgggt cgccccctca agtctctcaa gcagcgtctg
    23941 gggtccaagg aggggcgcat tcgcagcaac attcagggta agcgcgtgga gttctccgca
    24001 cgctctgtca tcactcctga ccccaatatc agtatcgggg aactcggtgt gcccctgaag
    24061 atcgccatga acttgacggt gcccgaccga gtcacacagt ttaatcgcga taaactctac
    24121 aagttcgtcc agaacggcgc tgacaactac cctggtgcca agacggtcgt gaaggcggac
    24181 ggtcgtatga tttcgctccg ccacatcaac acgcgcgaga ttgtcctgaa tgcaggtgat
    24241 gttgtccatc gccacatgat ggacggcgat atcgtcctgt tcaatcgtca gccgacgctc
    24301 catcgtatgt caatgatggg gcaccgagcg aaggtgctac catacaatac gttccgtctg
    24361 aacgtttctg tgtgttcggc ctataacgcc gattttgacg gtgatgagat gaacttgcac
    24421 ttgccgcaat cctacgaggc ctccgtggaa ctccaggaaa tcgcggcggt tccccaccaa
    24481 ctcattacac cacgtgatgc gcgtcccatt attgggattg tgcaggacac cctggtgggg
    24541 acctatcgta ttactcggcc tgggggtggt tcattcaacc tccgcgagta tatgaatctt
    24601 atgatgtata acaagcggtt cgatggcacc atccctgcac ctcgtgaggg aactgccgcc
    24661 gcgcccaagt ggaccggtca tcagattgtg tcgaccctcc tgcctcctct caatctctcc
    24721 atggagaatg gggcacacgg tgataatcct gggcctgaga acaaggtcat cattcaggag
    24781 ggcaatgtga tccagggaac attcgataag gggatcttct cgaaggcctc caagggtatc
    24841 attcacacca catacaacga ttatggtccg actgatacgg tcgaattgat tgatgcgttc
    24901 cagaacacca tcgagtccta cctcattcta aatggattct ctgttggtat ttcggatctc
    24961 attgcggatg aagatacgaa ggtccagatg gaggaggtca ttcagggtcg caagaaggag
    25021 gtcgaggaga ttctccttca ggtgcacctt gatctctttg ataacaacac tggtaagacg
    25081 aatcaggagg aacttgagaa caaggtattt ggcacgctca ataaggcgac cgacgattcg
    25141 ggtaagattg gtcaggcatc gcttgcctct gagaatcgca tgattgcgat ggtcaaggca
    25201 gggtcgaagg gtggtcctac aaatattgct cagatgatgg cgtgcgtggg tcagcagaac
    25261 attgagggta agcgtattcc ttacggctac ctcgagcgca ctcttccgca ctacaagaag
    25321 tatgatgacg gtgccgaggc gcgcgggttc atcgagtcct cattcatccg cggtctgact
    25381 cctcaggaat tcttcttcca cgcaatgtca ggtcgtgaag gtcttattga tactgcgtgt
    25441 aagaccgctg agactgggta tattcagcgg aaactcatca aggctatgga ggacctcgtc
    25501 attcagcatg acgggactgt ccgcgacgcc aacatgaaca tcgtccagtt cacgtatggt
    25561 gaggatggga ccaacgcgac aaagttggag tctcttcctc ttccccttgg gaaactcaca
    25621 gaggccgacg tggagactac atacgggctc actgacatcg acttcactgc catcttcacc
    25681 gagggcgttg accgtggtgc cgatgtggac cccctcaagg agttcgtggc agccgtcaag
    25741 gaggaccgcc gcatggtcgt cgagggcatc ttcgccagcg gccgccaggg caacgtgaat
    25801 tcccctgtca atctggagcg catgatcaat aatctcagga ttcgcttcgg gttcacggcc
    25861 gagtccaaga ccgatctcac tcccgcttat ctcctcgacg gaatcaagcg gattctcgcg
    25921 aagacgcagc ccaagcacac tctctggggc gccatcctcc gcttctatct cgcaccccac
    25981 tccctaattg tcgcacagcg attcacgaag gccgcgtttg agaccctcgc ggaaatgatt
    26041 gtggtcaaga actggcagtc atgggcgcac ccaggtgaac tcgtcggaat tctcgctgca
    26101 cagagtattg gcgagccatc gactcagatg actttgaatt ctgtggacgg agaagagaaa
    26161 atcatcatca cgcgcgacgg tgaaattcta acccccaaaa ttggcgagtt catcgacaac
    26221 tattatgcaa ccgtgcgtga tcagccagag aaagtccagc atctccctaa cagccaaatc
    26281 tatattcctc tagatgatgg tcatgattgg aaggcgctct cgcctgatga gaacggtaag
    26341 atggtgtgga ctaaactgga ggcaattacg cgccatcctg ttatcaatgc agatggcacc
    26401 agcactatcc ttgatgtcga gttggagagc ggtcgtcgtg tgcgtgcaac gaaggcacta
    26461 tccttcctaa ctgagaagga tggaaaactt gtgcacacac ttggttcaga cctgaaggtt
    26521 ggcatgaaac ttccacttgc gctcactctt ggcattgagc aacttggtga gaagaaggaa
    26581 ctgtctctgc ggtcgattct tccgccaact gaatggctct atggggctga tgttcaactc
    26641 gcgctaaccc acatgacctc ggagaatgcg aagggaaatc gtcattggtt cagcaaggca
    26701 aatgggtcac tcttcacggt tccatacacg cggagtgatg gcttccgtga tgcatttgag
    26761 aatgggcgca atacaaatga aatgcgagtg ggttgtgtct atcctaagcg cactcgccca
    26821 gatgtttctc acattcctga gacgattctt ctcgaccgcg agtttggctt cttcgctggc
    26881 gcatatttgg ccgagggaat gagcaattcc acacaggtga atatcacaaa taatgacgtg
    26941 gtctatctgg agcgcgtgaa gacgctcatg gatgcttgga atgttggcac tcacatggta
    27001 tgtgaagacc gtcattgcaa aaagactaat atcaagggtc gcacttcaag tcttgtcatt
    27061 cattctacac ttcttgcaaa ggtcatgggt gaactcttcg gtaagaagtc ttataccaag
    27121 accatgccgg catgggtcct ccaggctcct catgagtttg tgacgggcct tgttgatggc
    27181 tacttcagcg gggatggaac tgtggaaaag aagagtctaa taattaaggc atcatccgca
    27241 tcagaagacc ttattgtgcg catgcaaact ctgcttgcac gctatggaat cttctctaag
    27301 atgacgagtt acatgcctca tcagggtcag ttcaagtctg tatcgcgtca ctataatatg
    27361 acaattggca ctcactatgc ggccatcttt gcaaagtgtt tcacactctc cctgatggct
    27421 aagcaagaac gtattaatgt gcatactgcg catcgtgcat ctagtaagat gcgtgcaact
    27481 gccacagata tgtgtggaga atgcgctatg gatgccatta aatctattac ggagtgcctg
    27541 cctacgaatg gatgggtata cgatgtaact gttgaaggca cgcgaaattt cactacaatt
    27601 tctacagtag caatggccga tacgttccat ctagctggag ttgcatcgaa gtccaatgtg
    27661 actcgcggtg tgccccgtct caatgaactc ctgaaggtta cgaaggagcc aaaggcgacc
    27721 gccctgactg catacttgaa gcccgagtat cgcgagtcga aggagaaggc gcgcgaggtt
    27781 gcacaggacc ttgctctgac ggtgatgcgt gaaatcacca agaagatcgg gatttactac
    27841 gacccgaatg atgatatgac tgttgtagac gaggatcgcg atctcatgga gttctatcgc
    27901 atcttcgaga atgcccagat cgcagataag atggagcaga agcatagtaa cttcatgctt
    27961 cgtattgaac tagaccgtga tgcaatgttc aataagagta ttacaatgaa tgatgtggca
    28021 tttgtgcttc gcaataagta tcctactctc cacgtagtat acagtgatta caacagcaat
    28081 cgtcttgtca tgcgcatccg cgtaacccta actgcacctg agatggatga tctggagaac
    28141 ttcaagaaac tccagaacac tctcctgaac tccgtggtta ttcgcggcgt gcctgggatt
    28201 aaggctgtca acttccgtaa ggatgtggag aagattgagc aggtggacgg tgagtataag
    28261 caggttactc agtatgttct ggacacggat ggaagtaatt tcctggaggt gatgaaccat
    28321 cctgccgttg atggtgaccg gatttacagc acaaacgtgc atgacatcta taaccagttg
    28381 ggtgttgagg cggctcgcgt cgttctcctt acagagatta ccgtgctatt cgaagaggct
    28441 ggtcttaact tccgccacct cggtctcctg tgtgatgtta tgacgtgctc tggtcgtctg
    28501 atttcgacgg accgttatgg tatcaataag acggatgctg gtccgattgg gaaggccagt
    28561 ttcgagcaga catcgacgat tcttcagaat gctgccatat ttggggaagt agacccgatt
    28621 acgagtgttt cggccaatat tatgacgggc cagacgattc gcggtggaac tgcatttagc
    28681 cagattctat tggatgagca ggcgcttcct cgtctattgg agggtctgcc ggcgctcgag
    28741 ggaatcgagg aggagggtga gacggagggt gatgttgagc agatgctgga ggaagatgcg
    28801 aacgatgcat gtggtcgcgc gcggttccag atgaacatgg cgattcctgc gcggtcaact
    28861 gagattgatg aagaggatga ggtggaattg cagattatct gagaccctta gcaagaccca
    28921 tagcaagacc catagcaaga cccccaaagg gggtctgtga aggaccttag gaaacagtaa
    28981 tatagtagtg tatgtcagcg cttggtaaaa taccacctct gtggtcgatg ataaaatgga
    29041 gtagtagtcc gcgtaatcat cccttaaaag tggatggtga cgcgtttatg agcgaacagc
    29101 cgtgggaatt tgcggcaccc cccgatttga ccagtgtaaa agataaaata gcagcatatg
    29161 acgaagatat ttgggaattt tataaaaaac taacaaatcc ttatgaactt atttttacta
    29221 caactggtaa gtgggcaacg cccgcatcgg tgtgcatgct ccacccgctt agcaggtcgt
    29281 atttcaaaat ggtggagata ctccaagtgg caggtgtttt tgggcggttc ataaatcaaa
    29341 atatgcggac tgcacatgta tgtgaaggtc ctggcggttt cattcaggct gtatatgacc
    29401 aggcagaccg tgcccgtaag cgcgtcacac agacagttgc aatgaccctc aagccgaccg
    29461 agaatcaggt gcctggttgg aagcgcgctg tgaatttttt gaagaagaac cagcaaatta
    29521 agattttata cggggcgagc ggcacaggtg atattcttaa cgcggcaaat cgagaaagtt
    29581 tttatggcga atgtaacggg cttattcata ttgtcacagc agacggtgga gtagactttg
    29641 ccacaaatta tgtggagcaa gagaagacaa tttatccact attagttgca tcatctgtaa
    29701 tggcactaaa gtgtttaatt gaaggtgggg tgtatgtgct taaaatattc gatagtttta
    29761 cgcgaccaac cgaggacctt atattgggcc tcggtgcagc atttcagtca tggacccttt
    29821 ataaacccgc gacaagtcgt ccatgcaatt cggaacaata tttcatcggc gtcggctaca
    29881 gaaagggttc atgtgcaact ttaatccaaa ctctggaaag cattctagtg catccatatt
    29941 taccccataa attgtggaca gatgaatcat ttagtgatat tcagcggtct gcgtataggg
    30001 aactgcagat tgagcgggcg gcaaagcagg tttccacaat tgattataca ttatcattgg
    30061 tggatactat tgatgctgat gctgaaaagg ctctttggga gacaaacatt aaagcaagta
    30121 aagagttctg cacggcattt catttaccgg ctgttataca attaccagtt gcaaaggtgt
    30181 gccgacctgt gcctgcgcct gcgcccacat ctctttagcg catattactg ggaatgaagc
    30241 gatcagcaag ggcttttcca actgcaactg atgcattatg gtgtgatata tcacccgttc
    30301 caattcggtc aagcattcca atcattgcca ccagaggtgt aagatcatct gatgacaata
    30361 atgtcttggc caattccggg tagcgctcga agagttctcc gttatctgca cgaatctcgg
    30421 tctccgtctt accgttcttc ttcatcatga cgaccttctc gacggcctcc ttcaaaaaag
    30481 cgctgcggct ggccggatcg aagtcgagtg cgcgactttc ggattcactc atagcctcga
    30541 ctgcagattt acgctcaacc gggggaggac gacgatgcat gtttttatat agcgtatatg
    30601 ttttgccaaa cgtttaaacg cacacatatt aatagaaatg ccgcgcaata tagaccactg
    30661 tagaacatca gtgacagtaa aaccgctcaa aatagataat ttaagcccag gaacgagtca
    30721 gattgacacc atgaatacaa aaattctact aatgcaggcc tcggcagacc gcgacggatg
    30781 ctatgatgcc cagtcatatg ataaaccacc ggccgaagaa gcattcgcga attacacacg
    30841 ccaacaaacc acaacattcc taattgcagt tacagcgagt ttggcgggga tttgtttaat
    30901 acgcgcattt agatagatat gaatggcgac gataatgaag atgagtatac atatgaacaa
    30961 tacgggggtc tagtcgacgg tcacacgcga gccgcgcgaa gaggcgaaga ggaaccggtc
    31021 gatgatttag acaaattcct aaaaggggtt ataaaatgca aacgggaatt attcaagtgt
    31081 attattgaga tgtataacga ccaatcacca gatattataa atatatatac acgtctctta
    31141 tcggacatat acggctgcat gctggttgat aaatgtgacc ctgattctta tgacctacca
    31201 gatgaatgca cgcgcactat aaagaaaatg ataaaactga atgaccctaa caatgtaatg
    31261 cacgcatatt ggctgaagca aatgttgaaa gttacacctt atgcgtataa tatcagaggg
    31321 gcccttgtgg gaaaattttg aatacattta gtagcatatg acgagccaaa ccagaaaagc
    31381 atctgttcag tataacccct tcacgggatg ccccaagggt tacaaaaaac gaggagcgta
    31441 tacacataaa acatcaggaa gacgtatatc tgccctttgt atatcaaaga aagggtcaca
    31501 caaactaccg gcttctcggt cgctgcccag acctagggct gctgctgctg ctgctgctgc
    31561 tgctgccgcg caaaagacgt gcccgaccgg ctacgtctta cgtaaaggct atgtccgaaa
    31621 gttccgccag tctatccgcc gcaaagggta ttcagtccac cgaaagaatg gacgcactta
    31681 caggattttc ccaaagacat ccaacgaagt cgaggtgaag gctgcgtgtg taaaggtggc
    31741 cgagcaggca gatgcagcgg cagatttaaa gcgtggacag ttacgaaagc acgggtatca
    31801 gtatcgtcta tcggacgagt tccggcgggc ggctcttaag aaggccgtgc aggaatatac
    31861 tcccactggt gtatataaga tactaaatac ggctaccaag ttggcccgta aagaaaagcc
    31921 gctggccgca aagattttcg aagcggaccg cgactggctc cgttccgaat atggtataac
    31981 gggttctctt cttagggatt aaagactcgt tgtaaaagca gatggagtcg gcatatttgc
    32041 cattaataat tgtaacaatc gttgcaattc taattgcagc attcataggc ggcgccagta
    32101 ttatacttgg aggcgcagat aactggaatg aaatacgttg tgatccattt gtgatgccat
    32161 ttgcatcatt atatgggcac tctacggcgg aaaattttaa ctattgcatg aactctagtt
    32221 tttctacaca ggctagcgct cgcatggggc ctgtatatgg aatgatggcg ggaatggtcg
    32281 gcacactggg gacgctagtt gagtcgacac agaagttgcg gtttacaacg gcgaatttgt
    32341 atgggggcgt gacgaatatt atgcgagatt ttaatgaacg cttgaaaatg tttttcattc
    32401 aaatcaagat gtcctcgcaa cgcataaaga tgctcatggg gcgtctttat gccacattct
    32461 ttgcagcaat atacatgtct atgagtggtc tgactgcggt gaacaacttt actgggacgg
    32521 ctctttttgg tgtgctagat actttttgct ttagtcccga tactttagtc gacgtggttg
    32581 ggcgagggta tatacctatt cgtcatatgc gcattgggga tacttttagg gaaacgggtg
    32641 gtgttgtaac ggctgtcttt gagtttctcg cggacggtca atcgatggta tatttacctc
    32701 gttgcagcag tagtgacagc agtagcggct gcagtgaacc cataattgta agcacaaatc
    32761 attatattgc ccacaacggg tcctggataa tggctgctgc tcatcctgat gccattcaga
    32821 caggtgtatg ggcgggtggg gctgcgcgac cgattgtgtg cctgaacacg agcgaccatc
    32881 aaattccagt gggtggccac atattccgtg attatgatga aactgaggcg ggtcattatg
    32941 atgcgatgaa gtttgcccac gaatccctaa atggagttga ccgtccatac actacactat
    33001 atcagcagac atgggatgaa ttacatccat ctgttgcacc cgatgtgcgt atacgcatgc
    33061 gggacggatc cgagaggaca gcggcagata tacaattagg gagtgtattg agttcggggg
    33121 atgttgtgca cgggattatt cgtatatgtg tgcgggagtt tgtagacgtg gggctggagc
    33181 gaccggtgcg tgtggcagcg gggacactta tgtggaatgc tgatgcaaat gcatgggtgc
    33241 gcgcggggga cattttaccg gtgataactg tggataggcc tatgattttc tacgggttta
    33301 tcacgctccc ggggtcgaaa ctggagattg atggtggaat ttttgtgcgg gattacttcg
    33361 aagtcgcctc accggccatg gaggctagtt acacggctgc actggcgacc gagcctgcac
    33421 ctattgcctc aaaaggcccc gctgcggcgc aggcgctatg tgtataatat ggacgtgaag
    33481 tagttatgga tggtgcagca gcagcagccg cagcagcagt cgatgctgaa aaatctaaat
    33541 caatagtgcc aattttaatt gttatactgg tgtttacatt tggagcagta ggcgtgagtt
    33601 ctggtctcga gtatgacaca attatgaaaa actggaatac acgacggtgt gacctaggag
    33661 ttatgatggc cgcgcggttt ttcaagccgc cagatgatga gcgaacccca tcgcagtttt
    33721 caaaagataa tttcgacttc tgcatgaagc gcacacagga cgcggcaatt gatgtgacat
    33781 tagcaccggc aatggtcgtg gctgcagccc agaaaaaggc tgcggaaaca ctagagtctg
    33841 cgcagggaac agcaaaggca tcgctgacga acttcacaaa tgcaattgtg gtgcaaatcc
    33901 tgcgtgattt ctatcaacgc gtcgaaattt tcggggatca gattcggcga acccttaatg
    33961 gactctcgct cggattcaag aaaatacagg cggccgtcat gtcgctagcg tttattggcc
    34021 tggcaatggc acaaggtatt attaactttt ataatttagt catattggtt gtaattatta
    34081 tgttaagtat attggccgct ctgtttatta tattaatttt cgttctatgg ccatttttac
    34141 caactatttt ggcgattctt gcaacgctta ccgcggccgg tttcggtgga ctggtaggtg
    34201 gtcttggggc gacattctgt ttcgacggac gaacacttgt gcgccttgcg aacggagaaa
    34261 taaagaaaat gaaagacctt ctattaggag atgtggtgga gggtggtggg attgtggaag
    34321 gaatgcatat gatggacggg aagcgagcag aaatgtataa agttgtgggt gtgaatggtg
    34381 tgcctgtgta tgtgagcggg gaccacttag tgtggaaccc agaaaccagt gtgtggggat
    34441 atgtgcggga tttatctggt gtggaacgat caccatatga aatcgatata gtatattgcc
    34501 cgacggtgtc gaatcggtgc ttgcgggtgg gtggaaggtg gttccgtgat tgggaggaac
    34561 ttcctgagtg ggccgaggac gagtgggagg caatgatgga ggtggagttg aacggggacc
    34621 gcggaaagac ggcgcggggc cccgagattt gtcatactgg tgcggcgaat ggtgtaaggg
    34681 gtcatgtgtg ggtatacgag aagatgcgcg gatatatttc aattagggag gtgtgtattg
    34741 gcgacgaggt ggcgtggaat gggggtttca cacgggtcct ggggaaaaca accgcacttc
    34801 aacttgccct agggcctact gaattggcgt ctggtgtgtg gacatgggat gctagtgctg
    34861 cgctctgggt gcatcccgag cgacccgtgc tgcggcatgc gacatatatt attgcaccga
    34921 ttgtttataa tttaataaca accgctggtg aatttgatat ccgactgaga tctaaacaaa
    34981 ctctgcgaat tcgtgatgca tttgaggtgg gcctggaggg gatggcacgc acatacgatt
    35041 tcacattacg gaccttgaac agttccgata attcgccacc tataacagaa gaatgaaaac
    35101 cggcttcctc cttacgggtc taatcctgct gtttatcaca gtcctcctta tgtctataat
    35161 ggtgactcct gcggttggtc ctgagggttt caccagttac tatctcgcga acgcggctga
    35221 tgtcaaggcg cctggcatcg gcgcctatga tgggatccgc ctgaaggcag cgggtggcca
    35281 agagtattgg cgcgctacgg caccgaatga gcccctcaag ggtccggcat tccaggtggg
    35341 gcccgacaac ctgttcatgt tcaagaacaa ccagtgcaag cccgagtgct gcggtgcgtc
    35401 cctcagttgt gatggtggct gcgtctgcac tacacctgac cagcgcaagt atctgaacac
    35461 tcgtggtggg aaccgcacca tgcctgatga tggcttctaa gagaacccac tcatgccgca
    35521 cgcacatgtg cgtgttaatg acggcttctg aaggaagcca tacgcggtcc actggaccgc
    35581 tggtgggttt taaacgaagc aatacattgc catcccccct ggcccgccca aacggcaggc
    35641 gccattttta aacataactc ccaacaaatt tgtgtggcaa atcgcagaat tcccgcacaa
    35701 atttctagca gtccagtaat gaattcgcgc ccatacaaac tcgctcttat cggcttcggt
    35761 gcggccaata tactctttgc cggctatgcc attaataccc tccacatcga cccccgctcc
    35821 atcctaattg tagaccccta tcacgacggt ggggcgctta tgcggcgctg gtcacatgtt
    35881 atctcgaaca ccacttacgg ccagttcacc accgctctca ccgaccttgg cattcccttg
    35941 cccgccgaca gcaagtcgct tgaccccacc aagccaacct ccctaaaagt ccttgtgcac
    36001 catcttttag agtccgtgca actgcaaggg gctcgccgca tttttgggcg ggcccaaaca
    36061 attacatgga atgtcagcgc acatcaatgg gaaatcgtga caactgctgg aaactttaaa
    36121 gcacacttta caagttttgc tcctggggcg gagccaaagt gtcttcagac atccatcccc
    36181 caaatacctt tagaacatgc ccttaccgtc gatactttaa agacatactt taccggcgag
    36241 agtgagcagc cggcaacggg aaaccatgta actgtgtttg gagcggccca tagtggggtc
    36301 ttgattgtcg attcgctagt tcgccttggt gcaacggtta ccatggtata taatacacca
    36361 gttccattct attatgcagg cgaaggggca tatgatggtg taaagcagga aactgccaca
    36421 attgctcgtg ctattcaggc ggatgggttg acgggtcgcg tggatctcat cccatatagc
    36481 gaatccctca aactccatga atccctaaat gccagccgat ggacagtgtg tgcatgtgga
    36541 tttgaaactg caaatctgcc gctcgtggtc gcggacaacg gggaactcaa atgtgataag
    36601 gggattccat ataatccggc aacaggacaa attgcgccac gcctgtatgg atggggaata
    36661 gcctttccga gttgcacagt ggtcgacggg cgaacatatt ctgatgtaag tattccgtcg
    36721 tttgcgggcc atattttgcg gcaagcggac gaactccgtg ccacactttt atactcttcg
    36781 taggttagat atgaatcagg cagggaatgt cagaatgtta aattcttata taccgagggc
    36841 tgcgaataat agcatgcagg ctgcggccaa tgctatggga aatgtcgtca caaatagtct
    36901 gaatacggca aatagagccc ttaacggcgc atcgaaagtt gtcaatgtag gtctgaataa
    36961 tgcggctaag agttttaata tgggtgccgt ggcagtgaac aatgccatga ctaatattgc
    37021 aaacaacgca attgctggat caggctccag tatttgggcc actgtcggca tatggatcct
    37081 tatcctccta attgcagcaa ttggtgtgct tatcttcttc tataatgaaa tcatggagac
    37141 tatgcctgta gatgtccagg agttcggtcg caaggtgcgc aaattcctgg ggattgaaga
    37201 ggaggccgcc attcctcctc ctgttgctgc accacccatc gtccctatca tacctgaaat
    37261 cgcaccaaca acaggcagcg gagacagtat ggccgcagca aatcttcttg caattcccgc
    37321 aaacatcgca gcagccgttg agaagcaact tccgggccag aagaagactg aggtattcaa
    37381 cattaaagag aataaatatt catacgatga tgcggagcca ctctgtaagg cgatgggtgc
    37441 cgaactggcc acatatgacc aggtgaagga tgcctggaat aagggtgccg attggtgcag
    37501 ttatggttgg gtgaaggggc agatggccgt ctacccgacc caggaggaga cgtatgataa
    37561 actccagaag gggccgccat cgcagcgtaa tgcatgtggc aaggtcggtc tgaacggtgg
    37621 tttcttcgac aatcctgacc tcaagttcgg tgtcaactgt tatggcacga ggccggccca
    37681 gaagggtcgc gatgccacac tgctgccatc tggcgaggca tatccatatg atcctgatgc
    37741 gatcgaattc gataagaagg tggcggtctt caaggccgat gccgacaata ttggtgtcct
    37801 cccattcaag ccaggtgact ggagcgaata ctaagtttga ccgaccagcc gatagtggtc
    37861 atcaaataat tataataaaa cagttttata acaattttat tataatttca tacacacact
    37921 caacctctct aatgcgtcca gccgtcatct ccccactccc tatcttccgc cgccatcgcc
    37981 gcagccatct cttcataatc tcggtcaata ttcctaattg ttcgcgaacc gtccattgat
    38041 aaatacgaat agaagaatgg attcaaattc gtagccaacg ccacatgcaa cctctcactc
    38101 atatcagaat ctcgccattg ttccataaaa gccatgctaa aatcagtttc aaatctctca
    38161 ctatatgcat cagcatattc cgcgtaatta cgatgaccat ctgtcaaggt tgggactacc
    38221 caatcaggat ttccacctat tctatacaaa atcgaagtat cctccttata cattcgccat
    38281 acccattgaa tgaatttctc tgttagttct gcattattat gcacaaacat aaaaccgttg
    38341 catctgctat gctcaacaat atcacctact atacgggtag cccactcata acgcgggtat
    38401 acttgccccg aagttagaat tacattcgca tgcacccatt taatatactc agttgactca
    38461 agtcgtgcat taatactctg aaacatcgct gctagactgc tgttagaatt cgtagaacta
    38521 ttttataatg cgaggaaaat ccttaggcgg cggtggaatg ccaggcgccc ccttactcca
    38581 actgctggtc aggcggcgcg ggtagagtgg atgcatggtc ctccagtttg cgcaagcgca
    38641 ctgtccgtgt ttgctgacga tgctgcttca taaatgcaat tatgtcgagt gtttcatcgc
    38701 gcgctgatgc acccttgctc ttgtagtatg catgaaggat accttctatt gcggcaaaac
    38761 tgaacggtgc attatgcact tcttccacag catgatactt cccttgcttt aattggagca
    38821 cagcattcat catcttacgc cgctcaagac tttccatgat tttatcctcg tagcctgttc
    38881 gcacttttcg cgcattgatt gcttgtttat aaagagacga tgccagtgta tcataatgaa
    38941 tccagttgcg aacccatgta ggaaacaccg agtcatccac cggagttata gacatatcta
    39001 cttactattg tgctacatga cgtggcgcat acactaaccg cacatcgggc atatattatg
    39061 tcgttgtttt gtgcgcaata caagaacaat gaatgttaat ataacaaata gaaggagggc
    39121 gccaaacaat ataagggcaa ccaggaagta tgcgaagaaa cggttcatta tgtatgataa
    39181 taaagggtcc accacaaaca cctgcagcca ttgctgagta tcacttgatt tcatcataat
    39241 aaccagccgc tcaatatacg gttttagcca cgcaaatttg cggtcagccg tcgcggatgc
    39301 aaacgctgtc atatttgata tatcggacgg cggtatttga ctcaccccca tgcaatctac
    39361 gcctaaaaga tatgttttgc agtctaaagt gaactcacgg cacattcatt aaagaatgag
    39421 cacaagtgca actgctcctg ctactgctac tgctcctgcc gatgccgcca cctggaaatt
    39481 tgcaccgatt cagtatgtaa agaaagcgaa ccccgatggg acacaaagtc ctggttatat
    39541 tttctccata catgctgcgc cagttgacct aacaacagtc gtatcagaat caacaaccga
    39601 ccatataatt gcgcacatca aacatgcgga tcattctgca tatatcgtgg aggtatacac
    39661 cgaactccta aaagcatatg cacggaattt tacaaagtct tatacacctg cacaatgtgc
    39721 acgcctaact ggccatgtgg tccagattgc tccacacaat gaatttgatg ctgacagtta
    39781 cacgtgcaca cttacaccta aatccattgt attgttcggt ggacgtttca ctctacagtg
    39841 gagtgctaca ctagagccac ttggaataga acttgtctcg gaaaatgaag acacggaaga
    39901 tacggcagta gttgcacaat cttgcctatc aaatactttc aatatcatct ccacagatac
    39961 tacggttcat actccggcga atgtcgcgca agtaattgac gtagatgaca ttgaaagtgc
    40021 cgatgatgca aactcaggga caccattgct ccgttccggc ccaccagttg caaccgaacg
    40081 tcaaacaagg gaccggcgcc gtgtggagga gttccgtctc cgggcaacac tggccgctgt
    40141 tcgtgccgag cgggctcttg aaaaatatat tgaaaaatat ggcgattatg acattgagag
    40201 ttcagattct gcgactactg attatacgac cggcgcagag tccgacgatt cacggtgatc
    40261 aaagccacta aaatctcgcc tcatgatatt acagatacac aatggacgga accagtatat
    40321 ttaccatatt tctcgttgtg gtgctagtct ttggagcggt ttatttaatg gatcctacag
    40381 tatttggtct tctcggtcct aagtttgtgg tgcctcctat gccccctatg ccccccatgc
    40441 cccccatgcc cagcatgccc agcggttctg acgcccctga catgtctatg ggtggttccg
    40501 ccgagggctt tgcaaatgag acggctggag cagttgcaga ggaggccacg atgggcaacc
    40561 ctaatatcgc tgacgtgacc ggttacgatg gccctgcaca gttcggcaac gccgaggccc
    40621 cggctggatg ctatcctcgt gatcagctaa cgcccgctga actcctcccc aaggacccca
    40681 atagcgtctg ggcccagcag aaccctatgg gcactggctc gctcaagggc aagaacttcc
    40741 tctcggctgg cgctcttatc ggtgtcaaca ctgttggcca gtctctccgc aatgctaacc
    40801 tccaactccg ttctgagccc cccaatcccc aggttgcgat ttctatcttc aatgtcccca
    40861 caattgagcc cgatatcaac cgtcgcccac tcgagattgc ttaaaaaatc cgcagttcaa
    40921 caaaattcta ttaggatgtg ccgcaccaac caaccatatg tttgtgtgtg caaaacaacc
    40981 tcctaatagc attccctaac acaattgtta gaatgagttc aattggcgtc gccataaaga
    41041 atttcctggg cggtggttca tacccgatgg tcgatatcaa atcaactgtt gatggaaaaa
    41101 catacagagt gcgtgaccta cccgacaagc aacaggccgc cgacttgata gccaaagtcc
    41161 gcatgcgtct tattcgcatt attgagcatt ttcagcagcg ttatcccgat aaaccgcaaa
    41221 tcaagcgctt atctcgtaac ttcaaaccgg acccggcgcg tctaattgag gctaccccag
    41281 aagccgagca cacatcttac agtgtaaata agggagaaac tatgcatctg tgtctccggc
    41341 aacgccgcgc tggagacgag agtctagttg acgaaaatgt catgacattt gtgactctcc
    41401 atgaacttgg ccactgtatg acggagtcta ttggacatgg cccggatttc tggaacaatt
    41461 ttgcatggat tttgcgtgaa gcagaaagca tcggcattta taagcacaca gatttcaccg
    41521 cccacccaac tccttattgt ggtgtatcaa tcaccgatca gcccacatat gacccacaca
    41581 aagatgaaga gaacactata gggaagggtg gtccggcagc aggtggtcaa atagggaata
    41641 ttttctacaa ataataccgg ttgaggaaaa tagatggacg gggccaatga aagtatatta
    41701 gacattatac gatcccttga gcgagtcaaa caaatgacat cgctcaagga tgatatggag
    41761 ccagttcggg tgctccttta tttccgtggc gaattcgtcg acacagaatt tgacttatat
    41821 ccgttttcga cggtcgaaga tattaaacat gccgcgtatg aatttgtgcg tgaaacatac
    41881 ggcgatgcgg ctgcactaga ctggcatccg aaattccagt ttgtggggca gcctagcgca
    41941 gcagccgagg agcctgacat gaacacgcaa tattacggcg ctgatactaa ctggtatccc
    42001 gtaggtcgca caggtgtagc ccaattaggt ggtgaattta acaggacagc cgcaattcct
    42061 ttagtaaatc cgctgaagtt gatggatgta tcaatgccac gcgaccgacg cttcgtcgat
    42121 tcccagggaa atttcatcaa tcctggaaaa tcacgcaata atcggacatc actggaagac
    42181 cgtttccctg atggagtccc catgctccat atttacaact tatactcgct aatgcgcacg
    42241 tatgatggcg cccagccaat tccccaaaag gattggaacg gacgctttgc gccgtatttt
    42301 cctgacgtgc ccctggaagg accctataaa tcatccgaga ctgaccgccg ttatttggat
    42361 tctctacacc gatatttggc cgcacgcgag aaacaactag catacctaaa tgaactattc
    42421 gaagatggcg tgcattttac gcacaacgtc ctaactgtag aaggtctgcg actactgcgt
    42481 ctcgtctggg aaactccagt agatgacttc gagggacccg agcagatgtt ttatcgcatg
    42541 cctgttacga gtcgtagacc attcttccgt ctgattcctg atagcggtgg acctcttgta
    42601 aagttgcatg taggtggtgt gttgccaaca ccgactgtga ccgaccctaa tataattgca
    42661 caatgggggc gcgaatccac accaacggcc aataaggact acatgtttat gaaaatagtc
    42721 ctgcgggcag gaggcatgac acccccacaa tatattactg tgcgactgtt tgaaggagga
    42781 accgctgatg ttttcctaat gccatcgaag ccatcgccgt ttctggaccc gattggtgac
    42841 cttgggaatc tctataaggc acttgctgac ggcatggcag ggtcgcagtt tgttgactac
    42901 cctcttagtc tgggcgagac ggcaatgcgc ctaactgtgc gcgtggccct tggtgaggat
    42961 attttcaacg cggagcaact acgcacacgt ctacgtgcat tctcctattt cttccaagaa
    43021 attcccgcac tcaaaggcga gacccccatg gttatgctcc gttataaagc cgttagtgat
    43081 tttgcgaacg aagatcgcat atatacgttt ttaacacagt atgcaaatcg tatcatgctt
    43141 gacagcacag gggccggcag agaaggagat gatatggatg caaatatttt ggctgcgctt
    43201 atggaggaat tcggactgcc ggcagatgaa gcccagcgca ccctaagtga atggttgaca
    43261 aaacgcgaaa agtttgttgt gcggaaccca gagaagatgt catttacgga ggcgtataat
    43321 cctgggactg atatcgcaat ttatgggagt ttccagacat atgaggtaga tatatatcgt
    43381 gcaacatcgt tgcgggattt acagcgcatc cagaatctac tggcacttct gcttgcagtg
    43441 cccacggatg aactgcaccc ttcttcacga cgcagcgagg aggtcactga gggtgcggcg
    43501 attgtcgaag aggagattct aagccgcgag gaggcgcgac cttctgctgt gagcgaagcg
    43561 gggcctatgg cagatggacc ctctgcagca gcagccgcag cagcagaaaa tgtagaggct
    43621 gacaacaata atgcatctag tatgggagac tttgatgatt ttggtatgtc tatgatggag
    43681 cccgaggagg atctggttgc tgctgcaaaa ccatctgcta cgattggtaa agcaagtcct
    43741 gctcctattc cagaaaaagc agtcgctgca gtcgcaacag aagcagcagc agcagaagca
    43801 gcagcaccaa aatcccttct tgccccaccc acgaaaggcc cccctcctgg tgtaaaagtt
    43861 aagagttggt ttattgatcg ccttcagcaa ttagatccta ccctattcaa atataaaccc
    43921 actgtcacag gcgatctctc atatccccaa cgttgcgcgg ccaatgtaga ccagcagccc
    43981 gcagtgctta cgcacgacga atacatgact atgcgtgcaa tttacgagga agacgaggct
    44041 cgtggcgaag ttgattttat actctatccc ctggaacacg aagaagaaga ccgagaccca
    44101 ttgccaaatg cagaggtata tacaattatg aaatatggaa gcaatccttc aaaaccaaat
    44161 tactatatgt gcccgccctt gttttgccta catgaccgta ttatgattcg cccagccaac
    44221 tttgaatcaa agaaagatcg ccgcgataaa gacaaaccca aagaaagttg cccgttctgt
    44281 cacggtcggc ctatcgaaaa ggctaaccgc aataaagtta cgccaggtta cacggtcgtt
    44341 gttcgtatga ataaaccaaa ggcaaatcgc ccacacagtt atgtaggatt tctaaaagag
    44401 tccggtcatc cagccggttt caaactcccg tgttgttaca ttaaagacac gacgctgcgc
    44461 atcgaggacc ccgcctttga gcactttaaa aaagcacgac agacggctga catacgggcc
    44521 gcagaaggtg cggctcctgg tgctggtgca gaaaacaccg atggagaaga agacgaggag
    44581 cggtcttacg gggatgaaga cgcagatgac gttgaccttt tcttcgggaa ggccgtccag
    44641 tatcgtgtag caattgagcg gattgcgaca gcatatatta agaagcgtga gaaatacccc
    44701 ctcaaaaccg acaaacatgg tatgccacag tttggtgtgc tcccagaagg tctcgataaa
    44761 tacttcacac aggactcaac caaactcatt cagcggacca agcaggaaat cgcccccaga
    44821 gccaacggtt tcctgcgctt cgcggtcaac aacgcaaatc taaatgagtc actattcgcc
    44881 tgtgtggccc ctctactgtt caagaactcg gctgacgagg tgcgcgccct cctcctacgc
    44941 gcataccgtc ctgacatatt tctctacagc cattacggaa atcttgtcca tgaattctat
    45001 acacctacga ccgacctacc tgccccaaat cttcttggtg actgggcgaa gacatacttt
    45061 gatatagatc gcatgacacc cgcaaatacc acatatttgc aacgcatcta tatcgcctac
    45121 aacaatttcc gcgcattcct aaaagacccg tcaaagcgca aggaactccg ccatataact
    45181 cctatacttg ccgaacctgg ccccattaca ccccgcggca tgcatctaat tgttctccaa
    45241 gtagaccccc agaatcccgc acagcctccg aaagttgtgt gcccatcact tggtgtggat
    45301 attgaacgcc agaagcgtgc cgatattgtg tttatcacac gcgattcaca gggagtctac
    45361 gaattgctcg ttcatacgga aaaccggccg gccgagggag ggcatgtggc cgcgcatgaa
    45421 acaaccctcg ttttccagcg agcgttccag ggtggcatgc aggcatattc taaattatat
    45481 gctgcgtggc cggccgttgt tcgtgagcgc gttgatgaat tcttcacaca atgcaagggt
    45541 cctgggcgtg cagcctacgc tgctgccaca tctctcgcac ctctcgacct catccctctc
    45601 tcccgtgcaa tcctaaaagc aactgcagtt agacgtgtgg ctggtgttgt gcgggatacg
    45661 tataatcacg tccaggcaat tgtgctggcc ggccgcacgg gtcttatcac acttcccgtc
    45721 gtggatgatg gattcattcc aggtatgctg cgcgtctatt ttgaccacga cgattatgcc
    45781 gattcatttg caacagccaa agaaacggtc gatacatacg gcgaactgca gcgcgtattt
    45841 gcggaatatg cgggatattc gcctgaaaaa ctcgtggaac gcacactcga cgaccagacg
    45901 ggctattttg tgcgtctcca aaataaactc ttagtgccag ttgcatatga agagggcgaa
    45961 gacacggccg gtttgactcg ccagagtgtg agtatcctag aagccgacat aaatcgccgc
    46021 cttgcacggc ctactggcac cgacccaata acaggctacc gttcgaagcg caatcaaatc
    46081 gaggaacttt atcaacatct ccgtctttct tttgccggct ggttgcaatc cgccgaagcc
    46141 gccgagatcc gtcggcaaat ccaggcaatt gtctttggtg ccaaattcgg tctttcactg
    46201 cccctctttg aaaagcggaa gcgcctcctc attctaattg gcggtgaatt ggccagttgg
    46261 atggcagacg ataaagatgt agtatatcac cctacattct tgcgtcatga ttgtcgctta
    46321 atcgaggacc caggcaagtg cacaggggca tgtgtttgga agcaggatga aggtcgttgc
    46381 ttgctccatg tgccgaccga gactgaacta atacctggag aacttttagt agaaaccacg
    46441 gatttgttcg cgaagcgcct cattgaggaa ctcatacgtt tccctgtgcg gcggcggcaa
    46501 cttatgaata atggcgtatc atctctaact gtcattaagg gggccattcg tatccgcgga
    46561 ccggctggtg agtatgacca atatattgtc ccacagacat ctcacgaatg gactgactta
    46621 tttgcactgg actctcaatt acagatgcag gggaaaccta aatatttcga ggaatttggg
    46681 tccctcgagg gggctcctac cgcagcagag gaacagcagt taggattgat gcctgtttcg
    46741 gcggacctgc gtgctgtgct acagatgccg gctgctgcta ctgcaggtga gcgcttgcgc
    46801 atgtggattg ccgaggggaa tgaggtgaca cgtcgccaac cgctgctacc gctgcgggcc
    46861 ctcctggggg ttgaattggg gactctgggt cttgatttac gtgggacaga aattactgcg
    46921 aatgcaatgc gaatatatgt tgagcggacc ggtctgcctg tttccctaat tgaaatgcgg
    46981 actggagcgc catcaccacg cataaccgta tggcgaccgg ctgctggtgg tgcagtaatg
    47041 ggcgtggatg agatgtttgt atttgtgcag acggacgagg ggcgtgttat tacacttaca
    47101 acggttgacc agcgaaatca ttcactatct gtgcgcgatt tccccgctgc ccttaaggtg
    47161 gcatttaggg atgctgagat ggtgggcacg cgggtaaatg gacaatcgca gcaaccggct
    47221 tcggcgagtg ctgtggggac gactgggaag atgactctga cacaaatgcg ggctgcacgg
    47281 atgtctgctg ctgctgctgt gccggcatcc gtggccgctg ccgcgcctcc acccccgttt
    47341 tctgtcgcac ccaggctcac tttagggcag gcaaagcggc ctataaccga agaggttcct
    47401 gtttttacac ctactcccaa aataacacta gggcaggcca agcggccttc gcctacgcct
    47461 gtccagcaac cccaaagact caccttaggg caaatgaaac aagcagcaac agtcgcaaca
    47521 gcggaagaaa atagcacacc tgaaatggat attcctattg caactgctga acaagataca
    47581 acaccagaat tcgtagaccc tataccagaa agcgtccctg tgccctttga gcgcccccgt
    47641 cttactttag ggaccgcaaa gtctttggca aaaagtatac cagcggcagc ggcactccca
    47701 gtcatccaac caaagatttc tttagcaaca gccatgaaaa agaaagaatc agtcgctgca
    47761 ccggcaccgg ctcctgcccc tgcaccaata tcatctaata gcaattccag tgaatatgag
    47821 aatagtaatt ctaataaata tgagagtgaa tcagaaaata gtaattctga tagcgcaaac
    47881 tctgctaccc gtgaagaccg ccagcgcaaa gccgcgaatc tactgaagcg cctgggcttc
    47941 tagtcttata accgaatcat acatccctcc atcttttcgt catccgagtc cgattcatct
    48001 tcatcgtccc cgtgtgccgc agcaccatcc ccgaagatca caggaaccgc ccgcgaattt
    48061 ccacgagcca ctgccgcacg ccggcactca atcatcgcag ccacctcatc atccatgcga
    48121 tttaagcgca tacgcttata tcccttggca tcagggtgca taatcaccaa atacatatcc
    48181 gccacatcaa gtccataata ggtctccaaa atccacctat atacatttaa ttgaagactg
    48241 taatgccagt aattgcaatc aggcaaatgt gacatcggtc cgagtccacg ctggaattta
    48301 ttctccgtct tgatttcctt cgaccgcttc cagtcataaa tgaggaaacg cccatctgag
    48361 cgccggcgga aaatcccgtc aatactgccg gccaacttaa tctcctccac ccacacttcc
    48421 cattccatgc ggtaaggctc cagatcgtct ccgtggtcgc gccagaaatc gaggaaatag
    48481 gaccattcgc gagtcgcctt gacggcttca ggaatcaagt cgtgcgcatc attcaagaac
    48541 atctcaatcc ctaaatgcat ttctgtgccg gcactcgagg ctgccgcccc gtttccctcc
    48601 caaagtgctt tgatggcggc cggcgccatt ccataatatt tgctctgtgg ccatttcggt
    48661 gatgacatca tttttgcaat gatctcatca ggattaaaat gtccgaagaa ggcgtgcagg
    48721 aatcctgtgc aactgatata gccttcggat gtgcccttca ctgtgtaaat gtgcgtgggc
    48781 tcatcgaaga caatgtgggc atcgcgcggg tggcgattaa cgactgtgag gcgttgccag
    48841 ggaaaaggca ttgtatgtgg cttggtttgt tgatgcctat aaccctaatt gcagtccatg
    48901 ggtcaatttt agagggggct atatatgcaa aaatattaca gtaatttacg catatgtagt
    48961 tgtttttttt taatatctat gtaattaact ttgttaggtc tcaaatgaaa acccagcgac
    49021 ctccataata aacacaccca ccttgttttc accatcaatc tgtccacgtg tcttaatgaa
    49081 cttcccgccg agttcggacc cagccgatgc cacatagttg agcagatact tgccctggtc
    49141 acgggcggca tcaacaatct tgcggaagcg cgcatcgcgg ctataacgct gtgccaaggc
    49201 atcgcgtagc aagttatcct tcatggaggc ccagcgcgtt tcgtcaaccg tcgtcttgta
    49261 gcggcgcagc gcaccaggct tcatctcatc ataaatgcgc ttcacttcat ctgccagcaa
    49321 ctcctggtca cgctcataac tgatggcacg cccgccgacc gccgactcct gttggcgaat
    49381 ccccagcatg tccgtgtgga taataccagt gcgtccgaag atcgtctcgg ccagacgtgg
    49441 catattggaa gccagtttga acttcatgcc ggccatataa tgctcaatag tcgagtagcg
    49501 cacttccttc tcggcgcccg tatcagggtc cgccatacgg tccaccatct cgaacggtga
    49561 acctgtggcg agccaggcac gcgaacccgt atctgcaata ccaagagggt catcggccgg
    49621 tgcctgaagg aagaagttat atacctgacc ggttacgaac ttcttaacac gtgatactgc
    49681 tgcaatggga attgtgcggg gcctctgctc ttcgggcaac ccaggtccac cctccgcctg
    49741 agcaacagtg attcggcgag tggctgcaag aggctcggcg attacttcgg gtgcagccac
    49801 acccgtctcc gtggaaatag ccacagccct ggtctcaaca cgcacttcgg gagaagaagc
    49861 agcctcccgt gcggctgtca ggatatcttc aggaattgca cttaggactt tgcgggtgcg
    49921 tgcctggagg accttggtag tcgccgctgc catggcattt gcgggaagag ccgttgctgt
    49981 cgcggccgtc gcggctgacg ccgcattcag catatccacc tgggcagccg cttctgcatc
    50041 cagcatagaa cgggtggcat catcaatttc cacggggcca gcgatgccgg tccgcttgaa
    50101 gataaaccag cgattcagga aggagaactc gcgcaaagca gccgacatgg ggtatttctt
    50161 ccccgccctc gccgccatct tatacgatac ctcgaacatg ttcgaactct gcacaagacc
    50221 gatggactgc gcctcagtat cgctcaggag ttccagacca acccgcttca acttcttaac
    50281 gaacagtttg aaaggcacaa gatattccgt gtgagacgaa ccaatactga ggaactccac
    50341 atcaatgggc aatccgagcg aatcatttgt atcagtcaac tcacccttag aataacgctt
    50401 gcgaatcgtc cacagcggca catcaccatc cattccttgg cgcacaccat ctaattgcag
    50461 accatccagg agtttgaaca cctcatcacc atcaaagcag cagccgacga agtagccgcc
    50521 gacagccaac gtatcggcca aattctgaat gaaccagctc aacttctcat cgctctcaaa
    50581 gaagtaatga agcgaaaaca tacacgcggc cacatcaaca ccctttgcaa gagtccccgc
    50641 aacagccggc gattcgaccc acgtgggaat tgcgccacga ggagggaatt tcccgaagac
    50701 cgtgcggaga atatcgccct cctcggtcgt agcccccgca gacccatcaa cgaggggctt
    50761 agacgaatca gcgatggcga ataccattgt tggaatggat tcgcggccat tcttgaccat
    50821 catattcaga tatctcctat atgcaccacc atcggggtcg cggatatttt cgccggcaat
    50881 gtccacacca agaacgaatc gcacatcact gtgaatccac ttatggatgt cacctgcgcg
    50941 accacaagac atgtctagga gtgcacggcg accgccacgc aatgtcgtcc ccagaagaat
    51001 cgtgtcctta atccattcat tatggaatga tcgcagaccc ttgacacgga ccatgttttc
    51061 atcggacgcg gtcgggtcat aatatttctt cccaataaac tcggcacggc tctctacaag
    51121 tccctcgatt tccgactcta ggggctcatc ggcacccgta gaaatcatgt gaacagtaac
    51181 agggtcatga atcgatgccc agacatcatt ggcgaccatg tcagcgttca tcgtgtttgc
    51241 cagagtttta cgcagcaggc gctcagtctt atcatggcga atgcgcgcag gaatccagcg
    51301 ccacccaggt ttgcgtgaaa tatcgtaacg catttccaca atacagttgt tctgaatggg
    51361 ttcaccggcc tccgtatata tattctcatc acccgtttca ccgtccattt caacggatgc
    51421 atatgcggtg ctggcaagtg tatcagggaa gtcgatggga ttgaagatgg ccggcttgga
    51481 ctttcccttg cgctgttcgc gctggcccgg tagttcacca cccataagca cagttaggcg
    51541 tgggtcgaca taggcagggt cgctggaact tttcacgtag agtcgcatag tcttgtagcg
    51601 caggatatca ccggtctcgg gattgaagcc agccgtgatt ttgtccgcat tgagattgtc
    51661 gctgtctttt tcgtagacca ccatgaaatc aatggtatta tcctcggccg gcttccattt
    51721 taactgacta aaccatgtag tcccaggctt gtcaggcaag gtctcgctgt tcggcgagaa
    51781 gataaggccg tccgtcttgt atgagtgtgg aatctcgaga atgcgacgcg cagctgtgaa
    51841 tatggacgtg tcacccgccg caccaaagag gaatgtctta atggaaacca ttaggctatt
    51901 tgccgcagtg accccacctg ccacaatggc gggcccattg ccagaattcc atgcagtaac
    51961 ccaatcttca agacgcttat agc
//
