# Supplementary material for: Widespread Horizontal Gene Transfer Among Animal Viruses
Source: bioRxiv. 2024 Mar 26:2024.03.25.586562. Preprint. [Version 2] doi: 10.1101/2024.03.25.586562 (PMC11071296; doi:10.1101/2024.03.25.586562)
Supplement: Supplement 2 [file media-2.zip › File2_Maps/Parvo_larvivora5808_robinBidnaPNV_SRR10874854.gb]

LOCUS       Parvo5808               5685 bp    DNA     linear       10-NOV-2023
DEFINITION  [label=nearest existing NCBI txid535600].
ACCESSION   
VERSION
DBLINK      BioProject: PRJNA600556
            BioSample: SAMN13782218
            Sequence Read Archive: SRR10874854
KEYWORDS    .
SOURCE      Parvovirus larvivora5808
  ORGANISM  Parvovirus larvivora5808
            Unclassified.
REFERENCE   1  (bases 1 to 5685)
  AUTHORS   Buck,C.B., Welch,N., Belford,A., Varsani,A., Pastrana,D.V.,
            Tisza,M.J. and Starrett,G.J.
  TITLE     Widespread Horizontal Gene Transfer Among Animal Viruses
  JOURNAL   Unpublished
REFERENCE   2  (bases 1 to 5685)
  AUTHORS   Buck,C.B. and Tisza,M.J.
  TITLE     Direct Submission
  JOURNAL   Submitted (10-NOV-2023) Lab of Cellular Oncology, National Cancer
            Institute, Building 37 Room 4118, Bethesda, MD 20892, USA
COMMENT     ##Assembly-Data-START##
            Assembly Method       :: Megahit v1.2.9
            Assembly Name         :: Parvo5808
            Coverage              :: 79x
            Sequencing Technology :: Illumina
            ##Assembly-Data-END##
FEATURES             Location/Qualifiers
     source          1..5685
                     /organism="Parvovirus larvivora5808"
                     /mol_type="genomic DNA"
                     /isolate="robinBidnaPNV"
                     /isolation_source="bird metagenome"
                     /note="robin"
     repeat_region   1..89
                     /rpt_type=inverted
     CDS             87..851
                     /codon_start=1
                     /product="NS1"
                     /translation="MDIYNLVQRYKCESVTDFYYRVPIFDFKAVAIKYQLKLNQLIEH
                     FVNLHIKVMLDGQRDHLWELIRQQPHGNAENIDNILSNVGIGPYAFYYAVKTVLSKSH
                     SKMNCIYIHGPINSCKTILAQCITSRFVTCYATNHGSLGDFFFAPFLHKSIINLEEIQ
                     ITTATADDYKSILGGAPLDINRKHVIDRQRLYRTPIIITSNYNTYGRGMISTLDESAL
                     QARSFIFETMCAYTPTNQITPDDMSAWLYKMEKIYH"
     CDS             863..2122
                     /codon_start=1
                     /product="VP"
                     /translation="MSSSIASSSRGIGKPTQTMGHGAKSLVRLSALAMQHNKVSSSTD
                     MDTAPANSNEAYGAGGSGSGAGDTDPQPIPRPFKENQITFLLTFSCLMEIDSINLKYL
                     QSGSSPTGLFSNGQTDIFNSLAAAFPLMHIGKIKQRMSNFVFLLDEIGALGSTPVTTT
                     AITPQMYFMHFHPSDSHSARFALCSNTTNPIATGQLLAWKPSTDAQTQRDGPFVNMTG
                     LDSQDGIEAAGLNTDSQTMSASALYTQFAAFSAGELQTRMPNAIYPRIPDLMDRKQFS
                     IVNPGDVLEFDIETQVQKTCLPTNAGYFRSIGEGTNTLFYHWPCRAKPLGNAMHRKNA
                     TLDLLDSIKLPFLRHHYFICPPIKKSDNTFLKQRVSGLFEASCPVTLYRREDHDTSSD
                     ANVHPYANSEWHQSTVVTATNLVNFWQ"
     CDS             complement(2142..2495)
                     /codon_start=1
                     /product="NSx"
                     /translation="MATQRFNPLAVPTTWILKLKTDRFQFENIDLLVRKYFSQLYDVE
                     QDPELKTYEFSLPYTTTMANMRMHLKGLVKICEVDKVNTALSKDERKIASELEDMLDE
                     FESIVPEPVNKKRKL"
     CDS             complement(2468..5599)
                     /note="Adintovirus clade Alpha type B DNA polymerase"
                     /codon_start=1
                     /product="PolBa"
                     /translation="MCDSVDFKNIVCGYFGTIDYAELIEYIIQFVELNGTARISIHAL
                     GLFHHEDSHSDVELHLPTMQPLDFVRGQPDMREILLQHFQDISKEDNMGNLIRSGLTL
                     TGLTHYMCQINRFKPTPLPRRPNEVQPDAVQNWDHPILRNYDNTFLNALVMYAYPMLK
                     RWSAKRHNAKVAQAVQEFCALHQIDYQNTPFIHIANIKQWIAKYPRIPISVWNDAGDC
                     MIKGPPQECINLLWHNRKFTLIKNIKNWFRALHYGEKLKQYCEKCKHYHQGSCVTKVN
                     QSNTLVLEPKIRPANNRHRLVMYADFESYANENKKHIASGYSLLCVDQHGDEWHKQCY
                     SGDNVLDKFFQAIADIYASVQEKVKSDHCPHCISPLDENTFDGICFCHGYEGTFHKEC
                     WTEQANILPIYIHNLKGYDSHLLMRKFAMFKDPSKCFITGKSREKIEVMQYSGFTFRI
                     RFSDTYTYLTASLAQLVKECKTFKFTPEDERHSKGLFPYSWFNTLEKLNHEGLPVEPS
                     DWFNTLTREEVDPTYALQKFKDKGFKTFKDWHDYYMMLDTQQLADVFEEFRNACLSEC
                     NYDPVYFMGAPSFSLQIALTKAPNQFHVVQDIGIYNDIASNIRGGVAQCCKRYVNVTK
                     PDQCVKYLDVNGLYSYCMMQRLPNKFIMKLGEDALSYQHDENQVVLYKVDLEYPIELH
                     DKHYQFPLCPHKFNKRLCTTLFDKDNILVHEDHLVFLVQRGLKIKKCYYGYVFTNEYL
                     LKDFVMDNNARRRTTTNKSKNNLYKLLNNAVYGKTCENVWKYRDFRIVEEKNNEDGRE
                     NAFLADTKSAMQLTETRLLAEFDQKNVTLNKPVQIGYAILEFAKLHIEKFLVQIWDIF
                     GDNVELIYTDTDSVMLEFNNCTQDPVQTMVDNNLPVDPNMTKEPGLWADEVNGKTIVE
                     VVGLAAKKYAIRYSDETATLKNKGVMKSARKQDNSRITFEDYKNALFDNEEIRVTQPM
                     LRSVNHEVRFQEQTRLALTNLDIKRDIMANSINTLPYGYAGTKFENQPSLYNKLAWLE
                     QHYEEWQLNDLIP"
     CDS             complement(4942..5226)
                     /codon_start=1
                     /product="Palt2"
                     /translation="MKYNRMQFKTGITRFYVTMTTPFSMHSLCMHIQCLNDGLLNVTM
                     LKLHKLYKNFVLCTKLIIKTPHLFILQISNNGLQNIQEFPYQYGMMRGIA"
     CDS             complement(5311..5541)
                     /codon_start=1
                     /product="Palt1"
                     /translation="MLNLLNILFNSLNSMALHELVFMLLDYFIMKIHIPMLNCIYPQC
                     NRWTLCEVNQTCVRYYYNISKISQKKIIWVIL"
     repeat_region   complement(5597..5685)
                     /rpt_type=inverted
ORIGIN      
        1 ttccaaagtc ctaaatgacg tcatcaatca cgtgatctag ataacgtata taagccggcg
       61 aggcaacacc aacgccatct acaaccatgg atatctacaa tctagttcaa cgatataaat
      121 gtgaatcagt tactgatttt tattatcgag tgccaatatt tgatttcaaa gctgttgcaa
      181 tcaaatacca actaaaattg aatcaactta tcgaacattt cgttaatttg catatcaagg
      241 ttatgcttga tggccaacgt gatcatctct gggagctaat acgtcaacaa ccacatggca
      301 acgcagaaaa tattgataac atactttcta atgttggtat tggtccttat gctttttatt
      361 atgcagttaa aactgtgtta tcaaaatcac attctaaaat gaattgtatt tatattcacg
      421 gtccaattaa ttcatgtaaa actattcttg cacaatgtat tacatcacga ttcgtcacat
      481 gttatgcaac taatcatggt agccttggag atttcttttt cgccccattt ctacataaat
      541 ctattattaa tttagaagaa atccaaatta ccacagcaac tgcagatgat tacaaatcaa
      601 ttttaggcgg ggcaccactt gatatcaata gaaaacatgt tatcgataga caacgtttat
      661 atcgtactcc cattattatc acttccaatt acaacaccta tgggcgtggt atgatctcta
      721 ctcttgacga atcagctctt caagcaagaa gtttcatatt tgaaactatg tgcgcatata
      781 ctccaaccaa tcaaattaca cctgatgaca tgtcagcatg gctatataag atggaaaaaa
      841 tttatcacta acattcgcaa tcatgtcgtc atcaattgca tcaagctcac gtggtatcgg
      901 caaaccaacc caaactatgg gtcatggtgc aaaaagtctt gttcgattat cagcattagc
      961 tatgcaacat aacaaagttt catcatcaac tgatatggac actgcacctg caaattccaa
     1021 tgaagcttat ggtgctggtg gttccggttc cggtgctggt gatactgatc ctcaaccaat
     1081 tccaagacct tttaaagaaa accagattac ttttctatta acattttcat gtttaatgga
     1141 aattgattct attaatctta aatatctaca atctggttct tcaccaactg gactattttc
     1201 aaacggacaa acggacatct ttaattcatt ggctgcagca tttccactta tgcatattgg
     1261 aaaaataaaa caacgcatgt cgaactttgt atttctactt gatgaaattg gagctttggg
     1321 atcaacacct gttactacaa ctgctattac accacaaatg tattttatgc attttcatcc
     1381 aagtgactca cattctgcaa ggtttgcact atgttctaat actacaaacc caattgctac
     1441 tggacaatta ttggcatgga aaccatcaac agatgcccaa acacaacgtg atggaccatt
     1501 tgttaatatg acaggtctag attcccaaga tggaatagaa gctgctggac ttaatactga
     1561 ttcacaaact atgtctgcta gtgcattgta tacacaattt gctgcattta gtgctggaga
     1621 attacaaact cgtatgccaa atgctattta tcctagaatt cccgatttaa tggatcgtaa
     1681 acaattttct attgttaatc ctggtgacgt attagaattt gatattgaaa cacaggttca
     1741 aaaaacttgt ttgccaacta atgctggtta ttttagatcc attggtgaag gtactaatac
     1801 attattttat cattggcctt gtagagcaaa gcctcttggt aatgctatgc atagaaaaaa
     1861 tgcaacactt gatttattag attcaattaa actccccttt ttacgtcacc attattttat
     1921 ttgtccacca attaaaaaat ctgataatac ttttcttaaa caacgagttt ccggtctatt
     1981 tgaagcaagt tgtcctgtta ctctctatcg cagagaggat catgatacgt catctgacgc
     2041 taatgtacac ccatatgcta attctgagtg gcatcaatcc actgttgtaa ctgctactaa
     2101 tcttgtaaac ttttggcaat aaacacacat tgttttacat tttacaattt tcgtttttta
     2161 tttacgggtt ctggtacaat agattcaaat tcatcaagca tatcttcaag ttcgctggcg
     2221 atcttcctct catccttgga tagagctgtg ttgaccttgt cgacctcaca gattttgacc
     2281 agtcctttaa ggtgcattct catgttggcc attgttgtag tatacggcaa gctgaattca
     2341 tatgtcttta gttctggatc ttgttccaca tcataaagtt gagagaagta ttttcgcaca
     2401 agcaagtcaa tattttcaaa ctgaaatcga tcagttttta gtttcaggat ccatgtagtt
     2461 ggaacagcta agggattaaa tcgttgagtt gccattcttc gtaatgttgt tcaagccagg
     2521 caagtttatt gtatagactt ggttgattct cgaatttggt gccagcatag ccatatggta
     2581 gcgtatttat actatttgcc atgatatctc ttttgatatc aagattagta agagccaatc
     2641 gggtttgttc ttgaaatctc acctcgtgat ttacactacg taacataggt tgagtcaccc
     2701 ttatctcctc gttatcaaac aatgcatttt tgtaatcctc aaacgttatt ctgctgttat
     2761 cttgtttacg tgctgatttc atcacacctt tgttctttaa agttgctgtt tcatcgctat
     2821 atctgatagc atattttttg gcagctagcc caactacttc aacaatggtt tttccattaa
     2881 cttcatcagc ccataatcct ggttctttag tcatatttgg gtcaacaggg agattgttat
     2941 ctaccatagt ttgaacagga tcttgagtgc aattattaaa ttccaacata acactatcag
     3001 tgtcagtata gattaattct acgttatctc caaaaatatc ccatatctgt accaggaact
     3061 tttcaatgtg cagtttagca aattccaata tggcataacc gatttgaact ggtttattca
     3121 atgttacatt tttttgatca aattctgcaa gtaatcttgt ttctgttaat tgcatagctg
     3181 atttggtatc agcaaggaat gcattttcac gcccatcttc attgtttttc tcttcaacaa
     3241 ttctgaaatc tctatatttc caaacatttt cacatgtttt tccatatacg gcattattga
     3301 gcaatttata taaattattc ttgctcttat tagttgttgt ccttctacgg gcattgttat
     3361 ccataacgaa atcttttaac aagtattcat ttgtgaatac gtaaccatag taacactttt
     3421 tgatctttaa cccccgttgc actagaaaca ctaaatggtc ttcatgtact aaaatattat
     3481 ccttatcgaa taatgttgtg cacaatcttt tattgaattt atgtggacat aatggaaact
     3541 gataatgttt atcatgcaat tcaattgggt attcaaggtc cactttgtag agaacaacct
     3601 ggttctcatc atgttgataa gataaagcat cttcacctag tttcataata aacttatttg
     3661 gcaatctctg catcatgcaa taggaatata atccattgac gtcaaggtat ttgacacatt
     3721 gatctggttt tgtgacattc acatatcttt tgcaacattg tgcaacaccc cctctgatat
     3781 tacttgcaat atcattatag attccaatat cttgtaccac gtggaactga ttaggtgctt
     3841 ttgttaaagc aatctgtaaa ctaaatgagg gtgcacccat aaaatacaca ggatcataat
     3901 tacattctga taagcaggca ttacgaaatt cttcgaatac gtcagcaagt tgctgggtat
     3961 caagcatcat ataataatca tgccaatcct taaatgtttt aaacccctta tctttaaatt
     4021 tttgtaaagc ataggtgggg tcaacttctt cacgtgttaa cgtattaaac caatcagacg
     4081 gttctactgg taaaccctcg tgatttaatt tttccaatgt attaaaccat gaatatggga
     4141 ataagccttt tgaatgacgt tcatcttccg gtgtgaactt aaatgtttta cattctttta
     4201 ctaattgtgc caatgatgca gttagatatg tgtatgtatc agaaaaccta atacgaaatg
     4261 taaatccaga gtattgcata acttcaattt tttctctgct tttacctgta ataaagcact
     4321 ttgacgggtc tttaaacatt gcgaattttc gcattaataa atgtgagtca taacctttta
     4381 gattatgaat gtaaataggc aaaatatttg cttgttctgt ccaacattcc ttatgaaatg
     4441 ttccttcgta accatggcaa aagcatattc catcaaatgt attttcatct agtggtgata
     4501 tacaatgtgg acaatggtct gatttaactt tctcttgtac tgatgcataa atatctgcaa
     4561 ttgcttgaaa aaatttatca agtacattat ctccagaata acattgttta tgccattcat
     4621 ctccatgttg gtcaacacat aataatgagt aacctgatgc aatatgtttt ttgttttcat
     4681 ttgcataact ttcaaaatca gcatacatta ctaatctgtg acgattattt gctggtctta
     4741 ttttaggttc aagcaccaat gtgtttgatt gattaacttt tgttacgcaa gatccttgat
     4801 ggtaatgttt acatttttca caatattgtt ttaatttttc accataatgt aatgctctaa
     4861 accaattttt aatgtttttg ataagagtga atttacggtt atgccataat aaattaatgc
     4921 actcttgagg tggtccttta atcatgcaat cccccgcatc attccatact gatatgggaa
     4981 ttcttggata ttttgcaatc cattgtttga tatttgcaat atgaataaat ggggtgtttt
     5041 gataatcaat ttggtgcaaa gcacaaaatt cttgtacagc ttgtgcaact ttagcattgt
     5101 gacgtttagc agaccatcgt ttaagcattg gatatgcata cataacgagt gcattgagaa
     5161 aggtgttgtc atagttacgt aaaatcgggt gatcccagtt ttgaactgca tccggttgta
     5221 cttcatttgg ccttcgtggt aatggagttg gtttaaatcg attaatttga cacatataat
     5281 gtgttaagcc ggttagagtt aggcctgatc ttataagatt acccatatta tcttcttttg
     5341 agatatcttg gaaatgttgt aataatatct cacgcatgtc tggttgacct cgcacaaagt
     5401 ccaacggttg cattgtgggt aaatgcaatt caacatcgga atgtgaatct tcatgatgaa
     5461 atagtccaag agcatgaata ctaattcgtg cagtgccatt gagttcaacg aattgaataa
     5521 tatattcaat aagttcagca taatcaattg ttccaaaata accacagaca atgtttttga
     5581 aatcaacaga gtcgcacatg gttgtagatg gcgttggtgt tgcctcgccg gcttatatac
     5641 gttatctaga tcacgtgatt gatgacgtca tttaggactt tggaa
//
