# Supplementary material for: Widespread Horizontal Gene Transfer Among Animal Viruses
Source: bioRxiv. 2024 Mar 26:2024.03.25.586562. Preprint. [Version 2] doi: 10.1101/2024.03.25.586562 (PMC11071296; doi:10.1101/2024.03.25.586562)
Supplement: Supplement 2 [file media-2.zip › File2_Maps/uParvo_zoobird_CyPr_SRR10874868_5461.gb]

LOCUS       uParvo5461ct1           5461 bp    DNA     circular     23-FEB-2024
DEFINITION  [note=input name:uParvo_zoobird_CyPr_SRR10874868_5461 -- closest
            relative: Viruses; Monodnaviria; Shotokuvirae; Cossaviricota;
            Mouviricetes; Polivirales; Bidnaviridae; Bidensovirus; Bombyx mori
            bidensovirus gi|478429015|ref|YP_007714626.1| structural protein
            [Bombyx mori densovirus 3] 28.807; ] [organism=Bidnaviridae sp.
            ctYbP1].
ACCESSION   
VERSION
DBLINK      BioProject: unknown
            BioSample: unknown
            Sequence Read Archive: unknown
KEYWORDS    .
SOURCE      Bidnaviridae sp. ctYbP1 (unknown)
  ORGANISM  Bidnaviridae sp. ctYbP1
            Unclassified.
REFERENCE   1  (bases 1 to 5461)
  AUTHORS   Taker,C.
  TITLE     Cenote-Taker 2 dummy template file. Do NOT submit
  JOURNAL   Unpublished
REFERENCE   2  (bases 1 to 5461)
  AUTHORS   Taker,C.
  TITLE     Direct Submission
  JOURNAL   Submitted (23-FEB-2024) Taker 2, Cenote, 1000 Circle St., Cenote,
            DC 31111, USA
COMMENT     ##Genome-Assembly-Data-START##
            Assembly Method       :: unknown_assembler
            Genome Coverage       :: 1x
            Sequencing Technology :: Illumina
            Annotation Pipeline   :: Cenote-Taker2
            URL                   :: https://github.com/mtisza1/Cenote-Taker2
            ##Genome-Assembly-Data-END##
FEATURES             Location/Qualifiers
     source          1..5461
                     /organism="Bidnaviridae sp. ctYbP1"
                     /mol_type="genomic DNA"
                     /isolate="ctYbP1"
                     /isolation_source="unknown"
                     /collection_date="unknown"
                     /note="genome binned from sequencing reads available in
                     unknown;
                     derived from metagenome: unknown"
     CDS             complement(350..448)
                     /note="No HHsearch hits"
                     /codon_start=1
                     /product="hypothetical protein"
                     /translation="MYESGQNVAFEASSSGYFGTPRVKSRSSVRAA"
     CDS             complement(521..877)
                     /note="No HHsearch hits"
                     /codon_start=1
                     /product="hypothetical protein"
                     /translation="MFVVDMIHVLGFKPVLYRCFCTKLQCVQPLTPTTSIFHKNQASP
                     LRLLCNFASRKWPTYRPEGRPGGYTAGQGKFQLRAVPSPVTMSPSSNPPRLFENGKNS
                     EVKVARLREMYDFEVG"
     CDS             953..1063
                     /note="No HHsearch hits"
                     /codon_start=1
                     /product="hypothetical protein"
                     /translation="MLQLSVSDRFKPKYVYHIDYEHGYLRVIMVSMLIGI"
     CDS             1094..1228
                     /note="No HHsearch hits"
                     /codon_start=1
                     /product="hypothetical protein"
                     /translation="MLQLSVSVADADRARRTNAFAVRRLQYRRVQRHEFGVRMRERDR
                     "
     CDS             1212..4508
                     /note="No HHsearch hits"
                     /codon_start=1
                     /product="hypothetical protein"
                     /translation="-
                     NAIGDIAGPCDMDVKRGIERTYDQITMNDRCESLSFGNKQSVNAMDNPVDWRSVIDIN
                     EYLGDFTLLNTKYGILYAYVNETIYWLSNDEVIPPNIILERFEYTEGTGEQIDHLTLQ
                     CFVERFDINEVTKLNIMNLPFTLTPTSDTIMSVKTDVSEFVLNSFVLNMVCQKGVCDT
                     QILGLNTEAFAKDMLLTNFTNSGYYTGTINSYINEDFNYCRMAFVYERDVTPQIDIVH
                     ETNIEVLNYVGTHVLKMQYTSLVEIYTRELIESVNIAEIEDSLLRNQFDLSREVIELK
                     RTMERRPPVKTVDAIKDSFPILLKEKAGDCDVWASSKWKVRPVWTPMRFITNEWMARC
                     EGSRATFSVNDGCHQTTIPRDDACTNENNDKFQKIINPSESTYIDHEIFTRINDEYSF
                     YVIASYEQSYTGDPQVIMSDQGNVISSTWQWTLGYTNFVYAQGYRIKQAYLIMNNAIN
                     VPYNIDVEAKMHVSWRDNFNLNNEQVNGTFSEPSPAILTLREKTYYGVRWNRFTSALS
                     DMIAFSQTFDRQHFDFKYITYTPGYSYTCGQAFRKYQVYAPDRGLIVGPPVSCYPGTP
                     AITYYLYIDPSVNSNEQVIYNIDVNLNTTLCNYESLGSNDPDIQEFDVRYDDIINQMS
                     LFDQRLENVEEAVVDMAQFIEEAEEPSPWDIVDQTLGLLDLGDLVYSATKLVGSMVRK
                     SFSFIKSKISQSITVSKQWTERLKIKWNNRYKSHITSNSVYSPINAVEKGSVYNYVGN
                     YKLKKIESNVPIVETFAEYKDLFDGITNKLKNDVISLSQLNSGAYLRIQEMAFDKLID
                     FYNKFRLNNTDVPFGAVFVHTSPIDLIKPIGGKYLSERYSREVNNIFLSNRNVIYPFH
                     TSFSSFNIETRDNDLILVRRFGGISEASTVGPTNIKNPKVKIGLIRFEYKIDSVGKFK
                     AMNWNETYKFMTDVYTESDVDNLFKSFLTTNVYEKYKNLSTDEKWTYLLYTTERKYAK
                     RNIVDGVPIANPMYLRQLDRLFDYNTMYNNFNYNLLTRNCQSFVKSYIELATNGMSTN
                     YIKDKNYENFVDYFTRDVEKYLRVSIDNELVEKVKEYGNKLYNVVTSFKINLF"
     CDS             complement(4505..5125)
                     /note="No HHsearch hits"
                     /codon_start=1
                     /product="hypothetical protein"
                     /translation="MRLTELCWPKVFDRYVTEKRKNIPEDTEYVKLVEHIARFCPRDY
                     IALSYLPFRQYDYMKRRRLEWRYQRTYSYLWKEYDIFKVTDVFRRFTECMMFDDTCCK
                     NRLPPRNCPYILNCGIHIKRAFLKNEITDEYDMVLPEDWMNEAFRETEYRWSHTEAIC
                     AKKDYSFKTYLTSKALFVVHDETERLDSLRVITCEHCNMMMDLLFD"
ORIGIN      
        1 gtgatcaaga ccgacgttgc ctatcttttg cccgtatttt cctcctcaga tagcctattt
       61 atacctctta tccgtatcac gcgtcgcgat aacgcgtcgt acgaggtagc gcacggcacc
      121 aacggtccga ccgaccgccc gtcgccgggt gtgacgacgc ttatcgctta cgacgacgca
      181 caaacactcg acgcggtacg aacgcaccgg tccgatcgac cgccgtactc gcgcacccgt
      241 cggtactcgc ttaccgggaa cttagaaaat ttttcaacga aagggggcca ctcgagcact
      301 cggcctacgg ccgagcgcgg ggtctgtcgg tagaaaacct cctggtcggt catgctgccc
      361 ttaccgacga ccggcttttt actctaggtg taccaaaata accgctcgaa gacgcttcga
      421 acgctacatt ttgaccactt tcgtacataa tttcccctcc ggacgcttaa tttttaccaa
      481 ctcgtcgata aacgtcggta aaacatgcaa aaaacagcgt tcaacctacc tcaaaatcat
      541 acatttcgcg caaccgcgca accttaactt cgctgttttt accgttttcg aacaggcgag
      601 gggggttgga ggacggtgac atcgtaacag gtgaggggac tgcgcggagc tgaaatttac
      661 cctgccccgc ggtatacccc cctggtctcc cctctggcct gtaggtcggc cattttcttg
      721 atgcgaagtt gcaaagtagg cggagtgggg acgcttgatt cttatggaaa atggaggtgg
      781 tgggagtgag gggctgaaca cactgtaact ttgtacaaaa gcacctatat aataccggtt
      841 taaacccaag tacgtgtatc atatcgacta cgaacatggg tacctccgtg tcattatggt
      901 gagtatgctc ataggtatat aaaggttttc gatatgtcta ggagtgtact caatgttgca
      961 gttgtctgtt tctgaccggt ttaaacccaa gtacgtgtat catatcgact acgaacatgg
     1021 gtacctccgt gtcattatgg tgagtatgct cataggtata taaaggtttt cgatatgtct
     1081 aggagtgtac tcaatgttgc agttgtctgt ttctgttgct gatgctgatc gagcgaggcg
     1141 tacaaacgcg tttgcagtgc gacgactgca gtatcgtcgt gtacaacgcc acgagtttgg
     1201 agtacgaatg cgtgaacgcg atcggtgaca tagccggtcc ctgcgacatg gacgttaaga
     1261 gaggtatcga acggacgtac gatcaaatta ccatgaacga tcgatgcgag agtttgtcgt
     1321 tcggtaacaa acagtcggta aacgcgatgg ataatcccgt cgactggcgc agcgttatcg
     1381 acattaacga gtatctcggt gattttacgc tgttaaatac gaaatatgga atattgtacg
     1441 cgtatgttaa cgaaaccata tactggttat cgaacgacga ggttatacct ccgaatataa
     1501 ttttggaacg attcgagtat acggagggaa cgggcgaaca gatagatcat cttacgttgc
     1561 agtgtttcgt agaacgattc gacattaacg aagtgacaaa attaaatatt atgaatctac
     1621 cgtttacgct gacaccgacg agcgatacga ttatgtcggt aaaaacggat gtgtcggagt
     1681 tcgtgctaaa ttcgtttgta ttgaatatgg tatgtcagaa aggagtatgc gatacgcaga
     1741 ttttaggttt aaataccgaa gcttttgcca aagatatgtt attgactaat tttaccaaca
     1801 gtggttacta taccggtact attaactcgt atattaatga agattttaat tattgtcgaa
     1861 tggcattcgt atacgaacgc gacgttactc cgcagatcga tatagttcac gaaacgaata
     1921 tcgaggtctt gaactacgtc ggtacacatg tattaaaaat gcaatatacc tcgttggtag
     1981 aaatctatac cagagaactg atcgagagcg ttaatattgc cgagatcgag gattcgttgt
     2041 tgagaaatca atttgatctg agtcgcgagg taatcgagtt gaaacgaacc atggaacgtc
     2101 gaccgccggt aaaaacggta gacgctataa aagattcgtt tccgatttta ttgaaagaaa
     2161 aagcgggtga ttgcgacgta tgggccagta gtaagtggaa agttagaccg gtatggacac
     2221 ctatgcgttt cattacgaac gaatggatgg cgcgttgcga gggtagcaga gctacctttt
     2281 ccgtgaacga cggttgtcat cagactacca taccgcgcga cgacgcttgt accaacgaaa
     2341 ataacgataa atttcaaaaa attatcaatc cgtcggaatc cacgtatatc gatcacgaaa
     2401 tatttacgcg aatcaacgac gaatattcgt tttacgtgat agcttcctac gaacagagtt
     2461 acacgggtga tccgcaggta attatgagcg atcagggtaa cgtgatttcc tccacctggc
     2521 aatggacgtt gggttatacg aatttcgtat acgctcaggg ttataggata aaacaggcgt
     2581 atttgataat gaataatgcg atcaacgttc cctataatat cgacgtagag gcaaagatgc
     2641 acgtatcgtg gagggataat tttaatttga ataacgagca ggtgaacgga acttttagcg
     2701 aaccgtcacc ggccattctg acgttacgtg aaaaaactta ctacggcgta cgatggaatc
     2761 gttttacgtc cgcgttgagc gacatgattg catttagtca gactttcgac aggcaacatt
     2821 tcgattttaa atatattact tatactccgg gttattcgta cacgtgcggt caggcattta
     2881 gaaaatatca ggtttacgcg cccgatagag gtttgatagt tggaccgccg gtaagttgtt
     2941 accccggcac accggctata acttattacc tgtacatcga tccgtcggta aatagtaacg
     3001 aacaggtgat ttataatatc gatgttaatt taaataccac tttgtgtaac tacgaatcgt
     3061 tgggttccaa cgatcccgat attcaggaat tcgacgttcg ttacgacgat ataattaatc
     3121 agatgtctct gttcgatcag cgtttggaga acgtcgagga ggcggtcgtg gacatggcgc
     3181 agttcatcga agaggcggaa gagccctcgc cgtgggacat cgtcgatcaa acgttgggtt
     3241 tattagattt gggtgacctg gtgtacagcg ctacgaaatt ggtcggttcg atggtacgaa
     3301 aatcgtttag tttcattaaa agtaaaatat cgcaatcgat aaccgtgtcg aagcaatgga
     3361 cggaacgttt aaaaatcaaa tggaacaatc gatacaagag tcatattacg agtaattccg
     3421 tatattcacc gataaatgcc gtggaaaaag gttccgtgta caactacgtc ggtaattata
     3481 aacttaaaaa aatagaaagc aacgtaccga tcgttgaaac gttcgccgaa tacaaagatt
     3541 tgttcgatgg tattaccaat aagcttaaaa acgacgttat tagcttgtcg caattaaatt
     3601 cgggtgccta tttaagaatt caagaaatgg cattcgacaa actgatcgac ttttataaca
     3661 agttcagact caacaatacc gacgtaccgt tcggtgctgt ttttgtacat accagtccta
     3721 tagatttaat aaaaccgatc ggtggtaaat atttgtcgga acgttacagc cgagaggtaa
     3781 ataatatatt tttatcgaat cgcaacgtta tttatccctt tcacacgtcc ttttcgtctt
     3841 tcaacatcga aacgcgagac aacgatctga tactcgtgag acgtttcggc ggtattagcg
     3901 aggcttccac ggtcggtccg acgaatatta aaaatcctaa ggtaaaaatt ggtttgatac
     3961 gattcgaata taagatagat tccgtcggta aatttaaagc tatgaattgg aacgaaactt
     4021 ataaatttat gaccgacgta tatacggaat cggacgtcga taacctattc aaatctttcc
     4081 ttaccacaaa cgtctatgaa aaatataaaa atttatcgac cgacgagaaa tggacgtatc
     4141 tgctgtacac cacggaacga aaatacgcca agagaaacat agtcgacggt gttcccatcg
     4201 cgaatccgat gtatctgcgc caattggatc gtctcttcga ctacaatacc atgtataata
     4261 attttaatta caatctccta acgagaaatt gtcaatcgtt cgtcaaatcg tacatcgaac
     4321 tggctactaa cggtatgtcc acgaactaca ttaaggataa aaattatgaa aattttgtcg
     4381 actactttac gcgcgacgtg gaaaaatacc tgcgtgtcag catcgataac gaattggtgg
     4441 aaaaggtgaa ggagtacgga aacaaattgt acaacgtcgt tacttctttt aaaataaatt
     4501 tattctagtc aaataataaa tccatcatca tgttacaatg ttcgcaagtt attaccctca
     4561 acgaatccag tctctccgtc tcgtcgtgca cgacgaacaa cgccttagac gttaaataag
     4621 ttttaaacga ataatccttc ttggcgcata tcgcctcggt gtgcgaccaa cggtattccg
     4681 tttccctgaa cgcttcgttc atccaatcct cgggtaatac catatcgtac tcgtcggtaa
     4741 tttcgttctt taaaaacgct cgtttgatat gtataccgca atttaaaatg tacggacaat
     4801 ttcgcggtgg tagacgattc ttacaacagg tatcgtcgaa catcatacat tcggtaaaac
     4861 gacgaaacac gtcggtaact ttaaaaatat cgtattcctt ccacaggtaa ctgtaggtac
     4921 gctggtaacg ccattccaat cttcgacgct tcatatagtc gtactgacga aacggtaggt
     4981 acgacagcgc tatgtagtcc ctcggacaaa atcgagctat gtgttccacc aattttacgt
     5041 actccgtatc ctcgggaata ttttttctct tctccgtcac gtagcgatcg aacaccttgg
     5101 gccagcacaa ctcggtcaga cgcaacggct gcttcggacg tccgtactac aagcacctca
     5161 gttcaccttt tgtaccattt agtttacata caacaacatg aactaagtac ttacgtacga
     5221 aacgggtgac tccattctca gtgcaacgct ggcgcagaat gattgcgatg acgttgggag
     5281 cctcgatctt tacgtctcgc tggttcgatt cctctcgatc ggctaaattt tatatctgat
     5341 cattcgacgg gaaacatttt aacctgatct cattcgttaa cggcgcgaca gttcggccaa
     5401 aactcaatgc agtcaacgaa cgatcggccc gttccctcga ttaacagatt acaattaggc
     5461 t
//
