# Supplementary material for: Widespread Horizontal Gene Transfer Among Animal Viruses
Source: bioRxiv. 2024 Mar 26:2024.03.25.586562. Preprint. [Version 2] doi: 10.1101/2024.03.25.586562 (PMC11071296; doi:10.1101/2024.03.25.586562)
Supplement: Supplement 2 [file media-2.zip › File2_Maps/Papilloma_canis7640_dogsaliva_SRR13235302.gb]

LOCUS       Papilloma7640           7499 bp    DNA     circular     10-NOV-2023
DEFINITION  [label=nearest existing NCBI txid936061].
ACCESSION   
VERSION
DBLINK      BioProject: PRJNA675863
            BioSample: SAMN16778166
            Sequence Read Archive: SRR13235302
KEYWORDS    .
SOURCE      Papillomavirus canis7640
  ORGANISM  Papillomavirus canis7640
            Unclassified.
REFERENCE   1  (bases 1 to 7499)
  AUTHORS   Buck,C.B., Welch,N., Belford,A., Varsani,A., Pastrana,D.V.,
            Tisza,M.J. and Starrett,G.J.
  TITLE     Widespread Horizontal Gene Transfer Among Animal Viruses
  JOURNAL   Unpublished
REFERENCE   2  (bases 1 to 7499)
  AUTHORS   Buck,C.B. and Tisza,M.J.
  TITLE     Direct Submission
  JOURNAL   Submitted (10-NOV-2023) Lab of Cellular Oncology, National Cancer
            Institute, Building 37 Room 4118, Bethesda, MD 20892, USA
COMMENT     ##Assembly-Data-START##
            Assembly Method       :: Megahit v1.2.9
            Assembly Name         :: Papilloma7640
            Coverage              :: 394x
            Sequencing Technology :: Illumina
            ##Assembly-Data-END##
FEATURES             Location/Qualifiers
     source          1..7499
                     /organism="Papillomavirus canis7640"
                     /mol_type="genomic DNA"
                     /isolate="dogsaliva"
                     /isolation_source="Canis lupus familiaris"
                     /bio_material="saliva"
                     /note="dog"
     CDS             1..423
                     /codon_start=1
                     /product="E6"
                     /translation="MAQPRTIAGLLGEFDLRLEELLLTCVYCRHRLNRRELVCQRYRE
                     LQVVWKKGFPFGCCTKCLYFNAKVDLWRNYEESAFWGTVEKVLGESIFAVRIRCVCCL
                     TPLSEDEKLYMKTHNKRFHCVRGQWRGLCFICASMPHE"
     CDS             554..2428
                     /codon_start=1
                     /product="E1"
                     /translation="MDPSGSRNFILEEAECSDGSEDEDEALGDLENVDEWEDFIDDKG
                     VDEPDNMHMAMYNDLLWQEDSEQLAKLKRKYASPSPKMKPDCDLSPRLAAINITPQKA
                     KRRLFEKPLEDSGYGQTLEECVSTEVGGGEGEDQVPAVETEVEEGSESAGLGEVQLNE
                     NAREQAAMPIQLLHAKNGELAKLGIFKSTYGISFGDLTRPFKSNKSTNMEWVCAAFGV
                     NDDVCDGIMHVLKSHCLYMQATCEQSSWGYIVLMLLKFKHAKCRSTCEKLLSGVLALS
                     AEALLLNPPKIRSPAAAIYWYKQGLTGLAATEGERPSWISSHVSLTHISEDNTPFDLS
                     AMVQWAYDNKYLEECTIAYEYASLADTDTNAAAFLKSNNQAKFVRDCAHMARLYLREE
                     MKRCTIRQWIIKCCGEAEGDDTWRVIVSFLKYQGIEFVPFMCKLKLFLKGIPKKNCLV
                     FYGPPNTGKSAFCMSLCSFLKGKVVSYVNSRSHFWLQPLIDCKVGLLDDATPQCWDYV
                     DANMRNGLDGHPVCIDSKHKAPIQLKFPPLLVTTNYNVCEDNRWFYLHSRLTMVHFPN
                     PFPLTEEGELIYKFTTSAWKSFFERPWAQLDPDDDDEGYDGDIDTPFRCTARKNDGSV
                     "
     CDS             2349..3725
                     /codon_start=1
                     /product="E2"
                     /translation="MMTMRGMTETLTRRLDALQGKMMDLCEEESDSLEDQICYWQYQR
                     WECAMLYYASGAGLKHLGWTAVPPQAVSKSKAGEAITMHLKLQSLQATQWANLPWTLK
                     DTSYERFKANPMDTFKKNGQPIRVMYGGDKDNVTEYVLWDYVLSSESGSWTKHKCGVD
                     FWGLYMETENGKEYYEDFCKEAEKYGNTGTWVVLGKDYNNCSLTSAGPQQQPLSAAAN
                     PPRGDTTDSSRGSKEAAPQTSGHRAEGPGCSETELGRGQQRKRGPGRPPGSGRKRRCP
                     DEPDRTNLSLHLRSARGDLGHTRHHFQTQQKPQQQQQQQQQQLHQQPKQPKQSKQPRG
                     PQPRPRTPTPTPTPTPSPSPSPPKACAPVFGVNISRNTREPSRTLLPAVVLSGDGNKL
                     KCLRYRHRSKYKHLIRDISSTWWWSSNHDKSHIIVVFNKEEDRYRYMDKITLPRGVSA
                     AYAAMPWV"
     CDS             2857..3498
                     /codon_start=1
                     /product="E4"
                     /translation="MEKSTTRTFVKRLRNMVTLGHGLCWAKTTITVLLLVLDPSNSPF
                     LQLLTPLGGTPPTAPGAPKKPRHKPVDIGQKDRVARRLSWDEDNKENVDPADHQDPVG
                     NAAAQTNQTGPTFHCTCGLHEETSDTQDTTSRRSRSPSSSSSSSSSSSTSSPSSPSSP
                     SSPEGHNPDPGRQHQHRHRHRHRHPRPRRPAHPCLELTFPGTPENLHVHFYLP"
     CDS             4003..5466
                     /codon_start=1
                     /product="L2"
                     /translation="MAKAKSRQKRALKGKTRTKRASAEQLYRTCKQAGTCPPDVIDKV
                     EQNTLADKILKYGSTAVFLGGLGIGTGSGGGGRTGYVPLRPGATGGTRPANSGIPIRP
                     PQIVDEVITISSEGPSVIGGEAGGGQPTIIGEIPVEVPDTAVVAEGGSSGPAPVPDTE
                     PSIISTHEPVTPARGSGSVGSTSQYFHNPAFQGPSSGSAESSFTAHTTIVAGSHIQAP
                     ESFELATFKTSTPLQEVVKGATALNRYSAYTQQVRVGTSQFLTNPRSLITYNNPAFES
                     TFLDPSDSILIDSAELPSTAPDPDFQDIFKLHRPALSKVRGSGKVRVSRIGGRRGTVS
                     TRTGTNIGGRVHFYQDLSTVENIELLPLSSSETTGSETPPFLFDELFPSYYDPDADLD
                     LPSLAPDTSSAFSETSFVRPTPGTFNIPSGGGVPTVKVIPSAGRRNNLIPIVPAPPID
                     PSTTSYVIYSNFLFDPSLWLKRKRGLPLFFADGIVAA"
     CDS             5447..6961
                     /codon_start=1
                     /product="L1"
                     /translation="MALWLPSNNKVYLPPSSVSRVLSTDDYVKRLPLYYYATTNRLLA
                     VGHPFFPVLDEDQKIKVPKVSSNQYRVFRIQLPDPNRFGLPDNTIYNPDKERLVWACV
                     GIEVGRGQPLGIGSTGNPYFNRFEDAENPGKYSASQSQDNRQNVAMDPKQTQAFMIGC
                     LPPLGEHWGKGLNCDDANPQPGDCPPLELVSSIIEDGDMFDTGFGALDFKTLQDTKSE
                     VPLDISQATCKYPDYLKMSAEQYGDRLFFYVRKEQMYSRHYFTRAGTIGEKVPDDLIF
                     KAHNSQNQKDIGSSVYVATPSGSMVSTESQVFNRPYWIHKAQGHNNGVCWQNELFVTI
                     ADNTRGTNFTISVKSQSEETFTASNFKQYLRHAEEYEVQLIMQLCKVSLAPETMAYMH
                     NMNADIMDRWNLGITPPLAAALEDKYRYDGSAAVTCPARVPPKEKVDHFDKFKFWKVD
                     LSEKFSSDLDQYPLGRKFLLQSGYRFSNRSATVGVKRSLTSSSSAAAAAKRRRR"
ORIGIN      
        1 atggctcagc cacggacaat agcgggcttg ctgggtgaat ttgatttgag actagaggag
       61 ttgttgctta cttgtgtgta ttgcaggcat cgtttgaacc gcagagagct ggtatgtcaa
      121 agatatagag agctgcaagt agtttggaaa aaaggatttc cttttggatg ttgtactaaa
      181 tgtttgtact ttaatgctaa agtagatttg tggagaaatt atgaagagtc tgcattttgg
      241 gggacagtgg aaaaggtgct aggggagtca atatttgctg tgagaataag atgtgtttgc
      301 tgcttaacgc cgttgtctga ggatgaaaaa ctgtacatga aaactcacaa taagagattt
      361 cattgtgtgc gtgggcaatg gagggggttg tgttttatat gtgcttctat gcctcacgaa
      421 tgacaaagga aataataatg ctgagcatgc gggccttgta ggacctaggt ggagcatctg
      481 tatataaatc tgtgtgttgt tgtgtgactg gtatatgctg tttatgaaga cgggcgcgcc
      541 gtaaaaccca gccatggatc cttcaggtag tagaaatttt attttagagg aggcggagtg
      601 ttcagatggg tctgaggacg aggacgaagc attgggggac ctagaaaatg tggatgagtg
      661 ggaggacttc attgatgata aaggggtaga tgagccagat aatatgcata tggcaatgta
      721 taatgacctg ttgtggcagg aggacagtga gcaattggct aagttaaaaa gaaaatatgc
      781 aagtcctagt ccaaaaatga aaccagactg tgatttaagc ccccgccttg ctgctataaa
      841 cataacacca caaaaagcta aacgcagatt gtttgaaaaa cctttagaag acagcgggta
      901 tggccaaaca ttggaagaat gtgttagcac ggaggtggga ggcggagaag gagaagacca
      961 ggtaccagcc gttgaaacgg aagtggagga ggggtcagaa agcgcgggtc tgggggaggt
     1021 gcagctaaat gaaaatgcgc gggaacaggc agctatgcca atacagttgt tgcatgccaa
     1081 aaatggggag ttagcaaaac tgggtatttt caaatctaca tatggtatat cttttgggga
     1141 tctaacaagg ccttttaaaa gtaataaatc tactaacatg gagtgggtat gtgcagcttt
     1201 cggtgtgaat gatgatgtgt gtgatggtat tatgcatgta cttaagtcac attgtttata
     1261 tatgcaagca acatgtgagc aaagctcctg ggggtatata gtgcttatgt tattaaaatt
     1321 taagcatgct aaatgcagaa gcacctgtga aaagctgctt agtggagtgt tagcactaag
     1381 tgcagaggcc ttgctactaa atccaccaaa gattcgcagt ccagcagctg caatttactg
     1441 gtacaagcaa ggattgactg gccttgcagc tacagaagga gagaggccca gctggatttc
     1501 atcacatgtt agcttaacac atatttcaga ggataacaca ccttttgacc tgtcagcgat
     1561 ggtgcagtgg gcatatgata acaaatactt agaagagtgt actatagctt atgaatatgc
     1621 ttcgctggca gatactgaca caaatgcagc agcattttta aaaagtaata accaggccaa
     1681 gtttgttaga gactgtgcac atatggccag attgtatctt agagaagaaa tgaaaaggtg
     1741 tactataagg cagtggatta taaaatgctg tggggaagct gaaggagatg acacgtggag
     1801 agtcattgtg tcatttttaa aatatcaggg aatagagttt gtgccattta tgtgcaaatt
     1861 aaaattgttt ttaaaaggta tccctaaaaa aaattgctta gtgttttatg ggcctccaaa
     1921 cacagggaaa tctgcattct gcatgtcatt gtgttcattt cttaaaggaa aagtagtgtc
     1981 atatgtgaat tcaaggagcc atttttggct tcagccttta atagattgta aggtggggtt
     2041 gctggatgat gcaacccctc aatgctggga ctatgttgat gctaacatga gaaatgggct
     2101 agatgggcat cctgtatgta tagatagtaa acataaagca ccaatacaat taaaatttcc
     2161 acctttatta gttactacaa attataatgt atgtgaagat aacaggtggt tttatttaca
     2221 cagtagatta accatggtgc attttccaaa cccctttcct ttaacagaag agggggaatt
     2281 gatctataaa tttactacat ctgcctggaa atcatttttt gaaaggccgt gggctcagtt
     2341 agaccccgat gatgacgatg aggggtatga cggagacatt gacacgccgt ttagatgcac
     2401 tgcaaggaaa aatgatggat ctgtgtgaag aggagtcaga tagcctagaa gatcagatat
     2461 gttattggca gtatcagaga tgggagtgtg caatgttata ctatgcaagt ggtgcaggcc
     2521 taaagcacct gggatggaca gccgttccac cccaggctgt aagcaaaagc aaggcaggag
     2581 aagctataac aatgcatcta aagctgcagt cattgcaggc cacacagtgg gccaacctgc
     2641 catggacact taaggacacc agctatgaga gatttaaagc aaaccctatg gacacattta
     2701 agaagaatgg acagcccatt agggttatgt atggtgggga taaggacaat gtgactgagt
     2761 atgtgctgtg ggactatgtg ttgtccagtg aaagtgggtc atggacgaag cacaagtgtg
     2821 gagtagactt ttgggggcta tatatggaga ctgaaaatgg aaaagagtac tacgaggact
     2881 tttgtaaaga ggctgagaaa tatggtaaca ctgggacatg ggttgtgttg ggcaaagact
     2941 acaataactg ttctcttact agtgctggac cccagcaaca gcccctttct gcagctgcta
     3001 acccccctag gggggacacc accgacagct ccaggggctc caaagaagcc gcgccacaaa
     3061 ccagtggaca tcgggcagaa ggaccgggtt gctcggagac tgagctggga cgaggacaac
     3121 aaagaaaacg tggacccggc agaccaccag gatccggtag gaaacgccgc tgcccagacg
     3181 aaccagacag gaccaacctt tcactgcacc tgcggtctgc acgaggagac ctcggacaca
     3241 caagacacca cttccagacg cagcagaagc cccagcagca gcagcagcag cagcagcagc
     3301 agctccacca gcagcccaag cagcccaagc agtccaagca gcccagaggg ccacaaccca
     3361 gaccccggac gccaacacca acaccgacac cgacaccgtc accgtcaccc tcgcccccga
     3421 aggcctgcgc acccgtgttt ggagttaaca tttccaggaa caccagagaa ccttcacgta
     3481 cacttctacc tgccgtagtg ctttctggag acggaaacaa gcttaagtgt ctaaggtaca
     3541 gacaccgcag caagtacaag catctcataa gggacataag ttctacttgg tggtggtctt
     3601 caaatcacga caaaagtcac atcattgttg tatttaataa ggaggaggac cgttaccgtt
     3661 acatggacaa gatcacactt cctagaggtg tttccgcagc atatgctgct atgccttggg
     3721 tgtagcacct cacaatgaac tttgaactct gactcctacc tttggacaat ttcccttgga
     3781 taaactttga cctccttcct gttactgcta cttaatggga atacgggctg agttacttga
     3841 cccacaactg cttgactcag ttgttgtact actgtctatc attttaggat ttgcactcgc
     3901 ctttctattt tttgttctgt ttctgctagc tcttattttg tttttgcctg accattaacc
     3961 cagtatttac ttgtaacgtg ctttgtactt tttttaaata aaatggcaaa agcaaaatcc
     4021 agacaaaagc gtgctttaaa gggcaaaaca aggacaaagc gggcctctgc agagcaacta
     4081 tacagaacct gcaaacaggc tggcacatgc ccgcctgatg taatagataa ggttgagcaa
     4141 aacactttgg ctgacaaaat cctgaaatat ggaagcacag cagttttcct aggaggattg
     4201 ggaattggca cagggtctgg cgggggcggg cgcactggat acgttccact taggcctgga
     4261 gcaacagggg gcacacgtcc agcaaatagt ggaataccta taagaccacc acaaatagtg
     4321 gatgaagtta ttactattag ttcagagggc ccatcagtaa ttggagggga agctggtggt
     4381 gggcaaccca caatcatcgg agagattcct gttgaggttc ctgacactgc agtggtggct
     4441 gagggagggt cgtcaggccc tgcacctgtg cctgacactg agcccagcat tatcagcacc
     4501 catgaacctg ttacacctgc acgtggctct ggaagtgtgg gcagcacatc acaatacttt
     4561 cacaacccag catttcaggg ccccagcagt gggtctgcag agtcttcatt tactgctcac
     4621 acaactattg ttgcaggttc tcacattcag gcccctgaaa gctttgaact agccaccttt
     4681 aaaacaagca ctcctctgca agaggtggtt aagggtgcaa cagctttaaa taggtactct
     4741 gcatacacac agcaagtaag ggttggcact tcacagtttt taacaaaccc ccggtcactt
     4801 attacctata acaaccctgc atttgaaagc acatttctgg atccctctga cagcatactg
     4861 attgatagtg cagaactgcc atccactgct cctgacccag attttcagga tatttttaaa
     4921 ttgcacaggc ctgctttatc taaagttaga ggcagtggta aggttcgtgt cagtcgtatt
     4981 gggggacgta gaggcactgt tagcacacgc acaggcacta acataggagg cagggtacat
     5041 ttttatcagg acctcagcac agtagaaaac atagaattgc tgcccttgtc atcttcagaa
     5101 accactgggt cagagacacc tccattttta tttgatgaac tttttccctc ttactatgat
     5161 cctgatgctg accttgacct tccctcattg gctcctgaca cctcatctgc tttttctgaa
     5221 acatcatttg tgaggcctac tccaggcacc tttaacatcc catctggcgg cggggtccct
     5281 acagttaaag tgattcccag tgcgggacga agaaataacc taatacccat agtacctgca
     5341 cctcccatag acccaagtac aacatcctat gtaatatatt caaacttctt atttgaccct
     5401 agcttgtggc ttaagcgaaa acgtggcctt cctctttttt ttgcagatgg cattgtggct
     5461 gcctagcaac aacaaggtat acctgcctcc atcatcagtg tcacgggtat taagcacaga
     5521 tgactacgtt aagcggctcc ccttatatta ctatgctact accaatcgtt tgttagctgt
     5581 tggacaccct ttttttcctg ttttagatga agatcaaaaa atcaaggttc ctaaggtttc
     5641 tagcaatcag tacagagtgt tcagaatcca attgcctgac cctaataggt ttggacttcc
     5701 tgacaacaca atttataacc ccgataagga gcggctggtg tgggcctgcg taggcattga
     5761 ggtaggccgt gggcaaccct taggcatagg cagcacagga aacccttact ttaataggtt
     5821 tgaggatgct gagaatccag gaaaatatag tgcaagtcaa agtcaggaca acaggcaaaa
     5881 tgttgctatg gatcctaaac aaacacaggc ttttatgata ggatgtctcc ctcctcttgg
     5941 tgaacattgg ggcaaaggcc ttaactgtga tgatgcaaac ccccagcctg gtgactgtcc
     6001 tcctctggag cttgtgtctt ccataattga ggatggggac atgtttgata caggatttgg
     6061 agctttggac tttaaaactt tgcaggacac taagtctgag gttcccttgg acatatcaca
     6121 ggctacctgc aaatatccag actacttaaa aatgtctgcg gagcagtatg gtgaccgcct
     6181 gttcttttat gtaagaaaag agcaaatgta ttcaagacac tattttacta gggcaggtac
     6241 cataggggaa aaggtgcctg atgatcttat atttaaagct cataacagtc aaaatcaaaa
     6301 agatataggg tcctctgtgt atgtggccac ccccagtggt tctatggttt ctactgagtc
     6361 tcaggttttt aacaggcctt actggattca caaagcacag ggccacaaca atggtgtttg
     6421 ctggcaaaat gaactatttg tcacaattgc agataacaca cgtggcacca actttacaat
     6481 atctgtaaag tcacagtctg aagaaacatt cacagcatct aattttaagc agtatttgag
     6541 acatgcagag gaatatgagg ttcaactaat aatgcagctt tgtaaagtgt ctctagcccc
     6601 tgaaaccatg gcctacatgc ataatatgaa tgctgacata atggatcggt ggaatctagg
     6661 catcacaccc ccccttgctg cagccttaga agacaaatac agatatgatg gttctgcagc
     6721 tgttacctgt cctgcaagag tacccccaaa agaaaaagta gatcattttg ataagtttaa
     6781 gttttggaaa gtagatttgt ctgaaaagtt ttcctctgat ttagatcagt accctttggg
     6841 acgcaagttt ctgctgcaat ctggatacag gtttagtaac aggtctgcta ctgttggggt
     6901 taaaaggtcg ctgaccagct catcatctgc agcagctgcg gctaaacgca gaaggaggta
     6961 aatttttctg tgtgttatgt gtgctgcatg tgtatgttgt atgttatgct gtttgtcatg
     7021 tttgtttgtc acgtttctat gtcatgtatg cattttcatg ttgtgaataa aggtgtgtaa
     7081 tcctctgggt gtctactgcc attagtttgt cacagatatt tacctaaaca agtagcatca
     7141 caggcgccat tttagagctg ctgcttcccg accgattctg gtgtttttgg cgggacctgg
     7201 acaaaattca ggtatgaatt cctttttttt ttactctttt gtgtaaatgc ttagcgaccg
     7261 aattggtaac cggcacttgc ggttttggca aacactcttt acaaaggaag tggccgggcg
     7321 atatccaaca aactccaaca ggaattctaa ggcttagtca tttgtaacca actcggttgc
     7381 agctacaagt tttatatagt gatgattgtt gttaacaatt attagcaaaa aaaaaaaggg
     7441 aggcgggacc gcaggcggtc tcagtataaa atcatggcag gggtcctagt aaatgagag
//
