# Supplementary material for: Widespread Horizontal Gene Transfer Among Animal Viruses
Source: bioRxiv. 2024 Mar 26:2024.03.25.586562. Preprint. [Version 2] doi: 10.1101/2024.03.25.586562 (PMC11071296; doi:10.1101/2024.03.25.586562)
Supplement: Supplement 2 [file media-2.zip › File2_Maps/uAdinto_pimephales_minnow_JNCE01310190_17063.gb]

LOCUS       uAdinto17063ct_1       17063 bp    DNA     linear       01-JAN-2019
DEFINITION  [note: taxonomic lineage
            d_Viruses;-
            _Varidnaviria;k_Bamfordvirae;p_Preplasmiviricota;c_Polintoviricetes
            ;o_Orthopolintovirales;f_Adintoviridae]
            [isolation_source=original].
ACCESSION   
VERSION
DBLINK      BioProject: unknown
            BioSample: unknown
            Sequence Read Archive: unknown
KEYWORDS    .
SOURCE      Adintoviridae sp. ctG54FD (unknown)
  ORGANISM  Adintoviridae sp. ctG54FD
            Unclassified.
REFERENCE   1  (bases 1 to 17063)
  AUTHORS   Taker,C.
  TITLE     Cenote-Taker 2 dummy template file. Do NOT submit
  JOURNAL   Unpublished
REFERENCE   2  (bases 1 to 17063)
  AUTHORS   Taker,C.
  TITLE     Direct Submission
  JOURNAL   Submitted (01-JAN-2019) Taker 2, Cenote, 1000 Circle St., Cenote,
            DC 31111, USA
COMMENT     ##Genome-Assembly-Data-START##
            Assembly Method       :: unknown_assembler
            Genome Coverage       :: 1x
            Sequencing Technology :: Illumina
            Annotation Pipeline   :: Cenote-Taker 3
            URL                   :: https://github.com/mtisza1/Cenote-Taker3
            ##Genome-Assembly-Data-END##
FEATURES             Location/Qualifiers
     source          1..17063
                     /organism="Adintoviridae sp. ctG54FD"
                     /mol_type="genomic DNA"
                     /isolation_source="unknown"
                     /collection_date="unknown"
                     /note="genome binned from sequencing reads available in
                     unknown;
                     derived from metagenome: unknown"
     CDS             1..807
                     /note="no search hits"
                     /codon_start=1
                     /transl_table=11
                     /product="hypothetical protein"
                     /translation="-
                     CSTEFTEGNMSYMTMDALSLPKTPEIDLSSMMMDNLAMAPKKSVARIGLTSFLHENTE
                     WVKDEFKMCSKRVFGYKFHKPSRFVMLYTVDSGEEFRTAQDECVAFPEKDWSLFYKFV
                     WKDLNDGGEEPLYTAEWDGITPDFRYRVVGDHTRKNPDDFVYIFCCKDKTKLSNMKSG
                     VIDPNEHHDLYDLQFMFNWRDLDLLNSVFSHIDKMFKWCDMLDGYNKVKVQLFHPERC
                     PRSSSFTRPSAPIHYGHPKSLLSDPRIRLYNPWKK"
     CDS             883..1548
                     /note="no search hits"
                     /codon_start=1
                     /transl_table=11
                     /product="hypothetical protein"
                     /translation="MAEDNGTEPDHVCSCGISFGSILDDNAVDNILTIDTGPSDPHKD
                     WRYKSGADYEPYNPTLSSDVATDPVAKPSFDATDGCFSDIGFKIIKAATVLILEHLIG
                     VKRKDECEGCLIDHPSQMQHSCLFDPPNYYFDTHFDELSAKLFKPNFHSIIAIILNRC
                     GLRSRAHRIQGTVGAILHELKDEPFILAKLDDIRGKLLDKACTEIVHDVVDLWEVLSI
                     VNG"
     CDS             1541..2119
                     /note="no search hits"
                     /codon_start=1
                     /transl_table=11
                     /product="hypothetical protein"
                     /translation="MDSDQSSEEDIDDPGNLNAFMEMMFKDHYKEQIVGLMKKMIEDS
                     SYNTFQILCNDDDSKRVSNLKKMMKDVRSLGGNNRWVTLLASCLDNLGEDDPVWDKIK
                     AVLDFMVNSQPKIRFVDTLTMFTYVTDICICMDKKANRYDSDDEEEMAERQELNKDIK
                     RIIEMFSDYILDRDMSLVRKFLFVLDSTCRCS"
     CDS             2307..3392
                     /inference="protein motif PDB:4FW1_B"
                     /codon_start=1
                     /transl_table=11
                     /product="Integrase"
                     /translation="MSELMKKAYYTPSNPGSLGGKKRLKDAVLKDSGVRLSDKQVSEW
                     LAGEDAYTLHKTAPIKYKRNRVVVYGIDTQFQADLVDMIAYAKDNDGHKYLLTCIDVF
                     SEHAWSRVLKNKSGVEVTKAFESILKEGRVPQKLQTDKGKEFFNKHFQNLMKKHEINH
                     FATATDLKASVVERFNRTLKSRMWRFLTATNSRRYIDVLQDIMQGYNSSYHRSIRMRP
                     LDVSRDNEGQVFQNLYGTAKNTEKPDFKFKVGDVVRISKVRGPFTKGYEQNYTEEFFT
                     VSSRIPRQPPVYRLRDYDGEALDGVFYGKELQKIIVSKNKSFKVEKILGQKKQGKSTL
                     VLVKWLGWPSKFNSYVDKKTLVDLKSP"
     CDS             3440..4279
                     /inference="protein motif PFAM:PF01686.17"
                     /codon_start=1
                     /transl_table=11
                     /product="Penton"
                     /translation="MDEHGFYVTLPCNASSWVYPENTISSYITRLAKAINLKGHWQVG
                     LAEIEYPRTWYSFSDEDGNFTLHTAPGPQNAGTLKDSELFKKDLSGFSVSRKLEISGG
                     YYANIRAIIRAINKVLQPTGLLDYDEIKNKVYLLARPNVSVTFYGKLATILGVIPNEA
                     LGRTAYHKEADFNTSTITYAPHQADINGGFYTLYVYTDIVQYQVVGDSHVPLLRCVHI
                     SGKTNETVIARYDKPHYASIIKDHITDITIEVKDDQNKPVPFTYGKVIVKLHFKPKNE
                     LSL"
     CDS             4263..4727
                     /note="no search hits"
                     /codon_start=1
                     /transl_table=11
                     /product="hypothetical protein"
                     /translation="MNYHYRESPDYVAYYQNQAGGALPGYAGGGVMYGSGLGGIFRGL
                     FRMAIPLLKRGFSIAKPHLKSAAKNIASDVFSNVLMRSHGDEGKAQGGSGLMVMARKR
                     TSKPPGLRRRGQWTIKKKKTTRLTNKVSLARRKRKKTVRRNPPIKRGVKTIF"
     CDS             4729..6036
                     /inference="protein motif PDB:5TIP_B"
                     /codon_start=1
                     /transl_table=11
                     /product="Major Capsid Protein"
                     /translation="MALLHRMSGECIKSELDLFTVPLTQTIIEKNSYLELAPLSALSD
                     SAPIEFFIAGTGDDYVDLNNTMLYLRVKITRPDGTEIAHPSKVGPINYLGATMFSQVD
                     ITLGDRLISQSSNTYPYRCLIESLLNYGKDTLQSLFSTSLFQLDTAGEMDDSDPAGEN
                     EGLLKRSTYTRRSREVELFTPIHGDIFFQEKLLLNSIDLKLRFIRAKDEFCLMRSDDV
                     AYKLNILAASLFVKKVTVSPPVRLAHAQTLLSTTAKYAIDRVCLKTFSIPTGSRVLNQ
                     ENLFLGTLPKSIIIGMVDNDAFTGSYAKNPFAFKHFNLEFLAVYVDSHQFPAKPFQPN
                     FESGLAAREYYQLAMATGRHLKDRALAINIDDFIDGYTLFAFNLTPDEDCGQHISLIK
                     SGNIRVEARFRDPLPNTVNLIIYAVFDSLIEVSNRRQVLIDYY"
     CDS             6067..6558
                     /inference="protein motif PDB:4EKF_A"
                     /codon_start=1
                     /transl_table=11
                     /product="Adenain"
                     /translation="MDKMTCKTNFLGVLPCDQLPKKPVRTLPTMAIVNTDPAGLPGEH
                     WLAVYLPEQGPACFFDSFGNPPNSPRFPTTIEHFLATNHPQVLYSDRRVQDYSSNTCG
                     QHCLFFLYHLAKGCDYDRVMKLYSEDYIKNDKMVSRFVKRLRPHVCDDKTLSCVQTCM
                     IYK"
     CDS             complement(6613..7431)
                     /note="no search hits"
                     /codon_start=1
                     /transl_table=11
                     /product="hypothetical protein"
                     /translation="MEYAEKMYLVPHHQLGKLRSDNVRENIQQTVENDLDGAIRNILL
                     RTDLDPYEKAKLYANTLNRFLAIVKQGDRESSVLTLSLPDRDIDHKDEQTPDANGENG
                     AAVGNVVDEVLKNIPSRSVKNSRYILDKMSKAVGLSGWNESGEFVFRGKVIHGSHMVD
                     LLKNVTAPQNIRHDRRPLGWSEFLQFFASLNIPFSTVPNHQVRSLIQSLKNHTTSPPT
                     TPPAGSYNKVRKHLSRARTDAKPYNKGRKDLRDASPRDSGFKIPTAEPQKWLDF"
     CDS             complement(7433..7762)
                     /note="no search hits"
                     /codon_start=1
                     /transl_table=11
                     /product="hypothetical protein"
                     /translation="MSARLCKYLPVLKLLHKASPKQRRLILQSASDEFILALCEVALN
                     ILYGSIPVNQQQYRKLKKRRAEIKFVANKKIGIEAKKRVFNQKGGFLLPLLSIAVPFL
                     TSLIANR"
     CDS             complement(7769..8470)
                     /inference="protein motif PFAM:PF05707.11"
                     /codon_start=1
                     /transl_table=11
                     /product="DNA packaging NTPase"
                     /translation="MDTDQMMNRGSLDASDFDFRLQHPFSCVISGPSNSGKSYFVKLL
                     LEKGLTIISKKIENIVWLYDCWQPLYDDVLKLYDIKFVQGIPESLNDDDLLPIHKTNL
                     LIVDDLMQQASTNLELQRVFTQYCHHRNLSAIYIVQNLFVQGKSSRTISLNANYMILF
                     KNPRDVNQVALLGRQMYPGNTKYFMECYHDAVNQPFGYLMIDYKAKTPEQYRLRTGLL
                     SDRQVVYIPKKRRVR"
     CDS             complement(8460..10055)
                     /inference="protein motif PDB:2PY5_A"
                     /codon_start=1
                     /transl_table=11
                     /product="DNA polymerase B"
                     /translation="MRHGLEFNGCSWHGCSCRYEPYHRHPLSGLPYGVLRSQFDDKVE
                     ILQKAYGLQIEVMWECRWNKMKKTDPSVIDFMTGYNAPERLKPRDALFGGRTNAYKLY
                     HKAAEGEKIRYLDFTSLYPFCQATKSYPIEHPQIIFQDFQSIENYFGIIKATVYPPRK
                     LLHPVLPYRCQGKLMFPLCRTCAQEQNQTTSCSHNDHERALSGCWVSIELLKAVEKGY
                     VIAKIDKVWHFPQRSNTLFAGYVKTFLRLKQQASGYPSNVRTDAEKEAYVSQYFEKEG
                     IRLDPKQIRFNAAQRAITKLILNSLWGRFSLRENLPKTTLVSEPEDFTSIVFGNTESL
                     SYFTFISDDVALVQHKPGKDDLCKTRDVNVFIGAFTTAYARLELYELMDRLGDRLLYS
                     DTDSVIFVSREGDWEPPLGDHLGELTSEVDEDDFVSCFCSSAPKSYAFETAKGKTCMK
                     AKGITLNAKNSRVINMESLIGLVEGYVTSQDSSKHILAHSENIVRHKKTLTLHNKSVV
                     KSFKVVYNKRRLLPDFTTLPYGY"
     CDS             complement(10169..12595)
                     /inference="protein motif PDB:2PY5_A"
                     /codon_start=1
                     /transl_table=11
                     /product="DNA polymerase B"
                     /translation="MDGSQHFFTAPQSDQSDAELSPEELEMISMLPDSLETSHPTTEF
                     DLFELAVNLNHNLYDPPIHHTTDLNIDDHPDDNEIEMITTLPESLEDYLDVQSQQCPT
                     ESELFQLFENSNFDESNDQHGGVLNNSDSDDRPNADNVSPTGSVDSLSEGVRSREQRL
                     NPDEIDRLLRSGGFVNGYHITPRPRFNGATLRRTMNLREINSTDLIAYHSYLHDMLND
                     IVAFARDFGGDGAVINLTLSAPTLQSPAGAVLTSGNNYDPNLLFEQIEKILQSNDQLL
                     SDTAVEIEASVVQNRQGGGRRKLTDHAVDQVVKRKKSSLFCPTNISNNLCFSICLARF
                     LNPHQPESGLEKLAAAIQNRVGFSIQDRIGFSDIASFEDELDIKIVVFHRSNALTLES
                     YKNSDEPHPKTVFLYLDNGHYYMILNMPSFIGTSYVCEFCYKGYKDRVNHRCKHVCNI
                     CFDPACHTYPKTTVHCLDCMRYCKSPYCFEMHKKNNPPGQQNPACDLIKYCKLCNRRY
                     RAKDGVKKSKHQCAPDKCEHCREILPDGGDHQCFIQPLAAKELSEKYIFYDFETRYEN
                     GRHVANFVCAMTFQGGKYVAWGPRCIAKLIKRFRQPRYEGYCFIAHYAAKFDSFLLLE
                     QFCKLGIAIEVIMQGCKLVYMYDPAFKQRYLDSYSFFPMSLSKIPAALDLKTTEKGYF
                     PHLFNTRENIDYFGPYPDKKFYNYDNMSDKDQQKFDSWYSTVQGKFFCFRRQLKEYGI
                     NDVILLREGCMKYRSSFIECAGVDPFSFTTIASCAMGISKPISSRKIRWLSPITKRTS
                     VRANAIRAPL"
     CDS             complement(12770..13252)
                     /note="no search hits"
                     /codon_start=1
                     /transl_table=11
                     /product="hypothetical protein"
                     /translation="MFIFLPSGHDSDHDADDESDDVTICGEPQLNGLERNSWTPSTSN
                     AGHTPYHFPQEEREIDVEELGLNPQPIDVADNTQMRMAVNTADLQTLCLEIRRYRDES
                     ALANARLIEELIHNRGLIEATYADLCTFRLEMRSRFDIQDRFIMDMYNELIYRFHNHR
                     "
     CDS             13447..13707
                     /note="no search hits"
                     /codon_start=1
                     /transl_table=11
                     /product="hypothetical protein"
                     /translation="MFAVLSGGGISIAYTIGRGGRISNAVLSETVSRCGITVACAGDT
                     LFFPVLSETVSRCGITAACAGDTLFFAVLSEIDQRGIGVSDV"
     CDS             complement(14024..14272)
                     /note="no search hits"
                     /codon_start=1
                     /transl_table=11
                     /product="hypothetical protein"
                     /translation="MSHKLFYSILCHINVIHFNHVFYVFLLSVCVCVCVCVCVCVCVX
                     XXXXXXXXVCVCVCVCVCVCVCVGTSSNLLIKTLTKAV"
     CDS             16514..16822
                     /note="no search hits"
                     /codon_start=1
                     /transl_table=11
                     /product="hypothetical protein"
                     /translation="MIRHFIDILLNYPWFNLDSEKKFELYSNCFSTGCRNVMLLQTHR
                     YTHTHMLTDAAVERERGFSHLDENKVRCFFTFKSKCFFLIIYKTRFHFLACVRFFLSG
                     "
     CDS             complement(16944..17063)
                     /note="no search hits"
                     /codon_start=1
                     /transl_table=11
                     /product="hypothetical protein"
                     /translation="-CSTEFTEGNMSYMTMDALSLPKTPEIDLSSMMRDNFLI"
ORIGIN      
        1 ctctgttcta cagaattcac agagggaaac atgagttaca tgactatgga cgctttatcc
       61 ttacctaaaa cccccgagat cgatctgagt agcatgatga tggataatct ggctatggct
      121 ccgaaaaagt cagtcgctcg catcggtttg acaagctttc tccatgaaaa tacagaatgg
      181 gttaaagacg aattcaaaat gtgtagcaag cgtgtctttg gctacaaatt tcacaaacct
      241 tcacgttttg tgatgctcta cactgtcgac agtggggaag agtttcgcac tgctcaagat
      301 gagtgcgttg catttcctga aaaagactgg tctctatttt acaaattcgt ctggaaggat
      361 ctcaatgatg gtggggaaga gcctctgtac accgcagagt gggatggtat aacacccgac
      421 tttaggtatc gggtggttgg cgatcatacc cgcaagaatc ccgacgactt cgtctacatc
      481 ttctgctgta aagacaagac aaagctctca aatatgaagt caggagtcat cgatcctaac
      541 gaacatcatg atctctatga tttacaattt atgttcaatt ggcgtgatct ggatttgctg
      601 aatagtgttt tttcacacat cgacaaaatg ttcaaatggt gtgacatgct tgacggatac
      661 aacaaagtca aagtgcagct gttccacccc gagagatgcc cccgcagcag ttcctttacc
      721 agaccatctg cccccattca ctacggtcat cctaaatctc tgctgtcaga ccctcgcata
      781 cgtctttaca acccgtggaa gaaatgaaag accgactcct ccccctcttc tacagataaa
      841 ttccggcgac cagacccctc tcgaccacta tatatataaa ccatggctga agacaacggt
      901 acagagcctg atcatgtatg tagctgcggt atctctttcg gcagcattct cgacgacaac
      961 gcggtcgaca atattctgac tatcgatacc ggaccatccg accctcataa ggactggcgt
     1021 tataaatccg gcgcagacta cgaaccttac aaccctacac tatcttccga tgttgctaca
     1081 gaccccgtag ctaaacccag tttcgacgct acagacggtt gcttcagcga catcggattc
     1141 aagatcataa aagctgctac agtactgata ctggaacatc tcatcggagt caaacgcaag
     1201 gatgagtgtg aggggtgtct gattgatcat cctagccaga tgcaacattc atgcctgttt
     1261 gaccctccca actactactt cgacactcac tttgatgaac tgtctgccaa gctgtttaaa
     1321 cctaatttcc actccatcat cgcgatcatc ctcaaccgct gcgggttaag atcacgtgcc
     1381 caccgaattc aaggtacggt cggagctatt ctgcacgaat taaaagacga accattcatc
     1441 ctagccaagc tagacgacat cagggggaaa cttttggaca aagcctgtac agaaatcgtg
     1501 catgatgtcg tcgatctctg ggaagtactc tcaatcgtca atggatagcg atcaaagctc
     1561 cgaagaagac atcgatgatc ccggcaacct aaacgccttt atggaaatga tgtttaaaga
     1621 tcattacaaa gagcagatcg ttggccttat gaagaagatg attgaggact catcctataa
     1681 cacgttccaa attctttgta atgacgatga cagcaaacgt gtgtccaatc tcaagaaaat
     1741 gatgaaagat gtgagaagtc tgggtggtaa taatagatgg gtcactctcc tagcttcatg
     1801 tcttgacaac ctcggtgaag atgatcccgt gtgggataag ataaaagctg ttcttgattt
     1861 catggtcaat tcacaaccta agatacgttt cgtcgacacg ttgaccatgt tcacgtatgt
     1921 aaccgatata tgcatctgta tggacaaaaa agccaatcga tacgacagcg acgatgaaga
     1981 ggagatggcc gaacgtcaag aattgaataa agacatcaag cggattattg aaatgtttag
     2041 cgattatatc ctagacagag acatgtcttt ggtccgcaaa tttctatttg tgttagattc
     2101 cacttgtcga tgtagttagg ttattttgtt tatactatgc atgattgtca ttataaccat
     2161 tttacctcta tccatttgta catatactat gcatgattgt cattataacc attttactta
     2221 tcatctatat cctgtaattt tttaataaaa gattgattca aatcatcctt acctctcatt
     2281 ctttcactgg tcgctgaatc atcatcatgt ccgagctgat gaaaaaagct tattacacac
     2341 cgtctaaccc cggatcttta ggtggtaaaa aacgattaaa agatgccgtg ttaaaggata
     2401 gcggagtccg gctatccgat aaacaggttt cagaatggtt ggctggggag gacgcttaca
     2461 cattacacaa aacagcgccg ataaaataca agagaaatag ggtggtggta tacggaatcg
     2521 atacgcaatt ccaagccgat ctcgtggaca tgatcgctta tgctaaggat aatgacggtc
     2581 ataaatatct tctgacgtgc atagatgttt tcagcgaaca tgcatggtct agggtgttga
     2641 agaacaagag tggggtcgag gttactaaag catttgaatc tatactcaaa gagggtcgag
     2701 tacctcagaa attacagacg gacaagggta aagaattttt taacaaacat tttcaaaatc
     2761 taatgaaaaa gcatgagatt aatcatttcg ctaccgctac cgatttgaaa gccagcgtcg
     2821 tcgaacgatt taatagaacg ctaaaaagtc gtatgtggag atttttaacg gctaccaatt
     2881 cgcgacgcta catagatgtt ttacaagaca ttatgcaggg atacaattcc agttatcacc
     2941 gtagtatcag aatgagaccc ctggacgtca gcagagacaa tgaaggtcaa gtgtttcaaa
     3001 acttgtacgg gactgcaaag aacacagaga aacccgactt taaatttaaa gtcggcgacg
     3061 ttgtcaggat ttctaaagtg agaggcccat tcactaaagg atacgagcag aactatacag
     3121 aagagttttt caccgtatcc tcgcgcattc cgcgtcaacc gccggtctac agactccgtg
     3181 attatgacgg tgaagccctc gatggggttt tttatggaaa agaactacaa aaaataatcg
     3241 ttagtaaaaa caaatctttt aaggtagaga aaattttagg acagaaaaag caagggaaat
     3301 ctacgctcgt tttagtgaaa tggctaggat ggccttcaaa atttaacagc tatgtagata
     3361 aaaaaactct ggtggaccta aaatctcctt aaaacacatt gaccataact cgggggtgat
     3421 catacatcgg tggagcacca tggatgagca tgggttctac gtcacgctac catgcaatgc
     3481 gtcatcatgg gtttatcctg aaaataccat atccagctat ataacgagac tagcgaaagc
     3541 tataaacttg aaaggtcact ggcaggtagg actagccgaa atcgaatatc ctagaacttg
     3601 gtactccttt agcgacgaag atggaaattt cacgctacac acggcccctg gaccccagaa
     3661 tgccggaacc ctaaaagaca gcgagttgtt taaaaaagac ttgtctgggt tttctgtttc
     3721 gaggaaatta gaaataagcg gtgggtacta tgcgaacatt cgggcgatca tccgagcgat
     3781 aaataaagtt ctccagccga cgggtctatt ggactatgac gaaataaaaa ataaagtcta
     3841 tctgttagcg agacccaacg tttcggtgac attctacgga aaactcgcca cgattttagg
     3901 agtgataccg aatgaagctc tcggtcgtac agcctaccat aaagaagctg attttaacac
     3961 aagtaccatc acttacgccc ctcatcaggc cgatatcaac gggggtttct acacattgta
     4021 cgtttacacc gacatcgtcc aatatcaagt ggtcggcgat tctcacgtac cccttttgag
     4081 atgtgttcat atatcgggta aaaccaacga gacggtcatt gctagatacg acaagccgca
     4141 ttacgcatcg atcatcaagg atcacatcac cgacatcacc atcgaggtta aagacgatca
     4201 aaacaaaccg gttcccttca cttacggaaa agtcattgta aaactacact ttaaaccgaa
     4261 aaatgaatta tcactataga gaaagtccgg attatgtcgc ctactaccaa aaccaagccg
     4321 gtggtgcttt accgggttat gccggcggag gtgttatgta cggtagtggg ttaggaggta
     4381 tttttagggg tttgttcagg atggccatac cgttgttaaa aagaggcttc agcatcgcaa
     4441 agccccacct aaaatcggct gctaaaaata tagcatccga cgtcttctcg aacgtattga
     4501 tgcgttcgca cggcgatgag ggtaaagctc aagggggatc cggtctgatg gtcatggctc
     4561 gtaagagaac gtccaaacca cccggtctga gaaggcgtgg tcaatggaca ataaaaaaga
     4621 agaaaacaac gcgtctaaca aacaaggtct cactcgctcg tagaaagcgc aagaagactg
     4681 ttaggcgaaa cccgccgatc aagagaggtg taaaaaccat attctaacat ggcgttactg
     4741 catcgtatgt cgggagagtg tatcaagtcc gagttggact tatttacggt acctctgacg
     4801 cagaccatca tcgagaaaaa cagttattta gaactggctc cattatcggc cctttcggac
     4861 tctgccccga tagagttttt tatcgcgggg accggcgatg attatgtaga cctcaataac
     4921 accatgctct atctacgggt gaaaatcaca agacccgatg gcacggagat cgcacaccct
     4981 tcgaaggttg gccctatcaa ttacctcgga gctactatgt tttcgcaagt agacatcacc
     5041 ctcggcgaca ggctcatttc gcaaagttca aacacctatc cttacagatg tttgattgag
     5101 agccttctca actacggtaa agatacgcta caatccctgt tctctacatc attgtttcag
     5161 ttggatactg ccggggaaat ggacgacagc gacccggccg gtgagaacga aggattgctt
     5221 aagaggtcga cctataccag acggagcagg gaggtggaac tgttcacacc catacacggc
     5281 gatatattct ttcaggaaaa acttttattg aactcgatcg atttaaagct acgatttata
     5341 cgggcaaaag atgaattctg tctgatgagg agcgacgatg tggcttacaa attaaatata
     5401 ttggcggcat ccctttttgt caagaaggtg accgtttcac ctccggtgag actggctcac
     5461 gcgcaaacgt tactgtcgac aacggccaag tacgccatcg acagggtctg tctaaaaaca
     5521 ttctcaatcc caacggggtc acgcgttttg aatcaggaaa atctgttttt aggaacttta
     5581 cccaagtcta tcatcatcgg catggtcgac aacgacgcat tcacaggatc ctacgcaaaa
     5641 aatccgtttg ccttcaaaca tttcaattta gaattcttag cggtctacgt cgactctcac
     5701 caattccccg ccaaaccttt ccagcctaat ttcgaatccg gtctggcggc ccgtgaatat
     5761 tatcagttgg cgatggcgac cgggagacat ctaaaagaca gagcgctcgc tatcaacatt
     5821 gatgatttca tcgacggata tacgcttttt gcttttaacc tcaccccgga tgaagactgt
     5881 gggcagcaca tttcactcat caagtccggc aatatcagag tcgaagctcg tttcagagac
     5941 cctctcccca ataccgttaa tttaataatt tacgccgttt ttgattccct cattgaagtg
     6001 tctaaccgga gacaggtgtt gatcgattac tactgagaga tgaacacgct acaactcaca
     6061 gctatcatgg ataaaatgac gtgtaaaaca aattttctcg gggttctacc gtgcgatcaa
     6121 ctaccgaaaa aacccgtgag gaccttacca acgatggcta tcgttaacac cgacccggcg
     6181 gggctacccg gcgaacattg gctcgccgtt tatttacccg aacagggtcc agcttgtttt
     6241 ttcgacagct tcggcaatcc gcccaacagc cctcgattcc caaccaccat cgaacacttt
     6301 ctagctacca accaccccca agtactatat tccgacagac gagtccagga ttattcgtcc
     6361 aatacgtgcg gtcagcactg tttgtttttt ctatatcatt tagctaaagg ttgtgactac
     6421 gatcgtgtga tgaagctata cagcgaagat tatatcaaaa atgataaaat ggtttcccgc
     6481 tttgtgaaga gattaagacc ccatgtatgt gatgataaaa cgttatcttg tgtacaaacg
     6541 tgtatgatct ataaataaaa atcttaaacc atttattttt atcgtcttta tttaattaca
     6601 acatacaatt gtttaaaaat ccagccattt ttgcggttcg gcggtcggta ttttaaaccc
     6661 agagtctctc ggagaagcgt cgcgcagatc ttttcgtccc ttattgtaag gtttagcgtc
     6721 ggttctggct cgggacagat gttttcgtac cttattataa gatcctgcag gcggtgtagt
     6781 cggggggctg gtggtgtggt tcttcaaaga ttgaatcagg gacctcacct gatgattggg
     6841 gactgtggag aaagggatgt ttaaactcgc aaagaactgt agaaactccg accaacctag
     6901 aggtctccgg tcatgtcgga tattttgtgg ggccgtcaca ttttttaaca aatctaccat
     6961 atgtgaaccg tgtatgactt tacccctgaa cacaaactcc cccgattcat tccagccact
     7021 tagtcctacg gctttagaca tcttgtctaa tatgtatcta ctgtttttca cacttctcga
     7081 agggatattc ttcaacactt cgtccaccac attcccgaca gcagcgccgt tttcgccatt
     7141 agcatcaggc gtttgttcat ctttatgatc gatatctcta tcgggtaaag aaagggttaa
     7201 aaccgagctc tcacgatcgc cttgtttaac gatggccaaa aacctgttca aggtattagc
     7261 gtaaagtttg gctttttcgt agggatccaa atcagtccgc agtaatatat ttcttatagc
     7321 accgtccaaa tcgttttcca cggtctgctg aatgttctca cgaacattat cgcttctcaa
     7381 ttttcccaac tgatggtgag gaactaaata catcttctca gcatactcca tcctatcgat
     7441 tcgctatcaa gctcgtaaga aatgggactg ctatggatag taaaggtaaa aggaagccgc
     7501 ccttctggtt gaagacgcgt ttcttggctt ctataccaat ttttttattg gccacaaatt
     7561 tgatttccgc tcttctcttt ttcagttttc gatactgttg ttgattgacc gggatcgaac
     7621 cgtataggat gttaagcgct acttcacaca gcgccaaaat gaattcgtcg gacgccgatt
     7681 gtaaaataag ccgtcgttgc ttaggactgg ctttatgtaa cagttttaac acaggcaggt
     7741 atttgcaaag tctggcggac atgatgattt atcgcactct tctttttttc ggaatataaa
     7801 ccacttgacg gtctgaaagc aaacctgttc tgagacggta ctgctccgga gttttcgctt
     7861 tatagtctat catcaggtag ccgaaaggct gattgacagc gtcgtgataa cattccataa
     7921 agtatttcgt gtttccaggg tacatctgac gtcctagaag ggccacttga ttgacgtcgc
     7981 gggggttttt aaacaaaatc atgtaatttg cgtttaagct gatggtacgg ctggacttac
     8041 cctgtacgaa taaattttgg acgatatata tcgcgctgag attcctgtga tgacaatatt
     8101 gcgtgaaaac cctctggagt tccaggttgg tgctagcttg ctgcatcaaa tcatcgacga
     8161 tgagaagatt tgtcttatga ataggaagta aatcatcatc attcagactc tcgggtattc
     8221 cttgtacaaa tttaatgtca tacagtttca gcacatcatc gtacagaggt tgccaacaat
     8281 catacaacca cacaatattc tcaattttct tggagattat agttaaacct ttttccaaca
     8341 aaagtttcac aaaataagac tttccagaat tggatgggcc acttataaca caactaaatg
     8401 gatgctgaag tctgaaatca aaatcggatg catccaacga ccccctgttc atcatctgat
     8461 cagtatccat aaggtagtgt ggtgaaatca ggtaaaagcc tgcgtttatt atacaccacc
     8521 ttgaagcttt taacgactga tttgttgtgc aaggtcagag tctttttatg cctcacgata
     8581 ttttcgctat gagccaggat atgtttgcta ctatcctgtg acgtcacata cccttcaacc
     8641 agaccaatca gggactccat attgatgact cgggaatttt tagcgttcaa cgttataccc
     8701 ttagccttca tgcaggtctt acctttggcc gtttcaaacg catacgattt gggggcgcta
     8761 gagcaaaaac aagatacgaa atcgtcctcg tctacctcgc tcgtcagctc acccaaatga
     8821 tcccctagag gcggttccca gtcgccttcc ctagacacaa agatgacgga atcggtgtcc
     8881 gaatataaaa gtcgatcgcc gagcctatcc atcaattcgt acaattccag tctggcgtac
     8941 gcggttgtaa acgcccctat aaacacgtta acgtctcgtg tcttgcaaag atcgtctttg
     9001 cctggtttat gctgaacgag agctacgtcg tccgagatga atgtgaaata ggacaatgac
     9061 tcggtattgc cgaaaacgat gctggtgaaa tcttcaggtt cgctcaccaa cgtcgttttc
     9121 ggtaagttct ctctaaggga gaacctcccc cacaaactat tcaaaattaa tttcgtgatc
     9181 gctctttgag ccgcgttgaa cctgatttgt tttgggtcga gtcggatacc ctctttttca
     9241 aaatactggc ttacgtaagc ctctttctca gcgtccgtgc gaacattaga cgggtaaccg
     9301 gacgcttgtt gcttcaaacg taaaaacgtt ttcacgtaac cggcaaacaa cgtgttcgac
     9361 cgttgcggaa aatgccaaac cttgtctatc ttggctatca cgtaaccctt ttcgacggct
     9421 tttaaaagct cgatgctgac ccagcagcca gagagggctc tttcatgatc attgtggcta
     9481 cagctcgtgg tctggttttg ttcttgagcg caggttctac atagggggaa catgagtttt
     9541 ccctgacatc tgtaagggag aacggggtgt agtaatttgc ggggtgggta gacggtcgct
     9601 ttaatgattc caaaataatt ttcgatcgat tgaaagtctt ggaatattat ttgaggatgt
     9661 tcgatcggat agcttttcgt agcctgacaa aaggggtaga ggctggtaaa atcgaggtac
     9721 cttattttct caccttcggc cgccttgtga tagagtttat aagcgttagt gcgacctccg
     9781 aacagggcat ctcgcggttt caatctctcg ggcgcgttat aacccgtcat aaaatcaatc
     9841 acagacgggt cagtcttttt cattttgttc catcgacatt cccacatgac ctcgatttgc
     9901 aaaccgtagg ccttctgcag aatttcaact ttatcgtcaa actggctcct gagaacacca
     9961 taaggtagcc ctgacaaggg gtgacggtgg taaggttcgt agcgacagga acaaccatgc
    10021 cacgaacaac cattaaactc taacccgtgc ctcaccccgt cttgttcgta gtagccatct
    10081 aaaaagaact taccgacgga tacttcaccg tggtttagtg cgtggtgtaa gtcgacgttt
    10141 cgagtctttt tgacatactc taaccattct atagaggcgc tcgaatagca tttgctctga
    10201 cggacgtacg ctttgttatg ggtgagagcc aacgtatttt tctcgaggaa atgggttttg
    10261 aaatccccat cgcgcaactg gcgatcgtcg taaaactgaa aggatctact cctgcgcatt
    10321 cgatgaacga gctacggtat ttcatacacc cctctcgcag taagatcaca tcgttaatgc
    10381 catactcctt cagctgtctc ctgaagcaaa agaacttacc ctgaactgtg ctgtaccaag
    10441 aatcaaactt ttgctgatcc ttatcgctca tgttatcgta gttgtagaac tttttgtcgg
    10501 ggtaaggtcc aaaatagtca atattttccc tagtgttgaa aagatgggga aagtaccctt
    10561 tttcggtcgt ctttaggtcc aacgcggccg ggattttaga taacgacatc gggaaaaaag
    10621 aataactgtc gaggtaacgc tgcttaaaag cggggtcgta catgtacact aatttacatc
    10681 cctgcatgat gacttcgatc gcgatcccta acttacaaaa ttgctcaaga agtaggaacg
    10741 aatcaaattt cgcagcgtaa tgggctatga agcagtagcc ttcgtatcgc ggttgtctga
    10801 aacgtttgat tagctttgcg atgcaacgag gaccccaggc aacatatttt cccccctgaa
    10861 acgtcatggc acatacgaaa ttcgcaacat ggcgaccatt ttcatagcga gtttcaaaat
    10921 cgtagaaaat atatttctca ctcaactcct tagccgctaa cggttgtatg aaacattgat
    10981 gatctcctcc atcgggaaga atttcgcgac agtgttcgca tttgtctgga gcacactggt
    11041 gtttgctttt cttaacaccg tctttagccc tgtaacgtct gttacatagt ttgcagtatt
    11101 ttataagatc gcaggcaggg ttttgttgac cgggaggatt gtttttttta tgcatttcga
    11161 agcaatatgg cgatttgcag taacgcatac aatctaaaca gtgtaccgtc gttttgggat
    11221 aggtgtgaca tgccgggtcg aaacatatgt tacacacatg cttgcaacga tggtttacac
    11281 gatccttgta acctttgtaa caaaattcgc acacgtatga agtaccgatg aaggacggca
    11341 tgttcaatat catgtagtaa tgaccgttat caagatagag gaacactgtt tttggatgcg
    11401 gctcgtcgct attcttgtaa ctttctaggg tcaatgcgtt ggatcggtga aatacgacga
    11461 ttttaatgtc tagctcgtct tcaaacgacg ctatgtcgct aaaaccgatt cgatcttgga
    11521 tcgagaaccc caccctgttt tggatcgctg cggccagttt ttctaacccg ctctcgggtt
    11581 gatgagggtt gagaaaacgg gccagacaaa tggagaaaca caagttattt gaaatatttg
    11641 tgggacaaaa taaactcgac ttttttcgtt tgactacctg atcgacggca tgatcggtaa
    11701 gtttacgacg acccccaccc tgtcggtttt gcacaacaga cgcttctatt tctaccgcgg
    11761 tatccgatag taactgatcg ttgctctgta gaattttttc aatctgttca aaaagcaaat
    11821 tcgggtcata attatttcca ctggttaaaa cagcaccggc aggtgattga agagtaggag
    11881 cagaaagggt caaattgatc acggcaccgt cacctccgaa atctctagcg aaggccacaa
    11941 tatcatttag catgtcgtgt aagtaactgt gataagcgat caaatctgta gagttgatct
    12001 ctctcagatt catggtcctt ctcaacgtcg ccccgttaaa gcgtggtcgc ggcgtaatgt
    12061 gatatccgtt aacgaacccg ccgctacgca acaacctatc aatttcgtcg gggtttaatc
    12121 tttgttctct agaacgaaca ccttcagaca aactatcgac actacctgta ggggaaacat
    12181 tatcggcgtt aggacgatcg tcactatcgc tattgtttaa aacacctccg tgctgatcgt
    12241 tcgattcatc gaaatttgaa ttttcaaata attgaaaaag ttcggactca gtaggacact
    12301 gttgggattg tacatcgaga taatcttcta aagactccgg aagcgtggtt atcatttcaa
    12361 tctcattatc atctgggtga tcatcgatgt ttaaatcagt ggtgtggtga atgggcggat
    12421 cgtagagatt gtgattcaaa tttaccgcta attcgaaaag atcgaactct gtagtggggt
    12481 gtgatgtttc taaagaatct ggaagcatac ttatcatttc aagctcctcg ggagacagtt
    12541 cagcgtcaga ttggtctgat tgaggggctg taaaaaagtg ttgtgaacca tccatttttt
    12601 aatttcagac tggcaaacaa taatcacagt acataaaaca tgagataata gaaaaacaga
    12661 aatatcaaag gactgtgtat aaaagagtat aaaaacaaac agaatataaa atgattctta
    12721 agcagcgtat tacatttcct gagacattgt atctatgatg actatcattt tacctatggt
    12781 tatggaaacg gtaaattagt tcattgtaca tatccataat aaaacgatct tggatatcaa
    12841 atctgctacg catctctaag cggaatgtgc aaagatccgc gtacgtcgct tctattaacc
    12901 cacgattatg tattagttcc tcaattaatc tagcgttcgc caatgcactc tcgtcacgat
    12961 agcggcgtat ttctaaacac aatgtttgca gatcagcagt attaacggcc atacgcatct
    13021 gagtgttatc ggcgacatcg atcggttggg ggttcagtcc tagttcttca acatcgatct
    13081 ctcgctcttc ctgcggaaag tggtatggtg tatgaccggc atttgaggtc gatggcgtcc
    13141 aagagttccg ttccaaaccg ttgagttgag gctccccgca gatagtcacg tcgtcggatt
    13201 cgtcatcagc gtcatggtct gaatcatgtc ctgatgggag aaaaataaac aatcaaccat
    13261 aatgatagtg tattatttca gattaaatat taatcatgtg atagccttac cataaaaact
    13321 gacgggcgtg tttggagggg ctgtgtgatg actcttttta gttttttttc tcggtggttc
    13381 taattctgta gagtcaggaa ctgtctggtc atcgaagttg tctgaagaag aattaggacc
    13441 gttgtcatgt ttgcagtctt gagcggtggt ggaattagca tcgcttacac cattggacgg
    13501 ggtggtagaa ttagcaacgc tgtcttgagt gagactgtta gccggtgtgg aatcaccgtc
    13561 gcttgtgctg gggacacgct ctttttccct gtcttgagtg agactgttag ccgatgtgga
    13621 atcaccgccg cttgtgccgg ggacacactc ttcttcgctg tcttgagtga gatcgatcag
    13681 cgggggatcg gggtgagtga cgtctaaaat aaataaaaag cattagattt ccgtaaaaac
    13741 ataaaacatt acatttgaag atagatctct ttctcaccat tgttaccgtc gagtagattg
    13801 aagtccttga cagcggctgt gaattaaaca tttgaattaa aaatttaatt agtaattgta
    13861 ttaaaataat aattaaatta taataattta attataggga atagaaacgt ccttacatga
    13921 aatagctgca tcaatggcct cgaccacact ggccacagtg tcaaaggtct caaaattaat
    13981 cagctgcacg tccgaacctt tgaagtaaaa agactgttat ggattagaca gctttggtga
    14041 gagtttttat gagaaggtta gatgacgtac caacacacac acacacacac acacacacac
    14101 acacacacac acacacacnn nnnnnnnnnn nnnnnnnnnn nnncacacac acacacacac
    14161 acacacacac acacacacac acacacacag agaggagaaa aacataaaag acatgattaa
    14221 aatgaataac atttatgtga cataaaatag aataaaacaa tttatgtgac ataaaataga
    14281 ataaaacaat ttatgtaaca taaaatagaa taaaacaatt tatgtggcaa tagaagaaaa
    14341 caatttgtcg tatagaatta gagaaatgga gaccgcatgt tgtttttact aatgaacgcg
    14401 agagggagca tttatctacg gggtgcatgt catgttacct agaaacgcaa gagggcggca
    14461 ttcaagaggt cggtatttat ctgcaaacgg aagtcatatc tactacgggc cgttgggggg
    14521 cgaccatcac gaacgtgcag tcaaactcaa cctcgcacgt ttctaaataa agtgtgaaat
    14581 aatgttcatt aaaacggtat tgacttttca aaaacatata aacatacgat tgtgaaaatg
    14641 tcgctgggat catcgatgta gtgttcgatt ggattttcag agaaaacagc gtggtatggt
    14701 caaggctaag cgggctaagc taagccatcg aagctaggct aaggtatgtt gtgatgacac
    14761 gtgaccgagc agagaaagcg cgcttttcaa aataaaacca taataaaagt atttacgagc
    14821 tacattgtac gataatgata agcaaataaa tgaaacttga aaatagttta attgtacagg
    14881 gtagataagc cttatctaca agatagagct agagttattt aaacttttaa atagttttta
    14941 attataaaaa catcataagc ttaaaatgtt tttaaaatta atagataatt aattatactt
    15001 tcaatcgttt taacggtagg ctacaatcag tctaggtctt atgttcatgc cgtcgataat
    15061 caagataaaa tagtaaaact gtgatatatg aatgtttcag atttaagaat aagatcgaat
    15121 aaccagagga atttaaacta gagaaaacat caaagacgat tgattgatat tgtacacgta
    15181 taagctttct acacatataa acaaaacatt gtaggaaaat aaagatttaa agcatcaaag
    15241 accattgatt gatattctac acgtataagc tttctacaca tataaacaaa gcattgtagg
    15301 aaataaagaa ttgtttttac tcactattat ccattttgtt gaggttttgg agaaagtctt
    15361 gtagaaaaaa atgtttttcc tcgtcctgtg aagagaggct ttcgttggac cgcgtttaga
    15421 tttgaaatga tgatcaaatg ggtttaggcc tatttatatc acactcccga gaaaacaaat
    15481 ggtcagtgta atactctgtc tctccgctag atggtattat tggattggaa atgaaatgtc
    15541 cccccagcac cgatgttaga ttacgtatga aaaaaagcga caccgctctt tttcatagtt
    15601 tatctagcgt atgaagatga taacgatttg agcacgatgg ttttaattaa atcatttcaa
    15661 cgaatagagt agttattttg tattttcgct aaacacatgg gttttagatt agatattgcg
    15721 tccgaggtag ggtggtgtga actttgacac ccacccccag tgtacaggat aagcctaatc
    15781 tgctaagggg tgagaaatct ggtaaagtaa tttaaccggc tgggggaaag taagatggtt
    15841 ttatttttga tagactgtta gtcaacttat aatctataaa acatgttgtt ttatttacaa
    15901 tgaatgataa agcattttat tgatattgat tttaaattaa ctatggtttt accttttagc
    15961 tagtgggaaa aaaggtagaa gttttattgc tactgtagtt gcaatggatg ctgtaagtgt
    16021 tgtatctctc ggctgaacaa acacatacag atggtgttgg caaaaggtga atgagagaga
    16081 attgtttttc aacatcctga attttacttt taagtgaaac aggttgtggg aaagtgcaat
    16141 aattttattc tcagtctcag caggatacag gaaagtaatg ctgtcacaca cacacacacc
    16201 cacagaaaat aagtgtgaga gggtccctct gacttagagg attcagagag gtctaaagtc
    16261 atttattgcc atttatgaca cagagacaca cacacacaca cacacacaca cactactctg
    16321 gccatgcatg ggggagagaa tcacagggag atcttcacaa ctttaaactc atcttttgta
    16381 aaccatccat gaattgtatg gacatcttag gaagtacttt gtcgaccagc tggaaaaagt
    16441 aagatggttt tatttttgat agactcttag tcaacttata atctataaaa catattgttt
    16501 tattttacaa tgaatgataa ggcattttat tgatattctt ttaaattatc catggtttaa
    16561 cttagatagt gagaaaaagt ttgaacttta ttctaactgt ttcagcacag gatgcaggaa
    16621 tgtaatgctg ttacagacac acagatacac acacacacac atgctcacgg atgctgctgt
    16681 tgagagggag agaggttttt cacatcttga tgaaaataaa gtaagatgct ttttcacatt
    16741 taaatctaaa tgttttttcc ttataatcta taaaacacgg tttcattttt tagcttgtgt
    16801 aagatttttt ctctctgggt gaaggaatgt ttgaccatct catagcctca cacccccgac
    16861 tgtcacaggg ccgaaggcct ctgagagaat catcagcact caagtaagcc gcttttattt
    16921 tacagatcct attgtgatat gggctatatt agaaaattat ccctcatcat gctactcaga
    16981 tcgatctcgg gggttttagg taaggataaa gcgtccatag tcatgtaact catgtttccc
    17041 tctgtgaatt ctgtagaaca gag
//
