# Supplementary material for: Widespread Horizontal Gene Transfer Among Animal Viruses
Source: bioRxiv. 2024 Mar 26:2024.03.25.586562. Preprint. [Version 2] doi: 10.1101/2024.03.25.586562 (PMC11071296; doi:10.1101/2024.03.25.586562)
Supplement: Supplement 2 [file media-2.zip › File2_Maps/uParvo_anser_goosebidnaPNV_SRR7287334_6996.gb]

LOCUS       uParvo6996ct_1          6996 bp    DNA     linear       01-JAN-2019
DEFINITION  [note: taxonomic lineage
            d_Viruses;-_Monodnaviria;k_Shotokuvirae;p_Cossaviricota]
            [isolation_source=original].
ACCESSION   
VERSION
DBLINK      BioProject: unknown
            BioSample: unknown
            Sequence Read Archive: unknown
KEYWORDS    .
SOURCE      Cossaviricota sp. ctMQW84 (unknown)
  ORGANISM  Cossaviricota sp. ctMQW84
            Unclassified.
REFERENCE   1  (bases 1 to 6996)
  AUTHORS   Taker,C.
  TITLE     Cenote-Taker 2 dummy template file. Do NOT submit
  JOURNAL   Unpublished
REFERENCE   2  (bases 1 to 6996)
  AUTHORS   Taker,C.
  TITLE     Direct Submission
  JOURNAL   Submitted (01-JAN-2019) Taker 2, Cenote, 1000 Circle St., Cenote,
            DC 31111, USA
COMMENT     ##Genome-Assembly-Data-START##
            Assembly Method       :: unknown_assembler
            Genome Coverage       :: 1x
            Sequencing Technology :: Illumina
            Annotation Pipeline   :: Cenote-Taker 3
            URL                   :: https://github.com/mtisza1/Cenote-Taker3
            ##Genome-Assembly-Data-END##
FEATURES             Location/Qualifiers
     source          1..6996
                     /organism="Cossaviricota sp. ctMQW84"
                     /mol_type="genomic DNA"
                     /isolation_source="unknown"
                     /collection_date="unknown"
                     /note="genome binned from sequencing reads available in
                     unknown;
                     derived from metagenome: unknown"
     CDS             2..97
                     /note="no search hits"
                     /codon_start=1
                     /transl_table=11
                     /product="hypothetical protein"
                     /translation="-IYNFHSFLHIIKFPKLFYHRLIKHIFGCLA"
     CDS             162..428
                     /note="no search hits"
                     /codon_start=1
                     /transl_table=11
                     /product="hypothetical protein"
                     /translation="MVFLCNFLGIGMIFCFFAAGAPSGPLSSAFLLLEFSCQSLVNFI
                     IRLSKFFLFNINLKFQSQLKKVKYRYIKTISFKTHRLRLRLYKY"
     CDS             497..634
                     /note="no search hits"
                     /codon_start=1
                     /transl_table=11
                     /product="hypothetical protein"
                     /translation="MSCFFIGLYALSWQQVVHVSRDFYIFHIDGPLYSVVGNVLFLPL
                     V"
     CDS             609..737
                     /note="no search hits"
                     /codon_start=1
                     /transl_table=11
                     /product="hypothetical protein"
                     /translation="MYYFYPSSKVTFIQQIEGTRSLPPEEKVSFLPMAIWYPQFAE"
     CDS             complement(746..931)
                     /note="no search hits"
                     /codon_start=1
                     /transl_table=11
                     /product="hypothetical protein"
                     /translation="MTLEGARVLFVGVELYMSCLFIGLYALSWQQVVHVSRDFYIFHI
                     DGPLYSVVGNVLFLPLV"
     CDS             1088..4084
                     /inference="protein motif PDB:2PY5_B"
                     /codon_start=1
                     /transl_table=11
                     /product="DNA Polymerase B"
                     /translation="MKAPRIPVFGYFQFKTAQDVVKYAKILAESQSIIVFAHMANTFY
                     DKNKVEHVVHSKSPGSQLFDKEMDEEILEKYLLKVSSDEILHNMEGSGFSVKPGTIQW
                     WVKFAPCQPNPQINFDKVQTPTEKRYDEIESTRKANSLATAIVRCIAHLENHKLGSDL
                     SVVNWFKRNLDWDTSHFIKDINDFHKKHFPDYRIRVFTYFGNVIYNFSNLPNPLKIIN
                     LGWSATGRRFYAITDLQKIMNRKGARYFCDECNKFHKNSKHCSSQPTIKLPKEETRTL
                     FEKPEGKVKYVVYADFEAAVDEESGNHTISGYAFVMINAKGDIIHKGITSGENIVEDF
                     MNKMADLAKRYLEVQIFFHNFRGYDSHFLMKELVTKYNPTYFNGKSLEKMNHIRLEIE
                     HDPDDPRYDPNYPKEIDKYGKEKKIPEPVLHLKDTFNFLSSSLASLCNTVDEWKYAES
                     KEKGIFPYDWFTDISKLEYEGLPDGPWYNKLTHSYQDYEQAHKRFKELGFIKFKEYHD
                     YYMMLDTLQLADIFENFRNATIQRFNIDPCHFQGAPSLTWYLAMHKLPIYMIQDEQVY
                     LDISTQIRGGVSQAMLRYMKSDKDSDIIFLDINSLYSKCMTYPLPTKFIGTTYTYDTD
                     HPDNECYFVCVDLEYPDNLHDRDWQYPLCPHRYNNRLCTTLLPKKNILLHEETFKFYL
                     SRGMKCTAMHYAYKFQQAPILKDYVENNIIERRKTKSEALKSLYKLLNNSLYGKTCEN
                     VLNYRRFSALKRDPKIHGTVNSLLADCHVKDFMIFDEDSYLIESEVATYILDKPVQMG
                     FAILEFAKLEMYKFIAALQDQYGEDINFMYTDTDSLMIQTMFPNAYEVLYANPAINPF
                     LDFSCFGKNPERAKQSGLWAPETTDKILKYVGLRAKSYAYVTENNGKEISHIKNKGIP
                     KNATKTDDTEITFEDFRQVLKQTKEIQTHFHKISSKKHKVQTEIIEKLGLSPHDEKRM
                     LVSDVNISLPFGYRGEIFSDLYYFQI"
     CDS             4142..4972
                     /inference="protein motif PDB:2GXA_K"
                     /codon_start=1
                     /transl_table=11
                     /product="Replication protein E1"
                     /translation="MYIKFSIEIEIMGRKTRKDYLRSVRKICRDNNIMTLSQFYDKCK
                     YGDYEELVEYSPTYQEIIKSAINLEKKYQLEVQYKDRWKYGINYANPKPNWEAFQEIE
                     HILRSNRIDKTEFRQAIRDVLEMKDPKINAIRMWGAPNSGKTLLANCICEPFITCYMN
                     NHGSENEFFISNMLNKAIILCEELYITIATAEDFKSVLGGQPLDIAKKYEEKQILQRT
                     PVIITSNYERFGRGHLNPVDERALTLRCKNFEFNVPVKPACKITSKDFWAWMCVYPGY
                     "
     CDS             complement(4999..6861)
                     /inference="protein motif PDB:3N7X_A"
                     /codon_start=1
                     /transl_table=11
                     /product="Capsid protein"
                     /translation="MKFTSDLHENSNKRKADDNGPEGAPAAKEQKIMPIPRNLHENTI
                     TLNFVKRGWEEIAPGNLYYLPLCQTPKYMFDQAMVNQFRKFNDMWETMEIINPQCKVT
                     NLIMLQDDLRVQNSTPTDATAFTQVVYLVKYCPKGLKQYFKLAHVPDTKNMTTTKTLT
                     YKLYPDAIEKNKYTQLTKIVGFESFDNLGILPAKANAEAGFVPNKQQPSVIPGGNTIA
                     DPYIAPNAVDPLNALSGNLNTADTNVNYQSPGNVITLAQNQDKIEFYKYGDHFEIPIT
                     TNLEGAHLVNRKVNDFLEETQLNITISGKEYALATEWAYPSRNRPYLCRQNYFDKNTD
                     PITAGKKFKNLEHCFICMPPIRKPGGELLGQRCSLFMEQSVTIRFHCSQAIFDNAETN
                     DNELQVHQDNQVVIRRNFYPTPVLISGGGTGGPICPGDSQCQTYSDTKTSKKKYLEKL
                     EKERNKVHKFADKPCVEDSWDKITSMIDILTDGELKSIMRFSIEYPTEEGIIEFKSKS
                     TNFWLFNERYFADADFQTAWKNGQKDGVKIFCKITPDPYPINDVEYAYVSLDRINEDL
                     PFTISSGILYKYFIIDPTAFRNLMLTKSSVVCDGVRTQPDAQPAFDKTASTFFV"
ORIGIN      
        1 gtggatttat aatttccata gtttcctaca tatcattaaa tttcctaaat tgttttacca
       61 tcgtttgatc aaacatatat ttggttgttt ggcataatgg gagataatag cgatttccgg
      121 gtgcaatttc ttcccatctt ctttttacaa aattaagtct gatggtattt ttatgcaact
      181 ttctaggtat tggcatgatt ttttgttttt ttgctgctgg tgccccttca ggaccattat
      241 catctgcttt tctcttatta gagttttcgt gtcaatcact tgtcaacttc ataattcgtc
      301 tttcaaaatt ctttcttttt aatataaatt taaaatttca aagtcaactt aaaaaagtaa
      361 agtataggta tataaaaacg atctcattta aaacccatcg tctaaggtta cgactttata
      421 aatattaact ataaattaat ttacatattt gacgttagag ggcgcgcggt tactggttgt
      481 aggagttgag ttttacatgt cctgcttttt tataggttta tatgctttgt catggcaaca
      541 agttgtacac gtgtcacgtg atttttatat ttttcacatt gatggaccgt tgtattcggt
      601 tgtaggaaat gtattatttt tacccctcgt ctaaggttac gtttattcag caaattgagg
      661 gtaccagatc gttgccaccg gaagaaaaag tttcttttct tccaatggca atctggtacc
      721 ctcaatttgc tgaataaacg taaccttata cgaggggtaa aaataataca tttcctacaa
      781 ccgaatacaa cggtccatca atgtgaaaaa tataaaaatc acgtgacacg tgtacaactt
      841 gttgccatga caacgcatat aaacctataa acaagcagga catgtacaac tcaactccta
      901 caaacagtac ccgcgcgccc tctaacgtca aatatgtaaa ttaatttata gataatatgt
      961 ataaagtcgt aaccttagac gaggggtttt aaatgagatc gtttttatag acctatactt
     1021 tactttttta agttgacttt gaaattttaa atttatatta aaaagaaaga attttgaaag
     1081 acgaattatg aaagctccta gaatacccgt tttcggttat tttcaattta agactgcaca
     1141 agatgtagtc aaatatgcga aaattttagc agaatcgcaa tctattattg tatttgctca
     1201 tatggcaaat acattttacg ataagaataa agtagaacat gttgtgcatt ctaaatctcc
     1261 tggatcacaa ctttttgata aagaaatgga cgaagaaata ttagaaaaat atctactgaa
     1321 agtatcatcc gatgaaattc tccataatat ggaaggttca ggattttctg taaaaccagg
     1381 aacaatacaa tggtgggtaa aattcgcacc atgtcagcct aatcctcaaa ttaatttcga
     1441 taaagtacaa actcctacag aaaaaagata tgatgaaata gaatctacta gaaaagcaaa
     1501 ttccctagca actgcaattg ttcgatgtat agcccattta gaaaatcata aattaggttc
     1561 tgatttaagt gtagttaatt ggtttaaacg taatttggat tgggatactt cacattttat
     1621 taaagatatt aatgattttc ataagaaaca ttttcctgat tatagaattc gcgtatttac
     1681 ctattttggt aatgttatct ataatttcag taatcttcct aatcctctta aaattattaa
     1741 tttaggatgg tctgcaactg gaagaagatt ttatgcaatt acagatttac aaaaaattat
     1801 gaatagaaaa ggtgcacgat atttttgtga tgaatgtaat aaattccata aaaattctaa
     1861 acattgttca tctcaaccta ctattaaact ccctaaagaa gaaacgagaa ctttatttga
     1921 aaaacctgaa ggaaaagtca aatatgttgt atatgcagat tttgaagcgg ctgtagatga
     1981 agaatctgga aatcatacca tttcaggata tgcatttgta atgataaatg ctaaaggtga
     2041 tattatacat aaaggaataa catcaggaga aaatattgta gaagatttta tgaataaaat
     2101 ggcagattta gcaaaacgct atttagaagt acaaatattt ttccataatt ttagaggata
     2161 tgattcacac tttttaatga aagaattagt caccaaatac aatcctacct attttaatgg
     2221 aaaatcttta gaaaaaatga atcatatcag actagaaatt gaacatgatc ccgatgatcc
     2281 tagatacgat ccaaattatc ctaaagaaat tgataaatat ggaaaagaaa agaaaatacc
     2341 agaacctgtt ttacatctaa aagatacctt taatttccta tcttcctctc ttgcatcttt
     2401 atgtaataca gtagatgaat ggaaatacgc agaatctaaa gaaaaaggta tatttcctta
     2461 tgattggttt acagatattt caaaattaga atatgaaggt ttacccgatg gaccatggta
     2521 taataaatta acgcatagtt atcaggatta cgaacaagca cataaaagat ttaaagaatt
     2581 aggttttatt aaatttaaag aatatcacga ttattatatg atgttggata ctctacaatt
     2641 agcagatatt tttgaaaatt tccgtaatgc aactatccaa cgttttaata tcgatccttg
     2701 ccattttcag ggtgctccat ctttaacatg gtatttagca atgcataaac ttcctattta
     2761 tatgatacaa gatgaacaag tttatttaga tatttctaca caaattagag gaggtgtttc
     2821 tcaagcaatg ttaagatata tgaaatcaga taaagattct gatataattt tcttagatat
     2881 taattctctc tattccaaat gtatgactta tccacttccc accaaattta tcggtacaac
     2941 ttatacgtat gatacagatc atcctgataa tgaatgttat tttgtatgtg tagatttaga
     3001 atatccagat aatttacacg atagagattg gcaatatcca ctttgtcctc atagatataa
     3061 caatagactt tgcacaactc ttcttccaaa aaagaacatc cttctccatg aagaaacatt
     3121 taaattctat ctttcgagag gaatgaaatg tactgcaatg cattatgcct ataaatttca
     3181 gcaagctcct attttaaaag actatgtaga aaataatatt atagaaagga gaaaaactaa
     3241 atcagaagca cttaaatctc tctacaaact tttaaataat tcactttatg gaaaaacatg
     3301 tgaaaatgta cttaattata gaagattttc tgcactaaaa agagatccaa aaatacatgg
     3361 aactgttaat tctttacttg cagattgtca tgtcaaagac tttatgatat ttgatgaaga
     3421 tagttattta atagaaagtg aagtggcaac ttatatactc gataaacctg tacaaatggg
     3481 atttgctatt ctagaatttg ctaaattaga aatgtataaa tttattgcgg cacttcaaga
     3541 tcaatatgga gaagatatta attttatgta tactgataca gattctctta tgattcaaac
     3601 aatgtttcct aatgcatatg aagttttata tgcaaatcct gctattaatc ccttcttaga
     3661 tttctcttgt tttggtaaaa atcctgagcg tgctaaacaa tctggtttgt gggctcctga
     3721 aacaactgat aaaattctca aatatgttgg tttgagagca aaaagttatg catatgtaac
     3781 agaaaataat ggaaaagaaa tatcacatat aaaaaataaa ggaattccca aaaatgccac
     3841 taaaacggat gatacagaaa ttacttttga agattttcga caagtcctta aacaaaccaa
     3901 agaaattcaa acgcatttcc ataaaatttc ttcgaaaaaa cacaaagtcc aaaccgaaat
     3961 tattgaaaaa ctcggtttgt ctcctcatga cgaaaaaaga atgcttgtat cagatgtgaa
     4021 tattagtctt ccatttggat acagaggaga aatctttagc gatttatatt atttccaaat
     4081 ctaagttttt aaaaaataat cttataaaat aaacttttta tattaaaaag aaacaaatat
     4141 tatgtatatt aaattttcta ttgaaataga aatcatggga agaaaaacac gaaaagatta
     4201 tttgcgaagt gttagaaaaa tatgcagaga taataatatc atgacgcttt cacaatttta
     4261 tgataaatgc aaatatggag attacgaaga attagtagaa tattctccaa cttatcaaga
     4321 aattataaaa agtgcgatta atttagaaaa aaaatatcaa ttggaagtac aatataaaga
     4381 tagatggaaa tatggaatta attatgccaa tcccaaacct aattgggaag catttcaaga
     4441 aattgaacat attttaagga gtaatagaat tgataaaact gaatttagac aagctattcg
     4501 agatgtatta gagatgaaag atcccaaaat taatgctatc cgaatgtggg gtgcacccaa
     4561 tagcggaaaa accttattag caaattgcat atgtgagcct tttattactt gttatatgaa
     4621 taatcatgga agtgaaaacg aatttttcat ttctaacatg ttgaataaag caattatttt
     4681 atgtgaagaa ttatatatta ctattgcaac agcagaagat tttaaaagtg tgttaggtgg
     4741 acaaccgtta gatattgcaa agaaatatga agaaaaacaa attctacaaa gaactcctgt
     4801 tatcatcaca tctaattacg aaagatttgg aagaggacat ctaaatcctg tagatgaacg
     4861 tgcattgact ttaagatgta aaaattttga atttaatgtt cctgtaaaac ctgcatgtaa
     4921 aattacgtct aaagattttt gggcatggat gtgtgtatat cctggttatt aaaaaattta
     4981 ttttttaaaa aagcaatatt atacgaagaa tgtactagca gttttatcaa acgcaggctg
     5041 tgcatctggt tgtgttctta caccatcaca taccacagag gattttgtaa gcattagatt
     5101 tctaaatgct gttggatcta taataaaata tttatagagt attccagaag aaattgtaaa
     5161 tggtaaatct tcgttaattc tatctaaact tacataagca tattctacat cattaattgg
     5221 atatggatca ggtgtaattt tacagaaaat tttaacacca tctttttgtc catttttcca
     5281 tgctgtttga aaatctgcat ctgcgaaata tctttcgtta aataaccaga aattagtaga
     5341 ctttgattta aattcaataa ttccttcttc ggtaggatat tctatagaaa atctcattat
     5401 actttttaat tcaccatctg ttaaaatatc tatcattgat gtaattttat cccaagaatc
     5461 ttccacacaa ggtttatctg caaatttatg cactttattt ctttcttttt ctaatttttc
     5521 aagatatttt ttctttgaag tttttgtatc gctgtaagtt tggcattgtg aatctcctgg
     5581 gcaaattggt ccgcctgttc ctccaccgct tatgagtaca ggagttggat aaaaatttct
     5641 tctaataact acctgattat cttgatgcac ttgcaattca ttatcgtttg tttctgcatt
     5701 atcaaatatt gcttgggaac aatgaaatct aatggtaacg gattgttcca taaataaact
     5761 acatctttgt cctaaaagtt ctccaccagg ttttcgaata ggaggcatgc aaataaagca
     5821 atgctctaaa tttttaaatt ttttacctgc agtaatagga tcggtatttt tatcaaagta
     5881 attttgtctg cacaaatatg gtctatttct agatggatat gcccattctg ttgctaacgc
     5941 atattctttt ccactaattg taatatttaa ttgtgtttct tctaagaaat catttacttt
     6001 tctatttact aaatgtgcac cttctaaatt tgttgttata ggaatttcaa aatgatctcc
     6061 atatttataa aattctattt tatcttgatt ttgtgctaaa gtaattacat ttccaggaga
     6121 ttggtaattt acattcgtat ctgcagtatt tagatttcca ctaagtgcgt ttaaaggatc
     6181 tactgcatta ggtgcaatat atggatctgc aattgtattt ccaccgggaa taacggaggg
     6241 ttgttgttta ttgggcacaa aacctgcttc tgcatttgct tttgctggaa ggattcctaa
     6301 attatcaaaa gattcaaatc ctacaatttt ggttaattgc gtgtatttat ttttttctat
     6361 agcatctgga taaagtttgt aggttaaagt ttttgtagtt gtcatatttt tagtatctgg
     6421 aacatgtgca agtttgaaat attgcttaag tcctttagga caatatttta cgagatagac
     6481 aacttgtgtg aaagctgtcg catctgttgg agtactattt tgcactctta aatcatcttg
     6541 taacatgatt aaatttgtaa ctttacattg tggatttata atttccatag tttcccacat
     6601 atcattaaat ttcctaaatt gatttaccat cgcttgatca aacatatatt tgggtgtttg
     6661 gcataatggg agataataga gatttccggg tgcaatttct tcccatcctc tttttacaaa
     6721 attaagtgtg atggtatttt catgcaaatt tctaggaatc ggcatgattt tttgttcttt
     6781 tgctgctggt gccccttcag gaccattatc atctgctttt ctcttattag agttttcgtg
     6841 taaatcactt gtaaacttca taattcgtct ttcaaaattc tttcttttta atataaattt
     6901 aaaatttcaa agtcaactta aaaaagtaaa gtataggtct ataaaaacga tctcatttaa
     6961 aacccctcgt ctaaggttac gactttatac atatta
//
