# Supplementary material for: Widespread Horizontal Gene Transfer Among Animal Viruses
Source: bioRxiv. 2024 Mar 26:2024.03.25.586562. Preprint. [Version 2] doi: 10.1101/2024.03.25.586562 (PMC11071296; doi:10.1101/2024.03.25.586562)
Supplement: Supplement 2 [file media-2.zip › File2_Maps/uMega_homo_feces_SAMN01828420_20268.gb]

LOCUS       uMega20268ct_1         20268 bp    DNA     linear       01-JAN-2019
DEFINITION  [note: taxonomic lineage
            d_Viruses;-
            _Varidnaviria;k_Bamfordvirae;p_Nucleocytoviricota;c_Megaviricetes;o
            _Imitervirales;f_Allomimiviridae] [isolation_source=original].
ACCESSION   
VERSION
DBLINK      BioProject: unknown
            BioSample: unknown
            Sequence Read Archive: unknown
KEYWORDS    .
SOURCE      Allomimiviridae sp. ctD5ZXH (unknown)
  ORGANISM  Allomimiviridae sp. ctD5ZXH
            Unclassified.
REFERENCE   1  (bases 1 to 20268)
  AUTHORS   Taker,C.
  TITLE     Cenote-Taker 2 dummy template file. Do NOT submit
  JOURNAL   Unpublished
REFERENCE   2  (bases 1 to 20268)
  AUTHORS   Taker,C.
  TITLE     Direct Submission
  JOURNAL   Submitted (01-JAN-2019) Taker 2, Cenote, 1000 Circle St., Cenote,
            DC 31111, USA
COMMENT     ##Genome-Assembly-Data-START##
            Assembly Method       :: unknown_assembler
            Genome Coverage       :: 1x
            Sequencing Technology :: Illumina
            Annotation Pipeline   :: Cenote-Taker 3
            URL                   :: https://github.com/mtisza1/Cenote-Taker3
            ##Genome-Assembly-Data-END##
FEATURES             Location/Qualifiers
     source          1..20268
                     /organism="Allomimiviridae sp. ctD5ZXH"
                     /mol_type="genomic DNA"
                     /isolation_source="unknown"
                     /collection_date="unknown"
                     /note="genome binned from sequencing reads available in
                     unknown;
                     derived from metagenome: unknown"
     CDS             1..114
                     /note="no search hits"
                     /codon_start=1
                     /transl_table=11
                     /product="hypothetical protein"
                     /translation="MRTSSCYKANTRPGPDHPRRETPSVLPDPISQRHFYR"
     CDS             169..279
                     /note="no search hits"
                     /codon_start=1
                     /transl_table=11
                     /product="hypothetical protein"
                     /translation="MSSWAALAVNAVRVNLWLLSLTLTPTIHLRHRELWL"
     CDS             317..553
                     /note="no search hits"
                     /codon_start=1
                     /transl_table=11
                     /product="hypothetical protein"
                     /translation="MCDAIHCKDNSISYTCGGYFCRMHKNQLIFLQTLIAKAKAIGNA
                     HREYYFRKEVAKIRKFDRGHYQRFIRLERSILAL"
     CDS             573..737
                     /note="no search hits"
                     /codon_start=1
                     /transl_table=11
                     /product="hypothetical protein"
                     /translation="MKLEHQENLGSFECSCTAGEILLAGARNGRLLANGFRRGRKRSC
                     LCWIRLVFLR"
     CDS             778..1086
                     /note="no search hits"
                     /codon_start=1
                     /transl_table=11
                     /product="hypothetical protein"
                     /translation="MFHSCRCLEISRSGLQSPDACGWWTRCRDVSDRCFARGGSAAPI
                     DLSFKREYFARVIVCFSSTPYTSIQISIFKHEQPKLLQPAFRLEYSVPKTGKDSCVKP
                     "
     CDS             complement(1076..1477)
                     /note="no search hits"
                     /codon_start=1
                     /transl_table=11
                     /product="hypothetical protein"
                     /translation="MGGKVSNHIFKRRSPPGSLPQSAVDARPVTVVAPDRSVFKRVKH
                     KLYVKRSGIEGTIVKGSRRRVCTLCVLEDDRRASTKLSASVIEQLRISDGTFPNVVSI
                     LITLWIIWQWSSTSLAEHLVQILLRDVAIKV"
     CDS             1508..1666
                     /note="no search hits"
                     /codon_start=1
                     /transl_table=11
                     /product="hypothetical protein"
                     /translation="MHRESTKEKTPHVMIRRNNVFTIIIKKRYRCQHKSWKRSPLKNT
                     SMRKWRST"
     CDS             1663..1764
                     /note="no search hits"
                     /codon_start=1
                     /transl_table=11
                     /product="hypothetical protein"
                     /translation="MKDVKQTHSTQDFEETGREGELALDLYEGLDYC"
     CDS             1848..2360
                     /note="no search hits"
                     /codon_start=1
                     /transl_table=11
                     /product="hypothetical protein"
                     /translation="MVQSANMQFVAAAGDEDFPFSLQPIPHTKYDGGDFCRQLKYANP
                     VLPLFQCFQVNQFVVSVQQPSGGIIARTLPGYRNTSIGLFEALHIERSASRPSELTHF
                     DVTLTQMPEGESDGQTISPCSLNLVCWRCYSQEGCKQRRCLDSSMQTFVPKLVVQMLL
                     EGLVSVGEVE"
     CDS             2470..2565
                     /note="no search hits"
                     /codon_start=1
                     /transl_table=11
                     /product="hypothetical protein"
                     /translation="MMNRLLYIRTPRQRECPRTYDEFKRIGGKTV"
     CDS             2528..3028
                     /note="no search hits"
                     /codon_start=1
                     /transl_table=11
                     /product="hypothetical protein"
                     /translation="MTSLKGLGEKLSRLPVEIQDDVLAHTGDPRLSHILRRTCNVVSL
                     PHKLEPSRIMAFSIKLAQITPKMFRKHFSPERVLVIPVKSKKNSAYVIDKSWNELSQW
                     GGLSCTVELIRGFCVRDNNKFDYERSTKIWGELQDPRGAYWNTSEQFLSLNAWWGMDD
                     DSDLEA"
     CDS             3122..4033
                     /note="no search hits"
                     /codon_start=1
                     /transl_table=11
                     /product="hypothetical protein"
                     /translation="MPKGVDKRESSHQIYTHLRCILSIGTDGVMRLGRMDIYFPTEPD
                     GFIGVTTTTVFPNAKKGQLCHAAQWVTGIRSDSTSDDQIVRPDGVLGWVHDVSGPSVY
                     VKLDPEYVFGNAAFREDGEWMEMGGTDSTLPGTKVHHVSNTSFEVAGSHQWPRRVSPS
                     GLPFRRWALSTETLPKDALARYPLLDIQHLRLLMAFAKIPSLGSDDDMKALRLRTRYQ
                     NPVCENPRCVSPTVPKDTDFTLCTCCKITFYCSSDCLRQHAETHSAWANSLPDSPVPK
                     YNPQGPVCCVADASGRVEKAVRIDSGA"
     CDS             4100..4405
                     /note="no search hits"
                     /codon_start=1
                     /transl_table=11
                     /product="hypothetical protein"
                     /translation="MPVLLFALTTAGIVVIFLKFQHADIFLREEILRTKCDRRKNATV
                     FESDSLELTRQTCARPSNKEILKFMELGGGMLLPQDLLFFADELLIEMYFPGRSKLQ"
     CDS             4405..4617
                     /note="no search hits"
                     /codon_start=1
                     /transl_table=11
                     /product="hypothetical protein"
                     /translation="MCSSDSEGMGFDDIEQVYRYFVKDPKWGIAVWCMIRRKQMPQKP
                     VEMAIRVDGVWDLSKIQEEYGLESID"
     CDS             4656..4913
                     /note="no search hits"
                     /codon_start=1
                     /transl_table=11
                     /product="hypothetical protein"
                     /translation="MLGNIFARVGAGQTRPSRCVNRSFLSELQGKFVLPWCQHLCGRF
                     WKWLMGLANQKNCKVACREKTIRACPTVLLPFSSPGIGQNF"
     CDS             4929..5531
                     /inference="protein motif CDD:cd01822"
                     /codon_start=1
                     /transl_table=11
                     /product="Lysophospholipase L1-like subgroup of
                     SGNH-hydrolases"
                     /translation="MNILCFGDSLTSGYIPDARAHPYSLSLQRHFQNSAKPVSITTEG
                     YPGDTVLGLGQFQLRLEATLAEADDFARPFNWVIIMGGTNDLGRGARPADVVVGLVML
                     WDMAKEHGAKVLVLSILEMVAESDPGHRQKCLEFSDILKKTAADPVHDVMFFDLRAAF
                     PYHSLSGADKKRLFADGLHPTAEGYDRIGELLAAHILCSL"
     CDS             5573..5791
                     /inference="protein motif CDD:cd17546"
                     /codon_start=1
                     /transl_table=11
                     /product="phosphoacceptor receiver (REC) domain of hybrid
                     sensor histidine kinases/response regulators similar to
                     Arabidopsis thaliana CKI1 and Escherichia coli RcsC"
                     /translation="MDSEMPEMDGFEATRVLRAKGIPIPILSFTASASVEDKERCMEA
                     GMNGFVSKPIVLEELQDELSRVLTRDDV"
     CDS             5784..5936
                     /note="no search hits"
                     /codon_start=1
                     /transl_table=11
                     /product="hypothetical protein"
                     /translation="MFERILCQTVVCASPNIRKLGLGFYFSNFLSRTISSILATNSFH
                     ACTIII"
     CDS             5951..6103
                     /note="no search hits"
                     /codon_start=1
                     /transl_table=11
                     /product="hypothetical protein"
                     /translation="MRCSGDIFRADLKNLKSRDFKCVAIFTCFEFSRFLAHPRAAPNL
                     MQWIRW"
     CDS             6088..6672
                     /inference="protein motif CDD:cd18376"
                     /codon_start=1
                     /transl_table=11
                     /product="BTB (Broad-Complex, Tramtrack and Bric a
                     brac)/POZ (poxvirus and zinc finger) domain found in
                     Arabidopsis thaliana FH protein interacting protein FIP2
                     and similar proteins"
                     /translation="MDTLVKLNVGGAVFTTFRETLTSGSTYFRSLWSGEFAPPVLFDG
                     CVFIDRNGKLFQHVLEYLRTGQFPIFFELGKGFDHIRYRNLMLEAQFYGVDSLASYIQ
                     CEGYLSSVTVSSKIYSSLNDVPSGVTISHLHAVPREEVYWQCPRNIKVHKTEDMCGRA
                     CFNVLEGSSTLGGVKSRLVTEIILIGTTVRVNLS"
     CDS             complement(6763..7038)
                     /note="no search hits"
                     /codon_start=1
                     /transl_table=11
                     /product="hypothetical protein"
                     /translation="MAVPRERRCPMWVYEAYTTSLACLQTPLFASHDCYGLWQGRRRI
                     SHKINYGPLLLLASPVIFPLGLIGTMFSAPFHFYSEGTFNPFPTGGS"
     CDS             complement(7071..7724)
                     /note="no search hits"
                     /codon_start=1
                     /transl_table=11
                     /product="hypothetical protein"
                     /translation="MATTSSHNGCDKRPTAAQMDLFETLGKYARQSNKVSEMLRTYPG
                     FQAQPRTMKHIFFDLFRCEIMDALQQPGNWSGPQDLEIEVRLPDCIFQHIQNVSRRTD
                     VSRRTDVSQRCTKILTSLLCGAENVSPSLTHIRTSDLGFNKYGKKISMTCSFDTEELA
                     GWHRKRKALLVLQRFFRRCLYMPGKGLLYRKSMVGFEHCCNELTYRKNPPPELPHVG"
     CDS             complement(7746..7928)
                     /note="no search hits"
                     /codon_start=1
                     /transl_table=11
                     /product="hypothetical protein"
                     /translation="MNICIETEAKCIDVMRELDVGSVSSARCTFVIAQEDFENVTWDW
                     MKGNLPESVVYSRYTL"
     CDS             complement(7972..8103)
                     /note="no search hits"
                     /codon_start=1
                     /transl_table=11
                     /product="hypothetical protein"
                     /translation="MQQPRLSLRREILQMRKTIKGLKKYDTLQPGSEIKPSIMSSYF"
     CDS             8139..9734
                     /inference="protein motif PFAM:PF05315.10"
                     /codon_start=1
                     /transl_table=11
                     /product="endonuclease VII"
                     /translation="MVSNDKACEIESCKAKARHGYAQCKRHGGGPKCDFIDEDGEPCT
                     TLRNEPYAFCYRHGGHKTCGVVTEDIVCGEKVAPAFVVCRKHGGFKICSFKDEHEGCN
                     RRVFKRSLCAAHNASSICPECSETHRGTTRLCYACFTSSKPWRVIKYLGSQAPRADCK
                     RFGGLRTPRLPEKYIANMMNVQGGRCFYCKIMLRMKIGEKHLDQVSLDRPLSSYPHVA
                     ENVVLTCLMCNYAKHTMVYGEWQTLVTILKSDGVDIDLTDKVDELTCQMGKILGIYHT
                     EVSNGSSRTDIDLKYVYLLLEEQNWRCAITSLPLVPLKGHPFFPSLDRIENSDKEHSK
                     ANTQLVCRFVNLGRSHWSVEHYLQAYEKRHYVNGNKISVLYPAGFSFPSLWRYCNVNI
                     YQYKFDGALVKKHTSISELDAEFHKQGVTECCDGRRQEHRGFLWSTDPYFKPATTRYF
                     GVYKHGKRFIAAIQFKKKRVHLGVYDSEVVAAWVRDCKIRSLSFKTLPKLNNVLPPEG
                     WCIVNDRGVLLSEEPKTNDEMQN"
     CDS             9715..10638
                     /inference="protein motif PDB:4KFU_C"
                     /codon_start=1
                     /transl_table=11
                     /product="Genome packaging NTPase"
                     /translation="MMKCKTDSPILLCSQKKKRFPNAIMPAKSEIREMKIRKFDVNSI
                     ALGSTACFVGKKNSGKSVAVKALMHSKRDIPRGVVFSGTEHVNCFFGEFVPDTFIFPE
                     YDPRLMEKIFKNQTKRIRKDGGTKSADNAMFLVLDDLLSDAKNWKNDRQIRELLMNGR
                     HYGLFSAITLQYPLGIPPDLRTNLDYIFIFREPIRANRKRLYENFAGCIGSFAEFEFI
                     LDHCTQDYSCLVINNRTTSNNVEDMVFYWKAPYDIPKFRMGSVNYWRFHDERHLTKDV
                     DSEEESDQQKAAKIAARYAGESLTVVIGSKH"
     CDS             10638..10778
                     /note="no search hits"
                     /codon_start=1
                     /transl_table=11
                     /product="hypothetical protein"
                     /translation="MGFRSFVARRVLSVVRMFLTDLVTEPSTDCIALERYTGNFPFGV
                     ML"
     CDS             complement(10853..12745)
                     /inference="protein motif CDD:TIGR02956"
                     /codon_start=1
                     /transl_table=11
                     /product="TMAO reductase sytem sensor TorS"
                     /translation="MRLKNIGIPAFTDATAEREYLERQWEDGKQIIRTLAFIILAHTI
                     FLIVVNLLAGTPSAATYAFLFAVQVPFSLMVVIGSYMKPFSYEYSSWRQHVWFFVISV
                     VSVMVAATTNLRSLLCDYGLETKCSAAERPVGSNEFRVVYIVLGPFLILNTMINDLRY
                     QIPAIMVDIVLSVWAVVMRSNPPMVYPNIVFIVGCQIIAIGMYVLRQRVGRARFLAEL
                     DNQKLSRTLQEEVREKTEAQQKAREEESKRNLFTNMVFHDMRVPLNSVVLSINDLEAD
                     ENFHSGEHDDVLENLARINTGLQSVITILDDTLDFRRLVEGRITIATIPFNYIALINE
                     VIVSMESGWKAKNVTFETSVGNAIGDLDLKLIGDPGRLRQVIANYLSNAIKFTKQGGS
                     ITLTTTGKFAGSLVTLYVSVTDTGIGIREEDLGKLFKPFSQINPAESQGGKGSGLGLS
                     ICSSIISSMGGKVGVSSKVGVGSTFWFEVPLLLSDIPISENIPSQPTIAAKPKPPGAV
                     LKILVTDDDRATRSIMRKLISRLGHRVEEAVDGIDCIEKIATAAASQDPYDFIFLDNY
                     MPRMDGLDVIKRVRTDGNKSFIISVTGSGDEESKNRLLAAGANLVMLKPVTLSIIKQT
                     LDKGYA"
     CDS             12729..12890
                     /note="no search hits"
                     /codon_start=1
                     /transl_table=11
                     /product="hypothetical protein"
                     /translation="MFLSLITNCQRSKIVFFEGRVHTVLQKIDTAVLDQFSEARNSRT
                     FLFPPNTKQ"
     CDS             12957..14903
                     /inference="protein motif CDD:TIGR02956"
                     /codon_start=1
                     /transl_table=11
                     /product="TMAO reductase sytem sensor TorS"
                     /translation="MDENVRTILDSLPCIIWKTDAQKTVTFLNASWGRYTGRSQDTLS
                     PVAWMEAVHPSCKPVLKQSWLSVSTDGPGYQAKYRLRGKDGTFRWFQAEGIFVPEQGG
                     FWIGTLVDVHNAMEEGRVRAQETTTATSKLALMHSLVERLPYPLVFVHFPSQRIIHVN
                     EEFLQVWRFPEAVGKHACDMAQLRLQAFNPEGQPFAEDDWPIWRACHGHRVVHQHVAV
                     IRHDNSRCIFSMSAYPVTDEEGTPIAAFFLCEDSTEKLRTLEMAVQDRVATEQFDMRT
                     RFLNNVSHESKTPLTATIGSLALLANTAMTVEQQELVKSAMTAASDALRRVNDLLDIS
                     RLENGEVVVSQTTFILRKCLKDVCGSITEQSSVALTVSNDVPEVLIGDPAKLVRILGT
                     LVENGLKFKREDSTVNVSIFCRLSRPEQNEGEKIDIVFEVSDDGIGMTAETLKRAFVP
                     FSQGNNARDRVYGGNGLGLAIANRLVKLLQGVIRIASVSQKGTTVYVELPFYAGKGLT
                     DDLNTSNPVLKDDSFLRARQGKTVLLAEDNMLSSRVILKTLGFYGYDRVTAVRDGEEA
                     VEVLKKGVYDMILMDCQMPRMDGYSATREIRKTDTAIPIVALTADSSVSEGLWVDAGM
                     NGYIEKPFKPEMLIQTMDKLLIAP"
     CDS             complement(14916..17075)
                     /note="no search hits"
                     /codon_start=1
                     /transl_table=11
                     /product="hypothetical protein"
                     /translation="MKQILGNPQAALKKRKDQANKVRELRYVLSSGRCKPSENNDSVD
                     AKTSYATLEECMKQQQQEEFIVNYVIPAINNPADILSNEFEQKKKEFEKTVWDIERLK
                     RSLSDRQAGLANMVALPLVASDPDIVESVFKLPLAFLQSDAGDLHKLVNNDPKASELS
                     PALEIVSKAMKAGLKRNELTLVRQHADAMHQVAINKKALENAERKREQLQAWSRIAEP
                     KRDRMYAEIDANVITPLKKKGQLAEFYRHLVERNLSKPASTDVIFQELANISGVAVAG
                     FEPGGVTGLTSAQVLAALKEAFPGLSTEELEAFKRNIGMGPASDSSSIYPSIHSTIVP
                     SDEQIKPAEFQKIQEEKERLEAELDVMVKRLKEGVATVAELEARVSRAEMENHGKEMK
                     EVRTELHQQTEEIMSLRRERNELQELLQKTTPPANVDWLNVEKQGLEAQLADMKMRLD
                     EATGVIKEFEKEEKEAPAIQESRALLAEQYEKVTKLKNEKSNLVQALRANNNVSSETR
                     HLEQTLAVTQSQLVEVVDAVKALEKEVNSRTDLQKEVNDLMAVIASQTHEVERLRAEK
                     MIVDAMLKKPVPALTVEVGSLKKDLENVEKLRKRADALAEQNNTQVIKLKKYVERIAY
                     LHDMLGTSRKISSITRDEHLQQRTTDLQKIENMRTALKLMQEQQTKSQKSTQERAVVM
                     MPWVQTFRQTNSRKKRVGQAIATRKSSSKKTRRSGKR"
     CDS             17153..17308
                     /note="no search hits"
                     /codon_start=1
                     /transl_table=11
                     /product="hypothetical protein"
                     /translation="MVAVDCCELGEEVVVVVVVDCCESTEEVVVGWVVGSLSFCYLYW
                     VLILSEI"
     CDS             17424..20267
                     /note="no search hits"
                     /codon_start=1
                     /transl_table=11
                     /product="hypothetical protein"
                     /translation="MVLFVKPVVLACTTENAMTVIGSMVIDSGNGKTMTLNNDKMTGL
                     PPPTDPTDAASKAYIDDLLSIPDATIPFGSATPTVGTDTNFTYVGGLMTAPTVRVSST
                     NGTALTIVGGIAGNSAAFSGTTSFSSLGTFGNGLSVTGSTPTNIGAGGFTSTAGPSSL
                     GQTTIGAITGTSATFSDGLTSTEGPTTLGATTTGAITSTSGNFTAGLTSTAGSTTLGA
                     STIGAITGTSANFTGTTNHTLLSTFLGGLTSTAGPTNLGVTTIAALSGTSASFSSGMN
                     VTGGTSSFTNLASFAGGLNTSAGGASFFDMTVRGFDIVMGTGDQSSRGNSGASRAMVK
                     DVGSTLVLNYNADFTGGVRVASAFQVNNLATLNGGITSTGGTRTFGATTIGAITGTSA
                     NFSAGLTSTAGSTTLGATTIGAITGTSANFSAGLTSTVGSTTLGATTIGAVTGTSANF
                     IGTTSHTLLGTFLGGLTSTVGSTTLGATTIGAVTGTSANFSAGLTSTVGSTTLGATTI
                     GAITGTSANFTGTTSHTLLGTFLGGLTSTAGSTTLGATTIGAVTGTSANFTGTTSHTL
                     LGTFLGGLTSTSGSTTLGATTIGAVTGTSANFTGTTSHTLLGTFLGGLTSTAGPSNLG
                     ATTIGAITGTSANFSAGLTSTVGSTTLGATTIGAVTGTSASFSAGLTSTAGSTVLGAT
                     TVGAITGTSASFSAGLTSTTGGTTLGATTVGAITGTSAVFSGGLTSVSGQTTLGVTTV
                     GDAFYQESSTVLDSLTATSSANSTIFAYTTLSAPTLTASNTSVTRTTAATVYISGAPI
                     AGTNLSITNPYALQIAEGVSYFGGGVLAVAGLTSSAGPTTLGVTTVGALTGTSATFGL
                     TTTFTGLATFSGGLTSTGGSTTLGATTIGAITGTSAVFTSGLTSTAGSTTLGATTIGA
                     VTGSSAIFNLTTLHTGLATFSNGLTSSAGPTTLG"
ORIGIN      
        1 ctgagaacat catcatgcta caaagctaat acgaggccgg gccctgacca cccccgccga
       61 gaaactccca gcgtacttcc tgaccccatt tcccagcgtc atttctaccg ctaagaacta
      121 tttgatactt tttctgaaga tgaccggcct gcaaccagag cgcggtcgtt gtcttcctgg
      181 gccgcgttag cggtcaacgc cgtcagagtg aatctctggc ttctcagcct aaccctaacc
      241 ccgaccatcc atctcaggca tcgagaactt tggttataag cattttgaac attgagcgtt
      301 gacagaggtc attgcaatgt gtgacgccat tcactgcaaa gataatagca taagctacac
      361 ttgcggaggt tatttctgcc gtatgcacaa aaaccagctt atttttctac aaaccctcat
      421 cgccaaagca aaggcaatcg gcaatgctca tcgcgagtac tattttcgta aagaggtcgc
      481 taaaattcgt aagttcgaca gaggccacta ccagcgtttt atccgccttg aaagaagcat
      541 cctggctctc tagttcaaat caacacacgc cgatgaagct cgaacatcaa gaaaatcttg
      601 gaagcttcga atgctcttgt actgctggtg aaatattgct ggcgggcgcg agaaacggtc
      661 gtctattggc taacggcttt cgtcgtggta ggaagcgctc ttgtctttgt tggatccgtc
      721 ttgtctttct tcgatgacta tctgctgacc aaaaagcgtt actctcctcg gttttgtatg
      781 tttcacagct gcaggtgcct tgaaatttcg cgaagcggtc tccaatcacc agatgcttgt
      841 ggatggtgga cgcgttgtcg agacgtgagc gatcgatgct ttgcgcgtgg tggctcagct
      901 gcgccgatcg acttatcgtt caagagggag tactttgcta gagtgattgt gtgtttttct
      961 tcaacgccct acacaagcat tcaaatatcg atattcaaac atgaacaacc gaagttacta
     1021 caacccgcgt ttcgcctcga atacagcgtc cccaagactg ggaaagattc ttgtgtcaaa
     1081 ccttgatagc cacgtcacgg agaaggatct gtacgaggtg ttcagccaag ctggtagatg
     1141 accactgcca aatgatccac aaagttatta aaattgacac aacgtttggg aaggtcccgt
     1201 cagaaatgcg cagctgttct atgacgctgg cggaaagttt tgtggaagcg cggcggtcat
     1261 cttccaacac gcagagtgtg caaacacggc gtctcgaacc tttcacaatc gttccttcga
     1321 ttcccgacct cttaacgtag agcttgtgct tgacccgttt gaagacagac ctgtcagggg
     1381 ctacgacagt tacaggccga gcgtccacag cagattgggg taaggatccc ggagggctac
     1441 gacgcttgaa aatgtggttt gacacctttc ctcccattcc ctaggccccg ctttccagcg
     1501 acgcaaaatg catcgcgaat caacaaaaga aaagaccccg cacgtaatga tacgaagaaa
     1561 caacgtgttc acaataatta taaagaaaag gtaccggtgc caacacaaat cgtggaaaag
     1621 atccccactc aagaacacct cgatgcggaa atggaggagt acatgaagga cgtaaagcaa
     1681 actcattcga cacaggactt tgaagaaaca ggaagggagg gggagctcgc cttggatttg
     1741 tacgaggggt tggactattg ttaattacgt aatagaccat actttgctgt gccgctattt
     1801 ccatggtaac gtgtgttaaa gttttggcga gcgcctgacc cacacagatg gtccaatcag
     1861 ccaacatgca atttgtggcc gccgctggcg acgaggactt cccgttcagt cttcaaccga
     1921 ttccacacac caaatacgac ggtggcgact tttgtcggca actcaagtat gctaatccgg
     1981 tactacccct gttccagtgt tttcaagtca accagttcgt tgtttcggtg caacaacctt
     2041 ctggaggtat cattgctcgc acccttccgg gatatcgcaa cacctcaatc ggacttttcg
     2101 aggcattgca tattgagagg agcgcatctc gcccatccga actcacccat ttcgacgtca
     2161 cgctcacgca aatgcccgag ggtgaaagtg acggtcaaac aattagcccg tgttcgttga
     2221 atcttgtttg ttggcggtgc tactctcagg agggttgcaa gcagaggagg tgcttggatt
     2281 catcaatgca gacctttgtt ccaaagctgg tagttcagat gctcctggag ggacttgtgt
     2341 ccgttgggga ggtggagtag ctagttccat tacggccatc gtttctttgt ccttggtggg
     2401 tagttcaaac cgccgtgaat gttcagatgc gtctgtccca aaaaattgct agaaatcaag
     2461 tggtgatcga tgatgaatag acttctatat attcgaacgc cccgacagcg tgaatgcccg
     2521 cgcacatatg acgagtttaa aaggattggg ggaaaaactg tctaggctgc cagtggaaat
     2581 tcaagatgac gttttggctc acactggaga cccaaggttg tcccatattc tccgacgcac
     2641 ttgcaatgta gtgtctttac ctcacaaact ggagccatca cgaatcatgg ctttttcaat
     2701 aaagcttgcg cagattacac cgaaaatgtt cagaaaacac ttttcgcccg aacgggtcct
     2761 tgtgataccc gtcaagtcca aaaaaaattc cgcttatgtt atagacaaaa gctggaatga
     2821 gttatcccaa tggggtgggt tgagctgcac ggtggagctg atccgcggtt tctgcgtcag
     2881 ggataacaac aagtttgact atgaacggtc taccaagata tggggagaac tccaagatcc
     2941 ccgtggtgct tactggaata catccgaaca attcctttcc ttaaacgcgt ggtggggaat
     3001 ggacgacgac agcgacctgg aggcttagac agaaatctta ggttgtcatg ggaacgtaga
     3061 caactcaaaa gccaacttgg gtgacacaaa ctcgctccca aattgaattc ctcgcaaaaa
     3121 aatgcccaaa ggtgtcgata aacgggagtc ttctcatcaa atctacacgc acttgcgatg
     3181 catcctgtcc attggcacgg acggtgtcat gaggttgggt cgcatggata tatactttcc
     3241 tacagaaccg gatggtttta taggtgtgac caccacgaca gtgtttccca acgcgaagaa
     3301 gggacaactt tgtcatgctg ctcagtgggt taccggaatc cgcagtgact cgacatcaga
     3361 tgaccagatt gtgcgccccg acggagtcct cggttgggtc cacgacgtct caggtccaag
     3421 cgtctacgtc aagctggacc cagagtacgt tttcggcaat gctgcctttc gcgaagacgg
     3481 tgaatggatg gagatgggag gcacagacag tacgctccca ggaaccaagg tccaccatgt
     3541 ttctaacacc tcgtttgagg tggcgggctc tcatcaatgg cctcggcgag tatcgccttc
     3601 gggtctgcca ttccgacggt gggcgttgag tacggaaacg ctgccaaagg atgcgttggc
     3661 acgctaccct cttttggaca ttcagcattt gagactattg atggcgtttg ccaagattcc
     3721 gtcactcggg agcgatgacg atatgaaagc gctcagatta cgaactcgtt accaaaaccc
     3781 agtctgtgaa aacccacggt gtgtgagccc gaccgtcccc aaagacaccg acttcaccct
     3841 gtgcacttgc tgcaagatca ctttttactg ttccagcgat tgtctgcgcc agcatgcaga
     3901 aacccactcg gcttgggcca acagtctacc cgactccccg gttcccaaat ataaccctca
     3961 agggccagtt tgctgcgttg ctgatgcctc gggaagggtg gagaaagccg tacgcataga
     4021 ttcaggtgcg tagccgcaga gctataaagc gttagactat aatgtaaatt atgtaaattg
     4081 gagaatcgaa tacttttttg tgccagtttt actgttcgcc ctgaccacag caggaatagt
     4141 ggtcatattt ctgaagtttc agcatgcgga tatctttctg cgggaggaaa tcttgcgaac
     4201 caaatgtgac cggagaaaaa acgcaactgt gttcgaaagc gactcgctgg agttgacgcg
     4261 ccagacatgc gcgcgcccgt ctaacaagga gatattgaaa ttcatggaac tgggtggtgg
     4321 gatgttgttg ccgcaggacc tccttttttt cgctgacgag ctcctcattg agatgtactt
     4381 tcctggaagg agtaaattgc aatgatgtgt tcatctgata gcgagggaat gggtttcgac
     4441 gacatcgaac aagtgtatcg ctactttgtc aaagacccaa aatggggcat cgctgtgtgg
     4501 tgcatgatta gacgaaaaca gatgccacag aaacccgttg agatggctat ccgtgtagat
     4561 ggggtttggg atctttccaa aatccaagaa gagtatgggt tggagtcaat agactaaggg
     4621 tgtgtgactg cactcaggga aaggtttcac aaccgatgct ggggaacatt tttgcaaggg
     4681 tcggtgccgg tcagaccaga ccttctcgat gcgtcaaccg ttcgttcctg tccgagcttc
     4741 agggcaagtt tgtgctacca tggtgccagc acctgtgtgg tcggttttgg aagtggctta
     4801 tgggtcttgc aaaccagaaa aattgcaaag ttgcttgtcg tgaaaaaacc attcgtgcct
     4861 gtccaaccgt acttttgcct ttctcatcac ctggtatagg acaaaatttt tgaggcatcc
     4921 aacaataaat gaacattctg tgctttggtg actccctcac ttccggctac atccccgatg
     4981 cccgggcgca tccctattcc ctgtctctcc agcgtcactt ccaaaattct gcaaaaccgg
     5041 tgtcgatcac cacagaaggc tatcccggcg acactgtcct cggtctcggt cagtttcaac
     5101 tccggctgga agccacgctc gcagaagcag atgattttgc ccgtcctttc aactgggtca
     5161 tcatcatggg cgggaccaac gatcttggga gaggtgctcg gccggcggat gtggttgttg
     5221 gattagtaat gctgtgggac atggcgaaag agcatggggc aaaagtgttg gttctcagta
     5281 ttttggagat ggtggcggag agtgaccccg ggcatcgaca aaagtgtctg gagttcagtg
     5341 atattctgaa gaagaccgcg gcagatccgg ttcacgatgt gatgttcttt gatctccgtg
     5401 cagcgtttcc gtatcatagc ctgtccggag cggataaaaa gagacttttt gctgacgggc
     5461 tgcatccaac ggcggagggc tacgatagga ttggagagtt gctggcggcg catattcttt
     5521 gtagtctcta gataaaccta ttctaaatat agaaagattc gattgtattt tgatggacag
     5581 cgaaatgcca gaaatggatg gtttcgaagc gacaagggtt ttgcgtgcca aaggcatccc
     5641 aatccctatt ctgtcgttca ctgccagcgc ttcggttgaa gataaagagc gctgcatgga
     5701 agctggaatg aatgggtttg tatcaaagcc tattgtgctc gaagaacttc aagacgagct
     5761 ttcccgagtg ctcacgcgtg atgatgtttg aacgaatcct gtgccaaaca gtcgtctgcg
     5821 ccagcccaaa tattagaaag ttagggttag ggttctactt cagtaacttt ctatctcgca
     5881 ctatttccag catactcgca actaattcct ttcatgcgtg cactatcata atttaggcat
     5941 cggcttggca gtgcggtgca gcggagacat ttttcgtgcc gatctaaaaa acctaaaatc
     6001 acgtgacttc aaatgtgtag ccatcttcac gtgttttgaa ttctctcgtt ttcttgccca
     6061 cccacgcgct gcaccaaatc tcatgcaatg gatacgctgg tgaagctcaa tgtcggtggt
     6121 gctgttttca caacgtttcg cgagacactt acatccggta gtacatattt ccgaagtctg
     6181 tggagcggcg agtttgctcc gcctgttctt tttgacggct gcgtcttcat cgatcgaaac
     6241 ggaaagctgt tccagcacgt gctggagtat cttcgcacgg ggcagtttcc gatatttttc
     6301 gagcttggaa agggctttga tcacatccgt tatcgcaacc tcatgctcga ggcacagttt
     6361 tacggggttg actccctcgc ttcgtacata caatgcgagg ggtacttgag ttctgtgacc
     6421 gtatcttcaa agatttactc gtcgttgaac gacgttccat ctggtgtcac tatcagccac
     6481 ctgcacgccg taccaaggga agaggtttac tggcagtgcc caaggaacat taaggtgcac
     6541 aaaacagagg atatgtgcgg tcgagcctgt tttaacgtgt tagaggggtc gtcgacgctt
     6601 ggcggggtca aatctaggtt ggtgacggag ataatcttga taggcactac tgtacgggtg
     6661 aatctttcgt agagaaaaat cgacatcgtt cctgtgcagg gggtcagaag aaatttggtg
     6721 cgcaaaccca ggtggcgtca agtcggcttt gaaacaaaca agtcatgacc ctcctgtggg
     6781 aaaaggattg aaagtgcctt ccgagtaaaa gtgaaaaggt gcagaaaaca tcgtgccgat
     6841 gagtcctaaa gggaaaataa ccggagacgc caacaacagc agcggaccat agttgatttt
     6901 atgggagatc ctccgacgac cttgccataa tccgtaacaa tcatgtgagg cgaacaaagg
     6961 tgtttggagg catgccagcg atgttgtgta agcttcgtaa acccacattg ggcaacgtct
     7021 ttcccgtggc accgccattt aggaaaagct tcaaggcaaa ccttataacg ttaacctaca
     7081 tgtggcagct caggtggcgg atttttgcgg tatgttagtt cgttgcaaca atgctcaaat
     7141 ccaaccatgc ttttcctgta aagtaaacct ttccccggca tgtacaaaca acggcggaag
     7201 aagcgctgca gtaccaaaag agcttttcgc tttcggtgcc agccagcaag ctcctctgtg
     7261 tcgaacgaac aagtcatcga gatttttttg ccatacttat tgaatccgag gtcgctggtg
     7321 cgaatgtgtg taaggctggg cgatacattc tcagccccgc agagaaggga agtcaagatt
     7381 ttcgtgcaac gctgtgagac atcagttctc cgcgagacat cagttctccg cgagacattc
     7441 tgtatatgtt gaaaaataca atctggaagc ctgacttcaa tttccaggtc ttgggggcca
     7501 gaccagttcc caggttgttg aagggcgtcc atgatctcgc atcggaacaa gtcgaaaaaa
     7561 atatgtttca ttgtccgcgg ttgtgcttga aatcctgggt acgtccgaag catttcgctc
     7621 accttgttgc tctgacgggc gtatttgcca agtgtctcga acaagtccat ttgggcagcg
     7681 gtgggtcgtt tgtcacaccc gttgtgggag ctcgtcgtgg ccattttgta tactaccggt
     7741 ttcgcttata aagtatatcg actataaaca accgactccg gcaagttccc tttcatccag
     7801 tcccacgtaa cgttttcaaa gtcttcctga gcaatgacaa atgtacagcg cgcgctggaa
     7861 acgctcccca catccagttc cctcatcacg tctatacact tcgcttcggt ctctatacag
     7921 atgttcatgt ctgctcaaac tatgaagctt cttattgcgg acgtacaagg gtcaaaaata
     7981 ggacgacatg attgaaggtt ttatttcaga gccaggttgc agtgtatcgt actttttcaa
     8041 cccctttatc gtcttcctca tttgcaatat ctccctgcgt aaagaaaggc gaggttgctg
     8101 catgttgagt atataagaaa attacagatg tattgtcaat ggtgtcgaac gacaaagctt
     8161 gcgagatcga aagttgcaaa gcaaaagcgc gtcatggcta tgctcagtgc aaacgccacg
     8221 gcggtggtcc caagtgtgat ttcatcgatg aagatggtga accctgtacc actttgagaa
     8281 atgagccgta cgcattttgt taccgtcatg gcggacataa aacttgcggg gttgttacgg
     8341 aggatatcgt ttgtggtgaa aaggtggcgc ctgcattcgt agtgtgtcgc aagcatggtg
     8401 gtttcaaaat atgttctttc aaagatgaac acgaaggctg caacagacgc gttttcaaaa
     8461 ggagcctttg tgctgctcac aacgcttcca gtatttgtcc tgaatgttct gaaacgcaca
     8521 gaggcacgac tcgcctctgt tacgcttgct tcacgtccag caaaccctgg cgtgtcatca
     8581 agtatcttgg gtcccaagct ccccgggctg attgtaagag gtttgggggc ctgcggacac
     8641 cacgccttcc cgaaaaatac atcgcgaaca tgatgaacgt gcagggtggg aggtgttttt
     8701 attgtaagat tatgcttcgc atgaagatcg gtgagaaaca cttggaccag gtttctctgg
     8761 acagacctct gagcagttac cctcatgttg cggaaaatgt tgtccttacg tgtctgatgt
     8821 gcaactacgc gaaacacacc atggtctacg gggagtggca aactttggtc accatactca
     8881 aatccgatgg cgtcgacatc gatttgacag acaaagttga tgagcttaca tgtcaaatgg
     8941 gaaaaatttt aggtatatat cacacggagg tttccaacgg aagtagccgc acggacatcg
     9001 acctgaagta tgtatatctt ttgctggaag aacaaaactg gcgatgcgcc ataacgagtc
     9061 tccccttagt accactcaag ggtcatccct tcttcccatc tctggaccgc atcgagaaca
     9121 gtgacaagga gcattcgaag gcaaacactc aactggtgtg ccgctttgtc aatcttggtc
     9181 gctctcactg gagtgtggaa cactacttac aggcgtacga aaagcgccat tacgtcaatg
     9241 gtaacaaaat aagtgtgctt taccccgcag gttttagttt tcccagtctt tggcggtact
     9301 gtaatgtaaa catctatcaa tataaatttg atggtgcatt ggtcaaaaag cataccagca
     9361 tttccgagct ggatgcagag ttccacaaac agggcgtgac cgagtgctgc gatggcagac
     9421 ggcaggagca tcgaggcttc ctttggtcaa cggatccata tttcaaacct gcaacaacgc
     9481 gatatttcgg cgtttacaag cacggcaagc gcttcattgc tgcgattcaa ttcaaaaaga
     9541 agagagtgca tcttggtgtg tacgacagtg aagttgtggc agcctgggtg agagactgca
     9601 agataagaag tctgtcattc aaaaccctcc cgaagctgaa caacgttctg cccccggaag
     9661 gatggtgtat tgtgaacgac cgcggggtac tgctatctga agaaccaaaa acgaatgatg
     9721 aaatgcaaaa ctgacagtcc gattctgctc tgttctcaga aaaaaaaaag attccctaat
     9781 gcaatcatgc ctgccaaatc cgaaataagg gaaatgaaaa tcagaaagtt tgatgtgaat
     9841 tcgattgcac ttgggtcaac tgcttgtttt gtgggaaaaa agaactctgg aaagagtgtt
     9901 gccgtgaagg ctctgatgca ctcaaaacga gacataccaa gaggtgtcgt gttttcggga
     9961 accgaacatg tcaattgctt ctttggagag tttgtaccag acactttcat attcccagag
    10021 tacgatccca ggctgatgga aaagattttc aaaaaccaaa caaaacggat taggaaagac
    10081 ggtggaacaa aaagtgcgga caatgcaatg tttttagttt tggacgattt gctttcggat
    10141 gccaagaact ggaagaacga caggcaaata agggaattgt taatgaacgg acgccactat
    10201 gggcttttct cagcgattac ccttcagtac cctcttggta tcccccccga cctacgtact
    10261 aaccttgatt atatttttat cttccgggaa cccatccgcg ccaacagaaa acgactgtat
    10321 gagaactttg cagggtgcat tggctcgttt gcggagtttg agtttattct tgatcattgc
    10381 acccaagact actcttgttt ggtcatcaac aaccgtacca cttccaacaa cgtcgaggac
    10441 atggtcttct actggaaagc gccgtatgac atcccgaagt tccgtatggg atcggtgaac
    10501 tactggcgtt ttcacgacga acgacatctt acaaaggatg tggacagcga ggaagagtcg
    10561 gatcagcaga aggccgccaa gattgctgca cgttacgccg gagagtctct gacggttgtg
    10621 atcggcagta agcactgatg gggttcaggt catttgtagc gcggcgagtc ttgtctgttg
    10681 ttcgaatgtt tctgacagac cttgtgaccg aacccagcac agattgcatc gcattagaac
    10741 gctacaccgg taacttccca tttggtgtga tgttgtaata ctattatagg aaatcctagg
    10801 gttagccttt cacaatgtta aactgatctt cgtacgacgc caggtcctga acttaagcgt
    10861 atcctttatc gagcgtttgc ttgatgattg agagtgtaac aggcttcagc atgacaagat
    10921 tcgcgcccgc agccaacaat ctattttttg actcttcatc acccgacccc gtcaccgata
    10981 tgatgaagga cttgttgccg tccgtccgca cccttttgat aacatccagg ccgtccatgc
    11041 gtggcatgta gttgtcgaga aatataaagt catacggatc ttgtgaggct gcggctgtgg
    11101 cgattttctc aatgcaatca atgccgtcca cggcctcttc gacccgatgg cccagtcttg
    11161 aaatcagctt tcgcatgatt gaccgggtgg cacggtcatc gtccgtaacg agaatcttga
    11221 gaacagctcc aggtggtttc ggttttgctg cgattgtagg ttgcgagggt atgttttcgc
    11281 tgattggtat gtccgacagt aggaggggca cttcgaacca gaacgtgctg ccaactccaa
    11341 ctttggagct cacaccgacc tttcctccca tgctcgagat gatactggag caaattgaca
    11401 aacccaaacc ggaaccttta cctccttgtg attcggctgg gttgatttga gagaagggtt
    11461 taaaaagttt tccgaggtct tcctccctta tgccaattcc ggtgtctgtg acggacacat
    11521 aaagggtgac tagcgaaccc gcaaacttac ccgttgtagt caacgttatc gatccacctt
    11581 gtttggtgaa cttgattgcg ttggatagat agtttgcaat gacttgccgc agccgtccag
    11641 ggtctccgat gagcttcaag tcaagatccc cgatagcatt cccgaccgac gtttcaaagg
    11701 tcacgttctt tgctttccat cctgattcca ttgacacgat tacctcgttg attagagcta
    11761 tgtagttgaa tggtatggtg gcaatagtaa tacgaccttc cacaagcctg cgaaaatcta
    11821 aagtgtcatc gagaattgtg atcacggact gcaaaccagt attgattcga gccagattct
    11881 ccagaacatc atcatgctct ccggaatgaa aattctcgtc tgcctccagg tcgttgatac
    11941 tgagaacgac gctgttgaga ggaacccgca tgtcgtgaaa aaccatattt gtaaacagat
    12001 ttctcttgga ttcctcttct cgcgctttct gctgggcctc agttttttcg cgcacttctt
    12061 cttgtaacgt tctgctcaat ttttggttgt ccagctctgc caaaaatcga gcacgtccaa
    12121 ccctttgtcg caacacatac attccaatgg cgatgatttg gcaacccaca atgaaaacga
    12181 tgttcggata aaccataggt gggtttgatc gcatcacgac agcccaaaca gaaagcacaa
    12241 tatcaaccat gatagcgggg atttgatagc gaaggtcgtt gatcatggtg ttgagaatca
    12301 aaaagggacc aagtacgatg taaacgaccc tgaactcgtt agaaccaact ggtcgttccg
    12361 ccgcggagca tttggtctcc aaaccatagt cacacagaag gctcctcaaa ttcgtcgttg
    12421 cggctaccat tacgctcaca actgaaatga caaagaacca gacatgctgt ctccagctag
    12481 aatattcgta cgaaaacggt ttcatgtaag accctatcac gaccatcaac gaaaagggca
    12541 cctgcacggc gaacaagaag gcataagtgg cggcagaagg tgttcccgcc aacaagttga
    12601 cgacgataag aaagattgtg tgcgcaagaa tgataaacgc aagtgttcta atgatttgtt
    12661 tgccatcttc ccactgccgt tcgaggtact cgcgttcagc ggtggcgtcg gtgaatgctg
    12721 gaattccaat gtttttgagt ctcatcacca attgtcaaag atcaaagata gtattttttg
    12781 aagggcgcgt acacaccgtt ctccagaaaa tagataccgc ggtactggat cagttctctg
    12841 aagcacgaaa cagccgcact ttcctctttc ctcccaatac taagcaatag caacggacga
    12901 gaatgttcgc gaaacagccg cactttcctc tttcctccca atactaagca atagcaatgg
    12961 acgagaatgt tcgcaccatt ctggactctc ttccctgtat catttggaag acggacgcac
    13021 agaaaaccgt cacttttttg aatgcgtcgt gggggcgata cacgggaagg tcgcaggaca
    13081 cactttcacc ggtggcgtgg atggaagctg tgcatcccag ctgcaagcct gtgctgaagc
    13141 aatcctggct gtcggtttcc accgacggcc cgggttatca ggcaaagtac aggttgcggg
    13201 gaaaggacgg tacgttccgg tggtttcagg ctgagggaat ctttgtccca gagcaaggtg
    13261 gattctggat tggtacgctg gtagacgttc acaatgcgat ggaagagggg cgggtgcgag
    13321 ctcaggaaac cactacagcg acgagcaaac tcgctctgat gcacagcctt gtcgaacgcc
    13381 tcccgtatcc cctcgtattc gtgcacttcc cgagccagcg tatcatccac gtgaacgagg
    13441 agtttttgca agtgtggagg tttcccgaag ctgtgggaaa acacgcatgc gacatggcgc
    13501 aattgcgtct tcaagcattc aatcccgaag ggcaaccgtt tgctgaagac gactggccga
    13561 tatggcgggc ctgtcatggg caccgtgttg tccatcagca tgttgcggtg attcgccacg
    13621 acaactctag atgtattttt tcaatgtcgg cgtatcctgt cactgacgag gaggggaccc
    13681 ccatcgcggc ctttttcctt tgtgaggatt ctacggaaaa gctacgaacc ctggagatgg
    13741 ccgttcaaga cagggtggcc accgagcagt tcgatatgcg cacccgattt ctcaacaatg
    13801 tcagtcatga aagtaagacc cctttgaccg caacgatagg aagtttagcg cttctcgcga
    13861 acaccgcgat gacagtagag cagcaggagc ttgtcaaaag tgcgatgact gcggcttcag
    13921 acgctctgcg tcgcgtcaat gacctgcttg acatctcccg tctggagaat ggcgaggttg
    13981 tggtttcaca gaccacgttc atccttcgga aatgcctcaa ggacgtttgt ggatcgataa
    14041 ccgaacaaag ttcggtagcg ttgacggtat caaatgatgt accagaggtt cttattggcg
    14101 atcctgcgaa actcgtccga atacttggaa cgctggtcga aaacggcttg aaattcaagc
    14161 gggaggactc aactgtgaat gtttctatat tctgccgcct ctctcggccc gaacaaaatg
    14221 agggtgaaaa gatcgacata gtatttgagg tttccgacga cggcatcggc atgaccgcag
    14281 aaacattgaa acgtgctttt gtccccttct cacaaggaaa taacgcgcgc gatcgagttt
    14341 atggtggaaa tggcttgggg ctcgccattg ccaacaggct ggttaaactt ctacaaggag
    14401 tcatccgcat cgccagcgtg tcgcagaaag gcaccaccgt ttatgttgaa cttcctttct
    14461 atgccggaaa gggactgact gacgacctga acacgagcaa tcctgttttg aaagacgata
    14521 gttttttgag ggcacgtcag ggtaaaactg ttctccttgc ggaggataat atgttgagct
    14581 cccgcgtgat tctgaagacg ctggggttct atggatatga tcgggtgact gcagtccggg
    14641 acggagagga ggctgtggaa gtgttgaaaa agggggttta cgatatgatc ctgatggact
    14701 gtcaaatgcc ccgaatggat gggtactcag cgacaaggga gatacgcaag accgacacag
    14761 cgatcccaat cgttgccctc acagctgact ccagtgtatc tgaaggtctt tgggtggatg
    14821 ctggcatgaa tggatatatt gaaaagccat tcaaaccgga aatgttgatc caaaccatgg
    14881 ataaattatt gatagcgccc taatcgacat gaagctcatc gtttcccgct tcttcttgtc
    14941 ttttttgagc tcgattttct tgttgcgatc gcttgcccca cgcgtttttt tcgcgagttg
    15001 gtttgccgaa aagtctggac ccaaggcatc attaccaccg ccctttcctg ggttgatttc
    15061 tgtgactttg tctgctgttc ttgcatcagt ttaagtgcgg ttcgcatgtt ttcaatcttc
    15121 tgcaaatccg tcgttctttg ctgcaaatgt tcatctcgtg ttatcgagct gatttttcgg
    15181 gacgttccca gcatatcgtg aagatacgca atcctctcca cgtatttttt caacttgatt
    15241 acctgggtgt tattttgctc tgctaacgcg tccgcacgct tgcgaagttt ttcgacattt
    15301 tccaaatctt ttttgagcga gcctacttcg accgtcagcg ccggaacggg ttttttcaac
    15361 atcgcatcga cgatcatctt ttccgctcgt agccgctcta cttcgtgggt ctgagaagcg
    15421 atgaccgcca taagatcatt cacctctttc tgcaagtcgg tacggctatt gacctctttc
    15481 tccaaagctt tcactgcatc aaccacctcg accaactgag actgggtgac cgcaagggtc
    15541 tgctccaggt gtcgcgtctc actggaaaca ttgttatttg cacgtagtgc ctgaaccaga
    15601 ttactttttt catttttaag tttcgtcact ttttcgtact gctcagctag tagtgctctt
    15661 gattcctgaa ttgccggggc ctccttttct tctttctcga attctttgat tacccccgtg
    15721 gcttcatcca gccgcatttt catgtccgca agttgcgctt ccaggccttg cttttccaca
    15781 ttgagccagt ccacattggc tggcggtgta gtcttttgta gcaattcctg taattcattt
    15841 cgctctcttc gtagactcat gatttcttcg gtctgttgat gcagctcggt tctcacctct
    15901 ttcatttcct ttccgtgatt ttccatctca gcccgagaca ctcgtgcctc cagctcggca
    15961 acggttgcaa cgccttcttt gagtcttttc accatgacat ctagctccgc ttccagcctt
    16021 tccttttctt cttggatctt ttggaattca gcgggcttta tttgctcgtc cgacgggacg
    16081 atggtcgaat gaattgacgg atagatactg gaactgtcgc tggcgggccc cattccaatg
    16141 ttgcgtttga aagcctctag ttcttctgtg gaaagcccag gaaacgcttc cttcagtgcg
    16201 gcaaggactt gtgcacttgt tagacccgtc acaccaccgg gttcaaaccc cgctactgca
    16261 accccgctta tattcgcaag ttcctggaat attacatctg tggacgctgg cttgctcaaa
    16321 tttcgttcca ccaagtggcg gtagaattca gccagctggc cttttttttt caaaggcgtg
    16381 atgacgtttg catcaatctc ggcatacatg cgatctcgct tcggttccgc tattctggac
    16441 caggcctgta gttgttcccg tttcctttct gcgttctcta acgccttttt gttaatcgct
    16501 acctggtgca tcgcatcggc atgctggcgg accagggtta gctcgtttcg cttaagcccg
    16561 gctttcatag ccttgctgac aatttcgagc gccgggctaa gctctgacgc tttcggatcg
    16621 ttgttaacca gtttatgaag atcccctgcg tcagactgca aaaatgccag cgggagtttg
    16681 aaaacgcttt ctacaatgtc tgggtcggaa gccaccagtg gcaatgccac catgttcgcc
    16741 agcccggcct gtctatcact gagtgaccgt ttcaatctct ctatgtccca aacggttttc
    16801 tcgaattcct ttttcttttg ttcaaactcg ttggacagaa tgtcggccgg gttgttgatg
    16861 gctggaatga cgtagttcac gatgaactcc tcctgctgct gctgtttcat gcattcttcc
    16921 aatgtggcgt agcttgtttt ggcatcaacg gaatcattgt tttcagacgg cttacaacgt
    16981 ccactactaa ggacatatcg cagctctcgc actttgtttg cctgatcttt gcgctttttc
    17041 aaagcagcct gtggatttcc aagtatttgc ttcatccact ccgcttttcc tgtggaatcg
    17101 accacggggg gctgtaagat agtttcagga tgtcccaacg gtggaggagg tggtggtggc
    17161 ggtagattgc tgtgaattag gggaggaggt ggtggtggtg gtggtggtgg attgttgtga
    17221 atcaacggag gaggtggtgg tgggatgggt ggttgggtct ttgtcttttt gctaccttta
    17281 ctgggttttg atactttcgg aaatttgaga gaactcatgg tactattgcc ttagcaattt
    17341 ttttgtgcta cgaaagccca cgcgcaaaat ggatgaactg gtctgatatt attctgttgt
    17401 ccaagcacta ataagtcctc gacatggtgc tgtttgtcaa accagtcgtt ttggcctgca
    17461 ccacggaaaa tgccatgacc gtgatcggct cgatggtgat agatagcgga aacggtaaaa
    17521 caatgacgct gaataacgat aaaatgacag gacttccccc tccaaccgat cccaccgacg
    17581 ctgcttcaaa ggcgtacata gatgatcttt tatccatacc ggacgctaca atcccttttg
    17641 gatcggccac gccgacagtc gggacggata caaattttac gtatgtcggt ggactcatga
    17701 cggccccaac ggtgcgagtt agttctacga atggaacagc acttacaatc gttggtggaa
    17761 tcgcaggaaa cagtgctgcg ttttccggta ccaccagctt ctcatccctt ggaacgtttg
    17821 gcaacggctt gtcggtgacg ggaagcactc cgaccaacat tggggctggc ggctttactt
    17881 ccacggccgg accttccagc ttgggccaaa ccaccatcgg agccatcacc ggtacttccg
    17941 caaccttcag tgacggtctt acatccaccg agggtccaac tacactcggt gcaacaacaa
    18001 ctggtgctat cacaagcaca tcaggaaact tcactgctgg actcacctcc acagctgggt
    18061 cgacgacgct cggggcctca acgattggtg ccataaccgg tacctcggcg aactttacag
    18121 gtactaccaa ccatacgcta ttgagcacat tccttggcgg tctgacttct accgctgggc
    18181 caaccaatct cggggtcact acaattgcgg cgctgagtgg aacatcagcc tcgttttcat
    18241 ctggaatgaa tgtgacaggg ggcacgtcat cttttactaa tttagccagt tttgcaggag
    18301 gattgaacac ttccgcgggt ggggcatcat tctttgacat gacggtgaga ggatttgaca
    18361 tcgtgatggg taccggcgac caaagcagcc gaggcaattc cggtgcgtcg agagccatgg
    18421 tcaaggatgt tggaagtaca ctggtgctga actacaatgc tgactttacc gggggcgtca
    18481 gagtcgcttc agcatttcag gtcaataacc tcgcaacttt gaatggaggc attacgtcca
    18541 ccggtggaac ccggactttt ggggctacaa cgatcggagc aatcactgga acatctgcaa
    18601 acttcagcgc cggactgact tctaccgctg ggtcgaccac acttggagct acaacgatcg
    18661 gagcgatcac gggtacatct gcgaacttca gcgctggact tacctccacg gtggggtcaa
    18721 cgacgcttgg ggctacaaca atcggagcgg taactggaac atctgctaac ttcataggta
    18781 ctactagcca cactcttctg ggaacattcc ttggcggttt gacttctact gttgggtcta
    18841 cgacactcgg ggctacaacg atcggagcgg taaccggaac atctgcgaac ttcagcgcag
    18901 gactgacttc tactgtcgga tccactacgt taggagcgac aaccattgga gccataacag
    18961 gaacgtcggc aaacttcaca ggtactacca gtcacacgct tttgggaaca ttcctcggtg
    19021 gtctgacatc taccgctgga tcgacaacgc tcggggctac gacgatcgga gcggtaaccg
    19081 ggacgtccgc gaacttcaca ggtactacca gtcacactct cctgggaaca tttcttggtg
    19141 gtttgacttc tacttccggg tcaacgacgc tcggcgcaac aacgattgga gcggtaactg
    19201 ggacatctgc aaacttcaca ggtactacta gccacacgct cctggggaca tttcttggcg
    19261 gtttgacttc taccgccggt ccgtcaaatc ttggagcgac aaccatcggt gccatcactg
    19321 gaacttctgc gaacttcagc gctggactca cctccacggt ggggtcgacg acgctcgggg
    19381 caacaacgat cggagccgtc acgggtactt ccgcgagctt cagtgctgga ctcacatcta
    19441 ctgcaggatc aacagtcctt ggggctacta cggtgggtgc catcacgggt acttccgcga
    19501 gcttcagtgc cggactcacg tcgaccaccg gaggcacaac tcttggcgcg acaaccgtag
    19561 gtgccatcac cggaacttct gcggttttca gcggcggtct cacttctgtc agcgggcaaa
    19621 caacgcttgg ggtgaccaca gttggagacg cattctatca ggagtcttcc actgtgttag
    19681 attcgttgac ggccacctcc agcgcaaact cgacaatctt cgcgtacacc acactgtcgg
    19741 ctcccacctt gacggcctca aacacttcgg tgacaaggac taccgccgcc acggtatata
    19801 tatccggcgc tcccatcgcc gggaccaact tgtcaatcac gaatccatac gcccttcaga
    19861 tagcagaggg tgtgagttac tttgggggcg gtgtccttgc ggttgccggt ctgacttcat
    19921 ccgctggtcc cacaactctg ggtgttacca cagtgggcgc tctgactgga acatccgcga
    19981 cattcgggtt gacgacgacc tttacaggtt tggctacctt ttccggtggg ctcacgtcaa
    20041 caggtggctc gaccacactg ggtgccacaa ctatcggagc cattacggga acttccgcag
    20101 tgttcaccag tggtctgacg tctactgcgg gatctactac gctcggagcc acaacgatcg
    20161 gagccgtcac gggaagctct gctattttta acttgacaac actacacacc ggcttggcta
    20221 ccttcagcaa cgggttgact tctagcgctg gcccgacgac tcttggga
//
