# Supplementary material for: Widespread Horizontal Gene Transfer Among Animal Viruses
Source: bioRxiv. 2024 Mar 26:2024.03.25.586562. Preprint. [Version 2] doi: 10.1101/2024.03.25.586562 (PMC11071296; doi:10.1101/2024.03.25.586562)
Supplement: Supplement 2 [file media-2.zip › File2_Maps/uAdinto_oncorhynchus_PIPH01079952_13134.gb]

LOCUS       uAdinto13134ct_1       13134 bp    DNA     linear       01-JAN-2019
DEFINITION  [note: taxonomic lineage
            d_Viruses;-
            _Varidnaviria;k_Bamfordvirae;p_Preplasmiviricota;c_Polintoviricetes
            ;o_Orthopolintovirales;f_Adintoviridae]
            [isolation_source=original].
ACCESSION   
VERSION
DBLINK      BioProject: unknown
            BioSample: unknown
            Sequence Read Archive: unknown
KEYWORDS    .
SOURCE      Adintoviridae sp. ct3WXM2 (unknown)
  ORGANISM  Adintoviridae sp. ct3WXM2
            Unclassified.
REFERENCE   1  (bases 1 to 13134)
  AUTHORS   Taker,C.
  TITLE     Cenote-Taker 2 dummy template file. Do NOT submit
  JOURNAL   Unpublished
REFERENCE   2  (bases 1 to 13134)
  AUTHORS   Taker,C.
  TITLE     Direct Submission
  JOURNAL   Submitted (01-JAN-2019) Taker 2, Cenote, 1000 Circle St., Cenote,
            DC 31111, USA
COMMENT     ##Genome-Assembly-Data-START##
            Assembly Method       :: unknown_assembler
            Genome Coverage       :: 1x
            Sequencing Technology :: Illumina
            Annotation Pipeline   :: Cenote-Taker 3
            URL                   :: https://github.com/mtisza1/Cenote-Taker3
            ##Genome-Assembly-Data-END##
FEATURES             Location/Qualifiers
     source          1..13134
                     /organism="Adintoviridae sp. ct3WXM2"
                     /mol_type="genomic DNA"
                     /isolation_source="unknown"
                     /collection_date="unknown"
                     /note="genome binned from sequencing reads available in
                     unknown;
                     derived from metagenome: unknown"
     CDS             2..292
                     /note="no search hits"
                     /codon_start=1
                     /transl_table=11
                     /product="hypothetical protein"
                     /translation="-
                     RGGDLCGLYSALSQDGKLVVKDIPLVVWGLCFGKVGGVISFLFGPVRGEPSDGATVSP
                     DPSCLSLQYLCCSSLCRGARVSLLYLEYFSYPIRCPV"
     CDS             354..479
                     /note="no search hits"
                     /codon_start=1
                     /transl_table=11
                     /product="hypothetical protein"
                     /translation="MTLRHDDACMFKYGPPPRPPCSCGHVLEGVCYFISICPALK"
     CDS             526..663
                     /note="no search hits"
                     /codon_start=1
                     /transl_table=11
                     /product="hypothetical protein"
                     /translation="MFELLGDPVCPPPPIVCYLMKQECPGGYRAGGICIINVQNKPFF
                     K"
     CDS             690..1043
                     /note="no search hits"
                     /codon_start=1
                     /transl_table=11
                     /product="hypothetical protein"
                     /translation="MSTRPILRVLCSSCHESNDKSLEDVLREAPECFKGFLCTSEGHI
                     SYIFNPEESTVKIFTDSVSQPFYHAEPELFSPALRMREWLKIRLALCQMERALSASRL
                     RLHMRWKNKSVNEVI"
     CDS             1064..1429
                     /note="no search hits"
                     /codon_start=1
                     /transl_table=11
                     /product="hypothetical protein"
                     /translation="MVYTPDSRVTILACEQFDSANATKTVSSYVSSKACKDVNFFQIM
                     FSFKWRDYHIFRTLLNKLDSLFENREQLRRWPRLSLRHTQDQQGRRRLFPWSESGQSF
                     SGAGKRLCDGELETDNGRG"
     CDS             complement(1639..1734)
                     /note="no search hits"
                     /codon_start=1
                     /transl_table=11
                     /product="hypothetical protein"
                     /translation="MFYVKKKKSLEAILCTLLQTLINRNVHNIPL"
     CDS             complement(1874..2005)
                     /note="no search hits"
                     /codon_start=1
                     /transl_table=11
                     /product="hypothetical protein"
                     /translation="MNPHTQTLETHTHTPSCCSITRPLMHAPLFPRSFSSRQSWKMM"
     CDS             1996..2121
                     /note="no search hits"
                     /codon_start=1
                     /transl_table=11
                     /product="hypothetical protein"
                     /translation="MGSTRGPRALSVENRLKPRFALSAIWHVKISTDHPGLNTDI"
     CDS             2150..2371
                     /note="no search hits"
                     /codon_start=1
                     /transl_table=11
                     /product="hypothetical protein"
                     /translation="MQTERLYGVHSLLASKPKHTAGVAYISPQKLIPYFSIVRDRTIF
                     NAVSTALAQTPKARIFSCPDRLKKYILNK"
     CDS             2431..2538
                     /note="no search hits"
                     /codon_start=1
                     /transl_table=11
                     /product="hypothetical protein"
                     /translation="MNIIVILNPSYLDISGQRPIKLKSVYIYIYIAYNV"
     CDS             complement(2571..2693)
                     /note="no search hits"
                     /codon_start=1
                     /transl_table=11
                     /product="hypothetical protein"
                     /translation="MCLIRRTYNVKRPMATDCPIFAPVNHPHVAPDPVNRVKAA"
     CDS             complement(2760..3038)
                     /note="no search hits"
                     /codon_start=1
                     /transl_table=11
                     /product="hypothetical protein"
                     /translation="MISYRVPGAPDRKAASSRPNSIFRLVLNLSNVLGPQLFVACWGL
                     EYVGRESKFPVFEGSLKNRSYRTVELHPSPQCQMSITNPLSFVAVCRL"
     CDS             3097..3255
                     /note="no search hits"
                     /codon_start=1
                     /transl_table=11
                     /product="hypothetical protein"
                     /translation="MLKQGQIMFFSDCPETAPAESGMLEEKSLEPSGSSIRQNKRQKS
                     RGILTMYC"
     CDS             3334..3726
                     /note="no search hits"
                     /codon_start=1
                     /transl_table=11
                     /product="hypothetical protein"
                     /translation="MYYFHSDSAPAKNGTDGHIHLELGDSGATNIPEETPERPVFNDM
                     SDVDDQLFCDAANLIDPDNSTASVPAAEQERFFTLFSKALKSRNVLLYKRLGDLIERQ
                     YRDDMLFWHRTIPRMLNSNPIKKRKYRC"
     CDS             3794..4924
                     /inference="protein motif PFAM:PF04735.11"
                     /codon_start=1
                     /transl_table=11
                     /product="Superfamily 3 helicase"
                     /translation="MAELPQQGETVESLLAQIPAELLEVIKRMNESGSLDESILTQIP
                     AELLEMINRMNESGAPEENMLSQIPEALITLINRMNESQTFLTPATPTAIDQPVTPRS
                     VESETPQDVFGELENCLINLAADGLDRRVRVVYRNKFNNTEIRQFFNFLWVNQNLDYV
                     VFYMMIMDTLNDLLETARDYGEPRDVLQLEICGDSLHNTVSLILPNGEADLEQFTALL
                     ERLVQSNLAIIADRTLELVVQIIRQPQGGGGQRRKLDSLMQSEIIRNKRAYLINVHNP
                     DNKLCFAIGLAHLLNPGCTDLTALQKAREIQTAVGLGIQEGVAFSDIVKFENFLNIKI
                     VVLYHSRANAPHPAIPATAERGGTRAVITVRYVRMQSALCNP"
     CDS             4937..5026
                     /note="no search hits"
                     /codon_start=1
                     /transl_table=11
                     /product="hypothetical protein"
                     /translation="MRIAACKNRTQSHACSSGFLNDRNRDLEI"
     CDS             5209..5871
                     /inference="protein motif PFAM:PF05707.11"
                     /codon_start=1
                     /transl_table=11
                     /product="DNA packaging NTPase"
                     /translation="MTAVEGFDPRLQLPFSALIAGPSNSGKTCFVKSILENSEHVLSQ
                     KPDNVVWCYSCYQPLYDELLKTIKITFVEGIPDSLSDDELLPPHKNNLLVLDDMLFAG
                     SEHPEIARAFTQYTHHRNLSVLYLVQNVFHQGKNSRTISLNANYMVLFKNPRDKLQIN
                     TLAQQMYPGRKSYFMESYEDATKAPFSYLIVDLKANTPEHLRLRTGLFPWEWPAAYIP
                     KK"
     CDS             5209..5871
                     /inference="protein motif PDB:3PVS_D"
                     /codon_start=1
                     /transl_table=11
                     /product="DNA packaging NTPase"
                     /translation="MTAVEGFDPRLQLPFSALIAGPSNSGKTCFVKSILENSEHVLSQ
                     KPDNVVWCYSCYQPLYDELLKTIKITFVEGIPDSLSDDELLPPHKNNLLVLDDMLFAG
                     SEHPEIARAFTQYTHHRNLSVLYLVQNVFHQGKNSRTISLNANYMVLFKNPRDKLQIN
                     TLAQQMYPGRKSYFMESYEDATKAPFSYLIVDLKANTPEHLRLRTGLFPWEWPAAYIP
                     KK"
     CDS             5877..6215
                     /note="no search hits"
                     /codon_start=1
                     /transl_table=11
                     /product="hypothetical protein"
                     /translation="MSLRLKRNLPLLRSLVGATSNERKAILGRCSSDLILSLCEIALN
                     LLKGRIPLTLTQLKKLKRQKTAIKLFANKRVSLQKKRHSIQQSGGFILPLLSIAVPFI
                     TSLIAARRGG"
     CDS             6225..6446
                     /note="no search hits"
                     /codon_start=1
                     /transl_table=11
                     /product="hypothetical protein"
                     /translation="MTAILNIPLSGVPNYKIRQHIHSLKHKPSTRYSTPKDAPKPSHP
                     YEMNDGNPFTPLNASGLFPNPDLSGWLDF"
     CDS             complement(6506..7054)
                     /inference="protein motif PDB:4EKF_A"
                     /codon_start=1
                     /transl_table=11
                     /product="Adenain"
                     /translation="MNTQELEGLMSRLIGKQFCGVLACDELPMEKWTERPALFIVNTH
                     PKHMPGEHWLAVTLEEEGGRKISTFFDSYGFPPGFSHFPKSIKEFLTKNCSKIYYNIK
                     QVQDNLSTTCGQHCVFYLCQRARGVSFEDVMSLYKDDLRSNDNVVACFVRKYQKCSNV
                     YPLRTCNQGVCSRQMFQECHKC"
     CDS             complement(7073..8374)
                     /inference="protein motif PDB:5TIP_B"
                     /codon_start=1
                     /transl_table=11
                     /product="Major Capsid Protein"
                     /translation="MALLHRMSSEAIKTELDLFTAPLTQHSVERSSYVEIAPLSAITD
                     NGPIEFFIPGHGDNYLDLNNTLVHLRLKVTKRDGTDIANDAKVSLINYPVATIFSQVD
                     VTLGERLISQSSATYPYRAIMECLLNYSEDTLKTQFSAGLFSKDTAGVSMESTDPSAG
                     ANKGLAARALYCAGSREFHLLGPIHSDIFFQERLLLNAVDLRLKLTRAKNEFCLMSAT
                     DGDFSLKVLGATLFIKKVSVSPAVRLGHSQALLKGNALYPLQRITMKTFSIPVGSRIC
                     SQENLFLGPLPRYVVIGLVDHASNTGTLNKNPFNFQHFNAEYVALCQDGRQVPAKAFQ
                     PQFNNNISVREFLATGRHLKDLSLPIDRNDFAEGYTMYAFNLSPDDDTSGNLSVVSQG
                     NLRLEMRFRTPLACTVSMIVYACSDSILEVNSRRQVLVDYY"
     CDS             complement(8388..8840)
                     /note="no search hits"
                     /codon_start=1
                     /transl_table=11
                     /product="hypothetical protein"
                     /translation="MEHRHLDPNRYVTYYVDQVGNGLPGYYGTPIMYGSGIGGIFRNL
                     FRMVLPFMKRGFSIAKPHLKSAAKNIVSEVVANTITRRASPDVESQEGSGLMMLSRSP
                     KKRPPGIRRRLAPKKRRLTVKRNSVSQRRGKVRRSGPKKVKRILGSIF"
     CDS             complement(8897..9250)
                     /note="no search hits"
                     /codon_start=1
                     /transl_table=11
                     /product="hypothetical protein"
                     /translation="MLGMGPNKWTYVRDKLFPFPADIHAGFYNIFVYTDIISYQRVGD
                     SCVPLLRTVHIDGKDGDIVTVTYDKPHYVPVSKKYIENILVELKTDQNENIEFTYGKT
                     IVKLHFRPTKTSLHI"
     CDS             complement(9311..9649)
                     /inference="protein motif PFAM:PF01686.17"
                     /codon_start=1
                     /transl_table=11
                     /product="Penton"
                     /translation="MEHSGFYLTLPSNASAHIYHNNQSSNYTTNFPKPIELSEAWEVG
                     LSEITYPHSWYNIKDKDREFYFKKLSEPSKFIKVKKGFYRTVDRLVSELNERLSQNSM
                     EIFLMYNPIH"
     CDS             complement(9689..10342)
                     /inference="protein motif PDB:4FW1_B"
                     /codon_start=1
                     /transl_table=11
                     /product="Integrase"
                     /translation="MKKHNIVHFATGSDLKASVVERFNRTLKERMWRYFTAHNTHRYI
                     DIVQDLVIGYNNSYHKSIRMTPSEVSSENSFQVFKNLYGLLPLRRKKKIPFKFVVGDL
                     VRISMLRGVFDKKYEQGYSDELFTVTECLPRIPPVYILKDYDGGLIEGSFYEQELQKV
                     KVGKDKVFHVEAILDQKREKGQKWVLVRWKNWPLKFNSWVLEKDVVEASGVNLNPHA"
     CDS             complement(10370..10555)
                     /inference="protein motif PDB:4FW1_B"
                     /codon_start=1
                     /transl_table=11
                     /product="Integrase"
                     /translation="MQALADKNEGNRYMLTVIDIFSKIAFVRVLKNKRGVEVTRAFAS
                     ILKEGGAPKKVQTDGGK"
     CDS             complement(10510..10941)
                     /inference="protein motif PDB:4FW1_B"
                     /codon_start=1
                     /transl_table=11
                     /product="Integrase"
                     /translation="MYPATNSELSVYVIHNVFLKIKIPKNEMLLLFESGSLTLLYLRE
                     ARRMAEQILKNIYYNPSNPGSYGGKERLQRAIAEETGHRLSGAKVNEWLSEQDAHTLH
                     KPVRKHFPRNRVFLPTQCPNFRLIYVTCRPLQIKMKEIATC"
     CDS             complement(10902..11381)
                     /note="no search hits"
                     /codon_start=1
                     /transl_table=11
                     /product="hypothetical protein"
                     /translation="MGNYVYTMLERINTFFLLRELTSVMHQIIENKVNNVSFDTTHNS
                     GTNVERVLKMDQIMNHVRHAGECLQWTQMVTRLGGDSEELETTFSKILLYLFDTPFNC
                     NMYHICCLYTFIADVCVGKIQRNKPVNLNQIYKVLHDSIIEKGWTCILQRILNCLYT"
     CDS             complement(11408..11992)
                     /note="no search hits"
                     /codon_start=1
                     /transl_table=11
                     /product="hypothetical protein"
                     /translation="MDNPNAYQNSETSWGPETKDCMPRSPTFYSPLARPSTPPTCTQP
                     EDVFDGVVSTIFVDTIKASVATLLDVVIGEYIREKCIGCEINHPSQRRHPCLYEPPRY
                     YFFNNFEALVKRLWSCRFIPSLVRALEAMGLVPSIPRVYGVTEAFLQELKEAIHIHEK
                     LKEIRHTLVDDNKYREAVVADVMTFWLNKPQENE"
     CDS             complement(12038..12844)
                     /note="no search hits"
                     /codon_start=1
                     /transl_table=11
                     /product="hypothetical protein"
                     /translation="MDFAISGKAVMTVATEEGPCLKHRERAKYTSAIYDAPKKRFLNV
                     YRTQIPTATALKDEVLMSNGQQWGYLFDYLACRVKLYTVAEGEEYTDQTLGVAYGVED
                     WTVFRQVLCPELSRITKGYSLFTGYETRWEGTPDTSGRVFHRVKIQRKNGLPCGCVEF
                     YISTEEIRSQNIRDGGLVGDFMLRMLIPFKSWDLMELKMLQLLDALFVQSQQRQSIVR
                     LKKCIIYTNPADYDAEHPQEGTTSGETAPKENEVSGVVNPAQIPRGLVQQ"
     CDS             complement(12822..13004)
                     /note="no search hits"
                     /codon_start=1
                     /transl_table=11
                     /product="hypothetical protein"
                     /translation="MFELLGDPVCPPPPTVCYLMKQECPGGYRAGGICIINVQNKACE
                     TRTVNTIFKHGFCDQW"
     CDS             complement(13031..13132)
                     /note="no search hits"
                     /codon_start=1
                     /transl_table=11
                     /product="hypothetical protein"
                     /translation="-LQSPLFVWSCVRGCVLFYLYMSGFEVVQVIDE"
ORIGIN      
        1 gtgccgtggc ggagatcttt gtgggctata ctcagccttg tctcaggatg gtaagttggt
       61 ggttaaagat atccctctag tggtgtgggg gctgtgcttt ggcaaagtgg gtggggttat
      121 atccttcttg tttggccctg tccgggggga gccctcggat ggggccacag tgtctcctga
      181 cccctcctgt ctcagcctcc agtatttatg ctgcagtagt ttgtgtcggg gggctagggt
      241 cagtttgtta tatctggagt acttctccta tcctattcgg tgtcctgtgt gaatttaagt
      301 gtactctctc tagagagaat acagtagacg gcacgggtca aaatgattga ttgatgaccc
      361 tacgtcatga tgacgcatgc atgtttaaat atgggccccc gccccgtccc ccctgttcgt
      421 gtggtcatgt gttagagggt gtgtgttatt ttatctctat atgtccggct ttgaagtagt
      481 ccaggtgatt gatgagtagg ggtctggtgg aactggatgg tttgagtgtt tgaacttttg
      541 ggggaccctg tatgtccccc accccccata gtttgttatc tgatgaagca ggaatgtcct
      601 ggggggtata gggctggggg catctgcatt ataaatgtcc agaacaagcc attttttaaa
      661 taaagacctt aatattaaac atctaaaata tgtctacaag gccaattctc agagtgctct
      721 gcagctcatg tcatgaatcc aacgacaaaa gcctggagga tgttttgcgt gaggctccag
      781 aatgttttaa aggatttttg tgtacaagcg agggacatat ttcgtacata ttcaacccgg
      841 aggaatctac ggttaagata ttcacagaca gcgtgtccca acccttttat catgcagaac
      901 ccgagctttt ttctccagcg ctaaggatgc gagaatggct taaaataagg ctagctttgt
      961 gtcaaatgga acgcgccctg agtgcttcaa ggctacgctt gcatatgcgt tggaagaaca
     1021 agtctgtgaa cgaagtgatc taatggctct aagagtcact tcaatggtgt ataccccgga
     1081 ctccagagtg acaattttag catgtgaaca atttgatagt gcaaatgcta cgaaaacggt
     1141 cagttcctat gtatcctcca aagcatgcaa ggatgtaaat ttttttcaaa taatgttcag
     1201 ttttaaatgg cgcgattacc acattttccg aaccctgttg aataagctgg acagtctttt
     1261 cgaaaatcgt gaacaattac ggcgatggcc gaggttatcg ttgagacata cccaggacca
     1321 acaaggtcga aggcggctct ttccctggag tgaaagtggg cagagcttca gtggagcggg
     1381 caaaagactt tgcgatgggg aattggaaac ggataatggt cgtggctaac aggaccctat
     1441 atctgtaaga aatagtaaaa aatgttgaat tataacggtt gttaaaatgt atgtgttaaa
     1501 tatttagaat taaatcattg tttttgaaaa tgtatagccc ccatataact aaagggaagc
     1561 gctcttttct ctcacgttag ggtttggcgc agacaactgt aagatctgaa aaaacatgta
     1621 ttattttata gtctattcct acaatggtat gttatgaaca ttacggttta ttaaagtttg
     1681 taataatgta caaagaatgg cctccaagct tttctttttt ttaacataaa acacgtgtga
     1741 tgcctgttta aatattattc aaaggtgtta cttaattcaa acatgtctta aagggtgtac
     1801 gaaatatttt tggaattcaa taaatggaat ttaaaaaaac agtatctcac ccgtaactaa
     1861 ggcaaagagt atttcacatc atcttccagc tctgtctcga agaaaaagac ctgggaaata
     1921 ggggtgcgtg catgagtggg cgtgtgatgg agcagcagga gggtgtgtgt gtgtgcgttt
     1981 caagggtttg tgtgtgtggg ttcaacacgg ggtcccagag ctctatctgt agagaatcgt
     2041 ttgaaaccaa ggtttgcact atcggccata tggcatgtca agatatcaac cgatcacccg
     2101 gggttaaaca ctgatatcta atcaacgcac cgggagccca gcaaacccga tgcagacaga
     2161 aaggctctat ggggttcaca gccttttggc ctctaaacca aaacatacag cgggggttgc
     2221 atacatctct ccccagaaac tcattccgta cttttcgata gttagggaca gaactatttt
     2281 taacgctgtt agcactgctt tagcgcaaac cccaaaggcc cgaatattta gctgcccgga
     2341 cagattaaaa aaatatattc tgaataagtg aatctctcat aatggatatt tctggaggtg
     2401 ggtaaatgaa aaatatattt taagatttgt ttgaatatta ttgtaatatt aaaccctagt
     2461 tatttggata tttcaggcca aaggccaata aagttaaaaa gtgtatatat atatatatat
     2521 atagcgtata acgtttaata ttgtctaacg gtggttagaa tcccaaacat ttacgcagct
     2581 tttacgcgat ttaccggatc tggagcaaca tgagggtggt tcacaggagc aaaaatcggg
     2641 cagtcagtcg ccatcggcct ttttacgttg taagtccttc taattaaaca catacccaag
     2701 aatatttata tataaaaata aaaaaatagt gtgtgttatt taaaaaaact attatgtatt
     2761 tacagccgac atacagccac gaatgataaa ggattcgtta tggacatctg acactgggga
     2821 cttggatgca attctaccgt tctgtacgag cgatttttca aactcccctc gaatacaggg
     2881 aacttcgact ccctcccgac atattccaga ccccaacagg caacgaacaa ctgtggccca
     2941 agtacattgc tcagattcaa caccaaccga aaaatactgt tgggccggga acttgcggct
     3001 ttacgatccg gcgctccagg gacacggtat gagatcatta tacgttttgt tattagttat
     3061 aagccttttt attagttata cctctgttga tagcatatgt taaaacaagg acaaataatg
     3121 tttttttcag actgcccgga gacagcccct gcagaatctg gaatgctaga ggaaaaaagt
     3181 ctagagccct caggatcctc aattcgtcag aacaagcgcc aaaaaagccg aggtatttta
     3241 actatgtatt gttaatatat attattatac cggaaaggta tttgacattt tatgtatcta
     3301 acatattttt tatatctaat aacgtaagtt tgtatgtatt attttcattc agactccgcc
     3361 ccggcgaaaa acggcacaga cggccacata catctagagc tgggggattc cggcgccacg
     3421 aacattcccg aggaaacacc cgagagacct gtttttaatg acatgtcaga tgttgacgac
     3481 cagctattct gtgatgcggc caaccttatc gacccagaca attctacggc ctcagtacct
     3541 gcagccgaac aagaaaggtt tttcacatta ttttccaagg ctttgaaatc gaggaatgtt
     3601 ttgctataca aacgactggg ggatttaatt gagagacagt acagagacga tatgttattc
     3661 tggcatagaa caattccacg catgttaaac agcaacccca ttaaaaaacg caaatacaga
     3721 tgctaaaatc atacatgtaa caccaaccat tacagaaaga cccaaaaaaa cgaacaccct
     3781 taattatcca aaaatggcag aactaccgca acaaggggag acagttgaaa gcctcttagc
     3841 ccagattcca gccgaactcc tagaagttat taaacgtatg aacgagtcag gatcgttaga
     3901 tgaaagcata ttaacacaga ttcccgccga actcttagaa atgattaatc gcatgaacga
     3961 gtcaggggcg cctgaggaaa acatgttatc ccagattccc gaagccctca taaccttaat
     4021 taatcggatg aacgagagtc agacattttt gacccctgca accccaacag cgatagacca
     4081 accagtaacg cccaggtccg tagagtctga aacgcctcaa gatgtttttg gggaattgga
     4141 aaattgtcta ataaatctgg cggcagatgg tcttgataga cgtgtcaggg ttgtgtacag
     4201 gaataaattc aacaatacag agattcgaca gtttttcaat ttcctatggg tgaatcagaa
     4261 tcttgactat gtggtatttt acatgatgat aatggacact ctaaacgatc tgttagagac
     4321 ggcaagagat tatggcgaac cacgtgatgt cttacagttg gaaatttgtg gagatagcct
     4381 gcataacaca gtatctctta ttttacccaa tggcgaagca gatcttgaac aatttaccgc
     4441 gctgctagaa cgacttgttc agtcaaattt agccatcata gccgatcgga ccctcgagct
     4501 tgtagtgcaa ataatacgtc aaccccaggg gggtggtggg cagagaagga agcttgatag
     4561 cctaatgcag tcagaaatca taagaaataa aagggcctac ctcataaacg ttcacaatcc
     4621 cgataataag ctatgttttg caataggcct agcgcattta cttaaccccg gatgtactga
     4681 tctgacggca ttgcaaaagg ctagagagat ccaaacggcg gtgggcctcg gtatacagga
     4741 aggggtggca ttctcagaca ttgtcaaatt tgaaaacttt ctgaatatca agattgtggt
     4801 tttgtaccac agtagagcta atgcacccca tcctgccata ccggctacag ccgaaagggg
     4861 gggcactcgt gccgttataa ctgtgcggta tgtcaggatg cagagtgccc tatgcaaccc
     4921 ctaaacttga caccctgtga ggattgccgc gtgtaaaaat aggactcaat cacacgcttg
     4981 ttcgagtggg ttcctaaatg acaggaatag ggacttggag atttaggacc tcctacaaaa
     5041 aatatttttg ggtataaaaa agggcttcca tctgaggaag gccccactta ctaaaaagat
     5101 tcagggttgt ctatgacaag agactgtttt tgcctgactg gaccacattg tccctttggc
     5161 tactgactta tgctacaagc cacagggtgt cttaaagctt aagatatcat gactgctgta
     5221 gaaggttttg acccccggtt gcaactacca ttttcggcct taatcgcagg gccttcgaat
     5281 agtggtaaaa cttgttttgt aaaaagtatt ttagagaatt ctgaacatgt gttatctcaa
     5341 aaacctgata atgttgtgtg gtgttattca tgttatcaac ctctgtatga tgaattgttg
     5401 aagacaataa aaatcacgtt tgttgaagga atacctgatt ccctgtctga tgatgaactt
     5461 ttacctcctc ataaaaacaa tctgctggtt ttggacgata tgctatttgc aggtagcgaa
     5521 catcccgaaa ttgcccgagc gtttacccaa tatactcatc atagaaacct gtccgtgctt
     5581 tacttggtgc agaatgtgtt tcaccaaggt aaaaatagcc gcaccatcag tttgaacgcc
     5641 aattacatgg ttttgttcaa aaatcctaga gacaaactac aaattaacac tctagctcag
     5701 cagatgtacc cgggaaggaa atcctacttt atggagagct acgaggacgc taccaaagcg
     5761 ccattttctt atttaatcgt ggatttaaaa gcaaatactc cagaacacct gaggctacga
     5821 accggtctgt tcccgtggga gtggccggct gcgtacattc ctaaaaagta gccgctatgt
     5881 ctctgcgttt aaaaagaaac ttgcccctct tgagaagcct agttggggct acatctaatg
     5941 aacggaaggc catcttgggt cgctgttctt cagatctcat attatcccta tgtgagattg
     6001 ctttgaatct tctcaaagga cgcattccac tcaccctgac acaattgaaa aaattaaaga
     6061 gacaaaagac cgcgatcaag ctctttgcca ataaaagggt cagtcttcaa aagaaacgac
     6121 atagcataca acagtctggc ggttttattc tacctttact aagtatagcc gtgcccttca
     6181 tcaccagcct tattgcagcc cgacgtggtg gttgaacaca taaggtgacg gccatcctca
     6241 acatacccct ctcgggtgta cccaactata agattcgtca acatattcac tctttaaaac
     6301 acaaaccttc aacgagatac agcaccccta aagatgcccc aaaaccctcg catccttatg
     6361 aaatgaatga cggtaaccca tttacccccc tgaacgcctc cggacttttc cctaatcccg
     6421 atctctctgg gtggttagac ttttgaatga ctttttgaat gactatgatt aaattcaatg
     6481 aattttattt gaaaaaataa gcaatttaac atttgtggca ttcttgaaac atttggcgtg
     6541 agcatacgcc ttgattacac gttcttaaag gatacacatt tgaacacttt tgatattttc
     6601 taacaaaaca agctacaacg ttatcattac ttcttaaatc atccttataa agagacataa
     6661 catcttcaaa agaaactccc cgggctcttt ggcataggta gaatacacag tgttgtccgc
     6721 atgtagttga aaggttatct tgcacctgtt tgatgttata gtatatcttt gagcagtttt
     6781 tggtcagaaa ttctttaata gatttgggga aatgtgaaaa accgggggga aagccatagg
     6841 aatcaaaaaa agttgagatt tttcttcctc cttcctcttc taatgtcaca gctagccaat
     6901 gttcacccgg catgtgttta ggatgggtat tgacaataaa cagggcaggc cgctccgtcc
     6961 atttctccat aggtaattca tcacaagcca acactccgca aaattgtttt ccaatcagtc
     7021 ggctcatgag cccttccaac tcttgggtat tcatgtcttt gctcaacgat ccttaataat
     7081 aatctactaa aacctgtctt cggctattca cctccaagat tgaatcagag caggcataaa
     7141 caatcatgct aacggtacag gctaaaggtg tacggaaacg catttccagc ctgaggttac
     7201 cttgggacac caccgaaaga tttcctgagg tgtcatcatc aggtgataaa ttgaaagcat
     7261 acattgtgta accctctgca aaatcatttc tgtcaatagg taaagagaga tcttttagat
     7321 gcctcccggt agccaggaat tctcgcacag atatgttgtt attaaattgc ggttggaaag
     7381 ccttagcagg gacctgacgt ccgtcctgac acagagctac atactctgca ttgaagtgtt
     7441 gaaaattaaa tgggttttta tttaaggtgc ccgtattgga ggcgtgatca accaaaccta
     7501 taaccacgta tcgcggtaaa gggcctagaa ataggttttc ttgactgcag attctgctgc
     7561 ccacaggtat gctaaaggtt ttcatggtta ttctttggag agggtaaagg gcatttcctt
     7621 tcagcaaagc ctgtgagtga cccagacgaa ctgccggaga taccgacact tttttaataa
     7681 aaagcgtggc ccccaacact tttaagctaa agtccccatc cgttgcagac attaggcaaa
     7741 actcattctt ggccctggtt aattttagtc ttaaatcaac cgcatttaat agtagacgtt
     7801 cttgaaagaa aatatccgag tgtatagggc ctagcaggtg aaactctcga gatcctgcac
     7861 agtagagagc ccgtgccgcc aggcctttat ttgcaccggc ggatgggtct gtcgattcca
     7921 tagagactcc tgcagtatcc ttgctaaaaa gccctgcgct gaattgggtc ttgagagtat
     7981 cttcagagta gttgagtaag cattccatga tggcccggta tgggtatgtg gcactgcttt
     8041 gactgattag acgttccccc aaagtcacat ccacttggga gaagatggtg gccactgggt
     8101 aattaatgag actcactttg gcatcgtttg caatatccgt accatctctt ttggtcactt
     8161 ttagacgcaa atgcaccaag gtgttgttga ggtccagata gttgtcaccg tggcctggta
     8221 tgaaaaactc tattgggccg ttgtctgtaa tggccgagag tggggctatc tccacataac
     8281 tggacctctc tactgaatgt tgggttaagg gggccgtgaa aagatcgagc tctgtcttta
     8341 tagcttcaga ggacatgcgg tgtaaaagag ccatggtgct tgttctttta gaaaatactt
     8401 ccgagtattc tttttacctt ttttggtcca gacctcctca ctttaccccg tctttgacta
     8461 actgagtttc ttttaaccgt taacctccgt tttttaggcg caagccttcg ccttatacca
     8521 ggaggcctct ttttcgggct tcgagacaac atcatcaacc ccgagccttc ttgactctcg
     8581 acatctggtg acgcccttct ggtgatcgta ttggctacaa cctcacttac aatatttttt
     8641 gctgctgatt ttaaatgagg tttggctatg ctgaagcctc tcttcataaa cggtaaaacc
     8701 atcctaaaga ggttacgaaa tatacctcct atccccgaac catacatgat gggggtccca
     8761 taatagccgg gtaacccatt acccacttga tccacatagt atgtgacata ccggttaggg
     8821 tcgagatgtc ggtgttccat aattttaatt tagatgtatt atgtatataa agtatataaa
     8881 atatataata ctaatattat atatgtagag aggttttggt gggtctaaag tggagtttta
     8941 caatcgtttt accataagta aattcaatgt tttcgttctg atccgtttta agctcaacaa
     9001 gaatgttttc aatatatttc ttgcttacag gtacgtagtg tggcttgtcg taggtgacag
     9061 tgactatgtc gccatccttt ccgtctatat gaaccgttct cagcagtggc acacagctgt
     9121 ctccgaccct ttgataggat atgatgtcgg tatacacaaa tatgttgtaa aatcctgcat
     9181 gtatatctgc ggggaatggg aataatttat ctctcacata cgtccattta ttgggaccca
     9241 tccccaacat gtatgctaaa ttaccgccgg tctttatccc cccggaagca tctccagaga
     9301 tttgtaccct ttaatgtata gggttgtaca tcaggaatat ttccatactg ttctgcgata
     9361 gacgttcatt caactcggag acgagcctgt cgacggttct atagaaccct tttttaacct
     9421 taataaattt cgaaggttcc gataactttt tgaaataaaa ttcccggtcc ttatctttga
     9481 tattatacca gctatggggg tatgtaatct cgctgagacc tacttcccag gcctctgata
     9541 actctatagg ctttggaaaa ttggttgtgt aattagaact ctgattatta tgatatatat
     9601 gtgcggacgc attactgggg agagtcaggt agaagccact gtgttccatt atgcactccg
     9661 gtgtacaccc gaatgaggat gtattttatc atgcatgggg gtttaaatta accccagatg
     9721 cctccaccac atccttctct aatacccagc tgttgaattt tagcggccag tttttccagc
     9781 ggaccagcac ccatttttga cccttctctc tcttttgatc tagaatcgcc tctacgtgaa
     9841 acactttgtc tttaccaacc tttaccttct gtaattcctg ctcataaaaa gatccctcta
     9901 taaggccccc gtcataatct tttaatatgt agaccggggg tatgcgcggc agacattctg
     9961 taaccgtgaa aagctcgtca ctgtatcctt gttcgtattt tttatcgaaa acacccctca
    10021 acatggatat acgtaccaag tcccccacaa cgaatttaaa aggtattttt ttcttacggc
    10081 gaagggggag caaaccatac agatttttaa agacttgaaa agagttttcc gaagagacct
    10141 cggagggtgt catccttata cttttatgat aactattgtt atacccaatt actaaatctt
    10201 gaactatatc gatatatcta tgcgtgttgt gagctgtaaa atagcgccac atccgctcct
    10261 tcagagttct gttaaagcgt tcaacaactg aagctttcaa atccgagcct gtagcaaaat
    10321 gtactatatt gtgttttttc atgagtttct gaaaaggctt attaaaaaat tattttccgc
    10381 catcagtctg cactttcttg ggggcacctc cttccttcaa gatagaggca aatgcccggg
    10441 tcacctcaac accccgctta ttttttaaga cccggacaaa agctatttta gagaaaatat
    10501 ctataaccgt tagcatgtag cgatttcctt catttttatc tgcaagggcc tgcatgtcac
    10561 atagatcagc ctgaaattgg gacattgggt gggtagaaaa actctatttc tcggaaaatg
    10621 ttttcttacg ggtttatgta gagtgtgcgc atcctgctct gatagccact cattcacttt
    10681 agcaccgctt aacctgtgac ctgtttcttc ggctatagct ctctgtaaac gctccttgcc
    10741 cccataagac cccgggttag agggattata ataaatgttt ttcagaatct gctctgccat
    10801 ccttcttgcc tctctgaggt acaataacgt taatgagcca ctttcaaata acaacaacat
    10861 ttcatttttt gggattttta ttttcaagaa aacattgtgt attacgtata cagacaattc
    10921 agaattcgtt gcaggataca tgtccaccct ttctcaatga tcgaatcatg caaaaccttg
    10981 tatatttggt ttagattaac aggtttgttt cgctgaattt ttccaacaca cacatcagct
    11041 ataaaagtat ataaacaaca aatatgatac atgttacaat taaatggtgt gtcaaacaaa
    11101 taaagtaaaa tcttagaaaa ggttgtttct agttcttcag aatcaccacc aagccgggtt
    11161 accatttgtg tccattgtag acactcgcca gcatgtcgta catgattcat gatttggtcc
    11221 attttcagca cacgctctac attagtcccg gaattgtggg ttgtgtcgaa cgatacattg
    11281 ttcactttat tttcaataat ttgatgcata acacttgtaa gttctctcaa aagaaaaaag
    11341 gtatttattc tctctaacat cgtatacaca tagttaccca ttgctctaca tctaaataac
    11401 aaaaatatca ctcgttctct tggggtttat tgagccagaa agtcatcaca tcagccacca
    11461 ccgcctcccg gtatttgttg tcgtccacca gggtgtgtcg gatttctttg agtttctcgt
    11521 gtatgtggat cgcttccttc agctcctgta ggaatgcctc ggttaccccg taaactctgg
    11581 ggatagacgg cacaaggccc atagcctcca gggctctgac cagcgatggt ataaacctgc
    11641 aggaccaaag tcttttcacc agagcctcaa aattgttgaa gaagtagtat cttgggggct
    11701 cgtataggca tggatgcctt cgctggctgg ggtggttaat ctcacaaccg atgcattttt
    11761 ctcgtatata ttctccaatc accacgtcta aaagcgtggc tactgaggcc ttgattgtgt
    11821 ccacaaaaat agtactgacc accccatcaa acacgtcctc aggctgtgta catgtagggg
    11881 gtgtcgaggg tcttgccagg ggtgagtaga atgtagggct gcgaggcata cagtccttag
    11941 tttcaggccc ccatgacgtt tcggagttct ggtatgcgtt aggattatcc atggttaatg
    12001 cttaggttaa gaactgtagg ttttaatgac cctcctttta ttgttgaacc agccctcggg
    12061 gtatctgggc ggggttaaca acgccgctta cctcgttttc tttgggggct gtctctcctg
    12121 acgttgtacc ttcttgaggg tgctctgcgt cgtaatccgc aggattcgta tatattatgc
    12181 acttctttag ccgaacaatg ctctgacgct gttggctctg tacaaacaga gcgtccaaca
    12241 actgtaacat tttcaattcc attaaatccc aacttttaaa aggaataagc attcgaagca
    12301 taaaatcacc gaccaaaccg ccatccctga tgttttggct gcggatttcc tctgtgctga
    12361 tgtagaactc cacgcagcca cagggaagtc cattctttct ctgtattttc acccggtgaa
    12421 atactcttcc ggaggtgtcc ggggtacctt cccaacgggt ctcgtagcct gtgaacaagc
    12481 tgtaaccctt ggtgatacgg ctcagttcgg gacacaaaac ctggcgaaaa actgtccagt
    12541 cttcaacccc ataggccact cctaatgtct ggtcggtata ttcttctcct tcggctaccg
    12601 tatagagttt cactctacag gccaagtaat caaacagata cccccattgc tgaccattag
    12661 acatcagcac ttcatctttc aacgcagttg cggtcggtat ctgggttcta tacacattta
    12721 gaaaccgctt ttttggagca tcgtatattg cggatgtata ctttgccctt tctctatgtt
    12781 tcagacaggg tccttcttca gttgctacag tcatcacagc tttaccactg atcgcaaaat
    12841 ccatgtttaa aaatagtgtt tactgttctg gtttcacaag ccttgttctg gacatttata
    12901 atgcagatgc ccccagccct ataaccccca ggacattcct gcttcatcag ataacaaact
    12961 gtggggggtg ggggacatac agggtccccc aaaagttcaa acactcaaac catccagttc
    13021 caccagaccc ctactcatca atcacctgga ctacttcaaa gccggacata tagagataaa
    13081 ataacacaca ccctctaaca catgaccaca cgaacagggg ggactgcaag cgta
//
