# Supplementary material for: Widespread Horizontal Gene Transfer Among Animal Viruses
Source: bioRxiv. 2024 Mar 26:2024.03.25.586562. Preprint. [Version 2] doi: 10.1101/2024.03.25.586562 (PMC11071296; doi:10.1101/2024.03.25.586562)
Supplement: Supplement 2 [file media-2.zip › File2_Maps/refAdinto_pimephales1972_minnow_BK011009.gb]

LOCUS       AdintoBK011009         14367 bp    DNA     linear   SYN 15-Apr-2019
DEFINITION  .
FEATURES             Location/Qualifiers
     misc_feature    1
                     /note="abrupt termination of read consensus"
     CDS             257..466
                     /product="hypothetical protein"
     CDS             complement(381..641)
                     /product="hypothetical protein"
     CDS             1070..1318
                     /product="hypothetical protein"
     CDS             1493..3919
                     /product="PolB-N"
     CDS             3769..5628
                     /product="PolB-C"
     CDS             5618..6319
                     /product="PacK"
     CDS             6326..6655
                     /product="GasderminX"
     CDS             6657..7475
                     /product="Adintoc2"
     CDS             complement(7530..8048)
                     /product="Adenain"
     CDS             complement(8052..9359)
                     /product="Hexon"
     CDS             complement(9361..9825)
                     /product="Cupiennin"
     CDS             complement(9809..10648)
                     /product="Penton"
     CDS             complement(10696..11781)
                     /product="Integrase"
     CDS             complement(11969..12586)
                     /note="ADP ribosylation factor GGA1 (67%)"
                     /product="Gagaoid"
     misc_feature    complement(12383..12397)
                     /note="IXCXD potential Rb-interaction motif"
     CDS             complement(12540..13205)
                     /product="Adintoc5"
     CDS             complement(13281..14096)
                     /note="remote similarity to DUF5766 and adenovirus E4orf4"
                     /product="Eforff"
     regulatory      14367
                     /note="abrupt termination of read consensus"
ORIGIN
        1 TGTGTGTGTG TGTGTTGGTA CGTCATCTAA CCTTCTCATA AAAACTCTCA CCAAAGCTGT
       61 CTAATCCATA ACAGTCTTTT TACTTCAAAG GTTCGGACGT GCAGCTGATT AATTTTGAGA
      121 CCTTTGACAC TGTGGCCAGT GTGGTCGAGG CCATTGATGC AGCTATTTCA TGTAAGGACG
      181 TTTCTATTCC CTATAATTAA ATTATTATAA TTTAATTATT ATTTTAATAC AATTACTAAT
      241 TAAATTTTTA ATTCAAATGT TTAATTCACA GCCGCTGTCA AGGACTTCAA TCTACTCGAC
      301 GGTAACAATG GTGAGAAAGA GATCTATCTT CAAATGTAAT GTTTTATGTT TTTACGGAAA
      361 TCTAATGCTT TTTATTTATT TTAGACGTCA CTCACCCCGA TCCCCCGCTG ATCGATCTCA
      421 CTCAAGACAG CGAAGAAGAG TGTGTCCCCG GCACAAGCGG CGGTGATTCC ACATCGGCTA
      481 ACAGTCTCAC TCAAGACAGG GAAAAAGAGC GTGTCCCCAG CACAAGCGAC GGTGATTCCA
      541 CACCGGCTAA CAGTCTCACT CAAGACAGCG TTGCTAATTC TACCACCCCG TCCAATGGTG
      601 TAAGCGATGC TAATTCCACC ACCGCTCAAG ACTGCAAACA TGACAACGGT CCTAATTCTT
      661 CTTCAGACAA CTTCGATGAC CAGACAGTTC CTGACTCTAC AGAATTAGAA CCACCGAGAA
      721 AAAAAACTAA AAAGAGTCAT CACACAGCCC CTCCAAACAC GCCCGTCAGT TTTTATGGTA
      781 AGGCTATCAC ATGATTAATA TTTAATCTGA AATAATACAC TATCATTATG GTTGATTGTT
      841 TATTTTTCTC CCATCAGGAC ATGATTCAGA CCATGACGCT GATGACGAAT CCGACGACGT
      901 GACTATCTGC GGGGAGCCTC AACTCAACGG TTTGGAACGG AACTCTTGGA CGCCATCGAC
      961 CTCAAATGCC GGTCATACAC CATACCACTT TCCGCAGGAA GAGCGAGAGA TCGATGTTGA
     1021 AGAACTAGGA CTGAACCCCC AACCGATCGA TGTCGCCGAT AACACTCAGA TGCGTATGGC
     1081 CGTTAATACT GCTGATCTGC AAACATTGTG TTTAGAAATA CGCCGCTATC GTGACGAGAG
     1141 TGCATTGGCG AACGCTAGAT TAATTGAGGA ACTAATACAT AATCGTGGGT TAATAGAAGC
     1201 GACGTACGCG GATCTTTGCA CATTCCGCTT AGAGATGCGT AGCAGATTTG ATATCCAAGA
     1261 TCGTTTTATT ATGGATATGT ACAATGAACT AATTTACCGT TTCCATAACC ATAGGTAAAA
     1321 TGATAGTCAT CATAGATACA ATGTCTCAGG AAATGTAATA CGCTGCTTAA GAATCATTTT
     1381 ATATTCTGTT TGTTTTTATA CTCTTTTATA CACAGTCCTT TGATATTTCT GTTTTTCTAT
     1441 TATCTCATGT TTTATGTACT GTGATTATTG TTTGCCAGTC TGAAATTAAA AAATGGATGG
     1501 TTCACAACAC TTTTTTACAG CCCCTCAATC AGACCAATCT GACGCTGAAC TGTCTCCCGA
     1561 GGAGCTTGAA ATGATAAGTA TGCTTCCAGA TTCTTTAGAA ACATCACACC CCACTACAGA
     1621 GTTCGATCTT TTCGAATTAG CGGTAAATTT GAATCACAAT CTCTACGATC CGCCCATTCA
     1681 CCACACCACT GATTTAAACA TCGATGATCA CCCAGATGAT AATGAGATTG AAATGATAAC
     1741 CACGCTTCCG GAGTCTTTAG AAGATTATCT CGATGTACAA TCCCAACAGT GTCCTACTGA
     1801 GTCCGAACTT TTTCAATTAT TTGAAAATTC AAATTTCGAT GAATCGAACG ATCAGCACGG
     1861 AGGTGTTTTA AACAATAGCG ATAGTGACGA TCGTCCTAAC GCCGATAATG TTTCCCCTAC
     1921 AGGTAGTGTC GATAGTTTGT CTGAAGGTGT TCGTTCTAGA GAACAAAGAT TAAACCCCGA
     1981 CGAAATTGAT AGGTTGTTGC GTAGCGGCGG GTTCGTTAAC GGATATCACA TTACGCCGCG
     2041 ACCACGCTTT AACGGGGCGA CGTTGAGAAG GACCATGAAT CTGAGAGAGA TCAACTCTAC
     2101 AGATTTGATC GCTTATCACA GTTACTTACA CGACATGCTA AATGATATTG TGGCCTTCGC
     2161 TAGAGATTTC GGAGGTGACG GTGCCGTGAT CAATTTGACC CTTTCTGCTC CTACTCTTCA
     2221 ATCACCTGCC GGTGCTGTTT TAACCAGTGG AAATAATTAT GACCCGAATT TGCTTTTTGA
     2281 ACAGATTGAA AAAATTCTAC AGAGCAACGA TCAGTTACTA TCGGATACCG CGGTAGAAAT
     2341 AGAAGCGTCT GTTGTGCAAA ACCGACAGGG TGGGGGTCGT CGTAAACTTA CCGATCATGC
     2401 CGTCGATCAG GTAGTCAAAC GAAAAAAGTC GAGTTTATTT TGTCCCACAA ATATTTCAAA
     2461 TAACTTGTGT TTCTCCATTT GTCTGGCCCG TTTTCTCAAC CCTCATCAAC CCGAGAGCGG
     2521 GTTAGAAAAA CTGGCCGCAG CGATCCAAAA CAGGGTGGGG TTCTCGATCC AAGATCGAAT
     2581 CGGTTTTAGC GACATAGCGT CGTTTGAAGA CGAGCTAGAC ATTAAAATCG TCGTATTTCA
     2641 CCGATCCAAC GCATTGACCC TAGAAAGTTA CAAGAATAGC GACGAGCCGC ATCCAAAAAC
     2701 AGTGTTCCTC TATCTTGATA ACGGTCATTA CTACATGATA TTGAACATGC CGTCCTTCAT
     2761 CGGTACTTCA TACGTGTGCG AATTTTGTTA CAAAGGTTAC AAGGATCGTG TAAACCATCG
     2821 TTGCAAGCAT GTGTGTAACA TATGTTTCGA CCCGGCATGT CACACCTATC CCAAAACGAC
     2881 GGTACACTGT TTAGATTGTA TGCGTTACTG CAAATCGCCA TATTGCTTCG AAATGCATAA
     2941 AAAAAACAAT CCTCCCGGTC AACAAAACCC TGCCTGCGAT CTTATAAAAT ACTGCAAACT
     3001 ATGTAACAGA CGTTACAGGG CTAAAGACGG TGTTAAGAAA AGCAAACACC AGTGTGCTCC
     3061 AGACAAATGC GAACACTGTC GCGAAATTCT TCCCGATGGA GGAGATCATC AATGTTTCAT
     3121 ACAACCGTTA GCGGCTAAGG AGTTGAGTGA GAAATATATT TTCTACGATT TTGAAACTCG
     3181 CTATGAAAAT GGTCGCCATG TTGCGAATTT CGTATGTGCC ATGACGTTTC AGGGGGGAAA
     3241 ATATGTTGCC TGGGGTCCTC GTTGCATCGC AAAGCTAATC AAACGTTTCA GACAACCGCG
     3301 ATACGAAGGC TACTGCTTCA TAGCCCATTA CGCTGCGAAA TTTGATTCGT TCCTACTTCT
     3361 TGAGCAATTT TGTAAGTTAG GGATCGCGAT CGAAGTCATC ATGCAGGGAT GTAAATTAGT
     3421 GTACATGTAC GACCCCGCTT TTAAGCAGCG TTACCTCGAC AGTTATTCTT TTTTCCCGAT
     3481 GTCGTTATCT AAAATCCCGG CCGCGTTGGA CCTAAAGACG ACCGAAAAAG GGTACTTTCC
     3541 CCATCTTTTC AACACTAGGG AAAATATTGA CTATTTTGGA CCTTACCCCG ACAAAAAGTT
     3601 CTACAACTAC GATAACATGA GCGATAAGGA TCAGCAAAAG TTTGATTCTT GGTACAGCAC
     3661 AGTTCAGGGT AAGTTCTTTT GCTTCAGGAG ACAGCTGAAG GAGTATGGCA TTAACGATGT
     3721 GATCTTACTG CGAGAGGGGT GTATGAAATA CCGTAGCTCG TTCATCGAAT GCGCAGGAGT
     3781 AGATCCTTTC AGTTTTACGA CGATCGCCAG TTGCGCGATG GGGATTTCAA AACCCATTTC
     3841 CTCGAGAAAA ATACGTTGGC TCTCACCCAT AACAAAGCGT ACGTCCGTCA GAGCAAATGC
     3901 TATTCGAGCG CCTCTATAGA ATGGTTAGAG TATGTCAAAA AGACTCGAAA CGTCGACTTA
     3961 CACCACGCAC TAAACCACGG TGAAGTATCC GTCGGTAAGT TCTTTTTAGA TGGCTACTAC
     4021 GAACAAGACG GGGTGAGGCA CGGGTTAGAG TTTAATGGTT GTTCGTGGCA TGGTTGTTCC
     4081 TGTCGCTACG AACCTTACCA CCGTCACCCC TTGTCAGGGC TACCTTATGG TGTTCTCAGG
     4141 AGCCAGTTTG ACGATAAAGT TGAAATTCTG CAGAAGGCCT ACGGTTTGCA AATCGAGGTC
     4201 ATGTGGGAAT GTCGATGGAA CAAAATGAAA AAGACTGACC CGTCTGTGAT TGATTTTATG
     4261 ACGGGTTATA ACGCGCCCGA GAGATTGAAA CCGCGAGATG CCCTGTTCGG AGGTCGCACT
     4321 AACGCTTATA AACTCTATCA CAAGGCGGCC GAAGGTGAGA AAATAAGGTA CCTCGATTTT
     4381 ACCAGCCTCT ACCCCTTTTG TCAGGCTACG AAAAGCTATC CGATCGAACA TCCTCAAATA
     4441 ATATTCCAAG ACTTTCAATC GATCGAAAAT TATTTTGGAA TCATTAAAGC GACCGTCTAC
     4501 CCACCCCGCA AATTACTACA CCCCGTTCTC CCTTACAGAT GTCAGGGAAA ACTCATGTTC
     4561 CCCCTATGTA GAACCTGCGC TCAAGAACAA AACCAGACCA CGAGCTGTAG CCACAATGAT
     4621 CATGAAAGAG CCCTCTCTGG CTGCTGGGTC AGCATCGAGC TTTTAAAAGC CGTCGAAAAG
     4681 GGTTACGTGA TAGCCAAGAT AGACAAGGTT TGGCATTTTC CGCAACGGTC GAACACGTTG
     4741 TTTGCCGGTT ACGTGAAAAC GTTTTTACGT TTGAAGCAAC AAGCGTCCGG TTACCCGTCT
     4801 AATGTTCGCA CGGACGCTGA GAAAGAGGCT TACGTAAGCC AGTATTTTGA AAAAGAGGGT
     4861 ATCCGACTCG ACCCAAAACA AATCAGGTTC AACGCGGCTC AAAGAGCGAT CACGAAATTA
     4921 ATTTTGAATA GTTTGTGGGG GAGGTTCTCC CTTAGAGAGA ACTTACCGAA AACGACGTTG
     4981 GTGAGCGAAC CTGAAGATTT CACCAGCATC GTTTTCGGCA ATACCGAGTC ATTGTCCTAT
     5041 TTCACATTCA TCTCGGACGA CGTAGCTCTC GTTCAGCATA AACCAGGCAA AGACGATCTT
     5101 TGCAAGACAC GAGACGTTAA CGTGTTTATA GGGGCGTTTA CAACCGCGTA CGCCAGACTG
     5161 GAATTGTACG AATTGATGGA TAGGCTCGGC GATCGACTTT TATATTCGGA CACCGATTCC
     5221 GTCATCTTTG TGTCTAGGGA AGGCGACTGG GAACCGCCTC TAGGGGATCA TTTGGGTGAG
     5281 CTGACGAGCG AGGTAGACGA GGACGATTTC GTATCTTGTT TTTGCTCTAG CGCCCCCAAA
     5341 TCGTATGCGT TTGAAACGGC CAAAGGTAAG ACCTGCATGA AGGCTAAGGG TATAACGTTG
     5401 AACGCTAAAA ATTCCCGAGT CATCAATATG GAGTCCCTGA TTGGTCTGGT TGAAGGGTAT
     5461 GTGACGTCAC AGGATAGTAG CAAACATATC CTGGCTCATA GCGAAAATAT CGTGAGGCAT
     5521 AAAAAGACTC TGACCTTGCA CAACAAATCA GTCGTTAAAA GCTTCAAGGT GGTGTATAAT
     5581 AAACGCAGGC TTTTACCTGA TTTCACCACA CTACCTTATG GATACTGATC AGATGATGAA
     5641 CAGGGGGTCG TTGGATGCAT CCGATTTTGA TTTCAGACTT CAGCATCCAT TTAGTTGTGT
     5701 TATAAGTGGC CCATCCAATT CTGGAAAGTC TTATTTTGTG AAACTTTTGT TGGAAAAAGG
     5761 TTTAACTATA ATCTCCAAGA AAATTGAGAA TATTGTGTGG TTGTATGATT GTTGGCAACC
     5821 TCTGTACGAT GATGTGCTGA AACTGTATGA CATTAAATTT GTACAAGGAA TACCCGAGAG
     5881 TCTGAATGAT GATGATTTAC TTCCTATTCA TAAGACAAAT CTTCTCATCG TCGATGATTT
     5941 GATGCAGCAA GCTAGCACCA ACCTGGAACT CCAGAGGGTT TTCACGCAAT ATTGTCATCA
     6001 CAGGAATCTC AGCGCGATAT ATATCGTCCA AAATTTATTC GTACAGGGTA AGTCCAGCCG
     6061 TACCATCAGC TTAAACGCAA ATTACATGAT TTTGTTTAAA AACCCCCGCG ACGTCAATCA
     6121 AGTGGCCCTT CTAGGACGTC AGATGTACCC TGGAAACACG AAATACTTTA TGGAATGTTA
     6181 TCACGACGCT GTCAATCAGC CTTTCGGCTA CCTGATGATA GACTATAAAG CGAAAACTCC
     6241 GGAGCAGTAC CGTCTCAGAA CAGGTTTGCT TTCAGACCGT CAAGTGGTTT ATATTCCGAA
     6301 AAAAAGAAGA GTGCGATAAA TCATCATGTC CGCCAGACTT TGCAAATACC TGCCTGTGTT
     6361 AAAACTGTTA CATAAAGCCA GTCCTAAGCA ACGACGGCTT ATTTTACAAT CGGCGTCCGA
     6421 CGAATTCATT TTGGCGCTGT GTGAAGTAGC GCTTAACATC CTATACGGTT CGATCCCGGT
     6481 CAATCAACAA CAGTATCGAA AACTGAAAAA GAGAAGAGCG GAAATCAAAT TTGTGGCCAA
     6541 TAAAAAAATT GGTATAGAAG CCAAGAAACG CGTCTTCAAC CAGAAGGGCG GCTTCCTTTT
     6601 ACCTTTACTA TCCATAGCAG TCCCATTTCT TACGAGCTTG ATAGCGAATC GATAGGATGG
     6661 AGTATGCTGA GAAGATGTAT TTAGTTCCTC ACCATCAGTT GGGAAAATTG AGAAGCGATA
     6721 ATGTTCGTGA GAACATTCAG CAGACCGTGG AAAACGATTT GGACGGTGCT ATAAGAAATA
     6781 TATTACTGCG GACTGATTTG GATCCCTACG AAAAAGCCAA ACTTTACGCT AATACCTTGA
     6841 ACAGGTTTTT GGCCATCGTT AAACAAGGCG ATCGTGAGAG CTCGGTTTTA ACCCTTTCTT
     6901 TACCCGATAG AGATATCGAT CATAAAGATG AACAAACGCC TGATGCTAAT GGCGAAAACG
     6961 GCGCTGCTGT CGGGAATGTG GTGGACGAAG TGTTGAAGAA TATCCCTTCG AGAAGTGTGA
     7021 AAAACAGTAG ATACATATTA GACAAGATGT CTAAAGCCGT AGGACTAAGT GGCTGGAATG
     7081 AATCGGGGGA GTTTGTGTTC AGGGGTAAAG TCATACACGG TTCACATATG GTAGATTTGT
     7141 TAAAAAATGT GACGGCCCCA CAAAATATCC GACATGACCG GAGACCTCTA GGTTGGTCGG
     7201 AGTTTCTACA GTTCTTTGCG AGTTTAAACA TCCCTTTCTC CACAGTCCCC AATCATCAGG
     7261 TGAGGTCCCT GATTCAATCT TTGAAGAACC ACACCACCAG CCCCCCGACT ACACCGCCTG
     7321 CAGGATCTTA TAATAAGGTA CGAAAACATC TGTCCCGAGC CAGAACCGAC GCTAAACCTT
     7381 ACAATAAGGG ACGAAAAGAT CTGCGCGACG CTTCTCCGAG AGACTCTGGG TTTAAAATAC
     7441 CGACCGCCGA ACCGCAAAAA TGGCTGGATT TTTAAACAAT TGTATGTTGT AATTAAATAA
     7501 AGACGATAAA AATAAATGGT TTAAGATTTT TATTTATAGA TCATACACGT TTGTACACAA
     7561 GATAACGTTT TATCATCACA TACATGGGGT CTTAATCTCT TCACAAAGCG GGAAACCATT
     7621 TTATCATTTT TGATATAATC TTCGCTGTAT AGCTTCATCA CACGATCGTA GTCACAACCT
     7681 TTAGCTAAAT GATATAGAAA AAACAAACAG TGCTGACCGC ACGTATTGGA CGAATAATCC
     7741 TGGACTCGTC TGTCGGAATA TAGTACTTGG GGGTGGTTGG TAGCTAGAAA GTGTTCGATG
     7801 GTGGTTGGGA ATCGAGGGCT GTTGGGCGGA TTGCCGAAGC TGTCGAAAAA ACAAGCTGGA
     7861 CCCTGTTCGG GTAAATAAAC GGCGAGCCAA TGTTCGCCGG GTAGCCCCGC CGGGTCGGTG
     7921 TTAACGATAG CCATCGTTGG TAAGGTCCTC ACGGGTTTTT TCGGTAGTTG ATCGCACGGT
     7981 AGAACCCCGA GAAAATTTGT TTTACACGTC ATTTTATCCA TGATAGCTGT GAGTTGTAGC
     8041 GTGTTCATCT CTCAGTAGTA ATCGATCAAC ACCTGTCTCC GGTTAGACAC TTCAATGAGG
     8101 GAATCAAAAA CGGCGTAAAT TATTAAATTA ACGGTATTGG GGAGAGGGTC TCTGAAACGA
     8161 GCTTCGACTC TGATATTGCC GGACTTGATG AGTGAAATGT GCTGCCCACA GTCTTCATCC
     8221 GGGGTGAGGT TAAAAGCAAA AAGCGTATAT CCGTCGATGA AATCATCAAT GTTGATAGCG
     8281 AGCGCTCTGT CTTTTAGATG TCTCCCGGTC GCCATCGCCA ACTGATAATA TTCACGGGCC
     8341 GCCAGACCGG ATTCGAAATT AGGCTGGAAA GGTTTGGCGG GGAATTGGTG AGAGTCGACG
     8401 TAGACCGCTA AGAATTCTAA ATTGAAATGT TTGAAGGCAA ACGGATTTTT TGCGTAGGAT
     8461 CCTGTGAATG CGTCGTTGTC GACCATGCCG ATGATGATAG ACTTGGGTAA AGTTCCTAAA
     8521 AACAGATTTT CCTGATTCAA AACGCGTGAC CCCGTTGGGA TTGAGAATGT TTTTAGACAG
     8581 ACCCTGTCGA TGGCGTACTT GGCCGTTGTC GACAGTAACG TTTGCGCGTG AGCCAGTCTC
     8641 ACCGGAGGTG AAACGGTCAC CTTCTTGACA AAAAGGGATG CCGCCAATAT ATTTAATTTG
     8701 TAAGCCACAT CGTCGCTCCT CATCAGACAG AATTCATCTT TTGCCCGTAT AAATCGTAGC
     8761 TTTAAATCGA TCGAGTTCAA TAAAAGTTTT TCCTGAAAGA ATATATCGCC GTGTATGGGT
     8821 GTGAACAGTT CCACCTCCCT GCTCCGTCTG GTATAGGTCG ACCTCTTAAG CAATCCTTCG
     8881 TTCTCACCGG CCGGGTCGCT GTCGTCCATT TCCCCGGCAG TATCCAACTG AAACAATGAT
     8941 GTAGAGAACA GGGATTGTAG CGTATCTTTA CCGTAGTTGA GAAGGCTCTC AATCAAACAT
     9001 CTGTAAGGAT AGGTGTTTGA ACTTTGCGAA ATGAGCCTGT CGCCGAGGGT GATGTCTACT
     9061 TGCGAAAACA TAGTAGCTCC GAGGTAATTG ATAGGGCCAA CCTTCGAAGG GTGTGCGATC
     9121 TCCGTGCCAT CGGGTCTTGT GATTTTCACC CGTAGATAGA GCATGGTGTT ATTGAGGTCT
     9181 ACATAATCAT CGCCGGTCCC CGCGATAAAA AACTCTATCG GGGCAGAGTC CGAAAGGGCC
     9241 GATAATGGAG CCAGTTCTAA ATAACTGTTT TTCTCGATGA TGGTCTGCGT CAGAGGTACC
     9301 GTAAATAAGT CCAACTCGGA CTTGATACAC TCTCCCGACA TACGATGCAG TAACGCCATG
     9361 TTAGAATATG GTTTTTACAC CTCTCTTGAT CGGCGGGTTT CGCCTAACAG TCTTCTTGCG
     9421 CTTTCTACGA GCGAGTGAGA CCTTGTTTGT TAGACGCGTT GTTTTCTTCT TTTTTATTGT
     9481 CCATTGACCA CGCCTTCTCA GACCGGGTGG TTTGGACGTT CTCTTACGAG CCATGACCAT
     9541 CAGACCGGAT CCCCCTTGAG CTTTACCCTC ATCGCCGTGC GAACGCATCA ATACGTTCGA
     9601 GAAGACGTCG GATGCTATAT TTTTAGCAGC CGATTTTAGG TGGGGCTTTG CGATGCTGAA
     9661 GCCTCTTTTT AACAACGGTA TGGCCATCCT GAACAAACCC CTAAAAATAC CTCCTAACCC
     9721 ACTACCGTAC ATAACACCTC CGCCGGCATA ACCCGGTAAA GCACCACCGG CTTGGTTTTG
     9781 GTAGTAGGCG ACATAATCCG GACTTTCTCT ATAGTGATAA TTCATTTTTC GGTTTAAAGT
     9841 GTAGTTTTAC AATGACTTTT CCGTAAGTGA AGGGAACCGG TTTGTTTTGA TCGTCTTTAA
     9901 CCTCGATGGT GATGTCGGTG ATGTGATCCT TGATGATCGA TGCGTAATGC GGCTTGTCGT
     9961 ATCTAGCAAT GACCGTCTCG TTGGTTTTAC CCGATATATG AACACATCTC AAAAGGGGTA
    10021 CGTGAGAATC GCCGACCACT TGATATTGGA CGATGTCGGT GTAAACGTAC AATGTGTAGA
    10081 AACCCCCGTT GATATCGGCC TGATGAGGGG CGTAAGTGAT GGTACTTGTG TTAAAATCAG
    10141 CTTCTTTATG GTAGGCTGTA CGACCGAGAG CTTCATTCGG TATCACTCCT AAAATCGTGG
    10201 CGAGTTTTCC GTAGAATGTC ACCGAAACGT TGGGTCTCGC TAACAGATAG ACTTTATTTT
    10261 TTATTTCGTC ATAGTCCAAT AGACCCGTCG GCTGGAGAAC TTTATTTATC GCTCGGATGA
    10321 TCGCCCGAAT GTTCGCATAG TACCCACCGC TTATTTCTAA TTTCCTCGAA ACAGAAAACC
    10381 CAGACAAGTC TTTTTTAAAC AACTCGCTGT CTTTTAGGGT TCCGGCATTC TGGGGTCCAG
    10441 GGGCCGTGTG TAGCGTGAAA TTTCCATCTT CGTCGCTAAA GGAGTACCAA GTTCTAGGAT
    10501 ATTCGATTTC GGCTAGTCCT ACCTGCCAGT GACCTTTCAA GTTTATAGCT TTCGCTAGTC
    10561 TCGTTATATA GCTGGATATG GTATTTTCAG GATAAACCCA TGATGACGCA TTGCATGGTA
    10621 GCGTGACGTA GAACCCATGC TCATCCATGG TGCTCCACCG ATGTATGATC ACCCCCGAGT
    10681 TATGGTCAAT GTGTTTTAAG GAGATTTTAG GTCCACCAGA GTTTTTTTAT CTACATAGCT
    10741 GTTAAATTTT GAAGGCCATC CTAGCCATTT CACTAAAACG AGCGTAGATT TCCCTTGCTT
    10801 TTTCTGTCCT AAAATTTTCT CTACCTTAAA AGATTTGTTT TTACTAACGA TTATTTTTTG
    10861 TAGTTCTTTT CCATAAAAAA CCCCATCGAG GGCTTCACCG TCATAATCAC GGAGTCTGTA
    10921 GACCGGCGGT TGACGCGGAA TGCGCGAGGA TACGGTGAAA AACTCTTCTG TATAGTTCTG
    10981 CTCGTATCCT TTAGTGAATG GGCCTCTCAC TTTAGAAATC CTGACAACGT CGCCGACTTT
    11041 AAATTTAAAG TCGGGTTTCT CTGTGTTCTT TGCAGTCCCG TACAAGTTTT GAAACACTTG
    11101 ACCTTCATTG TCTCTGCTGA CGTCCAGGGG TCTCATTCTG ATACTACGGT GATAACTGGA
    11161 ATTGTATCCC TGCATAATGT CTTGTAAAAC ATCTATGTAG CGTCGCGAAT TGGTAGCCGT
    11221 TAAAAATCTC CACATACGAC TTTTTAGCGT TCTATTAAAT CGTTCGACGA CGCTGGCTTT
    11281 CAAATCGGTA GCGGTAGCGA AATGATTAAT CTCATGCTTT TTCATTAGAT TTTGAAAATG
    11341 TTTGTTAAAA AATTCTTTAC CCTTGTCCGT CTGTAATTTC TGAGGTACTC GACCCTCTTT
    11401 GAGTATAGAT TCAAATGCTT TAGTAACCTC GACCCCACTC TTGTTCTTCA ACACCCTAGA
    11461 CCATGCATGT TCGCTGAAAA CATCTATGCA CGTCAGAAGA TATTTATGAC CGTCATTATC
    11521 CTTAGCATAA GCGATCATGT CCACGAGATC GGCTTGGAAT TGCGTATCGA TTCCGTATAC
    11581 CACCACCCTA TTTCTCTTGT ATTTTATCGG CGCTGTTTTG TGTAATGTGT AAGCGTCCTC
    11641 CCCAGCCAAC CATTCTGAAA CCTGTTTATC GGATAGCCGG ACTCCGCTAT CCTTTAACAC
    11701 GGCATCTTTT AATCGTTTTT TACCACCTAA AGATCCGGGG TTAGACGGTG TGTAATAAGC
    11761 TTTTTTCATC AGCTCGGACA TGATGATGAT TCAGCGACCA GTGAAAGAAT GAGAGGTAAG
    11821 GATGATTTGA ATCAATCTTT TATTAAAAAA TTACAGGATA TAGATGATAA GTAAAATGGT
    11881 TATAATGACA ATCATGCATA GTATATGTAC AAATGGATAG AGGTAAAATG GTTATAATGA
    11941 CAATCATGCA TAGTATAAAC AAAATAACCT AACTACATCG ACAAGTGGAA TCTAACACAA
    12001 ATAGAAATTT GCGGACCAAA GACATGTCTC TGTCTAGGAT ATAATCGCTA AACATTTCAA
    12061 TAATCCGCTT GATGTCTTTA TTCAATTCTT GACGTTCGGC CATCTCCTCT TCATCGTCGC
    12121 TGTCGTATCG ATTGGCTTTT TTGTCCATAC AGATGCATAT ATCGGTTACA TACGTGAACA
    12181 TGGTCAACGT GTCGACGAAA CGTATCTTAG GTTGTGAATT GACCATGAAA TCAAGAACAG
    12241 CTTTTATCTT ATCCCACACG GGATCATCTT CACCGAGGTT GTCAAGACAT GAAGCTAGGA
    12301 GAGTGACCCA TCTATTATTA CCACCCAGAC TTCTCACATC TTTCATCATT TTCTTGAGAT
    12361 TGGACACACG TTTGCTGTCA TCGTCATTAC AAAGAATTTG GAACGTGTTA TAGGATGAGT
    12421 CCTCAATCAT CTTCTTCATA AGGCCAACGA TCTGCTCTTT GTAATGATCT TTAAACATCA
    12481 TTTCCATAAA GGCGTTTAGG TTGCCGGGAT CATCGATGTC TTCTTCGGAG CTTTGATCGC
    12541 TATCCATTGA CGATTGAGAG TACTTCCCAG AGATCGACGA CATCATGCAC GATTTCTGTA
    12601 CAGGCTTTGT CCAAAAGTTT CCCCCTGATG TCGTCTAGCT TGGCTAGGAT GAATGGTTCG
    12661 TCTTTTAATT CGTGCAGAAT AGCTCCGACC GTACCTTGAA TTCGGTGGGC ACGTGATCTT
    12721 AACCCGCAGC GGTTGAGGAT GATCGCGATG ATGGAGTGGA AATTAGGTTT AAACAGCTTG
    12781 GCAGACAGTT CATCAAAGTG AGTGTCGAAG TAGTAGTTGG GAGGGTCAAA CAGGCATGAA
    12841 TGTTGCATCT GGCTAGGATG ATCAATCAGA CACCCCTCAC ACTCATCCTT GCGTTTGACT
    12901 CCGATGAGAT GTTCCAGTAT CAGTACTGTA GCAGCTTTTA TGATCTTGAA TCCGATGTCG
    12961 CTGAAGCAAC CGTCTGTAGC GTCGAAACTG GGTTTAGCTA CGGGGTCTGT AGCAACATCG
    13021 GAAGATAGTG TAGGGTTGTA AGGTTCGTAG TCTGCGCCGG ATTTATAACG CCAGTCCTTA
    13081 TGAGGGTCGG ATGGTCCGGT ATCGATAGTC AGAATATTGT CGACCGCGTT GTCGTCGAGA
    13141 ATGCTGCCGA AAGAGATACC GCAGCTACAT ACATGATCAG GCTCTGTACC GTTGTCTTCA
    13201 GCCATGGTTT ATATATATAG TGGTCGAGAG GGGTCTGGTC GCCGGAATTT ATCTGTAGAA
    13261 GAGGGGGAGG AGTCGGTCTT TCATTTCTTC CACGGCTTGT AAAGACGTTT GCGAGGGTCT
    13321 GACAGCAGAG ATTTAGGATG ACCGTAGTGA ATGGGGGCAG ATGGTCTGGT AAAGGAACTG
    13381 CTGCGGGGGC ATCTCTCGGG GTGGAACAGC TGCACTTTGA CTTTGTTGTA TCCGTCAAGC
    13441 ATGTCACACC ATTTGAACAT TTTGTCGATG TGTGAAAAAA CACTATTCAG CAAATCCAGA
    13501 TCACGCCAAT TGAACATAAA TTGTAAATCA TAGAGATCAT GATGTTCGTT AGGATCGATG
    13561 ACTCCTGACT TCATATTTGA GAGCTTTGTC TTGTCTTTAC AGCAGAAGAT GTAGACGAAG
    13621 TCGTCGGGAT TCTTGCGGGT ATGATCGCCA ACCACCCGAT ACCTAAAGTC GGGTGTTATA
    13681 CCATCCCACT CTGCGGTGTA CAGAGGCTCT TCCCCACCAT CATTGAGATC CTTCCAGACG
    13741 AATTTGTAAA ATAGAGACCA GTCTTTTTCA GGAAATGCAA CGCACTCATC TTGAGCAGTG
    13801 CGAAACTCTT CCCCACTGTC GACAGTGTAG AGCATCACAA AACGTGAAGG TTTGTGAAAT
    13861 TTGTAGCCAA AGACACGCTT GCTACACATT TTGAATTCGT CTTTAACCCA TTCTGTATTT
    13921 TCATGGAGAA AGCTTGTCAA ACCGATGCGA GCGACTGACT TTTTCGGAGC CATAGCCAGA
    13981 TTATCCATCA TCATGCTACT CAGATCGATC TCGGGGGTTT TAGGTGAGGA TAAAGCGTCC
    14041 ATAGTCATGT AACTCATGTT TCCCTCTGTG AATTCTGTAG AACAGAGACC ACCCATTTTA
    14101 TAGACGGCTT TTCTGGTATG GGAGGGGGCT ACATCAATGA TAAAACCAGT CAACCGGGGT
    14161 CAACCTGTCC ATTTTGATCG ATCGCTTCCT GGGGTCACTA AGAGGACAAA ACCATACATG
    14221 TTCACACACA TGTTTTTTGG ATTAAAAAAG GTCATCCGGT CAAAACCACA GATGTTCCCA
    14281 CACATGTTTT TTGGATTAGA AAGGTCAACG GGTCAACACC ACCTGTCCAT TTGATTGATC
    14341 GATAGGTCAA AGGTTAATCA AAGGTTA
//
