# Supplementary material for: Widespread Horizontal Gene Transfer Among Animal Viruses
Source: bioRxiv. 2024 Mar 26:2024.03.25.586562. Preprint. [Version 2] doi: 10.1101/2024.03.25.586562 (PMC11071296; doi:10.1101/2024.03.25.586562)
Supplement: Supplement 2 [file media-2.zip › File2_Maps/uMega_sargassosea_SRR1230754_16733.gb]

LOCUS       uMega16733ct_1         16733 bp    DNA     linear       01-JAN-2019
DEFINITION  [note: taxonomic lineage
            d_Viruses;-
            _Varidnaviria;k_Bamfordvirae;p_Nucleocytoviricota;c_Megaviricetes;o
            _Algavirales;f_Phycodnaviridae] [isolation_source=original].
ACCESSION   
VERSION
DBLINK      BioProject: unknown
            BioSample: unknown
            Sequence Read Archive: unknown
KEYWORDS    .
SOURCE      Phycodnaviridae sp. ct26ZPS (unknown)
  ORGANISM  Phycodnaviridae sp. ct26ZPS
            Unclassified.
REFERENCE   1  (bases 1 to 16733)
  AUTHORS   Taker,C.
  TITLE     Cenote-Taker 2 dummy template file. Do NOT submit
  JOURNAL   Unpublished
REFERENCE   2  (bases 1 to 16733)
  AUTHORS   Taker,C.
  TITLE     Direct Submission
  JOURNAL   Submitted (01-JAN-2019) Taker 2, Cenote, 1000 Circle St., Cenote,
            DC 31111, USA
COMMENT     ##Genome-Assembly-Data-START##
            Assembly Method       :: unknown_assembler
            Genome Coverage       :: 1x
            Sequencing Technology :: Illumina
            Annotation Pipeline   :: Cenote-Taker 3
            URL                   :: https://github.com/mtisza1/Cenote-Taker3
            ##Genome-Assembly-Data-END##
FEATURES             Location/Qualifiers
     source          1..16733
                     /organism="Phycodnaviridae sp. ct26ZPS"
                     /mol_type="genomic DNA"
                     /isolation_source="unknown"
                     /collection_date="unknown"
                     /note="genome binned from sequencing reads available in
                     unknown;
                     derived from metagenome: unknown"
     CDS             complement(9..395)
                     /note="no search hits"
                     /codon_start=1
                     /transl_table=11
                     /product="hypothetical protein"
                     /translation="MKYCTVTCHMSKGPRVMSDNHKCAERKLIRQLYVLCLKRGNKPH
                     KFANWLHRKFGELTISRKTAYGDGISIPCVLCRKCLEKYDIRWCAHDGRGWIHSKKSE
                     YIPKSRPTRKQKDVLGFGDDICRSIM"
     CDS             complement(424..594)
                     /note="no search hits"
                     /codon_start=1
                     /transl_table=11
                     /product="hypothetical protein"
                     /translation="MVDGIEFLLSTIVVTALALTQVGKHNDNSIKPRNEILNRPEYFM
                     MGNQYSPKFNKK"
     CDS             complement(598..1179)
                     /note="no search hits"
                     /codon_start=1
                     /transl_table=11
                     /product="hypothetical protein"
                     /translation="MTVTRHTEHDVLELTSQIEILRMENERLRAENEDLRSRVKPKKE
                     KPVRKRCPHTTAKGSQCLKFCCEGFETCKVHSKPLKPAKPARPPRVKRQQCIGTNIRG
                     NPCRGKCIEGKTYCERHDPDIPVVSKKPKRQAKKVVPMHTHGPGEKPVIPCKLCQTHG
                     NMFNPGTVNICFTETPGIDGYTLRNRIIKKICV"
     CDS             1244..2002
                     /note="no search hits"
                     /codon_start=1
                     /transl_table=11
                     /product="hypothetical protein"
                     /translation="MVLSLQDIPKKIQYIVVDSEYVNGTNNTFSLDLTLKSNTHVEDS
                     SRVLGIKMVDFYVTEIGEANPNSDSHVSDIAKYIDIICPEIPQVAQMLDERNSQIFAR
                     IPLERHYSHGSHSAIRDKQWKPYERKTNYFNPISIKKMNFTINEYQSNGSYVLLQPDA
                     KWYMVLEITTVDIKEKPINKEAQILEALYALIGKIDMLNNNVTKLPNKEEAAKIVQLS
                     EKKKYSFNYILLALCTVVGGYIYYVNKTRPSIPI"
     CDS             complement(1999..2736)
                     /inference="protein motif CDD:cd08556"
                     /codon_start=1
                     /transl_table=11
                     /product="Glycerophosphodiester phosphodiesterase domain
                     as found in prokaryota and eukaryota, and similar
                     proteins"
                     /translation="MVSPNPCQTVLLGILFQMNTVIIFLDDTSYPPYISMILLMKVIA
                     HRGYSLQFRDNSKEAIKEAIHREYDGVEIDVQLCATGEIVLYHDVYLGNHFICDMSLD
                     TLREHGVCTLQDIYDEIPSIEYVLVIIDIKGVDRTIAHELVKFYSSRSIEHVYFCSFN
                     RKILYDLPRMFKLGSTFETTFNREEFRTITRGLSAVIVHWTCLDDEFIWYCKLHNIRV
                     YTYTHKEDKELEYMYRYYVDGIITNGF"
     CDS             2640..3371
                     /inference="protein motif CDD:pfam02562"
                     /codon_start=1
                     /transl_table=11
                     /product="PhoH-like protein"
                     /translation="MGGRKCRREKLSPCSFETEYQEEQFDMDLEIPSMVPKNENQKKY
                     NRVLYSNKPMIFATGPAGTGKTMLACYAAINGLNDDAYNKIILTRPTVSVEEDIGYLP
                     GTLEEKMDPWTRPILDIFSEFYTQNQIQYMLKEKTIEICPLAYMRGRTFKNAYIIADE
                     MQNSTPNQMKMLLTRIGENSKMVITGDLNQHDRKYEENGLKDIFEKLNNKTYKRIECI
                     TFDHEDIERSPIVKDILDIYGDLKK"
     CDS             3388..4287
                     /inference="protein motif CDD:COG4638"
                     /codon_start=1
                     /transl_table=11
                     /product="Phenylpropionate dioxygenase or related
                     ring-hydroxylating dioxygenase, large terminal subunit
                     [Inorganic ion transport and metabolism, General function
                     prediction only]"
                     /translation="MYGVGISQNLGIERITLNGKNHTLFKNSNGKIAMVDSICPHRGA
                     NLCNGKIKGNNIQCPYHGWEYDTKGKLKNVPSMNGLPMNGDLETYPVVENGGFIWNTK
                     KADNLPTQYCQELFDPDWVKVYGSKELDGNIYDWILNATDISHINFVHNFADEDNGII
                     KNTKIETFDDYVDCFATVQPKASSKLTEHMQPKNGSQIHSRFVSPATSIIRIKLKSPY
                     ELITFSTLAPIDAKHTKMSWCMLYPKTPLMNNPIIYSRFYNKMFETVSQDEAIIRSVE
                     WVPLIINAQCDIFQLKALELLQK"
     CDS             complement(4289..5101)
                     /note="no search hits"
                     /codon_start=1
                     /transl_table=11
                     /product="hypothetical protein"
                     /translation="MTSWLGSNECSLPEWYNPIDPILQEFLREFHYTNNESRRRFMWL
                     SCIYDTPRQTELGSCTLLKRTRRSKRLNSTMTNVTFINFTRRELTITVSTIATNISGC
                     GIGVMGNSVTMDVTKTTPKSQTITIKPVLHEHNLVKRIKDKRILNHFTKRSIKHTTNK
                     MHLIIPKCLSASTAQIDPCSFTYYLTVSVKGKNGKQNELMTDILHHSNCDVIFNDENI
                     DQDNLSKSITKHIIEHVDQREKDLADATQELEELKLRKNEYLEKVKKIQGED"
     CDS             5046..5447
                     /inference="protein motif PFAM:PF10544.8"
                     /codon_start=1
                     /transl_table=11
                     /product="endonuclease"
                     /translation="MGLYHSGREHSFDPNQLVIYLLRTFKEFYIKYLMTFVYILTNPS
                     FTPVKLGYTGNLKQRLGILNSSVPTKFNVHYKHKVDNPRLARRIEREVHKDYCEYRAD
                     NGEFFNVLPDEAAVHLYHTAKRMTMEMEMYN"
     CDS             5463..5624
                     /inference="protein motif CDD:pfam19144"
                     /codon_start=1
                     /transl_table=11
                     /product="Family of unknown function (DUF5826)"
                     /translation="MNKYQEAVLRGVGVFLSVFFTVGWAKRSPIPNDEQFAVVIILLA
                     ILAAHLKFK"
     CDS             5638..6081
                     /note="no search hits"
                     /codon_start=1
                     /transl_table=11
                     /product="hypothetical protein"
                     /translation="METNRHVLVEEPNGDVHVGVDENVPVSEPNVETRIVMTTHVEYI
                     NTVKYTSMTKFIMFLFTVANFCLAYYRGLVIDVVNFNISIITAITVHLTHPLTLIELT
                     THIMFILTSVPIWCITHKWVDVWFQLTYALNMFLGIKTAEYSLSE"
     CDS             complement(6085..6336)
                     /note="no search hits"
                     /codon_start=1
                     /transl_table=11
                     /product="hypothetical protein"
                     /translation="MSSAGNLIDFDGVGPIMGPIQLSSQLSCMCCILIFIKMLLDTPT
                     KTFPVYFMLACCLCSSCSSSAVLVDDTMNRLNSDNYNQE"
     CDS             complement(6352..6678)
                     /note="no search hits"
                     /codon_start=1
                     /transl_table=11
                     /product="hypothetical protein"
                     /translation="MCVLEEVRERMEMGREKYGHGVRVDDDTRTWGTRNNSWLNMARE
                     EFLDAIVYVTADYIRHVRKEDRSFRNSVEDDNELIMSIIRDFSTVESSKHKMLLWNLK
                     MICEKI"
     CDS             6718..6897
                     /note="no search hits"
                     /codon_start=1
                     /transl_table=11
                     /product="hypothetical protein"
                     /translation="MFVCAIKPIALSTNPKKPEKKKTLKDFFIKIFGPEIDYEKFKKE
                     NKWAIRIKERNKDKE"
     CDS             6913..7260
                     /note="no search hits"
                     /codon_start=1
                     /transl_table=11
                     /product="hypothetical protein"
                     /translation="MPSVCLFPVSVHSRRSVRVRATNESDINKIITQNRQLKSVLRKT
                     KVTSNWRSNNRRIVLEELASFLDLMDDVIDIMSDEPELVTQDSLDEHDDIMDLYEFCG
                     EVPDDIGCKIYDV"
     CDS             7304..7477
                     /note="no search hits"
                     /codon_start=1
                     /transl_table=11
                     /product="hypothetical protein"
                     /translation="METLALVAENELLRIENERLTKMCITNKVRCPYTTLKGIQCKNL
                     YGKCTSKHSSQLK"
     CDS             complement(7469..7726)
                     /note="no search hits"
                     /codon_start=1
                     /transl_table=11
                     /product="hypothetical protein"
                     /translation="MPGYDKISMYTAPSPTDEVDTVEKRFVMPNLTIAQIVILSAIIA
                     YAYSARKMNGAIISTMILAVALLHAYDHVYLVKRGPERELF"
     CDS             7751..8359
                     /inference="protein motif CDD:pfam05118"
                     /codon_start=1
                     /transl_table=11
                     /product="Aspartyl/Asparaginyl beta-hydroxylase"
                     /translation="MWFIPFFVFGLVLHDYMKSPIDRLYFQNMKRPMFGILNSLIDIF
                     FHSQIYRIHDFTGLWLIKFHYKKIKKEFDEISKTLNKNYFHDSDHWFDKNDNYYFYRV
                     KDFPVTNSLVQQIPSIYKNTAVFAVIEGPMYIAPHRAETNFLLRYHLTIQSEDTCTLY
                     TYNKSHVHEDGQAFLFDHARYHEVNKPGNGKRVVLILDVRRI"
     CDS             complement(8360..8656)
                     /inference="protein motif PFAM:PF10651.8"
                     /codon_start=1
                     /transl_table=11
                     /product="tail fiber protein"
                     /translation="MTSLRDEIVAEMQRVRIDKKALFELLLKMVDSSGTSGEALEGPP
                     GPRGPQGLQGPPGPHGLQGPPGKDCTCCADKEKPAAPAKPAAKKPAKKKTLPGV"
     CDS             8694..9650
                     /inference="protein motif PFAM:PF07429.10"
                     /codon_start=1
                     /transl_table=11
                     /product="glycosyltransferase"
                     /translation="MLFIGPQLITGIGQHAKKYLRVFPGTGYYTIGSQLPEDDNALIF
                     LLPLKEHMEYVKYAKTRIKNLACMTVCETETVHEDYGMIMSEFKRVAVPSMFCKRVLS
                     RQFPDNEFYIIHAHIPTPREKPFTFYHIGNVLDQRKNFGKILEAFVRLNEPNTRLLVK
                     ATCGKDIEIQVPRVEVVNGLISNEDMDEIHDRGDCYVSFSNSEGVGMGAVEAAVRDKP
                     VIITRYGGAPEYIHTPYTIDCELQELERDDFLFKKGMSWGKPNFDQLLEFMKHAYDNR
                     VRHMDHSHTKRLTGKDNVLSEFVYQVIGNVDNKTSKNSSGTE"
     CDS             9657..9794
                     /note="no search hits"
                     /codon_start=1
                     /transl_table=11
                     /product="hypothetical protein"
                     /translation="MSYEHGVNIIYECNTSRFFDNIGNHFCDEKIDDHRNDHGFECIL
                     I"
     CDS             complement(9821..10165)
                     /note="no search hits"
                     /codon_start=1
                     /transl_table=11
                     /product="hypothetical protein"
                     /translation="MESIFIMDYHAHLENVMRHMKCDTPDEKCEHLTRSIMKMKHGYT
                     RHAEKRNARTVMFLDEAPKRVVEQKHVGRLCQSTTLKGKKCTFRATCGMYCKKHSVSK
                     IESVLGKKPVLN"
     CDS             10217..10576
                     /note="no search hits"
                     /codon_start=1
                     /transl_table=11
                     /product="hypothetical protein"
                     /translation="MRLVWKSECFLCEAPLNPCVRAHGRRTKEFIRMYRSIRPLFTTN
                     NDKFYSFLGGRLNVKPVCYACFLNKPKVNIKALKHREIGVIRRLSPRPKSKTKDEIVQ
                     WYDGLIRRALKNGIDIT"
     CDS             complement(10569..10964)
                     /note="no search hits"
                     /codon_start=1
                     /transl_table=11
                     /product="hypothetical protein"
                     /translation="MWRIFILLYFSYLILGPHWESRLLKSEKILLVDSFRELFRRSIF
                     ISYVSLLFIAWFLYKPSIYSFISALMLSGMATVGFHFKYGYEKPIPMHVILNMFLLYM
                     GRKYMTTQLWITVALVLFYTITHDMLYIK"
     CDS             11006..11122
                     /note="no search hits"
                     /codon_start=1
                     /transl_table=11
                     /product="hypothetical protein"
                     /translation="MHKLIRFYVTLICPYLFFQYDFYKRKPKPKLETRVVKK"
     CDS             11128..14337
                     /inference="protein motif PDB:4FM9_A"
                     /codon_start=1
                     /transl_table=11
                     /product="DNA topoisomerase 2 alpha"
                     /translation="MESVQKLTHIEHVLKRPDSYVGPVDLSTEPYWILDGKKFEKKNL
                     KYSPALLKIFDEILVNAIDRNSLHPKNVTAISVSIDKETGAVTIENNGPLGGIGIKFN
                     DKENVWNPELVFGHLLTSTNYDDSQKRIVGGRNGYGAKLTNIYSGNFSVVIKDHETKQ
                     TYTQNWSKNMSICEPPKIKKHAGATSSVAVTFTPDWRRFKMSKMDNSIYKIFQKRVWD
                     ANICTSANCKVKFNGDVLPKQNFEAYAKMHGIENVHSVTTDRWSVCIGPSEDGMQQVS
                     FVNGICTTKGGTHVDHAASLIASGIIEEMTKKIKLKPQQVKNTFAIFVKATLENPTFS
                     SQVKSECTLKAQDFGSKFEMPKTFVKNALKTGISDELTALSKFKEMKELAKTDGGARK
                     SKITGIPKLDDANKAGTTQSGKCTLIVTEGDSAKTLAVAGLSVVGRDHYGVFPLRGKC
                     KNVRDSSVAQLTSNQEFNDLKKILGLQQGKEYTNVSELRYGRLMIMTDADNDGSHIKG
                     LILNMIHYFWPSLLKLNFVVSMVTPIIKATKGSETKSFYTDSAFRSWYGDGKNGWRIK
                     YYKGLGTSTSAEAREYFKKIQDLTVKFDVDTMTDESIVLAFDKKMADARKTWLLESTS
                     KDANELEVSYGNVKQLNITDFVHKDLVNFSLADLKRSIAHVADGLKPSQRKVMYSCFQ
                     KNLRDEMKVAQLAAYVAEKSSYHHGEVSLAETIVKLANDYTGSNNINLLEPCGQFGTR
                     LMGGKDASQTRYIFTRLTNDARRIFDAKDDAILTYLDDDGRSIEPEYYMPTLPMVLVN
                     GTEGIGTGFSCYVPPFNPMDIKQNIIDHISGKSMKRMKPWFRGFKGRIFEDDDTWVAE
                     GVWKVLGTTIKVTELPPGRWTQDYKEYLDTLVEKKIIGSFTNNSTTEDVDFVIQEYRG
                     KDIIKDLKLQKVIRTSNMHLFHPTKGIHKYKNPELILLDFISLRYEYYKKRKTHLLEV
                     LQKKSEMYSNRAKFVTMVINGSLVVFKRKKQDLEAQMSTIFPRVDGAYDYLLNIKTVD
                     YTEERVASLLEESKQAKMDLEIMKHTSPLVMWENDIKNI"
     CDS             14351..15688
                     /inference="protein motif PDB:5TIP_B"
                     /codon_start=1
                     /transl_table=11
                     /product="Major Capsid Protein"
                     /translation="MDLKGSNTGATLSLNAIGQQDTYLLNKDTEHSFFNYDIKQHTNF
                     SKYHKRVTVHKPTSAGPSWPFGESVKVTLNPTNMGDLLSNMYVHINFPAVDSTSNIAD
                     QIGRHIFESVAMRVDELEVDKYHDDWGIIYDELYLDDSEKYTKRYTLNRNGAQGTSMI
                     NDAALSRYPSELMIPIPFFFSRKYESDEYSTNLPNRPYFPTCAIHKQKIEFEFKVRPI
                     TFFTNNPSTITLDTFDIITEEITVSPEERTFLMTTEQTFITDIAKKHPTEQTIVGDNN
                     IKLQLVPNIPVKTLNWFFRKTVFEDENEDDGGGATIPEKYFENRFNFTSNTSNFTTYN
                     DFFYPVMQSAKIFVNGQDLPNIPTPQANYYKYVVTNNCRLSRPEKNIYTYAFSMNPIN
                     VEPSGMLDFSQLQSNRTVLDVTMKEGLTSDYTLHLYYVGYQTFIFENGVMTLV"
     CDS             complement(15654..16079)
                     /note="no search hits"
                     /codon_start=1
                     /transl_table=11
                     /product="hypothetical protein"
                     /translation="MNKSAILLTSIDTFYNVPENRATLLEILNKTGGISLRNLEWFIT
                     NYSKKNNLSYKTKDGKIFSVHCAYKSSLDGYSKKLFDPFCRSSKISYHVPGTPDEIHT
                     TVAQLDFIRWCIKNNIIEYIHDHKNALFSKQVSLPRFQK"
     CDS             complement(16082..16489)
                     /inference="protein motif CDD:pfam19067"
                     /codon_start=1
                     /transl_table=11
                     /product="Family of unknown function (DUF5763)"
                     /translation="MASRKQKKHELIDDLMPIINKRLDEERHVARVEMCMILSKELYM
                     NSKLLCQFIPDSSKFCKGFKKDGTPCLARAKDNGMCGSHADQPQLMGPIEMTPKNSEG
                     IRHTHSLTECIFKPGCPACEVTRKGFRELRGIM"
     CDS             complement(16506..16733)
                     /note="no search hits"
                     /codon_start=1
                     /transl_table=11
                     /product="hypothetical protein"
                     /translation="-
                     YAKDNNLKVDYAYYFINKFLNPVCDLIEPLFEDPKEEIFGELLTRVKPKRRPKKKVEV
                     EEGQQKISDMFKSLKK"
ORIGIN      
        1 tttttttact acataatcga acgacaaata tcatccccaa atcccaaaac atctttctgt
       61 ttccgtgtcg gtcgagattt aggaatgtat tcagattttt tactatgaat ccaccctctc
      121 ccgtcgtgtg cacaccaacg aatatcgtat ttttctaaac attttctaca caaaacacac
      181 ggtatagaaa tcccatcacc atatgcagtt tttcttgaaa tggttaattc tccaaatttg
      241 cggtgaagcc aattcgcaaa tttgtgaggt ttgttaccac gttttaaaca caatacgtat
      301 aattgacgta tcaactttct ctccgcacat ttgtgattat cgctcatcac acgaggcccc
      361 tttgacatgt gacatgttac cgtacagtat ttcatcacaa ttcgtataat acttatattt
      421 acttcatttc ttattaaact taggtgaata ttgatttccc atcataaaat attcgggtct
      481 atttaaaatt tcgttacgag gtttgataga attatcgtta tgtttaccaa cttgtgtaag
      541 agcaagagct gtcacgacaa tcgttgaaag taaaaattca ataccgtcaa ccatctacta
      601 tacacaaatt ttttttataa ttcgatttcg taatgtatat ccatcaattc ccggagtttc
      661 tgtaaaacaa atattcacag tccctggatt gaacatgttt ccatgtgttt gacacaattt
      721 acacgggatc accggttttt ccccgggtcc atgcgtgtgc ataggtacaa cctttttcgc
      781 ctgacgcttc ggtttctttg atacgacggg tatatcagga tcgtgtcgct cacaatacgt
      841 tttaccttct atacactttc cgcgacatgg attacctcta atattagttc caatacactg
      901 ctgtcttttt acgcgtgggg gtctagctgg cttcgcgggt tttagtggtt ttgaatgaac
      961 tttacatgtt tcaaaacctt cacaacaaaa cttcaggcat tgactacctt tcgcagtcgt
     1021 atgcgggcat ctttttctga ctggtttttc ctttttaggc ttcacgcgcg atcttagatc
     1081 ttcattttcc gcacgtaaac gttcattttc catgcgcaaa atttcgattt gagatgtaag
     1141 ttcgagaaca tcatgttcag tgtgacgcgt tacggtcatc ttgtttaatt atttataaaa
     1201 atcgtgtgac ttaagtcaaa acttttatct caatcattat aagatggttt tatcattaca
     1261 ggatataccc aaaaagattc agtatattgt cgtcgattct gaatatgtaa atggaacgaa
     1321 caatacattt tcacttgacc tcacactcaa atcgaataca cacgtagaag attctagtag
     1381 agttctcggt ataaaaatgg tagactttta cgttactgaa ataggagaag caaatccaaa
     1441 ttccgattct cacgtatcag atatcgcaaa gtatatcgat atcatttgtc cagaaattcc
     1501 acaagtcgca caaatgctcg atgaacgtaa tagtcaaata tttgcgcgaa taccattaga
     1561 aaggcattat agtcacggtt ctcactcggc aatacgagat aaacaatgga aaccttacga
     1621 aagaaaaaca aattatttta accccatttc aattaaaaaa atgaacttca caataaacga
     1681 atatcaatcg aatggatcgt acgtgttact tcaacccgac gcaaaatggt acatggttct
     1741 cgaaattacg acagttgata tcaaagaaaa accaattaac aaagaagctc aaattctaga
     1801 agcactttac gcactcatag gtaaaataga tatgttaaat aataacgtga caaagcttcc
     1861 aaataaagaa gaagccgcta aaattgttca actttcggaa aagaaaaaat actcattcaa
     1921 ttacatctta ctcgcacttt gtacggtagt aggtggttac atatactatg taaataaaac
     1981 cagacccagt attcccatct aaaatccatt cgttatgata ccatcgacat aatacctata
     2041 catatactca agttctttgt cttctttgtg tgtatacgta tacacgcgaa tgttatgtaa
     2101 tttacaatac caaataaact cgtcatctag acaggtccag tgaactataa cagctgataa
     2161 accacgtgtt attgttctaa attcttctct attgaacgtt gtctcgaatg ttgatcctaa
     2221 tttaaacatt cgaggtaaat catataaaat ttttctattg aaactacaaa aatacacatg
     2281 ttcgatcgat cttgaactgt aaaactttac caattcatgc gctatagtcc tatcaacccc
     2341 tttgatgtcg atgattacta acacatattc aatagatgga atttcatcat agatatcttg
     2401 taaagtacaa acgccgtgtt cccggagtgt atccaatgac atgtcacata taaaatgatt
     2461 acctaaatat acgtcgtgat acagtacaat ttcaccggtc gcacataact gtacgtctat
     2521 ttccacaccg tcatactccc tgtgtatggc ttcttttatg gcttctttgc tgttatctct
     2581 gaactgcagc gaataccccc ggtgagcgat gaccttcatt aataatatca tagaaatata
     2641 tggggggtag gaagtgtcgt cgagaaaaat tatcaccgtg ttcatttgaa acagaatacc
     2701 aagaagaaca gtttgacatg gatttggaga taccatccat ggttcctaaa aatgaaaatc
     2761 aaaagaaata taacagggtg ctgtacagta acaaacctat gattttcgcc acaggaccag
     2821 cgggtactgg aaaaaccatg cttgcgtgtt atgccgctat aaatggatta aacgatgacg
     2881 catacaataa aataatcctt acaagaccca ctgtatccgt agaagaagat atcggatatt
     2941 taccaggtac gttagaagaa aagatggatc catggactag acccatctta gatatatttt
     3001 cagaatttta cacacaaaac caaatacagt acatgctgaa agaaaaaacg atagaaatat
     3061 gcccactcgc ttacatgcgg ggtagaacgt ttaaaaacgc ctatataatc gcggacgaaa
     3121 tgcagaattc gacaccgaat cagatgaaaa tgttactcac gcgtataggt gaaaacagta
     3181 aaatggttat caccggagat ttgaatcaac atgatagaaa atatgaagaa aatggtttga
     3241 aagatatatt cgaaaaacta aataataaaa cgtataagcg aattgagtgt atcactttcg
     3301 atcacgaaga tatagaaaga agtccgatcg tcaaagatat tttagatatt tacggagatt
     3361 taaaaaaatg aaacgttata taaaaaaatg tacggtgtag gcatctccca aaatttgggt
     3421 attgagagga ttacattgaa tggtaaaaat cacacactgt ttaaaaattc aaatggtaaa
     3481 atcgccatgg tcgattcaat ctgtccacat agaggtgcca acctatgtaa tggaaaaata
     3541 aagggtaata atattcaatg tccatatcat ggttgggaat acgacacaaa aggtaaattg
     3601 aaaaacgttc catccatgaa tggtttgcca atgaatggtg atttagaaac atacccagtt
     3661 gtcgaaaatg gtgggtttat atggaacaca aaaaaggctg ataatcttcc cacacaatat
     3721 tgtcaagaat tgttcgaccc cgactgggta aaggtatacg gttcaaaaga acttgacgga
     3781 aatatttatg actggatttt aaacgcaaca gatatctctc atattaattt tgttcataat
     3841 tttgccgacg aagataacgg tatcataaaa aatacaaaga ttgaaacatt cgatgattac
     3901 gtagactgct ttgccaccgt ccaacccaag gcatcatcta aacttacgga gcatatgcag
     3961 ccaaagaatg gttcacaaat tcatagtaga tttgtctcac cggcaacttc gattattcga
     4021 attaaactaa aatctccgta tgaattgatt acatttagta cactcgcacc tattgacgca
     4081 aaacacacaa aaatgtcatg gtgtatgcta tacccaaaaa cacccctgat gaataatcca
     4141 atcatttatt cacgtttcta taacaaaatg tttgaaaccg tgtcacaaga tgaggcaatt
     4201 atcagaagtg ttgaatgggt acctctgatt attaacgcac aatgtgatat tttccaactc
     4261 aaagcattgg agttactcca aaaataaact aatcttcacc ctgtattttc ttaacttttt
     4321 ctaagtattc gttttttcgt aattttaatt cctctaattc ttgggtcgcg tccgccaaat
     4381 ccttttctct ttggtcgacg tgttctatta tgtgtttagt tatactttta ctcaggttat
     4441 cttggtcaat attttcgtcg ttgaatataa cgtcacaatt tgaatgatgt aatatatccg
     4501 tcattaactc attttgcttt ccatttttac cctttacact cacggttaaa taatatgtaa
     4561 atgaacatgg gtcaatctgc gccgtagatg cggataaaca tttcggaata attaaatgca
     4621 ttttatttgt agtatgtttg atggagcgtt tcgtgaaatg attaagtata cgtttatctt
     4681 tgatacgttt caccagattg tgttcgtgta atacgggttt tatagttatc gtttgtgatt
     4741 tcggcgtcgt tttagtaaca tccatagtga cactattccc cattacacct attccacacc
     4801 cacttatatt tgtcgctata gtcgaaactg ttattgttaa ttcgcgcctg gtaaaattta
     4861 taaaagtgac attcgtcatg gtggaattca aacgcttgga acgacgtgta cgtttgagta
     4921 gcgtacacga acccaactca gtctgacgcg gtgtgtcgta tatacacgat aaccacataa
     4981 accgtcgacg cgattcatta ttcgtatagt gaaattctct taaaaattcc tgaagaattg
     5041 ggtcaatggg gttgtaccat tcaggaaggg aacattcatt tgatcccaac caacttgtca
     5101 tttatctatt acgaacattt aaagaattct atataaaata tcttatgaca tttgtgtaca
     5161 tactaacaaa tccatcgttc acaccagtca aactcgggta cacaggtaat ttgaaacaga
     5221 gattgggaat attgaatagt agcgttccca cgaaattcaa tgtacattac aaacataagg
     5281 tagataaccc aagattagcg agacgaattg aacgtgaagt tcataaagat tattgtgaat
     5341 atcgcgcaga caatggtgaa tttttcaatg ttttaccaga cgaagccgcg gtacatttat
     5401 atcacaccgc taagcgtatg acaatggaga tggagatgta taattaatat ttgtatatat
     5461 aaatgaataa atatcaagaa gccgtactca ggggtgttgg agtgttttta tccgtatttt
     5521 ttaccgttgg atgggctaag agaagcccta tacctaatga cgaacaattt gccgtcgtta
     5581 ttattttact cgccatactc gccgcgcatt taaagtttaa ataagtatag cattaagatg
     5641 gagacaaata gacacgttct cgtcgaagaa ccaaatggtg atgtccatgt gggtgtcgac
     5701 gagaacgtac cagtttccga accgaatgta gaaacgcgaa tcgtcatgac tacacacgtc
     5761 gaatatatca acacagtgaa atatacttcg atgacaaagt ttatcatgtt cttgttcacc
     5821 gtagcaaatt tctgtcttgc gtattataga ggtttggtaa ttgatgttgt aaattttaac
     5881 ataagtatca taactgctat aactgtacac cttacacatc cgttaacact tatagaacta
     5941 acaacacaca ttatgttcat attaacgagt gtacctatat ggtgtatcac acacaaatgg
     6001 gttgatgtat ggtttcaatt aacatatgca ctcaatatgt ttctaggaat taaaacagct
     6061 gaatactcct taagtgaatg atcattattc ctggttataa ttatcactgt ttagacgatt
     6121 cattgtatca tcaactaaca ccgcagaaga cgaacaagac gaacataagc aacacgcgag
     6181 cataaagtat acggggaacg ttttagttgg ggtatctaac aacattttga taaaaattaa
     6241 tatacaacac atacacgaca actgtgaaga aagttgtatt ggtcccataa ttggacctac
     6301 tccatcaaaa tcaataagat ttcctgccga actcatttat aatatatgta attaaatttt
     6361 ttcacatatc attttcaagt tccataaaag cattttgtgt tttgaacttt cgacagtact
     6421 aaaatccctt atgatggaca ttattaattc gttatcatct tctactgagt ttcggaacga
     6481 ccgatcttct tttctaacat gtctaatata atcagcagtt acgtagacga tcgcatctaa
     6541 aaactcctct ctcgccatat tcaaccatga attattacgc gttccccaag tacgagtatc
     6601 atcatcaaca cgtacaccgt gtccatactt ttcacgaccc atttccatgc gctctctcac
     6661 ttcttccaaa acacacatgc gttattatgg aattaaaact ttaataatgt ataacaaatg
     6721 tttgtatgtg ctataaaacc aattgcgtta tccacaaatc ccaagaaacc cgaaaagaaa
     6781 aaaacgttga aagatttttt tattaaaata tttggaccag aaattgatta tgaaaaattt
     6841 aaaaaggaaa ataaatgggc aatacgtatc aaagaaagaa acaaagataa agaataatac
     6901 caaatataaa atatgccatc ggtttgtctc ttccccgtca gtgtccactc tcgtagatcc
     6961 gttcgcgtgc gcgcgacgaa tgaatcggat atcaataaga tcatcactca gaatagacag
     7021 ctcaagtcag ttttacgtaa gactaaagtg acatctaatt ggagaagtaa caatagacgc
     7081 atcgtcctgg aagaactcgc ttcatttctt gatttgatgg atgatgtcat cgatatcatg
     7141 tctgacgaac cagaactagt gacacaagac tcactggatg aacacgacga tatcatggac
     7201 ctatacgaat tttgtggtga agttcccgat gatattggat gtaagattta tgatgtatga
     7261 atatagccta agtaagaaca atactataga tttgtaatac aatatggaaa ctctcgccct
     7321 cgttgcagaa aatgaacttc ttcgcatcga gaatgaaaga cttacaaaaa tgtgtattac
     7381 aaataaagtg agatgtccct acacaactct aaagggtatt caatgtaaaa atttatacgg
     7441 aaaatgtact tcgaaacaca gttcacaatt aaaataattc acgctcggga ccacgcttca
     7501 cgaggtatac gtgatcatac gcgtgtaaaa gagcaacggc gagaatcatg gtagaaatga
     7561 tggcaccatt cattttacga gcagagtacg catacgcgat gatcgcacta agaatgacaa
     7621 tttgagcgat tgtaagattg ggcatgacga aacgtttttc aacagtgtcc acttcgtctg
     7681 taggagaagg agctgtgtac atagagatct tgtcgtaacc tggcattttt tattatatgt
     7741 gaataaaata atgtggttca taccattttt tgtatttggg ctggtattgc atgactatat
     7801 gaaaagtccc atcgaccgtc tttattttca gaatatgaaa cgtcccatgt ttggaatatt
     7861 aaatagtttg attgacattt tctttcattc acaaatatat agaatacacg actttacggg
     7921 tttatggtta ataaaatttc attacaaaaa aataaaaaaa gaatttgacg agatttcaaa
     7981 aacattaaat aaaaactatt ttcatgattc cgatcactgg tttgataaga atgataatta
     8041 ttatttttat agggtgaaag attttcccgt gacgaatagt ttagtacaac aaataccgag
     8101 tatatacaaa aatacagctg tatttgcagt catagaaggt cctatgtaca tagcaccaca
     8161 ccgagcagaa actaattttt tgttaagata ccatctcacc atacaaagtg aagatacgtg
     8221 tacactttat acgtataata aatcacatgt acatgaagat ggtcaggctt ttctatttga
     8281 tcacgcacgt tatcatgaag taaacaaacc gggtaatggt aagcgtgtcg tattaatatt
     8341 ggacgttcgt cgtatataat taaacaccgg gaagggtctt cttcttagca ggcttcttag
     8401 ccgcgggctt agctggggcg gcgggctttt ccttatccgc acagcacgta caatccttac
     8461 caggaggacc ctgaagaccg tgaggtcctg gtggaccctg aagcccctgt ggaccacgtg
     8521 gacccggtgg accctctagg gcttcgccgc tagtaccaga agaatcgacc attttcaaga
     8581 gtaactcgaa gagagccttt ttatctatac ggacgcgctg catctcagct acgatttcgt
     8641 cacggagaga agtcattgta atatatataa aggaaatatt atctttaaac taaatgttgt
     8701 tcataggacc tcaactcatc acgggtatag gtcaacatgc taaaaaatat ctaagagttt
     8761 ttcctggaac agggtattat accataggat ctcaacttcc tgaagatgat aatgctctca
     8821 tttttttact tccactcaag gaacacatgg agtacgtgaa atacgccaaa acacgtatta
     8881 aaaacctggc gtgtatgact gtatgtgaaa cagaaacggt acacgaagat tatggtatga
     8941 ttatgtccga atttaaacgt gtggctgttc cgagtatgtt ctgtaaaaga gtactgtctc
     9001 gacaatttcc tgataacgag ttttacatca ttcacgcaca cattccaact ccacgagaaa
     9061 aaccgtttac attctaccat atcggaaacg ttctcgatca acgcaaaaat tttggaaaaa
     9121 ttctggaagc tttcgttcgt ttaaacgaac cgaacacgag acttctcgta aaggcaacgt
     9181 gtggtaaaga tatagaaatt caggttcccc gtgtagaagt cgtaaatggt ttaatttcca
     9241 atgaagacat ggatgaaatt catgaccgtg gtgattgtta tgtgagcttt tcgaattcgg
     9301 agggtgttgg tatgggtgct gtcgaggcgg cagttcgaga caaacccgtt atcataactc
     9361 gatacggtgg agctcctgaa tacatacaca caccttatac aatagattgt gaacttcaag
     9421 aattggagag agatgacttt ttatttaaaa agggtatgtc ttggggtaaa cccaatttcg
     9481 accaactttt ggagttcatg aaacatgctt atgataacag ggttcgacat atggaccata
     9541 gtcatacgaa acgtcttact ggaaaagata acgttttaag cgaattcgtc taccaggtaa
     9601 ttggtaatgt agacaacaag accagtaaga atagctccgg aaccgagtga ccccttttga
     9661 gctatgagca tggtgttaat atcatctatg aatgtaatac cagtaggttt tttgataata
     9721 tcgggaatca tttttgcgac gagaagatag acgatcatag aaatgatcac gggtttgagt
     9781 gtatcctgat ctaacattta tatataacga caaaataata ctagttaaga accggcttct
     9841 tcccgagcac actttcaatc ttagatacac tgtgcttttt acaatacatg ccacatgtcg
     9901 ccctgaatgt acacttttta ccctttagtg tggtagattg gcataaacgc cccacgtgtt
     9961 tttgttcgac aactcgtttg ggtgcttcat ccaaaaacat gactgtacgc gcatttctct
    10021 tctcagcgtg acgggtgtac ccgtgtttca ttttcatgat acttcttgtc aagtgttcac
    10081 acttttcgtc aggtgtatca catttcatgt gacgcatgac attttcgaga tgcgcgtgat
    10141 aatccatgat gaatatactt tccatatatt cgtcattgac ttaagtcaaa ttaaagcttt
    10201 tgtttttgta tgaaatatga gattggtatg gaaatcggaa tgttttttgt gtgaagctcc
    10261 attaaatcca tgtgtacgag cacatggaag gcgaacaaag gaattcattc gtatgtacag
    10321 atcaatccgt ccacttttca cgacgaataa cgataaattc tactcgttcc tgggaggaag
    10381 actaaatgtg aaacccgtct gttatgcgtg tttcttaaat aaaccaaaag taaatataaa
    10441 agctctcaaa caccgagaaa taggtgtgat tagacgcctt tctccaagac ccaaatctaa
    10501 aacaaaggat gaaatcgtac aatggtatga cggtttgatt cgaagagcgt tgaaaaatgg
    10561 tattgatatt acttgatata caacatatcg tgagttatcg tataaaacaa tacgagtgct
    10621 acagtaatcc ataactgagt tgtcatgtat tttcttccca tgtacaaaag aaacatgttt
    10681 aaaatgacgt gcatcggtat cggtttttca taaccatatt taaaatgaaa tccaaccgtc
    10741 gccatacccg ataacataag agcactgatg aaagagtata tagacggttt atacaaaaac
    10801 cacgcgatga acagtaaaga tacatatgag atgaatatcg aacgtctaaa aagttccctg
    10861 aacgaatcaa ctaataaaat tttttcggat tttaacagcc ttgattccca atgtggtcca
    10921 agaatgagat atgaaaaata taaaagtata aatattctcc acatttatat aataccacat
    10981 ttaaaaatgt gacaccaata atgatatgca taaacttata cgtttttacg tgacactgat
    11041 atgtccatat ttattttttc aatatgattt ttataaaagg aaaccaaaac ctaagttaga
    11101 gactagagtt gtaaaaaaat aaggaaaatg gagagtgtcc aaaaactcac tcacattgaa
    11161 cacgtactca aacgacccga ctcatatgtg ggtccggttg atttgagtac tgaaccctat
    11221 tggattctcg atgggaagaa atttgagaag aagaacctca agtactcccc agcccttttg
    11281 aaaatctttg acgagatcct cgtgaatgcg atcgatcgta actcccttca tcccaagaat
    11341 gtaacagcca tctccgtttc catagacaaa gagactggtg cggtgaccat tgaaaacaat
    11401 ggaccgcttg ggggtatcgg tatcaagttt aacgataagg agaacgtctg gaaccccgaa
    11461 ctcgtctttg gacatctact cacaagtacc aactatgatg acagccaaaa gcggatcgta
    11521 ggtggtcgca acggatatgg ggccaaattg acgaatattt attcgggtaa tttctctgtg
    11581 gtcatcaagg accacgaaac gaagcaaacg tatacccaaa actggtccaa aaatatgtcc
    11641 atttgtgaac ctccaaaaat caaaaaacac gcgggtgcta catcatccgt ggccgtgacc
    11701 ttcactccgg attggaggcg tttcaaaatg tccaaaatgg acaactccat ttacaagatc
    11761 tttcaaaaga gagtatggga cgcgaacatc tgtacttcgg caaattgtaa agtgaagttt
    11821 aatggtgatg ttcttcccaa acaaaacttc gaagcgtacg cgaagatgca tggtatcgaa
    11881 aatgtacata gtgttacgac cgaccgctgg tccgtgtgta tcggtccttc tgaagatggt
    11941 atgcaacagg tatcgttcgt aaacggtatc tgtactacta agggtggtac acacgttgat
    12001 cacgctgcct cactcatcgc ttctggaatc atcgaagaga tgacaaagaa aatcaaattg
    12061 aagccccaac aggttaaaaa tacattcgcc atctttgtga aggcaactct cgagaaccca
    12121 accttctcga gtcaagtcaa atccgagtgc acactcaagg cacaggactt tggctcgaag
    12181 tttgaaatgc ccaaaacatt cgtaaaaaat gcgttgaaga ctggtatttc ggacgaactt
    12241 acggctcttt cgaaattcaa agaaatgaaa gaactcgcaa agacagatgg cggggctcgt
    12301 aaatcaaaaa ttacgggtat tcctaagctt gacgatgcga ataaagctgg aacgacgcaa
    12361 tctggaaagt gtacactcat cgtcacggag ggtgattcgg ctaagactct agcggtcgcc
    12421 ggtctctctg tggttggacg agatcactat ggcgtttttc ccttgagagg taagtgtaaa
    12481 aatgttcgag attcatcggt agcacagttg acgtcgaatc aagaatttaa cgatctcaag
    12541 aagattctgg gtcttcagca aggtaaagag tacacgaacg tgtccgaact tcgctacgga
    12601 cgactcatga tcatgacaga tgccgataac gatggctctc acatcaaagg tctcatcttg
    12661 aacatgattc attacttttg gccaagtctt ctgaaactaa atttcgtcgt gagtatggtg
    12721 acacccatca tcaaggctac aaaaggttcg gaaaccaaat cgttttacac cgactcagcg
    12781 tttcgatcct ggtacggaga tggtaagaat ggttggcgta tcaagtatta taagggtctc
    12841 ggtacgtcta cgtctgccga agctcgtgaa tatttcaaaa agattcagga tctcaccgtc
    12901 aaattcgatg tggatacaat gaccgatgaa tcgattgttc tcgcatttga caaaaagatg
    12961 gcggatgctc gcaaaacctg gttacttgaa agtacttcga aagacgcgaa tgaacttgaa
    13021 gtttcgtatg gaaatgtaaa gcaactcaac attacagatt ttgtacacaa ggatcttgtc
    13081 aatttcagtc tcgcagatct taagcgatcg atcgcacatg tagccgacgg actcaaacct
    13141 tctcagcgaa aggttatgta ctcatgcttt caaaaaaatt tgagggatga aatgaaagtc
    13201 gcacaattag ccgcgtacgt cgccgaaaag agttcgtatc atcacggtga agtgtctctc
    13261 gctgaaacta tcgtaaaact cgcgaacgac tacacgggat ctaacaatat caatcttctg
    13321 gagccatgtg gacaatttgg tacgcggctc atgggtggta aagacgcttc tcaaacgaga
    13381 tatattttca cgcgcttgac aaacgatgcc cgtcgaattt ttgatgcgaa agacgatgcg
    13441 attctcacgt acctggacga cgatggtcgt tctatcgaac ccgaatatta catgcccaca
    13501 cttccaatgg ttctcgtgaa tgggacggaa ggtatcggca ccggtttcag ttgctatgtt
    13561 ccacctttca atccaatgga tatcaaacaa aatattatcg atcacatttc aggtaaatct
    13621 atgaaacgga tgaaaccgtg gtttaggggg tttaaaggtc gcattttcga agacgatgat
    13681 acctgggtcg cggaaggtgt gtggaaagtt ctcggtacga caatcaaagt tacagaactt
    13741 ccacccggtc gttggactca agattataaa gaatacttgg acacgctcgt agaaaagaaa
    13801 atcatcggaa gttttacgaa taacagtacc acagaggacg tagatttcgt cattcaagag
    13861 tacaggggta aagatattat caaggatctc aaacttcaaa aagttattcg cacgagtaac
    13921 atgcatctat tccacccgac aaagggtatt cataaatata aaaatcctga acttatttta
    13981 cttgatttca tcagtcttcg gtacgagtat tacaaaaaac gaaaaacaca tctactcgaa
    14041 gtactgcaga aaaaatctga aatgtattcc aatcgcgcta aatttgtgac tatggtcatc
    14101 aatggaagtc ttgtggtatt taaacgcaaa aaacaagatt tggaagcgca gatgtctacc
    14161 atatttccta gagtggatgg cgcgtatgat tatcttttaa acattaaaac ggtcgattac
    14221 accgaagaac gcgtcgcatc tctgctcgaa gaatcgaaac aagcgaaaat ggatttggaa
    14281 attatgaagc atacgagtcc tctagttatg tgggaaaatg atattaaaaa tatataaaca
    14341 atagataagt atggatttga aaggttcaaa cacaggagct acactttcct taaatgccat
    14401 aggtcaacag gatacatacc ttttaaataa agacaccgaa cattcgttct ttaattatga
    14461 catcaaacaa catacgaatt tttctaaata tcataaacgt gtaactgtac acaaaccaac
    14521 aagtgcgggg ccgtcgtggc ctttcggtga gtctgtgaaa gttacactaa atccgacaaa
    14581 catgggcgat ttgttgagta acatgtacgt acacataaat tttccagccg tcgattccac
    14641 ttctaacata gcggatcaga ttggtcgcca tatttttgaa tcggtagcga tgcgtgttga
    14701 tgaactagag gtggataaat atcatgacga ctggggtatc atatacgacg aattatactt
    14761 ggatgattcg gaaaagtata cgaaacgtta cacattgaac cgaaatggtg cacaaggaac
    14821 atctatgata aatgatgcgg cactttctcg gtacccatca gaattaatga ttcctattcc
    14881 attcttcttt tctcgaaaat atgaaagtga tgaatattcg acaaatttac cgaatagacc
    14941 atattttcca acgtgcgcta ttcataaaca aaagattgaa tttgagttca aagtcaggcc
    15001 gataacattt ttcactaata atccatccac cataacatta gatacgtttg atataattac
    15061 agaagagatt acagtttcac ccgaagagcg tacatttctc atgacaactg agcaaacatt
    15121 catcacagat atagccaaaa aacacccgac agaacagact attgtgggtg acaataatat
    15181 taaattacaa ctcgtcccaa atattcccgt taagacgttg aattggtttt tcagaaaaac
    15241 agttttcgaa gatgaaaatg aagatgatgg cggtggtgcc accattcccg aaaagtattt
    15301 cgagaatagg ttcaacttca cgagcaatac ttcaaatttt acgacgtata atgatttttt
    15361 ctacccggtt atgcaaagtg ctaaaatttt tgtgaatggt caagatttac caaacatacc
    15421 aacgccacaa gcgaattatt ataaatatgt agtgactaac aattgtagac tatcgcgtcc
    15481 agagaaaaac atatacacgt acgcattctc gatgaatccg attaatgtgg aaccatcggg
    15541 aatgttagat tttagccaat tacaatcaaa tagaactgtt ttagatgtca ctatgaaaga
    15601 aggtctcaca agtgattata ctttgcattt atactatgtc ggttaccaaa catttatttt
    15661 tgaaaacggg gtaatgacac ttgtttagaa aaaagcgcat ttttatgatc gtggatatac
    15721 tcgattatat tattttttat acaccatctt atgaaatcca actgtgctac agtagtatgt
    15781 atttcatcag gtgtacctgg tacgtgatac gatatcttag atgatctaca aaacggatca
    15841 aataattttt tactataccc atctaaactt gatttatatg cacaatgtac actaaatatt
    15901 ttaccatcct ttgttttata tgacaaattg tttttctttg agtaatttgt tataaaccat
    15961 tcaagatttc gtaaagaaat acctcctgtt ttattgagaa tttctaaaag agtagctcta
    16021 ttctcgggta cgttataaaa ggtatcaatt gatgttagta gaatagctga cttattcatt
    16081 attacattat tccacgcaat tctctaaatc cctttcttgt cacttcacat gccggacatc
    16141 ctggtttgaa tatacattcc gttaaactat gtgtatgtcg tataccttca ctatttttag
    16201 gggtcatttc tataggtccc ataagttgtg gttggtcggc atgacttccg cacataccgt
    16261 tatccttagc tcttgcaaga catggcgttc catccttttt aaaaccttta caaaatttag
    16321 atgaatctgg tataaattga cacaataact ttgaattcat atatagttct ttagaaagta
    16381 tcatacacat ttctacacgt gctacatgac gttcttcatc aagacgttta tttattatcg
    16441 gcattaaatc atctataagt tcatgtttct tttgttttct agatgccatt attatatata
    16501 atacgttatt ttttaagcga tttgaacata tcactaattt tttgttgacc ttcttcaact
    16561 tctactttct tctttggacg tctcttcggt tttacacgtg tcaaaagttc accaaatatc
    16621 tcttctttag gatcttcaaa gagtggttca attaaatcac atacagggtt caagaattta
    16681 tttataaaat aatatgcata atcaactttt aaattattat cttttgcata ttt
//
