# Supplementary material for: Widespread Horizontal Gene Transfer Among Animal Viruses
Source: bioRxiv. 2024 Mar 26:2024.03.25.586562. Preprint. [Version 2] doi: 10.1101/2024.03.25.586562 (PMC11071296; doi:10.1101/2024.03.25.586562)
Supplement: Supplement 2 [file media-2.zip › File2_Maps/Polyoma_takifugu3056_pufferfishLT_SRR12009743.gb]

LOCUS       Polyoma3056             3058 bp    DNA     linear       10-NOV-2023
DEFINITION  [label=nearest existing NCBI txid1723728].
ACCESSION   
VERSION
DBLINK      BioProject: PRJNA638440
            BioSample: SAMN15194821
            Sequence Read Archive: SRR12009743
KEYWORDS    .
SOURCE      Polyomavirus takifugu3056
  ORGANISM  Polyomavirus takifugu3056
            Unclassified.
REFERENCE   1  (bases 1 to 3058)
  AUTHORS   Buck,C.B., Welch,N., Belford,A., Varsani,A., Pastrana,D.V.,
            Tisza,M.J. and Starrett,G.J.
  TITLE     Widespread Horizontal Gene Transfer Among Animal Viruses
  JOURNAL   Unpublished
REFERENCE   2  (bases 1 to 3058)
  AUTHORS   Buck,C.B. and Tisza,M.J.
  TITLE     Direct Submission
  JOURNAL   Submitted (10-NOV-2023) Lab of Cellular Oncology, National Cancer
            Institute, Building 37 Room 4118, Bethesda, MD 20892, USA
COMMENT     ##Assembly-Data-START##
            Assembly Method       :: Megahit v1.2.9
            Assembly Name         :: Polyoma3056
            Coverage              :: 5x
            Sequencing Technology :: Illumina
            ##Assembly-Data-END##
FEATURES             Location/Qualifiers
     source          1..3058
                     /organism="Polyomavirus takifugu3056"
                     /mol_type="genomic DNA"
                     /isolate="pufferfishLT"
                     /isolation_source="Takifugu bimaculatus"
                     /bio_material="fin"
                     /note="pufferfish"
     CDS             797..2809
                     /codon_start=1
                     /product="Large T"
                     /translation="MANVNRVFGWTDWDTNWTSQLKAHIFEKASYFFDMRNDTLEELL
                     EKYKQFMLKHHPDKNPDETDPMKVWRQKLVSYASSLKAVAEKLLKGGYKPTPGAPPQF
                     HYDVDFLYCDEETLDSSSSSSGDDEEFIPPPPKKARPDFTQEEEMPSHSQQHETPPKT
                     AAPPMPIWVEGFFSKAQGPDTMHQHFIILAPWHKLQPIQLELGQLGILSQTYGNLAMG
                     EIECCLMAVKLNQRCRLRTLQNRISAHFVRSFLEVRGALPKMFTDCCRCVMDKTKHYK
                     TDQAPAADSSPVSFSQPVFNDWCNSINLNDPEVAQGLYLVFADDQASCKFCNNDKKFF
                     PDHATNARRHWFQHKNEHNNAVQYKRLTNQYQAANHGIQYAKARRAILLSPANFYRCT
                     RFEVFKHLINERIDLLDDYCYMRGGDREDPEVNFSDSDYAAMVLLSHIMPKFQHADDD
                     DDHENHVAKLWDYVVQALVDAVPKKRGLIFLGDVNTGKTTVANGIRELFDGVCLNVNC
                     PPDHLRFEMGRALHRFMVLFEDVMGAPLTDSNLCPGIGWPNLDAHRDYTEGRCEVGLE
                     RKYANKVSAIFPPWIATTNQYYIPLTTRVRTLRKIYFSSTFENFNQYVMDNNVDLCFL
                     GSWKCFLMTTMFYYPSYFERYWDDNPALQRMMNRFYRWSEENEDAA"
ORIGIN      
        1 aagacagtga gactgaaaag gccgcttgct attccagctt cttctgctgc tagtgttgct
       61 gctgctgctg taccaccggc gactgcagtt gcgatggccc cttcaagaag aatgccgagt
      121 tcgattatca gagatattgc cagtcccatc tatgtataag acaggtactt acatcagacg
      181 aagcgttcgt aggtcataga aaggtcaacc tcttcgtata catagtcatc gtcaatataa
      241 atatatgcat cccaacaaaa tacacattta aggtaaatcc aaagcatcct ccagccgcag
      301 gtgcccaact cgacagatcg gccgcctagt gacccgtaac tcattttgtc ttaagacgac
      361 gtaaacggta accactagaa tgagccagca aataggtagc agtagcagta gcattagctt
      421 agattagttg cgttgtaaag gctatttgca atctcaccaa ggttaagtaa gacaataagc
      481 aaattgcaaa ttagccctac tataattaaa gtcctgtcag taggaggagg caaggagcgt
      541 atagataacg atcgttgcat tgttaccttt cggtttagct tcctggtcgg cggttggtat
      601 gcaaaggaag ttaaatgggg aatttcccgc ttttatgtaa atagccccgc ctgacctttg
      661 tttgtaagag gaagtgcact accttatctg accatcattg ctcaatggcg accattatat
      721 ctttaaatag aaaaactcaa cagccgagtc gagtttctct ataaaagggt aggttgcctg
      781 atgctaacta gccaaaatgg caaacgttaa cagagtgttc ggatggaccg actgggatac
      841 aaactggact tctcaactta aggcacacat ttttgagaag gcttcttatt tctttgatat
      901 gagaaatgac acccttgaag agctgctgga gaaatataag caatttatgc ttaaacatca
      961 ccctgacaag aatcctgatg aaacagatcc tatgaaagtc tggagacaaa agctagtctc
     1021 ttatgcatct tccttgaaag cggttgctga aaagcttctt aaaggcggct acaaacctac
     1081 tccaggagca cctcctcaat tccactatga tgttgatttt ctttactgcg atgaagaaac
     1141 cttagacagc tcttcttcat catccggtga cgacgaggaa tttattcctc ctcctcccaa
     1201 gaaagcaaga cctgatttta ctcaagaaga ggaaatgcct tcccactctc agcagcatga
     1261 gacacctccc aagacggctg caccacctat gccaatctgg gtcgaaggct tcttcagtaa
     1321 agctcaaggc cctgacacca tgcatcagca ttttattatc cttgctcctt ggcataagct
     1381 gcaacctata cagcttgagc tcggccagct tggaatactt tctcagacct atggaaacct
     1441 tgctatgggt gagattgaat gctgtcttat ggctgtcaag ctcaatcaaa gatgcaggct
     1501 tcgcactctt caaaacagga tatctgccca ctttgtcaga agcttccttg aggtgagagg
     1561 ggccttgccc aagatgttta ctgattgctg ccgctgtgtg atggataaga ctaaacacta
     1621 caagacagac caggcccctg cagctgacag ctcgcctgtt agctttagcc agcctgtctt
     1681 caatgattgg tgcaacagca ttaatcttaa tgatcctgag gtggctcaag gcctttacct
     1741 cgtcttcgca gacgaccagg cttcttgcaa gttctgcaac aacgacaaga agttctttcc
     1801 agaccacgct accaacgcaa gacgtcactg gtttcaacac aagaatgaac acaacaatgc
     1861 tgttcaatac aaacgtctta caaatcaata ccaggctgcc aatcatggaa tacaatatgc
     1921 aaaggccaga agggctatcc tcctgtctcc tgccaacttc tacagatgca caagatttga
     1981 agtcttcaaa catctcatca atgagaggat cgacctcctt gacgactact gctacatgag
     2041 aggcggtgac agagaagacc ccgaggtcaa cttcagcgac agtgattatg ctgctatggt
     2101 gttgttgtca catattatgc caaagtttca gcatgctgat gatgatgatg atcatgaaaa
     2161 tcatgttgct aaactgtggg attatgttgt gcaggccctt gttgatgctg tacctaagaa
     2221 aagaggcctt atattcctcg gtgatgtaaa cactggcaag acaactgttg ctaatggcat
     2281 aagagagcta tttgatggtg tatgtcttaa tgttaattgt cctccagatc acctcagatt
     2341 tgagatgggg cgtgctttgc atagatttat ggtgttgttt gaggacgtca tgggagctcc
     2401 attgacagat agcaatctct gccctgggat tggttggcct aatcttgatg cccacagaga
     2461 ttacacagaa ggccgttgtg aggttggcct tgaaagaaaa tatgcaaaca aggtgtctgc
     2521 gatatttccg ccttggatag caaccaccaa ccaatactac atccccttga caaccagggt
     2581 caggaccttg aggaagatct acttctcaag cacctttgaa aacttcaatc aatatgtcat
     2641 ggataacaat gttgatcttt gctttcttgg ttcttggaag tgttttctga tgacaacaat
     2701 gttctactac ccatcatact ttgaacgtta ctgggatgac aacccagccc ttcagagaat
     2761 gatgaaccgc ttttataggt ggtctgaaga aaatgaggat gctgcataag tgaaaaaata
     2821 aagctttatt gatcatcaga ctttgttgtg cattttttta aagccttgga acatcgggtt
     2881 cgccaccaag atgcataact gcctcagtaa tgggagcagc accgccctgg aagtcttctt
     2941 ggccttcagt gatcagacgg ttaagtatgt caccatacag cagccagttc ttgataaggc
     3001 gctgtctgaa gtagaatctg aagaaacggg cgttgggaat ggtcttattg ccatctgt
//
