# Supplementary material for: Widespread Horizontal Gene Transfer Among Animal Viruses
Source: bioRxiv. 2024 Mar 26:2024.03.25.586562. Preprint. [Version 2] doi: 10.1101/2024.03.25.586562 (PMC11071296; doi:10.1101/2024.03.25.586562)
Supplement: Supplement 2 [file media-2.zip › File2_Maps/uAdinto_tegillarca_clamAlpha_SRR10662764_12762.gb]

LOCUS       uAdinto12762ct_1       12762 bp    DNA     linear       01-JAN-2019
DEFINITION  [note: taxonomic lineage
            d_Viruses;-
            _Varidnaviria;k_Bamfordvirae;p_Preplasmiviricota;c_Polintoviricetes
            ;o_Orthopolintovirales;f_Adintoviridae]
            [isolation_source=original].
ACCESSION   
VERSION
DBLINK      BioProject: unknown
            BioSample: unknown
            Sequence Read Archive: unknown
KEYWORDS    .
SOURCE      Adintoviridae sp. ctIEHGE (unknown)
  ORGANISM  Adintoviridae sp. ctIEHGE
            Unclassified.
REFERENCE   1  (bases 1 to 12762)
  AUTHORS   Taker,C.
  TITLE     Cenote-Taker 2 dummy template file. Do NOT submit
  JOURNAL   Unpublished
REFERENCE   2  (bases 1 to 12762)
  AUTHORS   Taker,C.
  TITLE     Direct Submission
  JOURNAL   Submitted (01-JAN-2019) Taker 2, Cenote, 1000 Circle St., Cenote,
            DC 31111, USA
COMMENT     ##Genome-Assembly-Data-START##
            Assembly Method       :: unknown_assembler
            Genome Coverage       :: 1x
            Sequencing Technology :: Illumina
            Annotation Pipeline   :: Cenote-Taker 3
            URL                   :: https://github.com/mtisza1/Cenote-Taker3
            ##Genome-Assembly-Data-END##
FEATURES             Location/Qualifiers
     source          1..12762
                     /organism="Adintoviridae sp. ctIEHGE"
                     /mol_type="genomic DNA"
                     /isolation_source="unknown"
                     /collection_date="unknown"
                     /note="genome binned from sequencing reads available in
                     unknown;
                     derived from metagenome: unknown"
     CDS             2..280
                     /note="no search hits"
                     /codon_start=1
                     /transl_table=11
                     /product="hypothetical protein"
                     /translation="-
                     HECLMLDEQQQLDSYFEKTLEKVDEFYVVDDWNIAVRTTNIPDIFIDKFILFLQDPDW
                     RRAYIPKTQQWKDKQYETVNRLIQLDRIVGDRH"
     CDS             complement(915..1067)
                     /note="no search hits"
                     /codon_start=1
                     /transl_table=11
                     /product="hypothetical protein"
                     /translation="MHLVVMYCNKLYVVNHLIESLSLFFYLQNNDSYEHPHKPIGFIE
                     SYVKFW"
     CDS             1562..2131
                     /inference="protein motif PDB:4FW1_B"
                     /codon_start=1
                     /transl_table=11
                     /product="Integrase"
                     /translation="MMYRYFTKSRTYRYIDILQDIVLTYNNTPHKSLHNIAPKDVTKS
                     NEADLWAYMYLNPANYKNKKRPTPFQFKIGDLVRVSYTNYTFKRSYNEQWSTEIFKIF
                     ERFRQQGINMYKVKDFLDTKLSGNFYSSELQLVKKDENSIWDIEKILKKKKVKGRMMY
                     LVKFLGWSSKYNQWIPKKDVKNVSQVKAT"
     CDS             2128..2544
                     /note="no search hits"
                     /codon_start=1
                     /transl_table=11
                     /product="hypothetical protein"
                     /translation="MSFYMVVSSDKSTDYYPGNVPFNFKAHLSKPLVLGGLWKVAVVE
                     TDISSTKSKWSRLNLLSSICRETFVHDEGKPLLRNLGNNKAKMWTHIYDLPFYVDLKV
                     SEIYDIDVYITDQDGKSASFIDKPTTVTLHFRAFPF"
     CDS             2551..3069
                     /note="no search hits"
                     /codon_start=1
                     /transl_table=11
                     /product="hypothetical protein"
                     /translation="MDISKIFVPKPQTWIKYFEQTAKGNINPYLNETQEGGKIQNQIG
                     GSISSKTFQPMLHANSSLPEIKTSHADEIDVNMISPQQQIVQQAKDEMQRAGIKRKSL
                     QSNISSSKRRRIVKKSSKKSKHQKRKQTKKTFNRKKSIKKLTKKKVIKKKTRDKTIKR
                     KTVPFTKDIFSQ"
     CDS             3069..3173
                     /note="no search hits"
                     /codon_start=1
                     /transl_table=11
                     /product="hypothetical protein"
                     /translation="MSVLSTENFSETGPRSLDLFSVPPTQTAIEKNNF"
     CDS             3244..4395
                     /inference="protein motif PDB:5TIP_B"
                     /codon_start=1
                     /transl_table=11
                     /product="Major Capsid Protein"
                     /translation="MQYVDLKHSKLQVKAKIKKADGSNLGATEYVGPVNLVMSSLFSQ
                     VDLTLQSKSVTSTTNHYPYKALIQSLLCYGSEAKKSQLSGQIWANDPIGTLNVNDVKT
                     GANTGLFERSEYFAESKLVDMEGQIFHDLFNLDRYILNQVAIGVKLYRSKPEFCLITN
                     ENQPAYEVVIEDIILKVAKVIVSPSVIYGHAEVLKHTNAKYPYTKTEVKMMTIPSGQL
                     NFTWDNMFQGLQPNKVVITFVDSQAVSGSYSKNPFNFQHFNLNSIGLYVNSVPVSGNI
                     MKLNYNATTGKTVIPVLINMLEATGKWLHDSDNGLTRKSISGGYALYCYTIEPNFGDD
                     GNYLTLLKQGNVRLEATFGTALAASTTCIVYAEYPGYFEISASRDIILE"
     CDS             4392..4748
                     /inference="protein motif PDB:4EKF_A"
                     /codon_start=1
                     /transl_table=11
                     /product="Adenain"
                     /translation="MNTKQLRCAIQCDTKMNSIVKGIFAVNEIPKLHKQKAIIVNTDL
                     NSGRGIHWICFFITTDGILECFDSYGKSPDIYSSYIKTFMNNYSKKIVNTKRLQSNST
                     VVCGQYCLFYLLHRCR"
     CDS             5005..5676
                     /inference="protein motif PFAM:PF05707.11"
                     /codon_start=1
                     /transl_table=11
                     /product="DNA packaging NTPase"
                     /translation="MDKWWKNESLIKFETPTSIAIVGPSNSGKSVLTTTILHNAANMF
                     KEKPVKIYFCYSIWQKLYDEMEKSISNLTFHKGLPSIETLQEWSDVEGHKLLVLDDLM
                     MESVDSSQVLHMFCVGSHHYNMTVIFILQNLYQKGKAMRSISLNCHNFILFKNYRDEM
                     QVQTFGKQIFPSRLKYFMDAYRKSTSKLYGYLLVDLSPHTDKTYQLRTNILPGQMTVV
                     YEPIK"
     CDS             5673..5984
                     /note="no search hits"
                     /codon_start=1
                     /transl_table=11
                     /product="hypothetical protein"
                     /translation="MKTDLHKCFLQGLLQLTSKQQTYIYKTLTRDQLQIVTEVIYNVV
                     NGVCKLSSQDIKVLSLHKTVIRKLVKPKLTFKSRRLLLLKIRNIIPIFIRACLKSWQK
                     V"
     CDS             5969..6346
                     /note="no search hits"
                     /codon_start=1
                     /transl_table=11
                     /product="hypothetical protein"
                     /translation="MAKSLILIPEERYHQLLKQCNSGEDGKEEAKSYPEKITDKEKID
                     NSKDNSNNIDEKTYTENNIKEHEIQKKPHFENLIGKGASYVEMIPSTFMNRLRVNKKT
                     INQTSKTKPQNGKKIKKWLTFNI"
     CDS             6842..7048
                     /note="no search hits"
                     /codon_start=1
                     /transl_table=11
                     /product="hypothetical protein"
                     /translation="MADQFIKLLQRKYPRGNEKLEQELYSLKRKLDVANDSNDFDADL
                     MFSDCDEEELCAAVKEIEKKFSSQ"
     CDS             6990..8735
                     /inference="protein motif PFAM:PF01785.16"
                     /codon_start=1
                     /transl_table=11
                     /product="coat"
                     /translation="MKRNYVLQLKKLKKNSAVSKKQTNQQYICRHCQVPFQNYDSLFH
                     HVTAAHPMTDIHTGGQSSEVKNKNEKADVNVLDDHDYFNRHMKPSASDVINTKNNEAD
                     VTVLADHDYFNRHLKPHTPENYKSTHSALNGNALSIKIYPREDEKYDLLKFFSDVKLT
                     LMNELQLNKEKMRDIKWYVNTQVEMTKDLDDGKKETISPYFRSKTYTSLFNDNIDEEN
                     ANEAFQKMNIGMEEFVHKGSNWRMNKVNTMEISIVRYLPLGGSSYITLPSKLQAGKSI
                     INIKNDDNKCFLWSILAAIHPVACHAQQVNHYKPFENELNMNGIEFPVSLNQIEKFEK
                     QNKHISVNVFGYENGNIFPLYLSKHNEAQNEVDLLYVKEGENTHYCWIKHLDRFLSST
                     KPNINNRSYFCRRCLHGFVRKELLLDHYSYCKQIDFQRVTYPTEGKDDILTFKSFEKQ
                     IRVGFTIYADFECLATKLNTSSHSNTVKETEFKACGFSYKLVCSTNDKYSKPVVVYRG
                     ENAAEEFLNMLFMEENYVREILNQPEPLIMNEQTEKMFKNAKHCYVCNIPFTSNIIKC
                     RDHEHLGCRCKFTRL"
     CDS             8695..10467
                     /inference="protein motif PDB:2PYJ_B"
                     /codon_start=1
                     /transl_table=11
                     /product="DNA polymerase B"
                     /translation="MNILDVDVNSPDYSNFRGASCQSCNLKLKQPHFIPVVLHNGRNF
                     DYHLLCQAVGKYKDKKLTVIASNMEKFISFSIGNLRFIDSYQFMNRSLESLVNNLSVD
                     GFEKFKQFQKEFPNQDICQLLLRKNIYCYDYMDSFEKFKETRLPPKEAFYNRLKNEHI
                     SVDDYEHVTAVWKTFNMQNLGDFHDLYVKTDSLLLADIFENFRDMSIKFYGLDPCHFF
                     TAQGLAWFSALKMTGVHLELLTDPVMYNMFELSMRGGVSMICKKFAKANNPYLPKSYK
                     PDMPNSYLMYLDANNLYGYCMQQSLPTGIFRWLNEDEINQLDIMKIPSDSDKGYYLDV
                     DLIYPLELHNDHNCYPLAPSHKTLTKNNISPHNQEIWEKHHGNKKIPNSKKLIPTLED
                     KSNYILHHENLQLYLKLGLKLAKINRVLEYHQSPWLKTYIDFNSNKRKLSKNEFEKDF
                     FKLMCNAVYGKTMECIRNRKDIKLAQTQKLLMKYVAKPSFERFEIINEDLVTVENKKV
                     DVFLNKPSYVGAVILEKAKHVMYDFHYNQMKPKYGDNIKLCFTDTDSLLYEIYCNDFY
                     KDLSEMKHCFDFSNYDKTHPLTLF"
     CDS             complement(10995..11609)
                     /note="no search hits"
                     /codon_start=1
                     /transl_table=11
                     /product="hypothetical protein"
                     /translation="MKFKVDEDQYIEIPTRLIQNSTFLKLQESHNDSISFTPTNEIDI
                     SHICCNLATVEKFINCIEVDRFDLYDIYPLVSYIHLCNYLDLKEEFVHNLINLEEITV
                     SNIISLIPFLYSLLTYNFVNICLDIAKKFKIKHVYFPISYYRFRKQFKALLVQKYYER
                     KTVILPYPKTSSWDNFLGMPLSEVFPNEGFFRKVKVYPFRKKSN"
     CDS             11726..12097
                     /note="no search hits"
                     /codon_start=1
                     /transl_table=11
                     /product="hypothetical protein"
                     /translation="MEDLICIYILTHTIKVFFLTGKPISEFVGLRAKCYSLLIGEEEE
                     KKCCKGVVKNVIEKKLCHEHYKNCLFEDTIYRNEMNLIRSENHKLFMNHITKISLSSY
                     DDKRYAVKNNFETLAYGHFLI"
ORIGIN      
        1 ccagcatgaa tgtcttatgt tggatgaaca acaacaattg gattcatact ttgaaaagac
       61 attggaaaaa gtggatgaat tttatgttgt agatgactgg aatatagctg tgaggactac
      121 aaacattcca gacatattta tagacaaatt tattttgttt ctgcaagatc ctgattggcg
      181 aagagcatac attccaaaaa ctcaacagtg gaaggataaa caatatgaaa cagtgaacag
      241 attaattcag ttagaccgta ttgttggtga tagacattaa ttagaattac tctcaaataa
      301 taggcaattt taaaataaaa acgtacttaa cagtgaaata taacagttat gtcttatagt
      361 taatctgaca gtgtaacact tcattgatta acaatgccta ttcagaaaca tggaaagggt
      421 aaaataattt tttttttatt aattttagaa atgtattttt tttttgtatg tacaaaaaaa
      481 ctgttttagt tatataaata attaatcaat tcactgtttg tttattattt ttccttccag
      541 atactataaa gtgtaataaa ttccaaaaag gatacctagt atcgtatcat tccttcaact
      601 taaatatatt tacagacaat aacatgtgta aacagtttgg tttaggtgct ggatgttttt
      661 ttttttatac caagtcaaga ttatttcact atatgcgagg atactggtct gtataaaaat
      721 cagaataacc ctaagtaaac tgaattttcc ttcagatata atcataaagt aatatcattg
      781 tttgatacat caatgttaac aatgaaatat cggtaaatga attgtagttt ttcatttcca
      841 tcatggctat ttcacttata ttaggttagt tcacttatat caagagatga caaaagtatc
      901 tctcaaatcc aacatcacca aaacttaaca taggattcaa taaacccaat aggtttatga
      961 ggatgttcat aagaatcatt attttgtaga taaaagaata aagacaaaga ctcaattaaa
     1021 tgatttacta cataaagttt attacaatac atcacaacca ggtgcatatt caggtccaga
     1081 taaaatatat aatgttctca aatcagaagg aattcacaac attggcaaac attccatcag
     1141 aaaatggtta cagaatcaag atagttatag tcttcagaaa ccaagtagac gaaaatttca
     1201 cagagcaaaa gttattgtca caggaattga taatcaattt gatgcagatc tggcagatgt
     1261 ttcatcactt tctaaatata acaatgacgt aaaatatctt ttagtagtta ttgacatctt
     1321 cagtcgtttt ctctggattc aacctctgaa aaataaaaca ggaacagaag tagttaaggc
     1381 attcaaacaa atatttgcac agggaagaat ttgcgagaaa ctacgaacag ataatggttc
     1441 tgaatttcga aataaaatag taaaaaaatt tcttgaagat aaaggcgttt atcacttcac
     1501 tactcaaaat tcagaaacta aggcaaacta ttctgaacgc gtcataaaaa caataaagaa
     1561 tatgatgtat agatatttca caaaaagcag aacatacaga tatatagata ttttacaaga
     1621 tatagtatta acttacaaca acacaccaca caaatcgcta cataacattg caccaaaaga
     1681 tgttacaaaa tcaaacgaag cagatttatg ggcatatatg tatttaaatc ctgcaaatta
     1741 caagaacaag aagagaccta ctccatttca atttaaaata ggagaccttg ttagagtttc
     1801 ctacacaaat tatacattta aacgatcata taatgaacaa tggtcaacag aaatttttaa
     1861 aatttttgag agatttagac aacaaggaat taatatgtat aaagttaaag actttcttga
     1921 tacaaaatta tctggcaatt tttactcatc ggaacttcaa cttgttaaga aagatgaaaa
     1981 cagtatatgg gacattgaaa agatattaaa aaagaaaaag gtgaaaggtc gaatgatgta
     2041 tctcgttaaa tttttgggat ggagttccaa atataatcag tggattccaa aaaaagatgt
     2101 caaaaacgtt tctcaagtta aagcgacatg agtttctaca tggttgtaag tagtgataaa
     2161 tcaacagatt attatcctgg aaatgttcca ttcaatttta aagcacattt gtcaaagcca
     2221 ctggttctgg gtggtttatg gaaagtagct gttgtagaaa ctgatatttc ttcaacaaaa
     2281 agtaaatgga gtcgtttgaa cctactgtca agtatttgcc gtgagacttt tgttcatgat
     2341 gagggaaaac cgctacttag aaatttaggt aacaacaaag caaaaatgtg gacccatata
     2401 tatgatttac ccttttatgt tgatcttaaa gtatcggaaa tttatgatat tgatgtctat
     2461 ataactgatc aggatgggaa atctgcttca ttcatagaca aaccaaccac ggtcacacta
     2521 cactttcgag catttccatt ttaaaacatc atggatatta gtaaaatatt tgtacctaaa
     2581 ccacaaacat ggataaaata ctttgaacaa actgcaaaag gtaatatcaa tccttatcta
     2641 aatgagacac aggaaggtgg taaaatccaa aatcaaatag gtggatctat ttctagtaaa
     2701 acttttcaac ctatgttaca tgctaacagt agtttgccag aaataaaaac atcacatgca
     2761 gatgaaattg acgtaaacat gatatcacca cagcaacaaa ttgttcaaca agccaaagat
     2821 gaaatgcaac gagctggtat taaaagaaaa agtttgcaaa gtaacatcag ttcttcaaaa
     2881 cgtcgtcgaa tagtaaagaa gtcttccaag aaatccaagc atcaaaaacg gaaacaaacc
     2941 aagaagacat ttaacagaaa aaagtctatt aagaaattaa ccaaaaagaa agtaatcaag
     3001 aaaaaaacga gagacaaaac aattaaacgc aagactgttc cttttacaaa agatatcttc
     3061 agtcaataat gtcagtttta tcaacagaaa acttttccga aacaggacca agaagtttag
     3121 atttgtttag tgtaccacct acacaaacag ctatagaaaa aaataatttt tgaagaagta
     3181 agacctatca gtcaaataac aggaaatgca cccattgaat ttatcataag tggacaaaat
     3241 ggtatgcaat atgtagattt aaaacattct aagctacaag taaaagctaa aataaaaaaa
     3301 gcagatggtt caaatttagg tgcaactgaa tatgtaggac cagtcaattt agttatgtcg
     3361 tcattattct cacaagtaga ccttacactt cagtcaaaat ctgtcacatc taccaccaac
     3421 cattatccct ataaggccct catacagtca ctgttatgct acggttcaga agccaagaag
     3481 tctcaactat caggacagat atgggcaaat gatcccattg gaacattaaa tgtaaatgat
     3541 gttaaaactg gagcaaatac aggacttttc gaacggtctg aatattttgc agagagtaaa
     3601 cttgtagata tggaaggaca gatttttcat gacttattta atttagatcg ttacatttta
     3661 aatcaagtag ctatcggtgt gaaattgtat cgatcaaaac cagagttttg tttaattact
     3721 aatgaaaatc agccagctta cgaggtagta attgaagata ttatacttaa agtggcaaag
     3781 gtaatagtaa gcccttcagt gatttatgga catgctgaag ttttgaaaca tacaaatgct
     3841 aaatatcctt ataccaaaac agaagtaaag atgatgacca ttccatctgg tcagttaaat
     3901 tttacatggg ataatatgtt tcaagggtta caaccaaata aagttgtaat taccttcgtc
     3961 gattctcaag cagtcagtgg aagttacagc aagaatccat ttaattttca acatttcaat
     4021 ctcaattcta ttggtcttta tgtgaattca gttccagtat ctggaaatat aatgaaatta
     4081 aattataatg caactaccgg gaaaactgta attccagttc tgattaatat gttagaggca
     4141 acaggtaaat ggttacacga ctcagataat ggtcttacaa gaaaaagcat aagtggggga
     4201 tatgcattat attgttacac gattgaacct aattttggcg atgacggaaa ttatctcaca
     4261 ctacttaaac aaggaaatgt acgacttgaa gctacttttg gcacagctct tgctgcatca
     4321 actacttgta tagtatatgc agaatatcct ggttattttg aaataagtgc ttctagagac
     4381 attattctag aatgaatact aagcaactaa gatgtgcaat tcaatgtgat accaaaatga
     4441 attctatagt gaaaggtatt tttgcagtaa atgaaattcc aaaattacac aaacaaaaag
     4501 caattattgt taatacagat ttaaacagtg gtagaggtat acactggata tgtttcttca
     4561 ttacaactga tggtatactt gaatgctttg attcatatgg aaaaagtcct gacatttatt
     4621 catcatacat caaaactttc atgaataatt attcaaaaaa aattgttaat actaagcgtc
     4681 ttcaaagcaa cagtacagta gtttgtggtc aatattgttt attttatctt ttgcatcggt
     4741 gtagatgact ttccatgaaa gatattataa acatgttttc taatgatttt gtaaataatg
     4801 atcaatatgt atataatttt attaaagaaa aatttgctgg ttgtttatca agcaaaggta
     4861 gaatattatc atgtactagt gaaatgaaga tcctgtagat tatttatgat ttgaataaaa
     4921 caaaaaagca acctcattgt gttattttct taaatataat ttgtttacaa agtaaaatgg
     4981 aacattactt ttccaacctt caagatggac aaatggtgga aaaatgagag tctcatcaaa
     5041 tttgaaactc ctacttcgat tgctattgtt gggccatcca attcgggcaa gagtgtttta
     5101 acaacaacta tactgcataa tgccgctaat atgtttaaag agaagccagt caagatttac
     5161 ttttgttatt cgatttggca aaaactgtat gatgaaatgg aaaagtctat ttcaaacctt
     5221 acttttcata aaggtttgcc atcaattgaa actttgcagg aatggagtga tgttgagggt
     5281 cataaacttc ttgttttaga cgatttaatg atggaaagtg tagacagctc acaggtttta
     5341 cacatgtttt gtgtaggttc tcatcattat aacatgacag ttatttttat tttacaaaac
     5401 ttgtatcaaa aaggaaaagc aatgagatct atatccctca actgtcataa ttttatctta
     5461 ttcaaaaatt atcgagatga aatgcaggta caaacttttg gaaaacagat tttcccttca
     5521 cgtttaaagt attttatgga tgcttacaga aaaagtacct ccaagttgta cggctatctg
     5581 ttggtagact taagtcctca cacggataaa acttatcagt tgagaaccaa cattcttcca
     5641 ggtcagatga cagtagtcta tgaacctata aaatgaagac agatctacat aaatgtttct
     5701 tgcaaggttt acttcaatta acatcgaaac aacaaacata tatttacaag acattaacca
     5761 gagatcaatt acaaattgtg acagaagtta tttacaatgt tgtgaatggt gtatgcaaat
     5821 taagcagtca agatataaaa gtactttcat tacataaaac tgtcattcgc aaactagtaa
     5881 agccaaagtt aacttttaaa agtcgaagat tattgttatt gaaaatcaga aatattatac
     5941 ccatttttat ccgtgcctgc ttaaaatcat ggcaaaaagt ttgattttaa tacctgaaga
     6001 acgttatcat caattattga aacaatgtaa tagcggtgaa gatggaaaag aagaagctaa
     6061 atcttatccc gaaaaaataa cagacaagga aaagatagac aattcaaagg ataattcaaa
     6121 taatatcgat gaaaaaacat atacagaaaa caatataaaa gaacatgaaa tccagaaaaa
     6181 accacatttc gaaaatttaa ttggaaaagg tgcttcatat gtagaaatga taccaagtac
     6241 atttatgaac aggttacgtg taaacaagaa aacaattaat caaacttcca agacaaaacc
     6301 acaaaatgga aaaaagataa agaagtggct tacatttaat atatgacttt atgaattatt
     6361 ttcattgata atactagaat attgtaaata tttgctgttt aacagctatg atggattatt
     6421 ccattcacct ataatggttt attccattca catagcaaca atgtaaaaca tttaaagtga
     6481 actagtccaa tttatatcac tatagcaaca atgtaaagta tttaaagtga actagtccaa
     6541 tttagatcac tatagcaaca atataaagta tttaaagtga actagtccaa tttagatcac
     6601 tatagcaaca atgtaaagta ttgaaagtga ataagatcaa tttacatcac tatagcaaca
     6661 atgtcaaaca tttaaagtgg actattcctt tttatataaa aacttactca tgctatctat
     6721 agtggactat tccatttcat ttcttccact gaggagtatt ccattgtata acatttctgt
     6781 aataaatagt atatacttca caaaattggt ttaacttttc atttatgcta agattttcat
     6841 catggcagat cagtttatta aactcttaca gagaaagtat cctagaggaa atgaaaaatt
     6901 agaacaagaa ctttattcat taaaacgaaa gttagatgta gcaaatgatt caaatgattt
     6961 tgatgctgat ttaatgttta gtgattgtga tgaagaggaa ttatgtgctg cagttaaaga
     7021 aattgaaaaa aaattcagca gtcagtaaaa agcagacaaa ccaacaatat atttgtcgac
     7081 attgccaggt tccatttcaa aactatgact ctctttttca tcatgttact gcagcgcatc
     7141 ctatgacgga catacacact ggtggacagt catctgaggt aaaaaataaa aatgaaaaag
     7201 ctgatgtaaa tgttcttgat gatcatgatt atttcaacag acacatgaaa cctagtgcat
     7261 ctgatgtaat taatacaaaa aacaatgaag cggatgtaac tgttctagct gatcatgatt
     7321 atttcaacag acacttgaaa cctcatacac ctgaaaatta caaatcaaca catagtgcct
     7381 taaatggaaa tgcactttct atcaaaatat atccccgtga agatgaaaaa tatgatttat
     7441 taaagttttt ttctgatgtg aagttaactt taatgaatga acttcagttg aataaagaaa
     7501 aaatgagaga tattaaatgg tatgttaata cacaggttga aatgactaaa gatttagatg
     7561 atggtaaaaa agagacaata agtccttatt tccgcagcaa aacatataca tctttattta
     7621 atgataacat tgatgaagaa aatgcaaatg aagcttttca aaaaatgaat ataggaatgg
     7681 aagaatttgt tcacaaaggc tcgaattgga gaatgaataa agtaaacaca atggaaataa
     7741 gcattgttag atacttacct ctaggtggtt caagttacat taccttacca tcaaaacttc
     7801 aagctggtaa aagcataatt aacatcaaaa atgatgacaa taaatgtttt ctttggagta
     7861 tattagctgc catccatcct gtagcctgtc atgcccaaca agtaaatcat tacaaaccat
     7921 ttgaaaatga actgaatatg aatggaattg aatttccagt ttcattaaat caaattgaga
     7981 aatttgaaaa acagaataaa cacatatcgg tgaatgtatt tggatatgaa aatggcaaca
     8041 ttttcccctt atatctttca aaacataacg aagcacaaaa tgaggtggat ctactttatg
     8101 taaaggaagg tgaaaataca cattattgtt ggattaaaca tttagacaga tttctaagct
     8161 caaccaagcc aaatattaat aatagaagtt atttctgtcg aagatgtttg catggttttg
     8221 tcaggaaaga attacttctt gatcattatt cctactgtaa gcagatagat tttcagcgag
     8281 ttacatatcc tacagaagga aaggatgata ttctcacttt caaaagtttt gaaaagcaaa
     8341 ttcgagtagg ttttactatt tatgcagact ttgagtgttt agcaacaaaa ttgaatactt
     8401 catcacattc aaatactgtt aaagaaactg agtttaaagc ctgtggattt tcttataagc
     8461 ttgtatgttc aacaaatgat aagtattcaa aacccgttgt tgtgtataga ggtgaaaatg
     8521 cagcagaaga gtttcttaat atgttgttta tggaggaaaa ttatgttcgt gaaattttaa
     8581 atcaaccaga accactcatt atgaatgaac agactgaaaa aatgtttaaa aatgcaaagc
     8641 actgttatgt ttgtaatatt ccttttacca gcaatatcat aaaatgtagg gatcatgaac
     8701 atcttggatg tagatgtaaa ttcaccagat tatagcaact ttaggggtgc aagttgtcag
     8761 tcatgcaatt taaaactaaa gcagccacat tttattcccg ttgttctaca taatggtaga
     8821 aattttgact atcacttgtt gtgtcaagct gttggaaaat acaaagataa aaaattaaca
     8881 gttattgcat caaatatgga aaaattcata tctttttcta ttggaaacct tagatttata
     8941 gacagttatc aatttatgaa tagatcgctg gaaagtcttg taaataattt gtcagtggat
     9001 ggatttgaaa aatttaaaca atttcaaaaa gaatttccta atcaagacat ttgtcagtta
     9061 ctacttagaa aaaacattta ctgttatgac tacatggaca gttttgaaaa attcaaggaa
     9121 actcggctgc ctccaaaaga agctttttat aatcgtttga aaaatgaaca catttctgtt
     9181 gatgattatg aacatgtgac tgctgtatgg aaaacattta acatgcaaaa tcttggtgat
     9241 tttcatgatt tatatgtaaa aacagattcg ttgttattag ccgatatatt tgaaaacttt
     9301 agagatatgt ccataaaatt ctatggcctg gacccctgtc attttttcac agcacaggga
     9361 cttgcatggt tttcggcttt gaaaatgaca ggcgtgcact tggaactatt aacagatcca
     9421 gtcatgtata acatgtttga attatctatg cgaggtggtg tttctatgat atgtaaaaaa
     9481 tttgccaaag caaacaatcc ctatctcccc aagtcatata aaccagatat gccaaattca
     9541 tatctcatgt atttagatgc aaataacttg tatggatatt gcatgcagca aagtttacct
     9601 actggaattt ttcgttggtt aaatgaagat gaaataaatc aactggacat catgaaaatt
     9661 ccatcagaca gtgataaagg atattactta gatgttgatt taatttaccc acttgaactg
     9721 cataatgatc ataactgtta tcctctagca ccttcacata aaacattgac taaaaataac
     9781 atttcaccac acaatcagga aatatgggaa aagcaccatg gaaataagaa aataccaaac
     9841 agcaaaaaac ttataccaac tttagaagac aaatcaaact atatcttaca tcatgaaaat
     9901 ctgcagttat atttgaaact tggattgaaa ttagccaaaa tcaacagagt tttagaatac
     9961 catcaaagtc cgtggttaaa aacctacatt gattttaatt caaataaaag aaagttatca
    10021 aaaaatgaat ttgagaaaga tttttttaaa ttaatgtgta atgctgtata tggaaaaacc
    10081 atggagtgta ttcgaaatag aaaagatata aagctagcac aaacacaaaa actgcttatg
    10141 aagtatgttg ctaaaccatc ttttgagaga tttgagatca ttaatgaaga tttagtgaca
    10201 gtggaaaaca agaaagtcga tgtatttctt aataaaccaa gttatgtggg agcagtgatt
    10261 ttagaaaaag ccaaacatgt gatgtatgac tttcattaca accagatgaa accaaagtat
    10321 ggagacaata ttaaactgtg ttttacagac actgacagtc ttttgtatga aatatactgt
    10381 aatgactttt acaaagactt gagtgaaatg aaacattgtt ttgatttttc caactatgac
    10441 aaaacacatc cactgacatt gttttgattt ttccaactat gacaaaacac atccactgta
    10501 tgacgaaacc aataaaaaaa ggccaggtgt ttttaaagat gaaacaggag gtatgaatct
    10561 attcttataa atattgagtg taaatgataa ctgataaata attaatgata tatgatgttt
    10621 attcagctga aaaaattgca gagaattact gaccaggcgt caaaccatga aaatcagtaa
    10681 aactctgctt accagtaaaa ttaacaacca ggcgtcaaac catgaagttg atttttgctg
    10741 ttaattaatt gaataaacct tatgatacta tatgaagtat atatcaattt tatataggat
    10801 tatatatgaa taataaagag atatttggac ctgaaagagc taaaatgcat tattaatgtg
    10861 gtgttaatat gcaggtggtc ttcatatgca ggtgttcttt atatgcagta gtcaggtggt
    10921 cttaatatgc agtagtcaga tggtctataa aaagggtgac tgaaataacc atgtttaaac
    10981 taagtttaat aaatttaatt tgattttttt ctaaaaggat aaactttaac ttttcggaaa
    11041 aatccttcat tgggaaacac ctcagacaaa ggcatgccca agaaattatc ccaggaactt
    11101 gtttttggat agggtaaaat aactgttttt ctttcataat acttttgaac caaaagagcc
    11161 ttgaattgtt ttctaaatct gtagtacgaa attggaaaat atacatgctt aattttgaat
    11221 ttttttgcaa tgtcaagaca aatgttaaca aaattataag ttaaaagact ataaagaaaa
    11281 gggataagag atattatatt tgacacagta atttcttcta aatttataag attatgaaca
    11341 aattcctctt tcagatccaa ataattacat aaatgaatat aggaaactaa tggatatata
    11401 tcatacaaat caaatctgtc tacttctata caatttataa atttttctac tgttgctaaa
    11461 ttacaacata tatgagaaat atcaatttca ttagttggtg tgaatgaaat ggagtcatta
    11521 tgtgactcct gtaattttaa aaatgtagaa ttttggatca gccgggtcgg gatttcaata
    11581 tactgatcct catctacttt aaatttcatt tttctcaagc ttttattacc ttcgcaaatt
    11641 ataataataa tgaataagct aaagcccgct aaccctaccc gcttgagaaa aaattaaaaa
    11701 agagaccctt gaaatatagg tgaagatgga agatttgatt tgcatttaca ttttaacaca
    11761 tacaataaaa gttttttttc ttacaggtaa acccatatca gaatttgttg gacttcgagc
    11821 caaatgttat agtctattga ttggagaaga ggaggaaaag aaatgttgta aaggagtggt
    11881 gaaaaatgtg attgagaaaa aattatgtca tgaacattat aaaaattgtt tgtttgaaga
    11941 tactatatat agaaatgaaa tgaatttaat caggagtgaa aatcataaac ttttcatgaa
    12001 ccatataact aaaataagtc tatcgagtta tgatgacaag agatatgcag taaaaaataa
    12061 ttttgaaact ttagcttatg gacattttct catttagaaa gtcttattgg aaatagtaat
    12121 tttttgtaaa tttatctaaa taaattgaaa ataaaaatta attttcggat tcattgtttt
    12181 agtatcattt gcatttggag agagagagat tgaatggtaa tgctctgcca agattatttc
    12241 acttatgtcg aggtagttgg tttcgaggtg gtggagaaaa acctgaagat ctacagaaaa
    12301 ccacggacct tcgggaagcg agctgacaaa ctttctcata cggaatctat ccagagttgg
    12361 attgaacacc gccaccaccc atacatttag gtttacatgc aaaatacaac aattgtgtat
    12421 acaatacatt tggtttttgt cataaaacat tgatcgggtt tagaaaaagg ataaataaat
    12481 tggaacatag taaccttgtt ttcgaaatca ttacaatttt tcataattta cctgtacacg
    12541 ctgtcttccg gaaatgcagt aacggtagta taaaatcaaa atagagaaac gaaattccgt
    12601 attaccggtc gacaataaaa aaagattgtg attaaaataa aaagattatg attaaattaa
    12661 aaaagattat tattaaaaaa tttactctac gagaataaag agtgatcaat ataatggttg
    12721 tgacggaaac atataaagtt cgttaaaaac atctatgttt tc
//
