# Supplementary material for: Widespread Horizontal Gene Transfer Among Animal Viruses
Source: bioRxiv. 2024 Mar 26:2024.03.25.586562. Preprint. [Version 2] doi: 10.1101/2024.03.25.586562 (PMC11071296; doi:10.1101/2024.03.25.586562)
Supplement: Supplement 2 [file media-2.zip › File2_Maps/uAdeno_chrysococcyx_cuckoo_ERR4083607_19239.gb]

LOCUS       uAdeno19239ct_1        19239 bp    DNA     linear       01-JAN-2019
DEFINITION  [note: taxonomic lineage
            d_Viruses;-
            _Varidnaviria;k_Bamfordvirae;p_Preplasmiviricota;c_Tectiliviricetes
            ] [isolation_source=original].
ACCESSION   
VERSION
DBLINK      BioProject: unknown
            BioSample: unknown
            Sequence Read Archive: unknown
KEYWORDS    .
SOURCE      Tectiliviricetes sp. ctWFIDC (unknown)
  ORGANISM  Tectiliviricetes sp. ctWFIDC
            Unclassified.
REFERENCE   1  (bases 1 to 19239)
  AUTHORS   Taker,C.
  TITLE     Cenote-Taker 2 dummy template file. Do NOT submit
  JOURNAL   Unpublished
REFERENCE   2  (bases 1 to 19239)
  AUTHORS   Taker,C.
  TITLE     Direct Submission
  JOURNAL   Submitted (01-JAN-2019) Taker 2, Cenote, 1000 Circle St., Cenote,
            DC 31111, USA
COMMENT     ##Genome-Assembly-Data-START##
            Assembly Method       :: unknown_assembler
            Genome Coverage       :: 1x
            Sequencing Technology :: Illumina
            Annotation Pipeline   :: Cenote-Taker 3
            URL                   :: https://github.com/mtisza1/Cenote-Taker3
            ##Genome-Assembly-Data-END##
FEATURES             Location/Qualifiers
     source          1..19239
                     /organism="Tectiliviricetes sp. ctWFIDC"
                     /mol_type="genomic DNA"
                     /isolation_source="unknown"
                     /collection_date="unknown"
                     /note="genome binned from sequencing reads available in
                     unknown;
                     derived from metagenome: unknown"
     CDS             2..487
                     /note="no search hits"
                     /codon_start=1
                     /transl_table=11
                     /product="hypothetical protein"
                     /translation="-
                     LKFRSSAVSSKNGLSQPPSPSPFPTLPPFIYSHHELAHNFSPKMFRCSDLLDVLCVPT
                     EAKLSWLRQQAREAYRGRIFGEPPLERRLRRLNIAEALRTWEIQEVKYLLDVFSLGVA
                     VGCGHDSCIYCREFRDRREFRRPELGNRYPNISRVIDIIFYRLR"
     CDS             535..636
                     /note="no search hits"
                     /codon_start=1
                     /transl_table=11
                     /product="hypothetical protein"
                     /translation="MIYIKKDKERLFHTRSKILENKIKSLHTKTFDR"
     CDS             761..1219
                     /note="no search hits"
                     /codon_start=1
                     /transl_table=11
                     /product="hypothetical protein"
                     /translation="MDRYHLKKSKPHILTCTICKLDYFTLCRTNKDICFPCYYSMSCD
                     ENCKCKSALMVCPYYKDQIFSQDDIIEFHACKNYERHPAYRHLQKCCSCYGNVIMSAN
                     DKIIKTLRALQEKVNTVIEEIIELQDGKYKKIYLHKIIQIYPSQPPSSEL"
     CDS             complement(1186..3090)
                     /note="no search hits"
                     /codon_start=1
                     /transl_table=11
                     /product="hypothetical protein"
                     /translation="MVFLNPLDKTGTYKSVRLESTRKGDIEKAVRKLNIVIINPKKKT
                     YYILSKHQEKENIPKSLRINKTTLPRSSTNVPNFPKSKEIDKLTTNINIPPPPPQFPN
                     LQNYSTAPAAQEPSTPVQPVSIPQPTRILPPQERLLPKTSSTPRFIGTSIRDIIFQIT
                     RLRYLLRHFDGIITDPSEKIIFQNFKYNYAQVTQAQNIKTIKYYLNKILLELNSLLSF
                     RNPSEDLSTEINLLNDSTPLESKIKTLIDDVLTKFYSSINVEDANTSDFTKTDLYQLY
                     TNFDIKKYPIIDSFLREQAVPFGQDFINQLNYLSNLPHAPTDLNSQYQLISFFILKYG
                     LTFPTTLSTFFLNHIKNNLNNYKDLIINYINNNTWDQSTYNIATQNLGLDILNPNISE
                     SLYEGDILAYQKPTTAGSTIRSAQQVYQPIRNLSQRVLTNAWRNPIQTGVKLTTALGA
                     GKTLLDYASGDNSIATDFGMYNLKSGFEELVAEQATSNIDPQFKNIFKPFGKYAGHKI
                     FETGQSAINTAIPVVQGIGESLQTVGNQITDATQAVTNLGNTIGSYIPFTGQQPIQEV
                     AVEEIQIPASLPPGLQPRIPDVLPPLGPAPSVPAETPEQITARNTENFRELLDRISTN
                     YNSELGGWLG"
     CDS             3054..4400
                     /note="no search hits"
                     /codon_start=1
                     /transl_table=11
                     /product="hypothetical protein"
                     /translation="MFQSYPKDSERPSANNKKMYQISIREVNRQVRRLWFRLRTRFNA
                     SRMTPVEINEMSRSTELFWRDYYNRLSGQPLRFVGVQAVILLSSGARFALPMNVSLRN
                     IEDYFRVAFQYLELMSQGIDVFANGLYIRISGEDLVDPQDIQSGRIDFRIGFDMLYPT
                     RNIFQSVEIDQNFVFEDQQSDQMSDQQDLQQEQDSDREREYNQEIQTERYRELERRID
                     ILTNELRDILYNINQNEDGLISLRTARNRWSRNVQQLRRDIENQNLILRRERNRIERQ
                     LRGLRRLFNSGEELSSNYDPDTEIYSSSDYSNFQNSPFSVPDSYLDNEDFDDLLDYIS
                     GSTSAQNALFDTSPPRTFYSPSSSDISTELYDTRELEELERISRVNELREEISRAEYQ
                     LNQLQDLMRDLRNRRINRRSTSYRTLLSGLQNQQREIRTLLQQWQRELRSLQRNID"
     CDS             4358..7036
                     /inference="protein motif PFAM:PF03175.12"
                     /codon_start=1
                     /transl_table=11
                     /product="DNA polymerase B"
                     /translation="MAARIKKLAEEHRLNNGACIYTVDLTAYLSLEIAKCFVNYKNCK
                     ISIDKLLLKKTLVIDFIDYLLAKKYTVENYKGKFFCVYKYKKLKKLFFFKNKLVIGQQ
                     NKCSDCGKCYVNYHVCYGDCIRSRNYLEVKLPKLPNYSEIIDVIVDIECCFIKDRHVP
                     VLLCISYELEGILVEKSFYTVEGFFKWLKDFCLQNCKINSRVNLIGFNSSRYDFIFFM
                     KECRKYIMNNWTFQKQKYNYIQKGGAIIYNTFYIGPVSVWFVDILRYTGGVTSLKQIA
                     KDLKISQEKGAYPFKTLTLEKQEIELDEDDFFAGHYFETTDQYHSSKKMWMDNDKCSF
                     FNLLEIYCVRDVRVTMEVWKKICHMYNSYVPFIQNEHITKFHGAPSLTKWISLKYALD
                     KSNLSSLKTYNCKTKTTKIKIYAPNYDSYFLWADSVYGGWVGCHQQGIINEQLGMVDI
                     VSHYPTSFTCYYGIGKPRKMTNEELRHFEENIASYDLENIPIFCCEVNVTPPKKITNF
                     CSPLPQRCKMTLTWSYLKCKQNLNSIDIWHCVKYYQFKFTLLRGEIFPKKAMIFRQFV
                     ECFAKMKNDGKQEKNDLKTKCGKIGLNSGIGKYGEKKERLISKIAKTEQDVKEINLLL
                     SNNNKYLRHELMDIITHKSYEEYVIKEFDVTCNTIPIHIISLMFSYSRVIKMDLIRRS
                     KLNNCSIFSPRNKTPGLKYGDTDSIVITARMLRYLKKHSPTLFDPSIGFYNPQTKNFD
                     YHVEVEELFRGRKIPKTRFALFFGLKAYMIVTTRGTKYKCKGHRIAEPTSTCRCGSGD
                     KQWFCIGCLEKNFDNEEKINIPGVTLQHFYNCVRGNHHKFQYLRFERNLNRPIGKGKK
                     PFSIKNKYITISLNYKDLNHKYDVVNKICYPFTQLD"
     CDS             7045..8181
                     /inference="protein motif PFAM:PF04665.11"
                     /codon_start=1
                     /transl_table=11
                     /product="DNA Packaging protein"
                     /translation="MEDDEEFLSPPTSPPPTLSEVDEEKLKQDDRYKTQREKNLELAT
                     EELNSYLNVVQKLSPGLTAQNYKNLRKDLSEIRREYKIRNDDLTQINLIREVERTMDS
                     KVEEINPKLISRKRKRITDDNDDASSEKQRSLSLFEKLRNNSESIYNIKTQSNVLING
                     VTKSGKSTFIANLFSTKYWSFADMIKNVYLFSKIDVQEAWANLQRNCESLGITLHVKK
                     TIDSLPDLQSTIPKQSVLIVDDFMVDAIKDKKLMNLLTDLFNVTTHHNDIISIFTLHN
                     LFADGFRTMRLNSDYIFLFSNPVDINSVKFFFRQLESEQKAQLLFVAYKEALTNSVPF
                     GIQIMKNLEHKFFYGYTSLIMFVNDDELKDIQAQYKLTNNGSSV"
     CDS             8165..9718
                     /note="no search hits"
                     /codon_start=1
                     /transl_table=11
                     /product="hypothetical protein"
                     /translation="MEVPFRLVSSANKIVFPNNTSNDFTNVLHPPIVNVSYIGLTKVS
                     VFIDKTKIKNDPEFLNTNSFFFVNSEETKSSQIANQSVNSLNDFFVNLSDVSKSQRVN
                     VEFLTDFFYIGTEIKEINSLHILITNLNGEPHPVLSGTTILGLKYTDMELENNVIRLV
                     SSANKGDYPNNNAQFFSNTMRPSIENLDSVALSKISIPIKPDDPKPPPPETKEQYSNK
                     KIVEEIKKNPFAQDDIDLGTLRFEYQLKTGGSAVQVKLSFYISKEDEIDFGKTDSSPF
                     DQLYKAVDNLDVMFKNWRYGSSLDKEKFNIRLRKNTITNFYDIMILPGNTLNTKIESQ
                     SVVFHSWSDYVEPKFFLFGINTFVQVVGHSSVSQRNQGNFIVLFNALRIHWFDKEKLT
                     DWIYTPTEFPEPEPYESSDIFFIRLENVESISYGQQMAPIIQVIPLNARYISSNRLTL
                     TIPFSETYFLRTITDKITEFTVSILDENLQPHTKVRTEGTTVISIILNYGSNTEVRES
                     SHIEQLLGQ"
     CDS             9660..10856
                     /note="no search hits"
                     /codon_start=1
                     /transl_table=11
                     /product="hypothetical protein"
                     /translation="MAQTQKFEKVVILNSSLDSDIFPNNSSTNFTNRIYPINQEQSYD
                     AVFPMMCSVPIISAPPDPDPSIKLYRLNDRGKVMFRDWYVLSNSVSEKTITCESVGTS
                     NTVTLDLKLKIGIRLKPRLDLSKHVFEEKQDIATFCDFEIYLELGDWQKNATQDFILV
                     APNDNPMMCCLKSESINNHLYWEMKRGQTLAWKIEGNFEGDGSAIVDVGISPDTGINL
                     VKKRLWKETDLKYINWSTPEIIQLLNNMNSNTNIQFYHIYFRNLKVAFPTNIWEEIEF
                     TPNKTVADISDDNQQIYVHCNNIHLNRIANQNEPIFQDMFISKNAIETGRLTDYLSIP
                     NHLPLNLNSQLTSQLTFELLNAVGEENDFIDLERSTIIVCKLIKKYYDFSDAKKKTYI
                     ANLLTY"
     CDS             10801..11424
                     /note="no search hits"
                     /codon_start=1
                     /transl_table=11
                     /product="hypothetical protein"
                     /translation="MIFQMPKRKLTLPTSSRTKILRGGSYWDDFGTSFFGTLGDPIGT
                     VISLAKGDRPSWSRRGSKIVPFDQRKGFLGGFLNSMGTNYLTDMIKGAADAVSRNSAV
                     NAKVLSRDPRLLAYKLTHRYKHRPTPLHFVKNKMTFTYLPTDVRRSGLGETLYSLVTS
                     PSFKAFGKKAAITAASYAIPRAIDYFLNRSKKKKIPAGKVMDAALEI"
     CDS             11442..11675
                     /note="no search hits"
                     /codon_start=1
                     /transl_table=11
                     /product="hypothetical protein"
                     /translation="MACKRTYKKKRTTKKKRTHRKGSFKILKVRRVTRKGKISPWVKA
                     GIAAVTPSVLATGYGLIKHLSRNKYAGYSNIYA"
     CDS             11718..12458
                     /note="no search hits"
                     /codon_start=1
                     /transl_table=11
                     /product="hypothetical protein"
                     /translation="MQRRKKTNRKGFIPAILAGLAGVNLVSQIGKQLMGRKSGVKSIR
                     RKGFGQGQTVTRGQRHRYGRLNALIGGKSTTTPKYLSDPNLKNFPIKKIGSYTVVVPP
                     RKGRSMPKRSKGFDRNKGVIAKKIIKTHLLGSRKGRFNRRKGDLDSNFLSEFGGDVFN
                     PEPTVSKSWGRTIYENLRGLVGSKEAKILKDATLKRAEKGILDKINKLGQKKAETIAS
                     KIVTGQPIPKTYHKDLMPSGRFLGKYRG"
     CDS             12476..13900
                     /inference="protein motif PDB:6OJN_B"
                     /codon_start=1
                     /transl_table=11
                     /product="Major capsid protein"
                     /translation="MNDDKVEQWLDEIKLSQVKNEELQQALANPLEYSELDLQQRSLP
                     DNVFSALPVFNEVNSLTTISDNQLEFEILRPDPILLNSIYFQIQLTVTTQINTPGDKY
                     KVIPVADFMAQLFNCTQILVGQNSCNIDHLDTNSDMFHYIIRRLYTDEQYSNYLGYLE
                     YLMPDTPGQYESTDPTKNTGFKTRYDALFEKMDTNGFACVRGVYIPPNLFFQQKKILP
                     PYVPLRIILRKNPVCALLKTASGSALTPSIEFKSVKLNFTQVKLRNGIYEEFRNQYVA
                     NKTRFPPLEVPTNPYTNPQAIYQYLDVRAQKIPIPKGTDFVQTLRSNSAMPKGIIFAL
                     AKYRKTNCNQNHMFLPLDDLKSYSILVNSQPIKSCSVDQIDCSAQFQDMWLRQTNFLG
                     NFLTNDTNGLSYQDFQGGAGIICELTNFANNLYIPARQDVANIELKLTFKSAVEGYEV
                     YIFLIYDQILIIDKEFNARTITSV"
     CDS             13901..14515
                     /note="no search hits"
                     /codon_start=1
                     /transl_table=11
                     /product="hypothetical protein"
                     /translation="MIDQRQAVKQLYNDPLFKSKFWEDDEVFNENTPLLKENIEQCLQ
                     KFTSYCNVYETFYDYQKNCHNKDYPQVVGLKGEGMDHWIAVRFDGKYYYFIDSSGAPK
                     DVYYINEIPDLPPKHQVIATEAGFIRQSPKANSCGLYALFFCIGYELVHDGYHFWAEQ
                     APKTIAYSPITVSEFVQTYAVMDIGYFLYSNDMNMYNLFMKINT"
     CDS             complement(14525..14821)
                     /note="no search hits"
                     /codon_start=1
                     /transl_table=11
                     /product="hypothetical protein"
                     /translation="MEPQYELKFAPYPTSHVAKILEYFHISLQEYDSWWWWERRSGLD
                     FEASGIIVQYHHMNICDCWIKEDHFFQNLDKINQLMVFMCVRPTCSCYIENKIN"
     CDS             complement(14847..15272)
                     /note="no search hits"
                     /codon_start=1
                     /transl_table=11
                     /product="hypothetical protein"
                     /translation="MSEKNLFLFFLPVNQQPTATINDKVIPPNSGAIGCNFCNAIKIF
                     NHRYRDNIIWILCKNCQFVVDKAGPRYTTFLNIPGHRFTRPPCVDLTGPHGIRTVPTE
                     QFYWDTGEKLPEYENTYHLLDPPQNISASVSDTSSESSF"
     CDS             complement(15313..15624)
                     /note="no search hits"
                     /codon_start=1
                     /transl_table=11
                     /product="hypothetical protein"
                     /translation="MTSQKKTRMAVEVNRITTNRYPPLRIHGKTIFISSVKITNLKDF
                     YEVNVTFKFLPQVIVSGHHRYFCDIVMKFLKNNYIFDTEKVMHCTLTHDGLFKLYALC
                     V"
     CDS             complement(15602..16534)
                     /note="no search hits"
                     /codon_start=1
                     /transl_table=11
                     /product="hypothetical protein"
                     /translation="MSSKITTLTKVINGLKDNHPDLPYNLLPQLNIKLDSGCLDKSDD
                     IKDLKEAVKLLKFPILDPIKSVIDKMIEEKNKLPKANARIEKLVQILESEKKNDEVEF
                     TETTPGTSTEKSKKNKKKKNSCEKPAKKIKVFDANDLIASQEAHLIFNNSVKWWRPFN
                     ILEDGRFDPLCFDHKECKKETNQWNHEKEIACKQVMKSRCGFRMNVYAFVKLTELMKE
                     LNANFWPIPKCSCTKDKPSAKNRICVRGSTPQVENFRLWYFCEDCRTTFYFCDLDKKI
                     RNILKSQPQLIAEEEEAESEDESGDDHDDESEED"
     CDS             complement(16592..17131)
                     /note="no search hits"
                     /codon_start=1
                     /transl_table=11
                     /product="hypothetical protein"
                     /translation="MKLKFENFEIESVLKNSEEKPEDIYKIRDINSTYGHLIMLRTSS
                     PKKLFYFMLCKKKPVQKKVLQSIIFSNYNNVDYMSIHVNTCPDLFKKLFREGASIGGD
                     EFLVLSASYLLFKVHSRYLKDKLDNDDLNQPHLDYFRYKLECMLFMGLGQKPNRPDFV
                     VGASELNSGETFTVIDKEI"
     CDS             complement(17164..17379)
                     /note="no search hits"
                     /codon_start=1
                     /transl_table=11
                     /product="hypothetical protein"
                     /translation="MSGKDDGGFRQRINIDNENRRQIKEAYNRAEQEKQESRNNQRQK
                     NDNSLDGFCRNAGVGGNECSQNWRDAK"
     CDS             complement(17363..17461)
                     /note="no search hits"
                     /codon_start=1
                     /transl_table=11
                     /product="hypothetical protein"
                     /translation="MCNFNNIRNSYLLTPDFEKNLIFFKFLDEWER"
     CDS             complement(17448..17786)
                     /note="no search hits"
                     /codon_start=1
                     /transl_table=11
                     /product="hypothetical protein"
                     /translation="MGHRFGKNGDYAIHWNTSCCDVGIRTYTLTNEMKVSLEKCLREQ
                     LPEFYFYEHFYGKIYVNKCHCDSNCEKYFKEKLSSVQFEMDFEVEYTCYCYDYGSEGM
                     TQNITINVQF"
     CDS             17745..17840
                     /note="no search hits"
                     /codon_start=1
                     /transl_table=11
                     /product="hypothetical protein"
                     /translation="MYGIISIFTETMTHLQFLKKHLFSSWIKSFH"
     CDS             complement(17983..18102)
                     /note="no search hits"
                     /codon_start=1
                     /transl_table=11
                     /product="hypothetical protein"
                     /translation="MEECQSTDHLSKSESDEKVSNDESPESPSSLELPDTQVF"
     CDS             complement(18213..18806)
                     /inference="protein motif CDD:TIGR00576"
                     /codon_start=1
                     /transl_table=11
                     /product="deoxyuridine 5'-triphosphate nucleotidohydrolase
                     (dut)"
                     /translation="MSKSDAEKLIAGGLFEDISRDIQAQRNSLEENLSSIPIKPTLFE
                     VMKEQSLKRKKGFKKLYSKNHLFYQKMRPNVCLYKFRNLDAGYDILNDQLIVFEPHEQ
                     KIVDLGICIEISEGYGGFLYFTSSFSKTHKFVLSAGVIDSGYTGVLKANVISLSSEVQ
                     HWKPNTRIIQIVIKKIFHKSPRCVESGLFKDTDRGFR"
     CDS             complement(18882..18974)
                     /note="no search hits"
                     /codon_start=1
                     /transl_table=11
                     /product="hypothetical protein"
                     /translation="MLFLSGISKFSQISTLNSSRIFSVIQYSPD"
     CDS             complement(19037..19237)
                     /note="no search hits"
                     /codon_start=1
                     /transl_table=11
                     /product="hypothetical protein"
                     /translation="MIVVLNGGFLSFNINDLEISFISRFEQKWSKSTPLPLPPSPPLP
                     TLFASHPDTAIGLSPRDFRTRK"
ORIGIN      
        1 gaccttgaaa tttcgttcat cagccgtttc gagcaaaaat ggtctaagtc aacccccctc
       61 cccctccccc ttccccaccc tccctccatt tatttattcg catcacgaac ttgctcataa
      121 tttttcgccc aagatgtttc gctgctcaga tctcctcgat gtgctttgcg ttcccaccga
      181 agctaagcta tcatggttgc ggcagcaagc aagggaagcc taccgcggga ggatcttcgg
      241 cgagcctccg ttggagagac ggcttcggag actcaatatt gcggaagcgc ttcgtacttg
      301 ggaaattcaa gaagttaaat acctccttga tgttttctct ttgggggtgg ctgtgggatg
      361 tgggcatgac agctgcatct attgtaggga atttcgagat cgtcgagaat ttcgtcgtcc
      421 cgaattgggt aacagatatc ccaatatcag tcgtgttata gatataatat tttatcgctt
      481 gcgctaagtc cacctgcgtg tggcaattgt aattattttt tcaaataaaa aaatatgata
      541 tatataaaaa aagacaaaga gcgattgttt cacactcgct caaaaattct agaaaacaag
      601 ataaagtcac tccacacgaa aactttcgac aggtaaaagt gcacctgttt aaagtttcat
      661 gataaagaga gaataaaaat ctctctcaaa ttgttatcga aaccatttcg tatacatcat
      721 gtcagttccg ttcaggtgta acattttcga ctgtaaagaa atggatcgtt atcatttgaa
      781 aaaaagtaag cctcatattt taacttgcac tatttgtaaa ttggattatt ttacattatg
      841 tcgaacgaat aaggatattt gttttccttg ctattatagt atgagttgtg atgaaaattg
      901 taaatgcaaa tcagcgttga tggtttgtcc ttattataaa gatcaaatat tttcacagga
      961 tgatataatt gagtttcatg catgtaaaaa ttatgagagg catccagctt atcgacattt
     1021 gcaaaaatgt tgttcttgtt atggaaatgt gattatgagt gctaatgata agatcattaa
     1081 aactttgaga gcactgcagg agaaagttaa tactgtgata gaagaaatca ttgaacttca
     1141 agacggtaaa tataaaaaaa tttatttaca taaaattata caaatttatc caagccaacc
     1201 acctagttca gagttataat ttgttgagat tctgtctaaa agttctcgga aattttctgt
     1261 atttctcgca gttatttgtt ctggagtttc tgccggtaca cttggtgcgg gtcctagtgg
     1321 tgggagtaca tcaggaattc ttggttgtaa tccaggtgga agtgaagcag gaatttgaat
     1381 ttcttccacg gcgacttctt gtataggttg ttgacccgta aaaggtatgt agcttcctat
     1441 agtatttcct aaattagtta cagcttgagt agcgtctgtt atttgatttc ccacagtttg
     1501 taatgactca ccaattcctt gtacaactgg aatagctgtg tttattgcac tctgtcctgt
     1561 ttcaaaaatt ttatgacctg catattttcc gaaaggttta aaaatatttt tgaattgagg
     1621 atcgatgttg gatgtagctt gttcagcaac taattcctca aatcccgatt tcagattata
     1681 cattccaaag tccgttgcta tcgagttatc accacttgca tagtctaaaa gagtttttcc
     1741 agcacctaaa gcagtcgtca attttacacc tgtttgaatt ggatttctcc aagcatttgt
     1801 aagtactctt tgacttaaat ttcttattgg ttgataaact tgttgtgctg atcttattgt
     1861 actccctgca gtagtaggtt tttgatatgc taatatgtct ccttcgtaca atgattcgct
     1921 aatgtttggg ttcagtatat ctaaacctaa attttgtgtc gcgatattgt atgttgattg
     1981 atcccaagta ttgttgttta tataatttat tatgagatct ttataattat ttaaattatt
     2041 ttttatgtgg tttaaaaaaa atgtagacag agtagttgga aatgttaatc catattttaa
     2101 tataaaaaat gaaattaatt gatattggga gtttaaatct gttggtgcgt gaggtaaatt
     2161 ggaaagataa tttaattgat ttataaaatc ttggccgaag ggaactgctt gttctctcag
     2221 gaaagaatct atgattggat attttttaat gtcaaaattt gtgtaaagct ggtacaaatc
     2281 ggttttagtg aagtctgaag tgttagcatc ttcaacatta attgaagaat aaaattttgt
     2341 taacacatca tcaattaatg ttttaatttt tgattctaat ggagttgaat catttaataa
     2401 attaatttct gtgcttaaat cctccgaagg atttcgaaat gagagtaaac tgttcaattc
     2461 gagaagaatt ttgttgaggt aatattttat agttttgatg ttttgtgctt gtgttacttg
     2521 tgcataattg tacttgaaat tttgaaatat aattttttca cttgggtcgg ttataattcc
     2581 atcgaaatgt cttaacagat atctcaatct cgtaatttga aaaataatat ctctgatact
     2641 agtaccgata aatctgggag tactactcgt tttgggtaaa agtctttctt gaggaggtaa
     2701 tattcttgta ggttgtggta ttgaaacggg ttgtactgga gttgaaggtt cttgagcagc
     2761 aggagcagta ctatagtttt gaagatttgg aaattggggt ggtggtggtg ggatattgat
     2821 atttgtagtg agtttgtcaa tttctttaga tttcggaaaa tttgggacat ttgtacttga
     2881 ccttggaaga gtggtcttat taattcttaa actttttggt atattttctt tttcttgatg
     2941 tttgcttaaa atatagtacg tttttttctt agggtttatg atgacaatat tcagttttct
     3001 gactgctttt tctatgtctc cttttcgagt ggattctaat ctcacacttt tgtatgttcc
     3061 agtcttatcc aaaggattca gaaagaccat ctgcaaataa caaaaaaatg tatcaaataa
     3121 gcattcgtga agtcaatagg caagtgagaa gattatggtt taggttgaga actagattta
     3181 atgcatcacg tatgacacct gttgaaatta atgaaatgtc tcgatcaact gaattgttct
     3241 ggagagatta ttataataga ctttcaggtc aaccgcttag atttgttggt gttcaagctg
     3301 tgattttgtt atcttcaggt gcacgttttg cactgcccat gaatgtttct ttgagaaata
     3361 ttgaagatta ttttagggtt gcatttcaat atctagaatt aatgtctcag ggaattgatg
     3421 tgtttgcgaa tggactttat attagaattt caggtgaaga tttagttgat cctcaagata
     3481 tccaaagtgg taggatagat tttagaattg gtttcgatat gttgtaccca acaagaaata
     3541 tttttcaaag tgtggaaatt gatcagaatt ttgtatttga ggatcaacaa agtgatcaaa
     3601 tgtcagatca acaggatctc caacaagaac aggattctga tagggaaaga gaatataatc
     3661 aagagataca aacagagcgg tacagagaat tggaacgtcg tattgacatt ttaactaacg
     3721 aattacgtga tatattatat aatattaatc aaaatgaaga tggtttaatc agtttaagaa
     3781 ctgctcgaaa tagatggagc agaaatgtcc aacagttaag acgagatatc gaaaatcaaa
     3841 atttaatttt gcgcagggaa cgaaatagga tcgaaagaca attgcgtggt ttgaggcgtc
     3901 tgtttaacag tggcgaagaa ctatcttcaa attatgatcc tgataccgaa atatactcat
     3961 catctgatta ttctaatttt cagaattctc cattcagtgt gccggacagt tatttggaca
     4021 acgaagattt cgatgactta ctagactaca ttagtggctc aacttctgct cagaatgctt
     4081 tatttgatac atctccaccg agaacttttt atagtccaag cagctctgac atttcaactg
     4141 aactctacga tacccgagaa cttgaggaat tggagagaat atctagggta aatgaattac
     4201 gggaagaaat atccagggcg gaatatcaat tgaatcaatt gcaagattta atgagggatt
     4261 tgcgaaatag acgtatcaac aggcgaagta caagttacag aactttgtta agtggattgc
     4321 aaaatcaaca aagagaaatt cgcactttat tgcagcaatg gcagcgagaa ttaagaagct
     4381 tgcagaggaa catcgactaa ataacggtgc gtgtatttat actgttgatt taactgctta
     4441 tttatcttta gaaattgcga aatgttttgt gaactataag aactgcaaaa taagtattga
     4501 caaacttttg ttgaaaaaaa ctttagtgat agattttatt gattacttac tcgcaaaaaa
     4561 gtatacggtt gaaaattata aaggtaaatt tttttgtgtt tacaaataca aaaaattaaa
     4621 aaaattattt ttctttaaaa ataaattggt aattggtcag caaaataaat gttctgattg
     4681 tggtaagtgt tatgtaaatt atcatgtgtg ttacggtgat tgtataagat ctcgtaatta
     4741 tttagaagta aaattgccta aattgccaaa ttattccgaa attattgatg ttattgtaga
     4801 tattgaatgc tgtttcatca aagacagaca tgtacccgtt ttattgtgca tttcttatga
     4861 attggaagga attttagttg aaaaatcttt ttatactgtc gagggatttt ttaaatggtt
     4921 gaaagacttt tgtctgcaaa attgtaaaat taattctaga gtaaatttga ttggttttaa
     4981 ttccagtcga tatgatttta tatttttcat gaaggaatgc agaaaatata ttatgaataa
     5041 ttggaccttt cagaaacaaa aatataatta cattcaaaaa ggtggtgcta ttatttacaa
     5101 tacattttat ataggtcctg tgtcagtttg gtttgttgat attttaaggt atacaggtgg
     5161 tgtaacatct ctaaaacaaa tagcaaaaga tttgaaaatt tctcaggaaa aaggagctta
     5221 tccgtttaag acattaacac tcgaaaaaca ggaaattgaa ctcgatgaag atgacttttt
     5281 tgcgggccac tatttcgaaa ctacagatca ataccattcg tctaaaaaaa tgtggatgga
     5341 taacgataag tgttcttttt ttaatttgtt ggaaatttat tgtgtaagag acgtgcgtgt
     5401 cactatggaa gtttggaaaa aaatttgtca catgtacaat tcgtatgttc catttataca
     5461 aaatgaacat atcactaaat ttcatggagc cccctcttta acaaaatgga tatctttaaa
     5521 atacgcttta gataaaagta atctttcttc tctcaaaact tataattgca aaacgaaaac
     5581 cactaaaata aaaatttatg cgccaaatta tgacagttat tttttatggg ctgattccgt
     5641 ttatggaggg tgggtaggtt gtcaccaaca aggtataata aatgagcaat tgggaatggt
     5701 tgacatagtt tctcattacc caacttcatt tacttgttat tacggtattg gcaaacccag
     5761 aaaaatgaca aatgaagaat tgaggcattt tgaggaaaat attgcttctt atgatttgga
     5821 aaatatacct atattttgtt gtgaagtgaa tgttacacca cctaaaaaaa taactaattt
     5881 ttgttctcct ttaccgcaaa ggtgtaaaat gaccctaaca tggagttatt taaagtgtaa
     5941 acagaactta aattcaatag atatttggca ttgtgtaaaa tattatcaat ttaaatttac
     6001 gttgttgaga ggtgaaatat ttccaaaaaa agcaatgata tttagacaat ttgtagaatg
     6061 tttcgctaaa atgaagaatg atggaaaaca ggagaaaaat gacttgaaaa caaagtgtgg
     6121 gaaaataggg ttaaattctg gaattggcaa gtacggtgaa aaaaaggaaa ggttaatttc
     6181 taagatcgcg aaaactgaac aggacgttaa agaaataaat ttattgttga gcaataataa
     6241 taagtattta agacacgaat tgatggatat aataacacac aagtcttatg aagaatatgt
     6301 gattaaagaa tttgatgtta cttgtaacac cattcctata cacatcatat ctctgatgtt
     6361 ctcttattct cgcgtaatta aaatggacct aattagaaga tcaaaactta ataattgtag
     6421 cattttttcg cctagaaata aaacaccagg tttaaaatat ggagatactg acagcatagt
     6481 gattactgct cgcatgttac gatatttaaa aaaacactca cccactttat ttgatccatc
     6541 gattggcttc tataacccac aaaccaaaaa ctttgactac cacgtcgaag tggaggagtt
     6601 gtttagaggc aggaaaatcc cgaaaactag gttcgcatta ttttttggac tcaaagcata
     6661 tatgatagta acaaccaggg gtacaaagta caaatgtaaa ggacacagaa tagccgaacc
     6721 aactagtaca tgtaggtgtg gaagtggtga taagcagtgg ttttgtattg gttgtttgga
     6781 aaaaaacttt gataacgaag agaaaataaa tatcccaggt gttacgttac aacattttta
     6841 taactgcgta cgtggtaacc accacaaatt tcagtacttg cgtttcgaga gaaatttaaa
     6901 tagacccatc ggcaaaggta agaaaccatt ttctattaaa aataagtata ttaccatatc
     6961 cttgaattat aaagatttaa atcataaata tgacgtagta aataaaatat gctatccttt
     7021 tactcaactt gattagattt aaaaatggag gatgacgaag aatttctttc accacctacc
     7081 tctccccctc ctacattgtc agaagtcgat gaggaaaaat tgaagcagga tgatagatat
     7141 aaaacacaaa gggaaaaaaa tctagaatta gcgaccgagg agttaaattc gtatctaaat
     7201 gtggttcaga agttaagccc tgggttaaca gcccaaaatt ataaaaatct gcgtaaagat
     7261 ctatcggaaa ttcgacgaga gtataaaatt cgtaatgatg acttgaccca aataaattta
     7321 attagagaag ttgaacgaac aatggattcc aaagtcgaag aaataaatcc taaattaatt
     7381 tctcggaaga gaaagagaat cactgatgac aacgatgatg cgtcatcaga aaaacaaagg
     7441 tctttatctc tgtttgaaaa attgagaaac aattccgagt ccatttacaa tattaaaact
     7501 cagagtaatg tgttgataaa tggtgttaca aaatccggta aaagtacatt tattgcaaat
     7561 ttattttcta ctaaatattg gagttttgca gatatgataa aaaatgtgta tcttttttca
     7621 aaaattgatg tccaagaagc atgggctaat ttgcagagaa attgtgaatc tctaggaata
     7681 acacttcatg taaaaaaaac cattgattcg ttacccgatt tgcagagtac catcccgaaa
     7741 caatcagtat taattgtcga tgattttatg gtagatgcaa taaaagataa aaagttaatg
     7801 aatttgttga ctgacttatt taatgtcaca actcatcata atgatattat atccatattt
     7861 acgttgcata atttatttgc agacgggttt cgaactatga ggttaaattc agattacatt
     7921 tttctgttca gtaaccccgt agatataaat tctgttaaat ttttttttag gcaacttgaa
     7981 agtgaacaaa aagctcaatt attatttgtt gcctataaag aagctctgac aaatagtgta
     8041 ccgtttggaa ttcagataat gaaaaatttg gaacacaaat ttttttatgg atacacaagt
     8101 ttaataatgt tcgtgaatga cgacgaattg aaagatatcc aagcacaata caaactcaca
     8161 aataatggaa gttccgttta gacttgtttc tagtgccaac aaaatcgttt ttcccaataa
     8221 cacctcaaac gattttacaa acgttcttca tcctcccatt gtaaatgtgt cttacatcgg
     8281 cttaacgaag gtatctgtgt tcattgacaa gacaaaaata aaaaacgatc ctgaattttt
     8341 aaatacaaat tctttttttt ttgtaaacag tgaagaaacg aagagttcac aaattgccaa
     8401 tcaaagtgtc aattctttaa acgatttttt tgttaatttg agtgacgtga gcaaatctca
     8461 gagagtaaat gtagagtttt tgacagattt tttttacatt ggaactgaaa taaaagaaat
     8521 caattcgcta catattttga taacaaattt aaacggtgaa cctcatccag ttttgagtgg
     8581 aactactatt ttaggcttaa aatatacaga catggaattg gaaaataatg ttattcgact
     8641 ggtttctagc gcaaacaaag gagattatcc taacaacaat gcacaattct tttcgaacac
     8701 tatgcgcccc agtatcgaaa atttggattc tgttgctttg tcaaagatca gtattccaat
     8761 taaacctgat gatcctaaac ctcctccacc agagacaaag gaacaatatt caaataaaaa
     8821 aattgttgaa gaaataaaaa aaaatccttt tgctcaggac gatattgacc tcggaacttt
     8881 acgttttgag tatcaattaa agacaggagg atcagctgta caagtaaaac tatcttttta
     8941 tataagcaag gaggatgaaa ttgattttgg aaagacagac tcaagtcctt tcgatcaatt
     9001 atacaaagct gtagacaatt tagatgtaat gtttaaaaat tggcgctacg gtagttcttt
     9061 ggataaggaa aaattcaaca tacgattaag aaaaaataca attacaaatt tttatgatat
     9121 catgattctt cctggtaaca ctctgaatac aaaaattgaa tcccaatctg tggtattcca
     9181 ttcgtggtca gattacgtag aaccaaaatt ttttttattt ggaataaata cttttgtaca
     9241 ggttgtaggt cattcatcgg tgagtcaacg taaccagggt aattttattg ttctattcaa
     9301 cgctttgaga attcattggt tcgacaaaga aaaactaact gattggattt acacaccaac
     9361 agaatttcct gaaccagagc cgtatgagag ttcagatatt tttttcataa gattagaaaa
     9421 tgtagaatcc ataagttacg gacaacaaat ggctccaatt atacaagtaa ttcctttgaa
     9481 tgctcgttat atatcaagta atcgtttgac cctaacaatt cctttttcag aaacttattt
     9541 tttacgtact atcactgaca aaattactga atttactgtt tcaattttag acgaaaattt
     9601 gcaacctcat acaaaagttc ggacagaagg caccacagta atttccataa ttcttaatta
     9661 tggctcaaac acagaagttc gagaaagtag tcatattgaa cagctccttg gacagtgaca
     9721 tttttccaaa caattcatca acaaatttta cgaatagaat atatccgata aaccaggaac
     9781 agagttatga tgcagttttt ccaatgatgt gttctgtgcc aatcatttct gcaccgcccg
     9841 acccggatcc ttccatcaaa ttatacagat tgaatgacag aggaaaagtt atgtttagag
     9901 attggtatgt tctttcaaac agtgtcagtg aaaaaacaat aacttgcgaa agcgtgggaa
     9961 cttcgaacac agtaactttg gatttaaagc taaaaatagg tatacgttta aaacctcggt
    10021 tggatttatc caaacatgtt tttgaagaaa aacaagacat tgcaacattt tgcgattttg
    10081 aaatttattt agaattagga gattggcaaa aaaatgctac acaagatttt attttagtgg
    10141 cacccaatga caatccaatg atgtgctgtt taaaatccga aagtataaat aatcacttat
    10201 attgggaaat gaaacgaggt cagacattgg catggaaaat cgaaggaaat ttcgaagggg
    10261 atggttcggc aatagtcgat gtaggaatat cgccagacac tgggataaat ttagttaaaa
    10321 aaagattgtg gaaagaaaca gatttaaaat acattaactg gagcacacca gaaataattc
    10381 aacttttgaa taacatgaat tctaatacca acatacaatt ctatcacatt tattttagga
    10441 atttgaaagt ggcatttccc acaaacattt gggaggaaat tgaatttaca ccgaataaaa
    10501 cagtagcaga catttctgac gacaaccaac aaatttacgt acactgtaac aacatacacc
    10561 tcaacagaat agctaatcaa aatgaaccaa ttttccaaga tatgtttatt tccaaaaacg
    10621 ctattgaaac tgggcgctta accgattatt tatcaattcc aaatcatcta cctttaaatt
    10681 taaattctca attgaccagt caattaacat ttgaactctt gaatgctgtt ggggaggaaa
    10741 atgatttcat agatttagaa agatcaacca taattgtttg taaacttata aaaaaatatt
    10801 atgatttttc agatgccaaa aagaaaactt acattgccaa cctcctcacg tactaaaatt
    10861 ttaagaggag gaagttattg ggatgatttc ggtactagtt tttttggaac tctgggagac
    10921 ccaattggca cagtaatttc attagccaaa ggagatcgtc cttcatggag ccgacgtgga
    10981 agtaaaatag ttccctttga ccaaagaaaa ggcttcttag gaggtttcct aaatagcatg
    11041 ggcactaatt atttgaccga catgattaaa ggtgctgccg atgctgtttc aagaaattca
    11101 gccgtcaatg caaaagtgct ctccagagac cccagacttt tggcttacaa attaactcat
    11161 cgttacaaac accgtccaac accgctacat ttcgtaaaaa ataaaatgac gttcacatat
    11221 ttgccaacag atgtcagaag gagtggtttg ggagaaaccc tttattcctt agtcaccagc
    11281 ccaagtttca aagcttttgg taaaaaagca gcaattactg cggcttccta cgcgattccg
    11341 agagctatag actacttttt gaatagatca aaaaagaaaa aaattccagc tggcaaagta
    11401 atggatgctg cattagaaat ttaaattctt tttatttcta gatggcttgc aagcgaactt
    11461 acaaaaaaaa gaggaccact aaaaaaaaaa ggacacacag aaaaggatca tttaaaattt
    11521 taaaagtgag acgtgtcacc aggaaaggga aaattagtcc gtgggtaaaa gcaggaatcg
    11581 ctgctgttac tcctagtgtt ttagcaacag gatacggtct aattaaacat ttatcaagaa
    11641 ataaatatgc tggttactca aatatttatg cataattttt tttatagtgc atggacccaa
    11701 cctatcgtag tttaatcatg caaagacgta aaaaaaccaa cagaaaagga ttcataccag
    11761 ccatattagc tgggcttgct ggagtaaatt tagtttcaca aatcggaaag caattaatgg
    11821 gccgtaaaag tggcgtgaaa agcataagaa gaaaaggatt tggtcagggt caaacagtta
    11881 ccagaggtca acgacacaga tatggtcgct taaatgcttt aattggagga aaatccacca
    11941 ccacaccgaa atatttgagt gatccaaatt taaaaaattt cccaataaaa aaaattggct
    12001 catacacagt tgttgtccca ccaaggaaag gtcgttccat gccgaaacga agcaaaggat
    12061 ttgatcgtaa taaaggtgta attgcaaaaa agataattaa aactcatttg ctagggtcac
    12121 gtaaaggtcg cttcaatcga cgaaaaggtg atctagattc aaattttttg tcagagtttg
    12181 ggggcgacgt ttttaacccc gaacccacag tttcaaaatc ttggggtcgg accatatatg
    12241 aaaatttgag agggctggtg ggaagcaaag aagcaaaaat tttgaaagac gcaacattaa
    12301 aaagagccga aaaaggtata ctcgataaga tcaacaaatt aggacaaaag aaagctgaaa
    12361 caattgcttc taaaattgtt actggccaac ccattcccaa aacttaccat aaagatctca
    12421 tgccatcagg aagattttta ggaaaataca gaggttaatt atttgttttt tatagatgaa
    12481 cgacgataaa gtcgagcagt ggttggatga aattaaacta agtcaagtta aaaatgagga
    12541 attacaacaa gccttggcaa atccattgga atatagtgaa ttagatttac aacaacgttc
    12601 actgcctgat aacgtgtttt ctgctctgcc cgtatttaat gaagtcaatt ctttaactac
    12661 aatctcagat aaccaactcg aatttgaaat tctgagaccc gacccaattt tgcttaactc
    12721 catatatttt caaattcaat taacagttac aactcaaatt aataccccag gcgacaaata
    12781 caaagtaata ccagttgcgg atttcatggc acaactgttt aactgcactc aaattttagt
    12841 aggtcaaaac tcgtgcaaca ttgaccactt ggatacaaac agcgatatgt ttcactacat
    12901 aattagacgt ttgtataccg acgaacaata ttctaattat ttaggatatt tggaatacct
    12961 tatgccagat actccaggtc aatacgaatc gactgaccca actaaaaaca ctggtttcaa
    13021 aacgagatac gatgcgctgt ttgaaaaaat ggatactaat ggtttcgctt gtgtacgtgg
    13081 tgtatacatc ccacccaatt tattttttca acaaaaaaaa attttgccac cctatgtccc
    13141 cctcagaata attttaagaa aaaatccggt ttgtgcttta cttaaaacgg ctagtggttc
    13201 tgctttgaca cccagcattg aatttaaaag tgtaaaatta aactttactc aagttaaatt
    13261 aagaaatggt atatatgaag aattcagaaa ccaatacgta gctaataaaa cacgtttccc
    13321 tccactcgaa gtaccaacaa acccttacac aaacccgcaa gctatatatc aatatttaga
    13381 cgtaagagcg caaaagatcc ccattcccaa gggaacagat tttgtccaaa ccctcagatc
    13441 aaattcggcg atgcctaaag gaatcatctt tgcacttgcc aaatacagaa aaactaactg
    13501 taatcaaaat cacatgttct taccacttga tgatcttaaa agttattcta tactcgttaa
    13561 ttctcaaccc attaaatcat gctctgttga ccaaatagat tgttctgctc aatttcaaga
    13621 catgtggttg aggcaaacta actttttggg aaatttttta actaacgata ccaatgggct
    13681 ttcttaccaa gatttccaag gtggtgctgg tataatttgc gaattaacta attttgctaa
    13741 taatttatac ataccagcaa ggcaagatgt tgcaaacatc gaattaaaat taacttttaa
    13801 aagtgcagtc gaaggttacg aagtttatat ttttcttatt tatgaccaaa ttctaataat
    13861 cgataaagaa tttaatgctc gaacaattac atctgtttag atgattgatc aaaggcaagc
    13921 tgtcaaacaa ttatacaacg accctctatt taaaagcaaa ttttgggagg acgatgaagt
    13981 gtttaatgaa aacactcctt tactgaaaga aaacattgaa caatgtttac aaaaattcac
    14041 gagttattgc aatgtttacg aaacttttta cgattaccaa aaaaattgtc acaacaagga
    14101 ttatccccaa gtagttggat taaaaggtga aggcatggac cactggattg cggttaggtt
    14161 tgacgggaag tactactact tcatcgactc atctggtgct ccaaaagatg tgtactacat
    14221 caacgaaata ccagacctgc caccaaaaca tcaagttatt gcaaccgaag ctgggttcat
    14281 tcgtcaatct ccaaaagcca actcatgtgg tctctatgcc ttattctttt gcatcggtta
    14341 tgaactagta catgacggct atcatttctg ggctgaacaa gctcctaaaa ctatagctta
    14401 ctcacctatt actgtatctg aatttgtgca aacttatgct gtaatggata taggttactt
    14461 tttgtattcg aatgatatga atatgtataa cttgtttatg aaaataaata catgaatgaa
    14521 taattcaatt tattttgttt tcaatatagc aactacaagt tggtctaaca cacataaaaa
    14581 ccatcaattg gttaatttta tccaaatttt ggaaaaagtg atcttcctta atccaacagt
    14641 cacaaatgtt catgtgatga tactgtacga tgataccaga agcttcaaaa tctaggccag
    14701 atcgcctttc ccaccaccac caagaatcat actcttgtaa actaatatga aaatattcta
    14761 aaattttagc cacatgggaa gtaggataag gtgcaaattt taattcatac tgaggctcca
    14821 tctaaaaaaa aaaaaaaaaa gtttccttaa aaactacttt cagaacttgt atcactcaca
    14881 ctagcagaaa tattttgagg tggatccaat aaatgataag tattttcata ttcaggtaat
    14941 ttttcacctg tatcccaata aaattgctct gttggtacag ttcgtatacc atgaggacca
    15001 gttagatcaa cacatggagg tctcgtaaat ctatgtcctg gaatatttaa aaaagttgta
    15061 tacctaggac ctgctttatc aactacaaat tgacaatttt tacataaaat ccaaattata
    15121 ttgtctctat atctatgatt aaatattttt atagcattac aaaaattaca acctatggca
    15181 ccactatttg gaggaataac tttatcattg atggtggcag tgggttgttg attcactgga
    15241 agaaaaaaaa gaaacaaatt tttttcactc aaaaatcatt tattaatcac aaattacaaa
    15301 tcatttgttt tttcaaacac acaatgcgta caatttaaac aatccatcat gggtaagcgt
    15361 acaatgcatt accttctcag tatcaaaaat ataattattc ttcaaaaatt tcataacaat
    15421 atcgcagaaa taacgatgat gaccagaaac aatcacttgg ggcaaaaatt tgaaagtaac
    15481 attgacttca taaaagtcct tcaagttcgt aattttcact gaactgataa atatcgtttt
    15541 tccatggatt ctaagaggcg gatatctgtt tgtggtgatg cgattcactt caacagccat
    15601 cctagtcttc ttctgactcg tcatcatggt cgtctcctga ttcatcctca gattccgcct
    15661 cttcctcttc tgcaattaat tgaggttggc ttttcaaaat atttctaatt tttttgtcga
    15721 gatcgcaaaa atagaatgta gtacggcagt cctcacaaaa ataccataac ctgaaattct
    15781 caacctgggg tgttgaacct ctgacacaaa ttctattttt tgcagaaggt ttatctttag
    15841 tgcatgaaca tttgggaata ggccaaaaat tcgcgtttaa ctctttcatt aattcggtta
    15901 atttaacaaa agcatataca ttcatacgaa aaccacatcg agacttcatt acctgtttac
    15961 aagcaatttc tttttcatga ttccattgat ttgtttcttt tttacattct ttatgatcaa
    16021 aacataaagg atcgaacctc ccgtcctcca aaatgttgaa aggtcgccac catttcacag
    16081 aattattaaa aatcaagtga gcttcttgag aagcaatcaa atcattagca tcgaacactt
    16141 ttattttttt agccggtttt tcacaggaat ttttcttttt tttatttttt ttcgattttt
    16201 cagttgaagt gccaggtgtg gtttccgtaa attcaacctc atcatttttt ttttcacttt
    16261 ctaaaatttg aaccaatttt tcaattcgcg cattagcttt cggcaattta tttttttcct
    16321 caatcatttt atcaattacg gacttaatag ggtcaagaat aggaaacttt aaaagtttca
    16381 cagcctcttt taaatcctta atgtcatcac ttttatctaa acatcccgaa tctaatttta
    16441 tatttaattg aggcaataaa ttataaggca aatcagggtg gttatccttc aatccattaa
    16501 tgactttagt cagagttgtt attttcgaag acatctacaa aaatgtacaa aagacaataa
    16561 atataaaata acaacaacat taaaataatg tttaaatttc tttatcaatc acagtaaacg
    16621 tttcaccaga atttaattca gatgcaccca caacaaaatc tggtctgtta ggtttttgtc
    16681 ccaatcccat aaataacata cattccaact tatatctgaa ataatctaag tgaggctgat
    16741 ttaaatcatc attatccaat ttatctttta aatatcgact atgtacttta aacaacaaat
    16801 aagaagcaga taaaactaaa aattcatctc cccctatgct agctccctct ctaaataatt
    16861 ttttaaacaa atcaggacac gtatttacat gaatagacat ataatccaca ttattgtagt
    16921 ttgagaatat tatactctgc aacacttttt tttgaacagg ttttttctta cacaacatga
    16981 aataaaataa tttcttaggt gaagaagttc tcaacattat taaatgtcca tatgtcgaat
    17041 taatgtctct aatcttataa atatcctccg gtttttcctc tgaatttttt aacacacttt
    17101 caatttcaaa attttcaaat ttcaatttca ctataaggaa tgaaaaaaaa ttaccataaa
    17161 tatttatttt gcatctctcc aattctggct acattcgttt cctccgacac cagcatttct
    17221 acaaaaccca tcaagcgaat tatcattttt ttgacgttga ttatttctag attcttgttt
    17281 ttcctgttca gctctattat aagcttcttt tatctgcctt ctgttttcat tatcaatatt
    17341 aattctctgt ctaaaacctc catcatcttt cccactcatc taaaaattta aaaaaaatta
    17401 agtttttttc aaaatctggt gtcagaagat acgaatttct tatattatta aaattgcaca
    17461 ttaatagtta tgttttgggt cataccctcc gatccataat cgtaacaata acatgtatac
    17521 tcaacttcaa aatccatttc aaattgtaca ctactcaact tttccttaaa atatttttca
    17581 caattactat cacaatgaca tttatttaca taaattttac cataaaaatg ttcataaaaa
    17641 taaaattctg gtaattgctc tctcaaacat ttttctaaag acactttcat ttcattagtt
    17701 aaagtatatg ttctaattcc aacatcacaa caagaagtat tccaatgtat ggcataatct
    17761 ccatttttac cgaaacgatg acccatctac aatttttaaa aaaacactta ttcagcagtt
    17821 ggattaaatc tttccattaa gattatcagt gattgaattt caaacacaac caaacactga
    17881 cagtcttaac caaaagataa aatcaaaaac agttttccat caatgaccta ctaatacaat
    17941 tacaatatca aacaataaaa acatttttca acttactttt tgctagaaga cttgggtgtc
    18001 aggtaattct aaagaagagg gtgactcagg tgattcgtcg ttagacactt tttcgtcaga
    18061 ctcagattta ctcaaatgat cagttgactg gcactcctcc aataatgatt cgtagatagc
    18121 aggcgtatcc cttcaaaaga aaaaattaat gaataaatac ataaataaac accaatccaa
    18181 aatcagagca attgaaaaca aacaaaaaat atttaccgga aacctcgatc cgtatcttta
    18241 aacaatccag attccacaca cctcggtgac ttatggaaaa ttttttttat aactatctga
    18301 atgatacgag tattaggttt ccagtgttga acttcagagg acaaacttat tacatttgct
    18361 ttcaaaacac cagtatatcc agaatcgatg actccagcac ttaagacaaa cttgtgagtt
    18421 tttgaaaaag aactcgtaaa atacaaaaat cctccgtaac cttccgaaat ctcaatacaa
    18481 attcctaaat caacaatttt ttgctcgtga ggctcgaata caattaactg gtcattcaaa
    18541 atatcgtatc cagcatccaa atttctaaat ttatataaac aaacattggg cctcattttc
    18601 tgataaaaca aatgattctt actatacaac tttttaaaac cctttttacg tttaagagat
    18661 tgttccttca taacttcaaa caaagttggt ttaattggaa tcgaagacaa attctcttcc
    18721 aatgaatttc gttgagcctg tatatctctc gaaatatctt caaacaaacc gccagcaatc
    18781 aacttctcag catcagattt tgacatgtta tccgtattca acaaaattac agaaagaagt
    18841 cgacacttac cgaggtgtgg gaatgggaac gtttcctcaa gtcaatcagg agagtactga
    18901 ataacgctga aaattcggct actatttaaa gtgcttatct gactaaactt tgaaattcca
    18961 gaaagaaata acatcgaacc actttccgtg gtgaaatgga aacacctgac gattgaaatt
    19021 cgaactggtt gataaattac ttcctcgttc gaaagtcgcg tggagataaa cctattgctg
    19081 tatcaggatg agaagcgaaa agtgtgggta ggggtgggga aggggggagg gggagggggg
    19141 ttgacttaga ccatttttgc tcgaaacggc tgatgaacga aatttcaagg tcattaatgt
    19201 taaaagatag gaaaccccca tttaatacca ctattatag
//
