# Supplementary material for: Widespread Horizontal Gene Transfer Among Animal Viruses
Source: bioRxiv. 2024 Mar 26:2024.03.25.586562. Preprint. [Version 2] doi: 10.1101/2024.03.25.586562 (PMC11071296; doi:10.1101/2024.03.25.586562)
Supplement: Supplement 2 [file media-2.zip › File2_Maps/Parvo_martes4671_minkfeces_SRR7286035.gb]

LOCUS       Parvo4671               4671 bp    DNA     linear       10-NOV-2023
DEFINITION  [label=nearest existing NCBI txid2928879].
ACCESSION   
VERSION
DBLINK      BioProject: PRJNA453629
            BioSample: SAMN08984895
            Sequence Read Archive: SRR7286035
KEYWORDS    .
SOURCE      Parvovirus martes4671
  ORGANISM  Parvovirus martes4671
            Unclassified.
REFERENCE   1  (bases 1 to 4671)
  AUTHORS   Buck,C.B., Welch,N., Belford,A., Varsani,A., Pastrana,D.V.,
            Tisza,M.J. and Starrett,G.J.
  TITLE     Widespread Horizontal Gene Transfer Among Animal Viruses
  JOURNAL   Unpublished
REFERENCE   2  (bases 1 to 4671)
  AUTHORS   Buck,C.B. and Tisza,M.J.
  TITLE     Direct Submission
  JOURNAL   Submitted (10-NOV-2023) Lab of Cellular Oncology, National Cancer
            Institute, Building 37 Room 4118, Bethesda, MD 20892, USA
COMMENT     ##Assembly-Data-START##
            Assembly Method       :: Megahit v1.2.9
            Assembly Name         :: Parvo4671
            Coverage              :: 8x
            Sequencing Technology :: Illumina
            ##Assembly-Data-END##
FEATURES             Location/Qualifiers
     source          1..4671
                     /organism="Parvovirus martes4671"
                     /mol_type="genomic DNA"
                     /isolate="minkfeces"
                     /isolation_source="Martes martes"
                     /bio_material="feces"
                     /note="mink"
     CDS             465..728
                     /note="remote similarity to PF12095.11 (chlororespiratory
                     reduction 7); similar to parvovirus hypothetical proteins"
                     /codon_start=1
                     /product="NSw"
                     /translation="MPGGSDFRRWYAMRQRLRAEGRWWADQGGPPSHSVPAQEEGEPE
                     PKQARQDSSDGGDTPESLPPLESPPTAEGEHVYWFHYPALGQT"
     CDS             688..1125
                     /note="similar to parvovirus NS3 ORF1 p15 QKU43
                     hypothetical proteins; similar to 6AZ6_A (GntR family
                     transcriptional regulator)"
                     /codon_start=1
                     /product="NSw2"
                     /translation="MSTGFTILLWVKPDSPLLKNTAPNQQHALDVREEIERNLLSDAC
                     CLLSVRWQMECSVKQSGDTLYAFGYNNRFNVSQQTVLNALGKLSQHLDFIRSGATTTF
                     EDLSRYRECREKWNVPEDVTTSSYGLEQSGPPETSRAVKRLRF"
     CDS             1017..3029
                     /codon_start=1
                     /product="NS1"
                     /translation="MQREMERARGCDNFFLWAGTVGASGDIPGSQAPSLLIHKDFVLS
                     PEPEVTHQINLNNLKTFNCGILQISNSKGEPLQAPICYCLVLNNVLSIDAWFAVGEKN
                     DDNIFHVHLLLKTNMRVDACKRAFENAFRKLLTFENFSNQFSQDLTFDLLKFQKCHKP
                     DSMIGYFMKNPDWVCSNREHLLQLAYDIDTWGLNARFKEKDIVSDQGPEMSEITEKIL
                     EAIYEHNCQTQEDIMRAAPSTILKNLHKPGLLPILNNCLQFVKATGMSWNPELFMKYD
                     PAPEHIHRVLLYQGIRPSDFDLAFYAVLNKLHPKKNTLLLYGPSNSGKTGFFKGLKQC
                     IDWGEIQNSESFTFEALISKPIGFWEEPLISATLAEKCKLVFEGMDTLVTIKYKKPHP
                     LPRTPIFMTSNHLPWRFCSNEEAAFRNRMYIFDFNYDASDPFYRPRVAECRCKCCFCK
                     VSRGGSPGHSEPATSTVSGGEQPLAELTVRTTESSNVGSGSLLGPGEGTSRSYYCQSG
                     SDFSDAEIGATHTSRPRISSSTTIDRYFRYSESGSSDTDYGAGSSLSEQSKQLVSRYS
                     SGNPRPNSRRDGNRVSRQHTKRGRDGGPRNTLHQYRGFSQLGFLGTSKKGDKDSIQAQ
                     QSRLDQQIDAKLVSSIDYTIRIPTKQDWQGYISFLQHYYAGVSEFH"
     CDS             2251..2925
                     /note="similar to parvovirus NS2/NP proteins"
                     /codon_start=1
                     /product="NSy"
                     /translation="MKKLHSEIECISSILIMMLLILSIDPELLNAAANAAFAKSAAAA
                     RLVTASQQLQQCREENNPWLSSPFGPPRAAMWAPDPCWDQEKELAEATIANQEAISQM
                     QRSGQPTQADLGSAPAPQLTDTLDIANQDPAIPITELVVPSPSSQNSWSPDTVLEILD
                     LIADEMETESPGSTQREDVMEVLETLYINIVVFLSWDSWGHPRKGTKIVYKPNNQDWI
                     NRLMPN"
     CDS             3004..4521
                     /codon_start=1
                     /product="VP"
                     /translation="MPESVNFTNVYCTYITNRPYDYNPDRYDTVDPSLYNETGWHILP
                     TMLWRHFVTPKQWSEFVIKYERYSVKGYKVTLFNPVPLTSQLTIQGNNILSTFNNTIY
                     GWCYMDDLYETNWWPWLLGDRLSEHTPNLANKEGLKFNMDADAKERFMLPQFRWQRPK
                     VRVPGGRVWANMPSTSDPGLGVYPLNQNASSSDQNSRGQPTGIFWDPLNRPKHIQELR
                     PGKNAVTMAWEVRPEDKGKWFNLDRLAWWYPYSSDSPYNGRLGTYGRPDSNSLSDQTD
                     PDKLSQQYCTSINYQPVIDYTMPNLADQPIMPCGWYWKEMKNSIIKDPATWSKCPDFW
                     FCGTEKELALWPPAQCFTKLVPIFDENNALINITSQISVKIQLDVEAVPRKSAIYAPT
                     WGPFNWHDLYSANMRFDIFHENYIRYRTGGMRTTWKNKAGQGEMNSTGNYDYAQARET
                     PYLHTNYRIRFSTKDSERVIFEEIPKPEPAKRKIQKEPTLPVKSPVFMDITESQM"
ORIGIN      
        1 gagagtcagg tttgacccag agcaggatag tgaaaccagt agacatgctc accctctgct
       61 gtaggaggag attcaagcgg tggtagactc tcgggtgtgt ctcctccgtc agagctatct
      121 tggcgtgctt gcttaggttc aggctcgcct tcctcttgag ctggaacaga gtgggaaggt
      181 gggcctcctt gatcagccca ccacctacct tcagctcgta agcgttgtct catagcatac
      241 cagcgtctga attcagaacc tcccggcata gtctgtgcct acacacagaa acacaaaccc
      301 acacagttca ccgacctttt ataggcagca aaaaaagagg cggagccccc tacgcgcgct
      361 tcgcgcgtta acgtttatag gttaagggct ccgcctcttt ttttgctgcc tataaaaggt
      421 cggtgaactg tgtgtgtttg tgtttctgtg tgtagtcaca gactatgccg ggaggttctg
      481 atttcagacg ctggtatgct atgagacaac gcttacgagc tgaaggtagg tggtgggctg
      541 atcaaggagg cccaccgtca cactctgttc cagcacaaga agaaggagag cctgagccta
      601 aacaagcgcg ccaggatagc tctgacggag gagacacacc cgagagtcta ccaccgcttg
      661 aatctcctcc tacagcagag ggtgagcatg tctactggtt tcactatcct gctctgggtc
      721 aaacctgact ctcctctctt gaaaaatact gctcctaatc aacaacatgc tttagatgta
      781 cgcgaagaga ttgagaggaa tctgctctcg gacgcttgct gccttttaag cgttcgatgg
      841 cagatggagt gctctgtcaa acaatcagga gacactctct atgcctttgg atacaataac
      901 cgctttaatg tctctcagca aactgtcctg aatgctttag gtaaactctc tcagcattta
      961 gattttatac gatctggagc tactactact tttgaagatc tctccagata cagagaatgc
     1021 agagagaaat ggaacgtgcc agaggatgtg acaacttctt cctatgggct ggaacagtcg
     1081 gggcctccgg agacatcccg ggcagtcaag cgccttcgct tctgattcac aaagacttcg
     1141 ttctcagccc agaacctgaa gtaacacatc agattaattt gaataatctt aagactttta
     1201 attgcggcat cttacagata tctaattcta agggagaacc tttacaagca cctatatgtt
     1261 actgcttagt acttaacaat gttctctcga tcgatgcatg gtttgcagtg ggagaaaaaa
     1321 atgatgacaa tattttccat gttcacttgc tcttgaagac taacatgcgt gtagatgctt
     1381 gcaaaagagc attcgagaat gcttttcgca aactgcttac atttgagaat ttcagtaacc
     1441 agttctcaca agatttaact ttcgatctct tgaaatttca aaaatgtcac aaacctgact
     1501 ctatgattgg ctactttatg aaaaatcctg attgggtttg ttcgaaccga gaacatctcc
     1561 tacagctagc atacgatatt gatacatggg gactaaatgc tagatttaaa gagaaagata
     1621 tagtctctga tcaaggacct gaaatgtctg aaattaccga gaaaattctc gaagctatct
     1681 atgaacataa ctgtcagaca caggaggaca ttatgcgagc tgcaccgtct actattctta
     1741 aaaacttaca taagccagga ctattgccta tacttaataa ttgccttcag tttgtcaaag
     1801 ctacgggtat gtcctggaac ccggagcttt tcatgaaata tgatcctgct cctgagcaca
     1861 ttcacagagt tctactctat caaggcatta gaccttcaga ctttgacctg gctttttatg
     1921 cagtcctcaa taagctccac cctaaaaaaa acacattgct gctctacggt ccttcgaaca
     1981 gtggtaagac cggcttcttc aaaggcttga aacaatgcat cgattggggt gagattcaga
     2041 actctgaaag ttttacattt gaagcactta tctctaaacc gatagggttt tgggaagagc
     2101 cactcattag tgctacttta gctgaaaagt gcaaacttgt ctttgaggga atggatacac
     2161 tggttactat taaatacaaa aagccacatc cgctccctcg tactcctatt ttcatgactt
     2221 ccaatcactt accctggcgc ttttgctcta atgaagaagc tgcattccga aatagaatgt
     2281 atatcttcga ttttaattat gatgcttctg atcctttcta tcgacccaga gttgctgaat
     2341 gccgctgcaa atgctgcttt tgcaaagtca gccgcggcgg ctcgcctggt cacagcgagc
     2401 cagcaacttc aacagtgtcg ggaggagaac aacccctggc tgagctcacc gttcggacca
     2461 ccgagagcag caatgtgggc tccggatccc tgctgggacc aggagaagga actagcagaa
     2521 gctactattg ccaatcagga agcgatttct cagatgcaga gatcggggca acccacacaa
     2581 gcagacctag gatcagctcc agcaccacaa ttgacagata ctttagatat agcgaatcag
     2641 gatccagcga taccgattac ggagctggta gttccctctc cgagcagtca aaacagctgg
     2701 tctccagata cagttctgga aatcctagac ctaatagcag acgagatgga aaccgagtct
     2761 ccaggcagca cacaaagaga ggacgtgatg gaggtcctag aaacacttta catcaatatc
     2821 gtggtttttc tcagttggga ttcctgggga catccaagaa aggggacaaa gatagtatac
     2881 aagcccaaca atcaagattg gatcaacaga ttgatgccaa attagttagt tcgatagatt
     2941 atactattag aattccaact aaacaagatt ggcaaggtta catttctttc ttgcagcact
     3001 actatgccgg agtcagtgaa tttcactaat gtctactgca catatatcac caatcgtcct
     3061 tatgattaca atcctgacag atatgatact gtagatccta gcttgtataa tgaaacagga
     3121 tggcatattc tacctactat gctttggcga cactttgtaa ctcctaaaca atggtctgaa
     3181 tttgtcatta aatatgaaag atactctgtt aaaggctaca aagttacttt gttcaatcca
     3241 gtgccactca caagtcagtt aactatacaa ggcaacaaca ttctatccac attcaacaac
     3301 accatttatg gctggtgcta catggatgat ctctatgaaa caaattggtg gccttggtta
     3361 ctcggtgata ggctctcaga acatactccc aatttagcca acaaagaggg actcaaattc
     3421 aatatggatg ctgacgctaa agagagattc atgttaccgc aatttcgatg gcagcggccc
     3481 aaagttcgtg tccctggagg aagggtttgg gccaacatgc cgtctacatc agaccctggc
     3541 ctaggagtgt atccactcaa tcaaaatgcc agttcctctg atcagaactc caggggacaa
     3601 cccactggga tcttttggga cccactaaac agacctaaac acattcaaga acttagacct
     3661 ggcaaaaatg cagtcaccat ggcatgggaa gtcagacctg aagacaaagg aaaatggttt
     3721 aatctcgaca gactagcatg gtggtacccg tattcatctg actccccata caacggtcgc
     3781 ctaggcacat acggcagacc tgattccaat tccttatctg atcaaactga ccctgataaa
     3841 ttgtcacaac aatactgcac ctccatcaac taccagccag tcattgacta cacaatgcct
     3901 aacttagctg atcagcctat catgccttgt ggatggtact ggaaagaaat gaaaaactcc
     3961 ataattaaag atcctgccac ttggtccaag tgccctgatt tctggttctg tgggactgaa
     4021 aaagaactgg ctttatggcc tccagcacaa tgcttcacaa aactcgttcc cattttcgat
     4081 gaaaacaatg cactcattaa catcacctct caaatatctg ttaaaataca attggacgtt
     4141 gaggcagtcc ctagaaagtc tgcaatttat gcaccaacat gggggccatt caattggcat
     4201 gatctgtact ctgcaaacat gcgcttcgac attttccatg agaactacat cagatacaga
     4261 accggaggca tgagaaccac atggaagaac aaagctggac agggagagat gaattccact
     4321 ggaaactacg attatgcaca agctcgcgaa acaccgtact tgcacaccaa ttacagaata
     4381 agattcagca caaaagactc cgaaagagtt atttttgaag agattcctaa accagagcct
     4441 gctaagcgca aaatccagaa agaacctacg ctacctgtca aaagccctgt attcatggac
     4501 attacagaat cacaaatgta aactaataaa gtctgtgact tacaaacaca aacacaacta
     4561 gtgttgcttc atcacagctc gcgaatcaca cagagcctca cacagcgatc acgaacctta
     4621 gtcagcaatt gcgactctgt aatgtccatg aatacagggc ttttgatagg t
//
