# Supplementary material for: Widespread Horizontal Gene Transfer Among Animal Viruses
Source: bioRxiv. 2024 Mar 26:2024.03.25.586562. Preprint. [Version 2] doi: 10.1101/2024.03.25.586562 (PMC11071296; doi:10.1101/2024.03.25.586562)
Supplement: Supplement 2 [file media-2.zip › File2_Maps/uMeld_mussula_fungusHelPolendogenized_SRR5802732_48813.gb]

LOCUS       uMeld48813ct_1         48813 bp    DNA     linear       01-JAN-2019
DEFINITION  [note: taxonomic lineage
            d_Viruses;-
            _Varidnaviria;k_Bamfordvirae;p_Preplasmiviricota;c_Tectiliviricetes
            ;o_Kalamavirales] [isolation_source=original].
ACCESSION   
VERSION
DBLINK      BioProject: unknown
            BioSample: unknown
            Sequence Read Archive: unknown
KEYWORDS    .
SOURCE      Kalamavirales sp. ctKYRTJ (unknown)
  ORGANISM  Kalamavirales sp. ctKYRTJ
            Unclassified.
REFERENCE   1  (bases 1 to 48813)
  AUTHORS   Taker,C.
  TITLE     Cenote-Taker 2 dummy template file. Do NOT submit
  JOURNAL   Unpublished
REFERENCE   2  (bases 1 to 48813)
  AUTHORS   Taker,C.
  TITLE     Direct Submission
  JOURNAL   Submitted (01-JAN-2019) Taker 2, Cenote, 1000 Circle St., Cenote,
            DC 31111, USA
COMMENT     ##Genome-Assembly-Data-START##
            Assembly Method       :: unknown_assembler
            Genome Coverage       :: 1x
            Sequencing Technology :: Illumina
            Annotation Pipeline   :: Cenote-Taker 3
            URL                   :: https://github.com/mtisza1/Cenote-Taker3
            ##Genome-Assembly-Data-END##
FEATURES             Location/Qualifiers
     source          1..48813
                     /organism="Kalamavirales sp. ctKYRTJ"
                     /mol_type="genomic DNA"
                     /isolation_source="unknown"
                     /collection_date="unknown"
                     /note="genome binned from sequencing reads available in
                     unknown;
                     derived from metagenome: unknown"
     CDS             3..479
                     /note="no search hits"
                     /codon_start=1
                     /transl_table=4
                     /product="hypothetical protein"
                     /translation="-
                     DGSGLVCMYVIVTNARFWRIKGSLSVTVSTPTPHYPLLFPIHPWHSHHWTTICHFEHR
                     ATWQLIVCSQGTSFVASSITHQCMSHTSSNSSSSTYLLFARLHSLAAIRRVWRRMYVC
                     NNPWRPLSTHQGLSLIRSSLPPLRCSPIPIHHYPSFEHRGT"
     CDS             790..1464
                     /note="no search hits"
                     /codon_start=1
                     /transl_table=4
                     /product="hypothetical protein"
                     /translation="MSLVASSITFFSLPFPPFTIVIPTRVARASLLRFLLLCVVITHN
                     DFRHRMYVIPPYKVSIRVTWGSARWVDSTHVASEPQQRLLAKPISPSNHHRLAYDFLL
                     FHPYYVHHAIFLLFNLVDFAYVDLTSSQYGPTWCTLAAYASTLISPPPFVPVSSLTTF
                     VSSVSPATTLESLPNTFSPFHHSHPFLPPPSSPLALPTLSKAPFPLPLVFATKRPLCT
                     LWNYVS"
     CDS             2118..2708
                     /note="no search hits"
                     /codon_start=1
                     /transl_table=4
                     /product="hypothetical protein"
                     /translation="MSGFGRRVFHAERQGATSKRASTCKKKFTPPPTAHREPRACFRG
                     QDGIDRGEVHALERIVPGLAGVIDGHVVPPMCLVNVDVALCIQTIVVRLVENTLKQGD
                     DPADLFAHIIPVLSGVDTGSQRRRPRCRIDSGTLVLLWTRDWLPVDEERDCVFGLRDT
                     VVRLACGYPSGGASHDTSRDGPVLQDPTTDIDMVGW"
     CDS             2730..2951
                     /note="no search hits"
                     /codon_start=1
                     /transl_table=4
                     /product="hypothetical protein"
                     /translation="MKIVPRGRDGRNSTLSPNIRILSRPGSESLQLTLWLAHPGVEEI
                     ELAKRPRTDSRVAVDRVISRKYKAGVGVR"
     CDS             complement(3852..4082)
                     /note="no search hits"
                     /codon_start=1
                     /transl_table=4
                     /product="hypothetical protein"
                     /translation="MILRYELWGLRPHDADIRYPNFEWLGPYIHGGASHPSCPLAPTT
                     NVASTIMDKKLNLLMCKYKATPFVALDRHTLS"
     CDS             4471..5205
                     /note="no search hits"
                     /codon_start=1
                     /transl_table=4
                     /product="hypothetical protein"
                     /translation="MAPISPADTNLVPRREFIRDKRPASSFSILALSGAALLRLYSFP
                     TDAVAELRRHLDTTHLILNTRELIHDNSYELALDGKPWSNPKSMRTEKLLIEIIDILH
                     HTGHNFLSTLDYGREQDDRIIMAFSRPSPSLPPLPQPPPHPGATFPHTFQGMSNDSLS
                     VVSHPIKLLFAISFLSQNHLRVIAPPLHLTPAILQTVRGSWPRGVVSEKKVAENVYEF
                     KLKGYRCNVISPPRLARLTDRLFSHV"
     CDS             5256..7007
                     /note="no search hits"
                     /codon_start=1
                     /transl_table=4
                     /product="hypothetical protein"
                     /translation="MLGTLDGFGFTLLTSLSLNNRSRSKDLWIFTGLSQTAPLESQAS
                     SPLGSRTELQATSTAADRARERRRSYQTPAHSPTSANRPSHTRAATESSLAALSHKPS
                     TIPSPISSQSGIVRKPAPRAQLPVSVAHSTGSNYNVNDDEMPSAHSAPSEELRMELQS
                     DVGSAVNMTGIGTQKYGREPDTSVYQQAPSKFYSVSPGLAPNYPSMSASIMKASQTSE
                     SLHGDQSSSGRTKIPSPTREAAAPSIPLRSHRPTAKATPQPVTPLLSPGAFRDSALSS
                     NTGQTADMPSTWPGTGGGHTRFGRRSRSRDQEKNVLPGGRIPPSPETRETRALGDYHD
                     NLNAVLRPTHLRPEEQEVKVSVPELVHPRHRLPRSGEATYVAEPPRADSHRTKGTDQL
                     PPLMKPTLDRRDGDSLKTPAEGWVLVNYGQPNMNGSSQGSSPTSRPSLRRKQSFPPTK
                     MQKPPLVRSPYSTDTRGAQTGSPVGGGHKKTSSNPNPSSMSAAAKAIVIIDAVQAKRK
                     GTSGDAPQSGFRKFFSLSRPDSPKSPGKETKVTLSSGRGKGKMVESEDNGKKREETRE
                     RWHVKRMSKSDRRMSVE"
     CDS             complement(7217..7837)
                     /note="no search hits"
                     /codon_start=1
                     /transl_table=4
                     /product="hypothetical protein"
                     /translation="MCPQLRIDVPPEPESPPEVRPYAVGTPLNPPSPIKLPYPIKLVP
                     RQRKRYFIPHQSFNILQMFQNPMMLIMVFGGLMMLAMPYVMVGHIAFFSPFVLESWCG
                     LWFLAAEKHGPGTITGSAAEPGTVKRRLSEWWHEARVRLTPSYTVYDSWRSAQPRLAC
                     RLSQELVRGGPQLPQQHRHRTAVLTMRWRTGLRSGEVEAFTLPCGF"
     CDS             8491..9006
                     /inference="protein motif CDD:cd09865"
                     /codon_start=1
                     /transl_table=4
                     /product="VapC-like PIN domain of rRNA-processing protein,
                     Utp23 (YOR004W), and other fungal homologs"
                     /translation="MAMYSTSFGFRQPYQVLGACINPSANLWRGNFTLLHLHHISLHV
                     SPFSGLWDVRDGSISKNRPRYANGVRTGRVGKTEWVEPTVGRLRGRDHDLVSPISICP
                     SGLSVITQCCIHELYLKGKSHQPATDLAKSFERRKCNHKEAIPGNDCILTVIGGSLLI
                     ASPRIRNLWRT"
     CDS             complement(9017..9538)
                     /note="no search hits"
                     /codon_start=1
                     /transl_table=4
                     /product="hypothetical protein"
                     /translation="MSSPPLWPGFCVYWYITTVCLLSPPLISGLNLLNLSSSRNSRLR
                     YFLNAVLGCLLFHAERIWTLWAFPFSLDARFCLRCDCIQHSLFWYGRPERILLGLQIQ
                     WIWVYDSVTRQPIAQRTRCLDWSVTSLAGSSTMTERFMCIMGAPGMARRLTRRGCDCV
                     AITYRCLLVSPER"
     CDS             complement(9695..10729)
                     /inference="protein motif PDB:4YN2_A"
                     /codon_start=1
                     /transl_table=4
                     /product="FUSOLI"
                     /translation="MLKRRFKTRRGTFPLLSPRSQCLDCPYRIPPDQQRLIFAGKQLE
                     DGRTLSDYNIQKESTLHLGESSTPTQVFVSLIFTTHLVLRLRGGMQIFVKTLTGKTIT
                     LEVESSDTIDNVKAKIQDKEGIPPDQQRLIFAGKQLEDGRTLSDYNIQKESTLHLVLR
                     LRGGMQIFVKTLTGKTITLEVESSDTIDNVKAKIQDKEGIPPDQQRLIFAGKQLEDGR
                     TLSDYNIQKESTLHLVLRLRGGMQIFVKTLTGKTITLEVESSDTIDNVKAKIQDKEGI
                     PPDQQRLIFAGKQLEDGRTLSDYNIQKESTLHLGLSVFAYCYSLSFLTLNAVLRLRGG
                     LWSFTLLIPV"
     CDS             10829..11893
                     /note="no search hits"
                     /codon_start=1
                     /transl_table=4
                     /product="hypothetical protein"
                     /translation="MDVDGRWKRRKVVAQAGFMSSWAAAEYKWASWLLLCSCTFSHFL
                     EHSAQQAVWLRHDLQLQLLPGYSSDHNRIVRSFSMDADAIKFRVGCVWLRLSVALNVI
                     QLRALTSIARTTSVRVYPSIIWPKGVIDINAADLCGPLEPGRRGETVDPKCKSWHLRF
                     RWRYSCHQWYWKRRPGSMSDSCDPYMSWRSAKFGNSTTGLLSPAWMPKHTSSSVWIRH
                     VNCTGLVKTSASRGVLDGVHTTSDCHRPQVFLDIVQSLHPIYGCERRSAHVLKHCNCN
                     IHEAIHSTGNDECPIMTEANRCDGIWMGWEYLQWLSYVPRIRPRDPRCYKGILIPLAT
                     SHTRTVSSKPPDTKRLDLGL"
     CDS             complement(11712..12509)
                     /note="no search hits"
                     /codon_start=1
                     /transl_table=4
                     /product="hypothetical protein"
                     /translation="MSTDLHRRRDSRWALALSVGWPSLMLRTWRSSSSIKRIDLTWLI
                     TGPTRSVTVMVHPTPTTTTPTTSTPNYKPQLILSGHKRSISSVKFSPDGNFLASAGVS
                     LSVALYTCLQTVQARRGQVDQNMGRDDWGHHSDAVWSLRGYIWHSVVGAQRLYCVSLG
                     RQYGSNLELGCESLFIMLRRFIDERSYRMPRRRYWEGTRTLSFVWTTIQGPTSWYLEV
                     LTRPYGCGMLRGVSVYLCNIVGLWVWSLGHRKVIEGTPSPFRSRHSG"
     CDS             complement(13364..14188)
                     /note="no search hits"
                     /codon_start=1
                     /transl_table=4
                     /product="hypothetical protein"
                     /translation="MFLPFILLSDTSAAYQISQNLLQVPGYNPMLNKLVLWMLVVTPL
                     YGQILYWLAQSNLMFWTQNQICSQHQAPQRCIWDLMWSWRPRPGWWFRRPEVPGSQAQ
                     SLAQTSLDCLRAYRLCPPRGHCINTRSWLWLDYGYPWVLLRFLIVRGGSDSSEDFSGK
                     KGNGYGHSNSDFVNCDDAMGNRSSILVNHSDGLSVLSKKGRYFGLVVHHLVKWMWLRH
                     VSGIGNEYTRQAVVHAAMVTSHDHNYSSISTTKYISRSGIFWFQRFTPPKWHVRWL"
     CDS             15115..15858
                     /note="no search hits"
                     /codon_start=1
                     /transl_table=4
                     /product="hypothetical protein"
                     /translation="MFHRSTLHRRTQEALRACQYQAIMRWHWKAGRGIKFTKCDGLGR
                     NEKNSVAYGLAERALSNGGRLYRHGVLGVTRGSWTWCLVCHAGKQWGSFIYWHVGVNP
                     GDCRWHFVVIFVIGMNNLLKRWIGWDRKLIFIPIKVAGEGFLWRASVRAWRYKIFLVI
                     CRVRIVRVKCGTTTWRGRRDESSSWAHDLGATIWGQTKGWGISQWNQCLHWGHWQDSI
                     ASLILYTLDTDPTCKCWESMEAEVMMGAD"
     CDS             complement(16259..17263)
                     /inference="protein motif CDD:pfam15613"
                     /codon_start=1
                     /transl_table=4
                     /product="Williams-Beuren syndrome DDT (WSD), D-TOX E
                     motif"
                     /translation="MSPSPVKVYTRTWKHVKKNWPPDEKRRLSSTALGKPCAYSQSAS
                     LIVSDPLRSVEAREALLGENKEGDGASNGADDDTPMNDLSELSDVSASENSSEQGVAS
                     KKATDLRRKAQSQAHAKQREAARAKAASVKQAMAEHRRLDEEVNKHERRLEGIEREFR
                     QLLGAVRVKPMGKDRFYNRIWWFDGMGSASLLGSGGIVQYGTGRLFVQGPSVFDQEIL
                     DRREEGDVHVRRLEEEGEEGMLGVGEWAVYTDLEEVSEWVAYADISSLACLQVDEFTA
                     WLNPKGNRELALRNTLTKWWPHIVPGIRKRLSVSGPLVSIVPSLEGPCALIRAVLGWV
                     "
     CDS             complement(17368..17898)
                     /note="no search hits"
                     /codon_start=1
                     /transl_table=4
                     /product="hypothetical protein"
                     /translation="MGKFRVLHPVPSNQSNDSQPLHLSTFTLDELEHAIRHSLVEPPC
                     QLVAEVHSSLVYNLRTVTFQRHSAVMSLMNAPEADGDELGVTVEELTTVMADVGNNWE
                     RTPLRHGEGREGWEESLVGCLKDVCHILTFQVRIHIDCSTACDLIKLSNPATGLDSSP
                     FRTWKSIRTINGLSNL"
     CDS             complement(17891..18337)
                     /note="no search hits"
                     /codon_start=1
                     /transl_table=4
                     /product="hypothetical protein"
                     /translation="MPEATRQGVEDIKKGEIQKRKKVWEEKEGPLKKQKKLSAAREEK
                     GDDPLRSVAINNPSYPLTALALEKEREAEKLAKAEAERQAAEKKKKKPIRYPTEDLDV
                     TLSEKEKKAGTKVRRPIPSRSALPFNDREGSFESFLMAWNFLVVYG"
     CDS             complement(18364..18858)
                     /note="no search hits"
                     /codon_start=1
                     /transl_table=4
                     /product="hypothetical protein"
                     /translation="MYLVPRFVARVVEVFLPRSNVKANGESTDAVPTASTSSSPPSND
                     QPLPHQIHGDLKISAKEVNTTDDPMKYLYKVQILEEEKPEGRDKHTASTKEARAKWTG
                     TITEVRCNVMRWVLLRSICAYPQFDFLVVTDSHFLRASWGGSFVTASIVTLRLPLPGP
                     LSLP"
     CDS             complement(18842..19882)
                     /note="no search hits"
                     /codon_start=1
                     /transl_table=4
                     /product="hypothetical protein"
                     /translation="MLSFNEYLIMRPPTFKTRWRSFPPSLKLNVLADEIVEGREPVLL
                     VVVGGVISTAHARGSAQIECDFLKRKRDCVLLTCRAPGSGSRSSWPRREGNGSETSRN
                     ASEPTHRGLIQPLSFPPPLVPFPSPFPVSPSMPTCRRKRVLLIETPPSLLQALKSDPN
                     KHVYYLAKTGEIFDTYEQASIPSFFHLQSWRVRILSTEAMLPACHSTAWNSSSARSLV
                     KVASTISKHWKANSSRHERCIPASPSSSSQRFSKLSNGVSDTSSLPIPLSQSPSAFMV
                     WRGNGAAWSSGRGRIWAVQRPLLPRRECVLRPTLNNREADTMLQRSMLTLKETSTDPS
                     TCVSILTDVSRP"
     CDS             complement(19942..20577)
                     /note="no search hits"
                     /codon_start=1
                     /transl_table=4
                     /product="hypothetical protein"
                     /translation="MKKCCSKRDYCVWISTECPIWGAKEWTRPVSGGVSVMRVLWYAG
                     SVLDQFSAAVAGLAMEQQHNVPHYVLVSSSTRTQPTTATGSVAPILSHPVLQYHYAND
                     SPLSLLPRYPDEQVLVLDYDSLNPSFTRAQSISGSAAVTGIKVTDAPGARSAGEDTGW
                     SKSMFVLETTTFDSRCARPAMTWHSIWNTAFWRVPADEGDPRAVLAQFKQK"
     CDS             20820..21347
                     /inference="protein motif CDD:cd05384"
                     /codon_start=1
                     /transl_table=4
                     /product="CAP (cysteine-rich secretory proteins, antigen
                     5, and pathogenesis-related 1 proteins) domain of
                     pathogen-related yeast 1 (PRY1) protein and similar fungal
                     proteins"
                     /translation="MARFSFLFVALALASMHGALGAPSCKHKWHGHSMVSHSSFSTLP
                     GEFSKPTTYPVDTPKESGVSDSNSGTPTPSPTSPPATQPMPTSTPSVAPSSSQPASLK
                     PSGSSVSSTDIDAYLKAHNDFRALHGAQPLTWSSELSATAQAWASGCKFVHSHGQYGG
                     TYLLFGGSFLPKVRV"
     CDS             21597..22160
                     /note="no search hits"
                     /codon_start=1
                     /transl_table=4
                     /product="hypothetical protein"
                     /translation="MACVQIHLLLPWGDADRPIFSLRLTLSVNTIPLAMLSGSSRMSS
                     SFCMCYELRWVDQQSECSGLNIWSYTLKGLYALLCRLVSLSLDTSGCIRNFVELAHIT
                     NQMSSSHLYQQLKGLNLNPCLRLRKTDWGEALSPCSIPYSFHVVIHLSAVRSCPNYPC
                     HIVSGNFSLGSSIYSLGWCSHSPSVCL"
     CDS             22473..23072
                     /note="no search hits"
                     /codon_start=1
                     /transl_table=4
                     /product="hypothetical protein"
                     /translation="MANPIAKHVHEYVTQEYSRTCLISFESLPKDAPHREGWGRPGTP
                     PYPLCFQRPSVVHVGSFCSTVHTRFVPQALDGMGSAFGGFCSIPYQILVRLSHLVDDV
                     HFWRGRGASLSTLDAQARLLIPSLPPLRPNDRLSHHFRFIAPLIPTDEEGRSPLHYYD
                     SAIQLARQADREPTEREFEVGVAAADEIKRMYVLNLPHR"
     CDS             complement(23447..24094)
                     /inference="protein motif CDD:KOG0534"
                     /codon_start=1
                     /transl_table=4
                     /product="KOG0534, NADH-cytochrome b-5 reductase [Coenzyme
                     transport and metabolism, Energy production and
                     conversion]"
                     /translation="MLSRSQSYEKGNISRYISLLKIGDHIRVKGPKGQFNYSPTLARE
                     IGMIAGGTGITPMLQIIRAALKNTQDTTKLSLIYANVNYEDILLKEELDDLAYKYAWR
                     FKVYYVLNNPPTGWTGGVGFVSKEQIAKYLPASHDNIKILLCGTYVQHTELSQPYEYA
                     FRSPSDDDRHEVRLSLSFLSSSSTLHQKTSRRTQVPSSSRSQQTRRSGGCPAVIR"
     CDS             24605..24742
                     /note="no search hits"
                     /codon_start=1
                     /transl_table=4
                     /product="hypothetical protein"
                     /translation="MRMLGLGKTNKDQIWDVVACFTKLWREKIREGEKDDEGEEERGK
                     K"
     CDS             25177..26163
                     /inference="protein motif CDD:cd14521"
                     /codon_start=1
                     /transl_table=4
                     /product="dual specificity phosphatase domain of fungal
                     dual specificity protein phosphatase SDP1, MSG5, and
                     similar proteins"
                     /translation="MLPSSTTPPTPCKMGPPPGLHIDTPPPNPMNALAPGYSSASTSA
                     VSPTTSDSGSFQFPPPPRSRSRNMKKLSLTLSTQSSSSSLAFPPNDTLLDRSTQDGRS
                     RCTSTSSLLYRREEDASPTAPYPDGPIEILPKIWLGAEDNVRDWRSLVTKRIGSVLNV
                     AKEVTSPFDLLMSADVPHIPSTDNSQGEPPLGRGTYYPADSTGRPALHYLKLQWSHGQ
                     ADLVQRGFPEAMAFVDQSLARGEGVLIQCVALHLDSFALTELIWQHHIHAHSCQCGIS
                     RSATLVIALVMRAATLRSPWVPQEVWDLKGMEAAYAYVKQKSRWVGPNMSWV"
     CDS             26328..27230
                     /note="no search hits"
                     /codon_start=1
                     /transl_table=4
                     /product="hypothetical protein"
                     /translation="MLDDASDREDMEQESKDLDKAMEDRILARKSSSSSTGSGLGMGS
                     AWKSRYSARKRTGSIASVMTSNSMLSENLVEEDEEQELLGVGGGFDGSSARPSPSDAH
                     LQSDGSDGELGTTQVSPGGPPSAPSTRPPSKLPPVPATAIKPTFDTSRRPMSKTRRRP
                     TPLDILPTVPDSPVNVAPPTALAVPRSRKESRATVPTSLPFRKPSQPAQPTQTANTHK
                     PVLQTPSQTLFVFPPSPTLSTRTPSAMTLTSNSVSVPFPSTATPRPRSDSRRRSLIGL
                     MMPSTPTTAHARVDARGWVGIYWY"
     CDS             27287..27922
                     /note="no search hits"
                     /codon_start=1
                     /transl_table=4
                     /product="hypothetical protein"
                     /translation="MRILPLADQIFFACLVHMSMFIFYGLVYLFFSCSSLCLVCSDML
                     CIRIFYAVVHTQSHISHSLHCSNFHCACFLPYCQHSMKMMIWTRAAGRACSVPKNYSA
                     GAGVYDPNTRPTLFFTTPVNICPPRPPIDQLDETTLWAHRFLASRSLKSKGKRGWGQV
                     GIYAKYARIGKTNHVCDIEHQGKHDDGDEPATSCDKSEKEQDIQCNSLDLR"
     CDS             28366..28575
                     /note="no search hits"
                     /codon_start=1
                     /transl_table=4
                     /product="hypothetical protein"
                     /translation="MARRTTTITVCERAAWTCLPRNEYEENCTDGDDIVIREKPAEDV
                     RRDGGYAEQIQDEEHDGVRGLTRKR"
     CDS             complement(28512..29075)
                     /note="no search hits"
                     /codon_start=1
                     /transl_table=4
                     /product="hypothetical protein"
                     /translation="MAGMRRARAESARLNDGILTAWIPLVARRHRVELPSGYKVTRTH
                     TELAERAWRAAWERETRNGVTARHSASAINDEYRASNDRTRRIRTHGRLSSFHSECRD
                     IASSIGYDGQLLHSRRRGSRYGGSVLTHPSLWRDPALPSTASKVSQGYFVRCGIPDGL
                     NLEDPVSYLLRVSPRTPSCSSSCICSA"
     CDS             29109..29681
                     /note="no search hits"
                     /codon_start=1
                     /transl_table=4
                     /product="hypothetical protein"
                     /translation="MAFKRWTRIHPFSPPHTLPVSLRKSRLKLSCSRSCTFYSRHLRS
                     VLVWMFGSSGRGNAGRLSTLMIYKDALLVSGRGFLKSVEAHRRSRNVSGLHSRWKRGN
                     LSLSGVSPCFSVPEEVCLIILITHPYLPFHLSRRYLEGPRRSSRPRVPSSDPPELVAH
                     LDSWKGRHSCRIFIPSYPATLSFRGDPEVC"
     CDS             29856..30650
                     /note="no search hits"
                     /codon_start=1
                     /transl_table=4
                     /product="hypothetical protein"
                     /translation="MIYATASLLRPPTFLVAPFVFVAGAFFFTLPSAPFPGDTSYSIL
                     LGALLLHVLLLHLPRTPSLNFLLSPDVTLPLATLLWREFLRTIYPCVLFFLPATILSS
                     FFLSIALEDTIPRFLTPLTLVEPAPMEIRAAFSVLWIILILLITFSAVLLVLFSGSST
                     SSGQLYSWDRYSVAVGFQSRRVFATAVATYTVPYYFPPPFNLLQFLFVHIPHLFVQFF
                     GWKVSLVTEQIERVLWYLTTGPLTFVVAACWLWNWFWPVYLLFPCN"
     CDS             30766..31230
                     /note="no search hits"
                     /codon_start=1
                     /transl_table=4
                     /product="hypothetical protein"
                     /translation="MATIWWTSNTVGLVAARRGVHWQHQSSTYFHPGYAFNTAWEFYT
                     IYALGVTQQAGSVPLALAPTQVCNDSMRGGYDSLSVPTTITHNSDHVWPLTSCKAAPN
                     RISPDWRTLRSGYSHHSSQSAVFFCLFYTYCQEWSRPFVNFYLRASFRRQLP"
     CDS             31252..31740
                     /note="no search hits"
                     /codon_start=1
                     /transl_table=4
                     /product="hypothetical protein"
                     /translation="MGTEKAVASYRCTTRKSVGLHGAHAVRNAQFVLPTPTFPRSSQR
                     GAHSPLVKYIWLDVSTFSKYFLRGHSIILTNGMGGERSPISKYTVGAVASMGPGLVRL
                     HLIGFDKMTDQSFAAVISRHPSLEDLSLWYWRWLSESLARMSHFAYLVVVPSSVPRPS
                     RP"
     CDS             complement(31696..32640)
                     /note="no search hits"
                     /codon_start=1
                     /transl_table=4
                     /product="hypothetical protein"
                     /translation="MYGDASSSIPVLFNKSSRSEQAASVGSAGARCCRSDDRRKDSPD
                     RFNLWHTHVKWESRPLVCTFSPRTFSLRPTRRMNSVMTSSSLASFVFATRLMFSMAVL
                     CDRTAVIERRWTSVRVTVDTPLPYPDLLPWLPPRAPILRVCSRGAAESIDNKSSGDTL
                     VDVTDSFSRLARLSGDIESGRRMSVNEMSTRLMLGTNGTSMFAEASESDVWRSFNVRS
                     AGRENPVSVSKSARSCANAASVWRYVRVRVVWRKYTIEPSCWYLPLSALLVALCSCEE
                     VEPARAAKRRYSWGWPTSGTDTTSLWPGWSWDRRGYNH"
     CDS             complement(33274..33822)
                     /note="no search hits"
                     /codon_start=1
                     /transl_table=4
                     /product="hypothetical protein"
                     /translation="MNQTCGTRRFRWAQASWLPLFWFSLSDKGYLHWVFHPPKTFRFG
                     LNCFRGFNFLIYDYCDQWLIVFSLSHSLHIASSWWIPHGCTAHDGWGLPHDCMTPDSR
                     CFSDKTGCCIASLRWCQYTNGRTVRRHHTVQRSTSDPAPKYGRLFRRRWIRPIWPAIH
                     IWPSGKRDIRRLRWDPHRYNTT"
     CDS             complement(34102..34671)
                     /note="no search hits"
                     /codon_start=1
                     /transl_table=4
                     /product="hypothetical protein"
                     /translation="MWLQRGAYVTVSWCVIPFHASYTVDNFSKAWRSRIISVSNYDVK
                     FCVLVHADQLVLLSHTRETTRSRVVVRHTRPLYVVICCFPHPVGILPQLPRPCRSPVL
                     GTDIFGQTLVNAASSIMMHSNKPLSSLRRLRLGWTARVLPFDSVRQKAWFLWPLFLAC
                     LKITRHDVVSGVFSCRVAVRSVRVVGRWH"
     CDS             34804..35565
                     /note="no search hits"
                     /codon_start=1
                     /transl_table=4
                     /product="hypothetical protein"
                     /translation="MRMHFCVAFDNVLSYHHDIHPNMATWHCGMQGFGGPFRYHAFQS
                     RTKNLYVLYYCRSYGGKEDIRSHFPSRCITHDELHGNSTFPLQLTTCRAPWKIFESSS
                     RYSSTVSPARPLLFVSGDASSRLASWCICTQNAILGHSRWSQGRIFDCGRQDTPCSHG
                     KSQPKGRIAYLAFKFRWFGLPDPVWSPREICLDEWKNNWGCKSLEVARRWALRSCEIY
                     ATRSTCIPRGHHVICAHQIWFCWRPAPRQTRHCLF"
     CDS             35792..37051
                     /inference="protein motif PFAM:PF07714.16"
                     /codon_start=1
                     /transl_table=4
                     /product="kinase"
                     /translation="MGVYTRPGKIDIAMDLPHPIFWMEASASMPTVLKDRVVESFQKL
                     HERGVLHGDVALRHILIGADGRVTLIDFQASRADEPNEDVGLEAAYAGEKDLEMRRVR
                     FLLNMDNARKKEFRKSKAALRRSARNKAREQRRQELLRHGITVGLPFDEPEPLEDIKE
                     PPVPLDELEKYWMEDANDDPRRFVVPGSSDSEVDGAISSFLQCIQDMEKADCGWSVVC
                     NGPSSPRSPLTSPFLSPHRVEFGNPKLPPSIKIRDFAYESTCWSSSFCPRTRRDMENL
                     DSLLTPLPENGILSSDQSVTSPRGANSLKRQRDEGEKRAIYVGQLPVGKRARLDTSPL
                     EECDAATITETRIASDFGLIKAYYRSPESIVPPVSTQESGPVNETNPLDARHKRPREA
                     VEVDEGESVNAKKRRGIPKFGLSDNVS"
     CDS             complement(38437..39300)
                     /note="no search hits"
                     /codon_start=1
                     /transl_table=4
                     /product="hypothetical protein"
                     /translation="MYVTQIPNQVIRPAIAVIFANQPKTLPEPDWTPMNARNANVVET
                     ISATQGKPLRFVRIKMAGALPATARPSARLCQVIHDLAMTNTNRGHGSSCTCRWMRLT
                     LPTLTDKRWWSGRGVRAYKAHSGWSYRRQNFDTRTLNCDDEGRRCCSSFIETQIGIIW
                     RNEQSDNEYASDIEQQDTDVHATDGFRKVASRILRLSSGDLGEKLVKTAFLLCGERTY
                     GNDLSSDEWKCSLGHHSPPAQEAALGPRDSMELDEWARVLPVAKTDSITVRTTSEVED
                     DAKNDKASKVG"
     CDS             39785..40234
                     /note="no search hits"
                     /codon_start=1
                     /transl_table=4
                     /product="hypothetical protein"
                     /translation="MCVSQIIYYEYEYEYEYEYGTVDRHGQAGRTRWSKNVTVAGVGA
                     VGVVARWAVLGVEAVAAWIMHEGALTDVDASGVECVLVVAAAVVVVVVDSAGLAAVDD
                     VGVGSGERIAAVVDVADVASVVGLENVLEIERLAFWSVGLFGDKSFA"
     CDS             complement(41106..44162)
                     /inference="protein motif PDB:2PYJ_B"
                     /codon_start=1
                     /transl_table=4
                     /product="DNA polymerase B"
                     /translation="MKLNFQNYKHYKLPITINPLEYGKLIFKTDNIFIIQVGNVTVAL
                     ITQFEEFNEVKFFREGDLVFIYKDHKIDENTFIRTLENKKYTFKNNKLTLVNIQKSIR
                     SLNNYLIYKTSNLLISATIRPNILINKLGIRHFSKNLGNIIKLRNLKSKNIWNILTFN
                     INNKIFSKTLFENIFNKFWKAIEVEFTENNHMFIIFKIKYVNNEFATIGKIQRINKND
                     KDWYINWIINNMEFKSEYYNETQIESFNISYGFKSGKITDKNIINPNLIFQNYKNNKL
                     VISFNPLDFGKVLNITKLVNETLYILQAEDNLIIKILNSENQNSIEIFKNGDLIIKFT
                     DIKLNDSRFVRILDNKKYYFENNQEILFTREIKSKFISKLSKSNKLINNFITLDIETF
                     IKNNILIPYCISIFDGKRSYSYFITDFNNSEELIIFALKSILIRKYNGYNIYIHNMAK
                     FDIIFLLKYLVKLGNVEPIIHNGRIISINLNFGKDFEYKLQFKDSYLLLLNSLAKLTK
                     GFGVETQKSIFPYDFVNENNLNYVGTIPDLKYFKGISSLDYNCYIENYNIWNLRDETI
                     KYCQNDCISLYQVIFKFSNMIFNLFGKNIHRYPTLPSLAFAIFRSNFMEENSIPQISG
                     QIAKDIRLSYTGGAVDMYIPYNEEGTKIYWYDVNALYPSQMHDKLMPVGNAIFFKGDI
                     RKVDPDAFGFFYCEIIAPDNIKHPIIQTHVKTNGGIRTIAPIGTWEDMIFSPEMDNAM
                     KYGYKFNILWGYKFERKNIFKSYVEFLHNLRKQYPSNHPLNYIAKILLNSLYGRMGMD
                     DNFSDINIIHKDYINDFENKFLDLICNRVELGEYFLIQIKNSEIIEEDDKSTHNINVA
                     FASAITAYSRIHMTQFKNNPNFNLYYSDTDSGFFDKPLPEDLVDSKELGKMKLENVLT
                     DAIFLSPKVYLLETEDGKIIYKVKGLKHEVELTKNDFEQLLYKDRILQKTQSKWFRNL
                     SDGHIKILEQVYTLKVTDNKRKLIYDNNNKLIGTKPYKINKNKDIT"
     CDS             complement(44607..44810)
                     /note="no search hits"
                     /codon_start=1
                     /transl_table=4
                     /product="hypothetical protein"
                     /translation="MDISNQNIIIDAQTIYPYSLENSIINSCLEYTYFNSEIIIGIIL
                     FIIILLIIKIVKIKFLLKNFNAN"
     CDS             complement(45366..46004)
                     /note="no search hits"
                     /codon_start=1
                     /transl_table=4
                     /product="hypothetical protein"
                     /translation="MIILIIIYHISGLLSVLSFLVWSLNLFMTTMILIVDPKNFKIRI
                     VQIISIFFLLYIIYLNINILYDNLYDNLYKFAFIFPFSINKITFLDDIYSNNKNQIYY
                     IRNSYFNRLYIYDHNEISDLLYNLDPNKIYVITFDFIISWLQYEEDSPVINLCKPIII
                     TKDSNPSLISNFIHSRIRIACDNYYLDEDLMEMLNSFDGPGVIAKYSEIHLI"
     CDS             complement(46174..46278)
                     /note="no search hits"
                     /codon_start=1
                     /transl_table=4
                     /product="hypothetical protein"
                     /translation="MSLKILILNTFKKKGLYHKICFENCLKFYKFQIK"
     CDS             46499..47893
                     /note="no search hits"
                     /codon_start=1
                     /transl_table=4
                     /product="hypothetical protein"
                     /translation="MKNINKFTKAELISKFKKLEDKNSNQNNIIKFLDYILLFKNLII
                     KITLIAFIIRWIKKYSLVKKFWHIFSIIGSSLLGISIFDIYSWDIIYWIKDTSVYKWY
                     FDLMGWSKNEIKSKDIKDISSISRTNWEETAINSENRQNNRTIIEKIINKEPKEVKTY
                     YDEINNNPDSLRKEYISTENQLEDNNNNNNKTNYKKYLLIGSMLIVSGITIWCYFNDI
                     KPGDAANTVIEKIKSSRSWFISDESNINNNNTGNNQMNISTNINSSNADIQLSDNPPI
                     YSSRDRLERVVKDRIRELESQPVASSSRILTSPSLDNLNQQVESSWSESSNVSSPDSE
                     RTVTQASISTISNLISNNWRNKLDLKVNDKLNFIESCFNSDEITNEHLNNLADYFAYI
                     INEYNKEIESYNYMKSEPTSYNIEILNNQKEWLYYFREWISEYQSKISPASNVTIEIG
                     TINDSPKILSKNIV"
     CDS             47987..48424
                     /note="no search hits"
                     /codon_start=1
                     /transl_table=4
                     /product="hypothetical protein"
                     /translation="MDFQQKVQQMNKIMFDLISKKEITYLKDLDRRININKYGKFYYY
                     KFYELNNSNIWNFLNELEDNCIYTIIPFISKNNRPDEPIIILSQQILITSNSNSLLIN
                     DYINNKINETLKLYNINELQEVTFIFKYKKVKIKWNEHSSFDH"
     CDS             complement(48718..48813)
                     /note="no search hits"
                     /codon_start=1
                     /transl_table=4
                     /product="hypothetical protein"
                     /translation="MDCFLFLACQEVLEGLIKKKKTVSFIITFNI"
ORIGIN      
        1 catccgacgg gtctggcctc gtatgtatgt atgtaatagt cactaacgct cgcttttgac
       61 gcatcaaggg ctctctctcc gtgactgtat ccaccccaac accgcactac cctctgctgt
      121 tccccataca cccttggcat tcacaccatt gaaccactat ctgtcatttt gagcatcgtg
      181 cgacttgaca gttaattgtt tgttctcagg gaacgagttt tgttgcatcg tcaatcacgc
      241 accaatgtat gtcacacact tctagcaatt cctcttcttc tacttattta ctatttgccc
      301 gcttgcacag tctcgctgcc atccgacggg tctggcgtcg tatgtatgta tgtaacaatc
      361 cctggcgccc gctttcgacg catcaagggc tctcactcat ccgctcgagc ctgccaccac
      421 tccgctgttc cccaatcccc atacaccact atccgtcatt tgagcatcgt gggacttaac
      481 agttaattgt ttattctcgg gaagtgagtc ttgttgcatc gtcaataatt ttctttagct
      541 tacccttccc tcccttcacc atcgtcatac ccactcgcgt ggctcgcgca tcactgctcc
      601 gctttctggt cctctgtgtt gtaaccactc gccacccttc ccggtatccc gctactcagg
      661 atgcaagtcg tctcccactc actcgaggtg acggaagtcc gacggacttc cgtctccatg
      721 tatcagccat ccgcgcatcc gtcatttgag catcgtggga cttaacagtt aattgtttat
      781 tctcgggaag tgagtcttgt tgcatcgtca ataaccttct ttagcttacc cttccctccc
      841 ttcaccatcg ttatacccac tcgcgtggct cgtgcctcac tgctccgctt tctgcttctc
      901 tgtgttgtaa tcactcacaa cgatttccgt caccgtatgt atgtcatccc tccctataag
      961 gtaagcatcc gagtcacatg aggatcagcg cgatgggttg actcaacaca tgttgcatct
     1021 gagcctcaac agcgcttact cgccaaaccc atctctcctt caaaccacca ccgtctcgcg
     1081 tacgatttcc tcttgttcca tccatactac gtccatcatg ccatcttctt gctcttcaac
     1141 ctggttgact ttgcgtacgt tgatttaacg tcttcccagt atggcccgac ctgatgcacc
     1201 ctcgcagcct acgcctcgac actcatttcg cctccgccat ttgttcccgt ttcctctctc
     1261 acgacgtttg tgtccagcgt gagtccagcc acaaccttag agtcgttgcc taacacgttc
     1321 tcaccgtttc accacagcca cccattcctt ccacctccct cctcgcctct cgccttgccc
     1381 actttgtcta aggccccctt tcctttaccg ctcgtcttcg ccaccaagcg gcccctctgt
     1441 acgctatgaa attacgtatc ataggtagat ttgcccatgt acataaccct cgcttctggc
     1501 tcgtatgagg cgaggagcgc acgacctaga tacacctcgt gtttgccatg tcccttcctc
     1561 actttcgtga ttttgaaaaa cgaaataagc gctgatgata tttcaaagtt gaatacaaaa
     1621 atccgataat caactttcaa agttgaatac aaaaatccga taatcaactt tgacaatcag
     1681 tgatcaggtg atcaacgatg ggatttatga attcttggtt acataattat attttctggt
     1741 gcggtgacag tggtcctcgc atcacgtggt gctcggcagt cgaccggcag agcggagccc
     1801 agttttttga catgtgatcc aaatgcttgc cgtacaatat atccttctga ttgatgatcg
     1861 acagatccgc gacacattcc acggttcgac tactgcagca cccactttcc gtccactttg
     1921 gcgatgccca cagctcgctt ctcgtttaaa ctgatacgcc cggcgttgag tatcgcggtg
     1981 gtcaacaccg tgttggtgat ggtaggcagg ccctgtgcat caaattcgct tggctgggtc
     2041 gtccccgcgt tcacgctgcg ggcggcgtca acaaatttct caatggaaat gtatccgtat
     2101 ccccgctggc catcaaaatg tccggtttcg gaaggcgagt atttcatgct gaaagacaag
     2161 gtgccacaag taagcgagcg agcacatgca aaaagaaatt tacgcccccg ccgaccgccc
     2221 atcgtgagcc ccgtgcttgt tttcgagggc aagatggtat cgacagggga gaagtccacg
     2281 cactagaacg gattgtacca ggtcttgccg gtgtcatcga cggtcacgtc gtacccccga
     2341 tgtgcctggt caatgttgat gtcgccctat gcatacaaac aattgttgtt cgtttggtag
     2401 aaaatacgct gaaacaaggc gacgacccgg ctgacctttt cgcccatata ataccagtgc
     2461 tgagcggagt ggacaccgga tctcagaggc gccgtccacg atgccgtata gacagcggta
     2521 cccttgtgct gctttggact cgcgactgac tgccagtcga cgaggagcgt gattgtgtct
     2581 tcggtctccg ggacacagtt gtacggctcg cttgtggcta tcccagtggc ggcgctagcc
     2641 acgacacgag tagggatggc cctgtcttgc aggatccaac aacagatatc gatatggtgg
     2701 gatgataaat aataactgcc gttttggtga tgaagattgt gcctcgtggc cgcgatgggc
     2761 gcaactccac tctctcacct aatatcagaa tcctttcccg cccaggctcg gaaagtctcc
     2821 aactgactct ttggctggct catccaggcg ttgaagaaat tgaactcgcc aagcgtcctc
     2881 gcacggactc gcgcgtcgct gtagacaggg tcatatctag gaaatacaag gcgggggtgg
     2941 gcgtaaggta gagcgtttcg cggcggagtg gaagaactag ggccaaccgc ttgtgatgtt
     3001 ccacaaagca gacgacgttg tgttctcttg ataacttaat caattctagg tggtgcgata
     3061 gcagttgcgt ggctggcttc gtaacaagga catgcagacc gcgttcaatc gcataacgag
     3121 caatggcgta gtgcgtatct taaagaagaa ccggaaaaac aatgttccac aaactgccaa
     3181 tttctgggca tgcgcaggat acttactatc tggagtaaaa atcacaacgg cgtctccagg
     3241 gttgcacttg tcaatggcta ctttgtctat ggaaagataa ggataagaat gattaagggc
     3301 caccacgagg caactttggc gtacaggctt ccgagtcctt ctcgttgtct cctgggaaac
     3361 tatcgaaact aaaagaaagg ttccaacaac cgtcacacct ccagtcgcgt ggggacatac
     3421 gagatatcaa ggtctttgta tacttgtgct atattttgct cgagatgagc gcgtatttct
     3481 gggaatttgc ttccgttgac gccgaccatg ccgagtttat cgacctgata attttaatag
     3541 gtcagaggag cgcgatctta ttgatttacc tttcccagcc tccgaaggtc aaacaaggtc
     3601 aatgctacca ccttatatga cagtcgttat gatacgatat gtgatccaga tcgagagcca
     3661 gacatacacc gatctaaatg gatgcaaaag ttgatagtct ctaagacgtg aaagactcag
     3721 tgcagacctt cttgtccgat ttagaggcgc cagatccggt ccacccggtg gtgtactcgc
     3781 cctacaggat gtaaagcggt tcagaggtga ctcggagaat gagtataagc aaagcttgct
     3841 cacggtgcca cctatgataa ggtatgacga tcgagtgcaa cgaagggagt agccttgtac
     3901 ttacacatca gcaagttgag tttcttatcc atgatggttg atgcaacgtt ggtggttggg
     3961 gcaagagggc aagagggatg agaagcacca ccatggatat acggcccgag ccactcgaag
     4021 ttggggtaac gaatgtcagc atcatgaggc cggaggcccc agagctcata gcgaagaatc
     4081 atgcatcatg gctcgttgtg agtgacgacc gaactgctac ttacaactgt aatccatcaa
     4141 cgcatcgacg ttattaacct tcaaaagctt agcttcaagc ttcacgtttc aaattttcaa
     4201 gataagcata agccattaac gccggaccgt cacgggccgt acgtaatgtt ttgtttgtca
     4261 gagtcagaga gagagaagaa gtgaaatcaa aacgtggccc gtgacgcaat gcgataaagg
     4321 gtaggcggcg ggaggcagtg caacctgcac gattctacgc atcaaacgcg cagcttggta
     4381 cgtggtattg gcgtggcagg gtacgaggct cccagtcgtt taactcgctc accctgacgg
     4441 cgcggcaagg gctcctgctc attcttcgcc atggctccca tctcccctgc tgatactaac
     4501 cttgtcccaa gacgcgaatt catccgtgat aaacgccctg cttcatcttt ctccatccta
     4561 gctctatcag gcgcggccct actcagacta tacagctttc cgaccgacgc cgtcgcagag
     4621 ttacgcagac atctcgacac cacacatctt atcctcaaca ctcgggaact tatccatgat
     4681 aactcctacg agctcgcttt ggacggaaag ccatggtcaa atccaaagtc aatgcgcaca
     4741 gaaaagctcc tcattgaaat aatcgacata ctccaccaca ccggccataa tttcctctcc
     4801 accttggact atggtcgtga acaggatgat cgtattatca tggcgttttc ccgcccatca
     4861 ccatcactac cacctctccc gcagccacca cctcaccccg gtgctacctt cccccatacc
     4921 ttccaaggta tgagtaacga ttccttgagc gttgtctcac atcctatcaa gcttctcttc
     4981 gccatctcct tccttagcca gaaccatctc cgtgtcatcg cccctccatt acatttgact
     5041 ccagccatcc ttcaaacagt ccggggttca tggccccgtg gcgtagtctc ggagaagaag
     5101 gtggctgaga atgtttatga gttcaaactc aaaggctata gatgtaacgt catttcacct
     5161 cctcgacttg cccgcctcac tgacaggctg ttctcccacg tgtagggttc caagaggata
     5221 cctttgccac cgattcactg cgtcacattc tctcgatgct cggtacatta gatggctttg
     5281 gtttcacact cttaacatca ctctcgctca acaatcgatc acgctccaag gacttatgga
     5341 tcttcacggg cctctcacaa actgctccac tcgaatcaca agctagcagt cctctagggt
     5401 cgcgcacgga gcttcaagca acttccaccg ccgccgacag agctcgtgag cgtaggcgca
     5461 gctatcaaac gccggcccac tcccctacat ctgccaaccg accatcacat actcgagcag
     5521 caacggagag ctcacttgcc gcattgtcgc ataaaccctc tactatacca agccccatct
     5581 cgtcccagtc gggtatcgtg cgaaaacccg ctccacgagc ccaactccct gtctccgtag
     5641 ctcactccac cggctcaaac tacaacgtca acgatgacga gatgccatct gcccattctg
     5701 ccccttctga ggaactcaga atggaactac aaagcgacgt cggaagcgcg gtcaacatga
     5761 ctggcatagg cacacagaag tacgggcgcg agcctgacac gagtgtatac cagcaggcac
     5821 catccaagtt ttacagtgta tctccaggtt tagcccccaa ttatccgagc atgtcagcct
     5881 ctatcatgaa ggcatcgcaa accagcgagt cgcttcacgg tgatcaatca tcatcagggc
     5941 gaacgaagat accgtctccc acacgagaag cggccgctcc ctccattccc ttacgatcgc
     6001 accgcccaac tgcgaaggca acgcctcagc ccgtaacgcc cctcctcagc ccgggagcct
     6061 tccgtgactc tgctttaagc tccaacacag gccaaactgc agatatgcca tctacttggc
     6121 ctggcacagg gggagggcac acccgcttcg gccgccgttc ccgtagccgt gatcaagaga
     6181 agaacgtctt gccgggcggg cggattcccc catcacccga aacaagggaa accagggcac
     6241 taggcgatta tcatgacaac ttgaatgccg tgttaagacc tacgcatctc agaccggagg
     6301 agcaggaagt gaaggtcagc gttccagagc tagtgcatcc tagacaccga ctaccccgaa
     6361 gcggcgaggc gacttatgtc gcagaacctc ctcgtgcgga cagccacaga acaaagggta
     6421 cggaccagct ccctccactt atgaagccga ccctggacag gagagatggc gattcgctca
     6481 aaacgcctgc tgagggatgg gttcttgtga actatggtca accgaacatg aacggttcat
     6541 cacaaggctc ctccccgact tcacgaccta gccttcgaag aaagcaatca tttcctccta
     6601 cgaagatgca gaagccaccc cttgtacgga gtccatattc aactgacact cggggggcac
     6661 aaacgggttc tcctgttggc ggtggccaca agaagacctc atcgaacccc aacccctcat
     6721 ccatgtccgc tgcggctaaa gcgatcgtca tcatcgatgc agtgcaggcg aagcgcaagg
     6781 gcacatctgg tgacgcaccc caatcaggct ttcgcaaatt cttctcttta tcccgtccgg
     6841 actctcctaa gtcccccggc aaggaaacca aagtaacatt gtccagcggt aggggcaagg
     6901 gcaagatggt ggaatcggaa gataacggaa agaaacgcga ggagacgcgg gaacgctggc
     6961 acgtgaaacg gatgtctaag agcgaccgac gcatgtcagt ggaatagttt ttcccctctg
     7021 acctgaccag attacaccat gcttcagcac acgacccatt tcacgatacg gcatactaat
     7081 acgacaagca tgatccattc ctcatttccc agatactcta tttattttac cactactatc
     7141 ttcgagtccg agtagcgtct gctgcatgta taagggaata ttctgtatac ccgattacga
     7201 ctatactact cttgacttaa aatccacatg gcaaagtaaa cgcctcaacc tctccgcttc
     7261 ttagtcctgt tcttcaccgc attgttagga ctgctgtgcg gtggcgatgt tgctgtggta
     7321 actgcggacc gcccctcact agttcctgcg agagccggca agctaggcgt ggttgcgcag
     7381 accgtcagga atcatataca gtgtagctcg gcgtgagacg cacccgggct tcatgtcacc
     7441 actctgatag gcgcctctta accgtgcctg gttctgctgc gcttcctgta atagttccgg
     7501 gtccatgttt ttctgccgcg aggaatcaca gaccgcatca gctctccaaa acgaaggggg
     7561 aaaaaaaggc tatgtgaccc accatgacat agggcattgc gagcatcatc aggccaccga
     7621 aaaccatgat gagcatcatg ggattctgga acatctgcaa gatgttgaag gactgatgcg
     7681 gaatgaagta ccgcttcctc tgtcgtggga cgagtttgat ggggtatggg agctttatgg
     7741 gcgaaggcgg gtttaatgga gttccgacgg catatgggcg tacttctgga ggggactcgg
     7801 gctctggagg gacgtcgatg cggagctgcg ggcacatgac gttttaacac ggagtgtgag
     7861 catggtggga gaaagctgga ggtcgtcact gtagttgacc gaccttgtca aagacatgat
     7921 ctcgggatga cacagagacg atgtacgttc cagctgcgac gccttcgctg ccagtggggg
     7981 tggcgagtca gcgaaactgc gtaattgacc atcctacatg caaaaagcgc acatgacgaa
     8041 tcgcccatcc ttggtgatac tgcccgaggc tacggagttg tcgaggacca cttttgcgtg
     8101 tcctagttgg aggctatctg gagtggcagg gacgaaggag tcagccctac gggtgcaagg
     8161 tgggcacaaa ctgtacatgt gacaaaaata gttacctgca caatgctcgt tccactgcac
     8221 aaagccggat agatcggcgg tgcatgcgct cctgcatagt gactatgaag aaaatgccct
     8281 tcgaagataa cgagttgtag gaaacacgta cgcgacgagc agaccgatgg tgacgaggcg
     8341 ggtgatgggg gacatgtcct aatcgggacg tgacaagtcg actctcctcg gggatcgttt
     8401 ctcgcctcgc ttctcagcac cagtacccac catcaaacgt tcgaacagaa aaaaatgcgt
     8461 caaaatcgct cgaaagctta tcgtaaactg atggccatgt attccacctc attcggcttc
     8521 aggcagccgt accaggttct cggtgcgtgc atcaacccct cagccaatct ttggcggggc
     8581 aactttacgc tcctccatct ccatcacatc tccttacacg tttcaccgtt tagtggactc
     8641 tgagatgtgc gagacggcag catctcaaaa aatcgacctc gttacgcgaa cggagtccgt
     8701 actggtcggg tcggtaaaac tgagtgagta gagccaacgg ttggccgtct tcggggacgg
     8761 gaccatgatc tcgtctcacc catctctatc tgcccaagcg gcttgtcagt gatcacccaa
     8821 tgctgcatcc acgagctata tctcaaaggc aagtcgcacc agcctgcaac ggacctcgcc
     8881 aaatcgttcg agaggcggaa atgcaaccac aaagaggcaa taccgggaaa cgattgtatc
     8941 ctcactgtta ttggtgggtc tctcctcata gcctcgccgc ggatacgaaa cctctggaga
     9001 acttaatata tggacactat ctctcaggtg agaccaacaa acatcgatat gtgatcgcga
     9061 cgcagtcgca ccctcttcgt gttagcctcc gcgccatacc cggagcaccc attatacaca
     9121 taaatcgctc tgtcatggta ctggaaccgg ccagtgatgt tacactccag tccaagcagc
     9181 gtgtacgttg cgcgatcggt tgtctggtaa cgctatcata tactcatatt cattggatct
     9241 gcaggccgag cagaatgcgc tcgggccttc catatcagaa aaggctatgc tgaatgcagt
     9301 cgcacctcag gcagaaccta gcatcaagag aaaaaggaaa ggcccaaagg gtccaaatcc
     9361 tctcagcgtg aaaaagaagg cacccaagca cagcattcag gaagtaacga agacgactgt
     9421 tgcggctgct gctcaagtta agaaggttga ggccggaaat aagaggaggc gacaagagac
     9481 agacggtggt gatatatcaa tagacacaga acccaggcca aagcggaggc gaagacacaa
     9541 gtctggttct cgtccggtag atgcggtcta acttgtactc tggccctctt cctcgtcgct
     9601 aatctcacta tcactcgatg gaacaaggct cgtgccgtag atgaaataac gtgaattcga
     9661 ggtgactaca tgacacatga cacaaacgca agtattacac gggaatcaac aacgtgaaag
     9721 atcacaagcc accacggagg cgcagcactg cattaagagt cagaaacgat agcgagtaac
     9781 aataagcgaa gacagacaga cctagatgaa gcgtgctctc cttttgaata ttgtaatcgg
     9841 agagagtacg tccgtcctcg agctgcttgc ccgcgaaaat caggcgttgt tggtcaggtg
     9901 ggatgccttc tttgtcctga atcttggctt tgacgttgtc gatggtgtcc gaggactcca
     9961 cctccaacgt gatggtcttg ccggtcaacg tcttcacaaa tatttgcatg ccaccgcgga
    10021 gacgaaggac gagatgtagg gtcgactcct tctgaatgtt ataatctgag agggtgcggc
    10081 catcctccaa ctgcttgccc gcaaatataa ggcgctgctg atccggggga attccttctt
    10141 tatcttgtat cttcgccttc acgttgtcaa tggtgtccga agactccacc tccaacgtga
    10201 tggttttccc cgtgagcgtc tttacaaata tttgcatacc gccacgtaga cgaaggacga
    10261 ggtggagcgt cgactccttc tggatgttgt aatcggacaa agtgcggcca tcttccagtt
    10321 gctttccggc aaagatgagg cgttgttggt ccggagggat accctccttg tcctgaatct
    10381 tcgccttgac attgtcgatc gtatccgagg actccacctc gagggtaata gtctttccgg
    10441 tcaacgtctt gacaaaaatt tgcatgcctc cacggaggcg gagaactaga tgggtagtaa
    10501 agatgagact aacaaacact tgcgtcgggg tagaagactc accgagatga agggtgcttt
    10561 ccttctggat attgtaatca gaaagagtcc ttccatcctc gagttgtttg ccggcgaaga
    10621 tcagacgttg ttgatcggga gggattctat atggacagtc aagacactgc gagcgggggg
    10681 ataatagggg aaacgtaccc ctccttgtct tgaatcttcg ctttaacatt gtcaattgta
    10741 tcggaagact ccacctcaag ggtgatggtc tttcctgtga gggtctttac gaagatttgc
    10801 atggttacga cggggtgaag tgactgtgat ggatgtggat gggagatgga aacgaagaaa
    10861 ggtagtggcg caggcaggct ttatgagcag ctgggccgcg gcggagtata aatgagccag
    10921 ttggcttttg ctgtgctcct gcactttctc gcactttctc gagcacagcg ctcaacaagc
    10981 tgtgtgactc agacacgatt tacaattaca gctactaccg ggctactcgt ctgaccataa
    11041 ccggatagtc aggtccttct ccatggacgc cgacgcaatc aaattccggg tcgggtgtgt
    11101 ctggctccgt ctcagtgtcg cacttaatgt gatacagcta agggctctta catctatagc
    11161 cagaacaaca tctgtgaggg tctacccgtc aataatatga ccaaagggcg tgattgatat
    11221 caatgccgcc gacctttgtg gccctctaga acctgggcga cgtggcgaga ctgtagatcc
    11281 caaatgtaaa tcttggcatc ttcgcttccg ctgacgatat agttgccacc agtggtactg
    11341 aaagcggcga ccagggagta tgtccgattc gtgtgacccg tatatgtctt gacgcagcgc
    11401 gaagtttggt aattccacaa ccggattgtt gagtcctgcg tggatgccaa aacatacctc
    11461 gagttcggtg tgaataagac atgtgaactg tacagggttg gtgaagacgt ctgcgtcgcg
    11521 aggtgttcta gatggtgtac ataccacatc ggattgtcat cgtccacaag tgtttttaga
    11581 cattgtccag agtctgcatc ccatatacgg ctgtgaaagg cggtcagcgc atgttcttaa
    11641 gcactgtaac tgcaacatac atgaggccat ccatagcaca ggaaacgatg agtgtcccat
    11701 catgactgaa gctaaccgct gtgacgggat ctgaatgggc tgggagtacc ttcaatgact
    11761 ttcctatgtc ccaaggatca gacccagaga cccacgatgt tacaaaggta tactgatacc
    11821 cctcgcaaca tcccacaccc gtacggtctc gtcaaaacct ccagatacca agaggttgga
    11881 ccttggattg tagttcacac aaaagacaaa gttcgtgtgc cctctcagta tcttcgccga
    11941 ggcatcctat aggaacgttc atcaataaaa cgacgaagca tgataaacaa cgactcgcat
    12001 ccaagttcca aattcgaacc gtattgtcgt ccgaggctga cgcaatacag tcgttgtgcg
    12061 ccgaccacgc tatgtcagat ataccctctg agtgaccaca cagcgtctga atgatgtccc
    12121 cagtcatcgc gtcccatatt ttgatcaact tgtccgcgcc ttgcctgtac ggtctgtaga
    12181 caggtataga gggctaccga tagcgacaca cctgcagaag cgagaaaatt cccatctggg
    12241 ctgaacttta cggaagaaat ggatctcttg tgtccgctca agatgagctg gggcttgtaa
    12301 ttcggcgtcg acgtggtcgg tgtcgtcgtg gtcggggtgg gatgaaccat gacggtgacg
    12361 gaacgcgtcg gtccggtgat aagtcaagtc aagtcaattc tctttatcga cgacgacgac
    12421 cgccatgtcc gcaacatcag actgggtcac cccaccgaca aggccagagc tcatcgagag
    12481 tctcgtctcc ggtgtaggtc agtgctcatt cgagtgcttt tgcctcgaca ataccgaaat
    12541 gatatcacag accgctacaa tccatcaaac gtcggaattc tcgaggatta cctctatcac
    12601 caaattcgta gccgggagta cgactgcctt gcgaatctcg caattttaaa actgtctgtc
    12661 tttctctctt ttcttttctt tctctaccag agcttacact agctggatgg catttcctct
    12721 tttccagtta tcagttcaat cccgatctat acaatccgga tgtcgtcgta aacatcttgg
    12781 tgaaagccct cgcatccgtt ccgtttcccg acttcaacct ttctgtcgcc ctgctggacg
    12841 atagagcgtc gaacgccaac atggaagaac cggaccctct ccccggcctc ctcccgtacc
    12901 ttacgaatct ccacagtctc ttgcagcagt gcagattccc cgcgttttgg acgctgtatc
    12961 gctctgatac cctggaagcg ttgcgtgata attataccgt ggaggtggtc gggtttgagg
    13021 attcgatcag ggaagttgcc gtgcgtgcgg tgaaggctac attccagaaa attggcggta
    13081 aacggttggg gtcatactta gatcttgaag gtgatgtcgc ccaagttact ttgttgatat
    13141 ggctctgttc gataaccaac tgatctaact cacagatgcg gagttggaag agtacattgc
    13201 gaggctcggg tggaaattcg attcgtcgac aggtgtagtc gagctaccgc cgaacccaga
    13261 taaccagatt acatcgactg tcgtacagga ggatatcaaa ttacaacgta tgttccggcc
    13321 atttctcttc gaccaccgtg ctcaccgctg gccacagagc taactaaagt catctcacat
    13381 gccatttcgg cggtgtaaac ctttgaaacc aaaatatgcc cgagcgtgat atgtactttg
    13441 tcgttgatat cgacgaataa ttatgatcat gagatgtcac cattgctgca tgcactacag
    13501 cttggcgtgt atattcattc ccgatacctg atacatgccg cagccacatc cactttacaa
    13561 gatggtgtac tactaaacca aaatatcttc ccttttttga caacacgctt agtccatccg
    13621 agtggttgac cagaatgctg ctcctgttcc ccatagcgtc atcacaattg acgaaatcag
    13681 aattgctatg tccataaccg ttgcctttct ttccagagaa atcttcgctg ctatcggacc
    13741 caccacgcac aatgagaaaa cgaagaagga cccaaggata gccataatcg agccaaagtc
    13801 aggaacgagt attgatacag tgaccgcgag gaggacaaag ccgatacgct cgcaagcaat
    13861 caagactcgt ttgagcgagc gattgagctt gtgagcccgg gacttctggc cttcgaaacc
    13921 atcatccagg acgtgggcgt caagaccaca taaggtctca aatgcaacgt tgaggggcct
    13981 ggtgctgaga gcaaatttgg ttctgtgtcc aaaacatcag attactttgg gcaagccaat
    14041 acaagatctg gccatacaag ggtgtcacca caagcatcca aagtactagc ttattcaaca
    14101 tcggattgta ccccggtact tgaagtagat tctgactgat ctggtacgcc gcactcgtgt
    14161 cagataagag gatgaatggc aaaaacatca attccttact tcattttcaa catcgtttcc
    14221 aaacatcagg tatcccacaa ttccaataag ggtgtatacg gtcgttgcaa aacccttaaa
    14281 aaaatcgccc tagttaggta aaagcactag gtggaacaac agagcaccta caaatgaata
    14341 attcataact tctctgaacc tgtgaggctc agccatatcc cgagccagtg aaggaagggc
    14401 ggaatgggcc ccgaactgag catgtcggta tcaatgcgat gtataacatt acggaagatg
    14461 ggaaggctac gtacccccgc catgaatagc ccataagcca aaccaagttc ctttatgtta
    14521 caggggccga atgaagtctt cgcaggactc cacaggctcc cgggtgcatc aaattttgac
    14581 aacccatcaa tcaaaatagc gacaaccaaa agcgccgtgg acgctaaccc aagaagtgag
    14641 gcgtatgaga gaagggacag cgagacgaaa accgtgggga taagactgga agagaggtga
    14701 cacattagcg atggaagaca gcgagttcga tgggtgcata catgacgaga cccaatagct
    14761 tgtatgtagt tggtgagata tcagggacga tagcattcaa tgaatccgcg tacaatgtga
    14821 caagaacgac actaagcgca aatcagaatg gtgaggtgta taaggtatag tggagcttac
    14881 ctgacgccga atgtctcgaa gcagaacatg aaacttacga gaggcatgga acgcacacca
    14941 aacgcctttg taccaatgtc tgcataagtg cgcacacttg gatcagagac cacgatgccg
    15001 gccaaatatt ttgccctttg aatgaatgga agctgattag tacggtggca aattgtgagg
    15061 tcccaggggg aacatacgtg tagcacgtga tgtagccata ggagataagg agcaatgttc
    15121 cacagatcca ccctgcatag gagaacgcaa gaggctctga gagcatgcca ataccaagca
    15181 ataatgcggt ggcattgaaa agctggtcga ggcatcaaat tcactaaatg cgatggactc
    15241 gggagaaacg aaaaaaactc ggtggcttac ggtctggcgg aacgtgcttt gtccaacggt
    15301 ggtagacttt ataggcatgg agttttgggg gtgacgcggg gaagttggac gtggtgcctc
    15361 gtctgtcatg ctgggaagca gtggggttcg ttcatctact ggcatgtggg tgtgaatcct
    15421 ggagactgtc gctggcactt cgtcgtcatt ttcgttatag gtatgaacaa tctgttgaag
    15481 cgatggatag gctgagatcg caagctcatc ttcatcccaa tcaaggtcgc tggcgagggc
    15541 ttcctgtggc gtgcgagtgt tagggcgtgg cgatataaga ttttcctcgt catatgcagg
    15601 gttaggatcg tccgcgtgaa gtgtgggacc actacatgaa ggggaagaag agacgagtct
    15661 agcagttgag cacatgatct gggagcgacg atctgggggc aaacaaaggg atgaggcata
    15721 agccaatgaa accaatgtct acattggggg cactgacaag actctatcgc gtctcttata
    15781 ctatacacgc tggacactga ccctacatgc aagtgttggg agtcgatgga agcggaagtc
    15841 atgatgggcg ccgattagcg agtagggaag tgaatatgag cgggcgcacg gctttttgaa
    15901 ctttttgagg tgtttgaggg gcgatttaat gcctgtgccc gggcggaacc cggagcaagg
    15961 ttttacgtct gacgatcggt tgatcccccc aacactccat atccatatta ttaatcagtc
    16021 aaccataaag tccaatggag agggagaggg aaaagaatac aaatcaatgg cgaagaaagt
    16081 gcgtacaacg agtgtgttta ttgcaagatg cactgctacg acatgctcac tgctttgcgg
    16141 tttgtccatg tcatataagg agcccgcgag atatccgtag caccaccctg cttgacacgt
    16201 gtacttcggc gagcttccgg aagtttcgct atattgttca aatcctacgt taataacgtt
    16261 agactcagcc caatacagcc cggatcaagg cacaaggccc ttccagagag ggtacgatag
    16321 aaaccaatgg accacttaca gaaaggcgtt tccggatccc aggcactatg tgcggccacc
    16381 atttcgtgag ggtgtttctt agtgctagtt ctctgttgcc cttaggattc agccaagctg
    16441 taaactcatc cacctgcaag catgctaagc tagagatatc cgcataagcc actcattcac
    16501 ttacctcctc caaatcggtg tatactgccc attctccaac accaagcatc ccttcttcac
    16561 cctcctcttc taaccgccta acatggacat caccttcctc tcgccggtct aaaatttctt
    16621 gatcaaacac acttggacct tgtacgaaga ggcggccagt gccatattgc acaattccac
    16681 cactaccaag gagtgacgca gatcccatcc catcgaacca ccagatacgg ttataaaacc
    16741 gatctttgcc cataggcttg acccgtaccg caccaagaag ttgccggaat tcgcgctcga
    16801 tcccctctaa gcgccgttcg tgtttattga cttcctcgtc aaggcgtcgg tgttcagcca
    16861 tggcctgttt cacagacgca gccttggcgc gagctgcctc gcgctgcttg gcatgtgcct
    16921 gactctgtgc ctttcgacgc aggtctgttg ctttcttaga cgcaactcct tgttcagagc
    16981 tattctcaga agcagatacg tctgacaact cgctcaagtc attcatcgga gtatcgtcgt
    17041 cagcaccatt agaagctcca tcgccctcct tgttctcgcc gagaagggct tcgcgagcct
    17101 cgacgctgcg aaggggatca gacacaatta aggaagctga ttgagaatac gcacagggct
    17161 ttccgagcgc ggttgagctc aatcttctct tttcgtcggg aggtcaattc ttcttcacat
    17221 gcttccatgt gcgcgtgtat acttttactg gagacggcga cattacacag gaatgatagg
    17281 attgcaattt tgtcttcggg gggaagcagc ggataacact gtttcgggtt tgaaggttga
    17341 agtttggtcg gagcggggct ggatacccta gaggttggag aggccgttga ttgttctgat
    17401 agattttcac gtgcgaaaag gagacgagtc aaggcccgtc gcagggttgg aaagcttgat
    17461 aaggtcgcat gctgtcgagc aatcaatatg aattcttact tggaaggtta aaatgtgaca
    17521 gacatctttg aggcacccta ccaaagattc ttcccaacct tcacgtcctt caccgtgtcg
    17581 caaaggagtg cgctcccagt tgtttccgac atcggccata acggttgtca gttcttcgac
    17641 tgtgacaccc aactcatcac cgtcggcttc cggggcgttc ataagcgaca tcactgcgct
    17701 atggcgctga aatgtgacgg ttctgaggtt gtaaacaagg ctggaatgga cttcagcgac
    17761 cagttgacag ggcggctcga cgagggaatg tcggatagca tgttcgagtt cgtctaaggt
    17821 gaaagtggac aggtgcaacg gttggctatc attggattga ttagatggca caggatgaag
    17881 tacacgaaac ttacccataa accactaaga agttccacgc cattaggaaa gattcgaaag
    17941 acccctctcg gtcgttgaac ggtagcgcgg agcgacttgg aattggcctt cgaactttcg
    18001 ttccagcctt cttttccttc tcagacagcg tgacatccag atcctctgtt ggataccgta
    18061 taggtttctt cttcttcttt tctgctgctt gtcgctctgc ctccgctttg gctagcttct
    18121 ctgcctcacg ttccttctcc aatgcaagag ctgttagtgg gtaagaagga ttgttaattg
    18181 ctacactgcg taatgggtca tcacctttct cttccctagc tgctgagagc ttcttttgct
    18241 ttttaagcgg tccttctttc tcctcccaaa cctttttacg cttctggatc tcgcctttct
    18301 tgatatcctc gaccccttgg cgcgttgcct cgggcattac agaatccacc ccatagcgtg
    18361 ccgctacggg aggcttaacg gtccagggag aggcaaccgc agcgtcacga tcgacgcagt
    18421 cacgaatgaa ccgcctcagg atgctcttag aaaatgcgag tcggtcacga ctagaaaatc
    18481 gaattgaggg tatgcacaga tcgagcgcaa gagtacccac ctcatgacat tgcaccgtac
    18541 ttccgtaatg gtgccagtcc atttggcacg agcttccttg gtagacgcag tgtgtttgtc
    18601 gcgtccctct ggcttctctt cctctagaat ttgtacctta tacaagtact tcattgggtc
    18661 gtcagtcgtg ttgacctcct tggcagaaat ctttaggtcc ccatggattt ggtgtgggag
    18721 aggttggtca ttcgaaggag gggacgaaga cgttgaggcc gtagggacag cgtcagtcga
    18781 ttcaccgttg gcctttacgt ttgatcgcgg tagaaatact tccacaacgc gtgccacaaa
    18841 cctagggacg agatacatca gtgaggatcg agacgcaagt tgacgggtca gtacttgtct
    18901 cctttaatgt caacatagat ctctgtaaca tagtgtcagc ctcgcggttg ttcagggtcg
    18961 gacggagaac gcactctcgt cgcggaagta gcggtctttg taccgctcat atacggcctc
    19021 gaccagatga tcaagccgcc ccattacctc ttcaaaccat gaaggcgctc ggtgattggg
    19081 acagggggat ggggagggat gaggtgtcac ttacgccatt ggacagcttt gagaaccgct
    19141 ggcttgagct gctcggggaa gcgggaatgc atcgttcgtg cctcgagctg ttcgctttcc
    19201 agtgcttgga aatagtcgag gccactttta ccagtgacct cgcactggaa ctgtttcagg
    19261 cggtagaatg acatgcgggc aacatagctt ctgtagagag gatgcgaacg cgtcagcttt
    19321 gaaggtggaa gaatgaaggg atggacgctt gctcgtaggt gtcgaatatt tcaccagtct
    19381 ttgcgaggta gtaaacatgt ttgttgggat cggatttaag ggcttggagg agtgagggag
    19441 gggtttctat gaggagcacg cgctttcgcc tgcatgttgg cattgagggc gagacaggga
    19501 aaggggatgg aaaggggaca aggggtggag ggaaagaaag tggctgtatg agtcctcggt
    19561 gggtcggttc ggacgcgttt ctgctggtct cactcccatt cccttccctt cggggccaac
    19621 tcgaccgtga cccagaccca ggcgcgcgac aggtcaacaa cacgcaatct ctctttctct
    19681 tcaaaaagtc acattctatt tgcgccgatc ctctagcatg tgcagtacta atcacccctc
    19741 caaccaccac caaaagaaca ggctcacgac cctcaacaat ctcatcagct agaacgttca
    19801 gtttcaggga gggcgggaag ctgcgtcatc gtgttttgaa ggtcggtggt ctcataatca
    19861 agtactcgtt gaatgatagc attgctacac agagggaggg atcagtttga agcctcaagc
    19921 aagaacgccg gtcatatata attacttttg tttgaactgg gctagcacag ctcgagggtc
    19981 gccttcatct gcaggaaccc ttcaaaaggc agtatttcag attgaatgtc atgtcatagc
    20041 tggacgtgca cacctagagt cgaatgtcgt tgtctccagg acgaacatgc tcttactcca
    20101 acccgtatcc tcccctgcgg atctcgctcc cggggcatct gtcactttga taccggtaac
    20161 tgcggcgcta cctgaaatgc tttgcgcgcg cgtaaacgac gggttcagag agtcgtagtc
    20221 gagcactagg acctgctcat cgggatatct agggagaagg gaaagtgggc tgtcattggc
    20281 gtagtgatat tgaaggacag gatgactgag gatgggagcc actgatccag ttgccgtcgt
    20341 gggctgagtc cgagttgaac tagatacgag aacgtagtga gggacattgt gttgttgttc
    20401 cattgccaag cctgcgactg cggctgaaaa ttgatcgagt accgatcccg catatcataa
    20461 tactctcata acgctcacac ctccactgac tggccgtgtt cattccttcg cgcctcaaat
    20521 ggggcactcc gtggatatcc acacgcaata atctcgcttg gaacaacatt ttttcatgcc
    20581 aattggacat tcgggaagtc gttgcaacac gcgcgccctc tatagtgata cgcagtcgtt
    20641 ccttagcgac gaggtcgcct tctcgttgcg tggcatagga ctataaaatg gctcgcattc
    20701 ctccccattt cttcaaagta acattcctgg tctctgggtc gtctctgacc tccatcttcc
    20761 actctttctc tcttgacact ctcttcgtct gcacactctt ttacgcttaa caacgcatca
    20821 tggcacgttt ctctttcctc ttcgtcgcgc ttgcgctcgc ctccatgcac ggcgcccttg
    20881 gagcaccgtc atgcaagcac aagtggcatg gacactccat ggtttcgcat tcatctttca
    20941 gtactctccc cggagaattc tccaaaccca ccacttatcc ggtagacacc ccgaaagaaa
    21001 gtggtgtctc cgactcaaac tctggtacac ctaccccgtc cccgacatca cctcctgcaa
    21061 cgcaacccat gcctacttct actccttccg tggcgccctc gtcatcccag cctgcatcac
    21121 tcaaaccctc aggcagctct gtatctagta ccgatatcga cgcttatctc aaggcccaca
    21181 acgatttccg cgcgctacat ggagcccaac ctctcacttg gagctctgaa ctgtcggcca
    21241 cggcccaggc gtgggcaagt gggtgcaaat ttgtgcattc ccatggccag tatggtggta
    21301 cgtatctatt gtttggaggt agttttctgc ctaaggtccg tgtgtagaga atcttgctgc
    21361 tggctccggt gtcctttcga ttccggacgc cgttaccatg tggacggatg aatacagtac
    21421 gtcgatcgtg ctcacgatta gacacgacat tcgtattaat ccaaaatgtt atatagaatc
    21481 ttatgacccc aacaaccccg taccgtcgca cttcactcag gttgtctgga aggggtccac
    21541 acaactcggt tgcgcagccg taacctgccc tgctgggtcg attttccctg ctaactatgg
    21601 cgtgcgtcca aattcattta ctcttaccat ggggcgacgc tgatagacct attttcagtc
    21661 tgcgacttac attgtctgtg aatacaatcc ccctggcaat gttatcgggg agttcccgta
    21721 tgtcctcttc tttctgtatg tgttacgaac tgcgctgagt cgatcaacag tcagaatgtt
    21781 caggtttaaa catctggagc tatacgttaa aagggctgta tgctcttctg tgtcgtcttg
    21841 tctcgttgtc attagataca tccggatgta tcagaaactt tgtcgagcta gctcacataa
    21901 caaatcaaat gtcatcatcg catctgtatc aacagttgaa aggtttgaac cttaacccct
    21961 gtctaaggtt aagaaagacc gactggggtg aagcgctatc tccttgctcc attccatact
    22021 cattccatgt cgttatccat ctgagcgcag tgcgctcctg tccgaattac ccatgtcaca
    22081 tcgtctcagg aaacttttca ctggggtcct caatatactc gcttggttgg tgttcgcatt
    22141 cgccgtcggt gtgtctctag tcggtttcct ttcgcaagca gtacgcacgt cgagacgaag
    22201 gtcattcaag aagaatatcg atgttttaat catcagcgta gcatacatcg tcgtggtagg
    22261 ccctctgtct ttcctctctt caaatcgaca tcattcaata acgacgagtg ggaaccaaca
    22321 aacagttcct gacgacgctg gcattttgcg tgaaacgaag gatgtcggtg gtgagaaagt
    22381 tgcacaggtt gtcgagggga cgtgtcgccc ttcgcaaagg cgatgttcca aaggtgcgcg
    22441 ggagaacctt tttttttaat tgttcgtcac ggatggctaa ccccatcgcg aagcatgtgc
    22501 atgaatatgt gacgcaggag tattcgcgta cctgtttgat atccttcgag tccttaccca
    22561 aagacgcacc acaccgggaa ggttggggta ggccaggtac gccaccttac cccctttgtt
    22621 ttcaaaggcc ctcggtcgta catgtgggtt cgttttgctc aacggtccac acgcgtttcg
    22681 ttccacaggc actcgatggg atggggtctg ctttcggcgg tttctgctcg ataccgtacc
    22741 agatcttggt ccgtctttca cacctcgttg atgacgttca tttctgacgc ggtcgtggtg
    22801 cttctctctc aactctagat gctcaggccc gccttttgat cccgagtttg ccgcctctcc
    22861 gacccaatga ccgcctgtcg catcactttc gcttcatcgc gccgctcata cccacggacg
    22921 aggaaggtcg atctccgttg cattattacg attctgcaat tcagctcgcg aggcaagcag
    22981 atcgcgagcc gacagagaga gagttcgagg ttggcgtcgc tgcggcggat gagatcaaga
    23041 ggatgtatgt cctcaactta cctcatcgat aaaaacttac acatccaagt ttgttcgaga
    23101 ctcgcgagga aatgctcgaa ggctcaactt ctgacctcac caagcttcct cttgcattgt
    23161 agtcaaagca tcaattacta ttaattctgc acgcggaata ccacccaaga agcctcacat
    23221 caacaaattt tccgcaacta gcgatgggga tgcggccatc tcctgaggca ggagagtaca
    23281 cgcgtccaga gggttggaca acccgaggag tgatgttcca acatagttca ttcagataat
    23341 acccagttaa agtgtcagta ataactagct caatattctt tgtcgacccg attgtcgtct
    23401 aatttagaat agaaagacct acgaccaaaa agtgagcaat gtccaactat cggatgacgg
    23461 ctgggcaccc acctgatcta cgagtttgct gactgcgcga ggagctgggt acttgagttc
    23521 gtctagatgt tttctggtgc agcgttgagc tactgctgag gaatgacaat gaaagacgta
    23581 cttcatggcg gtcatcatcg gagggggacc taaatgcata ctcgtaaggt tgtgagagtt
    23641 ctgtatgttg cacatacgta ccacaaagga gtatcttgat attgtcgtgg ctagcgggaa
    23701 ggtattttgc gatctgctcc tttgacacaa acccgacacc cccggtccaa cccgttgggg
    23761 ggttgttcaa aacatagtaa accttgaatc gccaagcata tttatacgcc aagtcatcga
    23821 gctcttcctt gaggaggata tcttcatagt tgacgttagc atagataagg ctcagcttgg
    23881 tggtatcctg ggtgttcttg agggcggcgc ggatgatttg aagcatgggt gtgatacccg
    23941 tcccgccagc aatcatgcca atttcacgag ccagtgtcgg ggagtagttg aactggcctt
    24001 tcgggccctt aacgcgaatg tggtcgccga tcttgaggag agaaatgtag cgggagatat
    24061 tgcctttctc gtaagactgt gaccgtgaga gcatgtacaa cagtgtgggg tatgaaaatt
    24121 accttgatta gaaggtcgaa atgaccaagg ttgtcatcac tgctggtggg ggtgtaactg
    24181 cgcataatat cctttccatt tatctctgcg gagatggata tatgctggcc aatggggaga
    24241 ccaaggacat catttgggcg tggaaggcca aagcgatatc taagtcgctc gtcaatatgg
    24301 tagaggtacg tgtaggcgaa gcacggacaa ggcagtgttc gaggaaatga tgatcttttc
    24361 tttgaggggg tattgttgcc attcctttgg atcaagaaca gccctcttgg ctaaacagtt
    24421 agggtgtgta agagggtgta ggaagccaag ttaggaatga tgacgtgccg gtacgaccaa
    24481 acttgaggta gatgaatgcg ctactggccg ccgcaaggag gagagcgatg agctgtgcga
    24541 caacgctctg acgcacgtcc aagaaagaag gtgccgatgt agtcatttgg ttggggctgt
    24601 ggggatgaga atgctcggac ttgggaagac caataaggac caaatttgag atgtcgtagc
    24661 ctgcttcacg aagctttgaa gagagaagat tagagagggt gaaaaggatg atgaaggtga
    24721 ggaagaaaga ggcaagaaat aagagttgga gatgatttgg cattgacccg ccgaccacga
    24781 cttgtccgag tacgagtcgg agccgatttg agcggaaatg ggaaccagtg ggtgattatt
    24841 acataatcgt cgggggtaac tagtgggggc agtttgagtg ggcggttact aacgctcggc
    24901 tgttgctgtt gcgaagatat cgattccaat tccaacacaa ctggttgtgt cagttggaat
    24961 ccctctaaca ctcctttagc gcctttctca tcttccttca atccacatat tttctaccct
    25021 ttattcttct cgactctctt tttttttttt tctttctttc ttcatctcgt gtataacttt
    25081 ttttttttgt tcttctccca aaagctgtca aaaacgtaaa cgaagtaaaa caaaaagagt
    25141 acacaagccg taactcatcc acgcagcgcg tgaaccatgt tgccttcttc gacgacacca
    25201 ccaacaccat gcaagatggg tccacctcca ggcctccaca ttgacactcc tccccccaac
    25261 cccatgaatg cccttgctcc tgggtatagc tcggcttcta cctccgccgt ctcaccgact
    25321 acctcagatt ctgggtcttt tcaattcccc cctcctccca ggtctcgttc aagaaatatg
    25381 aagaagctat ccctcacctt gtccacccag tcctcctcta gctccctagc attccccccc
    25441 aacgacaccc tgctagaccg ctccacgcag gatggaagga gcaggtgtac gtcaacatct
    25501 tccttgcttt accgaaggga agaggatgcc tctcctaccg ccccttatcc cgacggtccc
    25561 atcgaaatcc taccaaagat ttggctcggt gcagaagaca acgtccgtga ctggcgtagt
    25621 cttgttacca agaggatcgg ctctgttctt aacgtcgcta aggaagtcac ctcccctttc
    25681 gacctcctaa tgtccgcgga cgtgccacac ataccgtcaa cggacaactc ccaaggtgag
    25741 cctcctctcg gtcgaggcac ctactatccc gcggacagca ccggaagacc tgcgttgcac
    25801 tatctcaagt tgcaatggtc tcacgggcaa gcggaccttg tccaacgtgg tttccccgag
    25861 gccatggcgt ttgtcgatca atctcttgct cgcggagagg gtgtgctgat ccagtgcgtt
    25921 gcgttgcacc tcgattcatt cgctttgaca gagctgatct gacaacatca cattcatgca
    25981 cacagctgtc aatgcggcat ctctcgttcc gctactctcg taatcgccct cgtcatgcgc
    26041 gctgctactc ttcgttctcc ctgggttccc caagaagtct gggatctgaa agggatggag
    26101 gcggcatacg cttatgtcaa gcagaaaagt agatgggtcg gaccaaacat gtcgtgagtg
    26161 tagtgtaacc tcgttcgcct aatttcttcc ctcatttctc ctatagttta atttatcaac
    26221 tctcggacta tgacaaggtt cttcgcggcc tttctttgtc cccgacccca tcggaacgct
    26281 cccggttgga aacatcagct gatgaggatt ggagtcggca tcgaaagatg cttgacgatg
    26341 cctcggatcg cgaagacatg gagcaagaga gcaaggatct tgacaaggcc atggaggatc
    26401 gcatcttggc ccgcaagtct tcctcctctt cgactggttc tggcctaggg atgggatcag
    26461 cgtggaaaag tcgatactct gcccgcaagc gaactggatc catcgctagt gtaatgacgt
    26521 caaacagcat gcttagcgaa aatctcgtcg aagaggatga ggagcaagaa ttgctcggcg
    26581 tgggtggtgg ctttgatggg tcgagtgccc gtccttcccc ttcggacgcc catttacagt
    26641 ctgacggctc tgacggtgaa ctcggaacta cacaagtcag cccaggcgga cctccttcag
    26701 caccctcaac gcgccctccc tctaaactgc cccctgttcc agcgaccgcc atcaagccga
    26761 cttttgatac ctctcggcgc cccatgtcga agacgaggcg tcgaccaacc cccctggaca
    26821 ttttgcccac cgtacccgac tctcccgtta atgtcgcacc gccgacagcg ttggccgtgc
    26881 cacggtctcg caaagagtca cgcgcgacag ttcccacgtc cctaccattt cgaaagccct
    26941 ctcaacctgc gcaacccaca caaactgcga acactcacaa accggtcctg cagacacctt
    27001 cccagaccct ttttgtcttc ccaccttctc ccaccctctc gacgcgcacc ccctcggcta
    27061 tgaccctgac ctctaattcc gtttctgttc ctttcccatc tacggcaacc cctcgaccca
    27121 ggtcggacag tcggagaagg tctttaatcg gcctaatgat gccctccact ccgactacag
    27181 cacatgcgcg cgtcgatgca agaggctggg ttgggatcta ctgatactaa tggacccctc
    27241 gggcattttc aagtgcccac tgcgcacttt ttatatgttg aatctcatgc gaatcttgcc
    27301 gctcgctgac cagatattct ttgcatgctt ggttcatatg agtatgttta ttttctatgg
    27361 acttgtttac ttattctttt cttgttcttc tctttgtctt gtgtgttctg acatgctttg
    27421 cattcgcatt ttttatgctg tagtacatac acaatcacac atttctcatt cacttcattg
    27481 ttctaatttc cattgtgcat gttttttgcc atattgtcag cacagtatga agatgatgat
    27541 atggactcgt gcagcaggtc gcgcatgctc tgttcctaaa aattacagcg cgggtgcagg
    27601 agtttatgac ccaaacactc gtcctacgct gttcttcaca acgcctgtca acatctgtcc
    27661 gcccaggcca cccattgacc agttagatga gacaacgtta tgagcccacc gcttcttggc
    27721 atcacgatcg ctaaagagta aaggaaaaag aggatgaggt caagtgggaa tatatgcaaa
    27781 atacgcacgc ataggtaaaa ccaatcacgt ttgtgacatt gaacaccaag gcaagcacga
    27841 cgatggggat gaacctgcga cgtcgtgtga caagtcagag aaagaacagg atatacagtg
    27901 taattcgctt gatttacgat agattgaact tgagcaagga gacaaaaaag agaccgagcc
    27961 agagggcagg gaaaacatat agcgcaatcc aaaacaatct cgggggcaac atgagtcact
    28021 tgtggcaaac agtaaacgca tagccaagca ctcaccgagc gtcgattgga ttagcaggcc
    28081 gtgaaggctt ggtggaaggg ttcagtgtgc ggaagagatg gatcgaagat acagtcactt
    28141 acatctctac tttcgaatat ccagtaactc tctccattat cgtgcaccta ttcacggatc
    28201 aacattcact tctaaacgtg taaaagcgga atacgaagga tgcagacctg attccagaac
    28261 cgtagaccaa caagagtccg cccggcgacg ttctgaacat gacgacgaat gagcgaggtg
    28321 gacgcgtttc acacaaaaag acgcacgcgg cagttccaaa agtccatggc gaggagaacg
    28381 acgactatca cggtctgtga acgagcagca tgaacgtgtt tgccaaggaa tgaatatgaa
    28441 gaaaattgta cagacggaga tgacatagtt atccgtgaaa aacccgcaga ggatgtacgt
    28501 cgcgatggcg gctatgcgga acaaatacaa gacgaagagc acgacggggt gcgcggactg
    28561 acccgtaaga gataagaaac agggtcttca agattcaacc cgtctggaat cccgcacctg
    28621 acgaaatatc cctgcgagac cttcgaagcc gtcgatggta aagctgggtc gcgtcaaaga
    28681 ctcgggtggg tgaggacaga gccaccgtac ctgcttccgc gtctccggga gtggaggagc
    28741 tggccatcgt acccgatact ggacgcgatg tctcggcatt ccgagtggaa ggatgagagt
    28801 cggccgtggg tgcggattcg tctggttcta tcgtttgaag cgcggtactc atcgttaatt
    28861 gcagaagcag aatgccgggc ggttacgccg ttccgcgttt ctcgctctca agccgcgcgc
    28921 cacgcacgct cagccagttc tgtatgcgtg cgcgtaactt tataacccga tggcagctca
    28981 acacgatgac gacgagcgac caacggaatc cacgccgtta atattccgtc gttcaaccgt
    29041 gcactctcag ctctcgcccg cctcatccct gccatctctt accccagccg tcaaccacat
    29101 tcggcttcat ggcattcaag cggtggacga ggatccatcc cttttctccc ccacacactt
    29161 tgccagtctc gctcaggaaa tctcgtttaa aattatcgtg ctctcgcagc tgtacattct
    29221 attcaaggca cctccggtcg gtgttggtat ggatgtttgg gagcagtggt cgagggaacg
    29281 caggccgcct ctcgacgctg atgatctaca aagacgcatt gttagtgtct gggaggggtt
    29341 tcttgaagtc agtagaagca cacaggagat cgaggaatgt ctctggtctc cattcgcgct
    29401 ggaagagggg aaacctctca ctgtccgggg taagtccctg tttctctgtg ccggaagaag
    29461 tgtgcctcat cattctcatc acacacccct atttgccctt ccacctcagt cgtcgatatc
    29521 ttgaaggacc cagacgctcc tcccgccctc gtgtcccatc gtctgatcct cctgagcttg
    29581 tcgcacacct ggactcgtgg aagggtcgcc actcctgccg gatctttatt ccctcgtatc
    29641 ctgcaacgct ttcgtttcgt ggcgaccccg aggtgtgtta agccccttct gtaacggcaa
    29701 gtttttttga cagcgtgtcc agagtcgtac atgccgttga tatcctccta cagctggtat
    29761 acttggcact gctttcggac tacgcccttc accctccaga acgtccgatt gtcaccacga
    29821 gcctgaacct aataggagca agagaggtcc ttttgatgat ctacgccaca gcctcgctcc
    29881 tcaggccacc cacgttcctt gtcgcaccct ttgtgtttgt tgctggcgcc ttcttcttca
    29941 cacttccttc tgcccctttc ccaggagaca cgtcctacag catcttgcta ggcgcgcttc
    30001 ttttgcatgt gctactgctt caccttcctc ggacccctag cctgaatttc ctcctctcgc
    30061 ccgacgtcac tttgccattg gccaccctgt tgtggcgcga gttcttacga acgatctacc
    30121 cttgcgtcct tttctttctt cctgccacaa tcctatcctc cttcttctta tctattgctc
    30181 tagaagacac aatcccacgc tttctgacac cactcacgct cgtggaaccg gcacccatgg
    30241 agatccgagc ggccttctct gttctgtgga tcatactgat actcctcata acattttccg
    30301 cggtacttct cgtgctcttc agtggatctt ccacttcgtc cggacagctc tattcatggg
    30361 acagatactc agtagctgta ggtttccaat ctcgtagggt ctttgcgacc gctgtcgcta
    30421 cgtatacggt gccgtactac ttcccacccc catttaatct actccaattc ctattcgtcc
    30481 acatacccca tctttttgtg caattttttg gctggaaagt gagcctggtc acagagcaga
    30541 ttgaacgcgt tttgtggtat ttaacgaccg gaccactgac tttcgtggtc gctgcatgtt
    30601 ggctctggaa ttggttctga cccgtttacc tcctttttcc gtgcaattag ttatgcgaat
    30661 agttattgca cttgtacggg tcctcccgct gtactattca atcgtgatat accaaagttc
    30721 acacatccga ccagctcgca aacgtgccca tgtgtcgtgc gacggatggc tacaatatga
    30781 tggacaagca acactgttgg acttgtagcc gcacgccggg gtgtgcactg gcaacatcag
    30841 tcttccacgt acttccaccc cggctatgca ttcaatacgg cgtgggaatt ttataccatt
    30901 tatgccttag gagtcactca acaggctggt tcggttccgc ttgcgcttgc gccgacccag
    30961 gtttgtaacg actcgatgcg gggaggatac gactctctgt ctgtgcccac gaccataact
    31021 cataacagcg atcatgtctg accgctcacg agctgcaaag cggcgccgaa caggatttcc
    31081 ccagattggc gcaccctcag aagcggatac agccatcact ccagtcaatc tgccgtcttc
    31141 ttctgccttt tctacacgta ctgtcaagag tgatcacgtc ctttcgttaa cttctatctg
    31201 cgcgcgtctt ttcgtcgcca acttccctaa gttatccaga gacccccgcc aatgggaacc
    31261 gagaaagcag tggcgagtta tcggtgcaca actagaaagt ctgtcggact acacggtgca
    31321 catgctgttc gcaatgctca gttcgtcttg cccacaccta ctttcccacg atctagtcaa
    31381 agaggtgcgc atagtccgtt ggttaaatac atatgactcg acgtctcaac tttctccaag
    31441 tatttcctgc gcggccattc tatcatcttg acgaatggaa tgggtggtga acgttcgccg
    31501 atcagtaaat acaccgtagg cgcagtagcc tcgatgggac caggtcttgt tcggctgcac
    31561 ctcatcggat tcgacaagat gactgatcag tcgttcgctg cggtgatctc gcgtcacccc
    31621 tcgcttgaag acctttcctt atggtattga cggtgactct ctgaaagcct tgcgagaatg
    31681 tctcattttg catacttagt ggttgtaccc tcgtcggtcc caagaccatc caggccatag
    31741 cgaagtcgtg tccgtccctg aagtcggtca acctcaacta tacctccgtt tcgccgctcg
    31801 cgctggctcc acttcttcgc agctgcagag agcgactaga agtgctgaaa gtggcaggta
    31861 tcagcagctg ggttctatcg tatattttct tcaaaccacc cgcactctga cataccgtca
    31921 gaccgatgct gcgttcgcgc aacttcgcgc tgacttgctg acagaaacag ggttctccct
    31981 tccagcgctt cgaacattga agcttcgcca gacgtcgctt tctgatgcct ctgcaaacat
    32041 acttgttcca ttagttccca acatcagacg agtcgacatc tcattcacgg acatccgccg
    32101 cccactctct atatcacctg acaacctcgc cagtctagaa aaactatctg tgacatcaac
    32161 cagtgtgtcg ccggatgact tattatcgat actttctgcc gccccgcgac tacacactct
    32221 caatatcggt gccctaggag gaagtcatgg caaaagatcg ggatatggca gaggcgtgtc
    32281 cacggtgact ctcacggatg tccatctgcg ctctatgaca gcggttctgt cgcaaaggac
    32341 agccatagaa aacattaatc tggtggcgaa cacgaagctc gccagagatg aggaggtcat
    32401 cacagagttc atacgcctgg ttggccgaag gctaaaggtc cgtggagaaa atgtgcacac
    32461 taaagggcga ctttctcact taacgtgcgt atgccagaga ttgaacctgt ctggactgtc
    32521 ttttcttcgg tcatcggacc tgcaacatct cgcgcccgct gacccgacag atgcggcttg
    32581 ttcactgcgt gaactcttgt tgaatagtac tggtatcgat gacgatgcgt ccccatacat
    32641 tgcatgttgt ccgttgctcg aaagactgga agttgcggct actagacttt cgagtgcgtc
    32701 gtttttcgca gtaatcaatg acgaactcac atttcagtag gtgaggggtt gatcaccatc
    32761 atcgacgcat gtcccaaact tgcgacgctt gatctcacgc gctgccgtgg tgtctccgta
    32821 gcagacagaa ggcgcttttt cgaggtgagc ccactgaaat tggtgcaagt acttatcctt
    32881 gacaacacta ggtctgggag gagatgcaca cagaccagct gttcgacgaa attatcccga
    32941 ttagactaaa tgcgatagtt gttgtagtca actatcatga cacgctctgt gtctgatctg
    33001 ggcgtcgcct atccatcaat cctagtaaag taaaatgtgg gaagtacagt ggactcgtgg
    33061 gttgccccgt accgccctgt accaactcag ttagtatagt aggccgcttt gagacgcata
    33121 gtattccctg ctcacttttc tgatacgtgt acggaaacat gtcacagtac aaggacctgg
    33181 gagctgttgg gtgcctagga accgcttatg atgttgaaaa ataatttcga ttgtcatttc
    33241 gatctttcca catgcgtaca gactattttt gtactatgta gtattatatc tgtgcggatc
    33301 tcatcgcagt ctccggatat ctcgcttccc actgggccat atatgtatgg cgggccaaat
    33361 aggcctaatc cacctacgac gaaacaagcg cccatatttg ggtgctggat ccgacgttga
    33421 acgttgaacg gtgtggtgcc tgcgcacagt tcttccattg gtatattgac accacctgag
    33481 agaagcgata cagcatccag ttttatccga gaagcagcgt gagtcggggg tcatgcagtc
    33541 atgcggcaga ccccatccgt catgggcggt gcagccatgc ggtatccacc aactagaggc
    33601 gatatgaaga gaatgtgata aggaaaatac gatcaaccat tgatcacagt agtcatagat
    33661 tagaaaatta aatccacgga agcagttcaa accaaaccta aatgtctttg gtgggtgaaa
    33721 tacccaatgt aggtagcctt tatcacttaa ggagaatcag aacaacggaa gtcaagatgc
    33781 ctgtgcccat ctgaaccttc gcgtgccaca tgtctgattc atggattcta gataaaggat
    33841 gcatctgcag gggccgtaat cgcttaatca ctcgaagagc tgtcgatgtc cgaatgtctt
    33901 ggcccgcgga tgagggttgt ggctaaatgg ctgtgcgcgt cattaattac cccgaccttg
    33961 aaactgccta ccttaggtcg atgggccctc gggtatcagt ggagatggga ggaaccagca
    34021 aggaaatacg aacactgcaa gtgtggcgtt aacctcacga tagaagtggc gccgaagtct
    34081 gcgcaagtgg agctgaattt gctagtgtca gcgcccgacg acgcggacgc tgcgcactgc
    34141 aacccggcag gaaaaaactc cggagactac atcgtgtcgt gtgatcttga gacaagccag
    34201 aaagagaggc cagagaaatc atgctttctg cctgacgctg tcgaatggca atacccttgc
    34261 tgtccatccg agtcgaagcc tgcgtaagga agacagtggc ttgttgctat gcatcatgat
    34321 ggaagacgcc gcatttacca gagtttgccc aaagatgtca gtcccgagca caggactccg
    34381 acaaggccga ggaagttgag ggagaatgcc tactggatgc gggaaacagc agattacaac
    34441 gtaaagcggt cgagtatgtc gaacaactac gcgagatcgt gtggtttctc gtgtgtgcga
    34501 cagtaatact agttgatctg catgaaccag cacacaaaat ttcacgtcgt aatttgatac
    34561 actgataatt cgggatctcc acgcctttga gaaattgtca acggtgtagg atgcatggaa
    34621 tggtatcacg catcacgaca cagtcacgta cgcgccacgt tgtagtcaca tgatgcgaaa
    34681 ggtgacaatc ggttgctcgg tgcttgtcta ccctcgcctc gctgtgacca cctatgcgct
    34741 cgcttttatt gcaatacagc ttccaagtca taacctgatt taattcttta cgagcgagtt
    34801 ccaatgcgca tgcatttctg cgttgctttt gacaacgtct tgtcttatca tcatgacatt
    34861 catccaaata tggcaacttg acactgcggg atgcaaggct tcggcggtcc ttttcgttat
    34921 catgcgtttc aaagcagaac aaagaatctg tacgtcttgt attattgcag gtcttatggc
    34981 ggcaaggagg atattaggtc gcactttccc tcacgttgta taacccatga cgaacttcac
    35041 ggaaacagca ctttccctct tcaactcacc acctgtcgtg cgccctggaa gatttttgaa
    35101 agctcttcca gatatagttc gacggtttct cccgcacgcc cgctactctt cgtttctgga
    35161 gacgctagta gccggctcgc atcctgatgc atctgcacac aaaacgccat ccttggccat
    35221 tcaagatgaa gtcagggtcg aattttcgac tgtggacgac aagacacccc ctgttcgcac
    35281 gggaagtctc aacccaaagg ccgaattgca tatctcgcct tcaagttccg atgatttggt
    35341 cttccggatc ctgtatgaag cccacgggaa atttgcctgg atgaatggaa aaacaattga
    35401 ggatgtaaga gtcttgaagt ggctaggagg tgagcgcttc gttcatgcga gatatatgca
    35461 actcgctcaa cgtgcatccc tagagggcat catgtcatct gcgcacatca aatatggttc
    35521 tgttggagac ccgcgccgcg acagacgaga cactgtctgt tttaactaca tttgcaagac
    35581 gtaagcaatt ttctcctctc aatcctgtgt tctgagacaa aatcgcctag ctgggacatg
    35641 gcgaagatgg gacagtggaa tggcttttat tcagaggtaa ggatccactc cttgtgaacc
    35701 tctgcaaatt tcaaacgtga tcttacagct agcactatac aaatcatcac gatatcttct
    35761 tccgcttcaa ggggacgtcg tccctcatat tatgggcgta tatacgcgcc ctgggaagat
    35821 tgacatcgcc atggacttgc ctcatcctat attctggatg gaagcttctg cctctatgcc
    35881 cactgttttg aaggaccgcg tcgtcgaatc cttccaaaaa ctgcatgaac gtggcgtgct
    35941 ccacggagat gttgccctca gacatatcct tataggcgcc gacggacggg tcactcttat
    36001 tgactttcaa gcgagccgag cggacgaacc taacgaggac gtaggcctag aagcggcata
    36061 tgctggtgaa aaggaccttg agatgcgccg tgtcagattt ttgctgaaca tggataacgc
    36121 ccgaaagaaa gaatttcgaa aaagcaaggc agcgcttagg cgttccgcac gcaataaagc
    36181 aagggaacaa cggcgccagg aattactgcg gcacggcatc accgttggcc tgccttttga
    36241 cgaaccggag cccctggagg atatcaagga gccgcccgtg cctctcgacg agctggaaaa
    36301 gtattggatg gaagatgcca atgacgatcc ccgacgcttc gtcgttcctg gctcgagtga
    36361 ttccgaggtt gatggggcta tctcatcgtt tttgcaatgt atacaagata tggaaaaggc
    36421 ggattgtggt tggagcgtcg tttgtaacgg gccgtcctca ccaagatccc ccctcacttc
    36481 tcccttctta tcgcctcatc gcgtcgaatt cggcaatcct aaattaccgc catctatcaa
    36541 gattcgcgac ttcgcatatg aatccacgtg ctggtcttct agtttctgtc cgcgaacacg
    36601 gcgggacatg gaaaatctcg actctctatt gacaccactt ccggagaacg gaatcctttc
    36661 gagtgatcag tcggtcacct caccacgggg cgcaaactct ttgaagagac aacgcgatga
    36721 gggcgagaag agagccatct acgttggaca attgcccgtc gggaaaaggg ctagacttga
    36781 cacttccccc ttagaggaat gcgacgccgc aaccatcaca gagacgagga ttgcatcgga
    36841 ctttggtctg ataaaggctt attacaggag tccggaatca attgttccac ctgtttcaac
    36901 gcaggaaagt ggccctgtaa acgagaccaa ccccttggac gccaggcaca aacgaccgag
    36961 ggaagccgtg gaggtggatg aaggcgaaag cgtgaatgca aagaaacgtc ggggtatacc
    37021 taagtttggt ttgagtgata acgtctcata acttacttat gaatgtttcg atcagtgtca
    37081 gatcctctta aacaaagacc cacagcacct ccgactcggg caccgagaga atgcgagggg
    37141 aaggtcggat caacgataga ctaggacgtc gaccgtaaaa tacccattgt atttgttcgc
    37201 aaggaggaag cattctcgta aagtcgtgtg acccttcttc tccggttgtt ttctcctagt
    37261 gaggtgagac ccgggagagg ttacaccgac gccacctgcc attatgtgcc atgtgtgatc
    37321 gggttttccc gcccgcttgg ggttggccgg gccgaggacc atcgggtaga tctgctaatt
    37381 ggttactatc ttcttttaat tggttttgac tagctctggt acgacaccgc acagggagat
    37441 aatgtgcgat ctcggctgaa acggtttcag tggccgtggc ccacacaacc gaacctcata
    37501 attatatgcg tcgcctttca cctcgttctc gtctcgtctg ctccacctcc acatacttaa
    37561 atcaacccat cgccatcgaa gtgccgtcca cccatccccg ccctcttcct tggccacggc
    37621 ccactcatcc ccaatcatgg ctcctaacga atttatttat tctgagaaga taacaaatcc
    37681 aaagcttacc accgagaccg actcgtccaa tggtgaactg ggaggagtcg tccaggagaa
    37741 gtctctccat cgtcagctca agaacagaca tgtcgctatg atcaggtgca tctcattcaa
    37801 ggtttcttgt ttcttctttc gtcttatgcg tgcttttgtc tacagtatcg gcggtgtcat
    37861 cggaaccggc ttgttcttgg gcactgcgaa ttctctacag gctggtggtc cggtcggtct
    37921 tctgcttggc taccttatcg ttgggactat atgttatagc gtcatggtac attcatcccc
    37981 ctcttttgtt taaacacccg tcagcggctc acctccgatg gcttgcaggt atccctcgga
    38041 gagctggttg cctatctacc aatacccggt ggtcacatta agctggccga gcggtttgtc
    38101 aacggggcct tttcttttgc catgggctgg aactactggt acaactgggt catcattctt
    38161 cctgcagaat tgagtgcagc ctctgttctg gtgaactttt gggacaagaa taccaaactt
    38221 aactcgttgt ggattatcat ctgccttatt attgtcgttt tcatcaactt cttgggtgca
    38281 ggtacgacgc gttatccttt tgtccttgct cagctttgaa tatcgttggt gatataggcg
    38341 cctacgggga agccgaattt tgctttgcat ctatcaaggt ccttacgatc gttggttcgt
    38401 ctcactttgt gctcgcacat atctaggatg tttttcttaa cctactttcg aggccttatc
    38461 attcttggca tcatcctcga cctcggaggt ggtcctgacg gtgatcgaat cggttttcgc
    38521 tactggaagg accctggccc attcgtccaa ttccatggaa tctctgggac cgagggccgc
    38581 ttcttgggct ggtgggctgt gatgacccag gctgcatttt cattcatcgg aactgagatc
    38641 gttgccgtac gtacgttcac cacatagcaa gaacgccgtt ttcacaagct tctctcccag
    38701 atcgccgctg gagaggcgaa gaatccgaga cgcaaccttc cgaaagccat ccgtcgcgtg
    38761 tacatccgta tcttgctgtt ctatatcgga ggcgtattca ttatcggatt gctcgttcct
    38821 tcaaatgatc ccaatttggg tctcaataaa ggaactgcag cagcgtctcc cttcgtcatc
    38881 gcaattaagc gttcgggtat caaagttctg ccttctgtat gatcacccac tgtgcgcctt
    38941 gtatgccctg acacctcgcc cagatcatca acgcttgtct gttaacgtcg gcagcgtcag
    39001 ccgcatccag cgacatgtac acgagctccc gtgccctctg ttcgtgttag tcattgccaa
    39061 gtcatgtatg acctgacata gtctcgcaga tggccttgcg gttgcgggca acgcacccgc
    39121 catctttatg cgcacgaatc gtaacggttt gccctgggtt gcgcttatag tttcaaccac
    39181 atttgcattc ctagcattca tgggtgttca atcgggctcg ggcaaggtct ttggctggtt
    39241 cgcgaatatg acggcaatcg ctggtctaat gacttggttc gggatttgcg tcacgtacat
    39301 ccgcttctac gccggtacca aagcgcaagg tttgaatcgt catacgctcc catactactc
    39361 caatttgcaa ccgtacgctg cttggtatgg tgcaatagcg tgcctcttca tcagcctcgt
    39421 atgttttttt tactagtcta tgcgcagacg actttgacga taatgtctgc ctttgttcag
    39481 ttcagtggct ggtctgtgtt cttgaagaac aactgggaca cggcgacctt cgtgacaaat
    39541 tacttcccat ttgtcctcac ccccgttctc taccttggag ccaaatggtg gaaaggcacg
    39601 ccagtgattg ccccctccga aatggatttc caaagtggac tggctgagat cgaggctgat
    39661 acgtatgatg aaccccctcc taagaccagg ttggaagctt tctggcaatg gctggtacgt
    39721 gttccaagtt ggcgtttgaa aataatcatt ttctgatcgg tccattttag atgtgaggtt
    39781 ggtggtgtgt gtatctcaaa taatatatta cgaatatgaa tacgaatacg aatacgaata
    39841 tggtactgta gatcgccacg gccaagccgg gcgcacacgc tggagtaaga atgtcaccgt
    39901 tgctggtgtt ggtgctgtcg gcgtcgtcgc gcgatgagcc gtccttggtg ttgaggccgt
    39961 tgccgcctgg atcatgcacg aaggtgcact tactgatgtc gacgcctccg gggtcgaatg
    40021 tgtgcttgtg gttgcggccg ctgttgtggt cgttgttgtc gacagcgccg gattggctgc
    40081 agtcgatgat gtcggggttg ggagtgggga acgcatcgct gctgtggttg atgttgctga
    40141 tgtcgccagt gttgttggtc tcgagaatgt ccttgagatc gaacgcttgg ccttttggtc
    40201 ggtcgggttg tttggcgata agtcgttcgc gtaaggtttg cttgtcgtcc gggtgaaagc
    40261 cgtgccagaa gttggcattg cgctcccctt tggtgattcg gccggaggcg acgaggactt
    40321 tggcaagatt gttgaacttg cgatagtagt tgatgacgtc ggtttcgtcg cccatgcgct
    40381 tgcgggcata cttgtcggcg aagtcgcggc actccgtaag agcgtgggga gacggaacga
    40441 aatgaggcat aacaccccgt gagagtgcgg cgaaggggcc tgtgatggtc gagaaggaga
    40501 cacaaggcgc gattgagggc gcgaagacaa agggcggcag tacgactcag acgttctgcg
    40561 gagacgaaga aagcgagtct ttagaaatag agagatgagg acgcacaggt ccggaggcgc
    40621 tttgtacgcg ggattcagaa gtcggttcga cggatgagac taggagaact aagcacgtgg
    40681 tgtgcgagag agggagactg gggatttgat attgccttga aatatagtat atagaaaaac
    40741 acatatttat caattcaaga catttttcct tctttttttt ttttcttttt gaaacttcat
    40801 aaaaaatagc ttttttattt tagctttgaa attgactaca tttttttgtt ttttaggtct
    40861 aatgtctctt atttcgcttt tttctggaca aaagttagtt ttaaaatttt ttgttttttt
    40921 tttttttttt cttttttttc tgcttatttc cttccctatt ttaaatactt ttataatatt
    40981 tatactattt taattaataa caaacaattt tataaaataa agggttattt atatttcatt
    41041 tatagtagta tatcttagac ctaagtagaa tcgaactact gaattttaat aaaagggggt
    41101 ctatcttatg taatatcttt attcttatta attttataag gttttgttcc tattaattta
    41161 ttattattat cataaattaa ttttctttta ttgtcagtaa cttttaatgt ataaacttgt
    41221 tctaaaattt taatatgtcc atctgataga tttctaaatc atttagattg agttttttgt
    41281 aaaattctat ctttataaag taattgttca aaatcatttt tagttaattc aacttcatgt
    41341 tttaaacctt taactttata aataattttt ccatcttcag tttctaataa atatacttta
    41401 ggggataaga aaatagcatc tgttaaaaca ttttctagtt tcattttacc taattcttta
    41461 gagtcaacta aatcctctgg taaaggttta tcaaaaaatc cactatctgt atcagagtaa
    41521 tataaattaa aattaggatt atttttaaat tgagtcatat gaattctaga ataagcagtt
    41581 atcgcagaag cgaatgctac atttatatta tgagttgatt tatcatcttc ttctataatt
    41641 tctgagtttt taatttgaat taaaaaatat tcacctagtt caactctatt acaaattaaa
    41701 tccaaaaatt tattttcaaa atcattaata taatctttat gaattatgtt tatatctgaa
    41761 aaattatcat ccattcccat tctcccatat aaactattta gtaatatttt agctatataa
    41821 tttaatggat gattactagg atattgtttt cttaaattat gtaagaattc aacataactt
    41881 ttgaatatat tttttctttc aaatttataa cctcataaaa tattaaattt atatccatat
    41941 ttcattgcat tatccatttc aggtgaaaat atcatatctt ctcaagtacc aataggagca
    42001 attgttctaa ttcccccatt agttttaaca tgagtttgga ttattggatg tttaatatta
    42061 tcaggggcta taatttcaca atagaaaaaa ccaaatgcat ctggatcaac ttttctgata
    42121 tctcctttaa agaaaatagc attaccaaca ggcattaatt tatcatgcat ttgagatgga
    42181 tataaagcat taacatcata tcaataaatt ttagttcctt cttcattata aggtatatac
    42241 atatcaactg ctccacctgt ataacttaat ctaatatctt ttgctatttg accagatatt
    42301 tgaggtatag aattttcttc catgaaatta cttctaaata ttgcaaatgc taaactaggt
    42361 aatgttggat atctgtgaat atttttacca aataaattga atatcatatt actaaattta
    42421 aaaattactt gatataaaga aatacagtca ttttgacaat atttaatagt ttcatctctt
    42481 aaatttcaaa tattataatt ttcaatataa caattataat ctaaagaaga tataccttta
    42541 aaatatttta aatcaggaat tgtaccaaca taatttaaat tattttcatt aacaaaatca
    42601 taaggaaaaa tagatttttg agtttcaact ccgaagcctt tagttaattt tgctaatgaa
    42661 tttaataata ataaataact atctttaaat tgtaatttgt attcaaaatc tttaccaaag
    42721 tttaaattaa tagaaatgat tctaccattg tgaataatag gttctacatt tcctaatttt
    42781 actaaatatt ttaataaaaa tattatatca aatttagcca tattatgaat ataaatatta
    42841 taaccattat attttctaat taaaatagat tttaaagcaa agattattaa ttcttctgag
    42901 ttattaaaat cagtaatgaa ataagaataa gatctttttc catcaaagat tgatatacaa
    42961 tatggaatta aaatattatt tttaataaat gtttcaatat ctaaagtaat aaagttattt
    43021 attaatttat tagattttga taatttagat ataaatttac ttttaatttc tcttgtaaat
    43081 aatatttctt gattattttc aaaataatat tttttattat caagaattct aacaaatcta
    43141 gaatcattta attttatatc tgtaaattta ataataagat caccattttt aaaaatttca
    43201 attgagtttt gattttcaga atttaatatt ttaattatta aattatcttc agcttgtaaa
    43261 atatataaag tttcattaac taatttagtt atatttaaaa cttttccaaa atctaatgga
    43321 ttaaaactaa ttactaattt attattttta taattttgaa aaattagatt cggattaatt
    43381 atatttttat cagtaatttt accagattta aatccataac taatattaaa tgattcaatt
    43441 tgagtttcat tataatattc agatttaaat tccatgttat ttataattca gttaatatat
    43501 caatctttat catttttatt tattctttga atttttccaa ttgttgcaaa ttcattattt
    43561 acatatttaa ttttaaatat aataaacata tgattatttt ctgtaaattc aacttcaatt
    43621 gcttttcaaa atttattaaa aatattttca aacaatgttt ttgaaaatat tttattattt
    43681 atattaaaag ttaaaatatt tcaaatattt ttagatttta gatttcttaa tttgattata
    43741 tttcctagat ttttactaaa atgtcttata cctaatttat taattaaaat attaggtctt
    43801 attgttgcac taattaataa atttgatgtt ttatagatta aatagttatt taatgaacgt
    43861 attgattttt gtatattaac taaagttaat ttattatttt taaatgtata ttttttattt
    43921 tctaaagttc taataaatgt attttcatca attttatgat ctttataaat aaatactaaa
    43981 tcaccttctc tgaaaaattt aacttcatta aattcttcaa attgagtgat aagggcaact
    44041 gtaacatttc caacttggat aataaatata ttatcagttt taaaaattaa tttaccatat
    44101 tctaatggat ttattgtaat tggtaatttg taatgtttat agttttgaaa atttaatttc
    44161 attatttgta tataataatt tctgatcatt ttacgtcagt tcagtagaac atagcataga
    44221 cggacatttt aagttgtgtt gatttatatc tctcacttac cttatttaag ttatcatctt
    44281 agaaggattt tagttcatat caaataaatt ttaatattga ttagatatta attcaaatta
    44341 aataatatta aaattatttt ctacatttaa ttttataact tgaagataag ttgtaaataa
    44401 ttacgtttat aatctcttag aagattcatt aaagttatat gttaatttta ttcgaaaaga
    44461 gaataagata tgttaataga taactatgaa tattattata tctattcttt tatttagata
    44521 tatctaaata tagattattt atatttatat ttaaataata atattttaat agaaaagggg
    44581 taaaaatgta aaagtattag aaaattctag ttagcattaa aattttttaa taaaaatttt
    44641 attttgacta tttttattat taataaaatt attataaata aaattattcc tataataatt
    44701 tctgaattaa aatacgtata ttctaaacaa gaatttatta tagaattttc taatgaatat
    44761 gggtaaattg tttgagcatc tataattata ttctgatttg aaatatccat agaatctaca
    44821 cttcgtaagt atgcttctaa aggttgtgta ggaggtgaag gtggagatat agtaggtaat
    44881 tctatatctc ctcttcttgt taaaacattt tgaggagttg gtgtatattg attaattttt
    44941 ttaattaata tacaaacacc tacagttgat gaaaaagtta ttaatgaaat aaccaatatt
    45001 aagtcagtat gtgacattat ttatatttta taatttctga tcattttacg tcagttcagt
    45061 agaacatagc atagacggac attttaggtt gtattgatcg ctatttctca gatcactcac
    45121 caccttatgt agcactcaac taggaaggat ttaggtatca cctactttca attactttaa
    45181 taatgagttt attaattata attaagatta ttaaaattat ttgttacatt taatattctt
    45241 attataaaat agatggtagt atttaaacta cgaaattact tatttaatat aaaaaacccc
    45301 ttataatcta tttgataaaa ggggttaaat caatataaaa attagagata aatctaatta
    45361 tatttttaga ttaaatgaat ttctgagtat ttagcaatta ctcctggtcc atcaaaagaa
    45421 tttaacatct ccattaaatc ttcatctaaa taataattat cacaagcaat tctaattcta
    45481 ctatgaataa aattagaaat taaacttgga ttactatctt tagtgataat tattggttta
    45541 cataaattaa taacaggtga atcttcttca tattgtaatc aagatataat aaaatcaaat
    45601 gtaattacat agattttatt agggtctaaa ttatataata aatctgaaat ttcattatga
    45661 tcataaatat ataatctatt aaaataacta tttctaatat aatatatttg atttttatta
    45721 tttgaataga tatcatctag aaaagtaatt ttattaatag aaaatggaaa tataaatgca
    45781 aatttatata aattatcata taaattatca tataatatat taatatttaa atatataata
    45841 tataacaaga aaaatataga tatgatttgc actattctaa ttttaaaatt tttaggatct
    45901 acaattagaa tcattgtagt cataaataaa tttaaagatc atactaaaaa agatagtact
    45961 gataatagac cggaaatatg ataaattata attaaaatta tcattatcat gaataatatt
    46021 atatacatta gatgtataat tattaaccct taaggacttg tattaaatgt ctaccattag
    46081 tatttaatat ttattaaacc tatttaatat ttattaaacc tatttgatac ttgataatta
    46141 ctaattatta aaaattagtt tatctttgat catctatttg atttgaaact tataaaactt
    46201 taaacaattt tcaaaacaaa ttttatggta caaccctttt ttcttaaatg tattcagaat
    46261 taggatttta agactcataa accgattgta aatataataa ttatatataa ttttacaatc
    46321 tcttttacag aaattgatta atttaaaata tttaatagat tttttacaat ctcttttaat
    46381 aaatagattg tatttaaaac tatctattta tattttataa atattttaaa tatctagcaa
    46441 aatgtttaaa tttaaatata cctgtttagt ttgttaagat aaaataataa ttatataaat
    46501 gaaaaacata aataaattca ctaaagctga attaatcagc aaatttaaaa aattagaaga
    46561 taaaaattct aatcaaaata atataattaa atttttggat tatatcttat tatttaaaaa
    46621 tttaattatt aaaataactt taattgcatt tataattaga tgaattaaaa aatattcatt
    46681 agttaaaaaa ttttgacata tattttctat aataggttct agtttattag gtatatctat
    46741 atttgatatt tattcttgag atattattta ttgaattaaa gatacatctg tttataaatg
    46801 atattttgat ttaatggggt gaagtaaaaa tgaaattaaa tctaaagata ttaaagatat
    46861 atccagtatt tccagaacta attgagaaga aacagctatt aattcagaaa atagacaaaa
    46921 taatagaact attatcgaaa aaataattaa taaagaacca aaagaagtta aaacatatta
    46981 tgatgaaata aataataatc cagatagttt aagaaaagaa tatatttcta ctgaaaatca
    47041 attagaagat aataataata ataataataa aactaattat aaaaaatatc ttttaattgg
    47101 ttcaatgtta attgtatctg gaattactat ttgatgttat ttcaatgata ttaaaccggg
    47161 agatgcagca aatactgtta ttgaaaaaat taaatccagt agatcatgat ttattagtga
    47221 cgaaagcaat attaataaca acaatacagg aaacaatcaa atgaatattt cgacaaatat
    47281 aaattcttct aatgctgata ttcaattatc agataatcca cctatttatt cttctagaga
    47341 tagattagaa agagtagtta aagatagaat tagagaatta gaatcacaac ctgtggcatc
    47401 ttcaagtaga attttaactt ctccttcttt agataattta aatcaacaag ttgaaagttc
    47461 ttgaagtgaa tcttctaatg tatcctctcc tgattctgaa agaacagtaa ctcaagcttc
    47521 tatatctact atatctaatt taatttctaa taattgaaga aataaattag atcttaaagt
    47581 taatgataaa ttaaatttta ttgaaagttg ttttaattct gatgaaataa ctaatgaaca
    47641 cctaaataat ttagctgatt attttgctta tattataaat gaatataata aggaaattga
    47701 aagttataat tatatgaaat cagaaccaac ttcatataat atagaaattt taaataatca
    47761 aaaagaatga ttatattatt ttagagagtg aatttctgaa tatcaaagta aaatttcgcc
    47821 agcatctaat gttactatag aaattggtac aattaatgat tctcctaaaa tattatctaa
    47881 aaatatagtt taaatcttcc acacttaact aaaagtttgt ttttgaaatt ttgtttaatt
    47941 aaatcaaaat agatgagtaa atatgattat aataaaaaat tataaaatgg attttcaaca
    48001 aaaagtacaa caaatgaaca aaataatgtt tgatttaatt tctaagaaag aaattactta
    48061 tctaaaagat ttagatagaa gaattaatat aaataaatat ggtaaatttt attattataa
    48121 attttatgaa ttaaataatt ctaatatttg aaatttctta aatgaattag aagataattg
    48181 tatttataca attattccat ttatttctaa aaataataga ccagatgaac ctattattat
    48241 attaagtcaa caaatcttaa taacttcaaa tagtaattct ttattaataa atgactatat
    48301 taataataaa attaatgaaa ctttaaaatt atataatatt aatgaattac aagaagtaac
    48361 atttatattt aaatataaaa aagttaaaat taaatgaaat gaacacagtt catttgatca
    48421 ttaggtataa ttatatcccc ttcacaaggc ttaattgtta atggtttaac tatgaaatat
    48481 tgaacgacat ttcataatgt agttcgattc tacttaagtc taaaaagaaa catctaaatt
    48541 ttatatccct atttttatga attttaataa aaattgtaat ttttagtata atttttatta
    48601 ttttccttca attaatattt aaaatgattt tcttctggaa aattgaatga cctcaatttt
    48661 caatttataa tcaaatgact aaatttatcg tttttttata ttgtgtgttt cattatttta
    48721 aatattaaag gtaataataa aagaaactgt tttttttttt tttatcagac cctctaagac
    48781 ctcttggcat gctaagaaga gaaagcagtc cat
//
