# Supplementary material for: Widespread Horizontal Gene Transfer Among Animal Viruses
Source: bioRxiv. 2024 Mar 26:2024.03.25.586562. Preprint. [Version 2] doi: 10.1101/2024.03.25.586562 (PMC11071296; doi:10.1101/2024.03.25.586562)
Supplement: Supplement 2 [file media-2.zip › File2_Maps/uAdinto_steinernema_nematode_AZBV01050018_3935.gb]

LOCUS       uAdinto3935ct_1         3935 bp    DNA     linear       01-JAN-2019
DEFINITION  [note: taxonomic lineage
            d_Viruses;-
            _Varidnaviria;k_Bamfordvirae;p_Preplasmiviricota;c_Polintoviricetes
            ;o_Orthopolintovirales] [isolation_source=original].
ACCESSION   
VERSION
DBLINK      BioProject: unknown
            BioSample: unknown
            Sequence Read Archive: unknown
KEYWORDS    .
SOURCE      Orthopolintovirales sp. ctF9LD8 (unknown)
  ORGANISM  Orthopolintovirales sp. ctF9LD8
            Unclassified.
REFERENCE   1  (bases 1 to 3935)
  AUTHORS   Taker,C.
  TITLE     Cenote-Taker 2 dummy template file. Do NOT submit
  JOURNAL   Unpublished
REFERENCE   2  (bases 1 to 3935)
  AUTHORS   Taker,C.
  TITLE     Direct Submission
  JOURNAL   Submitted (01-JAN-2019) Taker 2, Cenote, 1000 Circle St., Cenote,
            DC 31111, USA
COMMENT     ##Genome-Assembly-Data-START##
            Assembly Method       :: unknown_assembler
            Genome Coverage       :: 1x
            Sequencing Technology :: Illumina
            Annotation Pipeline   :: Cenote-Taker 3
            URL                   :: https://github.com/mtisza1/Cenote-Taker3
            ##Genome-Assembly-Data-END##
FEATURES             Location/Qualifiers
     source          1..3935
                     /organism="Orthopolintovirales sp. ctF9LD8"
                     /mol_type="genomic DNA"
                     /isolation_source="unknown"
                     /collection_date="unknown"
                     /note="genome binned from sequencing reads available in
                     unknown;
                     derived from metagenome: unknown"
     CDS             complement(3..122)
                     /note="no search hits"
                     /codon_start=1
                     /transl_table=11
                     /product="hypothetical protein"
                     /translation="MTTVMNDSFCMRATLLCSRVFSVVISDFSSDKSDFRLSTL"
     CDS             complement(241..399)
                     /note="no search hits"
                     /codon_start=1
                     /transl_table=11
                     /product="hypothetical protein"
                     /translation="MSSTICSLVVAFFSKRCIRKKITDNRVNIGIKKMTTIGSVVCVR
                     FRSEQMSK"
     CDS             complement(446..901)
                     /inference="protein motif PDB:4EKF_A"
                     /codon_start=1
                     /transl_table=11
                     /product="Adenain"
                     /translation="MNTLEIENILTNDPCAKQWFVGVYPCDRLPNTRRRRFSMVVNLD
                     RASEEGSHWVVIFVNSGKAAYFDSLGRPPENTYIHRYLRQFNQVCYNSTRHQDLKTQT
                     CGGFCIYVICQLSRNVPFITVIKQFVRMSNDDDFIVKYMLNHHNYVLSL"
     CDS             complement(908..2254)
                     /inference="protein motif PDB:5TIP_B"
                     /codon_start=1
                     /transl_table=11
                     /product="Major Capsid Protein"
                     /translation="MMQSLIDKSSDPVSLSELDLFSIPPTQVAVVDQRYREIHPTNPI
                     QDAGPFNFRVLMDKNNLQLSKNYLYVKFKITDLSGADIPVDLANSVKNDRISPIQALG
                     ATFISQIKCYINNVLVEDTGNLYPYRSMLELDWNHDKLTKISNLKPSLYAYTEGNLGT
                     STDNGYEERFQATKGSKEFETFAPLHLSLFQQERLMPNMIDLNLHISRCSDAFLLKRF
                     ENTNPALTGFKLKIKDIKLYIKEYTLNDSVSLGLEKTLMSGHLARYPLKVVKMANFHI
                     PGGSVSSPQSTIFSQVLPKRILVGLVNTKALFGDHTKDPFKFENFDLKNISLEVGGKI
                     IPHNRLELDYTNGHYMHAYYQTLDALGYLGRNKTCSISPKMFKDGGFNIYAFDVSTAC
                     DDRTFDFVTPGVTRISLTFNTYLPVDGCSAIVLGEFDQLLNIDSTRTPFTDTSSVK"
     CDS             complement(2251..2472)
                     /note="no search hits"
                     /codon_start=1
                     /transl_table=11
                     /product="hypothetical protein"
                     /translation="MATGEPLKQSLKKQGAQGVNNMFANLKGSGGRKRRSAVSSKTST
                     AGKRSPRFLSSSHLDTKRRRKSPATVTFL"
     CDS             complement(2474..2704)
                     /note="no search hits"
                     /codon_start=1
                     /transl_table=11
                     /product="hypothetical protein"
                     /translation="MHIPFNPSLDVDWEKFFLQQAIQHGAGMSQPFKGYAYQRGTGLG
                     DVFRGIFRYIMPLIKKIWRQERIVLRRIAYSQ"
     CDS             complement(2688..3893)
                     /note="no search hits"
                     /codon_start=1
                     /transl_table=11
                     /product="hypothetical protein"
                     /translation="MLNDAIKPRVARKRRSADAEEVNEKKYKGADPDESKEDDYEDYH
                     VHPTEFETKQLPSPTAVANFTPEALSGSVEEAPVVETPVVAAPVVETAVVEKPQKWVA
                     PKEPSGDIAEDVKVVAKHLRTGEEGTHVTVKQDSFQKFIDLAKQISKSNVKYDRENGY
                     VEIDPSVSYAEGATLDDKIAIDRETFTQLAESLRDFLIHAKDVFNEAELAGFRAIIAK
                     SEEIQQAKLASKIDDVESSVVVSSSQSSNNAEIVFAFDALRRRIDLHFDTSQISHIEL
                     PPNLRFMMGFTEARLEAPSIATNGVDLNNDINTIYVYADICSESIIGNIYSNLLRLVP
                     VDQPYGSVVSKTFNNVQFVPIRTSNITDITVSLCDHTGEKLPFQFGNTSVVLICRRKS
                     RRVSNAYPF"
ORIGIN      
        1 tttaacgtcg acaagcgaaa atcgctctta tcactactga aatcactaat cactacagag
       61 aagacacgac tacataggag ggttgcgcgc atacagaatg aatcattcat aacagttgtc
      121 aacccggcag acggttgctc cttacaacac taatggaagg aggaaaagct tttagcaaca
      181 caacaattaa cgatttactt acgggtcact gaattctcat tatgaaatct tatagcgttg
      241 ctatttagac atttgctccg atctgaacct tacgcataca acagacccga ttgttgtcat
      301 ctttttaatc ccaatgttaa ctctattatc tgtgatcttc tttctgatgc atcgtttact
      361 gaaaaacgca acaactaaag aacatattgt actcgacaat tgttaatgtt taatgcaaaa
      421 taaattgggt tttacaattt ttttattaca atgacagaac ataattatga tgattaagca
      481 tatattttac aataaaatcg tcgtcattag acatacgaac aaactgtttt atgacagtga
      541 taaatggaac atttctagac aattgacata taacataaat acaaaatcct ccacacgttt
      601 gagttttcaa atcttgatgt cgagttgagt tgtagcagac ttgattgaat tgacggagat
      661 aacggtgaat ataggtgttc tctggaggtc gtcctaagga gtcgaaatag gcggcttttc
      721 cagaatttac aaagatgacc acccagtgcg atccttcttc agatgcccga tcgagattga
      781 caaccatcga gaatcgtcgt cgacgagtgt tcgggagacg atcacacgga taaacgccaa
      841 cgaaccattg tttggcacaa ggatcgtttg ttaatatatt ttcaatttca agagtattca
      901 tagccaccta cttcactgaa gaggtgtcag tgaacggcgt tcgagtggag tcaatgttca
      961 acaactgatc aaattcgcct aacacaattg cgctacaacc gtcaacaggc aaataagtat
     1021 tgaaagtaag cgaaattcgt gttactcccg gggttacaaa atcaaacgtc cgatcatcac
     1081 acgctgtaga aacatcaaac gcgtaaatat tgaagccacc atctttaaac atttttgggg
     1141 aaattgaaca agtcttgttt cgccccagat agcctaaggc atccagcgtt tggtaataag
     1201 catgcatgta atggccgttg gtgtaatcaa gttcaaggcg gttatgagga attattttac
     1261 ctcccacctc aagactgatg ttcttcaaat caaagttctc aaacttgaat ggatctttgg
     1321 tatgatcacc aaacagcgcc ttagtattca ccagacccac gagaatacgt ttaggtaaaa
     1381 cctgtgagaa aatagttgat tgagggcttg aaacactacc tcctggaata tgaaagtttg
     1441 ccattttcac gactttcagt gggtagcgag ctaggtggcc actcataagc gttttttcta
     1501 gacccaagct aactgaatca ttcaaagtgt actctttaat gtacaatttt atatctttaa
     1561 tcttcagttt aaaaccggtc aacgcagggt ttgtgttttc aaatcttttc aaaagaaacg
     1621 cgtcggagca acgactgata tgaaggttca agtcaatcat gttcggcatt agccgttctt
     1681 gctgaaagag gctaagatgg agcggagcaa aagtttcaaa ctcctttgat cctttggttg
     1741 cttggaaacg ctcctcatag ccattgtcgg tactagtacc taggtttccc tcggtatacg
     1801 cgtaaaggga tggtttcaaa ttgctgattt ttgtcaattt atcgtgattc cagtctaact
     1861 ctaacatcga ccgataagga taaagattac ctgtatcttc caccagtaca ttgttaatgt
     1921 aacatttgat ctgagagata aatgttgcac ctagagcttg aattggacta attctatcgt
     1981 ttttgacaga attagccaaa tcaacaggaa tatcggctcc cgaaagatcg gtaattttaa
     2041 acttgacata gagatagttc ttcgatagct gcaggttgtt tttatccatg agaacacgga
     2101 aattgaaagg gccagcatct tggatagggt tagttgggtg aatttcacga tagcgttgat
     2161 cgacaacagc gacttgtgtg ggtggaatag aaaataaatc aagttccgat agcgaaacag
     2221 ggtcagaact tttgtcaatg aggctctgca tcatagaaaa gtaacagtag ctggggattt
     2281 acgacgacgc ttggtatcca ggtgcgaaga ggagagaaag cgaggcgacc gtttaccagc
     2341 tgttgatgtt ttagaactaa ctgctgatcg gcgtttgcgt ccaccgctgc ctttcaagtt
     2401 tgcaaacata ttgttaacac cttgtgcacc ttgctttttt aaactttgtt taagtggctc
     2461 gccagtagcc atatcactga gaatacgcga tccggcggag aacaattcgt tcttgacgcc
     2521 agattttttt gattagaggc atgatatatc taaagatgcc gcgaaacaca tcacccaagc
     2581 cagtgccacg ttggtatgca taacccttaa agggttgcga catgccagcg ccatgttgaa
     2641 tagcttgctg aaggaaaaac ttttcccaat caacatcaag agacggatta aaagggatat
     2701 gcattgctga cacgtctgct cttgcgccga caaataagta caactgacgt gtttccaaac
     2761 tggaacggca atttctcacc agtgtgatca cacagcgaaa cagttatgtc tgttatattg
     2821 ctagtacgaa taggaacaaa ctgaacgtta ttgaacgtct ttgaaacaac agaaccgtag
     2881 ggctgatcaa cgggaacaag tctaagcaaa ttggaataga tattaccgat gatgctttca
     2941 gagcagatat cggcgtaaac ataaatggtg ttaatatcgt tgttcaaatc gactccgttt
     3001 gtggctatac ttggcgcttc taaacgagct tccgtaaaac ccatcataaa acggagatta
     3061 ggaggtagct cgatatgtga aatttgtgag gtatcaaagt gcaagtcaat tcgtctacgc
     3121 aaagcatcaa aagcaaacac tatttcagcg ttgtttgagc tctgtgaaga gctcacaacg
     3181 acgcttgact caacatcatc aattttgctt gctaattttg cttgttgaat ttcttcactt
     3241 ttagctataa ttgcacgaaa ccctgccaac tcggcttcgt tgaacacatc tttagcgtgt
     3301 ataagaaaat ctctaagaga ctcggctagt tgtgtaaacg tttcacgatc tatcgctatt
     3361 ttatcgtcta aagtagcgcc ttcggcgtac gaaacggaag ggtcaatctc gacataacca
     3421 ttctctctgt catatttaac gttagatttg gaaatctgct ttgctaaatc aatgaatttt
     3481 tgaaacgagt cttgtttaac agtcacatgt gtgccttctt ctcctgtacg caagtgctta
     3541 gccactactt tcacatcttc ggcaatatcg cctgacggtt ctttaggagc aacccatttt
     3601 tgaggttttt caacaactgc tgtttcaaca actggtgcag caacaacagg cgtttcaaca
     3661 actggagctt cctcaacgct gcccgacaac gcttcaggtg tgaaattggc tacggcagtt
     3721 ggtgacggta actgtttcgt ttcaaactct gtagggtgaa cgtgataatc ttcataatca
     3781 tcctctttgc tctcgtcagg atctgcacct ttgtatttct tttcattcac ttcttcagca
     3841 tccgccgacc gtcttttacg tgcaactcta ggtttgattg catcgttcag catggctatc
     3901 aactcctgag ccgacgaata ttgaccacga tgaat
//
