# Supplementary material for: Widespread Horizontal Gene Transfer Among Animal Viruses
Source: bioRxiv. 2024 Mar 26:2024.03.25.586562. Preprint. [Version 2] doi: 10.1101/2024.03.25.586562 (PMC11071296; doi:10.1101/2024.03.25.586562)
Supplement: Supplement 2 [file media-2.zip › File2_Maps/uMega_marinesediment_SRR3715733_35085.gb]

LOCUS       uMega35085ct_1         35085 bp    DNA     linear       01-JAN-2019
DEFINITION  [note: taxonomic lineage
            d_Viruses;-
            _Varidnaviria;k_Bamfordvirae;p_Nucleocytoviricota;c_Megaviricetes;o
            _Algavirales;f_Phycodnaviridae] [isolation_source=original].
ACCESSION   
VERSION
DBLINK      BioProject: unknown
            BioSample: unknown
            Sequence Read Archive: unknown
KEYWORDS    .
SOURCE      Phycodnaviridae sp. ctRP12R (unknown)
  ORGANISM  Phycodnaviridae sp. ctRP12R
            Unclassified.
REFERENCE   1  (bases 1 to 35085)
  AUTHORS   Taker,C.
  TITLE     Cenote-Taker 2 dummy template file. Do NOT submit
  JOURNAL   Unpublished
REFERENCE   2  (bases 1 to 35085)
  AUTHORS   Taker,C.
  TITLE     Direct Submission
  JOURNAL   Submitted (01-JAN-2019) Taker 2, Cenote, 1000 Circle St., Cenote,
            DC 31111, USA
COMMENT     ##Genome-Assembly-Data-START##
            Assembly Method       :: unknown_assembler
            Genome Coverage       :: 1x
            Sequencing Technology :: Illumina
            Annotation Pipeline   :: Cenote-Taker 3
            URL                   :: https://github.com/mtisza1/Cenote-Taker3
            ##Genome-Assembly-Data-END##
FEATURES             Location/Qualifiers
     source          1..35085
                     /organism="Phycodnaviridae sp. ctRP12R"
                     /mol_type="genomic DNA"
                     /isolation_source="unknown"
                     /collection_date="unknown"
                     /note="genome binned from sequencing reads available in
                     unknown;
                     derived from metagenome: unknown"
     CDS             2..250
                     /note="no search hits"
                     /codon_start=1
                     /transl_table=11
                     /product="hypothetical protein"
                     /translation="-
                     YRITLKYFKKYYIRSLIALSCGSVATYSIYAPNFGYDYVTWHPIWHTCIFITSFMTNS
                     LRHSYDKELLDKAEYTRTASDSI"
     CDS             complement(290..523)
                     /inference="protein motif PDB:4YN2_A"
                     /codon_start=1
                     /transl_table=11
                     /product="FUSOLI"
                     /translation="MQIFVKTLTGKTITLDVEPSDTIENVKAKIQDKEGIPPDQQRLI
                     FAGKQLEDGRTLTDYNIQKEATLHLVLRLRGGQ"
     CDS             complement(579..1217)
                     /note="no search hits"
                     /codon_start=1
                     /transl_table=11
                     /product="hypothetical protein"
                     /translation="MKLDVDSKQRIMTAFYMLLEFYKIIMGTFLVIFVPQQCGDQLCT
                     ATENFMATEQLRVGANACNFVTFASIGTLYFIELKRENWCIKYLDIDEEKSNTNLDLE
                     IETYPAFKKQMNKLNNQYIKVVYIALFLMVVNFAVSGTIVYQNYAGSNTLTTFISFFM
                     LVTMKLYSAYNVGTISVKDERANSAYMKIPKTYNTIDEDHRISTPEGVNIVM"
     CDS             complement(1239..1613)
                     /note="no search hits"
                     /codon_start=1
                     /transl_table=11
                     /product="hypothetical protein"
                     /translation="MKNLVAALLLIFIFPISGISKITNFNATTLGMKNMINLKFLPTI
                     FFKLAIFGAIIIEFISPLIIVGNIFNYTSNNLAKLSIITLIIFTFFATLIYHFPTLPG
                     QKNYFMKNIAIIGGLMSYYLLL"
     CDS             complement(1610..2392)
                     /inference="protein motif CDD:pfam05118"
                     /codon_start=1
                     /transl_table=11
                     /product="Aspartyl/Asparaginyl beta-hydroxylase"
                     /translation="MILYIFIILGLIGFILTEINRQQRPVYKFVSYYKNFPIIIMGLL
                     NSIYKSIDNNCIFEYKNLTIHKKLCANHDKLLDEFNRNYSKYKLINPGVFSNEFHETN
                     NKYGYFNIKYYGNVNEDKFPLLTKLVDDDNIYTCFYSIIKGKKKIPEHRGPYAGILRY
                     HYTLFSSNDIKDYLKVKGDNKLFWREKDGFLFDDTHFHEVQKKSTGFRVALIIDIKRK
                     LPFILDKLNVLFLNFISNTEYVNSSRKKLTMKLKKKIKLYNT"
     CDS             2439..2594
                     /note="no search hits"
                     /codon_start=1
                     /transl_table=11
                     /product="hypothetical protein"
                     /translation="MPGYMTGSRKRKSRGKRKRTRTRRAKTHRRKKLHRKRTRKVQRK
                     RRRKRKR"
     CDS             complement(2635..3405)
                     /inference="protein motif PDB:3AAL_A"
                     /codon_start=1
                     /transl_table=11
                     /product="Probable endonuclease 4"
                     /translation="MNIGTHIHKSGSFIRSLRAFYETKPENLTKPVQLFSGSPKWWRR
                     PGVTLTDYNETKTFITENNLNVFIHSLYLVNLCWAPIDFRKKALPCLQWEFNNGMHMG
                     FKGVVVHCGKSCKMDIGEALDNMYNNLITVLKSVSTSCPLLLETTSGQGSETCWQFEE
                     LKKFYKRFTEKEKQKIKICIDTCHVFAAGHDPIKFILDWDSEFPESIVLVHFNDSKGK
                     CDCKKDRHERPGKGEIGLEKMCLVAAWCFEKNIPMVME"
     CDS             complement(3469..4383)
                     /note="no search hits"
                     /codon_start=1
                     /transl_table=11
                     /product="hypothetical protein"
                     /translation="MMGALCFKQQSTPYRKMSDLKSKENIEMRKLNDNFYSITRRGKR
                     WSKKQIKLLEKYVNYKMFLPIPRDFVREAIFGTQDPDEKEYYNSPPKFILLNFDSKNG
                     KRQSLRGLASVSTDGIGEEHTYPHNGMPALEFKYYTLEIIGNISLRGKPSSAVKERHG
                     VKVKSGKDMLDCLKRVGIKGGYQYLKLNAMENVIGFYWKYGWRFHEFPTRQRDCSHNI
                     VAERVEKLNTVNKLITPAKYTEYDEIRNQLLTKYFDRYLEDYYCVQTLSRGNTRGEDY
                     ENYEITETLTYKRWDMRFQGYPMYWQCK"
     CDS             complement(4457..4768)
                     /note="no search hits"
                     /codon_start=1
                     /transl_table=11
                     /product="hypothetical protein"
                     /translation="MSFVDALIILVLVLILIVIVYNLFAHGRDLAIFPRRKHHRNKKR
                     REEDYYPGSIEDDYDSDYDSDYDDPSSNVRKNKHRTKNKQHKINPSHVADYVSSHMPV
                     Q"
     CDS             complement(4790..5023)
                     /note="no search hits"
                     /codon_start=1
                     /transl_table=11
                     /product="hypothetical protein"
                     /translation="MNNGLILIAVLLIVLIYFVMQIPRKHTNHKSEVVYVNRQYPVWN
                     IPTGLARPLRRSWGWGPRFRRGYGPRHRRRFHF"
     CDS             complement(5151..6920)
                     /inference="protein motif PDB:5TIP_B"
                     /codon_start=1
                     /transl_table=11
                     /product="Major Capsid Protein"
                     /translation="MQLVAYGAQDVYLTGNPQITFWKVTYRRHTNFAMESIEQTFNGQ
                     ADFGRRVQCTISRNGDLAYRTYLQVTLPEIGQDSCCNPKECAKVYARWLDYPGEQLIS
                     MVEVEIGGQRIDRQYGDWMHIWNQLTLTAEQERGYNKMVGQTTQLTYLVDPSFADVDS
                     ACANNTVPAAVCAPRNALPETTLYVPLQFWFCRNPGLALPLIALQYHEVRINLELRPS
                     DEVLFAVTSLDGKNESAGAVSAGTSVKDAVSYQKSLVAASLYVDYVFLDTDERRRMAQ
                     NPHEYLIEQLQFTGDESVGSSSNKIKLNFNHPCKELIFVVQPDSNVDYCSSFLSGTHL
                     NAALGAQPFNYTDALDALVNSIAAFSGPAGVYLDSNGQADPNGAFIDQTNGGMFQDPG
                     ADTNHSVGIQWGEAFGPQQPMAWDDPQYNADGTGGDCFTPSCKTWSPTCTAPAMNIPF
                     PVQQIPDSGVSDAGAFVLAETALNLHCWGQNPVVTAKLQLNGQDRFSEREGTYFDLVQ
                     PYQHHTRNPDTGINVYSFALRPEEHQPSGTCNMSRIDNATLQLVLSTNAIGGDATAKV
                     RVYATNYNVLRVMSGMGGLAYSN"
     CDS             complement(6993..7220)
                     /note="no search hits"
                     /codon_start=1
                     /transl_table=11
                     /product="hypothetical protein"
                     /translation="MDIHVNDCQETTIDPIKLHKMVFLYNALENGWTIKKNNNAYIFT
                     KNHEGKKEVFLDDYLKGFMKENFDMKKILDN"
     CDS             7312..8430
                     /inference="protein motif PFAM:PF04947.13"
                     /codon_start=1
                     /transl_table=11
                     /product="Late Transcription Factor VLTF3 like protein"
                     /translation="MPAFKPKATKKIGKKTKNNVTVDSKHHEKMEEFKSAELTVLPAL
                     LQKKEMIKAKLTTNLNIEDKLELEDQLRQIRIDIKINKKKKKNYLLDNAEHVFDYFEK
                     KKKMSKGKNKTRILHSFFDKNKNENSNKKTEELSSIQKYLTNMDESFFDISQYTTKHD
                     VCNRCKGELISVDYEGVLICKKCGNRFSYLVEHEKPSYKEPPKEVCFYAYKRINHFRE
                     ILAQFQAKETTQIPDEVLISIKAQIKKERISLKQMTNRKAKDILKKLGYNKYYEHIPF
                     IKDKLGIKPPIMSPELEDKLCSLFMDIQRPYAKHCPDDRVNFLNYYYVLYKMCELLGE
                     TQFLPFFPMLKDPVKRIEQDEIWKKICYELRWEYVPTI"
     CDS             complement(8423..9196)
                     /note="no search hits"
                     /codon_start=1
                     /transl_table=11
                     /product="hypothetical protein"
                     /translation="MNWLIILIICFIICGLIYIFYPVKESMRSKPIPKLNIVFLGDYI
                     LHEPESQKYPSIKEMFKAKFPLASVKSFTSECKTLEKFKNEISKMPKVKYNTPNTYFF
                     LSVGSGAIHKNLINCSKVYDVKPTQMDSGKRSTCLSSKQLKEGWITQINILRKKFEKA
                     KIIIIGSYYPKKGDKIKICGHSLDSNNMLHENIETWNQDITEYINKYNQGYNAKNNEI
                     SFISLENVINSDKDLEKDGITIKPKSVKKLAKILFHEIK"
     CDS             9279..10229
                     /inference="protein motif PDB:2J6V_A"
                     /codon_start=1
                     /transl_table=11
                     /product="UV ENDONUCLEAS"
                     /translation="MSKNQPVQLGLCCINTILRQQKPPIFCSRKMIMRKIEELGINEL
                     KLKIIQNLADLYKLIQWNEANGIKVLRISSELFPHKSNPKVENYTMDFADKLLKKIGK
                     YARSMNHRLTFHPGQYNVVGTPNEKCFHQTISDLSYHAEVLDRMEMGKDSVMVVHGGG
                     KYGDKQKTLDRWCENFKRLPQAVQNRLVLENCEKCFSIEDCIYVSRKVNIPIVFDTHH
                     YTCYNLMHPDETLKPESEYIEEILNSWERRGIKPKFHVSEQGSGRCGHHSDYIEVIPD
                     FLLEIPVKYGVEIDILIEAKAKEQAIFKLYSKYPFLNCKV"
     CDS             10231..10386
                     /note="no search hits"
                     /codon_start=1
                     /transl_table=11
                     /product="hypothetical protein"
                     /translation="MFKNYTKLLFTYGGIQQDWLPYQNRLLSVHRRPYLVHKYPRWRR
                     LLQQSKQ"
     CDS             10383..10556
                     /note="no search hits"
                     /codon_start=1
                     /transl_table=11
                     /product="hypothetical protein"
                     /translation="MSITSSKLRERFGIAYAAIATMIPSTKYLTTRRISSPRSKRLPN
                     SPSIILFLEKKKL"
     CDS             10601..11548
                     /inference="protein motif CDD:pfam19150"
                     /codon_start=1
                     /transl_table=11
                     /product="Family of unknown function (DUF5832)"
                     /translation="MTKELAFERQNLPNGSANPKYIDLLDEDKPVAGQKFTCISFVSP
                     DNILKKKDLFFFEEFLKHWDYTQGVQKFTAFLNFLSYKYSMNFDKIMADFQEYLKSEQ
                     KDLVKTTIGDDYKNFLDAKEEDLEKTFNELYSFQTNTRGLKIRGSYPSQEEAELRCKL
                     LREIDPNHDVFVGPVGMWMPWDPEAYKTGRVEYLEEELNQLMHEKNKNERQAKHEFEK
                     RVAETKKKAIEENIKVAKASGNKLTQNVDKDGNLIGVGVTTIEGKINEKEVVSSADIR
                     KELFEGDNIRTRETDKKEAEKQETNVEMTISEKDDDKKV"
     CDS             11615..11977
                     /inference="protein motif CDD:KOG3173"
                     /codon_start=1
                     /transl_table=11
                     /product="KOG3173, Predicted Zn-finger protein [General
                     function prediction only]"
                     /translation="MNQSHDYPAEIPSNSLKGRCCITPVNENRIEINTDPPPAPKKKP
                     QKMKKKKTHRCGFDGCRKKLNLTQQTKICRCGFTFCSKHFQFEEHKCSFDYKGFSKNK
                     YETNVSLGGGSFAKVNII"
     CDS             complement(11978..12808)
                     /inference="protein motif PDB:4KFU_C"
                     /codon_start=1
                     /transl_table=11
                     /product="Genome packaging NTPase"
                     /translation="MNLELKKFDMKNISFKANEASGPVIVLIGRRDTGKSFLVRDLLY
                     YHQDIPIGTVISGTEAGNGFYGSLVPKLFIHDEYNTAIIENVLKRQKMVIKQVKKEKT
                     AYGRSNIDGRAFCILDDCLYDNSWSRDKLMRLLFMNGRHWKIMLIITMQYPLGVPPNL
                     RTNIDYTFILREPYIANRKRIYENFAGMFPTFESFCQVMDQCTENYECLVVSNNAKSN
                     KLEDQIFWYKASAHRDFKLGSKEFWEMSKNLGSDDEDESYDPKAGRKGPTINVKKSRW
                     "
     CDS             12896..14590
                     /note="no search hits"
                     /codon_start=1
                     /transl_table=11
                     /product="hypothetical protein"
                     /translation="MFEIYYKKNDNSALFKEFDLNKIKHIQNYIPLYGRFFNLQETNY
                     QNINLNQPYHITNLEKTDQKNTYNCQVKSDNNEESAKAFFKFSPLIDPIKFMVGKYGD
                     LTEDIKKSLPKLSENKCHPKVLDSNNSAYVDGFFTYLTSNVLHHHKFVHGLDFFGSFL
                     GIQEKFNMNIFDDLEYLNDSKYFHEQKGKLFDIEAIDEEMFFDADTRNYKKKLQIDRN
                     ISNKSVYSLNGENFDDLFITTSTVNNEPVKLTEALVFEFNLKNKNAQNNSSRKSDSTC
                     SSRSSHTSDGSNKEEESSSDEEEEEASMSSFSSMDSDIICNAIIKDFPVQIICLEKME
                     ATLDSLLGEELSDHEWRSCLFQIIMTLIAYQKMFNFTHNDLHTNNIMFNKTDKQFLYY
                     RYNKVYYKVPTYGRLFKVIDFGRSIYSFKGKFICSDSYHPKGDAATQYNCQPYMNDKK
                     PRLDPNPSFDLCRLGCALYDFFMDDIDDIKTCGDPIAALISEWCCDDKGRNILYKKCG
                     EERYPDFKLYKMIARSVHNHTPQKQVSKPVFSSFVSNRKKCGKKKFIDIDALPIYA"
     CDS             14587..15066
                     /note="no search hits"
                     /codon_start=1
                     /transl_table=11
                     /product="hypothetical protein"
                     /translation="MIFLVNIYHMNKKAKGYLFIAISILSVAAMSFIAFTLKNNARKA
                     KKKEPWTFSEFLNNGETITYKTIFVGVSYGIIIGLIDVLGIWYVLKYLKVFMPKGNLL
                     DAGIAEVYASVLAVIFGTFVSHSIKTVIPPDNTIPMWSDAFGVLIGCLITLIIMTKT"
     CDS             complement(15063..15296)
                     /note="no search hits"
                     /codon_start=1
                     /transl_table=11
                     /product="hypothetical protein"
                     /translation="MDNNMFIQGIIVSCVYLIFRFIEMRFIIKETVPLKKLMRDTLVV
                     YISFVSGIFVYTQIEPIKNITSVPVVFTNSPDF"
     CDS             complement(15338..16609)
                     /inference="protein motif CDD:pfam19068"
                     /codon_start=1
                     /transl_table=11
                     /product="Family of unknown function (DUF5764)"
                     /translation="MDDFNTNVLSEARNEYSSRLLNIITPLVIEGFSSIFKEAYDLCI
                     KNEEHTKYLMTFQNFLTRVPKWNQEIINVETNRIIKTSKCGYLEDILTCVHITQLKIL
                     TSIRVSSKQKKIDIDIPKLPDFVHKVYIECARKLYKNVYLFERHIMPLQQQKNMRECE
                     IIIRECILKVIGDNMPVEKILRAYIDETEEEEIVEETVEKSEEEIKAEEAAAAEAAAA
                     EVVQKEEEDKKKKDVEKADDTTIVKTSDVKENIISDNDAPLLINTSEEFPPIVNEEDS
                     NKNTKEDVKSQAPFTMPASLKMGIETVPALKAIPITTEIQSSPKTSISFSNNDSVMNY
                     NTKESPTKITTTSSALISAPKTLDRLEKISHERNEQRKLEEEEEEDDYNLEKIKIFDN
                     LPELGDLDVQVLDNKLNLNDNPILEGIEVLS"
     CDS             complement(16611..17420)
                     /inference="protein motif PDB:1SXJ_D"
                     /codon_start=1
                     /transl_table=11
                     /product="Activator Clamp Loader"
                     /translation="MDIHKNIKSKLEYFIKSKKIPHIVFHGPAGSGKRGLLEFLINNI
                     YTTINNRNKYVMYINCAHGKGIRFIRDELKFFAKTNIQHKNGNIFKSVILFNADKLTT
                     DAQSALRRCIEQFSHTTRFFIVIDEHNKLLKPIISRFCNIHVPLPLINDVNMSIHEYK
                     KKGFRSSFKDIIKQRNSWLTKALNQKKNYNSVDKCFEFTEKIYEKGYAGLDIMKAIEL
                     TTKLDETQKYGLLMHFDKIRREFRNEKLFIFYILTFSFMRPKTDLENIKEM"
     CDS             complement(17455..19287)
                     /note="no search hits"
                     /codon_start=1
                     /transl_table=11
                     /product="hypothetical protein"
                     /translation="MAEIAIPVLGLGAMYILSNQNKEEDMPSQEKFTNRSGPEARRLQ
                     MGNVKTGIPVKPPVNFPVQTFADVGDNPASYPAPNTATDRYYKQDVYEKKVEAGGDPT
                     NAMLFKSLSGDSVQKKDIKFNNMVPFFGSNVTQRTTKFGGNESILDSYSGSGSQVIHK
                     REQAPLFAPHENLHYAHGTPNTSDFIQSRMNPSRNMSNTKPWNEIRVGPGLNKGFTNK
                     GSDGFNAGMEARDIWVDKTVDQLRTKTNPKITFGLGNHEGPANSIIKNRGIEGKIEKY
                     KPDTFYLNTPDRWFTTGGQEKAQRSRAEEPLQPENRPFTTREYFGSSTANQGGASTGG
                     RVEENYRRSTRPELAPDIKYPGQAHNMNYQTGWKHLNQNYGKSGYKSYPNSRNTTRQP
                     TEFGIVNGWMKAIVAPVMDVLRPSRKENVIGNLRPNGNASGANGVDQARVWNPADRTK
                     TTIREQTSETYDIAQPFYKHEGGYATKEYQLKSQNRATTEGSYTGNSSGSRNGTTNGP
                     VYNAAYNAHLNPNKEKLLTNQINPGCEPLFNGSQNLRIRKFGSTNPSSGPANMPKESG
                     NIATYGQMGGRNIRGATIECTRNQPDILSAFDNNPFTKPLNSVA"
     CDS             complement(19343..19897)
                     /note="no search hits"
                     /codon_start=1
                     /transl_table=11
                     /product="hypothetical protein"
                     /translation="MAFTRFNYDECRTKKILEESTGPGRYMLNKPGWGNKPCFFEDPQ
                     IRMQGWGANLRKVPEGAPIDIDSDLIGITRPLSKWCSKDEYPNSGVVKSKRVRYPTCS
                     KAVTDQSRATHPAWMYKDLEQNHRYILFLNPQENTCIPFQNNLNTRILEKDHFVDKIP
                     CMVKQRGQPIGVYAGDKLPKATLK"
     CDS             19949..22045
                     /inference="protein motif CDD:cd02511"
                     /codon_start=1
                     /transl_table=11
                     /product="UDP-glucose LOS-beta-1,4 glucosyltransferase is
                     required for biosynthesis of lipooligosaccharide"
                     /translation="MVMQLNIQEMDIPNTVKIALNMIVKNESKIIIRLLESVLPIVDS
                     YCICDTGSTDDTKEIIKNFFDKWDISGCIIEEKFINFGYNRNYALQKCRELIDCDYIL
                     LLDADMKLEIGKTFNKNCLNGMDYFHILQGNDNFRYKNVRIIKNSKEFEYKGATHEYM
                     HVPKIFNKYTTLDNNILFIADIGDGGCKKDKFIRDIRILESEVAKNPKDQRSYFYLAN
                     SYFDSKNYNQAIQAYKTRVELGGWNEEIFYSYYRIGKSYKALDNITSAIYYFLEAYNN
                     HPGRAEPLNSLISIYRNSNKAELANLFYSQAITIPQPPADALFVESNVYNYLLHYEFY
                     LFYFYLNENDRASYNIDTIQYIFIYLLNNHPYAISNILSNYKFYARILHCKGDAMRET
                     SLQACIRLKIQPKTLINKNLYASSTPSISSLNDKIILNIRYVNYYLDDQWNYKYKEST
                     EKTINICVQFSDNAFMKPKNSKRMENAPFSESDYEIIGKNSKIIEGVQDIRLLEFNNI
                     LYYTGVVLHEKEGKRYGNIHYGIYDISNAKLDGCLIKSPKNRVCEKNWLLFHNNKELM
                     CIYEWFPLTIGKIKDNEYSILHKQDMTPLFKHIRGSTNGVIVCDEIWFVCHFVSYEKP
                     RRYYHIIVKLDLNTLKFISHSIPFTFEGEPIEYCCGLSVDNDLLYMTYSIKDNNSNIA
                     VLKKNTIKFMDEDLMY"
     CDS             complement(22051..22419)
                     /note="no search hits"
                     /codon_start=1
                     /transl_table=11
                     /product="hypothetical protein"
                     /translation="MTDTSLKNSKGWYCQEQRGIQRQFDTNIWKFKCISKDTRFPCAG
                     INMPMMTNGYNNNVLSNNASDIESALFGIGSTNLVKQKPAVKPDLNCMGNVKFFNRLE
                     GTLPKPLVVEKFQRPIGPFS"
     CDS             complement(22442..22795)
                     /note="no search hits"
                     /codon_start=1
                     /transl_table=11
                     /product="hypothetical protein"
                     /translation="MYNYSLKLTYRKKNDTIYRKELLEAFHLKEYTDKINERIDDLYK
                     TIKNDYSDIIKCLHENDPLTSFGSIDEAGCFMILFSWQYFYENHSLIQSIFQKSDDIL
                     VKKKTLIDKIISNKK"
     CDS             complement(22827..23417)
                     /note="no search hits"
                     /codon_start=1
                     /transl_table=11
                     /product="hypothetical protein"
                     /translation="MASVHSYNFDNLTRIGNDTCGITAREGQNNAMGTYNTTNYFLKE
                     CGMKKPIAFATQQPSMFYNGGFGPCGAGGCNITSDSNLKIGTIQTHPKCKISLQQRPF
                     TTVPYLGRGPPRPVLEARLQQGAMINDTKSCKTITETSFGNYSRTPLLPTVQATIQNP
                     HNLVEGVAAAGWIRGGLPSRELTRDQDYLERQTHSQ"
     CDS             complement(23449..24105)
                     /inference="protein motif CDD:pfam19066"
                     /codon_start=1
                     /transl_table=11
                     /product="Family of unknown function (DUF5762)"
                     /translation="MTNTFWLNNPAILFDSDHITEIWPSSNLDYISKLNAVTRLIILL
                     TIIGFFTSGFFKILVSAGITLVIIVMMYKTKRKEGVKKKIKEQIVKEGFTNPNLYKAT
                     KRSFTTPTAKNPLGNVLLPEIKYNPKRPAAAPSFNPEVEKEINTSAGNVGPDPRLFLD
                     LGDTLSFEQSMQRFYTTANSRVANDQTAFAKFCYGDMPSCKEGNGLQCLKDNPRWINY
                     "
     CDS             complement(24133..25308)
                     /note="no search hits"
                     /codon_start=1
                     /transl_table=11
                     /product="hypothetical protein"
                     /translation="MSKVKNDEILIPPEFLKVMKDFLTDMISTFPEYEDLLKKLMLDI
                     VESPDSENVVNLFNHCKETYTPRFFDLLYQNNEIYKGNEAIYFLPGIDFREVWKQDIT
                     EKTRLIIWKYLQLVCFSIVNSENNSESFGDTANLFEAINEEELKGKLEETMEQMSKIF
                     DMSGNAFEKADGEPSINMEDMPNPDELHEHISGLLDGKLGRLASEITEETMKDFQDIS
                     GVNSVTDIFQVLFKDPGRLMKMIKKVGGNLDEKIKSGEIKESELMEEASELMKKLHKM
                     PGMENMQKMMSQMGMPTGGKNSKVNMGAFQGHMQQNISKAKTKERLRKKLQARKSAKD
                     EQIRILEAQLAAVRAENANFVHTGTNNVVGEPQANKKKKKKKKRRRKKKKTNLVDNQ"
     CDS             complement(25345..25731)
                     /note="no search hits"
                     /codon_start=1
                     /transl_table=11
                     /product="hypothetical protein"
                     /translation="MSIIKAFNSHFIEFLDDVLTVFPDDKNVKTSRYYISGVIKINPS
                     IVIKAWYQYCVVPYSKQIDSGDWSFFMIKDYKNDIGKSDKYNSEKVLGAIEMIRNKAS
                     NMSEENQKKIVKYLQNLSKLSIMYKG"
     CDS             complement(25775..26338)
                     /note="no search hits"
                     /codon_start=1
                     /transl_table=11
                     /product="hypothetical protein"
                     /translation="MSAVLYYSNYCNHCKQLLLKLSRTKTRDDLHFVCIDKREKHKDG
                     SINIILENGQRLLLPPNVKSVPTVLLLHHGNRVIDGLKEINHFLSPGEVEINNKATNN
                     NGEPLAFSMNEMGSGLSDNYSYLDMSAEELSAKGDGGLRMMHSYTGWSDNQSIATPPE
                     DYVPNKVGNVDMGKLQEQRNTDLASKR"
     CDS             26439..27602
                     /inference="protein motif CDD:cd07031"
                     /codon_start=1
                     /transl_table=11
                     /product="RPB3 subunit of Eukaryotic RNA polymerase II"
                     /translation="MSSLSQDVEQSSSQSAVLDTYISSRDEVNGILTFTLAGINVSIA
                     NGLRRTILSDIPVLAFKTFPHNENKADFITNTSRFNNEILKQRLGCIPIHIPDLKMPY
                     NELQVEIQKKNDTNEMMYLTTKDFKVKNTSSNKYLDDSTVNKIFPPDPITGDYVLFAR
                     LRPKISNEVPGEEIRINAKMSSHTAGEDGMYNTVSCCTYFNTPDKVAQKDGWQAKLST
                     LTEEEKDPELMALKEMDYYNHDAKRFFIKDSFDFKIETIGVLTNYDICFQASQIIIEK
                     LLHIKDIASENTLTVTKAASTIENCYEILLDGFGYTIGKVVEYILHRDLYAGNKTVTY
                     VGFRKSHPHDSVSFIRIAYKSKFTSIEDVKSDVVNACEEAIKIYSTIAGEFEK"
     CDS             complement(27636..28988)
                     /note="no search hits"
                     /codon_start=1
                     /transl_table=11
                     /product="hypothetical protein"
                     /translation="MQIRYNLASTVDIQRLYNDKEYAEEKGIIVKQQKSERVKNLENM
                     LREVDNEDEQWREKVMSLKAEITDAKKSENNIYLLKYNKNNLNITNQKTLGLFRSVIL
                     HNDKIISFSPPKSIDNETFLADAWDIKTQYEIQEFIEGTMINMFFNTLTQEWEIASRS
                     SVGARCSFYQDKKITFRTMFLEAMNRLGYEFENFNKNLCYSWILQHPDNRIVVPFTQS
                     NIILCKVYQCQDLVVNEISLTNWDENIFVATVPYEIPRSLNKVIDCEGLDFNEIKDKF
                     YTQNMDYRIMGAVFVNPDTGDRTKIRNPTYEHVRKLKGNSPKLQYQYYNLRQMGAVGD
                     FLKYYPEHKGTFDQLRKQVHNFTFNLHSNYIRCYIKKEKPLLEFPFEYRTHMYNLHQQ
                     YLNDLRPEGIAVRKHVVIEYINNIPCHHLMRSINYPLKKRKVDEIKSVVKDLQESTQQ
                     "
     CDS             29085..35057
                     /note="no search hits"
                     /codon_start=1
                     /transl_table=11
                     /product="hypothetical protein"
                     /translation="MSEKQQKPVDPPQSFFELGEVIKIIAPSNSDINEKSYLIQYLDE
                     NEIDILDVDTLNKSTLAITDGNLNDESIESIEILSKPTNEGFARQNNLLPGTWITIQL
                     GGDVPATVNGEITSLEEDMIEINTWPGNKKIYIDFEYKGIPKNLPIDSIRPFTPPAVP
                     DEQSPSQATPSPQFPQLTPSPVEQREEDLDIDISPVDVATAIPNVAAQRKEILLDADD
                     IVFGEKLGAITQEVPVSESERRFGIETQSDDLLNDLLSTIPTSARNTKVLKSIHIMVE
                     RYQQLRQQFSKLSDDGEYDIPDTKTADYKPLITNLQNLDAKLYWLLPIAKNRKNIYDM
                     RIDDEDDSSDIVSTKLSDAQTNIYEIVSQYMTNTVPDGENKYEYLYRALNRYLTPFTD
                     PNLKNNVIVSSRVNQTMNVIIGNFENIMSSVICGEKFQQERFVMGRYEQALTRPTIRD
                     LKNRRLLPDLVDLTPGDRLSLLGYLQLPEAFVRYSQINLPQTNILLKSNLNLIPFSYF
                     RYLNMNSPSDININSIEQNQTPSKGDDENFLKKFEMFVYDQLSSLEDRNEEHYTKFLN
                     NMVPRTRSLFNMMKKYYKNSTSFLNILFHLQPFMVYANDITFKQYEEIVNFMRSNILK
                     FKKHLVQNNTAYLNYTSHEYKNNNTKFNTGFKNSYLFNLLSSNSSNARQTEQEYKLSV
                     VDLESGIKTNKRLNISTPEFIKRIYTADYGSLFANTIALEDIDLFIGMDVDTIIKNKL
                     ESLEGEKKQEESRDDKECKNFVLAKYYLDIDDLKEDDGNPEVYFDTKYDDTRYDIVDE
                     FENEQARMSPTDFNAFLLNHLMANVGLSEETARREASAMVQKKRLIIEGDYCYLTTEQ
                     GKNIYYIRDSNNTWIHNPEYDGESISATMFCNLKKNCMAINKECDNMIINKTKLKQQL
                     LNEMLEQFDQDLHLDQDTITTKLNERQKYLNERLKMLQLIDNLLTVRYDEVKFAIGQT
                     MPERNIEVSPYAELRDLILSHTDFVKRQTDILKFIEKTCQPLTWSDEQGGNMWFYCIK
                     TGKKLLPTFYERLAEAFFSGNYQPVLERIVSERGEISDDGDKIVDKYSGYTIRMIEFD
                     DAEGFDDAGYKIVTRALINKDIGDVIMDMSFRPVDKLKSKDGDMISNIIKTLQQQMGI
                     SIGGNIEFIIKNVESTLDSYLPSEELYKQKVKQAKSRNVRLGSYIDVHDEALLLLTLG
                     YFMIATQTMMPSIITSKTFKGCGPKSFEGYPLEGPGDYSALKYIACCALRLRSRTRPW
                     QRLPRLTRDKAVSTLKAFMEKLKKLIDKEILKNRNVTERIDAKLLYLQNKSPGEAIPM
                     EFDVKRWLTFLPPLFPVNIKDIQPLPANFKENLDKDIESANPRQFERVSTLYGKMTMM
                     SMHILELIQRVINKETLLLSNNQNELLVENACCNNGSRVTRVYFEEKENSIRTVNANV
                     QKYGDIYNIVENLIVPFYLFDPKNTKLKYPAVPKTFSESTIYRAFIRFCYYNTGFILS
                     EQLERVCGTNSSQFKATNNILEKIEILKKENKNYSMDDFLRLMNIVNKSNIVEVDMNE
                     DIISPRVSFENLMKNEEIKADIEGTDLETFMNMMTGVLDRYDVLLEPSGEDENVINTF
                     STFLQNRTDELMTEIIEYTDIEGDLNTIEFFNTIGNWKLKGENIYMSLEDETAETFYN
                     YANIYIKNILKIYPTIIVDGGNKTDYKSPSVPMHWTKGAQKLSNTHIKDVKNIISKEF
                     SKLYEFYGDVEIKPILIDISNSVITNTIITISQLLPFFSDIRLEAGEPRAKTILDGDI
                     IKRIMKFLLMRALSEYIKITEEYSASETVVEGDSSIMGERLEEDILRGRALQLRQKTS
                     NILKAFISILHTQKSIINISNDEINLKVNKSKEKEKSKITKNLGDLTVEERKVQDIMK
                     NHKIGDWSLGQTRALFVYDEEQYEKERHDLEVDALNEMQVNAIDGVTERTREIYQMDW
                     ANEQLEDQRMQSEIGNAILQQGDDDDGPEDFF"
ORIGIN      
        1 taaatatcga attacattaa agtattttaa aaaatattat atacgttctt taattgcatt
       61 atcttgtgga agcgttgcta catattctat atatgctcca aattttggat atgattatgt
      121 gacgtggcat ccgatatggc atacatgtat atttattaca tcatttatga ccaattcttt
      181 acgacattca tatgacaaag aactgttgga taaagcggaa tatacaagaa ctgcatctga
      241 ctccatttaa ttaattacaa ataattaaat tgtaattaat cgaatttacc tattgaccgc
      301 cacgtagccg aaggactaaa tgaagcgtcg cctccttttg aatattatag tcggtaagcg
      361 ttctaccgtc ttccaattgt tttccggcaa aaattaagcg ttgctggtct ggcggaattc
      421 cttccttatc ctggatcttg gcttttacat tttcaatagt gtcacttggt tcaacatcca
      481 atgttatagt ttttcctgtc aaagtcttca caaatatttg catttataat ctactaattc
      541 aaaaaatgtt taagtcaatt tacatatatt tattacattt acatgacaat attaacacct
      601 tctggtgtag agattcgatg atcttcgtca atggtattgt atgtttttgg aattttcatg
      661 taggcactat ttgctcgctc atcttttaca gatattgtcc cgacgttgta ggcggaatat
      721 aatttcatag ttactaacat aaaaaatgag ataaatgttg ttaaagtatt tgacccagcg
      781 taattttgat atacgattgt gccggataca gcaaaattaa caaccattaa aaataatgcg
      841 atataaacta ctttaatata ttgattgttt aatttattca tttgtttttt aaacgctgga
      901 taggtttcaa tttctagatc tagatttgta tttgattttt cttcatcaat gtctaaatat
      961 ttgatgcacc agttttcgcg ctttaattca ataaaataca atgtaccaat agacgcaaat
     1021 gtcacaaagt tacatgcatt tgcaccaact cttaattgtt cagttgccat aaaattttca
     1081 gttgcagtac ataactgatc accgcactgt tgcggaacaa atataactaa gaaagttccc
     1141 attataattt tataaaactc aagaagcata tagaacgcag tcataatacg ttgcttggaa
     1201 tcaacgtcta atttcattat ataataacta gagattgatt ataatagtaa gtaatatgac
     1261 ataagaccgc caataatagc aatatttttc ataaaataat ttttctgacc tggaagtgta
     1321 gggaaatgat aaattaatgt tgcaaaaaat gtaaatatga tgagtgtaat aatagaaagt
     1381 ttagccaaat tattacttgt ataattaaat atattaccta ctatgatcaa aggagatata
     1441 aattcaatta ttatagctcc aaaaatagct aatttaaaaa agatagttgg taagaatttt
     1501 aaatttatca tatttttcat tcccagtgta gttgcattaa aattagttat tttactaatg
     1561 cctgaaatag ggaaaataaa tataagaagt aaggctgcta caagattctt catgtattat
     1621 ataatttgat tttttttttc aatttcattg taagtttttt tctactagaa tttacatatt
     1681 cagtatttga tataaaattt aaaaataaga cattcaactt atctaaaata aagggtagtt
     1741 ttcttttaat atcaattatc aatgcaactc taaaccctgt acttttcttt tgtacttcat
     1801 gaaagtgtgt atcatcaaat aaaaacccgt ccttttctct ccaaaatagt ttattatcac
     1861 ctttaacttt aagataatct ttaatatcgt tactactaaa aagtgtataa tgatatctta
     1921 aaattcctgc ataaggacct ctgtgttcgg gtattttctt tttgccctta ataatactat
     1981 aaaaacaagt ataaatatta tcatcatcaa ctaattttgt aagcaaagga aacttatctt
     2041 cattaacatt accatagtat ttaatgttaa aataaccata tttattattt gtttcatgaa
     2101 attcgtttga aaaaacacct ggattaatta gtttatattt tgaataattt ctattaaatt
     2161 catctagtag tttatcatga ttagcacata gtttcttatg aatggttaaa tttttatact
     2221 caaatatgca attattatca atagatttat aaatactatt tagcaagccc ataattatta
     2281 taggaaaatt tttataatag ctaacaaatt tgtaaacagg tctttgttgt cgattaattt
     2341 cagtcaatat aaatcctata agacctaaaa taatgaaaat ataaagaatc atttattata
     2401 aagaataaaa aaaatttatt atatttactt aatatataat gccaggttat atgacaggat
     2461 ctcgtaaacg caaatcgcgt ggaaagcgca aacgcactcg cactcgcagg gcgaagactc
     2521 atcgcagaaa gaagcttcat agaaaaagaa ccagaaaggt tcaaagaaag cgaagacgta
     2581 aaagaaagcg ttaatataat tatttagatt atttactaaa ttattataag cattttattc
     2641 cattaccatt ggtatatttt tttcgaaaca ccaagcagct actaagcaca ttttttcaag
     2701 accaatttca cctttccctg gcctttcgtg tctatccttt ttacaatcgc actttccttt
     2761 cgaatcattg aaatgtacta aaacgatgct ttctggaaat tctgaatccc aatccaaaat
     2821 aaatttaata ggatcgtgac cagcagcaaa tacgtgacat gtatcaatgc aaattttaat
     2881 tttttgtttt tctttttctg taaatctttt atagaatttt tttaattcct caaactgcca
     2941 acacgtctca gacccttgtc cagatgttgt ttcaagcagc aaaggacaac ttgttgaaac
     3001 acttttcaaa actgtaatca aattattgta catattatca agagcttctc caatatccat
     3061 tttgcaggat tttccacaat gcactacgac gcctttaaat cccatatgca ttccgttatt
     3121 aaattcccat tgtagacagg gaagtgcttt ttttctgaaa tctattggtg cccagcataa
     3181 atttactaaa tacagtgaat gaataaatac atttagatta ttttcagtta taaatgtttt
     3241 ggtttcatta tagtctgtca aagtgactcc aggtcttctc caccattttg gtgatccgga
     3301 aaatagttga actggcttgg ttagattttc gggtttggtt tcatagaatg ctcgtaagga
     3361 tctaataaaa ctacctgatt tgtggatatg cgttcctata ttcatggtta tattgtgtgt
     3421 taaaacaaaa agtttttaaa atttattcaa ttttatacac acaatgattt atttacattg
     3481 ccaatacatc ggatatcctt gaaaacgcat gtcccatctt ttatatgtta aagtctccgt
     3541 aatttcataa ttttcataat cttctcctct tgtattgcct ctactcaagg tctgaacaca
     3601 ataataatct tccagataac gatcgaagta ttttgtcagg agttgatttc ttatttcgtc
     3661 gtattctgta tattttgcag gtgttatgag tttattaact gtgttaagtt tttcaactct
     3721 ttcagcaact atattatgac tacaatcacg ttgtctcgtt ggaaattcat gaaatctcca
     3781 tccatatttc cagtaaaatc caattacatt ttccatagca tttaatttta aatattgata
     3841 accgcccttt ataccaactc ttttcagaca atccaacata tctttaccgc ttttgacttt
     3901 aacaccgtgt ctttctttta cagcggaaga gggttttcct cgcagtgaaa tattgccaat
     3961 aatttctaaa gtatagtatt tgaattctaa ggcaggcatt ccgttatgcg gataagtatg
     4021 ttcctctcca ataccatcgg tggatactga cgctagtcct ctcaacgatt gtcttttacc
     4081 atttttagag tcaaaattaa gtagtataaa tttaggaggt gaattataat actctttttc
     4141 gtctggatct tgggttccga aaatggcttc tcttacaaaa tcacgaggaa tgggtaagaa
     4201 cattttataa tttacgtatt tttctagcaa ttttatttgt ttttttgacc aacgtttacc
     4261 ccttcgcgta atagaataaa agttgtcatt taatttgcgc atttctatat tttctttgga
     4321 ttttaaatca gacatttttc tgtacggtgt actttgttgt ttaaaacata atgctcccat
     4381 catatggata gttgataatt gttaatgtag tttgtaatca aattacaaaa tatattagat
     4441 tcaatttttt tattacttat tgcacgggca tatgactaga tacataatct gctacatgac
     4501 ttggattaat tttatgttgt ttatttttag ttctgtgttt attttttctg acatttgacg
     4561 agggatcatc atagtcagaa tcatagtcag aatcatagtc atcttctatt gatccgggat
     4621 aatagtcttc ttctcgtctt tttttatttc ggtggtgttt tcgccgtgga aatatcgcta
     4681 aatctctacc gtgggcaaaa aggttataaa caattacaat aagaatcaat actaaaacta
     4741 atattattaa tgcatcaaca aagctcattt ataatatata aggatatttt tagaaatgaa
     4801 atctacgacg gtgacgcgga ccatatcccc ttctaaatcg aggaccccat ccccatgatc
     4861 gtctcaaagg tctagccaaa ccggttggaa tattccatac tggatactgt cgattaacat
     4921 aaacaacttc tgatttatga ttggtgtgtt ttctaggtat ttgcataaca aagtaaataa
     4981 ggacaatgag caatacagca attaaaataa gaccattatt catatatatt aaatgcgtat
     5041 aataattttc tttgtgaaaa taatcataaa attttataaa ttatatgatt tttattaaat
     5101 taatatatta aaatcaaaat ttgacaccat aaatggtaac aaaaattaac ttaattactg
     5161 tatgcaagac cacccatacc actcatgaca cgaaggacat tgtagttggt agcgtagaca
     5221 cggaccttag cggtggcatc tcctccaata gcattggtgg aaaggacaag ctgcaaggta
     5281 gcgttgtcaa ttctggacat attgcaagtt ccagatggct ggtgctcctc agggcggagt
     5341 gcgaacgagt aaacgttgat tccggtatct gggttgcgag tgtggtgctg gtatggctga
     5401 acaaggtcaa agtaggtacc ttcacgctca gaaaagcgat cttgtccgtt aagctgaagt
     5461 ttggcagtaa ccacagggtt ttgtccccag cagtgcaagt taagagcggt ctccgcaaga
     5521 acgaaggcac cggcatccga aacaccagag tcagggatct gctgaactgg gaatggaatg
     5581 ttcattgcag gggcagtgca ggttggtgac caagttttgc aacttggtgt aaagcagtca
     5641 ccccccgtgc catcagcatt gtactgagga tcgtcccatg ccattggctg ctgtgggccg
     5701 aatgcttcac cccactggat gccaacagaa tgattagtat cagctccagg atcctggaac
     5761 ataccaccat tggtctgatc aataaaggcg ccatttggat ctgcctgacc atttgaatca
     5821 aggtaaacgc cagctggtcc ggagaaagca gcgatagagt taacaagagc atcaagggca
     5881 tcagtgtaat taaatggctg agcacccaat gcggcattaa ggtgtgttcc actcaaaaat
     5941 gaagagcagt agtcaacatt ggagtcaggc tggacaacaa agatcaactc cttacaaggg
     6001 tggttgaaat taagtttgat cttattggat gaagaaccaa cggattcatc tccagtgaac
     6061 tgaagctgtt cgataaggta ctcatgtgga ttttgggcca tacgtctacg ctcatccgta
     6121 tcaaggaaaa cgtaatcaac gtaaagcgaa gcagcaacaa gggatttctg gtaagaaacg
     6181 gcatccttga ccgatgtacc ggcagataca gctcctgcac tttcattttt accatcaaga
     6241 ctggtgacag cgaaaagaac ctcatccgaa ggacgaagct caaggttgat acggacttcg
     6301 tggtactgaa gtgcgatcaa aggcaatgcc aaacctgggt tacggcagaa ccaaaactga
     6361 agtggtacgt acaaggtagt ctcaggcaaa gcattgcgag gggcgcatac tgctgcaggg
     6421 acagtgttgt tggcacaggc agagtcaaca tcagcgaacg aagggtcaac taagtaagta
     6481 agctgggttg tttgcccgac cattttattg tatccacgct cttgctcagc ggtaagggta
     6541 agttggttcc agatgtgcat ccagtcacca tattggcgat cgatgcgctg gcctccaatc
     6601 tcaacctcaa ccatagagat aagctgctca cctgggtagt ccaaccagcg agcataaacc
     6661 tttgcgcact ctttaggatt gcagcaagaa tcttgcccaa tctctggaag agttacctga
     6721 aggtaagtgc ggtatgctaa atcaccattt ctggagatag tgcattgcac acggcgaccg
     6781 aaatcggctt ggccgttaaa ggtctgttca atagattcca ttgcgaagtt agtgtgtctg
     6841 cggtaggtca ctttccaaaa agtgatctgt gggttaccgg tcaaatagac gtcttgtgcg
     6901 ccgtaggcta cgagttgcat taatcctcct cccattctgt tataatattg ctaaagaaaa
     6961 aaattttacg aaaaaacgat taattaatcg aattaattgt ctaaaatttt tttcatatca
     7021 aaattctcct tcatgaatcc tttgagataa tcatccaaaa atacttcttt tttaccttca
     7081 tgatttttag taaaaatata ggcattatta ttttttttga tagtccatcc attttctaaa
     7141 gcattgtata aaaacaccat tttatgtaac tttataggat caattgtggt ttcctgacag
     7201 tcatttacat gaatatccat tgttaactgg agagaaaaga gattagttat ttctacacaa
     7261 aagaagattt gttgaaaaag taaattaaat agtttattaa tagttctata tatgccggct
     7321 ttcaaaccca aagcaacgaa aaaaattggg aaaaagacaa aaaataatgt tactgtcgat
     7381 agtaagcatc atgaaaaaat ggaagagttt aaatcagcag aactaaccgt cttacctgca
     7441 ttattacaaa aaaaagaaat gattaaagct aaattaacaa ccaatctaaa tatcgaagat
     7501 aaattagaat tagaagatca attgcgacaa attagaatag atataaaaat aaataaaaaa
     7561 aaaaagaaaa attatttatt agataatgca gaacatgtgt tcgactattt tgaaaagaaa
     7621 aagaaaatgt caaaaggaaa aaataaaact agaatactac attcattttt tgataaaaat
     7681 aaaaatgaaa attcaaataa aaaaacagag gaactatcgt caatccaaaa atatcttact
     7741 aatatggatg aatcattttt tgatatttct caatatacca ctaaacatga tgtatgtaat
     7801 cgatgtaaag gcgaattgat ttcggtcgat tacgaaggtg ttttaatttg taagaaatgc
     7861 ggtaatagat tttcttattt agttgaacat gaaaaacctt cttataaaga accccctaaa
     7921 gaggtatgtt tttatgcgta taaaagaatt aatcattttc gtgaaatact tgctcaattt
     7981 caagcaaaag aaaccacaca aattccagat gaagttctta taagtattaa agctcaaata
     8041 aaaaaagaaa ggattagttt aaaacaaatg acaaatagaa aagctaaaga tattcttaaa
     8101 aaattaggct ataataaata ttatgaacat ataccattta ttaaagataa attaggaatt
     8161 aaacctccaa ttatgagccc agaattggaa gataaactat gcagtttatt tatggatatt
     8221 caacgaccat atgctaaaca ctgcccggat gatcgtgtca actttcttaa ttactattat
     8281 gttttataca aaatgtgcga gttattagga gaaacacaat tcctgccatt ttttccaatg
     8341 ttaaaagatc cagtaaaaag aatagaacaa gatgaaatct ggaaaaaaat ttgctatgaa
     8401 ttgagatggg aatatgtacc cactatttga tttcatgaaa taaaatcttt gctaattttt
     8461 tcacagattt aggttttatt gtaattccat ctttttcaag atctttatct gaatttataa
     8521 cattttccaa tgaaataaag cttatttcat tgttttttgc gttgtacccc tgattatatt
     8581 tattgatata ttctgttata tcttgattcc atgtttcaat attttcatgt aacatattat
     8641 tggaatccaa actatgacca caaatcttaa ttttatcccc tttcttggga taataacttc
     8701 ctattataat tatttttgct ttttcaaatt tctttctaag aatatttatt tgtgtaatcc
     8761 aaccttcttt taactgttta cttgataaac aggttgatct ttttccacta tccatttgtg
     8821 ttggtttaac atcatatact tttgaacaat ttattaaatt tttatgtata gcacctgacc
     8881 caactgataa aaagaagtat gtattcggag tattatactt aacctttggc attttactaa
     8941 tttcattttt aaatttttca agcgttttac actcggacgt gaacgatttt acactagcta
     9001 atggaaattt tgctttaaac atttccttta tagaagggta tttttgtgat tcgggttcat
     9061 gtagaatata atctcctaaa aaaactatat ttaattttgg tatgggttta ctgcgcatcg
     9121 attcttttac agggtagaaa atatatatta aaccgcaaat tataaaacag attatcaaaa
     9181 ttataagcca attcatataa taaattgaat tataaaaaat ttattatact aacattatct
     9241 acgactacta aggtatatta catttgcata aatcagcaat gtctaagaat caaccagtgc
     9301 aattaggatt gtgttgtata aatacaatct tgcgccaaca aaaaccacca atattctgtt
     9361 ccagaaaaat gataatgaga aaaatagaag agcttgggat aaatgaactt aaattaaaaa
     9421 tcatacagaa tcttgcagat ctatataaat taattcagtg gaatgaagca aatggtatta
     9481 aagttttgcg gatttcaagt gagttatttc cacataaaag taatcctaaa gttgaaaatt
     9541 atacaatgga ttttgcagat aagttgctaa aaaaaattgg caaatacgct agatcgatga
     9601 atcatagact cacatttcat ccaggtcaat ataatgtagt ggggacacca aatgaaaaat
     9661 gttttcatca aactatttca gatttaagct atcatgcaga agtattggat aggatggaaa
     9721 tgggaaaaga ttctgtaatg gtagtacacg gtgggggtaa atatggagat aaacaaaaaa
     9781 cgttggatag atggtgtgaa aattttaaaa gattacccca ggccgttcaa aacagacttg
     9841 tacttgaaaa ttgtgaaaaa tgtttctcga ttgaagattg tatttatgta tctagaaagg
     9901 tgaacatacc aattgtattt gatacacatc actatacttg ttataatttg atgcatcctg
     9961 atgaaacact aaaaccagag agcgaatata tagaagaaat tttaaatagt tgggaaagac
    10021 gaggtataaa acctaaattt catgtatccg aacaaggcag tggtagatgc gggcatcact
    10081 cagattacat tgaagtaatc ccagacttct tattggaaat tcctgtaaaa tatggtgttg
    10141 aaatagatat attaattgaa gctaaagcaa aggagcaggc tatatttaaa ttatatagta
    10201 aatatccttt cttgaattgc aaagtataat ttgtttaaga attatactaa actattattt
    10261 acatacgggg gaatccaaca agattggctc ccataccaaa accggctcct gagcgtgcac
    10321 cgacggccat acttggtaca taagtatcca agatggagaa ggttgctgca gcagtcaaag
    10381 caatgagcat aacttcatct aagttaagag agcgttttgg gatagcatat gcggcaattg
    10441 caaccatgat accttcaact aaatatttga cgacgcggcg gataagttca ccgagatcta
    10501 agagacttcc taattcacca agcattatat tatttctcga gaaaaaaaaa ttataagctg
    10561 taaaaaataa cttaaaataa taagactcac aaatatataa atgactaaag aattagcctt
    10621 tgaaagacaa aaccttccaa atggatctgc aaatcctaaa tatatcgatt tacttgatga
    10681 agataaaccc gtagcagggc aaaaatttac gtgtatctct tttgtaagcc ctgataatat
    10741 tttaaaaaag aaagatttat ttttctttga ggaattccta aagcattggg attatacaca
    10801 aggcgttcag aaatttactg catttctaaa ttttttatct tataaataca gcatgaattt
    10861 tgataaaatt atggctgatt ttcaagagta cctaaagagc gaacaaaaag atcttgttaa
    10921 gaccacaatt ggcgatgact acaaaaattt cctagatgct aaagaagagg atcttgaaaa
    10981 aacatttaat gagttatact cattccaaac aaataccaga ggattaaaaa ttagaggctc
    11041 gtatccttca caggaagagg ccgagctaag atgtaaatta ttgagagaga ttgatccaaa
    11101 tcatgatgta tttgtgggac ctgttggaat gtggatgcct tgggatccag aggcatataa
    11161 aactggtcgc gttgaatatc ttgaagagga gttgaaccaa ttgatgcatg aaaagaataa
    11221 aaatgaaagg caagcgaaac atgagtttga aaagagagtg gctgaaacta agaaaaaggc
    11281 aatagaggaa aatattaaag ttgcaaaagc tagtggtaat aaactaactc aaaatgtaga
    11341 caaagatggt aatttgatag gtgttggagt aacaactatt gaaggtaaaa taaatgaaaa
    11401 agaggttgta agttcagccg atattagaaa ggaattgttt gaaggtgata atattcgaac
    11461 gcgcgaaact gataaaaaag aagctgaaaa acaagaaaca aatgttgaaa tgaccatttc
    11521 agaaaaagat gatgataaaa aagtttaaaa agtattaaat tgaaattaat tgacttactt
    11581 atataaaata taatcaatat cttatataac aataatgaat caatcgcacg actaccctgc
    11641 agaaattcca tcgaattctt taaaaggaag atgctgtatt acgccggtta atgaaaatag
    11701 aatagaaata aacactgatc ctcctcctgc tccaaagaaa aaaccacaaa aaatgaagaa
    11761 aaagaaaacg catagatgtg gatttgatgg gtgtagaaag aaacttaatt tgacacaaca
    11821 aacaaaaata tgtagatgtg gttttacatt ctgttcaaaa cattttcaat ttgaagagca
    11881 taaatgctct tttgattata aaggattctc aaaaaataaa tatgaaacaa atgtaagttt
    11941 gggcggtgga tcattcgcca aagtaaatat aatttaatta ccatctactc ttctttacat
    12001 taatagttgg tccctttcta ccagctttag gatcataact ttcatcttcg tcatcactac
    12061 ctaaattttt actcatttcc caaaattctt tacttcctaa tttaaaatct ctatgggcgc
    12121 ttgctttgta ccagaatatt tggtcttcca atttattgga ttttgcatta tttgaaacaa
    12181 ctaaacattc ataattttca gtgcattgat ccataacttg acaaaaagat tcaaaagttg
    12241 ggaacattcc agcaaagttt tcatatattc ttttcctatt tgcaatataa ggctctctta
    12301 aaataaatgt gtaatcaata ttagttcgca gatttggcgg tactcccaga ggatactgca
    12361 ttgtaataat taacataatt ttccaatgtc taccattcat gaaaagtagt ctcattaatt
    12421 tatctcttga ccaagaatta tcatacaaac aatcatctag aatacaaaat gctcttccat
    12481 caatatttga tctaccataa gcagtttttt cctttttaac ttgctttatc accatttttt
    12541 gcctttttaa aacattttca ataatagccg tattgtattc atcatgtata aatagtttag
    12601 gaaccagtga accataaaac ccattcccgg cttctgtacc agagattacc gttccaatag
    12661 ggatatcctg atgataatac agcaaatctc taaccaaaaa actctttcct gtatctctcc
    12721 tcccaattaa tacaataact ggtccggatg cttcatttgc tttgaaggat atatttttca
    12781 tatcaaattt ctttaattcc aaattcattg ctattatatg cttatttaat attttatata
    12841 taaattacgc acaaatccag ttaaaattaa taatttcttt tatctataac tataaatgtt
    12901 tgaaatttac tataaaaaaa atgataattc agcgttattt aaggaatttg acttgaataa
    12961 aattaagcat attcaaaatt atattccatt atatggcaga ttttttaatc tacaagaaac
    13021 caattatcaa aacattaatt taaatcaacc atatcatatt acaaatttag aaaaaacaga
    13081 tcaaaaaaat acatataatt gtcaagttaa atctgataat aatgaagaaa gtgccaaagc
    13141 atttttcaaa ttctctccat tgattgatcc cattaaattt atggtgggga aatatggaga
    13201 tttaaccgaa gacataaaaa aatcattacc aaaattatct gaaaataaat gtcaccctaa
    13261 agtacttgat tcaaataatt cggcttatgt agatggattt tttacctatt taactagcaa
    13321 cgttttacat catcataaat ttgttcatgg attggatttt tttgggtctt ttttggggat
    13381 tcaagaaaaa ttcaatatga atatttttga tgatttagaa tatttaaatg atagcaaata
    13441 tttccatgaa cagaaaggaa aattatttga tattgaagcc attgatgaag aaatgttttt
    13501 tgacgcggat accagaaatt ataaaaaaaa gctacaaatt gatagaaata ttagtaataa
    13561 atccgtatat tctttgaatg gagagaattt cgatgattta tttattacca catccactgt
    13621 aaataatgag cctgtaaaat taacagaagc tttggtattc gaatttaatc ttaaaaataa
    13681 aaacgctcaa aataatagca gtagaaaaag cgattctact tgttcgtcac gttcatccca
    13741 tacttcagac ggttcaaata aagaagaaga atcttctagc gatgaagaag aggaagaagc
    13801 gtccatgtct tcttttagta gtatggattc cgatattatt tgcaatgcca ttatcaaaga
    13861 ttttccagta caaattattt gtttggaaaa gatggaagca actcttgatt cattgttagg
    13921 tgaagaatta tccgatcatg aatggcgatc ttgcctattt caaataatta tgacactaat
    13981 agcatatcaa aagatgttta attttacgca caatgatctt cataccaata atattatgtt
    14041 taataaaact gataaacagt ttctttacta tagatacaac aaagtttatt ataaggtacc
    14101 tacttatggg agattattca aagtaataga ttttggtaga tctatctatt catttaaagg
    14161 taagtttatt tgtagtgata gttatcatcc aaaaggtgat gctgccactc agtacaactg
    14221 tcaaccatat atgaatgaca agaaacctag attggacccc aacccttcgt ttgatttatg
    14281 tagactgggt tgcgcgttat acgatttttt tatggatgat atagatgata ttaaaacgtg
    14341 cggcgaccca atcgctgcat taataagcga gtggtgctgt gatgataaag gaagaaatat
    14401 tttatataaa aaatgcggcg aagagagata tccggatttt aaattatata agatgattgc
    14461 cagatctgtt cataatcata caccgcaaaa acaagtatcg aagccggtat tcagttcgtt
    14521 tgtttcaaat aggaagaaat gtggtaaaaa gaagtttatt gatattgatg ctcttccgat
    14581 ttatgcatga tttttcttgt taatatatat catatgaaca agaaagctaa gggatattta
    14641 tttatagcca tttcgatact atctgttgcc gcaatgtctt ttatagcatt taccttaaaa
    14701 aataatgcta ggaaagctaa aaaaaaagaa ccatggacct tctcggagtt tttaaacaat
    14761 ggcgaaacta taacatataa aacaatattt gtaggggttt catatggtat tataatagga
    14821 ttgattgatg ttttaggtat ttggtatgta ttaaaatatt tgaaagtatt catgccaaaa
    14881 ggtaatttat tagacgcagg tatagcggaa gtttatgcaa gtgtattggc tgtcattttt
    14941 ggtacatttg ttagccattc tattaaaaca gttatacctc cagataatac tataccgatg
    15001 tggtcggatg catttggcgt tttgattgga tgtttgataa cattaataat tatgactaaa
    15061 acttaaaagt cgggactatt tgtaaatact acaggtacgc ttgttatatt tttaataggt
    15121 tctatttggg tataaacaaa tattcccgaa acaaaactaa tataaaccac taaagtatca
    15181 cgcattaatt ttttcagagg tacagtctct ttaataataa atcgcatttc gataaatcga
    15241 aatatcaaat aaacacagct aacaatgatt ccttgaataa acatattgtt gtccattata
    15301 tttattcata aataatagat ttgggatttt tccgcactta acttaaaact tcaattccct
    15361 caagtatagg attatcattc aaatttaatt tattatctaa aacttgaaca tctaaatccc
    15421 ccagttctgg caaattatcg aatattttga ttttttccaa attataatca tcttcttcct
    15481 cttcctcttc taatttacgc tgttcgtttc tttcatgact aatcttttct aatctatcaa
    15541 gtgtttttgg agcagaaata agagcactgc tagtggttgt tattttagta ggagattctt
    15601 ttgtattgta gttcattaca ctatcattat tgctaaaact aattgatgtt tttggcgacg
    15661 attggatttc cgttgttata ggaatggcct ttaatgctgg cacggtctca atacccattt
    15721 taagtgatgc aggcatagta aatggtgctt gggattttac atcttctttt gtatttttat
    15781 ttgagtcttc ttcatttacg attggtggaa attcttcact ggtatttatc aaaagtggtg
    15841 catcgttatc tgatataata ttttccttaa catcgcttgt ttttactata gtggtgtcat
    15901 cagctttttc gacgtctttc ttttttttat cttcttcctc tttctgtaca acttcagcgg
    15961 cggctgcttc agcggcagca gcttcttcag ccttgatttc ttcttccgat ttttcaaccg
    16021 tttcctctac aatttcctct tcctcagttt catcaatata tgcacgtaaa attttctcaa
    16081 ctggcatgtt atctcctata acttttaata tacattcgcg aataataatt tcacattctc
    16141 gcatgttttt ctgttgttgc aaaggcataa tatgtctttc aaataaatat acattcttat
    16201 aaagttttct agcacattca atatacactt tatgtacaaa atctggtaat ttaggtatat
    16261 caatatctat ttttttttgt ttgcttgata ctctaatact tgtcaaaatt tttagttgtg
    16321 taatgtgtac acacgttagg atatcttcga gatatccgca tttactcgtt ttgataattc
    16381 tattagtttc tacatttata atttcctgat tccatttcgg aactcttgtc aaaaaatttt
    16441 gaaatgtcat taaatatttt gtatgttctt catttttgat acataaatca tatgcttctt
    16501 taaagataga actaaaccct tctattacaa gtggtgtaat aatatttaat aatctagaag
    16561 aatattcatt tcttgcttca gagaggacat ttgtattaaa atcatccatt ttacatttct
    16621 tttatatttt ctaaatctgt tttcggacgc ataaacgaaa atgttaatat atagaaaata
    16681 aatagtttct catttctaaa ttctctccgg atcttatcaa aatgcattaa taatccgtat
    16741 ttttgagttt catcaagttt ggttgttagt tctatagctt tcataatatc taaaccggcg
    16801 taaccttttt catatatttt ttccgtaaac tcgaaacatt tatctacact attgtaattt
    16861 tttttttgat ttaatgcttt tgttaaccaa gaattacgct gtttaattat atctttaaaa
    16921 cttgatctga agcccttctt tttatattcg tgaatactca tattaacatc attaattaag
    16981 ggtagtggaa catgtatatt gcaaaatctt gaaataatcg gttttaataa tttattatgt
    17041 tcatcaataa caataaaaaa tcgtgttgta tggctaaact gttctataca tcgtcttaat
    17101 gcagattgtg catcagtagt taacttatcg gcattaaata atataacact cttaaatata
    17161 ttaccatttt tatgttgtat atttgttttt gcaaaaaatt ttaattcatc tctaataaat
    17221 cggatacctt taccatgagc acaatttatg tacataacgt atttattgcg attattaatt
    17281 gtagtataaa tattattaat taaaaattct aataatccac gttttcccga accggcaggt
    17341 ccatgaaaaa caatatgagg tatttttttt gattttataa aatattccaa tttgcttttt
    17401 atatttttat gaatatccat ttataaatat tcataaaatc cttttatatt aaaattaagc
    17461 gacactattc aaaggtttgg taaatgggtt attatcaaac gcagataata tatcaggctg
    17521 atttctcgta cattcaattg tagccccgcg tatatttcta cctcccattt gaccataagt
    17581 agctatattt ccactttctt ttggcatatt agcaggaccg gatgatggat tggtagaacc
    17641 aaatttccta attcttaaat tttgagaacc attaaataga ggttcgcatc ctggattaat
    17701 ttgatttgta agaagttttt ctttatttgg attcaaatga gcattatatg ctgcgttata
    17761 cacaggtcca ttggttgttc cattacgaga cccactggaa ttacccgtat aagatccttc
    17821 tgttgttgca cgattttgtg atttaagttg atattcttta gttgcataac ctccctcatg
    17881 tttatagaaa ggctgtgcaa tatcataagt ttcagatgtt tgttcgcgga tagtagtttt
    17941 agttctatca gcaggattcc acacacgcgc ctggtctaca ccatttgccc cactagcatt
    18001 accattaggt cttaggttac caataacatt ttcttttctt gatggtctta gaacgtccat
    18061 tactggagca acaatagctt tcatccatcc attgactata ccaaattcag tgggttgtct
    18121 ggtagtattt cttgagttcg gatacgattt atatccagat ttaccataat tctgatttaa
    18181 gtgtttccat ccagtttgat agttcatatt atgcgcttga cctggatatt taatatccgg
    18241 cgctaattcg ggtctagtac tgcgtcgata gttttcttcg actctaccac ccgtacttgc
    18301 accgccttga ttagcagtac tggatccaaa gtattctcta gttgtaaatg gtctgttctc
    18361 tggttgaagt ggttcttccg ctcgtgatct ttgagccttt tcttgtcctc cagtagtaaa
    18421 ccatctatca ggagtattta aataaaatgt atccggttta tatttttcta ttttaccctc
    18481 gatacctcta tttttgataa ttgaattggc cggcccttca tggtttccta aaccaaacgt
    18541 aattttgggg ttagtctttg ttctaagttg atcaactgtt ttatctaccc aaatatcacg
    18601 tgcttccata cctgcattaa atccatcgga ccctttattt gtaaaacctt tatttaatcc
    18661 aggacccacg cggatttcat tccaaggttt tgtatttgac atattccgag aaggattcat
    18721 gcgtgactgt ataaaatcag aagtatttgg tgttccgtgc gcatagtgca gattttcatg
    18781 aggcgcaaat agcggagcct gttctctttt atgtattact tgtgaaccag atccgctata
    18841 gctatctaaa atactttcgt ttcccccaaa tttcgttgta cgctgggtta cattagaccc
    18901 aaaaaatggc accatattgt tgaatttaat atcctttttt tgtacagaat ctcctgataa
    18961 agatttaaat aacatagcat tggttggatc tcctccagcc tcaacctttt tttcataaac
    19021 gtcttgttta taatatcgat cagttgcagt attgggcgct ggataacttg ctggattgtc
    19081 cccaacatct gcaaatgtct gaactgggaa attaacagga ggttttactg gaattccagt
    19141 tttcacattt cccatttgca atcttcttgc ttcgggtcca gatcgatttg tgaatttttc
    19201 ttgagaaggc atatcctctt ctttgttttg atttgataaa atatacatag ctcctaatcc
    19261 taatacgggt atcgcaattt ctgccattat atattaaaca atatattttc ttaaacaata
    19321 aattaactac attgataatt tattatttta aagttgcctt tggtagttta tcaccagcat
    19381 aaactcctat gggctgacct ctttgcttta ccatacaagg tattttgtca acgaaatgat
    19441 ccttctctaa aattcttgta ttaagattgt tttgaaaagg tatacaagta ttttcctgcg
    19501 gattcagaaa tagaatataa cgatgatttt gttctaaatc tttatacatc catgcaggat
    19561 gtgttgctct agattgatct gtaacagcct tactacatgt tggatacctt accctttttg
    19621 attttacaac acctgaattt ggatactcat cttttgaaca ccacttagat aatggtcttg
    19681 taataccaat tagatcacta tcaatatcaa taggagcacc ttcaggaact tttctcagat
    19741 ttgctcccca tccttgcatt cgaatttgtg gatcttcaaa gaaacaaggt ttattccccc
    19801 accctggttt attcagcata tatcgtcctg gtcccgttga ttcttctagt attttctttg
    19861 ttctgcactc atcataatta aatcgtgtaa atgccattta atatatagaa tataaatata
    19921 ataaaaaaaa tactaaatat gttattaaat ggtaatgcaa ttaaatatac aggaaatgga
    19981 tattcctaat actgttaaaa tagccttaaa tatgatagtc aaaaatgaga gcaagattat
    20041 aattcgctta ttggaatctg tattacctat agtagattca tattgtattt gtgatactgg
    20101 atctactgac gatacaaaag aaataattaa gaattttttt gataaatggg atatatcagg
    20161 ttgtataatt gaagaaaaat tcataaattt tggatacaat agaaactacg cattacaaaa
    20221 atgtagagag ttaattgact gtgattatat tcttttatta gacgctgata tgaaacttga
    20281 aattggaaag actttcaata aaaactgtct taatggaatg gactattttc atattctaca
    20341 aggaaatgat aattttagat ataaaaatgt tagaattatt aaaaattcaa aagaatttga
    20401 gtataaaggt gcaacgcacg agtatatgca tgtacctaaa atatttaata aatataccac
    20461 acttgacaat aacatattat ttatcgcaga tattggagat ggtggttgca aaaaggataa
    20521 atttataaga gatattcgta ttttagaaag tgaagtagct aaaaatccaa aggaccaaag
    20581 atcttatttt tatcttgcaa attcttactt tgatagtaag aattataatc aggcaataca
    20641 agcatataaa acccgagttg agttaggggg atggaatgaa gaaatatttt atagttacta
    20701 cagaattgga aaatcatata aagcattgga taatataacc agtgctatat actatttttt
    20761 agaagcatat aataatcatc cgggacgagc agaaccgctt aattccttaa tctctattta
    20821 tcgaaatagc aataaagcag aattagcaaa tttattttat tcgcaagcaa ttactatccc
    20881 tcaacctcca gctgatgcat tatttgtaga atcaaatgtt tataattatt tattacatta
    20941 tgagttttat cttttctatt tttatttaaa tgaaaatgat cgcgcatctt ataatatcga
    21001 tacaattcaa tatatattta tttatttgtt aaataatcat ccttatgcga tatcaaatat
    21061 tttgtcaaat tataaatttt atgcgagaat tttacattgt aaaggtgacg caatgcgtga
    21121 aacatcctta caagcttgca tacgattaaa aatacaaccg aagacattaa ttaataaaaa
    21181 tctatatgca tctagtacac cttctataag ttcattaaat gataaaataa ttttaaatat
    21241 tagatatgta aattattatt tggatgatca atggaattat aaatataaag aatctactga
    21301 aaaaacaatc aatatttgtg tgcaattttc agataatgca ttcatgaaac caaaaaacag
    21361 caaacgcatg gaaaatgccc cgttttcaga atcagattat gaaataatag gaaagaattc
    21421 aaagattata gaaggcgtgc aagatattag acttttagaa tttaacaaca tattatatta
    21481 tacaggagta gttttacacg aaaaagaggg aaaacgatac ggtaatattc attatggtat
    21541 ttatgatata agtaatgcta aattagatgg atgtttaatc aaatctccaa aaaatcgagt
    21601 gtgcgagaaa aattggttat tgttccataa caataaagaa ttaatgtgta tatatgaatg
    21661 gtttcctcta acgattggaa aaataaaaga taatgaatat tctattttac acaaacagga
    21721 tatgacacca ttatttaaac atattagagg ttcaacaaat ggcgttatcg tatgcgacga
    21781 aatttggttt gtttgtcatt ttgtatcata tgaaaaacct aggcgttatt atcatattat
    21841 tgtcaagtta gatttgaata ctttaaaatt tatttcacat agtataccat ttacttttga
    21901 aggcgagcct attgaatatt gttgtggttt aagtgttgat aatgatttat tatatatgac
    21961 atattcaatc aaagataata atagtaatat cgcagttcta aaaaaaaata caataaaatt
    22021 tatggatgaa gatctaatgt attaattatt ttatgagaaa ggcccaattg gacgttgaaa
    22081 tttttcaaca actaaaggtt tgggcagtgt accctccaaa cgattaaaaa atttaacatt
    22141 tcccatgcag ttcaaatcag gttttacagc gggtttttgt tttaccaaat tagtagatcc
    22201 gattccaaat aaagcacttt caatatcgga tgcattattt gaaagtacat tattattata
    22261 tccatttgtc atcattggca tattaattcc tgcacaggga aatcttgtat cttttgaaat
    22321 acatttaaat ttccatatat ttgtatcaaa ttgtctttga atacctcttt gctcttgaca
    22381 gtaccatcct tttgaatttt ttaaacttgt gtcggtcata ttaatatgta ataaactaat
    22441 attatttttt gtttgatatg atcttatcta tcaaggtttt cttttttact aaaatatcat
    22501 ctgatttttg aaagatagat tgtattagag aatggttttc ataaaaatat tgccacgaaa
    22561 ataaaatcat aaaacatcct gcctcatcta tagatccaaa agatgttaac gggtcatttt
    22621 catgaagaca ttttatgata tcggaatagt catttttaat agtcttatat agatcatcaa
    22681 ttctttcatt gattttatca gtatactctt ttaaatgaaa agcttctaaa agttcttttc
    22741 tataaattgt atcgtttttc tttcgataag ttaatttaag tgaataatta tacatttatt
    22801 atagttattc acataatttt aagtatttat tgcgaatgtg tttgtctttc aagatagtct
    22861 tgatctctag ttaattcacg agaaggaagg ccgcctcgaa tccaaccagc agcagcaaca
    22921 ccttctacca gattatgagg attttgaatt gtagcttgta cagttggcaa aagaggtgtt
    22981 ctgctataat taccaaagga tgtttctgta atagttttgc atgattttgt atcattaatc
    23041 atagcacctt gctgaagtct tgcttcaaga actggacgag gaggtccgcg tcctaaatat
    23101 ggaacagttg taaatggtcg ctgttgaaga ctgattttac atttggggtg tgtctgaatt
    23161 gttccaattt taagatttga atcggatgtg atattacaac caccagcacc gcaaggtcca
    23221 aatccgccgt tataaaacat actaggttgt tgtgttgcaa aagctattgg ttttttcata
    23281 ccacattcct tcaaaaaata gtttgtagtg ttgtatgtac ccatggcatt gttttgtcct
    23341 tcacgggcag ttataccaca agtatcgttg ccaattcttg taagattatc aaaattataa
    23401 ctatgtacgc ttgccatttc tgtataatta tacctaagat tatttttctt aataattaat
    23461 ccatctagga ttgtctttta aacattgcaa tccattacct tctttacagg aaggcatgtc
    23521 gccatagcag aatttagcaa atgcggtttg atcattggca actctggagt ttgctgtcgt
    23581 ataaaatctt tgcatagact gttcaaaact taaagtatct cctaaatcta aaaataatcg
    23641 cggatcagga ccaacatttc ccgcgctagt atttatttcc ttttctactt ctgggttgaa
    23701 tgatggtgct gctgctggtc tttttggatt atatttaatt tcgggaagaa ggacatttcc
    23761 gagtggattt tttgcagttg gagtagtaaa cgatcgtttg gtagctttgt ataaattggg
    23821 atttgtaaaa ccttccttaa ctatctgttc tttaattttc tttttcacac cttcttttct
    23881 ttttgtttta tacatcatta caattataac taaagtaatt ccagcactta ctaaaatttt
    23941 aaagaatccg ctagtaaaaa accctataat tgttaaaaga attatcaatc gagttaccgc
    24001 atttaacttt gaaatatagt ctaaattact actaggccat atttcggtta tatgatcact
    24061 atcaaataat attgctggat tatttaacca aaatgtattt gtcattatat atataattta
    24121 aattattttt tattattgat tgtctactaa attagttttc tttttctttc gtcttctttt
    24181 cttcttcttt ttcttttttt tatttgcttg tggttctcct acgacattat ttgtaccggt
    24241 atggacaaaa ttagcattct ctgctctaac agcggctaat tgagcttcca gtattcgaat
    24301 ttgttcatct ttggcacttt ttcgagcttg cagtttcttg cgcaatcttt ctttggtttt
    24361 agctttggaa atattttgtt gcatgtggcc ttgaaacgcg cccatattaa ctttagaatt
    24421 tttaccacct gttggcattc ccatctgact catcattttt tgcatatttt ccattccagg
    24481 cattttatga agcttcttca tcaattccga agcttcttcc atgagctcgc tttcttttat
    24541 ctctcctgat ttaatttttt catcaagatt tccaccaact tttttaatca ttttcatcaa
    24601 tctaccagga tctttaaaca aaacttgaaa aatatctgtt acagaattta ctccggaaat
    24661 atcttgaaaa tctttcatcg tttcttctgt tatttcactt gctaatcgcc ctaatttacc
    24721 gtctaacagt ccgctaatat gttcatgtag ttcatctggg ttgggcatat cttccatatt
    24781 tatacttggt tcgccatctg ctttttcaaa tgcatttcca ctcatatcaa aaatttttga
    24841 catttgttcc attgtctcct ctaatttacc ttttaactct tcttcattaa ttgcttcgaa
    24901 taaatttgcc gtgtcaccaa atgattctga attattttca gaatttacaa tagaaaaaca
    24961 aactaattgt aaatatttcc atataattag ccttgtcttc tctgttatat cttgtttcca
    25021 cacttctcta aaatctatac caggtaggaa ataaatggct tcatttcctt tgtaaatttc
    25081 attgttttga tataatagat caaaaaatct tggtgtgtat gtttctttac aatgattaaa
    25141 taaatttaca acgttttctg aatcaggcga ttcaactata tcaagcataa gttttttaag
    25201 caaatcttca tattctggaa atgtagatat catatctgtc aagaaatctt tcataacctt
    25261 caaaaattca ggagggatta gaatttcatc attttttact ttagacatta tatatctaaa
    25321 ctaaaaatta tgtttaaatt aaacttatcc tttatacatt atacttaatt ttgataaatt
    25381 ttgaagatat tttacaattt tcttttgatt ttcttccgac atatttgaag ctttatttct
    25441 tatcatttca attgcaccga gaaccttttc agaattatat ttatcgcttt ttcctatatc
    25501 attcttataa tcttttatca tgaaaaaaga ccagtccccg ctatcgattt gtttagaata
    25561 tggcaccacg caatattgat accacgcctt tataacaata ctaggattta tttttataac
    25621 tccacttata taataccttg atgtcttaac gtttttatca tcaggaaaaa cggttaatac
    25681 atcatccaaa aattcaataa aatgcgaatt gaatgcctta ataatactca ttataaatta
    25741 gatgtgggtg ttcttttaaa taatttggtt tttgttatct tttacttgct aaatctgtat
    25801 tcctttgctc ttgtaatttg cccatatcaa catttcctac tttattcggt acataatctt
    25861 ccggaggtgt tgcaatactt tggttatctg accagcccgt ataactatgc atcattctta
    25921 agccgccatc accttttgcg gatagttctt ctgctgacat atctaaatat gaataattat
    25981 ctgataatcc actccccatt tcattcattg aaaatgctaa aggctcccca ttattatttg
    26041 tagctttatt attaatttcg acctctcctg ggcttaaaaa atgattaatt tcttttaatc
    26101 catcaattac acgattgccg tgatgtaata ataatacagt aggaacactt ttaacattgg
    26161 gaggtagtaa taatctctgt ccattttcta aaataatgtt tatcgaaccg tctttatgtt
    26221 tttcgcgttt atcaatacaa acaaaatgaa ggtcatctct agtttttgtt cttgataatt
    26281 taagtaatag ttgcttacaa tgattacaat aattactata atataataca gcactcatat
    26341 aatattacga atgaaatttg gttattaaat taaacccaaa taatagtttt ataaaaaatt
    26401 gattaaacaa gaaattatat gtatataatt atataaccat gagttcctta tctcaagacg
    26461 ttgaacaatc aagttcccaa agtgctgtat tagatacata tatcagctcc cgcgatgaag
    26521 ttaacgggat acttactttt actttggcgg gtattaatgt aagtattgca aatggtctta
    26581 ggcgcacaat tctatcagat attcctgttc tagcatttaa aacatttccc cacaatgaaa
    26641 ataaagcaga ttttatcacc aatacatcgc gatttaataa tgaaatacta aagcaaagac
    26701 ttggatgtat tccaattcat attcctgatc ttaaaatgcc atacaatgaa ttgcaggttg
    26761 aaatacagaa aaagaatgat actaatgaga tgatgtatct tactactaaa gattttaaag
    26821 tgaaaaatac atcaagtaat aaatatcttg atgatagtac agttaataag atatttccac
    26881 cggatccaat tacaggagat tatgtattat ttgctagact tcgccctaaa atttcaaatg
    26941 aggtacccgg tgaagaaatt agaataaatg ctaaaatgtc atcgcatact gccggagagg
    27001 atggcatgta taatactgtt tcatgttgca catatttcaa tactccagat aaagttgcgc
    27061 agaaggatgg atggcaagca aaattaagta ctttgactga agaagagaaa gatcctgagt
    27121 taatggcgct taaagaaatg gattactata atcacgatgc gaaaaggttc tttatcaaag
    27181 atagttttga ttttaagatt gaaactatag gtgttctcac gaattatgat atttgctttc
    27241 aagctagtca aattataata gaaaaattat tgcatattaa ggatattgca tctgaaaata
    27301 cacttactgt tactaaagca gcatccacaa ttgaaaactg ttatgaaatt ttactcgatg
    27361 gatttggata taccattggg aaggtagttg aatatatttt acatagagat ctatatgctg
    27421 gtaataaaac tgtgacatat gtaggattta gaaaaagtca cccacacgat agtgttagtt
    27481 ttattcgtat tgcatataaa agtaaattta cttctattga agatgtaaaa tcagatgttg
    27541 tcaatgcttg tgaggaggca ataaaaattt actccaccat tgctggtgaa tttgaaaagt
    27601 aaattaatta tatttaatat taatttactt aataattatt gttgcgtact ttcttgcaag
    27661 tcttttacaa cagacttaat ctcatcaact tttctttttt ttaaaggata attgatcgaa
    27721 cgcataagat ggtgacaagg aatattattg atatattcaa taactacatg tttccttaca
    27781 gcgattccct caggtcgcaa atcattcaaa tactgttgat gcaaattata catatgagtg
    27841 cgatattcaa aaggaaactc tagaagtggt ttttcctttt tgatataaca tctaatatag
    27901 tttgaatgca aattaaacgt aaaattatga acttgtttgc gtagttgatc gaatgtacct
    27961 ttatgttcag gataatattt aaggaaatca ccgactgcac ccatctgcct caaattatag
    28021 tattgatatt gaagtttagg actatttcct ttaagcttgc gtacatgttc atacgttgga
    28081 tttctaattt tagttctatc tcccgtatca ggatttacaa agaccgcccc cataattcta
    28141 taatccatat tctgcgtata aaatttatct ttaatttcat taaaatcaag tccttcgcaa
    28201 tcaattactt tatttagaga acgcggtatt tcatatggta ctgttgcgac aaagatattt
    28261 tcatcccaat tcgttaatga tatctcattt acaactaaat cttgacattg atatacttta
    28321 catagaataa tattagattg tgtaaatggg acaactattc tattatcagg atgctgaaga
    28381 atccaggaat aacataaatt tttattaaaa ttttcaaatt cgtatcccaa tcgattcatc
    28441 gcttcaagaa acatagtcct gaacgttatt tttttgtcct gataaaatga acatctcgcc
    28501 cccacactac ttctcgaagc aatctcccat tcttgtgtta gagtattaaa gaacatattt
    28561 atcattgtac cttctataaa ttcttgaatt tcatactgag ttttaatatc ccacgcatct
    28621 gcaagaaatg tttcattatc tattgatttt ggtggagaga atgaaataat tttgtcatta
    28681 tgtaaaataa ctgacctgaa aagaccaagc gttttttgat tggtaatatt caaattattc
    28741 ttgttatatt taagcaaata aatattattt tctgattttt tagcatctgt tatctcagct
    28801 tttaaactca tgaccttttc gcgccattgt tcgtcttcat tatcaacttc tcttagcata
    28861 ttttcaagat tttttactct ctcacttttt tgctgtttta caataatacc cttttcttca
    28921 gcatactcct tatcattata tagtctttga atgtctactg tgcttgcgag attatatctg
    28981 atctgcattt gctttatgat accgatatct ctttaataat atttgacaat caatttattt
    29041 caagtacatt ccaagaactt aatttctact ctaattataa ggcaatgtct gaaaaacagc
    29101 aaaaaccagt tgacccacca caatcatttt ttgaattagg agaggttatt aagataatag
    29161 ctccatcaaa tagtgatatt aatgagaaaa gttatctaat tcaatattta gatgaaaatg
    29221 aaatagatat cctcgacgtt gatacattaa ataaatcaac gcttgcgata acagatggta
    29281 atttaaatga tgaatctatt gaatctattg aaatattaag taaacccacc aatgaagggt
    29341 ttgctagaca gaataacctt ttaccgggaa catggatcac aattcaatta ggaggtgatg
    29401 tgcccgctac ggttaatggt gaaattacca gtttagaaga agatatgata gagattaaca
    29461 cttggcctgg aaataaaaaa atttatattg attttgaata taaaggtata cctaaaaatt
    29521 tacctataga ttcgattcga ccatttacac ctccagctgt acctgatgag caatcaccaa
    29581 gccaagctac accatctcct caatttccac agcttacgcc ttctccagta gagcagagag
    29641 aagaagatct cgatatagat atttcaccgg ttgatgttgc tactgcaatt ccaaatgttg
    29701 cggcccaaag aaaagagatt ttattagatg ctgatgatat tgtttttgga gagaaactag
    29761 gggcaattac tcaagaagta ccagttagtg aatcagaaag gcgatttggt atagaaactc
    29821 aaagtgatga tttattaaat gatcttctct ccacaattcc aacatctgcc agaaatacga
    29881 aagtgttaaa atcaattcat ataatggtag aaagatatca acaacttaga cagcaatttt
    29941 caaaattatc tgatgatggc gaatatgata tccccgatac caaaactgca gactacaaac
    30001 cattgattac aaatttacaa aatttagatg caaaactata ttggttattg ccaattgcca
    30061 aaaatcgaaa aaatatctat gatatgagaa tagatgacga agacgattca tctgatatag
    30121 taagtacaaa actgagtgat gcacaaacaa atatatatga gatagttagt cagtatatga
    30181 caaatactgt acctgatggt gaaaataaat atgaatatct ttatagagca ttaaatagat
    30241 atctaacacc atttactgat ccaaatttga aaaataatgt aattgtttca tctcgagtaa
    30301 atcaaaccat gaatgttatt atcggaaatt ttgagaatat tatgtcttca gtaatttgtg
    30361 gtgaaaaatt ccaacaagaa agatttgtta tgggaagata tgaacaggca ttaacaagac
    30421 ccacaattcg cgatttaaaa aatcgtagat tattaccaga tttagttgat ctaacacctg
    30481 gagatagatt atcattattg ggatatttgc aattaccaga agcatttgtt agatattcgc
    30541 aaattaatct acctcaaaca aatatattac tcaaatctaa tttaaatcta atccccttct
    30601 catattttcg atatttgaac atgaattctc cttccgatat taatataaat agcatagagc
    30661 aaaatcaaac accctcaaaa ggtgatgatg aaaatttctt aaaaaaattt gagatgtttg
    30721 tatacgatca actttctagt ctagaggata gaaatgaaga acattatact aaatttttaa
    30781 ataatatggt acctagaaca cgttctcttt ttaatatgat gaaaaaatac tataaaaatt
    30841 caacatcatt cttgaatata ttattccatt tacaaccttt tatggtttat gccaatgata
    30901 taactttcaa acaatatgaa gaaattgtta atttcatgcg ctctaatatt ttaaaattta
    30961 aaaaacattt agtgcaaaat aatacagcat accttaatta tacttcacac gaatacaaaa
    31021 ataacaatac taaatttaat acaggattta aaaatagtta tttatttaat ttgttaagtt
    31081 ctaatagttc aaatgctagg cagactgaac aggaatataa attatctgtt gtagatttag
    31141 aatcgggtat aaaaacaaat aaaagattaa atatatccac cccagaattt ataaaacgta
    31201 tttataccgc tgactatggt tctctcttcg caaatacaat agctcttgag gacatcgatt
    31261 tatttatagg aatggatgtt gataccataa ttaaaaataa gttagaatct ttggaaggag
    31321 aaaaaaaaca agaggaatct agagatgata aagagtgtaa aaattttgta ctagctaaat
    31381 attatcttga tatcgatgat ttgaaagaag atgatggtaa ccctgaagtt tattttgata
    31441 ctaaatatga tgatacacgg tatgatatcg ttgatgaatt tgaaaatgaa caagcgcgaa
    31501 tgtctcccac agattttaat gcatttttat taaaccattt gatggctaat gtaggattaa
    31561 gtgaagagac tgccagaaga gaagccagtg ctatggttca aaaaaaacgt ttaattattg
    31621 agggagatta ttgttattta actactgaac aaggaaaaaa tatatattat attcgtgata
    31681 gtaacaatac atggatacat aaccctgaat atgacggtga aagtattagt gcaacaatgt
    31741 tttgtaatct caaaaagaac tgtatggcaa tcaataaaga gtgtgataat atgataatca
    31801 ataaaacaaa actaaaacag caacttttga atgaaatgtt agaacagttt gatcaagatt
    31861 tgcatttgga tcaagataca attactacaa aattaaatga acgacaaaaa tatttgaatg
    31921 agcgattaaa aatgttacaa ttaattgata atcttttaac agtgagatac gatgaagtta
    31981 aatttgcaat aggtcaaacc atgcctgaaa gaaatattga ggtatcgcct tatgccgaat
    32041 tgcgagatct tattctatct catacagatt ttgtcaaacg ccaaacagat attttaaagt
    32101 ttattgaaaa aacttgccaa ccattaactt ggtccgatga acaaggtggt aatatgtggt
    32161 tttattgtat caaaacaggc aaaaaattat taccaacatt ttatgaaaga cttgctgagg
    32221 cattcttttc agggaattat caacctgtac ttgagagaat agtttctgaa agaggagaaa
    32281 ttagcgatga tggtgataaa attgttgata agtattctgg atatactatt cgtatgattg
    32341 aatttgatga tgcagaaggg tttgatgacg ctggttataa aattgttact agagccttaa
    32401 taaataaaga tataggtgat gtaataatgg atatgtcatt cagaccggta gataaattaa
    32461 aatccaaaga cggtgatatg attagtaata ttataaagac cttacaacaa caaatgggca
    32521 tttctattgg agggaatata gaatttatta ttaaaaacgt tgagtcaaca ttagatagtt
    32581 atttaccttc agaagaattg tataaacaaa aagtaaaaca agcaaaatct agaaatgtaa
    32641 gattggggtc ttatattgat gtacatgacg aagcgttatt attacttaca ttaggttatt
    32701 ttatgatagc tacacaaaca atgatgccat ctattattac atccaaaaca tttaaaggat
    32761 gtggtccaaa atcatttgaa ggttatcccc ttgaaggtcc tggagattat tcggcattga
    32821 aatatatagc gtgttgtgct ttgagattac gatctagaac tcgaccttgg cagagattac
    32881 ctagattgac gcgagataaa gcggtctcga cattgaaagc atttatggaa aagcttaaaa
    32941 aactcatcga caaagaaatt cttaaaaata gaaatgtaac ggaaagaata gatgcaaaac
    33001 tattatacct tcagaacaaa tcgccaggcg aagctatccc tatggaattt gatgtaaaac
    33061 ggtggttaac attcctacct ccattatttc ctgtaaatat taaagatatt caacctttgc
    33121 ctgcaaattt taaagagaat ttggataaag atatagaaag tgcaaatcct agacaatttg
    33181 agagagtttc tactctatac ggtaaaatga ctatgatgtc aatgcatatt ttagaattga
    33241 ttcaacgagt tataaataaa gagacattac ttctttcaaa caatcaaaat gaattattgg
    33301 ttgaaaatgc atgttgtaat aacggatcga gggtgacacg agtttatttt gaggaaaaag
    33361 aaaatagcat tcgtactgta aatgctaatg tacagaaata tggagatata tataatatag
    33421 ttgaaaattt gattgttcca ttttatttat ttgatcctaa aaatacaaaa cttaaatatc
    33481 ccgccgttcc aaaaactttt tctgaaagta caatttatag agcatttata agattttgtt
    33541 attataatac cggatttata ttatctgaac aattagagag agtatgtggt acaaattcaa
    33601 gtcaattcaa agcaacaaat aatattttag agaagattga aattttaaaa aaagaaaata
    33661 aaaactacag catggatgat ttcttaagat taatgaatat tgtaaataaa tcaaatattg
    33721 ttgaggtgga tatgaatgaa gatattatat caccaagagt cagttttgaa aatctaatga
    33781 aaaatgaaga gataaaagct gatattgagg gtactgattt ggaaacattt atgaatatga
    33841 tgacaggcgt gcttgataga tatgatgtgc tattagagcc ttctggagaa gatgaaaacg
    33901 taattaacac attttcaaca tttctacaaa atcgaacgga tgaattaatg accgaaatta
    33961 tcgaatatac ggatattgaa ggcgatttga atacaattga gttttttaat actattggta
    34021 attggaagct aaagggtgaa aatatttata tgagtttaga agatgaaaca gcagaaacat
    34081 tttacaatta tgccaatata tacatcaaaa atattttgaa gatttaccct acaattattg
    34141 ttgatggtgg aaataaaacg gattataaat caccaagcgt tccaatgcat tggactaagg
    34201 gtgctcaaaa gttaagtaat acgcatatta aagatgtaaa aaatattatt tcgaaagaat
    34261 ttagtaaatt atatgaattt tatggagatg ttgaaattaa accaatacta atagatataa
    34321 gtaattcggt aataaccaat acaattatta caatttcaca attattacca tttttctctg
    34381 atatcagatt agaagcagga gaaccaagag cgaaaacaat tttagatggg gatatcatta
    34441 aacgaataat gaaattttta ctcatgcgtg ccttatccga atatattaaa ataacggagg
    34501 aatattctgc aagtgagaca gtggtagaag gtgattcaag tattatgggt gaaagacttg
    34561 aagaggatat tttaagagga cgtgctttac aattaaggca aaaaacaagt aatattctta
    34621 aagcatttat ctccattttg catacacaaa aatcgattat aaatatttca aatgatgaga
    34681 ttaatcttaa agttaataaa tcaaaagaaa aagaaaaatc taaaattact aaaaatcttg
    34741 gcgatttaac tgtagaggaa agaaaggttc aagatattat gaaaaaccat aaaataggcg
    34801 attggtctct tggtcaaaca cgagcgttat ttgtttatga tgaagaacaa tatgaaaagg
    34861 agcgtcacga tttagaagtg gatgctttaa atgaaatgca agttaacgct atagatggtg
    34921 taactgaaag aacacgtgaa atttatcaaa tggactgggc aaatgaacaa ttagaagatc
    34981 agcgaatgca gagtgaaata ggtaatgcta tattacaaca aggggatgat gatgatggcc
    35041 ccgaggattt tttctaaccg tttaattatg tatagttatg aaata
//
