# Supplementary material for: Widespread Horizontal Gene Transfer Among Animal Viruses
Source: bioRxiv. 2024 Mar 26:2024.03.25.586562. Preprint. [Version 2] doi: 10.1101/2024.03.25.586562 (PMC11071296; doi:10.1101/2024.03.25.586562)
Supplement: Supplement 2 [file media-2.zip › File2_Maps/uParvo_nephila_Bidna_SRR5139320_6595.gb]

LOCUS       uParvo6595ct_1          6595 bp    DNA     linear       01-JAN-2019
DEFINITION  [note: taxonomic lineage
            d_Viruses;-
            _Monodnaviria;k_Shotokuvirae;p_Cossaviricota;c_Mouviricetes;o_Poliv
            irales] [isolation_source=original].
ACCESSION   
VERSION
DBLINK      BioProject: unknown
            BioSample: unknown
            Sequence Read Archive: unknown
KEYWORDS    .
SOURCE      Polivirales sp. ct37IMY (unknown)
  ORGANISM  Polivirales sp. ct37IMY
            Unclassified.
REFERENCE   1  (bases 1 to 6595)
  AUTHORS   Taker,C.
  TITLE     Cenote-Taker 2 dummy template file. Do NOT submit
  JOURNAL   Unpublished
REFERENCE   2  (bases 1 to 6595)
  AUTHORS   Taker,C.
  TITLE     Direct Submission
  JOURNAL   Submitted (01-JAN-2019) Taker 2, Cenote, 1000 Circle St., Cenote,
            DC 31111, USA
COMMENT     ##Genome-Assembly-Data-START##
            Assembly Method       :: unknown_assembler
            Genome Coverage       :: 1x
            Sequencing Technology :: Illumina
            Annotation Pipeline   :: Cenote-Taker 3
            URL                   :: https://github.com/mtisza1/Cenote-Taker3
            ##Genome-Assembly-Data-END##
FEATURES             Location/Qualifiers
     source          1..6595
                     /organism="Polivirales sp. ct37IMY"
                     /mol_type="genomic DNA"
                     /isolation_source="unknown"
                     /collection_date="unknown"
                     /note="genome binned from sequencing reads available in
                     unknown;
                     derived from metagenome: unknown"
     CDS             1..2484
                     /inference="protein motif PDB:2PY5_B"
                     /codon_start=1
                     /transl_table=11
                     /product="DNA Polymerase B"
                     /translation="-
                     GFENDVWINLYINSNREFAYIKNLNSILNKRSEYKFCDNCWVFHYGDCKKGQLNYIIA
                     REDIDLPNLPPGRHSLVCYSDFECITSDPHVVSGFSCAAIKANGSIYMEHTENVLEVQ
                     GQSIIDDYLKFLFHIADTFTSVQSFGTDECTICGERIVPGTPFVNKRNFMNARKGSAH
                     KDCWQHPKNTMVVFFHNFRGYDSHFLIKEIVSNYSVIHMQATTFEKFNLIHFTRYNDP
                     HITITIKDTYNFFSTSLANCVKNVEHWNYVEPEYQHAKALFPYDWFNNTDKLLETQLP
                     PSPWFSQLTNESIDASSAQIVWDNEGMSYFGDYHDFYCRLDTLQLAAVFEEFRNTCVR
                     EFDLDPVHFQGAPGLTWYLSLKKNIEDFKIIPDVNVYMDIQSNIRGGVSQAMIRYYEK
                     QPGTSVLFLDVNSLYSKCMTYCLPTKFLRRIEKLPPNWRRLYNEHSALTALIKVDLEY
                     PQHLHDRDWAYPLAPHKFNDRLCTTFLPRTEYLVHAELLAFYEDRGMVISKVHYVYEF
                     EQDYILRDYVDHNIIKRRSTSSEVMKTLYKLLNNSLYGKTCENVFKYRLYEQVSQEEY
                     EDGRVNPKLLEAKDSLPMNDDETSFLCEMPIKTVKLNKPIQIGFTILEFAKREIYKFL
                     SVVQDAFGDDVIPMYTDTDSIMFYCKFEKPWEQFYNNNEIRPYLDFEKAPEEWGVRTE
                     NTDKKSGLWSPEAGGKEIVKYVGLRAKCYAYQFADGTTVLKNKGVPRSSTHVDNTPIT
                     IEDYQAAVFESEQQEIKFYKIHSKRHVVSTQRVQKLGISANDLKRTISTLPAISLPFG
                     YRGQVSNACSLFVF"
     CDS             2541..2660
                     /note="no search hits"
                     /codon_start=1
                     /transl_table=11
                     /product="hypothetical protein"
                     /translation="MFLTTQTIYWSNGNLKIQWFMQATSKPGGATLYSGIHFT"
     CDS             2801..2890
                     /note="no search hits"
                     /codon_start=1
                     /transl_table=11
                     /product="hypothetical protein"
                     /translation="MPVLNWANYVNLCLLISYHATLRMMNFQP"
     CDS             2915..3781
                     /inference="protein motif PDB:1U0J_A"
                     /codon_start=1
                     /transl_table=11
                     /product="DNA replication protein"
                     /translation="MEQQLGPTPKKKFKVSKGPLKRESALELALNLLKKYQSRSVSEL
                     YDNCLAVEWSALCLCSQYHEVLKTALEIHIKKLLDEQRTDMWLYIKNKIVSTPICPDQ
                     QKNFERIFSLNNVCPIQFARDLKTVLSKSDPKINSLRIFGSPNTCKSLIANCIVNPFV
                     CCYMNNHGSENEFALSNLLNKSIVLCEELYITIATAEDFKSVLGGQPIDISKKYNEKQ
                     LLSRTPIIITSNYQKFGRGHISSTDENALALRCFNYVFNYSYKPDILLDWRQFYLFIE
                     SKSSVIGRKCNP"
     CDS             3832..5571
                     /inference="protein motif PFAM:PF16530.5"
                     /codon_start=1
                     /transl_table=11
                     /product="Capsid protein"
                     /translation="MFKRKADNSDNVDQPPAKQAAQELVPRHLPLQHIELNFVQRTWQ
                     EFAPGELYYVPTCQTIKYMFDDAMLKQLAKFKGLWHTMEIMQPKVEFKNLIMLQDDLR
                     VQSNTPTDATAFTQVVYLLKFCPQGQSEYFKLVKCDPSDMTKITTLNYNLDLSNKVND
                     KQLVKIQGGYDLFDTLGVIPANANSTAGFVPYAPVSVDPKTYKIKEPYIAPNTSTTEM
                     RQVCCNLDPENNNTNYLQPSHVVTLARNQDKIEFYKYGDSFSVPIKTNLDNVKLINIK
                     QNDFTEDLVITASGQNYNTEWIYPGYNRPPISRGDYFDVNTNPITRGKAGSGLEHCFI
                     SMPPILKPNGAPLGQRCSCTMEQSVSIRLDMTQAVFQDEVTDALQIAQKDAVILRRAI
                     YPTPTAAPPPPKVDSFFCKYGQEPGHEQPYPDDVFGVVGYFQKEPLHDIENFTDFSNH
                     AEDVPPEQIFEVPSDKPFDDLDFLDKGLQQKWFHCMKEALPLYIKCKPKQYQPDPSNP
                     QMYWAFWLRNDADPLNNANVLLRQGADVSPPLYFIVYMNRFSLYVQNTTSMLCSKGYY
                     QAGNNNTCTAFFR"
     CDS             5747..5977
                     /note="no search hits"
                     /codon_start=1
                     /transl_table=11
                     /product="hypothetical protein"
                     /translation="MPKKHPRGRHSRLRHRALRARCCRTVALGGLWTFTLLLWCCHRQ
                     KSFCRVQHHSNSVKVQSPPNATVRQHRARSAR"
     CDS             6043..6594
                     /note="no search hits"
                     /codon_start=1
                     /transl_table=11
                     /product="hypothetical protein"
                     /translation="MAAHLDLGHVEYGYFYTTNYDDICEYIQQLLLINYEERNSESLI
                     SILHASAQFVKDDQICELHMPRKVKHIWDVEMTTDFFNFLMENDKYLVEDLENYENFE
                     SSDFKYVPGTITYFIKLFPCQPNPTLSPNPRNSSDLPDSPEHEVTRTIQFHNTFILSL
                     ATHFYLRDTHVNSIKLSHDKIRKR"
ORIGIN      
        1 cgaggctttg aaaatgatgt atggataaat ttatatataa attcaaatag agaatttgct
       61 tatataaaaa atttaaatag tatattaaat aaacgctcag agtacaaatt ttgtgataat
      121 tgttgggtat ttcattatgg agactgtaaa aaaggacaat taaattatat aattgcaaga
      181 gaagacattg accttcctaa tttaccacca ggacgtcatt cattagtatg ttattcggac
      241 tttgaatgca taacctctga ccctcatgtt gtaagtggtt tttcctgtgc tgcaattaaa
      301 gccaatgggt caatttatat ggaacatacc gaaaatgtat tggaagttca aggacaaagt
      361 attatagacg attatttaaa gtttttgttc catattgctg atacctttac atcggtacaa
      421 agttttggta cagatgaatg taccatttgt ggtgaacgta ttgtacctgg tacacccttt
      481 gtaaataaac gtaatttcat gaatgcacga aaaggaagtg ctcataaaga ctgttggcag
      541 catcctaaaa atactatggt agtatttttt cataatttta ggggttacga ttctcatttt
      601 ttaattaaag aaattgtatc taattattca gtaattcata tgcaggctac gacatttgaa
      661 aaatttaatt taattcattt tacaagatat aatgaccccc acattacaat tacaattaaa
      721 gatacttata attttttcag tacttcatta gctaattgtg taaaaaacgt agaacactgg
      781 aactatgtag aaccagaata ccaacatgca aaagcattat ttccctatga ttggtttaat
      841 aatactgata aattattaga aacccaatta cccccttcac cttggtttag tcaattaact
      901 aatgaatcta ttgacgcatc atctgcacaa attgtgtggg ataatgaagg aatgtcatat
      961 tttggtgatt accatgattt ttattgtaga ttagatacac ttcaattagc ggctgtattt
     1021 gaagaatttc gtaacacatg tgtacgggaa tttgatcttg accccgtcca ttttcaaggt
     1081 gcccccggct tgacctggta tttaagttta aagaaaaata ttgaagattt taagataata
     1141 ccagatgtaa atgtatatat ggatattcaa tctaatatta gagggggagt atcacaagca
     1201 atgataagat actatgaaaa acaacctggt acatcagttt tatttttaga tgtaaattca
     1261 ttgtatagta aatgtatgac gtattgttta ccaacaaaat tcttacgtag aattgaaaaa
     1321 ttaccaccta attggagaag attatataat gaacattccg cattaacagc actaattaaa
     1381 gttgacctag aataccccca acacctacat gatagagatt gggcttatcc tttagcccct
     1441 cataaattta atgatagatt atgtactaca tttttaccta gaacagaata tctagtacat
     1501 gctgaattat tggcctttta tgaagatagg ggaatggtca tcagtaaagt ccattatgta
     1561 tatgaatttg aacaagatta tatattaaga gattatgttg accataatat tataaaaaga
     1621 aggtcaactt catcagaggt catgaaaaca ttgtataaat tattaaataa ttcattatat
     1681 ggaaaaacat gcgaaaatgt atttaaatat cgattatatg aacaagtatc ccaggaagag
     1741 tatgaagatg gacgggtcaa cccaaaatta ttagaggcca aggacagctt gccaatgaat
     1801 gatgacgaaa catcattttt atgtgaaatg ccaattaaaa cagttaaatt aaataaacca
     1861 attcaaattg gatttactat attagaattc gcaaaacgag aaatttacaa gttcttatca
     1921 gttgtgcaag atgcctttgg tgatgacgta attcctatgt acacagatac agatagtatc
     1981 atgttttatt gcaagtttga gaaaccatgg gaacagtttt acaataacaa tgagataaga
     2041 ccttatcttg actttgagaa agcgccagaa gaatggggag tcagaaccga aaatacagat
     2101 aagaaaagcg gactttggag tccagaagca ggtggtaaag agatagtgaa atacgttgga
     2161 ttaagagcta agtgttatgc ttatcagttt gcagacggca ccacggtact taaaaataag
     2221 ggtgtaccac gttcatccac tcatgtagat aacactccga taacaattga agattatcaa
     2281 gccgccgttt tcgaaagtga acaacaagag ataaagttct acaaaataca ctccaaacgt
     2341 cacgtggtct ctacacaacg agtacaaaag ctggggattt ctgctaatga cctcaaacgg
     2401 acaatatcca ctctacctgc aataagtctt ccttttggct atagaggtca agtaagtaat
     2461 gcttgctctc tttttgtatt ttagtttaat tatgctattt ttattgagtt tgatctcatt
     2521 actgtatttt ttacagtact ttgtttctaa cgacgcagac gatttattgg agcaatggca
     2581 acctcaagat ccagtggttc atgcaagcga cgagtaaacc tggtggagca accttgtact
     2641 ctggtataca ctttacttaa agaagattta tttaacctta atttcgataa tttttattta
     2701 attgtccgtg acctacattc ctacatggtg gaggatatta ttcctcaccc cgaaaccaat
     2761 tgtgtccatg taaagcttgg atatatggcc agtttgaaaa atgcccgtgc taaattgggc
     2821 aaattacgta aatttgtgtc tattaataag ttatcatgct acattaagga tgatgaactt
     2881 tcaaccctag atgccctacg acgacaattc ggatatggag cagcagctgg gtccgactcc
     2941 gaagaagaag ttcaaagtgt caaagggccc tctaaaaaga gaaagtgcat tagagctagc
     3001 cctcaatctt ctgaagaagt atcagagtag aagtgtttcc gaattatatg ataattgctt
     3061 agcagttgaa tggtcagcat tgtgtttgtg ttcccaatat cacgaagtgt taaaaacagc
     3121 attggaaatt catatcaaaa aattattaga tgaacaacga acagatatgt ggttatacat
     3181 caaaaataag atagtttcca caccaatatg tcctgatcaa caaaagaact ttgaaagaat
     3241 tttttcatta aataatgtat gtccaattca atttgctaga gacttaaaaa ctgtattgtc
     3301 taaatctgat ccaaaaatta actcattacg tatatttggt tcacctaata catgtaaatc
     3361 attaattgct aattgtattg ttaatccatt tgtgtgttgt tatatgaata atcatggttc
     3421 cgaaaatgaa tttgctttat ctaatttatt aaataagtca attgttttat gtgaagaatt
     3481 gtatataact atagctactg ctgaggactt taaatctgta ctaggaggtc aaccaattga
     3541 tatctctaaa aaatataatg agaagcaatt gttatctcgt actccaataa ttattacatc
     3601 taattatcaa aaatttggaa gaggacatat ttctagtaca gatgagaatg ccttagcact
     3661 tagatgtttt aattatgttt ttaattattc ttataaacct gatatattac ttgattggcg
     3721 acaattttat ttgtttattg aatcaaagtc gtctgtgatt ggacgaaaat gtaaccctta
     3781 aagtataaat aaagctggat tgattgaaaa ttatctcatt attgtcttat aatgtttaag
     3841 agaaaggctg ataattctga taatgttgac caacctccag ccaaacaggc tgcgcaggaa
     3901 ttggtcccta gacatttacc tttacaacac atagaattaa attttgtaca aagaacatgg
     3961 caagagtttg cacctggtga attatactat gtgccaacat gccaaactat aaaatatatg
     4021 tttgatgatg ccatgttaaa acaacttgca aagttcaaag gattatggca tactatggaa
     4081 ataatgcaac caaaggttga gttcaaaaac cttataatgc tgcaagatga ccttagagtt
     4141 caaagtaaca cccctactga tgcaactgca tttacacaag tagtgtactt attaaaattc
     4201 tgtccacaag gacaatcaga atactttaaa ttagtaaaat gtgaccccag tgacatgaca
     4261 aaaattacaa cacttaatta taatttggac ttatcaaata aggttaatga taaacaatta
     4321 gtcaaaatac aaggaggtta tgacctcttt gatacactag gtgtaattcc agccaatgct
     4381 aatagtacag ctggttttgt accatatgca ccggtcagtg ttgacccaaa aacatataaa
     4441 attaaagaac catatattgc accaaatacc agtaccacag aaatgagaca agtatgttgt
     4501 aatttagacc cagaaaacaa taacacaaat tatttacaac ctagtcatgt tgtcacatta
     4561 gcacgtaatc aagataagat tgaattttat aagtatggag attcattctc tgtaccaatt
     4621 aaaactaatt tagataatgt aaaattaatt aacattaaac aaaacgattt cacagaagat
     4681 ttagtaatta cagcttcagg acaaaattat aatacagaat ggatttatcc aggatacaat
     4741 aggccaccaa ttagtagggg tgattatttt gacgtcaata ctaatccaat taccagagga
     4801 aaagctggta gtggacttga acattgcttt atttccatgc cacctatttt aaaaccaaat
     4861 ggagcaccat tgggtcagag atgctcttgt actatggagc agtcagtgtc catccgactg
     4921 gacatgacac aagccgtatt ccaagacgaa gtgaccgatg cattacaaat tgcacaaaaa
     4981 gatgcggtca tcttgagaag ggctatctat cctacaccta cagctgcgcc tcctccacca
     5041 aaagtggaca gtttcttttg taaatatggt caagaacctg gacatgaaca accatacccc
     5101 gatgacgtat ttggggtagt gggctacttt caaaaggagc cgctccatga cattgaaaat
     5161 tttactgact tttctaacca cgccgaagat gtaccacctg aacaaatatt tgaagtacca
     5221 tctgacaaac ccttcgatga ccttgacttt ctggacaaag gactacaaca aaaatggttt
     5281 cattgtatga aagaggcctt gcccttgtat ataaaatgta aaccaaaaca atatcaacct
     5341 gaccccagta acccacaaat gtattgggca ttctggttac gtaatgatgc tgacccatta
     5401 aacaatgcaa atgtattgtt aagacagggg gcagatgttt cacccccatt atattttatt
     5461 gtatacatga atagattcag tttatatgta caaaatacaa catctatgtt atgttccaaa
     5521 ggttattatc aagctggtaa taacaatacc tgtactgcat ttttcagata aataaagttg
     5581 tatttatact ttaattagtc tcattattgt gtactatctg tagctcagtg gtagagcatc
     5641 atacatttgg tgtgagggtc aggggttcga atcccttcag ataggttatg gtatttcgat
     5701 tgtatttaca aaaaatatta aaatacaatc gatttaccat atttttatgc cgaaaaaaca
     5761 ccctagaggg cgccacagtc gcctacgtca tcgcgcgctg cgcgcccggt gctgtcgcac
     5821 cgttgcattg ggcggacttt ggacctttac actgttgcta tggtgttgcc accggcaaaa
     5881 aagtttttgt cgcgttcaac accatagcaa cagtgtaaag gtccaaagtc cgcccaatgc
     5941 aacggtgcga cagcaccggg cgcgcagcgc gcgatgacgt aggcgactgt ggcgccctct
     6001 agggtgttat aaatagccgt accaactaaa cttttatcaa aaatggcagc acacttggac
     6061 cttgggcatg tggagtatgg ctacttctac actactaatt atgatgatat ttgtgagtat
     6121 attcaacaat tattattaat taattatgaa gaaagaaata gcgaatcctt aattagtatt
     6181 ttacatgcct cagctcaatt tgtaaaggat gaccagattt gtgaactcca catgcccaga
     6241 aaggtcaaac atatctggga tgtagagatg accactgact tttttaattt tttgatggaa
     6301 aatgataaat atttggtgga agaccttgaa aattacgaaa acttcgaaag ttcggacttt
     6361 aaatatgtac caggaaccat tacgtatttt attaagctgt ttccatgcca accaaatccg
     6421 acccttagcc ctaacccccg aaattcatct gacctccctg attcaccaga acatgaggtc
     6481 acaaggacta ttcaatttca taatacgttt attttatcac ttgctacgca tttttattta
     6541 agagatactc atgtaaattc cattaaatta tctcatgata agataagaaa acgaa
//
