# Supplementary material for: Widespread Horizontal Gene Transfer Among Animal Viruses
Source: bioRxiv. 2024 Mar 26:2024.03.25.586562. Preprint. [Version 2] doi: 10.1101/2024.03.25.586562 (PMC11071296; doi:10.1101/2024.03.25.586562)
Supplement: Supplement 2 [file media-2.zip › File2_Maps/uAnello_felis_cata_Run20s5_2116.gb]

LOCUS       uAnello2116ct_1         2175 bp    DNA     linear       01-JAN-2019
DEFINITION  [note: taxonomic lineage d_Viruses;f_Anelloviridae]
            [isolation_source=original].
ACCESSION   
VERSION
DBLINK      BioProject: unknown
            BioSample: unknown
            Sequence Read Archive: unknown
KEYWORDS    .
SOURCE      Anelloviridae sp. ctDH02G (unknown)
  ORGANISM  Anelloviridae sp. ctDH02G
            Unclassified.
REFERENCE   1  (bases 1 to 2175)
  AUTHORS   Taker,C.
  TITLE     Cenote-Taker 2 dummy template file. Do NOT submit
  JOURNAL   Unpublished
REFERENCE   2  (bases 1 to 2175)
  AUTHORS   Taker,C.
  TITLE     Direct Submission
  JOURNAL   Submitted (01-JAN-2019) Taker 2, Cenote, 1000 Circle St., Cenote,
            DC 31111, USA
COMMENT     ##Genome-Assembly-Data-START##
            Assembly Method       :: unknown_assembler
            Genome Coverage       :: 1x
            Sequencing Technology :: Illumina
            Annotation Pipeline   :: Cenote-Taker 3
            URL                   :: https://github.com/mtisza1/Cenote-Taker3
            ##Genome-Assembly-Data-END##
FEATURES             Location/Qualifiers
     source          1..2175
                     /organism="Anelloviridae sp. ctDH02G"
                     /mol_type="genomic DNA"
                     /isolation_source="unknown"
                     /collection_date="unknown"
                     /note="genome binned from sequencing reads available in
                     unknown;
                     derived from metagenome: unknown"
     CDS             complement(2..1561)
                     /inference="protein motif PFAM:PF02956.13"
                     /codon_start=1
                     /transl_table=11
                     /product="TT viral ORF1"
                     /translation="MRWRRRRRFWRRRRNFYRRYPRRRIRKARRYQRRGTVRRRRRRW
                     RGRRRRVQTFWDPASKKRCVITGWTTGLQMTATSQISQRMLAVNVSDWGNPNRYTKFT
                     GGGVALNVFSLSFLWSEHQLFRNFWSNSNDGFDLARYIKTTVYLPPHRDNTYIFWWDE
                     DFNQLKRSDYWKTQPSLLLAYKNKVIVRPQKQGNFKTKKVTIKPPATVSNQWRFQGSW
                     MTMGLFMWGISVLDWNLPFSAPQDNTNPLGTIKFQAWKSTAYNQWERAWFYYAYFVDT
                     GQGNFILAKTGTTTSGQWPADSTQQPPSGSSTGMFRVEGADDLPYWMTMWGQNFNWDF
                     DDPTDRNMTATGWTMVYWWILNEGDIEMQNFRGKQKAQWLLAPANMYRIAVSGPFVQR
                     TNSQELNIPILYRSYWQWGGATLNKQAIQPYIHFAPKQVAVRNPATIERSIITPWDTD
                     GHGILTEEALRRFLRPSREVDARRPLPIEEYSEDDEPYTSSAEESEATEEDEKGPQNQ
                     QELKSLIRRCRA"
     CDS             1598..1756
                     /note="no search hits"
                     /codon_start=1
                     /transl_table=11
                     /product="hypothetical protein"
                     /translation="MHHSRCVREQDCSQIAQCSFFCSSSRDKACLSSGSSFFGVSNSS
                     GMSSGSVI"
     CDS             1766..1930
                     /note="no search hits"
                     /codon_start=1
                     /transl_table=11
                     /product="hypothetical protein"
                     /translation="MGPTRLDYAPPDRPLDSAGLRTAPAPALRVRPSTPLPICVWRQS
                     LCRPRLYLLL"
     CDS             1961..2149
                     /note="no search hits"
                     /codon_start=1
                     /transl_table=11
                     /product="hypothetical protein"
                     /translation="MQMKDCKLTNQRLGFAQLRHPPSASDRPLRSRSASGGNPSAGPD
                     YIYFYRHAQPLIGYTLCK"
ORIGIN      
        1 gggcgcgaca gcgtctaata aggcttttaa gctcttgttg gttttgcggc cccttttcat
       61 cctcttcggt ggcttcggac tcttccgcgc tgctcgtgta aggttcatca tcctcagagt
      121 attcttcgat ggggagtggt ctcctcgcat ccacctctct actaggtcga aggaaacggc
      181 gtaaggcttc ttcggtgaga attccgtgcc cgtctgtgtc ccatggagtg atgatgcttc
      241 gctcgatcgt tgcggggtta cgcacggcga cctgttttgg tgcgaaatga atgtatggtt
      301 gaattgcctg cttgtttagg gtggctcctc cccattgcca gtagcttctg tataatattg
      361 gtatgtttaa ttcctgactg ttggttcgtt gcacaaatgg tccgctcact gctattcggt
      421 acatattagc gggagctagt aaccattgtg ctttttgctt tcctcgaaaa ttttgcattt
      481 ctatgtctcc ttcgtttaat atccaccagt aaaccatagt ccaccctgtt gcagtcatat
      541 ttcggtcagt tggatcatca aagtcccagt tgaagttttg tccccacatg gtcatccagt
      601 atggcaaatc atctgccccc tctactcgga acattcctgt acttgatccc gagggtggct
      661 gctgtgtact gtctgctggc cattgtccag aggttgttgt accggttttg gccaggataa
      721 agtttccttg tccagtgtct acgaaatatg cgtagtaaaa ccacgccctc tcccactggt
      781 tatatgctgt tgatttccat gcctgaaatt ttatggtgcc cagcgggttt gtgttgtctt
      841 gtggggcact aaatggtaag ttccagtcca agacagaaat gccccacata aacagtccca
      901 tagtcatcca actgccctga aaacgccatt ggtttgaaac cgtggctggc ggcttgatgg
      961 ttactttttt ggttttgaaa tttccctgtt tttgaggacg cacgattact ttgtttttgt
     1021 atgctaaaag taaactaggt tgagttttcc agtagtcgct ccttttgagc tggttaaagt
     1081 cctcgtccca ccagaaaatg taggtgttgt ctctgtgagg tggcaagtac accgtggttt
     1141 taatgtatct tgcaaggtca aatccatcat ttgagttact ccaaaagttt cgaaataact
     1201 ggtgttcaga ccataggaag gatagagaaa acacgtttaa ggcaactcct cctcccgtga
     1261 atttagtgta cctattcggg tttccccagt ctgatacatt tacggccagc attctttgcg
     1321 aaatttggct ggtggcagtc atctggaggc ctgttgtcca cccggtaatg acacaccgct
     1381 ttttacttgc ggggtcccaa aaagtctgta cgcgtcttcg cctcccccgc catctacgcc
     1441 gtcgtctcct taccgtgcct cttctctggt atcgacgagc cttccgaatt cgtcgacgcg
     1501 gatatcgtct gtagaagttc cttctgcgcc tccagaaacg ccgccgccgc cgccaccgca
     1561 tgctcgccta gaaatatggc tcgtccagtc agcacacttg caccacagtc gatgtgtacg
     1621 cgaacaggat tgtagccaga tcgcgcagtg tagcttcttt tgctcttcct ccagagacaa
     1681 ggcttgtctc tcatctggga gcagtttctt cggagtaagt aacagtagcg gaatgtcctc
     1741 cggatcggtc atttaagaat gaccggtggg gcccacacgc ctagactacg ctccgcccga
     1801 taggcccctt gactccgctg ggcttcgcac agctccggca cccgccctcc gcgtcagacc
     1861 gtccactccg ctcccgatct gcgtctggcg gcaatccctc tgccggcccc gactatattt
     1921 acttttatag gcacgcccag cctctgattg gttacaccct atgcaaatga aggattgtaa
     1981 actgaccaat cagaggctgg gcttcgcaca gctccggcac ccgccctccg cgtcagaccg
     2041 tccactccgc tcccgatctg cgtctggcgg caatccctct gccggccccg actatattta
     2101 cttttatagg cacgcccagc ctctgattgg ttacacccta tgcaaatgaa ggattgtaaa
     2161 ctgaccaatc ataga
//
