# Supplementary material for: Widespread Horizontal Gene Transfer Among Animal Viruses
Source: bioRxiv. 2024 Mar 26:2024.03.25.586562. Preprint. [Version 2] doi: 10.1101/2024.03.25.586562 (PMC11071296; doi:10.1101/2024.03.25.586562)
Supplement: Supplement 2 [file media-2.zip › File2_Maps/uTailtoma_marine_TailTentoPy_SRR403790_2286.gb]

LOCUS       uTailtoma2286ct_1       2286 bp    DNA     linear       01-JAN-2019
DEFINITION  [note: taxonomic lineage
            d_Viruses;-
            _Monodnaviria;k_Shotokuvirae;p_Cossaviricota;c_Papovaviricetes;o_Se
            polyvirales] [isolation_source=original].
ACCESSION   
VERSION
DBLINK      BioProject: unknown
            BioSample: unknown
            Sequence Read Archive: unknown
KEYWORDS    .
SOURCE      Sepolyvirales sp. ctK4OBV (unknown)
  ORGANISM  Sepolyvirales sp. ctK4OBV
            Unclassified.
REFERENCE   1  (bases 1 to 2286)
  AUTHORS   Taker,C.
  TITLE     Cenote-Taker 2 dummy template file. Do NOT submit
  JOURNAL   Unpublished
REFERENCE   2  (bases 1 to 2286)
  AUTHORS   Taker,C.
  TITLE     Direct Submission
  JOURNAL   Submitted (01-JAN-2019) Taker 2, Cenote, 1000 Circle St., Cenote,
            DC 31111, USA
COMMENT     ##Genome-Assembly-Data-START##
            Assembly Method       :: unknown_assembler
            Genome Coverage       :: 1x
            Sequencing Technology :: Illumina
            Annotation Pipeline   :: Cenote-Taker 3
            URL                   :: https://github.com/mtisza1/Cenote-Taker3
            ##Genome-Assembly-Data-END##
FEATURES             Location/Qualifiers
     source          1..2286
                     /organism="Sepolyvirales sp. ctK4OBV"
                     /mol_type="genomic DNA"
                     /isolation_source="unknown"
                     /collection_date="unknown"
                     /note="genome binned from sequencing reads available in
                     unknown;
                     derived from metagenome: unknown"
     CDS             complement(1..117)
                     /note="no search hits"
                     /codon_start=1
                     /transl_table=11
                     /product="hypothetical protein"
                     /translation="MIYICFNNTLLSIHDIHKSVFDHSADKSFKVSAQVPRDI"
     CDS             complement(98..223)
                     /note="no search hits"
                     /codon_start=1
                     /transl_table=11
                     /product="hypothetical protein"
                     /translation="MINVKIYAPFSRLGATLKCKTESPPGDKSMKQTGNHDIYMF"
     CDS             complement(210..995)
                     /inference="protein motif PDB:5J47_A"
                     /codon_start=1
                     /transl_table=11
                     /product="Large T antigen"
                     /translation="MAEATSPFILAEAEDEDETYTDNTFRKAHRDILEILGIGLTNFI
                     SECADYEIPAYCYQYYQFAKHILGNQFERCFAEIIIALVGVKPRSKCIIFRGGYQRGK
                     TSLCNSILYALEGIKIDINCKDPNFKLGEAVGNVVVLFDDADVKGMEHIGLKSHFFDG
                     GPVQLERKYAIPGDYIWPATLITTNLESIPEKLTTRSSTYVLTQHLRERDQVLLNDLS
                     PDQCADCFWYLLYRYYIHKDDFDDWVYYDLQDKVIQVCGDDKR"
     CDS             complement(1089..1919)
                     /note="no search hits"
                     /codon_start=1
                     /transl_table=11
                     /product="hypothetical protein"
                     /translation="MAAFIDLTCRETLQVNDDPPQHLLQEANKFENPYFANKKYLPTS
                     WICTDFMDNKVNCKRIHSYLRGIARLIMNLMKKSFPIESLAIHGIEGRHFCSFGYELD
                     KLQVVDEDNDYFDERILLQTGRLLVEWADFTQYCDNMWETMREYKFYKRHGLYLQYIT
                     RDYQKVAYKHLWAAPGQDWGIANFAALDRSVDVVRTCHSMVNKVVLGPTPACLESPNS
                     LKCLTRTTVVDYLLPLWPLPLPVQEYVKEFKEPIPVCTCTHAWDKYKADPDFFLKNSH
                     "
     CDS             complement(1898..2284)
                     /note="no search hits"
                     /codon_start=1
                     /transl_table=11
                     /product="hypothetical protein"
                     /translation="-
                     LFLPCITATRPQVSKVTTFVLVTTFVLAILYCTALASLVTQICHSGPNMSQLLDLSQG
                     EPGGTRPNRISPHIGYTAAPYQLHYICHVTVQFSLSSGSGLVLVIYKKTKTKSLPVPE
                     ENHPIWPPSLI"
ORIGIN      
        1 aatgtcacgg ggaacctggg ctgatacttt aaaagacttg tctgctgaat ggtcaaacac
       61 tgacttatgt atatcatgta ttgacaacaa tgtattatta aaacatatat atatcatggt
      121 tgcctgtttg tttcatactt ttgtcacctg ggggagactc tgttttgcat tttagagtcg
      181 cccccaggcg agagaatggt gcatatattt taacgtttat catctccaca aacttgtatt
      241 actttgtctt gtagatcata atagacccaa tcatcaaagt catccttgtg aatataatac
      301 ctatagagga ggtaccaaaa gcaatctgca cattgatctg gtgacagatc atttagtaag
      361 acctgatccc tctccctcag atgctgagtc aatacatatg tactagaccg agtggtgagc
      421 ttttctggaa tgctttctag attggtggtt atgagggtag ctggccaaat ataatcccca
      481 gggattgcat attttcgttc taactgaaca ggaccgccat caaagaaatg acttttcaaa
      541 ccaatatgtt ccataccctt gacgtcagca tcatcaaaca aaacaacaac attgcccacg
      601 gcctccccta atttgaaatt tggatcttta caatttatat caattttgat tccctcaaga
      661 gcgtataaga tagagttaca cagacttgtc ttaccccttt gatagccacc cctaaatatg
      721 atgcatttag aacgtggttt cacacccacc aaagcaataa ttatttcagc aaaacatcgc
      781 tcaaactgat tgcctaatat atgttttgca aattgataat attgataaca ataggcagga
      841 atttcatagt ctgcacattc agaaataaag tttgtcagtc cgatccccag tatttctaaa
      901 atatcacgat gtgcctttct aaaagtgtta tcggtataag tttcatcttc atcttcagct
      961 tctgccaaaa taaacggact ggttgcttcc gccatttcca aatttcaaat atataatata
     1021 atacaggagt cgcccccaag tgagtaaatg caaaacagag tcgccatcaa gtgacaaaaa
     1081 tccgcaaatc aatgtgagtt cttaagaaaa aagtccgggt cggctttgta tttgtcccat
     1141 gcatgggtgc atgtacatac cggaataggc tccttaaatt ccttgacata ttcctgaaca
     1201 ggcaatggca atggccataa gggtaaaaga taatctacga cggtggttct ggtcagacat
     1261 ttcagtgagt tagggctctc aaggcaagca ggtgtaggtc cgagtaccac tttgtttacc
     1321 atgctatggc aggttcgcac cacgtccaca gatctgtcca aagccgcaaa attggcgata
     1381 ccccagtctt gtccgggggc tgcccacaag tgtttgtaag cgaccttctg gtaatccctg
     1441 gtaatgtatt ggagatataa tccatgcctt ttgtaaaatt tatactccct catggtttcc
     1501 cacatgttgt cacaatactg ggtaaaatcc gcccattcta caagcaatct gccggtctgt
     1561 agcaatatgc gttcatcaaa atagtcgttg tcttcatcaa caacttgcaa tttatcaagt
     1621 tcatatccaa aagaacagaa gtggcgaccc tcaattccgt gtattgccag gctttctatg
     1681 ggaaagcttt ttttcattaa gttcatgata agtcttgcta tccctctgag gtaagaatgt
     1741 attcgtttgc agttgacttt gttgtccata aaatctgtgc aaatccaact tgttggcaaa
     1801 tatttcttgt tggcaaaata aggattttca aatttgtttg cttcttgtag taaatgttgt
     1861 ggtggatcgt cgtttacttg taaagtttct ctacaagtca aatcaatgaa ggcggccata
     1921 ttggatgatt ctcttctggt actggtagtg atttggtctt agtcttctta tatataacta
     1981 aaaccaatcc actaccacta ctaagagaga attggacggt cacgtgacat atatagtgta
     2041 actgataagg cgctgcagtg taaccgatat ggggtgatat ccggttgggg cgcgtacccc
     2101 ctggctcgcc ttggctcaga tccagcagct gtgacatatt tgggccgctg tgacatattt
     2161 gggtcactag actggctaat gcagtgcagt acagtatggc taaaacaaaa gttgtgacta
     2221 aaacaaaagt tgtgactttg ctcacttggg ggcgagtggc tgttatacac ggcaagaaga
     2281 ggctga
//
