# Supplementary material for: Widespread Horizontal Gene Transfer Among Animal Viruses
Source: bioRxiv. 2024 Mar 26:2024.03.25.586562. Preprint. [Version 2] doi: 10.1101/2024.03.25.586562 (PMC11071296; doi:10.1101/2024.03.25.586562)
Supplement: Supplement 2 [file media-2.zip › File2_Maps/uAdinto_mamestra_moth_NDFZ01002988_22417.gb]

LOCUS       uAdinto22417ct_1       22417 bp    DNA     linear       01-JAN-2019
DEFINITION  [note: taxonomic lineage unclassified virus]
            [isolation_source=original].
ACCESSION   
VERSION
DBLINK      BioProject: unknown
            BioSample: unknown
            Sequence Read Archive: unknown
KEYWORDS    .
SOURCE      unclassified virus sp. ctDUCYM (unknown)
  ORGANISM  unclassified virus sp. ctDUCYM
            Unclassified.
REFERENCE   1  (bases 1 to 22417)
  AUTHORS   Taker,C.
  TITLE     Cenote-Taker 2 dummy template file. Do NOT submit
  JOURNAL   Unpublished
REFERENCE   2  (bases 1 to 22417)
  AUTHORS   Taker,C.
  TITLE     Direct Submission
  JOURNAL   Submitted (01-JAN-2019) Taker 2, Cenote, 1000 Circle St., Cenote,
            DC 31111, USA
COMMENT     ##Genome-Assembly-Data-START##
            Assembly Method       :: unknown_assembler
            Genome Coverage       :: 1x
            Sequencing Technology :: Illumina
            Annotation Pipeline   :: Cenote-Taker 3
            URL                   :: https://github.com/mtisza1/Cenote-Taker3
            ##Genome-Assembly-Data-END##
FEATURES             Location/Qualifiers
     source          1..22417
                     /organism="unclassified virus sp. ctDUCYM"
                     /mol_type="genomic DNA"
                     /isolation_source="unknown"
                     /collection_date="unknown"
                     /note="genome binned from sequencing reads available in
                     unknown;
                     derived from metagenome: unknown"
     CDS             2998..3309
                     /note="no search hits"
                     /codon_start=1
                     /transl_table=11
                     /product="hypothetical protein"
                     /translation="MRKLLEKKKFTLIFDEVALSPGLYYHKTWDQIIGFEDFGTNNNN
                     KIADHALVFMVKGLKGKYKQPISFTFCQSATKTAELKKTDSRGTKCCTKLGVKSYCHG
                     L"
     CDS             5162..7300
                     /note="no search hits"
                     /codon_start=1
                     /transl_table=11
                     /product="hypothetical protein"
                     /translation="MNRGRLLVDMATKTTSIDKTDKENNINEENTASDQRKYYISPLH
                     SDQSDFDDSDCDPHFIPGSIGNFSRLLQGEATRPPSSSSSSSSSASSSSSSSSSSSDD
                     EAENNSDHIASTSGSAGQITTEANASEVQEIVRGKKRVRNEKNWKSKIAKTLRNTGKD
                     YTSSVKKQVPARKIGPLCGDKCRLNCRAKIDETSRQDIFNDYWRLGDLQKQRQFIIAH
                     TSQIKPKYRYSSTQNFRKLNTAFYFELNHTNLRVCKTFFKNTLAINDRPIATALSKKS
                     ETGFVEGELRGKHNNHRTVDPEVYDSVNFFINSVPRIPSHYLRAQTSREYISCDKSLA
                     DLYRDYKDIRTKDSLPFASQSTFNRIFNRDFNISFHIPKKDQCDLCESFNNADEEVKQ
                     KIIQAYEIHLKEKELARREKEKDKTRNDNTIVAVYDLQAVMPVPKGQISVFYYKSRIN
                     CFNFTVSDLHAKDVECYFWNEIEGKRGATEIGTCVLNYLEKITQNKPEPVDVIFYSDN
                     CCGQQKNKYLLSAYAYATQKFNIISITHKFLIRGHSQNEGDNVHSVIEKQVKRFLKSG
                     PIYVPHQYATLIQIAKKTGQPYKVTDMTYDKFVDLKLLQEQWGSNFNVNADRNQVKWH
                     DIKVLRVEKENPITFFYKNSYEDENYHKVCVRSSRRSGNQSIIFSIGLSPAYTSQIPL
                     NQNKKGIKELIDKNIIPRTYYESYYRDLIE"
     CDS             8546..8983
                     /note="no search hits"
                     /codon_start=1
                     /transl_table=11
                     /product="hypothetical protein"
                     /translation="MFKYLKETHNVSSLLTRNINQDPLENFFCNIRSNGVRNTSPTCS
                     QFKMLRINNLTSPHWVGANCEQDDNKLEPLKIMVNLKEKNAREQPSESVNVDSVINCF
                     MQTDTENFRNTTSKEAKTYVAGYIVKKALQLICKNAIRAECIW"
     CDS             8971..9372
                     /note="no search hits"
                     /codon_start=1
                     /transl_table=11
                     /product="hypothetical protein"
                     /translation="MHLVSTVPPRNKDYILERHYTRRSLTYPSEALCEFVDDVCMIIQ
                     TQLNEEPQQKRLKGTIKQIISIFCNLSQFSCVTHKQNVQNFLMDIVTNIIINSWCTNV
                     NRILKGKTNLCHNNATKIQALNYYNSHCKRK"
     CDS             complement(10359..10469)
                     /note="no search hits"
                     /codon_start=1
                     /transl_table=11
                     /product="hypothetical protein"
                     /translation="MRKEHGPVRRIIKVIVHDVDGRHMEEIDNDPDSARA"
     CDS             12893..13336
                     /note="no search hits"
                     /codon_start=1
                     /transl_table=11
                     /product="hypothetical protein"
                     /translation="MLRVLEKSLMTARERLLVRININQIQYLTIDLRAYILKVNECSV
                     TYLYLLKIHILYSIIYLNITLSNQYCLITMSCIVIFLFNKYSKLLYFCFQLNHLLIHH
                     QALILTVINAKLGSQYTNIDIIRELMFISFFFFDGKGIFITIRQT"
     CDS             13385..13600
                     /note="no search hits"
                     /codon_start=1
                     /transl_table=11
                     /product="hypothetical protein"
                     /translation="MYIYKYKVNSGVKVFLRIAVIRKRAQKTGSIATLNGNANSLSKE
                     RASSLVTQSVDQSARYVLEKKTRTRTP"
     CDS             complement(13641..14594)
                     /note="no search hits"
                     /codon_start=1
                     /transl_table=11
                     /product="hypothetical protein"
                     /translation="MHSAFTLIRYCCFGPKFTYSLRSSHLWKHSHLLEKVDQIIRNTL
                     SSILNVALDDRAWQQATLPVRMGGLGVRKISSISLPAFLSSVHSTETLTRKILSSSLV
                     VFEVPCLTDALSAWKMACPNTDLPDNLSSQRRWDVPLCSISRNNLFHTSSNTAERARL
                     LAVGEWESGLWLQALPSFTIGTMMDDASFRLAICLRLGAHCVAPHRCHCGVAVDSLGH
                     HGLSCCKSAGRIARHASINDIIRRAFVTAGVPAVLEPSGLVRDDGKRPDGMTLVPWKV
                     GRPLVWDATCVDTLAPSHVPSTAGCAGAAAAAAEALKRRPY"
     CDS             15010..15273
                     /note="no search hits"
                     /codon_start=1
                     /transl_table=11
                     /product="hypothetical protein"
                     /translation="MTYRLNPSQENEYLLAETFLDGKRVDVLKIIELTLLKHACIKVN
                     FELFAYFVLPASGEQQLKSFNTKYETIYKNTDYDELYSNIRDL"
     CDS             15275..15421
                     /note="no search hits"
                     /codon_start=1
                     /transl_table=11
                     /product="hypothetical protein"
                     /translation="MKLTEFEHCKLGWTFMSVSHLEININKYSPMRGGSYIDLPAKIK
                     NTKS"
     CDS             15548..15826
                     /note="no search hits"
                     /codon_start=1
                     /transl_table=11
                     /product="hypothetical protein"
                     /translation="MSFPPSHKDIQLFEKNNGEISVNIYGLDQHHTVTGPLYVTSRKR
                     IKHVNLLYLEQNGSAHYCLIKDLMRLVKRQVSRHKGQISSNISSSIKS"
     CDS             16222..16359
                     /note="no search hits"
                     /codon_start=1
                     /transl_table=11
                     /product="hypothetical protein"
                     /translation="MTKEQINDYRSATICQIFKQLLFDDKVRDHDHITSEYRGAAQKM
                     E"
     CDS             16434..17159
                     /note="no search hits"
                     /codon_start=1
                     /transl_table=11
                     /product="hypothetical protein"
                     /translation="MRDEWMKCHRKLSESKSGSGANPLVHKYTYYDNMKFLTKIAQHR
                     NSESNMVPPCNTESDDSHDTSMIKKKKEQVQDKNLSAVDIKMMQFIDSMQKEEKKTSD
                     ESRIMSFFKSIAPTVEQFNDDEVIEFQYQVISILRNFKQRNLNSNTSDSQNIQLQQPI
                     QPQPTYNTEAYGYSTAAVPSNVRSQEAYGYSTAPGPSNVRSQSRLTNYSSELEFDTYT
                     RIEQSQPSVQSSMSDDLDFATLN"
     CDS             complement(17597..17878)
                     /note="no search hits"
                     /codon_start=1
                     /transl_table=11
                     /product="hypothetical protein"
                     /translation="MYKQWKKEKNSKKINTTRKYWIHPILTRREKHGEFHILYAKLRN
                     YDDEFYNYLRMTKRTFDKLLSVLNIKLKHQHTAMRDSISSAERLVVTLR"
     CDS             19137..19361
                     /inference="protein motif CDD:pfam13843"
                     /codon_start=1
                     /transl_table=11
                     /product="Transposase IS4"
                     /translation="MELCSDLFNKGHTLYTDNWYTSLDLARKLLEKETHLVGTLRKNR
                     KHLPKRVISTKLKKGVYIAKESTDGITVMK"
     CDS             19391..19816
                     /note="no search hits"
                     /codon_start=1
                     /transl_table=11
                     /product="hypothetical protein"
                     /translation="MSTKHSTGFHTVTKRGKIVSKPKIICDYNRTKGAVDLSDQMAAY
                     STPLRKSVKWYKKLAIDLLLNTAIVNALTLYKNVTKKSIQIVDFRKQLLEHLCQKLQE
                     PEVLVRPRRIKHVLSKRDGMVRAARRTCRQCYKDSFNHG"
     CDS             21388..21561
                     /note="no search hits"
                     /codon_start=1
                     /transl_table=11
                     /product="hypothetical protein"
                     /translation="MFQFGEPGSNIQNKINIIGKPYSDRQDSVGCLKSHNRSKTHKTI
                     LFILFCINNVSIR"
     CDS             21545..21658
                     /note="no search hits"
                     /codon_start=1
                     /transl_table=11
                     /product="hypothetical protein"
                     /translation="MFQFGEPGSNIQNKINIIGKPYSDRQDSVGCLKSHNR"
     CDS             complement(22296..22415)
                     /note="no search hits"
                     /codon_start=1
                     /transl_table=11
                     /product="hypothetical protein"
                     /translation="-VHDLAQHTTTLVKTRQACDPQPAGRGVVRRSAEQHGGD"
ORIGIN      
        1 gtcattgcaa gatttaaact atatgtgacg tcctccagta gccaggaaat atactacatt
       61 agtgaaattc ttcatcatct tcggacgaga caacaacatc tcaatcgaac agcgcttaca
      121 ggtaagctag tttgattgtt caaatattct aagcaatcga tatttcagtt gcttcaacta
      181 acactagata taaaaggatt ttcgtaattt aaaactaatc taatatatat acaattttat
      241 tgagtgaaga atataaaagc gttttattta ggctacatgt ttcaatcatc aaaattaaca
      301 taacttaaaa aaagaagtgc ggaaacacaa aattgtaaca aaaactttgc gcgccaatta
      361 ctcaaaacta tgcaaaacat acttactgct cttatcacta gcgcggcaga gctagtgtag
      421 tgttatattt gcccgcgaat tcgtacgcga tagtagaccc aattataaaa tgaaagtcgt
      481 ggtcatggga taagtgacga ggaactacgg aacctttatc tgcgcgtggc ccgacaccaa
      541 cttggccagt ttttagggtt ccgtagtcaa caaggaaccc ttatagttta gccatgtccg
      601 tctgtctgtc tgtctgtctg tccgtccgcg gttaagctca gagacggtta gcactaggaa
      661 gttgaaattt ggtatgtatt gtatgtatac cacatatgaa tcacgccgac aaagtggaaa
      721 attaaaaatt tttttagggt acctacccta catgtaaagt ggtgataaat tattttattc
      781 ccggctaccc cgtcgtgtgg ggtgtcgttg gatagttcgt ttaaaangta gtgataaatt
      841 attttattcc cggctacccc gtcgtgtggg gtgtcgttgg atagttcgtt taaaaatatt
      901 gagggtttgc gaaagtcaat tttccatgca aggatccgtt tacgaaatat taagctttaa
      961 agtgctaatt tttgttagag tcgtgtcccc accctctgcc agctaaacgg tggtatctgg
     1021 agacgtaaaa aaaatcatgg tagtagcata tataacgaat tttaaaggaa aactatcacg
     1081 gctaagagta ggctgtacaa gttaacgagc aatagtcgac caacctataa aatgtactaa
     1141 ctgtgtacca acgcacttgg ccggtttttt atttatatct gtatgtcagt attcataaca
     1201 tggaagaagt taaaatgtaa tttgagtaag gaagttgttg gtatattagt ctgctgattc
     1261 cagttgccat gaatcaggtt atgcaatagc ataacctgat gacataataa tgtctatctt
     1321 aaaactactg tatattatgt attttgctct aattgcatca atttactttt aagtgtaaat
     1381 aaatttcagg gttgattgtt tttgttttta aatatcagta ttatttgtca tacatcctat
     1441 cctactaata ttataaatgc aaatgtttgt gaggatgtat gcatgtatgt ttgttactct
     1501 ttcacgcaaa aactactgga cggattttga tgaaatttgg cgcataggta gattatagtc
     1561 tggaataaca cataggtttt tatcccggga atattttccc ttgggataat tttcgacatt
     1621 cacgcggaag gagccgcggg cgccagccag ttcatcatat acttaaaaaa atatatatca
     1681 accctggtaa ttactgatca atattttaat ttatgattaa agatattact gtgcagattg
     1741 cattttgtct acatatttat aagcatttag aatgatttaa gaattttttc tctgatttca
     1801 ggcactaaat ccaccaatac cttacgacca ataccctacg accttacttt ttggtgttat
     1861 caggtcacac tccccttctt acttatacga taggctgtca tggactagta ggcacagaat
     1921 aggtgaggga agaaaatgtt cccaacagct ttctattccc cagcataagt cggcggcttt
     1981 taggggcagt tttcgttacg cagctaccaa atgctgaaac aatatcccac ctcccataaa
     2041 gtatagtaaa agttgctcga catttaaatt aaaattaaag ttatttttat taaatcacca
     2101 aaataaattt caagatgttc atgctgacat gtcagccatt tgaaattagg taggtatttt
     2161 gagtaagttt atcattgtta caaccttatg catttgttat taagtaattt tatatagtaa
     2221 ttttatttat cttgtcattt ttacttttta ttattgtcat gtttttttaa atttttgttt
     2281 tataaatttt aagcaatatt cgtaaaaaat atactatttt cgatttgata atttaacatt
     2341 tattttaatt tttacaataa taactgttat ttctatttat ttttgagcac ataaattttt
     2401 atttatcttt ttgttttaaa attaagagtc gcaacatttt attttagtta ctttttgtac
     2461 aaaatatttt agtttctgtc tgacttgaat attttagttt atgtataatt tatgtgtgtc
     2521 tatgttttcg agcgtaggta tggcactcgt gggctgcagc tgaaaatcag cgtcaggtgg
     2581 tataccttgt gttgccatct ggcattatgc tgagctgagg ccctttggca ttgttggttt
     2641 tcattattta tttttttttt ttaattttat gtttctatta caatgccaat aaacacaatt
     2701 ttctttcttt ctttctttca atactgacgg aaacaaatat tttaagcagt atacacaatt
     2761 caaggttttt cactaaaatg cagttacaaa agggatctgt aaggccaaga ggaagaagat
     2821 tctcaaataa agaaaaaatg ttgtgcctaa aaatatacaa acagagccaa aaagcataca
     2881 aattgttgca gaggctcttt gcattacctt caaaaagaac aatccagaaa atattaagta
     2941 aagtgactct taagcctgga atttaatgag gttatcatag aacacctgaa aaaggcagtg
     3001 cggaaattac tcgagaaaaa aaaatttaca ctcatatttg atgaagttgc attaagccct
     3061 ggcttatatt atcataaaac ttgggaccaa attattggtt ttgaggattt tggtactaat
     3121 aacaacaata agattgctga ccatgcactt gttttcatgg tcaagggtct gaaaggtaaa
     3181 tataagcagc ccatctcttt cacattctgc cagagtgcaa caaagacagc agaattaaaa
     3241 aaaactgatt caagaggtac taaatgctgt acaaagctcg gggttaaaag ttattgccac
     3301 ggtttgtgac cagtcatcga caaatataag tgtcataaaa aaccttttag atgacactaa
     3361 aagaaaatat cagaaggcaa agaatttaaa agtttagctt ttgaatggaa tgcaacaaaa
     3421 atatttccaa tatttgatgc cccacatctc ctcaaaggct taagaaataa tcttttggaa
     3481 aaggatttac gatttataaa acggagaagt taaatttgca aaatggaaac atttccaaat
     3541 gctacttgat gctgacccag gagaagatga tgtaagatta atgaataaat tgacggacag
     3601 tcatgtcatt taagaaaaga tacctaaaat gaaggtaaaa catgcagccc agatgttcag
     3661 tcagagggtg tctgcaacaa tgagatattt agcaagtaag tatcattggc ataagttaag
     3721 caatacctaa tcatattgat aggccactgg tggttttact ggttgtctta tcttcaagat
     3781 acctattaat gcctattaat aatttcaaaa tgcatcaata attttagaca agtaaaacta
     3841 tcacaaaaac atgtctttgt atgaattcaa ataagtatat catcactaga ttttattcca
     3901 gtgataattc tctccaatat ttattatcaa aattcaaaac aagttaagta taaacttgta
     3961 gtgtatagtg atataatttg agaggaaaat aaaatgtctt tcttacaaac cgccacttta
     4021 ttattatcta tacatttata cagtaaacag attaatgaaa ttggagtgtc cgtttgtaat
     4081 attaaaataa ctgcttttta ctaaatgcat gtggatgtat acacggtacg tataacaaaa
     4141 cagcattttt cacaattttt gtcagtctgt ctgtctgtct gtttgttccg gctaatctct
     4201 gaaacggctg gaccgatttt gtcactggca gatagctgat ctagtaagag tagtaactta
     4261 aaggctttta ttttagaaat tttgtttatt tttataaata gataaaaaaa tattattccg
     4321 cgcggacgaa ttcgcgggca cagctagtat gtaaatatat gtaaatattt tcaatataca
     4381 aaattcaaac aattcataaa atataatctt cgcagaacat tgttattgta tatcagtaag
     4441 tagtaatata tcgcactgct aacacaagac tgtatcaact caaaaaagac taattcgaga
     4501 taactcattc ttcttatgtt aaattttatt ttctacgcgt caataaaacc gtcactgaaa
     4561 taacgcaaga aacaattacg agatggcgtt ataagtctct gttcatgatt taccaactgt
     4621 tataaccccc cgcgcaacac tgcgtcatct tcagttacgg ttaaaatttg agtggtgagg
     4681 acgtgtcgct ttgcgtaata gaccgcatta ttttgaattg ttgcgttatt gctgaatcag
     4741 gtatgtaaaa ttgatgtatt tttacgactt aatacgttat tgttgattga aacctaatta
     4801 tgaagttggt gtatttcgag ttgttacttt attgttagtt aacaaggaat cgatttcaat
     4861 tgatattttg aataacgaca ttcttgttag tttagttagt agttttagac ttaatgcagt
     4921 tttgatgaaa aaaatttgtt tactaagttt tttggggtaa attattcata tttcaataat
     4981 ataggtaatt ttattgcagt tactaatagt atttaaaacc gcacattcaa tcagttatgt
     5041 taaagtcaaa ataaaacatt tctctataat ttacaaaata attttgagtt acaacatcct
     5101 aggtgacgaa aaaatatttt cgctacgtaa ataggtacat taatttttgt ttatttgtag
     5161 catgaaccgt gggcgtcttc tggtagatat ggcgaccaaa acgacctcca tcgataaaac
     5221 ggacaaggaa aataatatta acgaagaaaa cactgcatct gaccaaagaa aatactacat
     5281 ttcacccctg cacagtgatc agagtgattt tgacgattcg gactgtgacc ctcattttat
     5341 tcctgggtca ataggtaatt tttcccgttt acttcaaggt gaagccacga gacctccaag
     5401 tagttcttcc tcaagtagct cttctgcgag tagttccagt tcatcttcat cgagtagctc
     5461 agatgatgaa gcagaaaata attcagacca cattgcttct actagtggat cagcaggtca
     5521 aataactaca gaggcaaatg cttctgaggt acaggaaatc gtacgaggca agaaaagggt
     5581 gagaaatgaa aagaattgga aaagtaaaat tgcaaaaaca cttcgaaaca caggtaagga
     5641 ctacacatca agtgttaaaa aacaagtccc agcaaggaag ataggtcctt tgtgtggaga
     5701 taaatgtcga ttaaattgtc gagcaaaaat agatgagacc tcgagacaag acatttttaa
     5761 tgattactgg cgtttgggag acttgcaaaa acaaagacaa tttataatag ctcatacttc
     5821 acaaataaaa ccaaaataca gatactcatc tactcaaaat ttccgcaaat taaatactgc
     5881 attttatttc gagctaaatc acactaatct tagagtttgc aaaacatttt ttaaaaatac
     5941 tctcgctata aatgacagac ctattgctac tgcattatca aaaaaatcag agactggttt
     6001 tgtagagggt gaattacgcg ggaaacataa taatcatcgc actgtggatc cagaggtcta
     6061 tgatagcgtg aattttttta taaatagcgt accacgaatt ccctctcatt accttagagc
     6121 ccagacatca agagaataca tttcctgtga taaatcttta gctgacttat acagggatta
     6181 caaagacatt cgtacaaaag atagcctacc gtttgcatct caatctactt ttaaccgtat
     6241 tttcaataga gatttcaata tttcattcca cataccaaag aaagatcagt gtgatctatg
     6301 tgaaagtttt aacaatgctg acgaagaagt gaagcagaaa attattcaag cttatgaaat
     6361 tcatttaaaa gaaaaagaac tggccagaag ggagaaagaa aaagacaaga ctaggaacga
     6421 taacacaatt gttgctgtgt acgacttaca ggctgtcatg ccggtaccaa agggccaaat
     6481 atcagttttt tactacaaaa gtagaattaa ttgttttaac tttactgtaa gcgacttaca
     6541 tgctaaagac gttgaatgtt acttctggaa tgaaatcgag ggaaaacgag gtgcgactga
     6601 aataggaaca tgcgttttaa attatttaga aaagattaca cagaataaac cagaaccagt
     6661 cgatgtaatt ttctattccg acaactgctg tgggcagcaa aaaaataagt acctcttatc
     6721 agcctacgca tatgcaacac aaaaatttaa cataattagt atcacccaca aatttttgat
     6781 tagaggtcac tctcaaaatg agggtgataa cgtacacagc gttattgaaa aacaggtgaa
     6841 gcgtttcctt aaatcaggac caatctatgt cccgcatcaa tatgccacct taattcaaat
     6901 agctaaaaag accggacaac cttacaaagt tactgacatg acctacgata aatttgttga
     6961 tcttaaactt cttcaagagc agtggggcag taatttcaac gtaaacgcgg atcgaaacca
     7021 agtgaaatgg catgatatta aggtgctccg tgttgaaaag gaaaatccta tcactttttt
     7081 ctataagaat tcttatgaag atgaaaatta ccataaagtt tgtgtacgta gttcacgacg
     7141 gtctggaaac caatcgataa tattttctat tggtttgtcg ccagcataca caagccagat
     7201 acccttaaat cagaataaaa aagggataaa agaactgatt gacaaaaata taattccgag
     7261 gacctattat gaatcgtatt atcgagattt gattgagtaa ttcgaacgac aaactattag
     7321 ttagcaccta tcagatatta tttcaattcg gtattttatg ttgctttgaa gcatttaaat
     7381 ttgtgattta agactgataa ataagtaatt aaaagatttt tgttcttgtt ttgtttaaaa
     7441 aggattattt tgttatttaa atataagtcc aaaatgtttg tataacattt tgaattcaca
     7501 aagattcatt gtgtgatttt cggattgata agattagtga tgactatttg taaagtgact
     7561 gattactaag aatacatttt tgttgttagg tttaaaaagt atattttttt tatttaatta
     7621 taagtccaaa aggttttcat aacataagaa tttaaaaaga taagtgatta tttgtaaaat
     7681 gactgaacta gaattgccta agaataataa ataaataaga aactttaatt aatctaaaat
     7741 acgtacttca taatgttgat tttcactgtt gtaagtgcca taattattgt ttttgtatta
     7801 ttatttttta tggtttcttt ttataaatac aatatttgac ttctatcttg ctttatttat
     7861 gccctaacta tagtatctaa aataacagat ctaatgaaaa agtataataa ctcaaaatac
     7921 cttacctaaa atcattcaaa taaaatcaaa ataaattgta ggaagtcaaa attatatcac
     7981 ttataactac gcaactaaaa ataattcatt ttttattttt tatttctcga actcgaaatt
     8041 tggaaataac ttgataaccc gcaatctcag aaattactca taattataga aaccccttaa
     8101 ttttatccct aattttaaaa cagtgttcac tttttttaca atcgttaaca ggaaacgagt
     8161 aatcagtttt ccatcatttc tgaaaaaagc ttcattttga gttgatacag tcttgtgtta
     8221 gccgtgcgat atttcaatct aattaattgt ttgtttaatt tcagatcacg acattcttcc
     8281 aaaggaatac agcagatttt ttgcttatgg ttgacaaatt attcaactca tttaatggac
     8341 atagttacca aagttcagaa aaaatgtact agttcgcact aaaacagaac ttaccacatt
     8401 ttaaattgtg ggacgattta cttccagttt taaggtccat gagatttaaa gtggagaaaa
     8461 agttacggga taggacgttt tgacaaaatt tgaacaggta ccaagtctca ggaactggat
     8521 ttctaatatt aatgtgttta aagaaatgtt taaatattta aaagaaacac acaatgtaag
     8581 tagtctgttg acaagaaaca ttaaccagga tccattggaa aatttctttt gcaacatacg
     8641 gagtaatggt gtcagaaata cgtctccaac ttgctcgcag tttaaaatgt tacgtataaa
     8701 taatttaacc tcaccacact gggttggggc gaactgcgag caagatgata ataaattaga
     8761 gccattaaaa ataatggtaa atttaaaaga aaaaaacgca agagaacaac cctcagagtc
     8821 tgttaatgtg gattctgtaa ttaactgctt catgcaaaca gatacagaaa attttcgaaa
     8881 cacaacaagt aaagaggcaa aaacatatgt tgctggctat atagttaaaa aagctttaca
     8941 gctaatatgt aaaaatgcca tacgtgccga atgcatctgg taagcacagt gcctccgagg
     9001 aataaagatt atatattaga aagacattac actagaagat cacttactta tccatcggag
     9061 gcactgtgcg agtttgtaga tgatgtttgc atgattattc aaacacaatt aaatgaggaa
     9121 ccgcagcaga aacgtctgaa gggtacaatt aaacaaataa ttagtatatt ttgtaattta
     9181 tcccagttct cttgcgtgac tcacaaacaa aatgtgcaaa atttcctaat ggatattgtg
     9241 acaaatatta ttataaatag ctggtgtact aatgtcaaca gaatacttaa aggaaaaaca
     9301 aatttgtgtc ataataatgc aacaaaaata caagcattaa attattataa ttcccactgt
     9361 aaaaggaaat aaattcttta aaactaaatg ttatttatca tttctatcta ccattttatt
     9421 ccgtttcaat tattgataga tagattgtaa agaatgattt ccttatattg aagaatgatt
     9481 gtaacttatt ttgtgaagtt aattcctatg tgtatatttc gaaatctaga tttcctttga
     9541 caagataaga atatgatctt gtcatcaaat tatggtcatc atgctattac acatacatac
     9601 acataagaat tcatgtattc tgtagaaata aattacaatc attcttcagt ataagggaat
     9661 taaaagtact aggaagaaaa aaactcctaa cagcgccatc tagagagtgt aagcaaaaag
     9721 gacattgaca gcgccatctc tcaacttggg agtaggtgta aattggggtt tctggatcag
     9781 aggagatcca gaaacaccca atttacatca tcatcttcat tttaatgaaa agaatgatct
     9841 agtaaatcca atgtttatgt tttttttatc tattcagatt ataaatatga aaaagtttct
     9901 gtcgacttta tgtctattca accatttttt aatttaaaaa atatcatgag aaatttagat
     9961 attcaatata aatatggaac atatatctta attcaacatt cataattaca tgcattctaa
    10021 tttttcatcg ttttattatt acattcattg aacaattcaa tgacacgcgc atgaaattcc
    10081 agtaacagtt ggtatagtca cgaccgccta acgaaatgga atgcgctcgc ttgtccatcg
    10141 ctctgcctta tatattacta tgtagtactt atacattata tatttctact tacatattat
    10201 tactcatata attattattc tgtgttactt ttaattttat gagagatttt agaaataaaa
    10261 agcaaaacaa tatttggtac gattatattt aatatttagt aactatgctg tttcactcat
    10321 tatttcatca aaatcatttc gcactaaata ttgtatattc acgctcttgc actatccggg
    10381 tcattatcta tttcttccat atgacgtcca tccacatcat gtacaattac tttaattatt
    10441 cggcgaacag gcccgtgctc cttacgcatg ataaaggatg tgtttttaat aaactttgac
    10501 ttttttttct ttattcttca attttttctt ttctatttct tgctgtctac tctcttcaca
    10561 tgctttttcc gccactttgg tgtaccagct ctctttatct tgagcatagt aaaatggatt
    10621 gagtactgga tctgatcaat ctatcaaatt ttgaaacaag aacatgaatg attttgtgtt
    10681 attaaacaac atcaaatatg aattcaatcg gtaacatcga tgaacagata cttacgttac
    10741 attgttggtc aatgttatct aaaacaggac tgtaggtgga catgcttaat tctatatcaa
    10801 gactttagtt aaaaacctga aaaaaaaaaa aactatctac aaaacaatca agttatggtt
    10861 atgtataaat taatactgat atcgattaaa ctgactggta ataacgttgg attttttttt
    10921 taagtgttgg gtaaaatact aaggaataat attaaaactt atcgatatta caagacaaag
    10981 gcagttgcag cagtcaagtg tagaatttga atagattttt aaaagatttt tctaattata
    11041 tatgcataat ttttaatcaa tagagttcaa aatcgtacgc ttttgttaga tattatttct
    11101 tatactaaaa aggcatagtg aaattggaat cctaacatct cgacacgtgt ccaacaactt
    11161 attgtttact aagaatgata cgaataacat aaatactaca gtgcgtttgt tcagtgtatt
    11221 tttttcccac atgcaattga gaaaaatcgc caggcaaagt cattgtacta agctagtagg
    11281 tcaatcatca ttatttttgc aatgtaagta tttatttatt aggagaagat caaaacaata
    11341 cagcaatatt gacatactac tgttacattt ggttttgtct gctattattt caatattctt
    11401 aaaggttatt ttaattgcta agtcatcaat agaaaggtaa gtaaatcctt gatgtttatt
    11461 gtttatcaat attttaaatc aagtgttact taattacttt ttgacgctat ttacaccttt
    11521 taaacgtatt aaaattagtt acaggttaaa catttataac agtgcgacaa aacaaacttt
    11581 ctacttcgct aaactacatt acagaacaca gcagatcaag agtctatttt agaaaaactt
    11641 cctcttcttt ctttaaaact aaaagttgat aaacacatca ccatcttttg cttgacgcag
    11701 tcggtaaagt agttgagcag tacagtatta caatataaat cataacaaaa aaaaaaacat
    11761 acaccttctg tatttggatg cagataactg acacagcatt ttcacaacac gtgcctattt
    11821 ccaaatttag gataatatga cgtagattta tcactattta agaggtcccc tgctgaagtt
    11881 tagccacaaa acacttcttc aagagctagc agcatcatcg tataccagtt tatcagtacc
    11941 tacataccag cttaccagat cttcgcttca ctatttaaaa tgtaagtgac attgttttat
    12001 tatctatttt tattattcaa ctattctaat actatctcgt tattgagtcc ggggttcgat
    12061 acccagatcg ctcagtgttg ttagtaacta ttcttatatt caatcattca tcagttaatt
    12121 taatcgctca gtgttgttag taactattct tatattcaat cattcatcag ttaatttaag
    12181 aacttgaatt aaatgaatga ttttaaattc aataaaacga taaatattta caatgttgat
    12241 aatttttttt atctatttac acttgctcgt ttaattaagg agaaggaaaa cattgcaagg
    12301 aaatcctgta ttttcgatca tgtgtaaagc tatgtcagag acttacaggg attaaactat
    12361 aacataaggt tagctactag gcacctcgat aagtaagtga taaactgtca caactattta
    12421 tatttaataa aaatttctat tttcaggtct aagtacaacg cagatcagct tttcccgtct
    12481 gatgatgagt cagcgccgga aaccgtgctg gcgaaggcaa agccggagaa aaagaagcgc
    12541 aagtcggcgc atgggtcaac cgagtgccag ccgtcaacca gtaagaagcc gaagccaacc
    12601 agcagatcaa cagctcgtga ttaattcgga agcgattccg atgacgacaa ctgggagaca
    12661 acaacgggta aaaaacatca accaatctac tcttatatta cacgtagatt ggcgaacggg
    12721 ttttcgaggc agatggataa aaagaaatca ggcagttatt acatagagtt aaagatatat
    12781 aagtgcgatg acattgaacg agtgtcaccg gtaaataggt ggcgccactc aatcataaca
    12841 attaaaaata agtgtgaaac ggaatctgag tcatggaaac acgtaaacga atatgttaag
    12901 agtgttagaa aagagtttaa tgactgcccg agaacgttta ttagttcgta tcaatattaa
    12961 tcaaatacag tatttgacta tcgatctacg agcttatatt ttaaaagtaa acgaatgtag
    13021 tgttacttat ttgtacttac ttaaaataca tatattatac tctattatat acttaaacat
    13081 tacattatca aatcaatatt gtttaatcac tatgtcctgc attgttatat ttttattcaa
    13141 taaatattcc aagttattgt atttttgttt tcagttgaac cacctgttaa ttcatcatca
    13201 agcactaata ttaactgtga taaatgcaaa attgggatcc cagtacacga atatagatat
    13261 cataagagaa ctaatgttca tttctttttt tttttttgac ggaaaaggta tatttattac
    13321 aatcagacaa acataatata actatatact gtcttaaaac tatttacatc tactaaacct
    13381 aagtatgtac atatacaaat acaaagtaaa ttcaggcgtc aaagtattcc tccgcatcgc
    13441 tgtcatccgg aaacgtgccc agaagactgg cagcattgcc acgttgaatg gcaatgctaa
    13501 ttctttgagc aaagaacgag ccagctctct ggtcacgcaa agtgtcgatc agtcggcgag
    13561 atatgtcctt gaaaagaaga cgcgcactcg gaccccatga tccaagcgtt tcgaccccaa
    13621 acggctcaaa actgtaattc tcaataaggt cgccgcttga gggcctcggc agccgcagcg
    13681 gcagcgccgg cacagcctgc cgtacttgga acatgcgatg gcgcaagagt gtcgacacac
    13741 gttgcgtccc acaccagagg cctacccacc ttccacggca ccaacgtcat accatctggt
    13801 cttttcccat cgtcccgtac caagccgcta ggttctaata ccgcaggtac gccggcggtg
    13861 acaaaagccc gacgaataat atcgttgatg ctggcatggc gtgctatgcg gcctgcgctc
    13921 ttgcagcagg aaagaccatg gtgcccgagg ctgtcgacag ctactccaca gtgacaccga
    13981 tgcggagcaa cacaatgtgc gcctaagcgc aaacagatag cgagccgaaa tgatgcgtca
    14041 tccatcatag tgcctatggt gaaagacgga agtgcttgta gccacaaacc cgactcccat
    14101 tctcccacag ccagcagacg tgcacgctca gcagtattcg atgacgtatg aaacaagtta
    14161 ttccgtgaaa tactgcagag cggcacatcc catcgtctct gggaggacag gttgtcgggt
    14221 aaatccgtgt tgggacaagc cattttccaa gcgctcaacg catcggttaa acacggtacc
    14281 tcaaaaacaa ccagtgagga tgataaaatt ttcctggtta atgtttcagt actgtggacc
    14341 gaagagagga aggccggtag actaatactc gaaattttgc ggacgccgag gccacccatg
    14401 cgaacgggaa gtgtggcttg ctgccatgct cggtcgtcca aagccacatt aaggattgat
    14461 gaaagtgtgt ttctgataat ttggtctact ttttccaaaa gatgtgaatg tttccataga
    14521 tgggaggagc gaaggctata tgtgaatttt ggtccaaaac aacagtatcg aataagtgtg
    14581 aaggccgaat gcatgttaat tttgaaaagt ctttccgaga catcattaaa attttgtatt
    14641 ttctgctcaa tgaaagatgg aaaggattca tcaaaaattg gagagcccag gaggtgaaga
    14701 gaatttctat cagtgaattt gatgttcgga gctacagtgt taaattttgc gaaggtagtc
    14761 tgcctgtcag tcgtttgagg gaggtaaatt tcgcatttcg aaaggttgag ttctagcccg
    14821 gtgaactaaa tttatccatc aaaaaagtta aatctttaag gactgtgtct acatcacctc
    14881 ctagggttcc gtcatccaga taccaaacat tgaatttaga atttaactaa tattcataaa
    14941 tcaaattgtt taattaagtc aagattttcg aatgttgata taatagccac agcatttaaa
    15001 aatagaataa tgacttatcg cttaaatcca tctcaagaaa acgagtacct tctagcggag
    15061 acgttcttag atggaaagcg agtcgatgtt ttgaaaatta ttgaattgac attattgaaa
    15121 catgcctgta tcaaagtaaa cttcgagttg tttgcttatt ttgtgttacc tgcatcaggt
    15181 gagcagcaac tgaagtcatt taatacaaaa tatgaaacca tttacaaaaa tactgattat
    15241 gatgagttat attcaaatat aagagattta taaaatgaaa ttaactgaat ttgagcattg
    15301 caaattagga tggacattta tgtctgtaag ccatttagaa attaatatta ataagtactc
    15361 acccatgcgt ggtggatctt acattgactt acctgctaaa attaagaata caaaaagcta
    15421 gaatatacaa aatagtgata attactgttt tttgtggagc atagcagcag cgttatttcc
    15481 agctaaaaat aacgtctgca gaccaagttc atacccgaat gtaaattcaa tatttaaaac
    15541 acaggggatg tcatttccac cctcacataa agacattcag ttgtttgaaa aaaataatgg
    15601 tgaaattagt gtaaatattt acggattgga ccagcatcat actgttactg gccccttata
    15661 tgttaccagt agaaagagaa ttaaacacgt taacttgctt tatttagaac agaacggtag
    15721 cgctcattac tgtttgatta aagaccttat gcgtctagtc aaacgacagg tttcacgtca
    15781 taaaggtcaa ataagtagta atataagtag tagtataaag tcataaggta tttatgtgaa
    15841 acatgtctgc aattttatac tagtgaaaca aaatacgctt cacacaattg ttcgaagatt
    15901 ataacgttat taccagaaag ggacagtttt ttgaaattca aacattatga gagacagcaa
    15961 aaaattaact ttgttatata tgctgatttt gaatgtttgt tatctgattt taatgaacca
    16021 aatcccgata aaaataccat aagaaataaa tgtcatcaac catcttgttt tgcgtattat
    16081 atatgttgtt cccacgacag aagcttgaat aagtttgttt catacagggg aatagattgt
    16141 gtacaagtat ttatcaaaaa aattgtaaag gacacacagt taattcataa gattttaatt
    16201 acaaaaaaac ctatgaagcc aatgactaaa gaacaaatta acgattatcg tagtgcaacc
    16261 atatgtcaga tatttaagca attattattt gacgacaaag tccgtgacca tgaccatatt
    16321 acttctgaat atagaggcgc agctcaaaaa atggaataat aaataattat tataattaat
    16381 aagatctgtt tgacttattt acaggaaaac tggttgtgaa aaagtggaaa tctatgagag
    16441 acgaatggat gaaatgtcat agaaaattaa gcgagagcaa gtcgggatcg ggagctaatc
    16501 cattagttca taagtacaca tactacgaca atatgaaatt tttgacaaaa attgcccaac
    16561 atagaaattc tgagtcaaat atggtaccac cctgcaacac tgaaagcgat gacagccatg
    16621 atacatcaat gatcaagaag aagaaagaac aagtgcaaga taaaaatttg agtgcagtag
    16681 atataaaaat gatgcaattt atcgattcta tgcaaaaaga agaaaagaaa acttctgatg
    16741 aaagcagaat tatgtcattt ttcaagagta ttgctccaac agtagagcag ttcaatgacg
    16801 atgaagttat cgaattccaa tatcaagtta tttcaatact aagaaatttt aaacaaagaa
    16861 atctaaacag caacacgtca gactcacaaa atatacaatt gcaacagccc atccaacctc
    16921 agccaaccta taatactgaa gcttatggat attctactgc agctgtacct tctaatgtga
    16981 ggagccaaga agcttatgga tattccactg cacctggacc ctctaatgtg agaagccaat
    17041 ctaggcttac taattatagt tccgaactag aatttgacac ttacactaga attgaacaaa
    17101 gtcaacccag tgtacaatcc agtatgagtg acgaccttga ctttgcgaca ctgaattaat
    17161 tttattattt ttctactgta atatctaccg ctgtaattta agataattat cgtttttgat
    17221 taatgtaatt atcttacatt ttnacaatcc agtatgagtg acgaccttga ctttgcgaca
    17281 ctgaattaat tttattattt ttctactgta atatctaccg ctgtaattta agattattat
    17341 cgtttttgat taatgtaatt atcttacatt ttctaaaatt aataaaggat tacaaacaaa
    17401 atatgtttct atgtgtatag tcacgttcta aattggagcc atattactat agtttgaaat
    17461 aatttattta aaaaggacat gcgatttttc tgtttttgtg ctcgtttgta aataaactat
    17521 aaacctttcg gaaatacaaa aatattttca accatacata cgcgcatgct acaatcttga
    17581 gcgagaccgt gactacttac ctcaaagtta caaccagcct ttcggcagaa gaaatactat
    17641 ctcgcattgc tgtgtgctga tgcttcagtt taatgtttaa aacggacagt aatttatcaa
    17701 atgtcctttt agtcattcga agatagttat aaaattcatc atcataattg cgtaatttcg
    17761 cataaaggat atgaaattcg ccatgcttct ctctgcgtgt taatataggg tgaatccagt
    17821 attttcttgt agtattaatt tttttactgt ttttttcttt cttccattgt ttatacatat
    17881 agaatgtaat tagaactttg tttaacctag tcaaatccat tttagtttaa acgtgcacac
    17941 gttgtgacac ctggaagcca ctatgcctag tgaacgaagt agtccagtca ctagtagttt
    18001 aagtgggcgc gaggcttgtg cgaggcggat gcagcgcgtg tgcgggttta aggcgggcac
    18061 aacgcgtgca cgggtgctgt gcgtgatcgg cgcgtgtcat ctgaatacgc ccttacgcga
    18121 ggtgtgggca tactgcgctc cctccggtcc gccttcgccc ccgcgtgaag agtacgtgct
    18181 tcataattgc catctcgcac acccgcgtan nnnnnnnnnn nnnnnnnccc gcgtagagtg
    18241 tgactgtgtg ctgttcactc tattgagtgt gtagtgtctg ttgtgatgta gtagataagg
    18301 tattcttcat ctactacatc aacgcttgtt acctgcgcgt acggcgaccg ctcattgttg
    18361 ggggtatcag ctgatttata agttaacgca cattgcggtg agacaattct atgaacgact
    18421 gcgcacggag agtaatataa gatatgtacc taccttacta tgcctcttcg acgtacacct
    18481 cccaacacgc cttccaagga agaaaccgtt gaacccaacg tctcatctcg tgcgataacc
    18541 caatccggtt caacccgaaa cctaaccgca attgagcatg agaatgtcac ctcaaggtca
    18601 aacgtaaacg ggatgaagag cttacctgta tggaggagat ccgtcaactg atggctaaag
    18661 ctgcagcaca atctgaatca aagttcgcgg tgttgcaggc ttcgatatcc gcaattagta
    18721 ctcaaaatgg ggttaggggt cgttaatccc actatgaact gggaccgcga accagttacc
    18781 ccttttaaaa attgataatg gtttactggg cccacatctg ttttgctttc aatcaaacga
    18841 agggtggctt aaaatggttt atatatatta ttaattatac aatagatttt gtacaggtac
    18901 aagcattacc tataactatc atacattatt aattttatta ctataacata catacattgc
    18961 aaattgcgaa aaatgtaaga aaatctacgc tcataaatga aaacagcaga tttttttccg
    19021 ggacattttg tagatagaca taaatatttc ggcatgtaga tttaagaaaa acaaggtcaa
    19081 atcaagatta taataatcaa cgtaaattat ttcttaaaaa tcatgtagta aaggtcatgg
    19141 agttatgcag tgatctcttc aataaaggtc atacactcta tacagataat tggtacacca
    19201 gtttagattt ggctcgaaaa ctcttagaga aggaaaccca cttagtaggc acgctaagaa
    19261 aaaacaggaa acatctacca aagagagtta tttccactaa gctcaaaaag ggggtatata
    19321 tagcaaagga aagcacagat ggtataactg tcatgaaatg agaacatgaa acaagaggga
    19381 agtttttgtt ttgtcgacga agcactctac tggattccat acagtaacaa aacgtggaaa
    19441 aatcgtttca aaacccaaaa ttatatgtga ttataataga acaaaagggg ccgttgattt
    19501 gtcggaccaa atggctgcct attctacacc tttgcgtaag tcggttaaat ggtacaagaa
    19561 actggcgata gatcttcttt taaatactgc tatcgttaat gctttgacgt tgtataaaaa
    19621 tgtcacaaaa aaaagcattc aaatcgtaga tttcagaaaa cagttattgg agcatctatg
    19681 tcagaaacta caagaacctg aagtcctagt aagaccgaga agaataaaac atgttttatc
    19741 aaaaagagat ggtatggtaa gagcagcaag aagaacttgt cgtcagtgct ataaagatag
    19801 cttcaaccat gggtagcaag attgctaaaa ataagtcaca aaaagtgatc acttattgcg
    19861 aacaatgtcc ctccaaacca tcactttgct tgccttgttt caataaactt cactaataat
    19921 atgtcaattt ttttctattt tattctattt taatattttc taggtcattt aattgttagc
    19981 catttttata cataaataaa cacaagaaaa attgtacatt ttttattctg ttttagggca
    20041 cccctaacat ctcctaagaa attcgctgta atttttaatc ttttctaaat attaaaaaac
    20101 caagctgttt tggtcgttgc acagggccac gcgggtcaca tctttaccgt tttcattcaa
    20161 tattaatgcc ccgtggcttg taatcaacgt ttgatgtgaa cacctcgctc cggtcacggg
    20221 tgtcccccgt ggcccgaaca gttcaataca gggtggccca ccggtgtccc ccgtggccca
    20281 aatgactaac tgccattttt tcctcggcgt ttaacgtgtt aatgccgaac catagaaaaa
    20341 ttaaataaat gaaattggct aaaaacaatt tttttttatg acgtcctgca taaaaaaaaa
    20401 tttaacaaaa aaatttgttt aaaaaataaa aatgttatca cgtcctattc tcagacttac
    20461 taaatataca cccaacattt cataagaatc ggaggagctt tgttacaaac actgtgattg
    20521 tgataactta cataaagaaa ttgtaaataa gttgtcatct gatcacacaa ggtatacaga
    20581 accgaattaa aaaatgtatg acgtcggcac tcttcaagcg gaaaatgtgc agcaaaataa
    20641 tggttaactt gatcagagat cgtcgcaggc ggaggcaaaa tacttaaatt ttattagaac
    20701 ggaacactaa cgcactcaga aaaccttccg ttggttgatg atatcatttc agtaacatac
    20761 gatccagttc acaacagggt gctgtttgcc gacgagcaag tcgaattagt caatgtccag
    20821 ctttgaccta tcaaccagga agatacaaac tttagtcacg ggaataatga tagctaaatg
    20881 gaaaatgtac ctacgttatt tttgttcgcg tggggcgtgt ccttctgtta tcttgtctgt
    20941 ctccgccagg caatcctcac agagatgaca cccgtgcgtg tcctcccgcc gaattcgaaa
    21001 caggtagctc ccgatacagc cgtattcggt gagtacaggc ggaaggtgag gacgctgtgg
    21061 cgcctctcta cccactcctc aaagagaggt tttatcgcca caatagtggc gtacccaatc
    21121 agagctccta gcacgcacat tttgggaaat agaagaaaaa tgctattttg gcaagaattc
    21181 taaaaaacgt cttgcggaaa ctttcatata ctatttgaac gatggttaat ttaggccgag
    21241 aattcaatag cgattagaat ggtttgaagt gaatggttcg ttcgaaaatt aataaaaaaa
    21301 accgggaact ctgtagtaaa tttagagcct ttatactaaa actcacaaaa caattttatt
    21361 ttttatttat tcttttttgc ataaataatg tttcaattcg gtgaacctgg aagcaacatc
    21421 cagaacaaaa taaatattat tggaaaaccc tattcagatc gacaagactc agtcggttgt
    21481 cttaaatcac acaatcgttc taaaactcac aaaacaattt tatttattct tttttgcata
    21541 aataatgttt caattcggtg aacctggaag caacatccag aacaaaataa atattattgg
    21601 aaaaccctat tcagatcgac aagactcagt cggttgtctt aaatcacaca atcgttgacg
    21661 ccaaaaatat agcattcaat aaatttgact cttaaagtcc aaaaagtagg aaatgcaatc
    21721 acgcaaaata tgagatctcg cctcattttt cgagatcaat ctcgacgcat aaaatgacga
    21781 gatctcggcc gagattgacg agatcgcgcg gcagtagcca gcgacgcatc acgcgtgtac
    21841 tcggcgcgcg agcgactcgc agacttatgc cctggtaact tagaacattt tttcttattg
    21901 tgaaaagtgc catcgatcct tcaagcatgg aactttctat ggcagtgtta ccactttttt
    21961 cgtttgaaat attataataa ggggactata atatctcgcc attctggaga catatccatt
    22021 attgcatgga tggactccaa gatggtgaat ataatatcca cctatcacag acccgatacc
    22081 tatcttggaa ctagggctgg taaaccgatg gtgaaaccgg tatgtgtaaa agattacaac
    22141 aagtccatgg ggggtgttga tctcaaagat caaaaactct ccatgtatct gttggagcga
    22201 aagagaggcg tgaaatggta catgaaanga gaataaattc gcacgcggtg ctcggagcgc
    22261 cctcaagcta cttcaagagc atgcgcgcga ctgctctagt cgccgccgtg ctgctctgcg
    22321 ctccgccgca ctaccccgcg cccggctggc tgggggtcac atgcctggcg agttttaact
    22381 agcgtggttg tgtgttgagc aagatcatgg acgagga
//
