# Supplementary material for: Widespread Horizontal Gene Transfer Among Animal Viruses
Source: bioRxiv. 2024 Mar 26:2024.03.25.586562. Preprint. [Version 2] doi: 10.1101/2024.03.25.586562 (PMC11071296; doi:10.1101/2024.03.25.586562)
Supplement: Supplement 2 [file media-2.zip › File2_Maps/uParvo_zoobird_PolB_SRR10874791_6774.gb]

LOCUS       uParvo6774ct_1          6774 bp    DNA     linear       01-JAN-2019
DEFINITION  [note: taxonomic lineage
            d_Viruses;-
            _Monodnaviria;k_Shotokuvirae;p_Cossaviricota;c_Mouviricetes;o_Poliv
            irales] [isolation_source=original].
ACCESSION   
VERSION
DBLINK      BioProject: unknown
            BioSample: unknown
            Sequence Read Archive: unknown
KEYWORDS    .
SOURCE      Polivirales sp. ct45075 (unknown)
  ORGANISM  Polivirales sp. ct45075
            Unclassified.
REFERENCE   1  (bases 1 to 6774)
  AUTHORS   Taker,C.
  TITLE     Cenote-Taker 2 dummy template file. Do NOT submit
  JOURNAL   Unpublished
REFERENCE   2  (bases 1 to 6774)
  AUTHORS   Taker,C.
  TITLE     Direct Submission
  JOURNAL   Submitted (01-JAN-2019) Taker 2, Cenote, 1000 Circle St., Cenote,
            DC 31111, USA
COMMENT     ##Genome-Assembly-Data-START##
            Assembly Method       :: unknown_assembler
            Genome Coverage       :: 1x
            Sequencing Technology :: Illumina
            Annotation Pipeline   :: Cenote-Taker 3
            URL                   :: https://github.com/mtisza1/Cenote-Taker3
            ##Genome-Assembly-Data-END##
FEATURES             Location/Qualifiers
     source          1..6774
                     /organism="Polivirales sp. ct45075"
                     /mol_type="genomic DNA"
                     /isolation_source="unknown"
                     /collection_date="unknown"
                     /note="genome binned from sequencing reads available in
                     unknown;
                     derived from metagenome: unknown"
     CDS             3..167
                     /note="no search hits"
                     /codon_start=1
                     /transl_table=11
                     /product="hypothetical protein"
                     /translation="-
                     GGCRRDGGAPWWSAACIKVIGLLQRLRAQRAPREERDGYKVYIDKEFRIIFIQ"
     CDS             167..340
                     /note="no search hits"
                     /codon_start=1
                     /transl_table=11
                     /product="hypothetical protein"
                     /translation="MMCQPKRIVLEHPENLQLPALENEEEDPLHIIAEHILDQLILET
                     IINILQNGSSSEH"
     CDS             318..3563
                     /inference="protein motif PDB:2PY5_B"
                     /codon_start=1
                     /transl_table=11
                     /product="DNA Polymerase B"
                     /translation="MAQAVNIDVPVFGYFVTWEYAEILAYVNEILRTHNRSCVFLLHA
                     SALFEREGNVQELHLPMNSPVILDPQMPQNIVDEVLMNQYYLTQEPEAYDNVEGSGWS
                     LIPNTTRFWFKIYPCQPNNGADPINDNNVVDNTADTPPTARRKFNYLLYAIIEYYARG
                     KNLQIPRERFLKFEYLEKVNELHGMGFPQGDFEIEINLQDLSDYHRGLGFLNLRVFSM
                     RGNILYATKLTPNNDEFIDLYLNSNNQFALVLNLWSLFHKKYDRMFCMRCLKWVKKEG
                     HSCEKVMLSSKTDEVNLPDIPWGRHALTAYADFESYIKNTYHNISGWGCVVVNQNNEI
                     IDNDNKNLLDENMLIKAFIEYLTRVCVEFAEKINEETLECPICTMPVLEDDDVILGTN
                     FINGKSGTHHMECWEHPKNTMYVFFHNFRGYDSHFLIKELVENVNVTFMSASSMEKFN
                     CITINGWKYEYEQGWDYRFLRITFKDTFNFFTCSLAKMVDMVEDWRYTPEEGRASKGI
                     FPYEWFDDPEKLNATELPPFPWHNSLNNSITVPVEALELWMTKGFTHFHQYHDYYMML
                     DVLQLCDAFEEFRRTCVAEFQTDPVHFQGAPSLTWYLGVCQNPKLFKIIRDKGVYMDI
                     QHNIRGGISQAMSRYCTVEDKPDESIFFLDVNSLYSKCMTYKMPGKYLYSRSDLPENW
                     RELYNENTNETAIMVVDLVYPEHLHDRDWAYPLAPHHYNDRLCTTFKNKENYMVHAEL
                     LAFYLDRGMILEDFHYMYVFNQDYTLRDYVQNNIEKRRHTNSEVMKTLYKLLNNSLYG
                     KTCENVNKYRKFGVVVDESIMQDEFADVYPFNQYNTELSTSWNIVMCGDRYLVEQPVT
                     TVLLNKPIQMGFTILEFAKREIYKFLAIVQDHFGEAVVPLYTDTDSLMFWCDFKEPWK
                     VFLDSPLAPYLDFEKVPAHWGVRTPDTDKQSGLWSVEAGGKEIVEYVGLRAKCYAYRF
                     RDNEVVIKNKGVPKSAMIGDIDETPREQITIEHYKKALFDGQMFNISHYAIRSNKHEV
                     STTQQYKLGINANDLKRATTTAKAISLPFGYKGSLFKDLVTDADDTSHLDP"
     CDS             3572..4060
                     /note="no search hits"
                     /codon_start=1
                     /transl_table=11
                     /product="hypothetical protein"
                     /translation="MNITHEPCTLVYTLLDPSIINFDDFSLIVRSLHSYMVDSIVPNA
                     DQNNVHVKLNYQASVGNAIQKLGSLQSAVGVTKLSSYVKESEFAHLERLRRQFAIGVP
                     ECSTDTVQPRRRVNRGRGRTFAARPPPYARTFKLPGRTEPEQQEEEEIYDDTPAEPFY
                     TT"
     CDS             4023..4814
                     /inference="protein motif PDB:2GXA_K"
                     /codon_start=1
                     /transl_table=11
                     /product="Replication protein E1"
                     /translation="MTIRQQNLSTLLDLIEKYEARSTSELYDKCKFYEWQDICNMQQY
                     HELIKTAIELSRKYNLDIQRMDMFKFAASKALSREVDIQQQEEFKRIFEVNNINVPYF
                     AACLYNVLNKVDFKINCLRFVGVPNSCKTLIAGCIAKFFVCCHNNNHGSENEFYMSNL
                     LNQALIWCEELYVTIATAEDFKSVLGGQPIDISKKFNEKQLLSRTPALLTSNYLRFGR
                     GHLSPTDENALALRCYTFNFICEYKPNCYLDAYQFYQFILSHLAV"
     CDS             4856..6634
                     /inference="protein motif PDB:3N7X_A"
                     /codon_start=1
                     /transl_table=11
                     /product="Capsid protein"
                     /translation="MFKRKTEGGGDERPTKEQKTEVIPRHIPSNCITIPFRCRTWEEI
                     APGACYYLPLQQNPFYMLDTSQLNLFNKYRELWHTMVIHTPQARVTNLIMLQDDLRVQ
                     NSTPTDATAFTQVCYLMKYSPRGQKQYFKLSHTEDPIDLKSKPLSYKLKPLKAEANTS
                     TQLIKMVGFEDFEKLSIQGARANKTAGFIPGTDPEFDTDKRLLDPYIAPNGTTSFKDY
                     SGNLNPPPDDKYFLKPGQTLTMCKNQDKIKFYKYGDTFNIPINTNIEGMHLANHPHND
                     FTKINYIEVSDPTTKKKYKYQAEFAWPSRNRPFLSRDNYYNENIDPITHGKNFKPLCH
                     DFIMMPPIKKPNGSLLGQRVSCILEQSFAVTLYFNQGTFGETLEEDALQVNQDNQIIL
                     RPNIYPVPDVTDMVDSIYCPRPYESICLPPPPPICYPDNFVGFSDFLMANPLHRDLNS
                     FCTFTNSSTGNPDSVFMRMDLDSNAVIMDLGDLPKYKIFKQKWIEALNKPSGQRFLYL
                     YWEEGEYPPTMDIGGVPHYIYAFVNTDFEYWCIAVSTSGGYANQVQINVEKLCEMFLL
                     SKANRNSCKVTAQAPVANTLSTVFFV"
     CDS             6651..6773
                     /note="no search hits"
                     /codon_start=1
                     /transl_table=11
                     /product="hypothetical protein"
                     /translation="MYPSRSSRGARCARNRCKRPMTLMQAADHQGAPPSRRQPPA"
ORIGIN      
        1 atgccggcgg ctgccgccgc gacggtggcg ccccctggtg gtcagccgcc tgcattaagg
       61 tcattggcct tttacaacgg ttgcgcgcgc agcgcgcgcc acgcgaagaa cgagacgggt
      121 acaaagtcta catagataaa gaatttagga ttattttcat tcagtgatga tgtgtcagcc
      181 taagcggatt gtattagagc accctgaaaa tttgcaatta cctgcattgg aaaacgaaga
      241 agaggacccc ctacatatta ttgctgaaca tatattggat caattaatat tggaaacaat
      301 tattaatata ttgcaaaatg gctcaagcag tgaacattga tgtgcctgtg tttggatatt
      361 ttgtgacttg ggaatatgct gaaatattag catatgtgaa cgaaatttta cgtacgcata
      421 atagaagttg tgtgtttttg ttacatgcga gtgcattatt tgaacgtgaa ggaaatgtgc
      481 aagaattaca tctacctatg aacagtcctg tgatattgga cccccagatg ccccaaaata
      541 tagtggatga agtgttaatg aatcaatatt accttacgca agaacctgaa gcctatgaca
      601 acgttgaagg tagtggttgg agtcttatac ctaatactac tcgtttttgg tttaaaattt
      661 acccatgcca acctaataat ggtgctgacc caattaacga caacaatgtt gttgacaaca
      721 cagcggatac accccctaca gctagacgta agtttaatta tttactttat gctattattg
      781 aatattatgc caggggaaaa aacttacaaa tacctagaga gcgatttttg aaatttgaat
      841 atttagaaaa agttaatgaa ttgcacggta tgggatttcc acaaggtgac tttgagatag
      901 aaattaactt acaggattta agtgactacc ataggggttt aggattttta aatttacgtg
      961 tatttagcat gcgaggcaat atattatatg ctactaaact tacccctaac aacgatgagt
     1021 ttattgacct ttacttaaac agtaacaacc aatttgcatt agtgttaaat ttatggtcat
     1081 tgtttcacaa aaagtacgat agaatgtttt gtatgcgatg tttaaaatgg gttaaaaaag
     1141 aggggcattc atgtgaaaaa gtaatgctta gcagtaaaac tgatgaagtt aatttacctg
     1201 acataccctg gggtagacat gcattaacgg cttatgcgga ctttgagagc tatattaaaa
     1261 atacatacca taacataagt ggatggggct gtgtagtagt aaaccaaaac aatgaaatta
     1321 tagacaatga caataaaaat ttgcttgatg aaaacatgtt aattaaagca tttatagaat
     1381 acttaactag ggtatgtgta gaatttgctg aaaaaattaa tgaagaaaca ctagagtgcc
     1441 ctatatgtac tatgcctgta ctagaggacg atgacgtaat acttggtaca aactttataa
     1501 acggtaaaag cggtacccac catatggaat gttgggaaca ccctaaaaac actatgtatg
     1561 tattttttca caactttagg ggatatgact cacacttttt aattaaggag ttagtagaaa
     1621 atgttaacgt gacctttatg tctgcaagta gcatggaaaa atttaattgc atcacgatta
     1681 acgggtggaa atatgaatat gaacaaggct gggattatag gtttttacga attacattta
     1741 aagacacatt taactttttt acttgtagtt tagcaaaaat ggtagatatg gttgaggatt
     1801 ggagatatac accagaggag ggaagggcaa gcaaagggat attcccatat gaatggtttg
     1861 acgaccccga gaaattaaat gctactgagt tacccccatt tccctggcat aacagtttaa
     1921 ataatagcat aacagtacct gtggaagcac ttgaattatg gatgactaag ggttttaccc
     1981 actttcacca gtaccacgat tattatatga tgttagatgt gctacagtta tgtgatgcat
     2041 ttgaagaatt tagacgtacg tgtgttgccg agtttcaaac tgaccctgtg cactttcaag
     2101 gagcacctag tttaacatgg tatttaggtg tgtgccaaaa ccccaagttg tttaaaatta
     2161 tacgtgataa aggtgtatat atggatatac aacataatat acgtggtggc attagccaag
     2221 ctatgtcacg gtattgtact gtagaggaca aacctgatga aagtatattc tttttggatg
     2281 taaatagttt gtatagtaag tgtatgacat ataaaatgcc gggtaagtac ttatatagta
     2341 gatctgattt gcctgaaaat tggcgtgaat tatataatga aaatacaaat gaaactgcta
     2401 ttatggttgt agacctagtg taccctgaac atttacatga tagagattgg gcctacccct
     2461 tagcaccaca ccactataac gataggttat gtaccacttt taaaaataaa gaaaattata
     2521 tggtacatgc cgagctatta gccttttacc tagatagagg tatgatacta gaagactttc
     2581 attatatgta tgtatttaac caggactaca cattacgcga ctatgtacaa aacaatatag
     2641 aaaaacgtag acacacaaac agcgaagtta tgaaaactct atataaatta ttaaataata
     2701 gtttatacgg taaaacatgc gaaaatgtaa ataagtaccg taaatttggt gtagtagtag
     2761 acgaaagtat aatgcaggac gaatttgctg acgtataccc ttttaaccaa tataatacag
     2821 aattaagtac aagttggaat atagttatgt gtggtgacag gtatttagta gaacaacctg
     2881 taactacagt actattaaat aaacctatac aaatgggttt tactatatta gaatttgcta
     2941 agcgagaaat atataaattt ttggcgatag tacaggacca ctttggcgaa gctgtagtac
     3001 ccttatatac agacacagat agccttatgt tttggtgtga ctttaaagaa ccctggaaag
     3061 tatttttaga cagcccctta gcaccttact tagattttga gaaggtcccg gcacattggg
     3121 gagtacgcac acctgataca gataagcaaa gcgggctttg gagtgtagag gcgggtggaa
     3181 aagagatagt ggaatacgta ggattaagag caaagtgcta cgcatacagg tttagagata
     3241 acgaagttgt tattaagaac aagggagtgc caaagtctgc tatgataggg gacatagacg
     3301 agacaccacg tgaacagata acaatagaac attacaagaa agcgctattt gatggacaga
     3361 tgtttaatat ctcacattac gcaatacgaa gcaataaaca cgaggttagc accacacaac
     3421 agtataaatt gggcataaac gccaacgacc ttaaacgtgc cactactaca gctaaagcaa
     3481 tttcgctacc gtttggatat aaaggcagct tatttaaaga ccttgttacc gacgcagacg
     3541 ataccagcca ccttgaccca taatgtctcg catgaatatt acccacgagc catgcacctt
     3601 ggtatatact ttacttgatc cttctattat taactttgat gattttagtt tgattgtacg
     3661 cagtctacac tcctacatgg tagactctat tgtacctaac gctgaccaaa ataatgtgca
     3721 cgttaaatta aattaccaag caagtgttgg aaatgctata caaaagcttg gttctctaca
     3781 gtctgccgtg ggagtaacca aattgagtag ctatgttaaa gaaagtgaat ttgcccattt
     3841 agaacgactt agacgccagt ttgccattgg agtaccggaa tgcagtaccg atacagtaca
     3901 gccccgtcga cgtgttaacc gaggtagagg ccgcaccttt gctgcaagac caccacccta
     3961 tgccagaacc tttaagctac caggacgcac cgaacccgag caacaggaag aggaagaaat
     4021 atatgacgat acgccagcag aacctttcta cactacttga cttgattgaa aaatacgaag
     4081 ctagaagtac tagcgaactt tatgacaaat gcaagtttta tgaatggcag gatatatgta
     4141 acatgcaaca gtaccatgaa cttattaaga cagcaattga attatcgcgt aagtacaatt
     4201 tagatataca acgtatggat atgtttaaat ttgctgcaag taaggcctta agccgcgaag
     4261 ttgatataca gcagcaagaa gagtttaaaa gaatttttga ggtcaataac attaatgtac
     4321 cttattttgc cgcgtgttta tataatgtat taaataaagt agactttaaa attaactgcc
     4381 tacgatttgt aggtgtaccc aatagttgta aaactcttat tgctggctgt atagccaaat
     4441 tttttgtttg ctgtcataat aacaaccatg gtagtgaaaa tgagttttat atgagcaatt
     4501 tattaaacca agctttaata tggtgtgagg aactttatgt tactatagca actgccgagg
     4561 actttaagag tgtactaggg ggacagccta ttgatatttc taaaaaattt aatgagaagc
     4621 aattattgtc ccgtacacct gccctactaa ctagtaatta cttgcgattt gggcgtggcc
     4681 acttatcgcc cactgatgaa aatgctttag ctttaagatg ttatactttt aattttattt
     4741 gtgaatacaa acctaattgt tatctcgatg cttatcagtt ttaccaattt attttatctc
     4801 accttgctgt ataaataaag aattttttgc caatttgtgt cattactgcc tcattatgtt
     4861 taagcgtaag acagaaggag gaggtgatga aaggcctacc aaggagcaga agactgaagt
     4921 tatacctagg catataccta gtaattgcat tactatacct tttagatgca gaacatggga
     4981 agaaatagca ccaggagcgt gttattattt accattacag caaaaccctt tttatatgtt
     5041 ggatacttca caactgaact tatttaataa atatagagag ttatggcata ctatggttat
     5101 acacacgccc caagcgcgtg taacaaacct tattatgtta caagatgatt tacgtgtaca
     5161 aaatagtaca cccacagatg caacagcatt tacacaagta tgttacctaa tgaaatatag
     5221 ccctagaggg caaaaacaat attttaaatt gtcacataca gaagacccta tagacttaaa
     5281 aagtaaacct ttaagttata aacttaagcc tttaaaggca gaagctaata ctagtacaca
     5341 actaataaaa atggttggat ttgaggactt tgagaaacta tctatacaag gagcaagagc
     5401 caataaaact gcaggattta taccaggcac tgacccagaa tttgatactg ataaaagatt
     5461 attagaccca tatattgcac caaatggtac aacttcgttt aaagactact cgggtaattt
     5521 aaacccacca cctgatgata agtacttttt aaaaccagga caaactttaa ctatgtgtaa
     5581 aaaccaggat aaaataaaat tttataagta tggtgacaca tttaatatac ctattaatac
     5641 aaatatagaa ggtatgcatt tagcaaacca cccccacaat gactttacaa aaataaatta
     5701 tattgaggtt agtgacccca caactaagaa aaaatataag taccaggccg aatttgcatg
     5761 gccaagtaga aatagaccct ttttaagtag agacaattat tataatgaaa atattgaccc
     5821 cattacacac ggcaaaaact ttaagccttt atgccatgac tttattatga tgccacctat
     5881 taagaaacct aatggttcat tattaggtca acgagtatca tgtatactag aacaatcgtt
     5941 tgctgttaca ttgtacttta accaaggaac atttggagaa acacttgaag aagatgcatt
     6001 gcaggttaac caagataacc aaattatatt acgacctaac atttacccag tacctgatgt
     6061 tacagatatg gttgattcaa tttattgccc tagaccatat gagtctatat gtttaccacc
     6121 accaccacca atatgctacc ctgacaattt tgtaggattt agtgactttt taatggctaa
     6181 tcctttacac cgtgatctta actctttttg tacttttaca aattcttcaa ctggcaaccc
     6241 tgattctgtt tttatgcgta tggatttaga ctcaaatgct gttataatgg acttgggaga
     6301 cctgcctaaa tataaaatat ttaagcaaaa atggattgaa gcacttaaca agccatcggg
     6361 acaacgtttt ctgtacttat actgggaaga aggtgaatat ccacctacta tggacattgg
     6421 aggagtacct cattatattt acgcatttgt aaatactgac tttgagtatt ggtgtattgc
     6481 tgtatctact tctggtggat atgcaaatca agttcaaatt aatgttgaaa agctatgtga
     6541 aatgtttttg ttaagtaaag ctaatagaaa ttcatgtaaa gtaactgcac aagcacctgt
     6601 agcaaatacc ctttcaactg tattttttgt gtaaataaat atgttggact ttgtacccgt
     6661 ctcgttcttc gcgtggcgcg cgctgcgcgc gcaaccgttg taaaaggcca atgaccttaa
     6721 tgcaggcggc tgaccaccag ggggcgccac cgtcgcggcg gcagccgccg gcat
//
