# Supplementary material for: Widespread Horizontal Gene Transfer Among Animal Viruses
Source: bioRxiv. 2024 Mar 26:2024.03.25.586562. Preprint. [Version 2] doi: 10.1101/2024.03.25.586562 (PMC11071296; doi:10.1101/2024.03.25.586562)
Supplement: Supplement 2 [file media-2.zip › File2_Maps/uMeld_homo_fecesAdoxophyeslike_SRR1779378_2830.gb]

LOCUS       uMeld2830ct_1           2830 bp    DNA     linear       01-JAN-2019
DEFINITION  [note: taxonomic lineage
            d_Viruses;-
            _Duplodnaviria;k_Heunggongvirae;p_Uroviricota;c_Caudoviricetes]
            [isolation_source=original].
ACCESSION   
VERSION
DBLINK      BioProject: unknown
            BioSample: unknown
            Sequence Read Archive: unknown
KEYWORDS    .
SOURCE      Caudoviricetes sp. ctS19BM (unknown)
  ORGANISM  Caudoviricetes sp. ctS19BM
            Unclassified.
REFERENCE   1  (bases 1 to 2830)
  AUTHORS   Taker,C.
  TITLE     Cenote-Taker 2 dummy template file. Do NOT submit
  JOURNAL   Unpublished
REFERENCE   2  (bases 1 to 2830)
  AUTHORS   Taker,C.
  TITLE     Direct Submission
  JOURNAL   Submitted (01-JAN-2019) Taker 2, Cenote, 1000 Circle St., Cenote,
            DC 31111, USA
COMMENT     ##Genome-Assembly-Data-START##
            Assembly Method       :: unknown_assembler
            Genome Coverage       :: 1x
            Sequencing Technology :: Illumina
            Annotation Pipeline   :: Cenote-Taker 3
            URL                   :: https://github.com/mtisza1/Cenote-Taker3
            ##Genome-Assembly-Data-END##
FEATURES             Location/Qualifiers
     source          1..2830
                     /organism="Caudoviricetes sp. ctS19BM"
                     /mol_type="genomic DNA"
                     /isolation_source="unknown"
                     /collection_date="unknown"
                     /note="genome binned from sequencing reads available in
                     unknown;
                     derived from metagenome: unknown"
     CDS             1..2253
                     /inference="protein motif PDB:2PY5_B"
                     /codon_start=1
                     /transl_table=11
                     /product="DNA Polymerase B"
                     /translation="-
                     FEPISYGDMFTYTTTLYKQNLAEMSDLKYNPKFCCRVKEEYVPKEGKRKNKVDIKPEH
                     FYFADFECSTDGVHKAFNICFDNEKGTNPRSIWGKDCAIEFLEALEDKSLVYFHNLSY
                     DINFILRHLDKVTGTPIIKGSRTMLIQGEYNDKRLFFKDSYTVISKPLKDFPECFKLK
                     TGAKEVFPYRYYTSEILKNSNRIGDINKALKYVNDRETFIKNINNIKGCRISDNTFDL
                     EKYSTYYCSQDVRILREGFMKFRDYLYKEFGLNVFDYVSICSVSNKLFENRVYYPNGN
                     LFDLANKPREFISRCIHGGRCMLCNNQKQINMSQNLISDFDAVSLYPSAIARLYTLEG
                     IPKVMKNEMLNVEYLIKHLFDEEQVEPLGDKFISGFFAEIEITSIGVNRELPLIVVDP
                     ELNPKLNVPRSSNTCCRMMVDQISLLDLIKYQGIKCNIIKGYYYDEKRDYRIRDEIKK
                     LFELRLRYKKEGNPLQEIIKLILNSIYGKTILAPIETKINFINDIDVMRYINKNYNEI
                     IKFEELDGSDKIIFKTQKSICRYFNFCHMGVNILSMSKRIMNEVICTAEDLGIKVYYV
                     DTDSVHLFDKEIPRLAEEFKKRYGRELIGKNLGQFHSDFAEITKDHQSFAYKSIFCGK
                     KTYIDLLINDLNEVAFHCRMKGVKQDVIAITANEMFPDAVPVKFDDKLNLHVPVGKHD
                     KNSDFSIMKLYKALYDGDEIAFDLCRSSKPCFDRKFDFTVETKNKFIRKLKFE"
     CDS             complement(2239..2829)
                     /note="no search hits"
                     /codon_start=1
                     /transl_table=11
                     /product="hypothetical protein"
                     /translation="-
                     IITDETYFIKIKVENNTRTFKFKEKTSYEIETLAEDLNLLLAGFVNVELTEASTLSFT
                     SNKDFEIIDASHRVKLLLGLYFENFPIKSNGHKYVSKSVPYINFGNNLFIRSRISNVV
                     GINTSSTLEYVSICYNIIGLFIPNIPLIFKDPGNYVKINSFDLLNLSFTLVDSFNVPI
                     KLKSPINLTVEVIYEKDLLKL"
ORIGIN      
        1 tattttgaac caataagtta cggtgacatg tttacttaca ccactacttt atacaaacaa
       61 aatttagctg aaatgtcaga cctaaaatat aatcctaagt tttgttgtag agttaaagag
      121 gaatatgttc ctaaggaagg gaagaggaaa aacaaggttg atattaaacc tgaacacttt
      181 tatttcgctg attttgaatg ttccactgat ggtgttcata aagcatttaa tatttgtttt
      241 gataacgaga aaggaacaaa tcctagaagt atttggggta aagattgcgc tatagaattt
      301 cttgaagctc tcgaagacaa aagccttgta tattttcata atttatctta tgacattaat
      361 tttatattac gacatctcga taaggtaaca ggaacaccga tcattaaagg atcaagaact
      421 atgttaattc aaggagaata taacgataag agattattct ttaaagattc gtatacagtg
      481 atttcaaaac cattaaaaga ctttcctgaa tgctttaaac ttaagacagg agctaaagaa
      541 gtttttcctt atcgatatta cacaagtgag atattaaaga attcaaacag aattggtgac
      601 attaataagg cattaaaata tgtcaacgac agggaaacat ttattaaaaa cattaataac
      661 attaaaggat gcagaataag tgataataca ttcgatttag agaaatattc tacttattat
      721 tgttctcaag acgttagaat cttacgtgaa ggatttatga agttcagaga ttatttatat
      781 aaagaatttg gtttaaacgt gtttgattac gtttccattt gttcagtaag taataaattg
      841 tttgaaaaca gagtttatta tccgaatggt aatttatttg atttggcgaa caaaccacgt
      901 gaatttatca gtagatgcat tcatggtgga aggtgtatgt tatgtaataa tcaaaaacaa
      961 attaacatga gtcaaaattt aatttctgat ttcgatgctg tttcactcta tccttcagct
     1021 attgctagac tttacacgtt agaaggaata ccaaaagtaa tgaaaaatga aatgttaaat
     1081 gtggaatact taattaaaca tttattcgat gaagaacaag ttgaaccatt aggtgataaa
     1141 ttcatttctg gattctttgc agaaattgaa ataacaagta ttggcgttaa tagagaatta
     1201 ccattaatcg ttgttgaccc tgaactaaat cccaagctca atgtacccag gagttctaac
     1261 acatgctgtc gaatgatggt tgaccaaata tcattattgg atttaattaa gtaccaaggt
     1321 attaagtgta atataattaa aggatattat tacgacgaaa agagagatta ccgaataaga
     1381 gatgaaatca agaaactttt tgaattaaga ttaagatata agaaggaagg aaacccatta
     1441 caagaaatta taaaattaat tttaaacagt atttacggaa aaacaatttt agcgccaatc
     1501 gaaacaaaaa taaacttcat taatgatatt gatgtgatga gatacataaa taagaattat
     1561 aatgaaatca ttaagttcga agaattggat ggatccgata agattatatt taagactcag
     1621 aaaagcattt gcagatattt taatttctgc cacatgggtg ttaatatatt atcaatgagt
     1681 aagagaatta tgaatgaagt aatttgtaca gcggaggact taggaattaa ggtctattat
     1741 gtggataccg attcggtgca tctatttgat aaagaaattc caagactcgc agaagagttt
     1801 aagaagagat atggaagaga attaatcggt aagaatttag gtcagtttca ttcagacttt
     1861 gctgaaatca ctaaagatca tcaatcattc gcttataaat caatattttg tggaaagaag
     1921 acatacattg acttactcat taatgattta aacgaagttg cctttcactg cagaatgaag
     1981 ggagtaaagc aggatgtcat cgctattaca gctaacgaaa tgtttcctga tgccgtaccc
     2041 gttaaatttg acgataaatt aaaccttcac gtaccagtag gaaagcatga caaaaatagt
     2101 gatttttcga ttatgaaatt atataaggct ttatatgatg gtgatgaaat agcatttgat
     2161 ttatgtagga gtagcaaacc atgctttgat cgtaaatttg attttactgt tgagacaaag
     2221 aataaattta ttcgtaaatt aaagtttgag taaatccttt tcgtatatta cttcaaccgt
     2281 taaattaata ggtgatttta atttaattgg aacattaaat gaatccacta acgtaaagga
     2341 taaattcaaa aggtcaaacg aatttatttt tacataatta ccggggtctt taaagattaa
     2401 aggaatatta gggataaata atcctattat gttataacaa atagaaacgt attcaagagt
     2461 tgatgaagta ttaattccaa caacgtttga aattcttgat cgaatgaata aattatttcc
     2521 aaagttaata taaggaactg atttagaaac gtatttatga ccgtttgact taatcgggaa
     2581 attttcgaaa tataaaccaa gtaataattt tactctatgg cttgcgtcta tgatttcaaa
     2641 gtctttatta gaagtgaatg ataaagttga tgcttcggtt aattcaacat taacaaatcc
     2701 agcgagtaat aaatttaaat cttccgctaa tgtctcgatt tcataacttg tcttttcttt
     2761 aaatttaaat gttcttgtgt tgttttctac tttgattttt ataaaatatg tttcatcagt
     2821 tataataaac
//
