# Supplementary material for: Widespread Horizontal Gene Transfer Among Animal Viruses
Source: bioRxiv. 2024 Mar 26:2024.03.25.586562. Preprint. [Version 2] doi: 10.1101/2024.03.25.586562 (PMC11071296; doi:10.1101/2024.03.25.586562)
Supplement: Supplement 2 [file media-2.zip › File2_Maps/uPapilloma_sousa_dolphin2_QWLN02014435_7722.gb]

LOCUS       uPapilloma7722ct_1      7722 bp    DNA     linear       01-JAN-2019
DEFINITION  [note: taxonomic lineage
            d_Viruses;-
            _Monodnaviria;k_Shotokuvirae;p_Cossaviricota;c_Papovaviricetes;o_Zu
            rhausenvirales;f_Papillomaviridae] [isolation_source=original].
ACCESSION   
VERSION
DBLINK      BioProject: unknown
            BioSample: unknown
            Sequence Read Archive: unknown
KEYWORDS    .
SOURCE      Papillomaviridae sp. ctIOTHJ (unknown)
  ORGANISM  Papillomaviridae sp. ctIOTHJ
            Unclassified.
REFERENCE   1  (bases 1 to 7722)
  AUTHORS   Taker,C.
  TITLE     Cenote-Taker 2 dummy template file. Do NOT submit
  JOURNAL   Unpublished
REFERENCE   2  (bases 1 to 7722)
  AUTHORS   Taker,C.
  TITLE     Direct Submission
  JOURNAL   Submitted (01-JAN-2019) Taker 2, Cenote, 1000 Circle St., Cenote,
            DC 31111, USA
COMMENT     ##Genome-Assembly-Data-START##
            Assembly Method       :: unknown_assembler
            Genome Coverage       :: 1x
            Sequencing Technology :: Illumina
            Annotation Pipeline   :: Cenote-Taker 3
            URL                   :: https://github.com/mtisza1/Cenote-Taker3
            ##Genome-Assembly-Data-END##
FEATURES             Location/Qualifiers
     source          1..7722
                     /organism="Papillomaviridae sp. ctIOTHJ"
                     /mol_type="genomic DNA"
                     /isolation_source="unknown"
                     /collection_date="unknown"
                     /note="genome binned from sequencing reads available in
                     unknown;
                     derived from metagenome: unknown"
     CDS             1..414
                     /inference="protein motif PDB:4GIZ_C"
                     /codon_start=1
                     /transl_table=11
                     /product="E6 Protein"
                     /translation="MATPLTIVGLSRQLDIPWQDIILCCRFCWSFLHEHDLWSFDHKG
                     FRLIWINENVFGCCTACAKDLAKQEREQCCELVVLPFMLESYRGADIALILIRCEVCL
                     KLLSIEEKQVCNAAGFKFKKCKAGWRGRCTECLQE"
     CDS             411..716
                     /inference="protein motif PFAM:PF00527.17"
                     /codon_start=1
                     /transl_table=11
                     /product="E7 protein, Early protein"
                     /translation="MIGQAPTIEDIVLAFEPPNAVALECNEHLNTSIDPEDLADAYRM
                     VTQCGTCDRQLRITVLATVTGIEDLQKLLQERVRLVCVPCTKNNLATNNGQQQQPGR"
     CDS             688..2565
                     /inference="protein motif PFAM:PF00519.16"
                     /codon_start=1
                     /transl_table=11
                     /product="E1 Replicase"
                     /translation="MDNSNNPADKGTDISSWCLLEAECSDTESDDADENESNISNLLD
                     DDVCDQGNTAALYARQELQDSSQLICELKRKYYSPVATAACDGDGLSPRLRCMKITRP
                     SKARKKLFHAALEDSGLDLSNNETEAASGTLPEVEGRGCAAASDIVGEDGGAEENGGQ
                     VSEAAASASNNDVCGDILTDSNARATLLYKFKTCFGVRFCELTRVFSSDKTCSAQWVI
                     CVARVAEELIQASKILLQKHCMFVYCRYFTMDKCYIVLYLVDFKASKSRKTVEKMFIG
                     MLNAHQSRMLTNPPKIRSVPAAIYWLKTSAGCYTHGTVPEWITRQTMIGHHAAEETFE
                     LSKMVQHALDNSITDESVLAYDYAKAADVDANARAWLRLNSQAKHLKDAITMARHYTR
                     AAMLEMSISDWIHKCVEEYEGEGNWKEIAQFLKYQGVNMVSFLTCLRDFLAGKIKKNC
                     LCIYGPSNTGKTMFALSLIKALKGKVISFVNSPSHFWLSPIKDCRIVLLDDATMPCWE
                     YVDTHLRNGLDGNVMCLDSKHKDPVQLKFPPTLITSNYNIFNIEKYNFLASRITGIYF
                     PNSFPFKDNGDPGYDISENSWINLFKTLWKQVGLTDPALRDGDACQPIRVIAGGTDGP
                     D"
     CDS             2507..3850
                     /inference="protein motif PFAM:PF00508.16"
                     /codon_start=1
                     /transl_table=11
                     /product="E2 (early) protein"
                     /translation="METLVSRFELLQEELMDLIELDSTKIEDHIKYWNLVRKENAMQH
                     YARSHGFQRLGLHHVPPTSVTEQKAKTAIHIALLLESLKDSEYGTEPWTLQDTCAEIV
                     QADPPDHFKKDGNVAIVTFDNSNCNVNHYMVWRRLYYLCEDSIWHRVEGQVDMYGVFY
                     IAHDGRRVTITDFAEEAKRYGQFGLWNVKYKNALLSACVTSTTRAGDGGGHEQQREHR
                     PECPGATAEAPEPSGGHSSTGPTKAICHNSQHTGQKRKRPESPGCGKQRRKRSGGTGE
                     RCSRKRQSSGERASRSAPGPSQSTGATTSGGRGGGAQARGDDAPDRTCPSDNGATGGL
                     PDAVGRQPHQKDSWTPGGFGVDSSCTKHGNPILVLTGKPNSLKCFRNRVKKQKHSYFT
                     TVTTVFSWLHNENPDRVGNAQIMFAFSSHQQRATFLECVRLPKSIASSFGTLDII"
     CDS             3856..5466
                     /inference="protein motif PFAM:PF00513.17"
                     /codon_start=1
                     /transl_table=11
                     /product="Late Protein L2"
                     /translation="MVYAKRKKRASEDALYVSCKTGGYCPPDIQNKYENNTVADRLLK
                     WLSSVFYFGNLGIGTGRGGGGSLPYRPISGGGGRSRPDIISRPPTVVNVGPHDIPPTV
                     VDAASPAVVPLSEGTNLPGSDISVVAETVPTSTGPPASTPAVLDIPFTESGGPASRGD
                     TFGSDYIELTEFTDSAPTDTGLAPKVRVRTQVKASISTHPNFAYETTALTSGTTPTAA
                     ESSFSENVYVLANSGGHSIGATFEEIELGPVRSSPPRASTPVPLARPPARRPSLLRRL
                     YARRVPQVRVASTDFLARPSRLVLFGVDNPAFTVEDTITFPPTASPLAAPDPIFQDVQ
                     SLSRPYLSSDQGVVRISRIGRQGTLRLRSGSIVGSNVHYFKDISSIDSVESMELSTLG
                     HHSGDSSIVQGSDIGTVIDSSGPPQESLQELDSASVAEYSDSVLVDDGSIDFSQAQLV
                     LGSYTDSGNTYTTVVGAPKSFNISPLPMDAAHVLHPMSTNTPVYTPEFTNSVTTPKII
                     LDVLHTSLSGYWLHPGLLKKKKRKHFYM"
     CDS             5478..7034
                     /inference="protein motif PDB:3IYJ_A"
                     /codon_start=1
                     /transl_table=11
                     /product="Major Capsid Protein"
                     /translation="MAQPGAWLPSSEKLYVPPPVPLTKILHTDEFVTRTNIYYHGGSG
                     RLLAVGHPYYSSNSNDGLIPKVSGNQFRSFRLLLPDPNRFALTDAKIYDPTKQRLVWA
                     LKGLEILRGLPLGTGATGHPLFNRYKDAENPPPKYPVEGDGKKDNRVNMAVDPKQVQV
                     FMVGCRPAYGEYWDIGKLCPDKQTEKGECPPIKLESSIIQDGDMMDIGFGAMNYSTLQ
                     ASKSEVPLDIVNEVCKYPDVIKMSQDPFGDAMWFYVNREQLFARHVYVKGGLSGEKIP
                     DDLQDRDPLYLASGAVGQDSKRTVIGSPVYGISPSGSLISSESSIFNRPFWLQNAQGK
                     NNGICWKNNIFITLGDNTRNTNMSITVVHAQGDAGETYHHKEFGQYLRHCESFDLSVI
                     VQLCVVDLDPTTLSHINNMDSSILDQWNLGFEPTQPTSSEYAYRYSNSAASTCPLPPP
                     DEPDTDPYKALRFWEVDLTSKLSLELENYPLGRKFLFQANIRNGAGRPPPKRAALRRT
                     GTGAKRKRRA"
     CDS             complement(7040..7165)
                     /note="no search hits"
                     /codon_start=1
                     /transl_table=11
                     /product="hypothetical protein"
                     /translation="MPTRGGHFRYKIKHEKPWCIYMYFYLGNIEHTNISYKQYVY"
     CDS             complement(7140..7277)
                     /note="no search hits"
                     /codon_start=1
                     /transl_table=11
                     /product="hypothetical protein"
                     /translation="MTGRGEAWPLNKAKTTAGACIQQLKGIKGLARCGAVANANTRRP
                     F"
     CDS             complement(7312..7722)
                     /note="no search hits"
                     /codon_start=1
                     /transl_table=11
                     /product="hypothetical protein"
                     /translation="MLYEQFYPYFYTFSDGTEPNPMQVKTSYIPLLLTIIINIRRGLP
                     SFGRQDQMCSWQKESCPGRQPEPLKMAVSAVHKTVFGFVYVRWPEMTRVVWRVINILS
                     QGGASDNYNLCWYRPKALKGLNNRQRGPIPVVNT"
ORIGIN      
        1 atggcaacgc cgctcactat agtggggctt tctagacagc tagatatacc atggcaggat
       61 attatattat gctgtagatt ttgctggtcg tttttacatg agcatgattt atggagtttt
      121 gatcataaag gctttaggct aatatggatc aatgagaatg tgtttgggtg ctgtacggcg
      181 tgcgcaaaag acctggcaaa acaagaaagg gagcagtgct gtgagcttgt agttttgccg
      241 tttatgctag aaagctatag aggtgctgat atagcactta tacttattag gtgcgaggtg
      301 tgtttaaagc tgttaagcat tgaagaaaag caggtttgca acgccgcagg atttaaattt
      361 aaaaagtgca aagcagggtg gcgtggacgc tgtactgagt gtctgcagga atgattggtc
      421 aagcaccgac tattgaggac atagtcttag cattcgaacc gcctaacgcg gttgcgttag
      481 agtgcaacga gcatttaaat acaagcattg acccagagga cctggcagat gcataccgta
      541 tggtgacaca gtgcggaacc tgtgacaggc aattgcgcat aacagtgttg gctactgtaa
      601 caggtataga agacctgcaa aagcttttgc aggagcgggt gagactggtg tgtgtgccgt
      661 gcacgaagaa taaccttgcc acaaacaatg gacaacagca acaacccggc agataaaggt
      721 acagatatat ctagttggtg tttgcttgag gctgaatgtt ctgacaccga atcagatgat
      781 gcggacgaaa acgaaagcaa tatatcaaat ttgctagacg atgatgtgtg cgatcaggga
      841 aatacggctg cattgtatgc gcgccaagaa ctgcaggaca gctcgcagct gatatgtgaa
      901 ttaaaacgaa agtattatag ccctgtagca acggccgctt gcgacgggga cggtctcagt
      961 ccgcgcctca ggtgtatgaa aattacccgg ccgtctaaag cgagaaaaaa actgtttcac
     1021 gcagcgttag aggacagtgg gttagacctg tcgaacaatg aaactgaagc tgcttctgga
     1081 acgctgccgg aggtagaggg acgggggtgt gctgccgcgt cagacattgt gggagaagat
     1141 ggcggggcgg aggaaaatgg aggacaggta tcggaggccg ctgcgtcggc cagcaacaat
     1201 gatgtctgtg gagacatatt aacggacagc aatgcaaggg ctacactgct atacaaattt
     1261 aaaacatgct ttggtgttcg gttttgcgaa ttaacaaggg tatttagcag tgataaaacg
     1321 tgtagcgcgc agtgggtgat atgtgtagca cgtgtggccg aggaattaat acaggcctct
     1381 aaaatcttgc tgcaaaagca ttgcatgttt gtgtactgtc gatatttcac aatggacaaa
     1441 tgttatatag tgttgtattt agtagacttt aaagcaagca aaagtagaaa aacagttgaa
     1501 aaaatgttta ttggaatgtt gaatgcacat cagtcaagga tgttaactaa cccacccaaa
     1561 attagaagcg tgcccgcggc catatattgg cttaaaacca gcgcgggctg ttatacacat
     1621 ggcacagtgc cggagtggat aacaaggcag acaatgatag gccatcatgc ggccgaggaa
     1681 acatttgaat tatctaaaat ggtgcagcat gcattggaca atagtataac agatgaatcc
     1741 gtgctggcat atgactatgc aaaggcggca gatgtagatg caaatgcaag ggcctggcta
     1801 cgattaaata gccaggccaa acatttaaag gacgccatta caatggctag gcattatacg
     1861 agagcagcta tgctagaaat gtcaatatct gattggatac acaaatgtgt agaggaatat
     1921 gagggtgaag gcaattggaa ggaaattgca cagtttctga aatatcaggg ggtaaacatg
     1981 gtaagcttcc taacatgcct aagagacttt ctggcaggta aaattaaaaa aaattgtttg
     2041 tgcatatatg gcccgtctaa cacaggcaaa accatgtttg cattaagcct tatcaaagcg
     2101 ctaaaaggca aggtgatatc atttgtgaat tccccaagcc acttttggtt gtcacctata
     2161 aaggattgca gaatagtgct attagatgat gccaccatgc catgttggga atatgtggac
     2221 acacatctac gaaatggcct ggatgggaat gtaatgtgcc tagatagcaa acataaagat
     2281 cctgtgcaac taaaattccc accaactctt attacaagca actataatat ttttaatatt
     2341 gaaaagtata actttcttgc aagcagaata acaggaattt actttcctaa ttccttccct
     2401 tttaaggaca atggggatcc agggtatgac atatccgaaa acagttggat caacctgttc
     2461 aaaacattgt ggaagcaagt agggttaaca gatccagcct taagagatgg agacgcttgt
     2521 cagccgattc gagttattgc aggaggaact gatggacctg attgaactgg acagtacaaa
     2581 gattgaggat cacattaaat attggaacct agtaagaaag gaaaatgcca tgcagcatta
     2641 tgccaggtca catgggttcc aacggctggg attgcaccac gtgcctccta cgtcggtcac
     2701 agaacaaaag gccaaaacag ccatacatat agcattgttg ttagaatccc tgaaggactc
     2761 cgaatatggt acagaaccat ggacattgca ggacacatgc gcagaaatag tgcaagccga
     2821 tcctccagat catttcaaaa aagatggtaa cgttgccata gtgacatttg acaacagcaa
     2881 ttgcaatgtg aaccattata tggtgtggcg caggttgtac tacctgtgcg aggacagcat
     2941 atggcacagg gtcgaaggac aggtagatat gtatggtgtg ttttacatag cccacgatgg
     3001 aaggcgagta acaattactg actttgcaga agaggcaaag cggtatggac aatttgggct
     3061 gtggaatgta aaatataaaa atgctcttct ctccgcttgt gtcaccagca ccaccagggc
     3121 cggggacgga ggcggacacg agcaacaaag agaacatcga cccgaatgcc ccggcgccac
     3181 cgccgaagcc ccagaaccgt ccggggggca ctccagcaca ggccccacca aggccatctg
     3241 tcataacagt caacacacag ggcagaagag gaaaaggccc gaaagccccg gctgcggcaa
     3301 acaacgaagg aaacgatcag gaggtaccgg ggagcggtgc agcaggaaac gacagtccag
     3361 tggtgaacgg gccagtcgaa gcgcccccgg acccagccaa tccacaggtg ccaccaccag
     3421 cggcggaaga ggaggaggag cccaggcccg gggagacgac gcccccgacc ggacctgccc
     3481 ctctgacaac ggagcaactg gaggacttcc tgacgcggtg gggcgacaac ctcaccaaaa
     3541 agattcttgg acgcctggag gattcggagt agacagcagt tgtaccaaac acggtaaccc
     3601 catccttgtg cttacgggga agccgaactc gcttaaatgc tttagaaacc gtgtaaaaaa
     3661 gcagaaacat agctacttca caactgtcac aacagtgttt tcgtggctac acaacgaaaa
     3721 ccccgacaga gtgggcaacg cacaaatcat gtttgcattt agttcgcatc agcaacgtgc
     3781 cacctttttg gaatgcgtac ggcttccgaa aagcatagcg tctagctttg ggactttgga
     3841 tattatttag ccaccatggt gtatgctaag cgtaaaaaga gggcgtcgga ggacgcgctg
     3901 tatgtttcct gcaaaacagg gggatattgc ccgcctgaca tacaaaataa atatgaaaac
     3961 aatacagttg cggacaggct tctgaaatgg ctgagtagtg tattttattt tgggaacctt
     4021 ggcattggca caggccgggg cggggggggc tcattgcctt acaggcctat aagtggtggc
     4081 ggagggcgtt cgcggccgga cattattagc cggccaccta cggttgtcaa cgtgggaccc
     4141 catgacatac ccccaaccgt cgtagatgcc gcgtcccccg ctgtggtgcc cttaagcgaa
     4201 ggcaccaacc tgcctggcag tgatatctcg gtcgtagcgg aaacggttcc cacctctacc
     4261 ggtccccccg caagcacacc ggccgtactg gacattcctt tcacggagtc tggtgggccc
     4321 gcctccaggg gggacacatt tgggtctgat tacattgagc ttacagagtt tacagacagt
     4381 gcccccacag acactggttt agcacccaaa gttagggtcc gcacacaggt gaaggctagt
     4441 attagcacac atcctaactt tgcctatgaa accactgcat taacctccgg aaccacgccc
     4501 acagctgctg aaagctcttt ttcagaaaat gtgtatgtgt tggcgaattc aggggggcac
     4561 agcatcggcg ccacgttcga ggaaatcgaa ttgggccctg tgcgctctag cccccctaga
     4621 gctagtacgc ctgttcctct cgctcggccc ccagcccgca ggccgtcatt gctcaggcgt
     4681 ctttatgcac ggcgcgtacc ccaggttcgt gtggcgtcca cggactttct ggcaaggccc
     4741 agcaggcttg tgctttttgg tgtggataac cctgccttta ccgtagagga caccatcacc
     4801 tttccaccca cagcctcccc gttggccgcc ccggacccca tatttcaaga tgtgcagtct
     4861 ttaagcaggc cctatctgtc ctccgatcag ggggttgtgc gcatcagccg cataggcagg
     4921 caaggcacat tgcggctacg cagcggatcc attgtagggt ccaatgtgca ttactttaag
     4981 gacataagtt ccattgactc tgttgaaagc atggagctgt ccactttagg tcatcactca
     5041 ggcgacagtt ctattgtaca gggcagtgac attggtactg ttatagactc cagtggccct
     5101 ccacaggagt ctctacaaga gctagattcc gcctctgttg cggagtactc cgactctgtt
     5161 ttggttgatg atgggagcat tgattttagc caagcccagc ttgtgctggg ttcgtataca
     5221 gactccggca atacatacac aaccgttgtg ggcgccccaa aatcatttaa catatctcca
     5281 ttgcctatgg acgcggcgca tgtgttgcat cctatgtcca ctaatacacc cgtgtatacc
     5341 ccagagttta caaactctgt taccaccccg aaaataattt tagatgttct gcacacatct
     5401 ctgtctggct actggttgca tcctggattg cttaaaaaga aaaaacgcaa acatttttat
     5461 atgtgactgt ttttcagatg gcccagcctg gagcgtggtt gcctagttcc gaaaagctgt
     5521 atgtgccacc ccctgtgccc ttgacaaaaa ttctacacac agatgagttt gtaacacgca
     5581 caaacattta ctaccatggt ggtagcggcc gcctgttggc tgttggtcat ccgtattatt
     5641 cttctaactc taatgacggt cttattccta aggtcagcgg caaccaattc cgctctttta
     5701 ggctactgtt gcctgacccc aataggtttg cccttacaga tgccaaaatc tatgacccta
     5761 cgaagcagcg cctagtttgg gcccttaaag gccttgaaat actccggggt ttgcctttag
     5821 gcacgggcgc cacagggcac cctttgttta atagatacaa ggatgcggaa aatcctcctc
     5881 ccaagtatcc tgtggagggg gatggcaaaa aggacaatag ggttaatatg gctgttgacc
     5941 ccaaacaggt gcaggtattt atggttggtt gcaggcctgc gtatggcgag tattgggaca
     6001 ttggcaaatt gtgtcctgat aagcaaactg agaaagggga gtgcccccct ataaagttgg
     6061 aaagctctat tattcaggat ggcgatatga tggatattgg gtttggtgct atgaactata
     6121 gcacattgca ggcctcaaag tctgaggtgc ccctagatat agtgaacgag gtttgcaaat
     6181 atcccgatgt tatcaagatg tcccaggatc cttttggcga tgccatgtgg ttctatgtca
     6241 atcgggaaca gctgtttgcc aggcatgtgt atgttaaagg aggtttatca ggtgaaaaga
     6301 tacccgatga tttgcaggat cgcgatcctt tatatttggc gtcaggggct gtaggccaag
     6361 acagcaaacg gaccgttatt gggtcccctg tgtatggcat atctcctagc gggtctctaa
     6421 tatccagtga atctagcata tttaacagac cgttttggct tcagaatgca caaggcaaaa
     6481 acaatggtat atgttggaaa aacaacatat tcataactct gggggacaac accaggaaca
     6541 ccaacatgtc tattactgtg gtgcatgccc aaggtgacgc cggggaaaca tatcatcaca
     6601 aggagtttgg ccagtacctt agacactgtg aaagctttga cctgtctgta atagtgcaat
     6661 tatgtgttgt ggatttggac ccaaccacgt tgtcacacat aaataatatg gattcctcta
     6721 ttttggacca gtggaattta ggctttgaac ccacacaacc tacttcctca gaatatgcct
     6781 ataggtatag caactctgca gccagtacat gcccgttgcc tccaccagat gagcctgaca
     6841 cggaccccta taaagccctt cggttttggg aggtggatct cacaagcaaa ttgtccttgg
     6901 aattagaaaa ttatcctttg ggacgcaaat tcctgtttca ggccaatata cgtaatggtg
     6961 ctggccgtcc accacctaaa cgtgccgcac ttcggaggac cggtaccggt gcgaaacgta
     7021 aacgccgtgc ataatccccc taatacacat actgtttgta tgaaatgttt gtgtgttcta
     7081 tattgcctaa ataaaaatac atatatatac accatggttt ttcgtgcttt attttgtacc
     7141 taaaatggcc tcctcgtgtt ggcatttgct actgcgccgc accttgctaa tcccttaata
     7201 ccctttaatt gctgtataca tgcaccggca gtggtttttg ctttgttcag gggccaggcc
     7261 tcacctctac cggtcatacc tataagtcat tgtaggcaca cctgtggcct attatgtgtt
     7321 tacaaccggg atgggtcctc tctgtcggtt gtttaatccc ttaagtgcct taggtctgta
     7381 ccaacaaagg ttgtaattat cactggcgcc tccttggctt agtatgttga tcacgcgcca
     7441 aacaacgcga gtcatttccg gccatctcac gtacacaaaa ccgaagacgg tcttatgaac
     7501 ggctgacact gccattttca aaggctcggg ctgcctgcca ggacacgatt ctttttgcca
     7561 agaacacatc tggtcttgtc gaccgaaact gggtaagcct cttcttatgt ttattataat
     7621 ggttaacaac aatggtatgt agctagtttt aacttgcatc ggattcggtt ctgtgccatc
     7681 tgagaatgta taaaagtatg ggtaaaactg ttcgtacaac at
//
