# Supplementary material for: Widespread Horizontal Gene Transfer Among Animal Viruses
Source: bioRxiv. 2024 Mar 26:2024.03.25.586562. Preprint. [Version 2] doi: 10.1101/2024.03.25.586562 (PMC11071296; doi:10.1101/2024.03.25.586562)
Supplement: Supplement 2 [file media-2.zip › File2_Maps/Adinto_erysiphe18804_ascomyceteBI_SRR10956459.gb]

LOCUS       Adinto18804            18550 bp    DNA     linear       10-NOV-2023
DEFINITION  [label=nearest existing NCBI txid2707292].
ACCESSION   
VERSION
DBLINK      BioProject: PRJNA593204
            BioSample: SAMN13865354
            Sequence Read Archive: SRR10956459
KEYWORDS    .
SOURCE      Adintovirus erysiphe18804
  ORGANISM  Adintovirus erysiphe18804
            Unclassified.
REFERENCE   1  (bases 1 to 18550)
  AUTHORS   Buck,C.B., Welch,N., Belford,A., Varsani,A., Pastrana,D.V.,
            Tisza,M.J. and Starrett,G.J.
  TITLE     Widespread Horizontal Gene Transfer Among Animal Viruses
  JOURNAL   Unpublished
REFERENCE   2  (bases 1 to 18550)
  AUTHORS   Buck,C.B. and Tisza,M.J.
  TITLE     Direct Submission
  JOURNAL   Submitted (10-NOV-2023) Lab of Cellular Oncology, National Cancer
            Institute, Building 37 Room 4118, Bethesda, MD 20892, USA
COMMENT     ##Assembly-Data-START##
            Assembly Method       :: Megahit v1.2.9
            Assembly Name         :: Adinto18804
            Coverage              :: 24x
            Sequencing Technology :: Illumina
            ##Assembly-Data-END##
FEATURES             Location/Qualifiers
     source          1..18550
                     /organism="Adintovirus erysiphe18804"
                     /mol_type="genomic DNA"
                     /isolate="ascomyceteBI"
                     /isolation_source="Erysiphe alphitoides"
                     /note="powdery_mildew"
     CDS             1..723
                     /note="remote similarity to YP_010087268 (adenovirus
                     single-stranded DNA binding protein)"
                     /codon_start=1
                     /product="Dbpoid"
                     /translation="-
                     PPPFLPVNYGEKRRGGAGRRRRPAFDLGRKQQASGSSLSEGVLGSGRSGGGHLPPRRG
                     AAVPSRPVPGPVPFPPVPAAAAAPAPADRALRGCRVVAVGIVRVLVRGQHQGVASAAT
                     RAIVAASRRQWWWRCQLKSIVLRSIGFRPCPGSASASDACQCRCASRRRWWPVPAQIN
                     CSPFVRVGPLPAFDLVRGRQPCPENCSVSARLVDRCRPVVRRTRVLTRVRRAKEAGSR
                     PHARLGM"
     CDS             745..1164
                     /note="hypothetical transmembrane protein with remote
                     similarity to 6IAB_A (phage P68 tail fiber)"
                     /codon_start=1
                     /product="Tailmem"
                     /translation="MLRRRRCIRRDGRIYSPIVPNLRGRGAASVPPLFSFVSLVGFCT
                     LIQVKCKGARVCVRYGMHACVAGLPMLHVAYLAGASLAWSSLPDQAADLMKGWLRSKY
                     QLVSVRACIGIPSSVGRLRVQTLTSYTEKKSCKVGGK"
     CDS             complement(1327..2229)
                     /note="protein motif:PDB:3V7D_B (cell division control
                     protein 4)"
                     /codon_start=1
                     /product="Celldifour"
                     /translation="MLFDMLSHHDLISLGGVCTKLREEVGNYLKRKNLWAYSLDMRQR
                     TLLGVENNDLPHVLTAFMWNARRKLITYIRVVRFTKCIDVLQTDGQQDYNPRFRVFLL
                     TSPQTCFLIHELRKEFFDPTVWIENMPLNWLVRNLKPVDSAHFTHLDLFLVNKCKSIV
                     NLIDEIEFRWPLFTNSFPHLKRIYIAASVLEPGRQPGMMKPHPSVLEHLTCLVSGIIK
                     SAPQIELFEVIMRDMCAADVKDVGDFVKQIGENLNLRTKFSFRSEIEVNGPNRYNTTV
                     HVIANVAMNQLDDIHAAGPSSRPD"
     CDS             3314..3673
                     /note="remote similarity to PF08234.15 (chromosome
                     segregation protein spindle spc25)"
                     /codon_start=1
                     /product="Spinc"
                     /translation="MCFFFSFQMVDSIYESINKICQMNDRIKFSDLPLNVKFEILNIE
                     RQQKPHDSILITFRNIEAGYEENSCYFPSRCASFSDEQFEQIYRDSQNCMTRPTFMLE
                     KTCGQTVSFVIQRRSSR"
     CDS             3695..7642
                     /note="replicative type B DNA polymerase; clade
                     intermediate between Alpha and Gamma"
                     /codon_start=1
                     /product="PolBi"
                     /translation="MANFICPQCQAQFLYALEYQAHLRDTHSSCYICREHNADHEQLL
                     HHIELCEQSRCFAHYECGFCNRIFAQQSTRDRHAAVCRLAYETELQGRGAQAASSSSS
                     SSRGRPEPTQSAFQGAAARFDVPVSAPHSADITLADMYQDLITMITAQVNEMYGIKWS
                     VALSLTMIRSLGEETQTLYVNSGKYITMRQNFTDLENKIKQCTLDLLDEIDKLALTGS
                     GWIFVSVDGIQLDTVLYKPFSSFRAGSFIPLPAFLASPRKRIVNINAPNEMCLIYCIC
                     AAEFGKGKHHPARVGHYKNLIGRYNTTGIQYPTPISYLNRFERQNKHISVNVYAVSEE
                     TKEIYPCRVTKLLRKTHVDLLLLTGPNGQHHFCLIRDLNTLLAKTHNRHLKKKFICHL
                     CLTFFTTEKKMADHRVHCKKFKGQKVSFPELGSVVEFKEYHTLDPLPFFIVADFETVN
                     CPLLTCEPPPGTASVHRTHYMRASMFAYVIINEKGERVKGPVSFSKECEDDNIDVAAT
                     FIQKMLHEYDNLKIFENANHNVPMQMDEQAKSRHDSASICGFCNRPFEPGDVRCRDHC
                     HIDGRYRRAAHRKCNIEAGKRRNILPIFLHNFSKFDCRLLVRSLPLLNYKGNITALAK
                     TRENYFYLQLGHKLRFMDSCLFMPASLASLVENLEVEKQPLFQSMYPDAQLRQLCAQK
                     LSFCHDYIVDFETYTQRYLPPKECFYSRLSREVVSDEAYETAQEVWRLFKCENIGDFS
                     KRYCELDTNLLACTLQAFRDFCRKLHKLDVLQYLTLGHFSWNCALYHCKTKLQLVTCP
                     TINDIFEQLLKGGFCGITEKLAQSNVPGTPGYDPEQEERHLLSLDCRNLYGYALSKAL
                     PSGDFVFLSDSEVAQMQEDNFSVLQKLTLDSTVGYVLVCDLKFEDSLHDLFDSYPPAP
                     VSTVIHENMVGPFMRKLMESVGRSARGNEASTRLTASLYDRMSYPCYGLLLALYLRIG
                     VKVTKVHKILKFSQQYVFRDYVRKNSEIRSQTENAFFKKMLKNLNNILYGKSVESVRN
                     RINVQFFQEKDKFVKFASSAAYQGCTILAENFVIGSAKKINILLNKPSYMGAVVTEIA
                     RYQNYLFLYEYVYKIFTPLEVKTICYDTDSHLLYFRGVSDLYVRLALIKDEILDTSMF
                     PKSHLMYSEKNKMVPGMFADETDGQECSLFIGLAPKLYYLERGNQKDGKKVAKGVPRI
                     CIEKDLNKELYLDVIHNLKVMSVSFSEIATDGQHNLFLQTRKKTALSAVDIKRFTLPC
                     GLKTLAFGHCKIREQWPEDYAHYLKLQAEKDAVNKAETDVILGEGDDGPESDV"
     CDS             3738..4073
                     /note="hypothetical +1-overprinted hydrophobic protein"
                     /codon_start=1
                     /product="Pmem"
                     /translation="MHWNIKHTYGTRTPAATSAGSTTQIMSSCCTILNCVSRVAASHT
                     MSAVSATASSHNNQHGIVMPPSAVSPTRRSCKDVERRLQAAAAAAVGEDQSRRNLRSK
                     EQPHVLTFR"
     CDS             7859..8632
                     /note="FtsK-like genome-packaging ATPase"
                     /codon_start=1
                     /product="PacK"
                     /translation="MDGATLVEFSPVDLKFKRDFRILCSGPSGSGKTTFVLNILRHRT
                     ETFGGQDFDHVFWCVSDLSSVPENLAKVVPNVKIERGLAFLPKIPTNSLCIFDDVISK
                     IYDSEAFLDLAVRRSSHSRISYILLSQNLFFPSRYARTINLSMTYLCLFQFLRDASTY
                     ETLCRQIGCRNYRDLHNALTSHLNERPFNCFIIDSHQTTPSFLRFRSIRFLTEKEAEE
                     ENCGNRVQHTVFLTESALDRLCSSGGSGNSSIAALLRNE"
     CDS             8625..9023
                     /codon_start=1
                     /product="GasderminX"
                     /translation="MSKRVEQNRYFLLLYKNSGAKQRAQLLQISNRSQFLSILECCAN
                     CLVGNVTINAPLRKRLKTKRELFRLLSFDKKKCWKTKKALVHKNQVGGIIAELVSTAV
                     GYLFDKLGNALFSRENRQSPSPPRDEGVGL"
     CDS             9027..10982
                     /note="remote similarity to Aplysia adintovirus
                     single-jellyroll capsid vertex protein; Alphafold-Dali
                     finds Z=5 similarity to retroviral Capsid proteins
                     (5a9e-Q); clade Beta"
                     /codon_start=1
                     /product="Penton"
                     /translation="MADVNDFYLYLASNDSRRFYPNNEAFHFSCKLYKAILVAPSDTH
                     EWKVGVANLLFQQKGVAGPRSASTSSGSANNAVTARSEEEPTPPPLPTATVVFASSSS
                     SDGGDNDDGQVPAAAAATAAAAATAVAAAQQPESGSGGGTPSPSPSPSPPPVFARPEQ
                     FYEWVDATRVRPTFTTIKRSTTTPAAAAALPDVYFFNDRKFRSVYDFFYEIRMQIDNE
                     EEASTYLAEIFKKLREDVTKNPNSFHNPSLSALGEPNHTIRVNSSLILTIPSGPYTDF
                     LHLYEIIKQRTPSYNDMIIMFTQWQLASAAFDGSPGVPRNVFSFDLNREKREIGIPLF
                     DRMPFENTIELISDALFFISAREKFIEEMDVLTSVPLEEHAKGGEATAARALASSSSS
                     SGLRDVNVVILTRSPGLANPNVSFLPGKFSTRSFFFSLVFPYADAVHFGYEAIQAEWR
                     KARQTELTHVAEMKRMPAVHHSSLVKMPEDGTVRRRRRSWRRRQRSRASGGGGGGRHQ
                     QERRRRRQAAGAANSGGESSGSSSSSGGGGGSASSSEPLQMVAGLYVFCDIVREQGIG
                     ENAFPILDFFPTFQYSAKEKSYFPIQDFSLRPHYVSLRKHQFDSIAFVIRRRGLQNGA
                     NIWSKPYLSAAEIQLTQIVLHFKKVRL"
     CDS             10985..11818
                     /note="hypothetical capsid surface protein with predicted
                     coiled coil character"
                     /codon_start=1
                     /product="Cah"
                     /translation="MQKYILLSPEQYASLKKRTDAEVSSFTNKIASLEKQIAELLQKK
                     NSVRNGELSTYSKYALYRPALQSYLKHRNERASLGGVREDGTEDRTDEKREAILAAAA
                     QPPLKQEVSPTKIKKNLYEEFASPTLKGEKEETFGKQEDFFDSDEVFDDAVETPKIKA
                     EPFTPDPYRLFTPYFNDTLSSAGRQGLAFNRTDAYEFEKWRQEKSGKSKQRDLLGRPF
                     PRAGVKRPNREDIRNEAEKRLKMLGKGSSIAVCSCKKKKGISSPQQQHQNGGNRGWLT
                     V"
     CDS             11581..12984
                     /note="protein motif:PDB:4FW1_B"
                     /codon_start=1
                     /product="Integrase"
                     /translation="MAPRKKREEQAKGSTGKTFPARRSETTKPRGYPQRGREKAKNAR
                     QRKQHSGLQLQKEKGNKQSAAAASERRESRLANSVRDEELLRSVLYDWSTSPESAFSG
                     SVQNILNSAQKHGNYTKGKRGVLEFLRGQEAFTLPFPARKKLVANYYNCFKVGQLYES
                     DLISLLDIASDNDKFRYILVLVDCLSRRVFLRPLLAKTGKAVAAALEDIFSKDKQGRA
                     PRYFRTDSGKEYLNSDVQRLFKQKNIQHRIGHHTHHAALAENAVRRTMKRLSRYFIFK
                     HTHRWIDVLPQVETALNSVRMRSLNGMTPTEVFHKGRANRELGYDVWRRTVDTKARPF
                     FSDQKRDVKRLQNKQRDIHIGDTVRVSIAFHPFRKAYAKNYSTQYYVVEKILKKQPVW
                     LFLLKDLNGKLIEGSFHPDELQKVAAPTKQELYKIEKVLKSRFNKAKRCQEHLVRFEG
                     YDKNFDMWIPDKDLVDI"
     CDS             12985..13428
                     /note="similar to 6NCL_a6 (PBCV1 P1 common vertex single
                     jellyroll capsid protein)"
                     /codon_start=1
                     /product="Penton"
                     /translation="MEDGTFYVTLPSNSSKTYYPDNDVSRFKTHLAQTLSIPSEKKYK
                     IGLAELILPFFPSKAGDCYIYSSAAQPSILGDTYSKLLRVVRVDPKRDTYEFQRVYFH
                     DLEAREINTIDILLADQDGNKFFTAQTAQNLATIIVLCFTDNPTE"
     CDS             13469..14269
                     /note="similar to PF17563.5"
                     /codon_start=1
                     /product="Cupiennin"
                     /translation="MSVSGPQNGFPHYEGSAASIMWLLRNSPYQQGVGTPWYPPVYAT
                     TRRAARKSSALLRGGGGTGSSDGGGDGSAVSGADDIGRVYHAGRGGFNSFFRNVARAV
                     KPVLYRGAQALAEEGVKIGTDVLEDWKQNKSGNDGVPFNLKDSARKSFESSRKRLKRS
                     LPQILLGRGMSKKKRTTGKQKKKQAKVGGGVKKNQRISALRLIPVCANKKKTKQSGGG
                     RKKKRATKAKALAAWASPSTFRAGEKNKGRLKKAEIKRPGPDDIYTIP"
     CDS             14278..15642
                     /note="double-jellyroll major capsid protein; similar to
                     DAC80297 (Terrapene adintovirus Hexon); clade Beta"
                     /codon_start=1
                     /product="Hexon"
                     /translation="MAPPKRATTSAAGGPPAPPSGVLGALLPVQLANTIPFEPIKIQT
                     SVLEAQTLEIMPVTGLSNPVSMIEFIARPQDYYLDLTSIILKLKCVITKSDGTGLAND
                     DTTSGVVNNLPGSMINRIECFLNEKAVQLCCDHYGLRSYLELIMFNNAESAQTKLQTN
                     IFALDTAGKTDKATAENLGWTARRLKVFKTGKGAQETTVLHRLHLDISSCSDYFINGL
                     TLRIRIIMHDSPFYMFNTGTEKTKMKINEASLLLRTKVLTPELILQNEARLAVMNARY
                     AIKRVDLRTFVTPSSGRKISVPNVFLGPQPQFIALCLLKSESYAGTHLTNPFEFFHQK
                     ISSVSVYLNNSCMTVGPCDADDYAAYVPYYQQFIDALSLNGDCSTMITYEQFIGGYFL
                     ICFDCSADKQANVNTHLSLPMTGSLRIEVDLSSALTENMVLACYGIFSGLLEITKDRV
                     VNVE"
     CDS             15632..15958
                     /note="remote similarity to Q5UR79 (mimivirus L629)"
                     /codon_start=1
                     /product="P629"
                     /translation="MLNRCQHAPRELQRNGGGVGGEEGRATSPPTLHIHTHSAEDARV
                     LFSHQRGGRAIGAARRRHYGTACLTSALLVQRIKDVQHSLQLSSAIMKMDFAQARVKM
                     QRHVRL"
     CDS             15829..16227
                     /note="hypothetical transmembrane protein remotely similar
                     to PF10731.12 (anophelin thrombin inhibitor from
                     mosquito)"
                     /codon_start=1
                     /product="Anophemem"
                     /translation="MSDECTSSPEDQRRATFTATFVCNHEDGFCAGTCKNATTRKAVK
                     FYVKYCTVILIFIITISHLCVSLIFNGQNVPQFQPCIKYGDYIYNNIPHNNLSVLNTF
                     VNFCNLTKFSLMTESAFINEWKKYLSEHEL"
     CDS             join(16244..16715,16715..17139)
                     /note="translated via hypothetical programmed -1
                     frameshift"
                     /codon_start=1
                     /product="Adenain+"
                     /translation="MIINLKGPLTTLEIEKILEHDPYCTNTFLGCFALDELPSTVQKR
                     PSVLIFNFSKSSEIGTHWGAIALAKDSRMSIYYFESYGICPLPPELVHFFKNNGGRVC
                     MSSVRYQAENTMVCGVYACLFAIMFAKTRQVCDFFNLFSPNMTFIENDAHVQCLLFKT
                     SHNDTHRKKRFSPVCHETAHQPRLQQLRHMDEAASSASLQRWLATRCDAVHGDAQRVG
                     GGDSRSVSFYLFMFMRAKRVVRLLISAAPHHVYRKRPFPAAAPLADATGKRNAAAKRE
                     TTRRRRQPRRRQRNDKNNSNRE"
     CDS             16244..16918
                     /codon_start=1
                     /product="Adenain"
                     /translation="MIINLKGPLTTLEIEKILEHDPYCTNTFLGCFALDELPSTVQKR
                     PSVLIFNFSKSSEIGTHWGAIALAKDSRMSIYYFESYGICPLPPELVHFFKNNGGRVC
                     MSSVRYQAENTMVCGVYACLFAIMFAKTRQVCDFFNLFSPNMTFIENDAHVQCLLSKR
                     HTTIHTAKKDFLPCAMKLRTNHACSNYATWMRRHHQPRCSGGWPRGAMRCMAMRSASA
                     AVTADR"
     CDS             complement(17381..17845)
                     /note="hypothetical transmembrane protein; remote
                     similarity to 8EHD_A (potempin E)"
                     /codon_start=1
                     /product="Potemem"
                     /translation="MMICAFTINGSMPAVKGIADTLRPRLRIGACRLLLLVSSVAFFL
                     PRFCFGVGVAATSTKSCLAAAGGSGGADGAISLALSGSTTSTSLMTAAALLLPLLLLV
                     LMLLSCCCSVDGSAEVLLLFTSVAALSCSPSSEELLASFFSISAPRYSVEGK"
     CDS             complement(17730..18047)
                     /note="hypothetical transmembrane protein with remote
                     similarity to PF17091.8 (inovirus G7P protein)"
                     /codon_start=1
                     /product="Gespmem"
                     /translation="MEVWRACLPYVLQAFFASRLISSVFFLGFFRKKIIKKNILFLLF
                     FAVYLLCTLSQSKKFCSFPFVRVHDDLCIYNKRLHASCQGHRRHITTALAHWCMQIVV
                     AGF"
     CDS             complement(18080..18550)
                     /note="hypothetical transmembrane protein; remote
                     similarity to 4UUD_A (Dynamin-1)"
                     /codon_start=1
                     /product="Dynamem"
                     /translation="MRERVKKPPSGHSPLSSSSSQPPPPRRSRPVPSRPGPGPSPPVS
                     SRPGGSSGSSRVRGVGRGGAGRVRARSGASSPYFDLFAPRHCFAARVSVGCAISLTFN
                     ETLSLFALLQVKTRLRRAQRGTGAAVQLLINLSACSFSCPFFFVQSSRFRQRRL"
ORIGIN      
        1 cccccccccc cttttctccc ggtgaattac ggggagaaac ggcggggcgg ggcggggcgt
       61 cgtcgccgac ctgcctttga tcttggccgt aagcagcagg ccagtggctc atccctctct
      121 gagggggtgc tcggctccgg gagaagcggg ggcggacacc tgcccccccg ccggggcgca
      181 gccgtcccgt cccgtcccgt ccccggcccc gtccccttcc ctccggttcc cgcggcggcg
      241 gcggcgccag cgccagcgga ccgcgccctt cgcggctgcc gcgtcgtggc ggtggggatc
      301 gtccgagtcc ttgtccgcgg tcagcaccaa ggcgtcgcgt cggccgcgac gcgtgccatt
      361 gtcgctgcgt cgcgtcgtca gtggtggtgg cggtgccaac tcaaatcaat tgttctccgt
      421 tcgatcggct tccgaccttg tccggggtcg gcatcggcca gcgacgcatg ccaatgtcgc
      481 tgcgcgtcgc gtcgccggtg gtggccggtg ccagctcaaa tcaattgttc tccgttcgtt
      541 cgggtgggac ctctcccggc tttcgacctt gtccggggtc gccagccgtg cccagaaaac
      601 tgttcagtgt cggctcggct tgtcgatcgc tgccggccgg tcgtccgtcg aacgcgcgtt
      661 ctcacgcgcg ttcggcgggc gaaggaggcc ggctcgcgtc cgcacgctcg gctcgggatg
      721 tgagcggtgt ttactgcacc gcgaatgctg cggcggcggc ggtgtatacg tcgagatgga
      781 cggatctata gcccaatcgt gcctaacctt aggggccgcg gtgcggcgtc agtgccacct
      841 cttttctcgt ttgttagcct ggtcggtttt tgcacgttaa ttcaggtcaa atgcaagggc
      901 gcgcgtgtgt gtgtgcgata tggaatgcat gcgtgtgttg cgggcttgcc tatgttgcac
      961 gttgcctacc tagcaggcgc ttccctcgct tggtccagtc tgccggacca agccgcggac
     1021 cttatgaaag gctggctccg ttcaaagtat caacttgtca gtgttcgagc ctgcatcggc
     1081 atcccatcca gcgtcggccg gttgcgggtt caaacactga caagttatac agaaaaaaaa
     1141 tcgtgtaagg taggcggaaa ataaaaatac catcaaaatt tgttagtttc aatttattgt
     1201 ttcattagtg agaaaaggtt tacaagtttt ttttatacaa tcaacataat ttcacgcagt
     1261 tttcggctgt gcaacatgac agtattgaat tttatttgca aacagatgtc cagcaaatgt
     1321 gtgaatttaa tctgggcggg acgacggtcc cgccgcgtga atatcgtcga gttggttcat
     1381 tgcgacattt gcaatcacgt ggactgttgt gttgtaccgg ttgggtccgt ttacttctat
     1441 ttctgatcgg aagctaaatt ttgttcgtaa atttaaattt tctccaattt gttttacaaa
     1501 atcgcccaca tccttcacgt ctgccgcaca catgtctcgc attattactt caaacagttc
     1561 aatttgcggt gcgctcttta taatgccact gacgagacac gtcaaatgtt ccagcacgga
     1621 aggatgtggt ttcatcatgc ctggctgtct gccaggttct agcacagaag cggcaatgta
     1681 aatacgtttt aaatgtggaa aggaattagt aaagaggggc catcgaaact caatttcatc
     1741 tattaaattt acaatgcttt tgcatttgtt aaccaaaaac aagtccaggt gagtgaaatg
     1801 tgccgaatct acaggtttta aatttcgaac taaccaattt agaggcatat tttctatcca
     1861 tacggtcgga tcaaaaaatt ccttccggag ctcgtgaatt agaaagcagg tttggggtga
     1921 ggttagcaaa aacacccgga accgaggatt atagtcttgc tggccatctg tttgtaacac
     1981 gtcgatacat tttgtgaaac gcacgacgcg gatgtaggtt attagtttcc tacgtgcgtt
     2041 ccacataaat gccgttaaga catgtggcag gtcgttgttc tcaacaccta ataaagttcg
     2101 ctgccgcatg tctaaactgt acgcccacaa gttttttcgt ttgagataat tgccaacttc
     2161 ttctcgcagc tttgtacata ccccaccaag cgaaattagg tcgtgatgtg atagcatgtc
     2221 aaagagcatg tgaagaagca gcgatggtag tagcagtagc agctccggcg acgccaaggc
     2281 ttgggattca gcttccgctt gctccacgta gctgtagtgt gacacgcacg gtctgttggt
     2341 ccagttgaga agggactgcg tcacgccgtc tggacacggc gtgttgcacc cacgccatgt
     2401 cctcacgtct ctgctccgta ctccatggca ccgtctgctg aacacacgtt atctattatc
     2461 tcccatgcgg ggattaaaag aaaaacaaac gacaatgaac aaagtattac ttaccgtgca
     2521 aagaagggtc gtcctctgac tcgcattatg gtgtatcttc cgagggtgtc tgttttcgtc
     2581 ggtggcttgc agttcgactg tcgtgagtgc gcctcgtctg cggccaatat atagttgcat
     2641 ggatgcagcg gggaagccca accgccctag cggtggcggg ggagtctagg cgcgccgcgt
     2701 cgctgcgtcg cccggcggcg gaggaggtga ggatgtggaa ggccagacag cgcgcgtgcg
     2761 ggaggggggc accacctcgc tggaggctcc aggacgggct ggcgggctgc ggtgaggaag
     2821 ggaacggcga cgcctcccgc gtgcgtatat aaaatgaagg tcgaaaggat ttttgtcaat
     2881 tgcagccgcc gacgcgctca aaaccgtgct ccttctgccg aagcctgccc gcccgtctgc
     2941 cagccagcca gccagccagc cagcacgtgc aagaagaaga agaagttttt cccttccctc
     3001 gccgatcagc agcagcagca gcagcctcaa ggtaagtgta cattttggga gcaaaaattt
     3061 aaattgacaa tctagcggga gggcaacgtc gttctaggct gcgcgaggcg cggcgcgctg
     3121 cggcgtcgtc gagtccatgg acagaacgcg gctgttcgtt tttttttttt cacctgggcg
     3181 gcgcgcgcgc aaacagcgag gcaacccctt ccgtttagct gcttgaatta taacgtatgg
     3241 tagaagcgat ccacttacac tatgggtaga tagaaaaaaa aacacaaaaa acaattgtca
     3301 ttttggttaa tgtatgtgtt tttttttctc gtttcagatg gtggacagta tttacgagag
     3361 cattaacaag atatgccaaa tgaatgacag gatcaaattt tctgatctgc cgttgaatgt
     3421 caagttcgaa atactgaaca tcgaacggca gcagaaaccg cacgactcga tcctgattac
     3481 attcagaaac atcgaagctg gatacgaaga aaattcttgc tactttccgt cacgctgtgc
     3541 cagcttttcg gacgagcaat ttgagcaaat ttaccgggac tcgcagaact gcatgacacg
     3601 tcccacgttt atgctggaga agacttgtgg acagactgtc tcctttgtaa ttcaacgtcg
     3661 cagctctcgc taatcgcgag tttatcggag aacaatggca aattttatct gtccacagtg
     3721 tcaagcacaa tttttgtatg cactggaata tcaagcacac ttacgggaca cgcactccag
     3781 ctgctacatc tgccgggagc acaacgcaga tcatgagcag ttgctgcacc atattgaact
     3841 gtgtgagcag agtcgctgct tcgcacacta tgagtgcggt ttctgcaacc gcatcttcgc
     3901 acaacaatca acacgggatc gtcatgccgc cgtctgccgt ctcgcctacg agacggagct
     3961 gcaaggacgt ggagcgcagg ctgcaagcag cagcagcagc agcagtcggg gaagaccaga
     4021 gccgacgcaa tctgcgttcc aaggagcagc cgcacgtttt gacgttccgg tgagcgcacc
     4081 tcattcagcc gacataacgt tggctgatat gtatcaggat ttaattacaa tgataactgc
     4141 acaagtaaat gaaatgtacg gtattaaatg gtccgttgca ctctcactta ctatgatacg
     4201 ctctttggga gaagaaactc aaactctgta tgtaaatagc gggaaataca taacaatgcg
     4261 tcaaaatttt acagacttgg aaaataaaat taaacagtgt acattagatc ttttggatga
     4321 aatagataaa cttgctttaa ctggttcagg ctggattttc gtctctgtag acggaatcca
     4381 acttgataca gtattataca aaccattcag ttctttccgc gctggttcat ttataccatt
     4441 gccagctttt ttagcttctc ccagaaagcg tatcgtaaat ataaatgcac cgaatgaaat
     4501 gtgtctgatt tactgcatct gtgctgctga atttggaaag ggaaaacatc atccagcccg
     4561 tgtaggccat tacaaaaatt taattggacg ctacaacacg actggaattc aataccctac
     4621 tccgatatct tacctgaatc gtttcgaaag acaaaacaaa cacataagtg taaatgtgta
     4681 tgctgtgtct gaagaaacga aggaaatata tccttgtagg gtgacaaaat tattaagaaa
     4741 gacgcatgtc gacctgcttt tgcttactgg tccaaacggg caacaccatt tttgtttaat
     4801 tcgtgattta aatacattgc tagcaaaaac acacaatcgg cacttaaaga aaaagtttat
     4861 ctgccatttg tgtttaactt tttttactac cgaaaaaaaa atggcggatc acagggttca
     4921 ttgtaaaaaa ttcaaaggac aaaaagtgtc cttcccagaa ctaggtagtg ttgtggaatt
     4981 taaagagtac cacacactgg accctcttcc tttttttatt gtagcagatt ttgaaactgt
     5041 gaactgccct cttttgactt gtgaaccgcc gcccggaact gcaagcgtgc atagaacaca
     5101 ttacatgcgc gcgagcatgt ttgcgtatgt cattattaac gaaaagggtg aacgtgttaa
     5161 ggggcctgtg tcttttagca aagagtgtga agacgacaac attgacgttg ccgccacgtt
     5221 cattcaaaag atgcttcatg agtatgacaa tcttaaaatt tttgaaaatg ctaatcataa
     5281 tgtacctatg cagatggacg agcaggcaaa gagcaggcac gattctgcgt ctatttgtgg
     5341 tttttgtaat aggccttttg aaccgggtga tgttcgctgc agagatcact gtcacattga
     5401 cggccgttac cgacgtgcag cacatcgaaa atgtaatatt gaggctggaa aacgtcgaaa
     5461 tatcctcccg atatttctac ataatttctc caagtttgat tgccgccttc tcgtcagatc
     5521 tcttccgctt ctaaattata aaggtaacat tactgccctt gcgaaaacta gagaaaatta
     5581 tttctatctt cagcttggac ataaacttcg gttcatggac agctgccttt ttatgcctgc
     5641 atctcttgcc tccttagttg agaatttgga ggtggaaaag cagccgcttt tccagtctat
     5701 gtaccctgat gcccaattga ggcagttatg tgcgcaaaaa ttatcttttt gtcacgatta
     5761 tattgtggat tttgagactt acactcagcg ataccttcca ccaaaagaat gtttttattc
     5821 acgtctgagt cgtgaggtgg tgtcagatga agcgtacgag acggcacagg aagtgtggcg
     5881 tcttttcaaa tgtgaaaata tcggggactt ttccaagcgg tattgtgagt tagacacaaa
     5941 tcttttagct tgcacgctgc aagcttttcg agatttttgt aggaaactgc acaaactcga
     6001 tgtacttcag tatctcactt tgggacattt ttcatggaac tgtgctcttt accactgtaa
     6061 aacaaagctg cagttggtaa cgtgtcctac catcaacgac atttttgaac agttactgaa
     6121 aggtgggttc tgcggcataa cagaaaagct tgcacaaagc aacgttcctg gtacacccgg
     6181 ctatgatccc gagcaagaag agaggcacct tctgagtcta gattgtcgta acctatacgg
     6241 ctatgctcta agcaaagccc tcccatcggg ggattttgtt ttcctgtcag attcggaagt
     6301 tgcccaaatg caagaggata atttttctgt gctgcaaaaa ttaactcttg acagtacagt
     6361 cggttacgtc ttggtttgcg atttaaaatt tgaagactct cttcacgatt tgtttgatag
     6421 ctatccgccg gcccccgttt ccactgtcat acatgaaaac atggtgggac cgtttatgcg
     6481 aaaattaatg gaaagtgttg ggcgttccgc gcgcggaaac gaggcgtcta cacgtctcac
     6541 agcctctttg tacgatcgaa tgtcgtatcc ttgctacggt cttttacttg cactctattt
     6601 acgaattggc gtaaaagtta caaaagtaca taaaattttg aagttttcgc aacagtacgt
     6661 tttccgcgac tatgtacgaa aaaattcgga aattcgttct caaacggaaa atgccttttt
     6721 caagaaaatg ttgaaaaatc tgaacaatat tctgtatgga aaatcagttg aatctgtgcg
     6781 gaatcgaatt aacgttcaat tctttcagga aaaagataag tttgtgaaat ttgcctcatc
     6841 agcagcatat caaggctgta caattttagc tgaaaatttt gttattggtt ctgcaaaaaa
     6901 aattaacatt ttgctaaata aaccctctta tatgggtgct gttgttaccg aaattgcacg
     6961 ctaccaaaat tacctctttc tgtacgagta tgtgtacaaa attttcacgc cattggaagt
     7021 taaaaccatc tgctacgaca ctgacagtca tttgctttac tttagagggg tgtccgactt
     7081 gtatgtaaga ttagctctca tcaaagatga gattcttgat acgtctatgt ttcctaaatc
     7141 tcatcttatg tacagtgaga aaaataaaat ggtacccggg atgtttgcag acgaaacgga
     7201 tggacaagag tgtagtttgt tcatcgggct cgcaccaaaa ttatattatc ttgaaagagg
     7261 taaccaaaaa gacggaaaaa aagttgcaaa gggtgtacct cgcatttgca ttgaaaaaga
     7321 cttaaacaaa gaactttatc tcgatgtcat ccacaacctg aaagttatga gtgtaagctt
     7381 ttctgagata gctacagatg ggcaacataa cctatttttg cagacaagaa aaaaaacggc
     7441 tctctctgcg gttgacatta aacggttcac tctaccttgc gggcttaaaa ctttggcatt
     7501 tggacactgt aaaataaggg aacagtggcc tgaggactat gcacactacc ttaaattaca
     7561 ggcagaaaaa gacgcagtaa ataaagcaga aacagatgtt atcttaggtg agggtgatga
     7621 cggacctgaa tcagatgtat aaaagcttta atattgtatg tttcacaaaa tgtatattgc
     7681 actttgtatt ataacatgcc atttgttttc ctttgaaata aaaaaaaatt ggtgttgggc
     7741 aaaaatctgc aaatagtgtt ttatattttt gtttgtgttc ttcttcccca ttccttcaca
     7801 tgttcgcaga gcagcaacga ctgtagaaca cacacacaca cactcggctc tcatatccat
     7861 ggacggtgca actttagtcg aattttcccc agtggactta aaatttaaac gtgattttag
     7921 aatcttatgt tctggcccga gtggaagcgg taagacaaca tttgtgctta acatccttcg
     7981 tcaccgtact gaaacttttg gtggacagga ttttgatcac gttttctggt gtgtcagtga
     8041 cttgtctagt gtgcctgaaa acttagctaa agttgttccc aacgtgaaaa ttgaacgcgg
     8101 tctggctttt cttccgaaaa tacccacaaa cagcctctgc atttttgatg atgtgatctc
     8161 gaaaatatac gattcagagg cgtttttgga tttagcagtc agaaggtcga gccattctcg
     8221 catttcatac atccttcttt cgcaaaattt atttttcccc agtcgctatg cgaggacaat
     8281 taacctgtct atgacgtact tgtgtctgtt ccaatttctt cgagacgcgt caacctacga
     8341 aacattatgt cgtcagattg gctgccgtaa ctatcgggac ctgcataacg ccctaacctc
     8401 acatttaaac gagcgtccgt tcaattgctt tatcatcgac agccaccaga ctacgccgtc
     8461 ctttttacgc ttccgttcga ttcggtttct aaccgaaaaa gaagccgagg aggaaaactg
     8521 cgggaatcgt gttcaacaca ctgtcttcct gactgaatcg gccctcgacc gtctatgtag
     8581 cagcggtggc agcggcaaca gcagcatagc agctttgttg cggaatgagt aagcgcgtgg
     8641 agcaaaaccg ttattttctt ttgctctaca aaaatagcgg tgcaaaacag cgtgcgcagt
     8701 tgttgcaaat ttcaaataga tcccaatttt tatccatact agaatgctgc gcaaactgtc
     8761 ttgttggaaa tgtgacaatc aatgcacctt tacgcaaaag gttaaaaact aaacgtgagc
     8821 tttttcgcct tctctcattt gacaagaaaa aatgttggaa aacaaagaaa gcgcttgtac
     8881 acaaaaacca agttggtggg ataatagccg aactggtttc gaccgcggtc ggctacctct
     8941 ttgacaaact cggaaacgcg ctgttttcca gggaaaaccg ccagtcgccg tcgccgccgc
     9001 gtgacgaagg tgtcgggctg taggccatgg cggatgtaaa tgacttttat ttatacctcg
     9061 cttctaacga ttcccgtcgg ttttacccga acaacgaagc gtttcatttt tcctgcaagc
     9121 tatacaaggc gatccttgta gcgccgagcg acacgcacga gtggaaggtc ggcgtggcca
     9181 acttgctgtt tcaacagaag ggcgtagccg ggccgcgaag tgccagtacc agcagtggca
     9241 gtgccaacaa cgccgtgacc gcgcggagcg aggaggagcc aactccgccg ccgctgccca
     9301 ccgccacggt cgtcttcgcc agcagcagca gcagcgacgg tggtgacaat gatgacgggc
     9361 aggtgccggc tgccgcggcc gcaacggcag cagctgctgc cactgctgtt gcagcagcgc
     9421 agcagcctga gagcggcagc ggcggcggga cgccatcgcc atcgccatcg ccatcgccgc
     9481 ctcccgtctt tgcaaggccg gaacaatttt acgaatgggt tgatgcgaca agagttcgcc
     9541 caacgttcac caccatcaaa cgcagtacta caacaccggc ggccgcagcc gcactacctg
     9601 acgtatactt tttcaacgac agaaaatttc gttcggttta tgactttttt tacgaaattc
     9661 gaatgcagat tgacaatgag gaagaagcga gtacctactt ggcagaaatt ttcaaaaaat
     9721 tgagagaaga cgtcacaaaa aacccaaact cgtttcataa cccttcgctg agtgcgttag
     9781 gtgagccaaa tcacacgata cgcgtgaact cttctctgat tctgactata ccgagcggcc
     9841 cgtacaccga cttccttcat ctgtacgaaa taataaaaca acgtacaccg tcttacaatg
     9901 atatgataat catgttcaca caatggcaac tagccagcgc cgcttttgac ggcagtccgg
     9961 gcgtgccacg caatgtattt tctttcgatc taaacagaga aaagcgggaa attggaattc
    10021 cgttgtttga ccgtatgcca tttgaaaaca caatcgagct catcagtgac gcgctgtttt
    10081 tcatcagcgc aagagaaaaa tttatcgaag agatggacgt gttgacgagc gtgccgctcg
    10141 aggagcacgc caagggaggt gaggcgacgg cggcacgagc cctagcctcc tcttcctcct
    10201 cctcaggcct cagggatgtg aacgtcgtga ttctaacacg ttcaccaggg ctggctaacc
    10261 ctaacgtttc gtttctcccc ggcaaatttt ctacccgttc cttttttttc tcccttgttt
    10321 tcccctatgc cgatgcagtt cactttggct acgaggccat tcaggccgaa tggcggaaag
    10381 cgaggcagac ggagctgacg cacgtcgccg aaatgaaacg aatgccggcc gttcaccaca
    10441 gcagcttggt gaaaatgccg gaggacggga cagttcggcg ccggcgccgg tcgtggcggc
    10501 ggcgacagcg ttctagggcc agcggcggcg gcggcggcgg tcggcaccag caggagcgcc
    10561 ggcggcgtcg gcaagcagct ggtgcggcaa acagcggcgg tgagagcagc ggtagtagta
    10621 gtagtagcgg cggcggcggc ggaagcgcat cgtcctcaga accccttcaa atggtagctg
    10681 gcctgtacgt tttctgtgac attgtccgtg aacagggaat aggtgagaac gctttcccga
    10741 tactagattt tttccccact tttcagtaca gtgcgaagga gaaaagttat tttccgatac
    10801 aagacttttc gttgcgtccc cattacgtgt ctttgcgaaa acatcaattt gattctattg
    10861 catttgttat tcgcagaaga ggtcttcaaa acggagcgaa tatttggagc aaaccttact
    10921 tgtctgcagc tgagattcag ttaacgcaga ttgtactaca ttttaaaaaa gtgaggttat
    10981 aataatgcaa aaatacattc tactttcgcc ggagcaatac gcatctttga aaaaaagaac
    11041 tgacgctgaa gtgagcagtt tcactaataa aattgcatcg ctcgaaaagc aaattgctga
    11101 gttgctacag aaaaaaaatt cagtacgaaa tggggaactg agcacgtatt caaagtacgc
    11161 gctctacagg cccgcattac agtcctatct caagcaccga aacgaacgag cgtcgctagg
    11221 cggcgtgcga gaggacggaa cagaagatag gacggatgag aaaagagagg cgattcttgc
    11281 cgctgccgct cagccacccc tcaaacaaga ggtgtctcca acaaaaataa aaaaaaactt
    11341 gtacgaagag tttgcgtcgc cgacgttgaa aggggaaaaa gaagaaacgt ttggtaaaca
    11401 agaagatttt ttcgacagcg acgaagtttt cgatgacgca gttgaaacgc ctaaaattaa
    11461 agcggaacct tttacgccag acccttatcg tctgttcaca ccatatttca acgacacgct
    11521 cagctcggct gggcgtcaag gactggcttt taaccgaacg gacgcttacg aatttgaaaa
    11581 atggcgccaa gaaaaaagcg ggaagagcaa gcaaagggat ctactgggaa gacctttccc
    11641 gcgcgcagga gtgaaacgac caaaccgaga ggatatccgc aacgaggccg agaaaaggct
    11701 aaaaatgcta ggcaaaggaa gcagcatagc ggtctgcagt tgcaaaaaga aaaagggaat
    11761 aagcagtccg cagcagcagc atcagaacgg cgggaatcgc ggctggctaa cagtgtaaga
    11821 gacgaagaat tattgaggag cgttttgtac gattggagca cgtctccgga gagtgccttt
    11881 tctggttcag tgcaaaatat tttaaactct gcacaaaaac atggcaacta tacgaaagga
    11941 aaacgtggtg ttctggaatt tttacgtgga caagaagcgt tcacacttcc ctttccagca
    12001 agaaaaaaac tcgttgcgaa ctattacaat tgttttaaag ttgggcagtt atatgaatca
    12061 gacctcattt cgttgttgga cattgcttcg gacaatgaca agtttcgtta tattttagtc
    12121 cttgttgact gcctttcgcg tcgcgtattt ttgcgacctt tgctggcaaa aacggggaag
    12181 gccgtcgctg cagccctcga ggacattttc agcaaagata agcagggaag agcgccgagg
    12241 tatttccgta cggattctgg aaaagaatat ctcaactctg atgtgcaacg tcttttcaag
    12301 cagaaaaata tacagcatag aattggccat catacgcatc acgctgcgtt agctgaaaac
    12361 gcagtaagaa ggacaatgaa acggctctca agatatttta ttttcaaaca cacacatcgc
    12421 tggatagatg ttttgccgca agtagaaacg gccttgaatt cagtccgcat gcgcagtcta
    12481 aacggaatga cgcccaccga ggtgtttcac aaaggccgtg caaacagaga gttaggttat
    12541 gacgtgtggc ggcgcacggt cgacacgaag gcgaggccct ttttcagcga tcagaaacga
    12601 gacgtaaaga gactgcaaaa taaacaacgc gacatccaca tcggcgacac ggttcgtgtg
    12661 agtattgctt ttcatccctt tagaaaagcg tatgcgaaga actattcaac gcaatattac
    12721 gttgttgaaa aaattttgaa aaagcaaccc gtatggctat ttctgcttaa ggatttaaat
    12781 ggaaaactaa ttgaagggtc gtttcatccg gacgaactgc agaaagtcgc agcacccact
    12841 aaacaagaac tgtataaaat tgaaaaagtt ctaaaaagtc gttttaacaa agcaaaacgt
    12901 tgtcaagaac atctggtcag atttgaaggt tatgacaaaa attttgatat gtggatacca
    12961 gacaaagatc tggttgacat ttaaatggaa gatggaacct tttatgtaac tttgccgtcc
    13021 aattcaagca aaacgtacta tccagacaat gatgtttccc gttttaaaac tcatctagct
    13081 cagactttga gcataccttc tgaaaaaaaa tataaaattg gtttagccga attaattttg
    13141 cccttctttc catcaaaggc tggcgactgc tacatataca gttctgcagc acaaccaagc
    13201 atcttgggag acacgtacag caaacttttg cgtgtagtcc gtgttgatcc caagcgagat
    13261 acgtatgaat ttcagagagt gtactttcat gatttagaag ctcgtgaaat aaacacaatt
    13321 gacattctgc tcgcagatca agacggaaat aaatttttta ccgcacaaac ggcacaaaat
    13381 ttagcaacaa taattgtgct ctgttttacg gacaacccga ccgagtagaa gcgataaaaa
    13441 aaaatataaa aacataattt attaaataat gagtgtttcc ggaccgcaga acggttttcc
    13501 tcattatgaa ggtagtgcag catcaattat gtggctccta cgcaacagtc catatcagca
    13561 aggcgttggg actccgtggt atccgccagt gtacgccact acgcgtcgtg ccgcccggaa
    13621 aagtagcgcc ctgctacgcg gcggcggtgg gacggggagt agtgacggcg gcggcgacgg
    13681 gagtgcggtg agcggagcgg acgacatagg acgtgtgtat catgccgggc gtggtgggtt
    13741 taactctttc ttccgaaacg ttgcacgtgc agttaaacct gttttatatc gcggcgcaca
    13801 agcattagcg gaagaaggag tgaaaatcgg aacagatgtt ttagaagatt ggaaacagaa
    13861 caaaagcgga aacgacggtg tgccttttaa cctaaaagac tctgcccgaa aaagttttga
    13921 atcgtcgcga aaaagattga aacgaagtct ccctcagatt ctcctcgggc gcggcatgtc
    13981 aaagaaaaaa cgaacaacag gaaaacagaa gaagaaacaa gcaaaggtgg gtggcggcgt
    14041 gaaaaaaaat caacgtatat cggcactgcg tctaattccc gtatgtgcta acaagaaaaa
    14101 gacgaagcag tctggaggtg gaagaaagaa aaaacgtgcg acgaaggcaa aagccctagc
    14161 tgcttgggca tcacccagca cgttccgtgc aggcgaaaaa aacaaggggc ggctgaaaaa
    14221 ggctgaaatt aaacggcccg gcccggacga catctacact attccgtgag gataacaatg
    14281 gcgccgccga agagagccac gacgagtgcg gcgggcggtc cgcctgctcc acccagcggt
    14341 gtgctcggtg cgttgttgcc tgttcaactt gcaaatacca ttcctttcga accgattaaa
    14401 attcaaacgt ccgttctaga agcacaaact ctcgaaatta tgcctgttac cggcctttct
    14461 aatcctgttt ccatgattga gttcattgcg aggccacagg actattacct cgacctcacg
    14521 tccattattt taaaattaaa gtgtgttatt acaaagagcg atgggaccgg gttagcgaat
    14581 gacgatacaa caagtggcgt tgtgaacaat ttgccaggat caatgataaa ccgaatagaa
    14641 tgttttctca acgaaaaggc agtgcagtta tgctgtgacc attacggctt gcgttcctac
    14701 cttgaattaa ttatgttcaa taacgctgaa tcagcacaaa caaaattgca aactaatata
    14761 ttcgcacttg atacggctgg aaaaacggat aaagcaaccg cggaaaatct agggtggacc
    14821 gcgcgccgct tgaaggtttt caaaacgggc aaaggagcac aagaaacgac cgtgttgcat
    14881 agattacatt tagacatcag ttcatgttct gactatttca taaacggtct cacattacgc
    14941 attaggatta tcatgcatga cagccctttt tacatgttca atactggaac agaaaaaact
    15001 aaaatgaaaa taaacgaggc ttctttgctt ttaagaacaa aagttttaac tccagaatta
    15061 attttacaga atgaagcgag actggctgta atgaacgcgc gttatgcaat aaaacgtgtt
    15121 gatttgagaa cctttgtcac accaagtagt ggccgcaaga taagcgtgcc aaacgttttt
    15181 ctaggtccac agccgcagtt tattgcgctg tgtttgttga aatcggaatc ctacgctggc
    15241 acgcatctta caaatccttt tgaatttttt catcaaaaaa tatcttctgt gagtgtatac
    15301 ctaaacaact cttgtatgac cgttggacca tgtgacgcag atgattacgc tgcatacgtt
    15361 ccttactacc agcagttcat agacgcgcta tcattgaatg gtgactgcag tacaatgata
    15421 acttacgagc aattcattgg tggttatttt ttaatttgtt ttgactgttc agcagacaaa
    15481 caagcaaatg tcaacacgca tttatcgctt ccaatgacgg gttcgcttcg cattgaagtc
    15541 gacttgtcga gcgcattgac agaaaacatg gttctcgctt gttacggtat tttctcaggt
    15601 ttactagaaa taaccaaaga ccgtgtagtt aatgttgaat agatgtcaac acgcgccgcg
    15661 agagctacaa aggaacggag gaggggtagg aggggaagag ggaagagcta cttccccgcc
    15721 cactttacac atacacacac acagcgcaga ggacgcgcgc gtgttgttta gtcatcagag
    15781 gggcggacgg gcgatcggtg ctgcgcgccg acgccattat gggacagcat gtctgacgag
    15841 tgcacttcta gtccagagga tcaaagacgt gcaacattca ctgcaacttt cgtctgcaat
    15901 catgaagatg gattttgcgc aggcacgtgt aaaaatgcaa cgacacgtaa ggctgtaaaa
    15961 ttttacgtaa aatattgtac tgtaatttta atatttatta taacaatatc ccatttatgt
    16021 gtaagtctta tattcaacgg tcaaaatgta ccccaatttc aaccatgtat aaaatatggg
    16081 gattatattt ataataatat accacacaat aatttaagcg ttttgaacac cttcgtaaat
    16141 ttttgtaact tgacaaaatt ttccctcatg acggaaagcg cctttattaa cgaatggaaa
    16201 aaatatctca gtgagcacga attgtgataa aatagttaaa accatgataa taaacctgaa
    16261 aggaccgtta actacattag aaatagaaaa aatattagag cacgacccat attgtacaaa
    16321 caccttttta ggatgttttg cactagatga acttccatca acagtacaaa aacgtccatc
    16381 tgttttaatc ttcaatttta gtaagtcatc tgaaattggc acccattggg gtgcgatagc
    16441 tctagccaaa gattcacgta tgtccatata ttatttcgag tcgtacggta tttgcccttt
    16501 acctccagaa cttgtacatt tttttaaaaa caatggagga agggtgtgta tgtcatcagt
    16561 tcgttaccaa gctgaaaaca cgatggtgtg cggtgtgtac gcatgtttgt ttgcaattat
    16621 gtttgcaaaa acacgacaag tatgtgactt ttttaatcta ttttctccaa acatgacatt
    16681 tattgaaaat gatgcgcatg tgcaatgttt gttgtcaaaa cgtcacacaa cgatacacac
    16741 cgcaaaaaaa gattttctcc cgtgtgccat gaaactgcgc accaaccacg cctgcagcaa
    16801 ctacgccaca tggatgaggc ggcatcatca gcctcgctgc agcggtggct ggccacgagg
    16861 tgcgatgcgg tgcatggcga tgcgcagcgc gtcggcggcg gtgacagcag atcggtgagc
    16921 ttctatttat ttatgtttat gcgtgcgaag cgtgtggtac gcctgcttat ttcagctgcc
    16981 ccccaccacg tctacaggaa aaggccattt ccagcagcag caccgctggc tgatgcgacc
    17041 ggcaaacgca acgcagcagc gaaacgtgaa acgacgcggc ggcggcggca gccacggcgg
    17101 cggcagagga acgacaaaaa caacagcaac cgcgagtagc gggcatgcct gcagcaaagt
    17161 aaggagtgca actgctatgc acaaaagttt tgtgtatcta gctcaacacc tcatactcgg
    17221 cccgtttgca ggaaagaccg agaacgcaca gcaactcgtt acttaatgtc cataaacggc
    17281 caaatctaca gcgttcagaa cgggaaggtc gacatgcttc caggtaagtt cttcacattt
    17341 ctttatgttt tcagtgcctc attttcgcgc atgactgcat ttattttcct tctacagagt
    17401 accgcggcgc tgaaatggag aaaaatgacg cgagtagttc ttctgaagaa ggactgcatg
    17461 agagcgctgc aacagatgtg aacagcagca gcacttccgc gctgccgtcc actgagcagc
    17521 agcaagagag cagcatcagc accagcagca gcagcggcag caacaacgcc gccgccgtca
    17581 tcagcgaggt ggaggtggtg gagccggaca gcgcgagcga gatggcgcca tccgcaccgc
    17641 cactgccccc cgccgccgcc aagcacgatt tggtggacgt agccgccacg cccacaccga
    17701 aacaaaagcg cggaagaaag aaggcaacac tagaaaccag caacaacaat ctgcatgcac
    17761 caatgcgcaa gcgcggtcgt aatgtgtctg cgatgccctt gacagctggc atggagccgt
    17821 ttattgtaaa tgcacagatc atcatgaacc cgcacgaatg ggaacgaaca aaactttttc
    17881 gattgtgata atgtacataa taaataaacc gcaaaaaaca aaagaaaaag aatgtttttc
    17941 tttattattt ttttcctaaa aaaacccaaa aaaaaaacac tgctgattag acgcgaagca
    18001 aaaaacgcct gcagaacgta gggtaggcaa gcccgccaca cttccatgcg ctcaacaaaa
    18061 atgttgccta tgctgcgatt cacaggcgcc gttgccggaa acgactcgac tggacaaaga
    18121 aaaacggaca cgaaaacgag caggcggaca gattgatgag gagttggacc gccgcgcccg
    18181 tcccccgctg cgcgcgacgc aaacgtgttt tgacttgcaa caacgcaaac aaagagagcg
    18241 tctcattaaa agtcaaggat atagcgcacc caaccgacac tctcgccgcg aaacaatggc
    18301 gcggtgcgaa aaggtcaaaa taaggtgacg acgcacccga tctggcacgc acccgacccg
    18361 ccccgccacg ccccaccccc cgcaccctgc tggaaccgct ggagcctccg ggccgggaag
    18421 agacgggagg ggaagggccg gggccgggac gggacgggac gggacggctg cgccgcggcg
    18481 gcggcggttg ggaggaggag gaggagaggg gggagtgtcc cgatgggggc ttttttactc
    18541 tctctcgcaa
//
