# Supplementary material for: Widespread Horizontal Gene Transfer Among Animal Viruses
Source: bioRxiv. 2024 Mar 26:2024.03.25.586562. Preprint. [Version 2] doi: 10.1101/2024.03.25.586562 (PMC11071296; doi:10.1101/2024.03.25.586562)
Supplement: Supplement 2 [file media-2.zip › File2_Maps/uAdeno_duck_ERR5003378_37363.gb]

LOCUS       uAdeno37363ct_1        37363 bp    DNA     linear       01-JAN-2019
DEFINITION  [note: taxonomic lineage
            d_Viruses;-
            _Varidnaviria;k_Bamfordvirae;p_Preplasmiviricota;c_Tectiliviricetes
            ;o_Rowavirales;f_Adenoviridae] [isolation_source=original].
ACCESSION   
VERSION
DBLINK      BioProject: unknown
            BioSample: unknown
            Sequence Read Archive: unknown
KEYWORDS    .
SOURCE      Adenoviridae sp. ct15GNR (unknown)
  ORGANISM  Adenoviridae sp. ct15GNR
            Unclassified.
REFERENCE   1  (bases 1 to 37363)
  AUTHORS   Taker,C.
  TITLE     Cenote-Taker 2 dummy template file. Do NOT submit
  JOURNAL   Unpublished
REFERENCE   2  (bases 1 to 37363)
  AUTHORS   Taker,C.
  TITLE     Direct Submission
  JOURNAL   Submitted (01-JAN-2019) Taker 2, Cenote, 1000 Circle St., Cenote,
            DC 31111, USA
COMMENT     ##Genome-Assembly-Data-START##
            Assembly Method       :: unknown_assembler
            Genome Coverage       :: 1x
            Sequencing Technology :: Illumina
            Annotation Pipeline   :: Cenote-Taker 3
            URL                   :: https://github.com/mtisza1/Cenote-Taker3
            ##Genome-Assembly-Data-END##
FEATURES             Location/Qualifiers
     source          1..37363
                     /organism="Adenoviridae sp. ct15GNR"
                     /mol_type="genomic DNA"
                     /isolation_source="unknown"
                     /collection_date="unknown"
                     /note="genome binned from sequencing reads available in
                     unknown;
                     derived from metagenome: unknown"
     CDS             15..200
                     /note="no search hits"
                     /codon_start=1
                     /transl_table=11
                     /product="hypothetical protein"
                     /translation="MGILLLRLSFRTDDLRTTGRVYLWDSVFVSGLGTVDASVRLGYA
                     KTAGVQVASSTRNATAG"
     gene            218..289
                     /gene="uAdeno37363ct_1tRNA1"
                     /product="tRNA-Arg"
     CDS             365..541
                     /note="no search hits"
                     /codon_start=1
                     /transl_table=11
                     /product="hypothetical protein"
                     /translation="MTQLSPRRKIRIQLEDWEGDDVFPNLVSVPAYWTLTTFETFIGL
                     CGIAYLAYIMAVVE"
     gene            565..636
                     /gene="uAdeno37363ct_1tRNA1"
                     /product="tRNA-Undet"
     gene            704..780
                     /gene="uAdeno37363ct_1tRNA1"
                     /product="tRNA-Ser"
     CDS             916..3057
                     /note="no search hits"
                     /codon_start=1
                     /transl_table=11
                     /product="hypothetical protein"
                     /translation="MALWLLVASLFPLCTAHPWTVVRGKEGETKKLEIPVEGWTTALW
                     YHPPWKHWFTFLVNTPARTWGNVDIVSEGLIFNPLNKSMGLDGRWRLKLLGPGIKEQI
                     WDYFVEVEGGAARVIAREGETICLPAPSYEGSITDVKWSRPDNHERLPDFYDSRPSRR
                     NITEDAGCTSELVQSDEGTYTIVVTARKGPALKKNHTSYYLQIEPPKTSWLNKKQGDT
                     VALHALCPLDMVSCNWTVIPTGKQDGERVGAGGPVRGLYESDSSFYRGRVSAGANDLI
                     IKNAQPADSGTYFAKCYSNTTKEANETRVVLDVSPKPPIFHMVTEGKDVLLFSMFCLG
                     KGNNSILWLKEQALVGMRGIDGKWTSGTWEYSNKASGAQDWVKLSAAELGMEGRYIGS
                     CSVNNRRQEEHFDLIMLQAEIEGARLVVCLPGPDPVFVQWNRTVLAGGNGYAHAKVEE
                     VGVWLFDQWVTRMQKSQGNGSCMSIADLQLSEQGTYEAYAVYNDTREKNFSLEVEVAP
                     RLHPPLVLYNYSGEGEDCNVTLRCIGNSSWRSPRWAWGTGKEEEGRELKFEWPWPTNL
                     SLVCYYQNNYPPQRAETPVAFLSKCWEQEKTQSPAMGALALLLLCPILALIVCYIRWR
                     GKSPRFLTVSAFPWEDEDEGFGEGDRSVDSETGEEEEPYEVVYWAPAGRPVILPPPPP
                     PPPPPPSVEEDEGFEEGEEEAEQEEEERMEN"
     CDS             3140..3856
                     /note="no search hits"
                     /codon_start=1
                     /transl_table=11
                     /product="hypothetical protein"
                     /translation="MLFLTLCFALAALSLGREHYFNPWKDNATNYGQGFYTVNGTVFS
                     IRPGKAPKAIGTNCTWRGFNFSHGEQVCTPHLGIRMTCFGKKWYTTRQNATNSTWFLS
                     QNVSYYRGGPPPNRTDYGAFIWQIPPRRPGGPRPNCTCNLRLGHRSNFTNEEQWSRLG
                     NVTVWPMGFDALVLPQAGRYGRSWCIDGESGGPFLHNEECVNATSRDYWHSGEKDREA
                     TRRCWFGEMFPIKNATKGKN"
     CDS             complement(3898..5109)
                     /note="no search hits"
                     /codon_start=1
                     /transl_table=11
                     /product="hypothetical protein"
                     /translation="MWQRQDPSRDRRRKPRFAPLNTTGPYLNFSQVGFGDGGLYRCRT
                     SPFNSTFFYYQLLVRPVPVAFILFNATVSHRPLRSAFVLCCEVPAWTRYNVSWEIQGS
                     FGDKPVYSTTPNAPRCLLLQAQGDCNRLQAKVSCQAALYNRRVQAPYILFNLFWHHGA
                     PCVKPGGHWNDINFDFAPPRPLWKICHVAKNDTLCPVPYGGAASLFWMWDSGRTPWDV
                     SYLRISPFTGKSHRLVRASDRCCKLLSEATNTPPDCSRATLSLSNVSFSDGGIFLGVP
                     VGLPPLSFILSVSPPIYVNAIPLSVGYKASVFKCAHNSTLPASAFRISWTIKGFFADA
                     REQGDLFYVYYDCISYDTYQNYLLAHHRAYFKIRCTVSLATGGDYYSGAIYFDLPQIP
                     RDNKYKCMLKP"
     CDS             5176..5331
                     /note="no search hits"
                     /codon_start=1
                     /transl_table=11
                     /product="hypothetical protein"
                     /translation="MDAAGSQKGTLLGCRGKTGGRGRRKRKECEAPFPAEEKTRLGHP
                     LFAWQCL"
     CDS             5316..5408
                     /note="no search hits"
                     /codon_start=1
                     /transl_table=11
                     /product="hypothetical protein"
                     /translation="MAMLVTVTSGHPQGRARGRPLVSGDKERNS"
     CDS             5581..5679
                     /note="no search hits"
                     /codon_start=1
                     /transl_table=11
                     /product="hypothetical protein"
                     /translation="MELLRRQLGTILQKHDAAIQPCIPIRKHAKVK"
     CDS             5713..5907
                     /note="no search hits"
                     /codon_start=1
                     /transl_table=11
                     /product="hypothetical protein"
                     /translation="MRLATLTSTEDHPGASQAIFTLPLCIITKGGHQRKILLSHSEEG
                     IFRRQSGQRTQMAPCQEEKT"
     CDS             5949..6344
                     /note="no search hits"
                     /codon_start=1
                     /transl_table=11
                     /product="hypothetical protein"
                     /translation="MGGGPPAPVLEGREFRGPAGSYWDPSLVRAYYMGEKLLFLTLPC
                     FRYWNRCFLQLDGEQTGDLFGWRFEPEPAPGSPEGLNASWVGSVCFVPREGAYSSSTL
                     LTAFLLKLAEGDPHAPNIGRNPYFFPLGA"
     CDS             6344..6772
                     /note="no search hits"
                     /codon_start=1
                     /transl_table=11
                     /product="hypothetical protein"
                     /translation="MLPGSFSKVYIRGFRSEFERYISLDKVVCYFENDLPRMLSVPCF
                     SYYDRGVLDEIIKRIEDSLHWEALLLPCSGVVALDDTWHGSVIFEPRRGGPPTAPVEL
                     MSCFLTQLFLRDPLPSPGPPYRPAPRGRWAIGEPYRMHLS"
     CDS             6772..7119
                     /note="no search hits"
                     /codon_start=1
                     /transl_table=11
                     /product="hypothetical protein"
                     /translation="MGIPEDKPVPGGAAALNSHRGEFTWGRPVRSIEGVPCDGWLLPA
                     FPGFARGPAEAPQEGAAGGGTIPGEGERSPLCWYYRIYRLKFLKEVRAASRRSRRGAA
                     RQALWKLWLRGRW"
     CDS             7210..7332
                     /note="no search hits"
                     /codon_start=1
                     /transl_table=11
                     /product="hypothetical protein"
                     /translation="MAARRRPRLFRIGSESDRRSAERSGGERLRYAERTPSRPP"
     CDS             7367..7495
                     /note="no search hits"
                     /codon_start=1
                     /transl_table=11
                     /product="hypothetical protein"
                     /translation="MIVVLWLLELWLNDELDGKGRHCSCYGGRKEEGREGIRGAER"
     CDS             7520..8185
                     /inference="protein motif CDD:smart00034"
                     /codon_start=1
                     /transl_table=11
                     /product="C-type lectin (CTL) or carbohydrate-recognition
                     domain (CRD)"
                     /translation="MERGQREKVLLVLGLVLLGLFGVLVFCWSATCVRRTKGIPVARD
                     QKGGEGLPGACSGYERCCMCPEGMLQFGYSCWYLELARLNYSTAKEKCEQKGMHLWQP
                     GSRRSYGEMTWMWLVGGGNRCLWVGLESKSGVFWQDGTPYEREFGTVSERKDTRGGYL
                     RRKWVRLGDPGQRCWSLCKFDCCSDGLSAPYLGRRRGWGTCALRDKTEVIMGGAEGYV
                     RRG"
     CDS             8202..8756
                     /note="no search hits"
                     /codon_start=1
                     /transl_table=11
                     /product="hypothetical protein"
                     /translation="MESKGNLCAVVFCILVSYAIADLLWCPYCAKPQRGRSPGYGPER
                     FSGHQVWGHELCCRVNEEQLCYPLDTWFAICRETVLLDASEEYKNFLNETGLLQNEGS
                     AESDEEEDEDYTAEYNASLAKWQKFDWNWTCAAYPRTYPRCITRSDQTYLCYYIWLYL
                     TGLIFLAILCVGFLVLLWYCLTRR"
     CDS             8768..9001
                     /note="no search hits"
                     /codon_start=1
                     /transl_table=11
                     /product="hypothetical protein"
                     /translation="MTTSEGLCSKTGCSVFYFLCFPRYKRKTASYYIPSFGSWRKQIR
                     NESGDCDRVVEEKWDPEQTTEILMKDCSSSSAE"
     CDS             9082..10401
                     /note="no search hits"
                     /codon_start=1
                     /transl_table=11
                     /product="hypothetical protein"
                     /translation="MSTCEATCEPGGHAVFEVPDHVRGPYFLSKRFFLQCAPRELHSL
                     LEDKCCEYPSVEGNFYCHCQSPYSVVCQAGALINESILKSSEYVRHTGFIDHIVLEGV
                     RYKQLLCLCADPPVGLEPDYYRALRFLGVPWYTGFENLERISLVGHVEVGPTLVRLLN
                     LLVLEGGEEDYYGRRNKCSFEGHKIFKECPFSKEGLWVQKAYLLRYVPRYCHFLFYNL
                     CDYICFGTYWHCHCSRPVPEQPVARPLSEEEAAQQGLSPERSFCPRTLQCQAACTYLR
                     TLLARSTEIECSGEIKLWTPAWYNQHCKRGARYRHSFRCRGIAGPDGWGHYHFEPTDR
                     YKEQLILSALLRVGIPFFQSWHNNFGHIGFFCSRSDLFEIIVTCRGLLRVFCAQPEAV
                     EPHRLSLTDRDLRRERVRERLEEEAAGEEPLAEPAAGVVEEGEAQGR"
     CDS             10398..10670
                     /note="no search hits"
                     /codon_start=1
                     /transl_table=11
                     /product="hypothetical protein"
                     /translation="MRVPREAVERLLLRGLSRGHRIFRVNRPFSHHSSACRCLEDAIL
                     CFVADCSNGCWEVIVLGEERLCPFWRPFPETPPFPLACSHYVVWSA"
     CDS             10719..11273
                     /note="no search hits"
                     /codon_start=1
                     /transl_table=11
                     /product="hypothetical protein"
                     /translation="MSVGLQGSARPHQTRPLACRFLTSHMIECLCGEDQVLKRLLQGY
                     YCGLNAEHGRMHCHCADSRSLQCLTASATLCMLVHAGVERLPYQHLTPWMNCCSKVNV
                     LQLSKVGQTIFLFIGVAKAFVHRAVRFFRNHDQSFSVYECKRYYLLVLRLTVGERALL
                     KTICYLLHREVNILACRSSGYHVY"
     CDS             11263..11793
                     /note="no search hits"
                     /codon_start=1
                     /transl_table=11
                     /product="hypothetical protein"
                     /translation="MSTEGEGSIPLSCPEEDLDQPSEDEEWPTSLYKLSKQASCGFGG
                     ERWPPCHWRLLTVGGGKIPERWLKEAWGREEGGVENLAPGCPPPRRNREGIWECFCIQ
                     NQCECRKSCSCPYGAYLLGDASVLAYLEGGREAPYVLRDYLRKYKSQLLKEIGNFIAG
                     YLESYKIEMVDETVAG"
     CDS             complement(11836..13545)
                     /inference="protein motif PDB:1QIU_D"
                     /codon_start=1
                     /transl_table=11
                     /product="Fiber Protein"
                     /translation="MADPAPSDPTPDPVYPFGQQQLVPMPPFIDAGTGLDASGLTLSI
                     KMAAPIAPAGDAVGLKVGAGLSVDSAGALVSSAAALQAAAPLSIENGKISLRTQAPFF
                     ADDSGALGIRLGSGLGLLGDTLRVQTGEGLSTRENLLVSVPPSYQPPLEGNVGSASLE
                     YGQGLALSGKALVATIPTYVAPLKGDGSSVTLSLGRGLSVTAEGDLEATSTTSPPSYA
                     APLQEEGNTVSLAIGQGLYVSDQGKLQATSPTPPSYLAPLQETGNAVSLSLGSGLSVN
                     DSGALVATGGGGSELLTFTAPLSKGADSDVSLQIGQGLAVQSGTLVATGSPTEPLTFT
                     APLTESGGTVALSRGPGLSVSGTQLYPSYENLTVNIPLNKVVSGTGTSLSLLYDPNSF
                     TTSNRQLVSNPTLYHDILTPDPGSSLDGTQWPLMCSVYNGYRFQHYTVEIGTVYDLYG
                     KMPYSSSTVGTVTFTPNESKAFFERATTAFQVTVGTFHFAIPIRINTTPPTMNVMFAQ
                     ATYSVLTEKLTFQFGYWNFDGRMINAVFNARTTLNTNPTTNPLPRLPAETTSQKRKKK
                     RVV"
     CDS             complement(13523..13678)
                     /note="no search hits"
                     /codon_start=1
                     /transl_table=11
                     /product="hypothetical protein"
                     /translation="MPKLSNRTLLRRAIFIHCRYGSLQSTLPTGRPLKKTSVPRNISA
                     DGRPRAF"
     CDS             complement(13772..14590)
                     /inference="protein motif PDB:5TX1_V"
                     /codon_start=1
                     /transl_table=11
                     /product="Hexon associated protein"
                     /translation="MSMRQPVTPYIWQYNPQDGATAGARQDYGSVINWLSASPRLFER
                     IKSVNLARNAYDEAEARANRTGLNDVNINRWGPGEVYQPPGSSFVPALADDWSEATDF
                     ARTARGQQLAGGSLDYHLGDGRRYRKLTRDALPFPANWEVFEDGRWRMVPRRAMTGGA
                     ADALASYPMILPAAEVAANELRPPELGDYRRPGAQLQGRGLPSQNLLLRTEGSRAPHY
                     GGIAPLQFMREFPPVVYHKPFSGPLAYFPKEFSPLFDPDDDPRRTSALTLQYAQ"
     CDS             complement(14601..14822)
                     /note="no search hits"
                     /codon_start=1
                     /transl_table=11
                     /product="hypothetical protein"
                     /translation="MCHIDLKHQIADTLEKIRQISRQHPGLHLHVRNRTGPSITKRYL
                     YERDEQKLERSLRDAEKLYEKYLAGSNSS"
     CDS             complement(14933..17602)
                     /inference="protein motif PFAM:PF02438.15"
                     /codon_start=1
                     /transl_table=11
                     /product="Late 100kD protein"
                     /translation="MAWSRSGTPSCRPPGACFCLRAFFAAGWLASPAAAACSPAPPGR
                     FRKDGVEPLTTAGASLLLTGPMFPTEMADTTEKSAAFMGNDRGHEEEQEARQSGGEEF
                     SNDAASSPLSETPSEEEWCADVPDTEFPDKKEPPCSPQPNHVTEKYGQPPPEEGLLHR
                     HLRRQANILKCIVADKQEGLLSVSLLGEELERSLFNPRERKEKGENDPRLNFYPPFLT
                     PECLALHYPFGTSVPIPRSCKANVGLPFYEDWKKELLSLPSGAPDAEALSWCDDLEPS
                     ARPLEEPKPEKLLIQLDTDTDRVRWFKTYAQQLARFNYPVLSLPPPVSKMLTAVFVGT
                     PQDPNQLDKPYEPAFPDKFILEQAGGEANVQDIRRKLLIASTVQVTLLCLSRLFSRPS
                     VVKNAQEGLHYTFGHGYVRMVDMLANVQLSEYVTYHGITHRNRLNHPLLHTTLCGRDK
                     EDYLIDTVYLYLVFTWQTAMDIWQQMLDEASLTGMRQQLEALRGRLLRLPDAAQMAEL
                     LADTVFPPMVLDVFSSNLPDFINQAQLSAFRNFITQKSGVPSGVCPTLPSDLVPLTFG
                     TSHPILWSHVLLLRYACFLVQHGDYVSAKQPKEVSLASCLCDCNLCSPHRMPCYNPSL
                     LNEIFTIDKFDFRDDNPENPKQLKLTPQIFISGYLKKWEERDFFPDRVVFYKDQPEAF
                     TAPLTAAVIKDDKLLALLRETQENRERELLKRGGGIYLDPKTGERIGPVAEPPPLRPP
                     EPEEQQQTGPLVLPPKPAARPRLQLPDGSPSVSQTVPAASADGRSGGHSAPSAPQAQN
                     RREESQPTLPVDERGGEGNGLEPQPSRRWRGGRRGGRQRRRSCRRGGLHGELGRGASD
                     RGGRERGEQGAPTQKEEVAGASVQNMQESAEER"
     CDS             17406..18680
                     /inference="protein motif PDB:6QI5_M"
                     /codon_start=1
                     /transl_table=11
                     /product="Penton"
                     /translation="MGPVKRSEAPAVVSGSTPSFLKRPGGAGEQAAAAGEANQPAAKK
                     ARKQKHAPGGRQDGVPDLDHAMQVALEILFKFGEAFRSTVPQALSEKAYEDCVKTHAK
                     SCGGRGLMYSHAKTVNTVASRILYAATLMTADLPEDDGATGLALWYHGWRDDRPRCYH
                     GELMLKKENTIEMSPTSEAGLAALKEGRGTMVQSNFGKQMVRVVQPNCLICAEDAKQW
                     RMNNYGPHSCGLSFTDSAKAVVALKQARAFTEAVFPQASVEHVLFIPVCCECNYGKQS
                     TLGRQLPKMTPYQIAGVDQLDLASTALDAAQTASAMYPCMFVYQCCNVTNGRRPAGAP
                     APAKSCDFKISQADLLYALVLARSMWKIVFGAPIPIKFPRFVWGPRYAVKTAVLPQLE
                     VDRETDDPFGPVEPPPSSAEQAESEEEQSDED"
     CDS             complement(18692..19294)
                     /inference="protein motif PDB:4EKF_A"
                     /codon_start=1
                     /transl_table=11
                     /product="Adenain"
                     /translation="MSGSSETELRALVRSLGIPGFLGVYDSRFPGFLHPQKRQCAIVN
                     TGTRESGGMHWIAMAWEPVGYKLNLFDPLGWSRQELKKYYGFSYENLVRRSALQNPTR
                     CVELVRNQQAVQCSCSGSCGLWCCFFLYCFKLRPVDPFGSKLFQSLEGARAAVHPPAP
                     HLLHQNQEKLYSFLRQQSFYFRQHASSIEGNTRLGLIKTH"
     CDS             complement(19291..22041)
                     /inference="protein motif PDB:3ZIF_J"
                     /codon_start=1
                     /transl_table=11
                     /product="Hexon"
                     /translation="MMHTLSQKEFFHIAGPSAKEYLSENLVQFISATQNYFDLGSKFR
                     DPYVAPTSGVTTDRSQKLQLRIVPIQEEDNAAFYKARYTLNVGDNRIVDMGSSYFDIR
                     GTLDRGPSFKPFGGTAYNPLAPRAGISNMVFNIGNNTTIYVAQGAQTYNATGKGVTEA
                     VALTVSPTVPNPQTGEPTNYTGPNPIDSSTTGGSGRILGILEDDEIQWGNAYGGYAPP
                     VDINGGISTQTPTPKTYLNTTTTNTRVSGTFATDTVQVLHPDAHYTDYSEDGMAVAGA
                     NRPNYIGFRDNFVGLMYYNSGSNSGTFASQTQQLNLVLDLNDRNSELSFQYLIADLSQ
                     RWRYFALWNQAVDSYDTNVRVLENDGYEEGPPALSFAPYGISNHFKQPEVGTAMTVNN
                     NAATVTANTVAVVGYGNMPSWEMNLSANLQRTFLWANVAMYLPDTYKIDPIGVEVPTN
                     QRSYGYMNARLPLQNIVDTWTNIGARWSLDMMDNVNPFNHHRNYGLKRRSQWLGNGRY
                     VNFHIQVPQKFFAIKNLLLLPGTYNYEWSFRKDPNMVLQSTLGNDLRADGAVITFTSV
                     NLYVSFFPMAYDTVSELELMLRNATNDQNFTEYLGAVNNLYQIPANSSTVVVNVPDRS
                     WGSFRGWSFNRIKAMETPAIGSTMDPTFLYSGSIPYLDGTFYLSHTFQRLSIQWDSSV
                     PWPGNDRLLTPNWFEIKRARNADPEGYRMAQSNMTKDWFMVQMAANYNQAYQGYHLPH
                     KMSWYDFLHNLEVMTRQTPDFTQPDIFDLLTQYVNNPSSMPLRNNSGLIHRTSEQGMY
                     ENTGHMYPANWPYPLVGQNALEDQITEKKFLCDKYLWMVPFSSNFLNMGTLTDLGQNV
                     LYANSSHSLSMVFEVDPMPELTYLLLLFGVFDSVVVNQPTRSGLSVAYLRLPFSAGSA
                     TT"
     CDS             complement(22064..22768)
                     /inference="protein motif CDD:pfam02993"
                     /codon_start=1
                     /transl_table=11
                     /product="Minor capsid protein"
                     /translation="MAFARLAPHCGLSPVYGPALGNSEMHGGFSWSSFGSSLSRGFNN
                     LGNFITNTAQRVGSSNAFQQAKTGFLNSGLLENAGQLAGQTLSSLVDIGRLKVENDID
                     RLRQRVLGTPNQPPLTSDQLAQLLAAINTSPGPVTAAPAVSPVPVTSTAVPTPPLVDV
                     PTTYPTPPPPSMVPQVIPEVVPEVPVALGPLTESTTTRVIARPSRKRRRPSGWGWMLD
                     NITGDGVSYGARRHCY"
     CDS             complement(22798..23046)
                     /inference="protein motif PFAM:PF05829.11"
                     /codon_start=1
                     /transl_table=11
                     /product="late L2 mu core protein"
                     /translation="MRRRRADLIVVRRSAYRRRPRYHRRTTGYYRRRRRTTTVTTTTA
                     MRRRRMRGGFLPLLIPLIASAISAAPAIAGTIIAAKRK"
     CDS             complement(23074..23559)
                     /inference="protein motif PDB:6QI5_M"
                     /codon_start=1
                     /transl_table=11
                     /product="Penton"
                     /translation="MSILISPSDNTGWGLVSRTNRIGSAIMRATGMRFTPQQPVRVRR
                     YYRAQWGQKNGRKSERRLRLDYRWYRRVHRGRMRHIRRGAPLSAFVLPPRPRRTRRRA
                     RPRATVVAVATTTRRRSRPRVTTAAVAVPTPSTSTAAVVVPAETVTSSGRLVRRPIRY
                     R"
     CDS             complement(23604..24953)
                     /inference="protein motif PDB:5TX1_N"
                     /codon_start=1
                     /transl_table=11
                     /product="Penton protein"
                     /translation="MEVYQAPARVLAPTEGRNSITYAPLAPVQDTTHIYLIDNKTSDI
                     ETLNYYKNHSDFFTNIIQNADLPPADASTQAITLDGRSRWGGDLHTMLRTNAPNVCEF
                     NNSNTFSVRVMTNKTDPDKPVYEWVTLSLPEGNYTISELIDMMNNAVVNQYLTTGRQN
                     GVLTSDIGVKFDTRNFDLGVDPVTSLVTPGTYTYKAFHPDIVLLPGCAVDFTLTRLNN
                     MLGIRKREPYQKGFVIAYEDLTEGNIPALLDVSKYPASTEPLLQDKHGLTYHVSGTEG
                     NYQTAYRSWALSYHRGGGAKESTLLTVPDVTGGIGQLYWSLPDAFKPPSTFSSNQTSP
                     AELPVVGMQMFPLSERIVYNTTAVYGQQVEQLTNSTQIFNRFPDNQILVQPPYSTITW
                     ISENVPSAVQHGTLPLKNSLSGVQRVTLTDDRRRVCPYVYKTLAIVTPRVLSSATLQ"
     CDS             complement(24980..26797)
                     /inference="protein motif CDD:pfam02455"
                     /codon_start=1
                     /transl_table=11
                     /product="Hexon associated protein"
                     /translation="MATQKALMAQPTMTTVSQSLFPGSEWSQRIVDSIVAGRSLESVS
                     RFRKQPLANKLTALENAVVPPRRNETPDAIAALLYELVKIGAVRPEEMGPLYSDLLIR
                     VHRYNSSNVQDNLQTLVGDIRSAQSAAIQSVDVQALSNQTVLNTFLNSIPLVVDRGQP
                     NYEAFKQTLRLFVNEAPNVTVFRSGDATLLQVNVAGVNTVDLNAAFSNLAPYWGTVLD
                     SEGIPGSITSKLSSNTRVLLFMLAPFTNRSTFAPDTFIAQIMQLYRETLADASAAATP
                     EATEQEVRRLAGLPSDRPLNLVSTLGFLVRNRVTPQEPAYSLTPRQLEVLRFVQESLA
                     DRIDRNGDEPSAALDDLAATIAPSYMEAHGRFLRRLIGFFRVALEHAPSYFREMYSNR
                     YWRPPQSFWSRDYSDFRSDVSRIPRSAPVLPPAVDEELDWDDSDLTPVSETSSAVATT
                     VPPQSSVGSTAASSGMMGPIGRMVLGPAAAATAAEMLLPGSSAVVGPAAALAGVVDQV
                     RRGARRRQRRARAPRPTPSYLQGLDERTRLHREFKDAITRLSRTRSRYTNYTEPFEEA
                     LPDLFEEAEDAGPVRGTGGRFRPQTNPRPFQHLRPWGPS"
     CDS             complement(26748..27788)
                     /inference="protein motif PFAM:PF03052.14"
                     /codon_start=1
                     /transl_table=11
                     /product="protein L1 packaging"
                     /translation="MHPILKNIRTRLCTGEGGVGETGDHLVFPDGASGAGIATAPHHD
                     HETRAQVLDDKLPPARVEREDVFRSPARRRAEERDLRYHSGKAVRMAGVQKIGPEDFA
                     PDAPGSSRAARLIEAAELRRNAQHTDSLERWAYDAFVNSCRVFLLRGHTGLGMMYLHD
                     FIQTFLAAPPSHALTAQWLTLQHHIESAPLRRAFSLLNEKAADGRPTQQWLVDLVAVL
                     NLILREGGMTLQERLAAISTTCNQLSLHFAKRACQGGYPTADKLSKTNTYFRRTITSI
                     LALCEALGRYQTTPVTPRPRKRARQELEDSDASYLFSLERALEEPESDEEDDEDDGYA
                     EGPDGAAYDDDR"
     CDS             27822..29678
                     /inference="protein motif PFAM:PF02459.14"
                     /codon_start=1
                     /transl_table=11
                     /product="DNA terminal protein"
                     /translation="MEALRLGTGQTAFTINYFDPTFNLNAPRIAHTRTVHVPGIRWAS
                     RYYNYPVCQLQDLSPLNPATQNAPFFGEPPPNLLNGYFYLARVLNDYLFDQRTFSNIS
                     YRIDYSMSTSRRRMRWIILTDCSYEIDVSPYMRLFDGRDPEDFGQTLTQMQNAVLMDR
                     VYATLHLQPITGFGAAVELQNQQRAAAPRFLGFGQAYRTLRVSRRDLCLLRSISNTRK
                     ALLNFILLTNRPSAAPQINLPCQPEWLTRFVEIFSSRPTPEIKTTREVSEVASCMTLG
                     RAGMRGGALTLRSGRRIGLPVVLRPRERGRAVTESLRRQRGETIRQFIDLLPVRTRRV
                     TPRATPTASAPSESEEPVEEEEERGSDYEESSPSRSPPEEEPQAVNEEIVETLGALIQ
                     ALEEELTPGARDSQFFNFGAEFFALLIRTNNNNVLSERLLRRWVLNFFIMEHLASTLY
                     YLSARLFEQPGRRLVHVQFAQIILRGRDEQGENLFSRVWSSANEENPFLRLYQRIKTD
                     FLVITETDRDLAFQTPEEREQLLADMQYVENSGNIEEILRQVQVNDLNLASVDIAVRV
                     KASGLVAFSQNRRIQSRFETNRASAVRQWLSRPGSFPVPFSSNERPTTSSAN"
     CDS             29603..32797
                     /inference="protein motif PFAM:PF03175.12"
                     /codon_start=1
                     /transl_table=11
                     /product="DNA polymerase B"
                     /translation="MAQQTGKLSRTVFKQRATHYVVGQLDGVPYKIIYYKDLRKSLLN
                     FAALHQCTYIVDNGADSPQSSLRVLSHAGVTPSSLQIWRLESGSFYLKEESLPVPTIS
                     SPIAFLQFRQQTFLIKSASVQHRCDHCHTFFSVKHNCTARKRAYYFHHVSSDSRGWFL
                     PIRFFPVGAVPGTRRLFVIYDIETYTKHTEYGKQLVPYLLVFKLQGDIELVRRAALIA
                     EDTGFQHIDSCFVLHEPQKDVIGRHFGYFREQLQQSLAESIWETFKQDHQLEGDLSFG
                     DIKPELLDAAAHPQFVELIVIGHNITGFDEIVLASHTLDSSVTKDKLKMFNVRRNFLP
                     RAGKLLFNDIVYSLPNPQYVKPDPTTYERWRAGRLFSCDLKWQGLRCLVRDTYLLTHT
                     SLRNAASCYHLNVSKGACPYGAVNEFYMTGSYEKDEAGVPARRYWDSDEEWIEAKKVQ
                     RYDIITEAIRYCILDVNVTAELVDKLYRGYQQFCQQSLLLNCEFNIFQRPTISSNTHA
                     FFRQLLYRERNGSGSSLPSLVAPSEVMYDHVRASVRGGRCYPTYFGVCDQPIFVYDIC
                     GMYASALTHPMPSGIPLDPFTSSIAIRKFQNKLDEPSTISYFDPDVFPMIVVADCSPP
                     PLEQLDVLPPLCSKKSGRLCWTNEPLEAETLTTIDLIVLHNRGWRCQILTSDFHLQAV
                     WPEWATVCRDYVTCNIEAKEKADREGNSVQRSISKLLSNALYGSFATRLDNKKVLFLN
                     DIAPRDEEELRSGLSQITSFTSVVNAALPLSRSTDLPQLLRPSATLTNENALSGAFIG
                     TPAWKPITHLELESDDLVLATIEKVSSWTKNDRYATQIASFVLAWTRAFMSEWCDILY
                     SADRGVPYSERTPKSVYGDTDSLFLTQEGHQLMMSKGAHRLKASGNSLVFDPANPKLT
                     WLVECETMCSHCKSPAYATESVYLAPKLYGLRDCYCPNCDRYSPGKLRAKGHAKNDLS
                     YEMLKECFFASDAGDTTKTFQTKRVSLKKSLMGANSRKNPFTVTEGTLTRILRPWQDT
                     TLWRSGCYLFPYDQKHPNPRPQPSSTHNPFWDDS"
     CDS             32536..33852
                     /inference="protein motif PFAM:PF02456.14"
                     /codon_start=1
                     /transl_table=11
                     /product="IVa2 protein"
                     /translation="MFLCIRRRGHHENLPDETSLSQEKPNGGKQSEEPVHGHRGDSNE
                     NPETVARHDPVEKRLLSIPVRPEAPQPKAPTVLDPQSFLGRFLTDVLKWREDVQKIDP
                     SVCKGPFPDSEVLFQTICRYSNLMTELQTRAREYQTEIFNLSPLLRDGSMTSLNYGVQ
                     PFIVTVYGPTGSGKSQFIRNVISSRLIEPTPETVFFITPQKGTVPLEEQLSWKAQAVE
                     GNYRGEKPTSKRLTPRFVQLSFEEAIADHNLNLDSPLNCFAAAAEKGPVCIVIDECMN
                     QLGTCRAISSFFHALPSKIFGRYPQCSGYTVLVVLHNMNPRSDRGNIKDLKIQAKCHI
                     ISPQLEASQVLRFIRQYSFGFPSALVVVLKDIVDHARIASRYSWLIYNNVPINDSLRW
                     AYYSPDEQLKPICMNLQAIFYKMCAEIRRTYLKRTYSQMQYLRKIQ"
     CDS             complement(33889..35175)
                     /inference="protein motif PDB:5G5O_F"
                     /codon_start=1
                     /transl_table=11
                     /product="Hexon interlacing protein"
                     /translation="MTAEAETGVSFPFVTAPLISWAQDVAATPSNGTQKAFTLRPGDD
                     TTTAFSTEGAVIDLLPGAEYHWHRENISTTVTIRGNGATVRNARPVSGPCIFIRSTTG
                     SPMNLRVSLEDIIFKGYEDPDRASPMSNTASQNCAVWIHQAWKATVLRCTFINWRGAA
                     LWFSDTTTYWSSQQWSQQHMVCQNRFEGCRICIANTGGSEYSLASNNCFFDCQIAFNV
                     IGGNWNRCGNVIVNCRCAYLHARNNMWFAGSSGVFNAAHDTFVGNVLNHCDYGGNRWP
                     TVLTMANGSQIQLAAFYFDNTGAYPPLWCGNTQYYGDMKLLNYNSGGMKAWVISGCIF
                     MAGSNSMPTAGNITVSNGGDKVYLIGCSSNASVQVTGIAAANMTPSVGTIVAAGTGKK
                     QAEQASPAVPSPAAEEPLSEAAPQKKKPRIKRKKTV"
     CDS             complement(35172..35609)
                     /note="no search hits"
                     /codon_start=1
                     /transl_table=11
                     /product="hypothetical protein"
                     /translation="MEEVDGLRKEAPLLLSANELTLEDVADLLYAATLTVWETWKNPL
                     WSKRHLWGIDRWLRRIRRRGFDVVDRLVLWTSGPATTRLRQLRDYYDGALTEPLLLGL
                     LAILGPFCRRSTEEMTKRECLDCGALLLQFYHERSHLSGERRA"
     CDS             complement(35642..35743)
                     /note="no search hits"
                     /codon_start=1
                     /transl_table=11
                     /product="hypothetical protein"
                     /translation="MRPRLTSPRESVVDINKAHIDDRGTLLPRGAPL"
     CDS             35725..36663
                     /inference="protein motif UniProtKB:P32K_ADEO7"
                     /codon_start=1
                     /transl_table=11
                     /product="Structural protein p32K"
                     /translation="MLGGAARHRRRTVRPSRRRRAPQTIIVRTHVRRRAPPRRPRARR
                     APARRRPADRTAADRLDAATLRLQNALQTTAPTFPSMPMMYNPWAGVQFPSVATSAAT
                     NSHAAGNTLNAAMQHPINITTCCPPNPPTPEYRPVRQHPRPPDGELHLPVPIVAPTGG
                     FTSVVAGLRALARGTRRVILTALLGYAGGLVIDALVGTVGIPPGILQGILSLVPGGAT
                     IVGALEALFALTRRHQSPLESMPADPGFAALAEKVRGQLPEVTPEAIMEAANQQLGTD
                     NPVRRTIAAVLSFFASRAKALSLVPVVGIVRPFTRR"
     CDS             36701..37171
                     /inference="protein motif UniProtKB:P32K_ADEO7"
                     /codon_start=1
                     /transl_table=11
                     /product="Structural protein p32K"
                     /translation="MPFEGTLGVLKTLGDAARKVLLSALFGGALGLVLNALVTNRFGI
                     TGKILRGLLSILPGGQYVLRGFDALGFLFGQLPSLEAVRELPAYPKFQEVARNIQQSL
                     PPEFAEELLKSAENQLGGQLNWGKSTAAMLSVLMAPPFGRLLYADHPLPPWPPR"
     CDS             37134..37361
                     /note="no search hits"
                     /codon_start=1
                     /transl_table=11
                     /product="hypothetical protein"
                     /translation="MPTIRCHRGRPAKKNKKKKKDSSACSGEIRLKSRKLTDCKTKCR
                     PQRRSCDFCFCHTVLKLNCKTQTLASRPRPAA"
ORIGIN      
        1 tgcgctgagg gccggtggga atccttttgc tgcggctctc tttccggaca gatgatctac
       61 gtactacggg aagagtatac ctttgggatt ccgtctttgt ctcgggcctt ggcacggtgg
      121 acgcatcggt tcgcctgggc tatgcgaaaa cggccggggt ccaggttgca tcgagtacaa
      181 ggaatgcaac tgctgggtga gtgctgtacg ttcggctccc ggcgtggctc tggcgggagc
      241 gtctcgactg cggttgagaa ggcccgggtt cgaatcccgg ggccgggcaa ggagggcgcc
      301 actgtccgtc gtggggacat aacagtgacg gtttcctttt tccagattcg gcggagggag
      361 aagcatgacc cagctttccc cgagacgcaa gattcgaatc caactggagg actgggaagg
      421 ggacgatgtt tttcctaatc ttgtatctgt accagcgtac tggacgctta ccacctttga
      481 aacttttatt ggcttatgcg gcattgctta tcttgcctat attatggcgg tggtggaatg
      541 aataggtgag caatactggg aggcctctct gtagcataac ggcagtgcgc cggcgctcgg
      601 ccgccgaagg ttcgggttcg actcccggca gggagactta gtggggcgcg gagcaataag
      661 aacatggacc tcttgttgtt ctagctccac ttttggaggg aaagtccgcg tggcgcagcg
      721 gaagcgtgct ggcctagagc gccagaggac cgggttcgac tcccggcgcg gaggagagca
      781 ggcacagtgg agcccaagca gatgccttcc actgtggctt ctcgttttcc gaatgactaa
      841 gggaatgaat cagagttagg caacgcatgg ggatataagt gaggctaact gtctgtattt
      901 tgcacttgca gggagatggc tttgtggctc ttggtagcct ccctgtttcc actctgcact
      961 gcgcacccat ggaccgtggt gcgggggaaa gaaggagaaa caaagaagct ggagatccca
     1021 gttgagggct ggacgactgc attatggtat caccctcctt ggaaacactg gttcacattt
     1081 ttagttaata ctcctgcgcg aacgtggggg aatgtggaca tcgtgagcga ggggctgata
     1141 tttaacccac ttaacaagag catgggactc gacggtcgat ggcgactgaa actgctggga
     1201 cccggcatca aagaacagat ttgggactac ttcgttgagg tggaaggggg agccgcgaga
     1261 gtcatcgcaa gagagggaga aacaatttgc ctccctgccc cgtcgtacga ggggtctatt
     1321 acggatgtaa agtggtcccg cccagataat cacgaacggc tgcccgactt ttacgactcg
     1381 cggccttccc gcagaaacat tacggaggac gcgggctgta ccagcgaact ggtccagagt
     1441 gatgaaggga catacactat agtggtcaca gcaagaaaag gcccagcgct aaagaaaaat
     1501 cacacttcgt attacttgca aatagaaccc cccaaaacca gttggctcaa caagaaacaa
     1561 ggggacaccg tcgccctgca cgccctgtgt ccgcttgata tggtctcatg caactggaca
     1621 gtgataccga ccggcaagca ggacggcgaa cgagtggggg cagggggtcc agtaagggga
     1681 ctgtacgagt ccgatagctc tttttatcgg gggagggtga gcgccggggc gaacgatttg
     1741 attataaaaa atgcgcagcc tgcagactct ggtacgtact ttgccaaatg ctactcaaac
     1801 accactaaag aagcaaatga gactagagtt gtgttggacg tgtccccgaa gcccccgatt
     1861 ttccacatgg tgacagaggg aaaagatgta ctgctttttt ccatgttctg cctgggcaag
     1921 ggaaataatt ccattctgtg gctaaaggaa caggcattgg tgggaatgcg gggaatagac
     1981 ggaaagtgga cttcagggac ttgggagtac agtaacaaag cctcgggagc gcaagactgg
     2041 gtgaagctgt ctgcagcaga acttggcatg gaagggcggt acatcggcag ttgctccgtg
     2101 aacaaccgcc ggcaggagga gcactttgat ttaattatgt tacaagccga aatagagggt
     2161 gctcgcctcg tagtgtgttt gcccgggccg gatccagtct tcgtgcaatg gaacaggacg
     2221 gtgctcgcag gcggcaatgg gtacgcacac gctaaggtgg aagaggttgg tgtgtggctg
     2281 tttgaccaat gggtgaccag aatgcaaaag tctcagggaa acggtagttg catgagcatc
     2341 gctgacctgc agctgagcga gcagggcacc tacgaggcct acgcggtgta caacgataca
     2401 agggagaaaa acttttctct cgaggtagag gtcgcgccta ggttgcaccc tccgttggtg
     2461 ttgtacaatt acagcggaga gggagaggac tgcaacgtaa cgctacggtg catagggaac
     2521 agcagctgga ggtctcccag atgggcctgg gggacaggaa aggaagaaga ggggcgcgag
     2581 ctgaaattcg agtggccgtg gccgacaaac ctcagcttgg tgtgctatta tcaaaataac
     2641 tatcccccgc aaagggcgga gacgccggta gccttcctct cgaaatgttg ggagcaagag
     2701 aagacgcaaa gccccgcgat gggagccttg gcgcttctgc tcctatgtcc cattctagcc
     2761 ttgattgttt gctacatccg gtggcgagga aagtctcctc gttttctgac cgtgtccgct
     2821 ttcccttggg aggacgagga cgagggtttt ggagagggag accggagcgt ggacagtgag
     2881 acgggggagg aagaggagcc ttacgaagtg gtatactggg cgccggcagg gaggccggtg
     2941 atacttcccc ctcctccccc tccgcctccg cctccgcctt ccgtcgaaga ggacgagggg
     3001 ttcgaagagg gggaggagga ggcggagcag gaagaagagg agagaatgga aaattaacca
     3061 ggcatgatga gtctgcacat aattctgtat aaataaaggg gattgattca cgggacatcg
     3121 agaagcaacc agtcgcacca tgttgtttct gactctctgc tttgccctgg cggcgctgag
     3181 cctgggaaga gaacattact tcaatccctg gaaagacaac gcaactaact acggtcaggg
     3241 attctatacc gtgaacggta ctgtcttttc cattcgcccc ggcaaggcac ccaaggcgat
     3301 aggaaccaac tgcacctgga ggggcttcaa cttctcccac ggagagcaag tgtgcacccc
     3361 tcacttggga atccgaatga catgcttcgg aaagaagtgg tacaccacgc gtcagaatgc
     3421 aaccaattcc acctggtttt tgtctcaaaa cgtgtcctac taccgcgggg ggcctccccc
     3481 taataggacc gactacggcg ccttcatctg gcagatcccg cctagacgtc ccgggggtcc
     3541 caggccaaac tgcacgtgca acctacgtct cggtcaccga agcaacttca cgaacgaaga
     3601 gcagtggtca aggctcggca atgttaccgt gtggcccatg ggcttcgacg cgttggttct
     3661 cccgcaggcc gggcgctacg gcaggagctg gtgcattgac ggggagagtg gcggcccctt
     3721 cctgcacaac gaggagtgcg tgaacgcgac tagcagagac tactggcact ctggggagaa
     3781 agacagagag gcgacccgtc ggtgctggtt cggagagatg tttcccatta aaaatgcaac
     3841 caaggggaaa aattgaggtt ctcattttat tgaattacag atgtaatcaa ataaaaatta
     3901 tggtttaagc atacatttgt atttgttgtc tctggggatt tggggaaggt caaagtagat
     3961 ggcgccgcta taataatcgc cgccggtggc gagggacacg gtgcagcgga tcttaaaata
     4021 agcccgatgg tgggcgagaa ggtaattctg ataagtgtca taagaaatac aatcgtagta
     4081 cacatagaaa agatcacctt gttcccttgc atcagcaaaa aatcccttta tggtccaaga
     4141 tatgcgaaag gcggaagcag ggagagtgga attgtgagca cacttgaaca cggacgcctt
     4201 gtatcccaca gagaggggga tagcgttcac gtagataggg ggagagacag aaaggatgaa
     4261 ggagagtggg ggaagaccga caggaacccc aaggaagatt ccaccatcac taaaggagac
     4321 gttgcttaaa cttaaagtag cgcgactgca gtccggaggg gtgttggtgg cttccgaaag
     4381 gagcttgcag cagcggtcgg aggccctaac caagcggtgg ctcttgccag taaatggact
     4441 tatccggaga taggatacgt cccaaggggt acgaccggaa tcccacatcc agaacaaact
     4501 agctgccccg ccataaggta ccggacacag ggtgtcattc ttggcaacgt gacaaatctt
     4561 ccaaagcggg cgggggggag caaaatcaaa gttaatgtcg ttccagtggc ccccgggttt
     4621 cacgcacggc gctccgtgat gccagaaaag attgaataga atataggggg cctgcaccct
     4681 ccggttgtaa agtgccgctt ggcaagatac tttggcctgc aatcggttgc agtctccttg
     4741 ggcctggaga agaaggcagc ggggcgcgtt cggcgtggtg ctgtagactg gtttatcgcc
     4801 gaaggacccc tgaatctccc aagaaacatt atatcgggtc caggcgggaa cctcgcagca
     4861 cagcacaaaa gcgctgcgga gggggcggtg ggacactgtg gcattaaaca atatgaaggc
     4921 tacaggcacc ggccgcacga ggagctggta atagaagaag gtggagttaa agggggaggt
     4981 tcggcagcga taaagccccc cgtcaccgaa gcccacctgg gagaaattca aataaggtcc
     5041 cgtggtattg agtggggcaa aacggggttt cctccggcgg tctcgcgagg ggtcctgccg
     5101 ttgccacatt gcctggggaa aggtagaggg cccgggctgc ccacagcgta gttttcctct
     5161 tcccttttct tccagatgga cgccgcaggg agccaaaagg gaacactcct ggggtgccgc
     5221 ggaaaaaccg gggggcgagg gcgaagaaag agaaaggagt gcgaagcgcc ttttcctgct
     5281 gaggaaaaaa caaggctagg tcaccccctg tttgcgtggc aatgcttgta accgtaacct
     5341 cagggcaccc acagggacga gcgcgaggga ggccgctagt cagcggagat aaggagcgca
     5401 attcttgata agaagacgcc ggtccccata aagataagcc gacagggaaa cagcaagggg
     5461 aaaatacagc taagccaaca ataaagataa gacgaaaggg acacattcgg ggaaaagctt
     5521 acctcacatt cgaggaatag cttacctaag acctgggcgt gggttccgct ggacgatgag
     5581 ttggaactgc tgaggaggca actgggtacc atcttgcaga aacatgatgc ggcgatacag
     5641 ccctgtatcc cgataagaaa gcatgcgaag gtcaaatgaa cagttgcagg aggccacgta
     5701 ggcatccgtg acatgcgact ggcaactttg acctcgaccg aggaccaccc aggcgccagt
     5761 caggcgatct tcacgctgcc actctgcatc atcacaaagg gaggccacca aagaaaaatt
     5821 ttgctcagtc attctgaaga aggtatcttc aggcgccagt ctggtcagcg aacccagatg
     5881 gcaccctgcc aggaagagaa gacctagaag cggcagagcc atcctgcgaa cagagcagaa
     5941 aggaggttat gggcggagga ccgccggccc cggtgctgga agggcgtgag tttcgaggtc
     6001 cagcggggtc ttattgggat ccttctctgg tccgagcata ttatatggga gaaaaactct
     6061 tgtttttgac ccttccttgc tttaggtact ggaacaggtg cttcttgcag ctggacggag
     6121 agcagacagg agatcttttt ggctggcggt tcgagcctga accagcgccg ggctccccgg
     6181 agggcctgaa cgcttcctgg gtgggctctg tgtgttttgt gccaagagag ggggcatatt
     6241 cttcctcaac tttgttgacc gcgtttctgc tcaaactggc ggagggggat cctcatgcgc
     6301 ccaacatagg gagaaatccc tattttttcc ctctgggagc ataatgctcc ccgggagttt
     6361 tagtaaagtg tacatcaggg gcttccgaag cgagttcgag cgttacattt ccctggacaa
     6421 agtggtgtgc tactttgaaa acgacctccc gcgcatgctg agcgtcccct gcttctccta
     6481 ttacgacaga ggggtcctgg acgaaataat aaagcgaata gaagatagcc tgcactggga
     6541 agccctcttg cttccctgct ctggggtggt ggcactggac gatacgtggc acgggtccgt
     6601 gatctttgaa ccccgaagag ggggtccccc gacggctccc gtagagctta tgagctgttt
     6661 tttaacccag ctgtttttgc gagatccgtt gccaagccct ggtcctccct accgaccggc
     6721 accgagaggg aggtgggcga taggcgaacc ttacaggatg catcttagct aatggggatt
     6781 ccagaagaca aaccggtccc cggaggagca gcagctttaa actcacaccg aggggaattc
     6841 acctggggaa ggcctgtaag atcgatagag ggagtacctt gcgacggctg gttgcttcct
     6901 gctttcccgg gctttgcgag gggccctgcc gaggctccgc aggagggggc agcgggaggt
     6961 ggaacgattc cgggagaggg agagcgcagc cccctttgtt ggtattacag aatatacagg
     7021 ctcaaatttt taaaggaggt gagggcggcg agccgccgta gcaggagggg agcggcgcgg
     7081 caggccctgt ggaagctctg gctgcggggc cgctggtagc aagccgaccg atagtagcaa
     7141 gttgtgcata gcattgccta gcgacgagca gggcaaaggt cgcgtgacac gcctgcgcgc
     7201 tgacgtggcg tggcggcgcg caggcgccct cggctcttcc gcattgggtc agagtccgat
     7261 cggcgcagcg cggagcggag cggcggagag cgtctccggt acgcggagag gaccccgtcg
     7321 cgaccaccct gaccctgcgc ccgggagcga caggagagcg tgcgaaatga tcgtagtgct
     7381 gtggctgctg gaactttggc tcaacgacga actggacggt aaggggcggc actgttcgtg
     7441 ctacggtggg aggaaggagg aggggcgaga gggaataaga ggagcagaga ggtgaggagg
     7501 gagacccttc ttctgaatca tggagcgggg gcagagagag aaggtgttgc tagtcctggg
     7561 tctcgtcctg ctggggctat ttggggtgct agtcttttgc tggagtgcca cttgcgtccg
     7621 gcggaccaag ggcatcccag tggcccgtga ccagaagggg ggagaggggt tgcccggagc
     7681 gtgctcggga tatgagcgat gctgcatgtg tcctgaaggc atgctgcagt tcggctacag
     7741 ttgctggtat ttggagttag ctcgccttaa ctatagtact gcaaaggaaa aatgcgagca
     7801 aaaaggaatg cacctgtggc agccgggttc tagaaggtcc tacggagaaa tgacttggat
     7861 gtggcttgtg gggggaggca atcggtgctt gtgggttggg ctggagagca aatcaggggt
     7921 cttctggcag gacgggaccc cgtacgaaag agaatttggg accgtgagtg aaagaaagga
     7981 tacgagagga ggttacctga gaagaaagtg ggtccgtctg ggtgaccccg ggcagaggtg
     8041 ctggagctta tgcaagtttg attgctgctc ggatggactt tccgctcctt atcttggtcg
     8101 gcgccgtggg tggggcacgt gcgccctgcg agataagaca gaggtaatta tgggcggagc
     8161 agaagggtat gtaaggagag gctgaccgcg gagcgccaag catggagagt aagggtaacc
     8221 tgtgtgcggt ggtcttctgc atactggtca gctatgccat agcggacctg ctgtggtgcc
     8281 cctattgcgc caagccgcag cggggccgtt ctcctgggta cggccctgag aggtttagcg
     8341 ggcaccaggt ttggggacac gagctgtgct gcagagtaaa cgaggaacag ctgtgttatc
     8401 ctttggacac ctggtttgcc atctgtcgtg agacagtcct gctagatgct tctgaggaat
     8461 acaagaattt tttaaacgag acagggctgc tgcagaacga gggctctgcc gaaagcgacg
     8521 aggaagagga tgaagattac actgctgagt acaatgcctc cttagccaag tggcaaaaat
     8581 ttgactggaa ttggacctgc gccgcttatc ctagaacgta cccgcgctgc atcacccgca
     8641 gcgatcaaac atacctttgc tactatattt ggctgtacct cacggggctc atcttcttgg
     8701 caatattgtg cgtggggttt cttgtgctgc tgtggtattg ccttactcga aggtaagggt
     8761 cctcgcggtg acgaccagcg agggtctctg ttcaaaaacc gggtgttcag tgttttattt
     8821 cttgtgtttt cctaggtata aaagaaagac ggcctcttac tacatcccct ccttcggaag
     8881 ctggcggaag caaataagaa atgagtctgg ggactgcgat cgcgtggtgg aagaaaagtg
     8941 ggacccagag caaactacgg agatcctgat gaaggattgc agcagtagca gtgctgaata
     9001 gacttctgct ttacttctga ctgtgttgat tcatttagct agggtgggtg taggtttctt
     9061 tgttttcctc ttttgtattc catgtctacc tgtgaagcga cttgtgagcc tgggggtcat
     9121 gctgtttttg aggtgcccga tcacgtaagg ggtccctatt tcctttctaa gcgatttttt
     9181 ttgcagtgcg ccccgagaga gcttcattcg ctgctagaag acaagtgctg tgaatatcct
     9241 tctgtagagg ggaattttta ctgtcactgc cagagcccat acagcgtggt gtgtcaggca
     9301 ggggctctga tcaacgaaag cattctcaag agctcggaat acgtgaggca cactgggttc
     9361 attgaccaca ttgttttaga aggggtgcgt tacaagcagc tactttgcct ttgcgcggac
     9421 cccccggtgg gtctggagcc cgattattat cgtgcccttc gtttccttgg ggtgccgtgg
     9481 tacacaggct ttgagaactt agaaagaatc agtctggtgg ggcacgtgga agtgggaccc
     9541 accctggttc gtctcttaaa tcttttagtt ttggaagggg gggaggagga ctactacggt
     9601 cggaggaata agtgctcctt tgaaggccac aagatattta aggagtgccc gtttagcaag
     9661 gaagggctgt gggtgcaaaa agcctacctg ctcaggtacg tcccgcgcta ctgtcacttt
     9721 cttttctaca atttgtgtga ttacatctgt ttcggaacct actggcactg ccactgctct
     9781 cgcccggttc cggagcagcc cgtggcacgg cccctctccg aggaggaggc tgctcagcag
     9841 ggtttgtccc ctgaaaggtc attttgccct agaactctcc agtgtcaggc tgcgtgcacc
     9901 taccttcgaa cattgctagc taggagcaca gagatagagt gctcggggga aataaagctc
     9961 tggacccctg cgtggtataa ccagcattgt aagcgggggg ccaggtaccg acactcgttt
    10021 cggtgcagag gaatcgccgg accggacggt tggggacact atcacttcga acccacagat
    10081 agatacaaag aacagttaat tctcagcgcc ctgctacggg tgggcatccc ttttttccag
    10141 agctggcata acaattttgg gcacattggc tttttttgta gtaggtcaga cttgttcgag
    10201 ataatcgtca cttgccgggg tctcctacga gtgttttgcg cccagcctga ggcagtggaa
    10261 ccacaccggt tgtcgctgac cgacagggat ctgcgacggg agcgggttag ggagaggctg
    10321 gaagaggagg cggcaggcga ggagcccctc gcggagcctg cagcgggagt ggtggaggaa
    10381 ggggaggctc aggggcgatg agagttccca gagaagcggt ggagagactt ttgctgcggg
    10441 ggctctctcg aggtcatcgc atctttcgag ttaaccgccc cttcagccac cactctagcg
    10501 cgtgccgctg cttagaggat gccattttat gttttgtagc cgactgcagt aacgggtgct
    10561 gggaagtgat cgtgctggga gaggagaggt tgtgtccctt ctggagaccc ttccctgaaa
    10621 cacctccctt tcctctggct tgcagtcatt atgtagtttg gagtgcataa acttgttttt
    10681 gagcctcagc ttgccttctg tgtggtgtct ggggagccat gtccgtggga ctccaaggga
    10741 gcgctcgtcc ccaccaaacg cgccccctcg cgtgccgctt cctgactagc cacatgatag
    10801 agtgcctttg cggggaggac caagtgctga agaggcttct gcaggggtac tattgcggtc
    10861 tgaatgcgga gcatgggaga atgcattgcc actgcgcgga ctcccgaagc ttgcagtgtt
    10921 taaccgcgag cgcgacgctg tgcatgctgg tccacgctgg cgtggagagg ttgccgtatc
    10981 aacaccttac cccttggatg aactgctgct ccaaagtgaa cgtgttgcag ttgagcaagg
    11041 tggggcaaac catttttttg ttcatcgggg tggcgaaagc tttcgtgcac agggccgtgc
    11101 gctttttccg caatcacgat caaagctttt cggtttacga gtgcaaaagg tactatttgt
    11161 tggtgctgag actgactgtg ggtgagcgtg ctctgctaaa aacaatttgc tatcttcttc
    11221 atcgagaagt gaacatcctg gcgtgtcgga gcagcggcta tcatgtctac tgaaggcgaa
    11281 gggagcatcc ccctgagctg tcccgaggag gatttggatc agccttccga agacgaagag
    11341 tggccaacgt cgctgtacaa gctgtctaag caagcgtcct gcgggtttgg gggggagcgg
    11401 tggcccccgt gccattggag gctgcttacg gttggcggag gcaaaattcc ggagcgttgg
    11461 ctgaaagaag catgggggag ggaggaaggc ggagttgaaa acctagctcc gggatgcccg
    11521 cctccgcggc gtaatagaga aggtatatgg gaatgcttct gtatacagaa tcagtgtgag
    11581 tgtaggaaaa gctgttcttg cccctacgga gcctacctgc tcggagacgc gagcgtgctt
    11641 gcttatcttg agggaggcag ggaagcacct tacgtgctga gagattacct tcgaaaatat
    11701 aaaagtcagc ttctgaaaga gataggaaat tttatagcgg gctatttaga gagttataaa
    11761 atagaaatgg tagacgaaac ggtggcgggt taacggttct ttattctgta ttctgcttca
    11821 ataaaaacat ttggatcaaa caacacgctt ctttttcctc ttctgggacg ttgtctctgc
    11881 tggtagacgg ggtaggggat ttgtggtggg gttggtgttc agggtagtcc tcgcgttgaa
    11941 tacggcattg atcattcttc cgtcaaagtt ccagtatcca aactgaaaag tgagtttctc
    12001 cgtgagaacg ctgtaagtgg cctgagcgaa cataacattc atggtgggcg gggtagtgtt
    12061 tattcggata ggaatggcga aatgaaaggt gccgacagtg acctggaacg cagtagtggc
    12121 ccgctcgaaa aaagccttac tctcattggg agtaaaggta actgttccaa ctgtagaaga
    12181 cgaataaggc atcttcccgt agagatcgta gacggttcca atctctacgg tgtagtgctg
    12241 gaatctgtaa ccgttgtaga cggaacacat cagaggccac tgggtcccgt cgagagagga
    12301 gccggggtcc ggagttagaa tatcatggta aagggtgggg ttggagacca gctgtctatt
    12361 gctggtggtg aaggaattgg gatcgtagag gaggctgagc gaagtgccgg tgccggaaac
    12421 gaccttattt agggggatgt tgacggtgag gttctcgtag ctgggataaa gctgcgttcc
    12481 gctcacagat aggcccggcc ctctgctcag ggcgaccgtc ccaccgctct ctgtcaatgg
    12541 ggctgtaaaa gttaagggtt ccgtcgggct cccggtagcc accagggttc ccgactgaac
    12601 agcgagtccc tgcccaattt gcagggagac gtcgctgtcg gcccctttcg aaagaggggc
    12661 ggtgaaagtt aaaagctcgc ttcctccgcc tccggttgct acgagggctc cggaatcatt
    12721 gaccgaaagg ccgctgccga ggctaagaga gacagcgttt cccgtttctt gcaaaggggc
    12781 taagtagctg gggggcgtcg ggctagtagc ctgtagtttc ccttgatccg agacatagag
    12841 cccctgtccg atcgctaggg acactgtgtt cccctcttcc tgcaaaggag cggcatagct
    12901 gggaggcgaa gtcgtgctcg tggcttccag atccccctcg gccgtcacgg agaggcctct
    12961 acccagagag agagtgacgg aggaaccgtc tcccttgagg ggcgctacat acgtggggat
    13021 ggtggccacg agagctttgc cgctcagagc taagccctgc ccatactcga gggaagcaga
    13081 accgacgttg ccttccaagg ggggttgata gctgggaggg acggacacca ggaggttttc
    13141 cctggtactc aggccctctc cggtctggac ccggagggtg tcccccaaaa ggcccaagcc
    13201 cgagcccagc cggatcccaa gggcgccaga atcatcagcg aagaaaggcg cctgcgtcct
    13261 cagggagatt tttccgtttt ctatggaaag cggggccgcg gcctgcaagg cggcggcgct
    13321 tgacacgagg gctccggcgc tgtccacgga caagccggcg cccaccttga ggccgacagc
    13381 gtccccggcg ggtgcgatgg gggcggccat cttaatagaa agagtaaggc ccgacgcgtc
    13441 cagaccggtg ccggcatcga tgaagggggg catgggcaca agctgctgtt gtccaaaggg
    13501 atacacgggg tccggcgtgg gatcagaagg cgcggggtcg gccatcggcg gagatgtttc
    13561 tggggacgga ggttttcttc aacggccttc cagtagggag ggtggactgc agactgccgt
    13621 acctgcagtg gataaagatt gcccgtcgca ataaggttcg attgctcaac ttcggcacca
    13681 gggtgtactt ttacacggac gacatgaaaa acgagccagc agccacgggg ggtttggggt
    13741 aagaaaatgt tttattgaga atatttacaa gctattgagc gtattggagg gtgagggcgc
    13801 tggtgcgcct aggatcgtcg tcagggtcga agagggggct gaactctttc gggaaatagg
    13861 cgagtggtcc tgaaaagggt ttgtggtaga ccacgggagg gaactctcgc atgaactgca
    13921 ggggagcgat ccctccgtaa tgcggcgctc tgctaccttc cgtgcgaaga agcaaattct
    13981 ggctgggcag gcctctgccc tgtaactggg ctccgggccg gcgataatct cccagctccg
    14041 gagggcgaag ctcgttggcg gccacttcag ccgcaggaag aatcattggg taagaggcga
    14101 gggcatcggc agcacctccg gtcatagccc ttcgcggcac catgcgccag cggccgtctt
    14161 caaagacttc ccagttggcg gggaaaggaa gggcgtctct cgtgagcttg cgataccgcc
    14221 gcccgtcgcc gaggtgataa tcaagagagc ctccggccag ctgttgtccc cgggcggtac
    14281 gcgcaaagtc cgtcgcttca gaccaatcgt cggcaagcgc gggaacgaaa ctggaacccg
    14341 gcggttggta cacttcgccc ggcccccatc ggttaatatt tacatcgttg agaccggtcc
    14401 tgtttgcgcg ggcttctgcc tcgtcgtagg cgttcctggc caaattgacc gatttgattc
    14461 gctcgaataa gcgcgggctg gcagacagcc agttgatgac tgatccgtag tcttggcgcg
    14521 ctccggccgt ggctccatcc tgcgggttgt actgccatat atagggggta acaggctgcc
    14581 tcatcgacat cctgcttcac tcagctggag ttggagccgg cgaggtactt ttcgtatagc
    14641 ttctcagcgt ctctgaggct tcgctcgagc ttctgttcgt ctctctcgta gagatatcgc
    14701 ttggtaatgc tgggtccggt acggtttctg acatgcaagt gtagtccggg gtgctggcgc
    14761 gaaatttgcc tgattttttc gagggtgtcc gcgatttgat gtttcaaatc gatgtgacac
    14821 aagtaagatt gggtatcata aacagctgca agagaggaga aagtgttaag gagacggagc
    14881 gggggctcgg ttggagccca tcatgtcgcc agggttgcgt ggggaagcgg gcttacctct
    14941 cctccgcgct ttcttgcatg ttttggacgg aggctcctgc gacctcttcc ttttgcgtgg
    15001 gggctccctg ttctcctcgt tctcttcctc ctcgatcaga ggctccccgt ccaagctccc
    15061 cgtggagccc tcctcttcgg cagcttcgtc tccgctgcct tcctcctcgt cttcctcctc
    15121 tccatcgtcg gctgggctgg ggttccagtc cgtttccttc cccacctcgc tcatcaactg
    15181 gtagagtagg ctgagattct tcccgcctat tttgcgcttg aggggcagag ggggcgctgt
    15241 gtcctccgga gcggccgtcg gctgaagcgg ctggtactgt ttggctgacg ctgggggatc
    15301 catcaggaag ctggagacga ggccgggcag ccggcttagg aggcagtacc agtggaccag
    15361 tttgctgctg ctcctccggc tcgggaggtc tcaaaggagg tggctcagcg acggggccaa
    15421 tcctctctcc cgtctttggg tcgagataga tgccgcctcc tcgcttgagc agctctcgct
    15481 ctcggttttc ttgcgtctct ctgaggagag ccaggagttt gtcgtctttt ataacggcag
    15541 ccgtgagggg ggcggtgaac gcctccggct ggtctttata gaaaacgacc cggtccggaa
    15601 aaaagtctcg ctcctcccac ttttttaagt agcccgagat aaagatctgg ggggtcagtt
    15661 tcagttgctt cgggttctcc gggttgtcat ccctaaagtc gaacttgtcg atggtaaaga
    15721 tttcattgag cagggaaggg ttgtagcagg gcatgcgatg gggggagcaa aggttgcaat
    15781 cgcacaggca ggaggccaga gagacttctt tcggttgctt cgcggagacg tagtcgccgt
    15841 gctgcacgag gaaacaagcg tagcggagga ggaggacgtg ggaccaaaga ataggatggg
    15901 aggtgccgaa agttaagggt acgagatctg aaggaagcgt ggggcacact ccgctgggca
    15961 caccgctttt ttgcgtgata aagttgcgga aagcgctaag ttgcgcttgg tttataaaat
    16021 cggggaggtt ggaggagaag acgtcgagca ccataggggg gaacacggtg tcagccagta
    16081 gctctgccat ctgcgcggcg tcgggtagcc gaagcaggcg cccccgcaga gcctccagct
    16141 gttgacgcat accggtgagg gaggcttcat ctagcatctg ctgccagata tccatggctg
    16201 tttgccaagt aaaaacgaga tagaggtaaa ccgtgtcgat caagtagtcc tccttgtctc
    16261 ttccgcagag cgtggtgtgg aggagcgggt gattgagcct attgcgatga gtgatgccgt
    16321 gataagtgac gtattcagaa agctgcacgt tagcgagcat gtcgaccatt cggacgtagc
    16381 cgtgcccgaa ggtgtagtgc agaccctcct gggcattttt cacaacagag gggcgggaaa
    16441 agagacggga gagacatagg agagtgactt gcacggtaga agcaatcagg agcttccgcc
    16501 ggatgtcttg cacattggct tcccctccgg cctgttcgag aatgaacttg tcggggaagg
    16561 cgggctcgta gggcttgtcc agctggttgg ggtcttgcgg ggtacccacg aagaccgcag
    16621 tgagcatctt ggagacgggc ggagggagac tgagaacggg gtagttaaag cgggccagtt
    16681 gctgtgcgta ggttttaaac caccgaaccc tgtcggtgtc ggtgtccagc tgtattaaca
    16741 acttctcggg tttgggctct tctaggggac gcgcactcgg ttccagatca tcgcaccaag
    16801 agagagcctc agcatccggc gccccgctcg gaagagagag aagctccttc ttccaatcct
    16861 cgtagaaagg taagcctacg ttagctttgc aggagcgtgg gataggaacg ctcgtgccaa
    16921 agggataatg caaagccaaa cattcgggag tgaggaaggg aggataaaag ttgagccggg
    16981 gatcgttttc tcccttctct ttccgctctc tgggattgaa aagactgcgt tccagctcct
    17041 ctccgagtag ggatacgctt aggagacctt cctgtttgtc cgccacaata catttaagta
    17101 tgttagcctg tcggcgaagg tggcggtgca acaggccttc ttcagggggt ggttgaccat
    17161 atttttcggt tacgtggttt ggctggggag agcacggagg ttccttctta tcgggaaact
    17221 cggtatcggg cacgtcggcg caccactctt cttcggaggg agtttccgac aaaggggaag
    17281 aagcagcgtc gttggagaac tcctcccctc cggactgtct tgcttcttgc tcctcctcat
    17341 gtcctcgatc attccccata aaggccgcgc tcttctctgt tgtgtctgcc atttctgtag
    17401 ggaacatggg accggtcaag agaagcgagg cgccagccgt cgtcagcggt tcgacgccgt
    17461 cttttctgaa gcgccccggg ggcgcggggg aacaggccgc cgcagcgggg gaagccaacc
    17521 agcctgccgc aaagaaagcg cgcaagcaaa agcatgcccc gggcggtcgg caggacggag
    17581 tcccagacct ggaccacgcc atgcaagtgg ctctggaaat tctgttcaag ttcggcgaag
    17641 cgttccggag cacggttcct caggcgttaa gcgaaaaggc ttacgaggac tgcgtaaaaa
    17701 cgcacgcaaa gtcctgcggg ggacggggct tgatgtattc ccacgcgaag acagtaaaca
    17761 ccgtggcgag ccgcatcctg tacgcagcca ccctgatgac cgccgacttg ccggaggacg
    17821 acggtgccac aggtctcgcc ctatggtacc acgggtggag agatgaccgc cctcgctgct
    17881 accacgggga actgatgctc aagaaggaga ataccatcga aatgagccca acctctgagg
    17941 ccggcctggc ggcgctgaaa gagggtagag gtacaatggt gcaaagcaac ttcgggaaac
    18001 agatggttcg agtggtgcaa ccgaactgcc tcatttgcgc cgaagacgcg aagcaatgga
    18061 gaatgaacaa ctacggtccc catagctgcg ggctgtcttt taccgactct gctaaggcgg
    18121 tcgtggcttt gaagcaagcg agagctttca ccgaagccgt gtttccccaa gccagcgtgg
    18181 agcatgtcct gtttattccc gtttgctgcg agtgcaacta cggcaagcag tcaaccctgg
    18241 gtagacagct tcctaagatg actccttacc agattgctgg cgtggatcag ctcgatctag
    18301 cgagcaccgc cctagacgcc gcgcagacgg cttcggccat gtatccctgc atgtttgtat
    18361 accagtgctg caacgtgacg aacgggcgcc gcccagccgg cgctcctgcc cctgccaaga
    18421 gctgcgattt caaaataagc caagctgatc ttttgtacgc cctggtcctg gcgcgttcca
    18481 tgtggaagat cgtatttggc gcccctattc ccatcaaatt tccccgtttc gtctggggtc
    18541 cacgatacgc ggtaaaaacc gctgtgctcc cacaactaga agtagacaga gagaccgacg
    18601 atcccttcgg ccctgtagaa cctcccccgt cgtcggcgga gcaggcggaa agcgaagaag
    18661 aacagagcga cgaagactag caacggttta attaatgagt ttttattaga cccaatctgg
    18721 tgttcccctc tatcgaggag gcatgttggc gaaaataaaa gctttgctgt cgcaagaaag
    18781 agtacagttt ttcttggttc tggtggagga ggtggggagc gggagggtga accgccgccc
    18841 tggccccttc cagagattga aacagtttgc tcccgaacgg gtccacaggt cttagcttaa
    18901 aacaatacaa gaaaaaacaa caccacagac cgcagcttcc gctgcagctg cactggacag
    18961 cttgctggtt tcggacaagc tctacgcagc gggtgggatt ctgcagggcg ctccgcctca
    19021 ccaagttctc gtagctaaag ccgtagtact tttttaactc ttgccgagac cagccgagtg
    19081 ggtcgaacaa gtttagcttg taccccacgg gttcccacgc catagcgatc caatgcatcc
    19141 ctccgctttc ccgagttccg gtgttcacga tggcgcactg ccttttttgg gggtggagga
    19201 agccggggaa acgcgaatcg tagaccccca gaaaccccgg tatccccaat gagcgaacga
    19261 gcgcccgcag ctccgtctcg ctggaaccgc tcatgtcgtg gcgcttcctg cggagaaggg
    19321 cagacgcaag taggcaacgc tgaggccgct acgagtcggc tggttaacta ctaccgagtc
    19381 gaagactccg aacagcagca ggaggtaggt cagctctggc atgggatcca cttcaaatac
    19441 catgctgaga gagtgagagg agtttgcata gagcacgttc tgccctagat ctgtcagggt
    19501 gcccatgttg aggaagttgc tactgaacgg gaccatccac aaatacttgt cgcagagaaa
    19561 cttcttctct gtgatctggt cctccagtgc attttgtccg accagtgggt aaggccagtt
    19621 agcgggatac atgtggccgg tgttctcgta catgccttgt tcggaagtcc tatgtatcaa
    19681 accggagtta tttcggagcg gcatgctgct tggattgttt acgtattgtg tgagcaggtc
    19741 gaatatatct ggctgcgtaa agtctggagt ctgccgagtc atcacttcca aattgtgcaa
    19801 aaagtcgtac cagctcatct tgtgcggcaa gtggtagccc tggtacgctt gattgtaatt
    19861 agctgccatt tgcaccatga accagtcttt cgtcatgttg gactgagcca tcctgtaacc
    19921 ctctggatcc gcgttgcgcg ctctcttaat ttcaaaccag ttaggagtca gaagccggtc
    19981 gttccctggc caggggacgc tagaatccca ctggatgctg agtctctgga acgtgtggct
    20041 gagatagaag gtcccgtcca ggtacggaat agagcccgag tagaggaagg tggggtccat
    20101 agtcgagcct atggcgggag tttccatggc ctttatccta ttgaagctcc atcccctgaa
    20161 agatccccaa gaacggtccg gaacgttgac cactaccgta gagctattgg ccggaatctg
    20221 atacagattg ttcacggctc cgagatactc cgtaaagttc tgatcgttcg tggcatttcg
    20281 caacatgagc tctagctcac tcacggtgtc gtatgccata gggaagaacg aaacgtatag
    20341 gttcacgcta gtgaacgtaa tgacggcccc gtctgctctc aagtcattcc ccaaggtgct
    20401 ttgcagcacc atgttcgggt cctttcgaaa gctccactca taattgtacg ttcccggaag
    20461 cagaagtaga ttttttatgg caaagaactt ctgtggcact tgaatgtgga agttaacata
    20521 gcggccgttt cctagccatt gtgagcgacg tttgagcccg tagtttctgt gatgattgaa
    20581 agggttgacg ttgtccatca tgtctaggga ccaacgggca ccaatgttcg tccacgtgtc
    20641 aacaatgttt tggaggggca gcctagcgtt catgtacccg taggaccttt ggtttgtggg
    20701 cacctccaca cctatgggat ctatcttgta ggtgtcgggg agatacatag ccacgttcgc
    20761 ccacaggaag gtgcgttgca ggtttgccga caagttcatc tcccagctag gcatgttgcc
    20821 gtagcctacg accgcaacgg tgttcgcggt cacggttgcc gcattattat ttacagtcat
    20881 tgcagttcct acctcgggtt gcttaaaatg attcgaaatg ccgtaggggg caaagctaag
    20941 tgcgggcgga ccctcttcgt agccgtcgtt ctcaagaacg cgcacattcg tgtcataaga
    21001 atcaacggct tgattccaaa gagcgaaata ccgccatctc tgcgaaaggt cagctatgag
    21061 gtattgaaag ctgagctcgc tattccggtc gttcaggtcc agcacgaggt tcaattgctg
    21121 cgtctgagac gcgaaagtgc cggaattgga gccggagttg tagtacatga ggcccacaaa
    21181 attatctctg aaaccgatat agttgggccg attagcgcct gcgactgcca tgccatcctc
    21241 gctataatct gtgtagtgcg cgtcaggatg taaaacctga acagtgtcgg tcgcaaaggt
    21301 ccccgaaact ctggtattgg tggtggttgt gttcaagtaa gttttaggag ttggagtttg
    21361 cgttgaaatg ccgccgttga tgtccaccgg aggagcgtag cccccgtatg cgtttcccca
    21421 ctgtatttcg tcatcttcca aaatgcctag tattctgccg cttccccctg tggtggaaga
    21481 gtctatggga ttgggaccgg tgtagttggt tggttcccct gtctgcgggt tcggaactgt
    21541 gggagatact gttaaggcga cggcctccgt aactcccttt cccgtcgcgt tataggtctg
    21601 tgcgccctgt gccacgtaga tcgttgtgtt atttcctatg ttgaaaacca tattagaaat
    21661 ccccgcccgg ggagccaagg gattgtaggc agttccaccg aacggcttga aagaaggacc
    21721 tctgtccagc gttcctcgga tatcaaagta gctgcttccc atgtccacaa tcctgttgtc
    21781 ccccacattg agggtataac gggctttgta gaaagcggca ttgtcctcct cttgaatggg
    21841 tacgattcgg agttgaagtt tttgggagcg atcggtagtc accccgctgg tcggcgccac
    21901 gtacgggtcg cgaaacttgc tcccgaggtc gaaatagttt tgcgttgcgc taataaactg
    21961 gaccaagttt tccgagaggt actccttggc gctcggaccc gctatgtgga aaaattcctt
    22021 ttgggacagc gtgtgcatca tctgcaaaca acgcacaggc acattaatag cagtgtcttc
    22081 tcgcaccgta gctgacgccg tcccctgtga tgttgtctag catccaaccc cacccgcttg
    22141 gtcgacgtct tttccgtgaa ggtcgcgcta tcaccctcgt cgtcgtgctc tccgtgagcg
    22201 gtccgagcgc cacgggcacc tccggaacga cctctggtat gacctgcggg accatggaag
    22261 ggggaggcgg agtgggatag gtggtgggaa cgtccaccaa ggggggtgtt gggaccgccg
    22321 tagatgttac tggcaccggg gaaaccgccg gcgctgctgt gacgggaccg gggctggtat
    22381 tgattgctgc caaaagctga gccagctggt cagacgttaa aggaggttgg ttcggtgttc
    22441 ccagtacgcg ttgtcgaagg cgatctatgt cgttctcgac cttaagacga ccaatgtcca
    22501 ccagagaact caaggtctgg ccggcgagct ggccggcgtt ttccaagaga ccgctgttta
    22561 gaaagccggt cttggcttgc tgaaaagcgt tcgaacttcc gacgcgctgc gcggtattgg
    22621 tgatgaagtt gcctaaattg ttaaaacccc gggataggga acttccgaag ctcgaccagc
    22681 tgaagccacc atgcatctcg ctgttgccta gtgctggccc gtagacggga gacagtccgc
    22741 agtgaggggc gagcctagca aaagccatct gtaggaggac aaaagcggtg gcggttctta
    22801 ttttcttttc gctgcaatga ttgtgccggc aatagcgggg gcggcactga tagccgaggc
    22861 aattaacgga atcaggaggg gcagaaatcc gcctctcatc ctccttcgtc gcattgctgt
    22921 cgtggtcgtg acggtggtag tacgcctcct tctcctataa taccccgtgg ttcgccggtg
    22981 gtacctgggt ctccgccggt aagctgagcg cctgacaacg attaggtcag cgcgccggcg
    23041 cctcatctga aagcgagcgt ggtaaaataa gaactagcgg tatctgatcg gtcggcggac
    23101 taaccgacca gagctcgtca cggtttcagc cgggacgacg accgccgccg tgctggtaga
    23161 cggggtggga acggcaacag cggctgttgt aacccgaggg cggctgcgcc gtcgagtggt
    23221 ggttgccacg gccaccaccg ttgcgcgagg cctagctcgt cgccttgttc tgcgaggtcg
    23281 gggagggagg acgaaagcag acaatggagc gccgcgacga atgtgacgca tccttccgcg
    23341 gtggaccctg cggtaccacc gatagtcaag cctcaggcgt ctttctgact tcctgccatt
    23401 cttctgaccc cactgggctc tatagtagcg ccgcacgcga accggttgtt gaggagtgaa
    23461 gcgcattccc gtagctcgca ttatggcaga tcctatccta ttggtgcggg acactaggcc
    23521 ccatccggtg ttgtctgaag gggagatgag gatagacatc gcggaagatg ggggataggg
    23581 tccggcaacg ttggccagct cttctattgg agagtggcgc tcgagaggac gcgcggggta
    23641 acaatggcca gagtcttata gacgtaggga cacacgcgcc gacggtcgtc cgtgagcgta
    23701 actcgttgca ctcccgaaag gctgtttttc agcggtagcg ttccgtgctg caccgccgag
    23761 ggaacgtttt cgcttatcca cgtgatcgtg ctgtaaggag gttggacgag aatctgattg
    23821 tctgggaatc gattaaaaat ctgcgtgcta ttggtaagct gctctacttg ctgcccgtat
    23881 accgcagtag tgttgtacac aatgcgttcg gacaacggaa acatttgcat gcccacaacg
    23941 gggagctcag ctggcgaggt ttgattactg gagaaggtgg aaggcggctt gaaagcatcc
    24001 gggagggacc agtacagctg gccgattcct ccggtcacgt cgggcaccgt cagcagagtg
    24061 ctctctttgg cgcccccacc tcgatggtaa gagagtgccc agctgcggta cgccgtttgg
    24121 tagttgccct ccgttccaga aacgtgataa gttagtccat gtttgtcctg gagcagaggt
    24181 tctgtactcg cgggatactt ggagacatct aatagcgcag ggatgtttcc ctcggttaag
    24241 tcctcataag cgataacaaa gcctttttga tagggctccc ttttcctgat gcccagcatg
    24301 ttgtttaggc gagtcagagt gaaatctacc gcgcagcccg gcaggagcac gatgtcgggg
    24361 tggaaagctt tgtaagtgta ggttcccggc gtcactagcg atgtcacggg gtccactccg
    24421 agatcgaagt ttcgtgtgtc aaacttcact ccgatatcac tggttaggac cccattctgg
    24481 cgaccggtag tgaggtactg atttacgacg gcattattca tcatgtcaat gagctcgctg
    24541 atggtgtagt tgccctcagg gagagatagg gtcacccact catagacagg cttgtctggg
    24601 tcagtcttat ttgtcatgac tcgaacgctg aaggtgttgc tgttgttgaa ctcgcacacg
    24661 ttgggcgcgt tcgtccgcag catagtgtgg aggtcgcccc cccagcgaga tcggccgtcc
    24721 agagtaatag cttgcgtaga ggcatcagcg ggaggcaggt cggcgttttg tataatgttc
    24781 gtaaaaaaat cgctgtggtt cttatagtag ttcagagtct ctatgtcgga cgttttgttg
    24841 tcaatcaagt aaatgtgtgt tgtgtcttgt acaggagcca gcggcgcgta cgttatactg
    24901 tttcgaccct cggtgggcgc taggacgcga gcaggagcct gatacacttc catcgtctcg
    24961 atgaacgctc agcaggtaac tagctagggc cccaaggtct caaatgttga aacgggcgcg
    25021 gatttgtttg cgggcggaaa cggccgccag tgccgcgcac gggccctgcg tcctccgctt
    25081 cttcgaagag gtccggaagc gcttcctcga agggttctgt gtaattagta taccgtgagc
    25141 gagtgcgcga cagtcgcgtg atcgcgtcct tgaactctcg atgcaggcgc gttctttcat
    25201 ctaggccttg cagatagctc ggggttggac ggggcgctcg cgcccttctt tgtcttcgcc
    25261 ttgctccgcg gcggacttga tccaccaccc cggcaagtgc ggcagctggc cctaccacgg
    25321 cgctgcttcc tggaagcaac atctcagccg ctgtcgcggc agccgccggt cccaacacca
    25381 ttcgcccaat gggacccatc atgccggaag acgcggcagt ggaaccaaca gaagactgtg
    25441 gtggaacggt agtagccacc gcgctcgacg tctctgatac cggtgtcaga tcgctgtcat
    25501 cccagtccag ttcttcgtcc actgctggag gaagaacagg ggcgctacgg ggaatgcggg
    25561 acacgtcgct acggaaatcc gaatagtcgc gcgaccaaaa ggactggggc ggcctccaat
    25621 agcggttcga gtacatctcc ctgaagtacg aaggggcatg ctccagagct acacgaaaaa
    25681 agccgatcag ccttcgcaga aaacgtccat gggcctccat gtagcttggc gcaatggtcg
    25741 cggctagatc gtctagggca gctgacggtt cgtctccgtt cctgtctatc ctatctgcta
    25801 aagactcctg gacgaagcga agaacctcga gttgacgagg tgttaagctg tatgccggtt
    25861 cctgtggagt taccctgttc ctcactaaga accctaacgt cgatacaaga ttgagcgggc
    25921 ggtcagaagg taggccagct aagcgccgca cctcctgctc cgtcgcctcc ggagtcgcag
    25981 ctgcggatgc atccgctaat gtctcgcggt agagctgcat aatctgggca ataaacgtat
    26041 cgggcgcaaa cgtcgaccgg ttggtgaacg gtgccagcat aaacagcaag accctagtgt
    26101 tggaggataa tttactggtt atggagccgg gtatgccctc gctgtctaac accgtgcccc
    26161 aataaggagc tagattagag aacgcggcgt tcaagtccac ggtgttaacc cctgcgacgt
    26221 tcacttgcaa aagcgtagca tccccggaac ggaacacagt cacattgggc gcctcgttta
    26281 caaataatcg tagcgtttgc ttgaaagcct cgtagttcgg ctgaccacga tcgaccacta
    26341 ggggaatact gttgaggaac gtattcaaca ctgtctggtt cgacagggcc tgaacgtcca
    26401 ccgactgaat ggcggccgac tgagcgctgc gtatgtctcc gaccagagtc tgtaagttgt
    26461 cttggacgtt ggagctgtta taccggtgca cccttatgag caggtcggag tacaagggcc
    26521 ccatttcctc gggtcgcacg gcgcctatct taaccagttc gtacagaagg gcagcaatgg
    26581 catcgggagt ctcgttcctt cgagggggaa ccacggcgtt ctctagcgcg gtcagcttgt
    26641 tagcgagggg ctgtttgcga aaccgcgaca cggactcaag actccgaccg gccacgatgg
    26701 agtcaacaat gcgttgactc cactcgcttc cgggaaacaa gctttggcta acggtcgtca
    26761 tcgtaggctg cgccatcagg gccttctgcg tagccatcgt cctcgtcgtc ctcctcgtcc
    26821 gactcgggct cctctaaagc ccgctcgagg ctaaagagat aagaggcgtc actgtcttct
    26881 agctcctggc gcgctctctt cctggggcgc ggagtcaccg gtgtagtctg gtaccgaccg
    26941 agtgcctcgc acagggctag aatgctagta atggtcctac ggaaatacgt gttcgtcttg
    27001 gaaagtttat cggctgtggg ataaccccct tgacaagctc gcttagcaaa atggagtgaa
    27061 agctggttgc aggttgtcga gatcgccgct agcctttcct gcagagtcat ccccccttca
    27121 cgcaaaatga ggttcagcac cgcgacgagg tcgactagcc attgctgtgt aggcctgccg
    27181 tctgccgcct tttcgttcag caagctgaac gctcgacgga ggggtgcgct ctcaatatgg
    27241 tgctgcaggg tcaaccactg cgccgtgagc gcgtggctgg ggggagcagc caaaaaggtt
    27301 tgaatgaagt catggaggta catcatgccg agtccggtgt gtccgcggag aagaaaaaca
    27361 cggcagctgt ttacgaaagc atcgtacgcc cagcgttcca agctatccgt gtgttgagcg
    27421 ttccgccgca gttcagccgc ctcaatgagg cgagccgcac ggctggagcc aggcgcgtcg
    27481 ggcgcaaaat cttcaggccc aattttttgc acgccagcca ttcggacggc ttttccgctg
    27541 tgatatcgca ggtccctctc ctcggccctc cttcgagcgg gggaacgaaa aacgtcttct
    27601 ctctctacgc gcgcgggcgg caacttgtcg tcaagcactt gtgcacgagt ctcgtggtcg
    27661 tgatgggggg ccgtcgctat tcctgcccct gaggctccgt cgggaaacac gagatggtca
    27721 ccggtttctc cgacgccccc ctctccggtg cacaggcgcg tgcggatgtt cttcaggatg
    27781 ggatgcatcg ctgaaagagg ccttttattg ttgtcttaca gatggaggcc ctgcggctcg
    27841 gcacggggca aacagcgttc acgatcaact actttgaccc gacgtttaac cttaacgcgc
    27901 cgcgcatcgc gcatacgcgc acggtacacg tccccggcat ccgctgggca agcaggtact
    27961 acaactaccc ggtatgtcag ctgcaagatc tgtctccgct gaatcctgcc acgcagaatg
    28021 cacctttctt tggtgagcct cctccgaacc tactgaatgg atatttctac ctggctcgcg
    28081 tgctcaacga ctacttattt gatcagcgga cattcagcaa catatcctat cggatcgatt
    28141 actcgatgtc cacctctcgg cgacgaatgc ggtggatcat tctcacagac tgctcgtacg
    28201 aaattgacgt aagtccttat atgcgtttat tcgacgggcg agatccggag gactttggac
    28261 aaacgctaac gcagatgcag aacgcggtgc tcatggaccg cgtctacgct accctccact
    28321 tgcagcccat tacaggcttt ggtgccgccg tagagttgca aaaccagcag cgcgccgccg
    28381 ctccccgttt tctcggcttc gggcaggctt accgaactct gcgcgtctca cgcagagact
    28441 tgtgcctgct acgctccatc agcaacactc gcaaagccct tctcaacttt atcctcctaa
    28501 ccaaccgccc tagcgctgcc ccacaaatca atttaccttg tcaaccggag tggctcacga
    28561 gattcgtaga aatcttctct tcaaggccaa cgcctgaaat aaagaccacg cgagaagtta
    28621 gcgaggttgc tagctgtatg accctcggca gagccggaat gagagggggc gctctcacat
    28681 tgcgctccgg tcgaaggatc ggcctaccgg tagtgctgcg gccgagggaa cgcggtcggg
    28741 cagttaccga gtccttgcgg cgacaaagag gagagacgat caggcagttc attgacctct
    28801 tacctgtccg aactcgaaga gtgacgcccc gggcaactcc tacggcctct gctcctagcg
    28861 agagcgagga acctgtagag gaagaagaag aacgcgggtc ggactacgaa gaaagtagtc
    28921 cgagcaggtc acctccagag gaagagcccc aagcggtgaa cgaggaaatc gtcgagactt
    28981 tgggagccct aatacaagcg ttggaggaag aactaacacc tggcgcacga gacagtcaat
    29041 tctttaactt cggagcggag ttctttgctc ttctcattcg caccaacaac aacaacgttt
    29101 tgtcggagag gctgcttcgc cgctgggtac tcaatttctt catcatggaa cacttggcta
    29161 gcaccttgta ttatttaagc gctaggctgt tcgagcagcc ggggcggcgg ctcgtgcacg
    29221 tccagtttgc ccagattata ttgcgcggac gggacgaaca aggggaaaac ctgttcagcc
    29281 gcgtgtggtc gtccgccaac gaagaaaatc cgtttttgcg actctaccag cgaattaaaa
    29341 cggattttct tgtcattaca gaaacagatc gagacctagc cttccaaact ccggaagaaa
    29401 gagagcagct gctagctgat atgcaatacg tagaaaacag cggcaacatc gaagagattc
    29461 tgcgacaagt gcaagtaaac gacctgaacc ttgcctctgt ggacatcgcc gtccgcgtca
    29521 aggcctcggg cctcgtcgca ttttcccaaa acagacgcat ccaatctcgc ttcgaaacta
    29581 acagagcctc cgccgtgagg caatggctca gcagaccggg aagctttccc gtaccgtttt
    29641 caagcaacga gcgacccact acgtcgtcgg ccaactagac ggagtgccgt acaaaattat
    29701 ttactacaaa gacctgcgga aaagcttgct aaactttgcg gctctacatc aatgtaccta
    29761 cattgtagat aacggggccg actctcctca gtcgtccctc cgcgttctct cacacgcagg
    29821 ggtaacccct tcctccctcc agatctggcg cctggagagc gggtcttttt acttgaaaga
    29881 agaaagcttg ccggtcccca ccatttcctc tcccatcgct tttctacagt tcagacagca
    29941 aacgttcctg ataaagtctg cttcggtgca gcaccggtgc gaccattgtc acaccttctt
    30001 ctctgtaaag cacaattgta ccgcgcgaaa gcgggcttat tactttcacc acgtgtcatc
    30061 cgactctcgg ggctggtttc tacccatacg gttcttcccc gtaggtgccg tgcccggtac
    30121 tcggcgtctc ttcgtcatct acgacataga aacctacacc aagcacacgg aatacggaaa
    30181 gcagctagtg ccctacctgc ttgtattcaa actccaaggg gacatagagc tcgtgcgcag
    30241 agcagccctc atcgcagagg ataccggatt ccagcacata gactcttgct tcgtactgca
    30301 cgagcctcaa aaagatgtaa tagggcggca ctttgggtat tttcgcgaac agctccagca
    30361 gagtctcgct gagtctattt gggagacttt caagcaggac caccagctcg aaggagatct
    30421 ctccttcggc gacatcaagc ccgagctgct ggacgccgcg gctcaccctc aattcgtcga
    30481 actcattgtc atcggtcaca acattaccgg gttcgacgag atcgtgcttg caagccacac
    30541 gttggatagc agtgtgacga aagacaagct taaaatgttc aatgtgcgtc gcaacttttt
    30601 gccccgcgcc ggaaagctgc tctttaacga catcgtgtac agtctcccga acccccagta
    30661 cgttaagccc gaccccacca cttacgagag gtggagagcc gggcgcctct tttcatgtga
    30721 cctcaagtgg caagggctgc gatgcttggt tcgagacacc tacctcctca cgcacacctc
    30781 ccttcggaac gctgcctcgt gctaccatct taatgtttct aaaggcgcgt gtccctacgg
    30841 ggcggtaaat gagttctata tgacgggtag ctacgaaaag gatgaggcgg gagtgccggc
    30901 gcgccgatac tgggactcgg acgaggagtg gatagaggcc aaaaaggtac agagatatga
    30961 tatcatcacc gaagcaatcc gctactgcat cctcgacgtt aacgtaaccg ccgagttggt
    31021 ggacaagctg taccgagggt accagcagtt ttgccagcaa agcctccttc taaactgtga
    31081 atttaacatc ttccagagac ccaccattag ctccaacact cacgcgtttt tccggcagct
    31141 cctctaccga gaaagaaatg gttctgggtc ttccctgccg tctttggtcg ccccctcaga
    31201 ggtcatgtac gatcacgtaa gggccagcgt gcggggaggg cgctgttatc ccacttactt
    31261 tggggtgtgc gatcagccta tcttcgttta cgacatttgc ggcatgtacg ccagtgcgtt
    31321 gacacacccc atgccttccg ggatcccgct agacccattc acaagcagca ttgcaattcg
    31381 gaagtttcaa aacaagctag acgaaccgtc taccattagc tactttgacc ctgacgtctt
    31441 cccaatgatt gtggtagcag attgcagccc accccccctc gaacagctcg acgttctccc
    31501 ccccctttgt agcaaaaaaa gcggccggct gtgctggacc aacgagcccc tcgaggcaga
    31561 aaccctcacc acgatagatc taattgtctt acacaaccgc ggctggcgat gtcagatcct
    31621 gacctccgac tttcaccttc aagctgtttg gcccgaatgg gccaccgttt gcagagacta
    31681 cgttacctgt aacattgaag ctaaagagaa agctgaccga gaaggcaaca gcgttcaaag
    31741 aagcattagc aagctgctct ccaacgccct gtacggctct ttcgccacgc gcctagacaa
    31801 caagaaagtc ttatttctga acgacatcgc tcctcgagac gaggaagaac tccgctctgg
    31861 actgtcgcaa ataacctctt ttacatccgt tgtcaacgcc gcactcccac tgtcccgctc
    31921 gacggaccta cctcaactgc tccgtccctc cgcgacgctt acgaatgaaa acgccctctc
    31981 gggcgccttt atagggacgc ccgcgtggaa gccgataacg cacttggagc tggagtcgga
    32041 cgatttggtg ctcgccacca tagagaaggt gtcatcatgg acaaagaacg accgctacgc
    32101 gacgcagata gcctctttcg tgctggcctg gacgagagcg ttcatgagtg agtggtgtga
    32161 cattctgtac agcgccgatc gcggggtgcc ttactcagag agaacaccaa agagcgtgta
    32221 tggcgacacc gactctctgt tccttactca ggaaggacac cagcttatga tgagcaaagg
    32281 cgcccatcgc ttaaaagcgt cagggaattc gctggtgttc gaccctgcaa acccaaagct
    32341 cacgtggctc gtagaatgcg agaccatgtg ttctcactgc aagagtccgg cttacgctac
    32401 cgagtctgtc tatctcgctc cgaaattgta cggcctccgg gactgctatt gccctaactg
    32461 cgaccgttat tcgcctggaa agcttagggc caaagggcac gcaaaaaacg atctctctta
    32521 cgaaatgttg aaagaatgtt tctttgcatc cgacgcaggg gacaccacga aaaccttcca
    32581 gacgaaacga gtctctctca agaaaagcct aatgggggca aacagtcgga agaacccgtt
    32641 cacggtcaca gaggggactc taacgagaat cctgagaccg tggcaagaca cgaccctgtg
    32701 gagaagcggc tgctatctat tcccgtacga ccagaagcac cccaacccaa ggccccaacc
    32761 gtcctcgacc cacaatcctt tttgggacga ttcctaaccg acgtgctgaa atggagggaa
    32821 gacgtgcaaa agatagatcc ctcagtgtgc aaaggtccgt ttcccgattc ggaagtgctg
    32881 ttccaaacta tatgtcgata ttccaacttg atgacagagc tgcaaacccg agctcgagag
    32941 tatcagaccg aaatattcaa tttaagtccg ttactccgag acggctccat gacatccctc
    33001 aactacgggg tccaaccctt catcgtgacg gtgtacggac ccactggtag cggaaaatcc
    33061 cagttcatca gaaatgttat ctccagccgc ttgatagagc caactcccga gactgtcttt
    33121 ttcatcaccc cccaaaaggg taccgttccc ttggaagagc agctgtcgtg gaaggcccaa
    33181 gcggtggaag ggaattaccg cggcgagaag cctacttcta agcgcctgac acctcgtttc
    33241 gtccaattat ctttcgaaga agccatcgcg gaccacaacc taaacttaga ttctcccctc
    33301 aactgttttg cggctgctgc ggagaagggt ccggtctgca tcgtaatcga cgaatgcatg
    33361 aaccaactgg gcacctgccg cgctatctct tcctttttcc acgctcttcc ttcgaaaata
    33421 tttgggagat accctcagtg cagcggctat accgtgctcg tggtcttgca caacatgaac
    33481 cccaggtcgg accgaggaaa cattaaggat ctgaaaattc aagccaaatg tcatataatc
    33541 agcccccagc tagaagcttc tcaagtccta cgctttatac ggcaatactc tttcgggttc
    33601 ccctccgcac tggtcgtcgt gctcaaggat attgttgacc atgctaggat agctagccgg
    33661 tacagttggc tcatatacaa caatgtgccc atcaacgact ctctacgctg ggcgtactac
    33721 agccccgacg agcagctgaa gcccatatgc atgaacctgc aggctatatt ttacaagatg
    33781 tgtgcagaga tacgacgcac ttacttgaaa agaacgtact ctcaaatgca atatctcaga
    33841 aaaattcaat aaagtttaat caataaagtt ttaattaaag agcaaatttt atacagtttt
    33901 cttgcgtttt attctaggct ttttcttctg gggggcagct tcagacagcg gctcctccgc
    33961 agcgggactc ggcactgcag gactcgcctg ttcggcctgc ttcttgcccg ttcctgccgc
    34021 tactatggtt cccacgctcg gcgtcatgtt tgctgcggct atgcccgtaa cttgcactga
    34081 agcgtttgag ctgcacccga tgaggtacac tttgtctccg ccattgctaa cggttatgtt
    34141 tcctgccgtg ggcatggagt tggagcctgc cataaaaatg cagccgctta taacccatgc
    34201 tttcatgccg ccgctgttgt agttgagcag cttcatgtcg ccatagtact gcgtattccc
    34261 acaccacaaa ggggggtaag ctcccgtgtt gtcgaagtaa aatgcggcaa gttgtatctg
    34321 gcttccgttc gccatcgtca gcacggttgg ccagcggttc cctccgtagt cacaatgatt
    34381 cagcacattt cccacaaagg tgtcatgagc agcgttaaaa acaccagacg agccggcaaa
    34441 ccacatgtta ttccgtgcgt gtagataagc gcatcggcag tttacgataa cgtttccgca
    34501 gcggttccag ttgcccccga tgacgttaaa cgcaatctgg cagtcgaaga agcaattgtt
    34561 gctcgccagg gaatattccg accctcccgt gtttgctatg cagatacggc agccctcaaa
    34621 gcggttttgg caaaccatat gctgctggga ccactgttgc gacgaccaat acgtggtagt
    34681 atccgagaac caaagggccg cccctctcca attgatgaaa gtgcaccgca ggacagttgc
    34741 tttccacgcc tggtgtatcc acactgcgca gttctgcgag gcggtgttgc tcattggcga
    34801 agctcggtct ggatcctcat agcccttgaa aattatgtcc tccagcgaca cccggagatt
    34861 cattgggcta ccggtggtcg accgtataaa aatgcatggt ccgctgacag gacgagcgtt
    34921 tcgcacggtg gccccgttgc cgcggatggt taccgtcgtc gagatgttct ccctgtgcca
    34981 gtggtattcc gctcctggta acaagtcgat cacagctccc tcagtgctga aagcggtagt
    35041 cgtgtcgtct cccggacgca gagtgaacgc tttctgcgtt ccgttagagg gggtagcggc
    35101 aacatcttgc gcccagctta ttaacggagc agtaacaaac ggaaagctta ctcccgtctc
    35161 cgcctcggcc gtcatgctcg ccgctcgccg ctcaaatggc tcctttcatg gtagaactgc
    35221 aacaaaagcg ccccgcagtc caagcattct cttttcgtca tctcctccgt cgatcggcgg
    35281 cagaaggggc ccagaatcgc taacaaaccc aatagcagag gctccgtcaa agcgccgtca
    35341 tagtaatctc gcagttgcct cagcctcgtc gtcgccggcc cgctggtcca caacacaagt
    35401 cggtctacca cgtcgaaccc gcgccgccga atcctcctaa gccacctgtc gatcccccac
    35461 aagtggcgct ttgaccacag cgggtttttc cacgtttccc atacggttag cgtagcggcg
    35521 tacagaaggt ccgcaacgtc ctccaaggtg agctcgttcg ccgaaaggag gaggggcgct
    35581 tctttcctta aaccgtccac ctcctccatt ataaaaggaa gaagcccttt ctcttcatca
    35641 cttacaatgg agcgccccgt ggaagaagtg ttccgcgatc atcgatatga gccttattta
    35701 tatcaaccac actctcccga ggcgatgtta ggcggggccg caaggcaccg caggcggacc
    35761 gtacgcccgt cccgaagaag gagggcgccc cagacgatca tcgttcgtac ccacgtgaga
    35821 agaagggcgc cgccgagacg cccgcgagcg cgcagggcgc cagcacggag acgtcccgca
    35881 gacaggacgg cagctgacag actggatgcg gccaccctca ggctacagaa tgctttgcaa
    35941 acgactgcac caaccttccc ttctatgccc atgatgtaca acccatgggc aggcgtgcaa
    36001 tttccttcgg ttgcaacctc ggcggcaacc aattcgcacg ccgcgggtaa caccctaaat
    36061 gccgcgatgc aacatcctat caacattacg acctgttgtc ctccgaatcc gccgacccca
    36121 gagtatcgcc ctgtccgcca gcatccgcga cctccagacg gtgagctgca cctgcccgta
    36181 cccattgtcg cccccacagg cggctttacc tccgtagttg caggcctaag ggcactggcg
    36241 agaggaacgc gccgtgtcat actgaccgcg cttctagggt atgccggggg gctggtaata
    36301 gatgccctcg taggcacagt ggggattccg cccggaatac tacaaggaat attgtccctg
    36361 gtgcccggcg gcgcgaccat tgttggtgcg cttgaagctt tgtttgcctt aactcgccga
    36421 catcaaagcc ccttggagag catgcctgcg gatcccggct tcgccgcttt ggcagagaag
    36481 gtacgcggac agctccccga ggtaacgccg gaggccatta tggaggcggc caaccagcag
    36541 ctgggaaccg acaaccccgt gaggcgcact atcgccgccg tcctgtcctt tttcgccagc
    36601 cgtgctaagg ccctttcgct ggtcccagtc gtggggatag tacgtccatt tacgcgccgc
    36661 tgattttgca ggagaaaacg acgcggacaa cgtctctgcc ttgcctttcg agggcacgct
    36721 gggtgtcctg aagacgctcg gcgacgccgc cagaaaggtg ttgctgagcg cgcttttcgg
    36781 gggcgccctc ggactggttt taaacgcgct tgtcacgaac aggttcggaa tcaccggaaa
    36841 gatactacga ggactgctgt ccatcctacc cggcggacaa tacgtactcc gaggatttga
    36901 cgcccttgga tttctgttcg gccagctgcc gtccctcgaa gccgtgcgcg agctgccggc
    36961 gtacccaaaa ttccaggagg tcgcgcggaa cattcaacaa agtctccctc cagagttcgc
    37021 agaggagcta ctgaagtcgg cggaaaatca gctaggagga caactgaact ggggaaagtc
    37081 tactgcggca atgctgagcg tcctcatggc tccgccgttc ggacgcctgt tgtatgccga
    37141 ccatccgctg ccaccgtggc cgccccgcta aaaagaataa gaaaaagaaa aaagacagtt
    37201 cagcgtgcag cggagaaata agactaaaat cgagaaaatt gactgattgt aagacaaaat
    37261 gtagaccgca gagacgctct tgtgatttct gtttctgtca tactgtatta aaactcaatt
    37321 gtaagacaca aactctcgca tcccgtcccc gccccgccgc aat
//
