# Supplementary material for: Widespread Horizontal Gene Transfer Among Animal Viruses
Source: bioRxiv. 2024 Mar 26:2024.03.25.586562. Preprint. [Version 2] doi: 10.1101/2024.03.25.586562 (PMC11071296; doi:10.1101/2024.03.25.586562)
Supplement: Supplement 2 [file media-2.zip › File2_Maps/refAdinto_drosophila6849_fly3_MT496849.gb]

LOCUS       AdintoMT496849         13883 bp    DNA     linear   SYN 21-Jun-2020
DEFINITION  Drosophila-associated adintovirus 3 isolate AV-3/DK/Kar/16/4/Pool,
            complete genome.
ACCESSION   MT496849
VERSION     MT496849.1
KEYWORDS    .
SOURCE      Drosophila-associated adintovirus 3
  ORGANISM  Drosophila-associated adintovirus 3
            Viruses; unclassified viruses; unclassified DNA viruses;
            unclassified dsDNA viruses; Adintoviridae.
REFERENCE   1  (bases 1 to 13883)
  AUTHORS   Obbard,D.J., Kozeretska,I., Betancourt,A. and Schou,M.F.
  TITLE     Adintoviruses associated with Drosophila
  JOURNAL   Unpublished
REFERENCE   2  (bases 1 to 13883)
  AUTHORS   Obbard,D.J., Kozeretska,I., Betancourt,A. and Schou,M.F.
  TITLE     Direct Submission
  JOURNAL   Submitted (15-MAY-2020) Institute of Evolutionary Biology,
            University of Edinburgh, Charlotte Auerbach Road, Edinburgh EH9
            3FL, UK
COMMENT     ##Assembly-Data-START##
            Assembly Method       :: SPAdes v. 3.13.1
            Sequencing Technology :: Illumina
            ##Assembly-Data-END##
FEATURES             Location/Qualifiers
     source          1
                     /mol_type="genomic DNA"
                     /organism="Drosophila-associated adintovirus 3"
                     /collected_by="Mads Fristrup Schou"
                     /collection_date="22-Nov-2016"
                     /country="Denmark: Karensminde"
                     /db_xref="taxon:2744818"
                     /host="Drosophilidae"
                     /isolate="AV-3/DK/Kar/16/4/Pool"
                     /isolation_source="pool of 40 adult wild male Drosophila
                     melanogaster"
                     /lat_lon="55.95 N 10.21 E"
     CDS             complement(300..1352)
                     /note="Similar to Sputnik virophage single jellyroll minor
                     capsid protein (6G42_E), C-term YbaB DNA binidng protein
                     (PF02575.17)"
                     /product="Penton"
     CDS             1406..2803
                     /note="similar to FliC/FljB family flagelling
                     (WP_183058894)"
                     /product="Flagellinoid"
     CDS             2863..3423
                     /product="Adenain"
     CDS             complement(3522..3758)
                     /note="similar to 2PYB_B (mini-ferritin DPS proteins)"
                     /product="Ferritoid"
     CDS             complement(3803..5575)
                     /note="putative major capsid protein"
                     /product="Hexon"
     CDS             complement(5647..6855)
                     /note="C-term similarity to WASP actin regulatory protein
                     (KOG3671) 80%"
                     /product="Waspoid"
     CDS             complement(6925..7566)
                     /note="remote similarity to DUF2787"
                     /product="P2787"
     CDS             complement(7651..8127)
                     /note="similar to 5WXM_V (U3 small nucleolar RNA-associated
                     protein MPP10)"
                     /product="Utsnor"
     CDS             8283..9059
                     /note="putative viral genome packaging ATPase"
                     /product="PacK"
     CDS             complement(9056..10003)
                     /note="C-term YorP SH3-like domain (PF09629.11)"
                     /product="Integrase"
     CDS             complement(10055..13882)
                     /note="Alphadintovirus-like PolB, OTU domain not detected"
                     /product="PolB"
     misc_feature    complement(10376..12679)
                     /note="PolB"
     misc_feature    complement(12677..13192)
                     /note="endonuclease"
     misc_feature    complement(13538..13687)
                     /note="zinc finger"
     CDS             complement(13612..13881)
                     /product="Palt"
ORIGIN
        1 AACAACAAAA CGCAATCGAC TATAGATTCG AAGAGAATGA TGATGAGCCT ACTGAGATAA
       61 TTAAGAAAAT AAGCTATCTT ACATTGGAAG TTGTAACTCC AGTTGAAGAA CCAGTTGAAG
      121 AAACAGTTGA AGAACCTGTT AAATCTTCTA TTGTTAAAAT AGAGGAAGAA AGATTACGCA
      181 AGATCAAAGA AGCTTACCTT GAAGAGAAGA AAATTAAAGA TCTAAGATTA GAAGTAGACA
      241 ACCTATCTGA CTAGGTAAAA AAAGAAAGCT CCATCACAGG AGTACTTTTT CTTGCTTTTT
      301 TAATTAGAAA GTTCCTGGAA GTTCTCTTCG AAACAAATCT TCAAACTTAC TGCACTATTC
      361 AAAGGCATCA TCACAGGGTA AGATAACCCA TCGTATCCTC TGTACAAAAA CCTAAATTTC
      421 ATCCCAGAGA TAGAAGATCC TCGAGAAATA ATAGTAGCAT ACCGGATGTT AGCAGGATTA
      481 TAAATCACCT GGTCGAAAGA AGTCAAACTC TCAGGATCGA TGGAGATGTC TGTGATGATC
      541 TTGTTTCCAC TAAGTACAAC CGTTCCAACA TTTCCAACAA CCTGTGGATT ACTGTACTCA
      601 TCAACAATCG GAAGATCCGT TTCGATCAAC AGTCTTTGAC ATGCAGTAAA GAAGTTAGCA
      661 ATACTCGACT TGGTCTGACT AAAGCTAATC ATGGTTACAG TTCCATTAAC AACAGAATCA
      721 TGAGTGTACT GCAAAGTAGT GTACTGGTTG TAAGTGTTGT AGAAAGAGTA CTTAATCTGG
      781 AATTTCTTGT TACTGGTAGA CCCATACACA CTGCTTACAT CGACAGTGGA GTACCCAACA
      841 CCAAACAACT GGAAAAGAAA TTCATTAAAG AAGATCGTAG TTGAAGGAGC AGTAAAAACA
      901 TTACTAGAAT CGTAACTACC GTTGATTAGC TTAAGAGTTT CAAGATTCAC CAAAGCAGTA
      961 AAGTCATGAC TTCCAGGATT GTACTTGTAA GCAATGGTAG GAACAGTTCC ACCAAGTGCA
     1021 TCACTAAGCA TGTAGTTAAC AGCACCAACA AGAACATTAA TGTTGAAGAT CTTACCCGAT
     1081 GTTTCAGTAG GTAGGTAATT AAACAAATCG TAAGTCGTAT CACCACTAGC AGTAGTAACA
     1141 GTCATCACAG CTTGACCTGT AGTCAACCAC ATAATTGGAA CAACATCCAT CGGAAACTCT
     1201 GCTCTCTCAA CGAAGACTCT GTACTTGCTA GCATCTTCAA TGAAGTTTCC AGTAGTGTTG
     1261 TAGTTAATTT CAGCAGGGAC ATGTGTTGCT CCATTGTTGA GCATGTCAAG ATTGAAATAC
     1321 GTTCTTTTAG GCTTAATTAG TTTCTGTGAC ATTGTGTTTC TCTTTATTTA TTTAAACAAA
     1381 ATCTTTCTAA ATAAAATAGA AAAACATGTA TCCAATCTCT GTTCAAGATG CCTTACCAAA
     1441 ACAAGAAATC TTCGTATCAA AAGTTAACCT CTGTGAAGGA ACCAAAGTCG TTCGTTCGAT
     1501 TACAGCAACC TCCGAGCTTC CGACTGCAAA CGTGGTTGAA GCAATTGATG GACAAACTAT
     1561 TTCGCCTGAA AATGTGGATG TCTCTGGGAC TCTCACGTTA AACATCGCAT CCTTAGCTCC
     1621 TTCCTCCACC CAATCGACTG CAGCTTATCT TCTAAGTGTT GACTCATCAG GAAAATCCCA
     1681 GCTCATGCTA CCACCAACTG TTGCAACTTA TCTCGCAGGA CAAACTATTT TACCTGCAAA
     1741 TGTGGATGTC TCTGGAACTC TCAACCTCGC ATCCCTTGCA GGAACTACTG CTCAGAACCT
     1801 TGGTATTGAT ACCTCAGGAA ATGTTGTAAT CGGGACAAGT GGAGGAAGTG GAGGAACCAT
     1861 GACTTCTGCA GAGATTGTTT CTGCTCTAGC CAGCCAGGAT CTATCTCTTG CAAGTCTTAC
     1921 AATTCCTAGT TTCTCTTCGG CTCTTCTTAA CCAGAATGTA ATCGTTGATG GAACAGGTAA
     1981 ACTTAGTGTA GGAGATTCCG CTGGTGCAAT GACAAATGCA GAGGTGGTTT CAAAGCTAGT
     2041 AGGAGGAGCA GTTTCTTCGT ACAGTCTAAC ACTCACAGGT CTTTCATCAA CTTCATCAAC
     2101 CCCAAGACCA ATGGTTGTAA ATGGATCTGG TACTGTATCT GCTGTAGACT CTTCAACTAT
     2161 AGTTACTTCA GCAAATGCCG TATCAGCTCT TGCTGGATCA ACTCTTTCTG TTGCAAATCT
     2221 TACACTTACT GGTGTTACAG CATCTTCTGG AACTCAACCT CTTGTAGTTG ACACCTCTGG
     2281 AGTTGTATCT GCAGGAACAT CTTCAACATC ATCATCATCC TCTTATCTTG CTTTCCAATC
     2341 TAATGTATAC GTTCCATCTA ATGCAACTGT TGCTGCAGCT CAAGCTTCTA AAATTGTAAC
     2401 TCTAAGTTCT TCAAGGATTA ACTACGGATC AACCATTGCA ACCATTGACA GTACTGGACA
     2461 AGTAATCTTT TCGAGAACTT GTAATGTAAC TGCAACTGTA AGAATCAACG GGTATTTTGC
     2521 TAACACAGAT GTAAGTGCAA TTGGAGCTAA GCTGTACTAT CTTTCTACTG CACTTGGACA
     2581 AACAACTCTT ACTGACACGG CTGTTTATGC ATTCTCTACT GAAGATTACG GAGGATGTGA
     2641 TTTTACAACC ATGTCTTGTA CTCTTACATC TACTAGAAAC TTTAGCACTG GAGATGCTCT
     2701 TAGAACTCTG TTTTATTTAC CGAATGCAGT AACTGGAACA TCAAATGTAA CAGACATTGT
     2761 TTACACATTC CAAGAAGTTG CTCCTTACAC TCAAGTAGGA TAAAAAAAGC ACAAAAGTGT
     2821 TACATTTTGT TTTATTTAGA ATTAATAAGT GTAATTAAAA CCATGAACTT TCTTTCCGAT
     2881 AAACAACTTG AAATTGGAGA ACCTCTAACC AATTACGACA TTGAGACTTT TATCAACAGA
     2941 GGACTTGGAC TTGCAGGTTC AGAACAGATT GTAACTGTTA AATACGAGAA TTTAAACCAA
     3001 CTTGATCCGA ACGTTCTTGT CGATTCTAAA GGTGTTGTTG TATTCTTCAC AAACCCCCAA
     3061 TCTAATGTTG GACATTTTAC ACTACTTCGA AACGATGGAG ATTACATCGA ATACATGGAT
     3121 CCAATGGGAG GTAAAACTCC TGATGAAACG ATGATGCTAA TTGGTCCTAA TCTTGGAACT
     3181 TGGCAAGCAC TTTGGAATAC AATGGGAAGA CCAACATTCA AAGGCACTGT AAAGAAATTA
     3241 CAATCCAATT GGTCTAATGT TTGTGGTAAG TACTGCATCT CAAGACTAAT GGCTTCAAGG
     3301 ATTACACAAG AAGATTGGGT AAAGAATCTA ACTAATAGAT ACCACAGTTC TGATTACATT
     3361 GTTGATTCGA TGTACATCAT CCCTTACCAT GATGATTCTG GATCGGTGAC CATGATTGAC
     3421 TAGCCCTCGG TAGAGTTCCA CCCAGTTAAA ACCAAACGAG AACAAGAAAA AAAACACTAA
     3481 GCGCTAGACA AGATCTAGTA CTCTGTGTTC TTTTTTTACC TTCACTCCTT CAACATCTTC
     3541 TTAGCCATTC TTACAGCTGC TCTCTCAACT TTCTCAGCCT TATTAGCCTT TCTGATCAAC
     3601 TCCTGCTCCT CCTTAGAAAG AGCATGGAAT CTCTGAAGAC CAACCACTGC CTTAGCAAAA
     3661 GCTGGTCTCT TCATGATTCC ACGAATCTGT CCTTCGGTAA GGGCATTAGG GTTTCCTCCA
     3721 AGGGAACTAA CGTATTCTCT AATTTCTGCA ACACTCATGA TGTTTTATTT TCTATGCTAA
     3781 TAAATTCTTT AAATTAGATT GGTTATTTAA GCATTGCATT AAATCTCTGC TTGCTCACAC
     3841 TGAATCCTTT CTTGATAGCT CCTCCAGTTT CATCTGCAAT GGATCCTGCC ACTCTTCCAA
     3901 CTCCTGCTGC AATAGGTGCA AACTCGGGAA GTAACGTTCC AATGATAGGA GCAATCTTAG
     3961 AGATCGTTCT TGCAATAGGT CCAGTAAACT TCTTAATTCC AGCCCAAAGA TCTCCAAAGA
     4021 ATCCTCCTCC TCTAAGAGCT CTCACAGCCT TGTACATTCC ACCTCCTCTA ATAGCCCCAC
     4081 CAATCACGTT GAGCTTAGGA ACAGCAAGAC TTGAAGAAAT CTGGGATTCA ACCCGCACCG
     4141 GCTCAACAAG AGAGTCCGAA AGAGTTGCCT CAGATCCAGA AAGAATAGTA AGAGCCTGTC
     4201 CGTAAATAAG TACAATTCTA GGAGTGTAGC TAACAGTGCT AGAACTCTTG TTAACCATGG
     4261 ATCCAGAAAC GTTGATAGGC CAAGGACCCT GTCCTCCTAC ATAGTTGTCT CCAATAGGAA
     4321 GATCCTTGTT AAAGTCAAAG CAAACAACAC TTCCAACGTA TCCATTGTTC CACTGTAACC
     4381 ATGAAACATT CTTAAGACCA TTCTCAACAC TCATGTTGTA CATGTCTCTC GAAGCAACAA
     4441 AGTCAACCTG CTTGTTGTCT GAAGTAACAG AAAGCTTGGT GATGCATCCA AAGTTAGTTG
     4501 GAGTTGTTGA ATTAGTAAGA ACATCAGCAG CATCCTCGTT CTTGACCATG AAGACATACA
     4561 TCTGGTTAGG AATCTTTCTA CAGTAGAGCT GGTTGAAGGA AAAGTCAGAA GAACCACCAG
     4621 CAGGAATAGA AAGAATCGTA GAATCATTGA CACTGTGTTC ATAGAACTCG TAAACGGTAG
     4681 GTTTCACAAA AATCCCATTT CTGACTGCTT CAAACACGGA TGAAGGAAGA GTTACCTTGT
     4741 AGTAAGTAAG AGAAGGAACA GTGGGAAATG CAAGAACAAT GTTAGTAAGA GAAAGAGTAG
     4801 GATCCGCCGC AGTGTTAAAA GAAAGCATTC TTCCAGGTCT TCCATTAGTG TTGATGGAAA
     4861 CTCCAAAGGT GGTAATGTTT ACAAGTCCAT GTTCTCCTTC GGAGAGGAAA GAAATGGGTA
     4921 GTTCAACATC TATGGAAGCA GTAGCAACCT GGGTGAAAGC AAAAGGAGAA GCAGTTCCAG
     4981 TAACAACAGG AGAAGCAAAA GTAAGGTAAG TTGCTCTAGA CTGGAACTTG GTGTTGGATC
     5041 CGAAAGGAAG GAAAGGGTTG TAAGCCTCTC TTGCAGCAGC GGCGGAAGTA CCATACTCGG
     5101 TGTAGTCAAC AGCTCCGTAA TCAGGCTGAA CAGCATCTCC AGAACGAATC TCATCCTCAA
     5161 GTTCTGAGTA CAATCCAAGT GCACTGATGA ACTTATAAGG AGTAACGTTA AGTGTCTGTC
     5221 CATTGTAGTT AATGCTAACA CTCTGTACAA ACTGCCAGAA AGGGAACTGC TTAAGAGTAA
     5281 GAACTCCCTG AGTAGAGAAT CCAGTAACAT CAGAAGAAGC AGCTACAGTC TGAGATCCAG
     5341 ACAGAGTAAA CTGGAGATCA AGATGAATCC TAAGATTAGG CTTAATTACA TCAGATCCAG
     5401 CTTGAGGTTG GATGGTAAAG TTAAGATTGC TGATGCTGTT CTGACTGGTG GAAGGTGACT
     5461 CGAATCTAAG AATAGAAGCT GATCCAAGAG AGGCATTAAT AGACACTGGG GATCCTACAT
     5521 CCTGAAAGGA AGGTCTGTCT ACGTGAATTT CTGCGATTTG TGCTAGTGAT TGCATTTTAT
     5581 TAAGAAAGTG TTTTTTTAAA TAAATAAAAA CAATAAAAGC TTTTAGATCT TTCGATCTTT
     5641 TTTTCTTTAC CAACTTCTTC TCTTATTGAC ATGCCAAGGC TTCCTTCTAA TTCTTCCACC
     5701 AATCCAATCA GCATCATCTT CATCATCGAT CGAAGTGTCA ACAAGCTTTG TTCTTCTAGA
     5761 TCCAAGTTTG TTCTTTAACT CATCAATAGG TGTTATAGAT ACAGGTCTAC TTCTATCAAA
     5821 AGGAACCTTT GGAGATTTCT TAAGCTTTGT TCCAGCTCTG ATCTGTGCAA AGAAGTCATC
     5881 CTTAGATGCA GCTTGTTTAG CTTGAATACC TGACTTTGCA ATCTGTGTTC TCTTCTGGTT
     5941 ATCTTCCTTG ATGTCATTAG CAGCTCTTTC AAATGCTTCA GTACTCTCTC TTTCAAACTT
     6001 GCTGTTAGGA GTTTCCATTG TAGGTAGATC AATAGGTTTC ATAGGTGTAA TGTCACTCCA
     6061 ATCCAAAGAA GGAGGTAAAG GAAGATCACT AATTAGAGTA GCGTCAGAAA CTGGTGCTGT
     6121 GTTAACAAGA TCTCCATTTC TAAGATCCTT ACTTGTAGTT GTTTTAACTT TCACGTTTCT
     6181 AAGTGCTGGA TGTTTTGAAA AAAGCGCTTC TGTAGCTTCT ACTTTGGATG GTAAGACAGT
     6241 AATTTGACCT GGTGGTTTTG CAATAAGCTC AGTAATCGAT CTTTCTACTT CTTTTCCACC
     6301 CTTACCAATT GTGCTGATAA ACTCAGGTAC AGCACTGTGT TTACTAGCAG GAGTTTTATA
     6361 TCCAATTTCT TCTTTATCAA TAATAGGTGT AATAGGAACT ATTGATTCAA CCTTTGATTC
     6421 TTCCTTCTTA GGTACTTTCT TCTCTACCTT TGGTTCAGGT ACATTCTTTT CTTCTTTCTT
     6481 CTCTACCTTT GGTTTAGGTG CATTCTTCTT CTCTTCTTTC TTAATTTTAA TCTTTAGGAG
     6541 ATGTACTTTC TCTGGATGTT CTTTAAGAAT TCTCTTGTCC TCATCAGAAA TGGTTTCAGG
     6601 ATCTATTCCT TCCTTTGCAA GAAGAAGATC AACATCCAAT GTTCGTGATA CATAGAATGG
     6661 TTTCATTGGA GTAGGAGGAA GATTCAAAGG AGTAATCACA GGTCTTCCAT CGATTGCATT
     6721 AAAAGACTCT TGGACTCTAG GAGGTGGAAG AGAAATAAAT TCTACATTCT TTGCAACTGT
     6781 GTACCCAGGT AGATTGTAAG CTTTTCCTTG TCTTTGAAGC GACATGATTA AAGCTTGCTC
     6841 ATAGTTGTAA TTCATGGTTT TTAAGGTAAA AGATTTTTCT AAATTAAAAG AAAAGAAAAG
     6901 AAAAAGAATT CTCTTTTTTA GTTCTTAGTA ATTCTCTTCA AATTTCAAAA GGTAGTGTTG
     6961 ATGTCTAGTT CCATCTGTTG ATCTACCACT ACTGTAAACT CCATTTCTAG TCTTCATGAA
     7021 GGTGTACCAA TCTCTCTTCT CTTTCATGAA TTCAAAATTC TTAACAACCT TGTAACTCTT
     7081 CAAGAAAGTG TTGTTAACAT CGTATACATA AACAAGAGTT CTTGATGCTA TCTTCTTTTC
     7141 TGCTCTAATC TCTACTCTTG GATGATGTCT CATGGTGATG TAAGTAAAAG AGATTGTAGC
     7201 TTTGCTTGAT GTTACTGAAA ATAGTTCACA CTCATCATCA GCATCAATGA CTGTAATGTT
     7261 CATGAATTTG TTCTTTGCTG ATGACACCCC AATTTCAAAC AAGGCATCAT CAGAAAGAAT
     7321 CATCTGTGAT GTAACACGTT CTCTTCCTTT CTTAACAGCA TCTTTGTACT CTTCAGTAGT
     7381 CTTAAAATCC TTAATTCTTT CATGCATTGG AGAATTTTTG TCTCCTTTGT TTCCAGACTT
     7441 TTGTTCAACA ATGGATGATG GATCTTTGAG ACACTTTGTG TACTTGGCGA ATGGAAGTTG
     7501 TGAACTTCTC ACAGTACAAG TCTTGAAAGA GTAAGGAAGA TTTTTAGAAC TGGTAAATTC
     7561 GTACATGGTT TACTGTAAAA AGAATTCATC ATGTAATAAT GGTTGTACTA CAAGAAAAAA
     7621 CAAATTAGAG ATTTTACTCT CTTTTTTTTA TTACACTACA GTCTTAGAAA CAATTGCATG
     7681 TTCAGCTTCG TTGAGATACC CCCAATAAGC TCTTGACAAT TTATGAAACC ACAATCCTGC
     7741 TTCCTTTGCA GAATCTCTAA AGTCATCGAA AGAGATTCCA GACTTGGGAG AGTACTGAAA
     7801 CTTATACAAA GACTTTGCTT TAGAGAATAG AGGAGTAATG TCTTCCTTGA TCATAGCTAC
     7861 AACACTGTCC TCAAGATTAG TGATGTCAAG AACGAATGCT TTCTTTTCAT CATCCCAGGT
     7921 AAATCCCTGT TCCTTCAACG CATTCCTAAT GGAATACGAT TCATAGGCAA TAAGGAACTT
     7981 ACCCTCTGTA ACAAGGGTTG CAATCTTCTT TGAATCCTTA AGCTTTCTCT GAAAGACAGC
     8041 AAGGGGCTCT GATACGTTAA GAGTTGACAT TGGTTTCTTC TTTGGTTGTG CTTTGTGTAG
     8101 TGCTTGATTT GTTTTCTCCA GTTGCATCAG TTGAACTTTT AGGAGACTCT ACGTTTACTG
     8161 TAGATCCACA ACATGCTAGA TTTTCGATTG TAAGTTTAGC GACGATTTTA CCGAAAAGGG
     8221 ATCCGTCTTC TGACATTGAT TACTTTTTTT AAGGAAATAA AATATTTAAA AAGAAAACAA
     8281 ACATGAATTC AAAACGAAAT GTAAAATTAC CATCTCTTAC TGTTCTAGAT CCTAAGAAAG
     8341 TAAAAGATCA AAGAGTCCTA GCCATGTCTA TGGTTGGAGG ATCTGTAAAG AGAGCAGTTG
     8401 TTCACGAGCA ACTATCAAAA GCAAATGTTG TAGAGACTGT AGAGATTCCT GAACCAGAGG
     8461 TGTTCTATCC ATGTCCTAAT TACGAAGAAA GAAATTGCAT CCTTGTGTTT GGAAAGTCTG
     8521 GATCAGGAAA GTCTTACTGG ACAAAGAACT TCTTGAAGTT GTACAATAAG GTTTGTCCTG
     8581 AGAACAGAGT GTGCATCTTC TCGGTAAAGT CTCAAGAGGA GGATGGGATC TATGATGAAA
     8641 TTAAGAATAC AGAGTTTTTT GATGTTTCGG ATCCTGAGGA TGTTCCAGAA GTTATTTCGG
     8701 ATTTGGAAAA TGCAATCTGT GTCTTTGATG ATACAGAAGC TTTGGAAGGA AAGTCAGCGA
     8761 AAGCAATCAA AGCTCTACAA AAGTTAATCC TTACAGTTGG AAGGTCTAAG AAGATCTCGA
     8821 TTGTAAGCAT TAACCACAAC ATCTTTAACA GTCTACAGAG TAAGTACTTG ATTTTAGAAG
     8881 CAGACACCAT TGTGTTCTTC CCACAACTTA ATAAGTTTGA AACCAAGAGG TACCTGGAAC
     8941 AGAAGGAGCA TCTACCTAAA GAGATTGTTG AAAGAATCCT TGATCTAAAC TCTCGAGCAG
     9001 TTGTGTTTTT TAGAAACCAA TCATGTGTGA TGTGTGATGG TGAGATGTTT CTTGTTTAGA
     9061 CTCGTAAGAG TTCGCTTCTG TAAAACTTTC TTCCTTGTCC TTGTAGCTTG TACAATACAG
     9121 GCTTTCTAGA ATCATCAACT TCTTCGATTT TAAACATTGT CTTAGACCAT CCTTGATTGT
     9181 CGGAAACCTT GATGAACTTT CCTTGTTTAA CCAAAGGATT TACTCTTTCT TGAATCCTTA
     9241 CTTTTGTTCC AACCTTTAGA GTCTTCTCTG TTGCTGGTTG AATCATGTTC TGGAAGATTT
     9301 CTTTTACTGG TTTAGGATCT CTTAATGCTT CCTCTGGTGT GACTTTGATT GTACTGTGAA
     9361 CTTTGTTGTT GTAGTTAGAG ATCAAGGAAG AGAGTTCATG CATGTAGTTC AAGTCTCCAC
     9421 TTGCTGTTTG ATATTTCACA ATGATTCTAC GTAAGGTTCC ATGGAATCTT TCAACGATTG
     9481 CAGCTTTGTG AATAGACTCT GTTGAGTAAT GCTCGATGTT GTTCTCCTTG AAGTACTCAG
     9541 ACATTGTTGA GTTGTAGAAT TCTTTACCTT TATCTGTTTG CAGATGAATG ACATCCTTGT
     9601 TGAATTCTCT TGCCTTCTTC ATGATCTTTC TAACTCCATA CAAGGTGTTC TCTGCTGTCT
     9661 TGTTTCGTAA AGGAATTGCA AAAGCAAACT TTGAAAAAGA ATCGATACAT GTAAGGATAA
     9721 ACTTGTATCC ATCGTTTGCT TCAACTTCAT CCTTCGGTAC TTCCATTAGA TCCATTTGTA
     9781 GGTATTCCAT TGGGTGCATT GGAGTGTATT TTCTGAACTC TTTTGGTTTA GTTACACGTT
     9841 TATTCAAGTT GTAGACGAGT TGGTCTTTTA AGATTTCTTC AAGCTCTTTT GGAGTAACCA
     9901 TGTACTTGAG TTGTTCCCAT ACACGTTTGG AGAATTCTTT AAGGTTCACT AGTCCGTATC
     9961 TTGGATCAGC ATAAAGCTCT TTAATCTTTT TAACTCTTGA CATTTTCTTT ACCACGATTT
    10021 ACTTAAAAAA GTTTAGCTCT GTTTAGCTTT TTTTTTATTC CTTATCCTTA AGCATGACGA
    10081 TGAATGTCTT CCTTAACACT CGTTTCTCCC TCAGCTTCTC TTGCATCTTT TCGGAACCAA
    10141 TCATGATTTC ATTCTCGAGT TGTGTAAAGT AGTACCCAAT TGGTCTTGAT CTAGTTCCAC
    10201 AAGGTGAATC CCATCTCTTA TCATTGTACC TAGAAAGAAT TCTCTTTGTA GTTGTTACTG
    10261 TGAACATCTC CATCTTTCTT GATTCAAACT TGTTAAGTTT CACAGAGTAA TCTCCCTTTA
    10321 GTTCTTTATC AACCAGTCCA CTTAAAATCT CTTCACTAAT GTTCCACCCA CGTGGTGTTC
    10381 CTTTATCTAA GTTCTCAAGA AGTCCTGCAT GTGTAAAGAT TACTTCAGCC ATCTCTCTTT
    10441 CTGCTACTAC TCCTTCATCC TCTGCTTGAT TCTTCTTATT GTCTCTTCCA AACAAAGATC
    10501 CTTGAAGTCC CTTACATGCA CCCTTGTCTC CAACTTCTCC AGTAATTGGA TTAATGTATC
    10561 TAATGTAGTA ACACTTTGAT CTTACTCCGT AGAATGTTGT ATCAATGTTT CCCTTGAGTT
    10621 CATCCTTGAT TCTTCCCAAT GCATTTTCAT GAGCTTTATC GAATGTTCCT ACAATCTTGT
    10681 TGATCTTATC TGCGTATTCA CTGTTGTGTG CAATGGTCTT GTACTTGCAA AAGTCAAACT
    10741 TGTCTTTAAG GAAAGACTTT GTTCCATCTT GGAGAACTAC GTATTTGGTT AGGATGTCGT
    10801 TGAAGAAGTC ATCTGTTTTG ATGTCAATGA TTAGAGAGTC TGTGTCTGTT GCAAGAAGGT
    10861 CTACATTCTC CTTTCCATAC ATTGTTCTAA GGTACTGTAA GTGTTCAATC ATGATGAGTT
    10921 TACTAAGGTT TAGAATCGTT GCTCCCAGGT GTCTTGGTGA AGAGTACTTG TAACTTCTCG
    10981 ATCTAATGCT AACGATGGAA AGATCAGGGT TGACTCTTTG ATGGTTCTTT ACTGTTCCCT
    11041 TATCGATGTA ACTAATCAAA GACTTGTTCT TCACCGTGTC ATCTGCTATC TCGAATCTAC
    11101 TTCTATTCTC GATGTTCTCC ACTGTCTTTC CATAGATTGC ATTCACCAAC AACTTCCAAA
    11161 GATTCTTAAG AGATTCTGTC TTTGCCTTTG CTTTGTTAGA CGTACACATG TCTACGTAGT
    11221 CTTTGATTAG TGCTTCCTGC TCTGACTTAA CTACAGCTTT AATCTTTGTT GGGTATCCTG
    11281 CTTCAACAAT CTTCTTGTAC AATCTAAAGT CTAATTCATG CTCTCCGATG AGATCAGGAT
    11341 CGAACAGCCC AACGAGCTTT GCTGTCTTAG CTGGAAGTCC AGACTTTGTT TCCTTGTTCA
    11401 TGGGAGATAG ATAAGTGTCT GGTGTAGCTG TGTGACTTAC GATTAATGGG TAGTCGTTGT
    11461 TTTCTCTTTG GACATAAGGA GGGATTTCTC TGTCAACAAC AAATCTAATT TGGTAATGGT
    11521 GATCTCCTTC ATCAGGATGA TCAAAGACAT TAAAAGTTCT AATCTCTTCT TCGGTTAGGA
    11581 ATCTAAAGTT TCTTACTGGA AGCTTTCTTC TCATCGCATC TCCATACAAG TTGTTTGCAT
    11641 CTACGTACTC GATGAAGTTA GATGGTCTTG AAGAATCGAA TCCTGGTGCG TACTTGTTGT
    11701 TTACATCTCT GTAATAAGCA TTTACACAAG AGATTCCTCC AAAGACTCTG TACATTTGGT
    11761 CCAAGTCTGG TGAGTGTACA AGATGGATCT CTTTACCTTT CATCATGTTC TTCCAAGCAA
    11821 GCCAGGAAAA TCCAGGGAGT GTAATACGGT GAAGAGGATC GAGTCCAAGT TCTTGATGAG
    11881 TTTCCTCACG GAATTGTTCG AACCAATCCA TCAACATAGC TACATCTTGC CTACAGTACT
    11941 CTTCCATGAA AACGAGATTA GAAACTCTAG CTTTCTTGAA AGATGTTTCA AAAAAGTCAA
    12001 TGTCTTCATC GGAAATCTTC TTTCCAAGTT GAACCTTCCT GTAAGCCTCG TTTCTGTCCG
    12061 TGTAAGGGAG ATCTGTAGTA AGGAGTTTAT CGAAGCAGGT GAAAGAAGAG AAAGGCATCT
    12121 TTAACTTTCC AATCTGGTTC TTATCAACGA GTGGGAATGG TGAGTTGTCT CTGATGTATT
    12181 TGGTAAAGTG GAAGATGCTC TCATCGTAAG ACTTTACAAT GCTCTCTAGC GAACCGGCAA
    12241 TGTAAGCAAT AGAATCAAGG AATTGGAAAG GACCAATCTT AAGAGTTAGC ATTGTTTCAG
    12301 ACGACTGGGC GATTGTTGAC ATGCTTGTGT GGTAGTCGTT GGTGAATGCA ACTTTGTAAG
    12361 ATCCTGGTTC TTTCTTATGT GTAATTTGGA ATCTTCCTGA GAAAGTCTTA GTTAACGCTT
    12421 TGTGGATTTC TCCTCCCGCT ACAGAACCAT CCTTATCTCC TTCTCCTGCA TCGATGACGT
    12481 CTACCAAGTG TAAAAGGTTG TAGTAATTTT CGTTCTTATC TTTGTAAAAC TCAAGAACTT
    12541 TGTTTAATCC TTCTCTGTAC ATCTCGAAAG GTGTTTCCTT AATGTGTTTG ATATAACTCA
    12601 TCACAAACTT CACGTCGTAC TTCTTTGCAT TGTGTGCAAT TACTGGGATG TTTGCATTCT
    12661 TAAAGTGGTA GTGTAGATTA CATTCATTGT GAGCCCATCC TCTGATTCTG TTCTCGGTCT
    12721 TGAAGTGGTC GTGATCCAAT ACGAACTTGT TTGCTCCGAA AATAGAGTCC TTGTGTACCA
    12781 TCGTTCTAAA GGTAATAACC TCTTCTGTTG TGTTAACCAT GTGTACTCTA ACTCTTCCTC
    12841 CTTTGGTAAT CCAAGCTTTT GCTACATCTT CCATTGGTTG TCCAGATGGC ATCGTCTTTC
    12901 CCTTGAATGT TCCGTTTGCA ATGTATTCTT TAAGTTGTGT CTTAGAAGTG GTGAAAAGAC
    12961 TTTTGTATTC GTTAAAGATG TGGTTAAGTT CTTCTTCACA CTCTCCTCTA ATGGTTACTT
    13021 GCTTCTGGTC TAGTTCCTTA AGAGCTTCCT GTGCTAAATC TACTTTTGTC TCGTAAAAGT
    13081 CTGCTGTTTC TTCGTAGAAC TCCTTCTCTT CATGACTTCC ACAGATGTGA CATAGGGTGT
    13141 TGTCATCGAT TGGATGTAAT GCTCTGTATT CCTTCCTTTC CTTATCCGTA AGAGACATGT
    13201 TAAACCATGC TGCACAATCC ATGAAAGCTA AAGTTTCGTA CAAATACTTG ATAAGAGCTT
    13261 CAACAACTTT TGCTGGTTCT GGTGATGAGT AGACTACTGG TGGTTGGGAA TAATCGGAGT
    13321 TAACATGGCA TGCTCTTCCC ATTGAAACAA TAGAAGGTTT ATGGTTTTGG ATCTTAGATG
    13381 TTGGAGAGTT ACTGTTGTCA TAGACTGTTT CAAGAATGGT CTCAAAGTCG TAGTACACGG
    13441 AGAAAGGAAC AAAGTCTTTA CAAGTTTCCT TGACAGTCAT GTTCATGCGG TTGTATCCTT
    13501 GAGCAGGGTA CTGACACTTC TTGCGAGCAT CCTTACATCC TCTTTCTAAG TGCTCATCCA
    13561 TAAGTTGTCT ACAAGTCTTC TTTACATACT TGATATCTCC TCCAGCGGCT CTTACTTTCT
    13621 TGAACTTGTT CCATCCTTCT CTCTCGTCGT AAAACTTTCT TGAACACTGA GGGCAAAAGA
    13681 CAACATTCTT TCTTTCACGC ATCTCGTCTT TCTGCCTTCT CTCAACCATG TTCTCGATGA
    13741 GACTAAGATT ACAATCCATG TTCTTGTTGA TTCTCCCAAC TTCACAGAGG AAAGCGTCGT
    13801 AGTTGTTAAT AGCCACAAAG TGACCCTTAA GGTATCTCTT TTCAGATTCG ATATCTGTTT
    13861 CCAATTCTTC GTTTTCGTTA GGA
//
