# Supplementary material for: Widespread Horizontal Gene Transfer Among Animal Viruses
Source: bioRxiv. 2024 Mar 26:2024.03.25.586562. Preprint. [Version 2] doi: 10.1101/2024.03.25.586562 (PMC11071296; doi:10.1101/2024.03.25.586562)
Supplement: Supplement 2 [file media-2.zip › File2_Maps/Pox_rattus41634_pneumocystislung_SRR11794286.gb]

LOCUS       Pox41634              146790 bp    DNA     linear       10-NOV-2023
DEFINITION  [label=nearest existing NCBI txid40070].
ACCESSION   
VERSION
DBLINK      BioProject: PRJNA632570
            BioSample: SAMN14912528
            Sequence Read Archive: SRR11794286
KEYWORDS    .
SOURCE      Poxvirus rattus41634
  ORGANISM  Poxvirus rattus41634
            Unclassified.
REFERENCE   1  (bases 1 to 146790)
  AUTHORS   Buck,C.B., Welch,N., Belford,A., Varsani,A., Pastrana,D.V.,
            Tisza,M.J. and Starrett,G.J.
  TITLE     Widespread Horizontal Gene Transfer Among Animal Viruses
  JOURNAL   Unpublished
REFERENCE   2  (bases 1 to 146790)
  AUTHORS   Buck,C.B. and Tisza,M.J.
  TITLE     Direct Submission
  JOURNAL   Submitted (10-NOV-2023) Lab of Cellular Oncology, National Cancer
            Institute, Building 37 Room 4118, Bethesda, MD 20892, USA
COMMENT     ##Assembly-Data-START##
            Assembly Method       :: Megahit v1.2.9
            Assembly Name         :: Pox41634
            Coverage              :: 9x
            Sequencing Technology :: Illumina
            ##Assembly-Data-END##
FEATURES             Location/Qualifiers
     source          1..146790
                     /organism="Poxvirus rattus41634"
                     /mol_type="genomic DNA"
                     /isolate="pneumocystislung"
                     /isolation_source="Pneumocystis wakefieldiae"
                     /bio_material="lung"
                     /note="rat"
     CDS             152..655
                     /note="similar to CDD:397402 (Poxvirus DNA-directed RNA
                     polymerase, 18 kD subunit)"
                     /codon_start=1
                     /product="Rpol18"
                     /translation="MAYNNRSYNTFLMVSIKPKYLNENFKKIIQNKVINEYLHRENNG
                     IMITKIDFIEDVKFPLSKIIDNEIIIQVPCSVMFEIYKSGDIITGTLNIGKDNEIEVR
                     SNKVICKILQNNVNIMVLNGIYSLQIENKVYKSGDLVTCELIECKSTNNSVYFNCTGI
                     IIDNIDS"
     CDS             687..1376
                     /note="similar to P32097 (rabbit fibroma virus
                     mRNA-decapping protein D10)"
                     /codon_start=1
                     /product="DecapD10"
                     /translation="MVPDIFSLFKITKTISVNINQRIMNINLVHDESESIRRISSSFP
                     RSFSYSTLILTRDRKLVVGCRRESFLFSKVKSMKFNQSSLDLAIKYSSFLKNSEINSL
                     SSSNKLEINLNYPSFDEVIFIGGKKKSKNEELIPCIKREVNEETSIPYKNLFVYMSRF
                     AIIQSVDSYSKKCYKTILFLASTDMTFEEIEYNFKPNIEVERLKYFNLSSNSIFSILF
                     NELNYKLNIIK"
     CDS             1379..2245
                     /note="protein motif:PDB:2VDW_H (VACCINIA VIRUS CAPPING
                     ENZYME D1SE, S-ADENOSYL-L-METHIONINE, RNA METABOLISM,
                     MRNA)"
                     /codon_start=1
                     /product="Capsmall"
                     /translation="MDNIKSYISNGIELVVTPLNSLPKLNLKIGTHYPSLCYGGTYFM
                     NYSKINDITKQSSNVINIYSHKFMKDEEDIDEILKENNIKTFKTYGKSLNADCILLDL
                     SFPKQYCKGESQHVHSSNKNSFIHNIYSNDHTLVTFKIFYSIININTETFLIVKSPTI
                     TGDSILEFCRLITYLFKSVKLIKHKKDNWLKDSFIILAKDRNSSRIKEFTTYINNIKN
                     KYKNIKLEDQEFRLFNNLAVEKEFITEFNTFKLKVSESIYYTSSLLYKSITSSDKNIH
                     NKFDDELSGLLN"
     CDS             2360..2545
                     /note="similar to PF04380.16 (BMFP membrane fusogenic
                     activity)"
                     /codon_start=1
                     /product="Fusoid"
                     /translation="MKIFNEFESSIDNAIEVAIKIRRELINIIKEKFYSLDLPQDEDI
                     QTQYLEIKTIISRINEI"
     CDS             2535..4424
                     /note="5JXR_A ATP-dependent DEAE/DEAH box RNA helicase
                     involved in transcript termination A18 QP509L L396 161L
                     D10 055L RAD25"
                     /codon_start=1
                     /product="DeadoidA18"
                     /translation="MKYKPYILVGLENTKRLPNKLKDIELRDYQLFTTNVFVGLDNLK
                     GLLLFHGTGTGKTITSVNIIDKLSYIYHNWTVLILAKKSLISVPWVATCEKLLSNTSN
                     IIFVNYDDPYFNVKFFNEITRINVSHRLLIIIDECHNFITRCLSKDGSERRNKKIYNY
                     IVSKIHNQSEKNKLLCLSATPIINDLNEFNLLVNLLRPNILPHDNLFEKGFLKSKDEL
                     VDKLSLISSYVNERNYGIFDNVNESPDFPAIRVFIHNLQMSDDQEEIYKEAERYEKSH
                     KIKFKIYRKIASTFAFKGLYVKGGTNEREYRENIVKIVSSFKNEVGDFVFSLESLSKI
                     KSGLSLNDSLRSHELSMYNLLNSYSVKFTHLCISIIKSLGKVLVFEPFVNTFGINILK
                     IYFNIFNISFFEYSSETLKTREYQLEKFNDIDNNDGEIIKTCIFSTSGSEGITFTGIN
                     ELFILDIPWNESTIRQIIGRSSRFNSHKDISRKYVNVNYIIAKISDGISVDDEMLSII
                     QEKSNYVTQIELLLNNVSIEHIYKFEEYNNTENVTNESLLKLISRKIQLNKLDKIGIV
                     NNVRNILITFNDKIINPKQFIMDDNKNVYLTSGEYVFKLKEDPKILIWRGRPVYLIEN
                     FEFKN"
     CDS             complement(4421..5095)
                     /note="similar to CDD:165363 (late transcription factor
                     VLTF-3)"
                     /codon_start=1
                     /product="Vilthree"
                     /translation="MDFKLCPNCDRNGLIIEDDSGYCFYCENIYFSHKKNLYKTQNFQ
                     ISNKLIHLRNVLRRLSSKESSYSIIRELKEELYKKNITDDMVDSNLVSSFLKNKGVIN
                     KKNYKLVYEVLNEVKEESTVLTPETLYMIIEIFRMLVFYSYSTGQLKTINYSFYLNKI
                     CKLLNITTNLEPQSTKNYTKNNSNQLLWEKFLTFLSYNNKSNGYYVESFNNVFPIDDL
                     SPSIEF"
     CDS             complement(5085..5315)
                     /note="protein motif:CDD:222941 (poxvirus A3L
                     thioredoxin-like protein 93L m91L)"
                     /codon_start=1
                     /product="RedoxA3"
                     /translation="MSVNEFKYKLQTYEKCTACDDNIFELVKHDQELLKFAVFQYANI
                     PKLNKFISIVKNKEFDLDCLDSEVRRALTHGL"
     CDS             complement(5319..7178)
                     /note="protein motif:PFAM:PF03292.13 (poxvirus major
                     virion core protein 4b) Q5UQL0 (mimivirus L410)"
                     /codon_start=1
                     /product="CoreP4B"
                     /translation="MDHVHNGNNECCHTCKSMNNTFSRISDFSAGYKRSNFKKDKQLL
                     KNDRDVNIDEISMTSDWIRKLEEVSKLVYNEMVSSGITKDFNISDVISTLNKLDIVKD
                     KNELFEIMNYTKSLYNKSISNVKNNHNLLIIRDMSNDSKVISQIKEVDKRIDESDYSS
                     LINSSQNQSCYFRDMSDNSDIVFDYGTLISHSCIDPVFVAFFGCKLPYIENSYIFGDS
                     FKLIKQFFKRDRIRQENFMLMVNRFSDENKIIFPGSDDGLSQEIQRANLHALVRSAIF
                     KMRHGYFCIPESNLIRQHLMKIIHPSSTYFISNEELYMLSLLSIPSLRSTLVTLPEIS
                     NNIYEYKLRAIGYITFNPSNVIVSYDSPVPINTSSLYNLSFDHSKQKVYYMPQNVSYN
                     KDRIASSSGMDILSALTGNNIIIGNSKANISPIIVNGTLIYFIERRKQKMIFGTDCMS
                     KTFISEKSIDIEPNIVISGISYKLKSAVCYKVNNKLDSRFENLCNANSLFTILFTDQG
                     AWIYDPTSFQTKESRDERYDRAMYNKFTSLVGGDEYEQQSSVFNDWKQSEEGLEYGKE
                     VQKRISENKSIFIDDIISKTKAESIISRTACILIYAEDYDTYVTARSIGDIFL"
     CDS             complement(7215..7922)
                     /note="predicted coiled coil segment; remote similarity to
                     PF14069.9 (stage VI sporulation protein F)"
                     /codon_start=1
                     /product="Spocoil"
                     /translation="MDLYSRNIEYYFYSNTKQSTIDNSRINIAKKVFNDIKWLSDPKS
                     SKESIMDYINDLKYTNIRHSLNLNSVIDELSKFLNIKYRELYSKNINASFKIDGLLYS
                     ILKVEKDESVKPSLPIRNKTGIKIYTKKENSETLESEEALSDKYDWYEEIYDNAKEEY
                     DDGYVLPDKKEDNNKDVSDKEGSINLIDLSSNASESKDKNFTIRNDRDLDEYISKNNK
                     DRILQSLTKIKNDGNLL"
     CDS             7957..8418
                     /note="protein motif:CDD:398801"
                     /codon_start=1
                     /product="Rpolsix"
                     /translation="MSDYFNNNESYFTDDEEYLEEEEEEDEEDNFKFSSNLEEDSFQQ
                     TSVKTKYADIKLNYTKRLGIYEFTGMIAERVNQLERGAHPLVKNIDDDDNSYSISIKE
                     IKEGTFPIIIEKYDRLMSIYDFKESNLKLHLDYVTKLWSKFQNRINDLQDK"
     CDS             complement(8481..9632)
                     /note="protein motif:CDD:282741 (virion morphogenesis
                     protein)"
                     /codon_start=1
                     /product="MorphoA6"
                     /translation="MDSIKTKYMLLYELCKKTLPEKFVKEINIDEDIEILSSIIGKML
                     DDIESIEFPLTDSILIKILKGIHLKYFSFWFMINDVTCKSVYNKLSEEERNSLKSTVN
                     SIVKIIYTTNKFNNVIKNIKTDTVGIIEDAKQITDIVIEIKKINTFSGVINMFKNKSS
                     VFTTIINKIFGDKNYLIKIVYTIYPGIENNIELFESLYVLFDKHEFQEILLLLSKITI
                     DKFYPINSEFLKHFKQILNRIIIIKECKEIDVHKLSLFIIKLFFIVKDELCYIDKDYL
                     VSSGKDIVNELNIKDFDNIKDDINKILLTKNISTNSISSIIKKLSSAIGDSSKSITDI
                     YNRYQYKINEYIKSIIKKYSITCSDKQTLDILIKDFLTSINNVQTIDGT"
     CDS             complement(9640..11754)
                     /note="protein motif:CDD:398240 (Poxvirus early
                     transcription factor large subunit)"
                     /codon_start=1
                     /product="Vetfla"
                     /translation="MKFKFSPQIVIEVNRSNNIHRLLVLSPYDNPLNDFKQHEYFIRN
                     IIKYEKTIEFHKRHIFITMNIQELKGYLRHLLDIEEPIIVYSNKYNIEYRLADNKIFS
                     PFDSNINTVLNNNDTLYKLYNEAVNFLILFVVRSNDIRSRLGTIEDIPYNVLRYEQKT
                     INIMKDLDIELTVNYKIDNIFKTNIYESTLREISRIEGYKTTFIKFNKNILISGSNLS
                     LLNVKPGDTNLVIWGDNNDILLAFNNDTVSVFSNDLINLILKMWPSIKLERVKNSINF
                     KVYFNDTINSNPIIDMDIRFILLDTATNNILLTSDKKTSIILAKDHISMKIKNNIPDI
                     EKYFTALILVHDKAYFSTLEQKEFIKLNNIYWSRICQNSKNKIRKPVIVDEITDDYKA
                     YKSNFYISDKLEIYKNDNQTLLSCLNDRYRYIGFLNLFIGVYNMCVPCCYLEPQHNTK
                     SFKKCIDDIEIEVDSIDPYLLNYGKILINNKISYLHYIVDNIINCDSFISFKNKRISE
                     CRDYSIVSKLDESIRLSSKKEIAGFVKGNKVLLINDSILVSNYYDVDKDPELYVLIQE
                     IVHTVKEIDKCTNSDNIQIKINKSKHKKFINNYIDKILIKEFEIIKDNGLIMTNKGFY
                     IDGKKYDGGNKSNSLLMLQNPNYEIEYSVSRVIYNKFKDKLGNIYNENKEIIIWSFIV
                     DIFNKFTKVDINNINFILNKFF"
     CDS             11794..12594
                     /note="protein motif:PFAM:PF04745.12"
                     /codon_start=1
                     /product="Vitf3"
                     /translation="MYNFEDVEEVIHDYNKELINKDNMIDRSISLNIIREDIDSRYRS
                     KKSSTCEDRIKMSYNFFISRGFWFLTENENLYCIKYLDSIKNLKFNKKNNSINSVYIT
                     LLILESNNILLTKKMIQISCPELLISKKKYKYYINHKEDIKSKINIDVCGLSISSIIR
                     ALAIFYRYYITDKNVYNVFDLSSKKLVYFIDNLQLSVMNHLYNIVINKKLKCSIHPEL
                     YLENIIIDNVKDFYLRVNRYRDIDNSLLDLNEFNKFYENIIVNIEKLV"
     CDS             complement(12598..12843)
                     /note="similar to Q9J560 (pox virion membrane protein A9)"
                     /codon_start=1
                     /product="A9mem"
                     /translation="MRSEIYTVLKTISGLCYYQSASSIVDILKQILVKTINKNFIEKY
                     NSRLSIGKIAILQSLISSLCFLILGLFFTYIFINLFS"
     CDS             complement(12853..15495)
                     /note="protein motif:CDD:281398 (major virion core protein
                     4a precursor)"
                     /codon_start=1
                     /product="CoreP4A"
                     /translation="MISLGSKFLSFDELEDGDLIFNVVSKALPVIGSNVDFSYVNKTY
                     FHPLDLIYNQKLESCVNSQDSLPSLSQFGINSSLVKGHKYFKNFFPYDRVNDEYLLLP
                     IRDKFKIKNPIKCSISFNSLPKYTRQLLKYRLTLPEYYARIAGGCNISSYNNHAEYKI
                     KVDNSLLFIPNLHFSNNYVNDSLSKTMESSIKSKIFNVRVFLDSVTHSLEVVDPDKNI
                     LSSINNILYDESLSSDTTIDGIKINSSNIIDITYEVNEDTIKSIINWFTFFKDTISIN
                     KLKMFVIDNDLCNTLDVINLILSTYYSPILDIYSDYYNVKIIKDDKGFSIKKLNSDKS
                     LKVFNNLNSYIRSNDVMDFNSEAAHKILKGVKDTTLLNSNYMNYKLFWEGISYDEYNK
                     MSFEQSYLLNACCYVFGLFEHRNTTFCSRLRDLEINNIVPIRVVILPREIKGVMISDI
                     LETTISEISKPITSNIFRQKNFSNTDLLKNIGLTKSNYIKLWDIIKDSSSVSDFLLTY
                     IALKSRQSEDDSYYNVKSYSEYLNLSKNILSRLGFKTVDYSSSFYRGSKVNRLRIYPS
                     FSESNLISKIELDKELATKIVKSSEPLISFIMRSLNINKTDLERTFSSGYSSMSIPSV
                     LDVSSSINTRGLLLSDTLDEKLNLDLFEPENRLFYNNILETIKNDFCAMDIVETIPTN
                     MLVKLDARCGRGDKTINISEILGIMQTELDVEIDPSSIIVEAIRKYVETHSSHNVFKP
                     SVIEHVKRSAEGKTEKYLDLTRTGSLFLKDIVSSIRSIESILGISVDESVKLEVLEIF
                     KEIKDISLKLYEFIVGIETIKIICSQNRTNFKINKSDPISKSDIEQAYTTASSLVKNA
                     SEKLDSLTDSFLSFLKNALKTKSN"
     CDS             15513..16334
                     /note="protein motif:CDD:282864"
                     /codon_start=1
                     /product="EfcomA11"
                     /translation="MSLEISTLSEIPEDIHYPLSNDVNSEDDDQFKLLLSNYKNIINI
                     GNSVDEEYEEEYIDRIEYATNISTLEKNNTIDNVDVNKLSNIHTTTVEIEDEINKDVR
                     IKNLESEIVKLKSQINNTVNSRKNLNDILFGNKITKDNFYCKKLSIINHARVNNNNIT
                     MDELDEFSDEDISNVYNRIVEINNSMKRRVIILHGITILVNLLDYIGRKLNFSLFEGL
                     SKEISYEILDANIGEDCDKIMEDYGIKKFNPYFNILFFLCKQIVFNLLNNSKVDK"
     CDS             complement(16336..16683)
                     /note="similar to PF04651.16"
                     /codon_start=1
                     /product="EfcomA12"
                     /translation="MNPDVQKSSCNDYIEAMKRTNPSLQKFIDSVNNINEAAEIIKNI
                     DMNTISSGARQKRNQKRKTTPSKQSNNDKYFKAVDSVGSMVYGYQDSSGNFHVVLEEK
                     DDFLGEKLVERNK"
     CDS             16745..17104
                     /note="similar to PF05961.14"
                     /codon_start=1
                     /product="EfcomA13a"
                     /translation="MTRYFIIFLIIFIMIFIGIIYCVATLSKDSLKVNYIKNNPNFNI
                     SLFEKYEGGIIKKIDENKILQDEIIKFKLEYDIVSNNVKLIQKKIDDVMFLKSNISRN
                     RRGVFNNLIRLKKPVFF"
     CDS             complement(17101..17313)
                     /note="similar to PF05961.14"
                     /codon_start=1
                     /product="EfcomA13b"
                     /translation="MASGTILITIIISIIVSIITILFVYQYMKNKNKSIYLNPEKIAK
                     DDNMFSYNLSESEIRMIENSIDDIQN"
     CDS             complement(17327..17602)
                     /note="similar to PF05767.15"
                     /codon_start=1
                     /product="EfcomA14"
                     /translation="MIGSFLSMVNRRSVLLLVVVTIMVFISFCLSINDRFKVTTVGNP
                     RVTSDLSITLSFFSFVLLLISLISLRYSGSSVNIPVRVTELKTSSIE"
     CDS             complement(17599..17850)
                     /note="predicted entry fusion complex component A15"
                     /codon_start=1
                     /product="EfcomA15"
                     /translation="MLIKNNSLIICDDFEEFSHIFYDENMMLYKFFDQSIIISSDIMD
                     VFKESNRYINIYLINPHISSINLIRNINCNKYCIFIYNK"
     CDS             complement(17840..19000)
                     /note="protein motif:PFAM:PF03003.15 (pox virion inner
                     membrane entry fusion complex component myristylated
                     protein A16 G9 FPV127 J5 002L 337L L65 047R)"
                     /codon_start=1
                     /product="EfcomA16a"
                     /translation="MTTWGNIGAYLYRPFARTLNLIVIETPELGKYKHTMEVFFDNKK
                     FLNRIRFSDIYKYDINDKRDVIELDFCYSDKFESTIIPGILGEYHKDLYRIRLSTPCL
                     GFTFRPGSHIDEGDEYSDIDISEYLYLGRKVVLVKEDYLFTELDSFRCCTKSNTNKCP
                     SILLNDYQTDHCDHVMSMNCYTFPESKECLRWLDASIKNGRIEASLTYYKKCRENYNN
                     KYCFEFSNLSKDAIGNSFHTYSDNALIDWCKNNKNVKECDCVNHSSINSIYEELLGPK
                     ECWLKECTNLLKNSAFLTKSQEDQRSKCKYVNCSVSIDKIVSNSLDMNIINDCKGHER
                     SLINSTNLNISSLNIPTIFTNYKMLLIIISIFIYAFFNLYNRLVFSRIINVD"
     CDS             complement(19013..19573)
                     /note="remote similarity to 5XU1_M (transmembrane permease
                     transproter proteins)"
                     /codon_start=1
                     /product="Permeasoid"
                     /translation="MDFNEFIFEAGGNENMILDSTDEEIVSGGLQGELLSGKLDYSDS
                     LDNTINSKLENILKSDSKILDGNISYTTVNMVLLFMAIALNSSNYIVMIILFILIISS
                     LNNPISTVIIVAIFGFKVLKYKYYVAFLSLLLATLITCVLFEVGISSNKVLLISLLDL
                     ILICLISSNTGGLLGSIRRNRFYNII"
     CDS             19589..20962
                     /note="ATP-dependent DEAE/DEAH box RNA helicase involved
                     in transcript termination A18 QP509L L396 161L D10 055L
                     RAD25"
                     /codon_start=1
                     /product="HelicaseA18a"
                     /translation="MSLNIYEYIKYSEFKNNSRYINKSKVKLRGVKLYNEFYDLVEFK
                     DVNNSKVIIPYGSIYNTYIHPYHYINNIITKNLSLPEMYSYQIDVIEEVINFKTQGNN
                     YITLNFPCGFGKTVISSFLIGKEKLKTVIVLNNKLLAKQWEKKISVLGSTFIASYYGV
                     SELIKNVYDNTYDILVIIDKHLKNPEFSNYCIKNFDLFIFDEFHLYNLRNDNIINRFL
                     TFYPPKNAYFLTATPRKISLSLFPISVEVEKHDNDFRMNLFEVFSNILISRSLYTSEI
                     CNLSRNLSLDKYHYKVNRLTLLDVRRNDTILNFIKSEYLEGSNNRFLILVNLRDHMSY
                     IYRNLQFLDNVLQADSKDIEIHKKIYDISSLDNYIIVSTTKFFSTGIDLPGLNNLFIL
                     SNSLTNETIKQSAGRILRSYDSSDRNIYIFSFSSFVDLDFYIKKDNERVRLILQKEKF
                     SYKKVNI"
     CDS             complement(20963..21286)
                     /note="remote similarity to 3DH3_C (RNA bidning protein)
                     and PF17878.4 (single-stranded DNA binding protein)"
                     /codon_start=1
                     /product="Ssboid"
                     /translation="MSQTDEEKVLPPGKYTILSESDINTIELIRAGYTQRSKNPNTKR
                     GRNSSRSRREVKEDNRSKNSNSTSTSTRKRRNDKDNEKEVLVSSQPSLCTLCKSRINS
                     MTSFN"
     CDS             21356..21829
                     /note="protein motif:CDD:282675 (poxvirus A22R holliday
                     junction resolvase)"
                     /codon_start=1
                     /product="ResolvaseA22"
                     /translation="MFLLGIDIGSKNCGLSYIYMNNKQHINIIYFELVDWSGSNWTKK
                     VYRSIYKYNDISPIDYIILEKQGGKRGNTKYINFIKGLFFDSYTRIIVRNPVGYKLKS
                     NNYYNRKKISKEVCSAIIDILGNKSLKKYFHSFEKKDDICDSINLVMLYILDNYG"
     CDS             21822..22922
                     /note="similar to 7NVU_O (Sus TATA-box-binding protein)
                     PF05718.15 (poxvirus intermediate transcription factor
                     VITF-3 B263R)"
                     /codon_start=1
                     /product="Tbpoid"
                     /translation="MDDLINFLDCIEYDFKRTILNFHLLYDEKYPNLSKLYPTLKEII
                     LKKSHFDKLFEDETLRVRIKSLVFCDISITKHIINKSYYNDRRYKNRLKDRIIFNSDN
                     VDSTIINYLNDNNNYIKSYLYTTKNKNKVSYSEINNYMSGYGYNSFYDGVEEKSGLIT
                     KVSCNNKYPWIKEINNKLLVRVDNDSIITGGKSSVLQTISIKLSDKSCILIFKNSSIH
                     CLLSKDDRGDKEKIYETLKTISLLLYNIVGDKYYKQSVEYYDLLSVNNYLLIPDYNIY
                     GISNFKLGILNLMYRHEISSNLYFIVSKKYEKIKLFKGNKLNIVSLTNIDDAYLNILY
                     VYEILSIFKNNDIKIEEICKIDINKLQDILFI"
     CDS             22926..26342
                     /note="protein motif:CDD:238353 (RNA_pol_B_RPB2)"
                     /codon_start=1
                     /product="Rpoltwo"
                     /translation="MDDVIGYKYIESDPKNGIYYYPLHFQYKSYENFILHKVYEILEC
                     KRELYSMNGGKDKIFLEISNVSLIPPKYSASIAITSGYSYDACVNFNIRVYKETLTIN
                     GIQETTLISHCGIDHHLIKIPLMVTYGGRNSLEPNTPICPNSIGGVFINKQSIEKIGI
                     NLIDKITTWPKFKQIRNNGFSFSFSSISLQDSKEYSYKHYKLTIDLLSPHNILLSSSK
                     TLENVNIIILIMYLTKLSLEDILERLSFDMTDECVHLSHCMILQVSHEFKNVVLEEYI
                     KSKCCIDTVKNKVKTIDECFNDIIDEILPHMKDSTKVNRGLYLLHIVRMFIHAIFNNT
                     RYPDRDSFVCHRVLTYGKYFEELMKDELENYITAIRNDLKNNIAKRKIYTVSSHVITT
                     PGFNQAFSNLLSGKFKKTDGSFRTHTHYSWIQNVSIPRSIGFYPNQVKISKMFSVRRY
                     HPSQYGYLCAADIPERGNQVGLISQLSIHSSITDILNRDFNTLKSELISYIVSKSMNC
                     IDYISGVSVTLENIFITSITKECAEDMVRALRTLKRRRAFGNNEFSVVHIKDRYNELR
                     INIGSGRIIKPLLVVDNGVLNMDKYENEFSSMINGLTFHEFSIKFPDIVELVDIEQFQ
                     FSNICNSVSQFRELSDEVKRKIDYCDFGQHFRDGYVASCLIGINHNAGPRSILGCAQT
                     KQAVSCLTSEIRNKIDNGISIIYPERPVVMSKALESSKIANNCFGQHIMIALMSFKGK
                     NQEDGIVFKKEFIDRGGLDIITTKKMTQDIPFENFNTSEIVQSSSYNKLDSNGIIGIN
                     TFVEKDDAIIRNISKRKVDSDIIKENYISFDISEPYSEIYPARVERIKVEIMDKVKIR
                     ALLMTERKPIYGDKFTSRTSQKGTITAIVEEKDLPYTQNGLRPDIIVNPTAIYSRKTI
                     SMLLEIMLTSAYTSKPTNSKGQNRPICFNSSNDITFDYFIDFARRCHKYRGVAEELLD
                     DITYCEETFYDPHTDEPYESKVTYGPIYYMRLRHLTLDKANVRCRGKKTKLIKHANEG
                     RRRGGGIKFGEMERDCLISHGAANTIAEILNDNEEDRVESLICSECGNILPNKKSKSY
                     YCDRCSVMGLSPKLDNVILNHVTKIFLIQTAARGIKTLFSTDDFKIKYYN"
     CDS             27022..27279
                     /note="protein motif:PFAM:PF07020.11 (Orthopoxvirus C10L
                     protein); IL-1 Ra homolog proposed immune evasion
                     function"
                     /codon_start=1
                     /product="IlonebC10L2"
                     /translation="MSSNNGNNYPIVNSSTTSTTNTLTYSSNTGICGGNRPGGMWGGS
                     IQSTGIWGGNRSGGIWGLSSGGNGGVNGGVNGGVNGGVGSI"
     CDS             27911..28153
                     /note="similar to PF08573.13 (SAE2 DNA endonuclease
                     activator) and P17356 (vaccinia uncharacterized protein
                     18)"
                     /codon_start=1
                     /product="Endona18"
                     /translation="MSYNKENVCPCCCPDYFSSINSINSNNGGGGNSGGSSSSSGGGR
                     SSSGMWSNSSRNLSGGINSGVRSGVNGGVNGGVGRI"
     misc_feature    complement(28155..28157)
                     /note="gap in read coverage"
     CDS             join(28158..29516,29520..30404)
                     /note="similar to CDD:397403 (RNA polymerase-associated
                     transcription specificity factor, Rap94) 7AOH_I (vaccinia
                     DNA-dependent RNA polymerase subunit H4 pre-initiation
                     complex); translated via hypothetical stop codon
                     readthrough"
                     /codon_start=1
                     /product="RpolH4"
                     /translation="-
                     DKSLKDFLSINDEILKFNIYSIDSISEDELSFLFNIIIGNESISIEEVVSAYNFMGES
                     YEHIVFKPSYSFSSNGDYQLKNNIFYMIYSIIEFEMVIKNVSVLCNSKTPSDDIVVKK
                     DSYLDVSHSFFNDKKINYETRINNFYIDFSNLLQYIYDNDINIKFVNKFNDFKSLSRY
                     VAFKLSKAKLHMPYTYIYKISDNIIINIRVEDNIDLRFIKYGDVIYKNNFNLESSSMK
                     KWGSILIDKLTIDEVKKYSSLFLSNKILSSYFLSLNLFPSLEFNEFVYETRYSLYKKP
                     IMEVSREVCEHEIELTRILSESNVYNNLMVFSNKYVDSKDRINRFSVCNLCRKEIKSL
                     NIEDDVIDVVITDKNIFNNLPYSDFVQSRYIIFNLITSLEVIFQTSMSSFRNSIFRTL
                     LDFFFYINDNNIELEKKYKEDIKKGIFFIRLSPSIFEFGFSDTELYKDKNFNLNFLIS
                     FIILLYINISELIKISKRNEHEDIRFKDFFYKTMSGMIKYFLNRTNYEKEKKIEDYEY
                     FLKFYISIANDEVRNLFENKYKKYLELLNIYVENSVIDMNIENYSDTGFRTIKIIEGY
                     KLYSQTLDNFNDTTSKNSYHVVENIDTLDLNKQTRDNIIKKSEFAILYKYNTISKLEY
                     DDEFVKIIVGNKTMLIKTDSIQNTSDLTIKYNEYFKLLYGDIINYFNNNGIRHKDHSY
                     NIIKLLFNKNSSIIVLDAIDYILKHIFLYTNKDPEEWINNNLDVINGLYR"
     CDS             30388..30822
                     /note="protein motif:PFAM:PF03003.15 (pox virion inner
                     membrane entry fusion complex component myristylated
                     protein A16 G9 FPV127 J5 002L 337L L65 047R)"
                     /codon_start=1
                     /product="EfcomA16c"
                     /translation="MDYIDKIEDDVSKIDFCNKNKGDIRCLCLFPPDNIDNSNMLFPY
                     YCTYKPCLLPEALLTASLERDIRRCNLINCKIDISDIVINGSIDIINNCNFKYNNFIT
                     TNKNRDFNYEVNTYLPTLYLNGILTMIILILLVLMINIQHQQ"
     CDS             complement(30823..31380)
                     /note="similar to PF05273 (pox DNA-dependent RNA
                     polymerase subunit 22 kDa J4R RPO22)"
                     /codon_start=1
                     /product="RpolJ4"
                     /translation="MNFNNVKYLANILILKTHENIYPNNFLGKKILKRYTYDIIYNNE
                     QSASIEIKEIDTEYSIKYRIVYDNSSVFSNKNRKMDILDDNTIYPYIISVSKYTSSDP
                     HIFNINTIMIDIINSSLFLEFRSLSSKEIINLIEIKNGDTVPRQKKEDIQYKILYNIN
                     IDPQYIVYKSKNKQVGFNYDYRWFV"
     CDS             complement(31367..32281)
                     /note="protein motif:CDD:165387 (polyA polymerase small
                     subunit)"
                     /codon_start=1
                     /product="Polyapols"
                     /translation="MELIDDEKYIELDKPYFKFSELTDRLKYNPDYVSNIPTIPKQGQ
                     LKLLLSELYFLNTLLKKGKLSNSVILYLGSAPGIHIGWIVRYFNNINVNIKWILYDPR
                     EHDVRLYGFSNVNVRRRFFNINNDILSEFSGYKNNLILISDIRLVRDGKEPKTQDIVE
                     DSKLQNKIVTILKPIAYSLKWRSPFPDNDFKELTSVNGDIMLQPFSPPTSAELRIMNF
                     TDKYKLFNVSYEDSVDYEEKMFSYNVKLRNKIVTNFDFPTQRYDYYYAYHILKDLETS
                     DKNNNEKIKVIKLFKSIFKYIGIKNEFQ"
     CDS             complement(32265..32690)
                     /note="similar to P15915 (poxvirus J1 late protein subunit
                     of early virion morphogenesis complex); required for DNA
                     packgin during immature virion formation"
                     /codon_start=1
                     /product="MorphoJ1"
                     /translation="MITESILLNTFFTDQSAFLSLLKDGVNEINLIKNYLDYLLGIVI
                     DGKKKLESIGYSYERINDDYGFHAFKLIDDKLISIPKDCLINRRDISIDTSRFGDFLN
                     SLVLLKKSDKTYNSLNIDNINIGDEHKNILKIIFNGIDR"
     CDS             complement(32694..33077)
                     /note="protein motif:PFAM:PF04872.13 (Poxvirus L5 entry
                     fusion complex protein family)"
                     /codon_start=1
                     /product="EfcomL5"
                     /translation="MNNSSIHLTPFFITPEFIEKSIDTNNIFYYSLIIVQISVISFLI
                     FTYLKDELYYFINKHLLYRINKENIIVPTVECKDNKLIINYLDKTFTGKDLDGKEILI
                     TDCDDFMKKYKNDSDKLFRKYYYLL"
     CDS             complement(33159..33854)
                     /note="similar to PF04498.15 (poxvirus nucleic acid
                     binding virion core transcription competence factor L4R
                     VP8)"
                     /codon_start=1
                     /product="CoreL4"
                     /translation="MEVCDYPIFHPLPYSEYIVSCGDGKPNAAKSVLNVFKHRQRFKS
                     KYEISHIKDYKNVKVFLVTNLKSISKYMEVSPVTLEDIEKYFLNFDLITFFTGDSNMN
                     DFNSSYNDELRISKSGSGPIFVVFNIKKLSLYTENFDNEKDSYTDISVDCIKTYFNVH
                     MLDLYNISNNLTLEAVYGLEDDNSSIKLLSNNSDISNYKNTTTSILSLSTLKKMISIF
                     IEKYGINPLLTNK"
     CDS             complement(33871..35253)
                     /note="similar to PF04599.15 (pox G5 FEN1-like
                     endonuclease with RAD2-like function in double-stranded
                     DNA break repair)"
                     /codon_start=1
                     /product="FendonG5"
                     /translation="MGIKNLKNILKTNNLLISKPLDHNKSINLDFIEKKLEVQNKFLN
                     LCLIDFNTLYIPFVYSSISEEELIHNLIKKIHSMKFDKNVIYLDKGIIKKKERVRSQR
                     DEKLEKRKTILEDNISSSEFRIYVDDDKLINDDDYYQDYKKHLKDKFSYEFISNKHKR
                     YSIQELIIDELRSHGNIEIVYGNEIDAEFKMSEDINQLIFTHRLSPIVYTTDQDIYAL
                     TSSIDSELVIMDSKSINLISSDSDKKTFISSIVMMINGFDYYKGIFNISINNFDKINY
                     SINTDFNIVSIFIVLCKRVKSTFKYTKENVRSIDYVIYLIDYIKRYINNDVSFFELVE
                     PEVIDYKKILSIISSYIYSFISISSESYKSVLSSVISNLYLSGLLESYKRDKIIREIR
                     NENVNYYKVLLDNNIVLNDGDIDSNILMKNDFTFIIKIGEIYLDNDYIYKGFNNIKNK
                     NIVGFRVLNE"
     CDS             35303..35620
                     /note="similar to 3IC4_A (glutaredoxin)"
                     /codon_start=1
                     /product="Redoxoid"
                     /translation="MEVYLIGIQMCPKCLKMVEMLKEKLGNDINLKLVNVVTFTKVMS
                     NTYIKKILSLVSEDKMSSDLQIFAKQKDGTLKYVNLNKELSDYIFNIDVSISDIREKM
                     GFD"
     CDS             complement(35617..36201)
                     /note="protein motif:PFAM:PF05796.12 (pox late
                     transcription elongation factor G2R)"
                     /codon_start=1
                     /product="LatrefG2"
                     /translation="MLDILYYTILWMHTNDLDHIKKINSLCKAIGINKIQIFNSLNKG
                     NKNIFKILNYHDLYQQEIEYIDDSALLEILKIKVDIIKLRIKKNLYNTEYKNIINSIE
                     DIEYSRLGTIYLDIKEMPIYIYFKIKSYSMNIKSLNNIKIQNIYTNELIDYCKEIFYS
                     NNNSIISNLMKLFYDCSKGTKTSYNLYGFESFFF"
     CDS             36191..36517
                     /note="protein motif:PFAM:PF06129.12 (predicted
                     transmembrane protein similar to chordopox G3 proteins)"
                     /codon_start=1
                     /product="G3mem"
                     /translation="MSNILGYSLKVFFFIYLICVLLFLNLGDLNLLDIVSSETNIDME
                     LHKKNEASILLFISDQYYIYSNNSIIEYDYITNKIIINVYNKSYYIPVTDKEIIIPIL
                     LFGKIK"
     CDS             36514..38304
                     /note="similar to P68492 (vaccinia zinc-dependent
                     peptidase G1); C-terminal domain remotely similar to
                     PF02563.19 (polysaccharide biosynthesis export protein)"
                     /codon_start=1
                     /product="MetalloproteaseG1"
                     /translation="MIILDNYVKLFYIPNMKKDIIISISNFGFCRDVENVEGVSHMLE
                     HMIIRQNHKRFNSNALTSRNFMQFHTTRINDKDDYLDAVFEIISWFFYYDNGQFLLRK
                     DIPYNLKEFIDEIENEYYLRKNSFFCYDILSFFSGLDMYCGGRKLSLISENNLFDMIK
                     NLFTSIHGNQISIFLKNVNSETVNILNKSFGSLRPYPQTIYNHRPNRTHSSIIFSNKP
                     LYSIIVQIDKNINNIFLCYQLIKTFHFIELEVINENLYISISFLDEVSLNKFVLSKRK
                     ISGLKFDDLNIPDELIIEFYSLFNNYRFDIYECIDFENIHVKVLELEENINRSLEEGK
                     FFIMIPSSLDFFYNTSDKQNNKLFIYNFDKGIKVRHAINYSSNNYSETLLFKKVDEYS
                     SEISYHDINLMTFLNNDINILNNLSIEDSSIYINNKFEDGDVLRISESPYIIDFNKRL
                     TIPLFGYSLFIFLSSNMTLSEILQDRNRNVRFLDIKFSKNDYIIKSYYNSVFIIIKCD
                     NIPNTDHMTSELMWKLKAKGLIYTMSSWVMKNTSKLYMYIPTIYVDKTYIDIKVMLEE
                     MNVRPILFLRSYETEESNHDISDIVKKLII"
     CDS             38316..38699
                     /note="remote similarity to 2QGV_J (hydrogenase-1 operon
                     protein HyaE)"
                     /codon_start=1
                     /product="Hyae"
                     /translation="MDANRLTILSKYIESRKFNENIKREVDGYILDRLKHLIGSYSGL
                     FTPDINFNSKDSNIDMLISIISHEDDITTIERGNVQSFINRVFGEGLSVDILFLKNGK
                     ILDYMSVNDFKTVIKNVINKKYEIT"
     CDS             complement(38701..42558)
                     /note="similar to 7NVU_A (DNA-dependent RNA polymerase
                     large subunit RPB1)"
                     /codon_start=1
                     /product="Rpolone"
                     /translation="MRTKITGIKFSLISQRDVDNSDIVIQNIKNENDIGTIKDSRLGA
                     SDNSICGKCGMSETHCFGHWGKVNIYDNILFKPEYISEILRILKCICIYCSFIRYPKI
                     YENYDEILREKKNIDIFGQISKKKTCWNPKCREVYLPMSFSKRLVSFIVKSKQGKDIP
                     IRNSYIYEKLSSIHRKYWKLLEINNPPEYLFYKGYFVIPPLTIRPSVSVWIDNIPKET
                     NEISYKLNNLVKLSINNYDEYSIQKSLIEYDNGQILKNSYGSNNINLAYIMKGKDNMI
                     RNYVVARRKDQTARTVLGLDSDIGITDVGIPIFICKTLTRKVFINRYTYENVIKLFKE
                     GKVRFYFNGTTNELSSFKKSKFIKNKINFDFGDWIEVDIDEDTNIIFGRQPSLHRYNV
                     ISSSVKYSTNYTIKIPQNIANSQNADFDGDEDWLLLETSPKSVVEQSILMYPTSSLKH
                     DIHGMSVYGIIQDEIVAAYNLLEISDIPIYKALSILGKYGIGFEKSMGEKDIVSGRDV
                     LNHILDVKFSYKNIIKDGNLQIKSLTSNFLVAMKSHTIASLISDYTDNTSGIIFLNKM
                     SYILRRFLGIYGFSITFRDLCNDFSKINSIDKINIENFNLIKSSIKSYYEDIGSKLIP
                     KLSDYDENNLIDSMLSSLTNFNVAAIDKYMQDEVRENPQNNLLKMSCAGYKINPTELM
                     YILGIYGKQKIEDKLIDNKIMGRVLPYFLPDSKDPEQIGYISNSLIKGLTGTQYYFAM
                     LLARSQSVDIICETSRTGSLGRKIIKKMEDVIINDLGFSVYSKMIVNFIPNYTKTSGS
                     DTRLFEIIYPDRNMIWYEEIYEMWEYLKEGLEYDNGRKMVSSLLFPFNFILFLEDDGT
                     KVDNDYIYNFITEIISEINSEYYFEMGDTTFIRYTLMTYLNPSRISINKKSLSIIKEK
                     FKEKLDISLSSGYPLGIISAQVLSEKFTQQALSSFHTTDKGGGVKVDMGFEKFYKIVT
                     MSKYKNEIVTIFSQSKDILESIKYNFEFTTLSDLMPTINSCLKGNKLCISMSFDRRHL
                     ISNNITGPDLEIMIENYFSFINIVEDWYLDFNYVDNNMLDITVICTLLDPVEYHKHLI
                     LLSIYGGINKGYASQFKIPIKELKCHDGCIKYFITIEISDISMLSYFDLEGLDVITLI
                     PTTREIFGIGCVKSQITNELLSTYGDGLDYLFPSCDLLSSLMTLTGEIDSINKLKYGF
                     SHLKKLTFGDSKSIINASLKNKMEKISDNSSSHFIGNRPKIGTGYFEYYLDLSKYINL
                     VSSEERKEDIISSIDDIILSDEL"
     CDS             complement(42658..44646)
                     /note="similar to pfam12011 (poxvirus NPH-II I8 DEAD-like
                     ATP-dependent RNA helicase with proposed role in early
                     mRNA transcript elongation and export)"
                     /codon_start=1
                     /product="HelicaseI8"
                     /translation="MDFSYLLLPNNDTIFINNLSKDDPRINNRDFLWLSIFPIFKHRW
                     NKSTLQLDNYRYFLSCESSFGNTVNPESIDLNNFNYTGNSFKFSNFIMSNEAYSYLSI
                     YKGITINNFNKYIKYGLIEAGNKLLIFSGEKDEGIRGNSIFPKMAKISLKSLTSKNQT
                     KVINSWINKMRVVLTGDTGIGKTSQIPKILLWCNYLFGGFPTLKVFIPTFNQKPIALS
                     LPRVALVKLNGLNMLNSLGYTDYLNSPISLRYSEVLTNEKNYGIERYGIYITTYRSTL
                     NIINEFDTVIVDEIHEHDMNADILIPIIIKLKNKISSVFLMSATIVDDRKILESYIKE
                     NLEFIHIKGETNYPIEEFNVYNLDAKNIYEKSLYVIRRYKIFKNTSVAIFLPTVKMCE
                     IMCKYLTNNVQEAKVYIIHGKIKNIDLILEEIYRSEYSIICCTPYLESSITISNLEMV
                     IDSGLYYKVTPIGGCIDYISNSMRLQRRGRVGRISKGRYFELYNKNELKPYRKIDSEH
                     LYDFIIFFKEYGIDVYEGWLVKPNIDILNKSISYLENFGISYNILFKILSKYRCSMIE
                     YVNVYRNNDDLSAQLNRYEMERIDCSREVFVKVNAKGIIVSFKQNVNPNNLNKSDYLY
                     TIEILYGIYKNSLIKINSTSVAYPGDIVYFKTNSEFTL"
     CDS             44686..45933
                     /note="similar to PF03290.16 (poxvirus C57 processing
                     peptidase) Q96629 (adenovirus papain-like maturational
                     protease)"
                     /codon_start=1
                     /product="AdenainI7"
                     /translation="MEDNNFTDLVIHKLPEVGFSNILFNIYKISGLCRFIDLSFYKTN
                     CNGEFLKRFDTDKTRGIVTCIPISIIKEILDKENKTVSYVTDPITNKINLFSKLTSIL
                     SIDKIINYKTSIPILYFFKPTCYESISKTNDFSTVLDNNITSLSNVKLIESSLFDIDK
                     SSWIKSTTINSFITPLVYGRNNIRYLGELNLLFLSNYSFLNRADTFNSSIIKEKIFYG
                     ITNSSERYIIFSYAYNFHWKGCMIDKKSKVAYFFDSNGNNPRDFNKDKNIYFYSFSKG
                     IIQNTNYDNCYVKDETHDIEILISLILKCGIKTYYLNKEINQYFSNECGMFVILFIFL
                     SITNPPTKISDYIRIMNFFKFTGDKKSSLLKDILFNRDKFSLEVVETNSKGWLEQKKI
                     DNWCLDRIKCIYDRFENELSTRN"
     CDS             complement(45937..46596)
                     /note="protein motif:PDB:6DOP_A (Ribonuclease HI)"
                     /codon_start=1
                     /product="Rnaseh"
                     /translation="MGLSKIRIDNTCIQKIIRNSEYNIITSNYGISGFSTGNDCGKVR
                     FLANSQTRLDVITQDINNLSFSFSDASFRIDNMGFGIVHSDGTKISIKSMIRNSNNIL
                     AEIIAVILTVLTYKGNKKLIVVSDCSAITMVILNFKKYTHESIYISILRYLIKSGRVI
                     LLFVGRTACRYNILADSLSKISNRNQIKYINLRNIIVKVGSMGLINGFLREMYGSLHF
                     N"
     CDS             46743..47909
                     /note="similar to O72902 (poxvirus telomere-binding
                     protein I6)"
                     /codon_start=1
                     /product="TelombindI6"
                     /translation="MNNYIRHITRNTAKIVLSYDQYEYSTFKSYIYQLSISFKMLSSP
                     RYILKSECKDVNFLNSVNKKITVLNSCYKYEYSIIKSLLKKIRISDNFVIDYYFKPVG
                     WLLNSSNEEENFDIIIKFSSLSDSLIVQSFVKEIQDLDINDDIEKIDLIKTDYTNNTL
                     LDSTNFIDMNGNKYCFISFNPIHINSVMAIIICGKIGDEYIGTHYNFEKDYTTSFISK
                     IKDFVNYIKIFKDGINIFTSTILKDSNNIPKITFTKPFSNINERSKYWSGSISNSLTK
                     LYINKIYTKILELPCNKVIHVREIHGITIVDKIDNLQLNTIFIINKDSFLKDYNMNGY
                     FIKENILHRGRLTYMIKSANFDFPKLKTVNSRKITNISRIYPNELLFIGKDCVI"
     CDS             47918..48175
                     /note="similar to 7ATE_D (cytochrome c oxidase subunit 4)"
                     /codon_start=1
                     /product="Cycofour"
                     /translation="MADSSDNTGYNFSKFNFNYTTFVKYSEWISIFLLMTSVIVTILR
                     YIPIIYAVPFIRPIIIVFKFLYIPINIYVLFAFFAGKKMKL"
     CDS             48210..49010
                     /note="similar to PF04661.15 (poxvirus I3 ssDNA-binding
                     protein)"
                     /codon_start=1
                     /product="SsbpI3"
                     /translation="MEEDKKFNTFAENLDYFKSLSSVDVDCKNMMIKKIIYRKCEKNK
                     RLMFLTLIPSDDDNITSLNIECSGRFGIKEVNSFNDNTTKELCFWGKIEKISPLMIEL
                     YYHIINDMMVNKSESKNKLTISDNDEDKTIAKGIIYSKKISDTLVDYVDVKTKSSIKC
                     PLSRLISENGLPNLNLKGRSGRFIIRPIMISKDIASVKIIFSIVMIKIASMSTERFIN
                     LDGEIVEVSSFTPLLVNDKLNSNSDEDTKPKVDSDESNDTDDESKVLI"
     CDS             49019..49225
                     /note="similar to 1DK7_B (GROEL chaperone) and P0DOR4
                     (poxvirus I2 late protein possibly involved in entry);
                     mimivirus R368 herpesvirus ORF80"
                     /codon_start=1
                     /product="GroelI2"
                     /translation="MNKLKAGSLYIFMSEKEESDLDEFIHIVSSALVDKKPSLVLCNN
                     IFIILFTFFVILFISLIIQRNILN"
     CDS             49233..50162
                     /note="similar toPF03289.16 (poxvirus telomere-binding
                     virion core protein I1L"
                     /codon_start=1
                     /product="TelombindI1"
                     /translation="MMDIEPPTSFITPEVARILKSVINESINSAIDAMVMKRLISRKK
                     IVNKKSEIKVPLDLINKDFVDRFKLESYSDGILMSLVSSLIENTYFTEGVFNNRSDLS
                     GLDLTNEERKILSLIDAESSLNITLNDVKILSSRLKINATNFNYKNKEYKVVKNKYED
                     LINTMLEDGVIKVDDNMMNKERSYYLDDELISCLKSRFFKAPQVKNNLINHAKLCEYL
                     YKSTTPDDTSIYVVLKNEDDCRKMGIEYLKVGDNIYTKLTVLNSYINSQYNKDIKQFN
                     KDFCESFSVYDVSSEKNNIQKTIKKFIIPKCGY"
     CDS             50150..50290
                     /note="predicted transmembrane protein with remote
                     similarity to Q5UQG0 (mimivirus PAN domain-containing
                     protein R486)"
                     /codon_start=1
                     /product="486mem"
                     /translation="MWILILILVLLHSIMLTVSMANIYMLSPSNDDKNNIVQKYLLKM
                     QK"
     CDS             50300..50491
                     /note="predicted transmembrane protein with remote
                     similarity to DUF2659"
                     /codon_start=1
                     /product="2659mem"
                     /translation="MNDNINILKKELSSNNASFFLEKITLLERDIVDNRKFYQWGITL
                     QLIITLVLCSITLIISKSN"
     CDS             complement(50477..50752)
                     /note="similar to P21050 (FAD-linked sulfydryl oxidase
                     E10R"
                     /codon_start=1
                     /product="SulfoxE10"
                     /translation="MNPIYWGRGFWILIFIILMKNKNDLESLKYKVYKICNMLPCKEC
                     RHHILKSLTDNDIMSSEDFNYIYTFFINVYNTFYKGKNKINIDLVRF"
     CDS             50800..53733
                     /note="protein motif:PDB:5N2E_A"
                     /codon_start=1
                     /product="MegaPolB"
                     /translation="MKIKFLNWWNEGSKLYARCCNGSERIYILFNLYKYYISDEKSNV
                     DDEEVITSNFKIVYATDNVVKDIDSIVVPSCDNKILSVFKTIHNKYSSFVGGFTVYNW
                     YFLVNEINPSGCYDIEHLEVIEDKLYALSGDFKNKLKSINEDFKINILALDIECFTVG
                     EFPNAFENPISHICIYMIINGNEYGIRLINKDIIPDFNKNKHLLNNYIELSDNSRVKV
                     SELPELVFCSEKKLLIITVSLLTNNSFDYILTYNGHRFDIPYINNRYHIFIGHEIKYN
                     TPWGKGNLTISTINRCQKETKEITAFNGVIFFDIYNYVIKEIKHKSFKLDEICKLNFN
                     FKARLVINDNLYQFIFDKNILRNKFDTLLSVLKYMKSLEVDNYVLNIKNISIQSDIIY
                     VNCISDKDFELKSMDIYIVSFGKNSIDLIKEYRSYNLETSIILSDYCLNDAYVCKLLF
                     DVYGITNKIDAFSQTSLIPQCNVLSYKSSTIIKGPILRLFLENRIILINELYKRSDYP
                     GAIVFNPSRRIVTNTIAVFDYASLYPNVCIYGNLSPETLVVTIEVESKLDYDKIKPKL
                     FTIFPFPDYIIVDTDPFNCNNYIDISIYSRKTKGVIPMLIKTFLDNRLKYKSLMKGKC
                     SEMEYKIYDSMQYTNKIIANSIYGLMGYKNNPIYSLISAKTCTTIGKNMIIYLYEIFN
                     NSIIRNGYIYMSKTPFNIFSNSVVSEKVVKLDVDNDMVFNLSIVYGDTDSIFIEFVDN
                     YNIVTGSKIGYALLKLINETLLFENFKVEFESIYLDTIFQSKKKYMAKKYPALCKTNN
                     ESFNYLNKGLSQVRRDICNFHKKHIDIVIKMLIDLEKNKSYNSTILIQYVESLIYKCF
                     YDKSFVSLDDFKLSRAVRNNYKNDDNHLTKIIEVYNSTNIDKISLGDRYDYVYLRNSD
                     EGWNNKLLDISSYVYIVKNNDIPKNYRIYFEVYFKRLITDMLSFVDIDDDINKFYRKL
                     FNKSI"
     CDS             complement(53713..54396)
                     /note="predicted transmembrane protein with remote
                     similarity to DUF1908"
                     /codon_start=1
                     /product="1908mem"
                     /translation="MDKSVIDINSHMYDISTYSIDIDSGLGKIVLDNVYYTKLSKYNL
                     KVYYQCKQSFIKKIKLLSSIFPIKNSKTTDLKLFTYDYLLLNLPDNELVWMILLTSGP
                     LLEYKLFRGKIKHVKSIYDIFSIDTSDTDDVKKMLDYIVYQSQTDSELVKLLNVRPGI
                     KNIIKKVRLIIRLFQIINFDPFVFYFMLSLPHIDFYPSVTNDKVFINFLKEYEFPEPN
                     YFLLYTFVK"
     CDS             complement(54378..56033)
                     /note="protein motif:PFAM:PF04656.12 (poxvirus E6R protein
                     with proposed role in maintaining localization of the
                     seven-protein complex and the viroplasm during virion
                     assembly)"
                     /codon_start=1
                     /product="ViroplaslocE6"
                     /translation="MELVENKYLRQTLIRDLDFFTNELRDKLDFFNLKNVIHLKFILQ
                     NFPNIITNEIIKNKYFFIFLHFTQDISFAKHIQRYIPDFYNLYIKSIVYNYDDLLIKV
                     NNCRTIVNKLISNDLFIKLTDIYKYVKDEVQYDFGENNPLFLNGTPITDLEALHQILY
                     KGKKFKAVNNVNVFKILLWALSCKDDIDQDLKYNDNSSLFNSRMFLPSIKTESYKEKI
                     LDLLINKSRSSYWTWKGDSYIFNDDYIILKTYSETAFDKLMSYIYSELKFGRCNKNML
                     RLIFMLTNNTSIKTIIINELFNSYINYIDIETLSNKVKILILSILKSNTQYKSSIGPL
                     PFLLRLPHEHYDTIDKDYIFSNVEYKGILESIILNDDVFFNIIYNDDNIIYPKDKIIN
                     MLYTNDDLSIIREYNSYVLISEDIENKLFIINSNFVPVNVKTLEIMDYVDHLSLGILK
                     SYINKKISDTGILINDYTNIRAYLVNYLVQLEDPTSLIERLVDEKRKYKVIKLLLDNI
                     NINVIKRSNLARINKEYIINILSSNKQYNTSIHKHTKEWISRL"
     CDS             56032..56583
                     /note="similar to 1QYP_A (DNA-dependent RNA polymerase II
                     subunit RPB9)"
                     /codon_start=1
                     /product="Rpolnine"
                     /translation="MSIYDILHDLSSDLSIEKETLERLLKESVDEEGKRRKINIKNKS
                     SIDNTFDPIINFGLYGTLSHKSNSSENSPKILKDDPYYKLKEYMYLTNNDSHRYIAKI
                     FAHKIQCYIKSIKFDIDPPTEDSYSKYFLKIETLTVPCIYCKSLETEPISKQIRAADE
                     EATVKYTCKTCNQVFKPPRFIRR"
     CDS             56587..58017
                     /note="protein motif:CDD:410843 (pox RNA polyadenylate
                     polymerase large catalytic subunit)"
                     /codon_start=1
                     /product="Polyapoll"
                     /translation="MDSYFGRPVSYIVKSIYCQYSKRIDKILSFDYMKFGSLLLKHKA
                     KYYSNYCSYKNITDEYIISNVEKFFNKQKTFNLLSDINKVKSLINYQYIIVTSFTSEI
                     GLLTNNRVYVTEFYEHENINDYYEITDSIKILEVDYVDKPKNVNSDLSDICHRVVMDL
                     LRIKHSSILTYGSFSTHQLNHDIIFSDVDILTRGYPRFLVVLMIVIQLITGRNINIIK
                     IPYVKNYVRLRDENFLNIMDCSYRDSDYYDSIPKININGIMILHPCIQLLSMLMMLST
                     EFRLNSFNADKIKSYSNSMNAILNFIDRKYTYTDKTIGHYILGRMNINYGNLENLDGI
                     YYVPVSIDKVTFLVVHGLYYDMKLFCDLKNQPMHNVKESYTRSNLFVSNGNLIVVTYN
                     NDIFIKSGTNILSIISIISIISSCLSILPLEDSVGYLKSLLNYLKKIKNSFSISESEI
                     IRRKKADGKHLYISSSDIIYNPLFFN"
     CDS             complement(58019..58327)
                     /note="remote similarity to Q9J553 (poxvirus virion core
                     protein A15)"
                     /codon_start=1
                     /product="CoreA15"
                     /translation="MEPFILLLDGRKLMVTQFYDITDSKVVKLDTYNKYETIDSDKDN
                     LTKSYLDDKQQSSGPFKDLHNHSPDNNDDNSITSNKKNETATDLIKHGLEEIRRMLDK
                     "
     CDS             complement(58355..59062)
                     /note="similar to P0DTA0 (poxvirus A32 FtsK HerA-class
                     genome-packaging ATPase)"
                     /codon_start=1
                     /product="PacK-A32"
                     /translation="MSKAMEIRFDRKTLLKYHFRMILLGASGTGKSTYLKSLLTILIE
                     KYKHIFLFLPYYNKQYINYVWNNKIFIANDVTELDCKLSRIIKFSENLSNTENNHKDI
                     LIIIDDLGDVANKSDVICKLFNNGRHLNISTILSVQMPTHIPHKAKASITHLVITSLV
                     QNTLANLINNTSIIVEDKKDVIYYLKKYVIDRRIMILSTPEFGCRTGSVVYYDKSDNN
                     IIFNDNNNILFYQYHKI"
     CDS             59068..60381
                     /note="similar to Q5UQK6 (mimivirus serine threonine
                     kinase R402)"
                     /codon_start=1
                     /product="Setki402"
                     /translation="MDGYVNYLEDSTVIEYDDNLIKLGNKLILESFISRTKIPNNDKS
                     IEEFKKIKNSNSITINTLSNLVSNKSYNQYFLPDNNAFIYNDYYMYHLRTGGCGITIR
                     DSKYVYKIIFEEYGMNINDFTTEYTISNFLYNNIDNESKFFINKSEAMAINIDTSFIS
                     YIYNLTINIIIYVYKVLKGRINISVSRTEISNKLKYLLSKPLFCKSIAYFIDKYSPIM
                     LILNNNFNTLTNFLDNKKNKYNFNRGNVIVFPLASTSCDQINEKNCSIYGFNNLEDYI
                     LFVICQLLCLYISIIESKKFNFIHMDLKLDNILLFKTSYPITVKLNKYDFLFEESFKI
                     SLNDFDYSNVDSFIENVKFNRVKKNNIKYNWFYDLHFFFHMLGEYYDLSKSKKINEIL
                     NIMINCNKTICKKYRLISNIEVNSNILYNILSFTSFNKWRKEKVV"
     CDS             60357..61028
                     /note="similar to P0DOJ5 (polyomavirus T antigen DNAJ
                     chaperone domain)"
                     /codon_start=1
                     /product="Dnaj"
                     /translation="MEKGESGLRYFYFTTNLKELKLKLNNLSKIYHPDKGGSNIDFIN
                     VKKEYDYITDKIYNTKHYIRISSSDLINNRFFYINRRRVCVCGNNCIADKYEEFTDKI
                     CYTDIQHFKPYKFESKGNLLCNGESGYSIISFYPTDCFIKLRDYIKLFVYIDLEDIFY
                     GFSKSFYFCNTHLSISSGPLDIILSNNHIQFVNNHRIVIFFILKNKENLVKYFKKDRN
                     RYYVR"
     CDS             61025..61597
                     /note="remote similarity to 4PDB_A (30S ribosomal protein
                     S8)"
                     /codon_start=1
                     /product="Ribosubs8"
                     /translation="MRYSVYDCKINLQKKGYIRNFYKIPNLLSNNKIVTFLNGNRINN
                     IILVRSSVKSKTSCFNQLVNIKKFISSTNNTMVISLNGISAYKKSMLNMIKKICIVQS
                     NKRYLNRVSLLVESLDRLIRCNDEYIIKNTFNTFKRIRTISKDGDKYELLDVDYQNFR
                     ISSINGYIFSDQLSMKKICTNVISKLCDIN"
     CDS             61626..61820
                     /note="similar to P0C980 (RPB10 DNA-directed RNA
                     polymerase subunit 10)"
                     /codon_start=1
                     /product="Rpolten"
                     /translation="MVFLLVCSSCGLDLTHYRFLLLIKKINIEDVIKNINTNCCRIKL
                     LSQIEPIRNLPYQPFLDISN"
     CDS             61830..62435
                     /note="protein motif:PFAM:PF05708.12 (Permuted papain-like
                     peptidase C92 G6 MC062 m51R)"
                     /codon_start=1
                     /product="Poxain"
                     /translation="MSLFQAMVNDKYYLISLYEDLINLPRGAILLTRSSTSINELIIN
                     SEFHHASIYFGYGLKTFLLDNGCNDKKYYNIYDEIPYCFEMGLNNIRFTSLYDQLINI
                     EELVVIYPLYKGKVDFIFMKSYVEKCLEVLEMKYGFIGKSSSYCFKIVLVLLKRGGLD
                     IEVPFLVTSEYFLNNKELFLLIFRSGHCLSFRNFNVCQWST"
     CDS             complement(62397..63428)
                     /note="protein motif:CDD:PHA03080 (virion core protein
                     m52L G7L)"
                     /codon_start=1
                     /product="CoreG7"
                     /translation="MEELTSNIFKIIIKSIITLNEDDRLLDKFNILYHNNKLSYVDSI
                     GIYKDIESRIFINDLKDLSLYVSIIKKSRPLIRDENKNELLRMLSTLSFFLLSKGLFD
                     TQIAFIKSLISTCIYIILSNIYCEVSTPIKSIDNIIKSNNKKSRLEFIENCMKVRFII
                     INILQYYLLPIIFNRYVNNINNKTELISGSKNDLYLEEYDDRQDFSDFEKFPVYNKDL
                     LKVLKFVDISEDSKDTLNNFEDFISGFKISGDNLKKNLELLKRGKESLSLLNTGKGAV
                     KQIKSTTSSSMSGNKIQLSDRDIVIFKEFEMLSILKSLLDRYMNKSENIKPSQLILST
                     PLADVKVSK"
     CDS             complement(63429..63563)
                     /note="similar to cd14320"
                     /codon_start=1
                     /product="Ubaoid"
                     /translation="MNEEKLIKFISEYKYIFEEVCTILLEMGINNEDGFDFFLKKINI
                     "
     CDS             63602..64387
                     /note="protein motif:CDD:165360 (late transcription factor
                     VLTF-1)"
                     /codon_start=1
                     /product="Viltone"
                     /translation="MILKIKVKQLLETIVFFNEFSDELSISIDKLNLNKLFIFTHLDN
                     IYVWNILEISNKVNIDDSECDFNFIIPITKLKPCLSSFFLDSVITLKYVDSTITISDT
                     YKTMVSTNSGDPIHHETNTEISFVVDKSKNYIFNFLDFNNIFGYTIITLDLLIGFIKS
                     IKSVKKIDVNFKNGFIYFESTNILNKESHVHKVKLIKYSVGLEEYSFKINTTSISKLK
                     GFKKKSSIFNIEIILTKSYQGILFKPIINSCCISDVNIFIPFS"
     CDS             64515..65495
                     /note="protein motif:PFAM:PF03003.15 (pox virion inner
                     membrane entry fusion complex component myristylated
                     protein A16 G9 FPV127 J5 002L 337L L65 047R)"
                     /codon_start=1
                     /product="EfcomA16b"
                     /translation="MQHILHVRDPIHATNSQLLVDNRRLLDELYLTRIGEYSKEAGNL
                     SVDVINYISSEFDAINYGIDNMKYLVRKAYSGDYNKCCGELIRYYFTRDGHLRTCNPA
                     MFSDINYCSDMNMKICTDITDRNDMIMSRCKHWMDNLYSKTYQYGEYVNKINEIMSNR
                     CKDESLFNFQSCRNWIKAIRESDDDEQNTFLDNVIDNNTSVEFKMKYMKCAYPSQTKM
                     KLEAFLKEPRECWDPECINLDYNTTSLLLKTKNIRVKKTCVLYNCNVDIFSLLINKNS
                     LIEISCNDKKNLTSKVIRDKINIKSLIRIPKYTNILVITILLIIFLFFKN"
     CDS             65496..66236
                     /note="similar to 6CJ6_C (pox protein F9 entry fusion
                     comples lipid membrane protein of large eukaryotic DNA
                     viruses L1R L323 DUF5383 227L G2 E56)"
                     /codon_start=1
                     /product="EfcomF9b"
                     /translation="MGAQASIQSVVNKVNTTLSTRLVNEASASSTTNCNINIGTISFI
                     ENTGCQLSISNLCSASSEASLKTMTDVIMETVNNLTTEQKAEAAKLFSASLNAQSTVN
                     TISTDISNYIENTCKSEAVVNNTIKIQNLSFVKCSANPPMTFTFINTGHASANCVMEA
                     FLKTAFNGLNEANSKQVTGTNYTSYIYAVALVLAIILFFFSLQRIKSLFPTVDDKIRI
                     ELAKKPSPHWATIIDSYFTDKSIISNLN"
     CDS             66268..66543
                     /note="similar to PF05803.15 (chordopox L2
                     early-transcript crecent membrane regulatory protein)"
                     /codon_start=1
                     /product="CrescentL2"
                     /translation="MEYIKYLLDNNKNSIHNVELKNKLISKLLLSHLRFSLFLNFIFD
                     IIIYYYTIFQSSLLLVKKNKFHIITIATTWITFVWIFNILMTMIMYY"
     CDS             66486..69551
                     /note="protein motif:PDB:4FM9_A (DNA topoisomerase 2
                     alpha)"
                     /codon_start=1
                     /product="Topoii"
                     /translation="MDNVCMDIQYLDDYDHVLLNKNEYLGETAIKSVKTLDGGCIDVN
                     MGVVKLFDEILMNSLDHIIRFNVKKEIKINYSNNNNHIEVSNNSVLPVVGKIDNMGDR
                     IIIPKVLLTNMRTSSNYTIRKNVAGRHGHGLKLVFIFSKKLLLRVVDNKDIFILEKKY
                     KDIKEIIKENSTSETPTFFISYSHDESLLGKYLNMEEYLIDRLKQISIYMNILYNEYN
                     IIYNGSTIDYNIMDLYESIKSEKTMYPVTFSYSLPPSKKQFRGSGKVILSLSNKSRLV
                     IINGLNIKTCSLISEVIKQLSIFLNEEESIIKSLVGINIIITCDGIVFNSQEKSSTSG
                     IFNLDNINLKDCKFLDELLILTNKKHINKKIKSLNTNFRSPRPDKNCTLVIVEGESAK
                     VAVEQGLASRHDYKTFGVFALTGKIFNCIRNKKKSLYNNVVLSISKILNLPFNSTALP
                     KKYSKILILTDPDPDGSHILCLVIGMFYKIWPAVLDIIYLVEIPKYICCNKLLFDEES
                     FISHSSHKNDILYVKGLGTISPKIFKDILKNNDLFRKIFCSSKSLSLLDKILSSETTF
                     RKMMFDDSDLCYDTEYLYEDVEGSDIIDDRSFDNNDLECESNNTISLNNIILTKYKEF
                     IRYSNSRSLPNLIDGDTTVTRKIKYTVLKHPEKIRVDALSGHIVVDTLYHHGDLSLKK
                     SIIKLGSNYVGGLNIPFIEGEGNFGTRFKLGYDAANARYIYSRMNYINKYIYREEDKV
                     LYTYLEDEGKKIEPEILFPIIPMILVNGTIGIGTGFCSFIPQHDPKSIIIWLINRIIG
                     DKGSNIEIGNFGYKGSYEVANNKISYMGKIIDDMIIEIPITISINSYINMLKNSNIKF
                     IDESTVDEPRFKIFEDKLNDKFTKKSKNIQSNIFYNNKLYKNLSISDILNMFYEERLK
                     YYEKRNMIVKSILTNKLTEVLNERSIIFLIRNKGVIKIDEASYILGIDKSEVTNIYKK
                     LSIFSIHEIEDINIKIQNLEKKINKLSNYRQSWVEELLELLNEVNKKYY"
     CDS             69557..71887
                     /note="PFAM:PF04735.11 (Pox primase-helicase)"
                     /codon_start=1
                     /product="Prim-S3H"
                     /translation="MNENSFCEKLKPSTKVLAINTLYTTYEERDRKDSSKCVYLSPEN
                     LVKSINNNRSLYEVLYDPEFNSHIKPFFDVDSDYHIKSEDFIDGLNILSDTISSFIIN
                     SCEYNLKLSKMDMINKIIDGVRFTKSNNPHKSSFHIYIKDLYCTISTFIELKNYISTL
                     STDNLLIKSIDMNLFRNNPSLRIVYSVKENDKNGFIHLPITDTNDIGDYFFTYISTEG
                     NYLHFEFKNKEVEKDVNKEVREGNSKIISMIKDIFKNDIINEDRLVAGPLKCDVHVRY
                     DNPCNICGKIYHKHKHYFTFKKNSIEVKKYGNPNSCKKIYKKVSNNILFYAAEVIVDK
                     ELIIRRADDYFIWLDNHWELVRGKNMITRMIVKNIDMFDDELRDLLYDPKNRNTVETN
                     IKDILHKSSDVGIHRDYIPFLNGCLDIRKKIFLSGDKCKNLKIVHTTGFNYIDPQRKD
                     IESLHKILNDIQPISLDNKSNREVFESVLSSCISAQPKNMVTFFYGDCSTGKTTIKKL
                     LRSSLLDLFIETNQSLLFENLDKASANPFIANLDSKIVAFSSELPDVDSLQLRRIKTD
                     NIKKITENIITARKLFSNTTEVLNNNTIIIDTNYKPSFDKIDNALMRRISLVEFNTHF
                     SSNNTKNLMSGYKFIKDVDYDVEKDILNNRYRFAMISILIDWFNKYHSNNLVLYATPH
                     KIPNFIFQIKINNILVSSYDIKKSFYPALLNKDYILNSSSIICLSVTDFKIKIQKEIE
                     YKKFYNELEYFILKNKKTLEGEEFLEFVIKTDIVDE"
     CDS             71880..73640
                     /note="similar to 7AMV_W (vaccinia ATP-dependent DEAD-like
                     RNA helicase 70 kDa transcription factor small subunit)"
                     /codon_start=1
                     /product="Vetsma"
                     /translation="MNKLVYETFIDNIENEVTGILPHQLATLDFLCKKIIDKNENVLL
                     FHIMGSGKTLISLIFALVQSKTKKVIIILPNSVVSKIYKDNLEIAERLIGINDYKIEN
                     ILFYTNNIFSAQYTNNGIVDSETVKTFNDSVIIIDEFHNVLSTVFGSILIQIKNQTNS
                     CFLLLTGSPISNTPVNLPNMIELINGNKINVGDIINKGNLVFQSTLNDSGIKILKENL
                     KDKISFYDSNDNTIIPRIEYVGDDLLSSKIIYCRMTDLQSNDYNKIKNNIKSNEMFDK
                     QMVDVTFASLSYINTLKNIESFDNINNYDIYPNLKIVDGKLVGKELIDLNFSCKLKYF
                     LNTIYNDKYKIFAYFSNSTYGTFILKNVMTANGYTEYKTEPKNNFLCRICKFERTCHK
                     CEPSYFVIVTSRTNTSIEEILTEFNSDDNYMGKRIKIIFSSKIMSESYTLKEVRSIWF
                     LTIPDTYTQYVQIIGRSLRKFSYKDNNIVVKIFLLSAVDKDFKLNNEDIEGLRLGKNT
                     DLPYDLKKRLYLEFKTEETTRVYDIFKTLSPFYYEIPHQDIKQICINECCRRYFYRNS
                     RSKNLDELVEFIKRLKIPNYE"
     misc_feature    complement(73642..73644)
                     /note="gap in read coverage"
     CDS             74249..74338
                     /note="No HHsearch hits"
                     /codon_start=1
                     /product="hypothetical protein"
                     /translation="MALNLEFLVDIGGRNKDDNLISGTTFILT"
     CDS             75128..75358
                     /note="protein motif:PFAM:PF07020.11 (Orthopoxvirus C10L
                     protein); IL-1 Ra homolog proposed immune evasion
                     function"
                     /codon_start=1
                     /product="IlonebC10L1"
                     /translation="MSKHKENVCPDCYPEYFVRVNNISNNGGNSGGNSSSGGMWGDSK
                     LSNGILSSLSRNRSGGINVGVNGGVNGGVGRI"
     CDS             76747..77325
                     /note="similar to NP_039113 (poxvirus p28 N1R KilA-N
                     domain containing protein R904 L37 006L 313L R879 212L
                     468L)"
                     /codon_start=1
                     /product="Kilan28"
                     /translation="MSGGRSPPELEFKIDLQDSNENDKLIAGTCFNPDIIVHLASWIS
                     NEFGFKVSKIVNSYLVDLFLKEYRDQKDKLEKRIQEYEEMVRDKDNCLTNLRQSNVEL
                     LNSNNALNNSNTELKLSINNLDRTNKELVSKISELNPKVYTYLGHSKILNTLILFKIN
                     DYQYYLSRIQERQYFSTCKKLLNKYPDLEELN"
     CDS             77579..78016
                     /note="protein motif:CDD:177518 (late transcription factor
                     VLTF-2 M89L trans-activator protein A1 R450 B175L)"
                     /codon_start=1
                     /product="Viltwo"
                     /translation="MDRGYINVNDIEISYNIPDFDKSDTVNSTFKVNKESYYKTLINK
                     TVPINRDLSKCWFCERDIKDNVFLSRYIGIFCSKVCYNSFSFQNRNLIKNDDSPKIIL
                     PPKIFFANEKEFYDIIDMVRKNELSFGNVVLIDNRLHLSIYTI"
     CDS             78034..79647
                     /note="protein motif:PDB:6BEH_B; Scaffold protein D13,
                     scaffolding protein, rifampicin resistance; similar to
                     double-jellyroll major capsid proteins"
                     /codon_start=1
                     /product="Hexonrif"
                     /translation="MNSTLVNSFLKQVVANSSENSVFGYGTKYSTQYMPQYATIVPIT
                     GNKFTFEIQDEYIHALNNFVIQIDFPEITGVGKLAYVDYFGYKAIDKVTIKTSNHVLV
                     SLSGEEIFDSISNTDIIKFGGLSRDLNSFSYYNTNFNDTIKNSSSVFCYIQTPFDKEK
                     TYGALQISHKDKLFVTVDLIPDITDIFIYEKEFDVSQINDLDVYLKLHFIGYTINNPK
                     YMNRYIEIGDTCSIDNKIQPQPIVIKDISSLTSVGYYIKPKENKITLINHPGYNCTED
                     RFIESFVSKILEDIITANRETYPITSDFVEIRSDFIQIDDKKIYIKIHNVPENQKLYY
                     HTNILVFGLKEKQIEYNLSKKFNFIEGSFLKDSKKIIFSNVHHNITSCDASIPVEIWS
                     LRNNVVNGDNRSKKSKSTDIILGDPFRKGIDLFNTLSVIDSVEIKFGTESIYSENSNL
                     SGIFNSLFNNNSNSINRINFNYNKDILFKPTTLNKDDSRGKNKIIINYTYKRLTTPLK
                     FIESRIIISYTELYKISYSGNNILSVKKL"
     CDS             complement(79644..80066)
                     /note="protein motif:PFAM:PF04584.14 (pox entry fusion
                     complex component with proposed role in membrane fusion)"
                     /codon_start=1
                     /product="EfcomA28"
                     /translation="MNLTNIIILVISTSAICVFLFQIWTIYENYENIVRFNDTFKNLE
                     YAKTLSLIKTDLSVFSPMDNVFDEREKWRCIYKDKGYVSVSKNGFKGDLSNEIKYFDY
                     LSDCINFTFDNIVNIVYNPCIKKTNEDCNFLIDNGLLS"
     CDS             complement(80067..81890)
                     /note="similar to MBL31993 (Flavobacteriales NAD+
                     dependent DNA ligase LigA) and Q91FW5 (invertebrate
                     iridescent virus DNA ligase 205R)"
                     /codon_start=1
                     /product="Liga205"
                     /translation="MAFKKDNEILNSLIKTRQDIKSISRDVEDGIVSSSVLDELKIHY
                     NNLALVINKKYKGLDLNLIDDEFINSMRLSTSSTYDHPIKLSTFKKYVSDFILKAGTY
                     FIQPKYDGISILAWKINDEILFLTRGNNEQGNNKTTIIKIIFTDLYNKLMVFFNVFKD
                     CIGIRGEIIIKKSNKYQVCIIYNDLTNCKVNDVYEINLNSHNINLDNSSIDGDKINTL
                     LINGKKYDTSNILKLEIIHNTGYFRPILSGIINKKNVEEIKDDISKFDVKFIAYHFYN
                     EAHRYLDCLDVCKELDIDTPSTLICKISNNTKITSKNYQSIVNKLNIDDFEIDGIVFK
                     SINDMSFRSIIAYKSLTLYRAICKSISWSISTSGKMIPIIEIIPMSIQGSIYRKVSGF
                     NYSFMLEQKFKTGDSIDIKFVDTHPVIHKNVTDINDRGDDEYKEYILGSIKCEYFIKD
                     NDIYIIKDSKNWFIYKLSIKSLKGKKIDSIIKAISCNEKDIISFLDTLISSNTIIEKC
                     GISIKKFLEYKSLIIDKLKSIDSKELAIYAIKINGLQKNIVYKLLSSVDFTYDENDRI
                     ICYKVNDVSKFTKNKNSNEFLNKFDDFINYFNYFEKTKSLL"
     CDS             81893..82213
                     /note="protein motif:PFAM:PF05323.12 (poxvirus IMV entry
                     fusion complex component A21 OPG147)"
                     /codon_start=1
                     /product="EfcomA21"
                     /translation="MVNIFFILSFFIILFNILIISIIEKLKVELNAFNEIKNNISNSS
                     NTICMDNILYTYIFTDSGLKFYKVKNFKCNDKISNKTLMDLHRLDSYIESDMNIIKNI
                     LSFS"
     CDS             complement(82202..82411)
                     /note="remote similarity to 6TB4_I (17 kDa subunit of
                     TFIID and SAGA complexes RNA Pol II transcriptional
                     initiation co-activator)"
                     /codon_start=1
                     /product="Tifiid"
                     /translation="MNDNTMSYDSILLSSIRSILKSIGNDDEIDVFKNIEQLLYLIDK
                     QIVTSKDIVDKRKQGGNLTNEQLRK"
     CDS             82416..83063
                     /note="similar to 6CJ6_C (pox protein F9 entry fusion
                     comples lipid membrane protein of large eukaryotic DNA
                     viruses L1R L323 DUF5383 227L G2 E56)"
                     /codon_start=1
                     /product="EfcomF9a"
                     /translation="MDIIFNSIINSYINKLSNNKSNTASLVNCNVSIGSIYGTFNNCY
                     ITLLNKCTNSDSMELFMQSVIETIILINDDKIRRSLTEIFNIEDINDIDIEKVKSQIR
                     ETTTVKECISNARVSNDIYIQDLNFGYCNSLYPINFLFVNTGSVSTNCAAMKVFELLS
                     RKYVKDPIVKSSHKSVLGDFINLNLIIILMMFIICLIFIMIPRNTSLRYLFRRII"
     CDS             complement(82775..83059)
                     /note="remote similarity to 7USB_A"
                     /codon_start=1
                     /product="Spikoid"
                     /translation="MILLNKYLSEVFLGIIINIKQIMNIIKIIIKFKLIKSPNTLLWE
                     LFTMGSFTYFLLSNSNTFIAAQLVDTDPVLTNRKFIGYKELQYPKFKSCM"
     CDS             complement(83064..83408)
                     /note="remote similarity to cd19418 (lipocalin domain of
                     alpha1-microglobulin) and O36423 (herpesvirus apoptosis
                     regulator A9)"
                     /codon_start=1
                     /product="LipocalinA9"
                     /translation="MNVTSYLSNFISGLYSYYISYRIKKVRNSPIFNKTLETIEESGL
                     CSKHIIDKMEVNIEFCKNMYNNMSPQTRGRVISFVVYFITVMDRKNSFSDEVCAFIID
                     IIEKHNLQTVLS"
     CDS             83098..83349
                     /note="hypothetical transmembrane protein with remote
                     similarity to Q77MS3 (herpesvirus glycoprotein B)"
                     /codon_start=1
                     /product="gBmem"
                     /translation="MISIMKAQTSSENEFFLSITVIKYTTKDITLPRVCGDILLYMFL
                     QNSILTSILSIICLLHNPLSSMVSRVLLNIGLFLTFFIL"
     CDS             83542..84465
                     /note="similar to cd07031 (DNA-dependent RNA polymerase II
                     subunit RPB3) PF03396.18 (poxvirus RNA pol 35 kD subunit)"
                     /codon_start=1
                     /product="Rpolthree"
                     /translation="MIRSRRRLNIDYSVSKLFRNILNDHIKIPTFNRVIILENSTEYV
                     NEEWQTSILSLPLFPIIQDKMIEIIYTPLMTNRNKGVCCYLKYIFEKGSRNYITLYDF
                     NYYFIDNCDRIVEEVKKDDYLKSTLVHTFMNYNQNRRVSIELIGFTNDVEINLDLMSK
                     LNVDQSKFFDENKKLLDSVDYRFNPFSVISNRSGYLDIFYTTYNHLDDEVNKKIFRFV
                     ITETYEYISEKFKEFSIISVNKFDFKQHVDQIDMDNNILVNSVFLTSMCEYYKISVIP
                     STIVKIEDIDIKLSKFIDHITHSYESLMKDI"
     CDS             complement(84448..85296)
                     /note="similar to PF03213.17 (pox glycosyl transferase
                     family 25 P35 H3) mimivirus R655"
                     /codon_start=1
                     /product="GlycotH3"
                     /translation="MANSFKSYVISLKDSDRIKEFDLYAKQFDFKYTVFDGVNGNELS
                     IKDKSEISSIFCTYFCPNSVIGCARSHMLLWKVISESEEDFAIVFEDDSILTKEFIDN
                     YQKILLLMSNNKIEYLQLYSTEAFYNDKIDLQIDDIYSIKSTISSLSTVGYIISKEGA
                     SKLYTFFNDNKIKYHVDFIINFIHKKVNLKRAMVNPNIIINNGDLQSTMHNHNKKFLL
                     KYLSKVLPREYYYMNFPVFSFFGKVDISFYIINMIIIIITLITLRIRSVIIWIIIGLL
                     ISDIFH"
     CDS             complement(85328..85921)
                     /note="similar to PF03356.18 (poxvirus virion envelope
                     entry fusion complex component H2 ORF-87 73R IMV J5L
                     CPXV111); proposed role in membrane fusion"
                     /codon_start=1
                     /product="EfcomH2"
                     /translation="MNKTLFQITNLDTTYINDIANYKIRKSQIYIVILSLAVLSISIV
                     IFYLEINDNKYLKSINTYKRIKNSISIWGRLVREKTRLERSKGNIVKINNVNSETFNC
                     IDYGMYYIALRINPETNIPEAIRRGEGDAWMINKAKDDDLSSLQFCQYLINNKNYSTN
                     TIQCGVDMFNLIGYGGYFEKGHWCQTALKLIPHQLKS"
     CDS             85931..86458
                     /note="protein motif:CDD:350348 (dual specificity protein
                     phosphatase variola H1 protein)"
                     /codon_start=1
                     /product="Duspp"
                     /translation="MNDDIYEIFEKHLSILPRTDVDLFKVTKVCDNIYMSSYFVINSK
                     LLKDYNIKVILNLSKYNYNFLVEEDIVIYKLDINDDISTNVNKYFDKVNKIIHYYVKK
                     NKNILIHCRAGINRSGVFIANYMMSTVDIKSTYQVYLVLFAIINLLIKNRGQFLENPS
                     FRKQLLSYYINKVNK"
     CDS             86521..87105
                     /note="remote similarity to 6QLF_Y (inner kinetochore
                     subunit NKP1)"
                     /codon_start=1
                     /product="Iksink"
                     /translation="MSSVDPNSFVNLEELRRSRNEESGDSDGDQSIKIDSIGNIDEIR
                     SVLKSMNKRTNDENKKSKKGKDTDESLEEKEKKHVKKHKDCDEYKKKESKSLKKEYNT
                     KDEEITDSEVDNYDICVFISCLDSVKSHLIEAKKLLSSINVILTSIDNYDPKFRSQAK
                     AISNSSKMLTDIAEEIYTSGGLSKETKKKVIKKR"
     CDS             87113..88042
                     /note="protein motif:PDB:2H7F_X (DNA topoisomerase 1)"
                     /codon_start=1
                     /product="Topoi"
                     /translation="MYLHYKDGLLYFDSNFEDLVPSSNNTYEILTKTKIPKHLTNIEF
                     VNQTLDDSNNGLIFRGVDSKGKKQYFYGSNHIIHRNKNRLNIFLETYSKIPILHNFID
                     KNLEIDKEITKLNRLSILLKLELMFFIRTGKVTYFHHNDTQGLLTLKKYNFNILDDSI
                     EIYFKGKKNVEFNSVIYKFNNVTLYNSIKAIYDSVSDSDFFFNISEFTLYGFLKQYQL
                     TLKDIRTYGVNMTLLRIYFNKIKDNISINKKTIKSIIDETAGIIGHTPSVSKNSYIVD
                     IIFDIIKNIEVSEMTEDDFITEVINYLNGSIVY"
     CDS             complement(88029..88484)
                     /note="predicted transmembrane protein with coiled coil
                     segment similar to PF04999.16 (cell division protein
                     FtsL)"
                     /codon_start=1
                     /product="Fitselmem"
                     /translation="MNDVKISLNDKISLVFILSFILFIIYYLIKMYKNSFYYKIPDLV
                     QSELIQLYNIKQNEIDILVDNNKLQNEIVSIRGNIENMKEREKRLRDKLNKMESINEE
                     LYDYEVYILEENKKDYRNQLEILINMLYKLALYLKLNSIKTREVVLSTL"
     CDS             88435..90975
                     /note="protein motif:CDD:287595 (poxvirus mRNA capping
                     enzyme large catalytic subunit N-terminal, ATPase and
                     guanylyltransferase D1 m76R gp076R CPXV118 E1R V118)"
                     /codon_start=1
                     /product="Caplarge"
                     /translation="MNTNDILSFNEILTSFIDKCKFTFINNFIDGKSNELELVYKNPP
                     IEILSNIYRVEKTFRNSHSYIEFSTYDPENRIKLRNRLPISEIHGNDIKNFQMVEALN
                     NIIWEKKVTISEQNIGDSFIFKHATEEYITFTDYKDYLNKIRLKLVSKVFSLKYNNFL
                     IDCKIIYYMGNGSQNYPGMMVLSGVEGKNKSSPTLSVEIEICNDNKKDFNFDSMLKDI
                     DKLSMILFRKSSNDIIFGKMKFISPIHTISILNKDIFSMETKGLVLTDKLDGVSISCI
                     IRSNYLYISFSKYLPVYRYTLKSALVNYDEVKFSAEFYKNKEITYIYVYKVFNQGFKS
                     RLEELSFIDDEISNLSTEKLLILTKPFIKDIKDNDELVSRLINYTPMSNFETDGIIMF
                     YEDVNINNDIKYKPINSIDLLCVTVYRILSSEPYVNVGNNKVEIEIKFLTKKHGNSVV
                     ELNRSYIPIINDSIEYFSSIYCYKFKNKNIFNLPDYIILPLKFIGEIDTLESKHINPR
                     PVKTNKYMYEEYLGNNKKIVDILIYNNNNPLVDIKPFDSIDNELNKTIISYFSKNRKR
                     SDLGILSNFVKTEIISSYCSKTFRVNRNKKNVLGIDFGNGADLTKYFYAEIKYLMASD
                     PDKNAISEALSRYESLNKNNKSKYYTFNYIKSSIRDIDYVNRIREVSLVEKFDVIDWQ
                     FAIHYSFNYPYIPIILNNIRSLTKTGSIVIITTVNGELMRKVLPKRFILDINDEENFI
                     EFIDGGKNIFKVRAPKIMNSVMDEFEISPSFLISEFNKFGFKIIDSSDFKTIIDNNKS
                     FINNSSRLETRTSTTSFYNLVKSAINKIGSNDIGELLKYYIYFIFIRI"
     CDS             complement(90978..92279)
                     /note="similar to DUF4795; predicted coiled coil segment"
                     /codon_start=1
                     /product="Yadacoil4795"
                     /translation="MSGSGGVVTTNVTNIQLLAALSNRATKDELKSAIDNVNRQLEKK
                     INIDSLGKATSNIVTRDMLNGELTNKVTKSELMAELEKKVNKSELDNLSLGEDKVNRS
                     ELTTELEKKADKSALATELDKKVDKSALATELDKKVDKSALATELDKKVDNSALVTEL
                     GKKVDKSALATELGKKVDKSALDTELDKKVDNSALVTELDKKVDKSELVTELGKKVDK
                     SELVTELGKKVDKSALVTELGKKVDKSALVTELDKKANKSELDNKVDRSELDNELENN
                     ISRSELDGLLSQKIDRSELVQLLGTSGNMSEDMKNYISIIESKVNKSELLTELRKKVD
                     KSSLTTELRNKVDKSTLVTELDKKVDKSELEYYINTLRDIEILGKSSYDNIEQDVLQS
                     IDNKVEKIKDSISSILVDAKNEYSDFVYNIFLKKLSTELNK"
     CDS             complement(92512..92772)
                     /note="remote similarity to 6N0M_B (p53-induced mTor
                     pathway protein sestrin-2)"
                     /codon_start=1
                     /product="Sestrint"
                     /translation="MSVIESKANKRDLDKKVDKSEMELEINKIRNYVQSFMGRVPDVN
                     YDNIEQDVLQSIDNKVEKIKDAISSILIDAKMNIQILYTIYF"
     CDS             complement(92951..93184)
                     /note="remote similarity to cd21536 (SARS-CoV-2 envelope
                     small membrane protein)"
                     /codon_start=1
                     /product="Sesmem"
                     /translation="MDDDSTINPLFISIYNKYKLYMNRSIDRLISTINFMDILGYHIR
                     KVLTSDGITEVSYNIRLHNISTGTFGVSNIGRK"
     CDS             complement(93732..95654)
                     /note="hypothetical protein with predicted coiled coil
                     segment similar to WP_279467353 (Actinobacillus YadA-like
                     family protein)"
                     /codon_start=1
                     /product="Yadacoil"
                     /translation="MLFPINFYLDEKANKSYVLQLINKIEDGSDRIRTELGNKANITE
                     LNTALETKADKTSLNDKVNRSELQISLDSKADKTELSNKANKTDLDKKVDKSTLSIDL
                     QSKVDKIELTDLLKAKADKTSLETKADKVELDSKADKTELNTKASKIELNKKVNRDEL
                     TTALDTKVDKNELVSSLEDKVGKTDLISALGDKVDKSTFNDLVKVIGGLTSAKMDLLV
                     ELSDSIQSELDKKSDMAVIDGLTSVINDISIDKIKLLIALSESIEYELGNKVSKSELD
                     DLSQYIDNLILTKIELLTKVLKDIQYELDKKVEKSEFENLSHDVWDIMLEKIKVLSSL
                     ISAIKFEIDEKIDRSDLEKLSQDINASTLERLKMILTPLLESIRSELDRKADKNDLDS
                     LSSDMYNIVMDKIKILSSLFEDIKSEIYIKANKSELDGKASNEDLESLTEIVKGLSLE
                     KINFLISLSESVKSELDKKVDKTKILELFKSVEGLNQEELSEFLNTPSITRDELDKKA
                     NKDLLDLKADKSELDLKADKSELLRKADSVDLNGKIGRYEFEHVIRQTINDIESRYLT
                     SLNSINSKIDKLYNLLNIDSKNLNLESRLLNTMEMKIHKIQDVINDIKMDHQYSSSDS
                     YSDFINSIFVDKILKV"
     CDS             complement(95744..97411)
                     /note="remote similarity to DUF5106"
                     /codon_start=1
                     /product="P5106"
                     /translation="MDINIDRYSLHGSNRNIFSDAGYKSIVFNSTDSLINNIENIKNQ
                     FNNALYSDVRKLISNIIELSSNDSEKFVRNSVDSRYSVNMFSNNVKNSYSNLLTRDHV
                     DIINKLVVNIPTGDEMIADQNPSRLDILPSDKLKRLSKTLLLMNKYIGTLTGTTYTDL
                     QNTISRYITQVTGDDFTNSSSINSNIDLLYEYLQNILITSFNLFSRTDNSEGEVPNTM
                     NLTLLSKVYSSYFLENINNVKISLSNAYISNIHWTLEDYVNKNNVQTFVNEKIDSYLN
                     LMENARSNYDGVVDAINTMYLDISSMIPEEDIFSVVTDAVRSILIDSGTGVNDDSVFD
                     TMIKVVLQSNVSDYKVTNIYKYYDEVFIKELLSNYDSSNEIISMYRDTVTSGDSNKSV
                     ISLYNKINSLLVKDEAGIRKVISAINNKINGFDKDKLKTLELGLYAEYYQREIFVKLR
                     NMVNANDLESKVIYSIIKNIPHHIYNKLSSNVKEILNLNLNLINNDDMNGIFFKSMEN
                     TISRDKQLITLYYEIRNKYNKFVDFSLSSKVSVGDFMDILGYEIRKK"
     CDS             complement(97412..97675)
                     /note="remote similarity to PF00414.20 (neuraxin and MAP1B
                     repeat) Q5UR32 (mimivirus R556)"
                     /codon_start=1
                     /product="Neurax"
                     /translation="MLISKLKDALLALAISKVMNNYPSLSGYSYENACFTYFNKYNKY
                     DPMYLKQLEIESYIQENLNTEEQIIGFFINFLNYVEKKYISTI"
     CDS             97776..98006
                     /note="similar to Q9ENX6 (influenza nonstructural protein
                     1)"
                     /codon_start=1
                     /product="Flunsone"
                     /translation="MNNCYNNKTVNSTNILAYVSDLALSRRDIIDPPTVNQLEKIRQS
                     VKNRLISESSYNTRTWEEAVEHGRLLLNKSED"
     CDS             97972..98223
                     /note="protein motif:CDD:395184 (Ubiquitin family)"
                     /codon_start=1
                     /product="Ubiquit2"
                     /translation="MEDCYLINLKIRYLSGFTDVIRGINVKDTIKTIKNKYKATSGIS
                     IESQVYIFNNQIMENSKTVEYYKLHNDSVVYILILSPMI"
     CDS             98328..98558
                     /note="similar to 5TL7_C (ubiquitin-like protein ISG15)"
                     /codon_start=1
                     /product="Ubiquit1"
                     /translation="MQIFVKTLTGKTITIEVEPTDTIQNVKSKIQEKEGIPPDQQRLI
                     FAGKQLEDGRTLIDYNIQKESTIHLVLRLRGG"
     CDS             98588..99019
                     /note="protein motif:CDD:273149"
                     /codon_start=1
                     /product="Utoid"
                     /translation="MAELKIFNMSPQNTKNPSVSSLGDAGLDIYSPVDFSILPQSNKL
                     VHTNLKICFNSNYYLQLLSKSKLSTKGIIILGGVIDSNYRGEIIVNIFNLGNTIFNFR
                     KNDQICQAVLVKISEPLYTLVDKEEYLGTTERQDRGILSSV"
     CDS             99077..101509
                     /note="similar to P17372 (vaccinia ankyrin repeat protein
                     C9L D4L I2R CP77 FPV162 M-T5)"
                     /codon_start=1
                     /product="AnkyreC9L"
                     /translation="MPAVKMLSHNNTSCKSDKYKLSCSLKKYYRCSNYNKYDCCYQII
                     KNKNRIPIKNACCNSKYIVYNIICLSNSGSIYGISLTLSGYNLSIKYIMRIDKTFNRT
                     FINTYEITEVLANFENVYSVNGDSILHLIVRNTKSYYLVKYLVDRGVDINATNNSDET
                     ALDVAINILKEYNNLKIIKLLLRYNKNVKDLLYTSIMEGLCNVVNIILKSGIDPDIKY
                     ANRFTSLHIATEHGMRGIVDLLLRSGANPNIKNNRKITPLHIAVNSNRLKTVRLLISY
                     GARIDARDNKKRTPLHWAAYYDNIRMIRELLKLGANPNLKDHSGNTPAIISGFKKNEK
                     AVNLLLDFGTNVKKTNYEGNTLLHVLTKTKFSDYTFIRVIKLSTKNVLNKKGMSVINY
                     AHTNYRLLKLLIKHRYNLNIRDIHGHTTLHNCVKFNKPKLIELLLSYGVNPGLVDRYG
                     NLAIFFIDFNNSLNDNNIKIFKMLNHRDRINHVNNYRENILHIALNSLINIRFMKYIL
                     KSGVDVNCKNAYEETPIFYISRYGEFDSIHKIIVILDILINAGADINSKNSYGNSIVH
                     YICDELCDFRIISYLIKREADFNILNDSLMTPVYILVRNNKTVSFELCIDGCKNLNLD
                     TFTIIGNTLVYEAMLNNNPIILKRLLINVSDRTLIESLKMVSDRNNVNNHMNMVKLVI
                     SHLILKNASINDLSRHIHVYNDIIYGCMNEVKTLKSVVLVDNNITLFDCISKDYLMDV
                     LSRFTNNEYVSKFESLTFYGEYVKNRITNARIRRDAIEKMIIKLNDMLTNSYWMNLPY
                     HIKIKIVINICP"
     CDS             101512..101862
                     /note="remote similarity to 3U31_A (transcriptional
                     regulatory protein sir2)"
                     /codon_start=1
                     /product="Sirtwoid"
                     /translation="MKLKNLDGLLINSLTFINKNSNKCIYLGENKYLRVHDKSQIYNS
                     GILINNEFTSVGIILNDCQEFLGELLIRFDKNCFLYNKGMFYIIASKPSALFRPMFFK
                     IPTNIEFRSRSKTY"
     CDS             101921..102745
                     /note="similar to P16913 (vaccinia serine threonine kinase
                     B1 FPV212 B12 VRK1 PKc-like)"
                     /codon_start=1
                     /product="SetkiB1"
                     /translation="MENKNFKYLSIVDYYNNKWIIIKRVSKGGFGQVYHAISDKGDNK
                     IVKIEPHSNGTLFCEQSFYINVHKHSFSGVPKFYGFGIFTVDNYKYRFILLDLYPISL
                     YKSIKSIGTLPIDIICDLSIRIIEILEDIHSVGYSHGDIKSDNILLDSNGLYLIDYGL
                     SHKFIVNNVHIKYIENLHMLHNGSPNFTSLDAHRGVRVSRRGDLENLGYCILSWSTRL
                     PWLGLKSNNDIMKMKEKTFGLIGPEYIMTYFNHIKLLSYYDKPNYNYLINIFKFNK"
     CDS             102742..103167
                     /note="similar to Q91FB1 (invertebrate iridescent virus
                     414L hydrolysis of nucleoside diphosphates homolog);
                     C-terminal COG5476 domain"
                     /codon_start=1
                     /product="Nudix414"
                     /translation="MNKERFSNASIFLLSNDFLLCVRLISNGKLTIPGGIIDVNESPL
                     SAAVREFREETSFKLDFNQMIGDMKYIITNETIIYIIRSSQRFPAFDIDIIKNMGIEP
                     ETDEVVLIHKDMIMKCINKNLFIDYAANSIANIILTEIN"
     CDS             103244..110644
                     /note="similar to CDD:289912 (Poxvirus envelope
                     glycoprotein B22R protein C-terminal)"
                     /codon_start=1
                     /product="EnvelopeB22R"
                     /translation="MEHSVLYIILLISISIIVNEGTIKECRLHKTFDYRLSYKDAVMS
                     TNDQDFIVDEYFGIDLTAGERYIIFTMNDRIKSENWTKWAVAYNDGLTKQCKKDMNET
                     DFIRGTASIDLKGHIFSVDSSITVTDNKTLFRKNSILISSIDANSTIQRLNNISNLLS
                     LDINKDNVTYALLSNYLPTNLLENLVTMSDIKFVKDSEYDEFYDSYYEVDIDYNSTTV
                     YSEYVGVYNNKTCYKFVMINDSSSFILINSFCNGSYESFNRTDFGIRLDDFFNNTSTI
                     ILKGLTNDTMNSSSLAKYLSIKNNNTDRYKVPKEESRNTLLSNIDYVYPIKEKCLNVS
                     VCYESNWMIHTDKINNDDIIQILSLDIGIFTYNGINRSFSVRDYIQWLLDPKGLNLTV
                     TNLSEAYKIINTSVTNITINQISKTTKISNWVYMNKYNVSLKIVINRIAKFKGYIDRI
                     DRSDFYELTRIENYFSYGFLDYVNITRTDKLGQCSSLFNYSIYPYGNKWDGYNKSISS
                     LIEKFNNESIYCDNLSEIALCMFIKMSHNSSEVWDYFNCYSVLPTMKYIVESSSNPSW
                     DNIISVSCRMKQKNKRNRRSLSRGYSFVSDESLRCIYNSDTHYSNLYDKCSDNFVSVR
                     NKRSDERDDPKKSLHSRFVNTPGGTEVVFGLGQNKNGKGAVGGDKLIKELRDAIREDM
                     SSSGALRRLRETKESDFNKMATTGQTSMSNTFEYKDKTFVVTSNRHGGYGASIVQEHD
                     ETIYSRVLGPFSSSTSTSDANLGSHKALDRERNKAVRRKSPDASDIEVYSLLGPSTNP
                     QDPLRRQLPPPPVDRSNLPLPPIPFGKPLSPNRSPNISPNRSPNRSPVPPPIPDKPSD
                     LSRYNLEVHQQRNRHLTPPNKPLPPTPDMVPPPRPYKPAPGEAPLVPQRITLKDGKPL
                     EYVELDFGGRRGGRFVIGDESTEYSTIQSVNKVLRDLDKQSAEVRNKFGVRCRRSMDY
                     ACIAKKSSDIISNPSSRTSNEGTYNLLGDMGIKASPYSVTRLSGSGGVVPSAPLEEPL
                     YDEIDNRRVEQPVSSRSVDPKDKMSKLSKLKSRVKSYFGNIRKRGRNDKVKSINQKIK
                     AERFSSSGMNFGFYTAMAQLHSGHQMSTSRIINGDYSKIPKEEAVVLTVLDLTSNMGL
                     ALSMIGGKFSPAIGSVMVIGSSIMSTGMQIIKLLNGEPERDLDLEKFTTYVKHMNSYS
                     AGVRECMLPDSEITVSLDYSGYSTSKKGQETGVAISVPDSYLIMKYHPIIYFNGVLRV
                     ECFNNGVLRMNQGNIRPHIHVNGPDGSGKIIYTITSLNSLISRYGSIDLGCSSKYDLH
                     ISSEMYSLQEMSLLKKAGIGEPVYTKGMPSNVCDIFPFKKFYVILPGCNYDFGQKSVS
                     HSSCSLMFKKSVWDEDRKRWVLIDPFSRPGSNRKLFTFSVRDFRDVYPLLPNKNKDHY
                     DLCTRGGYPNTRVCTWPDSLITSDTSSCVQQTRFFKIEVLPLKSIGGTNDLSITSLMI
                     TCDIDSTPVFVSKSEGSTQFVNVKQLTSDYSSKIISITEEGKSIYIWCQNKEIPRFKS
                     DIIEMHTTSSRVNVDTLLNDVADEMDKIGFKSIPLMLQIGPSNKFNKQIKYPSFNDYG
                     IHKYVDSNNNERLSIEVLQTDILDPYMILKTNEYFTSFKDLELDLEFLGNVMDDIGTD
                     VFWNHMKKGYKTVSAIWASISACGRTNNNNYNYIPLTTMYWTIYNQKPGDIRYLNIRP
                     TSGRFTAEYSKGFTMSDCIKYGGIPTGRLSGNITNNQILDEVSDVKLKGEVNLLKDVI
                     KVYRGNRRTIGCSIERRLLGCKIEVDLDTRKGLLICGNYQLSKKIFDEKHSGLCISIG
                     TSNDVCRSTDISVVDYWSAGERSEAHLYFGNGYIPSKFHKWAYGFYHFRFPGSFCYMG
                     ALYYAGLKMPTQWRGRISKMFYRELERSDLKFDPPPYNSGSNINPSDEIISYDKFKIL
                     ESLTSEYSNLVDWKNYPLVSFGNELSTKLTNESRSMFRINIDGNSAELLEEQRQEKLN
                     EIQSRINDEIVELLKESVIESEWFVNHTIGLDLECCVLVMNSSGEILSATPIYQDSDV
                     VCGETYTYYQDRIPDSDKLLAYIDNLGLNYTDYLDVLNKEKDYERENRKILGPGNSWM
                     SIRDIKSTVVEDNGMYTWQVCIEPNKLSFKDNSELSNWLDNITVEIVYDILDEESELI
                     DEELSYNISSDLEIINEVEDEIYEINIILERDLIRQICIYVSKYIIISTLILAILIVL
                     FSDNNISNRIKFTLSIKINNLIRRIHIKIIGLKSIFSSSNYSNNIIETHVKYNNIEKN
                     IKEMFSKSLKDKIHSKSKEIIIGLYKKNDDKDIYESMNTCLYEISSVGQSGDNKNNMF
                     EECKIETEEHYSSNISNKRASLLDVNSISLSTVELEDVGESSSLLQGERTMDVSSLKD
                     INEVMDKHDENNVDITNTSTYRNDTGTVRVNGNIHRSNWTFRPQ"
     CDS             complement(110706..111515)
                     /note="similar to PF03339.17 (poxvirus L3 FP4 FPV130 IMV
                     CPXV101 TL3L internal virion protein)"
                     /codon_start=1
                     /product="CoreL3"
                     /translation="MNIDISLNSCHNVSSKYIKKIDLSDEEISIWIMLSNSVISKKSF
                     GFPIVKGVQSRQNFKIMYVEKPLENTKDIRIGDILSTNDESIILQLIIILYKLYTLNV
                     YSLDLIFYINEVPKTTINLSYNSIHISIQTTKLLFLSINTRLIFSNLNEEDYIFNINR
                     EYSGFFELLYKDYFKHINHGLNQIFKIKPKYILGSNILKSVPPGTLIYFNTGESIKLG
                     FTLSKVSHLDTIELLVPIDQLSSNAIVIEETNIKNVFYAPTIIFSSSITLN"
     CDS             111570..113015
                     /note="remote similarity to cd04962 (BshA); possible
                     glycosyltransferase"
                     /codon_start=1
                     /product="Bisha"
                     /translation="MNIINYEEVVNSIKSKNFSDNISNVVSIIIINYGVNISKLLLDI
                     EEYIYHNLDGVSIKIIIGKSIENRKDYSDLISSVEVVRRIKKNILSKLEEKLFISDQI
                     KDNYIRKKSKVYNKLGLINSREGVNINKILDIKHSKSYNSPQIKFIGVKYPNLNSNTC
                     SYIGYLGIDDNIYKRFKVIDDRKNNKYMISVFKRLFKSTYVHTLPKSIGFGFSFGYPC
                     NKIGSWNNIKLFLRKFMESNKYISICCKDPTIYLNIAKMLGDVDMKIGVYSSESKGVC
                     INTAISICRAIESRYSVYLLKCSDDINIDYVIGNSCLVFSHHLTEESITIPLVCIRCS
                     SIIDINWSIKHVSSLKSKILVNDIDFYKRFILKGRMKLDLSNEITVYDIDTLNNTSVV
                     PLEMFSKKGVSNVNFTFGNEEVDECIANEVTDYNENNEDNTSCKEDNNINSLTPISKC
                     SEAYEFTSYSSDSFVTDEENNESDVSDMEVN"
     CDS             113065..113643
                     /note="similar to Q6R7D2 (herpesvirus RING finger E3
                     ubiquitin protein ligase ORF97)"
                     /codon_start=1
                     /product="Ublig97"
                     /translation="MPIRAFLSLNGELDQAYEFIRNNSKMNIRLTSKHYIRISNHKKV
                     GKLNNEFIELGKIIRLNDDYVEGIALLKCDGAVYLSNWINIIKISNTINGLYYKTWLS
                     EEFSCENIIGECYICLGSITRCVLINCPCLSYLCTSCLDILDTCPFCRKVYTTYRVVR
                     FVPLTIEEKNNALYFKNEIKNGYNNITEESRL"
     CDS             113650..114036
                     /note="remote similarity to P20568 (vaccinia
                     uncharacterized 9.3 kDa protein)"
                     /codon_start=1
                     /product="Vunchar93"
                     /translation="MSNSNIQRSILFSWNSLSEKEAFKYFDVSNLSIKYLTGSQFHIQ
                     IKDFSYWNIYYLDIIFDTLIRSFKYISCIYFESSSTLAIYSLPSFSVDEQDCKFQIIR
                     NILSSFLFLLYEMDPHGSFYPQVTLT"
     CDS             114070..114654
                     /note="similar to P0DSV5 (variola thymidylate kinase)"
                     /codon_start=1
                     /product="Tkoid"
                     /translation="MKGKFIVLEGIDKSGKTTQCNILRKKIPNNIYVKFPDRETIIGK
                     IINDYLNYKIDFNPETIHLLFSANRWECVNKIENYLNQGINVICDRYIYSGIVYSLVN
                     GLSYDWCSKSDNGLLVPHIIFLLDIEIDTAINRYSFGLERNETRKYQQSASDFYNFIK
                     EQNKELNWCIIDANRSIEDINDDIIKKVYEIISK"
     CDS             114661..115251
                     /note="predicted transmembrane glycoprotein with coiled
                     coil domain"
                     /codon_start=1
                     /product="Coilcomem"
                     /translation="MIIYKYFIHFFLKKLINKLHNLKSLIKKYKMFLLLTILFLSQMH
                     YTTQEKGICDYPMEIGPCRAAFPRWWFDGENCKSFTYGGCSGNSNNFLSKNECEYNCL
                     LVSPEYLTSELEEYGDEYGESSELASYENEERYMLITCIIVLLFCLILIICLLITKYF
                     KQISRIYSIILERVKYIKYKHSRFENVGSDEEHLTV"
     CDS             115316..116032
                     /note="similar to XP_034003261 (Trematomus gap junction
                     alpha-3 protein)"
                     /codon_start=1
                     /product="Connexin"
                     /translation="MNWTDLYIVLSGVNRHSTVIGRIWLSVIFIFRIMVLVVAAESVW
                     GDEKSSFVCNTLQPGCSSVCYDHFFPISHVRLWSLQLILVSTPALLVTMHVAHQQHIE
                     KKMLRLEGREDQLHLEEVRRRKVRISGTLWWTYVISIVFRLLFEVVFMYIFYLIYPGY
                     AMVRLVKCEVLPCPNTVDCFVPRSTEKTVFTVFMLAASSLCIILNVAEVAYLIIRSCT
                     RRAHQTSNQLSIPLSEDVTH"
     CDS             116140..116526
                     /note="similar to F5HAK6 (human cytomegalovirus
                     ER-reorganizing protein UL148B"
                     /codon_start=1
                     /product="Ereorg148"
                     /translation="MSKFLSVILVGFVVLVFYYGDEIDDLHRNNIPSRYRLNSRRLSG
                     RSITFYLPPTIKHLQNHPKIDVEDYQLVFGYEQYLAAIKFRDWGLLTVRVYKYTRRTF
                     VVPRSRFCANMFRFVDPKTIWGNTWH"
     CDS             116582..117019
                     /note="similar to PF02393.19 (US22-like)"
                     /codon_start=1
                     /product="Oncoid22c"
                     /translation="MKYAPVWIKEIILLDGNINLADEFVSNFSGQKLKLNQIFYLRVH
                     LDHLEPDRIYYQSLVSLGYLYSNNQACLGEMLIRNSGEIYIWTGNKKYIVKFSQSFEH
                     LFKGNWSFSSIKYWDDIVKECLLELEEIDSDYTSVDFDTNHEC"
     CDS             117060..117506
                     /note="similar to PF02393 (herpesvirus US22); encodes
                     potential Rb-interacting LXCXD motif"
                     /codon_start=1
                     /product="Oncoid22b"
                     /translation="MSNTSNILSEFMRLDGQAIDSYVFVFKNSDKSFKINELIGIKVH
                     PECLLKDEGYEYGIYCNNSYVSVGLLYNLKSGYVIGELLIGTDGVCYLLVCDDYDYEE
                     DEKYDREGKLYQIASNILNLVNHKLTRREISEKLPLKRTSILVFDD"
     CDS             117499..117921
                     /note="remote similarity to DUF3081"
                     /codon_start=1
                     /product="P3081"
                     /translation="MINQCQTKSKIKLTYHERDAMYVYSRYWAFLYDKSLDVSHLLLW
                     FEQVSITGSNTEHLFMIGKLLPGYELQNHRVWSDPSGVIYLLPIDRENYKRFILGEDF
                     PPTEEPDGLHTYQLEEEYQEEYQEYFNDLLGGDEEFWL"
     CDS             117969..118421
                     /note="remote similarity to DUF370"
                     /codon_start=1
                     /product="P370"
                     /translation="MTTIDEIYYLTGDIKDTYCFVQRYAGHKFDLGLFSILVHSLEKL
                     HEMSDRIIFNYEYVTVGSTFNIGGHFLGELLIRSNGECYILKDGVIYLLSISTRTLIT
                     GNLFFEKSDDNISEMSKYNIIDYENEINQELDKDMESKDEYFRYLMGD"
     CDS             118471..118815
                     /note="remote similarity to cd11572 (middle domain of
                     SAM-dependent methyltransferase RlmI)"
                     /codon_start=1
                     /product="Samme"
                     /translation="MGYDCYFIPTSFHNEDEDRILEIIVTYRYIYDRFSITYNYDRYK
                     DIWHVSDYNKKTGQEIAENLKRVLPTIEVVEDNLYYNNNLYKTNILGFKRILFDLLKC
                     AENNHNMIMVVL"
     CDS             118859..119350
                     /note="similar to cd20632 (cytochrome P450 family)"
                     /codon_start=1
                     /product="Cypfoid"
                     /translation="MPLQTIKKQYGPVFSVKNSNNKELALSQDEDEIRCLVNPWDLDK
                     PLIVGVYYKGQKICVDFIMGKHRRSLVGYNVIFEGFNIGGENLDFRIGEDTDLNSNIL
                     QVIISSVKLPNEDDDILCVDGVGAYALERTGTTYRPSSYTRSESLFSFTLHFNLQNKK
                     IPL"
     CDS             119599..120609
                     /note="similar to Q2HRD4 (HHV8 complement control protein
                     ORF4)"
                     /codon_start=1
                     /product="Compcon"
                     /translation="MKPILLVLTLFTLSQSLPICDENTQYDCIPISDKWCLDGKECRL
                     FIGQCSDKSFRSLEACQKFQIKTRVRRELNTSLSNNITTPNTSSTPNTSITPTSTPNT
                     SITPNTSITPTSTPNTSITPTSTPNTSITPTSTPTTSSTPTTSSTPTTSSTPTTSSTP
                     TTSSTPTTSSTPTTSITPTSTPTTSSTPTTSSTPTTSSTPTTSSTPTSTPTTSSTPTT
                     YITNSGTKISSIFDDIENSVSRIISESAILFKKIHNYTTIFTVNNTPKFNTSDNNYKY
                     DLSDIIGLQKNGLIILILVILFIPGILIVECLSKSSLRSKIGSWLSRGKKESVNLETI
                     NT"
     CDS             120673..120837
                     /note="predicted transmembrane protein with remote
                     similarity to cd10430 (BAX inhibitor)"
                     /codon_start=1
                     /product="Baximem"
                     /translation="MILQRLIRGVEKAIYNLSINFINMILYILIMIRRRRRLEDEEIM
                     SDDFIKHHYP"
     CDS             120873..121667
                     /note="similar to Q5UNT2 (mimivirus L672)"
                     /codon_start=1
                     /product="P672"
                     /translation="MDFRTNITYETISKLLFPSYTFTLPKEIIVESLPHPFNIIASKL
                     LCKDPVYIEKNSGRIHFHGEISLQMLALKSEIVNNLHRRISVIFERDFKSKIFKCPLN
                     ACQNYQTCCILDDNNNFAIFTGTKYFIYSEMIDVNYRVGRYRYRYIDTKVLDTMFKNF
                     LKCEFIRSPKHSRVPHIVKCNCEGHCTPKCLIKLTIQLHKANSIIELSKRGFMFHESD
                     FTFTSHELINICQGKTKYTPLYGNHSISDLFSDVIITDNLDKKIQD"
     CDS             121677..121952
                     /note="similar to PF05103.16"
                     /codon_start=1
                     /product="Diviva"
                     /translation="MVSHPILLIIKKSRYYLNNIQKVKTLKRVNVQLIKVKTLYTRFL
                     KNTKVYNAHTALIFVCYILYNLDSGGVDDKQVESFLVQVLMDYVENY"
     CDS             121991..123748
                     /note="similar to Q8QN36 (cowpox ankyrin repeat domain
                     containing protein CP77)"
                     /codon_start=1
                     /product="Ankyre77"
                     /translation="MLSNYFNLRRYNNFDYFYIIKLIQEGDNINYRDENNNTPLHLYL
                     NSLRNTLEFKGKKIPILDDDTEPDDDDETELERPQIESSSDDSETSDDEFFQGEYKKY
                     WYKYYKNNSLIDMRILKALLDNGAELLSRNNFGLTPIDIYLEHRFVHYEVVEVFIEQL
                     SNKYFEGIVKNLLTRYARISPRIDLSFLKRLLSRLKKYVNYLDDGSTALNILSHRGLL
                     TKKILKVMKMYGADINSKDKYLNTPLHNYLINGLKSRRKRFLDVVRYFFYLGARTTEV
                     NNLGRVPLISYIYSTREYQIDVILLLIENNKNIGRELINDRVIIDYFINNSDDLNVLD
                     LLIKKFQISIRRYYEHFTALHLAVNISNLKVINHLIDVHHASVDDITRGGDTVFDLIP
                     HSCKSLELCALLLTKNPLPLTVIKSMKSIINIIYQSRRNFKYVNIILRNLILIIGIKN
                     IRIYSDLISKIYLRDKHNTNLLHLLNCYSEEFKRFRTDFVSPEISILKLLKNDLDLPV
                     KHLLSLSQYVDKNPELRSISLIRDLLDRSRKRYLLILEIISKIELDHLYLKVKIYLLP
                     KELQFEILSKLNYEELLSI"
     CDS             123796..124143
                     /note="remote similarity to 4P5A_A (thymidylate synthase
                     ThyX UMP methylase)"
                     /codon_start=1
                     /product="Thyxoid"
                     /translation="MGYDCYFIPEEVIELSDYEILKVVFENSHIYDRFYMTYNMQEYR
                     DIWNISDHHRKTTNSISKSIRQVLPLIEVKDDDLYTDSCCYYRTSLLNLKRYLVELLE
                     VTELNANMYMVVF"
     CDS             124201..124443
                     /note="predicted transmembrane protein with remote
                     similarity to P5286 (Orf virus F9 homolog)"
                     /codon_start=1
                     /product="F9mem"
                     /translation="MEYLRRQGFIENLHPETEVFGLRFYLSIILILIYFIFAIHLLKY
                     LYFYYLVEILRIKIIEYICRIILNHLVLGLILHILN"
     CDS             124602..125267
                     /note="protein motif:PFAM:PF04887.12 (pox M2)"
                     /codon_start=1
                     /product="Nifkabi5"
                     /translation="MFIRQYSLLLLLFCTSVTEGTVRGICIANKRRYWILEASAYITT
                     NYPLIKPEPGECTTIINKNSANVIGYGLDVNILITGLVGREMVAVAESVYNNTVVVNF
                     YSAFVSTEESNEDITYHLTVACIEVNCEGVVVTDNRKDTLSTIVTTLGNCITCVNLNI
                     HPLTLNPIAKLGNIARTTYTSGSTEVFRGKSDECLHVPEDVPLYLCDRISKRYPYPGH
                     PNH"
     CDS             125403..126104
                     /note="similar to PF04887.15 (pox M2 NF kappa B
                     inhibitor)"
                     /codon_start=1
                     /product="Nifkabi4"
                     /translation="MRYQRIIFFLLSLGLLQTVSSKSIYDKPAPDRECTVKRHRFWML
                     EASVYITTNYPLFTPGPGECRTIVTPSAVSVSGYGLNVDLQISGLVGREMVAVAETVY
                     NNTLIIDFYSSYQSTRDIETETRYRLNIMCTEVNCLYAGDVKYYPSATINIIGECITC
                     VNLVIHPHTIHPVYGLSRISLGSSVKHLERVTEDDRIMSDECRNVPTGLPIFICDRYE
                     KKYPYSGHPIPVGFN"
     CDS             126177..126869
                     /note="similar to P0DOL7 (poxvirus M2 NF kappa B
                     inhibitor)"
                     /codon_start=1
                     /product="Nifkabi3"
                     /translation="MMSDRWKMLVNILMLYLSIVPVTHSTGSQSETTVACRTSRKRHW
                     TLEASVYITTNYQLPPSSPRECRAEITSSSINVIGYGLDVNFRVKGFTGREMIAVSEG
                     RYNNTLVIDFFSAHYQTNDPDPLQYYLTVTCLEMNCDENAYHSQGYKKSTVTIIGECV
                     TCLLMSVRPDEIHSIQGQNRVSIAPRGKKIEDAFWGSSDECKNHEGFPLMDLCPKINS
                     DDYLDTVKIGKS"
     CDS             126876..127415
                     /note="similar to P87607 (pox KilA-N domain-containing E3
                     ubiquitin-protein ligases)"
                     /codon_start=1
                     /product="Kilan6"
                     /translation="MKVNKSIAMERGYDISCLCISLLKSHRGYEYHQAIYGDLVVIMI
                     KSSDYANGFVNATKLCSDGGRKLENWKSLERSQRMFTTFSQLLGFSDSGSLELFVDLG
                     DKSENDREISGIYFHPQLIVHLASWVYDEFAFKASRVINLELKDTFTKYKKQKSLLEK
                     LSSYRKSFNREINMYEAYF"
     CDS             complement(127441..127797)
                     /note="similar to cd15836 (tumor necrosis vactgor receptor
                     subfamily); CD-30 UL144 crmB"
                     /codon_start=1
                     /product="Stunfar2"
                     /translation="MNDKKMLTINIILLCLVSSIPNYVKPLATCPADHYFDRDSGHCT
                     ACVTCVGETVEVSPCGPFDPRICECRKGFLCSTPAVNSCARCTKDPNYKSKKGREFCC
                     SVGSNDHVCYFKDVYS"
     CDS             128022..128237
                     /note="similar to PF07020.14 (orthopox C10L protein)"
                     /codon_start=1
                     /product="C10Loid"
                     /translation="MSGRGSGIWSVTIHDHKGNKTGTKTYGGGIWGGVSSSGGGMWGG
                     GSSSSGGVSGGVSGGVNGGVSGGTGKI"
     CDS             complement(128393..128995)
                     /note="predicted secreted protein with immunoglobulin like
                     fold similar to XP_051003830 (Nectin-4)"
                     /codon_start=1
                     /product="Nectinoid"
                     /translation="MKNFIRSNMRYFEVWTQLLLLVSVTDRCSTIKLETSDVISVISG
                     QDVTLPCYYHAQSNENIIQMEWTKDAQLLSLLHTEYGIYLSSLYEDRIEQPLTNPDSI
                     DGSILLRNAVQADEGEYSCKVTTFPQGVFQSQTYLHILMPSSSVGYPYVTSTNLHSLN
                     TEVSTPQARSTVNDVTSSTTTLEIYNSLYYLILILILGSK"
     CDS             129101..129730
                     /note="similar to N-terminal domain of Q00997 (herpesvirus
                     immediate-early protein IE-G)"
                     /codon_start=1
                     /product="IegoidN"
                     /translation="MSNCCCKENSYTSVPNPNVELAIKQVKGNIDKSKLDELAVEYDN
                     CTLTSFSDQMDIRKFVEIFTDNTNNNFIKHVQDSGVEKGLGFSYVQKKSSTAELKTKT
                     LKYSADEDVDYYGKYRYRVLKDTVERRVRRRDGSVTWISNLNFLERLGHTNTIPWECR
                     TKEEKKSYLENLLAGYEEALQIKKCGSRILKTHRDRYIEEIKKLNESSY"
     CDS             129874..130614
                     /note="similar to Q00997 (herpesvirus immediate early
                     protein IE-G); predicted coiled coil segment"
                     /codon_start=1
                     /product="IegoidC"
                     /translation="MSLFSCLSCYRQKIILLFIYTLVFCPVSTNGICEADVNDNINNP
                     NVELAIKQVKGNLNESELNKLVEEYDDCDIPLFNDQMNIRNYVEVFTDNSNKDFVRHV
                     TDVGVEKGLGLTHTEEDNNSKGTAELNVVNVIYLGDDDVDYYGKYRYRVLKDTVERRV
                     RRRDGSVTWISNLNFLERLGHTNMLPWECRTKEEKKSYLENLLAGYEEALQIKKCGYL
                     KGFKRHKNRYEKEIKKLKNLLEEDEVFS"
     CDS             131183..131818
                     /note="predicted coiled coil fold; similar to DUF4943"
                     /codon_start=1
                     /product="Iegoid4943"
                     /translation="MDCESAVNTDPPNPNVELAIKQVKGNVDKSELDKMATEYDNCEL
                     PSFTDQMNIRSFVEVFSGNTNTNFVNYVQDNGVEMGLGFRYAVGESTETGKSSDSNIV
                     KPRYSGDDDVDYYGKYRYRVLKDTVERRVRRRDGSVSWLKDLDFLERLGHTIMLPWEC
                     RTKEEKKIYLENLLAGYEEALQIKKCGYLKGFKLHKERITKELEKLKEDSD"
     CDS             132045..132695
                     /note="similar to PF04887.12 (poxvirus M2 protein)"
                     /codon_start=1
                     /product="Nifkabi2"
                     /translation="MDYKKIKCLLLWFCACQIISSTYSTGDKECPVKQKRFWMLEASV
                     YITTNYPLMPPGPDECYTFISPSSVSVIGYGLSVGFSVSDLGTREMVGVAESVYNNTL
                     VIDFYSSFQSNKNIEIGKSVYSLSISCIEMNCGYTANHRKYDDVDIQVVGNCVTCVNM
                     KVRPKYLHPLLSSNKASRTSGNYGNSDAIIIADIGTDPECKHVPDDIPLYLCNLER"
     CDS             132752..133411
                     /note="similar to PF04887.12 (poxvirus NF kappa B
                     inhibitor M2)"
                     /codon_start=1
                     /product="Nifkabi1"
                     /translation="MKLSLIIALIPAYLVYSSKNINDFQCIASKSRYWILEASVYITT
                     NYPLMPAAPGECLITINPHSIHVVGYGLSVNLQVKGLITRELVGVSETVYNNTLVVDF
                     YSSYHSNLHEEGDVTYLLVIMCIEINCEDNNSQSEGFPSAIITTTGECVTCVKLDIRP
                     KRVRPIYGLKGVSRIPYTSGYRSLNLGISNECTSIPLGLSTYICDRVDGDYPYIGHPF
                     S"
     CDS             133469..133756
                     /note="predicted transmembrane protein with remote
                     similarity to Q89182 (vaccinia A56)"
                     /codon_start=1
                     /product="A56mem"
                     /translation="MGDEELIFLLTSYFYGDDTMVDSDNISSTTIISSTTTYNCEGSI
                     LGMYIISDVALILSILFGCLLVFIIYTGIRRRINRRRPIYTNNCLRLPYNV"
     CDS             133936..134316
                     /note="similar to PF14977.9 (FAM194) and P52365 (HHV7
                     UL91)"
                     /codon_start=1
                     /product="P194"
                     /translation="MSKHQFKHSFIFQAGESEKTEMFEFGFIPSRFSRLYITEVAVVM
                     DVQAVMETKIVTVCSNHTNFSKYLISIPISPDKNFVEQRSYCKFPVLTLLPNLLKLSL
                     EDETGRPYYPTGRVIVTVVSTMIS"
     misc_feature    complement(134911..134913)
                     /note="gap in read coverage"
     CDS             135063..135521
                     /note="remote similarity to 3QOY_A (50S ribosomal protein
                     L1)"
                     /codon_start=1
                     /product="Ribloid"
                     /translation="MGFKIVSIIIKNMTFKEDVTSIFSIKTLDNKEEMYNISVRLFKN
                     ELLKSDSISLIFKIPHNCYVDNDSASLDHYIDVSDYIISDHMITNISHKRKICLICDN
                     EKLYSITFNINFVLTIPDNLYDFKPDFGLLSFTSNSFNYSNYENIKLVIV"
     CDS             135557..135979
                     /note="remote similarity to PF10831.11 (DUF2556) and
                     Q5UP93 (mimivirus L17)"
                     /codon_start=1
                     /product="P2556"
                     /translation="MFRLVEVKIIIDYKCRNMDMYINIISNNCGTSIVKIIPYKNKFF
                     KPYSLFILLEIPTDSIIQTSCDSVIDEKNIDVYKYKYIYEVNESYMIRKIANGKIAYD
                     IDIHKFVCKNEKVMHICIFDSMSDDNEGYTKLFRVRKY"
     CDS             complement(135960..136742)
                     /note="PF04701.13 (pox virion morphogenesis protein D2)"
                     /codon_start=1
                     /product="MorphoD2"
                     /translation="MFHFKNFCIFKGLKFDNLSEQFIHYITKENKDDYEGLDVNKKNK
                     DSNNKIKSNNIYDGISVQKNKISNHITNPLQTTSLILQSRYDLSRIINPISLVTSYDI
                     NFNIKKIYVFNRDISKIKLENRTLPLDMQITIDDEKFVSGSNIKNQSSVFSRFDNSSI
                     YHIIYTIYHSNKKLIDVLFPLTYNILHYDYIDESDNSDILENLDLNNDVSLLELLLTI
                     FNSFWYTVPIYYHGYINSIKNIQRLGYYKKWPNNWISNTYEL"
     CDS             136741..137868
                     /note="similar to Q6VZQ4 (virion morphogenesis protein
                     D3)"
                     /codon_start=1
                     /product="MorphoD3"
                     /translation="MPIYFIKENDKLNKNYSSNKNDINYGVNEEDFLRLGKIIQTSYN
                     DSLDDTFNDLLKIRSDLSSCFLLFGDISRPKMDLIFSKIMFHDKLLPNDNLSYIYISS
                     HMLYHLDETTLGYIYLPSINEEYVDVPTFRKLLNNESMEFKDVCVSTREEYLQIIDLI
                     INNIDTFKRVNNTNIISITNFIYLTDTFVNPFNRDNWSQIMIINCMGIRDIGHRFYIN
                     NKALDNLLPLLYNHDLIKDLEYPSSDTKSEIYKKEIKNSVNLLREISDLITMLSNTLT
                     TIKPESDIKNIKNIGYFFIKDSYLESNTLLFLSNDKIKNDRSFRLFKMITMFTFDKKS
                     IHQFYTMWFDNMLIGTINENQRSKITKLKKRIISILSNGRD"
     CDS             137855..138550
                     /note="similar to CDD:381687 (UDG_F1_VAVC_D4-like)"
                     /codon_start=1
                     /product="Udgoid"
                     /translation="MEEISIKVPPTVILYHSDWKPIINKIASHYESIYKYINDDINPS
                     INNIFDFLKISLSDKRVALVGRDPYPTDATGIAFQSPDFSKKSIQNIATKIKKEFMYS
                     KKYTNYDLSIIEGVIVLNFSPSCRTKETGSHEIYWKDLSMDIINFISKFVRIILFFGK
                     TKFFRISNEINREAVIPLVITHPSDYNGNFLSEDLIPFSVINNLLRILNLEIIDWCSG
                     FINNEISNTKTEY"
     CDS             138646..139257
                     /note="similar to cd09203 (PLDc_N_DEXD_b1-terminal
                     putative catalytic domain of uncharacterized prokaryotic
                     and archeal HKD family nucleases fused to a DEAD/DEAH box
                     helicase domain)"
                     /codon_start=1
                     /product="Deadoid"
                     /translation="MNNNLIDIYIHTLSSVRYRLFIPDFDSIIFVINYLSDRSIMYSV
                     FKHILMRGVNVKIILSSKTNFDHVKSIKNFSYKYNNLLFIKRCNYELNLNFILIKKDR
                     LLKSLIISSSNFDSKTGLQLEFEDIDILKFFNKVISFILYEGEMPRKSLECALIGSIH
                     ENICNMDNFIYDFISTNKGPYKIYALSIALSDSIINFLKKKRG"
     CDS             139491..140735
                     /note="remote similarity to PF02217.19 (polyomavirus T
                     antigen origin of replication binding domain)"
                     /codon_start=1
                     /product="Oriboid"
                     /translation="MDLCTYTDVIKAINSSSKGFYKTSSWTVITIITPSSNIYPLIKS
                     LQDSICEGLTVKIVVNKNVTTRHYTDLAKIENLKQHIKSKIKYPQESSINYNENTLIK
                     IRHTTSEHSINFTYIGIKDYCEKNGSKMSNYCGYLCLDNNIYGRYVIINDLDTIKNIF
                     FIFNKFYNSISFNTSNIKIGYSLGCSYKYRNLKRDWNNIKDKIIEFVKNKNNLSIFCK
                     DPGLYVNYLGKTACKFYVYSKKLNNNVNYFSINVASSINKALNNSSSDVYNICKYDDN
                     ELCVDFIVSDESSLVISHHLTDNTILLPMIVINCKIDYSSIIKLGFLPESKISLHDMI
                     YVNDYDIETVPFVGSMCSEYYSKHFSNLQENKLYSLPLTFFNTETVVEFSNSEVDSIK
                     SHDTTIEILDDVLEESVSNSVV"
     CDS             140788..142506
                     /note="similar to NP_955314 (canarypox ankyrin repeat
                     protein CNPV291) 1WDY_A (2 5A dependent ribonuclease)"
                     /codon_start=1
                     /product="Ankyre291"
                     /translation="MNVVNCFGVRDSMDNNYLNTEIHRCAIMGDMGTLVQLLDSNECY
                     DINDQNYENNTALHLAIYNYNYNIAKYLILRGCNIHLKNIFLKSPIHISAERGDVNIS
                     KLLIDKGADLNDRDEKLKTPLIISIMYGNSEVTELFIEYNCELELEDVYNKKALYYSI
                     VSNNTRISKIIIRLLVRNKGYINKSYSNLVHKVVANNNIELLEILVENSMNLNLLDHY
                     GDSPLHIASKRNMNNMVTKLIEYGVDINVQDNLGNTPLYESLTVSQDMVKLLLSKGAD
                     VNVKNNRGESPIHRFSYIGENREMIKLILDNGANINDVDVLNKTILHRSICSNLSTDY
                     IKFLIDNGADINLHDGLYNTPLSLSVEFSNHKTFEYLLTSGTRLDIMTINKCILEGGK
                     KLNILLQNRPSCDLLAISLFRMFTISTYYTLINENYQSVFKIIRHILLFSPESLSRDK
                     YYIIYDSLGHYIRRCNRDIKKMKEINVSLNTSIYDIITSESLDYIIRFIDNYKLLKFC
                     NSKLYGEEVTEIIEKSKHRKCLINNAIKFLNLYIPALKFNTLPHYIQVKILSNLTNTE
                     LMFKNY"
     CDS             142646..142957
                     /note="similar to PF18767.1 (cytidine deaminases)Q5UQ20
                     (mimivirus R197); initiation codon uncertain"
                     /codon_start=1
                     /product="Apoboid197"
                     /translation="-
                     LNNDIIYSIKENIDNVHSEDNLIKSYRMKFIKRRKNIQVDLVTVRINKNKELLYSKPC
                     VNCCKQIINQKYIRNIYYIGEDGNFVKEDRQSITSNHYSRYNRR"
     CDS             143009..144133
                     /note="similar to P17372 (vaccinia ankyrin repeat protein
                     C9L_"
                     /codon_start=1
                     /product="AnkyreC9"
                     /translation="MISSVGNWSRKKLKSYIKTPNWFFPDKDDNTILTYAIRSNKIDI
                     VILILKSGFVRLFSTYYDNKLDYSLHEAAEVGNIKIINILITYGYDIGKFDKFGVVPL
                     YYAVKHCDINIIKALFRSGIEHLAINNISRTPFKNCVCNNNITVLSYFMEHSKAFDVC
                     GISESIIISAENRYLRILKLLLDYCVSKDEILMYMASIIISIKLSISLHYINVIDVLF
                     NYYNPIYLWNYEKDFISNIENEEMLTYIIKLYMWNISDDEYNNFINLYYDFDRVKNIA
                     KCCKDELNNIKHLTDITSVGLLLDTIYVINKSGSLKNKFPIYNAYINNSYSLALHYKN
                     MIYDTSTKLSIITTIPEEIWIKIMYHLDVSDVENLYSLLY"
     CDS             144176..144577
                     /note="similar to PF02393.16 (herpesvirus US22 family UL24
                     005R U3 UL28 UL29 U16 U17 EE13 U14.5); encodes Rb
                     interaction motif"
                     /codon_start=1
                     /product="Oncoid22a"
                     /translation="MYKMNNQEVIISELLKLDGNFKASNNFTYTFAGCCLNLNSRVRL
                     EIHSEYSLKFMERWGGGILYNSRYVSIGQLYDNNENIGELIIGYEGQCFILESDKCVY
                     KLANKISDLISGKHSYKHIDEEFPIICRKVT"
     CDS             144631..145098
                     /note="similar to 2KBW_B (BH3-interacting domain death
                     agonist Mcl-1)"
                     /codon_start=1
                     /product="Biddoid"
                     /translation="MGSRSSKCNHDAMLAGFKKLDGNLVKSYFYVTNCPGKRVNINYY
                     LYLITNNYNSSTRPWDVGVLIDPNFISIGNLYSRQTYRFIGILMIKYTGECFVLTPLN
                     MIKIADSTLELTSWEFYDEDPSTIDDEVLESVVSTLLEIGDEIDLASPLLPPN"
     CDS             145605..146654
                     /note="protein motif:CDD:276935; secreted tumor necrosis
                     factor receptor C13 ITA1 CrmB B28R CMLV002 C22L J2L"
                     /codon_start=1
                     /product="Stunfar1"
                     /translation="MKFYILSLSTLLLSTVCVKGQKDTDSPYPPTDGKCKGTDYDRNG
                     LCCTSCPPGMYAISVCNSTTNTICGPCGKGTFTAIPNTLPACLSCNGKCGNNQLEVQT
                     CDGTHNRICTCSPGNYCLLKGLGQGGNCKVCHPQTKCGLGSGVFGHTNNGNTICAPCE
                     PGTYSDTVSSVDECKPIPKNIFNFIAVEINLYPINETSCTHISTKGSSETIITSEVTI
                     TLTQTDCDPVFDTEYFSVIDNVATSGFFTGENIYQSESKMCTLNIEIRCNDAKYSDSS
                     LSKKLPKSDNALFMPHEETVMLVGHCLSSVDVYVTYSNTKDPEQTDTVSYHVGKLLNV
                     DNHKPKRCKVGDNIF"
ORIGIN      
        1 ggatatttta aaatacataa taaataataa ctttccatat ataagtaaga aatttggata
       61 ctgtattatt gataaaataa attctgaata tataacagtt cctataaata ttcataaaga
      121 cgaatttgta ttaaggtata aactataatt aatggcatac aataatagat cttacaatac
      181 ttttctaatg gtgtctatta aacctaagta cttaaatgaa aactttaaaa agattataca
      241 aaataaagtt ataaatgaat atcttcatag agaaaataat ggtattatga taaccaaaat
      301 agattttata gaagatgtta agtttccatt atcaaagatt atagataatg agataattat
      361 tcaggttcct tgttcagtaa tgttcgaaat atataaatct ggtgatataa taaccggaac
      421 tcttaatata ggaaaagata atgaaataga ggttagaagt aataaagtta tatgtaagat
      481 actacaaaat aatgtaaata taatggtctt aaatggtata tactcattgc aaattgaaaa
      541 taaagtctat aaatctggcg acctggttac gtgtgaattg attgaatgta aatcaactaa
      601 taattctgtt tatttcaatt gtactggaat tataatagat aatatagata gttaagtata
      661 tttaattcac acattgatta attaagatgg tacccgatat tttctctcta tttaaaatta
      721 caaagactat tagtgtaaat ataaatcaaa gaataatgaa tataaattta gttcacgatg
      781 aatctgagtc tattagaaga atttcatcta gttttcctag gagtttttca tattctacat
      841 taattttaac tagagatagg aaacttgtag ttggatgtag aagagaatct tttctatttt
      901 ctaaagttaa gtcaatgaaa tttaaccaga gttcattaga tttagctatt aagtattcca
      961 gttttctaaa aaattcagaa ataaattcgt tgtccagttc aaataagctg gaaataaatc
     1021 taaactatcc tagttttgat gaggtaattt tcataggagg taaaaaaaaa tcaaaaaacg
     1081 aggaattaat accttgtata aaaagagaag ttaatgaaga aacatctata ccctataaaa
     1141 atcttttcgt ttacatgtct agatttgcta taatacaatc tgtagattca tattctaaaa
     1201 aatgttataa aactatatta tttctagcca gtacagatat gacgtttgag gaaatagaat
     1261 acaattttaa gcccaatata gaggtagaga gacttaaata ttttaactta tcatctaatt
     1321 caatttttag tatcttattt aatgaactga attataaact aaatataatt aaatagtaat
     1381 ggacaatata aagtcatata tatctaatgg aatagaactt gttgttactc ctctcaattc
     1441 attacctaaa ttaaatctta aaattggaac tcattatccc tctttatgtt atggaggtac
     1501 atactttatg aactatagca aaataaatga tataaccaag caatcatcaa atgttattaa
     1561 tatatattct cataaattta tgaaagatga ggaggatata gatgagatac taaaagaaaa
     1621 taacatcaaa acatttaaaa cgtatggaaa gtcattaaat gctgactgta tactgctaga
     1681 tctatctttt cccaaacaat attgtaaggg agaatcacaa cacgttcatt ctagcaataa
     1741 gaattctttt attcataata tatatagcaa tgatcatacg ctagtaactt ttaaaatatt
     1801 ctattctatt attaatataa atacagaaac atttttaata gttaagtctc caacaattac
     1861 cggagatagt attttagaat tttgtagatt aataacttat ctcttcaaaa gtgtaaagtt
     1921 aataaaacac aagaaggata attggctaaa agacagtttc attattttag ccaaagatag
     1981 gaattcgtct agaataaagg agtttacaac gtatataaat aatattaaaa acaagtataa
     2041 gaacattaaa ttagaagatc aggagttcag attattcaat aatttagctg tagaaaaaga
     2101 atttataact gaatttaaca catttaaact taaagtctct gaatctatat actatacttc
     2161 ttcattatta tataaaagta ttacctcatc tgataaaaat atacataata agtttgatga
     2221 tgaactatca gggcttctta attaaatctt ctatttttat aatctcttta taaataatat
     2281 agagtaccga tacttcttta gctaacaact catatctata aatttttttc ataacgtttc
     2341 tcatttatat ttaaattaaa tgaaaatatt taatgaattc gaatcttcta tagataatgc
     2401 tattgaagtg gctattaaaa taagaagaga gttaataaat ataattaaag agaaatttta
     2461 ttcgttagat ttgccacaag atgaagatat acaaactcaa tacttggaaa taaaaacaat
     2521 tataagtaga ataaatgaaa tataaacctt atatactggt gggattagaa aatactaaaa
     2581 gactgcctaa caaactaaag gacatagaac ttagagatta tcaattattc actactaatg
     2641 tatttgtagg attggataat ttaaagggat tattattatt tcatggtact ggaactggta
     2701 aaactataac ttctgtaaat attatagata aattatcata tatttatcat aattggacgg
     2761 ttttaatatt ggccaagaaa tcactgatta gtgttccgtg ggttgctacg tgtgaaaagc
     2821 tactttctaa cacatctaat ataatcttcg tcaattatga tgatccatac tttaacgtta
     2881 aattttttaa cgagattaca agaataaacg ttagtcatag gctcttaata attatagatg
     2941 aatgtcataa ttttataacc agatgcttat caaaagatgg tagcgaaaga agaaataaaa
     3001 agatatataa ctatatagta tctaaaattc ataaccagtc agaaaaaaat aaattattat
     3061 gtctgtctgc tactcctata attaatgact taaatgagtt taatcttcta gtaaatttat
     3121 tacgacctaa catacttcct catgataacc tatttgaaaa aggattccta aaatcaaaag
     3181 atgaattagt agataaatta tcactgattt cttcgtatgt taatgaacga aattatggaa
     3241 tatttgataa tgttaatgag tctccagatt ttccagctat tagggttttt atacataatc
     3301 ttcaaatgag tgatgatcag gaagaaattt ataaagaagc ggagagatat gaaaagagcc
     3361 ataaaataaa atttaaaatc tatagaaaaa tagcatctac gttcgcgttt aaaggtctat
     3421 acgttaaagg aggaactaac gaaagggagt atagggaaaa tatagtaaaa attgtatcaa
     3481 gttttaaaaa cgaagtaggt gattttgtat tctctcttga gtctttatca aaaattaaat
     3541 caggattatc attaaatgat tctttaagat ctcatgaact atccatgtat aatcttttaa
     3601 attcgtatag tgttaagttt acacatttat gcatatctat aattaaatca ttggggaaag
     3661 ttttagtttt tgaacctttt gttaatactt tcggcataaa tattttgaaa atatatttta
     3721 acatttttaa tattagtttt ttcgagtatt cctctgagac tttgaaaact cgtgaatacc
     3781 agttagaaaa atttaatgat attgataaca atgacggtga aattataaag acatgtatct
     3841 tttctaccag cggtagcgag ggtattacat ttacaggaat aaatgaatta tttattctgg
     3901 atataccgtg gaatgaatca actattagac agataatagg cagatcatca agatttaata
     3961 gtcataagga tatatctaga aaatacgtta acgttaatta tattatagcc aagatatcag
     4021 atggtatatc agtagatgat gaaatgttat ctataattca ggaaaaatca aattatgtaa
     4081 cacaaataga attattacta aataacgtat ctatagaaca tatatacaaa tttgaggaat
     4141 acaataacac tgaaaatgtg accaatgaat ctcttttaaa attaatatcc aggaaaatac
     4201 aactaaataa attagacaaa ataggtattg tgaataatgt acgaaatatt ttgataactt
     4261 ttaacgataa aataatcaac cctaaacaat tcatcatgga cgataataag aatgtttatt
     4321 tgacatcagg agagtatgtt tttaaactga aagaagatcc taaaatacta atatggcgtg
     4381 gtaggccagt ttatttaata gagaattttg aatttaaaaa ttagaactct atagaaggag
     4441 ataaatcatc aataggaaac acattgttaa atgattctac gtagtaccca ttgcttttat
     4501 tattgtacga taaaaacgtt aagaactttt cccatagtaa ttgattggaa ttgtttttgg
     4561 tataattttt agttgattgg ggctctaaat tggtggtaat atttaataat ttacatattt
     4621 tatttaagta aaacgaataa ttaatagttt ttaactgtcc ggtagaataa ctgtaaaaaa
     4681 ccaacattct aaaaatttct ataatcatat ataaagtctc aggagttaag actgtagatt
     4741 cctcttttac ttcattcaaa acttcatata ctaatttgta atttttttta ttaataactc
     4801 ccttgttttt tagaaacgat gataccaaat tagaatctac catatcatct gtaatattct
     4861 ttttatataa ttcttctttt aattctctta taatactgta tgaactctct ttagacgaca
     4921 atcttctaag tacgtttctt aagtgtatta gcttattgct tatttgaaaa ttttgagttt
     4981 tatataaatt cttcttgtga gaaaagtata tattttcaca ataaaaacag tatccagaat
     5041 cgtcttcaat tatcaatcca tttctatcac aatttggaca gagtttaaag tccatgggta
     5101 agagctcttc taacttctga atctaagcag tctagatcaa attctttatt tttaactata
     5161 gatataaatt tatttagttt aggtatatta gcatattgaa atacagcaaa ttttaataat
     5221 tcttggtcat gtttaaccaa ttcaaaaata ttatcatcac atgcagtaca tttttcatat
     5281 gtctgtaact tatatttaaa ctcgtttacc gacatttatt ataggaaaat atctcctata
     5341 gatctagctg taacatatgt gtcgtaatct tcagcataaa tcagaataca ggcagttcta
     5401 gagataatag attctgcctt tgttttgctg ataatatcat caataaatat agatttattt
     5461 tctgatatac gtttttgtac ctccttacca tattctaatc cttcttcact ctgcttccaa
     5521 tcattaaata cagatgattg ttgttcatat tcatcccctc ctaccagact agtaaatttg
     5581 ttatacatag ccctatcata tctttcgtct ctagattctt tggtttgaaa agaggtagga
     5641 tcatatatcc atgccccttg atctgtgaat aggattgtaa ataatgaatt agcattacag
     5701 agattctcaa acctactgtc taacttatta ttaaccttat aacatacagc cgatttaagt
     5761 ttatatgata ttccgctaat aacaatatta ggctctatat ctatagattt ttcactaata
     5821 aacgttttag acatgcaatc tgttccaaaa atcatttttt gtttccgcct ttcaatgaaa
     5881 taaatcaaag tgccgttaac tattatagga ctaatattag ctttactatt acctataata
     5941 atattatttc ccgttaatgc ggataatata tccataccac tggatgatgc aatcctatct
     6001 ttattataag aaacgttttg tggcatataa tatacttttt gtttactgtg atcaaatgat
     6061 aaattatata gtgatgatgt attgatagga actggagaat cataagatac tataacatta
     6121 gacggattga aagtaatata accaatagct cgtagcttat attcataaat attgttagat
     6181 atttctggga gtgtaactaa tgtggatctt aaagaaggaa tggataaaag agataacata
     6241 taaagttctt cgttagaaat aaaatatgta gatgatggat gaataatttt cataagatgt
     6301 tgcctaataa gattagactc tggaatacaa aaatatccat gtctcatttt gaatattgca
     6361 gatctaacta atgcatgtaa atttgctctc tgaatttctt gcgataatcc atcgtctgat
     6421 ccaggaaata taatcttatt ctcatcggag aatctgttaa ccatcaacat aaagttctct
     6481 tgtctaattc tgtctcgttt aaaaaactgt ttgattaatt taaaagagtc tccaaatata
     6541 taactattct ctatataggg aagtttacag ccaaagaatg ctacaaatac aggatctata
     6601 catgaatgag aaataagggt tccataatca aatacaatat cagaattatc tgacatatct
     6661 ctaaaataac atgactgatt ttgtgaagaa ttaattaatg aactataatc gctttcatct
     6721 attcttttat ctacctcctt aatttgggat ataacttttg aatcattgga catatctcta
     6781 ataatcagta aattatgatt atttttaaca ttagatatag atttattata cagtgacttt
     6841 gtataattca ttatttcgaa taactcattc ttatccttaa ctatatcaag tttatttaat
     6901 gtagatataa catcactaat gttaaaatct ttagtaattc cagaggatac catttcatta
     6961 taaaccaatt ttgacacctc ttctagtttt ctgatccagt cacttgtcat agatatttca
     7021 tctatgttga cgtctctatc attttttaat aattgtttgt cctttttaaa gtttgatctt
     7081 ttatatccag ctgaaaagtc tgatattcta gaaaatgtat tattcattga tttacaggta
     7141 tgacaacatt cattattacc attatgtaca tgatccattt atataataaa aaactgtaat
     7201 attcaatata catcttataa aagattacca tcatttttta tttttgtaag agattgtaag
     7261 attctatcct tattattttt agatatgtac tcatctaaat ctctatcatt tcttatggta
     7321 aagtttttat ctttagattc tgatgcatta ctagacaaat ctattagatt tatagacccc
     7381 tctttatctg atacatcttt attgttatct tcctttttat ctggtaacac gtatccatca
     7441 tcatattctt cttttgcatt gtcataaatt tcctcatacc agtcatattt atcacttaaa
     7501 gcctcctcac tttctagagt ctctgaattt tcttttttgg tatatatttt tattcctgtc
     7561 ttatttctga ttgggagaga tggtttaaca gactcatctt tttctacttt taatatacta
     7621 tagagcaatc cgtctatctt aaatgacgca tttatatttt tactatacaa ttccctatac
     7681 ttaatgttta aaaattttga taattcatct ataacactat taagatttaa agaatgtcta
     7741 atgttagtat attttaaatc atttatataa tccataatag attctttact agatttagga
     7801 tccgataacc atttaatatc gttaaagact tttttagcaa tgtttattct actgttatca
     7861 atagtagatt gtttggtatt tgaataaaaa taatactcga tatttctaga atataaatcc
     7921 atttatactt tatgaaaatt aagttattat aggtaaatga gtgattactt taataacaac
     7981 gaatcgtatt ttacagatga tgaagagtac ttagaagagg aggaggaaga agatgaagaa
     8041 gataatttta aatttagttc taatttagaa gaagattcat ttcaacagac ttctgtaaag
     8101 actaaatatg ctgatataaa attaaattat accaaaagac taggcatata tgaatttaca
     8161 ggaatgattg cagaaagggt aaatcaactt gaaagaggtg cccatcctct agttaaaaat
     8221 atagacgatg atgacaactc ttatagtatt tctatcaaag aaataaaaga aggtactttc
     8281 cccataataa ttgaaaaata tgatagatta atgtccatat acgattttaa agaatcaaat
     8341 ttaaaattac atttagacta cgttacaaag ctatggtcta aatttcagaa cagaattaat
     8401 gatcttcaag ataagtaata agagatttta actctggatc agtacgtaca tgcatgttat
     8461 atattatttc tagtagtgtt ttatgttcca tcaattgttt gtacattatt tatacttgtt
     8521 aaaaaatctt taattaaaat atctagtgtt tgcttatcag aacaagtaat ggagtacttt
     8581 tttataatag atttaatata ttcattaatt ttatattgat atctattata aatgtccgtt
     8641 atagatttag aactatcacc tattgcacta cttaactttt taataatgct tgaaatacta
     8701 ttggtagata tatttttggt taatagtatc ttatttatat catcctttat gttatcaaaa
     8761 tctttaatat ttaattcatt aacaatatct ttgccagatg atactaagta gtctttatct
     8821 atatagcaaa gttcatcttt aactataaag aatagtttaa taatgaataa tgatagttta
     8881 tgaacatcta tttctttaca ctcctttata ataattattc tatttagtat ttgtttgaag
     8941 tgtttaagaa attcagagtt aataggataa aacttatcga ttgttatttt agataataat
     9001 aacaatattt cttgaaattc atgtttatcg aatagtacgt ataatgattc aaataactct
     9061 atattatttt ctattcctgg atatattgta tagacaattt ttattaaata atttttatcg
     9121 ccaaatattt tgtttattat ggtggtgaat acagaagatt tatttttaaa catattaata
     9181 actccggaaa atgtattaat tttttttatt tctatcacaa tatctgttat ttgttttgca
     9241 tcttctataa tgccaacagt gtctgtttta atatttttta ttacgttgtt aaatttatta
     9301 gtagtatata tgatttttac tattgaatta actgttgact tgagtgaatt tctctcttcc
     9361 tcacttaact tattgtagac ggatttacag gtaacatcgt ttatcataaa ccaaaaagaa
     9421 aaatatttta aatgtatacc ctttagtatt ttaattaata tactatcagt taaaggaaat
     9481 tctatagatt ctatatcatc taacatctta ccaatgatag atgatagaat ttctatatcc
     9541 tcatctatat ttatctcttt tacaaatttt tctggcagtg tctttttaca taattcatat
     9601 agtaacatgt acttggtctt aatagaatcc atatttaagt taaaaaaatt tgtttaatat
     9661 aaaatttata ttatttatat ctacttttgt aaatttgtta aaaatatcta ctataaacga
     9721 ccagataatt atttccttat tttcattata tatgtttcct agtttatctt taaatttatt
     9781 ataaatcacc cttgacacag aatactctat ttcataattt ggattttgta acattaatag
     9841 agagttactt ttatttcctc catcatactt tttcccatct atataaaatc ccttattagt
     9901 catgattaat ccattatctt taataatttc aaattctttt attaaaattt tatctatata
     9961 attatttata aattttttgt gtttactttt atttatttta atttgtatat tatcactgtt
    10021 agtgcattta tctatctcct taactgtatg aacaatttct tgtatcaata cgtataattc
    10081 tggatccttg tcaacgtcat aatagttaga gactaatata gaatcattaa ttaataatac
    10141 tttattacct ttaacaaaac cagcaatctc ctttttagat gataatctaa tagattcatc
    10201 taacttggac actatagaat aatctctaca ctccgatatt ctcttattct tgaaactaat
    10261 aaaagaatcg cagtttatta tattatctac tatatagtgc aaatacgata ttttattgtt
    10321 tattaatatt ttaccataat ttaatagata aggatctatg ctatctactt ctatctctat
    10381 atcatctata cattttttaa aagactttgt attatgttga ggttctaaat aacaacaagg
    10441 aacacacata ttataaacac ctatgaataa atttaaaaat cctatatatc tatatctatc
    10501 atttaaacaa cttaaaagcg tttgattatc atttttatat atttctaact tatcagaaat
    10561 ataaaaatta cttttatagg ctttatagtc gtctgttatt tcatctacaa ttactggttt
    10621 tcttatctta ttcttactat tttggcatat tctagaccaa tatatattat tcaatttaat
    10681 aaattccttt tgttctaagg tactaaaata ggctttatca tgaactaata ttagtgccgt
    10741 aaagtatttt tctatatcag ggatattatt tttaattttc atcgatatat gatccttagc
    10801 caagataata gaagtttttt tatcagaagt caataatatg ttgttagtag cagtatctaa
    10861 tagaatgaat ctgatatcca tatctataat tggatttgaa tttatagtat cattaaaata
    10921 aaccttaaaa tttatgctat tttttactct ttctaacttt atactaggcc acatttttag
    10981 tattaaattt attaaatcgt tagaaaacac actaacagtg tcattgttaa aagccaataa
    11041 tatatcatta ttatctcccc aaattactaa gtttgtatca ccaggcttaa catttaataa
    11101 agacaaatta gatccagata tgagtatgtt tttattaaat tttataaaag tagttttata
    11161 tccttctatt ctagatattt ctcttagagt agattcatat atattagttt taaaaatgtt
    11221 atctatttta taattaacag ttaattctat atctaaatct ttcataatat taatagtttt
    11281 ttgttcatat cgtaaaacat tataaggaat atcttctata gttcctaatc tagacctaat
    11341 atcattagac ctaacaacaa ataaaattaa gaagtttaca gcctcattat acagtttata
    11401 gagagtatca ttattattta atactgtatt aatgttactg tcgaaaggtg aaaatatttt
    11461 attatctgcc aacctatatt ctatattata tttattagaa tatactatta taggttcttc
    11521 tatgtctaat agatgtctta aatagccttt caattcttga atgttcattg taatgaagat
    11581 atgcctttta tgaaattcta tagttttttc atacttgata atattgcgta tgaaatattc
    11641 atgctgttta aagtcattta atggattatc gtatggagaa agtactaata atctatgtat
    11701 attattactt ctatttactt ctataacaat ctgaggagag aatttgaact tcatatttat
    11761 aataatgata aacaagtata aattttaaat agcatgtata attttgagga cgtagaagaa
    11821 gttatacacg actataataa ggaattaatc aacaaagata atatgataga taggtcaata
    11881 tctttgaata ttattagaga ggatatagat tctcgttata ggtcaaaaaa atctagcaca
    11941 tgtgaagata gaataaaaat gtcatataac ttctttatat caagaggatt ttggttttta
    12001 acagaaaatg aaaatctcta ttgtataaaa tatttagatt ctattaagaa cttaaaattt
    12061 aataaaaaaa acaactccat aaattccgta tatataacct tacttatact ggagagtaat
    12121 aatattttgt taactaaaaa aatgatacag atatcgtgtc ccgaactatt gataagtaag
    12181 aagaaatata agtactatat aaatcataaa gaagatatta agagtaagat aaatattgat
    12241 gtttgtggtt taagtatttc atctattata agagctctag ccatttttta cagatattat
    12301 attactgata aaaacgtata caatgtattt gatctaagta gtaaaaaatt ggtttatttt
    12361 attgataact tacaactgtc tgttatgaat cacttataca atatagtaat taataaaaaa
    12421 ctgaaatgta gcattcatcc ggagttgtat ttggaaaata taataataga taatgttaaa
    12481 gacttttatt tacgtgttaa taggtataga gatattgaca attctctctt agatttaaat
    12541 gaatttaata aattttatga gaatattata gttaatattg aaaaattggt atagagttta
    12601 tgagaataaa ttaataaaaa tataggtaaa aaataggcct aatatcaaaa agcataaaga
    12661 agatataagt gattgtagta tagcaatttt tccaatgctt aacctactat tgtatttctc
    12721 tataaaattt ttattaatgg tttttacaag tatttgtttt aatatatcaa caattgatga
    12781 agctgattga taataacata atccagaaat agtttttagt actgtataaa tttcagatct
    12841 catttaatca tcctaattag attttgtttt taaagcattt tttaaaaaac tcaaaaagct
    12901 atcagtcaaa gaatctagtt tctccgacgc attttttacc aaactagaag ctgtggtata
    12961 tgcctgttcg atatcagatt tactaatagg atctgactta ttaatcttaa aattcgttct
    13021 attctgacta catataattt ttattgtttc tattccgacg atgaattcat atagctttaa
    13081 agatatatct ttaatttctt taaatatttc taaaacttct aacttaacag attcatctac
    13141 agaaattcct agaattgatt cgatgcttct aatagatgat acaatgtcct tcaagaaaag
    13201 agatcctgtt ctagttaaat ctaaatattt ttctgtcttt ccttctgcag atcttttaac
    13261 atgttcaatg accgatggtt tgaaaacatt atgtgatgaa tgggtttcta catactttct
    13321 aatagcctcc actattatag aactaggatc aatttccaca tctagctccg tttgcataat
    13381 tccaagaatt tctgaaatgt taatagtttt atctcctctt ccacatcttg catctaactt
    13441 tactaacata tttgtaggta ttgtttcaac aatatccatc gcacaaaaat cgtttttaat
    13501 cgtttctaaa atattgttat aaaatagtct attctctggt tcaaaaaggt ctaagtttag
    13561 tttttcatct aaagtatcag aaagtaatag acctcgggta ttaatagatg atgagacatc
    13621 taaaacagaa ggtatagaca tagatgaata tccagaggag aatgttcgtt ctagatctgt
    13681 cttattaata tttaatgatc tcattataaa tgatattagt ggctctgatg actttacaat
    13741 ttttgtggct aattccttat ctaactcaat tttagatatt aagttacttt cagaaaacga
    13801 tggataaatt ctcagacgat taactttaga ccccctatag aatgagctac tataatcaac
    13861 tgtcttaaat ccgagtcttg atagaatatt cttagaaaga ttgagatatt cagaatatga
    13921 ttttacatta taataactat catcttcaga ttgtctactt tttagagcta tataggtcag
    13981 taaaaaatca gaaacagaag atgaatcttt aattatgtcc cataacttaa tatagttaga
    14041 tttggttaat cctatatttt ttaacaaatc agtattagaa aaatttttct gtctaaaaat
    14101 atttgaggta ataggtttac taatttctga gattgttgtt tctaaaatat cagaaatcat
    14161 tacccctttt atttctcgtg gtaatataac tactctaata ggaacaatat tattgatttc
    14221 tagatctctc agtcttgagc aaaatgttgt gttacgatgt tcaaataaac caaagacata
    14281 acaacaagca ttaagtagat aagattgttc aaaagacatt ttattatact catcataact
    14341 aattccctcc cagaataatt tataattcat ataattacta tttaataatg tagtatcttt
    14401 tacacctttt aaaattttat gtgcagcttc tgaattgaaa tccattacat cgttagatct
    14461 tatataactg tttaaattat taaacacttt caatgattta tcgctattta gcttcttaat
    14521 actaaaccct ttatcatctt tgattatttt tacattataa taatctgaat aaatatctaa
    14581 aataggagag tagtatgtag aaagaattag gtttattaca tccaatgtat tacataaatc
    14641 attatcaata acgaacattt ttaatttatt aatacttatg gtatccttaa aaaatgtaaa
    14701 ccaatttata atagacttaa tagtatcctc gttgacttca taagtaatat caataatatt
    14761 tgaactatta atcttaattc catctattgt tgtatcactt gatagcgatt catcgtaaag
    14821 tatattattt atgctggata atatattttt atcaggatcg acaacctcta atgaatgtgt
    14881 tactgaatct aaaaatactc ttacattaaa gatctttgac ttaatactag attccatagt
    14941 tttagataat gaatcattta cataattgtt tgaaaaatgt aaatttggaa taaataaaag
    15001 gctgttatct acctttatct tatattctgc atggttatta tatgaagaaa tattacaacc
    15061 tccggctatt ctggcataat attctggtaa agttagtctg tattttaaca attgtctagt
    15121 atacttaggt aacgaattaa aactaatact acattttata ggatttttaa tcttaaattt
    15181 atccctaata ggtaaaagaa gatactcatc attcactcta tcatatggaa agaaattttt
    15241 aaaatattta tgccctttga ctagacttga gttgatacca aattgagata atgaaggtaa
    15301 tgaatcttga ctattaacac aagattctaa cttttgatta tatattagat ctaacggatg
    15361 aaaataggtt ttattaacgt aagaaaagtc tacattagac ccaataactg gtagagcttt
    15421 ggatacaaca ttaaaaatta agtcaccatc ttctaattcg tcgaaactta aaaattttga
    15481 acctaaactt atcatttatt atgtaataaa taatgagttt agaaatcagc actttatcag
    15541 aaattccaga agatatacat tatccattaa gtaacgacgt taattcagaa gatgatgatc
    15601 aatttaaact actattatct aattataaaa atattataaa tataggcaat agtgtagatg
    15661 aagaatatga agaggaatac atagatagaa tagaatatgc tactaacatt tcaacgttag
    15721 aaaagaataa tacaatagat aatgtagatg taaataaact tagtaacata catactacta
    15781 ctgtagagat tgaagacgaa attaataaag atgttagaat aaaaaattta gagagtgaaa
    15841 ttgtaaaatt aaaatctcaa attaataata ctgttaatag tcgtaagaat cttaatgata
    15901 tattattcgg taacaagatt acaaaagata atttctactg taaaaaatta tcaataatta
    15961 atcatgcgcg agtaaacaat aataacatca ctatggatga attagatgag tttagtgatg
    16021 aggatattag taatgtatat aatagaattg tagaaattaa taattctatg aaacgaagag
    16081 ttataattct tcatggcatt acaatattag taaatctctt agactatata ggcagaaaat
    16141 taaatttttc tttatttgaa ggtctgtcta aagagataag ttacgaaatt ttagatgcaa
    16201 acattgggga agattgtgat aaaattatgg aagattatgg aataaaaaaa tttaatccat
    16261 actttaacat attatttttt ttatgtaaac agatagtttt taatctacta aacaacagca
    16321 aagtagataa gtaagttatt tatttctctc caccaatttc tcacctaaga aatcgtcctt
    16381 ctcctctaga actacatgaa agtttcctga agaatcttga taaccatata ccatagatcc
    16441 tacagagtca acagccttaa aatacttgtc attattagat tgtttagatg gtgtagtttt
    16501 tctcttttgg tttctcttct gtctggctcc tgatgatatt gtattcatgt ctatgttttt
    16561 aattatttca gcagcttcat taatattatt aacagagtct ataaacttct ggagagacgg
    16621 attagttctc ttcatagcct ctatatagtc gttgcaacta cttttttgaa catcaggatt
    16681 catttattag tgtataaaat atataatata taatattgat aaatgtattt acatattaat
    16741 aaatatgacc agatatttta taattttttt aattatattt attatgatat tcatcggcat
    16801 aatatactgt gtagccactt taagtaagga ttctttgaaa gtcaattaca ttaaaaataa
    16861 cccaaacttt aacatatcat tgtttgaaaa atatgaagga ggaatcataa aaaaaattga
    16921 tgaaaataaa attcttcaag atgaaataat taaatttaaa ctagaatatg atatagtatc
    16981 aaataatgta aaattaattc agaaaaaaat agatgatgta atgtttttaa aatctaatat
    17041 atctagaaat agaagaggag tatttaataa tcttataaga ttgaaaaagc ctgtcttttt
    17101 ttaattttgt atgtcatcaa tagagttttc tatcattctt atttccgact cagataaatt
    17161 atagctgaac atattatcgt ccttagctat cttctccgga ttaagatata tagacttatt
    17221 cttgttcttc atatactgat aaacgaataa aatggttatt attgaaacaa tgatagaaat
    17281 aataatggtt attaaaatag taccagaggc catttattta gttaaattac tcaatacttg
    17341 atgtttttaa ttctgtaact ctaactggaa tatttactga acttccgcta tatcttaatg
    17401 aaattagact aattaacaat aagacgaatg agaagaatga cagtgttata gagagatcgc
    17461 tagtaaccct agggtttcca acagtggtaa ctttaaatct atcattaata cttaaacaaa
    17521 aactgataaa taccataatt gtcactacta ctagtagtag gaccgacctt ctattaacca
    17581 tagatagaaa agatccaatc atttattata tataaaaata caatacttat tacaattgat
    17641 atttcgtatc aaattaatag acgaaatatg aggattaata aggtaaatat tgatgtatct
    17701 atttgattct ttaaaaacat ccataatgtc agaagatata ataatgcttt gatcaaaaaa
    17761 tttatataac atcatattct catcataaaa tatgtgagaa aactcttcaa aatcatcaca
    17821 tattattaat gaattattct taatcaacat ttattattct agaaaatact agcctgttat
    17881 aaagattaaa aaatgcataa ataaaaatag agataattat taataacatt ttataatttg
    17941 taaaaatagt tggtatattg agagatgaaa tgtttagatt ggtactattt attaacgacc
    18001 tttcatggcc tttacaatca ttaataatat tcatatctaa agaatttgaa actatcttat
    18061 ctatactaac agaacaatta acatatttac attttgatct ttgatcttct tgagatttgg
    18121 ttaagaaggc gctatttttt aataaattgg tacattcttt taaccaacat tctttaggcc
    18181 ccaacaattc ttcatatata ctatttattg aactatgatt tacacagtca cattctttta
    18241 cattcttatt gttcttacac caatctatta aagcattgtc actgtatgta tggaatgaat
    18301 ttccaatggc atctttagat aaattggaaa attcaaagca atatttattg ttataattct
    18361 ctctacactt cttatagtag gtcaatgatg cctctattcg tccgtttttt atactagcat
    18421 ctaaccatcg taaacattct ttagattctg gaaatgtata acagttcata gacataacat
    18481 gatcacagtg atctgtttga tagtcgttta atagaatact aggacactta ttagtattcg
    18541 atttagtaca acatctaaaa ctatctagtt ctgtaaataa atagtcctcc tttaccaaca
    18601 caacttttct tcctaagtat aaatactcag atatatctat atccgaatac tcatctcctt
    18661 catctatatg agacccaggt ctaaaggtaa accccaaaca gggcgtgctt aatctaattc
    18721 tatataaatc tttatggtat tctcctagaa ttccaggaat tatggtagat tcaaatttgt
    18781 cagaatagca aaaatctaat tctataacat ctcttttatc atttatatca tatttgtaaa
    18841 tatccgaaaa tcttattctg ttaagaaatt ttttattatc aaaaaatact tccatagtat
    18901 gtttatattt tcccagttct ggcgtttcta tcactattag atttaatgtt ctagcaaatg
    18961 gtctatataa ataagctcct atatttcccc aggtagtcat tttatcacgt atttagataa
    19021 tattataaaa tctattacgt cggatactac ctaataatcc tccagtatta gatgagataa
    19081 gacatattaa tattaaatca agtaaagaga taagaagtac tttattggag cttataccaa
    19141 cttcaaataa aacacaagta attaaagttg ctaataagag tgataaaaag gcaacgtagt
    19201 atttatattt taatacctta aaaccaaaaa tagctactat aataaccgta ctaattggat
    19261 tattaagtga agaaataata agaataaata aaataatcat tacaatatag tttgatgaat
    19321 ttaaggctat ggccatgaat aatagaacca tattaactgt tgtataacta atatttccat
    19381 ctaatatctt tgaatcgctt tttaaaatat tttctaattt agaatttatt gtattatcta
    19441 aactatcaga atagtctagt tttccactaa gtagttcacc ttgtaagcct ccagaaacaa
    19501 tttcctcatc tgtagaatct aaaatcatat tttcatttcc tccagcctcg aatataaatt
    19561 cattgaaatc catttatata taataaatat gtcattaaac atttatgaat acataaaata
    19621 ttcagaattt aagaataatt ctagatatat aaacaaatct aaagttaaat tgcgaggggt
    19681 aaaattatat aatgaatttt acgatttagt agaatttaaa gacgttaata attccaaagt
    19741 aattatacct tacggctcta tatataatac gtatatacat ccttatcatt acattaataa
    19801 cattattact aaaaatctaa gtttaccaga aatgtatagt tatcaaattg atgtcataga
    19861 agaagttata aattttaaga ctcaaggaaa taactatata acactaaatt ttccttgtgg
    19921 atttggtaaa actgtaatat ccagtttttt gataggaaag gaaaaattaa aaactgttat
    19981 agtactgaat aataaattat tggcaaaaca atgggagaag aaaatatctg tgcttggatc
    20041 aacatttatt gcttcctatt atggggtttc tgaattaata aaaaatgttt acgataatac
    20101 ctatgatatc ttagtaatta tagataaaca tcttaaaaat ccagaatttt caaattattg
    20161 tataaagaac tttgatctat ttatctttga cgaatttcat ttatataatc tcagaaatga
    20221 taatataatt aatagatttt tgacatttta tccacctaaa aatgcttatt ttctcacagc
    20281 cactcctaga aaaattagtc ttagtttatt tccaatatct gtagaggttg aaaaacatga
    20341 taacgacttt agaatgaact tgttcgaagt attttctaat atattgataa gtagatcgtt
    20401 atacacatca gaaatttgta acctatctag aaatttatca ttagataagt atcattacaa
    20461 agtaaataga ttgactttat tagatgttag gagaaatgat accatattaa attttatcaa
    20521 atcagaatat ctagaaggaa gtaataatag atttttaata ttagttaatc tacgagatca
    20581 tatgtcgtat atatatagaa atttacagtt cttagataat gttctacagg cagatagtaa
    20641 ggatatagaa atacataaaa aaatatatga tatatcttct ctagataatt atataattgt
    20701 ctccactaca aagtttttca gtacagggat agatttacca ggattaaata atttgtttat
    20761 attatctaat tcattaacga atgaaacaat taaacaaagt gctggtagga tactaagaag
    20821 ttacgattct tccgatagga atatatacat attctcattt tcatctttcg tagatcttga
    20881 tttctatatt aagaaagata atgagcgtgt tagattaata ttacaaaaag aaaaattttc
    20941 atataaaaaa gttaatatat aattaattaa aactagtcat tgagttaatt ctagacttgc
    21001 acaaagtaca taagctaggt tgtgaactta caagtacttc tttttcatta tctttatcgt
    21061 ttcttctctt tctagtggaa gtggaagtag aatttgaatt tttagatcta ttatcttctt
    21121 ttacttctct tctagatcta ctactatttc tacctctttt ggtgttagga tttttacttc
    21181 tttgggtata tcctgctcta attaattcta tggtgttaat atcagattcg gaaagaattg
    21241 tatatttacc tggaggtaaa actttttcct catcagtttg actcatttat ttatgaataa
    21301 attaggatta taaaaaaata taatatacaa tactttaaat ttatcacata ttctaatgtt
    21361 tttattggga atagatatag gttctaaaaa ttgtggatta tcatatattt atatgaataa
    21421 taaacaacat atcaatataa tatattttga attagtagac tggtcaggat ctaactggac
    21481 taaaaaggta tatagaagta tttataaata caatgacata agtcctatag attatataat
    21541 attagaaaaa cagggaggta aaagaggtaa tacaaaatat attaacttca ttaaaggact
    21601 gttttttgac tcatacactc gtataattgt tagaaaccct gtaggatata aattaaaatc
    21661 taacaattat tataatagaa aaaaaatatc taaagaagtt tgtagtgcta taatagatat
    21721 acttggaaat aaatctttaa aaaaatactt ccatagtttt gaaaaaaaag atgatatatg
    21781 tgatagtata aatttggtaa tgttatatat attagacaac tatggatgat ttaataaatt
    21841 tcttagattg tattgaatat gactttaaaa gaactatttt gaattttcat ttgttgtatg
    21901 atgaaaaata tcctaattta tcaaaacttt atccaacgct gaaagaaata atactaaaaa
    21961 aatctcactt cgataaattg tttgaagacg aaactctacg tgtacgaata aaaagtttag
    22021 tattttgtga tatttcaatt accaaacata taattaataa atcatattat aacgatagac
    22081 gatataagaa tagattaaaa gatagaatta tttttaattc tgacaatgta gattctacta
    22141 ttatcaatta tttaaatgat aataataatt acataaagtc ctatttatac accacaaaaa
    22201 acaaaaacaa ggttagttat tctgaaatta ataattatat gtctggatat ggatataatt
    22261 cattctatga cggtgtagaa gaaaaatcag gactcattac taaggtatct tgtaataata
    22321 agtatccatg gattaaggaa ataaataata aattattagt gagagtagat aatgattcta
    22381 ttataacagg gggcaaaagt tctgtattac aaaccattag cataaaactg tctgacaaga
    22441 gttgtatatt aatatttaag aattcatcta ttcactgttt attatctaaa gacgatagag
    22501 gagataagga gaaaatatat gaaactctta aaactatatc attgttatta tataacatag
    22561 tgggtgataa atactataaa caatctgttg aatattatga tttattatct gttaataatt
    22621 atctcttaat tccagattat aatatttatg gaatatctaa ttttaaacta ggaatattaa
    22681 atttgatgta tagacacgaa atatcatcta acttatactt tatagtttcg aaaaaatacg
    22741 aaaagataaa actgtttaaa ggaaataagc taaatatagt tagcttaacc aatatagatg
    22801 atgcttattt aaatatttta tatgtatacg aaatactgag tatttttaaa aataacgata
    22861 ttaaaataga agaaatatgt aaaatagata ttaataagct acaagatatt ctattcattt
    22921 aaataatgga tgatgttata ggttataaat acattgaatc agatcctaag aatggaatat
    22981 attattaccc tctacacttt caatacaagt catacgagaa ttttatttta cataaagtat
    23041 atgaaatatt agaatgtaag agagaattat attctatgaa tgggggtaaa gataaaatat
    23101 ttctagaaat atccaacgtt agtcttatac cgcctaagta ttcggctagc atcgctatta
    23161 catctggata tagttatgat gcgtgtgtta attttaacat tagagtatat aaagagacgt
    23221 taactataaa tggaattcag gagactacct taattagcca ttgtggtata gatcaccatt
    23281 tgataaaaat acctcttatg gtaacctacg gaggtagaaa ttcattagaa cctaataccc
    23341 ctatttgtcc taattctata ggaggtgtgt tcattaataa acaatctata gagaaaatag
    23401 gaattaattt aatagataaa ataactacat ggcctaagtt taagcaaata cgcaataacg
    23461 ggttttcatt ttctttttca tctatatctc tacaagattc taaagagtat agttataaac
    23521 actacaagtt gacaatagat ctacttagcc ctcataatat attattatcg tcatctaaaa
    23581 ctttagaaaa tgttaacatt attatactta taatgtactt gactaaactt tcattagagg
    23641 atattttaga gagattatct tttgatatga ctgatgaatg tgttcatttg tctcattgca
    23701 tgatacttca ggtgagccat gaatttaaaa atgtagttct agaggagtat ataaagagca
    23761 aatgttgtat agatacagta aagaataagg ttaaaactat tgacgaatgt tttaatgata
    23821 taatagatga aatattacca catatgaagg atagtaccaa agttaatagg gggctatatt
    23881 tacttcatat tgttagaatg tttattcatg caatatttaa taatacaaga tatcccgata
    23941 gagattcttt tgtatgtcat agagttctca catatggaaa gtattttgaa gaattgatga
    24001 aggatgagtt agaaaactat ataacggcaa ttagaaacga tctaaagaat aatattgcta
    24061 aaagaaagat ctatactgtt agttctcacg ttattacaac tccaggtttc aatcaggcat
    24121 tttcaaacct attatctggt aagtttaaga aaaccgacgg aagctttaga actcataccc
    24181 attattcttg gatacagaat gtatctattc ctagaagtat tgggttttat cctaatcagg
    24241 ttaaaatttc taaaatgttt tctgttagaa gatatcaccc tagccaatat ggatacttgt
    24301 gtgctgctga tataccagaa agaggtaatc aagtaggact tatatctcag ctatctatac
    24361 actcttctat aaccgatatc ctaaatagag atttcaatac acttaaaagt gagttaatta
    24421 gttatattgt ttctaagtct atgaactgta tagattacat ttctggagta agtgttactc
    24481 tagaaaacat ctttattact tctataacta aagagtgtgc agaagatatg gtgagggcat
    24541 tgagaacatt aaaaagacgt agagcatttg gaaataacga atttagtgtg gttcatatta
    24601 aagatagata taacgagtta agaataaata ttggcagtgg aagaatcata aaacctttat
    24661 tagttgtaga taacggagta ttaaatatgg ataaatacga aaatgaattt agtagtatga
    24721 ttaacgggtt aacattccat gaattctcta ttaaatttcc agatatagta gaattggtag
    24781 atatagagca gtttcaattt agtaatattt gtaattctgt ttcacaattc agggaacttt
    24841 cagatgaagt taagaggaaa attgattatt gtgactttgg gcagcatttt agagacggat
    24901 atgtggcatc gtgtttaata ggaattaatc ataatgcagg acctaggtca attttaggat
    24961 gtgctcagac caaacaagcc gtttcttgct taacctctga gattagaaat aaaatagaca
    25021 atggtatttc tattatttat ccagaaagac ccgtagttat gagtaaagct ctggaatctt
    25081 ctaaaatagc taataattgt tttggtcaac atattatgat agctctaatg tcctttaagg
    25141 gaaaaaacca ggaagatgga atagtgttta aaaaagaatt catagacagg ggtggattag
    25201 atattataac tacgaaaaaa atgacacaag atataccttt tgaaaatttt aatacgtctg
    25261 aaattgttca atctagctct tataataaat tagatagcaa tggaataata ggaataaata
    25321 catttgtaga aaaagatgat gctataatac gaaatatttc taagagaaag gtagactctg
    25381 atatcataaa agagaactac attagttttg atatatcaga accatactca gaaatatatc
    25441 cagccagagt tgagagaatc aaagtagaaa ttatggataa ggttaaaatt agggccttgt
    25501 taatgacaga aagaaaacct atttatggag ataaatttac atctagaact agtcagaagg
    25561 gaacaattac cgccattgta gaagaaaaag acttacctta tactcaaaat ggtttgagac
    25621 ccgatatcat agttaatcct actgctattt attctaggaa aaccatttct atgttattag
    25681 aaattatgtt aacatctgct tatacttcta aacctacaaa ttctaaagga caaaataggc
    25741 ctatatgttt taatagtagc aacgatatta ccttcgatta ctttattgat tttgctagac
    25801 gctgtcataa atatagaggg gttgctgaag aattgttaga tgacataacg tattgtgagg
    25861 aaacatttta tgatcctcat acagacgaac cttatgagtc aaaagtaact tatgggccta
    25921 tttactatat gcggctcaga catttaactt tagataaggc taatgtaaga tgtagaggta
    25981 aaaagacaaa actcattaaa catgctaatg agggtagaag aaggggtgga ggtattaaat
    26041 ttggagaaat ggaaagagat tgtttaatat ctcatggagc tgcaaataca atagctgaaa
    26101 tactaaatga taacgaggaa gatagggtag aaagtctgat atgttctgaa tgtggaaata
    26161 ttttgcctaa taaaaaatcc aaatcttatt attgcgatag atgttctgtt atgggattaa
    26221 gtcctaaatt agacaatgtt attcttaatc atgttactaa aatattttta atacaaacag
    26281 ctgctagagg tattaaaacc ttatttagta ctgacgactt taagataaaa tattataact
    26341 aaagaatcta aaaacaattt aaaatcctat caataaagta actaacaaaa tagaaataaa
    26401 gattaaagtg ggtaaaatat actcttctgg tgtacaacat ttggtagtag gacagtaaaa
    26461 tattctaatg aaagttttag aataacacaa ttatctttta acactgttga tagttatctg
    26521 gtgttaggaa tctataaaca taagacaata atctgttttt aaaaactgaa aatatatata
    26581 gttattaaaa taaaatgttt gatcagcact ttgtacttgg tctggccgta tgttgcttga
    26641 tattatcaat aattatatca ataatgatat tgtgtaaatg ttatcaatat tatagatctg
    26701 ttaattaata ataattttta ttcagctatt gataataaag cgatagagta ttttattaag
    26761 attatcagtt atattattaa gttatatgag taataaaatc tagtcatata attgaaattt
    26821 ttagtttata attattataa gactctcatc cgtacagtat tactatctat atgaatctga
    26881 tgattcatta ttagtgcagg agtaaatgat aaagaataag atacctgtta taacaactaa
    26941 taggtataaa tagtaatata aaatgaaaaa ttagtaagta tcttttaatt ctttataatt
    27001 atttttagtt aaaacattaa aatgtcttcc aataatggta acaattatcc catagttaat
    27061 agtagtacaa ctagtacaac aaatacctta acatactcga gtaacactgg tatatgtgga
    27121 ggcaatagac ccggaggtat gtggggaggt agtattcaat ccacaggtat atggggtggt
    27181 aatcgatctg gaggtatatg gggactatcc tctggaggta atggtggtgt taatggaggt
    27241 gtaaatggag gtgtgaatgg tggtgtagga agtatataat tattaaaatt tttataatat
    27301 aacgcgcatt aattatagat tatcattctg cgtaatgtat ttgtagttat tagcttgata
    27361 tattatttta taacttgtta aaatgacttt atcttaaaaa tggatgtcgt attttctatt
    27421 atcatccagt tatcattatc aagatccgtg actaacgtat ttactaacgc aactaaacta
    27481 ggttagtact gtagaaagag attaagaaat tgatagcgat tagaaaggag gaattaatta
    27541 gagattttag gatattcatg aggactcaga tctgagtccc tagaattaga atttaaaatc
    27601 tatttacact gtattaactg acggataaat tcattctagt acttgctttc atactaatat
    27661 aactaaagcc gaacttatcg atgctaccct tggtggacca tgttaaccta tccgacgagg
    27721 aatagaatat cattaatctg cttgatgagt tatattagaa gaagtatgta cctttgtaga
    27781 ccaacctgtc ttttaaagtg atcaatgaca tgagagcata ggtaaattta tcataataat
    27841 aaactgaaaa ataaatcttt tttagaagag taaattataa attattgtgc cacatattta
    27901 gattcttaac atgtcataca ataaagaaaa cgtgtgtcct tgctgttgcc cagactattt
    27961 ttcaagtatc aatagcatta atagtaacaa tggtggtggc ggtaatagcg gtggtagtag
    28021 ttcaagtagt ggaggtggta gatcatctag tggtatgtgg agtaattcat ctagaaacct
    28081 aagtggagga atcaatagcg gagttcgtag tggggttaat ggtggagtca atggtggagt
    28141 gggaaggatt taatnnngga gataagtcct taaaagattt tttatctata aacgatgaaa
    28201 ttttaaaatt taatatttat tctatagatt ctattagtga ggatgaatta tcatttttgt
    28261 ttaatataat aattggtaat gaaagtatat cgatagagga agtagtatct gcatacaatt
    28321 ttatgggaga atcatacgaa catatagtat ttaagcctag ctattcattc tcatctaacg
    28381 gagattatca attaaagaat aatatttttt atatgatata cagtattata gaatttgaaa
    28441 tggtaattaa aaatgtttct gtattatgta attctaaaac accatctgat gatatagtag
    28501 taaaaaaaga ttcatattta gatgttagtc attctttctt taatgataaa aaaataaatt
    28561 acgaaaccag gattaataat ttttatatag atttctccaa tttattacaa tatatatatg
    28621 ataatgatat aaatattaag tttgttaaca aattcaatga ttttaagtct ttatctagat
    28681 atgtggcatt taaactatct aaggccaaac tacatatgcc atatacttac atatataaaa
    28741 tttctgataa tataattatc aacattcgtg tagaggataa tatagacctt agatttatca
    28801 agtatggtga cgtaatatat aaaaataatt ttaatctaga gtcatcttct atgaaaaagt
    28861 ggggaagcat acttatagat aaactaacta tagatgaagt aaaaaaatat tcatcattat
    28921 tcttaagcaa taagatttta tctagttact ttttatcttt aaacttattc ccttctttag
    28981 aattcaatga atttgtttac gaaaccagat attcattata taagaaacca ataatggagg
    29041 ttagtagaga agtgtgtgaa catgaaatag aattaaccag aatattatca gaatctaacg
    29101 tatataataa tttaatggta ttttctaaca aatatgtaga tagtaaagat agaataaaca
    29161 gattctcagt ctgtaatctg tgtagaaaag aaataaaatc acttaatata gaagatgatg
    29221 taattgatgt agtaataact gataagaata tctttaataa tttgccttat tcagatttcg
    29281 ttcagagtag atatataatt tttaatctaa ttacatcctt ggaggtaata tttcagactt
    29341 ctatgtcatc gttcaggaat tctatattta gaacattgtt agactttttc ttttatatta
    29401 atgataataa catagaactg gaaaaaaaat ataaggagga tataaaaaag ggaatatttt
    29461 ttatacgatt atcacctagc atttttgaat ttggattttc tgatacagaa ctatattaga
    29521 aggataaaaa ttttaattta aacttcctta taagttttat tatcttactt tatataaaca
    29581 tttcagaact tataaaaatt tctaaacgta acgaacacga agacataaga tttaaagatt
    29641 ttttttataa gacaatgtct ggtatgataa aatacttctt aaataggaca aattatgaga
    29701 aagaaaaaaa aatagaagat tatgagtatt ttttgaaatt ctacatatct atcgccaatg
    29761 atgaggttag gaatttattc gaaaacaaat ataagaaata tttagagctt ttaaacatat
    29821 acgtagaaaa ttctgtcata gatatgaata tagaaaacta ctcagacact ggatttagaa
    29881 caattaagat tatagaagga tacaaattat atagtcaaac attagataat tttaatgata
    29941 ctacttcaaa aaatagttat catgttgttg aaaatattga tactctggat ctaaataaac
    30001 aaacgcggga taatataata aaaaaatctg agtttgcgat actatataaa tacaacacta
    30061 tatccaaatt agaatatgat gatgaatttg ttaaaattat tgtaggaaat aaaactatgt
    30121 taattaaaac agattctata caaaatacta gtgatttaac aataaaatat aacgaatatt
    30181 ttaaactatt atatggagat ataataaatt attttaataa taatggaatt agacataagg
    30241 atcattctta taatattatt aaactattat ttaataagaa ttcatctata attgtattag
    30301 atgctataga ttatatttta aagcatatat ttttatatac caataaagat cctgaagaat
    30361 ggattaataa taatttagat gtgataaatg gattatatag ataagataga ggatgatgta
    30421 tctaaaattg atttttgtaa taaaaataaa ggagatatca gatgtctgtg tttatttcca
    30481 ccagacaaca tagataattc aaatatgcta tttccatact attgcacata taaaccttgt
    30541 ttactgccag aggcattatt aacagcatct ttagagagag atattagaag atgtaactta
    30601 ataaactgta agatagatat atcagatata gtaattaatg gatctattga tattatcaat
    30661 aattgtaatt ttaaatataa taattttata acaactaata aaaaccgaga ttttaattat
    30721 gaagttaata catatttacc aacattatat cttaatggaa tattaacaat gataatactt
    30781 attttgttag tgttaatgat taatattcaa catcaacaat aatcatacaa accatctgta
    30841 atcgtaatta aatcctactt gtttattttt acttttgtat actatgtatt gaggatctat
    30901 atttatatta tagagtattt tatattgaat atcttccttt ttttgtcgcg gtactgtatc
    30961 accatttttt atttctatta agttaattat ttccttacta gacaatgatc taaattcaag
    31021 aaataatgat gaatttataa tatctatcat aattgtattt atattaaata tgtgaggatc
    31081 tgatgaagtg tattttgata cagatataat atatggatat attgtattgt cgtctaaaat
    31141 atccattttt ctatttttat tactgaaaac tgatgaatta tcatatacta ttctatattt
    31201 aattgaatat tctgtatcta tttcttttat ctctatacta gcagattgtt cattattata
    31261 tataatatca taagtatatc ttttaagtat tttcttacct aaaaaattgt ttggatatat
    31321 attctcatgg gttttaagta ttaaaatatt ggccaagtac ttgacattat tgaaattcat
    31381 tttttattcc tatatattta aatatacttt taaatagttt tataaccttt attttttcat
    31441 tattattctt atcactggtt tctaaatcct ttagaatatg ataagcataa taataatcat
    31501 atctctgtgt tggaaagtca aaattagtaa ctattttgtt acgtaacttt acattataac
    31561 taaacatttt ctcttcataa tctacggagt cttcataaga tacattgaat aatttatatt
    31621 tgtcggtaaa gttcataatt cttagttctg cagaagtagg aggggaaaat ggttgtagca
    31681 taatatctcc attaacagac gtcagttctt tgaaatcgtt gtccggaaat ggagatctcc
    31741 attttaatga atatgctata ggttttaaaa tagttactat tttattctgt aattttgagt
    31801 cttctactat atcctgggtt ttgggttctt ttccatctct aactaatcta atatcagata
    31861 ttaatattaa attattttta taaccagaaa attctgacaa tatatcatta tttatgttaa
    31921 aaaatcttct tctaacattt acattactaa acccatataa cctaacatca tgttctctag
    31981 gatcgtataa aatccatttt atatttacat taatattatt aaagtatctt actatccagc
    32041 caatgtgaat acctggcgca gatcccaaat acaaaattac agaattggaa agtttccctt
    32101 tttttagtaa ggtatttaaa aaatagagtt ctgataataa caatttaagt tgaccctgtt
    32161 ttggaattgt aggaatatta ctaacataat ctggattata ctttagtcta tcagttagtt
    32221 ctgaaaactt aaaataaggt ttgtctaatt ctatgtattt ttcatcatct atcaattcca
    32281 ttaaaaatta tttttaaaat attcttatgt tcgtcgccta tatttatatt atctatattt
    32341 agactgttat atgttttatc actttttttt aataatacca aagagtttaa aaaatctccg
    32401 aatctcgaag tatcaatact tatatctctc ctgtttatta aacaatcttt aggtatagat
    32461 atcaatttat catctattaa tttaaaggca tgaaatccat aatcgtcgtt tattctctca
    32521 tacgaataac ctatagattc tagcttcttc tttccatcta ttactatacc taataaataa
    32581 tctaaataat tctttatcaa attaatttca tttacaccat cttttaacag agatagaaaa
    32641 gctgattgat ctgtaaagaa tgtatttaat aaaatagatt ctgtaatcat ttattacagt
    32701 aaataataat atttacgaaa taatttatca ctgtcattct tatacttctt cataaagtcg
    32761 tcacaatctg taataagtat ttcttttcca tcaagatctt tacccgtaaa ggtcttatct
    32821 agataattaa ttattagctt attatcttta cattctacag ttggtacaat aatattttct
    32881 ttattaatcc tgtataacag atgtttattt atgaaataat acaactcatc ttttagatag
    32941 gtaaatatta gaaatgagat aactgatatt tgtactatta ttaatgaata gtaaaatata
    33001 ttattagtat ctatagattt ttcgataaat tctggagtta taaaaaaggg ggttaaatga
    33061 atactactgt tattcatttt aactgattat ttattattaa atatttaact accaatttcc
    33121 attatctatg gattgtttat tataatataa tttgataatt atttattagt tagtaatgga
    33181 ttaattccat atttttctat aaagatactt atcattttct ttaatgtaga cagagataat
    33241 atagatgttg tagtattttt ataattagat atatctgaat tgttagatag taacttgatt
    33301 gacgagttgt catcttctaa tccatataca gcctctagag ttaaattgtt agaaatatta
    33361 tatagatcca acatatgtac attaaagtat gttttaatac aatccacgct aatatctgta
    33421 tatgaatctt tttcattgtc aaaattttct gtatataaag atagtttttt aatattaaat
    33481 actacaaata tgggaccact tccagattta gaaatgcgta actcgtcatt atagctgcta
    33541 ttaaagtcat tcatattact gtctccggta aaaaaagtta tcagatcaaa attaaggaaa
    33601 tacttttcaa tatcctctaa agttactgga gatacttcca tatatttaga tatagacttt
    33661 aaattggtta ctagaaatac tttaacgttt ttataatctt taatatgact tatttcatat
    33721 ttgcttttaa atctttgtct atgtttaaaa acattaagta cagacttggc ggcatttggt
    33781 tttccatcac cacaagaaac tatatattct gaatatggta gtggatggaa aataggataa
    33841 tcacatactt ccatttatct ataataatta ttactcattc aaaactctaa aaccaacaat
    33901 atttttattc ttaatattgt taaatccttt atatatgtaa tcgttatcta agtatatttc
    33961 tccaatctta atgataaaag taaaatcatt tttcattaag atattactat caatatctcc
    34021 atcatttaat actatattat tatctagtaa caccttgtag tagtttacat tttcattacg
    34081 tatctctcta ataattttat cccttttata actttctaac aaaccagata agtacagatt
    34141 actaataacg ctagacaata cagatttata actctcagaa gatatagata taaatgaata
    34201 gatataagag gatataatac ttaatatttt tttataatct ataacctctg gttctaccag
    34261 ttcaaagaaa cttacatcat tattaatata tctttttata taatctatca gatatataac
    34321 atagtctata gatcttacat tttctttggt atatttaaaa gtagatttaa ccctcttaca
    34381 caatacaata aatatagata ctatattaaa gtctgtattg atactgtaat taattttatc
    34441 aaaattgttt atagatatat taaaaatacc tttataataa tcaaatccgt ttatcatcat
    34501 aactatagac gatataaacg tttttttgtc tgaatctgag gatattaggt ttatactttt
    34561 agaatccatt attaccaatt cactatcaat acttgaagtt aatgcgtata tatcttggtc
    34621 tgtggtgtaa acaataggcg ataatctatg ggtaaatatt agttgattaa tatcctcaga
    34681 cattttaaac tctgcatcta tctcatttcc atatactatc tctatattac catggcttct
    34741 taattcgtct ataattaatt cttgtatact atatctttta tgtttgtttg atatgaattc
    34801 ataggaaaac ttatctttta gatgtttctt gtaatcttga taatagtcat catcattaat
    34861 taacttatca tcatctacat atattctaaa ctcactagat gatatgttat cttctaaaat
    34921 agtttttctt ttttctagtt tttcatctct ttgacttcta actcgttctt ttttctttat
    34981 tataccttta tctagataaa taacattctt atcaaatttc atagaatgaa ttttttttat
    35041 caagttatga attaattcct cttcactaat agaagaatat acaaaaggta tatataatgt
    35101 attaaaatct attaaacata aattgagaaa tttattctga acttctaatt ttttctcaat
    35161 aaagtctaaa tttatagact tattatgatc taaaggttta gatattaata aattattagt
    35221 tttaagaatg tttttaagat tttttattcc catactgtat tttcactatc tttaatttta
    35281 tatatcaatt tgtatatatt aaatggaagt atatttaata ggtattcaaa tgtgccccaa
    35341 atgtttaaag atggtagaga tgttgaagga gaagttaggt aatgacataa atttaaagtt
    35401 ggtaaatgtt gtaactttta ccaaagttat gagcaatact tatataaaaa agatactttc
    35461 attggtgtct gaggataaaa tgagttcaga tttacaaatt tttgctaaac aaaaagacgg
    35521 aacattaaaa tatgttaatt tgaacaaaga attgtctgat tatatcttta atatcgatgt
    35581 tagcattagt gacattagag agaaaatggg gtttgactag aagaaaaatg attcaaaccc
    35641 atataagtta tatgatgttt ttgtaccttt agaacaatca taaaataact tcattaaatt
    35701 ggatataata gaattgttat tactataaaa tatctcttta cagtaatcaa ttaactcgtt
    35761 ggtataaata ttttgtattt taatattgtt aagagatttt atattcatag agtatgattt
    35821 aattttaaaa tatatataga taggcatctc cttgatatct aaatatatag ttcctaatct
    35881 agaatattct atatcttcta tgctatttat tatgttttta tattcagtat tgtagagatt
    35941 cttttttatt cgtaacttta ttatatcaac tttaattttt aaaatttcca ataatgcact
    36001 atcatctata tattctatct cttgttggta taagtcgtga tagtttaaaa ttttaaaaat
    36061 attcttattt cccttgttga gtgaattaaa aatttgtatt ttgttaattc ctatagcctt
    36121 acataatgaa tttatttttt taatatgatc taaatcattg gtgtgcatcc agagaatagt
    36181 ataatacaat atgtccaaca ttttaggtta tagcctaaag gtgtttttct ttatatattt
    36241 aatttgtgta ttattatttt taaatttagg agatctaaac ttactagata ttgtttccag
    36301 tgagacaaat atagatatgg aattacacaa aaaaaacgaa gctagtatac tactgttcat
    36361 tagcgatcag tattacatat attctaataa ttcaataata gaatatgact acattactaa
    36421 taaaattata ataaatgtat ataataaaag ttattacata ccggttacgg ataaagaaat
    36481 aattatacct atattattat tcggtaaaat taaatgatta tattagacaa ttatgttaaa
    36541 cttttttata ttcctaacat gaaaaaagat ataattatat ctattagtaa ttttggattt
    36601 tgtagagatg ttgagaatgt ggaaggggta tcacatatgt tagaacacat gataatacga
    36661 cagaaccata aaaggttcaa ttcaaatgct ctaacatcta gaaactttat gcaatttcac
    36721 actacacgta taaacgataa agacgattat ttagatgctg tatttgaaat tatatcctgg
    36781 tttttctact atgataacgg ccagttttta ttaaggaaag atataccgta taatttaaaa
    36841 gaatttatag atgagataga gaatgaatac tatttaagaa aaaactcctt tttttgttac
    36901 gacatactgt ccttttttag tggattagat atgtattgtg gtggtagaaa attaagttta
    36961 atcagtgaga ataatttatt tgatatgata aaaaatttgt ttacttctat acacggaaat
    37021 caaatatcta tatttcttaa gaacgttaat tctgaaactg ttaatatatt aaataaaagt
    37081 tttggaagtt taagacctta tcctcagaca atttataacc ataggccaaa tcgtacccat
    37141 agctctataa tattttccaa taaaccccta tattcaatca ttgttcagat agacaaaaat
    37201 attaacaata tatttttatg ttatcagtta ataaaaactt ttcattttat agaattggaa
    37261 gtaataaatg aaaacttata tatatctata tcatttctag atgaggtgtc attgaataaa
    37321 tttgtattat ctaaacggaa aataagcgga ttaaaatttg atgatttaaa cattccggat
    37381 gagttaataa tagaatttta ttctttgttt aataactata ggtttgatat atatgaatgt
    37441 atagattttg aaaatataca tgtcaaagtt ttggaattag aggaaaatat aaataggtct
    37501 ttggaagaag gtaagttttt cattatgata ccttcttcgt tagatttctt ttataatact
    37561 tcagataaac agaataataa gttatttatt tataacttcg ataaaggtat taaagtaaga
    37621 catgcaataa actattcatc gaataattat tcagaaacct tattatttaa aaaagtagat
    37681 gaatattcta gtgaaatttc gtatcatgat ataaacttaa tgacgttctt aaacaacgat
    37741 attaacatac ttaataattt atctattgaa gactcatcta tttatataaa caataagttc
    37801 gaagatgggg atgttctaag aatttctgaa tcgccttaca ttattgattt taacaaaaga
    37861 ttaaccatac ccttatttgg atattcatta tttatatttt tatcttctaa tatgacactc
    37921 tcagaaatac tacaagatag aaatagaaat gttagattct tagatataaa gttcagtaaa
    37981 aatgattata taataaaatc atattataac tccgtattta taattataaa atgtgataat
    38041 ataccaaata ctgatcatat gacttcagaa ttaatgtgga aactaaaagc taaaggattg
    38101 atatatacta tgtcatcttg ggtgatgaag aatacttcta agttatatat gtatatacca
    38161 actatctatg tagataaaac atatattgat attaaagtaa tgttggaaga aatgaatgtt
    38221 cgtccaatat tattcttaag atcttacgaa actgaagaat ctaaccacga catatcagat
    38281 atagttaaaa aacttattat ataatagata gataaatgga tgcaaatcgt ttaacaatat
    38341 taagtaagta tattgaaagc cgaaagttta acgaaaatat aaaaagagaa gtagatggat
    38401 acattttaga tagacttaaa catttaattg gtagttactc tggcttattt acaccagata
    38461 ttaattttaa ttctaaagat agtaatatag acatgctaat aagcatcatt agtcacgaag
    38521 atgatataac caccatcgaa agaggtaatg tccagtcatt cattaatagg gtttttggag
    38581 agggtctatc agtagatatt ttatttctaa aaaatggtaa aatattagat tatatgtcag
    38641 taaatgactt taaaaccgtt atcaaaaatg ttataaataa aaagtatgaa ataacataaa
    38701 ttatagttcg tcactgagaa taatatcatc tatactactt ataatatcct cttttctttc
    38761 ttcgcttgaa actagattta tatacttact taaatctagg taatattcaa aatatccagt
    38821 acctatctta ggtctattac ctatgaagtg agatgaacta ttatcactta tcttctccat
    38881 cttatttttt aatgacgcat ttatgataga tttactatct ccaaacgtca atttcttcaa
    38941 atgagaaaat ccatatttca gtttatttat agaatctatc tctccagtta acgtcatcaa
    39001 cgacgataaa agatcacagg atggaaatag atagtccaat ccatctccat aagtacttaa
    39061 tagttcatta gttatttgag attttacgca ccctattcca aatatttctc tagtagtagg
    39121 tattaatgta ataacatcta atccttctaa atcaaaatac gataacatgg aaatatcgga
    39181 tatttcgata gttataaaat attttataca tccatcatga cattttaatt ctttaatggg
    39241 aattttaaac tggctggcat atcctttatt aattcctcca tagatagata ataatattaa
    39301 atgcttatga tactccaccg gatctaataa ggtacaaatt actgtaatat ctagcatatt
    39361 attatctaca taattaaaat ctaaatacca atcttctaca atatttataa aagagaaata
    39421 attttctatc ataatttcta aatctggacc agttatatta ttactaatta aatgtcgtct
    39481 atcgaatgac atagatatac ataacttatt gccttttaaa caactattaa tagtaggcat
    39541 taagtcagat aatgttgtaa attcaaagtt atacttaata gattctagta tgtcctttga
    39601 ttgtgaaaaa atggtcacta tttcgttttt atatttactc attgtaacta tcttataaaa
    39661 tttttcaaat cccatatcta ctttcacgcc tccgccctta tctgtagtat gaaaagaaga
    39721 tagtgcttgt tgcgtaaatt tttcacttag cacttgtgcc gatattattc ctaaaggata
    39781 tccgctggac aaggaaatat ctagtttctc tttaaatttt tcctttatta tacttaagga
    39841 ctttttatta atagatattc tgctaggatt taaatatgtc attagtgtat atctaataaa
    39901 cgtagtatct cccatttcaa aataatattc tgaattaatt tcagatataa tttccgttat
    39961 aaaattataa atataatcat tatctacctt tgtaccatcg tcttctagaa atagaataaa
    40021 attaaaagga aacaatagtg atgaaaccat ttttctacca ttatcatatt ctaatccttc
    40081 ttttaagtat tcccacattt cgtaaatttc ctcataccaa atcatattcc tatctggata
    40141 tataatttca aataatctgg tgtcagatcc cgatgtttta gtataattag gtataaaatt
    40201 aactatcatc tttgaatata cagaaaatcc tagatcgttg ataataacat cctccatttt
    40261 ctttataatc tttctaccca aactacctgt tctagaagtt tcacatatta tgtcgactga
    40321 ttgagatcta gctaataaca tagcaaaata atactgagtt ccagttaaac ctttaattag
    40381 agagttagaa atatatccaa tttgctctgg atctttagaa tctggtaaga aataaggaag
    40441 aactcttccc ataatcttat tatctataag tttatcctct attttttgtt taccataaat
    40501 tcctagaatg tacattaatt ctgtaggatt tattttatat cctgcacatg acattttaag
    40561 taggttattt tgaggatttt ctctaacttc atcctgcata tacttatcaa tagcagccac
    40621 attaaaattt gttagactag ataacattga atctattaag ttattttcat cataatcaga
    40681 cagtttaggt attaacttag aaccaatatc ttcgtaataa gattttatac tagattttat
    40741 caaattaaaa ttttctatat taattttatc aatcgagttt attttggaga agtcattaca
    40801 caaatctcta aaagtaatag aaaatccata tatacctaaa aatcgtctta gaatataact
    40861 cattttattc aagaatatga taccagatgt attatctgta tagtctgata ttaaagaagc
    40921 gattgtatgg ctcttcatag ctaccagaaa attactagtc aatgatttta tttgtaaatt
    40981 accatcttta attatgtttt tgtacgagaa ttttacatct agtatatgat ttaaaacatc
    41041 tcttcccgaa actatatctt tttcacccat acttttttca aatcctatac cgtattttcc
    41101 taaaatactt aatgccttat aaattggtat atcactaatt tctagtagat tatacgcagc
    41161 tactatttca tcttgaataa ttccataaac tgacattcca tgaatatcat gttttaaaga
    41221 actagttgga tacattaaaa tactttgctc gactactgat ttaggggatg tttctaatag
    41281 taaccaatct tcatctccat caaagtctgc attttgtgag ttggcaatat tctgaggtat
    41341 ctttatagta taattagtag aatacttaac ggatgatgat ataacattat atctatgtaa
    41401 agagggttgt cttccaaaga taatatttgt atcttcatct atatctacct ctatccaatc
    41461 gccaaagtca aaattaatct tattctttat aaactttgat tttttaaatg atgacagttc
    41521 attagtagtt ccattaaaat agaacctaac tttaccttct ttaaatagtt taattacatt
    41581 ttcatatgta tatctattaa tgaacacttt tcttgttaga gtcttacaaa taaatatagg
    41641 tattcctaca tcggttatac ctatgtcaga atctaggcct aaaactgttc tagcagtttg
    41701 atcctttcgt ctagcaacta cataatttct aatcatatta tcttttcctt tcataatata
    41761 tgctaaattt atattattag atccgtatga attcttaaga atttgaccat tatcatattc
    41821 tattaatgat ttctgaatac tatattcatc atagttatta atcgatagct taaccaaatt
    41881 atttagttta taacttattt cattagtctc tttaggaata ttatcaatcc aaacactaac
    41941 agaaggccta atagttagag gaggtataac gaagtatccc ttataaaata agtattctgg
    42001 agggttatta atctctagta acttccaata ttttctatga atagatgaaa gtttttcata
    42061 aatatatgaa ttccttatag gtatatcttt accttgttta gacttaacta taaatgacac
    42121 tagtctctta gaaaacgaca taggcaagta tacttctcta cacttaggat tccagcaggt
    42181 tttcttcttg gatatttgtc caaatatatc tatattcttt ttttctctaa gtatctcatc
    42241 ataattttca tatatttttg gatatctaat aaaggaacag tagatacaaa tacatttaag
    42301 tattcttaat atctctgaga tatactcagg cttaaacaga atattatcat agatatttac
    42361 tttaccccaa tgtccaaaac agtgggtttc tgacatacca cattttccac aaatactatt
    42421 atcagatgct cccaatctac tatcttttat agttcctata tcattctcat tttttatatt
    42481 ctgtataaca atatctgaat tatctacatc tcgttgacta attaaagaaa attttattcc
    42541 tgttattttc gttctcataa ttaattaatt ttatttatat atataattta tacatatatt
    42601 agaattatat gagatatatt tattacttat acaaaaaatg gtatttatat ttaaatttta
    42661 caaagtaaat tcagaatttg ttttaaaata tacaatatcc cctggatatg caacagatgt
    42721 actattaatt ttaattaaac tgtttttata aataccgtat agtatttcaa tagtgtataa
    42781 atagtcggat ttatttaagt tattaggatt aacattttgt ttaaatgaaa ctataatacc
    42841 tttagcgttt accttcacga acacttctct agaacaatca attctttcca tttcatatct
    42901 atttagctgt gccgataaat catcgttgtt tcgatagacg ttaacatatt ctatcataga
    42961 acatctatac ttgcttaata ttttgaataa tatattatac gaaataccaa agttttctag
    43021 ataacttata gatttattca aaatatctat attaggtttt accaaccagc cttcatatac
    43081 atctatccca tattctttaa aaaaaataat gaaatcatac aaatgttcag aatctatttt
    43141 tctatagggc tttaattcat ttttattata taattcaaag tatcttcctt tagatattct
    43201 tcccacccta cctcttcttt gcaatctcat agaattagat atataatcta tacaaccacc
    43261 tataggtgtg accttataat ataatccact gtcaattacc atctctaagt tagatattgt
    43321 aatgctagat tctaaataag gagtacagca tataatagaa tattcagatc tgtatatttc
    43381 ttctaatatt aaatctatgt ttttaatttt accgtgtatg atatatactt tagcctcttg
    43441 aacattatta gttaagtact tacacattat ttcacacatt ttaactgttg gtaaaaatat
    43501 agctacagaa gtattcttaa atattttata tctacgtata acgtatagag acttttcata
    43561 tatattcttc gcatccaaat tatatacgtt aaactcctct ataggatagt ttgtttctcc
    43621 tttaatatga ataaactcta aattctcttt aatataagac tctaaaatct ttctatcatc
    43681 tacaatggtg gctgacatta gaaaaacaga acttatttta ttttttagtt taattattat
    43741 aggaattaat atatccgcgt tcatatcatg ttcgtgtatt tcatcaacta ttacagtatc
    43801 aaattcgtta ataatattta atgttgacct ataagtggtt atatatatac catatctttc
    43861 tattccatag tttttttcat ttgtcagtac ttcagaatat cttaatgata taggtgagtt
    43921 taagtaatcg gtatagccca atgaatttaa catatttaac ccattaagtt tcaccaaagc
    43981 tacacgaggt aacgataaag ctataggttt ttggttaaat gtgggaataa aaacttttaa
    44041 agtagggaat cctccaaata agtagttaca ccacaataat attttaggaa tttgagatgt
    44101 tttgcctatt cctgtatcac cagttaatac aactctcatt ttatttatcc aactattgat
    44161 tacttttgtt tgatttttag atgttaaaga ctttaaacta attttagcca ttttaggaaa
    44221 tatgctatta cctcttatac cttcatcctt ttctccagaa aatattaaca atttatttcc
    44281 agcctctatc aaaccgtatt ttatatattt attaaaatta ttaatagtaa tgcctttata
    44341 tatagatagg taactataag cctcattact catgataaag tttgaaaact tgaatgagtt
    44401 accggtataa ttaaagttgt tcaagtctat actttcaggg ttaactgtat ttccaaaaga
    44461 tgattcacat gataaaaagt acctataatt gtctaactgt aaagtcgatt tattccacct
    44521 atgtttaaaa atagggaaga tgctcaacca taaaaaatct ctattattta ttctaggatc
    44581 atccttactt aaattattta taaatatcgt atcattattg ggcaataata aataactaaa
    44641 atccatatcc tataatttag actatactgt ttaaattgtt gataaatgga agataacaat
    44701 ttcacggatt tagtcattca taaattacca gaagttggat tttctaatat actatttaat
    44761 atatacaaga taagtggatt atgtaggttt atagacttat cattttataa aacaaattgt
    44821 aatggggaat ttttaaaaag atttgataca gataaaacaa gaggtatagt tacatgtata
    44881 cctataagca ttataaagga aattttagat aaagaaaata aaactgttag ttatgttaca
    44941 gatcctataa ctaataagat taatttattt tcaaaactaa catctatatt gagtattgat
    45001 aagataatta attataaaac tagtatacca attttatatt tctttaagcc tacatgctat
    45061 gaatcaatat ctaaaactaa tgatttttct actgtattag ataataatat aacatcttta
    45121 tccaatgtta aattaatcga aagttcatta tttgatatag ataagagtag ttggataaaa
    45181 tcaactacta taaattcgtt tattacgcct cttgtttatg gtagaaataa tattagatat
    45241 ttaggtgagt taaatctttt atttctatca aattactcat ttcttaatag agctgatact
    45301 tttaattcaa gtataattaa agaaaaaatt ttctacggaa ttactaattc atcagaaaga
    45361 tatattatat tttcttatgc gtataacttt cattggaagg gatgtatgat agataaaaaa
    45421 tctaaagtag catatttttt tgactctaat ggaaataatc cgcgagattt taacaaagac
    45481 aaaaatattt acttttactc gttttctaaa ggtataatac aaaatacaaa ttatgataat
    45541 tgctatgtaa aggatgaaac acatgatatt gagatcttga tttcattgat actaaaatgt
    45601 gggattaaaa catactatct gaacaaagaa ataaatcaat atttttcaaa tgaatgtgga
    45661 atgtttgtaa ttcttttcat atttttatct ataaccaatc cccctactaa aatatctgac
    45721 tacattagaa ttatgaattt tttcaagttt acgggcgata aaaaatcctc tctcttaaaa
    45781 gatatactat tcaataggga caaattttct ctagaagttg tagaaactaa ttctaaaggg
    45841 tggttagaac aaaaaaaaat agataactgg tgtttggata gaataaaatg catatatgat
    45901 agatttgaaa atgaattatc cactagaaac tagtaactaa ttaaaatgta atgatccata
    45961 catttctcta agaaatccat taattaaacc catagaacct accttaacaa ttatatttct
    46021 aaggttaatg tacttaattt gattcctatt actaatctta gacaatgagt ctgcaagaat
    46081 gttatatctg catgctgttc tacccacaaa taacagtatt actcttcctg acttaattag
    46141 atacctaagt attgatatgt atatagactc atgggtgtac tttttaaaat ttaagatgac
    46201 catagtaata gcagaacaat ctgaaacaac aattaacttc ttatttcctt tataggttag
    46261 aactgttaat ataactgcaa ttatttcagc caatatattg ttagaatttc ttatcattga
    46321 tttaatagat atctttgtcc catcactgtg tacaattcca aatcccatat tatctattct
    46381 aaatgatgca tctgaaaaac taaaggataa gttattaatg tcttgagtta taacgtctaa
    46441 cctagtctga gaatttgcta aaaatctaac ctttccacaa tcattacctg tagaaaatcc
    46501 agatattcca taatttgaag taataatatt atactcacta tttctaatta tcttctgtat
    46561 acatgtatta tcaattctaa tcttacttaa acccatcctt atttctaaag ctacctacct
    46621 acctacctaa gttctagcgt atgttttctg aaacttgatg aggcgcattc cagtataagc
    46681 tggagtcaat aattaaatct tatttttcaa ttttatgtat ttaaacatct tctaaataag
    46741 ttatgaataa ttatatacgt catataacta gaaatacggc taagattgta ctttcttatg
    46801 atcagtatga atattcaaca ttcaaatcat atatatatca attatcaatt tcatttaaaa
    46861 tgttaagctc tcctagatat atattgaagt ctgaatgtaa agatgttaac tttttaaatt
    46921 ctgttaataa gaaaataaca gttttaaaca gttgttataa gtatgaatat tctataataa
    46981 agagtctttt gaaaaaaata agaataagtg acaatttcgt tatagattat tatttcaaac
    47041 ccgtaggatg gttactaaac tcttcaaatg aggaggagaa ttttgatata attattaaat
    47101 tctcatcatt gtcagattct ttaatagttc aaagttttgt aaaagaaatt caagacttag
    47161 atatcaatga tgatatagaa aaaatagatc ttataaaaac agattatact aataatactc
    47221 tactagatag cactaatttt atagatatga atggaaataa atattgtttc atttctttta
    47281 atcccattca tatcaattct gttatggcta ttattatatg tggtaaaata ggcgatgaat
    47341 atataggcac ccattataat tttgaaaaag actatacaac atctttcata agtaagataa
    47401 aggacttcgt aaattatatt aagattttta aagatggtat aaatatattt acttctacaa
    47461 ttttaaaaga tagtaacaat attccaaaaa taacctttac taagcccttt agcaatatta
    47521 atgaaagaag taagtattgg tcgggatcta tatctaattc attgacaaaa ctgtatatca
    47581 ataaaatata taccaagata ttagaacttc catgtaataa agtgattcat gtaagggaaa
    47641 tacatggaat tactatagtt gataaaatag ataatttaca actaaacact atttttataa
    47701 taaataaaga ttctttttta aaggattata atatgaatgg ctatttcatt aaggagaata
    47761 tattacatag aggtaggtta acctatatga taaagtctgc caatttcgat tttccaaaac
    47821 ttaaaactgt aaatagtaga aagataacta atataagtag aatatatcct aatgaactac
    47881 tttttatagg caaagattgt gttatttgat tagataaatg gcagatagta gtgataatac
    47941 cggatataat ttttctaaat ttaattttaa ttatacaaca tttgtgaaat actcggaatg
    48001 gatatctatt tttttattaa tgactagtgt tatagttaca attttaagat atatacctat
    48061 aatctacgct gttcccttta ttaggcctat tattatagta tttaaatttc tatacattcc
    48121 cataaatatt tacgtattgt ttgcgttctt tgctggtaaa aaaatgaaat tataattata
    48181 tctattaaat tataaatgta aagtaaaaaa tggaagagga taaaaaattt aatacatttg
    48241 ccgaaaatct agattatttt aaatcactat ctagtgtaga cgtagattgt aaaaatatga
    48301 tgatcaagaa gataatatat aggaagtgtg agaagaataa gaggttaatg ttcttaacat
    48361 taataccttc tgatgatgat aacattacct cattaaatat agaatgtagt ggtagatttg
    48421 gaattaaaga agtcaatagt tttaatgata atacaacgaa ggaactatgt ttttggggaa
    48481 agatagaaaa gatatctcct ttgatgatag aactatatta tcatattatt aatgatatga
    48541 tggtaaataa aagtgaatct aaaaataaac tgactatatc tgataatgat gaagataaaa
    48601 ccattgctaa aggtataatt tatagtaaaa aaatttctga tactttggtg gattatgtag
    48661 atgtaaagac taaaagttct attaaatgcc ctctatctag actaatttcg gaaaatggat
    48721 tgcctaactt aaatctaaag ggtagaagtg gtagatttat tattaggccc attatgatat
    48781 ctaaagatat agcatcagtt aaaattatat tctctatagt aatgattaaa atagcgtcaa
    48841 tgtctacgga aagatttatt aatctggacg gagaaattgt agaggttagt agttttactc
    48901 cattattagt taatgataaa ctaaactcta atagtgatga agacacgaag cctaaagttg
    48961 atagtgatga gtccaatgat acagacgatg aatctaaggt tctaatttga tatattaaat
    49021 gaataaacta aaggctggtt ctctttatat tttcatgagt gagaaagaag agtctgatct
    49081 agatgaattt attcatatag tatccagtgc cttggtggat aaaaaaccct cgttagtatt
    49141 gtgtaacaat atttttataa tattgtttac attttttgta attctattca tctctttaat
    49201 aattcaaaga aatatattaa attaaatata taatgatgga tatagaacca ccaacatcat
    49261 ttattacacc agaagtggct agaattctaa aatctgtaat aaatgaaagt ataaactctg
    49321 ctatagatgc aatggttatg aaaagattga tttcccgaaa gaaaatcgtt aataaaaaat
    49381 cagaaattaa agttccttta gatttaatca ataaagattt tgtagataga tttaaacttg
    49441 agtcttattc agacggaata ttaatgtcac tagttagtag tttaatagaa aatacttact
    49501 ttaccgaggg ggtgtttaat aatagatcag atctatcagg attagactta acaaatgagg
    49561 aaagaaaaat cttatcactt attgatgctg aatcttctct caatattacg ttaaacgatg
    49621 taaaaatttt aagtagtaga ttaaaaatta atgccacaaa ttttaattat aaaaataaag
    49681 aatataaggt agtgaagaat aaatacgaag atctaattaa tactatgtta gaagatggag
    49741 taataaaggt agatgataat atgatgaaca aggaacgatc gtattatcta gatgatgagt
    49801 taatttcttg tctaaaatct agatttttta aagctcctca agttaaaaat aatttgatta
    49861 atcatgctaa gttatgtgaa tacctatata agtctacaac gcctgatgat acaagtatct
    49921 atgtagtact caaaaatgag gatgattgtc gtaaaatggg tattgaatat ttaaaggttg
    49981 gtgataatat ttatacaaaa ttaactgttc taaactctta tattaactcc cagtacaata
    50041 aagacattaa gcagtttaat aaagattttt gtgaatcgtt tagtgtatat gatgtatcgt
    50101 cagaaaaaaa taatattcaa aagactatta agaaatttat tatacctaaa tgtggatatt
    50161 aattttaatc ttagttctgt tacattctat aatgttgaca gtgtctatgg ccaatatata
    50221 tatgttatct ccgagtaacg atgataaaaa taatattgta caaaaatatt tgttaaaaat
    50281 gcagaaataa gatatataaa tgaatgataa tattaatata ttgaagaaag aattatcttc
    50341 taataatgca tcattttttt tagaaaaaat tacattatta gaaagggata ttgtagataa
    50401 tagaaaattc tatcaatggg gcataacttt acaattaatt ataacattgg ttttatgttc
    50461 tattacatta attatctcaa aatctaacta gatctatgtt tattttattt ttacctttat
    50521 aaaaagtatt ataaacattt ataaaaaaag tatatatata gttaaaatct tcacttgaca
    50581 ttatatcatt atctgttaaa gacttcaaaa tatgatgtct acactcttta caaggtaaca
    50641 tgttacatat tttataaact ttatatttta gtgattccag gtcattttta ttcttcatta
    50701 atataataaa tattaaaatc caaaatcctc ttccccaata tatagggttc atttatttgt
    50761 aatatattga aaacatatat aactcatttt aaaagtatta tgaagataaa attcttaaat
    50821 tggtggaatg aaggatctaa gctatatgct agatgttgta atggaagtga gagaatatat
    50881 atattgttta atttatataa gtattatatt agcgacgaga agagtaatgt ggatgacgaa
    50941 gaagtcatta catccaattt taaaattgtt tatgctactg ataatgttgt aaaagacata
    51001 gactccatag tagtacctag ttgtgataat aagattttat cagttttcaa gactatacat
    51061 aataaatatt cgtcatttgt tggtggtttt acagtatata attggtattt tttggtaaat
    51121 gaaattaatc cttcaggatg ttatgatata gaacacttag aagttattga ggataaatta
    51181 tatgcactaa gtggagattt taaaaataaa ttaaaatcta taaacgagga ttttaagatc
    51241 aatatactag ccttagatat agaatgtttt acagtgggag aatttccaaa tgcttttgaa
    51301 aaccctatat ctcatatatg catttatatg attattaatg gtaatgaata cggtatacga
    51361 ttaataaata aagatataat accggacttt aataaaaata agcacttact taacaattat
    51421 atagaattat ctgataattc acgagtaaag gtgtctgaat tacctgaatt ggtattttgt
    51481 tctgaaaaga aacttttaat tattacagtt tctttattaa ctaacaattc ttttgactat
    51541 atattaactt ataacggcca caggtttgat ataccctata ttaataatag ataccatata
    51601 tttattggac atgaaataaa atataatacc ccatggggta aaggaaatct aactatatca
    51661 acaattaata gatgtcaaaa agaaacgaaa gaaattacag cttttaacgg agttatattt
    51721 tttgatatct ataattatgt tattaaggaa attaaacata agtctttcaa attagatgaa
    51781 atatgtaagt taaactttaa ttttaaggcc agattagtaa tcaatgataa tttatatcag
    51841 tttatatttg ataaaaacat tcttagaaat aaattcgata cactattatc agtacttaag
    51901 tatatgaaat ccttagaagt tgataattat gtattgaata ttaaaaatat tagtattcaa
    51961 tctgatatta tatacgtaaa ctgtatatca gataaagatt tcgaacttaa gtctatggat
    52021 atttatatag tgagttttgg gaagaatagt atagatttaa ttaaggaata tagatcttat
    52081 aatttagaaa catccattat cttatcagat tactgtttaa atgatgcgta tgtttgtaaa
    52141 ttattattcg atgtttatgg aattactaat aaaatagatg cttttagcca aacatctcta
    52201 atacctcaat gtaacgtctt atcatataaa tcatcaacca ttataaaggg tccaattctg
    52261 agactatttt tggaaaatag aatcattttg attaatgaat tatataaaag aagtgattat
    52321 ccaggggcta tagtttttaa cccttctaga agaatagtta ctaataccat agccgtcttt
    52381 gactatgcct ctttatatcc taatgtttgt atttatggta atttatctcc agagacattg
    52441 gttgttacta tagaggttga aagtaaatta gattatgata aaattaaacc taaattattt
    52501 accatttttc cttttcccga ttacataatc gtagatacag atccttttaa ctgtaacaat
    52561 tatatagata ttagtattta ttctagaaag actaagggag taatacctat gctaattaaa
    52621 acattcttag ataacagatt aaagtataag tctctgatga agggaaagtg ttctgaaatg
    52681 gaatataaaa tatacgattc catgcagtat accaataaga taatagctaa ttctatatat
    52741 ggattgatgg gttataagaa taatcctatt tattctttaa tttcggccaa gacatgtacc
    52801 acaataggta aaaatatgat tatatactta tatgaaatat ttaataattc tattatacga
    52861 aatggatata tatacatgtc taaaactcct tttaatatat tttcgaatag cgtcgtatca
    52921 gagaaggttg tcaaactaga tgttgacaat gatatggtat ttaacttatc tattgtatat
    52981 ggagatacag attcgatatt tatagaattt gtagacaatt ataatattgt gacaggaagt
    53041 aaaatagggt atgctttgtt aaaattgata aatgaaactt tattatttga aaattttaaa
    53101 gtagagtttg aatctatata tctggatact atattccaat cgaaaaaaaa gtatatggct
    53161 aagaaatatc cagcactttg taaaacaaac aatgagagtt ttaactattt aaacaaaggg
    53221 ttatctcaag taagaagaga tatttgtaat tttcacaaaa aacatataga tattgtaata
    53281 aagatgttaa ttgatctaga gaaaaacaaa tcatataatt ctacaatact tatacaatat
    53341 gtagagtcgt taatttataa gtgcttttat gataaatcct ttgttagttt ggatgatttt
    53401 aaattaagta gagctgttag aaataattat aaaaatgacg ataaccattt aacaaaaatc
    53461 atagaagtct acaacagtac aaacatagat aaaatatcac taggagatag atacgactat
    53521 gtttacttaa gaaattctga cgaaggatgg aataataagt tgttagatat atcttcatac
    53581 gtatatattg ttaagaacaa tgatatacct aaaaactaca gaatatattt tgaggtttat
    53641 tttaaaagat tgataacaga tatgttgtct tttgtagata tagacgatga tattaacaaa
    53701 ttttatagaa agttatttaa caaaagtata taataaaaaa tagttaggtt ctggaaattc
    53761 atattctttc aaaaagttta taaatacttt atcgttagta acagatgggt aaaaatctat
    53821 atgaggtaat gataacataa agtaaaaaac aaatggatca aaatttataa tttgaaataa
    53881 tcttataatt aatcttactt tctttataat gttttttata cctggtctaa cattaagcaa
    53941 tttaactaac tctgaatctg tttgactttg atatactata taatctagca tctttttaac
    54001 atcatctgta tcagatgtat ctatactgaa tatatcatat attgatttaa cgtgcttaat
    54061 ttttcctcta aataacttat attctaacaa agggcctgat gttaacaaaa tcatccatac
    54121 tagttcatta tctggtaggt ttagaagtaa gtagtcgtac gtaaataact ttagatccgt
    54181 ggttttagag tttttgatgg ggaaaattga agataatagc ttaatttttt taatgaatga
    54241 ttgtttgcat tgataatata cttttaaatt atacttactt aacttggtat agtaaacgtt
    54301 atctaatacg attttaccta acccagaatc tatatcaatt gagtaggtac ttatatcata
    54361 catatgagaa ttaatatcta taaccgactt atccattctt tagtatgttt atgtatagat
    54421 gtattatatt gtttgttgga tgatagtata tttataatat attccttatt tattctagct
    54481 agattactac gttttattac gtttatattt atattatcta ataataattt tataactttg
    54541 tattttcttt tttcatctac taatctttct attaaacttg ttggatcttc taattgtacc
    54601 aaataattta ccaaataggc cctaatatta gtataatcgt ttattaaaat tccagtatct
    54661 gatatttttt tattaatgta agattttaat attcctaacg atagatgatc tacatagtcc
    54721 ataatttcta aagtcttaac atttacagga acaaaattgg aatttatgat aaaaagttta
    54781 ttttctatat cttcagagat tagaacatat gagttatatt ctctaataat agataaatcg
    54841 tcatttgtat ataacatatt tattatttta tccttagggt aaataatatt atcatcatta
    54901 tatataatat taaagaaaac atcatcgttt aatataatac tttccaatat acccttatat
    54961 tctacatttg aaaatatata atctttatct atagtgtcat aatgttcatg tggaagtcgt
    55021 agtagaaaag gaagcggacc tatagaagat ttatattgtg tattagattt cagaatagac
    55081 aatattaata tttttacttt attagaaagt gtttctatat ctatatagtt aatatatgaa
    55141 ttaaataact cattgattat aattgtttta atagatgtat tatttgttaa cataaaaatt
    55201 agtcgtaaca tatttttatt acatctacca aattttagtt ctgaatatat atatgacatt
    55261 aatttatcaa aagctgtctc tgaatatgtt ttcaaaataa tgtaatcatc attaaagatg
    55321 taagagtccc ctttccaggt ccaataacta gatctacttt tatttatcaa tagatctaag
    55381 attttttctt tatatgattc tgtttttata gatggtaaga acattctaga attaaataag
    55441 gatgaattat cattatattt taaatcttga tctatatcat ctttacaaga taatgcccat
    55501 aaaagtattt taaatacatt aacattatta actgctttaa attttttacc tttatatagt
    55561 atctgatgta aggcctctaa atctgttata ggagttccat ttaagaacaa aggattgttt
    55621 tctccaaagt cgtattgaac ttcgtctttc acatatttat agatatctgt taattttata
    55681 aataaatcgt tagatattaa tttattaaca atagttctac aattgttaac tttaattaat
    55741 agatcatcat aattataaac tattgatttt atataaagat tataaaaatc tggtatatat
    55801 ctttgtatat gtttggcaaa ggagatgtct tgagtaaagt gtaagaaaat aaaaaaatat
    55861 ttatttttaa taatttcgtt agtaataata tttggaaagt tttgtaaaat aaattttaag
    55921 tgaataacgt tctttaaatt gaaaaaatct aatttatctc ttaattcatt ggtaaaaaaa
    55981 tctagatctc taatcaaagt ttgccttaaa tatttattct ccaccaattc catgtctata
    56041 tacgatatat tacacgatct ttcttctgat ttatctatag aaaaagaaac attggagaga
    56101 ttattaaaag aaagtgtcga tgaagaagga aaacgtagaa aaattaatat taagaataaa
    56161 tcgtcgattg ataatacatt cgatccaata attaattttg gtctgtatgg tactttatct
    56221 cataaatcaa actcttcaga aaattctcct aaaatattga aagatgatcc ttattataaa
    56281 ctgaaagaat acatgtattt aaccaataat gatagccata ggtatatcgc taaaatattc
    56341 gcacataaga tacagtgtta tatcaagtct attaagtttg atattgatcc acccaccgag
    56401 gatagttatt caaagtattt cttaaaaata gaaacattaa ctgttccatg tatatattgt
    56461 aaatcattgg aaacggaacc tatcagtaaa cagataagag cggcagacga ggaagctact
    56521 gttaaatata cctgtaagac gtgtaatcag gtttttaaac ctccaagatt cattcgtaga
    56581 taaataatgg attcctactt tggacggcct gttagctata ttgtaaagtc aatatattgt
    56641 caatatagta aaagaataga taagatatta agttttgatt atatgaaatt tggatcattg
    56701 ttattaaaac ataaagctaa atattatagt aattactgta gttataagaa tataacagat
    56761 gaatatataa ttagtaacgt tgaaaaattt tttaataaac aaaaaacatt taatctatta
    56821 tcagatatta ataaagtaaa gtcgttgata aattatcaat acataatagt tacaagtttt
    56881 acatctgaga ttggattatt aactaataac agggtatatg taaccgaatt ttacgaacat
    56941 gaaaatatta atgactatta tgaaataaca gattctataa aaattttaga agttgactat
    57001 gtagataaac ccaaaaatgt taattctgat ttatcagata tttgtcatag ggtggttatg
    57061 gacttattaa gaattaagca ttcatcaatt ttaacatatg gatcattttc tacccaccaa
    57121 cttaatcatg atataatatt ctctgatgta gatatattga ctagaggtta tcctagattt
    57181 ttagtagttt taatgatagt catacaatta ataacaggta gaaatattaa tatcattaaa
    57241 ataccttatg tgaaaaacta tgttagattg agggatgaga attttctaaa tattatggat
    57301 tgttcttata gagattcaga ttattacgat tctattccaa aaataaatat taacggtata
    57361 atgatactac atccgtgtat tcagttatta tctatgttaa tgatgttatc tactgaattt
    57421 agattaaatt cattcaatgc agataagata aaatcatatt ctaatagtat gaatgctata
    57481 ctaaatttta tagatagaaa atatacatat actgataaaa ctataggcca ttatatatta
    57541 ggaaggatga atataaatta cggaaactta gaaaacttag atggtatata ttatgtacca
    57601 gtatctatag acaaagtaac ttttttagta gttcatggat tatactatga tatgaaacta
    57661 ttttgtgacc taaaaaatca acctatgcac aatgttaaag aatcatatac aaggtctaac
    57721 ctgttcgtta gcaatggaaa tctaatagtg gtaacttata ataatgatat atttataaaa
    57781 agtggaacta atattttatc aataattagc attatatcta ttatatcatc ctgtttatcc
    57841 atcttaccat tggaagattc tgtaggatat ttaaaatcgc tattaaatta tttaaaaaaa
    57901 ataaagaata gctttagcat aagcgagtca gaaataatta gaagaaaaaa ggccgatgga
    57961 aaacatcttt atatatcctc ttctgatatt atttataatc ctctgttttt taattagtct
    58021 atttatccag catccgtctg atttcttcta atccgtgttt aattaagtct gtggcagttt
    58081 catttttttt atttgatgta atactattat cgtcattgtt atctggtgaa tgattgtgta
    58141 aatccttaaa tgggcctgat gattgttgtt tgtcatctaa ataagattta gttaggttat
    58201 ctttatcaga atcaattgtt tcatatttat tatatgtatc tagttttaca accttagaat
    58261 ctgttatatc ataaaattgt gtaaccatta gttttctacc atctagtaac agaataaagg
    58321 gttccattta ttagatataa tttaatatat atatttatat tttatgatac tgatagaata
    58381 atatattatt attatcatta aatataatgt tattatccga cttatcgtaa tatactactg
    58441 atcctgttct acatccaaac tctggagtac ttaaaatcat aattcgtcta tctattacat
    58501 atttttttaa gtagtatatt acatcctttt tatcttcaac tattatagat gtattgttga
    58561 ttagatttgc caatgtattt tgtactaaac ttgtaattac caagtgagtg atactagcct
    58621 tagctttgtg aggaatatgt gtaggcattt gaacagataa aatagtggaa atgtttaaat
    58681 gtcttccatt attaaatagt ttacaaataa catctgactt gtttgcaaca tctcctaagt
    58741 cgtcaattat tattaatatg tctttatgat tattttctgt attacttaaa ttttcagaaa
    58801 attttataat tctactcaac ttacaatcta attctgttac atcattggct ataaatattt
    58861 tattattcca cacatagttt atatattgtt tattatagta gggtagaaat aaaaatatat
    58921 gtttatactt ctcaattaag attgttaata aactttttaa ataggttgat ttgcctgtac
    58981 cgcttgcacc tagtaatatc atcctaaagt gatattttaa aagagttttt ctgtcaaatc
    59041 taatttccat tgctttagac attgtaaatg gatggttacg ttaattattt agaagatagt
    59101 actgttatag aatatgatga taatttgatt aagttaggaa ataagttaat tttggagagt
    59161 tttatatcta gaacaaaaat acctaataat gacaaatcta tagaagagtt taaaaaaata
    59221 aaaaatagta attctataac tattaacaca ctgtctaatt tagtttctaa taaatcgtat
    59281 aatcagtact ttttacctga taacaatgca tttatttata atgattacta tatgtaccat
    59341 ttaagaactg ggggatgtgg tataacaatt agagattcaa aatatgtcta taagattatt
    59401 tttgaagagt atggaatgaa tataaacgat tttacaacag aatatacaat atctaacttt
    59461 ttatataata acattgataa tgaaagtaaa ttttttatta acaaaagtga agccatggca
    59521 ataaatatcg atacaagttt tatatcctat atttataatc taaccataaa tatcataatt
    59581 tatgtttata aagtgttaaa aggaagaata aatatatctg ttagtagaac tgaaatatcc
    59641 aataagttaa aatatctatt atctaaacct ttattttgta aatctattgc ctactttata
    59701 gataaatatt cccctattat gttaatacta aataataact ttaatacatt aaccaatttt
    59761 ttagataaca aaaaaaataa gtataatttt aatagaggta acgtgatagt tttccctttg
    59821 gctagtacat catgcgacca gattaacgaa aaaaattgtt cgatatatgg atttaataat
    59881 ttagaggatt atatattgtt cgttatatgt caattacttt gtctatatat atctatcata
    59941 gagagcaaaa agtttaactt tatacatatg gatttaaagt tggataatat tttactcttc
    60001 aaaacatcat atccaataac tgtcaaatta aataagtatg attttttatt cgaagaatca
    60061 ttcaaaattt ctttaaatga cttcgattat tcaaacgtag actcatttat tgaaaatgtt
    60121 aaatttaata gagtgaagaa gaataatata aaatataatt ggttctatga tttacatttt
    60181 ttctttcaca tgttaggtga atattatgac ttatctaaat ctaaaaagat aaatgaaata
    60241 ctaaatatta tgataaattg taataaaact atatgtaaaa aatataggtt aataagtaat
    60301 atagaagtaa atagtaatat attgtataat attttatcgt ttacgtcttt taataaatgg
    60361 agaaaggaga aagtggtcta agatattttt actttactac taatttaaaa gaacttaaat
    60421 taaaacttaa taatttgtct aaaatatatc atccagataa aggtggtagt aatatagatt
    60481 ttattaatgt taagaaggag tatgattaca taacggacaa gatttataat acaaagcatt
    60541 atatacgtat atcatcttct gatctaataa ataacagatt cttctatata aatagaagaa
    60601 gggtttgtgt atgtggtaat aattgtatag ctgataaata cgaagaattt acagataaaa
    60661 tatgttatac agacattcaa cactttaagc catataaatt tgagagtaaa ggaaatttac
    60721 tgtgtaacgg tgaatctgga tactctatta tatcttttta tcctacagat tgttttatta
    60781 aattaagaga ttatattaaa ttatttgttt atattgactt ggaagatata ttttatggat
    60841 tttcaaaaag tttttatttc tgtaacacgc atttgagtat tagtagcggt cctttagata
    60901 ttatactaag taataatcat atacagtttg taaataatca cagaattgta atatttttta
    60961 tattgaaaaa taaagaaaat cttgtaaaat actttaaaaa agatagaaat agatattacg
    61021 taagatgagg tattcggtgt atgattgtaa aattaattta caaaagaagg gatatattag
    61081 aaatttttat aaaataccta atcttctatc aaataataaa attgtaactt ttttaaatgg
    61141 gaatagaata aacaatatta tattagtcag aagtagtgtt aaaagtaaaa catcttgctt
    61201 taatcagtta gttaatatca agaagtttat ttctagtaca aataacacca tggtaatatc
    61261 tcttaatgga attagtgcat ataaaaaaag tatgttaaat atgataaaaa aaatatgtat
    61321 agttcagagt aataaacgat atctaaaccg cgtatctttg ttagttgagt cgttagatag
    61381 attaattagg tgtaatgatg aatatattat taaaaataca ttcaacacct ttaaacggat
    61441 acgcaccatt tctaaagatg gagataagta tgaattacta gatgtagatt atcaaaattt
    61501 tagaatctct agtataaacg gatatatatt ttctgatcag ttatctatga aaaaaatatg
    61561 tactaatgtt ataagtaagt tatgtgatat aaattaaatg atgaaaaata aattaatgat
    61621 attaaatggt gttcttattg gtttgtagta gttgtggatt agatttaacc cattatagat
    61681 ttcttttact aataaaaaaa ataaatatag aagatgttat aaaaaatata aatacaaatt
    61741 gttgtagaat aaaattatta tctcaaatag aacctataag aaatcttccg tatcaaccct
    61801 ttttagatat ttctaattag ataatataaa tgtcgctgtt tcaagccatg gttaatgata
    61861 agtattattt aataagtcta tatgaggatt taataaattt acctcgtgga gccattttgt
    61921 taaccagatc tagtacatct ataaatgagc tgataataaa ttctgaattt catcatgcca
    61981 gtatatattt tggatatgga ttaaaaacct ttttattgga taatggatgt aatgataaga
    62041 agtattataa tatatatgat gaaattcctt attgttttga aatgggatta aataatatta
    62101 gatttacttc tttgtatgat caattgatta atatagaaga gttggttgtt atatatcctt
    62161 tatataaagg taaagttgat tttatattca tgaaatcata tgtagagaag tgtttagaag
    62221 tattagagat gaaatatggg tttataggca aatcatcttc ttactgtttt aaaatagttt
    62281 tggttttatt gaaaagaggt ggactagata tagaagtacc ttttttggta actagtgaat
    62341 actttttaaa taataaagaa ctatttttgt tgatatttag aagcggacat tgtttatcat
    62401 ttagaaactt taacgtctgc caatggagta cttaatatca gttgagaggg tttaatattt
    62461 tcacttttat tcatatacct atctaataat gattttaaaa tagataacat ttcaaattct
    62521 ttgaatataa ctatatccct atctgaaagt tgtatcttgt tacctgacat agatgaactg
    62581 gtggtagatt taatttgttt taccgcaccc ttacctgtat ttaataatga tagtgattct
    62641 ttacctcttt ttaaaagttc taagtttttc tttaggttat caccactaat cttgaatcct
    62701 gaaataaaat cttcaaaatt attcagagta tctttagaat cttctgatat gtctacaaat
    62761 tttaaaacct ttaaaagatc tttattatat acaggaaact tttcaaaatc tgaaaagtct
    62821 tgtctatcat cgtactcttc taaatataaa tcattcttag aaccagatat caattcagtt
    62881 ttattattaa tattatttac atatctatta aaaattatag gaagaagata gtactgtagt
    62941 atattaataa ttataaatct cactttcata caattttcta taaattctag tcgtgatttt
    63001 ttattattag acttaattat attatctata gactttatgg gagttgatac ctcacaatat
    63061 atattagata gtatgatgta tatacacgta gaaattaatg attttataaa tgctatttgg
    63121 gtatcgaata atcctttact caataagaag aaacttaaag tagataacat tctcaataat
    63181 tcgtttttat tttcatctct aattagtggt ctagatttct ttataattga gacatataat
    63241 gataaatctt ttaaatcatt aataaatatt ctagattcta tatctttata aattccaatt
    63301 gaatctacat aagacaattt attattatgg tataaaatat taaacttatc taataatcta
    63361 tcatcttcat ttaatgttat aatacttttt atgattattt taaatatatt agaagttaac
    63421 tcctccattt aaatatttat tttttttaga aaaaaatcaa atccatcttc gttattaata
    63481 cccatttcta gtaatatagt acaaacttct tcaaatatat atttatactc agaaataaat
    63541 tttataagtt tttcctcatt catttatctt attaaattat atacttctac ataaaatata
    63601 aatgatttta aaaataaaag tcaaacagtt attagagact atagtttttt ttaatgaatt
    63661 tagcgatgaa cttagcatta gtatagataa attaaatctt aataagttat tcatttttac
    63721 gcacttagat aatatatatg tttggaatat tttagaaata agtaataagg ttaatataga
    63781 tgacagtgaa tgtgatttta actttataat tccaataact aaactaaaac catgtctgtc
    63841 gtcattcttt ctagactctg ttataacatt aaaatatgta gattctacta taactatcag
    63901 cgatacttat aaaaccatgg tctccactaa cagcggagat cctatacatc atgaaacaaa
    63961 cacagaaatt agttttgttg tagataaatc taaaaactat atctttaact ttctagattt
    64021 taataatata tttggatata caataattac actagatctt ctgataggat ttataaaaag
    64081 tattaagtct gttaaaaaaa tagacgttaa ttttaaaaat ggttttatct atttcgaaag
    64141 tactaacata ttaaataaag aatcccatgt tcataaagtt aaattaataa aatactcagt
    64201 agggttagaa gaatactctt ttaagattaa taccacttct attagcaaat tgaaaggttt
    64261 caagaaaaaa tcatctatat tcaatataga aataatacta acaaagtctt atcaaggaat
    64321 attgtttaag cctattataa atagttgctg tatatcagat gttaatattt ttataccttt
    64381 tagttaggca tatatatact tagtaggtgc ctttgatcgt aatctaaata ataaagagag
    64441 taatacagat gatacaaata gtaaaacatt aagaattgta aatacaatac ttaacattta
    64501 attacattaa ttatatgcag catatacttc atgttagaga tcccatacac gcgacaaatt
    64561 cacagttatt ggtagataat cgtagactac tagatgaatt gtacttaact agaataggag
    64621 agtatagtaa agaggctgga aatctgagtg ttgatgtaat aaactatata agttccgaat
    64681 ttgacgccat taattatgga atagataaca tgaagtatct agttagaaaa gcttattctg
    64741 gagattataa taaatgctgt ggagaattaa ttagatatta ttttactaga gacggccatc
    64801 ttagaacttg taatcctgct atgttcagcg atattaacta ctgttcagat atgaatatga
    64861 agatatgtac tgatattact gatcgtaatg atatgattat gtctagatgt aaacattgga
    64921 tggataattt atactctaaa acctatcaat acggggaata tgtaaataag attaacgaga
    64981 taatgtctaa cagatgtaag gatgaatcac tttttaattt tcaatcgtgt agaaattgga
    65041 taaaggctat acgagaatcg gatgatgatg aacaaaatac tttcctggat aatgtaatag
    65101 ataataacac ttccgtggaa tttaaaatga aatatatgaa atgcgcttat cctagtcaaa
    65161 caaaaatgaa gctggaagca ttcttaaaag aacccagaga atgttgggat ccagaatgta
    65221 taaacctaga ttataataca acatctttac tactaaaaac aaaaaatata agggttaaaa
    65281 aaacttgcgt attatacaat tgtaatgtag atattttttc tttattaatt aataaaaatt
    65341 cactaataga aattagttgc aatgataaaa aaaatcttac atctaaggtt atcagagata
    65401 aaataaatat taaatcactt attcgtatac ctaaatatac taacatatta gtaataacta
    65461 tattgttaat tatattttta ttttttaaga attaaatggg cgcacaggcc agtattcaaa
    65521 gcgttgttaa taaagttaat acaactttat ctacaagact agttaatgaa gcctcagcat
    65581 cttctactac taattgcaat attaatatag gaactatttc ttttatagaa aatacaggat
    65641 gtcaattatc tatatcaaat ttatgctctg cgagttcaga agcatcttta aagactatga
    65701 cagatgttat tatggagact gtaaacaatc ttacaacaga acaaaaagca gaagctgcaa
    65761 aactattttc tgcctctctt aacgctcaaa gtacagttaa tactatatct acagatattt
    65821 ctaattacat agaaaatact tgtaaatcag aagctgtggt gaataatact atcaagatac
    65881 agaatttaag ctttgtaaaa tgcagcgcta atccacctat gacgtttact tttataaaca
    65941 caggtcatgc atctgctaat tgtgttatgg aggcattttt aaaaactgca tttaatggat
    66001 taaatgaggc aaattctaag caggttactg gaactaacta tacatcatac atttatgcag
    66061 tagcccttgt attagctatt attttatttt tcttttctct tcaaaggatt aaaagtcttt
    66121 tccctacggt agatgataag atacgtatag aactggctaa aaaacctagt cctcactggg
    66181 ctacaattat agactcatat tttaccgata aaagtattat aagtaattta aattaagagt
    66241 agcaataaat aattgtaatt aagatatatg gagtatataa agtaccttct agataataat
    66301 aaaaattcta tacacaatgt agaacttaag aataaactaa taagtaaact attattatca
    66361 cacttaagat ttagtctatt tttaaacttc atatttgata ttatcatata ttattacaca
    66421 atttttcaat cttcattatt attagtgaaa aaaaataaat tccatataat tactatagcc
    66481 acaacatgga taacgtttgt atggatattc aatatcttga tgactatgat catgtattat
    66541 taaataaaaa tgaatatttg ggtgaaactg ctatcaaaag tgttaaaaca ttagatggtg
    66601 ggtgtataga tgttaatatg ggtgtggtaa aactatttga tgaaatattg atgaattcat
    66661 tagatcatat tataagattt aatgttaaga aggagataaa aatcaattat tctaacaata
    66721 acaatcatat agaagtttct aataactctg tacttcctgt agtaggtaaa atagataata
    66781 tgggagatag aattattata cctaaagtat tgttaactaa tatgagaacc agttctaatt
    66841 atacaattag aaaaaatgta gcaggtagac acggtcatgg tttaaagctg gtatttatct
    66901 tttccaagaa gttgctctta agagtagtag ataataaaga tattttcatc ttagaaaaaa
    66961 aatataaaga tattaaagaa ataatcaaag aaaatagtac gtctgaaact cctaccttct
    67021 tcatttcgta ttcccacgat gaatcattat tgggcaagta tctgaatatg gaagaatatt
    67081 taattgatag attaaaacag atatctatat atatgaatat tttgtataat gaatataata
    67141 ttatatataa tggtagtact atagattata atattatgga cttatatgag tctataaaaa
    67201 gtgaaaaaac tatgtatcct gttacatttt catacagtct acctccttct aaaaaacagt
    67261 ttagaggatc ggggaaagtt atactcagtt taagtaataa gagcagacta gtaataataa
    67321 acggactaaa tataaaaacc tgctccttaa tttctgaagt aattaaacaa ctgtctatat
    67381 ttttaaatga agaagaatct ataattaaat cattggtggg cattaatatt attataacat
    67441 gtgatggaat agtcttcaat agtcaggaga agagttcaac aagtggaata ttcaacttag
    67501 ataatattaa tttaaaagat tgtaagttct tggatgagtt attaatctta accaataaaa
    67561 aacatatcaa caaaaaaata aaaagtttaa ataccaattt tagatctcct agaccggaca
    67621 agaattgtac tttagtaata gtagagggtg aatcggccaa agtagctgta gaacagggtt
    67681 tagcctctag acatgattat aaaacatttg gggtatttgc attaacgggt aaaatattta
    67741 actgtattag aaataaaaag aaatctttgt ataacaacgt agttttatct atatctaaaa
    67801 ttttaaatct tccatttaat tcaacagcat tgcctaagaa gtattctaag atactaatat
    67861 taactgatcc agatcctgac ggatctcaca tattgtgttt agtaatagga atgttttata
    67921 aaatctggcc tgctgtttta gatatcatat acctggttga aataccaaaa tatatttgtt
    67981 gtaataaatt attgttcgat gaagaatcat ttatatctca ttcgagtcat aaaaacgata
    68041 ttttgtatgt aaagggtttg ggtactatat ctcctaaaat atttaaagat atactaaaaa
    68101 ataatgattt atttagaaag atattttgtt cttctaaatc tttatcactc ttggataaaa
    68161 ttttatcgtc tgaaacaaca tttcgtaaga tgatgtttga tgattctgat ttatgttatg
    68221 atacagaata tttatacgaa gatgtagaag gcagtgatat tatagatgat agatcattcg
    68281 ataataatga tctggaatgt gagtctaaca atacaataag tttaaacaat ataattctga
    68341 ctaagtataa agaatttata cgatattcaa attccagatc gcttccaaat ttaatagatg
    68401 gtgataccac agtcactagg aaaataaaat atactgtgtt aaaacatcca gaaaaaatac
    68461 gtgtagacgc tttatcaggc cacatagttg ttgatacatt gtaccatcat ggagatctta
    68521 gcttaaagaa aagcattata aaattaggaa gtaattatgt aggggggtta aatattcctt
    68581 ttattgaggg agagggtaat ttcggtacta gatttaaact aggttatgat gctgctaatg
    68641 ctaggtatat atattctaga atgaattata taaataagta tatttataga gaggaggaca
    68701 aggttctcta tacttattta gaagatgaag gtaaaaaaat agaacctgag atactgtttc
    68761 ctattatacc tatgatatta gttaatggaa caattggtat aggaacagga ttttgttctt
    68821 tcatacctca acacgatcct aagtctatta ttatctggct tatcaataga attataggag
    68881 ataaaggttc taatatagaa ataggaaact ttggatataa aggaagttat gaagttgcta
    68941 ataataaaat tagttatatg ggtaagataa tagatgacat gataatagaa attcctatta
    69001 caatatctat taattcttat attaatatgt taaaaaattc taatattaag tttatagatg
    69061 aaagtactgt tgatgaacct agattcaaaa tatttgaaga taaattaaat gataaattta
    69121 caaaaaagtc aaagaatata caatctaata tcttttataa taataagtta tataaaaatc
    69181 ttagtataag tgacatattg aacatgtttt acgaagaaag attgaaatat tatgaaaaaa
    69241 gaaatatgat agtaaaaagt atcttaacga ataaactgac agaagtatta aatgagagat
    69301 ctataatatt ccttatacgg aataaaggtg ttataaaaat agatgaagca tcttatatat
    69361 tgggaataga taaatcggag gttacaaata tatataaaaa attatctatt ttctctatac
    69421 atgaaattga ggatataaat attaaaatac aaaatttaga aaaaaaaata aataaattat
    69481 ctaattatag acaatcttgg gtggaagagc tattagagtt acttaatgag gtaaataaaa
    69541 aatattatta actgttatga atgaaaatag cttttgtgaa aaacttaagc ccagtaccaa
    69601 agttttagct attaacacat tatataccac ttatgaggaa agagatcgta aagattctag
    69661 taagtgtgtt tacctaagtc ctgaaaattt ggttaaatct attaacaata atagatcgtt
    69721 atatgaggta ttatatgatc cagaatttaa ctcgcatatt aaaccatttt ttgatgtaga
    69781 ttctgattat cacattaaat ctgaagactt catagatgga ctaaatattt tatcagatac
    69841 tatttcatct ttcatcatta acagttgtga atataacttg aaattgtcga agatggatat
    69901 gattaataaa ataatagatg gtgttagatt tactaaatct aacaatccac acaagagcag
    69961 ctttcatata tatatcaaag atttatattg tactatctcc acctttatag aattaaagaa
    70021 ttacatatct actttatcta cagataattt acttataaaa agtatagata tgaacttgtt
    70081 tagaaataac ccatctctca gaatagttta cagtgttaag gaaaatgata aaaatggatt
    70141 tatacattta ccaatcactg atacgaatga tataggggac tatttcttca catatatttc
    70201 tacagagggc aattatctac attttgaatt taaaaacaaa gaggtagaaa aagatgtgaa
    70261 taaagaggtt agagaaggaa actctaagat tatatctatg attaaagata tattcaaaaa
    70321 tgatataata aatgaagata gattagtggc tggacctctt aagtgtgatg tacatgttag
    70381 atatgataat ccgtgtaata tttgtggaaa aatatatcat aaacataaac attattttac
    70441 ttttaagaag aattcaatag aagtgaagaa atatggtaat cctaacagct gtaagaagat
    70501 atataaaaag gtatctaata atattttatt ttatgcagct gaggtaatag ttgataagga
    70561 actgattata cgtcgagcag acgattattt tatatggctg gataatcatt gggagctggt
    70621 aagaggtaaa aatatgataa ctagaatgat agttaaaaac atagatatgt ttgatgatga
    70681 attaagagat ttactttatg atcctaagaa tcgtaacact gtagaaacca atattaaaga
    70741 catacttcat aaatcatcgg atgttggaat acacagagat tatattccat tcttaaatgg
    70801 atgtttggat atacgtaaaa aaatcttttt atctggagat aaatgtaaaa acttgaagat
    70861 tgtacatact actggattta attatataga tcctcagaga aaggacatag aatcgttaca
    70921 taaaatactg aacgatatac aacctatatc tttggataat aaaagtaata gagaagtttt
    70981 tgaatctgtt ttatctagtt gtatatctgc acagcctaaa aatatggtga cgtttttcta
    71041 tggagattgc tcaactggta aaaccaccat taaaaaatta ctacgtagtt ccttattgga
    71101 tttatttata gaaactaatc aaagtttatt gtttgaaaat ttggataagg catctgccaa
    71161 tcccttcatt gccaatttag atagtaaaat tgtggcattt tctagcgagt tgccagatgt
    71221 agattcttta cagctaagaa ggattaaaac agataatatt aaaaaaataa ctgaaaatat
    71281 tattacagct agaaagttat tttcaaatac tactgaagta ctgaataata atacaataat
    71341 tatagataca aactataagc cttcgtttga taaaatcgat aatgcgttaa tgcgtagaat
    71401 atcattggtt gagtttaata ctcacttttc atccaataat actaagaatc ttatgtcggg
    71461 atataagttt attaaagatg ttgattatga tgttgaaaag gatattttaa ataatagata
    71521 tagatttgcc atgataagta ttttaataga ttggtttaac aaatatcata gtaataatct
    71581 agttctatat gcaacacctc ataaaatacc taattttata tttcagataa aaattaataa
    71641 tatcttggta tcatcttatg atattaagaa atctttttac ccagcattat taaataaaga
    71701 ttatatacta aattcgtcat ccattatatg cttgtctgta actgacttta aaataaagat
    71761 acagaaggaa atagaatata agaaatttta taacgagtta gaatatttta tattaaaaaa
    71821 taaaaagact ttagaaggtg aagaattttt agaatttgta attaaaacag atattgtaga
    71881 tgaataaatt agtatacgaa acttttatag ataatataga aaatgaagtt actggtatac
    71941 ttcctcatca gttggccacg ttagattttt tatgtaaaaa gattattgat aaaaatgaaa
    72001 atgttttatt gtttcatata atgggatcgg gtaagacctt aataagtttg atttttgcgc
    72061 tagtacagtc aaagaccaaa aaagttatta ttatactgcc aaactctgtt gtatctaaaa
    72121 tatataagga taatttagaa attgctgaga gattgatagg aattaatgat tataaaatag
    72181 aaaatatact tttttataca aataatatat tttcagctca gtatactaat aatggaattg
    72241 tagatagtga aactgttaag acatttaatg atagcgttat aattatagac gaatttcata
    72301 acgtattatc tacagtcttt ggaagcatac ttattcaaat taagaatcag acaaattctt
    72361 gctttttact tttaacaggg tctcctatta gtaacacgcc cgttaatttg cctaatatga
    72421 ttgaattaat aaatggtaat aagattaatg taggagatat aattaataaa ggaaatttgg
    72481 tatttcaaag tactttaaat gacagtggaa ttaagattct gaaggaaaat ttaaaagata
    72541 aaataagttt ctatgattca aatgataata ccataatacc tcgtatagaa tatgtaggag
    72601 atgatttatt gtcttcaaaa attatatatt gtagaatgac agacttacaa tctaacgatt
    72661 ataacaaaat aaaaaacaat attaagagta atgaaatgtt tgataagcaa atggtggatg
    72721 taacatttgc cagcctatcc tatataaata ctttaaaaaa tattgaatcg tttgataata
    72781 ttaataatta tgatatttat cctaatttaa aaatagtaga tggtaaattg gtgggtaaag
    72841 aattgataga tcttaatttt agttgtaaat taaaatactt tttaaacact atttacaatg
    72901 ataaatataa aatatttgca tatttttcaa attctacgta tggaactttt attcttaaaa
    72961 atgttatgac agccaatgga tatacagaat ataagacgga acctaagaat aatttcttat
    73021 gtagaatatg caagtttgaa agaacttgtc ataaatgtga acctagttac ttcgtaatag
    73081 taactagtag aacaaatact tctatagaag aaatattaac agaatttaat tctgatgata
    73141 attatatggg aaaacgaata aaaattatat ttagttctaa aattatgagt gaatcgtata
    73201 ctttaaaaga ggttagaagc atatggtttt taaccatacc agatacgtat acgcaatatg
    73261 ttcaaataat aggtagatca ttgagaaaat tttcgtataa ggacaataat attgtagtaa
    73321 agatattttt attatcagca gtagataagg attttaaatt aaataatgaa gatatagaag
    73381 gattgagatt aggtaaaaat actgacttac cttatgattt aaaaaaacga ctatatttag
    73441 aatttaagac tgaagagacc actagagtat acgatatttt taaaacgtta tcaccctttt
    73501 attatgaaat tcctcatcaa gatattaaac agatatgtat aaatgagtgt tgtagacgtt
    73561 atttttatag aaattctaga agtaagaact tggatgaatt ggtagagttt attaagaggc
    73621 taaaaatacc caattatgag gnnntttatc taggtacttc taacatgtat tctaacaaat
    73681 aaaatattta tccaatagct agtactagta gtaacatacc cagtaatacg tattatttaa
    73741 gtatcgttgt ttgaggttat ggtatgtgag gaggaagtta gtctggaaat aagaaggtgg
    73801 aggtgtcaat ggtgaagtga aaagtggaat aggaagtatt tgactagaaa taaagtattt
    73861 tgtcatagag aataattata tttaatcatc agcagagttt cataagacat gatagccatt
    73921 actgattaat ttaataaaga aggttgtctt gataatctaa accccatatt cttaaactga
    73981 aaattaattt ttatttaaaa taaccatatc ttcattagaa tagatgcctt atgtttcgaa
    74041 catataaaga cgcatcaggc gtatgagtac catagagctc tctatggaga ctttatcgtt
    74101 attatgatta agagtcagga tgagaagaac gtatttatta actctagtaa actctgtaaa
    74161 gatggtgtaa agaggttaca cgattgtaaa aaattaaaaa gatctaaaca aatgatgagt
    74221 aattttagtc aatatttagg gccttgatat ggccctaaat ctagaatttt tagtagatat
    74281 aggtggaaga aataaagacg ataatttaat atcaggcact actttcatcc tgacctaata
    74341 ggtcacctgg ctgtctgtat atctgacgag ttcaaattca aggtttctaa atagttaact
    74401 cctatttagt tgacctttta aaagagtaca aaaagagaaa gataaactcg agaagaagat
    74461 tcaagactat gacaagatgg tgaaagatca agacaactgt ttagtcaagt tacaacggag
    74521 taacacagag ttaaaatcta gtatcaatca tctgacttct aaaatctccg aactccatcc
    74581 gaaagtctat acctgcccag gccgtcctca cgtcttaaac accttattcc tctttaagat
    74641 caacgacaga cagacagtat taactctcta gaatccaaga acgtcaatac tttacaacct
    74701 gtaagaaatt gttgaataag tatctggatc tagaagaact acatcaccta gatcaggtac
    74761 cgaattcgat ctacatcttt aaccgtctta aaatcgaact gagatgtgtc acctttaacg
    74821 gaaatcttaa cctaccccga cgaggaagag aatattatta atttgctcga tgagttatac
    74881 gagaagaagt agattgtttt ctgattagct tatcttttta aatgtgtatc ccaggttggc
    74941 ctcgaactcg ttatcctcct tcaaatccta gctgcgtgat ccaccacaac ctgtttaact
    75001 tatcttttaa agtgatacta tgaccgttat gagaggataa agaaatttat atataatagt
    75061 aataaaatga aaaacaattc tttttaggag aataaattat aaattattgt gttgctagat
    75121 tcttaacatg tccaagcata aagaaaacgt gtgccctgat tgttatcccg aatatttcgt
    75181 acgtgtcaat aatattagta acaatggcgg taacagcggt ggtaacagtt cgagcggtgg
    75241 tatgtgggga gatagtaagt tgtctaatgg tatattgagt agtttatcga gaaaccgaag
    75301 tggaggaatc aatgttgggg ttaatggtgg tgtcaacggt ggagtaggaa ggatttaata
    75361 tagattgaga taaatatttt tataaattca taatctagta tagatttgtc atacctgata
    75421 cttattaaat cattttagcc tacatttgga cgtattaatc agctagattc aaatctaaaa
    75481 aatgacattc atataataac taactgaaat tttataaata ttttaaacat atatatatac
    75541 acttatcata caggtatatt tctaacatat cttttaatga agagaatgct tctccacctt
    75601 ctgatactac taatcacacc ttaagaaatc aatattattt aagtagttct atttaggagg
    75661 tgtgagagaa gtaaacacat ctgaaagtaa gaaaagtggt gggtgaatgt agttgttaaa
    75721 aatggaatag gaaggattta attaaatagc taaaaattaa atatttgcag atgcataata
    75781 tagttataat atattagaat tcattattat acttatcaag ttttatgaat aatgtaaaat
    75841 tatatataat tttaattaat atttaacctt actaagttta aaattggttt tattcttaaa
    75901 attgatgaca tatgattata atattataaa actctattat aactcataga atagtaataa
    75961 gaattcttat taataaattg ataaataata atacgaggtt aaatagagat caataatctg
    76021 tatatattta tcaagtaatc taatatttaa gatttcagaa atatctactc atatcattta
    76081 aatcttaaac tcaactccag ttctttttaa tactggtatt atcgatatat atatttataa
    76141 attgggattt actaaaaatt aaatcttatt ttcagaagaa tgtctatata tttattggtt
    76201 aataacacta acaaactgtt tgtcctcgct tctgtaccac ttattacttt gactaatagt
    76261 agcggtagtt aaagagtatc tatttcatca tccggaagaa gagtggaggg agttaatggt
    76321 ggtgttagaa tgaagtagga agaatttaat aaaataagtc tgaaaatgaa atatcagact
    76381 acagaatatg ataacaagtt taataacaat agtaagataa gattaagttt aattaatata
    76441 tatgtaattt agttgtatag atagcctagg ttactaaatt gaaatattaa tttttatttt
    76501 gaatagatat aataatgttg gaagaccaca aatggatgcc ttatgtttgt tttaaacatg
    76561 caaaacctat catgattacg aataccacag agctctctat ggagacttta tagtcattat
    76621 gattaaaagt aattactatg ataacggatt tattaatgcg actaagttgt ataaagacgg
    76681 tgagaagagg ttgtatgatt ggaggaaatt aaaatattct gatcagctga tagaagattt
    76741 tagtagatgt ctggtggaag atctccccca gaattagaat ttaaaatcga cttacaagat
    76801 agtaatgaaa atgataagtt aatagcaggc acttgcttta atcctgacat catagttcat
    76861 ctagctagct ggatttctaa tgagtttgga ttcaaggttt ctaaaatagt taactcctac
    76921 ttagtagact tattcttaaa agaatataga gatcaaaaag ataaattaga gaaaaggatt
    76981 caagaatacg aagagatggt aagggataaa gataattgtt tgactaattt gcgacagagt
    77041 aatgtagaac tcttaaatag taataatgcg ttaaacaata gtaacacaga attaaaatta
    77101 agtattaata atctagatag aactaacaaa gaactagttt ctaagatatc agaacttaat
    77161 cctaaagtct atacctatct gggccattca aaaatcttaa acaccttaat tctctttaaa
    77221 attaatgact atcaatacta tctttcaaga atacaagaaa ggcagtattt tagtacttgt
    77281 aagaaactgt taaataagta tccagattta gaagagctaa actagatcac tttcctaatt
    77341 ccatttacat ctttaaccgg cttaaaacag aactaatatg ctctactttt aacggtaata
    77401 tagtcactta tgatggagag gaggataata ttattaatct gatagatgag ttatatgaga
    77461 aaaataatat tgttacaaag gttgtattaa ttaatgaagt atctttattg attaaagttg
    77521 atatgatttt atatgtatca gtattataaa ctagagttaa aaaactattt caatttaaat
    77581 ggatagaggg tatataaatg tgaatgatat agaaatttcg tataatattc cagattttga
    77641 taaatctgat actgttaatt ctacatttaa agttaacaaa gaatcttatt ataaaacatt
    77701 aattaataaa acagtgccta taaacagaga tttatcaaaa tgctggtttt gtgagagaga
    77761 cattaaagat aatgtctttc tatctagata cattggtata ttttgtagta aagtgtgtta
    77821 taattcattt tcttttcaga atagaaatct aattaagaat gatgattctc caaaaataat
    77881 tttaccgcct aaaatttttt ttgctaatga aaaggaattt tatgatataa tagatatggt
    77941 tagaaagaat gagttgtcat ttggaaacgt agttcttata gacaatagat tacacttatc
    78001 aatttataca atttaaataa ctgatttaac taaatgaatt ctactttagt taattctttt
    78061 cttaaacaag tagttgctaa cagttcagaa aatagtgttt ttgggtatgg aactaaatat
    78121 tctacccaat atatgcccca gtatgcaact atagttccta taaccggtaa taaatttaca
    78181 tttgagattc aagatgaata tattcatgca ttaaataact ttgtaattca gatagatttt
    78241 ccagaaatta caggtgttgg aaaacttgca tatgtagatt attttggata taaagccata
    78301 gataaagtaa caattaaaac atctaaccat gtattggtat ctttatcggg agaagagatt
    78361 tttgattcca tttctaacac cgatattatt aagtttggag gattaagtag agatttgaat
    78421 agtttttcat attataacac caactttaat gatactatta agaactcatc gtcagtattt
    78481 tgttatattc aaacgccttt tgacaaagaa aaaacatatg gggccttaca aatatctcat
    78541 aaagataaat tatttgtaac agtagatctt ataccagata ttacagatat atttatttat
    78601 gagaaagaat ttgatgtgag tcaaattaat gacttagatg tttatttaaa acttcacttt
    78661 atagggtaca ctattaataa tcctaaatat atgaatagat atatagaaat aggagatacg
    78721 tgctctatag ataataaaat tcaacctcag ccaatagtaa ttaaagatat ttcttcctta
    78781 acttcagtag gttactatat aaaacctaaa gaaaataaaa taacactgat taatcatcca
    78841 ggatataatt gtacagaaga taggtttata gaatcatttg taagtaaaat tctagaagat
    78901 ataattacag ccaatagaga aacttatcct ataacttcag actttgttga aataagatct
    78961 gatttcatac aaatagatga taaaaagatt tatattaaaa ttcataatgt tccagaaaat
    79021 caaaaattat attatcatac taatatatta gtctttggtc ttaaagagaa acaaatagaa
    79081 tacaatctat ctaaaaaatt taattttatc gaaggttcat ttctgaaaga ctcaaagaaa
    79141 attattttta gtaatgttca tcataatata acttcttgtg atgcttctat tccggtagag
    79201 atttggtcat taagaaacaa tgtagttaac ggagataata gatctaaaaa gtctaaaagt
    79261 actgatatta tactaggaga tccttttagg aaaggaatag atctatttaa cactttaagt
    79321 gttattgact cggtggagat taaatttgga acagaaagta tctatagtga gaactctaac
    79381 ctatcaggta tattcaattc cttgtttaat aacaattcca attctatcaa tagaataaac
    79441 tttaattata ataaagatat tttatttaaa cctactacat tgaataagga tgattctaga
    79501 ggtaaaaata aaattattat taattacact tacaaaagat taaccactcc tttaaaattt
    79561 atagaatcaa gaataattat atcttataca gaattatata agatatctta ctctggaaat
    79621 aacatattgt cagttaaaaa actttaagat aataggccgt tatctattaa aaagttgcag
    79681 tcttcattgg tcttttttat acaagggtta taaacaatgt ttacaatgtt gtcgaatgtg
    79741 aaatttatac aatcagataa ataatcaaaa tattttattt cgttagataa gtctccttta
    79801 aacccattct tagaaaccga tacataaccc ttatccttat atatacatct ccacttctct
    79861 cgttcgtcaa aaacgttatc cattggagag aatacagata aatcagtttt tattaaactt
    79921 aaagttttgg catattctaa atttttaaaa gtatcattaa atctaactat gttctcgtaa
    79981 ttctcataaa tcgtccatat ttgaaataaa aaaacacata tagcactagt agatataacc
    80041 aatattatta tattggttag attcatttat agtagagatt tagttttttc aaaataatta
    80101 aaataattta taaaatcatc aaacttatta agaaattcat tagagttctt atttttcgta
    80161 aatttactta catcatttac tttatagcat attattctgt cattttcatc gtaagtaaag
    80221 tctactgaag ataatagttt atatactata tttttttgta atccatttat ttttatggcg
    80281 taaattgcca attctttact atctatagat tttaatttat ctataattag acttttatac
    80341 tctaaaaact ttttaataga tattccacac ttctctatta tagtattact agatattaat
    80401 gtatctaaaa aactgataat atccttttca ttacaagata ttgcctttat tatactatct
    80461 atttttttac cttttaaact cttgatagaa agcttatata taaaccagtt tttactgtcc
    80521 tttataatgt aaatatcgtt atcctttata aaatattcac attttatact acctagaatg
    80581 tattctttat attcatcatc tcctctatca ttgatatctg taacattttt atgtattaca
    80641 ggatgagtat ctacaaactt tatatctata ctatctccag ttttaaattt ttgttctaac
    80701 ataaaagaat aattgaaacc tgaaactttt ctataaatac ttccttgaat agacatagga
    80761 attatttcta taataggtat cattttacca gaagtagata tagaccatga tatagatttg
    80821 catatagccc tatataaagt taatgattta taggctatga tacttctaaa cgacatatca
    80881 ttaatggact taaatactat tccatctatc tcaaaatcat caatatttaa cttattaaca
    80941 atgctttgat aattcttact agttattttg gtattattag atattttaca tatgagggta
    81001 ctgggtgtat caatatctag ttctttacat acatctaaac aatctaaata tctatgtgct
    81061 tcattataaa aatgataagc aataaattta acatcaaact tggagatatc gtccttaatt
    81121 tcttctacat tcttcttatt aattattcct gataagatgg gtctgaaata accagtatta
    81181 tgtattatct ccaattttag tatattagat gtatcatatt ttttaccatt tataagaaga
    81241 gtattaattt tatctccgtc tatagaacta ttatcaagat taatattgtg tgagtttaaa
    81301 tttatttcat aaacatcgtt aactttacaa ttagttagat cgttatatat tatacaaacc
    81361 tgatatttat tacttttttt aataattatt tcacctctga tacctataca gtctttaaat
    81421 acgttaaaaa agaccattag tttattatac aaatcggtaa atattatttt aataatggtc
    81481 gtcttattat taccttgctc attattacct ctagtcaaaa acaatatctc atcatttatc
    81541 ttccaagcca atatagatat accgtcatac ttaggttgta taaaatatgt tccggccttt
    81601 aatataaaat cactgacata ttttttaaaa gttgatagtt taataggatg atcatatgta
    81661 gaacttgtag ataatctcat agagtttata aattcgtcat ctattagatt taaatctaat
    81721 cctttatatt tcttattaat tactaaagcc aaattattgt aatgtatctt taattcatct
    81781 aataccgatg aactaacaat accatcctcg acatctctag agattgattt tatatcttgt
    81841 cgtgttttta ttaggctgtt taaaatctca ttatcctttt taaaggccat aaatggtaaa
    81901 tatattcttt atattatcct tttttattat tttatttaac atacttataa tttcaattat
    81961 agaaaaatta aaagtagagc taaacgcctt taacgaaata aaaaataata ttagtaattc
    82021 ttctaatact atttgtatgg ataatattct atatacttat atattcacag attcgggatt
    82081 aaaattttat aaagttaaaa attttaaatg taacgataaa atttctaata agacgttaat
    82141 ggacttacat agattagata gttatataga atcagatatg aatatcataa aaaatatttt
    82201 gtcattttct taactgttca ttcgtcaaat tcccaccttg ttttcttttg tccacaatat
    82261 ctttacttgt aactatttgt ttatctataa gatataataa ctgttctata tttttaaata
    82321 cgtctatttc gtcatcattt cctatagatt ttagaattga tctgatagat gacaacaaaa
    82381 tactatcata tgacattgta ttatcattca tttaaatgga cataatattt aactctataa
    82441 ttaatagtta tattaacaaa ttatcaaata ataagagtaa tacagcatct ttagttaatt
    82501 gtaatgtaag tattggatct atttatggaa catttaataa ttgttatata actttattaa
    82561 acaaatgtac aaattctgat agcatggaac tattcatgca gtcagtaata gaaacaataa
    82621 ttctaataaa tgatgataaa attcgtagat cattgacaga aattttcaac atagaagaca
    82681 taaacgatat agatatagaa aaagtaaagt cacagataag agaaacaaca acagtaaaag
    82741 aatgtataag taatgctaga gtatctaatg atatttacat acaagactta aattttggat
    82801 attgtaattc cttatatcct ataaacttcc tgtttgttaa tacaggatca gtatctacca
    82861 attgtgcagc gatgaaagta tttgaattac taagcagaaa atacgtaaag gatcccattg
    82921 taaaaagttc ccataaaagt gtattgggag attttattaa cttaaatttg ataattattt
    82981 taatgatgtt cattatctgt ttaatattta taatgatacc tagaaatacc tcactaagat
    83041 atttgtttag aagaatcata tagttagctt aacacagttt gtagattatg tttttctatg
    83101 atatctatta tgaaagcaca aacttcatca gagaacgagt tctttctatc cattacagta
    83161 ataaagtaca ccacaaaaga tattaccctt cctcgagtct gtggagacat attgttgtac
    83221 atgttcttac agaattcaat attgacctcc attttatcaa taatatgctt actacacaat
    83281 ccactctcct caatggtttc tagagtttta ttaaatatcg ggctatttct cacctttttt
    83341 attctgtaac ttatgtaata tgaataaagt ccactaataa aattagatag gtaactagtg
    83401 acattcatgt tgatcggagg gtgtttagtt attttgtaat aattgaacta cccaacccct
    83461 ttggtagtga agtattattt atcaattttg aaagattgat aaataaaaca taatatataa
    83521 tttaaataag gtataaatag aatgattaga agcaggagac gattaaatat tgattactca
    83581 gtatcaaagt tatttaggaa tattttaaat gatcacataa agattccgac gttcaatagg
    83641 gtaataattt tagaaaatag tacagaatat gtaaatgaag aatggcaaac ttctatttta
    83701 tcactaccac tgtttcctat tatacaagac aaaatgattg aaattatata taccccgtta
    83761 atgaccaaca gaaataaggg tgtttgttgt tatctgaagt atatatttga gaaaggatct
    83821 agaaattata ttacattata tgattttaat tattatttta tagataattg tgatagaata
    83881 gtggaagaag ttaagaaaga tgattactta aagagtacac tggttcatac ttttatgaat
    83941 tataatcaga atagacgagt atctatagaa cttatagggt ttacaaatga tgtagaaatt
    84001 aatttagatc tgatgagtaa attaaatgta gatcaatcta aattttttga cgaaaataag
    84061 aagttactag atagcgtaga ttatagattt aatccctttt ctgttatatc taacagatct
    84121 ggatatctag atatatttta tactacatat aatcatctag atgatgaggt taataaaaag
    84181 atatttagat tcgttataac agaaacatac gagtatattt ctgaaaagtt taaagagttt
    84241 agtatcatat ctgttaacaa atttgatttt aaacaacatg ttgatcaaat agatatggat
    84301 aataacatat tagttaattc tgtatttctg actagcatgt gtgagtatta taaaatatct
    84361 gttatacctt ctactatagt aaaaatagag gatatagata taaaattatc aaaatttata
    84421 gatcacatta cacattcata tgagtcttta atgaaagata tctgaaatta gcaatccaat
    84481 aattatccat ataattacac tcctaattcg taatgtaatc aatgttataa taattataat
    84541 catattaatt atataaaaac taatatctac tttaccaaaa aaagaaaata cgggaaagtt
    84601 catataataa tattctctag gtaggacttt agataagtac ttaagtaaga atttcttatt
    84661 atgattatgc atagtagatt gtaaatctcc attgtttata ataatattag gatttaccat
    84721 agctcttttt aaatttactt ttttgtgtat aaaatttata ataaaatcta catgatactt
    84781 tatcttgtta tcattaaaaa aagtatatag cttactagcg ccttctttac taattatata
    84841 accaactgta gataatgaag atattgtaga ttttatacta tatatatcat ctatctgtaa
    84901 atctatttta tcgttgtaaa aagcttctgt agaatatagt tgtaaatatt ctatcttgtt
    84961 atttgacatt aataatagta ttttttgata gttatctata aattctttag ttagtatgga
    85021 gtcatcttcg aatactatgg cgaagtcttc ttcagattct gatataactt tccacaataa
    85081 catatgagat ctagcgcatc ctatcacaga atttgggcag aagtaagtac agaaaatgct
    85141 agatatttca gatttatctt ttatactcaa ttcgtttcca tttactccat caaatactgt
    85201 atacttgaaa tcaaattgtt tagcgtatag atcaaactct tttattctat cagaatcctt
    85261 tagcgatata acgtaagatt taaatgaatt agccatttat ttaaaagatt attttattca
    85321 taaaatatta tgattttaat tgatgaggga taagtttaag cgctgtttga caccaatgac
    85381 ctttttcaaa ataacctccg taacctatta agttaaacat atcaactcca cattgtatag
    85441 tgttcgtaga atagttctta ttatttatta aatattgaca aaactgcaaa gaagaaaggt
    85501 cgtcatcttt tgctttattt atcatccaag catctccctc tcctcttcta atggcttctg
    85561 gaatatttgt ttctggattt attctaagag ctatgtagta cattccataa tctatacagt
    85621 tgaaggtttc tgaatttaca ttatttattt taactatatt acctttagat ctttctagtc
    85681 gcgtcttttc tctaaccagt cttccccata tagatatact attttttatc cgtttgtatg
    85741 tattaatgct ttttaaatat ttattatcat ttatttctag atagaatatt actatagata
    85801 tactaagtac tgctaaagat agtattacaa tatatatctg gctttttctt atcttatagt
    85861 ttgctatatc atttatataa gttgtatcta ggttagtgat ttgaaataag gttttattca
    85921 tttactataa atgaatgatg atatttatga gatatttgag aagcatttat ccattttgcc
    85981 taggacagat gtagatttat ttaaagtaac caaagtatgt gacaatattt atatgtcatc
    86041 atattttgta ataaatagta agttattaaa agattataat ataaaagtaa tattaaactt
    86101 atctaagtac aactacaatt ttctggtaga agaagatata gttatttata aattggatat
    86161 aaatgatgac atttcaacaa atgtaaataa atattttgat aaagttaata aaataattca
    86221 ttactatgtg aaaaaaaata agaacatttt gattcattgt agagctggta taaatagaag
    86281 cggagtattc atagctaatt atatgatgag tactgttgat ataaaatcaa cgtatcaagt
    86341 atacctagta ttatttgcca taattaactt attaattaaa aaccgtggcc aatttttaga
    86401 aaatcctagt tttcgtaagc agttactttc ttactatatc aataaggtaa ataaataact
    86461 ttatttaaaa ctgaaatata atataaagtc aataaatata ataaactaat atatataaaa
    86521 atgtcatcag tagatccaaa ttcttttgtt aatctagaag aacttagaag atctaggaat
    86581 gaagaatcag gagatagtga tggtgatcag tccatcaaga ttgatagtat tggaaatata
    86641 gatgagatta gatctgtatt aaaatctatg aataaaagaa ctaatgatga aaataagaaa
    86701 agtaagaagg gtaaagatac agatgaatct ttagaagaaa aagaaaagaa acatgttaaa
    86761 aaacataaag attgtgatga atataagaaa aaggaatcta aatctcttaa gaaggaatat
    86821 aatactaaag atgaagaaat tacagacagc gaggtagata attatgatat atgcgtattc
    86881 atcagttgct tagattcggt aaagagtcat ttaattgaag ctaagaagct tctctcttct
    86941 attaatgtaa ttttaacatc tatagataat tacgatccca aatttagatc tcaagctaaa
    87001 gctattagta attcttctaa gatgttaaca gatatagctg aggaaattta tacctctgga
    87061 ggtctttcaa aagaaactaa aaagaaagtt atcaaaaaaa gataaataaa taatgtattt
    87121 acattataag gatggacttt tgtattttga ttcaaatttt gaagatcttg ttccttcttc
    87181 taataataca tacgagatat taacaaaaac taaaattcca aaacatttaa caaatataga
    87241 atttgttaat caaacattag atgattctaa taatggacta atatttagag gagttgattc
    87301 taagggtaaa aaacagtatt tttatggctc taatcatatt atacatagaa ataaaaatag
    87361 gttgaatatt ttcttagaaa cctatagtaa gatacctatt ttacataatt ttatagataa
    87421 aaatcttgaa atagataaag agattacaaa attaaacaga ttgtctatac tattaaaatt
    87481 ggaattaatg ttttttatac gaacaggaaa agtaacatat ttccatcaca acgatactca
    87541 ggggctatta actcttaaga agtataattt taatatactg gatgacagta tagagattta
    87601 ttttaagggt aaaaaaaacg tggaattcaa ttctgtaatc tataaattta ataatgttac
    87661 attatataat tctataaagg ccatttatga ctccgttagc gattctgatt ttttttttaa
    87721 tatttctgaa tttactttat atggattttt aaaacaatac cagttaacat taaaagatat
    87781 tagaacttat ggtgttaata tgacactatt acgaatatat tttaacaaaa ttaaagataa
    87841 catatctatt aataaaaaaa caataaaaag tataatagac gaaactgctg gaataatagg
    87901 acatacccct tctgtatcaa aaaactctta tattgttgat atcatattcg atataattaa
    87961 aaatattgaa gtaagtgaaa tgacagagga tgatttcatt acagaggtta taaactatct
    88021 taatggatct atagtgtact aagtacaacc tctctggttt ttatagaatt taatttcaaa
    88081 tataatgcta atttatataa catatttata agtatttcta gttggtttct ataatccttt
    88141 ttattttctt ctaatatata tacttcatag tcatatagtt cttcattaat tgattccatc
    88201 ttattcaatt tatctcttag tctcttttct ctttccttca tattctctat attaccccta
    88261 atacttacta tctcgttttg taatttatta ttatccacta aaatatctat ctcattttgt
    88321 tttatattat atagttgtat taattctgat tgtactaaat ccggtatttt ataataaaat
    88381 gaatttttat acatttttat taaataatat attataaata aaataaatga tagtatgaat
    88441 actaacgata ttttatcatt taatgaaatt ttgacatcat tcatagataa atgcaagttt
    88501 acttttataa ataattttat cgacggtaag agtaatgaat tagagttggt atataaaaat
    88561 ccacctatag aaatattatc aaatatttat agagtggaaa aaactttcag aaattcacat
    88621 tcgtatattg agttctctac atatgatcca gaaaatagga taaaactaag aaacagatta
    88681 cctatatctg aaatacacgg aaatgatata aaaaactttc aaatggtaga agcattaaat
    88741 aatattattt gggaaaagaa ggttactatt agtgaacaaa atataggaga tagttttata
    88801 tttaaacatg ctacagagga atatataact tttacagatt ataaagatta cttaaataaa
    88861 ataagattaa aattagttag taaagtattt tccttaaagt ataacaattt tttaatagat
    88921 tgtaaaatta tttattatat gggtaatgga tctcaaaatt atcctggtat gatggtatta
    88981 agtggtgtag aaggtaagaa caagtcgtcc cccacgctat ctgtagaaat agagatatgt
    89041 aatgataata aaaaggattt taattttgat agtatgttaa aagatattga caagctatcg
    89101 atgattttat ttagaaaatc atcaaatgat ataatttttg gaaagatgaa atttatttct
    89161 cctattcata ctatctcaat tttaaataaa gatatattct ctatggaaac taagggttta
    89221 gttttaacgg ataaattaga cggtgtgtct attagttgta ttattagatc taattatctt
    89281 tatatatctt tcagtaaata cttaccagta tatagatata cgttaaagtc tgccttagtt
    89341 aactatgatg aagttaagtt ctctgctgaa ttctacaaga ataaagaaat tacgtacatt
    89401 tatgtttata aagtttttaa tcaaggattt aaaagcagat tagaagagct aagttttata
    89461 gatgatgaaa tatctaatct tagtacggaa aaattattaa tattaactaa accttttatt
    89521 aaagatatta aagataatga tgagttggta tctagattga taaactatac tcctatgtct
    89581 aattttgaaa cggacggaat tattatgttt tatgaggatg taaatataaa taacgatata
    89641 aagtataaac ctataaactc tatagatttg ctatgtgtaa ccgtgtatag gattttatct
    89701 agtgaacctt atgtcaatgt aggtaataat aaggtagaaa tagaaattaa atttttaact
    89761 aaaaaacatg gaaattctgt tgttgagcta aatagaagct acatacctat tataaatgat
    89821 agtatagaat atttttcatc tatttactgt tataagttta aaaataagaa tatatttaat
    89881 cttccagatt atataattct tcctcttaaa tttatagggg aaatagatac tttagagtct
    89941 aaacatataa atcccagacc tgtaaaaaca aataaatata tgtacgagga atatttagga
    90001 aataataaga aaatagttga tatattaata tataacaata ataatcctct tgtagatatt
    90061 aagccttttg atagcattga taatgaattg aataagacaa ttataagcta cttttctaaa
    90121 aatagaaaaa gatcagatct tggaatacta tcgaattttg ttaagacaga aattatatca
    90181 tcttattgtt ctaaaacgtt tagagttaac agaaataaaa agaatgttct aggtattgat
    90241 tttggaaacg gtgcggactt aactaaatac ttttatgctg agataaaata cttaatggct
    90301 agcgatccag ataaaaatgc tatttcagaa gcattatcac gatatgaatc tctaaataaa
    90361 aataataagt ctaaatatta tacatttaat tatatcaaat catctattag agatatagat
    90421 tatgtaaata gaataagaga agtaagtttg gtagaaaaat ttgatgttat agattggcag
    90481 tttgctattc attattcgtt taattatcct tatataccta tcattcttaa taatataaga
    90541 tctttaacta aaacaggatc tatagttatt attacaactg ttaatggaga actgatgaga
    90601 aaagtattac ctaagagatt catattagat ataaatgacg aggaaaattt tatagaattt
    90661 atagacggag gtaaaaatat atttaaggtt agagctccaa aaattatgaa ctcagtcatg
    90721 gatgaatttg aaatttctcc atcattccta atatccgaat ttaataagtt tggatttaaa
    90781 atcatagata gttctgactt taagacaatt atagataaca ataaaagttt tataaacaat
    90841 agttctaggt tagaaaccag aacttctact acttcatttt ataatttggt aaagagtgct
    90901 ataaataaaa ttggatctaa tgatatagga gaattattga aatactatat atacttcata
    90961 tttattagaa tttaatttta tttgtttaat tcagtcgata actttttcaa aaatatattg
    91021 tatacaaaat ctgaatattc atttttcgca tctacaagaa tagaagagat ggagtcttta
    91081 attttttcta ctttattatc tatagactgt aaaacatctt gttcaatatt atcataactt
    91141 gatttaccaa gtatttctat atctctaagc gtattaatat aatattctag ttccgactta
    91201 tcaactttct tatctaactc tgtaaccaac gtagatttat caactttatt tcttagttcg
    91261 gtagttaatg atgacttatc aactttcttt cttaattctg tcaataattc tgacttatta
    91321 accttagatt caattataga tatgtaattc ttcatatcct cactcatatt accactagtg
    91381 cctaataatt gtactaattc tgacctatct atcttctgag ataataaacc atctaactca
    91441 cttctactga tattattttc taattcatta tctaattctg atctatcaac cttattatct
    91501 aattctgatt tattagcctt cttatctagt tcagtaacca atgcagactt atcaaccttc
    91561 ttacctaact cggtaaccaa cgcagactta tcaaccttct tacctaactc ggtaaccaac
    91621 tcagacttat caaccttctt acctaactcg gtaaccaact cagacttatc aaccttctta
    91681 tctaactcgg taaccaatgc agaattatca accttcttat ctaactcggt atccaacgca
    91741 gacttatcaa ccttcttacc taactcggta gccaacgcag acttatcaac cttcttacct
    91801 aactcggtaa ccaatgcaga attatcaacc ttcttatcta actcggtagc caacgcagac
    91861 ttatcaacct tcttatctaa ctcggtagcc aacgcagact tatcaacctt cttatctaac
    91921 tcggtagcca acgcagactt atcagccttc ttttccaatt ctgtagtcaa ttcagatcta
    91981 ttaactttat cttctcccaa tgataaatta tctaattcag atttattaac tttcttttct
    92041 aactctgcca tcagttcaga ctttgtaact ttgttagtta actctccatt taacatatcc
    92101 ctagttacta tattactcgt agcttttcct aagctatcaa tattaatttt tttttctaat
    92161 tgtctattaa cattatctat cgcagactta agttcatctt tagtagccct attgcttaat
    92221 gcagcaagta gctgaatatt cgtgacatta gtagttacaa ctcctccact gccagacatt
    92281 tatagtgtat aaaaatgagt atcatttatc taatacctca attatatatc caataaaggt
    92341 aagatataac ttatatataa agacataacg taatattaca aatgaatttg aagtttatca
    92401 tttaatatct agagcactta atcatagaca ataatagtta tataattaga ttaaacagaa
    92461 cctcatatta ttaatatcta tttctttgcg ttagttcagt cgataacttt ttcaaaaata
    92521 tattgtatac aaaatctgaa tattcatttt tgcatctata agaatagaag agatagcgtc
    92581 tttaattttt tctactttat tatctataga ctgtaaaaca tcttgttcaa tattatcata
    92641 attaacatcg ggaactctac ccataaatga ttgaacataa tttcttattt tattaatttc
    92701 taattccatt tctgatttat caactttttt atctaaatct cttttattag ctttagattc
    92761 tataactgac atgtaatcaa tcagatccaa attatcagag ctttataata actgtataaa
    92821 ttcatatctg tcaatttttt tgttctaact cacttctgtc ggccttttgt tctaaagaag
    92881 attcattaag tattaattca ctggatgata aattcctgtt atccaatgaa aaacttagtg
    92941 taaataaaag ttattttcta ccaatattac tcacaccgaa cgttccagta ctaatattat
    93001 gtaaacgaat attatatgaa acttctgtta tgccatcact agttaacact ttacgaatat
    93061 gatatcctaa aatatccata aagtttatag tagatattaa tctatctata ctcctgttca
    93121 tatataactt atatttgtta taaatagata taaataatgg attaatagta gaatcgtcat
    93181 ccatagattt ttctaaaaga gataaaaata cacttcctat ctcatagtta ttaatataac
    93241 tactatattt ggctagtatg ttttgacttt ttctggtaac ttttcataca ttcttggagg
    93301 aatgttctca ataactttaa caatcataca gtacatggtt ttataaacgg tgtgtaatcc
    93361 actttaatgt cttaataaca tctagttaga aactttgtcg tcgagtattt agtttctgcc
    93421 ttttctacaa attctacgta cttattattc tcacgtaaaa aaatctatat atatttaatc
    93481 tttgacaaac taataacatc ctgaataatg gctggaactc ctccaagctc atctaatgga
    93541 gatacaatac tgaaagtatt tgctatgtaa tgttactaac taacgaatct ttatttctaa
    93601 actgtataga accatacccg atatcctaat gtatatatct attatctccg aaaactaaaa
    93661 actatcaata ggtacactcg tttatcacat ataaaaagac ttatttacta atatacgttc
    93721 atacacctat tttatacttt taatatttta tctacaaaaa tagaattaat aaagtcagaa
    93781 taactatccg atgacgaata ctgatgatcc attttaatat cattaattac atcctgaatc
    93841 ttatgtattt tcatctccat agtattcaat aaccttgatt ctagatttaa atttttagaa
    93901 tctatattta acaagttata taatttatct attttactat taatagaatt taaagatgtt
    93961 agatatctag actcaatgtc attaatagtc tgcctgataa catgttcaaa ttcatatcta
    94021 cctatttttc cattcaaatc tacactatcc gcctttctaa gtagttcact cttatccgct
    94081 tttagatcta gttcactctt atccgctttt agatctagaa gatctttatt ggctttttta
    94141 tctaattcat ctctagtaat tgaaggagtg tttagaaatt cagataattc ttcctgattc
    94201 aaaccttcta cagatttaaa caattctaat atttttgttt tgtctacttt cttatctaac
    94261 tcagacttga cagattctga taaggatatt aagaagttaa ttttttctaa cgataaacct
    94321 tttactatct ccgtaagact ttctagatcc tcgttactag ccttaccatc taactcagac
    94381 ttattagctt taatatatat ttcggactta atatcttcaa ataaagatga taatattttt
    94441 attttgtcca taactatatt atacatatca ctagaaagac tatctaagtc atttttatct
    94501 gcctttctgt ccagttcaga tctaatactt tctaataatg gagttaaaat catctttaat
    94561 cgttctaaag tagaagcatt tatatcctga gataattttt ctaaatcaga tctatcgatc
    94621 ttttcatcta tttcaaactt aattgcactt atcaacgatg acagtacttt tattttttct
    94681 aacattatat cccatacatc atgcgaaaga ttttcaaatt cacttttttc tacctttttg
    94741 tctagttcat attgaatatc cttcagtact ttagttaaca actctatttt agttaatatc
    94801 aagttatcta tatattgtga aagatcatct aattccgact tactaacttt attacctaat
    94861 tcgtattcaa tggactctga taatgcaatt aataatttta tcttgtctat cgaaatatca
    94921 tttatgacgc tggtcaaacc atctataact gccatatctg actttttatc taattctgat
    94981 tgaattgaat ctgataattc tactaataaa tccattttcg cagatgttaa accccctata
    95041 actttaacaa gatcattaaa tgtggactta tccaccttat ctcctaatgc agatattaaa
    95101 tctgttttac caactttatc ctctaaagag ctaactaact catttttatc gactttagta
    95161 tctaatgctg tggttagttc atccctattt acctttttat ttaactctat cttactagcc
    95221 ttagtattta gttcagtttt atcagcctta gaatctaatt caactttatc agctttagtt
    95281 tctaaagagg ttttatcagc cttggctttt aataggtccg taagttctat tttatctact
    95341 ttactttgta aatctatact caaagtagat ttatccacct ttttatctag atcggttttg
    95401 ttagccttat tacttaattc agtcttatca gccttagaat ctaaagatat ttgtaattca
    95461 cttctattta ccttatcatt caatgacgtt ttatctgcct tagtctctaa cgcagtattt
    95521 aattctgtta tattagcttt attacctagt tctgttctaa ttctatcaga tccatcttca
    95581 attttattaa ttaattgtaa aacatatgat ttatttgctt tctcatctaa gtaaaaattt
    95641 ataggaaaca acatttcttt ccttccaata ttatctatat taaaacctcc agtatttacc
    95701 aattttgata cataattgta tgaattagac caatcactac ttgttatttt ttacgtatct
    95761 cataacctaa tatatccata aaatcgccaa cacttacttt actacttaac gaaaaatcta
    95821 caaacttatt gtatttattt ctaatttcat aatatagagt aattaactgc ttatctctac
    95881 tgatagtatt ctccattgat ttaaaaaata taccattcat atcatcatta ttaattagat
    95941 taaggtttag gtttagtatc tctttaacat tactagatag cttattgtaa atatgatgag
    96001 gtatattttt aataatagaa tatataacct tagattcaag atcatttgca tttaccatat
    96061 tacgtagttt aacaaaaatt tctctttgat agtattcagc gtagagtcct aattccaaag
    96121 ttttaagctt atctttatca aatccattaa ttttgttatt aatagctgat attacttttc
    96181 ttataccagc ctcatctttt actaagagag aattaatttt attatagaga gatataactg
    96241 atttgttact atctcctgaa gtaactgtat ctctatacat actaataatt tcgttagatg
    96301 agtcatagtt agataataat tctttaataa aaacttcatc gtaatattta tatatatttg
    96361 taaccttata atcactaaca ttactttgta ataccacctt aatcattgta tcaaatactg
    96421 aatcatcatt aacacctgta ccactgtcta tcaaaataga tctaacagcg tctgtaacta
    96481 cactaaaaat atcttcttcg ggaatcatag atgaaatatc taaatacatt gtattaatag
    96541 catctacaac accatcataa ttagatctgg cattttccat taaatttagg taactgtcta
    96601 ttttctcatt tacaaaagtt tgaacattat ttttattaac ataatcttct aacgtccaat
    96661 gtatgttact tatataggca ttagagagag aaattttaac attatttata ttttctaaga
    96721 agtaagagct atatacttta gataataaag ttaaattcat agtattagga acttcacctt
    96781 ctgaattatc agttctagaa aacaagttaa aggatgtaat taatatattt tgtaaatatt
    96841 cataaagcaa atcaatattg ctattgatgg atgatgaatt tgtaaaatca tcacccgtta
    96901 cttgagttat atatctacta attgtgtttt gcaaatctgt atatgtagtt ccagttaaag
    96961 tgcctatata cttattcatt aataacaatg ttttactaag tctctttaac ttatcagagg
    97021 gtaaaatatc tagcctacta ggattttgat cagcaatcat ttcatctccc gtaggtatat
    97081 taaccactaa tttattaata atatcaacat gatccctagt taataagtta ctgtaagaat
    97141 ttttaacatt attactaaac atattaactg agtatctaga atctacacta ttacgtacaa
    97201 atttctcact atcgttagat gacaattcta taatattaga tattaacttt ctaacatctg
    97261 aatatagggc attattaaat tgattcttaa tattctcaat attattaatt agtgaatctg
    97321 tactgttaaa aactatagat ttatatccag catctgaaaa tatatttcta ttagatccat
    97381 gcaatgaata cctatctatg ttgatatcca tttatatagt ggaaatatat ttcttttcta
    97441 cataatttaa aaaattaata aaaaatccta taatctgttc ttcggtattt aagttctcct
    97501 gtatgtacga ttcaatttct aattgtttta ggtacatggg atcatattta ttatacttat
    97561 taaaatatgt aaaacatgca ttttcgtatg aatatccact taaagaagga taattgttca
    97621 ttaccttaga aatggcaagt gccaataagg catctttaag tttggaaatt aacatctttt
    97681 atttaatttt atttattgtt tataaatatt attaattgaa attatagtat agattacaaa
    97741 gacacactga atagtgttta gttgcttatt aaaccatgaa taattgttat aataacaaaa
    97801 cagtcaattc tactaatata cttgcttacg tatcagattt agcactatct aggcgtgata
    97861 ttatagatcc tcccacagtc aaccaactag aaaaaatcag acagtcagta aaaaatagac
    97921 taatatctga atcttcatat aatacaagga cgtgggagga ggctgttgaa catggaagat
    97981 tgctacttaa taaatctgaa gattagatat ctaagtggtt ttactgatgt catccgaggt
    98041 ataaatgtta aagatactat aaagactatt aagaataagt ataaagctac cagtggtata
    98101 agtattgaaa gccaggttta tatttttaat aatcaaatta tggaaaattc aaaaactgta
    98161 gaatattata agttacataa cgactcagta gtatacattc taatactttc tcctatgatt
    98221 tagatattca tggtttagtt taacagatat acctaatttt atttttatta aataattata
    98281 tataatataa ttgaaattaa aatatagtta tataaatagt gtacaaaatg caaatatttg
    98341 taaaaacttt aacaggtaag acaattacta tagaggtaga acctactgac accattcaga
    98401 atgttaaatc caaaatacaa gaaaaagaag gaatacctcc agaccaacaa agacttatat
    98461 tcgcaggaaa acagttagag gatggaagaa ctttaattga ttacaatatt caaaaagaat
    98521 cgactattca tctagtactt agattgagag gaggttaaat attgaaaaaa tacctaacgt
    98581 ttgttaaatg gctgaattaa aaatatttaa tatgagtcct caaaatacta aaaatccttc
    98641 agttagttct ctaggggatg caggattaga tatatattct ccggttgatt ttagtatact
    98701 tccacaatct aataaattag ttcatacaaa tcttaagata tgttttaatt ctaattatta
    98761 cctacagcta ctaagtaaat caaaacttag tactaaagga attataatat tgggaggggt
    98821 tattgattca aattataggg gagaaattat tgttaatatt tttaacttag gaaatactat
    98881 cttcaatttt agaaaaaatg atcaaatatg tcaagcagta cttgttaaaa tatcagagcc
    98941 cttatatact ttggttgata aagaggagta tttaggtact acagagaggc aagatagagg
    99001 aatattatct agtgtataac ttatttttgt aaatacaata tataatggta aagtgaatta
    99061 taatgaccaa taataaatgc cagccgtcaa aatgcttagt cataataata caagttgtaa
    99121 aagtgacaag tataaattat cttgtagtct aaaaaaatat tatagatgtt ccaattataa
    99181 caaatacgat tgttgttatc aaataattaa aaacaaaaat cgtataccta ttaaaaatgc
    99241 atgttgtaat agtaaataca ttgtctataa tattatttgc ctatctaatt caggatcaat
    99301 atatggtata tcattaactt taagtggtta taatttatct ataaagtata ttatgagaat
    99361 agataaaaca tttaacagaa catttataaa cacttatgaa ataacagaag ttctagcgaa
    99421 ttttgaaaat gtttacagcg ttaatggtga ttcaatttta catctaatag ttagaaatac
    99481 taagtcttat tatctggtta agtatttagt agacagagga gtagatatca atgcaacaaa
    99541 taatagtgac gaaacagcgt tagatgttgc aataaatatt ttgaaagaat ataataattt
    99601 aaaaattatt aagcttcttt taagatataa caagaacgta aaagatttac tatacacatc
    99661 aattatggaa gggttatgta acgtggttaa tattatacta aaaagcggta ttgatccaga
    99721 tattaaatat gctaatagat ttacatcttt acatatagcg acagaacacg gtatgagagg
    99781 tattgttgac ctattactaa gaagtggtgc aaatcctaac attaaaaata atagaaagat
    99841 taccccttta catatagcag taaatagtaa tagattaaaa actgttagac tcctaatatc
    99901 gtatggtgct agaatagatg cccgagataa taaaaaacgt acacctttac attgggcggc
    99961 atactatgat aatatacgta tgattaggga attattaaaa ttaggtgcta atccaaactt
   100021 aaaagatcat tcaggaaata caccagctat tatatctgga ttcaaaaaaa atgagaaagc
   100081 agtaaattta ttactagatt ttggtaccaa tgttaaaaaa accaattatg aaggaaatac
   100141 attgcttcat gtattaacta agacaaaatt ttctgattat acatttataa gagtaataaa
   100201 gctatctact aaaaatgttt taaacaaaaa aggtatgagt gtaataaatt atgctcatac
   100261 caattataga ttattaaaac tattaataaa acatcggtat aatttaaaca tcagagatat
   100321 tcacggtcat accactttac ataattgtgt aaaatttaat aaaccaaagt tgatagaact
   100381 tttactctct tatggagtta atcctggttt agtagataga tatggaaatt tggcaatatt
   100441 cttcattgac ttcaacaatt ctttaaatga taacaatata aagatattta aaatgttaaa
   100501 tcatagagat cgcataaacc atgttaataa ttatagagaa aatattttac atatagcatt
   100561 aaatagcttg attaacatac gattcatgaa gtacatttta aaatctggag tagatgtaaa
   100621 ttgtaaaaat gcatatgaag aaactcctat cttttatatt tctagatatg gagaatttga
   100681 ttccattcac aaaataatag taatattaga cattctgata aatgctggtg ctgacataaa
   100741 ttctaaaaac tcatacggta atagtattgt tcattacata tgcgatgaat tatgtgactt
   100801 tagaatcata tcatatctta tcaaacgtga agcggatttt aatatactta atgattcttt
   100861 aatgacccct gtgtatatat tggttagaaa taataagact gtttctttcg aattatgtat
   100921 tgatggatgt aaaaacctaa acttagatac ttttacaatt attggtaata ccctggtgta
   100981 tgaggccatg ttaaacaaca atcctataat acttaagaga ctattaatta atgtctctga
   101041 tagaacctta atagaatcgt taaagatggt ttcagataga aataatgtta ataaccatat
   101101 gaatatggta aaattggtta tatcacatct tattcttaaa aatgctagta ttaatgatct
   101161 gagcagacat atacatgtct acaatgatat tatttatgga tgtatgaatg aagttaaaac
   101221 tctaaagtct gtagtattag tagataataa tataacatta tttgattgta tatctaaaga
   101281 ttacttaatg gacgttcttt caagatttac caataatgag tatgtgtcaa agtttgagtc
   101341 gttaaccttt tatggggaat atgttaaaaa tagaataact aatgccagaa ttagaagaga
   101401 tgcgatagaa aaaatgataa ttaaattaaa cgatatgtta acaaactctt actggatgaa
   101461 tttaccctat catataaaga ttaaaatagt tattaacatt tgtccttaat tatgaagtta
   101521 aaaaatttag atggattatt gataaatagt ttaactttca ttaacaaaaa cagcaataaa
   101581 tgtatatatt taggagaaaa caagtattta agagttcatg acaaatcaca aatatataac
   101641 agtggaatct taataaataa tgaattcacg agtgtgggca taattttgaa tgattgtcaa
   101701 gagtttctag gagagcttct tattcggttt gataaaaatt gcttcttata taataaggga
   101761 atgttttata ttatagctag taaaccttct gctttgttca gacctatgtt ttttaaaata
   101821 ccaactaata tagaatttag gagtagatct aaaacttact aaaataatat ttaaaaatta
   101881 gtatcataca ataaaatgaa tataaattaa aaaataatta atggaaaata aaaattttaa
   101941 atacttatcc attgtagatt attataataa caagtggata attattaaaa gggtatctaa
   102001 gggcggtttc ggtcaagtat atcatgcaat atcggataaa ggagataata aaatagtaaa
   102061 aattgaacct cactccaatg gaacattatt ttgtgaacaa tcattttata taaacgtaca
   102121 taagcattca ttttctggag ttcctaaatt ttatggattt ggaatattta cagttgataa
   102181 ttataaatat agatttattt tactggatct ttacccaata agtttgtata agagtattaa
   102241 gagtattggc acattaccta tagatattat ttgtgattta tcaattagaa taatagaaat
   102301 tttggaggat attcatagtg taggatattc tcatggagat ataaaatctg ataatatttt
   102361 attagacagt aatggattat atctaataga ttatgggcta tcccataaat tcatagttaa
   102421 taatgtacat ataaaatata tagaaaatct gcatatgctt cacaatggaa gccctaattt
   102481 tactagtttg gatgcccata gaggtgtgag ggtatctaga agaggagatt tagaaaatct
   102541 tggatattgt attttatcat ggtctactag acttccttgg ttgggcctta aatctaataa
   102601 tgatataatg aaaatgaaag aaaaaacatt cggccttata ggtcctgagt atataatgac
   102661 gtactttaat catataaaac tattatcata ttacgataag cccaattata attatttgat
   102721 taatatattt aagtttaata aatgaataaa gaaagattta gtaatgcatc tatatttttg
   102781 ttaagcaatg attttttatt atgtgttaga cttatatcta atggtaagtt gactatacct
   102841 ggaggaatta tagatgtaaa tgaatctcct cttagtgctg cagttagaga gtttagagaa
   102901 gaaacatcgt ttaagttaga ttttaatcag atgataggag atatgaaata tattataacc
   102961 aatgaaacta ttatctatat tattagaagc tctcaaagat ttccagcgtt tgatatagac
   103021 ataattaaga atatgggaat agaacctgag accgatgaag tagttttaat acataaggat
   103081 atgattatga aatgtataaa taagaatctt tttatagatt atgcagctaa ttccatagcc
   103141 aatattattc taactgagat aaattaatta aaacaaaata ttatatataa ataaaattat
   103201 taaaaataga aaaatcaata gactatatta aacaacaatc attatggaac acagcgtatt
   103261 atatataata ttgttaattt ctataagtat aatagttaat gaaggaacta taaaagaatg
   103321 tagattacac aaaacatttg attataggct cagttataag gatgcggtga tgagtactaa
   103381 tgatcaggat tttatagtag acgaatattt tggaatagat cttactgcgg gtgagagata
   103441 tataatattt acaatgaatg atagaataaa atctgaaaat tggactaaat gggctgttgc
   103501 gtataatgac gggttaacta aacaatgtaa gaaagatatg aatgaaacgg actttattag
   103561 aggtacagcg tctatagact taaaaggtca tatatttagt gtagattcct caattactgt
   103621 tactgataat aaaacattat ttagaaaaaa ctctatactt ataagttcta tagatgccaa
   103681 ttctactatt cagagattaa acaatatttc taatcttttg agtttggata ttaataagga
   103741 taatgtaaca tatgctttac ttagtaatta tctacctact aatctattgg aaaacttggt
   103801 aacaatgtca gatataaaat ttgtcaaaga ttctgagtat gatgaatttt acgatagtta
   103861 ttatgaagta gatattgatt ataatagtac tactgtgtat tctgaatatg taggagtata
   103921 taacaacaaa acttgttata aatttgttat gataaacgac tcgtcatcat ttatattaat
   103981 aaatagcttt tgtaatggaa gctacgaaag ttttaataga acagattttg gaattagact
   104041 tgatgatttc tttaataaca cttctactat catattaaag ggtctaacta atgatacgat
   104101 gaattcttca tcattagcca aatatctgtc tattaaaaat aataatacgg atagatataa
   104161 agtacctaaa gaagaaagta gaaatactct gcttagcaat atagattatg tatatcccat
   104221 taaggagaag tgcttaaatg tatctgtatg ttatgagagt aattggatga tacacactga
   104281 taaaattaat aatgatgata ttattcaaat attatcccta gacataggaa tatttacata
   104341 taatggtata aacagaagtt ttagtgttag agattatata caatggctgt tagatcctaa
   104401 aggacttaac ctaacggtaa caaatttatc cgaagcttat aaaataatta acacttccgt
   104461 aactaatatt accattaatc aaatttctaa aactactaag atatctaatt gggtctatat
   104521 gaataagtat aatgtgtctt taaagattgt tattaataga atagccaaat ttaagggtta
   104581 catagataga atagatagaa gcgattttta cgaacttact agaatagaaa attatttctc
   104641 atatggattt ctagattatg ttaatattac tagaactgat aaattaggtc agtgctcttc
   104701 tctatttaat tactctattt atccttatgg aaataaatgg gatggatata ataaaagtat
   104761 atcttctctg atagaaaagt ttaataatga aagtatatac tgtgataatc tatcagaaat
   104821 agcattatgt atgtttatta aaatgtctca taattctagt gaagtttggg attattttaa
   104881 ctgttatagc gttctaccga ctatgaagta tatagtcgag tctagctcta atccttcatg
   104941 ggataacatt attagtgtat cttgtagaat gaagcagaaa aataaaagaa ataggcgctc
   105001 tctaagcaga ggatattcat ttgttagtga tgagagttta agatgtattt ataattcaga
   105061 tacacattat agcaatttat atgataagtg tagtgataat tttgtatctg tgagaaataa
   105121 gaggtccgat gaaagagatg atccaaagaa atctcttcat tctagatttg ttaatactcc
   105181 tggcgggaca gaagttgtat ttggattagg tcagaataaa aatggaaaag gggcggtagg
   105241 tggagataaa ctaattaaag aattgcgaga tgctatcaga gaagatatgt catctagtgg
   105301 agctttaaga aggcttagag aaacaaagga gtctgacttt aataaaatgg ctacaacggg
   105361 acaaacttct atgtctaata cttttgaata taaagataaa acatttgttg ttaccagcaa
   105421 tcgtcatgga ggatatggtg ctagtattgt tcaagaacac gatgaaacaa tttatagtcg
   105481 agtacttgga ccattctcat ctagcacatc tacatctgat gctaatttag gatctcataa
   105541 ggcattggat agagaaagaa acaaggcagt aagaagaaaa tcaccagatg ccagcgatat
   105601 agaagtgtat tctttattgg gtccatctac aaatcctcaa gatcctcttc ggagacaatt
   105661 acctcctcct ccagtagacc gcagtaacct accattacct cccattcctt ttggtaaacc
   105721 attgtcacct aatagatcgc ctaatatatc ccctaataga tcacctaata ggtcaccagt
   105781 acctcctcca ataccagata aaccatcaga cttatccaga tataatttag aagtacatca
   105841 acaacgaaat agacatctga cacctccaaa taaacctctt ccacctactc cagatatggt
   105901 tccccctccc agaccatata aacctgctcc tggcgaggct ccattagttc ctcaaagaat
   105961 aactctgaaa gacggtaaac cattagaata tgtagaattg gattttggtg gaagaagagg
   106021 tggaagattt gttatagggg atgaaagtac agaatattct actattcaat cagttaataa
   106081 ggttcttaga gatctagata aacaatccgc agaagttaga aataaatttg gagtaagatg
   106141 tagaagatct atggactatg cttgtatagc caaaaagagt tcagatatta tatctaatcc
   106201 atcttcaaga acttctaacg aaggtacata taacttattg ggagacatgg gaattaaagc
   106261 ctctccttat tcagtcacta gattatctgg atcaggaggt gtagttcctt cagcaccatt
   106321 ggaagaacct ctatatgatg aaatagataa taggagggtt gaacaacccg tatcgagtag
   106381 aagtgttgat cccaaagata agatgtcaaa gttatcaaag cttaagtcta gagttaaatc
   106441 ttattttgga aatatacgta aaagaggaag gaatgataaa gttaagtcca taaatcaaaa
   106501 aataaaagct gaacgattct catcatcggg aatgaacttt ggattttata cggcaatggc
   106561 acagttacat agcggacatc agatgagtac atctagaata attaatggag actattctaa
   106621 gattccaaag gaagaggctg ttgttttgac ggttctagat ttaacgtcta atatgggttt
   106681 ggccctatct atgataggtg gaaagtttag tccagcaata ggatctgtta tggtaatagg
   106741 tagtagtata atgagtacag gtatgcaaat tattaaatta ttgaatggag aaccagaaag
   106801 agatttagat ttagaaaagt ttactaccta tgttaaacat atgaacagtt attctgccgg
   106861 cgttagagag tgtatgcttc cagacagtga aattactgta tcattagact atagtggtta
   106921 ttcaacatct aagaaaggac aggaaacagg cgtggcgata tctgttcctg atagctattt
   106981 aattatgaaa tatcatccca ttatttattt taatggggtg ttaagagttg agtgtttcaa
   107041 taatggagta ttaagaatga atcaaggtaa tatacgccct catatacatg ttaacggacc
   107101 agatggatca ggaaagatta tttatactat tacctcttta aattctttga tttctagata
   107161 tggtagtata gatcttggat gttcttctaa gtatgattta cacatttctt ctgagatgta
   107221 tagtttacag gaaatgtcgt tgttaaagaa agcggggata ggtgaaccag tttataccaa
   107281 aggtatgcct agtaatgttt gtgacatttt tccatttaag aaattttatg taatattacc
   107341 cggttgtaat tatgattttg gtcagaaatc tgtttctcat tcttcgtgtt ctttaatgtt
   107401 taaaaagtct gtttgggatg aggatcgtaa aagatgggtt cttatagatc ctttctcaag
   107461 accgggaagt aatagaaaac tttttacttt ctccgtcaga gattttagag atgtatatcc
   107521 tctattacct aataaaaata aagatcatta tgacttatgt actagaggag gatatcctaa
   107581 tactagagtt tgtacctggc cagattcttt aataacatca gataccagtt catgtgttca
   107641 acaaactagg ttttttaaga tagaggtctt acctttaaaa agcattggtg gaactaatga
   107701 tttatcaata actagtctga tgataacttg tgatatagac tctactcctg tatttgtatc
   107761 taaatcggaa ggaagtactc agtttgtcaa tgttaaacaa ttaacgtccg attatagttc
   107821 aaagattata tcaattacag aggaaggaaa gtctatttat atttggtgcc aaaataaaga
   107881 aatacctaga tttaagtctg atattattga aatgcataca acctcatcta gagttaatgt
   107941 agatacttta cttaatgatg tggcagatga gatggataaa ataggattca agtctatacc
   108001 tctaatgcta caaataggtc cgagtaataa atttaataaa caaattaagt atccaagttt
   108061 taacgactat ggaattcata agtatgttga tagtaataat aacgaaagac taagtatcga
   108121 agtattgcaa acagatatat tagatccgta tatgatactt aagactaacg aatactttac
   108181 ctcttttaaa gatttagaat tagatctaga atttctagga aacgttatgg atgacatagg
   108241 tacagacgta ttttggaatc atatgaaaaa aggatataag acagtatctg ctatatgggc
   108301 ttccatatcc gcttgtggga gaactaataa taataattat aactatatac ctttgaccac
   108361 tatgtactgg actatttata atcaaaagcc gggagatatt agatatttaa acattagacc
   108421 cactagcggt agatttactg ctgagtatag caaaggtttt actatgagtg actgtattaa
   108481 gtatggagga attccaaccg gaaggttatc tggaaatatt actaataatc aaatattgga
   108541 tgaggtatcg gacgtcaagt tgaaaggaga agtaaatcta cttaaggatg ttataaaagt
   108601 gtatagaggt aatagaagaa caataggttg ttctatagaa agacgccttt taggttgtaa
   108661 gatagaagta gatttagaca ctagaaaggg tttgcttatc tgtggtaact atcaacttag
   108721 taagaagata tttgatgaaa aacacagtgg attatgtatt agcattggaa catctaatga
   108781 tgtatgtaga agtacagaca tttcagtagt agactactgg tcagctggag aaagatcaga
   108841 agcccatcta tatttcggaa atggctatat cccttctaag tttcataaat gggcttacgg
   108901 attttaccat ttcagatttc caggatcatt ttgttatatg ggagctttat attatgcagg
   108961 tcttaagatg cctacccagt ggagaggtag gatatctaag atgttttata gagaactaga
   109021 gagatctgat ctgaaatttg atcctcctcc atataatagt ggaagcaata taaatcctag
   109081 tgatgagata attagttatg ataagttcaa gatattagag tcactaacat ctgagtattc
   109141 taatttagtg gattggaaga attatccttt agtatcattt ggtaatgaat tgtctactaa
   109201 attgaccaat gaatctagat cgatgtttag aattaacata gatggtaatt cggcagaatt
   109261 actagaggaa cagaggcagg aaaaacttaa tgaaatacag tcaagaataa atgacgaaat
   109321 tgtagaatta ttaaaggaat ctgtaataga atctgaatgg tttgtaaatc atactattgg
   109381 actagatctg gaatgttgtg tattagttat gaattctagt ggtgaaattt tatctgcaac
   109441 acctatttat caagattctg atgttgtatg tggggagaca tatacatatt atcaggacag
   109501 aattccagat agtgataagt tattagcata tatagataac ttagggctaa attatacaga
   109561 ttatttagac gtactaaata aagagaaaga ttatgagagg gaaaatagaa agatattggg
   109621 tcctggaaat tcttggatgt ctattagaga cataaagtct acagttgttg aagataatgg
   109681 aatgtatact tggcaggttt gtatagaacc caataaattg tcatttaaag ataatagtga
   109741 actttctaat tggttggaca acattaccgt tgaaatagta tatgatattc tagatgaaga
   109801 atcagaactc atagatgaag aactatcgta taatatatca tcggatttag aaattataaa
   109861 cgaggtcgag gatgaaattt acgaaataaa cataattctt gaacgtgact taatacgaca
   109921 aatatgtatc tacgtatcta agtatattat aatctctact ttaattttgg ccatattaat
   109981 tgtactcttt agcgataata atatatctaa tagaataaag tttacactat ctattaaaat
   110041 taataatctt attagaagaa tacatattaa aattattgga ttaaaaagta tattttctag
   110101 ttctaattat agtaataata taatagaaac acatgtcaag tataataata tagagaagaa
   110161 tattaaagaa atgtttagta agtctttaaa agataagata cattcaaaat caaaagaaat
   110221 aattatagga ttatataaga aaaatgatga taaagatatc tatgaatcta tgaatacttg
   110281 tctatatgaa atatcatctg ttggccagag tggtgacaat aaaaataata tgtttgagga
   110341 atgtaaaata gaaactgaag aacattacag ttcaaatata tctaataaac gtgccagtct
   110401 attagatgta aatagtatat cgttgtcgac agttgaatta gaagatgtag gagaatcttc
   110461 ttctctgtta caaggagaga gaacaatgga tgtatcatct ttaaaagata ttaatgaggt
   110521 tatggataaa catgatgaaa acaatgttga tattactaat acatcaacat atagaaatga
   110581 tacaggaact gtgagagtta acggaaatat tcatagaagt aactggacgt ttagacctca
   110641 ataatgtggt taagagagta tacttaactg agtattttaa taaatattag tagttattaa
   110701 gttgtttaat ttaatgttat agaagatgaa aaaataatag ttggagcata aaaaacattt
   110761 tttatattag tttcttctat aactattgca ttacttgata attgatctat tggaactaga
   110821 agctctatgg tatctaaatg cgaaacctta gataatgtaa atcctagttt tatactttct
   110881 ccagtgttaa aataaatcaa tgtacctggt ggaacagatt ttaaaatatt agatcccaaa
   110941 atatacttag gtttaatttt aaatatctga tttaacccgt gattaatatg tttgaaataa
   111001 tctttatata ataattcaaa aaatcctgaa tattctctgt taatattaaa aatataatct
   111061 tcttcgttta aattactaaa tattaacctt gtattaatac ttagaaataa taatttagta
   111121 gtctgaatgc tgatatgtat agaattataa gatagattta tagttgtctt gggtacttca
   111181 tttatataaa aaattaaatc tagactataa acgtttaatg tatataattt atatagaatg
   111241 ataattaact gtaaaattat agattcatca ttagttgata atatatctcc tattctaata
   111301 tcttttgtat tttctaaagg tttttctaca tacattattt taaaattttg cctgctttga
   111361 acacctttta ctataggaaa tccaaaggat tttttagata taacagaatt agataacata
   111421 atccaaatac ttatttcctc atctgagagg tctatttttt taatatactt cgatgataca
   111481 ttatgacacg agtttaaaga tatatctata ttcatttatt aaaatctaat aaatgatata
   111541 attgaaattt tatataatcc acttacaaaa tgaatataat aaactatgaa gaagttgtaa
   111601 attcaataaa gagtaaaaat ttttcagata atatatcaaa cgttgtatct ataataataa
   111661 taaattatgg agtaaatata tctaaacttt tattagatat agaggaatac atttaccaca
   111721 atctagacgg cgtatcgatt aagattataa taggtaagtc aattgagaat agaaaagact
   111781 actctgatct gataagtagc gttgaagtag taagacgaat aaaaaaaaat atattgtcta
   111841 aactagagga gaaattattc atcagtgatc agattaaaga taattatata agaaaaaaat
   111901 ctaaagtcta taataaacta ggtcttataa actcgcgtga gggtgtaaac attaataaaa
   111961 ttttagatat taagcattca aagtcctata atagtccgca aattaagttc ataggagtta
   112021 agtatccaaa tttaaacagt aatacatgtt cgtatatagg atatttagga atagatgata
   112081 atatatataa aagattcaaa gttatagatg atagaaaaaa caataaatat atgatttctg
   112141 tatttaagag gttgtttaaa agtacatatg ttcatacact acctaaatct ataggttttg
   112201 gtttctcttt tggatatccg tgtaataaga ttggtagttg gaataatatt aagttgttcc
   112261 tacgtaagtt tatggagtct aacaaatata tatccatttg ttgtaaagat ccaacaattt
   112321 atttaaatat agctaagatg ttgggtgatg tagatatgaa aataggagta tattcttcag
   112381 aatctaaagg cgtttgcata aatactgcta tctccatttg tagagctatt gagtctagat
   112441 attctgtata tttacttaaa tgtagtgatg atattaacat tgactatgtt ataggaaata
   112501 gttgtttagt ttttagccat catctaacag aagaaagtat aactattccc ttagtctgta
   112561 ttagatgttc atcaattata gatataaact ggtccattaa acatgtatca tcgttaaaaa
   112621 gtaaaatatt agtaaatgat attgatttct ataagaggtt tattttaaaa ggacgtatga
   112681 agttagattt gtctaatgag atcacggttt atgatataga tactttaaat aatacatcag
   112741 tagttccttt agaaatgttc tctaagaagg gtgtatctaa tgttaatttt acttttggta
   112801 atgaagaagt agatgaatgt atagctaacg aggtaactga ttataatgaa aataatgagg
   112861 ataatactag ttgtaaagaa gataataaca taaattccct aacgcctatt tctaaatgtt
   112921 ctgaagcgta tgaatttact tcatattcat cagatagttt tgttactgat gaagaaaata
   112981 atgaatctga tgtttctgat atggaagtaa actaatcact ttttctacat tttagaaaaa
   113041 ataaaaaata agagagtata ctaaatgcct atcagggcat ttttatctct aaatggtgaa
   113101 ctagatcaag cctatgaatt tatacgaaat aatagtaaaa tgaatattag gttaacaagt
   113161 aaacattata tcagaatatc taaccataaa aaggtaggaa agttaaataa tgagtttata
   113221 gaactaggta aaataattag attaaatgat gattatgtag aaggaatagc actactaaaa
   113281 tgtgatggag cagtttatct gtctaattgg ataaacataa taaaaatatc caatacaatt
   113341 aacggattat actataagac atggttgtca gaagaatttt cgtgtgaaaa tattattgga
   113401 gaatgttata tttgtctagg ttctattact agatgtgtat taataaactg tccttgttta
   113461 agttatttat gtacatcttg tcttgatatt ctagacacat gtccattctg tagaaaagta
   113521 tataccactt atagagtagt tagatttgta cctcttacta tagaagaaaa gaataatgct
   113581 ctatatttta aaaatgaaat aaaaaatggt tataataata taacagagga gagcaggtta
   113641 taaattaaaa tgtctaacag taatattcaa cggtccatac tttttagttg gaactctcta
   113701 tcagaaaagg aggctttcaa atattttgac gtttcgaatc tgagtatcaa atatttaaca
   113761 ggttctcaat ttcatataca aataaaagac ttctcatact ggaatattta ttacttagat
   113821 ataatttttg atactttaat aagatcattt aaatatattt catgtatata ctttgaaagt
   113881 tcctctactt tggcaatcta tagccttccc tctttttcag tagatgaaca agattgtaag
   113941 tttcaaatca tacgtaacat tctttcttcc tttctctttc ttttatatga gatggatcct
   114001 cacggatcct tttatcctca agtaactctc acataactga aatattatat acaacaaagg
   114061 tagaatacaa tgaagggtaa gtttatagtc ttagagggaa ttgataaatc tggaaagact
   114121 acacaatgta atatattgag aaaaaaaata cctaataata tatatgtaaa atttccagat
   114181 agagagacta taattggaaa gataataaat gattacttaa attataagat agattttaat
   114241 ccagagacca tacatctact attttctgcc aataggtggg aatgcgtaaa taagattgaa
   114301 aattatttaa atcagggaat caacgtaata tgtgatagat atatatattc tggaattgtt
   114361 tatagtttgg taaatggatt atcttatgat tggtgttcaa aatcagataa tgggcttcta
   114421 gttcctcata taatcttttt gctagatatt gaaatagata cagcgattaa tagatactcg
   114481 ttcggtttag aaagaaatga aactagaaaa tatcaacaat ctgcttccga cttttataat
   114541 tttataaaag aacaaaacaa ggagttaaat tggtgcataa tagatgctaa tcggtctata
   114601 gaagatatca atgatgatat aataaaaaag gtatatgaga ttatatctaa ataatttcag
   114661 atgataattt ataaatattt tattcatttt tttttaaaaa aattgataaa taaattacat
   114721 aatcttaaat cactaattaa gaaatataag atgtttctgc ttctgactat tttatttcta
   114781 tctcaaatgc attatactac ccaagagaaa ggtatttgtg actatcctat ggaaatagga
   114841 ccttgtagag cagctttccc tcgatggtgg ttcgatggtg agaattgtaa gagttttaca
   114901 tatggtggat gttcaggtaa ctctaataac ttcctcagta aaaatgagtg tgaatataat
   114961 tgtctactag ttagtccaga atatcttaca agcgagttag aagaatatgg agacgagtat
   115021 ggagagtctt cagaactagc atcatatgaa aatgaagaaa gatatatgct aataacttgc
   115081 atcattgttt tgttattttg cctaattctt ataatttgtc tattaattac taaatacttt
   115141 aaacagatat ctagaattta ttcaatcatt ttagaacgag ttaaatatat caagtataaa
   115201 catagtagat ttgagaatgt aggctcagac gaagaacact taactgttta atttttatat
   115261 ataaaataag tgaaaaagca gttgcaacta ggtgtaacag taccagagag tcaagatgaa
   115321 ctggacagat ttatacatcg tactcagtgg cgtgaatagg cattctacag tcattggccg
   115381 aatatggctg tccgtcatct ttatcttcag aatcatggtg ttggtagtgg ctgcagagag
   115441 cgtgtggggt gacgagaagt cttctttcgt ctgcaacacc ctccaaccgg gatgtagcag
   115501 cgtctgctat gaccattttt tccccatatc tcacgtacgc ctatggtccc ttcagctcat
   115561 cttggtttcc accccagccc tcctcgtgac aatgcacgtt gcgcaccaac aacacataga
   115621 aaagaaaatg ttgcgacttg agggacgcga ggatcagctt cacctggaag aggtaagaag
   115681 gcgcaaggtt cgcatctcag ggactctgtg gtggacttat gtcataagca ttgtgttccg
   115741 gctgctgttt gaggtcgttt tcatgtatat attctatctg atctatccag gatatgctat
   115801 ggtgcggttg gtcaagtgtg aggtcttacc ctgtcctaac acggtagact gcttcgtgcc
   115861 ccgctctacc gagaaaaccg tcttcaccgt ctttatgctc gccgcctcca gcctctgcat
   115921 tatccttaac gtggcggagg tggcatacct catcatccgg tcctgtaccc gccgtgctca
   115981 tcagacctcc aatcagttat caatacctct ctctgaagat gttacacatt aaataggatt
   116041 tcacagctga aatacgataa acattattaa tttaatctag tgtaagtgaa aaataagatc
   116101 ttaactagaa agtctaatag acttaacacg caactagcca tgagcaaatt tttgtctgtt
   116161 atcctagtag gctttgttgt tctagtcttt tactacggag atgaaataga tgatctccat
   116221 agaaataata ttccctctcg ttatcgattg aatagtcgta gacttagcgg gcggagtatt
   116281 accttctatc ttccgccaac catcaaacat ctacagaatc atcctaagat agacgtagag
   116341 gattatcagt tagtgtttgg ttacgaacaa tacttagcag ctattaagtt cagagattgg
   116401 ggtcttttga cagttagagt atataagtat actagacgaa cctttgtagt acctagatct
   116461 aggttctgtg ctaatatgtt cagatttgta gatcctaaga ctatctgggg aaatacctgg
   116521 cattgatatc aaatcttgat atctaactgt aatttgaaaa ataagtctct atttcgacag
   116581 gatgaagtac gctcctgtat ggataaagga gattatactg ttagatggta atattaatct
   116641 agccgatgag tttgttagta attttagtgg acaaaaatta aaactaaatc aaattttcta
   116701 cctgagagta catctagatc atctagaacc tgatagaatt tattatcaat cattagttag
   116761 tctaggatat ctttacagta ataatcaagc atgtttgggg gaaatgttga ttagaaattc
   116821 gggagagatt tatatttgga cgggaaacaa aaaatatata gttaaattct ctcaaagctt
   116881 tgaacattta tttaaaggaa attggagttt ttcatcaatc aaatactggg atgatatagt
   116941 caaagagtgt ttgttagagt tagaagagat agacagtgat tacacctctg tagacttcga
   117001 cactaatcac gaatgttgat taattcttta ttaaattaac agatactact taaattatta
   117061 tgtctaatac atctaatatt ttatctgagt ttatgagatt agacggccag gctatagact
   117121 catatgtttt tgtttttaaa aattctgata aatcatttaa gattaatgag ttgattggta
   117181 ttaaagtcca cccagaatgc ttattaaaag atgagggtta tgaatacggt atatattgta
   117241 acaactctta cgtatctgta ggattacttt ataaccttaa aagcggttat gtgataggtg
   117301 agttgctaat aggaacagat ggagtgtgtt acttattggt ctgtgacgac tacgactatg
   117361 aagaagatga aaagtatgat agagaaggta aactctatca gatagcttct aatatcctaa
   117421 atctggttaa ccataaactg actagacgtg aaattagtga gaaactacct ctcaaacgca
   117481 ctagcatact ggttttcgat gattaaccag tgtcaaacaa aatcgaaaat taagttaact
   117541 taccacgaga gagacgccat gtacgtctat tctagatact gggctttcct ctatgataaa
   117601 tctcttgacg ttagtcatct cttattatgg tttgaacaag tatccattac tggctccaat
   117661 actgaacatc tcttcatgat aggtaagttg ttacctggat atgagttaca gaatcacaga
   117721 gtttggtcag atccatctgg agttatctat ctattaccta tagacagaga aaactacaag
   117781 agatttatct taggtgagga ttttccacct acggaagaac cagatggatt acacacatat
   117841 caactagaag aagagtatca agaagaatat caagagtatt ttaacgattt attaggagga
   117901 gatgaagaat tttggctcta gctgtaaagt gaaaataaat atagaaacct gagtaacctt
   117961 tgatagttat gacgactata gatgaaattt attatctgac tggagatatt aaagatacct
   118021 actgttttgt tcaaagatat gcaggacata aatttgattt aggactgttt tccattttag
   118081 ttcattcttt agaaaaacta catgagatgt cagaccgcat tatatttaat tatgaatacg
   118141 ttactgtagg atcaactttt aatatcggtg gacatttttt aggagaatta ttaattagaa
   118201 gtaatggaga gtgttatatt ttaaaagatg gtgttatcta cctactttct atcagcacta
   118261 gaacccttat aaccggaaac ttgttttttg agaaatcaga tgataatata tctgaaatgt
   118321 ctaaatataa tattattgat tatgaaaacg agataaatca agaactagac aaagatatgg
   118381 aaagtaaaga tgagtatttt agatatttaa tgggagattg atttttgttc atgatagtga
   118441 aaaataactt ctgataataa attcttctcg atgggttacg actgctattt tattcctaca
   118501 tctttccaca acgaagatga agataggata ttagaaatta ttgttactta cagatacatc
   118561 tacgatagat tttccattac ttataattat gatagatata aagatatttg gcatgtttca
   118621 gattataaca aaaagacggg tcaggaaata gctgaaaacc tgaaaagagt tttgcctact
   118681 atagaggtag tagaagataa tttatactat aataataatc tctataaaac caatatatta
   118741 ggatttaaac gtatactttt tgatctactc aagtgtgcag aaaataatca caacatgata
   118801 atggtagtcc tataattgaa aaaataacag ttagagatta aaatatctat aatttaaaat
   118861 gcctcttcaa actataaaga aacaatatgg cccagtattt agtgtaaaaa attcaaataa
   118921 taaagaattg gctctatctc aagatgagga tgaaattagg tgtctagtaa atccttggga
   118981 tttagataaa cccttaatcg ttggagttta ttacaaggga cagaaaattt gtgtagattt
   119041 tattatggga aagcacagaa gatctttggt agggtataat gtaatttttg agggatttaa
   119101 tattggagga gaaaatttag attttagaat aggagaagat acagacctta attctaatat
   119161 tttacaggtt ataattagtt ctgtcaaatt acctaatgaa gatgatgata ttttatgtgt
   119221 tgacggagtg ggtgcatacg ccctagaacg cacaggtact acatatagac cttcgtcgta
   119281 tacaagatct gagagtttat tctcttttac tcttcacttc aacctacaaa ataaaaaaat
   119341 tcctttataa actttgtacc cgtgactgta catacgaggg cactacgtca cgggtggctt
   119401 cacctctttg ggatcagcat agggtgaaga taatttcttg ccctatactg gatcattata
   119461 ttgaagactc ctgacttctg taagtagttc gtataattga tcaaactcga ggctaaggtt
   119521 cttcggaatc tgatgcatcg agtaataatt ttattttttt attgagataa atagaaccga
   119581 taaataaaac tactagacat gaaaccaata ttattagtac tcaccctttt cacattatct
   119641 caaagtctgc ctatatgtga tgaaaatact caatatgatt gtattccaat atcggataaa
   119701 tggtgtttag atggtaaaga atgcagattg tttattggac aatgttcaga taaaagtttt
   119761 agatcattgg aggcgtgtca aaaatttcag attaaaaccc gagtacgtag agaattaaat
   119821 actagtttaa gtaataatat tactacacct aacacatcta gtacacctaa cacatctatt
   119881 acacctacta gtacacctaa cacatctatt acacctaaca catctattac acctactagt
   119941 acacctaaca catctattac acctactagt acacctaaca catctattac acctactagt
   120001 acacctacta catctagtac acctactaca tctagtacac ctactacatc tagtacacct
   120061 actacatcta gtacacctac tacatctagt acacctacta catctagtac acctactaca
   120121 tctattacac ctactagtac acctactaca tctagtacac ctactacatc tagtacacct
   120181 actacatcta gtacacctac tacatctagt acacctacta gtacacctac tacatctagt
   120241 acacctacta catatattac aaactcaggt actaaaatat ctagcatctt tgatgatata
   120301 gaaaatagcg tttcacgcat tatttcagaa tctgccatac tttttaaaaa aattcataat
   120361 tacactacta tattcacagt aaataataca ccaaaattca atacatccga taacaactat
   120421 aaatatgatt tatcagatat catcgggtta caaaagaatg gattaataat tcttatacta
   120481 gtaatcttat ttattcctgg aatattaatt gttgagtgtt tatcaaagtc ttcattaaga
   120541 tctaaaattg gttcttggtt aagtagaggt aagaaagaga gtgttaacct agagactatt
   120601 aatacttaat ttttttaaaa atgagaaaaa aagataacaa ttattgaaag attttatgtt
   120661 gttatcattg acatgatatt acagagatta atacgcggtg tagagaaggc tatctataat
   120721 ctttctatta actttatcaa tatgatattg tatatattaa taatgattag aagaagacga
   120781 cgtctggaag atgaagaaat aatgtcagat gattttataa aacatcacta tccctaaaat
   120841 ttaaaactaa gtgactagtc ttaaacatag atatggattt cagaactaat attacctatg
   120901 aaaccatttc taagttattg tttccttctt acacttttac gttacccaaa gaaattattg
   120961 ttgagtcact cccacatcca tttaatataa tagcttctaa acttttgtgt aaagatccgg
   121021 tgtatataga aaaaaattct ggtagaatcc attttcatgg agaaatatca ttacaaatgt
   121081 tggcgttaaa atctgaaatt gttaacaatc tacatcgaag gattagtgtc attttcgaga
   121141 gagactttaa atcaaagatt tttaaatgtc cgttaaacgc ttgtcaaaat tatcaaacgt
   121201 gttgtatttt agatgataat aataactttg ctatctttac tggaacaaag tactttatct
   121261 attctgaaat gatagatgtt aattatagag tgggaagata tagatataga tatatagata
   121321 ctaaagttct tgatacaatg tttaaaaact ttcttaaatg tgaatttatc agaagtccaa
   121381 agcatagtag agttccccat atagttaaat gcaattgtga aggacattgt actcctaaat
   121441 gtttaatcaa actaactatt caattacata aagccaactc tataatcgaa ttatctaaaa
   121501 gaggatttat gtttcacgag tcggatttta ctttcacatc tcatgagtta attaacatct
   121561 gtcaaggtaa aactaaatac acccccttat acggtaatca cagtattagt gatctctttt
   121621 ccgatgttat aataactgat aatttagata aaaaaattca agactagcaa tcagctatgg
   121681 ttagtcatcc aatattgcta ataattaaaa aatcacgtta ctacttaaac aatattcaaa
   121741 aggttaaaac gttaaagagg gtaaatgtac agttaataaa ggtgaagaca ctttatacaa
   121801 gatttttaaa aaataccaaa gtctacaatg ctcatactgc tctaatattt gtctgttata
   121861 tcctttataa cttagatagt ggaggtgtag atgataaaca ggttgaatct ttcttggtac
   121921 aggttttaat ggattacgtc gaaaattact aatcttaaaa gtagaaaaaa aatatttttc
   121981 ttatagtaca atgttatcaa attactttaa tctccgaagg tacaataatt ttgattattt
   122041 ctatatcata aaattaatac aagagggaga caatataaat tatcgtgatg aaaacaataa
   122101 caccccatta cacctctact tgaattcatt acgtaacact ctagaattta agggtaagaa
   122161 aattccgata ttagacgatg ataccgaacc tgacgacgac gatgaaacag aattagaaag
   122221 accacagata gaaagttcat ctgacgatag tgagacttcg gatgatgaat tcttccaagg
   122281 agaatacaaa aaatattggt ataagtatta taaaaacaat agtttgatag atatgagaat
   122341 cttaaaagct ttactagata acggggcaga gctactatcc agaaataatt tcggactaac
   122401 acctatagat atttatttag agcataggtt tgtacactac gaagtagtag aagtatttat
   122461 agaacaatta agcaacaagt attttgaagg gattgttaaa aatcttttga cccggtatgc
   122521 taggatatcc cctcgaatag atctctcatt tttgaaaaga ttgttaagta gattaaagaa
   122581 atatgtaaat tatttagacg acggttctac ggcgttaaac attttatctc accgagggct
   122641 attaacaaag aaaattttaa aagttatgaa aatgtatggt gcggatatta attctaaaga
   122701 taaatattta aatacccctc ttcataatta tttaatcaat gggttaaaga gtagacgaaa
   122761 acgattttta gacgtcgtta gatatttctt ttacttgggg gctcgtacga ctgaagttaa
   122821 taatttaggt cgtgtaccat taatttccta tatttactct actagagaat atcaaatcga
   122881 tgtcatactc ttattgatag aaaacaataa gaatattgga agagagctga ttaatgatcg
   122941 agtaattatt gattacttca tcaataactc ggatgatcta aacgttttag acttactaat
   123001 taaaaaattt caaatttcta ttagaagata ttacgaacat tttaccgctt tacatctagc
   123061 tgttaacatc tctaatttaa aagttattaa tcatctaata gacgttcatc atgcgtcagt
   123121 cgacgacatt actcggggag gagatacagt ctttgatttg ataccgcact cgtgtaaatc
   123181 gttagaactt tgcgccttgc tacttaccaa aaaccctcta ccgttaacgg ttataaaatc
   123241 catgaaatct ataattaata ttatctatca atctaggagg aactttaagt acgttaacat
   123301 aatacttaga aatctaattt taataatagg tattaaaaat attcgtatat actcagattt
   123361 gataagtaag atttacttgc gtgataaaca taatactaat cttttacatc tcctgaattg
   123421 ttattcagaa gaattcaaga gatttagaac agacttcgtg agtccggaga taagcatctt
   123481 aaaattatta aaaaatgatc tagacttacc cgttaaacac ttattatcac tctctcagta
   123541 tgtagataaa aatcctgaac taagatccat atcattaatc agagacttgt tagatagatc
   123601 tcgtaaacga tatctcttaa tcttagaaat aatttctaag atagaattag atcatctata
   123661 tctaaaggtt aaaatctatc tacttcctaa ggaattacag tttgaaattc tttctaaatt
   123721 aaactatgaa gaactattgt ctatttaatc agattttatc aaaattgata tttgactaag
   123781 aaaattttta tcataatggg atacgattgc tactttatcc cggaagaggt aattgagtta
   123841 tctgattatg aaatattaaa agtggtattt gaaaatagcc atatatatga tagattttat
   123901 atgacttata atatgcaaga atatagagat atatggaata ttagtgatca ccatagaaag
   123961 actacaaact ctatctcaaa aagtattcgt caagttttac ctcttataga agttaaagat
   124021 gacgatctat atacggacag ttgttgttat tatcgtacat ctcttctgaa cctaaagaga
   124081 tacttggtag aattattgga ggtaacggag ttaaatgcaa atatgtatat ggttgttttt
   124141 taatttctga taaggtaata taattgaaat taaagtagtc attgtatttg tctattgaca
   124201 atggagtatc ttagacggca agggtttatc gagaacttac atcctgaaac agaggttttc
   124261 ggtcttagat tttacctgtc tattatcctg attcttatct atttcatttt cgccatacat
   124321 cttttaaaat acttatactt ttattactta gttgaaattt tgagaattaa aatcatagaa
   124381 tatatatgtc ggataattct caaccactta gttctaggtc taattttaca tattttaaat
   124441 taaagggtgt accttcagac tacttaaata ccttactgag agataaaaac taagttctgt
   124501 aaaaaactaa taatatatta aaattgatta ttaagtaaaa ataatttaaa ttactcatac
   124561 cacagaataa cataagctaa ctattaatta aataaatcta aatgtttatc cgccaatatt
   124621 ctctattatt acttttattc tgtacttcgg ttactgaggg taccgttaga ggaatatgta
   124681 tcgctaataa acgtcgatat tggattttag aagcctcagc ttacattact accaattatc
   124741 ccttgatcaa gcctgaacct ggagaatgta caactataat taacaaaaac tctgctaacg
   124801 ttattggata tggactggat gttaatattc taattacggg tctagtaggt agagaaatgg
   124861 tagccgtggc tgaatctgta tataataata cagtagtagt taacttttac tctgcctttg
   124921 tatctacaga agaaagtaat gaagatataa cttatcattt aacagtcgca tgtatcgagg
   124981 taaactgtga aggtgttgta gttacagata atagaaaaga cacattatct accatagtta
   125041 ctactttagg aaattgtata acatgtgtta acctaaacat tcaccctcta actcttaacc
   125101 ctattgctaa attaggaaat atagccagaa ctacatatac ttcaggtagt acagaagttt
   125161 ttcgaggtaa atctgatgaa tgtcttcatg tgcctgaaga cgttccgctc tatctctgcg
   125221 atagaatatc taaaagatat ccttaccccg gacacccaaa tcattagtct tagactacct
   125281 atgttgttat atggtttgtt ttgttgaatg tttaagaaat caaatatgta aagtcgtaat
   125341 gaatgtaagt tattgggtgt aactttaaga gatagagtat aatctttttt ttctagataa
   125401 atatgaggta tcaaagaatt atatttttct tactttctct aggacttctt cagacagtat
   125461 cttcaaagtc tatctatgat aaacccgccc ctgatagaga atgtaccgtc aaacgacaca
   125521 ggttctggat gctagaggcc tcggtctata ttacgactaa ctatcctctc tttactccag
   125581 gtcccggaga gtgtagaacc attgtcacac catcagcagt ttctgtatca ggatacggat
   125641 taaacgttga tcttcaaatt agtggactag tcggtagaga aatggttgca gttgctgaaa
   125701 ctgtatataa taatactctg attatcgact tctattcctc atatcaatct actagagata
   125761 ttgaaacaga aactagatat agattgaata tcatgtgtac agaagttaat tgcttatatg
   125821 ctggagatgt taaatattat ccttcagcga ctattaatat tattggagag tgtatcacct
   125881 gtgttaatct agtaatacac ccccatacta ttcatcctgt atacgggttg agccgtatct
   125941 cactaggttc tagcgttaaa cacttagaac gcgttacgga ggatgataga attatgtccg
   126001 atgaatgtag gaatgttcct accggacttc caatctttat ctgcgatcgt tacgaaaaaa
   126061 agtaccctta ctctgggcat cctattccag taggctttaa ttaattttct ctattaaagt
   126121 tctaattaac cgtcttatat ttccaatcaa tgttgagtat attttcttat gactaaatga
   126181 tgtcagacag atggaagatg ttagttaaca tcctaatgtt atatctctca attgtaccag
   126241 tcacccattc tacaggatca caatcagaaa ctaccgttgc ctgtaggacg agtagaaaga
   126301 gacactggac gttagaggcg tctgtctata ttacgaccaa ttatcaatta cctccgtcga
   126361 gtccgaggga gtgtcgcgct gaaatcacct cttcttctat caacgttatc ggatacggtc
   126421 tagatgttaa tttccgtgtt aagggattta cgggcagaga aatgatagcc gtttctgaag
   126481 ggagatataa caacacttta gttatcgatt tcttttcagc tcattatcag actaatgatc
   126541 ctgatcctct tcagtactat ttaacagtta cttgtttaga gatgaattgt gatgaaaacg
   126601 cttatcactc tcagggatac aaaaagtcta cagtgactat catcggtgag tgcgtcacct
   126661 gtttactgat gtcagtcaga cccgacgaaa tccatagtat tcaaggacag aatagagtgt
   126721 ctattgctcc tcgcggtaaa aagatagaag atgctttttg gggatcttca gacgagtgta
   126781 agaatcatga aggatttcct ttaatggatt tatgtccgaa aataaattcc gatgattatc
   126841 tggacacggt gaaaataggt aaaagttaaa aataaatgaa agtcaataag tctatagcta
   126901 tggagagagg atatgatata tcttgtcttt gtattagcct actaaaatct cacagaggat
   126961 atgagtatca tcaggctatt tatggtgatt tagttgttat tatgatcaaa agtagcgatt
   127021 atgccaatgg atttgttaat gccactaaac tctgttcaga tggaggtaga aaattagaga
   127081 attggaagtc actggaaaga tctcaacgaa tgtttactac ttttagtcag ttactaggat
   127141 tttcagattc aggatcttta gaattattcg tcgacttagg agataaaagt gaaaatgata
   127201 gagagatttc tggaatttat tttcatcctc aacttatagt tcatttagca agttgggttt
   127261 atgatgagtt tgctttcaaa gcatctagag ttattaatct agaacttaaa gatacgttta
   127321 caaaatataa aaaacagaag tcgttgttag aaaaactatc atcatataga aaatccttta
   127381 atcgagagat aaatatgtat gaggcgtact tttaagaaaa tatccctata taacttaaat
   127441 ctaactatat acatccttaa agtagcacac gtgatcatta ctacctacgg aacaacagaa
   127501 ctctctaccc tttttagatt tataattggg atccttggta catctggcac aactgttaac
   127561 cgctggtgta gaacataaga atcctttacg acattcgcaa attcggggat caaaaggccc
   127621 gcaagggcta acttctacag tctctcctac gcacgttaca catgctgtac aatgaccaga
   127681 atctctgtcg aagtaatgat ctgccgggca ggtggctaat ggtttaacat aattgggtat
   127741 ggatgagacc agacaaagta aaataatatt tatagttaac atctttttat cgttcattta
   127801 taatagtata atttatttca tagtctttta caccgtccgt ggctaattta tgacagagtt
   127861 tattcagtat ttcatactta tctttaacta gtgttcgata gatttaggtt tacatcggtt
   127921 attattcaaa ataaaaatga aactttaata ttatttttgt aaaatctata gaataattaa
   127981 taacaattta tagtaaataa ataacaacta ggattataaa catgtctgga cgaggcagtg
   128041 gaatatggtc agttactatt catgatcata agggtaacaa aaccggtact aaaacctacg
   128101 gaggtggtat atggggaggt gtatcctcgt ctggaggtgg catgtgggga ggaggatcct
   128161 catcgtctgg aggagtcagt ggcggtgtca gtggcggtgt taacggtgga gttagtggag
   128221 gaacgggaaa gatctaataa gttggtctta tcttacctat aattcctata acatagatag
   128281 actatatatg atcttaaagt tagaaacgct tatgaataac tttttgtaat taaaaaataa
   128341 atagttaata ttttaaaatg taaaccttat tagtatatga agaaatttta tgctatttac
   128401 taccaagaat caagatgaga ataagataat atagtgagtt ataaatctct agagtggtgg
   128461 tagatgatgt aacatcattt accgttgatc tagcctgtgg ggtactaact tctgtattta
   128521 gggaatgaag attggtagag gttacataag gataaccgac actagaagaa ggcattagaa
   128581 tatgaaggta tgtttgtgat tgaaatacac cctgtggaaa agtggtgact ttacagctat
   128641 actctccctc atcagcttgt actgcattgc gaagtagaat agatccatct atcgagtctg
   128701 gatttgtcaa tggttgttct atcctgtcct catagaggga acttagataa attccgtatt
   128761 cagtatgtag cagagatagt aattgagcat ctttagtcca ctccatctgt attatatttt
   128821 cgttagactg agcgtggtaa tagcagggaa gtgtcacatc ttgacctgat attaccgata
   128881 tgacgtctga tgtctctagc ttgatagtag agcatctatc tgtaaccgag accaataata
   128941 ataactgcgt ccagacttca aaatacctca tatttgatct tatgaaattt ttcatttata
   129001 aataggataa ttaataaata aaaatagaaa ataaagttat aactatagac attaagtctc
   129061 ttcatattca tacacgtgat aaaattacgt tatagtgaca atgagtaact gttgttgtaa
   129121 ggaaaattcg tataccagtg ttcctaatcc taacgttgaa ctggcaatta aacaggttaa
   129181 aggtaatata gataaatcaa aacttgacga attagcagtt gaatatgata actgtactct
   129241 tacttcgttc tcagatcaaa tggatattag aaaatttgtg gagatattta ctgataatac
   129301 aaataacaat tttattaaac atgttcaaga cagtggtgtt gaaaaaggat tagggtttag
   129361 ttacgttcaa aagaagtcaa gtacagcaga gctcaaaact aagacactta aatactccgc
   129421 ggatgaagat gttgactact acggtaagta tcggtatagg gttcttaaag ataccgtaga
   129481 aagaagagtt aggcggagag acggtagtgt aacctggata tccaacctaa actttttaga
   129541 aagactagga cataccaata ccattccgtg ggaatgtaga acgaaggaag agaagaaaag
   129601 ctatctagaa aatctactgg cgggttatga agaggcttta caaattaaaa agtgtggttc
   129661 tagaatacta aaaactcata gagataggta tatagaagag ataaaaaaac taaacgaaag
   129721 ttcttattag aatttcagta tgggttactg agtaaaatga atttataatc ttttgttaaa
   129781 atgtaattga atacgcctag tatattaata atgtagcgct aaagttatgt tgaaaaataa
   129841 gtttatcatt gataagtaaa gctatagata agtatgtctt tgtttagttg cttaagttgt
   129901 tatcgtcaga aaattatatt attatttatt tatactttag tattttgtcc agtatcaact
   129961 aatggcatct gtgaagcgga tgtcaatgac aacatcaata accccaatgt tgaactggca
   130021 attaaacaag ttaagggcaa tctcaatgaa tcggaactta ataagttagt agaagagtat
   130081 gatgactgtg atattcccct atttaatgat caaatgaaca ttagaaatta cgtagaagtg
   130141 tttacagata atagtaacaa agattttgtc aggcacgtta ctgatgttgg tgtcgaaaaa
   130201 ggtttaggac ttacacatac agaagaagat aacaactcta aaggaactgc tgaacttaat
   130261 gttgttaatg ttatatattt aggagatgat gatgttgact actacggtaa gtatcggtat
   130321 agggttctta aagataccgt agaaagaaga gttaggcgga gagacggtag tgtaacctgg
   130381 atatccaacc taaacttttt agaaagacta ggacatacta atatgcttcc gtgggaatgt
   130441 agaacgaagg aagagaagaa aagctatcta gaaaatctac tggcgggtta tgaagaggct
   130501 ttacaaatta agaaatgcgg atatcttaaa ggatttaaac ggcataaaaa tagatacgaa
   130561 aaagaaataa agaaactaaa gaatctttta gaagaagatg aggtgtttag ttaaaatagg
   130621 ttttacttta cctactatat gagaatatat actcttatga aatgaaaatt actttttgtg
   130681 cttaaaatgt atgtcctgtt tcaaacatct aaaaacataa tgattacaaa taccatatag
   130741 ctctttacgg agacgagact ttatcggtat cagtgtcacc aagttgtgta aagatatacg
   130801 gattaacttc tagaatagat aatccctaaa tcatcaccca tactcttctt ctaagtatga
   130861 cactttttgt ttgcttagaa taattaaaaa tactaaatac tacattacca ccgtctgtga
   130921 taaagattat gaaaagagat attaagttga ttctaaagct catagaagac cctaactcta
   130981 agtatctctt aggttaagat acactttcta gaaagtaacc taggtaggta taaaaacgtg
   131041 ttgattattc atagtctcga ctttacaact agtaaacata aaaataaagt taatattata
   131101 aaacactagt atatcacgaa ataatattct cgattattgt ctaatatatt taatagattc
   131161 gtatatattt tattgtatat aaatggattg tgagtcggcc gttaacactg atcctcccaa
   131221 ccccaatgtt gaattagcta ttaaacaggt taaaggcaat gttgataagt cggaacttga
   131281 caaaatggct actgaatacg ataactgtga gcttccttca ttcactgatc aaatgaacat
   131341 tagaagtttt gtagaagtat ttagcggtaa tactaataca aattttgtta attatgttca
   131401 agataatgga gttgaaatgg ggttaggttt cagatacgca gttggtgaaa gtactgaaac
   131461 cggtaaatcc tcagactcca acattgttaa acctagatac tcgggagatg atgatgttga
   131521 ctactacggt aagtatcggt atagggttct taaagatacc gtagaaagaa gagttaggcg
   131581 gagagacggt agtgtaagct ggttaaagga tctagacttt ctagaaagac taggacatac
   131641 tattatgctt ccgtgggaat gtagaacgaa ggaagagaag aaaatctatc tagaaaatct
   131701 actggcgggt tatgaagagg ctttacaaat taagaaatgc ggatatctta aaggatttaa
   131761 acttcataaa gaaaggatta ctaaagagtt agaaaaactg aaagaggatt cagactagaa
   131821 ttctgacgaa tatgtaattg taactgctgt taaatatgct taaattgaaa taattatttt
   131881 gaaattataa ttgtttttat gatgtctaat atttagcctt aacaatttaa atttataact
   131941 attaatacaa gattggtaat aagttaggta gtttattaga agaaataatg acaataattg
   132001 gattgataga atataaatta attattattt tcatatagct aaatatggat tataaaaaaa
   132061 taaagtgtct tcttttatgg ttttgtgcat gtcagataat ctctagtact tatagtactg
   132121 gagataaaga atgtcccgtt aaacaaaaac gattttggat gttagaagcg tccgtctaca
   132181 ttactactaa ctatcctctt atgccaccgg gtcctgatga gtgttatacc ttcatctctc
   132241 ctagttctgt ctctgttatt ggatatgggc taagtgtagg atttagtgtt tccgacctcg
   132301 gtactagaga aatggtagga gtggccgaat ctgtatataa taatactttg gttatagatt
   132361 tttattcgtc gtttcaatct aataagaata ttgaaatagg aaaatccgtc tacagtttat
   132421 ccatttcttg tattgaaatg aattgtggat atacggctaa tcatagaaaa tacgacgatg
   132481 ttgatattca agtagtagga aattgtgtta cctgtgtcaa tatgaaagtt aggcccaaat
   132541 atcttcaccc tcttttaagt tccaataagg cctctagaac gtcgggtaac tacggaaatt
   132601 ctgatgctat tattatagca gatattggta cagatcctga atgtaaacat gtacctgatg
   132661 atataccctt atatctttgc aatctagaaa gataatatga ttgataatta attaaaattg
   132721 ataatctata ttatttatct aaagaattaa gatgaaatta tcattgatta tagctttgat
   132781 acctgcttac ttggtttatt cttctaaaaa tattaatgat tttcaatgta tagctagtaa
   132841 gagtagatat tggatcttag aagcctctgt ctatattact actaactatc ctcttatgcc
   132901 agctgcaccc ggagaatgtt taatcacgat taatcctcac tctattcatg ttgttggata
   132961 tggactgagt gttaatcttc aggttaaggg gttgattact agagaactgg ttggagttag
   133021 tgagactgtg tataacaata ctttggttgt tgacttctac tcatcttatc attctaatct
   133081 tcatgaggaa ggcgatgtta cgtatctatt agtaattatg tgtattgaga taaactgtga
   133141 agataataac tctcaatcag aaggattccc ttcagctata attacaacta ctggagagtg
   133201 tgttacctgt gttaagttag atatccgacc taagagggtt agacctattt acggattgaa
   133261 aggagtgtct aggattcctt atacctcggg ttacagaagc cttaatctag gtatatccaa
   133321 tgaatgtacc agtatacctt taggattatc tacctatatt tgcgataggg tagatggtga
   133381 ttatccttat atcggtcacc cctttagtta gtaataagta tataataatt gaaaagttac
   133441 ataaatatct atttaaagta atctgattat gggtgatgaa gaattaatat ttctattaac
   133501 tagttatttt tatggagatg atacaatggt agattcagat aacatatctt cgactactat
   133561 tatatcatct actaccacgt ataattgtga aggatctatt ttaggaatgt atataattag
   133621 cgatgtggca ctaatattgt ctattctatt cggatgcttg ctagtattta ttatctatac
   133681 gggtattaga agacgaataa atagacgtag acccatatat acaaataatt gtttacgcct
   133741 cccatacaac gtatagaata tatttaacat ttataatttg atacgtaacc aaatatttaa
   133801 tttagttcaa tacaaagaat ggatacttat atgaaaaata agtatctttt atattaaata
   133861 acctataatc tataaaaggt atatagattg gatattgtac ataagttgat attagttata
   133921 aaaactaaag ttaagatgag caaacatcaa ttcaaacaca gctttatctt tcaggcggga
   133981 gagagtgaga aaacagaaat gttcgagttt ggatttatac cctctagatt tagcagacta
   134041 tacattacag aggtggcagt agttatggat gtacaagctg taatggaaac taagattgtt
   134101 acagtgtgtt ctaatcatac caattttagt aaatacttga tatccattcc tatcagtcct
   134161 gacaagaact ttgtggaaca aagaagttat tgtaagtttc ctgtactcac tctcttgcct
   134221 aatctactta agctatcgtt agaagacgaa actggtagac catattaccc tacggggaga
   134281 gttattgtta ctgtggtctc cactatgata tcttagtgga tgatagatgt ataataacac
   134341 acgttgatag agtcgagtct taaatactat taaatgtatt attaaaatat aagtcttcta
   134401 gtttttgtat atcaaaatga aataaaattc attttatatt tattattatg ggtatacatt
   134461 tttacccttt taaactattt aagtaatata tatgttgact aacaacacat aaatctagtg
   134521 actgttatga taatatttat acttctttac gcattactct tttgcctgat aaaaaataat
   134581 aattactttc atctttataa acctccagca tcattctgta tatcttctaa ttagttaaat
   134641 attatcaaaa ttgcttacat gagttaaatt taacaaattt ttatttacac ctacatgaaa
   134701 caagtttacc tttttttctt ctaattaaat tagggcttag tgtttcaaaa aaaagagtca
   134761 ctcgtaacat aaggtggtaa aagagtcact cgtaacataa ggtggtaaaa gagtcactcg
   134821 taacataagg tggtaaaaga gtcactcgta acataaggtg gtaaaagagt cactcgtaac
   134881 ataaggtggt aaaagagtca ctcgtaacat nnnaggactt atctccaata gtgtcattgt
   134941 tcttgtattt tataattaga tctgcaacat tcttaataat atcggtctta ttcatttatg
   135001 ataaataaaa gtgaaaaaac aatactaata tcaattataa tcatatatta ttattataaa
   135061 atatggggtt taagattgta tctattatca ttaaaaatat gacatttaaa gaagatgtaa
   135121 catctatatt ttctattaaa acattagata ataaagagga gatgtataat atctcagtta
   135181 gactatttaa gaatgaatta ttaaaatctg attctatatc gttaatattt aaaattcctc
   135241 acaattgtta cgtggataat gatagcgcat ctttagatca ctacatagat gttagcgatt
   135301 atattatttc tgatcatatg attaccaata taagtcataa gagaaagatt tgtcttatat
   135361 gtgataatga aaagctatat tcaattactt ttaatattaa ctttgtatta acaatccctg
   135421 ataatttgta tgactttaaa cctgactttg gccttctctc ttttacgtct aatagtttta
   135481 actattctaa ctacgaaaat ataaaacttg ttatagttta aataataatg aaaaaataat
   135541 ttaataacga ataataatgt ttagacttgt agaagttaaa ataattattg attataaatg
   135601 tagaaatatg gatatgtaca taaacataat atctaataac tgtggaacgt caatagttaa
   135661 aataattcct tataaaaata aattctttaa gccttacagt ctattcatac tacttgaaat
   135721 acctacagat tcaattattc agacttcttg tgattctgta attgatgaaa agaatattga
   135781 tgtttataag tataaatata tatatgaggt aaacgaatca tatatgatta gaaaaatagc
   135841 taatggaaaa attgcttacg atattgatat acataagttt gtttgtaaaa atgaaaaggt
   135901 aatgcatata tgtatatttg atagtatgtc tgatgataat gagggctata ccaagctatt
   135961 tagagttcgt aagtattaga tatccaatta tttggccatt ttttataata tcctaatctt
   136021 tgtatatttt taatagaatt aatatatcca tgataatata tcggaacagt ataccaaaac
   136081 gaattgaaga tagttaataa caattcgagt aaacttacat cgttatttaa atccagattt
   136141 tctaatatat ctgaattatc cgattcatct atataatcat agtgtaatat attgtatgtc
   136201 aatggaaata acacatctat taatttctta ttagaatgat atatagtata aattatatgg
   136261 taaatagatg aattatcaaa tcgtgaaaat acagatgatt gattttttat gttagaacct
   136321 gaaacaaatt tttcatcatc tatagtaatc tgcatatcta gaggcaaagt tctattttct
   136381 agtttaattt ttgatatatc cctattaaaa acataaattt ttttaatgtt aaagttaatg
   136441 tcatagctgg taaccaaact aatgggatta ataattctag ataaatcata tcttgattgt
   136501 aaaattaatg atgttgtttg taagggattt gttatatgat tagatatttt gtttttctgt
   136561 acagaaattc catcatatat attattgctt tttatcttat tattcgaatc tttatttttt
   136621 ttattaacat ctagtccctc atagtcgtcc ttattctctt ttgttatata gtggataaac
   136681 tgttcagata aattatcgaa tttaagtcct ttaaatatac aaaaattctt gaaatgaaac
   136741 atgcctattt actttataaa agaaaatgat aaattaaaca aaaactactc cagtaacaaa
   136801 aatgatatca attatggtgt aaatgaggaa gattttttaa gattaggaaa gattattcag
   136861 acttcttata atgattcatt agatgatact tttaatgatt tactgaaaat taggtcagat
   136921 ttatcatctt gttttttgtt gtttggagat ataagtaggc caaaaatgga cttaatattt
   136981 tctaaaatta tgttccatga taaattgtta cctaatgaca atttatctta catttatatt
   137041 tcttctcata tgttatatca tctagatgaa acaacattgg gttatattta cttaccttcg
   137101 ataaatgagg aatatgtaga tgttccaaca ttcagaaaac ttcttaataa cgaatctatg
   137161 gaatttaaag atgtatgtgt tagtactaga gaagagtatt tacaaattat agatttgatt
   137221 ataaataaca ttgatacatt caagagagta aataatacca atataatatc tataacaaac
   137281 tttatatatt taactgatac gtttgttaat ccttttaata gagataattg gtctcagata
   137341 atgataataa actgtatggg tattagagat attggtcata gattttatat aaataataaa
   137401 gcactagata acttattacc attgctgtat aaccatgacc tgataaagga tttagagtat
   137461 cctagttccg atacaaagtc tgagatttat aaaaaagaaa taaagaactc tgttaacttg
   137521 ttaagagaaa taagtgatct aattactatg ctaagcaata ctttaactac tataaaacct
   137581 gagtcagata ttaagaatat aaaaaatatc ggatattttt ttataaaaga ctcttattta
   137641 gaatctaata ctctactatt cttgagtaat gataaaataa aaaacgatag aagctttaga
   137701 ttattcaaga tgataaccat gtttactttt gataaaaaat ctatccatca gttttataca
   137761 atgtggtttg ataatatgtt aataggaaca ataaatgaaa atcaaagaag taaaattaca
   137821 aaattaaaga agagaattat atctatattg agtaatggaa gagattagta taaaagttcc
   137881 acctaccgtt atactatacc atagtgattg gaagccaatt attaataaaa tagcttctca
   137941 ttatgagagt atttataaat atattaacga tgatataaat ccaagtatta acaacatttt
   138001 tgattttcta aaaatttctt tatcggataa aagggtagct ttagtcggta gagatcctta
   138061 tcctacagat gctactggta ttgcatttca atctccagat tttagtaaaa aatccataca
   138121 gaatattgca actaaaataa aaaaagaatt tatgtattct aaaaagtata ccaattatga
   138181 tctttcaata atagaaggcg ttatagtact gaattttagt cctagttgta gaaccaaaga
   138241 aacgggatct catgaaattt attggaaaga tttatcgatg gatattatta attttatatc
   138301 taaatttgta agaataatac ttttctttgg taaaaccaaa ttttttagaa tatcaaatga
   138361 aataaataga gaggcggtaa tacctttggt aattactcat ccgtctgatt ataatggtaa
   138421 ttttttaagc gaagatttaa ttccattttc tgtaataaat aatctactaa gaatactaaa
   138481 tttagagata atagattggt gttctgggtt tatcaataac gaaataagta atactaagac
   138541 agaatattga taaaataata aaacaaatca atattaaata actctatgta ataataagaa
   138601 gatatttcaa tatactctaa taaaagataa aaacttaatc tcattatgaa taataactta
   138661 atagatatat atatacatac tttatcaagc gtaagataca gattgtttat acctgatttt
   138721 gattctataa tatttgttat taattatcta tctgatagat caattatgta ctcagtattt
   138781 aaacatatac taatgcgagg agtaaatgtt aaaataattc tatctagcaa aacaaacttt
   138841 gatcatgtaa aaagtatcaa aaatttttcc tataaatata ataacttact atttattaaa
   138901 cgttgtaatt atgaattaaa tctgaacttt attttaatta aaaaagatag gttactaaaa
   138961 tctttaatta tatcatcttc taattttgat agtaaaaccg gactacagtt agaatttgaa
   139021 gatatagata tattaaagtt ttttaataaa gttatctcat ttattctgta tgaaggagaa
   139081 atgccaagaa aatcactaga atgtgcactt ataggatcta tacatgaaaa tatctgtaat
   139141 atggataact ttatttatga cttcatttct actaataaag ggccgtataa aatatatgca
   139201 ctttctattg ccctatcgga tagtataata aattttttaa aaaaaaaacg gggttaatat
   139261 aatattaaaa tatactaacg gtaaattaaa ttataatgga gatttatctg taataatatc
   139321 tgagtccaat actgctttac tatctactaa ttctattagt aacaaatcta atactataac
   139381 cagctgtatt atactttacg gaccatttag atatttaata gaaaagttta ttgtctagtt
   139441 tatttaaaat ttatagacaa tataaatatt attacttcta ttattccatt atggatcttt
   139501 gcacatatac agatgttata aaagcaatca atagttctag taaggggttc tataaaacct
   139561 cttcatggac tgtaattaca ataattacac catctagcaa catatatcca ttaattaaat
   139621 ccttacagga ttctatttgt gaaggcctta cagttaagat agtagttaat aaaaatgtaa
   139681 cgactaggca ttatacagat ttggcgaaaa ttgagaattt aaaacaacat attaaaagta
   139741 aaattaaata tcctcaggaa tcttcgataa attacaatga gaacactcta attaaaatta
   139801 gacatactac atctgaacat agtatcaact ttacatacat aggtattaaa gattattgtg
   139861 aaaaaaatgg atcaaagatg tctaattatt gtggatacct atgcttagat aacaatatat
   139921 atggcagata tgtaataatt aatgatctag atactataaa aaatatcttt tttattttta
   139981 ataaatttta caactctata tcatttaata cttctaatat taaaattgga tattcattag
   140041 gatgtagcta caaatataga aaccttaaaa gagattggaa taatataaaa gataaaatta
   140101 tagaatttgt taaaaataaa aataacttat ctatcttctg taaggatcct ggtttatacg
   140161 taaattattt aggtaaaaca gcatgtaagt tttacgttta tagtaaaaaa ttaaacaaca
   140221 atgtaaacta ttttagtatt aacgtagcca gttctattaa taaagctttg aataatagtt
   140281 catctgatgt atataacatt tgtaagtatg atgacaacga gttatgcgta gactttatag
   140341 tttctgatga atcatctctt gttattagtc atcatttaac agataatacc atattactgc
   140401 caatgatagt aataaattgt aaaattgatt atagttctat tattaaactg ggattcttac
   140461 cagaatctaa aatatcattg catgatatga tctatgtcaa tgattacgat atagagacag
   140521 ttccctttgt cggatctatg tgttcagagt attattctaa acattttagt aacttacagg
   140581 agaataaact atattcatta cctttaactt tttttaacac tgaaacggtt gtcgaattca
   140641 gtaattctga ggtagatagt atcaaatccc acgatacaac tatcgaaata ttagacgacg
   140701 tgttagaaga atcagtaagt aatagtgttg tataattaaa aattgtaaat atatagaaaa
   140761 tataaataca tcttacaaca gtttaatatg aatgtagtaa attgttttgg ggttagagat
   140821 agtatggata ataactactt aaacacagaa atacatagat gtgcaataat gggagatatg
   140881 ggtacattgg tacagttatt agatagtaat gagtgttatg atattaatga tcaaaactat
   140941 gaaaacaata ccgctcttca tttagcaatt tataattata attataatat tgctaaatat
   141001 ctgatattaa gaggatgtaa tattcattta aaaaacatat ttttaaaatc tccaatacat
   141061 atatctgcag aaagagggga tgtaaatatt agtaaattat taattgataa aggagcagat
   141121 ttaaacgata gagatgaaaa gttaaaaacc ccattaatta tatctatcat gtatggaaat
   141181 tctgaagtta cagaattatt tatagagtat aactgtgaat tagaactaga agatgtttat
   141241 aataaaaaag ctctatacta tagcatagta tctaataata caagaatttc taaaattatt
   141301 attagattgt tagttagaaa taaaggatat attaataaaa gctatagcaa tttagttcat
   141361 aaagtagtag ccaataataa tatagagtta ctagaaattc tagtagaaaa cagtatgaat
   141421 ctaaatttac ttgatcatta tggagattcc ccattacata tagcctctaa aagaaatatg
   141481 aataatatgg taactaagtt aatagaatat ggagtggata taaatgtaca agataattta
   141541 ggcaatacac ctctatacga atcactaaca gtatcacaag atatggttaa attattactc
   141601 agtaagggag cagatgtaaa tgtaaaaaat aatagaggag aatctcctat tcatagattc
   141661 tcgtatattg gtgaaaatag agaaatgatt aaattgatat tagataatgg tgcaaatata
   141721 aatgatgtag atgtactcaa taaaacaata cttcatagat ctatttgtag taacttgtct
   141781 acagattata ttaaatttct tatagataat ggagccgata ttaatttaca tgatggttta
   141841 tataatactc ctttatctct ctctgtagaa ttttctaacc ataaaacttt tgaatacttg
   141901 ttaacgtctg gcactcgact agatataatg actattaata agtgtatatt agaagggggt
   141961 aaaaaactaa atattttact acaaaatagg ccttcttgtg atcttttagc aatttcacta
   142021 tttagaatgt ttactatatc cacctactac actttaatta acgaaaacta tcaatcggta
   142081 tttaaaataa tcagacatat attgctattt agccctgaat cattgagtag agataagtac
   142141 tatattattt atgatagttt aggacactat atacgccgat gtaataggga tataaaaaaa
   142201 atgaaagaaa ttaatgtatc attaaatact agtatatacg atataattac gagtgaatcg
   142261 ttagattata ttataagatt tatagataac tataaattgt taaaattttg taattctaaa
   142321 ctttacggag aagaagttac tgaaattata gaaaaatcta agcatagaaa atgtctaata
   142381 aacaatgcta ttaaattttt aaatctatat atcccggctc taaaatttaa tactttacct
   142441 cattacatac aagttaaaat attatctaat ttaaccaaca ctgaattgat gtttaaaaat
   142501 tattaaactc aatttttact taaaatataa aaataatgaa aatatattaa taataccatg
   142561 aattggatta aggattattt gttggaaact tcggacaaaa tttattacac ttatacccca
   142621 tcttgtctac atctttctgt tttatgtgtt aaacaacgac ataatttata gtataaaaga
   142681 aaacatagat aatgttcatt cagaagataa tttaataaaa tcttatagaa tgaagtttat
   142741 taaacggcgt aaaaatattc aagttgattt agtaactgtt aggataaata aaaacaaaga
   142801 attgctttat tctaagccat gtgtaaattg ttgtaaacag ataattaatc aaaaatacat
   142861 tagaaatatc tattatattg gtgaagatgg aaattttgtt aaagaagata ggcagtcaat
   142921 tacgtcaaat cactattcta gatataatag aaggtaaagt ttgttaaatt gaaaaataaa
   142981 ctacatttat gaatttataa tatacgtcat gatttcatcc gtcggtaact ggagtagaaa
   143041 gaagttgaag tcatatataa aaactcctaa ctggtttttt ccagacaaag atgataatac
   143101 tattttaaca tacgccataa gaagtaacaa aatagatatt gtaattttaa ttttaaaatc
   143161 cggatttgta agattattta gtacgtatta tgataataaa ctagattatt cattacatga
   143221 ggctgcagaa gttggtaaca taaaaataat taatatttta ataacttatg gatatgatat
   143281 aggcaaattc gataagtttg gagtagtgcc attatattat gcagtaaaac attgtgatat
   143341 caatataatc aaagcattat ttagaagtgg aatagaacac ttagctataa ataacatatc
   143401 tagaacccca tttaagaact gtgtatgtaa taataatatt acagtcttaa gttactttat
   143461 ggaacactct aaagcttttg atgtgtgtgg aatatcggaa tctataatta tatctgctga
   143521 gaatagatat ttgagaatat tgaaattatt acttgattat tgtgtatcca aagatgaaat
   143581 actaatgtat atggcctcta taataatttc tatcaaactc tctatatcct tacactatat
   143641 taatgtaata gatgttttgt ttaattatta taaccctata tatttatgga attatgaaaa
   143701 agattttatt tctaatattg agaatgaaga aatgcttacg tatattataa agttatatat
   143761 gtggaatata agcgatgatg aatataataa ttttattaat ctatactatg attttgatag
   143821 agttaaaaat attgctaaat gttgtaaaga tgaactgaat aatattaaac acctaacaga
   143881 tataacatca gttggtttat tgttagatac aatatatgtt attaataagt ctggatctct
   143941 gaagaataaa ttccccatat ataatgcata tataaacaat agttattcgt tagccctaca
   144001 ttataaaaac atgatttatg atacatctac caaattaagt atcataacta ctattccaga
   144061 ggagatatgg ataaaaataa tgtatcatct tgatgtatcg gatgttgaaa atttatatag
   144121 tttattatat tgacaataaa tacataactt tcgtataatt taattcaata gttaaatgta
   144181 taagatgaac aatcaggaag ttattatttc agaattatta aaactcgacg gaaattttaa
   144241 agcatctaac aattttacat atacgtttgc aggctgttgt ttaaatctaa actctagagt
   144301 tagactagaa attcatagtg aatattcttt aaagtttatg gaacgatggg gaggaggtat
   144361 actttataat tctagatacg ttagtatagg tcaattatat gataataatg aaaatatcgg
   144421 agaactaata atcggttatg aaggacagtg ttttatttta gaatcagata aatgcgttta
   144481 taaactggct aataaaatat ctgatttaat tagtggaaag catagttata aacatataga
   144541 tgaagaattt cctatcatct gtagaaaagt tacttagtaa aaaatgaaaa tttatctact
   144601 ttctattata aaactcataa ttggggtata atgggttcta gatcatctaa atgtaatcat
   144661 gatgctatgt tagctggttt caagaaatta gatggtaatt tagtcaaatc ttacttctat
   144721 gttactaatt gtcctggtaa acgggtgaac attaattatt atctatatct gattactaat
   144781 aattataatt cctctacccg cccatgggat gttggagtac tgatagatcc caattttatc
   144841 agtataggca atttatattc aagacagaca tatagattta taggtatatt aatgattaag
   144901 tacacgggtg agtgttttgt actaacacct ttaaatatga ttaaaatagc agatagtact
   144961 ctagagttaa cttcttggga attttatgat gaagatccct caacgataga cgatgaggta
   145021 ttagaaagtg tggtttcaac tttattagaa ataggagatg agatagatct agcctcccct
   145081 cttttaccgc ctaactaatc aatcataata atagatacaa gctaataata tattaaatga
   145141 tttggaaaaa tattagtatt aaactaaagt actgcctatc attcttacta gcgtactagt
   145201 ttgaagatga tttacttgct actatattga tttttattaa attaatattg gaaagatgaa
   145261 aacattcttt acgtattacg gtcatcaatt ataaatatag actattttgt tgcaatattc
   145321 taaactcttt tggcttaata accattccat aaatgtaaaa caatttaaat ctgttatcag
   145381 gtctaataat gttaaagtgt aaagccatat gaacacctaa tggtttaatt agtttttcta
   145441 aaattgtata acgcaacttg atcttaaact tatgatacta ctgcctatac atcatacaac
   145501 tgtctgttta cttagtttaa tgatatatta taaaactgaa aataaatagt gtattataat
   145561 aataactata tatataacaa cattaaatta tacattaata aataatgaaa ttctatattt
   145621 tgtcactatc tactctatta ctatctacag tatgtgtaaa aggacaaaaa gatactgata
   145681 gtccttatcc acctactgat ggaaagtgta aaggaacaga ctatgataga aacggtttat
   145741 gttgtacatc ctgtcctcct ggaatgtatg ctattagtgt gtgtaatagc acaactaata
   145801 ctatttgtgg accctgtgga aaaggtacat ttacagccat accaaatacc ctacccgcat
   145861 gtttaagttg taatggaaaa tgtggtaata atcagctaga agtccaaaca tgtgatggaa
   145921 cacataacag aatctgtact tgttctccag gaaattactg tctacttaaa ggactaggac
   145981 aaggaggcaa ttgtaaggtg tgtcatcctc agacaaaatg tggattagga tcaggtgtat
   146041 tcggacatac aaataatggt aatactattt gtgcaccatg tgaacctggt acatattctg
   146101 acactgtttc atcagtagat gaatgtaagc ctattccaaa aaatatattt aattttatag
   146161 ccgtagaaat caacttatat cccattaatg aaacatcctg tacccatata agcactaagg
   146221 gatctagtga aaccataatt acttcggaag taactattac gttaactcag actgattgtg
   146281 atcctgtgtt tgatacagaa tacttttctg ttatagataa tgtagcaact tcaggtttct
   146341 ttacaggaga gaatatttat cagagtgagt caaaaatgtg cacacttaat atcgaaatta
   146401 gatgtaatga cgcaaaatat tcagattcat ctttatccaa aaagttacct aaatcagata
   146461 acgctttatt tatgcctcac gaagaaacag taatgcttgt aggacattgc ttatctagcg
   146521 ttgatgtata tgtgacatat agtaatacta aagatccaga acaaactgac acggtttcgt
   146581 atcatgtagg taagcttctt aacgttgata atcataaacc caagagatgt aaagtaggcg
   146641 ataacatctt ttaaacagat atctagaatt tattcaatca ttttagaacg agttaaatat
   146701 atcaagtata aacatagtag atttgagaat gtaggctcag acgaagaaca cttaactgtt
   146761 taatttttat atataaaata agtgaaaaag
//
