# Supplementary material for: Widespread Horizontal Gene Transfer Among Animal Viruses
Source: bioRxiv. 2024 Mar 26:2024.03.25.586562. Preprint. [Version 2] doi: 10.1101/2024.03.25.586562 (PMC11071296; doi:10.1101/2024.03.25.586562)
Supplement: Supplement 2 [file media-2.zip › File2_Maps/uParvo_pallasea_amphipod_GERJ01037006_2964.gb]

LOCUS       uParvo2964ct_1          2964 bp    DNA     linear       01-JAN-2019
DEFINITION  [note: taxonomic lineage
            d_Viruses;-
            _Monodnaviria;k_Shotokuvirae;p_Cossaviricota;c_Quintoviricetes;o_Pi
            ccovirales] [isolation_source=original].
ACCESSION   
VERSION
DBLINK      BioProject: unknown
            BioSample: unknown
            Sequence Read Archive: unknown
KEYWORDS    .
SOURCE      Piccovirales sp. ctMX78X (unknown)
  ORGANISM  Piccovirales sp. ctMX78X
            Unclassified.
REFERENCE   1  (bases 1 to 2964)
  AUTHORS   Taker,C.
  TITLE     Cenote-Taker 2 dummy template file. Do NOT submit
  JOURNAL   Unpublished
REFERENCE   2  (bases 1 to 2964)
  AUTHORS   Taker,C.
  TITLE     Direct Submission
  JOURNAL   Submitted (01-JAN-2019) Taker 2, Cenote, 1000 Circle St., Cenote,
            DC 31111, USA
COMMENT     ##Genome-Assembly-Data-START##
            Assembly Method       :: unknown_assembler
            Genome Coverage       :: 1x
            Sequencing Technology :: Illumina
            Annotation Pipeline   :: Cenote-Taker 3
            URL                   :: https://github.com/mtisza1/Cenote-Taker3
            ##Genome-Assembly-Data-END##
FEATURES             Location/Qualifiers
     source          1..2964
                     /organism="Piccovirales sp. ctMX78X"
                     /mol_type="genomic DNA"
                     /isolation_source="unknown"
                     /collection_date="unknown"
                     /note="genome binned from sequencing reads available in
                     unknown;
                     derived from metagenome: unknown"
     CDS             1..273
                     /note="no search hits"
                     /codon_start=1
                     /transl_table=11
                     /product="hypothetical protein"
                     /translation="-
                     KIEQRQSERQFWSPNDSGSEYSDDFLDDCCDEYILACHQGQPDQSVLSNVGANKTSKI
                     DNLISQLHNVQETISHVLPSLEALRNSSSTC"
     CDS             381..617
                     /inference="protein motif PFAM:PF01057.16"
                     /codon_start=1
                     /transl_table=11
                     /product="NS1 Rep helicase"
                     /translation="MDAAHDTCRQFMEDKRDQRQQAPQTTTYAQHVREFDQVIRDHKI
                     NDINQLKKHLSQTQLITYYTRWGQTMGTERSNPH"
     CDS             655..1323
                     /inference="protein motif PFAM:PF01057.16"
                     /codon_start=1
                     /transl_table=11
                     /product="NS1 Rep helicase"
                     /translation="MDYYDLLQEHTEEYLYNREYSKWLLTLFATNGIDFVRFIAEFLT
                     IKDKVLPKRNAFVLCGPHNSGKTMLLGFLTNILNPTGISKQGETSFFYYQKLLDTNMA
                     LMEEQTLEPHNCNTYKSLLGGERYTTDVKNQSSMVITRVPFVISTNEDTFAISCGHTD
                     RQAIHIRCFIHKLKIPINNGLDIKTGLRKPPNTIKEEDLHHLILHNKTNILDCISRIR
                     TAVK"
     CDS             1326..1520
                     /note="no search hits"
                     /codon_start=1
                     /transl_table=11
                     /product="hypothetical protein"
                     /translation="MTSVSKRMRQDDTGDDQDLAAEGGGQGGYSSNNKSVIMNLRPKY
                     LDIPVTLKLAISAPSTRKIH"
     CDS             1492..1584
                     /note="no search hits"
                     /codon_start=1
                     /transl_table=11
                     /product="hypothetical protein"
                     /translation="MHPQRGRYIRLQIPILLQHMVPGRLHILRK"
     CDS             1642..1824
                     /note="no search hits"
                     /codon_start=1
                     /transl_table=11
                     /product="hypothetical protein"
                     /translation="MGDQLHARKQPNQIHQSIQNQRGYRSDGTCQTVGTVQPNHLHCH
                     TSSLRPELHGRNPQKI"
     CDS             1799..2113
                     /note="no search hits"
                     /codon_start=1
                     /transl_table=11
                     /product="hypothetical protein"
                     /translation="MDGIHKKYELSFRDYNFFKNDADIETYKVGDIVTLHNEDFEEAW
                     ITLPNKPSQEARTQMTIHELFKSFKVKSDDDSNFTLPYNQIFNPLNQCHPKHLNHHLR
                     SS"
     CDS             2146..2238
                     /note="no search hits"
                     /codon_start=1
                     /transl_table=11
                     /product="hypothetical protein"
                     /translation="MQGQPEGKNQRPSLQTHLHTTYEQRSWRNT"
     CDS             2235..2873
                     /note="no search hits"
                     /codon_start=1
                     /transl_table=11
                     /product="hypothetical protein"
                     /translation="MRGIYTKNSYGPDHSSSDCSIAIATSPTSDKIEGSLTLNLDQAT
                     APNIKKLSNILRTPTKAGKWQWGTSRQSTKRLQSKQSLLNKFNIEKMIETFKQATSNQ
                     ISKIVDIVNPGESFNIHNFEKMETAVGKNSSSTSAKIKKTIAAGQPPIRRTCFVMQFE
                     GKIGQKFTLNIKDICTASNLTNNAEKPIDNMPLTIDYVTRTNKFSLEECHCY"
     CDS             2858..2959
                     /note="no search hits"
                     /codon_start=1
                     /transl_table=11
                     /product="hypothetical protein"
                     /translation="MPLLLARFLRGASKLLTISQYCKIYEEALKITQ"
ORIGIN      
        1 ccaaaaatcg aacaacgcca atccgagcga caattttgga gcccgaatga ttcaggttcc
       61 gagtattcgg acgacttcct tgatgattgc tgcgatgaat atatactcgc gtgtcatcag
      121 ggccagcctg atcagagcgt gctttcaaat gtcggagcta acaaaacatc aaaaatcgac
      181 aacttgatat cacaactgca caacgtgcag gaaacgatat cacacgtatt gccatcactg
      241 gaggcattga gaaattcatc ttctacctgc tgaggaagag actaaacacc tggcaaaaaa
      301 tcggtaaagg tatcgacagc ctcggagacg tttggaacca cattaccgac acattcaaga
      361 aaaacataga aacatacgtc gtggatgccg cacatgacac ctgccgtcaa ttcatggaag
      421 acaagcgtga tcaacgtcaa caagctcccc aaaccaccac ctacgcacaa cacgtccgag
      481 aattcgacca agtgatcagg gatcacaaaa tcaacgacat aaatcaactc aaaaaacatc
      541 tcagccaaac acaactcatt acctactaca cacgatgggg gcagacaatg ggaacagaac
      601 gttcaaaccc tcattgaata catcaacaga acagaagaaa aaaaaacata ccagatggac
      661 tattatgacc tactccaaga acatacagaa gaatatctct acaacagaga atacagcaaa
      721 tggctcctca ccctctttgc aacgaatgga atagactttg tcaggttcat tgccgaattt
      781 ctgacaataa aagacaaagt tctacccaaa cgaaacgcct tcgttctctg tggtcctcac
      841 aactcgggta agaccatgct cctcggattc ctcaccaaca tcctgaaccc tacagggatc
      901 agcaaacaag gagaaacaag cttcttctac taccagaagc ttctcgacac aaacatggct
      961 ctcatggaag aacaaacact tgaaccacac aactgcaaca cctacaaatc tttactaggt
     1021 ggcgaacggt acacaacaga cgtgaaaaat caatcgtcaa tggtcatcac ccgcgtgcca
     1081 ttcgtgatta gcaccaacga agacacgttc gcaattagtt gcgggcacac ggaccggcaa
     1141 gcgatccata tccgctgctt catccacaaa ctcaaaatac cgatcaacaa cggccttgac
     1201 attaaaactg ggctgcgaaa accccccaac accataaaag aagaagacct ccaccacctc
     1261 attctacata acaagactaa tatcctcgac tgcatcagtc gcatcagaac cgcagtcaag
     1321 taaacatgac tagcgtaagc aaacgcatga gacaagacga taccggagac gaccaagact
     1381 tagcagcaga aggaggagga caaggaggct acagctcaaa caacaagtcg gtcatcatga
     1441 accttcggcc caaatatctg gacataccag tcacactgaa attagcaatc agtgcaccct
     1501 caacgaggaa gatacattag acttcagata ccaatacttc ttcaacacat ggtccccgga
     1561 cggcttcaca tactacgaaa ataaccatgg tctagacaaa accatattct acaactttct
     1621 caacaagatc ggtggaacat catgggcgat caacttcacg cacgcaaaca gccaaatcaa
     1681 attcatcagt caatacaaaa tcaacgtggt tacagaagcg acggcacttg tcaaacggtc
     1741 ggaaccgtgc agccaaacca tctgcattgc cacacctcga gtcttcgacc agaactacat
     1801 ggacggaatc cacaaaaaat atgaactctc cttcagagac tacaacttct tcaaaaacga
     1861 cgctgacatc gagacataca aggtcggaga catcgtgacc ctccataatg aagatttcga
     1921 agaagcatgg atcactttac caaacaagcc aagccaagaa gctcgaactc aaatgacaat
     1981 ccacgaactc ttcaaatcat tcaaggttaa atccgacgac gactcaaact tcactctacc
     2041 atataaccaa attttcaacc cactcaatca atgccaccca aaacatctaa atcaccacct
     2101 gagatcctcc taggtacacc gaccgaccca cccggaattc ggagtttgca aggtcaacct
     2161 gaaggaaaaa atcaacgacc atcgcttcaa acacatcttc acactaccta tgaacaacga
     2221 agctggcgga atacatgagg ggtatataca ctaagaattc atacggacct gatcattcgt
     2281 cctcagactg ttcaattgca atagcgactt ccccaacctc cgacaaaatc gaaggatccc
     2341 taactttgaa cctagatcaa gctacagctc cgaacatcaa gaagttatca aatatattac
     2401 gaacgcctac aaaagcgggg aaatggcagt ggggtacgtc gcgccaatcc actaaacgac
     2461 tacaatcaaa acaaagcctc ctcaacaaat tcaacatcga aaagatgata gaaacattca
     2521 agcaagcaac aagcaaccaa ataagcaaga tcgtggacat cgtaaaccca ggagagagct
     2581 tcaatattca caacttcgag aaaatggaaa cagcagttgg gaaaaactca tcgtccacat
     2641 cagcaaagat caagaagacc atcgctgctg ggcaaccgcc gataagaaga acctgctttg
     2701 taatgcagtt tgaaggaaaa ataggacaaa aatttacatt aaatattaag gacatctgca
     2761 cagcttctaa cctaaccaat aacgcagaaa aacctattga caatatgcca ctaacaatag
     2821 actatgttac gcgcactaac aaattcagct tggaagaatg ccactgctac tagcgagatt
     2881 cctaagaggg gctagtaagc tactgacaat cagtcagtac tgcaaaatat acgaggaggc
     2941 attaaaaata acacaataga ctag
//
