# Supplementary material for: Widespread Horizontal Gene Transfer Among Animal Viruses
Source: bioRxiv. 2024 Mar 26:2024.03.25.586562. Preprint. [Version 2] doi: 10.1101/2024.03.25.586562 (PMC11071296; doi:10.1101/2024.03.25.586562)
Supplement: Supplement 2 [file media-2.zip › File2_Maps/refMeld_physarum0029_slimemold_BK012052.gb]

LOCUS       MeldBK012052           14838 bp    DNA     linear   SYN 09-Jan-2020
DEFINITION  .
FEATURES             Location/Qualifiers
     CDS             join(85..307,482..1086,1150..1461)
                     /note="DnaA-like; predicted structural similarity to
                     PDB:1NJG_B (clamp loader gamma subunit AAA+ATPase)
                     Pfam:PF00308.18 (bacterial dnaA)"
                     /product="Clampload"
     intron          308..481
                     /note="intron"
     intron          413..481
                     /note="intron"
     unsure          634..1452
                     /note="PolIII"
     intron          1087..1149
                     /note="intron"
     intron          1473..1530
                     /note="intron"
     unsure          1575..1861
                     /note="predicted structural similarity to Pfam:PF07999.11
                     (retrotransposon hot spot protein); no good way to
                     translate"
     intron          2190..2355
                     /note="intron"
     CDS             2665..3027
                     /product="hypothetical protein"
     CDS             complement(3115..3921)
                     /note="viral genome-packaging ATPase"
                     /product="PacK"
     unsure          complement(3772..3795)
                     /note="ATPase P loop"
     unsure          complement(4042..4263)
                     /note="Poxvirus M2 (51%)"
     intron          4205..4260
                     /note="intron"
     CDS             4623..5273
                     /product="hypothetical protein"
     CDS             complement(5001..6026)
                     /note="predicted structural similarity to PDB:6NCL_a6
                     (PBCV1 penton)"
                     /product="Penton"
     intron          5440..5501
                     /note="intron"
     unsure          complement(5472..5726)
                     /note="Ad Penton (39%)"
     intron          5724..5781
                     /note="intron"
     intron          5998..6010
                     /note="intron"
     intron          5998..6108
                     /note="intron"
     intron          5998..6245
                     /note="intron"
     CDS             complement(6052..7395)
                     /note="C-terminal domain similar to adenovirus virion
                     maturational protease"
                     /product="Adenain+"
     unsure          complement(6142..6507)
                     /note="Adenain (99.9%)"
     intron          7291..7497
                     /note="minor-class intron"
     intron          7659..7865
                     /note="intron"
     CDS             7694..8032
                     /product="hypothetical protein"
     CDS             complement(8115..8930)
                     /note="similar to Alpha adintoviruses; predicted structural
                     similarity to PDB:3NTT (phospholipase A2 domain of
                     parvovirus VP1) Pfam:PF05829.12 (adenovirus protein X)"
                     /product="PLA2X"
     unsure          complement(8355..8699)
                     /note="AAV5 PLA2 (99.4%)"
     CDS             complement(9044..11194)
                     /note="sequence similar to phage short tail fiber protiens"
                     /product="Fiber"
     intron          9231..12484
                     /note="intron"
     intron          complement(10227..10281)
                     /note="intron"
     intron          complement(11035..12464)
                     /note="intron"
     CDS             complement(11273..11542)
                     /note="predicted N-terminal zinc ribbon"
                     /product="hypothetical protein"
     unsure          complement(11447..11533)
                     /note="DNA-directed RNA polymerase (75%) Pox A2L"
     CDS             complement(11603..12760)
                     /note="protein family rve; similar to Beta adintoviruses;
                     no chromodomain detected"
                     /product="Integrase"
     unsure          complement(12819..12973)
                     /note="Restriction endonuclease Pac1 (HNH)(79%)"
     CDS             complement(join(12833..13947,13986..14205))
                     /note="predicted structural similarity to PDB:3E1S (ExoV
                     RecD superfamily 1 helicase) PDB:3M7K (HNH restriction
                     endonucleases)"
                     /product="S1H"
     intron          complement(13027..13077)
                     /note="intron"
     unsure          complement(13064..14041)
                     /note="S1H"
     intron          complement(13285..13436)
                     /note="intron"
     unsure          complement(join(13364..14032,13987..14196))
                     /note="Megavirus peptidase family M41 (1e-04)"
     intron          complement(13766..13890)
                     /note="intron"
     intron          complement(13944..13981)
                     /note="intron"
     intron          complement(14044..14424)
                     /note="intron"
     intron          14063..14150
                     /note="intron"
     CDS             complement(14102..14422)
                     /product="hypothetical protein"
     intron          complement(14332..14380)
                     /note="intron"
     CDS             complement(14606..14836)
                     /note="initiation codon unknown; PDB:1FO5
                     (thioredoxin-like); encodes LXCXE motif reminiscent of
                     papillomavirus oncogenes"
                     /product="Oncoid"
     intron          complement(14754..14838)
                     /note="intron; extensively utilized"
     misc_binding    complement(14786..14800)
                     /bound_moiety="LXCXE"
ORIGIN
        1 GGGGAAATTC TTACTGTAAC GCTCACGAAC TTCACGGGGA CGCGCAGGGA GGCAAAACCA
       61 ACAGACGCAC GCGATACCCT ATTGATGGCT GGTATTTCTC TATATTATTC CATTTTTAAG
      121 GAATTGTATG TAGATAAAAA AGCATCACAC AGCAAATTGT TTTGGTATGA GTTTATCAAA
      181 CTTGTTGAAG TTCCTGAAGA TGAAGTGAAG GGGTGGTCTT TAGAAGCCCT TAATGAAGAG
      241 CTTGCTGAGC AACATTTCAC TGCGAAGAAG AAGGGAGGTG TTCAGTCGTA TTGGAAAAGT
      301 CTGCAAGGTA TTATCTCAAC TAGACAAGTT ATAGATTTTT CCATGTTTTA TCATTACTCA
      361 CATCATTAAT CAGCCCCACA AGCTGTTGTA GCTAATTCAG CGCCTCCACA AGGTTTGTTT
      421 ATTATTTGTC CGAATTATCT TTACTTCATC TTATTTATAA AATATATTTA CATAACCCTA
      481 GCCCCTGACA CTGTCGTCGA GTTCTGGGAC ACACTCCCCA ACGCCAAATT AACAGAGTAC
      541 AAAGGGAAGG GGAAGAAGAA AGCTGATGGG GACAAGGTTG AACCCACGTT CTTGGAACTT
      601 GCGACGGGGA CGTACTTTCT TGGAAAGAAG AAGTTTGGAT CGAGGTTGTT TGTCCGCGAG
      661 TGTTACAAAG AGCTCGCTGA CGTCACCTTT GGGATCATAG AGAGCGGAAG CAATTTGGTG
      721 ATCACTGGGA ATCCGGGTAT TGGTAAAAGC TTCTTCCTTT TCTACTTCTT GTATGTTCTT
      781 CGAGTGAGGG AGCCAGACGC GACGGTGGTG GTTTACAGAC ATTTGGAGGA GAGGTGGTAT
      841 TTATTCTCAA AGGATGGAAT CTCCACACAG GCGGGGGAGG CTAAAGGACA AGAGGTGTTC
      901 GATAAGTACC TGGTAGACCC CAACACTTGG TATCTGGTTG ATACTGCTAC GCCGCTCGAG
      961 GTGGAAGCCA ACACCGTGCT GCTATCATCG CCCTACGTGC AGCAGTACAA GGAGTTCCTG
     1021 AAGACAAATG CATGCATTCG ATTTATGCCG GTTTGGAGCA AGGAGAATAT TGACATCTGC
     1081 AGGCAGGTAT GAGGTTTTTT TATGTAAGCT TTACAGGCGA GGTGTTTATT TATTTGTTTT
     1141 TTGCAGGAGT TCTACAGCAA TACCATGTCC CAAGAGCAGG TAGACGAACT ATACAGAAAG
     1201 TGGGGAGGCA TTCCGCGCTA CGTGCTGGAA AAGGCGAATA ATGACGAGGA TCAAAACTTA
     1261 TTAGATGAGG CGATCAGCAA GTTCACAACT CACGACATTA TGGCTTACAC TGGTTCCGAG
     1321 GGTGCCCCAG AGCACATCTC CCACAAGCTC CTGCATATGA TCGTCGAGAG ACCCTTCCCC
     1381 ACATGCAGAT GGACAACCTC GGCCATTGAC CGACAGATAC TCCACATTTC ACATCGACGT
     1441 CGCCTCAGAT TACGTCGCTA AGAGACTCAC AGGTATTTCC CTCTATTTAT TTATCCTTAT
     1501 CACTGCACTG TAATTGATAT GCTATCACAG ACAAGTTTGG GCTGGAGATC AGCCATCATC
     1561 AGGAGCTTCT GTGAACCCTC CAAAATCGCG GTGGAACAGC GCTCCTCTTC AGCATTTGTA
     1621 TGAGAACTAC GCCCACCGAG TCATCCCGCA TGGGAGTGAT TTCCCGACTC ACAACCTGAA
     1681 AACCGGCGAA GTATCAACAC TGCACCTGGA GCCGAAGGCA ACCAAGCAGC TTAGAAACGT
     1741 GCGTGACCTC CCGAGCATTG AAAAAAATGA ATACGGGGAG GGATTCAACA CGTTCCCTGG
     1801 ACTCGACGCC GCTGTGAGCG ACCCACCCAA CCTCTTCAAC ATGACCGTGA GCCACAATTG
     1861 ACAGTGTGGA CTGAATGACG ATGCAGTAAG AGATGCCTTT AACAACCTTC CCGAGGACAC
     1921 TTTCCCACGC CCGTGCCACT ACAACTAAGT GGTTCCGTCA GATAGATTCG AGAACTTTGA
     1981 GTGGCAGTCA GTCAACAGGA TTCGAACCAA GGAGCTGGAC TCAATGATGG AACAGTTCGC
     2041 ATTCGAGTTA TCGATTTCTG AGCCAGTGCA GCAGCCAAGT GGTCAAAGCT CCAAGCGTAA
     2101 AGTTCAAAAT GAAGAGGCGG ATAAACAAGT AGAGGAGGGC GTTGCTTGTG AGGAGATACT
     2161 TAAGTCAGGT CACAGAAAAG GAAACAAATG TGGGCGAACT AACTGTTCCT TCCATTCCAA
     2221 AAATAAGAAA AGAAAGAAAT AACAGTATCT TTTATTTTTT GTATTTATTC ACATTTATCA
     2281 ATTAAAACAT TTAAAATCAC CCAGTACAAC TTTTTATTCT CTATAATTAT GTGCAAATAA
     2341 CTCTTTTCTA TACAGGTTTG TAGTTAACTG TTTCCACGAC CATGCCCTCG CGCGTGTAGG
     2401 AGCTCTTCAG GACTTTCCAC CAAATCAAAT AAACGACAAT AGCAAGAAAT CCAATGAGAC
     2461 TAAACCCAGA CGTGATATCC GTAATATTTA ACCCGTCTAT CATTATTAAC TAATTACTAA
     2521 TTACTAAATA CAGAAATAAA ATTTAATTAG TTAATTTATT TCTTTTTCTT TTTTCCTTTT
     2581 CCACCAGATT GTGTGGACGG ACGTGCATTT CTTAATACAT GATTACGTTT CTTTCACTCC
     2641 ATCCGCTGCT GCGCCGTCTC GTAGATGGAC TCTCCAAGAG GACCCCAGCC AATTTGCTTC
     2701 ATCTTGCCCA TTATCCAGCG ACTGACGTGT GCGGGGAGAG GACCCCCAGA CTCACCGTAT
     2761 TTTTTATTTA TTGCACTGTT AATTTTACTT GCCGGTTTTG TCACACGTAA AATTTTATCA
     2821 GCGACTTGTG CACCAGTCAT AACAGCGCTC GCAATTGCTA GTGGTTGCCG CCCATTTGCT
     2881 CCGCTGGTAC CGGCACTGAA TTCGCTTTTC TTCGGTGCTC CATTGCTTCA TGGACTCTCC
     2941 CCGGATCAAC GAATATTTGT CGGGGGTTTG GTCGTGGAAA TATCCGGTGT GGCATATTAT
     3001 GCGGACCTGG ATGCGGGAGT ATTGTGAAAT CCGGTGTGAG TCGAACTGAC ATTATCTAAA
     3061 TAATTACACT TGATTATATT TTTATTTCAT ATTTTATTTT TATTTTTTAA TTATTTAGCT
     3121 GCTAACGTAC CTAATTATTA ACTCTGTGTT GAAATTTTGC ATGAAGCGGT TTTTCACAGG
     3181 AACTACATTG AGGAAAGAGT ACGGGGCAGC TGTTGCGTGG TCGTATATTT CATTGAATTT
     3241 TTTTTCATCT ATCTCTTTTC CAAGACTCAT GGCTTGGCGC ATCATCTCAA GTTTATCTCC
     3301 ACCGTGCCCA GCAAAAAGAA TCCACATGTC ACCCTGTTTT TGGCAGCCTG GCTCCAGGTC
     3361 ATTTGGATAA TGTGAGCTAA CAATGACCTT ACTTTTATAA TGGCGGTGCT GCTTAATCAG
     3421 CGTTTTAATT CTGCGACTTT TTAACTCCTC ACTCATGTCG TCGAAAACGA AGAAATAGCA
     3481 CGTGATGCAA ATAATTTTTT CGTTTTTCTT TTTTATTTTA ATATCTACAA ACTTGCGAAA
     3541 AATCTCTGGG AGGTCCGTCT TTCCATTCGC GTCATCTGGT GTGTCGACTC TGAGGGAATC
     3601 GATTATTTGC AGGAGTTCTG ACGTATCCAG GTGCATCTCG TAGCCAATTC CGCGGCGAGT
     3661 TAGCTCCTTG GCTATGTGCT CCCAGTTGCT ATCATTGTGG ACCGTCCCGG AGAAGATGTA
     3721 AACATACAAG TCCTTATCCG CACAGTTCTT AAGTATGTGC CACACCACAT TCGTTTTCCC
     3781 ACTCCCTTTT TTCGCGCACA TAAAAACATT TCCGTACAAC TTCGGGACAA CATCATATCC
     3841 GTGAATTCGT TCCGGTGGTG GGTCATTCGT GGGAATAACT TCAATTTGTT GATTATTTAT
     3901 TTTTTTGTCC TTAATTACCA TTTATTTTAT TGAAATTACT ATAATTAACT AAATATTTTT
     3961 ATTTTGTAAA TCGCAAATTC ATTGCGAACT GAATTGTTGT ATTAGGTGCA ATGCTTCCAC
     4021 TGGAGGAGTA TTCAAAGTGA AGGAGTACTC GCCCTGGATG GGCTGCCTGA TGTTGAATAT
     4081 GTCCTGTGGA TACTTGTTGT ACTCGCTGAT CACCTTAACC ACAACTCCGT TCTCATCCCG
     4141 GATTTGCACA CAGGTGACTG AAGTGAGGGG GTCCACAACA AGACTGGAAT TCAAATTATA
     4201 AATCGTATCT TCACCCACTC CAACACCAGC ATTATAATTT ACGCATGTGA CTTCTACAAG
     4261 TGTCGGCTGA AAGGGAAGCA CCAATGTTGC GCGGATGGTT GGATTTGCAG CAGTGAAAAT
     4321 CCCACTGATG ACCACGTTTT TAATCTACTC ATCACGCAGA CACATTTAAT TAAGTAATTA
     4381 TAATTATGCG TTTATATTTA AAGAAAAATA AAATTTCTCT CGTTTTATTT ATTTTTTTCT
     4441 CCTACTTTGC TTTTATTCTA ATTTTACAAT ATTCGAACTG ACACTAAGCT CTCTTTCAAC
     4501 GATTGGAAAT AAGTAATGGT TGTACTGGCT GTTCCCGGTT TGAGCAACGA AATTCACCTT
     4561 AGTCTCGAAA GGAGCAGGTT CTCCTCTGGC AGCACGTCTA CCACACGCTC CATGGTCTGG
     4621 GGATGTTCAC AAGTGAAGTC GACTGTCGCG TGCCAATTGT AATAGTACTC ATTTTTGCTC
     4681 TGAATGCAGC TTCCTTTCAG TACTTCCCTT TCTTTGTTAT AATCATCACA CAGGGTGAAA
     4741 GCAGTGCCGG TTCCAATGGT GTACTGCCTG TTCACAAGAA GCTGATCGTT CAGGTATGCT
     4801 TGATAATACT GTACCTTGGC TCCAAGCAAA TTATTGTGGT CATACAGGGT GTTTGCAGTA
     4861 TCTGCACCGT TGTAGCAGCC CCAGTGAACT TTCGCGAGGC ACTTGCCCAA CCCAGCAGTG
     4921 AGACGAACCT CTGGAGATTG AGTTGTGGAC TGGCTGGTGG GTCCTTTCAG TCCGTACGCC
     4981 GTTCTAAATT TGAGATTCTT TCATGGGCCG CGCATAAATA TAGCACGGAA GGATTTCTCA
     5041 CTGTTTGTTT CAGTCGCAAC CATGAGGTGG AGGTTGGTAA TTCCCCAGGG TCCGGCAGCT
     5101 GGGTTGATAT CAGGTGGTGT GTAAGCACCG GCGCCAGCAG TTGGGTCTGT TGCACTTGTA
     5161 CCCAACCAAC ACATTTGGTT GTATCCATTC CAGTAAACTT CGAATACCAC GTCCTGTCCG
     5221 CCAATTTCAC AATCTGTCAA CCAAAAATGG TAGATTTGAC CGTTATTATT TAATTTTTTG
     5281 CTCGTGAGCG TTGGCGCTTT GTTCTCAAAC ACGATGTAGG AGTTGGTGGT GTTGCTAACG
     5341 GCATATATAT CTTGCAGGAT GTTGTCTTGA CTGTTTTGGC AAATGTCACT CCGGAGATAG
     5401 ACCTGACTGT GGAGGTTGAA ATTGCAGACA GAAGAAGAAG TAAGTGCGTT ATCGGTAAAT
     5461 GTGTACACAC TGTTTGCCGC AAATCCTAAC TGTTCGTACA GAGTATCATT GATTGTCAGC
     5521 ACTGGTTGAA TGTAATTTCC GCCGATCACA TTCGCTTGAA CTCGAAGAGT CATCAAACCC
     5581 GTGTCAACAG TTCGCAAGGT ATTCAGTGCG TCAACACTGT AAATAAATCC ATACCCACTA
     5641 ATTGATGACC GAACATTCAG AAGACCTGCA AGTATTCCGC GGAAGCTGAT CACATTGTAG
     5701 TTTCCAGCAG GGAAACTAAT CGAGTATGTT CGATCTAATT CTGTTACCTG CAACGAGTTT
     5761 CCCTCAGTAA TTAAATAATA GGTTTTAGGA ATACTCGTGG TGAGAACGAC CACACGACTG
     5821 GCAACAGGCG AGAACTGTGT CAAAAATTTG AAGAAGAAAT TGCTATTACT TCCTCCGTGC
     5881 GTGATGTCTC GAAAACCAGA ATTCACATAA ACCATCTCCC CAGTGATGTG GTTAAGCGCC
     5941 GCTTCTCGAG TAACCACATA GAGGTCCTTC AAAGTCGACT CAATGGATTT AGTAGCGGTA
     6001 AGTAATTTGT TAGTTGTTTC GGCCATTATT TATCTGTATA TATATTAGTA ATTACACAAA
     6061 TTTAAAATCA TATTTTTGTT TATAATTTTC AATTTCTTTT TCTCCCAGTT TGTTGAACCC
     6121 AGTTGCCTCG ATCCATTTGC GCCCGCGAGC TCGATCATTG AGAAATTTCA TGGCGAACCA
     6181 TCCGCAATTG TTGCTGTGTA TGTTTTGATC TTGCATATGA TTAATTTTGA ATTGTTTTTT
     6241 TCCAGTGCCA AATGCCAGGG CCCGCTTTAA TTCCGAGTAC ATCAAGGGGG TTGGTTTCAG
     6301 CCCAAGAGGG TCATAGTACT CGATGGTATC TGGATCAACT CTCACGGCGA CCCAGTGACC
     6361 CACAGCTGGA TTCGTAATCG GTGAGGTATT AACAATAAAA TTTCCGATGA AATCTTTCCC
     6421 AAAATCAGGG AGGGTGTCAA TGCTGAAAAT GCCACACCAA TTTGGCTTAT CTTTCATCAA
     6481 TTGTTCGATT TGAACATTGC TCAGGGTTCC ATCGGCGGCA GTCCTTGCTT TACCATTTCC
     6541 CTCCTGTAAT ATTGCATCGA GTAACGCGTT AAATGAATTT TCAATGCTTT TATCATATTG
     6601 TTTTCGTTCA GTTTTGTTCA AACCTTCTGG CGGACTTATC TGCGTGAAAA ACAGCTTAGT
     6661 AGTCTCCTTA CTATTTAGAG CTTCAATAAA CTGCGTGCTC GTTGTGAATT TTTCATCTTC
     6721 GAGGATTCCT TGAGTTACCG CATTTCTCCA CAACTTTTTC AGTAGTTTGG ATCCCAGGGA
     6781 TTTCTGTGTG CTCACAATTT CAGCATCGAG CAATTTTGAT TCTTTTTCAC CTAACTCTTT
     6841 TTGAATTGCT TCTTTTTCTA GTTTTGCAGC TTCTTTTTCA AGTTTTGTGG CTTTGGCTTC
     6901 CAGCACCGCC TGAGTCTCGG AATCTTTTGC TTTAGTTGCA TCCTCACGGT ATTTCTCAGC
     6961 TTTAGTGCTA TTTTCCAATA TTTCTTTCAT TTTTTCTTCA GGAATTATTA ATTCTCTTCC
     7021 AGTTCGTGTA TCTTTTATAC TGAATGTATT TGTTGGTATG TGTGTACGCA CTGCGGCTGT
     7081 GAGTGCTGGA ACAAGCGTAG AAGTTGTTGG AATATCAGTT GGAATTTGTT TTTTGTTTTC
     7141 ATCTCTTTGC TGTTCGTGCA TCAAAATCCT ATCTGCAAGT GATGTATTAT TTTGAACAAT
     7201 TATTTTTGCA GGTTCCGAGA GTTTAAGTGT GGATTTGGTG GCAGGTGTTC GGCGTTTAGC
     7261 TGCAATTCGA TGTTGTTTTA ACATGTCAAT ATATCTATGA ATTAATTGCA CGAGCAGTTT
     7321 GTTTAAACTT CGCTGCACGG AAGCTGTTCT GTCAGAGTGT TTTTTTTGTT TTTGTTTCAT
     7381 TATGTTTTGT GTCATGTTAA CTTCAAGCGC ATCGCTTCAA GCATTATAAT AATTATTTAG
     7441 ATAATAAGAT TTATTTTCTA TATTAATTAA AGTTTATCAT GGATTTGACT GAAGTAGATA
     7501 ACATTTATGA TGAAGTTATT GTCGATCATC CGCCACTGGA CAAGGAAGAA AAACCAAAAG
     7561 TTAAGCATAC AAAAAATGCT ACCAAACCAC AAAATCAACC GCACAATCAG TCAGTCAGTG
     7621 AAAAGAAAAA AATTGCTTCA AGGGAAAATG CACAAAAGGC ACGTAAGGCT CGTTTAGAAA
     7681 AGAAAAAACA AACATGGTAA ATACAGTAAA TACAGTTAAT GCCACTGTAA CACCCGTCAC
     7741 TGAATCGTGT ACTCCTGTAC CTACTACATT AGTAGCTACT GATGCACAAA AGTTTTTGCA
     7801 TGAAAATGAG AGTGATAGTG ACAATGAAGA AGAATTAATC ACACAACAAA TTAATGCATT
     7861 AATAGATAGC CGCGTTCATT TTCATTACAA AAACAAACTC AAACATCGAA TTTGTAAATT
     7921 GAAAGACAGA CTACAGCCTG CTCAGTCAAC ACACAAGACT GACCACTTGC CCGGCGTAAT
     7981 TGTGACGCAA CCATGTAGCT TACTTGTTCG TGAACAAAAG GGAAAAAAAT AACCCAAAAA
     8041 TCAAAAAAGG AAAATAAAAA AATACCAGAA GAAAAGAAAA ATCTATCTAG TTTACCTGCT
     8101 TTTTCCAAGT TTTATTAAAA GTAAAATGAT GGACCGGTGT GTGTTTTGGC GATTTCTTTT
     8161 TTCTTTTCTT CGATTTTTTC TTTTGCAGCC TTCACCTCTT CCTCGATTAA TTTTTTCTTA
     8221 GCTTTTTCCT CATTTCCACG GCGTCCAACA TACTCAAACA AGCTACCGAT TGCATTTAGA
     8281 AGTTTTGTCC AGCCATCACC GGAATCAGCA CTTAATGTAG GAGCTCCTCC GTATTTTTTC
     8341 CAAGTACCAT TGCCATTATA TCCGCTTCCA AGGTAAAGTT TTCCCCTCAT AACCGCCGTG
     8401 ACAAAGTTGG CTTTATCTCG CTCATCTTTG GTTGCATTCG GATCAGCTGC AACTTTTTCA
     8461 GCTGCTGCCG CGAGTGCCAG GTCTGCCGGA TGCCTTGCTT CAGCAGTCCG GTTGTCCCGG
     8521 TAAGCAATGT CATGTTGCAT GCAGGCATTA TCAAGTTTGT TGATCCCAAC ATCTCCACGC
     8581 GCAAGATGCT CCTTCAAACG AGTTCCTGGG CCACAGAAAT TGTATTTTAT TTTGCGTTCT
     8641 CCATCTCGTA AGTGCATTTC GAAAGGTAAG TGATTAACTA ACCAATTAAT CGGTCCTGCA
     8701 CTGAGTTGCT TAACTAATAG TTGATAATGG GGATTTAATT TTTGAATTTT ACTTAATTTA
     8761 ACCAAGCCTT GTCCTATCTG TTCTTGGCTT GTTCCGGCGT CATTGGGAAT ATCACGCGTA
     8821 ACTCTGCTAG TACTCACATC GATTAATTGA TCGATTGGCA AATTATTATG AATAATTTTA
     8881 TTCCAATCGG TAAATGTATT TATTTGTGGT GGCACCAAAT TTGATTGCAT TTAATTAAGT
     8941 GCTTATTTGC TTGCTTACTT ACTTACTTAC TAAAAGTAAG GTAAGGTAAA GATAAATAAT
     9001 ACATTATAAT AACTTCTCAT TTTTTAATTT TAATTATTTA TTTTTACAGT TCTGAATTGA
     9061 TCACACATAG AACGGCTACA GAAGGTACAC TGGGTGGCTT GATTGCAATG TAGGGCGTGC
     9121 CGGAAATTGG AGCTGTGTAC GCAACATAGA GTTGGAATGA TCCCACAGTA ACATTCGCTA
     9181 CAGTGAAGTA AATCGACGCA TCCACATTTG TGTTGGGTAC GATTGAACCT GTGGTCGCAT
     9241 TAGGGCTCAT GTAGGTAAAA GCGAGTCCAA CCGGAGAACT TGCTGAACTA TCCCAGCCCC
     9301 AGCAAAAGCC AATGGTCGCT GCATGGATTC CACCGCCCAC AGTCGTGATT GAAAGATTGA
     9361 CTCGCCCCGC TCCAGACTTC CCATTCGTTG TTATCAGGTT GTAGGAAGTG ACACCATTGG
     9421 GAGACACGGT CATGACAACG TGTTTTTCCA ATTTATCTGA AACAAGTCCG GAAAATGTTC
     9481 CAGTAGTTCC AGCAATTGCT CCGCTCAGGG CTTCCACAGT TACCACTCCA GAAAATGTTG
     9541 CATTAGTCGC GCTCAACGAG GAGGAGAAAA TTGCTGGAAC TTCCACCGTC ACCACGGATG
     9601 AATTTACCTT CAGTACAGCA CTTCCACTTT GGATACAGAA AATGATAGAG CCTGCACCAT
     9661 TATTATTTCG AATCACGGCA TCTCCTGCAA CAGCACTCGA TGAGAACTGG CCTGATGCAG
     9721 CGGCAACTCC CAGCTCAAGC TCATTGGCTG TTCTTCCAAT GGTCGCAGAA ACATAATCAC
     9781 TTGTGCTCCC AGACTGGATA CTTAAAGGTG TGTTGGTGAC GGGATCACTC CCCCATGCAC
     9841 TTCCATTCAA CACCATACTC TTCCCTCCAC TCAGGGGTTG ATGGTAGAAA TTAATTCCTC
     9901 CACTGTTGGT GAAATAGATA TCCGCACTCC CGGTGATCAC TCCGTAGCCA GCCATGCTGT
     9961 TGTAAAGATT TACTGTGCTG CCATACATTG TCTCAACATT CGTGATGTCC TGCCCATTAT
    10021 TGAGGCTGAT TCCAGTGTAG AATGGTACGT TGCTTCCATC TGTCATTCGA ATATTGTTGC
    10081 CCGGAGCAAG GAGAACTACT CTGTTGAAAG TTGTTTGAGG GAGTCCTATC CCGGCATTAT
    10141 CGCGGAGGAT GATCGTTCCG TTGGTGTTGG CAGCAGTCGC CGTGGTTGCA GGATTTGCCA
    10201 GCTTTGTATC TGCAATTGCT GCACTGCTAT TAATCATTGA ATTAGTTATA ACATTCGGGG
    10261 CAATTACAGT GCTGCTCATA CCTCCAGTTA TGTTCCCAGC CAGTGATCCA TTGAAGGTCG
    10321 CAGCGCTTCC AGAAACATTC CCAGTAACGT TTCCAGTAAC ATTGCCAGTG AGGTTGCCGG
    10381 TGAGATTACT CACAATGACT GCTCCATTCA GTGCACGGAT GAAGCCAGAC TTGATGGAAA
    10441 GGTATGGGGT TGTCAAGCTT GTGGCAAAGA AGAATTTGTT GGTGGTGGAG TTTGGCATGC
    10501 AGAAAATAAT ATCTCCAGGT ATGGACCCAC TCGTGAACTG GTTGTTCATC GTGGCAATCC
    10561 CTAGCTCAAA ATCATTATTT GCTTGCCCCA CGACCACGGA GGTATAATTG CTATCATTCC
    10621 TGGATTTGAT CGAGGCTCCC AGAGCGTTTA TTGAATTTGC ACTGATGTTT CCCGATCCAT
    10681 CTTGAAGAGC TATTGTGTTA GAGGTTGCAG CTACTGTCGC TGTGGTCGCA GAGTTTGCCA
    10741 CTTTTCCAGT GGTAGTGATT ATTGCCAGCT TTGTATCCAC GATTGCTGCA CTGGAGTTAA
    10801 TCATCGAGTT AGTTATGATA TTGGGAGATA TTACCGTTGC CATCATGGTC CCGCCAACAT
    10861 CTCCACTGAG GGTCCCGGTA AAATTAAGAG CGCCTCCAGC AGCTGTGGCA TAGCTCGCGC
    10921 TCCCTGTGAC ATTCCCAGTC ACATTGCCCA AGACGTTTCC AGTGAGGTTC CCAGTCACGT
    10981 TTCCAGTGAT GTCTCCTATG CTCTGCCCAG TGTGCACGCC GACTGTATTC CCGACTACAC
    11041 TGTAAGTGTT GTTAACAATT AAATTTCCAT TTATTGCAAT GTTGGGTCCG CTCAGGAGTG
    11101 CAATCGAGTT AACATTAAGC TCCTGGATAT CCGCGCTTAT CGCAGTAATT TCGTCAAAGT
    11161 CTGCCGTGTT AATATTAAGC AAACCGTTGC TCATTTACTC TGTACTTAAT ACAGTAATTA
    11221 CCTTTAGTAA TTACCTTTAG TAATTAAGAG AAAAATAAAT TTTAAATGTT AGTTAATTTG
    11281 GATAAATATT TTCGAATATA TAATCACGCG AATCATCAGG AGATTTCAAA GCGCCACCAT
    11341 TCTTGTCTTG TCTCTCCTTA TTCTTCAGTC GCCATTTTAA ATTCACACAA TAAGTTGCCA
    11401 TCCGTCCTTT TTCCGTGCTT CGATATTTTT TAATATATTC GCCACTTTTT TCTTTTTTCT
    11461 TACCCGAACA TTTGCAGCAT AGAGTTGGCT CTCCCTCGCA CTTTATGCTT CGCGCACCAC
    11521 AAGATTCGCA CATCGCCAGC ATATTTTGTT ATGTATGTAA ATATGTATAT ATGTATGTAT
    11581 ATATTTATTT ATTTAATTTA ATTTATAAAT CGAGGCGTTT GGGAGCCTTT CTGGCACGAG
    11641 TATCTGTAAT AATATTCGCC TTGTCTGTGC TTTCGTGTGC TTCCTTCTTG TTAATCGCTG
    11701 CAATCTTTTT GATGAGCTTC AACTGTGGTT TTGTAGTGGA AACAGCTACT TTGGTATTGT
    11761 CTGTAGTAGT GCCTGCAGGT TTAAGTTCGT GGTAAAGTTT AGGGACTTCC TCTCTGTTGA
    11821 TATCAAGTAT TACTCGATAG CTAGAGTAGC CGAGAACCTT GTGGCGAGTA GGGTTGAATT
    11881 TCGCGATGGA GCCTTTTTCG TAAGCAATGC ATGTTTTACT CAGGACATAT ACGTAGGAGC
    11941 CAATGGGGAA TTTTTCTTTT ATTTTTTTCT TTATTAATTC TTGTTGTTTA ATTTTTGGAA
    12001 TTGTTTGTGC GATAATTAAA TCCGCATTTT CGTGTGTGTT TGGGTGCTGG TAGGCATCAA
    12061 GAACTTGAGC AGGAGTATTC ACTGACTTTG AATTAGGTGT AGAGGCGTAG TTGCTCGAAT
    12121 GAGGAGAGTT ATTGTAATTA GTAATTAATT CCTCATACTT ATCATCAAAT TTAAATTTAT
    12181 GCACACCAGT TCTTCCCGAA GTCGTGATGA ATCTTTCAAT GAGGTCTCGG ACAGTTCGGT
    12241 TCACGCGTTC GACAACTCCC AGCTCGAACC CTTGGTCAGT GCTTTTATTA ATTACGGTGA
    12301 GGGTAATATT TTTGTTCTTA AGAAATTCTT TCAGCTTTGC ATTCACGAAT TCAGTTCCGG
    12361 CGTCCACAGT GAGGCTCGTC ATCAGCGGGT TGAGTGTGGG GATTATTTTA ATTAAATATT
    12421 TCACTGTGTC ACTCTTATTT TTTATCAGCT CGCTATATAA ATACCTGCTT GGTACGTGGA
    12481 TAAGATTGAC AATGATTCCA TTTCCTCCGT TGAACTTCGC GTAGTCACCC ACAAAAGCAA
    12541 TATCACACTG GTAGTCCCCT GGATGCGCGA CTATGGGCAC TGTCACCAGC GGAACCTGCC
    12601 CATGGATGGC GACCTCACTC TGCCTGATTG CTTCGGTTAG TTCATTGGTA TTAGTTTTTT
    12661 CTGAAAGTAA CTTATTATTT TTGTATTTGC TTCGTGAGAG CCAGAGCCCA AAGCGTGGTG
    12721 AAGTAATCAG ATCTCTGAGT TTAAGTTTAT CCGCCGACAT CTCCTTATTA TTTAGTAAAG
    12781 GTAAAAAACA TCTTTAATTT TTATTTTTTT GATTGATTGC AGTGCATGTA ACTCAGTGTG
    12841 CAGTTTGTGG TGGTGTGAGG GAAAAGGTTA TCAATTCGGT CCACCTCCCA CGTGTCCGCA
    12901 ATGTCGACTC CACAATGCAC AAGCGCGCGT TCCCAAGGTG ATCAACTATC CAGGCTGGTG
    12961 TAATGTACTG CTTATCATAC GCAGAAATAT CACCAAATCG ATTAATGTCC TGCGTTTTAT
    13021 AACTTTCTAC GCGTTTAGCA AGTGAAGTTG GCATTTGAAT TGAATTATTA TAGATACTAA
    13081 TATCCAAAGT AGTCGCGCGA GACAGCGTTG TAATGAGCCA GTGCTTGTCT ACATATGGGC
    13141 AAGCTGTGTC GAATATATTG ATCTTTGGTC CGATTGTGAG ACCTTGAAGC GAGTAGCAAG
    13201 TCTGGGCGTT GGGCGGTGCG AAGTGATGCT TGTACACGTC CATTGCAGAC ACCTTTGCAG
    13261 TGTGGGGGAG CTGTATGTGA CCTCCTTTAA TAAGAATTAG AATAGTTCGG TGATTGTGAA
    13321 CAACTGCATT GTAAGTCGTA TTAGTGTAAA ATTTATATTT TATTTTATCA CTAGAGATCG
    13381 AAAGATGCTC TTTGCAAAGA ACTTTATGCT CACCAACACC AGTAACATCC GTGTACCTAG
    13441 AGTTAAGAAT AGCAGCTGTA TTGTTCAGAT ACGTAACGTT GGGCGTGGCA TCTGGAATCC
    13501 ATTCATTGAA TGGCTTGGGA GGAAACTCCG CGCGCACAAG CTTTCTGGCA GAGTCATCCG
    13561 TGCTGGTTTT AAGGCGATCA AAGATCGAGC AAAACTTTTC TGCATACTCC GGCTCAATTC
    13621 TTTTAGGGAT ACTTAATTGC ACGCGCCGGG GGAATAAACT GTTCACACAA TGATCGTAGT
    13681 AAGGGCGCTC ATAAGCACAG CCCTCCTCGA TAGGCTTGTT TTGAAACCCG TCCCCTGTGG
    13741 CGAATATAAG CTTGTCCGAA TGCGCCTGAA TAAATTGGTG AATATACTGT AATTGTTTGA
    13801 TATTACACAA GTGAATTTCA TCAAATATAA TGTGTGTAAA TGGCGCGACA TTGAATTTTT
    13861 TATATGTTAC GTCCTCAGTT ATTCCCTTAC CCATGAGCGT GTTGAGAGTA ATGGCAACAC
    13921 ACCGATCGTT CTCAAGGTCC TGTCTCAGCG CGTTCTGGGG GGTGACAAAC AGAGACTTCA
    13981 CTTTTGGATC ACTCCGCGCA AGCACTTTGA ACGTCGTTGT TTTTCCACAC CCGGATAAAG
    14041 CGCCTCGACC ATACAGTTAG ATGTTAGTAG CGCGCCCATT TCATTAATAT ATTCTACACT
    14101 CTTAAACTCC ACTTCGTGTG CCGGCTGAAC TGTTGTGACG ATTGGTGCAG GCACAGTAGT
    14161 GAAGCTGATC ACTGGCATCA AGGCCAAAAA CAATTTGATT CTCATAAAAG AAAAGAAAAT
    14221 TGCTGATGGT GAAATTGGGG AGCATCACGA GCTGTGTGTT GGTAAATTTG CCCACAATAC
    14281 ATTCCAGGAT CACAAAGAGT AGAAAGAAAA GGGATTTATG TGGCATCTTC TCTAAGAAAG
    14341 TGTAAGAACC AATAACAAAA GAAAAAGAAA GTGGACATAC CTCTTTTTTT ATTATTGATC
    14401 TTCGTGTACA GAAAGTGGAC ATACCTCAAT AACGTTTTGT GATTGTGGCA CTTTCGTTGC
    14461 AGTCACGTAC AAAATTAGAA AAACCAAGAA AAAATCTAAT GAATATTTGA CCTTGCGCAA
    14521 AAGAGGTATA TTAAATTTCA GACATAATTT GCAATAATTT ATGATATTGC TACTTGCATA
    14581 ATTTAAAATA AAAGCTTTTG CCGCACTAAA TAGTACGTTT CATATAATAT AATAATAATA
    14641 CAATTACAAA ATTTGATTGG AAGTTAGTTC TCTTGTGCTC TATCGTAACA TCCTCCTTTG
    14701 ACGAATAACT AGGAGTATAC CAAGAATAGT TGATAAAATG ATAATAAAAA TATCTGTGCA
    14761 AGTGAAAGTA ACGGTATTCA AAAACTTCGT TACAGAACAA GGTGCATTGA GGAAGAAAAA
    14821 AGGAGACTAT GAGGCTGA
//
