# Supplementary material for: Widespread Horizontal Gene Transfer Among Animal Viruses
Source: bioRxiv. 2024 Mar 26:2024.03.25.586562. Preprint. [Version 2] doi: 10.1101/2024.03.25.586562 (PMC11071296; doi:10.1101/2024.03.25.586562)
Supplement: Supplement 2 [file media-2.zip › File2_Maps/uParvo_oedothorax_BidnaRep_SRR13225184_4321.gb]

LOCUS       uParvo4321ct_1          4321 bp    DNA     linear       01-JAN-2019
DEFINITION  [note: taxonomic lineage
            d_Viruses;-
            _Monodnaviria;k_Shotokuvirae;p_Cressdnaviricota;c_Arfiviricetes;o_C
            remevirales] [isolation_source=original].
ACCESSION   
VERSION
DBLINK      BioProject: unknown
            BioSample: unknown
            Sequence Read Archive: unknown
KEYWORDS    .
SOURCE      Cremevirales sp. ct0D5UQ (unknown)
  ORGANISM  Cremevirales sp. ct0D5UQ
            Unclassified.
REFERENCE   1  (bases 1 to 4321)
  AUTHORS   Taker,C.
  TITLE     Cenote-Taker 2 dummy template file. Do NOT submit
  JOURNAL   Unpublished
REFERENCE   2  (bases 1 to 4321)
  AUTHORS   Taker,C.
  TITLE     Direct Submission
  JOURNAL   Submitted (01-JAN-2019) Taker 2, Cenote, 1000 Circle St., Cenote,
            DC 31111, USA
COMMENT     ##Genome-Assembly-Data-START##
            Assembly Method       :: unknown_assembler
            Genome Coverage       :: 1x
            Sequencing Technology :: Illumina
            Annotation Pipeline   :: Cenote-Taker 3
            URL                   :: https://github.com/mtisza1/Cenote-Taker3
            ##Genome-Assembly-Data-END##
FEATURES             Location/Qualifiers
     source          1..4321
                     /organism="Cremevirales sp. ct0D5UQ"
                     /mol_type="genomic DNA"
                     /isolation_source="unknown"
                     /collection_date="unknown"
                     /note="genome binned from sequencing reads available in
                     unknown;
                     derived from metagenome: unknown"
     CDS             1..192
                     /note="no search hits"
                     /codon_start=1
                     /transl_table=11
                     /product="hypothetical protein"
                     /translation="-
                     LSITLTLSKNRFMSRSRLNEVYSASGDRSLGREPTRKKRTGWEGGRHLIEKIYFVQSR
                     TTHK"
     CDS             362..1837
                     /inference="protein motif PFAM:PF01057.16"
                     /codon_start=1
                     /transl_table=11
                     /product="Rep protein"
                     /translation="MEKFLKDRHKTLICEICKKSMRSDHIRRHIKTHKKKTSNINIQL
                     LSSSSVDVQLIGSSSVDVQQPSTFDVDIQQPSTSAMNFQQPSASGMDVQIPNMDIQLL
                     NSSGVDIRQSNTSCMDIQLPSTSAPHQVVTSSTTSKTKNELSTMNLNEISSENNIIFN
                     FSEPKIIEHDDTINSVKKIIDDAKKEKMLTEKLFIESDPKDIPFLQHKYKNHLLDLYN
                     QPIIEIQKELLPWQKEIFDMMNFEKYNNRVIYALLDRKGGIGKSTFKRHIEQYPNYLT
                     ITGSHRENLKTAHDKYKNNITNRQWNIIYDIPREYIDAPIFVEQLKEGYLPSYNTFAK
                     QITLGQVNIFIFCNNDSNLYELSKKLTEDRLKIFILDDNNKLSKINNDNLKIDKNYLE
                     RDNKYKCKYCCKIFNTKFNRARHYNSCLKNIKKPQFSKPIICKLCHTENRKIICYECA
                     EVTNFNAEEKTHCIYCNKLILPSKMSQHLHNFHIINIVKED"
     CDS             complement(1878..1991)
                     /note="no search hits"
                     /codon_start=1
                     /transl_table=11
                     /product="hypothetical protein"
                     /translation="MMAVVLNFENINYKFDVERCVKYVKELLLIKTKVLFY"
     CDS             2110..2199
                     /note="no search hits"
                     /codon_start=1
                     /transl_table=11
                     /product="hypothetical protein"
                     /translation="MYILYIVNMYILYIINYVHKKLELITKNY"
     CDS             2316..2480
                     /note="no search hits"
                     /codon_start=1
                     /transl_table=11
                     /product="hypothetical protein"
                     /translation="MPNYNSSSDNDQHSKQTGGKDEKPRPYSNEDYRKWQRDERKGNA
                     PDKAPSFTKR"
     CDS             2856..3179
                     /note="no search hits"
                     /codon_start=1
                     /transl_table=11
                     /product="hypothetical protein"
                     /translation="MEPFNYPNSMETPSTLMYKLSEDQEELTFEEFSLIIRSIHVYNI
                     KNIVVIKDLKCVIVQFYFEASVTLFKKRLNMLSKYINITKISTYVEIDELIILQKLKE
                     KYKFL"
     CDS             complement(3154..3243)
                     /note="no search hits"
                     /codon_start=1
                     /transl_table=11
                     /product="hypothetical protein"
                     /translation="MKYIVGYRLTIDYQLIYCKFFITKIYIFL"
     CDS             complement(3651..3743)
                     /note="no search hits"
                     /codon_start=1
                     /transl_table=11
                     /product="hypothetical protein"
                     /translation="MVLLCAGLTFRGDSLIVIYIYLIGLDIDIF"
     CDS             complement(3743..4024)
                     /note="no search hits"
                     /codon_start=1
                     /transl_table=11
                     /product="hypothetical protein"
                     /translation="MYMYIFYYYYYILLDWVQTFLITYAKNLVHLTVMLCVGLTFRGD
                     FLIVIYYMIYYIIYYIVFFIIPGLDRVQTFRTKNFFVSFSLPMQKFLCI"
     CDS             complement(4163..4321)
                     /note="no search hits"
                     /codon_start=1
                     /transl_table=11
                     /product="hypothetical protein"
                     /translation="-
                     LSITLTLSKNRFMSRSRLNEVYSASGDRSLGREPTRKKRTGWEGGRCLVEV"
ORIGIN      
        1 tttttaagca ttactttaac attatcaaaa aaccggttta tgagtcgttc cagactgaac
       61 gaggtatatt cagctagcgg tgatcgaagc ctgggcagag agcccacgag gaagaagcgc
      121 acggggtggg aggggggacg ccacctaata gaaaaaatat actttgttca atccagaacg
      181 actcataaat aaaattaact gtaaccgaaa aaatatactt tgttcaatcc agaacgactc
      241 ataaataaaa ataactgtaa ccgaaaataa gataaaagta taaaaacaga tgaaaagata
      301 aaaaatttat caatacttag taaaaatatt acgcatatag gaaagtaata atttattaat
      361 aatggaaaaa tttttaaaag atcgacataa aactttaata tgtgaaatat gtaaaaaatc
      421 tatgagatca gatcatatac gccgtcatat taaaacgcat aaaaagaaaa cttcaaatat
      481 aaatatacaa ctactcagtt cttcgagcgt ggatgttcag ctgatcggtt cttcaagtgt
      541 agatgttcaa caacctagta cttttgacgt ggatattcag cagcctagta catcggctat
      601 gaattttcaa caacctagtg cttcaggcat ggatgttcaa atacccaata tggatataca
      661 actactcaat tcttcgggtg tggatattcg acagtctaat acttcgtgta tggatattca
      721 actgcctagt acatcggctc ctcatcaagt ggttacttct tcaactacaa gtaaaactaa
      781 aaatgaactt tcaactatga acttaaatga aatatcttct gaaaataaca ttatatttaa
      841 ctttagtgaa cctaaaataa tagaacatga tgatactata aattcagtaa agaaaattat
      901 tgatgatgct aaaaaagaaa aaatgttaac tgaaaaatta tttattgaaa gtgatcctaa
      961 agatatacct tttttacaac ataaatataa aaaccattta ttagatttat ataaccaacc
     1021 aataatagaa atacaaaaag aactattacc atggcaaaaa gaaatttttg atatgatgaa
     1081 ctttgaaaaa tataataata gagtaattta tgcactttta gacagaaaag gtggaatagg
     1141 aaaatcaact tttaaaagac atattgaaca atatccaaat tacttaacaa taactggttc
     1201 ccatagagaa aacttaaaaa ctgcacatga taaatataaa aataatataa ctaataggca
     1261 atggaatatc atatatgata taccaagaga atatatagat gcccctattt ttgtagaaca
     1321 acttaaagaa ggttatttac ctagttataa tacttttgct aaacaaatta ctttaggaca
     1381 agttaatatt tttatttttt gtaataatga ttcaaattta tatgaacttt ctaaaaaatt
     1441 aactgaagac agattaaaaa tttttatttt agatgataat aataaattaa gtaaaataaa
     1501 taatgataat ttaaaaattg ataaaaatta cttagaaaga gataataaat ataaatgtaa
     1561 atattgctgt aaaattttta acactaaatt taatagagca agacattata attcatgctt
     1621 aaaaaatatt aaaaaacctc aattttcaaa accaattatt tgtaaattat gtcatactga
     1681 aaatagaaaa ataatatgtt atgaatgtgc tgaagtaaca aattttaatg cagaagaaaa
     1741 aacacattgt atatattgta ataaattaat attaccaagt aaaatgtctc aacatttaca
     1801 taattttcat ataattaata ttgttaaaga agattaatat tcttagtaat ttttcttgaa
     1861 ctttgtagat gaatgcacta ataaaataaa actttcgttt ttatcagtaa tagttctttc
     1921 acgtatttca cacacctctc aacgtcaaat ttataattga tattttcaaa atttaatacg
     1981 actgccatca tgaaaatatc ttaataatgt gtatattata aatatgtata tattatatat
     2041 atgtatatat tataaatcta tatatctaga agtcttataa tatcaaaata ttatgcatat
     2101 atcttactaa tgtatatatt atatattgta aatatgtata tattgtatat aataaattat
     2161 gtacataaaa aacttgaact cataactaaa aactattaat acactaatat acatctacat
     2221 ataaaagata aagataacat aatcttatct aaatttctta tcaagaaaaa cctatataat
     2281 aagttcgttc ttacttaaaa attcatactt aaaaaatgcc taactacaac tcttcatctg
     2341 ataacgacca acactcaaaa caaacaggag gaaaagacga aaaaccaaga ccttactcaa
     2401 acgaagatta cagaaagtgg caaagagacg aacggaaagg taacgctcca gacaaagctc
     2461 caagtttcac aaaaagatag aaagtaaata tggataattt taataaatat attaaaattt
     2521 ttcaagaaag tctatatgaa aaagaatatg taatatctaa tatattatct aataatcata
     2581 aaataataaa aaatataata tacgataaca taaataaaga catatcgtaa gtatattaat
     2641 aacttattat tatataatat taatattatt aaattattaa attattaaat tatataaatt
     2701 tataattatc ttttacagat tacataattt tgatcttaaa aaagtccatg aagtaatgtc
     2761 aaatccaaat tatgttataa aaccaaagaa aaaataacta aagtctttac tcttcaaata
     2821 tagaaaaaat ggaatctttc aacagtccaa atattatgga acctttcaac tatccaaata
     2881 gtatggaaac tccatctacc ctcatgtaca aactttcaga agatcaagaa gaattaacat
     2941 ttgaagaatt ttctcttatt attagatcta tacatgtata taacatcaaa aatattgttg
     3001 ttataaaaga cttaaaatgt gttattgtac aattttattt tgaagcaagt gttacactgt
     3061 ttaaaaagag actaaatatg ttaagtaaat atataaatat aactaaaatt tcaacttatg
     3121 tagaaattga tgaattaata atattacaaa aactcaaaga aaaatataaa tttttgtaat
     3181 aaaaaattta caataaataa gttggtaatc gatggttaat cgatagccta caatatattt
     3241 catatttatt catttatttt tataaaagta agaactcaat tataatttat catatatcat
     3301 atgtctttat ataagtaatc atgtatagag aacttgagga tattccaact taaattacca
     3361 atttaaattg tgatgtactc aagttctcta tacttgataa cttatataaa gacacatata
     3421 tatgattaat tataattaag tttcctactt actattatat atataaaatt atattttttg
     3481 cctgagacgg gaatcgaacc catatcctac tgcactaaga atacagcgct ctaccgattg
     3541 agctactcag acttacattc taagcattac tttaaattct ctataaaaat aacaccaacc
     3601 ataatgttac catagtaaca aaaaagtcaa ttcaacacat aacagtatca ttaaaaaata
     3661 tctatatcta atcctattaa atatatatat ataactatta aagaatcacc tctgaaagtc
     3721 agtccagcgc atagcagtac cattaaatgc acaagaattt ttgcataggt aatgagaatg
     3781 aaacgaaaaa gttttttgtt cgaaatgtct gaacccggtc taatcccggt ataataaaaa
     3841 atacaatata atatataata taatatatca tataatatat aactattaaa aaatcacctc
     3901 taaaagtcag tccaacgcat aacattactg ttaaatgcac aagatttttt gcataagtaa
     3961 taagaaatgt ctgaacccag tctaatagaa tataataata ataataaaaa atgtacatat
     4021 acataatctc taatacaaga gaaatatgat aatgtacaat atgtctgaga cgggaatcga
     4081 acccgcatct ttctataact aagaatataa tactctacca attgagctac tcagacttaa
     4141 aaaatatata gaaaaataaa ttttaaacct ctactaaaca gcgtcccccc tcccaccccg
     4201 tgcgcttctt cctcgtgggc tctctgccca ggcttcgatc accgctagct gaatatacct
     4261 cgttcagtct ggaacgactc ataaaccggt tttttgataa tgttaaagta atgcttaaaa
     4321 a
//
