# Supplementary material for: Widespread Horizontal Gene Transfer Among Animal Viruses
Source: bioRxiv. 2024 Mar 26:2024.03.25.586562. Preprint. [Version 2] doi: 10.1101/2024.03.25.586562 (PMC11071296; doi:10.1101/2024.03.25.586562)
Supplement: Supplement 2 [file media-2.zip › File2_Maps/Spiretro_marine7064_tdfuego_SRR403790.gb]

LOCUS       Spiretro7064            7064 bp    DNA     linear       10-NOV-2023
DEFINITION  [label=nearest existing NCBI txid1232498].
ACCESSION   
VERSION
DBLINK      BioSample: SAMN00779912
            Sequence Read Archive: SRR403790
KEYWORDS    .
SOURCE      Spiretrovirus marine7064
  ORGANISM  Spiretrovirus marine7064
            Unclassified.
REFERENCE   1  (bases 1 to 7064)
  AUTHORS   Buck,C.B., Welch,N., Belford,A., Varsani,A., Pastrana,D.V.,
            Tisza,M.J. and Starrett,G.J.
  TITLE     Widespread Horizontal Gene Transfer Among Animal Viruses
  JOURNAL   Unpublished
REFERENCE   2  (bases 1 to 7064)
  AUTHORS   Buck,C.B. and Tisza,M.J.
  TITLE     Direct Submission
  JOURNAL   Submitted (10-NOV-2023) Lab of Cellular Oncology, National Cancer
            Institute, Building 37 Room 4118, Bethesda, MD 20892, USA
COMMENT     ##Assembly-Data-START##
            Assembly Method       :: Megahit v1.2.9
            Assembly Name         :: Spiretro7064
            Coverage              :: 118x
            Sequencing Technology :: Illumina
            ##Assembly-Data-END##
FEATURES             Location/Qualifiers
     source          1..7064
                     /organism="Spiretrovirus marine7064"
                     /mol_type="genomic DNA"
                     /isolate="tdfuego"
                     /isolation_source="marine metagenome"
                     /bio_material="tierra_del_fuego_seawater"
                     /note="bioproject unknown;
                     marine"
     CDS             join(50..1301,1301..4917)
                     /note="translated via hypothetical programmed -1 ribosomal
                     frameshift"
                     /codon_start=1
                     /product="Gag-Pol"
                     /translation="MNEEEAQRLAEEFRVIQQRNQEDQAARLQAEAEAAARRQQELEA
                     LQAVAEEARAAAQARAAVPEENIMLAMQGRGLTDDQFNVFIQHLEGRFQADRAAQQER
                     QTGQQHIQLLREEIKSQTKRIRVCDGTNAAAVREYLSEIELSRPYVNNNDLAVNKIVA
                     NTAQGSLKKSFERFMGRQANRDNVAWEAVRNHIRAGFLSQDEQEHLRTALERVKQTQY
                     EGNTAYARRFLEAADDAYSPADRTAGDDRVLLNTFVRGLRDAKIVERLIQETRPDNLQ
                     EAIDGVEQFTADLERYQRFGWAPEPGGQEAMEIGAIRRVSDPPTVKDTGLKLEEFIQK
                     LGIPVLQQQLKGVQSELGKIKSSLDTPSVSKPATKPSQTNTKAQSTPNPKQPFKKKGS
                     CFVCGKGGHWARDCYQRKGQQSQTKGYSESGKLKGAVSGRAYLSLRFGPIGVTTLLDT
                     GAARSLIDEEVFLDICFKTGRTPLLEPTSPLHSVTGQSLELLGETEMFETRLGKIKLV
                     VARNLRPYCIFGSDLLTEGRAVIDYTKNELCYEDQVVPLLSAEEFGDIGEVATPPSSS
                     WERVLAKSGDLFSEKGGPVGFCDWIEFKMQTEGHPIHQRPYRTPLTKRKLIEEEVKSI
                     LENGIIRPSCSPWASPVTLVPKKDGSTRFCVDYRKVNEQTKKDRYPLPLIQDIFDQLS
                     GATVFSTLDLSSGYWQIPVAENDIEKTAFTCHAGQFEFLRMPFGVANGPSTFQRLMNK
                     VLSGLIGQSCMVYIDDIVVFSKNPESHAKDLQAVFDRLRKAGLTLKRSKCTFGVKEVE
                     LLGYLVSEKGIRPNPDKVKAIQQMAPPKSITEVRRFLGMTGYYRQCMPGYAQVAEPLI
                     RLTRKGEPFVWSKEQAIALNKLKELLTSEPVMAYPQPGKPYKLYTDACEYAIGAILVQ
                     EDEGGVERVIQYISHQLAGSQLRWATIEKEAYAVVYALGKLRPYLYGAEFVVYTDHKP
                     LTSLFTAQLNNTKIQRWAVLLAEFGARVQYRKGANNIRADMLSRLRQDEVSTIDADVW
                     FDADIANPAQRIPALLVGLDHGTIAAEQRDTLPEQYEEAGNPESDFEIHDGLLYSTKL
                     PHRYAAAYPRLVAPPSIRTRVIEKAHNDVGHMSAQKTLDRVREAYVWPKMKSDIRRFC
                     YQCPLCSVHTRAREHTEMGEMPIPAYPMQIISADLTGPLAKTDSGNLYILNIIDHLTG
                     WAESYAIPDKTNESVWKCFREDFFPRHGFAEFLITDNGREFTAAIFQTYLAGVGVKQI
                     TTTAYHPQSNGRSERYNRTLKSMIARLINGQRTKWDKELPNALMAYRNTVSSVTGHTP
                     FHLMYGRRGRLPLTRMLQPPSEEHVRPFGSRLEELSTALDAARMETENSRKYNRERLA
                     KKANALHLEVGDSVILAANEPLTLTAKWDHQYEIIRIDGTTHWVRHQSSGKTLKVHRD
                     KLRLVDPEMLWDNIPPRPKRTRVQLRPEAPMFIPKSNTELPNENVPQPPETSQPPETT
                     PSSALESDPVGMDTQTAPPICADQDAQTESPNYADTSQQTCVPPRLLIKRKSGQWFVQ
                     TPEVVQTKVHVREPTPPPQQSVAQQTDQPQRLLFKRRFGQTWDVTSLPPDIPTQKQQK
                     LAAINLCAALCG"
     CDS             50..1324
                     /codon_start=1
                     /product="Gag"
                     /translation="MNEEEAQRLAEEFRVIQQRNQEDQAARLQAEAEAAARRQQELEA
                     LQAVAEEARAAAQARAAVPEENIMLAMQGRGLTDDQFNVFIQHLEGRFQADRAAQQER
                     QTGQQHIQLLREEIKSQTKRIRVCDGTNAAAVREYLSEIELSRPYVNNNDLAVNKIVA
                     NTAQGSLKKSFERFMGRQANRDNVAWEAVRNHIRAGFLSQDEQEHLRTALERVKQTQY
                     EGNTAYARRFLEAADDAYSPADRTAGDDRVLLNTFVRGLRDAKIVERLIQETRPDNLQ
                     EAIDGVEQFTADLERYQRFGWAPEPGGQEAMEIGAIRRVSDPPTVKDTGLKLEEFIQK
                     LGIPVLQQQLKGVQSELGKIKSSLDTPSVSKPATKPSQTNTKAQSTPNPKQPFKKKGS
                     CFVCGKGGHWARDCYQRKGQQSQTKGTQNQGN"
     CDS             4908..6788
                     /codon_start=1
                     /product="Spike"
                     /translation="MWINLIAFLCAFSTFTGANVWPRMIRKLEDGLLVHQGDEILIQE
                     ATWVVVVTLDVPFIPEALGHRLTAVEDALNHFGSYFTSLEKLSWNTRLERVKLRLSVD
                     YLHGNRHHPRMRYKRGWFNFIGKLSRHLFGTATTAEVQKTRELLKKVNQNNNAVNHVV
                     HELATVVNQSRVYVTENRDRINSLSAVTKNLVQSLNRFAGGIQREVNKNSYKLAAERL
                     VEDAEILTDAFVDSIERYHRQRTALETGILTEDLLSSSVLADIMGNARAGQYTLIPNV
                     EWYYHNVPVKPMWGEETVVVFQVELPLVQPTKYVHYWLNAFPVPQEGTMGEAIVSTLK
                     VKSNIAIQNTTGTLDLLVPRMCRGNAPIVCGPSPLRSGVALACERGIIYSNEGERQTC
                     VVEIKRDSQVDEIWFVSENQIVLSTWGDTVYQNCQVSPKQTGWLGKGVYTFNLTKQCV
                     YSGSTWEVSYTPRYTQNIHIERKALPDIPPVEIPVFLNTTGWKIRGLNDLQELGDVKQ
                     FTLKTLNNFHAVTIPPYKSGWPWGILIVVIIIIAIVMSLVYYFKCYYFAAKGRITEAN
                     DENVSPKVMPMEIDPTEGSAPSCSSMEGPAKGHEPSIAEKGQNLKILFSELLRNKALN
                     ED"
     CDS             6814..7062
                     /note="hypothetical transmembrane protein with remote
                     similarity to DUF6629"
                     /codon_start=1
                     /product="6629mem"
                     /translation="MTHRTWVGEDCKIFIIVCGQLCAYSHVDIYVHTCQYVFLGQTEQ
                     WYSYQYLIWAKLIYSVWCFVYSLFSLNVMIFLALQSVWE"
ORIGIN      
        1 ttaagttgcc ttgctgattg tattgagtgg tagatctact tgggaaaaaa tgaatgaaga
       61 ggaggcacaa agactcgctg aggagttccg tgtaattcag cagcggaacc aagaagatca
      121 ggcggctcga ctacaagccg aagcggaggc agcggcacga agacaacagg agttagaagc
      181 gctccaggca gtggctgaag aggcccgggc ggctgcccag gctagggctg ctgtcccaga
      241 ggaaaacata atgttagcca tgcagggacg tggattaaca gacgatcaat ttaatgtgtt
      301 tattcagcac ttggaaggcc gatttcaggc ggatcgtgca gcccaacagg agcgccagac
      361 tggacaacag catatccagt tgctacgaga ggagatcaaa tctcaaacaa aaagaatccg
      421 tgtttgtgat ggcacgaatg cggcggcagt acgtgagtac ttaagcgaga ttgagttgtc
      481 tcgcccatat gttaataaca atgacttagc agtgaacaaa attgtggcta acacagcgca
      541 aggcagcctg aagaaatcgt tcgaaaggtt tatgggcagg caagccaata gagataatgt
      601 ggcatgggag gctgtgagaa accatatcag ggctgggttc ttaagtcaag atgagcaaga
      661 acatttgcga acagcccttg aacgagtaaa gcaaactcag tacgagggaa acacagcata
      721 tgcacgccgg tttttggaag cggcagatga tgcctattcc cccgctgacc ggactgcagg
      781 tgatgacaga gttctactga acacttttgt gcgtggcctg agggatgcaa aaattgttga
      841 aaggttaatt caggagacaa ggccagacaa tctacaggaa gccattgatg gagtggagca
      901 attcacggct gatcttgaac gctatcagag gtttggttgg gctcctgagc ctggtgggca
      961 ggaggccatg gagattggag caataaggag ggtgagtgac ccccctactg tgaaggacac
     1021 tggcctaaag ctggaggagt tcattcagaa gttgggaatc cctgtattgc agcagcagtt
     1081 aaagggtgtc cagagcgagc tgggtaagat caaatcttcc ttagataccc cctccgtgtc
     1141 caagcctgcc actaaaccct cccagaccaa tacaaaagcc cagtccaccc ccaaccctaa
     1201 acaacccttc aagaaaaagg gttcatgttt cgtctgtggc aaggggggcc actgggcccg
     1261 ggactgttac caaagaaagg ggcaacaatc ccaaactaaa ggtactcaga atcagggaaa
     1321 ctaaaggggg ccgtctcggg tagagcatat cttagtttaa ggtttggtcc cataggtgtt
     1381 actactttat tagacactgg ggcggcccga tcactgatag atgaagaggt tttccttgat
     1441 atctgtttta aaaccgggag aacccctctt ctagagccta ccagtccatt acatagcgtg
     1501 actggtcagt ctctagaatt attaggagaa acagaaatgt tcgaaactag attgggtaaa
     1561 ataaaattag tggtggccag gaacttaagg ccatattgta tctttggatc agacctattg
     1621 actgagggta gggctgtgat tgactacaca aaaaatgagt tgtgttatga agatcaagtt
     1681 gtaccattgc tctctgcgga agagtttggt gatattggcg aggtggccac accaccaagt
     1741 tcttcctggg agagagtact ggccaaatct ggagacttat tttcagagaa agggggccca
     1801 gtagggtttt gtgattggat tgaatttaaa atgcaaactg agggtcatcc catccaccag
     1861 aggccctaca gaaccccttt aacaaagaga aaattgatag aagaggaagt taaatccata
     1921 cttgagaatg ggatcatccg tccttcttgt tcaccttggg cctcacctgt gaccctggtg
     1981 cccaagaagg atggttcaac cagattctgt gtagattacc ggaaggtcaa tgaacaaaca
     2041 aaaaaagata ggtatcccct tcctttaatt caggatattt ttgaccagct atcaggggct
     2101 acagtctttt caaccttgga tcttagctcg ggctattggc aaatacctgt agcggagaac
     2161 gacattgaaa agacagcttt tacgtgccac gctggtcaat ttgagttttt gcgtatgcct
     2221 tttggggtcg caaatggtcc gagcaccttc caaaggttaa tgaataaggt actttctggt
     2281 ctcattggcc agtcttgtat ggtctatata gatgatatag ttgtattttc caaaaatcct
     2341 gaaagccatg caaaagatct gcaggccgta tttgataggt tacgtaaagc tggcctgaca
     2401 ttaaaaagaa gtaagtgtac ttttggtgta aaagaggtag agcttctagg atatctggtc
     2461 agtgagaaag gcattaggcc caaccctgac aaggtaaaag caatccagca gatggctcca
     2521 ccaaagtcta ttacagaagt gcgcagattc ttgggtatga ctgggtatta cagacaatgt
     2581 atgcctggtt atgcgcaggt tgctgagcct cttattcgcc tcacacgaaa aggagaacca
     2641 tttgtgtgga gcaaagaaca ggccatagcc ctgaacaaat taaaagaatt gctcaccagt
     2701 gaaccagtga tggcttatcc tcagccgggt aagccatata aactttacac agacgcgtgt
     2761 gagtatgcaa taggggcaat tctagtccaa gaggatgagg ggggtgttga acgtgtcata
     2821 caatatatta gtcaccagtt agcagggagc cagttgagat gggccactat tgaaaaggag
     2881 gcttatgcag tggtgtatgc cctaggcaag ctcagaccat acttgtatgg agctgagttt
     2941 gtggtataca ctgaccataa gcccctcacc tctctcttca cggctcagtt gaataacacc
     3001 aaaatacaac gttgggcagt acttttggct gagtttggtg ccagggtcca gtaccgtaag
     3061 ggtgcgaata acataagggc ggacatgttg tctcgattgc gccaggatga ggtatcaacc
     3121 attgatgccg atgtctggtt tgatgctgat atagcaaacc ctgcccagcg aattccagca
     3181 ctccttgtgg ggctggatca tggtaccatt gctgctgaac agcgagatac actgcctgag
     3241 cagtatgaag aggctggtaa cccagaaagt gattttgaga tacacgatgg gttactgtac
     3301 tccaccaagc tacctcatag atatgcagct gcatatccca ggttagtggc gcctccttca
     3361 attagaacca gagtaataga gaaggcacat aatgatgtgg ggcatatgag tgcccagaaa
     3421 actctagata gggttagaga ggcctatgtg tggccaaaga tgaaatcaga tatacgtagg
     3481 ttctgctacc aatgtccatt gtgtagtgtg cacactaggg ctagagaaca cactgagatg
     3541 ggggaaatgc cgattccggc ctaccctatg cagataatta gtgcagatct tactgggccc
     3601 ttagcaaaaa ctgatagtgg gaatttgtat atactcaata ttattgacca tctcacaggg
     3661 tgggcagagt cctatgcaat tccagacaaa actaatgaga gtgtctggaa gtgttttagg
     3721 gaggacttct tcccaagaca tgggtttgca gaattcctta tcactgacaa tggccgcgag
     3781 ttcacggctg ccatctttca aacatattta gcaggggtgg gggttaaaca gataaccaca
     3841 acagcctacc atcctcagtc aaatgggaga tctgaaagat ataatcgtac ccttaaaagt
     3901 atgatagccc gattgataaa tggtcagaga acaaaatggg ataaagaact gccaaatgcc
     3961 ctaatggcct atcgaaatac tgtcagtagt gtgacaggtc ataccccctt ccatttaatg
     4021 tatgggcgaa gagggaggct ccccctgaca cgcatgcttc aacctccctc tgaggagcat
     4081 gtgcgtccat ttggaagcag attggaggaa ttatccactg ctttggatgc agccaggatg
     4141 gagactgaaa attcacgaaa atacaataga gaaagattag ccaagaaagc taatgcccta
     4201 catttagagg tgggagattc agttatacta gctgctaatg aaccccttac cctaaccgcc
     4261 aagtgggatc atcaatatga gatcattcgt attgatggta ccactcattg ggttaggcac
     4321 caaagttctg gtaaaactct taaagttcat agggataaac ttcgcttagt agatcctgaa
     4381 atgttgtggg ataatatacc cccccgtcct aaacgtacta gagtgcagtt acgtccagaa
     4441 gccccaatgt tcattccaaa gtctaatact gaattaccaa atgaaaatgt tccccaaccc
     4501 cccgaaacct cccaacctcc tgaaaccacc ccatccagtg ccctagaatc tgacccagtt
     4561 ggcatggaca cccagacagc acctcccatc tgcgcggacc aggatgcgca gacagaatcc
     4621 cctaactatg ctgacacatc ccagcagaca tgcgtgccac cccgtctcct gataaaacgc
     4681 aaatccggcc agtggtttgt acagacgcct gaggttgtac agactaaagt acatgttcgg
     4741 gaaccaacac cacctcctca acagagtgtg gcccaacaga cagaccaacc acagagacta
     4801 ttgtttaaac gccggtttgg tcaaacctgg gatgtgacca gcctacctcc agatatacct
     4861 actcagaaac aacaaaaact tgctgcaata aacctttgtg cagcattatg tggataaatt
     4921 taattgcatt cttgtgtgct tttagtacct tcactggggc caatgtgtgg ccaaggatga
     4981 tacggaaact ggaagatggc ttgttagtcc atcaaggaga tgaaatactg atccaggagg
     5041 ccacttgggt tgtagtcgtg acgctggacg ttcccttcat acccgaggcc ttaggacatc
     5101 gtctgacagc tgtggaggat gccctaaatc attttggatc ctatttcacc tctttagaga
     5161 aactgtcatg gaacaccaga ttagaaagag tgaagctacg gctcagtgtg gattatcttc
     5221 atggtaaccg gcatcatccc agaatgaggt acaaaagagg ttggttcaat ttcataggaa
     5281 aattgtcccg acatcttttt gggactgcga ccactgctga ggtacaaaag actcgagaat
     5341 tacttaagaa agtaaaccag aacaataatg cagtgaacca tgtagttcat gaactggcaa
     5401 cagtggtgaa ccaatcacgt gtttatgtta ccgaaaacag ggacagaatt aactctttga
     5461 gtgctgttac taaaaatttg gtccaatctc ttaacagatt tgctgggggg atccagcgtg
     5521 aagtaaacaa aaattcctac aagcttgctg ctgaaaggtt agtagaggat gctgagattc
     5581 tcactgatgc ttttgttgat agtattgaac ggtaccaccg tcagagaact gctttagaga
     5641 caggtattct gacagaagat cttctatcta gttctgttct ggctgacatc atggggaatg
     5701 ccagagccgg acagtatacc ttgatcccta atgtagaatg gtactatcac aatgttcccg
     5761 tgaaacccat gtggggtgaa gaaacagttg ttgtgtttca agtagaactg ccactggtac
     5821 agccaactaa gtatgtgcac tactggttga atgcttttcc agtaccgcag gaaggcacta
     5881 tgggagaagc cattgtgtca accctaaaag ttaaatcaaa cattgctatt cagaacacta
     5941 caggtactct agatctattg gttccacgta tgtgtcgagg aaatgcacct atagtctgtg
     6001 gcccatcacc gctgaggagt ggtgtggctt tggcctgtga gcgtgggatt atttatagca
     6061 atgagggtga acgacaaacg tgtgtcgttg aaattaaaag ggattcccag gtggatgaaa
     6121 tatggtttgt tagtgaaaat caaattgttt tatctacttg gggtgatact gtgtatcaaa
     6181 attgtcaggt gagcccaaaa caaacaggct ggctgggaaa gggagtgtat acctttaatc
     6241 tgaccaaaca atgtgtatac agtgggtcta cctgggaagt tagttatact ccccggtaca
     6301 ctcaaaatat acatattgaa aggaaagcct tacctgacat accccccgta gaaattcctg
     6361 tatttttaaa tacaactgga tggaaaattc gtggactgaa tgacctccaa gaactgggtg
     6421 atgtaaaaca attcactctg aaaactctga acaattttca tgcagtgacc attcctccct
     6481 ataagagtgg ttggccatgg ggaattttga ttgttgttat tattattatt gccattgtga
     6541 tgtcgcttgt gtattacttc aaatgttatt attttgcagc taaaggtaga attaccgaag
     6601 ctaatgatga aaatgtatct ccaaaagtta tgccgatgga gattgacccc actgagggat
     6661 ctgccccctc ttgctcttca atggagggtc cagctaaggg gcatgaaccc tctattgctg
     6721 agaaagggca gaacctgaag atattattta gtgaactcct ccgaaacaaa gcccttaatg
     6781 aagattaatt tagtctaaaa gagggttaac tcgatgacac atcgaacttg ggtgggggag
     6841 gattgtaaaa tattcattat tgtatgtgga cagctatgtg catattcaca tgtagacatc
     6901 tatgtgcata catgtcaata tgtttttcta ggccaaactg aacaatggta ttcttatcaa
     6961 tatttaattt gggccaaact aatatatagt gtttggtgtt ttgtctattc tctatttagc
     7021 ttaaatgtta tgatattttt ggctctccag tcagtctggg aagg
//
