# Supplementary material for: Widespread Horizontal Gene Transfer Among Animal Viruses
Source: bioRxiv. 2024 Mar 26:2024.03.25.586562. Preprint. [Version 2] doi: 10.1101/2024.03.25.586562 (PMC11071296; doi:10.1101/2024.03.25.586562)
Supplement: Supplement 2 [file media-2.zip › File2_Maps/uMeld_macaca_feces_ERR2136672_9030.gb]

LOCUS       uMeld9030ct_1           9030 bp    DNA     linear       01-JAN-2019
DEFINITION  [note: taxonomic lineage unclassified virus]
            [isolation_source=original].
ACCESSION   
VERSION
DBLINK      BioProject: unknown
            BioSample: unknown
            Sequence Read Archive: unknown
KEYWORDS    .
SOURCE      unclassified virus sp. ctN7ADB (unknown)
  ORGANISM  unclassified virus sp. ctN7ADB
            Unclassified.
REFERENCE   1  (bases 1 to 9030)
  AUTHORS   Taker,C.
  TITLE     Cenote-Taker 2 dummy template file. Do NOT submit
  JOURNAL   Unpublished
REFERENCE   2  (bases 1 to 9030)
  AUTHORS   Taker,C.
  TITLE     Direct Submission
  JOURNAL   Submitted (01-JAN-2019) Taker 2, Cenote, 1000 Circle St., Cenote,
            DC 31111, USA
COMMENT     ##Genome-Assembly-Data-START##
            Assembly Method       :: unknown_assembler
            Genome Coverage       :: 1x
            Sequencing Technology :: Illumina
            Annotation Pipeline   :: Cenote-Taker 3
            URL                   :: https://github.com/mtisza1/Cenote-Taker3
            ##Genome-Assembly-Data-END##
FEATURES             Location/Qualifiers
     source          1..9030
                     /organism="unclassified virus sp. ctN7ADB"
                     /mol_type="genomic DNA"
                     /isolation_source="unknown"
                     /collection_date="unknown"
                     /note="genome binned from sequencing reads available in
                     unknown;
                     derived from metagenome: unknown"
     CDS             3..542
                     /inference="protein motif PDB:4EKF_A"
                     /codon_start=1
                     /transl_table=11
                     /product="Adenain"
                     /translation="-
                     PPLSGSDIKRRFNGKTKVLLYDKLAQYDDIDKLLEPYGHCFILLRSKPEFGHWICLKK
                     WPEHNVVSFFDSYGDFPDDQKQFVNNEFLVQSGQAYNYICRLLHKASFKYTVEFSQYH
                     LQKKDKHVATCGQWCCLFVEYKGPGVDGFYWYIRDFGNPNFDEVCLELFYSKENPIKR
                     IKLC"
     CDS             536..1387
                     /inference="protein motif CDD:cd01120"
                     /codon_start=1
                     /transl_table=11
                     /product="RecA like_NTPase recombination"
                     /translation="MLTLTKTDTPVAAYLERVGEGYRPTGEYVYFSEEASAPLPPKIR
                     KLIEKHYGMLPPEGDEIACGFPHEKFGPIFSKKERITMFIAGCQNCGKSYYISQFIRL
                     YKTLRPERPIYLVTGLSEKDAHFEGLGMWKIQLEAVPSLTLEHLRRVEADAPRTGSLV
                     IFDDVDRITDDKMNKAVQKLISDILSNGRDHATQKGIADIDIIITNHEVNDYKRTKPM
                     LTECNYVVLFPSATVGRQMKLIIDKIGVSKGIEKQITTYKTSRSLLIHKTYPMYCVMD
                     DKVMLLR"
     CDS             complement(1398..2474)
                     /note="no search hits"
                     /codon_start=1
                     /transl_table=11
                     /product="hypothetical protein"
                     /translation="MFGGYEGGWNPGPFLAGDYPKEFYETKSGHQYMDIKDWALRKWN
                     TTESRDAGLKMIYLSAKAMKFHPHITKDLKKVYGLLASAAMRAMSPEGKWKVKREYAP
                     YNAAKKHIASKVKELKAELGIADRSGEAGRIAYWNRLFDMGMDDAGVPAMLTGTEAAI
                     TGKPYWEYTGDYAPTTYGAYKAALKARMANRRAILDRMTEAQRKEYKHRLRVYQNAKK
                     RASDARKAAKERIKSNPAIAFAKVDPLDYEGIYTTAVNEAVDEMGEKYADVDKASVVA
                     ALHPKASLFNAYAEANRGILNQELRRQPDTQMLPVSLTQRNGQDWTTSAALNNATTGM
                     QGLLRGRAQRRNFANAMEEEEEER"
     CDS             complement(2524..3609)
                     /inference="protein motif PDB:3J26_N"
                     /codon_start=1
                     /transl_table=11
                     /product="penton capsid protein"
                     /translation="MDEDRVTKLRYNVNIQYSRAGAGTKLSSPAVFSECLARPLIYNP
                     SQWDVLINKFKIDTFSIPLTIVELQEFQPLTQDGNYQTNYWVYLKNGGMTYVAQCVFT
                     PEHKAETPPRVMNVREDGYVKYDNCNSTFFVYSYQHFLDMVNGAIMNVCHQAGLDSTV
                     PELQFNPDTQTIMVDYPNIFAQDTGDFPELFFSQNLDKYIGRGFRCNWVKLVDANVFS
                     HYIKSKQTYIQQEYSTVTSWNICNAILITSTSLPVQPEFYPIHSADGDLVHKHDGNSE
                     YTNMGNLSILAVYYPNAAKAGDMSTSVYFSSNELSNGDRIALRGSTPINRMEIQIYWA
                     DIYNNLYQLHLPENGQASIRLVFMKKN"
     CDS             3641..4807
                     /inference="protein motif PDB:4FW1_B"
                     /codon_start=1
                     /transl_table=11
                     /product="Integrase"
                     /translation="MAEIIEPVNKKIRTQEEDEDSGDEAEVIFNLNDRQIITKEGKEY
                     VKWKKKAQHIPSEEDFVDNYSKALKPIYVYESKPVKRRYFPTIAPNYAYWADLIFEPG
                     SREKGMVLIVEGTSRYCWCQPFPNKKAETIKNIIKDFIKIAAGRITSLVTDAGTEWSK
                     IPQLSAQYGFAWYRKNVAVSGHGAMARLDRTVRTLRYFMQIIDYLKAGTWNWYELFSE
                     AVQIFNKEPHTFSSTPPEKLIRQPQEMHMTRLKDYQTWPNYADLMPYIEDKDAEYYPE
                     IDPENHMKRFRYYTFMKGMDRHVYDRIPRKIAYVIGNKFLLEGDPPTNDYLYDARQLL
                     PVTKYKLDYKKKWKRSAKKYRKYVNGERQIAQWGDEQPKYDYPSDDQQYNMQNF"
     CDS             complement(4884..8843)
                     /inference="protein motif PDB:2PY5_B"
                     /codon_start=1
                     /transl_table=11
                     /product="DNA Polymerase B"
                     /translation="MQPVKDAFPTKDTEFTLVGYTDNDKYRAFDISQEYQQDDTELQK
                     LIPVDVELLNPRSSFYQGPIRLNDRFASDPPPMATFQWRNHSKSDVTGYIAVYYLKRE
                     LAKGMLKAIEIWETEQPHSQYKVGIEVKAVFKKLHMHRLDPFHHEDIPLRRVMFINRI
                     LNKIIQSPATQEDLKQLGSLISAVEWQLFDTNYTRDSAHVLDTVLEFRVHIYRAQMFR
                     AGGSYFKLPTRLAYSHAIINPNNTDNLCFYYAVCLGLMDLEKLKTNTSKIGTIRKQIS
                     EQGINIAMTLQCPVAPTAANFKQFELENPGIQLNVFTPTPDEASVPITTLYIGMNKMG
                     REVNILFAKDIDGNTHYAYIRDLSKLLFSANKYKGKKFVCKICVCTYFCSQQALERHM
                     DKKHPFLKHKFVCKKCMYIARCQEELAFHDLMCTIRDKNLRPVTFPDKPFQISWKAED
                     NFKLTQIPTYLVADFECVLDKIDEVKGEKTHLIHRHLPCAWVIVVQTIYPFAPFARVY
                     RRIGENPEDTMASFCETLLDISKQVKAFMDRLIPMHALTQKQETEYENERHCYICGDP
                     LDVKGRPAKAKVRDHDHSTGKYLGAACSECNLKRQARRYFLPLIFHNAKGYDMHPLLK
                     EITKQRYACTFEGIPNSSEKFLTLTIIPPYQFYKPIKILDSMQFMPGSLSSLVENQKK
                     ELKAMTESFPQFSRFFFNQGYNYQQVQMLLKKNEFPYEWLDSFGKISRPISELPLKDR
                     SAVDALGIKTVAEYLDIYLCCDGTQLADCFEAYCQHIRETHKVEPKFFLGGPSTSYAA
                     MLYMMRDSPVKPVALSDANMVGFFQSMVRGGQAYICTRYCQAKPGYRIVYLDATNLYG
                     YAMCQNLPTHDFQWISIAELEQFKKDPCLYINELLMKGECCAIMGDFHIPREIHKMTW
                     DYPFMPEKARVPEEWLSDTQRWLNEQAGVVHSEKQEYLLQTMLDKKDYFVYGEILAFY
                     LSHGVEMTEVVCGIKFKVSKWLEPYIMLNTRLRDECRAKGQTVGVNVFKGMNNVIFGK
                     NMQNNFKQSTLKIVNNIKDAIKTQSLPGFVRNVFCSDRITIADVKHEEIYFNKPIYLG
                     GTITELAKLHMYQFYYDMVIPHWGRENVKLLMTDTDSLMLEIKTDDFWKDVEVFNRAN
                     NGWIQAEGNPRNNQLGVFKSETGNDPIVEFVGLRAKMYSYITESDQKEHMKAKGIPKA
                     ALEQYSQEDFVQVLDGGQTTTVNMQSIRSYQHQLFTVEMFKRGLSCNDVKRWICPNNI
                     DTQPYGYNPITPEEEAAREAEEAERRRQEIEAEEAAWEAHWEEYEKDRMTPDYMWEN"
     CDS             complement(8902..9030)
                     /note="no search hits"
                     /codon_start=1
                     /transl_table=11
                     /product="hypothetical protein"
                     /translation="-LSFITHTCTHKNSYIGVRRINVHSSVTLRHRFTRENNFQAV"
ORIGIN      
        1 ccaatccacc attaagtggg agtgatataa aaagaagatt caatggtaaa acaaaagtcc
       61 ttctgtatga taagctagca cagtacgatg acattgataa gctgttagaa ccatatggac
      121 actgcttcat cctgctacgt agcaaacctg agtttggtca ttggatatgt ctgaagaagt
      181 ggcctgaaca caacgtggtg tccttctttg acagctatgg tgactttcct gatgatcaga
      241 agcagtttgt caacaatgag ttccttgtgc agtcagggca ggcgtacaac tacatctgca
      301 ggttactcca caaggcatca ttcaagtaca cagtggagtt ctcacaatac catctacaga
      361 agaaagataa acatgtagca acatgtggcc agtggtgctg tctgtttgtg gagtacaagg
      421 gacccggcgt ggatggcttc tattggtaca tcagagactt tggtaacccc aactttgatg
      481 aggtgtgctt agaactattt tattccaaag aaaatccaat taaaagaatt aaactatgtt
      541 gacactcaca aaaacagaca caccagtagc agcgtacctt gagagagtgg gtgaggggta
      601 cagaccaaca ggagagtatg tgtacttcag tgaggaggca agcgcacctc ttcctcccaa
      661 gatcagaaag ctcattgaga agcactatgg catgctgcct ccagagggtg atgagatagc
      721 ctgtggcttc cctcacgaaa agtttggtcc catcttcagc aagaaggaga ggatcacaat
      781 gttcattgca gggtgtcaga actgtggcaa gtcctattac atctctcagt tcatcagact
      841 ctacaaaaca ctgcgaccag agagacctat ctaccttgtg acaggactga gtgagaagga
      901 cgcacacttt gagggacttg gcatgtggaa gatacaattg gaggctgtgc caagtctcac
      961 actggaacac ctgaggagag ttgaagcaga tgcaccaagg acgggaagtc ttgtgatatt
     1021 tgatgatgtg gataggataa cagatgacaa gatgaacaag gctgtgcaga aactcatctc
     1081 agacatcctc tccaacggaa gggaccatgc aacacagaaa ggcatagcag acatagacat
     1141 catcatcaca aaccacgaag tgaacgacta caagagaacc aagcctatgc tgacagagtg
     1201 caactatgtt gtattgttcc ccagtgccac tgtgggaagg cagatgaaac tgatcattga
     1261 caagatagga gtaagcaaag ggatagagaa acaaataaca acatataaaa catcaagatc
     1321 actcctaata cacaaaacat accccatgta ctgtgttatg gatgataaag taatgcttct
     1381 aagatgaaat taattaatta acgttcttct tcttcttctt ccatcgcatt tgcaaagttc
     1441 cttctctgtg ctctacctct aagcaaccct tgcatgccag tagttgcatt attcaatgct
     1501 gcactagttg tccaatcctg cccattcctc tgtgtaagac taacaggcag catctgagtg
     1561 tctggctgcc gtctgagctc ctggttgaga atacctctgt ttgcttcggc ataagcattg
     1621 aacagggatg cctttggatg caaggcagca acaacagaag ccttatcaac atctgcatac
     1681 ttctcaccca tctcatcaac agcttcatta acagcagtag tgtagatacc ctcataatcc
     1741 aaaggatcaa ccttggcaaa ggcaattgca gggttagact taatccgctc ttttgctgct
     1801 ttcctagcat ctgaggctct cttcttagca ttctggtata ccctgaggcg gtgcttgtat
     1861 tccttcctct gtgcctctgt cattctatca aggattgctc tgcggttagc cattcttgcc
     1921 ttcagtgctg ccttgtatgc tccataagtt gtaggagcat aatctccagt gtactcccag
     1981 taaggttttc cagtgatagc agcttcagtg ccagttagca tagcaggtac tcctgcatca
     2041 tccataccca tatcaaacag tctattccaa tatgcaatcc taccagcctc gccacttctg
     2101 tcagctatcc ctaattcagc cttaagttct ttgactttgc ttgcaatatg cttcttggct
     2161 gcattgtatg gtgcatattc ccttttaact ttccatttcc cttcaggtga catagctctc
     2221 atggcagcac ttgcaaggag tccatacacc tttttgagat cttttgtgat gtgagggtga
     2281 aacttcattg ccttggcaga gaggtagatc atcttcagcc ctgcatctct tgattctgta
     2341 gtattccact ttcttaatgc ccaatccttg atatccatgt actgatgacc tgacttggtc
     2401 tcatagaact ccttggggta atcacccgcc aggaaaggac cagggttcca accaccttca
     2461 tagcctccaa acattttaaa ttaaataaaa taaaaataat taatttttaa tgaattgttt
     2521 tgactaattc ttcttcataa aaactaacct aatagaagcc tgcccgttct caggtaggtg
     2581 tagctgatag agattgttat agatgtctgc ccagtagatt tgtatctcca tcctgttgat
     2641 gggtgtgctc cctctcagtg ctatcctgtc accattgctg agttcgttgg atgagaagta
     2701 gacagaggtg ctcatgtctc ctgcctttgc tgcgttgggg tagtacactg ctaggataga
     2761 caggttgccc atgttggtgt actcactgtt cccatcgtgt ttgtgtacta agtcaccatc
     2821 agctgagtgg atggggtaga actctggctg cacaggaagg cttgtggatg tgatgaggat
     2881 ggcgttgcag atgttccatg aagtcactgt gctgtactct tgttgaatgt acgtctgctt
     2941 gctcttgatg tagtgactga acacatttgc atccactagc ttcacccagt tgcacctgaa
     3001 gcctctgcca atgtacttgt ctaggttctg tgagaagaag agctcaggga agtcacctgt
     3061 gtcctgtgca aagatgttcg ggtagtccac catgattgtc tgcgtgtctg gattgaactg
     3121 taactctgga actgttgagt ctagccctgc ttggtggcac acgttcatga ttgcaccatt
     3181 gaccatgtct aagaagtgct ggtatgagta gacaaagaac gtagagttgc agttgtcata
     3241 cttcacatac ccatcctctc tcacattcat cactcttggc ggtgtctctg ctttgtgctc
     3301 tggggtaaac acacactgtg caacataagt catccctcca ttcttcaggt acacccagta
     3361 gtttgtctga tagttgccat cctgtgtcaa gggctggaac tcctggagct caacaatggt
     3421 gagggggatt gaaaaggtgt cgatcttgaa cttgttgatg aggacatccc actgtgatgg
     3481 gttgtagatg agcggcctcg ccaggcattc cgaaaacact gctggactag agagcttagt
     3541 gccagcacca gctctagaat actggatatt aacgttataa cgaagtttag taactctgtc
     3601 ttcatccata ctcaaaataa taatttttct taaaataata atggctgaaa ttattgagcc
     3661 agtaaataaa aaaataagaa ctcaggaaga ggatgaagat tctggggatg aagctgaggt
     3721 gattttcaac ctgaacgata gacaaattat taccaaagaa ggtaaagaat atgtcaagtg
     3781 gaaaaagaag gctcagcaca ttccaagtga ggaggacttt gtggacaact actcaaaggc
     3841 actcaaacct atctatgtct atgagagcaa acctgtgaag aggcgttatt tccccactat
     3901 agcgcccaac tacgcatact gggcagacct catcttcgaa cctggttcaa gagagaaggg
     3961 tatggtactt attgtagagg gaacaagcag atactgctgg tgccaaccat ttccaaacaa
     4021 gaaggcagag acaatcaaga acatcatcaa agacttcatc aagatagcag cagggcgcat
     4081 cacatcactt gtgacggatg ctggaacaga gtggagtaag ataccacaac tctcagctca
     4141 atatggcttt gcatggtaca gaaagaacgt ggctgtgtca ggacatggtg ccatggcaag
     4201 gttggacaga acagtgagga cgctcaggta cttcatgcag atcattgact atttgaaggc
     4261 aggcacgtgg aactggtatg aattgttcag tgaagcagtt cagatattca acaaggaacc
     4321 acacacattc tcaagcactc cgccagaaaa gcttatcagg cagccacaag agatgcacat
     4381 gacaagacta aaggactacc agacatggcc caactatgca gaccttatgc cctacattga
     4441 agacaaggat gcagagtatt acccagagat cgaccctgaa aaccacatga aacgcttcag
     4501 atactacaca ttcatgaaag gcatggacag gcatgtgtat gacagaatac caagaaagat
     4561 cgcttatgtc attggcaaca agttcttgct tgaaggcgac ccgcccacca atgactacct
     4621 gtatgatgca aggcagttgc taccagttac aaaatacaaa ctagattaca agaagaagtg
     4681 gaaacgatca gcaaagaaat accgcaagta tgttaatgga gaacgccaaa tagctcaatg
     4741 gggtgatgaa cagccaaaat acgattatcc ttcagatgat caacaatata atatgcaaaa
     4801 cttttaatta tttaaacttt atttcgagga aaaagagtat ttaaactcag aaaaaacctc
     4861 caaaagtaac ggtattttac cttttagttc tcccacatgt agtctggtgt catcctatcc
     4921 ttttcatact cctcccagtg tgcttcccat gctgcttcct ccgcctctat ttcctgtctc
     4981 ctccgctctg cctcttctgc ttcccttgct gcttcctctt ctggtgtgat tgggttgtaa
     5041 ccatatggct gggtgtcaat gttgttggga cagatccacc tcttcacatc attgcatgag
     5101 agccctctct taaacatctc cactgtgaac agttgatgtt gataagatcg aatgctctgc
     5161 atgttgacag ttgtagtttg tccgccatct aacacttgta caaaatcttc ctgactgtac
     5221 tgctccaatg ctgctttggg aatgcccttc gccttcatgt gctctttctg atcgctctca
     5281 gttatatagc tatacatctt cgctctgagt cccacgaact ccactatggg atcatttcct
     5341 gtctcactct tgaaaactcc taattggttg ttacgcggat ttccctcagc ttgaatccaa
     5401 ccattgtttg ctctgttgaa gacttctaca tccttccaaa agtcatctgt ctttatttcc
     5461 aacatcagac tatcagtgtc tgtcattaga agtttgacat tctcgcgtcc ccagtgtgga
     5521 attaccatat cataataaaa ctgatacatg tgcaatttcg cgagttctgt aattgtacct
     5581 ccaagatata taggcttgtt gaagtagatc tcttcgtgct tcacatcagc aattgtgatc
     5641 ctgtctgaac aaaaaacgtt ccttacgaat ccaggcaagc tttgggtctt gatcgcatcc
     5701 ttgatattgt taacaatctt cagcgtagac tgcttgaagt tattttgcat atttttaccg
     5761 aagatgacgt tgttcatacc tttgaataca ttgacaccta ctgtttgtcc ttttgccctg
     5821 cattcgtccc gtaatcgtgt gttgagcatg atgtatggtt ccagccattt agacaccttg
     5881 aatttaatac cacacacaac ctccgtcatt tcaactccat gactcaggta gaaagctagg
     5941 atctccccat acacaaagta atccttcttg tccaacattg tttgaagtaa gtactcctgt
     6001 ttctcactgt gaactacacc agcttgctca ttgagccatc tctgagtgtc agagagccac
     6061 tcctccggaa ccctcgcctt ttcaggcatg aaggggtagt cccaggtcat tttgtgaatt
     6121 tctctgggga tgtgaaaatc acccataatt gcacagcact cgcccttcat caatagctcg
     6181 ttgatataca ggcagggatc tttcttaaat tgctcgagct ctgcgatgct aatccactgg
     6241 aagtcatgtg tgggcaagtt ctgacacata gcgtagccat agagattcgt tgcatccaag
     6301 tacacgattc tataccctgg cttcgcttgg caatatcttg tgcaaatgta cgcttgtccg
     6361 ccacgtacca tcgattgaaa gaaccccacc atgtttgcat cactcagggc gactggtttg
     6421 actggactgt cacgcatcat gtaaagcata gccgcgtagc ttgtggaagg tccacccagg
     6481 aagaatttag gctcgacttt gtgtgtctca cgaatgtgct ggcagtatgc ttcgaaacag
     6541 tcagcaagct gtgtgccatc gcagcacaag tagatgtcca agtattcagc gactgtcttg
     6601 attccaagtg cgtccacggc cgatctgtct ttgagaggaa gttcgctgat tggtctggag
     6661 atcttcccaa acgagtccag ccactcgtag gggaactcgt tcttctttaa tagcatctgt
     6721 acctgctggt agttataccc ctggttaaag aagaagcgag agaactgggg gaaggactct
     6781 gtcattgcct tcagctcctt cttttggttc tcaaccaagc tagataggct tcctggcatg
     6841 aactgcatgc tgtctaggat ctttataggc ttgtagaact ggtacggtgg tatgattgtg
     6901 agggttaaga acttttcaga tgagttggga ataccttcaa atgtgcacgc gtaccgctgt
     6961 ttagttattt ccttcaagag aggatgcatg tcgtacccct tggcgttgtg gaagatgagg
     7021 ggaaggaaat aacgccttgc ttgccgtttc aggttgcatt cgctgcatgc agctccgagg
     7081 tacttacctg ttgaatggtc atgatcgcga acctttgcct tagcaggtct acccttcaca
     7141 tctagaggat ctccacagat gtaacagtga cgttcgttct catactctgt ctcctgcttc
     7201 tgtgttaatg catgcattgg aattaggcga tccatgaagg ctttcacttg tttgctgatg
     7261 tccaagagag tttcgcagaa ggaagccatc gtatcctccg ggttctcacc aattctccta
     7321 tatacgcgag caaatggagc gaagggatag atagtctgaa ctactattac ccatgcacat
     7381 ggaaggtgcc tgtgaattaa gtgtgtcttc tctcctttga cttcatcgat tttgtctaac
     7441 acacactcaa agtccgccac caggtaggtg gggatctggg tcaacttgaa gttgtcctct
     7501 gccttccaac tgatttggaa gggcttgtct ggaaatgtaa ctggccggag gtttttgtca
     7561 cgtattgtgc acattagatc gtggaaggct agctcctcct ggcagcgagc gatgtacata
     7621 cactttttac acacaaactt gtgtttcaag aaggggtgct tcttgtccat gtggcgctca
     7681 agggcttgtt ggctgcagaa atatgtgcac acacatatct tgcatacaaa tttctttccc
     7741 ttgtatttgt tcgcggagaa gagtaacttg gacaagtctc tgatatacgc gtagtgggtg
     7801 ttgccatcaa tgtctttggc gaagaggatg ttcacctctc gccccatctt gttcatgcca
     7861 atgtagagtg tggtaattgg cacactcgcc tcgtccggag taggggtgaa gacattgagc
     7921 tgaatacctg ggttctcaag ctcaaattgc ttgaaattcg ccgctgtggg agccacaggg
     7981 cactgcagag tcatggcaat gttaatgcct tgttcactta tttgcttacg tatcgtacct
     8041 atcttacttg tgttggtctt cagcttctcc aggtccatca accccaggca cactgcataa
     8101 taaaaacaca gattgtctgt gttattgggg ttgatgattg cgtgggaata cgctaacctg
     8161 gtggggagct tgaaatacga gcctcctgct ctgaacatct gggcgcgata gatatgtacg
     8221 cggaactcta acactgtgtc taacacatgg gcactgtctc gagtgtaatt ggtatcaaac
     8281 aactgccact ccactgcaga aatgagtgat cccagttgct tgaggtcctc ctgggtggct
     8341 ggagattgaa ttatcttatt aaggatccgg ttaatgaaca ttacccgcct caaaggtatg
     8401 tcttcatggt ggaaggggtc gagtctgtgc atgtggagct tcttgaaaac ggctttaacc
     8461 tcgatcccta ccttgtactg tgagtgtggc tgttcagtct cccagatctc aatcgccttt
     8521 agcattccct tcgcgagttc tcttttgaga tagtacacag ctatgtaccc agtgacatcg
     8581 cttttactgt ggtttcgcca ctggaatgtg gccatgggtg gaggatccga ggcgaacctg
     8641 tcattcaacc tgattggtcc ctggtagaag gaagatctgg ggttgagtaa ctctacgtca
     8701 acaggaatta gcttctgtaa ctctgtgtca tcttgttgat actcttgaga gatatcgaag
     8761 gctctgtact tgtcgttgtc agtgtatcct accaaggtaa actcagtgtc cttggtaggg
     8821 aaggcgtcct taactggttg catttgcaaa gaaagtcaaa aggaaatatt attacgtaat
     8881 aggtgacgta atcacaatta attaaacagc ttgaaaatta ttttcacgag tgaacctatg
     8941 acgtaaagtt acactcgagt gtacgtttat acgtctcacc cctatgtagc tatttttatg
     9001 tgtgcatgta tgtgtaatga aagatagact
//
