# Supplementary material for: Widespread Horizontal Gene Transfer Among Animal Viruses
Source: bioRxiv. 2024 Mar 26:2024.03.25.586562. Preprint. [Version 2] doi: 10.1101/2024.03.25.586562 (PMC11071296; doi:10.1101/2024.03.25.586562)
Supplement: Supplement 2 [file media-2.zip › File2_Maps/uPhage_homo_gut_ERR4623445_15918.gb]

LOCUS       uPhage15918ct1         15918 bp    DNA     linear       23-FEB-2024
DEFINITION  [note=genome binned from sequencing reads available in unknown].
ACCESSION   
VERSION
DBLINK      BioProject: unknown
            BioSample: unknown
            Sequence Read Archive: unknown
KEYWORDS    .
SOURCE      circular genetic element sp. ct8jf1 (unknown)
  ORGANISM  circular genetic element sp. ct8jf1
            Unclassified.
REFERENCE   1  (bases 1 to 15918)
  AUTHORS   Taker,C.
  TITLE     Cenote-Taker 2 dummy template file. Do NOT submit
  JOURNAL   Unpublished
REFERENCE   2  (bases 1 to 15918)
  AUTHORS   Taker,C.
  TITLE     Direct Submission
  JOURNAL   Submitted (23-FEB-2024) Taker 2, Cenote, 1000 Circle St., Cenote,
            DC 31111, USA
COMMENT     ##Genome-Assembly-Data-START##
            Assembly Method       :: unknown_assembler
            Genome Coverage       :: 1x
            Sequencing Technology :: Illumina
            Annotation Pipeline   :: Cenote-Taker2
            URL                   :: https://github.com/mtisza1/Cenote-Taker2
            ##Genome-Assembly-Data-END##
FEATURES             Location/Qualifiers
     source          1..15918
                     /organism="circular genetic element sp. ct8jf1"
                     /mol_type="genomic DNA"
                     /isolate="ct8jf1"
                     /isolation_source="unknown"
                     /collection_date="unknown"
                     /note="input name:uPhage_homo_gut_ERR4623445_15918 --
                     closest relative: No homologues found;
                     derived from metagenome: unknown"
     CDS             complement(<3..629)
                     /inference="protein motif:PFAM:PF18450.1"
                     /codon_start=1
                     /product="Zinc Finger domain"
                     /translation="MIHKSKYWNGIDYICECGRHFNNPQSLNAHFGHCEIHANIFRKE
                     HNRDYYHPKKGCMQGWQNKSKEEINLIHNKANETLRRKYELGELKGSFVGKHHSEETK
                     EKIRSKALDLISNKFGKIQANFSIKACKYIDKLNKENNWKLQHALNGGEVRIGNYWVD
                     GYDKINKIIFEYDERKHYITGTNILKQKDINRQNKILSLLGDDWTLYRY"
     CDS             complement(1703..2104)
                     /note="No HHsearch hits"
                     /codon_start=1
                     /product="hypothetical protein"
                     /translation="MSNIRNRAWRRKKTESKWNSRCKKFMFDSLFKDGEKEYSFKISD
                     GGKKIRRTIMIPNLRKPTSWKEMKERDPWARFLKNGSGYCTRISDQMDAKRKIKLQRV
                     NNKKLINKGIQEYNDIYDETLEDNFYLNNVA"
     CDS             4278..9164
                     /note="No HHsearch hits"
                     /codon_start=1
                     /product="hypothetical protein"
                     /translation="MIKPLIRVIPTYSGNVKIVCTTSDYIKSTDKEYDVYDCFVRGAV
                     LSPLSHTIYDKKIEANLLSSNYSYDLKEYYKYYNNVFFSNGMSFDETNVQNFDKLNPI
                     YDRNIDLEMGCSRVLNVKNNHKFEFFAPIYVDDQNDLPDAFIINMIFTNKDRKLYKRM
                     KVNIMDHPKDKRNYLFHYLDSYKSCIDSKVANISVGNKNATYSGIDLNHGGIATAISN
                     EIGNMLSSMSTINLFDLSLGLQFKRKNIAMKQVLPLCFSIDLDKLLDESEKTLYKGAQ
                     VEVSGYYISNGNRISWYDWSCDYDTLNQSILRMDKNTGLMNYIPGNVPNIMDNKYPSL
                     HEARMQKYSLSNKISKMYSRWKLQASSDKNPYIINLAFAFSDNQYSNLLYKEFPTPSY
                     TISGICETISSSKSSVAEDYSLIFPLGKDIAKYNDRYPNITTNYENIMNKYGYNWFSL
                     CKISENDNSWVDNASWGTVSNDECYYNGILHNLTNIYNTLTKDNEKIDKFGVFVNPRF
                     SVKTSVANDVMKHANYTISTSMANQFETNCKYNTTIMSSMLYSDAITKAACEAFTSTN
                     PADSEKNAVMSLNDTFVKIDPANSYSYSKWYVNINDYGFTMDDINTWYNYDDTVIELE
                     NIFSYELSYTYFSYSHEVQNTTFNDAFNLFKNESIYKLTTSDSVEDIINTYKANSYEM
                     LPIHTLKMMVDDTSSYLSYIKIGGPLSYVSYKYGIKVHNGSSPIDPYNDSFVNAKNYQ
                     SYVFAPGYNASSYDLITDPDKKFLSYTLENYITGSTSTYSIEKENPYSYYWYQYTDFD
                     IWQDPMVRQICISSKNDKKIRYQVGFTYYIPKENVESGRREGFSYSYILLQPSSLINT
                     QYGFNLYRKGEFFNDKWIKMLDATDTDQIAYYYLTGLKSNKSNGNTDNYDLTYFNVVG
                     KPAYNFRMTLKNIYKDTSYYLTKRLSSKSKYTFMPVVYGDNEICATNVFIKKDPELEF
                     HGDNMNDEDKDKDLDVIWCDVYNFRRVLLKSGIPEDKVQERLDYVRKMKAKFLNKEHL
                     YWWYNELCKDYNYDYPVDIIENWYDYLYVKQRIMSNDKDGKIQIVDAYTKLKNIHGME
                     EQITVSDKKVDNPYRIFNYFYDRIEYKGNGIWKFRHSDEDDFDVNSYEIVFDINVTRL
                     DDTIYDKVMKIEKDDSSEYRDIYLYRLEKSDEWERNMLSSEYKISYDVQTKVEEYDPV
                     GHVLIPLFNGIYAQEKEDTIIYAHYLLNDLMKTKVNKKGDTWYMYRYNTNNVNWMIEI
                     NEQTVNILKKLYEDPIIYSNYDSVNIQLDNFGYDDLGYEIDNFGTIKKDGTNYGFWII
                     NIDADNTTSTFNVIAQYNISNVPDIPIYTYDNKIKLIKYINGVDINIRKDYVFKVFKQ
                     MLPFFKIQPSVIFDRLTTITKPSNFRFIMRYKESKCTVDDPNVEVSETDVTIAKSNTY
                     LQYNRYFGNIVPLINRVTSISDQWLLKFKDTIENTNRMVDTGKYPSIGDSVIYKTSLQ
                     LDMRNSTPIYVPSKNNTIKDYNNRKKDKNGKEIRVKLLEQKHFNDSVIVYCDDTLEWS
                     TNKLYSYNEVVNRSTKEQAYAIFLMLNRGTLVDDMNEDQKLFLFNRYDYKVTSTPMKL
                     NSLNSNKLYKIHYKFVLK"
     CDS             9210..15395
                     /note="No HHsearch hits"
                     /codon_start=1
                     /product="hypothetical protein"
                     /translation="MSIININSFESRVSNANYLSNYTDPYLKQSLANLGQRLSTKGDS
                     IKNDSFIISDLFPNYLGDFNQSNIAAEFTWTKSSNSIVGKIVEVDADETSDKSGTRVP
                     VGYDEANSNINGNANSQFTIESSNNILKNITKDQYGSEIYLNDSTGINGSSYWHRNSA
                     IIARTHDKNIGKDVLIYKVVGHHDSGKYGPYDNEYICEEITVDGEFVDGFRVFMSNES
                     NLMLPEDATLSNDPSTEVNPNEYEKLVLIRLKKNPKYYITNTNNEHKWLLEAYKCNST
                     KIDLGDFTRVDSVNYDYEDDLWKKISDTYDADGSLTPSELIDSLCNLMTENTYVFTDD
                     GSPLFTKKYTLQVDENTETNVGWSVASFSPILNNEICNAVGVGEWHMDDQDDQTMIEE
                     KLEYFVNDASQLFPMVLSVYDDIMYRDSTNIKIKRQIIAQLLLSAKEEASTQYGAKSV
                     EVEDSYSIIMPLDFVVNFTYNSNDSSITYNSLSSLQVNFIQLGTDKKPGKGIFKYLQK
                     ICNYTDADNEQVILAHGTEQKTILYDFIISYVNDNIISSIDWYQSFIVPYIGADGYWI
                     INGVKTDQYARAISSNGSGIIIKQDTDPENFNPSSSIIYGPETVKNWDKSNWELKEFA
                     ANYMDSNSNVGGNSVSSVYAWVPSSEWLNTISTTDDYSYISNSLLVCSSCVDTMEKDS
                     IENKYICKYDTYSDTWNTYLTTYSFEGTNYRFFKNEDILNNSYIYRIDKKATSLSYLL
                     GKDTLVTSFWTCYEYEENGVKKHKMTYLKRPGGIAALDLSYMMSLENMIAHYANAQYN
                     PDNYQHRWVVFSKVNNDLKNNSHDSSNVVYPVIRNHNSDYFTAITGSYSRSLGNSVEK
                     DVEQYKNNLNFSIEFTDSIQGKIEGTENTYDNRHFDINDEVVVTRTPISYISIDSVGN
                     KIVKVDSEAIYKRYGTIPKSIPYTKYPKEYIPNSIYNANDDVSSTDSYQYPIFDLSEV
                     LAKNLTTLNRYNIMGIGRESFNGTDTSTILWNAYFGVAYDTDDKSRLKIGSGNVNPNL
                     GTTTMVHNPSQGKLTPMDTFDIDMSYTNINGDVNVKGHLFTNNASWEAHYVNGGNNKL
                     CAYSTIVTPIGNHRYARVSMSDFDTTGDNSLFKSYSNENIGAEKCLFHTLSVTDDGKN
                     NRYNTRYYHEYPYNYNVSYLNLTKLLEENHVITDFGSIFLGDASRISKRYKKNDDIEN
                     VIDLIKLQNGSHGVFCTLYDLLDKGGSISSGKGSEGNPNEEWYNWLLDNYSNNKNGWE
                     GKLENLLNDYKKYIKINPYGNKYKLIGNEECVLCVKNRTSANEPVEEKWMKIPEAGWS
                     KKITDEPYVSTEGLPLYESANYLELSSYLSDTENSIGTDLFVGNPIAISYVDVPGSYT
                     GTFDVSSVKRIYTYAYVGDGKCVDDGECKYGGEKDPNYKYELKYENGKYILPEDFANY
                     SYNEIWTCDGCEKCSQYSCDMIETCTKSKVQGSYLLSYGSFICTYNEDPISYMNKNTP
                     VYRRRVERYNTDEYGNSYKYVTYSYYPSYESIPVSEISVKNENTLLGILTIGKDPDGT
                     RYVLDKNQHVVKYNNNDDILASYVYVGRNILCPTQEEYIHEYSPKLPKGYSMSYSVGS
                     QQVIVNPNDGSETYFIGIKEANTYWKVPNRYNIEGKGPYSGWKMMTELPDKYDKSSKF
                     SYYNEVIVKQEYSLSYRYINVRELLSNNTIPQFYDNYEKDYNKFANINIQPDKPIPSE
                     PSKSLTDIYHKEQPDENKNKPSGKLRVRVCKLCQDANGTSYNETQHKEMLNKTYRLYN
                     VDWSNTTGEIKNNNYVGLEPKGLEDIYVICYDKIYDKVYKIVDNEWVYDENATTEGET
                     YQTESCHPKISVDKYSDLSKYTFTLTKTDNNSNVYKLGWNVTEDMLKTFKDKVVEGNI
                     VISNEDQQKLTIKLKGTYTPKESERYTFTTWSTTDDGNVSGDGIEFNYNFDDTNERFY
                     NVTSYYENLVDWQNTSGLKYWVGCTALKYDEENPDGQRSTYFESILENISDNNTTKRY
                     RVHQTTEAKKVTSEITETWRITPNKQADGNNNYNEIKFVRKSKES"
     CDS             15404..>15916
                     /note="No HHsearch hits"
                     /codon_start=1
                     /product="hypothetical protein"
                     /translation="MNNQNKIIVVTYDNQKKVNVLATLNTLNEEIKVAKTFSTDILKK
                     DSDIKEWKYYMDNDDLYLAFKNNALLCVHTDDDQISEGITKEEMSNSNIIPMTFDMFN
                     TISSRYIKGITICWIDSFVIKDKRMMHEVNDFMKSSKQYNMLYFGKEDDYNTIANCIY
                     KYLKSDLEGRK"
ORIGIN      
        1 ttatatctat ataaagtcca atcatctccc aataaagata atattttgtt ttgtctattt
       61 atatcttttt gttttaaaat atttgtaccg gtaatataat gcttacgttc atcatattca
      121 aaaattattt tattgatttt atcatatcca tcaacccaat aatttcctat tcgaacttct
      181 ccaccattta aagcatgttg taatttccaa ttattttctt tatttaattt atctatatat
      241 ttacaagctt taatagaaaa atttgcttgt attttaccaa atttattgga tatcaaatct
      301 aatgccttag atcttatttt ttcttttgtt tcttcagaat gatgcttacc tacaaaagat
      361 ccttttaatt cacctaattc atattttctt cttaaagttt cattagcttt attatgaatt
      421 aaattaattt cttcttttga tttattttgc catccttgca tgcaaccttt ctttggatgg
      481 taataatcac gattatgttc ttttctgaat atatttgcat gtatctcaca atggccaaaa
      541 tgagcattta atgattgtgg attattaaaa tgcctaccac attcacaaat gtaatcaatt
      601 ccattccaat atttagattt atgtatcata ggtttaaata atagtactct agatgggact
      661 cgaacccata cgattattac taatcattgc attttaagtg caaagcgtat accaatttcg
      721 ccactagagc atttaggaat tacaaaaggt gacgctaccg gtgtctgcac ctaaaacttc
      781 attcctgtcc atacatatag ttatccagat agtatattat ggtagtttca tctaacttac
      841 tgacttcttt agaagttctg aagcgatctg ctcaaacaga tccataactc atttactaat
      901 cgtactttat tctctttagg ataacataga gagccattag gtttccattg ctaatgttag
      961 actttcataa actacattac ttcaacgatt gtgggaatag tgggactcga acccacacac
     1021 attactgtac aagtgcctaa aacttgcgcg tatgccaatt tcgccatatt ccctggtgcc
     1081 ttttcttttg gtgtttaaca ccttacccta gagaaaagat gcataaaaga ctaagttcgg
     1141 accgtttaaa ctgtggcgta agatggactc aaaccaacga cctcatcagc atgaatgata
     1201 cgctctaatc aactgagcta ttacgccatt gtgggcatac cctattttat agaattactt
     1261 cccacataat tcaaccatct taagcgggtg tacgaatctc atgacaattc gcttgggcga
     1321 tatattctct tataatcaga atgttttacg atgctttaaa ctacaagggt ctataaaccc
     1381 gagactgcat agtgaactta aataatcaat caattcaaca ggcgttacca aaccttatac
     1441 ctgtcatctc aattttattg atatttaaaa tacaaatgta gggaggcggc cataggtttg
     1501 gcttccttca tccgcgcttt gtatatgttt cgtgcaatta tttacgcgta ttattgcact
     1561 actcttctca gctacattgt ttttattcaa tcaccagtat attctgatca cgttttgggt
     1621 tccttagaga atcgaactct aataaggaga accacaatct cctgtcctac cattgaacga
     1681 aagaacccat atatagcaat atttatgcta cattattaag atagaaatta tcttctaaag
     1741 tttcatcata aatgtcatta tactcttgaa ttcctttatt gatgagtttc ttgttgttga
     1801 cacgttgcaa cttaattttt cgcttagcat ccatctgatc tgatatacga gtacaatatc
     1861 cagaaccatt cttcaaaaac ctagcccatg gatcacgttc cttcatttct ttccatgaag
     1921 ttggttttct caaattagga atcattattg tacgtctgat tttcttacca ccatcactta
     1981 tcttgaatga atattctttc tcaccatctt taaaaagact atcaaacatg aacttcttac
     2041 aacgagaatt ccactttgat tcagtcttct ttcttctcca agctctattt ctaatgttac
     2101 tcatattaac aacattttaa aattaaacac ttgcacaccg gactggaatc gaaccaatac
     2161 ctgcagtttt ggagactgct agcctaacca ttaaccgacc ggtgcgtatg aaatttgtag
     2221 ggtagaccgg acttgaaccg acgaccactg catcccaaat gcagcattct accaactgaa
     2281 ctactaccct ttataaaata ttagagcatc agacgagatt cgaactcgcg aaagccttct
     2341 ggttggaagc cagatgtgca ccaccaacta caccactgat gcatgtttga gcagatgatg
     2401 aggatcgaac tcacaacttc ttccatggca aggaagcact ctaaccattg agctacatct
     2461 gcttatacta taaccgggtt gactttgcaa tcggatctta ttctctcggc attgctagtt
     2521 ctccggttta ttatgtggtt caacaaagat tcgaactttg gaccctctgc ttgtaaaaca
     2581 gatgctctaa accaactgag ctattgaacc aaaatacaag aacgagagtt tctataatcc
     2641 ttttagccat cggtatctat agacaacata gaaaacttat accagatata tttactgcag
     2701 catatatcca cttaatattt ctatttaagg agagcaacat tatatcgcga atatggtgtc
     2761 cactcgacgt atcaatctct ttcaatgatc ttcaatgtca ttattggttc ttgtatataa
     2821 ttttcttatg taaatgactg ccatattgga ttcgaaccaa tgttataggt tttgtggacc
     2881 tatacctaaa ccactcggac aatggcagtt atatatacat tttgcggaag ctgtaggatt
     2941 cgaacctacg gaacctttcg gttcgctggt tttcaagacc agtgcattaa accaactctg
     3001 ccaaacttcc aatttacatg tcttgcggaa gcagaaggat tcgaaccttc ggaacctttc
     3061 ggttcggcac gttagcagtg tgctggttta aaccactcac ccatacttcc atacaaggga
     3121 ttttgtattt caattgctgt tcccttcttc aattgattag ctacttcaat gatatgattc
     3181 aacaataaca acctgttacc aaacaaatta ggacgatttg tttaaataac tttgttagcc
     3241 atcattaatt atctctcgaa ctttttccgg tgcccatgca aagtgatcta tgtaattttt
     3301 tggtctagtc caattaaatt caaccttctt acacacgacc aacagaggta ttcacataaa
     3361 tctgttgatt atccagatgt taatgatgtt gagcttctca ttctttattc attctcagca
     3421 gagatctctt gactaccatg gtgttccata cgggactcga acccgtgacc ctccgattaa
     3481 aagtcggatg ctctctagcc ttgcggaacc aactgagcta atggaactta aataaatatt
     3541 tcaaagaact taattagtgg ttctgacgag actccaactc gtgacccgga atttagaaga
     3601 ttcctgctct aatgcaactg agctacagaa ccaaataatt ttgtgggtaa agatggattc
     3661 gaaccaacaa cacctagatc ttcaatctag tgctctacca ttggagctat ttacccaatc
     3721 aataaacaaa ttacggatct ctagaaaacc ctgttaacat ggattgcttt atatccttaa
     3781 gctattggtc tggcatccaa ctcagaagta ttaagttctg gatcttattc catgtattgt
     3841 aatttgttca tatcaatatt tgattgacat atataatata gaacttatat aggatatttc
     3901 aaacttttat atacaaaaaa tgagaaaaaa ttcctaattg cttacggaac ttcttctcaa
     3961 tcaatattca tctaataaaa taagaattgt tccgttcact aattcgtgat cagatacaat
     4021 tcctctatca cgaactttac tatgaatgtc taaacccaca agacatactg ccacaccaag
     4081 gtaagaagca accaaaagat tgtttcactg atgagacgct atgtaatttg agtgacttca
     4141 tttaaagttc aattttaatt ttcttatatt aaaataaata caaaaatata taccagacat
     4201 attttaaatg ttaaataata ttaataaaat gtattgtcaa tttttaaata tcagaaaaac
     4261 aaatattgtc tactttaatg ataaagccat tgatcagagt cattcctaca tatagtggaa
     4321 atgtcaaaat agtttgtaca acatcggatt atatcaaatc aacagataaa gaatatgatg
     4381 tatatgattg ctttgtaaga ggtgctgtgt tgtctccatt gtctcataca atatatgata
     4441 agaaaataga agctaatctt ctgtcttcaa actactctta tgatctgaaa gaatactata
     4501 aatattacaa caatgttttc ttcagtaatg gaatgtcttt tgatgaaacc aatgttcaga
     4561 attttgacaa gttaaatcca atttatgata gaaacataga tttggagatg ggttgcagta
     4621 gagtattgaa tgtgaagaat aaccataaat ttgaattttt tgctcctata tatgtagatg
     4681 atcaaaatga cttacctgat gcattcatta taaatatgat attcaccaac aaagacagaa
     4741 aactgtataa gagaatgaaa gtcaatataa tggatcaccc aaaagataag agaaattatc
     4801 tattccatta tcttgattct tataaatctt gtattgattc taaagtagca aacatttctg
     4861 ttggaaataa aaacgcaaca tatagtggaa tagatttgaa tcatggtggc atagctacag
     4921 cgatatctaa tgaaataggt aacatgctat cttctatgtc aactataaat ctttttgatc
     4981 tttctttagg attgcaattc aaaagaaaga atattgcaat gaagcaggta ttgccattat
     5041 gcttcagtat tgatttagat aaattacttg atgaatcaga aaagacatta tataaaggag
     5101 cacaagttga agtatctggt tattacatat caaatggaaa cagaatatct tggtatgatt
     5161 ggagttgtga ctatgataca ttaaatcaga gcattcttag aatggataag aatactggat
     5221 tgatgaacta catacctgga aatgttccta acataatgga taacaaatat cctagcttac
     5281 atgaagcaag aatgcaaaaa tattctttgt ctaataagat aagcaaaatg tattctagat
     5341 ggaagttaca agcatcatca gataaaaatc catatatcat aaatcttgct tttgcatttt
     5401 ccgacaacca atattctaat ctcttatata aggaattccc aacaccatca tatactattt
     5461 caggaatatg tgaaacaata tcatcaagta aatcatctgt agcagaagat tattcactaa
     5521 tatttccttt aggaaaagat attgctaaat ataatgacag atatccaaac ataacaacta
     5581 attatgaaaa cataatgaat aagtatggat ataattggtt tagcttatgc aagatatcag
     5641 aaaatgacaa ttcttgggta gataatgcat cttggggtac tgtatcaaat gatgaatgct
     5701 actataatgg cattttacat aatcttacta acatatataa tacacttact aaagataatg
     5761 aaaaaataga taagtttggg gtatttgtaa atccaagatt ttcagtaaag acttcagtgg
     5821 ctaatgatgt aatgaaacat gctaattata ctatatctac cagcatggct aaccaatttg
     5881 aaacaaattg taagtataat actacaatca tgtcttcaat gctatatagt gatgccatta
     5941 ctaaagctgc ttgtgaagca tttacttcta caaatcctgc agatagtgaa aaaaatgcag
     6001 ttatgtcatt gaatgataca tttgtaaaga tagatcctgc caattcatat tcatattcaa
     6061 aatggtatgt caatatcaat gattatggat tcacaatgga tgacataaat acttggtaca
     6121 attatgatga tactgtaata gagttagaaa acatcttttc ttatgaatta agctatacat
     6181 atttctcata tagtcatgaa gtacagaata caacattcaa tgatgcattc aacttattca
     6241 agaatgaaag catatataaa ttaacaactt ctgattctgt agaagatatt atcaatacat
     6301 ataaggctaa ttcttatgaa atgttgccta tacatacatt aaaaatgatg gtagatgaca
     6361 cttcatcata tttgtcttac attaagattg gtggtccact cagctatgtt tcttacaaat
     6421 atggtataaa agtacacaat ggaagttcac ctatagatcc atataatgat agttttgtaa
     6481 atgcaaaaaa ctatcaatct tatgtttttg ctccaggata taatgcatca tcttatgatt
     6541 tgataactga tccagataag aaattcttat catatacatt ggagaactac attactggaa
     6601 gtacttctac ttattctata gaaaaagaaa atccttacag ttactactgg tatcagtata
     6661 cagattttga tatctggcaa gatccaatgg taagacagat ttgcatatct tctaagaatg
     6721 ataagaaaat aagataccaa gttggtttca catattatat tcctaaagaa aatgtagaat
     6781 ctggtagaag agaaggtttc agctattcat acatattgtt gcaaccatca tctctaataa
     6841 atacccaata tggtttcaat ttatatagaa aaggagaatt cttcaatgat aaatggatta
     6901 agatgttgga tgccactgat actgaccaga tagcttatta ctatcttact ggattaaaga
     6961 gtaataagag taatggtaat acagacaatt atgatttaac atattttaat gttgttggga
     7021 aacctgctta caacttcaga atgacattga agaacatata caaagatact agctactatc
     7081 ttactaaacg tttatcttcc aaatctaaat acacattcat gccagtagta tatggagata
     7141 atgaaatatg tgcaacaaat gtattcataa agaaagatcc agaattagaa tttcatggtg
     7201 acaatatgaa tgatgaagat aaggataaag atcttgatgt aatatggtgt gatgtgtaca
     7261 atttcagaag agtactattg aagagcggaa taccagaaga taaggtacaa gaaagattag
     7321 attatgtaag aaagatgaaa gctaagttct tgaataaaga acatctttac tggtggtata
     7381 atgaattgtg taaagactat aactatgact acccagttga tataatagaa aattggtatg
     7441 actacttgta tgtaaagcaa agaataatgt caaatgataa agatggaaag atacagatag
     7501 tagatgcata tactaagctt aagaatattc atggtatgga agaacagata actgtttctg
     7561 ataagaaagt agataaccct tatagaatat tcaattactt ctatgacaga atagaataca
     7621 aaggaaatgg aatatggaag ttccgacata gtgatgaaga tgattttgat gtgaattcat
     7681 acgaaatagt atttgatata aatgttacca gacttgatga tactatctat gataaagtaa
     7741 tgaaaataga aaaggatgat agttctgaat acagagatat atatctttat agattagaaa
     7801 aatctgatga atgggaaaga aacatgttgt cttcggaata taagatatcc tatgatgttc
     7861 aaaccaaggt agaagagtat gatccagtag ggcatgtact tattccatta ttcaatggca
     7921 tatatgctca agaaaaagaa gatacaataa tatatgcgca ttatttgtta aatgatttga
     7981 tgaagaccaa agtaaacaaa aaaggagata cttggtacat gtacagatat aatacaaata
     8041 atgtaaattg gatgatagag ataaatgagc aaactgtaaa tattttgaaa aaactatatg
     8101 aagatccaat aatatattct aattatgata gcgtgaatat tcagttagat aattttggtt
     8161 atgatgattt aggatatgaa atagataatt ttggtacaat aaagaaagat ggaacaaatt
     8221 atggtttttg gataataaat atagatgctg acaatacaac aagtacattc aatgtaatag
     8281 ctcaatataa tatatcaaat gttcctgata ttccaatata tacttatgac aataagataa
     8341 agcttataaa atatataaat ggtgttgata taaatataag aaaggattat gtatttaaag
     8401 tattcaagca aatgcttcca ttcttcaaaa tacaaccatc agttatattt gacagattga
     8461 ctactataac taagccatcg aatttcagat tcataatgag atataaagaa tctaaatgta
     8521 ctgtagatga ccctaatgta gaagtatcag aaactgatgt aactatagct aaatcaaata
     8581 catatcttca atataacaga tactttggaa atatagtacc attgataaat agagtaactt
     8641 ctatatctga ccaatggtta ttgaaattca aagataccat agagaatact aatagaatgg
     8701 tagatactgg aaagtaccca tctataggtg atagtgtcat atataagact tctttacagt
     8761 tagatatgag aaattcaaca ccaatatatg taccatcaaa aaacaataca ataaaagatt
     8821 acaacaatag aaagaaagat aagaatggta aagaaataag agtaaaatta ttagaacaaa
     8881 agcattttaa tgattctgta attgtatatt gtgatgatac attagagtgg tctactaaca
     8941 aactgtattc ttataatgaa gtggtaaaca gatcaacaaa agaacaagct tatgcaatat
     9001 tcttaatgtt gaataggggt acattagttg atgatatgaa tgaagatcaa aaattatttt
     9061 tattcaacag gtatgattac aaagtgacat caactccaat gaagttgaat tcacttaatt
     9121 ctaacaagct atataaaatt cattacaaat ttgttttgaa ataaaatgct taatcctgat
     9181 tgaaagttta gaatatcaaa caaatatcta tgtcaataat caatataaac tcatttgagt
     9241 cacgagtaag caatgctaat tatttaagca actatactga tccttatttg aaacagtctt
     9301 tggctaacct tggccaaaga ctttcaacta aaggagattc tataaagaat gacagtttca
     9361 taatttctga tttgtttcct aattatttag gagatttcaa tcagtcaaat atagcagctg
     9421 aatttacttg gactaagtca tcaaacagca tagttggtaa gatagttgaa gtagatgctg
     9481 atgaaactag tgacaagtca ggaaccaggg ttccagtagg atatgatgag gcaaattcaa
     9541 atataaatgg taatgctaat tcacagttta ctatagaatc atcaaacaat attcttaaga
     9601 acattactaa agatcagtat ggttctgaga tttatcttaa tgattcaact ggtataaatg
     9661 gttcatcata ttggcataga aattctgcta tcattgcacg tacacatgat aagaatattg
     9721 gtaaagatgt tcttatctat aaagttgtag ggcatcatga ttccggtaag tatggtcctt
     9781 atgataatga atatatatgt gaagagataa cggtagatgg agaattcgta gatggattca
     9841 gagtatttat gtctaacgaa tccaatctga tgttaccaga agatgctact ttatcaaatg
     9901 atccttcaac agaagtcaat cctaacgagt atgaaaagtt agtattgatc agacttaaga
     9961 agaatccaaa atattatatt actaacacta ataatgagca taaatggctg ttagaagcat
    10021 ataagtgtaa ttctacaaag attgatttag gtgactttac aagagtagac tcagtaaatt
    10081 atgattatga agatgacttg tggaagaaga tatctgacac ttacgatgca gatggaagct
    10141 taacaccatc agaattgatt gattcattat gcaatctgat gacagagaat acttatgtgt
    10201 tcaccgatga tggatctcct ctatttacaa agaagtacac tttacaggtg gatgagaata
    10261 ctgaaactaa tgttggatgg tcagtagcaa gtttttctcc tatattaaat aatgaaattt
    10321 gtaatgcagt aggtgtaggt gaatggcaca tggatgatca ggatgatcaa actatgatag
    10381 aagaaaagct tgaatatttt gtaaatgatg cttcacagct ttttcctatg gtactttctg
    10441 tatatgatga tattatgtac agagattcaa ccaacattaa gataaagaga cagataattg
    10501 ctcagttatt gttgtctgct aaagaagaag caagtacaca atatggtgca aaatctgtag
    10561 aagttgaaga ttcttatagt attatcatgc cattggattt tgtagtaaac tttacttaca
    10621 actctaatga ttcttctata acatataatt cactttcttc tttacaagta aatttcatac
    10681 aacttggaac cgataaaaaa ccaggtaaag gaatattcaa gtacttacag aaaatctgta
    10741 attatactga tgcagataat gaacaagtaa tattagctca tggtactgag cagaagacta
    10801 tattatatga tttcataatc agttatgtaa atgacaatat catatcttct attgattggt
    10861 atcagtcatt tatagtacct tatattggtg ctgatggata ttggatcata aatggagtaa
    10921 agacagacca gtatgcaaga gcgattagct caaatggtag tggaatcatt ataaagcagg
    10981 atactgatcc agaaaacttc aatccaagtt catctatcat atatggacca gaaacagtaa
    11041 agaactggga taagtcaaat tgggaattga aagaatttgc tgctaattac atggatagca
    11101 attctaatgt tggaggaaat tctgtttctt cagtatatgc ttgggtgcca tctagtgaat
    11161 ggttgaatac catatctact accgatgact attcatatat aagcaattct ctacttgtat
    11221 gttcttcttg tgtagataca atggagaaag attctataga aaataagtat atatgcaagt
    11281 atgatactta ttctgataca tggaatactt acttaactac ttattctttt gaaggtacta
    11341 actatagatt ctttaagaat gaagatatac ttaacaactc ttatatatac agaatagata
    11401 agaaagcaac atcattatct tatcttttag gtaaggatac tcttgttact tctttttgga
    11461 cttgttatga atatgaagag aatggtgtaa agaagcataa aatgacttat ctaaagagac
    11521 ctggtggtat tgctgcttta gatctctctt atatgatgag tttagagaac atgattgctc
    11581 attatgccaa tgcccaatat aaccctgaca actatcaaca tagatgggta gtattttcta
    11641 aagtaaacaa tgacttaaag aataacagtc atgattcttc taatgtagta tatccagtaa
    11701 tcagaaatca taattctgac tactttactg ctatcactgg ttcttattct agatctttag
    11761 gaaattctgt agaaaaagat gtagaacaat ataagaacaa tctaaatttc tctatagaat
    11821 ttactgatag catacaagga aagattgaag gaactgagaa tacttatgac aatagacact
    11881 ttgatataaa tgatgaagtt gtagttacta gaactccaat atcttatata tctatagata
    11941 gtgttggtaa taaaatagta aaagtagatt cagaagcaat atacaagaga tatggtacta
    12001 ttccaaagtc aataccttat acaaagtatc ctaaggaata tattcctaac tctatctata
    12061 atgccaatga tgatgtttcc tctacagata gttatcagta tccaatattt gacttatctg
    12121 aagtattagc aaagaatctt actactctca acagatacaa catcatgggt attggaaggg
    12181 agtcattcaa tggtacagat acttctacaa tactttggaa tgcttatttc ggagttgctt
    12241 atgatactga tgacaaatca agacttaaga taggtagtgg taatgtcaat ccaaaccttg
    12301 gtactacaac aatggtacat aatccatctc aaggtaagct tacaccaatg gatacatttg
    12361 atattgatat gtcatatact aatatcaatg gtgatgtgaa tgtcaaaggt catttgttta
    12421 caaacaatgc atcttgggaa gctcattatg taaatggagg caataataag ttatgtgcat
    12481 acagtactat tgtaacacct ataggtaacc atagatacgc tagagtcagc atgagtgatt
    12541 ttgatactac aggagataac agtttgttca aatcttattc aaatgaaaac ataggtgcag
    12601 aaaaatgctt gttccatact ttatctgtaa cagatgatgg aaagaataat agatataata
    12661 caagatatta tcatgaatat ccttataatt acaatgtttc ttatttgaat cttactaaat
    12721 tgttagaaga aaatcatgtg attactgatt ttggaagcat attcttagga gatgcttcta
    12781 gaatatctaa acgttataag aagaatgatg atattgaaaa tgtaattgat ttgataaaat
    12841 tacaaaatgg atctcatggt gtattctgta ctttgtatga tttattggat aaaggtggat
    12901 ctatatcaag tggtaaaggt agtgaaggaa atccaaatga agaatggtac aactggttgc
    12961 ttgataatta tagtaataat aaaaatggtt gggaaggtaa actagaaaac ttattaaatg
    13021 attataaaaa atatataaag attaatcctt atggtaacaa gtataagttg attggtaatg
    13081 aagaatgtgt actttgtgtg aaaaacagaa catctgctaa tgaaccagta gaagaaaaat
    13141 ggatgaagat accagaagca ggttggtcaa agaagataac tgatgaacct tatgtatcta
    13201 cagaaggatt gccattatat gaatcagcta actatcttga actaagttca tatttatcag
    13261 atacagaaaa cagtattgga acagatcttt ttgttggaaa cccaatagca atttcttatg
    13321 ttgatgttcc tgggtcttat accggtactt ttgatgtgtc ttcagtaaag agaatatata
    13381 cttatgctta tgttggtgat ggtaagtgtg ttgatgatgg tgaatgtaaa tatggtggag
    13441 aaaaagatcc aaattacaaa tatgagttga aatatgaaaa tggcaaatat atcttacctg
    13501 aagattttgc taactactct tataatgaaa tatggacatg tgatggatgt gaaaaatgct
    13561 cacaatattc atgtgatatg atagaaacat gtacaaaatc taaggtacaa ggatcttatt
    13621 tactgagtta tggtagtttt atttgtacat acaatgaaga ccctatatct tatatgaata
    13681 agaatactcc agtatatcgt agacgtgtag aaagatataa tacagatgaa tatggtaatt
    13741 cttacaaata tgttacatat tcatattatc catcttatga atctattcca gtatctgaaa
    13801 tatctgtaaa aaatgaaaac acattacttg gtattcttac aataggtaaa gatcctgatg
    13861 gtacaagata tgttcttgat aaaaaccaac acgtggtaaa atataacaat aatgatgata
    13921 tattagcatc ttatgtatat gtaggaagaa acatattatg tcctacacaa gaagaatata
    13981 tacatgaata ttcacctaag ttgccaaaag gatactcaat gtcatattct gttggatctc
    14041 aacaagtaat cgtaaatcct aatgatggaa gtgaaacata tttcattggt ataaaagaag
    14101 caaatactta ctggaaagta cctaacagat ataatataga aggtaaagga ccatatagtg
    14161 gatggaagat gatgacagaa ttacctgata aatatgacaa atcaagtaag ttctcatatt
    14221 ataatgaagt aatagtaaag caagaatata gcttatctta ccgttatatt aatgtaagag
    14281 aattgttgtc taacaataca atacctcagt tctatgataa ttatgaaaaa gattataata
    14341 agtttgcaaa cataaatatt caaccagata aaccaattcc atcagaacca agtaaatctt
    14401 taacagatat atatcataaa gaacaacctg atgaaaataa gaacaaacca tctggtaagc
    14461 tacgtgtaag agtttgtaag ctttgtcaag atgctaatgg aacatcttac aatgaaacac
    14521 aacataaaga aatgttgaat aaaacatata gattgtataa tgtagattgg tctaatacaa
    14581 ctggtgaaat aaaaaataat aattatgtag gtctagaacc taaaggatta gaagatatat
    14641 atgttatctg ttatgataag atttatgata aagtgtataa gatagttgat aatgaatggg
    14701 tatacgatga aaacgcaaca actgaaggtg aaacgtatca aacagaatct tgtcatccaa
    14761 aaatatcagt tgataaatat tctgatttat caaagtatac atttacatta acaaaaactg
    14821 ataataattc taatgtttat aaattaggat ggaatgttac agaagatatg ttgaagactt
    14881 tcaaagataa agttgtggaa ggaaatattg tcatatctaa tgaagatcaa caaaaattaa
    14941 ctattaaatt gaaaggtaca tatactccta aagaatctga aagatataca tttaccactt
    15001 ggtcaacaac agatgatggt aatgtttctg gtgatggaat tgaattcaat tataattttg
    15061 atgatactaa tgaaagattc tataatgtaa cttcatatta tgaaaatctt gtcgattggc
    15121 aaaatacatc tggtcttaaa tattgggtag gatgtactgc attgaaatat gatgaagaaa
    15181 accctgatgg acaacgttct acatattttg aatctatact tgaaaatatt tctgacaata
    15241 atactacaaa gagatataga gtacatcaaa ctacagaagc taagaaagtt acttccgaga
    15301 taacagaaac ttggaggata actcctaata agcaagcaga tggaaataat aattataatg
    15361 aaataaaatt tgtaagaaaa tcaaaagaaa gttagttata cagatgaaca accagaataa
    15421 gataattgtt gtaacttatg acaatcagaa gaaagtaaat gttttggcta ctttgaacac
    15481 tttgaatgaa gaaatcaagg tggccaaaac attcagtact gatattctaa aaaaggattc
    15541 agatataaaa gaatggaaat actatatgga taatgatgat ttgtatttag cattcaaaaa
    15601 caatgcattg ttatgtgtac atactgatga tgaccagata tcggaaggta taacaaaaga
    15661 agaaatgtca aattcaaata taattccaat gacttttgat atgttcaata caatatcaag
    15721 cagatatatt aaaggaatta ctatttgttg gatagattct tttgttataa aagataagag
    15781 aatgatgcat gaagtgaatg actttatgaa atcttctaaa caatataata tgctttattt
    15841 tggaaaagaa gatgattata atactatagc aaattgtatt tataaatatc ttaaatctga
    15901 tttagaaggt agaaaaga
//
