# Supplementary material for: Widespread Horizontal Gene Transfer Among Animal Viruses
Source: bioRxiv. 2024 Mar 26:2024.03.25.586562. Preprint. [Version 2] doi: 10.1101/2024.03.25.586562 (PMC11071296; doi:10.1101/2024.03.25.586562)
Supplement: Supplement 2 [file media-2.zip › File2_Maps/Parvo_chalinolobus5362s2_batBidnaCU_SRR12232773.gb]

LOCUS       Parvo5362s2             5362 bp    DNA     linear       10-NOV-2023
DEFINITION  [label=nearest existing NCBI txid535600].
ACCESSION   
VERSION
DBLINK      BioProject: PRJNA646531
            BioSample: SAMN15546582
            Sequence Read Archive: SRR12232773
KEYWORDS    .
SOURCE      Parvovirus chalinolobus5362s2
  ORGANISM  Parvovirus chalinolobus5362s2
            Unclassified.
REFERENCE   1  (bases 1 to 5362)
  AUTHORS   Buck,C.B., Welch,N., Belford,A., Varsani,A., Pastrana,D.V.,
            Tisza,M.J. and Starrett,G.J.
  TITLE     Widespread Horizontal Gene Transfer Among Animal Viruses
  JOURNAL   Unpublished
REFERENCE   2  (bases 1 to 5362)
  AUTHORS   Buck,C.B. and Tisza,M.J.
  TITLE     Direct Submission
  JOURNAL   Submitted (10-NOV-2023) Lab of Cellular Oncology, National Cancer
            Institute, Building 37 Room 4118, Bethesda, MD 20892, USA
COMMENT     ##Assembly-Data-START##
            Assembly Method       :: Megahit v1.2.9
            Assembly Name         :: Parvo5362s2
            Coverage              :: 970x
            Sequencing Technology :: Illumina
            ##Assembly-Data-END##
FEATURES             Location/Qualifiers
     source          1..5362
                     /organism="Parvovirus chalinolobus5362s2"
                     /mol_type="genomic DNA"
                     /isolate="batBidnaCU"
                     /isolation_source="bat metagenome"
                     /bio_material="feces"
                     /note="wattled_bat"
     CDS             135..3551
                     /note="predicted alpha helix-rich virion surface protein;
                     similar to VP2 coiled coil Spike proteins of cypo
                     reoviruses; papain-like C-terminal domain"
                     /codon_start=1
                     /product="Cahain"
                     /translation="MKNFILSDFNIKMKFSLLGIIFLTSFWMIETLYPNQDEVREDMI
                     YMSSKVSKEYGDLSMLNELYFERQAYTEYLTEKLSNNSEILGLNLISSFNINFTYVNF
                     SQSIILTQILYSAFDFDVGISEITMLDLTISRSDLNSSFININRNNMSLNCIQGVFNL
                     VFINNTFLNGTFFCTNIDAVEPKDLVTNSSIKFNNSLTELLSDENVFGYSRIDVYDTT
                     LLENDKILANEQLEKAGIVSEYICGMSYINFLNMRTEQVITSFNPEDIVNPSVANQVI
                     LNQKIFSIEKFLDSQPFYTSFYGNIDSFTFELPSNSYDISPDLYTGITSGLLNKNELL
                     WKEIWAKRKCFEYTNCTNSNCKLDNFDGWKYNCINKDVDGRCNSIVASDDFSVKTNLP
                     VFNTREKGIIFASKEISPGIILELGIGVREIVNVDTTFLNHNVHYFEGLSHYTYHSVP
                     DTYACVIQRNILGSLGFEYYPELSEYIYFNISSLPTQINPQAEISIIIEGNYLSSKFL
                     LSGKYGEPELIEYISGEDKLYSVRYKIISGGRSNQTIIPTISLKKESVCSIPYWKFDN
                     TKTFSVIDETGNWGELLNGGSNKNCYPYQTDSSLKGNYVTLNIEKSRINQGTNTYKIN
                     EFKTNGQVLFYFIKNEVPAVYQNADLNSAIDDLNQLAVRLTNVEEQVKSIQDYIESQE
                     SSILGMATDILFSLTAVGEVLSNSLKYTKRLTRLPTASVSRTDITITDSLADEFIKSI
                     NKYDEKISPNYNPAEIIVNSSPYSVVSKHYKKSFRNSELANKKFSQLNPDDFINNGLD
                     MRELAHINPSVHLQFQNTMYSRFENQVKDILGTDSLPFGAVSVHKSPIEQLGPVGKYF
                     AKKYDGTKGGESFLNNGHYTFPFHTSVSSNSFEYDVNGNILFTTRFHGVGEPSIIGPT
                     NAKNPRVKLGYVKVQYDVNPTTGKFTRRNWNEIYDANNVQLYDEDAISELYRSFFNKY
                     PDLSLSTDDQWDIINTLVKKRINSREVIDSIPLANQIFHEVIDNLIYHVKTGNKFRYS
                     LLKNNCQNYAKAISHLLSTGKIPLDITDADFRKLAELLQDSAYKKFTLSDYFNFVGSE
                     AFAFVAKMPRYMYESFVTFVNLVYDSGYKVKPLDMYIDYSCKGNVTLGFL"
     CDS             complement(3595..4131)
                     /note="similar to PDB:3HHQ_D (deoxyuridine
                     pyrophosphatase)"
                     /codon_start=1
                     /product="Utoid"
                     /translation="MKFIYILFQKLKIICMFLLQMFCIYFKQIDPSIKIEIPFKTTRE
                     SAGFDICVPELKEPICIMPDQKYKIFTNVKYEITDISKNEYSMYLDLTGKSSNFKKNL
                     FVYRGIMDKDYTGEISVFVKNESCTDILVLNSFEPIAQLVPILLPCIGTNARIVDIER
                     GDAGEGIMTKLYKEKFHE"
     CDS             complement(4052..5068)
                     /note="similar to PDB:3V9P_A (bacterial thymidylate
                     kinase)"
                     /codon_start=1
                     /product="Tkoid"
                     /translation="MLQNKIVLFITFILTVCISISFGWIQNEITKWIVLSISVISSFI
                     INFGSLYLSTRILLKKESNSMESYSLFLMCGTWLLFFSQIWSATRINSVDLYISAGTS
                     FLSLTCSILLFSVKRFSTKRNQTIYTLEGIPAIGKTTLASKSFDFLSYLETFPEYANK
                     NHEVSINCVYNLNLLIDTFNFYKENKNTLIVDREYLSQVAYSLLFELGGHTNFHSLEN
                     FCKLVDERLNTFKDVFINAFKKYELYLKENFSSLKFKVCVFILPNNSFEREKCLNWII
                     GNITRRNSFEVNLPDMKKYIEASDYVFLKLVKLLQENEIHLYSLSEVKNNMYVSLADV
                     LYLL"
ORIGIN      
        1 cgtctgtctg tacgacacag ttgccaggta agtcagtttc attttttcaa gaagtaaaat
       61 tgtaactgct agtattgctg tgaattttgc tttcgattga cattactgaa tgtcacttga
      121 tgtgaatctt tctaatgaaa aattttattc tttcagattt taatattaaa atgaagtttt
      181 ccttgcttgg aattattttt cttacatctt tttggatgat tgaaacctta tatccaaatc
      241 aagatgaagt aagagaagac atgatttata tgtcttcaaa ggtatcaaaa gaatatggag
      301 atttatcaat gctaaatgaa ctttattttg agagacaagc atatactgaa tatcttactg
      361 agaaactttc aaacaattct gaaattctag gtttaaatct gatcagttct ttcaatataa
      421 attttacata tgttaacttt tctcaatcga taattcttac tcaaatttta tattcagcat
      481 ttgattttga tgttggaata tctgaaataa caatgttaga tttaacaatt tcaagatcag
      541 acttaaattc ttcttttata aatataaata gaaataatat gagtttgaat tgcattcaag
      601 gagtttttaa tttagttttc attaataata cttttttgaa tggaacattt ttctgtacaa
      661 atattgatgc agttgaacca aaagatttag ttacaaattc aagtattaaa tttaataatt
      721 ctttgactga actactttca gatgaaaatg tatttggata ttcaagaata gatgtgtatg
      781 atacaacttt attagaaaat gataaaattc ttgcaaatga acagttagaa aaagcaggaa
      841 ttgtaagtga atatatctgt ggaatgtcct atattaattt tcttaacatg agaacagaac
      901 aagtaattac ttcttttaat cctgaagata ttgtaaatcc ttctgttgca aatcaggtta
      961 ttttaaatca gaaaatattt agtattgaaa aatttttaga ttctcaacca ttttatactt
     1021 cattttatgg aaatattgat tcatttacat ttgaattacc ttcaaactca tatgatattt
     1081 cacctgattt gtatacagga attacatctg gacttcttaa taaaaatgaa ttattatgga
     1141 aagaaatatg ggcaaaaaga aaatgttttg aatatactaa ctgtacaaat agtaattgca
     1201 aactcgacaa ttttgatgga tggaaatata actgcattaa taaggatgtt gatggtagat
     1261 gtaattcaat agtagcatct gatgattttt cagtaaaaac aaacttacca gtatttaata
     1321 ctcgtgaaaa aggtataatt tttgcatcaa aagaaatatc acctggaatt atcttagaac
     1381 taggtattgg agttagagaa attgtaaatg tagatacaac atttcttaat cataatgttc
     1441 attactttga aggattaagt cattatacat atcattcagt acctgataca tatgcttgtg
     1501 taattcaaag aaatatatta ggtagtttag gatttgaata ttatcctgaa ttaagcgaat
     1561 atatttattt taatatttct tctcttccaa cacaaattaa tcctcaagca gaaattagta
     1621 ttataataga aggaaattat ctttcaagta aatttttact ctctggaaag tatggtgaac
     1681 ctgaattgat tgaatatatt tcaggtgaag ataaacttta cagtgtaaga tataaaatta
     1741 tttcaggggg aagaagtaat caaacaatta ttccaacaat aagtttaaag aaagaatcag
     1801 tttgttctat tccttattgg aaatttgata atacaaaaac atttagtgta attgatgaaa
     1861 caggcaattg gggagaattg cttaatggtg gaagtaataa aaattgttat ccatatcaaa
     1921 ctgattcaag tttaaaagga aattatgtta ctttaaatat tgaaaagagt agaataaatc
     1981 aaggaacaaa tacatataag ataaatgaat ttaaaactaa tggtcaagtt ttgttttatt
     2041 ttataaagaa tgaagttcct gctgtgtatc aaaatgctga tttaaattct gcaattgatg
     2101 atttaaatca attggcagtt cgattaacta acgttgaaga acaagtaaaa agtattcaag
     2161 attatattga atcacaagaa agtagtattt taggaatggc aactgatatt ttattttctc
     2221 taactgcagt aggagaagtt ttatctaatt cacttaaata tactaaaagg ttgactcgtc
     2281 tacctactgc atcagtttca cgcacagata ttactataac tgattctctt gcagatgaat
     2341 ttataaagtc aattaataag tatgatgaaa agatttctcc taattataat ccagcagaaa
     2401 ttattgtaaa cagttcacca tattcagttg tatcaaagca ttataagaaa agttttagaa
     2461 atagtgaact tgcaaataaa aaatttagtc aattaaatcc agatgatttt ataaataatg
     2521 gattagatat gagagaactt gctcatataa atccaagtgt tcatttacaa tttcaaaata
     2581 caatgtattc aagatttgaa aatcaggtaa aagatatatt gggaactgat tcacttccat
     2641 ttggtgcagt tagtgttcat aaatctccaa tagaacaatt aggtcctgta ggtaaatatt
     2701 ttgcaaagaa atatgatgga actaaaggtg gagaatcttt tcttaataat ggtcattata
     2761 ctttcccttt tcatacatct gtatcttcta attcatttga atatgatgta aatggaaata
     2821 ttctttttac aacaagattt catggagtag gtgaaccttc gattattggt cctacaaatg
     2881 caaagaatcc aagagttaaa ttgggatatg taaaagttca atatgatgtt aatcctacaa
     2941 ccggaaaatt tacaagaaga aattggaatg aaatttatga tgcaaataat gttcaacttt
     3001 atgatgaaga tgctatttca gaattgtata gatcattttt caataagtat cctgatcttt
     3061 cattgtcaac tgatgaccaa tgggatatta taaatacttt agtaaagaaa cgaataaatt
     3121 caagagaagt aattgattca attcccttgg ctaatcaaat ttttcatgaa gttattgata
     3181 atttaattta tcatgtaaaa actggaaata aattcaggta ttctttgttg aaaaataatt
     3241 gtcaaaatta tgcaaaagca atttcacatt tacttagtac tggaaaaatt cctttggata
     3301 ttactgatgc agattttaga aaattagctg aacttttaca agattcagca tataaaaaat
     3361 ttactttgtc ggattatttt aattttgttg gaagtgaagc ttttgcattt gttgctaaaa
     3421 tgccaagata tatgtatgag tcttttgtaa catttgtaaa tcttgtatat gattcaggtt
     3481 ataaagtaaa acctttggat atgtatattg attattcttg taaaggaaat gtaacattgg
     3541 gatttttgta aatgaaatga tttgaataaa agaaaatata tttttacaga aaatttattc
     3601 atgaaatttt tctttataca attttgtcat aattccttct cctgcatcac ctctttcaat
     3661 atctacaatt ctagcatttg ttccaataca tggaagcaat attggcacta attgtgctat
     3721 aggttcaaaa gaatttaata ctaatatatc agtacaagat tcattcttta caaacacaga
     3781 tatttctcca gtataatctt tatccattat acctcgatat acaaataaat tctttttaaa
     3841 gtttgatgac tttcctgtaa gatcaagata cattgaatat tcatttttag aaatatctgt
     3901 aatttcatat tttacatttg taaaaatttt atatttctga tcaggcataa tacaaattgg
     3961 ttcttttaat tctggtacac aaatatcaaa tcctgcagat tctcttgttg tcttgaaagg
     4021 tatttcaatt ttaatagatg gatcaatttg cttaaagtaa atacaaaaca tctgcaagag
     4081 aaacatacat attattttta acttctgaaa gagaatataa atgaatttca ttttcttgta
     4141 acaattttac aagtttaaga aatacataat cacttgcttc aatatatttt ttcatatcag
     4201 gtaaatttac ttcaaatgaa tttcttctag taatatttcc aataatccaa tttaaacatt
     4261 tttctctttc aaatgaatta tttggtaaaa taaatacaca aactttaaat ttaagtgaag
     4321 aaaaattttc tttcaaatat aactcatatt ttttaaatgc atttatgaat acatctttga
     4381 atgtatttaa tctttcatct acaagtttac aaaaattttc caatgaatga aaatttgtat
     4441 gacctcctaa ttcaaataat aaagaatatg caacctgaga caagtattct ctatcaacta
     4501 ttaatgtatt tttattttct ttataaaagt tgaatgtatc aattaaaaga ttcaaattat
     4561 aaacacaatt tatagaaact tcatgatttt tatttgcata ttctggaaat gtttctaaat
     4621 aagacaagaa atcaaaggat ttacttgcaa gtgttgtttt tccaattgca ggaattcctt
     4681 ctaaagtata aatcgtttga tttctttttg tagaaaatct ttttacagaa aataacaata
     4741 tgctacatgt taatgaaaga aatgatgttc ctgcagaaat gtataaatct actgaattta
     4801 ttcttgttgc agaccaaatt tgtgaaaaga ataataacca agttccacac attaagaata
     4861 aggaatatga ttccattgaa ttagattctt ttttaagtaa aattcttgtt gaaagataca
     4921 aacttccgaa atttataata aaacttgaaa taactgaaat tgaaagcact atccattttg
     4981 taatttcatt ttgtatccat ccaaatgaaa tggaaataca tactgttaaa ataaaagtga
     5041 taaataaaac gattttattc tgcaacatgt taccttgctt tctttaagga atatctgaaa
     5101 agaaataaag ttttgttaaa agatattcat atcaaataaa tttttaaaga aaattcatat
     5161 atttcttaac ttaccttgca ataaaatttt ctttaaaaga atatctgaaa agaataagaa
     5221 attttcatta gaaagattca catcaagtga cattcagtaa tgtcaatcga aagcaaaatt
     5281 cacagcaata ctagcagtta caattttact tcttgaaaaa atgaaactga cttacctggc
     5341 aactgtgtcg tacagacaga cg
//
