# Supplementary material for: Widespread Horizontal Gene Transfer Among Animal Viruses
Source: bioRxiv. 2024 Mar 26:2024.03.25.586562. Preprint. [Version 2] doi: 10.1101/2024.03.25.586562 (PMC11071296; doi:10.1101/2024.03.25.586562)
Supplement: Supplement 2 [file media-2.zip › File2_Maps/Polyoma_odontophorus5057_quail_SRR9946997.gb]

LOCUS       Polyoma5057             4998 bp    DNA     circular     10-NOV-2023
DEFINITION  [label=nearest existing NCBI txid1723728].
ACCESSION   
VERSION
DBLINK      BioProject: PRJNA545868
            BioSample: SAMN12253806
            Sequence Read Archive: SRR9946997
KEYWORDS    .
SOURCE      Polyomavirus odontophorus5057
  ORGANISM  Polyomavirus odontophorus5057
            Unclassified.
REFERENCE   1  (bases 1 to 4998)
  AUTHORS   Buck,C.B., Welch,N., Belford,A., Varsani,A., Pastrana,D.V.,
            Tisza,M.J. and Starrett,G.J.
  TITLE     Widespread Horizontal Gene Transfer Among Animal Viruses
  JOURNAL   Unpublished
REFERENCE   2  (bases 1 to 4998)
  AUTHORS   Buck,C.B. and Tisza,M.J.
  TITLE     Direct Submission
  JOURNAL   Submitted (10-NOV-2023) Lab of Cellular Oncology, National Cancer
            Institute, Building 37 Room 4118, Bethesda, MD 20892, USA
COMMENT     ##Assembly-Data-START##
            Assembly Method       :: Megahit v1.2.9
            Assembly Name         :: Polyoma5057
            Coverage              :: 413x
            Sequencing Technology :: Illumina
            ##Assembly-Data-END##
FEATURES             Location/Qualifiers
     source          1..4998
                     /organism="Polyomavirus odontophorus5057"
                     /mol_type="genomic DNA"
                     /isolate="quail"
                     /isolation_source="Odontophorus gujanensis"
                     /bio_material="muscle"
                     /note="quail"
     CDS             join(268..330,401..739)
                     /codon_start=1
                     /product="Agno"
                     /translation="MESSHGGSNAPGESSDRGRPATPTPTEPGPDVPPAASHPGTIPE
                     TPERPNSLPVSGHTNAEHAREETPAPATDTASEPTTESAAGPAELTDSPVTPPQTPPH
                     DSVYEGTCTCTFSLKVCPPQICDACKTFLMT"
     CDS             942..1901
                     /codon_start=1
                     /product="VP2"
                     /translation="MGAAISLIASIGELVAATGFTAEAILAGEAAAAIEAEVSALVTL
                     EGLSEAEALASLGLSAETSGLLASAPEALDQALALTLAGNIVGGATGLTGASIAYFSE
                     DTTHHHKMALQVWRPDVDYLFPWASELAEAVWTLNPLEWGPSIYQRLSQMLWDRALQI
                     GTSAIQSRVESAGYTFRVLLYDAASKAAERARWYATEGPSQLYQYLAEYYSDLPPYKI
                     QARDKQIWDNWPEGPYDEDQSGETIHKQAAPGGAEQRHAPDWMLPLILGLYGVVFPYW
                     RADIEEIKHHGPEETPKRPRTSLRSKAHPKRRNRGSRSKNRSR"
     CDS             1269..1901
                     /codon_start=1
                     /product="VP3"
                     /translation="MALQVWRPDVDYLFPWASELAEAVWTLNPLEWGPSIYQRLSQML
                     WDRALQIGTSAIQSRVESAGYTFRVLLYDAASKAAERARWYATEGPSQLYQYLAEYYS
                     DLPPYKIQARDKQIWDNWPEGPYDEDQSGETIHKQAAPGGAEQRHAPDWMLPLILGLY
                     GVVFPYWRADIEEIKHHGPEETPKRPRTSLRSKAHPKRRNRGSRSKNRSR"
     CDS             1798..2859
                     /codon_start=1
                     /product="VP1"
                     /translation="MAPKRPRSGPGPASVPKLILKGGIEVLEAKTGPDSTTRIEAFLN
                     PRMGEDNGYSGQITVAANLNPDKPVKSQLPTYSCARITLPNINDDLTSDSILMWEAVS
                     CKTEVVGVTSLTNVHSGMLRNGNYGSGIPVQGMNLHFFSIGGQPLDLQGCVSNYSTQY
                     PVGTVPPAMRDARSQVLDTRAKGLLTLDGAYPVEAWSPDPAKNENSRYYGNFVGGLTG
                     PPVLSFSNTVTTVLLDENGVGPLCKSDQLYLSCADICGIYSDQGGKQYYRGLPRYFDV
                     LLRKRRVKNPYPVSSLITSMFGRLLPVYQGQPMEGENAQVEEVRVYQGVEPLPGDPNL
                     TRTLDRYGQEQTKNPGVNV"
     CDS             complement(join(2923..4497,4690..4998))
                     /codon_start=1
                     /product="Large T"
                     /translation="MSHLSTEEMRELLEMLGLSPGASSDDINQAYRRAALMFHPDKGG
                     DEEKMKRLNYLMEKAREHPSDPDLHCDEELYSSDDENASGAGGGNTTYEDSGYGDHSG
                     RGYQAEAPRGPATSPPRSQGPPCSGTPPKSQREIHLPCTIEAFLLAAKSVQSCPEVHL
                     VVTTPGKMEELQPLLLQHFSTKGYVSARWDGGYMFLVLILASSTRISTVHNLCKKHCT
                     VSPLTVRGVKKHFVQKLLDHLSQSQDFDILVSQLGAEGIADKQFSYALLNEYACKQGC
                     TDVLLLLAMYKRFAVAPEECNDCKLQKENMPFGRLKRKWYGGHLDDHSIHNHNAKLFL
                     QLKDQKRACQGAVDSVLAEKRLKTLTMSRGELFDERLATVMQGIKECLDDTSTTNELC
                     CAVALMHMLVQDPHVILDIIRTIIKNPPKKRYFIFKGPVNTGKTTVAAAILNLVTGTT
                     LNVNGSPDRLQFELGCAIDQTMVLFEDVKGIPEEGFEPHLPRGQGMANLDNLRDHLEG
                     SVPVNLERKHQNKVSQIFPPGIITMNQYKIPITVRVRCRQLVEFHRHSVYAQALAANP
                     QITENRWMTKPETLLSLLLLTIPDCFPLRPLDRVCCECLKYEFDVRVLRYMMKLNTGQ
                     ACI"
     CDS             complement(4323..4550)
                     /codon_start=1
                     /product="ALTO"
                     /translation="MACHGSSWTLMITDSNCRAIRLRHLGDQLHLHLEARVHHAAGLH
                     LRASGRSICLALLRLFFWLPSLSRAVLRSIW"
     CDS             complement(4504..4998)
                     /codon_start=1
                     /product="small t"
                     /translation="MSHLSTEEMRELLEMLGLSPGASSDDINQAYRRAALMFHPDKGG
                     DEEKMKRLNYLMEKAREHPSDPDLHCDEELYSSDDENASGAGGGNTTYEDSGYGDHSG
                     RVSYTEYLYIRGRLGELRRGLLRYFCYRDGTRKQCLAPEYLELKRAFHGVPWKLLDLD
                     DNRL"
ORIGIN      
        1 tctcgctttc aatcagatgg ggattttttt tctcctcttc tatcacaatt cttgccagag
       61 cagtcaggag aaaagtagga aggggaagtg tgtgaccatt ggctgtggca tgctgccaag
      121 agttgacagc tcccacagct gccacctatt gggcctttta aatactagca gtggcggtag
      181 gaaataggaa actgtcacca gtcaatgacc cgggggcgga taccacacat gggcggatgt
      241 caaaacaagg cagtaacccg gaagacaatg gagagctcac acggagggtc taacgctcca
      301 ggggagagca gtgaccgggg ccgtccagct gtaagtagac acaccgaaaa ccgctaattt
      361 atggtagaaa aaccgctaat ggtatcctta tgctttctag acccctactc ccacggaacc
      421 cggtccagat gtcccccctg ccgcgagcca tccggggact attccggaga ctccggagag
      481 gcctaacagc cttcctgtaa gtggacacac taatgcggag cacgcacggg aggagacccc
      541 cgcacccgct actgatactg cttctgagcc tactactgag tctgctgctg ggcctgctga
      601 gcttactgat tcccctgtga cccctcccca aactccaccg catgacagtg tctacgaggg
      661 gacctgcacg tgcacgttct cactgaaagt atgtcccccc caaatctgtg atgcatgtaa
      721 gacctttctg atgacctaat gacccccaat aggatgatcc tctgacctct ctacaggcgc
      781 acgttgacgg gcgggaccac tcctaccggg gcacgggcac ggccacacca ggacgtaaac
      841 ctgtacgacg tccccccccg gccccgaccc ctctaccgac cacccaacct gactacagtc
      901 acactggagc agttgctagg ccccgttact agtgtatagg tatgggagcc gctatttcgc
      961 ttattgcatc tattggggaa cttgttgctg ctactggttt tactgctgag gcaatattag
     1021 ccggggaggc tgctgctgct atagaagcag aggtcagtgc ccttgtaacc ctagagggcc
     1081 tctcagaagc tgaggcacta gcaagtcttg gcttatcagc agagacctct ggcttactgg
     1141 cctccgcccc agaggcacta gaccaggcac tagcattaac acttgcaggg aatattgttg
     1201 gtggtgcaac aggcctaact ggagcctcta ttgcttattt ctcagaggat acaacccacc
     1261 accataagat ggccctccag gtgtggaggc cggatgtgga ctatctattt ccctgggcct
     1321 ctgaacttgc agaagctgtt tggacattga atccactgga atgggggccg agtatctacc
     1381 aacgattaag ccaaatgctc tgggacaggg ccctgcaaat tggcacgtct gcaatacagt
     1441 cacgtgttga atctgcgggc tatacattta gggtactact gtatgatgca gcatctaagg
     1501 ctgctgagag agcacgctgg tatgcaactg agggcccctc ccaactttat cagtaccttg
     1561 cagagtatta ctcagaccta ccaccctata agatacaggc cagagataaa caaatttggg
     1621 acaactggcc tgagggccca tatgatgagg atcagtcagg tgaaacaata cataaacagg
     1681 ccgcaccagg aggggcggag cagaggcatg cacctgactg gatgctacct ttaatcctag
     1741 gcctctacgg agtagtcttc ccctactggc gggctgacat tgaagaaatt aaacaccatg
     1801 gccccgaaga gaccccgaag cggcccagga ccagcctccg ttccaaagct catcctaaaa
     1861 ggaggaatag aggttctaga agcaaaaaca ggtccagata gtacaacccg catagaggcc
     1921 tttctcaacc cacgtatggg ggaagacaat ggatactccg gacagataac agttgctgca
     1981 aaccttaacc ccgacaaacc cgtaaagagt caattaccta catatagctg tgccagaatt
     2041 accctaccta atattaatga tgacctcaca tctgacagta tactcatgtg ggaggctgtg
     2101 tcatgtaaga cagaggttgt tggtgtaaca tccctaacaa atgtgcattc aggcatgctc
     2161 cgcaatggta actatggctc tgggatacca gtgcagggca tgaacctaca cttcttctcc
     2221 ataggtgggc agccactaga cctccagggc tgtgtatcaa actacagcac acagtaccct
     2281 gttggtacag tgcctcctgc catgagagat gcaaggtctc aggtgctaga taccagagca
     2341 aaagggctac ttacccttga tggtgcttat cctgtagagg cctggagccc ggatccagca
     2401 aagaatgaga actcccggta ttatgggaac tttgttggtg gtctcacagg ccctcccgta
     2461 ctgtccttct ctaatactgt aactaccgta ctacttgatg aaaatggtgt tgggcccctc
     2521 tgtaagtccg accagctata tcttagctgt gctgatattt gtggtattta ttctgatcag
     2581 ggaggcaagc aatactatag gggcctccca cgctattttg atgtgctcct aaggaagagg
     2641 cgggtaaaga acccctaccc tgttagctcc cttattacct ccatgtttgg taggcttctc
     2701 ccggtatatc agggtcaacc tatggagggt gagaatgctc aggtagagga ggtccgcgtg
     2761 taccagggtg ttgagcccct ccctggtgat cccaacctca cccgtaccct tgaccgctat
     2821 ggacaggaac agaccaagaa tccaggcgtt aatgtttagc atatcttgct ttatttggta
     2881 atgctgctgc tgtaatattt gttgtacttt gcgcaataaa agctatatgc atgcttggcc
     2941 tgtattcagc ttcatcatgt atctcaaaac acgtacatca aactcatatt ttaaacattc
     3001 acaacataca cggtccaaag gtcgtagggg aaagcagtcg ggtatagtga gcaataacaa
     3061 tgacagcagt gtttcgggtt tggtcatcca acggttctct gtgatttgtg ggttggcagc
     3121 tagggcctga gcatagacag agtgtctatg gaattcaacc agctgtctgc acctgaccct
     3181 gacggttatg ggaattttgt actgattcat agttattatc cccgggggaa agatctggga
     3241 cactttgttc tgatgctttc gttcaagatt aacaggcaca gacccttcta gatgatccct
     3301 gagattgtcg aggttggcca tgccctgtcc tctgggaaga tggggctcaa agccctcttc
     3361 tggaataccc ttaacatcct caaagagcac cattgtttgg tcaatagcac agcctagctc
     3421 aaactgcaga cggtctggag agccattcac atttaatgta gttccagtta caaggttcag
     3481 gattgctgct gcaacagtag ttttgcctgt gttaacaggc cctttgaata tgaagtaacg
     3541 ttttttgggt gggttcttaa ttatagttct aattatgtca agtattacat ggggatcctg
     3601 caccaacatg tgcatgagag caactgcaca gcagagttcg tttgttgtag atgtgtcatc
     3661 aagacactcc ttaattccct gcataacagt tgcaagcctc tcatcaaaca gctctcccct
     3721 agacatggta agtgttttca ggcgtttctc tgcaagaaca ctgtctacag ccccctggca
     3781 ggcacgcttt tgatctttca gctgtagaaa tagcttagca ttgtgattat gaatggaatg
     3841 atcatcaaga tgcccaccat accactttcg tttcagcctg ccaaagggca tgttctcctt
     3901 ctgcagttta cagtcattgc actcctcagg tgcaaccgca aaccgtttat acattgcaag
     3961 tagtaacagc acatctgtac atccctgttt gcatgcatat tcgtttagca atgcatagct
     4021 gaattgctta tcagcaatac cctccgcccc cagttggctc acaagaatat caaagtcctg
     4081 gctctgacta aggtggtcta gaagcttctg tacgaagtgc ttctttacac ccctcacagt
     4141 tagtggagat acagtacaat gcttcttaca tagattgtgt acagtagaaa tgcgtgtgga
     4201 gcttgctaat ataaggacca ggaacatata ccccccatcc cagcgcgcgg atacatagcc
     4261 ttttgtgctg aaatgctgta gtagcagtgg ctgaagctct tccatctttc ctggagtggt
     4321 gactaccaga tggacctcag gacagctctg gacagacttg gcagccagaa gaaaagcctc
     4381 aatagtgcaa ggcagatgga tctcccgctg gctcttaggt ggagtcccgc tgcatggtgg
     4441 accctggctt ctaggtggag atgtagctgg tccccgaggt gcctcagcct gatagcccta
     4501 caattagagt ctgttatcat caaggtccag gagcttccat ggcacgccat ggaaagcccg
     4561 cttcagctcc aggtattcag gcgccaggca ttgctttctg gttccatccc gatagcagaa
     4621 gtatctgagg agacccctcc tcagctcccc cagcctccca cggatatata gatattctgt
     4681 ataacttaca cggccagagt ggtccccata gccggagtcc tcataggtgg tgttcccgcc
     4741 acccgctcca gaggcatttt catcatccga ggaatagagc tcttcgtcac agtggaggtc
     4801 agggtctgag ggatgttccc tggccttttc cattaaatag tttagccgtt tcattttctc
     4861 ttcatcacct cccttgtcgg gatggaacat gagagctgct cttctgtatg cttggttaat
     4921 gtcatctgat gatgctccag gggaaagccc aagcatttcc agtaactccc tcatttcttc
     4981 tgtgctgaga tggctcat
//
