# Supplementary material for: Widespread Horizontal Gene Transfer Among Animal Viruses
Source: bioRxiv. 2024 Mar 26:2024.03.25.586562. Preprint. [Version 2] doi: 10.1101/2024.03.25.586562 (PMC11071296; doi:10.1101/2024.03.25.586562)
Supplement: Supplement 2 [file media-2.zip › File2_Maps/uAdinto_stegodyphus_spiderendogenized_AZAQ01041753_17898.gb]

LOCUS       uAdinto17898ct_1       17898 bp    DNA     linear       01-JAN-2019
DEFINITION  [note: taxonomic lineage
            d_Viruses;-
            _Varidnaviria;k_Bamfordvirae;p_Preplasmiviricota;c_Polintoviricetes
            ;o_Orthopolintovirales;f_Adintoviridae]
            [isolation_source=original].
ACCESSION   
VERSION
DBLINK      BioProject: unknown
            BioSample: unknown
            Sequence Read Archive: unknown
KEYWORDS    .
SOURCE      Adintoviridae sp. ctTSEGO (unknown)
  ORGANISM  Adintoviridae sp. ctTSEGO
            Unclassified.
REFERENCE   1  (bases 1 to 17898)
  AUTHORS   Taker,C.
  TITLE     Cenote-Taker 2 dummy template file. Do NOT submit
  JOURNAL   Unpublished
REFERENCE   2  (bases 1 to 17898)
  AUTHORS   Taker,C.
  TITLE     Direct Submission
  JOURNAL   Submitted (01-JAN-2019) Taker 2, Cenote, 1000 Circle St., Cenote,
            DC 31111, USA
COMMENT     ##Genome-Assembly-Data-START##
            Assembly Method       :: unknown_assembler
            Genome Coverage       :: 1x
            Sequencing Technology :: Illumina
            Annotation Pipeline   :: Cenote-Taker 3
            URL                   :: https://github.com/mtisza1/Cenote-Taker3
            ##Genome-Assembly-Data-END##
FEATURES             Location/Qualifiers
     source          1..17898
                     /organism="Adintoviridae sp. ctTSEGO"
                     /mol_type="genomic DNA"
                     /isolation_source="unknown"
                     /collection_date="unknown"
                     /note="genome binned from sequencing reads available in
                     unknown;
                     derived from metagenome: unknown"
     CDS             1..276
                     /note="no search hits"
                     /codon_start=1
                     /transl_table=11
                     /product="hypothetical protein"
                     /translation="-
                     IILSAVVFAKNFPKFTLGTCCLLLYNRHFKAFFFYLPIIIYNHDDNCCGKKIKRSNLP
                     KSSNTPFCDDDGPPYHCEGGEDRSDLEVPILK"
     CDS             4951..5997
                     /inference="protein motif PDB:4FW1_B"
                     /codon_start=1
                     /transl_table=11
                     /product="Integrase"
                     /translation="MKKTYQDPGQVASYGGLDALYRAAQGKISKKAIQKWLEGVDAYT
                     LHKPLRHQFPTNRVIVYSKDSQWQADLVDVSHLRKHNDGFRYILTCIDILSKFAWAIP
                     LKQKRGEDVIKAFTEIFKDRKPKMLQTDQGTEFKNMRFQRFLKEHNVRFFTTFNSTKA
                     SVVERFNRTLKTKMWKYFTSHNTFKYIDVLDKLMKSYNNTYHSSIKRAPAEVNDENES
                     EVWFTLYKDLEEAKPRHCVFNVGDVVRVSKRKLIFEKGYETNWTEELFIVTECIKRRN
                     PFVYKIKDLLGEPIQGTFYAQELQKVKLKEKFPVEKILKKRTRRGHVEYLVKFRGYPS
                     KFDDWLPASNLFPI"
     CDS             6036..6779
                     /inference="protein motif PFAM:PF01686.17"
                     /codon_start=1
                     /transl_table=11
                     /product="Penton"
                     /translation="MSFYVTLPSDSSMSYFPENKISHYITRLPVPIELQGEWEVSVVE
                     FLYPHTWYNINASNNLIGFDLNDGKIIGRRIPPGFYENVEDILKAIQIEEMLNKISFT
                     FNAVTKHVSIRVRNGARLILHDGLCQMLGFEPMVISSTEVDADVTVISPYIADPCCNY
                     RVLFLYTDVVKPQIVGDVLAPLLRIVRVTGNDGEVVCEQYDRPHYLPVNRKIIETIEI
                     VIRTHTGELTPFERGRSYVKLHFRQKYLS"
     CDS             6779..7198
                     /note="no search hits"
                     /codon_start=1
                     /transl_table=11
                     /product="hypothetical protein"
                     /translation="MYVPYQCCQKSFEDYYLQQTGDGLNFYQGVPHQKGYGFGGLFRS
                     FFRAAVPLFKSGAKAVGKQMLQTGLNVLNDVSQGNNVKDSVNKRFKEAGRELTDKAAL
                     KVKNMIGSGRNKKRRLARKSVISRRTKKVRASPDIFS"
     CDS             7200..8507
                     /inference="protein motif PDB:5TIP_B"
                     /codon_start=1
                     /transl_table=11
                     /product="Major Capsid Protein"
                     /translation="MTSFIRKDSPACVKSELDLFLIPPTQTAIEKGQYVEYHPLSNIR
                     DGGPVEFNISGTGEEYLDLSSSYIYVKVKILKANGSALTIKDYVSPVNLFLHALFSQV
                     DVSLNERIVSASTNTYPYRAYIETLLNYGEDAKKSLLTCECFYKDTNLTEVNPLADKP
                     NEGLKKRLELIKGSKTLDLIGQLHCDIFQQNRLLLNLVDVKIILQRSKAPFCLVSPEE
                     KADYNVILEHASMFIRKVKVSPGVSLGHAKALEKSTAKYPIDRVLCKTYSVSQGSWSF
                     LQDNVFLGVMPKRVIITCLSNAAMNGQYKSNPFVFHHYNVNFLSVYIDGHPIPGKPLE
                     LDFDSENYIRAYHSLFSGFNRDRGIYLSRDDFSAGHALYAFDLTPDLCNDSHLNLQQQ
                     GNLRVELKFSKALTETISVLIYAEFENVIEINKSRRVLCDFTN"
     CDS             8510..8989
                     /inference="protein motif PDB:4EKF_A"
                     /codon_start=1
                     /transl_table=11
                     /product="Adenain"
                     /translation="MNTIQLHRILSSNIFTRDAFLGVFPSDHLPHIVIENYPSCFIAN
                     VDSTEEPGSHWLAFYIPSPLQMEFFDSYGHPPSVFLGEISDFASRYAQVEFNPIPLQS
                     DGTAVCGHYCIYFLYSRCRGYSMKNVLHHFIPKNICNDRKVYDFVTNHFRVRTPFFQ"
     CDS             9034..9666
                     /inference="protein motif PFAM:PF05707.11"
                     /codon_start=1
                     /transl_table=11
                     /product="DNA packaging NTPase"
                     /translation="MEFPKLQHPFTMVIAGPTGCGKTFFVRDLIKYKMDMFSIVPDKI
                     VWFYGIHQPLYEEMEDDVTFVEGLPKNFREFLGVQTLFILDDLMQEGTKDNRLTHLFS
                     RGSHHLNLSIIFITQNFFHKGKEMRDVTLNAHYLLLCKNRRDMSQISHLGKQLFPRNL
                     KFFQETYEDATKKPYSYLFMDLRAETPEELRLRTNILPHQTQYVYQPKHH"
     CDS             9034..9666
                     /inference="protein motif PDB:3PVS_D"
                     /codon_start=1
                     /transl_table=11
                     /product="DNA packaging NTPase"
                     /translation="MEFPKLQHPFTMVIAGPTGCGKTFFVRDLIKYKMDMFSIVPDKI
                     VWFYGIHQPLYEEMEDDVTFVEGLPKNFREFLGVQTLFILDDLMQEGTKDNRLTHLFS
                     RGSHHLNLSIIFITQNFFHKGKEMRDVTLNAHYLLLCKNRRDMSQISHLGKQLFPRNL
                     KFFQETYEDATKKPYSYLFMDLRAETPEELRLRTNILPHQTQYVYQPKHH"
     CDS             9686..10015
                     /note="no search hits"
                     /codon_start=1
                     /transl_table=11
                     /product="hypothetical protein"
                     /translation="MTVTEEHQRQLQLLQICPKKLLKEVLKRVPSSCIKAICECCLNT
                     LKGNVPLSKYQKRHLRKHKQTLRKLAYEKSPIREKRKWIVQKGGFLNVLIPAALSAIT
                     AILNGTR"
     CDS             10002..10619
                     /note="no search hits"
                     /codon_start=1
                     /transl_table=11
                     /product="hypothetical protein"
                     /translation="MEHAKKYVLMPEGSIIKPSEKHANELDREMSRILNSSLTEDEKV
                     KLYYELLQKKLKMQYFNPPWIIGKKKFDEGMKKESPSEKPPDQNYEDIVMNSVPTNLR
                     KYAKNILDIFKKYPQVIRWNELGEIFYRDELVENSNIVDLMAMLLTNSKKSPKGKDKF
                     LTAIENLNIPSHYIKNKNLYVKNVKMVSEDTLPDVSDVKEWLSFK"
     CDS             11889..15590
                     /inference="protein motif PDB:2PY5_B"
                     /codon_start=1
                     /transl_table=11
                     /product="DNA Polymerase B"
                     /translation="MCEKSFSRSSDLNRHKKIHESGSFECASCSMKFTRADNLRRHEL
                     SHLRSFTCQECSQTFTRNNDLLHHIRVEHSVTRTQEKRLSTDPSVSASKRVKTTRVGD
                     IFSSEPVFPNAEHSQDLDVFLGYLRPLLNEKLQQNLTVHRSLKWYGVINVLMSRDNGE
                     GEKEYASPYFRSKCARLFNMHDVEPQVEEAFDKIKNNFEEFLKNGSGWVLEKIKKLEL
                     NVARYEVFPGSSYIPLPKKLADKKAILNIQNYEDNKCFVWCLIAHKMNISRENHPHRL
                     SHYKPHESTIQLGNVTCPVPVHKTASIEKLNKLRINVFGYEDEEVFPLHVSKHTNEDC
                     VNLLLISEEDRQHYCLIRNMSRLLGNVNKHNGCHHICYRCLHRFVKEETLKEHLQYCT
                     EHSIQHIKMPEEGENILSFTNIQFQHCVPFIVYADFESLIVPMDSAQQCENISFTNKI
                     AQHQPCGYAYVLIGPNSTVMKPVTVYRGDNAAEHFVQSLIQVKKELVGQLTHVAPMIF
                     TKKDEHNFLSATQCYICKNALGEDRVRDHCHITGQYRGALHSVCNLQYKLKKCIPVIF
                     HNLKNYDAHHILQGLKTVKDHEVKVIATSMEKYISFSLANREDKVSLQFVDSFQFLNT
                     SLEKLVNNMKEENFHILTKHFGKEECELLCRKGVYPYEYMSSFKKFEETCLPPKEAFY
                     SVLGEEHISDEEYSHAIKVWETFKLHTLGDYHDLYVKSDVLLLADVFENFRNLCMKNY
                     ELDCAHVMTSPGLAWQACLKMTGIELELLTDLDMHLFIERGIRGGISMISHRWAEANN
                     KYLPHYDPSKPSSYIIYLDANNLYGWAMSQPLPYGGFQWVSPSAIDIEAILSSSEDGA
                     VGYILEVDLEYPQELHDLHNEYPLAPEKCCITTEELSPYSLSLLQKEGRTNPGNIQKL
                     VPNLKKKQNYVLHYRNLKYYLEKGLKLTKVHKILKFLQKPWLSPYIQFNTEERKKVNT
                     TFEKNFFKLMNNSVYGKTMENVRNRVDIQIVNNVRKAQRLVAAPSFKEFRIFDDDLVG
                     IQRVKNVITLNRPIYVGFAILELSKLHMYEFHYDHMKRNYGSRAQLLFTDTDSLTYSV
                     QTEDIYKDMSLHLDLYDTSEYPKEHPLYSEKNKKRIGCFKDELNGAPVYEFVGLKAKM
                     YSLLTPCGEKKTAKGVSRTVLRKHIRHLNYKDCLFNETRSRDMQRRIASESHRLFTVE
                     TNKVSLSPYDDKRYLTDSVNSYAYGHYAI"
     CDS             17453..17788
                     /inference="protein motif CDD:pfam05649"
                     /codon_start=1
                     /transl_table=11
                     /product="Peptidase family M13"
                     /translation="MRKRTKLEHNSFNSPALFTSFFRIVANYMLWRVVLQSLPLLSKR
                     WRTWDQNFQSEMGKHIEKSRGKQCLSFVKDKLGIGLSSYYARNYFKSESKDAVSANAE
                     SLERIYKVL"
ORIGIN      
        1 accattattc tttccgcagt agtttttgcc aagaatttcc ccaagtttac actggggact
       61 tgctgtctgt tactttataa taggcacttc aaagcctttt ttttttatct ccctatcatt
      121 atttataatc acgatgacaa ctgctgtgga aaaaagatca aacgctctaa tttgccaaaa
      181 tcttctaata cccctttttg cgatgatgac ggcccacctt atcattgtga aggaggggag
      241 gatcgttccg accttgaagt gcctatttta aagtgatata ctgcctattt taaagtgaca
      301 gaaaaaaaat cccatcacgt tattctaaat ttagttacca tgaatcattt ctaattgcga
      361 aatgaatagt tattagggta ttgcatttag gaagcctagc aacagctaaa tcaagaatta
      421 agaaagaaag taagtacttg atttaagact gcaaaaataa aaaaactcgg aaagtttcta
      481 aatgcagtta catgcagtat ttgttatcgt tacagtactg taaacttccg aaattcccga
      541 gtaaaatatt aatcaccaat tattccagaa acaatttctg caagtataag gatataaatc
      601 cttacaaaag ttatcagatt taaaaaccta ctcagttaag agcagttgct attttttcta
      661 acagatattc tttactttta tatttcgaat ctataaagaa gactcttcaa agagcgatgt
      721 ttctcgccaa aagagtttta atattaaatt aaacctgcta cttatttaat tattgcgatt
      781 tattaagtcc catccagtta aatcgtaact aaactgaaat gcaggttgta gaggttgttt
      841 cgaagcaaga gtattgaaaa atgagcaaca ccttctccgg gaatcgaacc acggacctct
      901 cgattacgcg gcgagtatgc tgaccactac accacgaagg catgcgaaga agaggggaga
      961 aataccttat atactccccc ttttaaaggt ccactgggat tttggggacc caattgccta
     1021 atcccggtgg tggggaatcg gtatccacca ccttttttag ttcaggcgcc agtgtagaga
     1081 cattaggtta tttcggaagc aggagacatg aaaaatgagc aacgacttcg ccggggatcg
     1141 aaccacagac ctctcggtta cgcgtcgagc gtgctgacca ctacaccacg aaagcatgcg
     1201 aataaggcga gagaaatacc gtataaggta atttcaaagc ttagagtttt gttttttcat
     1261 actgtacaag agtggccata ggtctgtttc cgaatctcgt gcggttatcg gaagggagtg
     1321 gtatgcctct tatggaaata aaatatatgt attaaatatt ttataactat aactattcat
     1381 tgtcaaaacg aaagtaagac gaactgtcat cgaatggttg tttagaatca gcaatttctt
     1441 ttcatctgga acatgtcaaa tgtcttgctg aggtgcttaa aatcgcaata tgatccataa
     1501 aatacaatag aaaattaatt actgaacatt tttatatttt tccttttaaa aagaagaaga
     1561 ggccatcatt taatctatcg aaatttcaaa acattgtaaa ctgcaccttg tcagattttg
     1621 aggattacaa ttaatgaacg tgaaatgata aaagaaatcg attatttttg gaaaagctca
     1681 tgaaaattcg taaattttgg tacaaattca aaatcaactt catttcgaaa gcacaaaagt
     1741 ttgaagttct ataatattta tttcaattat taagagaaaa cgaatgcgaa caatttcaaa
     1801 cttttctttg acattaaata gaaaaacatc taaattgaat ttataaaatc attttgatat
     1861 gctcattgac cttctgggga aaatctgaac atgtaatgtt acaactctgg ggttactctg
     1921 ggttacaact gtgggtctgc gtttatactt gtcttctggt tcatataaaa aaacatctga
     1981 aacgtttcag ttttaatggt agcccgaaag gatttattaa gtttctttac tgtcagccct
     2041 cttagttctg ctgatgcatt cactcctaac ccatttcttt tgccttttta gcttcattaa
     2101 gaatcctttt ctcggcactt gcgccatata caattcaaca ggaaaatcac aaatttttta
     2161 tttaatttaa caaaatttag aattcccgat gcagtgttaa gtgttggcat acatttttat
     2221 atatttttca ctcttttgtc agtttatcat atcagtgttt agtttgctta gtaagatagc
     2281 tagcaaaaat gctttttgcc cttttattat taaatttttg tatgtaaact ttatttatta
     2341 aatatcacga ttttcacact tatgacacgt aaaattcaat tcaacagcaa agtcaccaga
     2401 tatttaaaaa caggatatct ttataatttt caaaagacag tctcacgcgc tggagctaaa
     2461 aatattttat cccgtacagt gttgctactg ctcgctttca aattgttgag ttggttagtc
     2521 acaaattcgt tgaacgtttt acaaaatatg aaatagataa ccgaataaca aacaaacagg
     2581 agataaccaa tctgaaaatc aaaattcggg tttccagatg cacatgttcg ggtggaggac
     2641 tatgctattc aaaatttgat tgctctaggt accgtcgttt tttaacattg cgaaaaacat
     2701 tcatacattc atgcagattt ttcattattt aatttcttta aaacaagaca gggcgattga
     2761 caaaaaattg aaagtgacaa gccgtttata ataattcaac gcaaaatccc gtttcgagac
     2821 taatagccca tttttttaac accccttttg gaataaatat tccaaaagtt tttcctaaat
     2881 taataactga attttaactt gaaggctatg tatgacttct tttgtcactc tatggccttt
     2941 gaatttacgg tagttgaaca attttaattt aaagacatct tatcagtcta gcactggaga
     3001 aaactaggaa atgctaaaca tttccatatc aggtttttat aacctgaaat catctaacag
     3061 gaaaaccatt tagaaagcta cattttgatt atctcggtta tattattctt aacatgtttt
     3121 ttaatgtgtt tcgcagtcta aagcagaatg gagagaaaag cattttgagt ttctcatctt
     3181 agctcattta atgatgaatt ggcactattc gttttttcat ttcagcttca aataaaatca
     3241 ctcattttct aatattgtta ttatatgcag ttaccgaaac tgaatgctta aagcgatttc
     3301 ttcattctct gaatggcgat caattatttt tcttcatttc ataatattcc tgaaatttat
     3361 taattgtttt ttcaataatg actgaaaatt gataatgtgt aattcaccac tgatagccat
     3421 tgtatagggt tacacttgat ttcgcaatat taatttagtc cttcaaccga aacagacggg
     3481 aagtgaatta ttgttttgtc tgaaacaaca acaaagcttt gagaaagtta aaataacctt
     3541 ttaatttcag cagaattaag aacgtaagtg cacgattttg tgctaaaatg tccacaactc
     3601 gggatgatgg aaaataaata caacagttca atttaattta aatgttgaac agtaatcaaa
     3661 gactaccatt aaatattaca agaagctggc tcatagcgct accgaagcgc caaaattaaa
     3721 gggtcggcag ccagaatccg caaagccgaa taattataac tactagatct gccagaaact
     3781 aaccatgcag cgaggaaatg ctagaaaatt ctctctgcct aaaatccaaa aactccagct
     3841 caaatactta gaactaatat gaatcgttca ttgatgtgta taagatactc taaaactctt
     3901 ttatcattga ttcaccattc ataacgtgta atttatactg agaaacagaa aataaaatgc
     3961 aataaaaagt ctgataggac accatatgac ttccttgtac ggcctattgt tacattaaac
     4021 acatcttttc ctgcacttca tttaaactta tttcctcgaa tttcgttgga aatgtatttc
     4081 tcattcaatc aattcaggtc ttatttcgag gcaagtcaaa aatacataga aacgcaaaac
     4141 gtctccatta aaaattgtaa aatgcagaaa acactagaac atcaaatact gttaaaaaag
     4201 tttaaaaaat tttataatta aaattatagc ttctacgcca aaacaagcaa ttcttctaac
     4261 gcacaggatg acacaatgtt tagttcacag aactgaaact taaattttgg tcacagtgtg
     4321 gaaaaagaca ctgaaattga tgcacttaat tcgccattct actaaggttt caagtagtgt
     4381 gaaagtgccg gttcacggcc aggaggcggt gcgcggtgca agcccggaag caggtgaggc
     4441 ggtgcaagtt gggaggcggt gcaagtcagg aggcgcagtt tgatttagtg tttaaaaccg
     4501 ggattcgaac ctgaaacaaa aggagttcac agggtagtac tatgattggt tgctttagag
     4561 cactacccca tgatctctag tcacttatga gaaagaaaat gaataaatta tatatttttt
     4621 taatctttta accactgacc tgttgaaata taattcattt tatcttatga aggtataaaa
     4681 gagagcgtat taaaccatcg attccatttg tgaatatgtc ttcgccccag gaagttgcat
     4741 tcgtagtatg tttttacata ctcatatgtt tcattttatc gttgatatat atttttaccg
     4801 gaggtgataa actacctatt gatttcacat tgctcctgaa caatgttgca aatatgactt
     4861 tgcgtttaaa ccatactata taaaaataac acgttaccgt gatcatgccg attcgtataa
     4921 ctgtatcgaa taatcatatt tcctgctgca atgaagaaaa cgtatcaaga tccgggacaa
     4981 gtcgcaagtt atggaggttt ggatgcctta tatcgtgctg ctcaaggcaa aatatcgaag
     5041 aaagcgatcc agaaatggtt agaaggcgta gatgcttaca cgctacacaa gccccttcgc
     5101 caccaatttc ccacgaatcg cgtcatagtg tacagtaaag acagccaatg gcaagctgac
     5161 ttagtggatg tctcacattt acgtaagcat aatgatggtt ttcgatacat tttaacgtgt
     5221 atagatatat tatcaaaatt tgcttgggcg attccgctca aacagaagcg aggagaagat
     5281 gtgataaagg cttttacaga aatttttaag gaccgtaagc cgaaaatgtt gcaaacagat
     5341 cagggaacag aatttaaaaa tatgagattt caaagatttt tgaaagaaca taatgtacga
     5401 tttttcacaa cgtttaattc tacaaaagct tccgtagtgg aaagatttaa ccgcacttta
     5461 aaaactaaaa tgtggaagta ctttacaagt cacaatactt tcaaatatat cgatgtgtta
     5521 gataaattaa tgaaaagtta taataacact tatcattcga gtattaaaag agctcctgca
     5581 gaggtgaatg atgaaaatga gtcagaggta tggtttacat tgtacaaaga cttggaagaa
     5641 gcgaaaccca gacactgtgt tttcaatgta ggagatgttg ttcgcgtctc aaaacgtaaa
     5701 ttaatatttg agaaagggta tgaaactaac tggactgaag aattgtttat agtgacggaa
     5761 tgtattaaaa gacgaaatcc atttgtttat aaaattaaag atttgttagg agaaccgata
     5821 caaggcacgt tttacgctca agaacttcaa aaagtgaaac tgaaagagaa atttccggtg
     5881 gagaaaattt taaagaagcg tacgcggaga ggacatgtag agtatttagt taaatttcga
     5941 ggctatccgt ctaaatttga tgattggctc cctgcatcta acttattccc aatataaaaa
     6001 gtgaaagctt gtgtatatcc cactcagttt tcgccatgag tttctatgtg acgttgccga
     6061 gtgatagctc tatgagttat tttcctgaaa acaaaatatc tcattatatt actcgcttgc
     6121 ctgtacccat tgaattgcag ggggaatggg aagtttctgt agttgaattc ctttaccctc
     6181 acacttggta taatatcaat gccagtaata atttaatcgg atttgattta aatgacggta
     6241 aaataatcgg aagaaggata cctccaggtt tttatgaaaa tgtagaagac attttaaagg
     6301 cgattcagat tgaggaaatg ctgaataaaa tttcatttac tttcaatgct gtgacaaaac
     6361 atgttagtat aagagttaga aatggagctc gcctgatatt acatgatgga ttatgtcaaa
     6421 tgctaggttt tgagcctatg gttatttctt ctacggaagt ggatgctgat gtaacggtaa
     6481 ttagccctta tatagctgac ccatgttgta attaccgcgt tttgtttctt tatacagatg
     6541 ttgtgaaacc acagatcgtg ggggatgttt tagcccctct ccttcgaatc gtcagagtca
     6601 caggaaatga tggagaagtc gtgtgtgaac aatatgatag acctcactac ttacctgtca
     6661 accgaaaaat tatagagacg attgaaattg ttataagaac gcacacaggc gaattgacgc
     6721 catttgagcg cggacgttca tacgtgaaac ttcactttcg ccaaaagtac ttgtcataat
     6781 gtatgtaccg taccagtgtt gtcagaaatc ttttgaggat tactacttgc agcaaacagg
     6841 agatggactt aatttttacc aaggtgtacc tcaccagaag ggatatggtt ttggcggttt
     6901 atttagatca ttttttcgag cagccgttcc tcttttcaag tcgggcgcta aagcagttgg
     6961 taaacaaatg ctacaaacag gactaaacgt attaaatgat gtatctcagg gaaataatgt
     7021 gaaagattcg gtcaataaac gtttcaaaga agcggggcgc gaacttaccg acaaagccgc
     7081 tctaaaagta aagaacatga ttggttctgg aagaaataaa aagagaagac ttgctagaaa
     7141 atcagtcatt tcacgtcgaa caaagaaggt gagagcatca cccgatattt tttcttaaga
     7201 tgacttcatt tattcgtaaa gattctccag cttgtgtgaa atcagaattg gatttgtttc
     7261 taatacctcc tacgcaaacg gctatcgaaa aaggacagta tgttgaatat caccctctct
     7321 cgaatatacg tgacggcggt ccagtcgaat ttaacatttc gggtactggc gaagaatatc
     7381 ttgacttaag ttcgtcgtat atttacgtga aagttaaaat cctaaaagca aatggatcag
     7441 ccttaacaat caaggattat gtatctcctg tgaatttatt tttacatgca ttattctcac
     7501 aagtagatgt gagtttgaac gaaagaatcg tatcggcttc tacgaataca tatccttacc
     7561 gtgcttacat tgaaacatta ctgaactatg gagaagatgc caagaaaagt ttactcacct
     7621 gtgaatgctt ctacaaagac accaatctca ccgaagtgaa tccattggcg gataaaccga
     7681 acgaaggtct gaaaaaacga ttagaactca tcaaaggcag taagactctg gatttgatag
     7741 gccagcttca ctgtgatatt tttcaacaaa acagactttt actcaattta gtggatgtga
     7801 agatcatctt acaacgcagc aaagcaccct tctgtttagt gtcacccgaa gaaaaagcag
     7861 attataatgt tattctcgaa catgcgtcca tgtttattag aaaagtgaaa gtgagtccag
     7921 gcgtttctct aggccatgcg aaagcactag aaaaaagtac tgccaaatat cccattgacc
     7981 gagtcttatg taaaacatat tccgtttcac aaggaagttg gtcgtttctt caagataatg
     8041 ttttcctggg tgttatgccg aaacgcgtca tcatcacctg tctctctaat gcagctatga
     8101 acggacagta caaatccaat ccattcgtgt ttcatcatta taacgtgaac tttttatctg
     8161 tgtatatcga cggacaccct ataccgggca aaccactgga gcttgatttt gattcggaaa
     8221 attacataag agcttatcat agtctgtttt caggatttaa tcgagacaga gggatttatt
     8281 tatcaagaga tgacttttct gccggtcatg ccttatatgc atttgatttg acaccagact
     8341 tgtgcaacga ttctcatctg aacctacaac aacaaggcaa tttacgagta gaattaaagt
     8401 tttcgaaagc tctgactgaa actatttcgg tacttattta tgctgaattt gaaaacgtga
     8461 ttgagataaa caaatctcga cgcgtattat gtgatttcac gaattaagta tgaatacgat
     8521 tcaactacat cgcatcctgt cttcgaacat ttttacacga gatgcctttt taggagtgtt
     8581 tccgagcgat cacttgcctc atattgtgat tgagaactat ccatcgtgtt tcatcgctaa
     8641 tgtggattcg acagaagaac ctggtagtca ctggttggcc ttttacattc catcgccact
     8701 gcaaatggag tttttcgatt cttatggtca ccctccctca gtctttttag gcgaaatttc
     8761 ggatttcgcc tcgagatatg ctcaagtgga atttaacccc atacctttac aaagtgacgg
     8821 aacagcggta tgcggacatt attgtatcta tttcctatat tctagatgtc gcggatattc
     8881 catgaagaat gtattacatc attttattcc taaaaatata tgtaacgata gaaaagttta
     8941 tgattttgta accaatcatt ttcgtgtacg cactccattc tttcaataaa aatatattta
     9001 aataattaat tatgtgtctt gtcatcattt gccatggaat ttccaaaact gcagcatcct
     9061 tttacgatgg tcatcgcggg acccacaggc tgtgggaaaa cattttttgt gagggatctg
     9121 attaaataca agatggacat gttttcgatc gtacccgata aaattgtttg gttctacggg
     9181 atccatcagc ctctttatga agaaatggaa gatgatgtta cgttcgtaga agggctaccc
     9241 aagaactttc gtgaattttt aggtgtacaa actttattca tattagatga tttaatgcaa
     9301 gaaggaacaa aagataatcg tttaactcat ttgtttagca gaggaagtca tcacttaaac
     9361 ttaagtatta tttttataac acaaaatttt tttcacaaag ggaaagaaat gcgagatgtg
     9421 actttaaatg cacattattt actgctttgt aaaaatcgca gagatatgag tcagatatct
     9481 cacttgggaa agcaactctt tcctagaaac ttaaaatttt ttcaagaaac ttatgaagac
     9541 gcaactaaaa aaccttactc atatttattc atggatttgc gcgcagaaac acccgaagaa
     9601 ttacgtttgc gcacaaatat tttacctcat caaacacaat atgtatatca accgaagcat
     9661 cattaaacag agttcattta aaaagatgac agtgacggaa gagcatcaaa ggcagctgca
     9721 actacttcaa atttgcccca aaaaattatt gaaagaagtt ttgaaacgtg ttccttcttc
     9781 ttgtataaaa gccatatgtg aatgctgcct gaatacttta aaaggaaacg taccactttc
     9841 aaagtatcaa aagagacatc ttcgaaagca taaacagact ttacgaaagt tagcatatga
     9901 aaaatctccc attcgggaaa aacgcaagtg gattgtacaa aaaggtggtt ttctcaacgt
     9961 attgattcct gcagctttaa gtgctattac cgcaatctta aatggaacac gctaaaaagt
    10021 atgttttaat gcccgaagga tccattatca aaccttccga aaaacatgcc aatgaattag
    10081 atcgtgaaat gtcgcgcatt ctcaacagtt ccctgacaga agatgaaaaa gtcaagttat
    10141 attatgaact tttacaaaag aaattaaaaa tgcagtattt taacccacct tggattatcg
    10201 gaaaaaagaa atttgatgaa ggaatgaaga aagaatcccc ctctgagaag cctccagatc
    10261 aaaactatga agatattgtg atgaacagcg ttcctacaaa tttgcgaaaa tatgctaaaa
    10321 atattctcga cattttcaag aaatatcctc aagttatcag atggaatgaa ctgggcgaaa
    10381 tattctaccg agacgaatta gtggaaaatt ccaatattgt ggacttgatg gctatgcttt
    10441 taacaaactc aaaaaaatct ccgaaaggaa aagataaatt tttaacagcg atcgagaatt
    10501 taaatatacc ctctcattat attaagaata aaaatctgta tgtgaaaaat gtaaaaatgg
    10561 tatccgaaga tactttaccg gatgtttctg atgtaaaaga atggttatct ttcaaataaa
    10621 caaacgtcat taacttttgc ttgcctctta cttttcaaac acaacactca ttcgattgac
    10681 tgtttactat cttacgatag gaaggaaagt ctcctgttat ctgtttacaa ggatgactta
    10741 tctatagact aggatacgta cattcagata acgtatagca attagtaaat cttcatttcc
    10801 ttaatcacat gtttactact aaccgtcaat tccttaatca catgtttact attgccttat
    10861 ctgtttaacc tgaagtctga acctagtcat tctggctaga ctgatgtcat ctgaactatc
    10921 gaaataacaa acaagggtca gagggtgata tcacatgata acgattgttc tagaatgttc
    10981 caaatgaaat cattagcatt tgattggtta gagcaagatt acccataatt cctgtgatgt
    11041 gtatataaag tccagcatgc tcagacattc tcatattgca tcttgctttt gcattctgct
    11101 atttatcctg ctatttatcc tgctatatac tgagttttaa aaatggaagc atttgaaaac
    11161 gatgttgctg gagatcttct catcagcctt gttcctgagc atgtaagttt ttattttttg
    11221 taaactattt tatttttgtg aaaatgagtt tagggtggat cacccttttt gtgtgaggga
    11281 aaatttttaa aatgaaatat tttgatagat atgtttcata tgcattatac ggtgaatgtt
    11341 tacgatccag ctatatttat agtatttgaa tttttagtat ctgttaggaa agtttaaact
    11401 tagaacatca attctttata ttaaagcgag aatgtatatt ttagaaaagt taaagctaaa
    11461 cttaatagtt ccaatttata gtatacatgt ttattgaaga gttaataatc caaagattaa
    11521 actgtaatag acactggatt aattcattac tgagattgag ttatattttc ggaggattgt
    11581 tattattata gttttataga cagtttctaa aattgtttcc tatgtgttta aaaagaattg
    11641 gtacggtatc agaaaaggtt aaagataaaa atcgcgataa gccttctccg cttagcttaa
    11701 aaattcacag ttgacctttg tataatcagt taaaagctat gaggtgagtt tcgaaaacgt
    11761 aacttacccc ctctttgttt ctttctcagg tgtgttccac ttgtggtaaa gggtttacgg
    11821 taaacctaaa gcacaatttg actcgtcacc ttaaaactca ttcaggggag aagtccttcc
    11881 attgtgatat gtgtgaaaag tcattcagtc gcagtagtga tttgaatcga cataagaaaa
    11941 tccatgaaag tggttctttc gagtgcgctt cctgttcaat gaagtttacg cgtgctgata
    12001 atttgagacg tcacgaattg tctcatttga gatcttttac ttgccaagaa tgctctcaaa
    12061 cattcactag aaacaatgat ttgttacacc atattcgtgt agaacacagt gtgacacgaa
    12121 cccaagaaaa gcgtcttagt acggatccat ctgtcagcgc ttcaaagcgg gtcaaaacga
    12181 cccgtgttgg agacattttc tcatccgagc ctgtcttccc caatgcagag cacagccaag
    12241 atttggatgt atttctgggg tacctgagac ccctgttaaa tgaaaagctg cagcaaaatt
    12301 taactgttca tcgcagctta aagtggtatg gcgtcatcaa tgttttgatg agtcgtgata
    12361 atggggaggg tgagaaagaa tacgctagcc cctatttccg aagcaaatgt gcccgcctat
    12421 tcaatatgca tgatgtggag cctcaagtcg aagaggcgtt tgacaaaatt aaaaataatt
    12481 tcgaagaatt tttgaaaaat ggatcagggt gggtgctaga aaaaattaaa aaattggaat
    12541 taaatgtggc tcgctatgaa gtgtttcctg gcagcagtta tatccctctg cctaagaagt
    12601 tggccgataa aaaggccata ctaaatattc aaaattatga ggataataaa tgttttgtgt
    12661 ggtgtttaat cgcccacaaa atgaatatat ctcgagaaaa tcatcctcac cgcctttctc
    12721 attacaagcc tcacgaatcg accatccagt tggggaatgt tacctgtcct gttcctgtgc
    12781 ataaaactgc atccatagaa aagttaaata agttacgaat caacgtgttc ggatatgaag
    12841 acgaagaagt gttccccctg cacgtatcta aacatacgaa tgaggactgt gttaatttac
    12901 tcctgatcag cgaagaagat aggcaacatt actgcctaat tcggaacatg tcgcgtctcc
    12961 taggaaatgt caataaacat aatggatgtc atcatatctg ctatcgctgc cttcaccgct
    13021 ttgtaaaaga agagactttg aaggagcatc ttcaatattg taccgagcac tccattcagc
    13081 atataaaaat gcccgaagaa ggagaaaata tactttcctt cacgaacatt cagttccagc
    13141 actgtgtgcc ctttattgtg tatgcagact ttgaatctct gattgtgccg atggacagtg
    13201 cgcagcagtg tgaaaatatt tcgttcacga ataaaattgc acaacaccag ccatgtgggt
    13261 atgcctatgt actgattgga cctaacagta cggttatgaa acctgtaact gtgtacagag
    13321 gcgacaatgc ggccgaacat tttgtgcaat ctctcattca ggtgaaaaaa gaactggtcg
    13381 ggcagctgac gcacgtcgct cccatgattt tcactaaaaa agacgagcat aactttctct
    13441 cagccactca gtgttatatt tgcaaaaacg cgttggggga agacagagtg agagatcact
    13501 gtcacattac agggcaatac cgaggggctc tgcactcagt ttgcaattta caatacaaac
    13561 tgaaaaagtg catccctgtg atttttcata atttaaaaaa ttacgatgcc catcacatcc
    13621 ttcaaggact gaaaacggtg aaagatcacg aagtaaaagt gatcgcaacg agtatggaaa
    13681 aatacatttc cttctcgtta gccaataggg aggataaagt aagtctacag tttgtagaca
    13741 gtttccaatt tttgaatacc tccttggaaa aacttgtaaa taatatgaag gaggaaaatt
    13801 ttcatatttt gacgaaacat tttggaaagg aggaatgtga actgttatgc cgcaagggcg
    13861 tgtatcctta cgaatacatg tcctccttca aaaaatttga agaaacatgc ttaccaccga
    13921 aagaagcatt ttatagtgtt ctcggggagg aacatatttc tgatgaggag tactctcatg
    13981 caataaaggt atgggagact tttaaactcc atactttagg agactatcat gatttgtatg
    14041 tcaagtccga tgttctgctt ttagcagacg tatttgaaaa ttttcgaaat ttgtgcatga
    14101 aaaattatga gttggactgt gctcacgtta tgacgtcacc ggggctagcg tggcaggcat
    14161 gtttaaaaat gactggcatt gaattagagc ttctgacaga tctggatatg cacctgttca
    14221 tcgaaagagg tattcgtgga ggtatttcca tgatatctca ccgatgggca gaagcaaata
    14281 ataaatacct accccattat gatccaagca agccatctag ttacattata tatttggatg
    14341 caaataattt atatggatgg gccatgtctc aacccttgcc ttatggagga tttcagtggg
    14401 tctcaccctc tgccattgat atcgaagcca ttttgtcatc ctctgaagat ggagctgtcg
    14461 gctatatttt agaagtggat ctggaatatc ctcaggaact gcatgacctg cacaatgagt
    14521 atccactagc gcctgaaaaa tgttgcatca ccactgaaga attatccccc tattcactct
    14581 ctttattaca gaaggaaggg cgaacaaatc caggaaatat tcaaaaatta gtgcctaatt
    14641 tgaaaaagaa gcaaaattat gtgcttcatt atagaaattt gaaatattat ttggaaaaag
    14701 gtttaaaatt aaccaaggtg cacaaaatct taaaattttt acagaaaccc tggctgtctc
    14761 catatattca gtttaatact gaagaaagaa aaaaggtgaa tactacattt gaaaaaaatt
    14821 tcttcaaatt gatgaataat tcggtgtatg gcaaaacaat ggaaaatgtt cgaaataggg
    14881 tggatattca aattgtgaat aatgtaagaa aggcacaaag actcgtcgcg gctccatctt
    14941 tcaaggaatt tagaatcttt gatgatgact tagtaggcat tcaacgagtg aaaaatgtca
    15001 ttacattgaa tcgccctatt tatgtgggat ttgctattct ggaactgagc aagttgcaca
    15061 tgtatgaatt tcactatgat catatgaagc ggaactatgg atctagagct caactccttt
    15121 tcactgatac agattcattg acttattctg tgcaaacaga ggacatttat aaggatatga
    15181 gtctgcattt agatttatat gatacgtccg agtatccaaa agaacacccc ctctacagcg
    15241 agaagaacaa gaaacgaatt ggctgcttta aagacgaatt gaatggagca cctgtctacg
    15301 agttcgtcgg actaaaagct aaaatgtatt ctttgctgac tccctgtgga gagaagaaaa
    15361 cggcgaaagg ggtgagcaga acggtgttaa ggaaacatat ccgtcatctc aactacaaag
    15421 actgtctgtt caatgagaca cgatcacgag atatgcaacg tagaattgct agtgagagtc
    15481 atagactatt cactgttgaa accaacaagg tgtctttatc gccttatgat gataagcgtt
    15541 atctgacaga tagcgtcaac agctatgcat atgggcatta tgccatttaa aattttattt
    15601 aatctttttt tattttttct tttaattttc ttcttcataa attgagatta tttagcgtag
    15661 atcacgtaaa gtttaatgat atttagcata tttaacttgt atatattaaa tttaacatat
    15721 tttgatgatt ttgcttaatt tttacttttg catttaatgt tattttgtat atttaatttg
    15781 tatctaatta tctttcatat ttaacgcatt catttacttt gtatataatt atttttctta
    15841 atttttactt ttgcatttaa tgttattttg tatatttaat ttgtatacaa ttatttttct
    15901 taatttaacg tgtttattca tttagttttt ttacattgaa tggagttgtg tgtatataat
    15961 cttttttaat ttaatgttta atgatataaa ttacatttag tttataattt ttttttaatt
    16021 tctttcattt taagtttgca tgtaattatt ttttcatata cttatcacta tagatatttt
    16081 agtatagtgt tacttttcgg cctcttgaaa aacttatgga aagcttacat aaagctatgc
    16141 ataagttttt ctgttctaaa ttttcgggat tgtcgaggtg caattaactg caccgggtgg
    16201 tggtggggac aatcctaaaa aaaatataat ttattcattt tcttactcat aagtgactag
    16261 agatcatggg gtagtgctct aaagcaacca atcatagtac taccctgtga actccttttg
    16321 ttccaggttc gaatcccggt tttaaacact aaatcaaact gcgtctcctg acttgcaccg
    16381 cctcaatccg cctcccgact tgcaccgcct cacctgcttc cgggctcatc cgcaatccgc
    16441 ctgcgagttt tagatcctgg cgctgaactc tcactttcac actactgttt caaatgtaaa
    16501 caaatgacaa cctcgttagg cctagcacta tttcaacttt aaaactattc ataattcttc
    16561 aattattgca tgcagattaa ctaaaggcat aaaaacctta accagaatat aagaacaata
    16621 taattcaatc acttttaaag caaaaaaacg cacaatttac caacatataa gaataaaaaa
    16681 cagagctcat cgagccaggt aaaaatatat atactcatcc tcttacccga ctcggtgagc
    16741 tctattatct ctatctctct ctctctctct atatatatat atatatatat gcgtttggtg
    16801 aagtcgattg caacgaaaaa gggaagtgcg caactagatg tcatagcagt cccatgtacg
    16861 aagtttcagc attctacggc taatcgtttt tgagttatgc gagatacata cgtactgtac
    16921 aaatgtatgt actgtacgta cgtacagaag tgaagaaaaa aacctcttct gaatccattg
    16981 taaatgtcat taaaatatcg tttaaatgga ttcgtgagtg gtcaaaatgg attttttttt
    17041 taaatatgat acccaaaatg tttcgcgatt aaaatacttc ctttacttgg tacaaggaag
    17101 taaaaagggt tttatacaat aagcttttat ttaaaatata taattaatgc atcaaaagaa
    17161 aaaaagcgtc atgtacttta atgataataa tagattaaat aattctattt actgacttca
    17221 tttagaattt gatatagcaa ataataaagc atgaagtgct taagtaacga aatctattaa
    17281 tttaattgca tcgtcaacta agcaattgct tttaaaaatt tatcatgggc gtctcacgct
    17341 tttaataata aaattattaa agaaaagtct tggattttta atttctcttt taattctagt
    17401 aaacatcact ctgataaatg ctatttaaaa cattctagat gtgtaatggt caatgaggaa
    17461 gagaacgaaa ttagaacata atagctttaa cagtccagca ctttttactt ctttttttag
    17521 aatagtggct aattacatgc tgtggagagt tgttctgcag tctttacccc tgctgtcgaa
    17581 gagatggaga acatgggatc aaaacttcca gtcagaaatg ggaaaacata tcgaaaagtc
    17641 tcgtggaaaa caatgcctct ctttcgttaa agataagcta ggaattggcc ttagttctta
    17701 ttatgcacga aactacttca aaagtgaaag caaggacgca gtaagtgcca acgctgagtc
    17761 tctggaacgt atatacaaag tgttgtaatg tctaatgggt cagagtttag tggaaaatat
    17821 tagaacatac cgaaattaag actttttaat tcatagactg cattagttac gcactaaata
    17881 tttaggcggt gaaaggcg
//
