# Supplementary material for: Widespread Horizontal Gene Transfer Among Animal Viruses
Source: bioRxiv. 2024 Mar 26:2024.03.25.586562. Preprint. [Version 2] doi: 10.1101/2024.03.25.586562 (PMC11071296; doi:10.1101/2024.03.25.586562)
Supplement: Supplement 2 [file media-2.zip › File2_Maps/uAdoma_tegillarca_endogenized_SRR12897664_11484.gb]

LOCUS       uAdoma11484ct_1        11484 bp    DNA     linear       01-JAN-2019
DEFINITION  [note: taxonomic lineage unclassified virus]
            [isolation_source=original].
ACCESSION   
VERSION
DBLINK      BioProject: unknown
            BioSample: unknown
            Sequence Read Archive: unknown
KEYWORDS    .
SOURCE      unclassified virus sp. ctG1N4N (unknown)
  ORGANISM  unclassified virus sp. ctG1N4N
            Unclassified.
REFERENCE   1  (bases 1 to 11484)
  AUTHORS   Taker,C.
  TITLE     Cenote-Taker 2 dummy template file. Do NOT submit
  JOURNAL   Unpublished
REFERENCE   2  (bases 1 to 11484)
  AUTHORS   Taker,C.
  TITLE     Direct Submission
  JOURNAL   Submitted (01-JAN-2019) Taker 2, Cenote, 1000 Circle St., Cenote,
            DC 31111, USA
COMMENT     ##Genome-Assembly-Data-START##
            Assembly Method       :: unknown_assembler
            Genome Coverage       :: 1x
            Sequencing Technology :: Illumina
            Annotation Pipeline   :: Cenote-Taker 3
            URL                   :: https://github.com/mtisza1/Cenote-Taker3
            ##Genome-Assembly-Data-END##
FEATURES             Location/Qualifiers
     source          1..11484
                     /organism="unclassified virus sp. ctG1N4N"
                     /mol_type="genomic DNA"
                     /isolation_source="unknown"
                     /collection_date="unknown"
                     /note="genome binned from sequencing reads available in
                     unknown;
                     derived from metagenome: unknown"
     CDS             73..252
                     /note="no search hits"
                     /codon_start=1
                     /transl_table=11
                     /product="hypothetical protein"
                     /translation="MTTMTAKVHLSVYISHIYHVLIYIICIQYICPPPSIHYLSHPYK
                     KKKFFYFRWRRQWAV"
     CDS             240..512
                     /inference="protein motif PDB:4GDF_B"
                     /codon_start=1
                     /transl_table=11
                     /product="Large T antigen"
                     /translation="MGCIISIGFKFNIGNRGSSCIAMPKWHAIYDDKFNSYFILMEMP
                     KMTSPGLLRQKIKKELTEDVQDIFNLSHLYHLIRSVEVGHILRTLS"
     CDS             528..701
                     /inference="protein motif PDB:4GDF_B"
                     /codon_start=1
                     /transl_table=11
                     /product="Large T antigen"
                     /translation="MKELTTFEKTKITTKNDQRTKEGAVDIALLKDFCREQNLQDVGQ
                     ILQIYRSFRTPPV"
     CDS             753..1088
                     /inference="protein motif PDB:4GDF_B"
                     /codon_start=1
                     /transl_table=11
                     /product="Large T antigen"
                     /translation="MDFALHSRHNPNAISLYKTDKDIEILKRIITSKDKINSKEEKER
                     TPEDVFISSVDDIKYSTMKEYYNIPHDKVAGLPFMILFFYMFGGHIRLQDSQYVYYNE
                     SIVLETLRP"
     CDS             1202..1402
                     /inference="protein motif PDB:4GDF_B"
                     /codon_start=1
                     /transl_table=11
                     /product="Large T antigen"
                     /translation="MHKYSIVNINDQQPGKFVFGPSMDCRVTIIDDISKTGLSNLDNE
                     HRNSQDGFITQVERKHRDPTNT"
     CDS             1508..1813
                     /note="no search hits"
                     /codon_start=1
                     /transl_table=11
                     /product="hypothetical protein"
                     /translation="MLDMTQDQSGPVEFLFFIFRMLKDTISPTGTSLLEFRKSAEKEK
                     IAEAIGEAGSVRNLFLESSSSPSPCGDLEMPQSILGNSCWSTSFTHFYIVYIYCVVL"
     CDS             complement(1832..1954)
                     /note="no search hits"
                     /codon_start=1
                     /transl_table=11
                     /product="hypothetical protein"
                     /translation="MIRACHRLSQRIGCITPHSPVPVKCLYVQHTPGNITAQLE"
     CDS             complement(1970..2677)
                     /note="no search hits"
                     /codon_start=1
                     /transl_table=11
                     /product="hypothetical protein"
                     /translation="MSPIDDSFGRLIPIPDSVVDRQYDSLVTFQYTWGREAFSIRKAR
                     DPQTPTQAIVFRLFEQVVTGIRYSGNLETAYVTEFLKEWFGNQRLRKVRNYPWRQRIT
                     EEVEVRSRPNLSLFNWDIFDYRSVGAIFTSDGYIEDMHHDGYRVYHFDQMKSLSKTKE
                     SRQLRQLWQELYNSSIWKSISERSAYVNQYANDFLHGTYLSRRMPYRRLSVSECFLYD
                     SIAPNSTTTEHFYDKYK"
     CDS             2724..2858
                     /note="no search hits"
                     /codon_start=1
                     /transl_table=11
                     /product="hypothetical protein"
                     /translation="MTCSFTKKGQKWCQFTAKIHLYTKCEKVSKNSYICIDLMLSACS
                     "
     CDS             complement(2905..4689)
                     /note="no search hits"
                     /codon_start=1
                     /transl_table=11
                     /product="hypothetical protein"
                     /translation="MKSLQSILTEYDGISHEMEVLRENPPYIKTEAETYTPYIKRVLF
                     SPTYNIQMIQDWPDYWLGFRKLLEIHQYWFLSTQNQEQVKLSNIQQFVQARHSFWNPL
                     FSKVFVQHPLQSTLHDYVYHDKYTDQYAFWYKVWNGRGIDVGNIPRSPDPLTPLEIAQ
                     LHKGIKTLVNNNYSWIPADVKTRLVTIKNWETGRVKYLRPRSCYSLDTIPIESLFTDD
                     IWNISFYDPQFSTVWGPLYRLMWIDPTTRKLPILLCESKARWDWVQQQVDFSSITLAN
                     SSKWFGYVTTHTLSQTNAPQISVDSLVKGIYMFLPFSVLKREGTPLLVSGKAWENINN
                     IIYGPQLFHPHKQPTNAQVSFMKDKSMWDKTTGLIWFPNGWVYDIQTKLRDKWPKRGF
                     EGFQNWNKFSGYPEDEHYSEWQNQYRLRSGVFVTKPITQIPGDMIPLTRIHAGEYTDV
                     LTSSLCVKSIDNNLNSLVLLLQQENYFGLFWFFNEEIISRVIGDPIWFSDVVLHDPCN
                     AIWNYKQPMVYFTSFMENNDTYQNWLKTVDHVITTPSLVSDLKKVECVKYVQQHWYNV
                     LESFWDQDIWRINRVRFESKQIIDTTKS"
     CDS             complement(4732..5097)
                     /note="no search hits"
                     /codon_start=1
                     /transl_table=11
                     /product="hypothetical protein"
                     /translation="MRSLVQPALENQFKFFVKGQQVKDSRTIGELQLRARWLNDGIDS
                     IDWQDYMLRYPPVNITAETVFTEIMLDTLKSHHQTWGTFLTYHKTRWLNKTPPFPRPL
                     YELMKWRDGYVSKEHAQTQ"
     CDS             complement(5046..5156)
                     /note="no search hits"
                     /codon_start=1
                     /transl_table=11
                     /product="hypothetical protein"
                     /translation="MLKHTGQLLMPLSGFGEIPWCVVWFNQLLKTSLNFL"
     CDS             5267..5488
                     /note="no search hits"
                     /codon_start=1
                     /transl_table=11
                     /product="hypothetical protein"
                     /translation="MLRESDKKKKNKTKTKQNKTKNKNIEIITSRYNGIINRHKIILQ
                     ECLEMSTDCCKDKCGRYNAFYCKKKQRTL"
     CDS             5534..5725
                     /note="no search hits"
                     /codon_start=1
                     /transl_table=11
                     /product="hypothetical protein"
                     /translation="MSFKFRKLPEIIYYSAATQEQVSGTCLAKKNKKLYCVVSGHFLK
                     MPENYSLQNKTINVNTRIT"
     CDS             complement(5759..5866)
                     /note="no search hits"
                     /codon_start=1
                     /transl_table=11
                     /product="hypothetical protein"
                     /translation="MICIYVLLHNDFGFTFYYLHLLLTFLEVLANILYL"
     CDS             complement(5863..6075)
                     /note="no search hits"
                     /codon_start=1
                     /transl_table=11
                     /product="hypothetical protein"
                     /translation="MWLAYTRLIYTFYFIFRNSFLQHLAPAVDQFSESSKTMKLTAAC
                     LVVGFTHLTNVFIGRFGKVFYGYVSL"
     CDS             6082..6183
                     /note="no search hits"
                     /codon_start=1
                     /transl_table=11
                     /product="hypothetical protein"
                     /translation="MSFTENSIDISEFRVNLSTCILTKGYGINIQDF"
     CDS             6219..6329
                     /note="no search hits"
                     /codon_start=1
                     /transl_table=11
                     /product="hypothetical protein"
                     /translation="MNYCYPSSSVVHRPSCVNFLHFNLFQNHWVKFNETW"
     CDS             6440..6559
                     /note="no search hits"
                     /codon_start=1
                     /transl_table=11
                     /product="hypothetical protein"
                     /translation="MYLSYFIYNILRSCSFRFAQMVAIGLKIEEWLGTEWENC"
     CDS             6660..6752
                     /note="no search hits"
                     /codon_start=1
                     /transl_table=11
                     /product="hypothetical protein"
                     /translation="MVQGHMLKGQGHSCKSSLKLLIILKIINFL"
     CDS             6857..6982
                     /note="no search hits"
                     /codon_start=1
                     /transl_table=11
                     /product="hypothetical protein"
                     /translation="MKLVNDLEIFHCTTVTSCILYKLLINEMLMDIFLIKFCGSS"
     CDS             complement(6979..7248)
                     /note="no search hits"
                     /codon_start=1
                     /transl_table=11
                     /product="hypothetical protein"
                     /translation="MMLYTGCLKITATLSIMYFSIKNDFIKKHVLTVYKQEFHGIRKK
                     NVISLFQIWNKRPMGLNAHLRICPNCLQSAIDNIFSTETLQVFSS"
     CDS             7427..7561
                     /note="no search hits"
                     /codon_start=1
                     /transl_table=11
                     /product="hypothetical protein"
                     /translation="MFLIFLEGHIDPLIKTFKLFCHELKARNNDINALRANSLLYNFS
                     "
     CDS             complement(7629..7790)
                     /note="no search hits"
                     /codon_start=1
                     /transl_table=11
                     /product="hypothetical protein"
                     /translation="MYTSNLFNPEISQSSIRVISKPTDNSIYHLYLWLKYLQRQMIMY
                     ICYISIHNR"
     CDS             complement(7790..7933)
                     /note="no search hits"
                     /codon_start=1
                     /transl_table=11
                     /product="hypothetical protein"
                     /translation="MYHRIKSGKRWKLDRHNFCLFINSIKVLTLFSTQETYSSHNSEY
                     HGI"
     CDS             7925..8035
                     /note="no search hits"
                     /codon_start=1
                     /transl_table=11
                     /product="hypothetical protein"
                     /translation="MIHNDRVLLAMIIPSRCKLNSTVPRSQKHYSNVNHP"
     CDS             8255..8383
                     /note="no search hits"
                     /codon_start=1
                     /transl_table=11
                     /product="hypothetical protein"
                     /translation="MPTVLHWCSKPYKYLYALTTVKTMCFFMSSGDSSNPLGLLYI"
     CDS             8441..8542
                     /note="no search hits"
                     /codon_start=1
                     /transl_table=11
                     /product="hypothetical protein"
                     /translation="MLFLCFLRILCNAFQPFYLSLCLHFMQKSFFSC"
     CDS             8857..8982
                     /note="no search hits"
                     /codon_start=1
                     /transl_table=11
                     /product="hypothetical protein"
                     /translation="MHQLNFVIVISIYSQTFIILSLYAGQMLVKHIKINICIVYC"
     CDS             complement(8993..9103)
                     /note="no search hits"
                     /codon_start=1
                     /transl_table=11
                     /product="hypothetical protein"
                     /translation="MISSSADTCKILIFNVLIFYVQNPCIVNLETSFHLT"
     CDS             9171..9386
                     /note="no search hits"
                     /codon_start=1
                     /transl_table=11
                     /product="hypothetical protein"
                     /translation="MIMTLMKTLIECQILLYIWSDYDLDDDIIDCLPKCCYIWYDYDL
                     DDDIIVCLPSIAIYGMIMTWMMTALFA"
     CDS             9427..9558
                     /note="no search hits"
                     /codon_start=1
                     /transl_table=11
                     /product="hypothetical protein"
                     /translation="MITMLISHWLPDLSKSFAHNTKIYSLSEFIGLFLFKMMSCLYF"
     CDS             9709..9798
                     /note="no search hits"
                     /codon_start=1
                     /transl_table=11
                     /product="hypothetical protein"
                     /translation="MENKDKMINLVLHARVLGMCNSNRMDTYI"
     CDS             complement(9749..9937)
                     /note="no search hits"
                     /codon_start=1
                     /transl_table=11
                     /product="hypothetical protein"
                     /translation="MLYMNFHVEIFPGLFDHHTYIYVFINQNTYIHLPTQNTFAFPNY
                     FFVKYMYPSYYYYTYLKL"
     CDS             complement(9985..10083)
                     /note="no search hits"
                     /codon_start=1
                     /transl_table=11
                     /product="hypothetical protein"
                     /translation="MLHKQKLIEKNLLNMFYPPDLFSGIRGNNDLK"
     CDS             10413..10571
                     /note="no search hits"
                     /codon_start=1
                     /transl_table=11
                     /product="hypothetical protein"
                     /translation="MQNSSVWDLIHLVWSHICLVISLMFLKLSRHSALLLFRILFKLD
                     KNYRQKIA"
     CDS             10579..10689
                     /note="no search hits"
                     /codon_start=1
                     /transl_table=11
                     /product="hypothetical protein"
                     /translation="MEVKVTRDIQIKSGSSFNKFLKHDIKKSFSWLKSLS"
     CDS             10766..10921
                     /inference="protein motif CDD:pfam15006"
                     /codon_start=1
                     /transl_table=11
                     /product="Domain of unknown function (DUF4517)"
                     /translation="MCLEQCAINLIDKIYILGKLKGTPALKNGIKLLRVDYDEDSDAL
                     SDWQGFK"
     CDS             complement(11070..11186)
                     /note="no search hits"
                     /codon_start=1
                     /transl_table=11
                     /product="hypothetical protein"
                     /translation="MNSKFLKQVSICYSSCTIYYDNFFSQQYLNLHLNLTLH"
     CDS             complement(11342..11482)
                     /note="no search hits"
                     /codon_start=1
                     /transl_table=11
                     /product="hypothetical protein"
                     /translation="-
                     NKQNLQRFMKITSTKIFCNKPNLQNIGQYTISNGLLLIKDLSHVW"
ORIGIN      
        1 tatataaaac taatatctac taccaccaac aattataatc ataaataaca tttttaagca
       61 acaaattgac aaatgacgac gatgacggcg aaggttcatt tatctgtata tatatctcat
      121 atatatcatg ttctcatata tatcatctgt atccaatata tctgtcctcc accatcgatc
      181 cactatttgt cccatcccta caaaaaaaaa aaatttttct atttcaggtg gaggaggcaa
      241 tgggctgtat aatatcaatt ggtttcaaat ttaacatagg aaatcgagga tcatcgtgca
      301 ttgcgatgcc aaaatggcac gcaatctatg acgacaaatt caactcatat ttcatattga
      361 tggagatgcc caaaatgacg tcccctgggc tactacggca aaaaatcaag aaagaactaa
      421 cagaagatgt gcaagacatc tttaatctta gccacctcta ccacctcata aggtcggtag
      481 aggttggcca cattttacga acattatcct aaaatggttt caaatacttg aaagagttaa
      541 caacttttga aaaaacaaaa ataacgacca agaatgatca aagaacgaaa gaaggagcgg
      601 tagatatcgc gctcctgaag gatttctgcc gggagcagaa ccttcaggat gtaggacaaa
      661 tcctacagat ctatcgctct ttccggacac caccggtata agtattaccg agtaaccagc
      721 aggatactac agactgtggt tgcggctgtg gattggattt tgccctccac agccgacaca
      781 atccaaatgc tatatcacta tataaaactg ataaggacat agaaattttg aaacgtatta
      841 tcacgagtaa ggataaaatt aattcaaaag aggaaaagga aagaacaccg gaggatgtct
      901 tcatcagcag tgtagatgat ataaaatatt cgaccatgaa ggaatattat aacattccac
      961 atgataaggt agctggacta cctttcatga tactgttttt ttatatgttt ggggggcata
     1021 ttcggctgca ggacagccaa tatgtgtatt acaatgaatc tatagtatta gaaacattaa
     1081 gaccttaatc tattattttt acacccgcat aataaaagga tgtcataaga gacgctgcat
     1141 ctacatccat ggcccccata atggaggaaa gtcaacatta ctcaagtgcc tagccggact
     1201 agtgcacaaa tattcaattg tgaatattaa tgaccagcag ccaggaaaat tcgtttttgg
     1261 gcccagtatg gattgcagag taacaattat tgacgatatt tcaaaaactg gactcagtaa
     1321 cctggataat gaacatcgga attctcaaga tggttttata actcaagtcg aacgcaaaca
     1381 tcgcgatcct accaacactt aactgccgcc attcattata acgagtaata ttccatatga
     1441 ggaaattcca acaggactgc agtgcaggat ggttgagtat aaatgtccgc gagtgataca
     1501 tgaggtcatg ctggatatga ctcaggatca gtccggccca gttgagttct tattttttat
     1561 cttccgtatg ttaaaagaca cgatttctcc aacagggacg tccctgttgg agttccgtaa
     1621 atcggcggaa aaagaaaaga tagcggaggc aattggtgaa gctgggtcgg tgcgaaatct
     1681 tttcctcgaa tcatcatcat caccatcacc atgcggcgat ttggaaatgc cacaatccat
     1741 actggggaac agctgctggt ccacttcatt cactcatttt tatatagtgt atatatattg
     1801 tgttgtgtta tagtttatag ttgtgttata gttattcaag ctgtgctgtg atattaccgg
     1861 gagtgtgctg gacatacaaa cattttaccg gaactggtga gtgaggtgta atgcagccta
     1921 tcctttgtga tagacggtga caagcccgta tcaatgcagc gtggcctctt tatttatatt
     1981 tatcgtaaaa atgttctgtt gttgtagaat taggggctat agagtcatac agaaagcact
     2041 ctgatacaga cagcctccta tacggcattc tgcgacttaa gtaagtgcca tgcaaaaaat
     2101 catttgcata ttgattgaca tatgcagacc tttctgatat gctcttccaa atagaactgt
     2161 tgtataattc ttgccataat tgccttaatt gcctagattc ttttgttttt gagagactct
     2221 tcatctgatc aaagtgatat actctataac cgtcatgatg catgtcctct atatatccgt
     2281 ctgatgtgaa aattgctcct acagaccgat aatcgaaaat gtcccagtta aatagcgata
     2341 agtttggtct gcttctgacc tctacttctt cagttatccg ttgtctccac ggatagttcc
     2401 taacctttcg taacctttga tttccgaacc attcttttaa aaattcagta acatatgcag
     2461 tttctaaatt tccactatac cgtattcccg tcactacctg ctcaaataac ctaaaaacaa
     2521 tagcttgggt tggtgtttgt ggatctctgg cttttcgaat agaaaatgct tccctacccc
     2581 atgtatactg aaacgttacc aatgaatcat actgtcgatc tacaactgaa tctggtattg
     2641 gtattaatcg gccaaatgaa tcgtctattg gactcattaa cacccaaatg gcattgtaag
     2701 ggatcaatat acgtattgta agtatgacct gttcgtttac caaaaaagga caaaaatggt
     2761 gtcagtttac tgcaaagata cacctgtaca caaaatgtga aaaagtctct aaaaacagct
     2821 atatctgtat tgatttgatg ttgagcgctt gtagctaaac tatgcaaatg tagatatata
     2881 tcccgcaaac attttggatt ggttttaact ctttgtagtg tcaataattt gttttgattc
     2941 aaaacgaacc ctatttatac gccatatatc ttgatcccag aaagattcta aaacgttgta
     3001 ccaatgttgt tgtacatatt taacacattc tacttttttt aggtcactaa ccagactcgg
     3061 tgttgtaata acatgatcta cagttttcaa ccagttttga taggtatcat tgttttccat
     3121 aaaactggta aaataaacca taggctgttt atagttccag attgcattgc aaggatcatg
     3181 taaaacgacg tctgaaaacc atataggatc acctatgacc ctagaaatga tttcttcatt
     3241 aaaaaaccaa aacaaaccaa aataattctc ctgctgcaac aataatacca aactgttcaa
     3301 attattgtca atcgatttta cacataatga tgaggtcaga acatcagtat attcgccagc
     3361 atgaattcga gtaagaggga tcatatcacc tggaatttgg gtaatcggtt ttgttacaaa
     3421 aaccccagat cgcagtctat attgattttg ccattccgaa tagtgttcat cttctggata
     3481 tcccgaaaat ttgttccaat tttggaaccc ttcaaaacct cttttgggcc atttatctcg
     3541 cagtttggtt tgtatatcgt aaacccatcc atttggaaac caaatcaaac ctgtggtttt
     3601 atcccacata ctcttgtctt tcataaatga tacttgtgca ttagttggtt gtttatgtgg
     3661 atgaaataac tggggcccat atattatatt atttatgttt tcccatgctt taccagaaac
     3721 aagtagtggt gtcccttccc tttttaatac tgaaaatggc agaaacatat atataccctt
     3781 aactaatgaa tcgacagata tttgcggtgc atttgtttgt gataatgtgt gtgtggttac
     3841 atacccaaac catttactac tgttagcaag tgttatgctt gaaaaatcaa cctgctgttg
     3901 tacccaatcc catcttgcct ttgattcaca taacaaaatc ggtaactttc tagtggtggg
     3961 atcaatccac atcagtcgat aaagtggtcc ccagacagtt gaaaattgtg gatcatagaa
     4021 agatatattc catatatcat cagtaaatag actctcaatt ggtattgtat cgagactgta
     4081 acaacttctt ggacgtaggt attttactcg gcccgtttcc caatttttta ttgtaaccag
     4141 acgtgttttt acatccgctg gaatccacga ataattatta tttaccaaag ttttaatacc
     4201 tttgtgtaat tgtgcaattt ccaaaggtgt taagggatcg ggagaccttg gtatattacc
     4261 tacgtcaata ccccgtccgt tccatacttt gtaccaaaaa gcatattggt ctgtatattt
     4321 atcatgatac acgtagtcgt gaagggttga ttgtaaaggg tgttgtacaa acacttttga
     4381 aaacaaagga ttccaaaaac tgtgtctagc ctgtacaaat tgttgaatat tacttaactt
     4441 aacctgttcc tgattttgag tgctcaaaaa ccaatattgg tgaatttcta atagctttct
     4501 aaaccctaac caataatcag gccaatcttg tatcatttgt atattgtatg ttggagaaaa
     4561 cagaaccctt tttatatatg gagtatatgt ctctgcttca gtttttatat atggcgggtt
     4621 ttcacgtaat acttccatct catgagatat accatcatat tctgtaagaa ttgattgaag
     4681 tgatttcata tatttattat atagagccgc gaatgaaggt tgccaagatg tctattgtgt
     4741 ttgggcatgt tccttactta cataaccatc tctccatttc atgagttcat acaaaggcct
     4801 tggaaaaggt ggagttttat ttaaccatct tgttttatga tatgttaaaa acgttcccca
     4861 ggtttgatgg tgtgatttta aggtatctaa cattatctct gtaaagacag tttcggcagt
     4921 tatattaaca gggggatatc ttagcatata gtcctgccaa tcaatgctat caatgccatc
     4981 atttagccat ctagctcgaa gttgtaattc tccaattgtt cgagaatctt taacttgttg
     5041 accttttaca aaaaatttaa actggttttc aagagctggt tgaaccaaac tacgcaccaa
     5101 gggatttcgc cgaaaccact taaaggcatc aataattgac cagtgtgttt gagcataatg
     5161 ttctattacc catggtataa tttctaattt tgcatattgt tataataact tatcttatcc
     5221 ttttattgtt caaacgaatt gtttacagaa tggcgcagtg gcacctatgt taagggaaag
     5281 tgacaaaaaa aaaaaaaaca aaacaaaaac aaaacaaaac aaaacaaaaa acaaaaacat
     5341 tgaaatcatt acatctagat ataatggaat tattaacaga cataaaatta tcttgcagga
     5401 atgtttagaa atgagcacag actgttgtaa ggataagtgt ggtagatata acgcattcta
     5461 ctgcaagaag aaacaaagaa cattgtaaga aatatctttt caaattttca atacattcta
     5521 tttctggtta tttttgagct tcaaatttcg gaagctccct gaaattattt attatagtgc
     5581 agcaacccag gaacaggtca gtggtacttg cttggcaaag aaaaacaaaa aactgtactg
     5641 tgttgtaagt gggcattttt taaaaatgcc agaaaactac agtttacaaa acaaaacaat
     5701 aaacgttaac acaagaataa cataatatta cgtaaatgat gtaatacaaa agattaactt
     5761 acagatataa tatatttgct aacacttcta aaaaagtaag taataaatgt aaataataaa
     5821 atgtaaatcc aaaatcatta tgtaacaata cgtatataca aatcataagg aaacatatcc
     5881 ataaaaaact ttgccaaaac gaccaataaa aacattcgtc aaatgggtga aacccacgac
     5941 cagacaagct gcagtcagtt tcatggtctt gctactctca ctaaactggt caacagcagg
     6001 agcaagatgc tgcagaaatg aatttctgaa aataaaataa aatgtatata tgagtcgtgt
     6061 atatgctagc cacaacgaac tttgtctttt actgagaatt caattgatat atcggagttc
     6121 cgtgtgaatt tatctacatg tatcttaaca aaagggtatg gtattaatat acaagacttt
     6181 taacaaaatt ttttagctca cctgagctgc aagctcagat gaactattgc tatccatcct
     6241 cgtccgtcgt gcatcgtccg tcttgcgtaa actttttaca ttttaatctt ttccaaaacc
     6301 actgggtcaa atttaatgaa acttggtaac catcatacct gggtgaagcc ctttcagatt
     6361 tgcacaaaag aattatgtcc cctttgggac ccataagggg ggaaatcttt aaaaatcatc
     6421 ttctctggat gtacaaaaga tgtaccttag ttatttcatt tataacatcc ttaggtcatg
     6481 tagtttcaga tttgcacaaa tggtagccat tgggctcaaa atagaggaat ggttaggtac
     6541 tgagtgggaa aattgctaaa aaatatgtat ttgtcgctat atcatgaaaa ctattaactt
     6601 tttatatagg catgtatatc agaatattat aggtattgca acaacgataa ttttgttata
     6661 tggttcaagg tcatatgttg aaaggtcaag gtcacagctg caaaagtagc cttaaattgc
     6721 taattatctt gaaaattatt aactttttgt aaaagcaatg tatattagaa tattgtaggt
     6781 attgacatga cgatcagatc atatatggtt caaggtcata tatgttcaag gtcaaagaca
     6841 tagttgcata agtataatga aattggttaa tgatttggaa atttttcatt gcactacagt
     6901 tacttcatgc atattatata agctacttat aaatgaaatg ttaatggata tatttctgat
     6961 taagttttgt gggagttctt aacttgagaa aacttgtaaa gtttctgtac tgaatatatt
     7021 gtctattgca ctttgcaaac aatttggaca tatcctcagg tgagcgttaa ggcccatggg
     7081 cctcttgttc catatttgaa acaaacttat cacatttttt tttctaattc cgtggaattc
     7141 ttgtttataa actgtcagta catgtttttt aataaaatca tttttgatag agaaatacat
     7201 gattgaaagt gtagcagtta ttttaagaca tccagtataa agcatcatgg gataaagttc
     7261 ttgttaagta tgcaaagcta gctgagccat attaactttc tcagtgacct aaaatatgaa
     7321 atgtttgtca tgaacaagaa aacctagaag ctaactgaag cttaaattca aattgagtac
     7381 atgtacttga aaggctacca attttgtaaa gttaaaaata aagaatttgt tcttgatatt
     7441 tcttgaaggt cacattgacc ctcttataaa aaccttcaaa ctcttttgtc atgaattaaa
     7501 agctagaaat aatgacatca atgcattaag ggctaacagt ttgttgtata attttagttg
     7561 aatagtctat aaataacaac agtaagtgca aacctaaata atagctaact tatcatttca
     7621 agttctgttc atctgttatg gattgaaatg taacaaatat acatgatcat ttgtctttgt
     7681 agatatttaa gccataaata cagatgataa attgaattat cagttggctt tgatataact
     7741 ctgatactag actggctaat ttctggatta aagagattgg atgtgtacat taaatcccat
     7801 gatattccga gttatgtgaa gaataggtct cctgggtaga aaacaatgtc agtactttta
     7861 ttgagttaat gaataaacag aaattatgtc tgtctaattt ccatctcttt ccagatttaa
     7921 tcctatgata cacaatgacc gagtgctttt agcgatgatt ataccaagca gatgtaagtt
     7981 aaatagcact gtgcctaggt cccagaagca ttatagcaat gtcaaccacc cttaaaatga
     8041 aaagtactta taaatggttt tagatatcca ggcaatagac ttttaacata ctacccttaa
     8101 agtcatcatg gtcatttttt ctcttttttt ttaaattaat agctgattga ttattgtgcc
     8161 atttatactt acatgtgtca aaataatgga aatcataaat taatgttttt tatctagtgt
     8221 cacaatcatt taaataaaac tatcgctaaa taaagtgcct acagttttgc attggtgtag
     8281 taagccttac aaatatctat atgctttaac aacagtaaaa accatgtgct tcttcatgtc
     8341 ctcaggtgac agttcaaacc cattgggcct cttgtatata taacatatac tagctagtat
     8401 atataaagaa caacactaaa tcattatttt atgctagttt gtgcttttct tatgttttct
     8461 cagaatttta tgcaatgcat ttcagccatt ttatctaagc ctttgtctgc attttatgca
     8521 aaaaagtttt ttttcttgct aatcttgggc ttcattgaca ttttaatgcc aaacatttat
     8581 ggtttattgt agttttaaca gcatatttga ccaatcccag tttttatttg gcattttata
     8641 ttaacatgta ttttagttgt gccctgctta aaaactaact agctcttccc aaaagatata
     8701 ttggaagatt tatgacttct ggcggatgat taattgtgac cccctcctac ctaatccatg
     8761 attaactatg acacgtgaag tctgatataa ttgcccccat taatctcctt atgactgctt
     8821 taattgaaat gtttatgact taaaattagg gaatttttgc accagttaaa ttttgtcatt
     8881 gtcatttcaa tatattccca aacttttatt atcttgtcct tgtatgctgg tcagatgtta
     8941 gtgaaacata tcaaaataaa tatctgtata gtatattgtt agtcttatga atttaagtta
     9001 aatgaaagct agtttccaga tttacaatac atggattttg gacatagaaa attaacacat
     9061 taaaaatgag tattttacag gtgtcagcag aggaggagat cattgatcac ccctagatta
     9121 ctttattttt tattattttg actgcatgcc caatactgct tatatagagt atgattatga
     9181 ccttgatgaa aacattgatt gaatgccaaa tactgctata tatatggtct gattatgacc
     9241 tagatgatga catcatcgat tgcttgccca aatgctgcta tatatggtat gattatgacc
     9301 tcgatgatga cattattgtt tgcttgccca gtattgctat atatggtatg attatgacct
     9361 ggatgatgac agcattgttt gcttgatcag tactgctata tatggtatgg ttaccatttg
     9421 acttcgatga ttacaatgtt aatttcccat tggttgccag atctttcaaa atcttttgcc
     9481 cataacacaa agatatattc attgtcggaa ttcattggtt tatttctatt caaaatgatg
     9541 tcttgcttat atttttgatc tttgtcaaaa taaataagat tgtagacaaa agataaaaaa
     9601 aagagaaaaa agttatcctt ttatttttca ggagaaggtc atgaatttct tatacattat
     9661 catgctcaca aggaaaaact gatacaagag gcctttgaag ttaggagtgt ggagaataaa
     9721 gataaaatga tcaatcttgt attacatgct agagttttag gtatgtgtaa tagtaatagg
     9781 atggatacat atatttaacg aaaaagtagt ttggaaaagc aaatgtgttt tgtgtaggta
     9841 gatgtatata tgtgttttgg ttgatgaata cataaatata tgtatgatga tcaaaaaggc
     9901 ctgggaatat ttcaacatga aaattcatgt ataacattag tttgagaagt gcctccaatg
     9961 attgaagtta atttactttg acctttattt aaggtcatta ttacccctta taccagaaaa
    10021 aagatctggg ggataaaaca tattcaacag gtttttctct ataagttttt gtttgtgcaa
    10081 caattatgta atatgcaaaa ttgtatttta agcctaaatt ttcttcttta aatgggtttg
    10141 gccaaataca tatttatata tttataataa atatttcttg atatatcaga aaattaagat
    10201 aatgctactg agtttgttta ggttgatata attaaatatg cttaaaaaaa aacaacaaca
    10261 aaattacagg tgttactgat gagcaatcca ggggggtctt cttggtattt gctcacagct
    10321 cttaatgtgt agctttattc aaagtgttat ggtcccttga taaattttcc tttttgttct
    10381 aaagcatttt tagtagtttt gttatatttg caatgcaaaa ttcatctgtt tgggacctta
    10441 tccatctggt ttggtctcat atatgtttag ttatttcact aatgttttta aaattatcca
    10501 ggcatagtgc acttttgctc ttcaggattt tattcaaact tgacaaaaat taccgtcaaa
    10561 agatagcttg atcatatctt ggaggtcaag gtcacaaggg atatacaaat aaaatctggt
    10621 tcaagtttta ataaattttt gaaacatgac ataaaaaaat ctttttcctg gttaaaaagt
    10681 ttgtcatgaa tttgacaaag gtaattaaat gaaggtaaaa taaattgtgt ggaagtacac
    10741 ttatgagctt agagtatttg tttgcatgtg cttagagcaa tgtgcgataa atctgataga
    10801 caaaatttat attttaggaa aactcaaagg tacaccagca ttgaagaatg gtatcaagtt
    10861 gttaagagta gactatgatg aagattcaga tgccttaagc gactggcaag gatttaaata
    10921 aatatattgt tcctcagctg gacattttta tacatgtata atgttaatat tgtgtgttaa
    10981 tcaaatgacc tgacaaaaac atatgttatg ttggatgatt tgtaaaatat ttagcgactt
    11041 aagagaattg atgtaatctt ccgagtccgt taatgaagtg tcaggtttaa atgcaagttt
    11101 aaatactgct gagaaaaaaa gttatcataa taaatggtac aggaactata acaaatagag
    11161 acttgtttga gaaattttga attcactcac ctggcaaaaa acattcatgt aaaaattaac
    11221 ctatttactt aataatattc ttccaaatct ttactgaaca tgtggaagat ctttaattaa
    11281 tagtaaaaca tttgaaattg taaattaacc agtgttgtgt aaatttgact tatgaaaatt
    11341 tttaccacac atgtgaaaga tctttaatta atagcaaacc atttgatatt gtatattgac
    11401 caatgttttg caaatttggc ttgttacaaa aaattttagt tgatgtaatt ttcatgaaac
    11461 gttgaagatt ttgtttattt gaat
//
