# Supplementary material for: Widespread Horizontal Gene Transfer Among Animal Viruses
Source: bioRxiv. 2024 Mar 26:2024.03.25.586562. Preprint. [Version 2] doi: 10.1101/2024.03.25.586562 (PMC11071296; doi:10.1101/2024.03.25.586562)
Supplement: Supplement 2 [file media-2.zip › File2_Maps/uAdinto_mustela_ferret_SRR085103_3054.gb]

LOCUS       uAdinto3054ct_1         3054 bp    DNA     linear       01-JAN-2019
DEFINITION  [note: taxonomic lineage
            d_Viruses;-
            _Varidnaviria;k_Bamfordvirae;p_Preplasmiviricota;c_Polintoviricetes
            ;o_Orthopolintovirales;f_Adintoviridae]
            [isolation_source=original].
ACCESSION   
VERSION
DBLINK      BioProject: unknown
            BioSample: unknown
            Sequence Read Archive: unknown
KEYWORDS    .
SOURCE      Adintoviridae sp. ctRI9RW (unknown)
  ORGANISM  Adintoviridae sp. ctRI9RW
            Unclassified.
REFERENCE   1  (bases 1 to 3054)
  AUTHORS   Taker,C.
  TITLE     Cenote-Taker 2 dummy template file. Do NOT submit
  JOURNAL   Unpublished
REFERENCE   2  (bases 1 to 3054)
  AUTHORS   Taker,C.
  TITLE     Direct Submission
  JOURNAL   Submitted (01-JAN-2019) Taker 2, Cenote, 1000 Circle St., Cenote,
            DC 31111, USA
COMMENT     ##Genome-Assembly-Data-START##
            Assembly Method       :: unknown_assembler
            Genome Coverage       :: 1x
            Sequencing Technology :: Illumina
            Annotation Pipeline   :: Cenote-Taker 3
            URL                   :: https://github.com/mtisza1/Cenote-Taker3
            ##Genome-Assembly-Data-END##
FEATURES             Location/Qualifiers
     source          1..3054
                     /organism="Adintoviridae sp. ctRI9RW"
                     /mol_type="genomic DNA"
                     /isolation_source="unknown"
                     /collection_date="unknown"
                     /note="genome binned from sequencing reads available in
                     unknown;
                     derived from metagenome: unknown"
     CDS             complement(122..295)
                     /note="no search hits"
                     /codon_start=1
                     /transl_table=11
                     /product="hypothetical protein"
                     /translation="MVGFLNSGFFFSYCRNCFSAKNICCLVFFYCYVFFPLIAAKLFC
                     FITVKYFMSFITG"
     CDS             complement(397..504)
                     /note="no search hits"
                     /codon_start=1
                     /transl_table=11
                     /product="hypothetical protein"
                     /translation="MPSSVCSFTGILPSLSISSKAADTTDPVLFVTVVF"
     CDS             536..1153
                     /inference="protein motif PDB:4FW1_B"
                     /codon_start=1
                     /transl_table=11
                     /product="Integrase"
                     /translation="MKRYNIKHFSTASEVKCSIVERFNRSFKGRMWKYLTSANSRRYV
                     DVIPDLTQAYNNAYHRSIQMAPAEVNKHNEKSVFNALYKTRPQRELRFKFNIGDTVRI
                     SKLRGKFRKGYEQTYTDEIFTVKERIGRQPPVYRLVDLAGEVLKGSFYEPEIQRVVVD
                     ENKTFKIENILARKKVGRKKQVLVKWLGWPNSFNSWIPEKDIVEA"
     CDS             1215..1997
                     /inference="protein motif PFAM:PF01686.17"
                     /codon_start=1
                     /transl_table=11
                     /product="Penton"
                     /translation="MNKKNNNAGFYVSLFSNASSHVYPGNKISNFRTKLAKPIVLDQP
                     YEVAVIEIQYPRIWRTFPQSDSEVEIHDPVKDGTIAITMIELSVGHYASVEQIIKEFN
                     FKCQQHQATGDIKMQYNAVSNHACVMGPRGTILTFRGRLAEILGFKTGDPFVLHYKNT
                     YAPHPADIYGGKYNIFIYADIVDYQLVGDAHARLLRAINITDDDRRLPILQFDSPHYT
                     PVSKTLIDDIEIDLKDDRNQHIPFLYGKVFVKLHFRPITQHF"
     CDS             2084..2182
                     /note="no search hits"
                     /codon_start=1
                     /transl_table=11
                     /product="hypothetical protein"
                     /translation="MLGPVHNMGQVWVGCSVACLDLQYRCLKKESA"
     CDS             2218..2448
                     /note="no search hits"
                     /codon_start=1
                     /transl_table=11
                     /product="hypothetical protein"
                     /translation="MSDVITYITRPSTTKQDGNGLYVYTPKPSKTPPPGQPLSKKRKT
                     TKPSRRATKRTPSRRVKRPRTSRSKTAALDIF"
     CDS             2449..2907
                     /inference="protein motif PDB:5TIP_B"
                     /codon_start=1
                     /transl_table=11
                     /product="Major Capsid Protein"
                     /translation="MALLHSHSGECVKTELDLFTVPYTQTSIEKSTFIEIPPVSAITD
                     GGPIEFYISSSGEDYLDLNDSYIYTRVRITNADGSNLARDANVGFINYPGCSIFSQVD
                     INLGDRLISQSSNTYPYRGVIECLINYNKLIVSILVTPDGNLNIFNSAST"
     CDS             2904..3053
                     /note="no search hits"
                     /codon_start=1
                     /transl_table=11
                     /product="hypothetical protein"
                     /translation="MIFYYCYCLQNIHCSVACYYLINLPFNSCAIFFCHKSQLTLVST
                     HSSMPI"
ORIGIN      
        1 taataaaaac aacatgagag catgatttaa tcgtgtcaat ggtatttatt atcaaatctc
       61 gtatatatat atatatatag attcataaca tactttgttt aaacataaaa gaaatcaaac
      121 attaaccagt aataaaagac ataaaatatt taacagtaat aaaacaaaac aatttagcag
      181 caataagtgg aaaaaaaaca taacagtaga aaaacaccaa acagcaaata tttttagcag
      241 aaaaacaatt tctgcaataa gaaaaaaaaa aacctgaatt caaaaatcca accactctac
      301 aggacccccc tttaatttgt ttttttttat tctttatttt ttttagcgta ctatgtcgca
      361 gcggtccacc gggggtgttc ttttttggtg tgtgttttaa aaaaccacgg taacaaacaa
      421 gacagggtct gttgtatcag ctgcttttga ggatatactt agtgagggta ggatccctgt
      481 gaaactacaa acagatgaag gcaaagagtt ttataatgca acttttaaac agctaatgaa
      541 gcgatataat atcaagcatt tctcaacagc tagcgaggtt aaatgcagta ttgtcgagag
      601 attcaatcgt agcttcaagg gtagaatgtg gaagtactta acatcagcca actcccggag
      661 atatgtagat gtcataccag atctcacaca agcatataac aatgcttatc acagatctat
      721 ccaaatggct ccggcagagg tgaataagca taatgagaag tcggtcttta acgcgctgta
      781 caaaacgagg cctcagaggg aactgcgctt taaatttaat attggtgaca ctgtacgaat
      841 atcaaaactg agaggaaagt ttcgaaaagg atacgagcag acctacaccg atgagatttt
      901 cacagtcaag gaacgtatag ggagacagcc cccagtgtac agactagtgg atctagcagg
      961 agaggtattg aaagggtcat tttatgagcc tgagatacaa cgtgtggttg ttgatgaaaa
     1021 caaaacattt aaaattgaaa acatattggc tagaaaaaaa gtgggtcgga aaaagcaggt
     1081 gctagtgaaa tggctaggat ggcccaacag ctttaattcg tggattccag aaaaagacat
     1141 cgttgaggcg taattaactc aggtgacgca gctctacaca cattcattca acactgagca
     1201 tagactgaga aagcatgaat aaaaagaaca acaatgcagg cttctatgta agcctcttct
     1261 cgaatgcttc atcacatgtt tacccgggta ataagatatc taattttaga acaaagctag
     1321 caaaacctat tgttttggat cagccgtatg aggtcgctgt tatagagata cagtacccac
     1381 gcatatggcg gacttttcca caatcagatt cggaagtgga aattcatgac cccgtcaaag
     1441 atggaaccat agccataacc atgatcgaac tgtctgtggg ccattatgca tctgtggaac
     1501 agataataaa agaatttaat tttaaatgtc aacagcacca agccactggt gacattaaaa
     1561 tgcagtacaa tgcagttagt aaccatgcct gtgttatggg gcctaggggg actattctca
     1621 cattcagagg gagactggcg gaaatcctag gattcaaaac aggagacccg tttgtacttc
     1681 attataaaaa cacatatgct ccgcaccccg cagacatata cgggggaaaa tataacatct
     1741 ttatttatgc agatatcgtt gattaccagc ttgtgggtga cgcccacgca aggttattaa
     1801 gagctataaa tattacagac gatgaccgcc gcttgcctat tctacaattt gacagcccac
     1861 actacacacc tgtgtcaaag acattaatcg acgacataga aattgatttg aaagacgatc
     1921 gaaatcaaca catacccttt ttatacggca aagtgtttgt caagttacac ttccgaccga
     1981 taacccagca tttttgaaaa aaaaaggatg gccgtctaca acactgatga ctcaaaatat
     2041 gtaaaatact acttatcaca ggctggtgga gagctcggag ggtatgttgg gaccagtaca
     2101 caatatggga caggtctggg tgggttgttc cgtagcttgt ttagatttgc agtaccgctg
     2161 tttaaaaaag gagtcagcat agtcaaacca cacctaaaaa cagccgcatc gggcatagtg
     2221 tctgatgtca taacatacat aaccagaccc tcaaccacta agcaggacgg taacggcttg
     2281 tatgtgtata cgcccaaacc atctaagacc ccacccccag ggcagccgtt gtctaaaaag
     2341 cgtaaaacca caaaacctag caggagagcc accaaacgga caccgtcacg cagagtgaaa
     2401 agacccagaa ccagtcgttc aaaaactgca gcgttagaca tattctaaat ggctctgtta
     2461 cacagtcatt ctggagaatg tgtaaaaaca gagctcgatc tttttactgt cccatacaca
     2521 cagactagca ttgagaaaag tacatttatt gaaatcccac ctgtatctgc aatcactgat
     2581 ggagggccga tcgagtttta catctcatct tcgggtgaag attacctgga tctaaatgac
     2641 tcatatatct acacacgggt gagaatcaca aacgctgatg gctcaaacct ggctagggac
     2701 gctaatgtag gatttattaa ttatcctgga tgcagcatat ttagtcaagt cgatattaat
     2761 ttgggagacc ggctcattag tcaatcatcc aatacatatc catacagagg tgtgatagaa
     2821 tgtcttatca attataataa gctaatcgta tcaatcctgg tcactcctga tggaaatctt
     2881 aatatattta actctgcctc cacttgattt tttattattg ctactgtctc caaaatatac
     2941 attgcagcgt ggcttgctat tatctcataa accttccctt taactcttgt gccatctttt
     3001 tttgtcacaa atcacagctg acacttgtct ccacccactc tagcatgcct ataa
//
