# Supplementary material for: Widespread Horizontal Gene Transfer Among Animal Viruses
Source: bioRxiv. 2024 Mar 26:2024.03.25.586562. Preprint. [Version 2] doi: 10.1101/2024.03.25.586562 (PMC11071296; doi:10.1101/2024.03.25.586562)
Supplement: Supplement 2 [file media-2.zip › File2_Maps/uParvo_zoobird_PolB_SRR10873473_6692.gb]

LOCUS       uParvo6692ct_1          6692 bp    DNA     linear       01-JAN-2019
DEFINITION  [note: taxonomic lineage
            d_Viruses;-
            _Monodnaviria;k_Shotokuvirae;p_Cossaviricota;c_Mouviricetes;o_Poliv
            irales] [isolation_source=original].
ACCESSION   
VERSION
DBLINK      BioProject: unknown
            BioSample: unknown
            Sequence Read Archive: unknown
KEYWORDS    .
SOURCE      Polivirales sp. ctUZT25 (unknown)
  ORGANISM  Polivirales sp. ctUZT25
            Unclassified.
REFERENCE   1  (bases 1 to 6692)
  AUTHORS   Taker,C.
  TITLE     Cenote-Taker 2 dummy template file. Do NOT submit
  JOURNAL   Unpublished
REFERENCE   2  (bases 1 to 6692)
  AUTHORS   Taker,C.
  TITLE     Direct Submission
  JOURNAL   Submitted (01-JAN-2019) Taker 2, Cenote, 1000 Circle St., Cenote,
            DC 31111, USA
COMMENT     ##Genome-Assembly-Data-START##
            Assembly Method       :: unknown_assembler
            Genome Coverage       :: 1x
            Sequencing Technology :: Illumina
            Annotation Pipeline   :: Cenote-Taker 3
            URL                   :: https://github.com/mtisza1/Cenote-Taker3
            ##Genome-Assembly-Data-END##
FEATURES             Location/Qualifiers
     source          1..6692
                     /organism="Polivirales sp. ctUZT25"
                     /mol_type="genomic DNA"
                     /isolation_source="unknown"
                     /collection_date="unknown"
                     /note="genome binned from sequencing reads available in
                     unknown;
                     derived from metagenome: unknown"
     CDS             3..110
                     /note="no search hits"
                     /codon_start=1
                     /transl_table=11
                     /product="hypothetical protein"
                     /translation="-VYQLILSRSSFVARVSVNRCTCHTDKVAVVTGLS"
     CDS             107..199
                     /note="no search hits"
                     /codon_start=1
                     /transl_table=11
                     /product="hypothetical protein"
                     /translation="MTYTITAQIRNHGNLISMTSATVDTDARHE"
     CDS             268..3498
                     /inference="protein motif PDB:2PY5_B"
                     /codon_start=1
                     /transl_table=11
                     /product="DNA Polymerase B"
                     /translation="MALRLDLTHVEYGYFYESHFNVIKEYLFQLMLIKNESMIIKMHA
                     SGMFEKDGESREMHMPPASSLILDPQMDEEMIEFLLDNHHGLLNDLDNFEDFESSGWN
                     FVPNTLKYWIKVYPCQPNPDAHPSQNNSENMDDPDNPISDSESRSRSPINNLNLLIAS
                     IATHFYPGKLRREVIIKLRQLEDFIESELPLLQPFMYMENFKLNHLANWHQNELRKLN
                     IRVFSLRGNVLYAKKMDDSDWINLYLNSNNNFAYIHKLNALFKKGLDRVLCEDCFTWH
                     RTQSACKLTLSKCTDEDLRLPELPPSRHGLVCYADFESIQSDKHEISGFSMVAIRRNG
                     EIYMQHTQSILEVQCDTLIEDFILTLFICASDFCKKQPSNLLDTRCKICGEETYNGDV
                     IIGRNFLNGLKGYHHVDCWHDNRNCMYVFFHNFRGYDSHFLMEEICKNYEVLNMQATS
                     MEKFNLIRICRKTDNIAKICFKDTFNFFTCSLAKCVQMVENWKYVEPEYRNSKGIFPY
                     DWFDSYMKLSDNNLPPGPWFNKLTNTYTDSKIAEDIWIKEGFMFFEDYHNFYCRLDTL
                     QLCDVFEEFRRTCVQEFNIDPVHFMGAPSLTWYLGLKQNTELFKIIMDSRVYLDIQSQ
                     IRGGVSQAMMRYCKTDETNSILFLDVNSLYSKCMTYKMPGRYLRKLDQLPDNYNELYN
                     ENTNKTLFVNCDLEYPAHLHDRDWAYPLAPHKFNTRLCTTFLIKENYLVHVELLDFYL
                     KRGLVLIKVNYCYEFEQDYTLKDYVTNNIVKRRATQSEVMKTLYKLLNNSLYGKTCEN
                     VFKYRQFKVIEQEECQSGQTNQSLYRAKNMIDYDSNFLCEMPIDEVKLNKPIQIGFTV
                     LEFAKREIYKFLSVVQDTFGNDVIPMYTDTDSIMFFCKFTEPWKKFYDSELIRPYLDF
                     EKVPDSWGVKTIGTDKESGLWSPEADGKTIVEYVGLRAKCYAYRFEDDKIVIKNKGIP
                     KSAMISNSDDTPRDITIEDYKSALFEGKDHKISHYAIRSNKHEVITKQVYKLGISGND
                     LKRTVLSDQSISLPFGYRGTLYSTNDADDPDNFEQWQPQDPPRNAV"
     CDS             3802..4623
                     /inference="protein motif PDB:2GXA_K"
                     /codon_start=1
                     /transl_table=11
                     /product="Replication protein E1"
                     /translation="MMKRRIKKSSGLKREDGIYLVLQCLKRTQSRSTSELYDRCTYDD
                     WKQFCVYPSYHEIIRAAIELYIKKLLDSQRLSMLNFVYKEFIRDKEICELQISEFKKI
                     FTANNINIREFFSNLKDVLMKKHMKKNSIRLVGVPNSCKTLIANCIVKPFICCYNNNH
                     GSENEFYLSNMLNKAIVLCEELYITIATCEDFKSILSGQAIDISKKYNEKQLLCRTPI
                     IITTNFDKFGRGHLSETDESALRIRCFNYRFTTPYEPIVRLDAINFYHLFFREVY"
     CDS             4695..4820
                     /note="no search hits"
                     /codon_start=1
                     /transl_table=11
                     /product="hypothetical protein"
                     /translation="MDLFLNTCSHFTLTTCLKGKLLEILMRAHPRSKSWSQFQGT"
     CDS             4858..4950
                     /note="no search hits"
                     /codon_start=1
                     /transl_table=11
                     /product="hypothetical protein"
                     /translation="MGRNCAWRVVLCTNVPESKVYVRYCNDEPI"
     CDS             4919..6517
                     /inference="protein motif PDB:3N7X_A"
                     /codon_start=1
                     /transl_table=11
                     /product="Capsid protein"
                     /translation="MLDTAMMNQFEKFRDIFSTFEIHTPKVRFANLVFLQDDLRVQSN
                     TPTDATAFTQVCYLLQYVPTRNTEYFKLQNKTDDESLKGENLTYELKPKNSQLVKLHG
                     FNNFESLEICPAFIHENAGFVPTQAVKTYGAYNLADTYIAPNTKTDAFGAFAANLQPE
                     DRVDQFIQNADHPTMSRNLDKISVYKYGDTIEVPIITNLEDKKLTNNIMNVFFDNVTL
                     DVTGSGKDKLKYVAEWCWPGPNRPYFTRSSNFDSNTSPILNAKDLQPLKHHFFCMPPI
                     KKPNGALLGQRCSVMMEQSFSVTLNFTQSVFDTEEEKHIMAQKDGIILRRNLYGRLSK
                     TAEDPSPFCGTVGKFQCNPTNPPSPIPCPTDSWIGWDAILGLLTAEQLGQIFTVTNNV
                     PDTYDGPYDVNYLTVGVFEKGLVNVAFMRLLNNPLLPDDGIAFNIHQAKEFALNLYAY
                     GHFGLNPTQGNGYILSDSWPKYKYVLFNVKKLYRLYREIGIKCTLASPPKSNDFSGGQ
                     IVKENSVQHADYETTDKTINIFYC"
     CDS             6511..6606
                     /note="no search hits"
                     /codon_start=1
                     /transl_table=11
                     /product="hypothetical protein"
                     /translation="MLTVSVTYLSAYLISLVIRGARQCQPLHLSY"
ORIGIN      
        1 tgttcgttta tcagcttatc ttatctcgct cgtcattcgt ggcgcgcgtc agtgtcaacc
       61 gttgcacttg tcatactgat aaggttgccg tggttacggg cttatcttga cttacaccat
      121 aaccgctcaa atccgtaacc acggcaacct tatcagtatg acaagtgcaa cggttgacac
      181 tgacgcgcgc cacgaatgac gagcgagata agataagctg ataaacgaac aacaactgaa
      241 actcccctca gtttacgttt agccaccatg gcgttaagac ttgatttaac gcatgtggag
      301 tacgggtact tttatgaatc tcattttaat gtaattaagg aatatttatt ccaattaatg
      361 ctaattaaaa atgaaagtat gataattaag atgcatgcta gcggtatgtt tgaaaaagat
      421 ggcgaatcac gtgagatgca catgcctcca gcatccagtt taattcttga tcctcaaatg
      481 gatgaggaaa tgattgaatt tttattggat aatcaccatg gattacttaa cgatttggat
      541 aactttgaag atttcgaaag tagtgggtgg aactttgtgc caaatacttt gaagtattgg
      601 attaaagtgt atccgtgcca gcctaatcct gatgctcatc cgagccaaaa taatagtgaa
      661 aatatggatg acccggataa tccgattagt gatagtgaat ctcgtagtcg tagcccaatt
      721 aataatttga atttattaat tgcttcaatt gctacgcatt tttatcctgg aaaattacgc
      781 cgtgaagtga taattaaatt acggcaatta gaggatttta tagaaagtga gttaccttta
      841 ttacaacctt ttatgtatat ggaaaacttt aaattaaatc acttagctaa ttggcaccaa
      901 aatgaattaa gaaaattaaa tattcgtgta tttagtttac gtggaaatgt attatatgct
      961 aagaaaatgg atgatagtga ttggattaat ttatatttaa atagtaataa taattttgca
     1021 tatatacata aattaaatgc tttatttaag aaaggattag atagggtatt atgtgaagat
     1081 tgctttacat ggcatagaac tcaaagtgca tgtaaattaa cattaagtaa atgtactgat
     1141 gaggatttaa gattacccga attacctccg agtagacatg gattagtatg ttatgcagat
     1201 tttgaaagta tacaaagtga taagcatgag attagtgggt ttagtatggt agctataagg
     1261 cgaaatggtg aaatttatat gcagcatact caaagtatat tagaagtaca atgtgatact
     1321 ttaattgagg actttatatt aacattattt atatgtgcta gtgacttttg taaaaaacaa
     1381 ccctctaatt tattagatac aagatgtaaa atatgtggtg aagaaaccta taatggtgat
     1441 gtaattatag ggcgtaattt tttaaatggg ttaaaaggtt atcatcatgt tgattgttgg
     1501 catgataata gaaattgtat gtatgtgttt tttcataact ttagagggta tgatagccat
     1561 tttttaatgg aagaaatatg taaaaattat gaagtattaa atatgcaagc tactagtatg
     1621 gagaaattta atttaattag aatatgtaga aagactgata atattgcaaa aatatgtttt
     1681 aaagacactt ttaatttttt cacttgtagt ttagctaaat gtgtacaaat ggtagaaaat
     1741 tggaaatatg ttgaaccaga atatagaaat agtaaaggta ttttcccata tgattggttt
     1801 gatagttata tgaaattaag tgataataat ttacctcctg gtccatggtt taataaatta
     1861 acaaatacat atactgattc taaaattgca gaagatatat ggattaagga aggatttatg
     1921 ttttttgaag attaccataa tttttattgt agattagata cattacaatt atgtgacgtg
     1981 tttgaggaat ttagaagaac atgcgtacaa gaatttaata tagatcctgt acactttatg
     2041 ggcgcaccct cattaacttg gtatttagga ttaaaacaaa atacagaatt atttaaaata
     2101 attatggata gtagagtata tttagatata caaagtcaga taagaggtgg agtaagccaa
     2161 gcaatgatga gatattgcaa aacagatgaa actaatagta tattattttt agatgtaaat
     2221 tcactatata gtaaatgtat gacttataaa atgcccggaa gatacttaag gaaattagat
     2281 caattaccag ataattataa tgaactttat aatgaaaata caaacaaaac attatttgtt
     2341 aattgcgatt tagaataccc tgctcattta catgatagag attgggctta tcctcttgcc
     2401 ccacataaat ttaatacaag attatgtact acatttttaa ttaaagaaaa ttatttagta
     2461 catgtagaat tattagactt ttatttaaag agaggattag tattaattaa agttaattat
     2521 tgttatgaat ttgaacaaga ttatacatta aaagattacg taactaataa tatagttaaa
     2581 agaagggcaa ctcaaagtga agtaatgaaa acattatata aattattaaa taatagttta
     2641 tatggtaaaa catgtgagaa tgtatttaaa tatagacaat ttaaagtaat agagcaggag
     2701 gaatgccaaa gcgggcaaac taatcaatca ttatatagag caaaaaatat gatagattat
     2761 gatagtaatt ttttatgtga aatgcccata gacgaggtta aattaaataa gccaatacaa
     2821 attggattta cagtattaga atttgcaaag cgggaaatat ataaattttt aagcgtagtg
     2881 caagatactt tcggaaatga cgtaatacct atgtatacag ataccgatag tataatgttt
     2941 ttttgtaaat ttactgaacc atggaaaaag ttttatgata gtgaactgat aagaccatac
     3001 ttagactttg agaaagtgcc tgatagttgg ggagtgaaaa caataggtac tgataaggag
     3061 tccggactct ggagtcccga ggcagatggc aaaacaatag ttgaatatgt tggattgcgc
     3121 gctaagtgtt acgcgtatag atttgaggat gataagatag tgataaagaa taaggggatt
     3181 ccaaagagcg caatgataag caattctgat gacactcctc gtgatataac aatagaagat
     3241 tacaaaagtg cactttttga gggtaaggat cataagataa gccattatgc aatcaggagc
     3301 aataagcatg aggtgataac gaagcaggta tataagctcg ggataagtgg gaatgattta
     3361 aaacgaactg tgttgagtga ccagagcatt agcttaccat ttggataccg tggtactcta
     3421 tattctacta acgacgcaga cgaccctgat aacttcgagc aatggcaacc gcaggaccct
     3481 ccaagaaacg ccgtgtgaac atctgtgagg agccatctac cttggtatat actttactta
     3541 atcctgataa attatcattt aagaatttta gtttaattat tagaagtttg catacgtata
     3601 tggttgagga tatagtgcca tatgctgata agaactgtgt acatgtgaaa ttaaattacc
     3661 aagctagtgt gaagaatgca ggaatgaaat taggcaaatt aagtaaattt gtaagtgtgc
     3721 ataaattaag cacattcgtt aaagatgatg aattatctac cttagaccag ttgcagcgag
     3781 actttggatt tggcgcccat gatgatgaaa cgccgaataa aaaagtcgtc aggcctcaaa
     3841 agagaggacg gtatttacct agtactgcag tgcttgaaga ggactcagag tcggagcacg
     3901 agtgaacttt atgataggtg tacctatgat gattggaaac aattttgtgt ttatccctca
     3961 tatcatgaaa taattagagc ggctattgaa ctttatatta agaaattatt agactctcaa
     4021 agattaagta tgcttaattt tgtgtataaa gaatttatta gagataagga aatatgtgaa
     4081 ttgcaaatta gtgaatttaa gaaaattttt actgctaata atataaatat tagagagttt
     4141 tttagtaatt taaaagatgt attaatgaag aagcatatga aaaagaattc aattagatta
     4201 gtaggtgtgc ctaatagttg taaaacgtta attgctaatt gcatagttaa accttttatc
     4261 tgttgttata ataataatca tggaagtgaa aatgaatttt atttgagtaa tatgttaaac
     4321 aaagctattg tattatgtga agaactttat ataaccatag caacctgtga agattttaaa
     4381 agtattttaa gtggacaggc tatagatatt agtaagaaat ataatgaaaa gcaattatta
     4441 tgccgcacac ctattataat tactactaat tttgataaat ttgggcgtgg tcatttaagt
     4501 gaaactgatg aaagtgcatt aagaataaga tgttttaatt atagatttac cacgccctat
     4561 gaacctattg ttagattaga tgctataaac ttttatcatt tgttttttcg tgaagtttac
     4621 tgattttccg ccagatggca cttgcatgtg ccgctagatg gcgtagtatg taatttttat
     4681 tataaataat aaagttggat ttattcttaa acacttgttc tcattttaca ctgacaacat
     4741 gtttaaaagg aaagcttctg gagatactga tgagggctca tccaaggagc aaaagttgga
     4801 gccaattcca aggaacttaa aacctcaaag tattactttg aattttagca atagaacatg
     4861 ggaagaaatt gcgcctggag agttgtacta tgtaccaatg tgccagaatc caaggtatat
     4921 gttagatact gcaatgatga accaatttga aaaatttaga gatattttta gcacatttga
     4981 aatacacaca cctaaagtaa gatttgcaaa cttagtattt ttacaagatg atttaagagt
     5041 tcaaagtaac acaccaactg atgcaactgc atttactcag gtatgttatc tcttacaata
     5101 tgtaccaact agaaatactg aatattttaa attacaaaat aaaactgatg atgagtcatt
     5161 aaaaggagaa aatttaactt atgaattaaa gcctaaaaac agccaattag ttaaattaca
     5221 tggatttaat aactttgaaa gtttggaaat atgcccagct tttatacatg aaaatgcagg
     5281 atttgtacca actcaggcgg taaaaacata tggtgcatat aatttggctg acacatatat
     5341 tgcaccaaac accaaaactg atgcatttgg cgcatttgca gctaatttgc agccagaaga
     5401 tagggttgat caatttatcc aaaatgcaga tcacccaaca atgagcagaa atttagataa
     5461 gatatcagtt tataaatatg gagatacaat tgaagtacca attataacta atttagaaga
     5521 taagaaatta acaaataata taatgaatgt attttttgat aatgtaactt tagacgtaac
     5581 aggtagtgga aaagataagt taaaatatgt agcagaatgg tgctggccag ggccaaatag
     5641 gccatatttt acaagaagta gtaattttga ttcaaacaca agtccaatat taaatgctaa
     5701 agacttacaa cctttaaagc accacttttt ctgtatgcca ccaattaaaa aaccaaatgg
     5761 tgcattatta ggtcaaaggt gcagtgtaat gatggagcaa agttttagtg taaccctaaa
     5821 ttttacacaa agtgtctttg ataccgagga ggaaaagcac ataatggcac aaaaagatgg
     5881 tataatctta aggcgcaatt tatatggaag attatcaaaa actgcagagg atccaagtcc
     5941 attttgtggt acagttggta aattccaatg taatccgact aatccaccaa gtcctatacc
     6001 atgtcctact gatagctgga ttggatggga tgccattctt ggattattga ctgcagaaca
     6061 actgggccag atatttacag tcaccaataa tgtaccagat acttatgatg gaccatatga
     6121 tgtgaactat ttaactgtag gtgtattcga aaaaggatta gtgaatgtgg catttatgag
     6181 attattaaat aatccattat tgccagatga tggaatagca ttcaacatac accaggccaa
     6241 ggagtttgca cttaatctat atgcttatgg acactttgga cttaacccta ctcaaggaaa
     6301 tggctatata ttgtctgata gctggcctaa atataaatat gtattgttta atgtgaaaaa
     6361 actatataga ttatatagag aaataggtat aaaatgtact ttggcttctc cacccaaatc
     6421 taatgatttt tcgggtggac agattgtaaa agaaaatagt gtacaacatg ccgattatga
     6481 aactactgat aaaacaataa atatattcta ttgttaactg tgtctgtaac ttatttatca
     6541 gcttatctta tctcgctcgt cattcgtggc gcgcgtcagt gtcaaccgtt gcacttgtca
     6601 tactgataag gttgccgtgg ttacggattt gagcggttat ggtgtaagtt aagataagcc
     6661 cgtaaccacg gcaaccttat cagtatgaca ag
//
