# Supplementary material for: Widespread Horizontal Gene Transfer Among Animal Viruses
Source: bioRxiv. 2024 Mar 26:2024.03.25.586562. Preprint. [Version 2] doi: 10.1101/2024.03.25.586562 (PMC11071296; doi:10.1101/2024.03.25.586562)
Supplement: Supplement 2 [file media-2.zip › File2_Maps/uParvo_crocidura_shrewBidna_DRR023333_3420.gb]

LOCUS       uParvo3420ct_1          3420 bp    DNA     linear       01-JAN-2019
DEFINITION  [note: taxonomic lineage unclassified virus]
            [isolation_source=original].
ACCESSION   
VERSION
DBLINK      BioProject: unknown
            BioSample: unknown
            Sequence Read Archive: unknown
KEYWORDS    .
SOURCE      unclassified virus sp. ctNCKRO (unknown)
  ORGANISM  unclassified virus sp. ctNCKRO
            Unclassified.
REFERENCE   1  (bases 1 to 3420)
  AUTHORS   Taker,C.
  TITLE     Cenote-Taker 2 dummy template file. Do NOT submit
  JOURNAL   Unpublished
REFERENCE   2  (bases 1 to 3420)
  AUTHORS   Taker,C.
  TITLE     Direct Submission
  JOURNAL   Submitted (01-JAN-2019) Taker 2, Cenote, 1000 Circle St., Cenote,
            DC 31111, USA
COMMENT     ##Genome-Assembly-Data-START##
            Assembly Method       :: unknown_assembler
            Genome Coverage       :: 1x
            Sequencing Technology :: Illumina
            Annotation Pipeline   :: Cenote-Taker 3
            URL                   :: https://github.com/mtisza1/Cenote-Taker3
            ##Genome-Assembly-Data-END##
FEATURES             Location/Qualifiers
     source          1..3420
                     /organism="unclassified virus sp. ctNCKRO"
                     /mol_type="genomic DNA"
                     /isolation_source="unknown"
                     /collection_date="unknown"
                     /note="genome binned from sequencing reads available in
                     unknown;
                     derived from metagenome: unknown"
     CDS             complement(2..1366)
                     /inference="protein motif PDB:3N7X_A"
                     /codon_start=1
                     /transl_table=11
                     /product="Capsid protein"
                     /translation="MFKRKSDSTNSESPAKKGGPATAAEEKTDPIPRHLPSSSITLNF
                     TRRSFEEIAPGLLYYLPLSQTVKYVFDEAMLGQFKKFAGLWETMEIHTPKARLSNLIM
                     LQDDLRVQNNTPTDATAFTQVVYLMKYCPVGQKQFFKLSNVPDLNDIKSQKTLTYKLD
                     PKAKNTDNISQLTLIDGYETFDKLSILGAKSNRPGGFVPGGDVTYDIQDYSIKEPYIA
                     PNTKMSYFSGVSGNLVIPDTTDNFLNPADCLTMAINQDHISMYKYGDTIDLPINTNLE
                     GLRLANTENNDFTKDVTITVPTGNPTRAAIYATEWAYPSRNRPFLSRGNYYDPNTDPI
                     LGGKHLKHLNHCFLTMPPIRKPNGALLGQRCSCILEQSFSVTFHMSQATFIDTDDMPD
                     DAINPNSLQVNQDNQIELRRNIYGKPYIQTVRQPSVFCPAGRDIVCPTISVPKPLKPR
                     SIPCF"
     CDS             complement(1415..1534)
                     /note="no search hits"
                     /codon_start=1
                     /transl_table=11
                     /product="hypothetical protein"
                     /translation="MHWHCVAILLISQYPISLNVGLLPDNFICISYLIFINKY"
     CDS             complement(1624..1737)
                     /inference="protein motif PDB:2GXA_K"
                     /codon_start=1
                     /transl_table=11
                     /product="Replication protein E1"
                     /translation="MLNKSIILCEELYITIATAEDMKSVLGGQPIDIAKKI"
     CDS             complement(1848..2228)
                     /inference="protein motif PDB:2GXA_K"
                     /codon_start=1
                     /transl_table=11
                     /product="Replication protein E1"
                     /translation="MPKTSSTKRQQHLTNILELLTKYNARSTAELFDKCTFAEWQEVC
                     FIPNYHDLIKTSIELYIKLNLDIQRENMWKYACDLSLKLSPDIEQFNEFDNIFRVNAI
                     DVKTFATNLKDVLLKSDLRLIVYG"
     CDS             complement(2176..2472)
                     /note="no search hits"
                     /codon_start=1
                     /transl_table=11
                     /product="hypothetical protein"
                     /translation="MGALQSAVGVTKLSSHINESEFTRLEQLRRRFGVGHMEPEPVQR
                     ATRPRGGYRRTVRGRPRIFATRPAPYPVNEEADTEYPDAQDFLDQEATASDQYT"
     CDS             complement(2486..2671)
                     /note="no search hits"
                     /codon_start=1
                     /transl_table=11
                     /product="hypothetical protein"
                     /translation="MARNITHEPCTLVYTLLDESKIGFDDFYLIVRSLHSYMVDSIVP
                     NPENLNVHVKLNYQQHY"
     CDS             complement(2671..3045)
                     /note="no search hits"
                     /codon_start=1
                     /transl_table=11
                     /product="hypothetical protein"
                     /translation="MEYVGLRAKCYAYRFRDNTTVVKNKGVPKAAMIADEDETPREQI
                     TIEHYKKALFDGVTYAISHYSIRSFKHEVITQKEYKLGISANDLKRAVTANRAISLPF
                     GYRGEQFKSLVTDADDDANLGL"
     CDS             complement(3165..3398)
                     /note="no search hits"
                     /codon_start=1
                     /transl_table=11
                     /product="hypothetical protein"
                     /translation="MIFCGDNILVELPVKVAKLNKPIQIGFTILEFAKREIYRFLAAI
                     QDHFGDRVQPLYTDTDSLLFWCDFPEPWKEFYN"
ORIGIN      
        1 aaaaacatgg tatagatcta ggttttaatg gtttaggtac tgatatagta ggacatacta
       61 tatctcttcc agcaggacaa aatactgatg gttgtctaac agtttgtata tatggtttac
      121 catatatatt tcttcttaat tcgatctgat tatcttgatt tacttgtaat gaatttggat
      181 ttattgcatc gtccggcatg tcatctgtat caataaatgt agcctgtgac atatgaaatg
      241 tcacactaaa agattgttct aatatgcagc tgcatctttg acccaataaa gcaccatttg
      301 gtttacgtat tggaggcata gttaaaaagc aatgattaag atgttttaag tgttttccac
      361 ctaaaattgg atctgtatta ggatcataat aattacctct acttaagaaa ggtctatttc
      421 tagagggata tgcccattct gtggcatata ttgcagctct agttggattt cctgtaggta
      481 cagtaattgt tacatccttt gtaaaatcat tattttctgt atttgctaat ctaagccctt
      541 ctaaattagt attaattggc aaatcaattg tatctccata tttatacata ctaatatggt
      601 cttgattaat tgccattgtt aaacaatcag caggatttaa gaaattatct gtagtatcag
      661 gtattactaa gttaccagat acaccactaa aatatgacat tttagtattt ggtgctatat
      721 atggttcttt aatagagtaa tcttgtatgt catatgttac atctcctcct ggtacaaaac
      781 cacctggtct attagatttt gcacctaata ttgataactt atcaaatgtt tcatatccat
      841 caattaatgt taattgagat atattatctg tatttttagc ttttgggtct aatttgtatg
      901 ttaatgtttt ctgactttta atatcattta agtcaggtac attacttaat ttaaaaaatt
      961 gtttttgccc cactgggcaa tatttcatga gatacactac ctgtgtaaat gctgttgcat
     1021 ctgttggtgt attattttgt actcttaaat catcttgcaa cattattaag tttgaaagtc
     1081 tagctttagg agtatggatt tccatagttt cccatagacc tgcaaacttt ttaaattgcc
     1141 ctaacatagc ctcatcaaat acatatttca ctgtttgtga cagtggtaaa taatatagta
     1201 aaccaggtgc aatttcctca aaggatcttc ttgtaaaatt taatgttata ctgctggatg
     1261 gtagatgacg aggtatcggg tcagtctttt cttctgctgc cgtggccggc ccaccctttt
     1321 tggccggcga ctcggagttg gtagagtcgg actttctttt gaacatgttg acagtgtggt
     1381 gtcagagaga caattaacaa aatacagagt gacatcaata tttattaata aaaattagat
     1441 aagagataca gataaaattg tccggaagta agcctacatt taggcttata gggtattgtg
     1501 aaatcaaaag tatggcaacg cagtgccaat gcacgttcgt ctataggcga taagtgacca
     1561 cgaccaaatc tagagtagtt agaagttata attacaggag tacgagataa taattgcttt
     1621 tcatcaaatt tttttagcta tatctatcgg ctgaccgcct aagacacttt tcatgtcttc
     1681 tgcggtagca atagttatat acaattcttc acataaaata atagacttat ttaacatatt
     1741 acttaaataa aattcatttt ctgacccgtg gttattgtta taacaagtta taaatggttc
     1801 gcatatacag tttgcaagta aagtttttcc ggagttagct gtgccaatta accgtataca
     1861 attaacctta ggtcggactt taataataca tcttttaagt tagtagcaaa agtttttaca
     1921 tctatggcat ttactctaaa tatgttatca aattcattaa attgctctat atcaggactt
     1981 aattttaatg agagatcaca tgcatatttc cacatattct ctctttgtat atctaaattt
     2041 aattttatat aaagttcaat actagtttta attaggtcgt ggtaattagg tataaaacat
     2101 acctcttgcc attcggcaaa cgtgcacttg tcaaagagtt cagcagtaga tcgggcattg
     2161 tattttgtca ggagttcaag tatattggtc agatgctgtt gcctcttggt cgaggaagtc
     2221 ttgggcatct ggatactcgg tatcagcttc ctcgttgacc ggataaggcg ctggacgggt
     2281 ggcaaagatc ctggggcgtc ctcgaacggt acgtcggtat ccgcctctcg gtctggtagc
     2341 tcgttgtact ggctcgggct ccatatgtcc aactccaaat cgtcgtctga gttgttctag
     2401 tcgggtaaat tcagattcgt taatgtggga ggacaatttt gtcactccca cggctgattg
     2461 tagagcaccc aacttctgct gagcattaat aatgctgttg gtagtttaac ttcacatgta
     2521 cgtttaagtt ttccggatta ggcacaatag aatcaaccat gtaggagtgt agagatcgca
     2581 caattaaata gaaatcatca aatccaattt tagattcatc tagtaaggta tataccagag
     2641 tgcagggctc gtgggtgatg ttgcgggcca ttataatcct aggtttgcgt cgtcgtcggc
     2701 gtcggtaaca aggcttttaa attgctctcc tcggtatcca aatggcagcg atatagctcg
     2761 gttggcagtc acagcacgct ttaagtcgtt ggccgatatt cccagtttat attctttttg
     2821 cgttatcact tcgtgcttaa aagatctgat tgagtagtgt gaaatagcat atgttacacc
     2881 atcaaacaat gcctttttgt aatgctctat cgttatctgc tctctaggtg tttcatcctc
     2941 atctgcaatc attgcggctt ttggtactcc cttattctta acaacagttg tattatctct
     3001 aaaacgatat gcataacact ttgctctcaa tcccacgtac tccactatct cctttccacc
     3061 tgcctcagga ctccaaagtc ctgactgctt atcagtatcg tgggtcttta ctccccaact
     3121 atcaggagct ttctcaaagt ctaaaaaacg ggtaataaag tgggctaatt gtaaaactct
     3181 ttccagggtt ctggaaaatc acaccaaaac aatagagagt cagtatcagt ataaaggggt
     3241 tgcaccctat caccaaagtg atcttgtata gctgctagaa atctgtagat ttctcttttt
     3301 gcaaactcta aaattgtaaa tccaatttgg attggcttat ttaatttcgc taccttaaca
     3361 ggtagctcta ctaatatgtt atcaccacaa aatatcatat taaatgcttc tgctaattgc
//
