# Supplementary material for: Widespread Horizontal Gene Transfer Among Animal Viruses
Source: bioRxiv. 2024 Mar 26:2024.03.25.586562. Preprint. [Version 2] doi: 10.1101/2024.03.25.586562 (PMC11071296; doi:10.1101/2024.03.25.586562)
Supplement: Supplement 2 [file media-2.zip › File2_Maps/uAdabsco_betta_RNA_SRR18098742_4691.gb]

LOCUS       uAdabsco4691ct_1        4691 bp    DNA     linear       01-JAN-2019
DEFINITION  [note: taxonomic lineage unclassified virus]
            [isolation_source=original].
ACCESSION   
VERSION
DBLINK      BioProject: unknown
            BioSample: unknown
            Sequence Read Archive: unknown
KEYWORDS    .
SOURCE      unclassified virus sp. ctZTO9X (unknown)
  ORGANISM  unclassified virus sp. ctZTO9X
            Unclassified.
REFERENCE   1  (bases 1 to 4691)
  AUTHORS   Taker,C.
  TITLE     Cenote-Taker 2 dummy template file. Do NOT submit
  JOURNAL   Unpublished
REFERENCE   2  (bases 1 to 4691)
  AUTHORS   Taker,C.
  TITLE     Direct Submission
  JOURNAL   Submitted (01-JAN-2019) Taker 2, Cenote, 1000 Circle St., Cenote,
            DC 31111, USA
COMMENT     ##Genome-Assembly-Data-START##
            Assembly Method       :: unknown_assembler
            Genome Coverage       :: 1x
            Sequencing Technology :: Illumina
            Annotation Pipeline   :: Cenote-Taker 3
            URL                   :: https://github.com/mtisza1/Cenote-Taker3
            ##Genome-Assembly-Data-END##
FEATURES             Location/Qualifiers
     source          1..4691
                     /organism="unclassified virus sp. ctZTO9X"
                     /mol_type="genomic DNA"
                     /isolation_source="unknown"
                     /collection_date="unknown"
                     /note="genome binned from sequencing reads available in
                     unknown;
                     derived from metagenome: unknown"
     CDS             134..1582
                     /note="no search hits"
                     /codon_start=1
                     /transl_table=11
                     /product="hypothetical protein"
                     /translation="MDPEEEDYYNPDSDTEENVDGRNAGSLEDGGQIESKCVELASLI
                     NASSQPSKTLAAAIVCLKSLLGTKAVESDTDSEPGSLVLPSLLLEDTVPVHLFDYDDF
                     SGSKPAQTLMQELKWTLKGCFLKECHQASKEKYRPHTHFMVISSSNPVSALVAVGCLN
                     LLLAQVDSLYIAVVQVLRAVPAHTFAGLVDRGTLGCVCSPVSYRKSVLETLSSTIVAK
                     GFLLANTFSVYNTSMDSSAGDVAVTLLQNGFHFGCSSQDVVCKLLALPRFSGSNRDSL
                     TRSVYTAMHRQMLVRIDSSNARRLMLDIVSSVVVTAADQTLSLYLTVFKNPALAVSAI
                     TSWLQSSGVSVLVCTGPKKACEDFCKVLTHVFYGVYLGKSSLSHLGILNRCNFACVKA
                     SKRLVSAVEGMGGNCRLLVAHDSHRKMSKVSSGRIWEVQLNENSSKLFMASSVVPFAY
                     MMLTNMHVPGKYKSLVKLRHATMEMLNRDNKS"
     CDS             1660..1800
                     /note="no search hits"
                     /codon_start=1
                     /transl_table=11
                     /product="hypothetical protein"
                     /translation="MFFVEVKGISLESIHSYVLFYLCIFCMFDQGSLVKQDCTNLCMF
                     FT"
     CDS             1856..1957
                     /note="no search hits"
                     /codon_start=1
                     /transl_table=11
                     /product="hypothetical protein"
                     /translation="MCNSFKEAFTLSDMLRYIVSKYIPCVKGYIFCL"
     CDS             2004..2096
                     /note="no search hits"
                     /codon_start=1
                     /transl_table=11
                     /product="hypothetical protein"
                     /translation="MCNKCFTFLLCLLFFIHISISFIKPIGICT"
     CDS             complement(2120..2281)
                     /note="no search hits"
                     /codon_start=1
                     /transl_table=11
                     /product="hypothetical protein"
                     /translation="MQTPQIIRNNVIYLRKVLNLLSTILLITEQTYVFYFEMPLKLFF
                     YICVKMVHI"
     CDS             complement(2263..2379)
                     /note="no search hits"
                     /codon_start=1
                     /transl_table=11
                     /product="hypothetical protein"
                     /translation="MTSRGQRPPSSSLSSSCSQDAKSPLKTLYHYTVCKHHK"
     CDS             complement(2376..4688)
                     /inference="protein motif CDD:KOG0236"
                     /codon_start=1
                     /transl_table=11
                     /product="KOG0236, Sulfate/bicarbonate/oxalate exchanger
                     SAT-1 and related transporters (SLC26 family) [Inorganic
                     ion transport and metabolism]"
                     /translation="MEPDNREFFVQREILDDERLDVVATKGTWYRQLTVVDRLKDFFR
                     CSATRLKLMLLGVLPILTWLPSYPIKEFLPGDIMSGASISVLHLPQGLAYAPLAGLPA
                     VYGLYASFYPVILYVIFGTSKHLSVGTFAVTSIMVGTAVQELAPDSKFLVSSNGTNGT
                     VVDTAARDNFRVEVAMALTILMGIIQVGLSLVRFGFMISYLSEPMIRAYTTGSAVLVC
                     VSQLKAMFGVSIKTYIGPLSAVYTVIDVCRHLPQTKIAVLIITIISTLVLVAIKEINT
                     YFRHKLPLPIPIELMVIIFGTIISHYGQLKANYNVNIVGVIPSGFTAPFAPDTSLYAQ
                     IIGAAISVGIVSYVINMSLAKTFAQKLSYKVDNNQELLAVGITNVVGGFFQSYATTAS
                     LSRTLVQENTGGQTQVAGLVSSILMLIAILKIGSLFQDLPTAILATIVVVNLKGMFMQ
                     FVDIPMLWRTNKVDLLVWLVTFVSAILLNLDMGLAVALGFAILTVIFKTQLPHYSLLG
                     HVSGTELYLDVGNYKEAKEIPGIKIFRSSTTIYYPNADMYTDALQEKCGIDIRELLTE
                     KKKREKDLKKQQEKERKAAAKEAKKQNTVLGHIPTGPFSLKDMKEEDYERLRRESEGN
                     ISQFSLRDVTSNKPPGVGHDNWAYQHEPIAVVFPCPPDSSAPPPPLPMEEERGQIHSI
                     ILDLSTLSSVDTTAVNTLRNIFMEYEQVNFNIYLACIQACVVEQLETAKFFSDAIPKT
                     KVFVSVHDAVLHILKKRGQVELEENKMTKM"
ORIGIN      
        1 ttcagagtca gtatcacttt ctactgcctt agtacctaac aaacttttaa gacaaacaat
       61 agcagccgca agtgttttac taggttgtga gcttgcattg atgagggatg ctagaactga
      121 gggggcggag gtaatggacc cagaggagga agattattac aatcccgaca gcgacacaga
      181 agagaatgta gatgggagaa atgcgggttc attggaagat ggggggcaaa tagaaagcaa
      241 gtgcgtagag ctagcatccc tcatcaatgc aagctcacaa cctagtaaaa cacttgcggc
      301 tgctattgtt tgtcttaaaa gtttgttagg tactaaggca gtagaaagtg atactgactc
      361 tgaacctggc agtttggtgc tgccgtcttt gttgttggag gatactgtac cagtacattt
      421 atttgactat gatgacttct ctggttcaaa accagcacag actttgatgc aagagttaaa
      481 atggacctta aaaggctgct tcctaaagga gtgtcaccaa gcttctaagg agaagtacag
      541 accacataca cattttatgg tcattagctc tagtaatcct gtaagtgccc tggtagctgt
      601 tggctgcctt aatctattgc ttgctcaggt agatagcttg tacattgctg tagttcaggt
      661 gctaagggct gtgcctgctc atacatttgc tggtttggta gaccggggta ctttaggttg
      721 tgtttgtagt cctgtctcct atcggaaaag tgtgttggaa accctgagtt caacaatagt
      781 tgccaaaggt tttctactgg caaacacgtt cagtgtgtac aacacatcca tggacagtag
      841 cgcaggggac gtagcagtga cacttttgca gaacggattt cactttggtt gttcaagtca
      901 agacgttgtt tgtaaactac ttgccctacc acggtttagt ggctcgaaca gagactcact
      961 tacacggtct gtctacactg ccatgcatag gcagatgctt gttcggattg actcgtccaa
     1021 tgcacggcgg ttgatgttgg acattgtctc atcagtggtt gtgactgcag cagatcaaac
     1081 cctaagtttg tacttgactg tgtttaaaaa ccctgccctt gcggtttctg ccataaccag
     1141 ttggttgcag tcgtcagggg tttctgtact tgtctgtact gggcctaaaa aggcatgtga
     1201 ggacttttgt aaggtcttga cacatgtgtt ctatggtgtg taccttggta aaagctcatt
     1261 gtctcacctt ggcatactca accgctgtaa ctttgcctgt gtcaaagcca gtaagcgact
     1321 tgtgtctgca gttgaaggca tggggggcaa ctgtagactt cttgtagcgc atgacagcca
     1381 caggaagatg tctaaggtca gttcaggaag gatctgggaa gtgcagctaa atgaaaacag
     1441 tagcaagctg ttcatggcgt catctgttgt gccctttgca tacatgatgc tcaccaacat
     1501 gcacgttcca ggcaaataca aaagtctcgt gaaactgcga catgctacaa tggagatgtt
     1561 gaacagggat aataaaagtt agaggaaacg tggaaatgta gcttgtgcta gctagacatt
     1621 ttgtaataag tgctgaagta aaacttttgt ttttatgtaa tgttttttgt ggaagtaaag
     1681 ggaataagtt tagaatcaat acattcatat gttttgtttt atctatgtat tttttgtatg
     1741 tttgaccaag ggtctttagt aaaacaggat tgtaccaatt tatgtatgtt ttttacataa
     1801 aagtgtgtta agctaacaac aggtttagaa ccagttatca tgacaatatg catttgtgtg
     1861 taatagcttt aaggaagctt ttactttgtc tgacatgttg aggtatattg tatctaaata
     1921 cattccatgt gtaaaaggtt atattttttg tttgtagtct gaaacaatca atgaaatact
     1981 tactgtaagg tattatattt tatttgtgta ataaatgttt tacatttctt ttgtgtttat
     2041 tgttttttat tcatattagt atttcattca taaaacctat aggaatatgt acataaagta
     2101 gataaggtat aaattcatat taaatatgta ccatctttac acaaatataa aaaaataatt
     2161 ttaaaggcat ttcaaagtaa aacacatatg tttgctcagt tattaataaa atggtggaaa
     2221 gcaaattaag tactttacgt agatatatga cattattcct gattatttgt ggtgtttgca
     2281 tacagtgtag tgatataaag tctttagagg tgactttgca tcctgggagc aggaggagct
     2341 cagcgaggac gaaggcggcc gctgacccct gctggtcaca tcttggtcat tttgttttcc
     2401 tccagctcca cctggccccg tttcttcaga atgtgaagca ccgcgtcgtg aacggagaca
     2461 aagaccttgg tcttggggat ggcgtctgag aagaactttg ctgtttccaa ttgctccacg
     2521 acacaagctt ggatgcatgc cagatagatg ttgaaattaa cctgctcata ttccatgaaa
     2581 atgtttctca gggtgttcac ggcggtcgtg tccacagagc tgagagtgga gagatccagg
     2641 atgatggagt ggatctgccc cctctcctcc tccatgggca gcggtggggg gggggcgctg
     2701 ctgtcggggg ggcatgggaa gaccactgct atgggctcgt gttgataagc ccagttgtcg
     2761 tggcccacgc cgggaggttt gttgctcgtc acgtctctca ggctaaactg agaaatattc
     2821 ccctcactct ctctcctcag tctttcgtaa tcctcttcct tcatgtcctt tagggagaat
     2881 ggccccgtgg ggatgtggcc caacaccgtg ttttgtttct ttgcctcctt cgctgctgcc
     2941 tttcgctctt tctcctgttg tttcttcaga tctttttctc ttttcttctt ttccgtcagc
     3001 agctccctga tgtcgatgcc acacttctcc tgcagggcgt ccgtgtacat gtcagcgttc
     3061 gggtagtaga tcgtcgtcga tgaacggaag attttaatcc cagggatctc cttcgcctcc
     3121 ttatagttcc ctacatccag gtacagttca gtgcctgaca cgtggcccaa gagagagtag
     3181 tggggtagct gagttttaaa gatgactgta agtatggcga agcccagagc gacggcgagg
     3241 cccatgtcca ggttgagcag gatggcgcta acgaacgtga ccagccacac gagcaggtcg
     3301 accttgttgg tcctccacag catcgggatg tcaacgaact gcatgaacat gcctttcagg
     3361 ttcaccacca cgatcgtagc taagatggcc gtcgggaggt cctgaaagag cgagccaatc
     3421 ttcaaaatgg caatgagcat gaggatggag gagaccagcc cggccacctg cgtctggcct
     3481 cctgtgttct cctgcaccag cgtgcgagac agcgacgcgg tggtggcgta ggactggaag
     3541 aagcctccca cgacgttggt gattcccacc gccagcagct cctggttgtt gtctactttg
     3601 tagctgagct tttgggcgaa ggtcttcgcc agcgacatgt tgatgacgta gctcacgatg
     3661 cccacagaaa tagcagcacc aataatctgc gcgtacagac tggtgtctgg tgcaaaggga
     3721 gccgtgaacc cactgggaat cactccaaca atgttcacat tatagtttgc cttaagttga
     3781 ccatagtggg aaataatagt tccaaatatg ataaccatca gctctatggg gatcggcaga
     3841 ggcagcttat gtctgaagta ggtgttgatt tctttgatcg cgacgagaac aagggttgat
     3901 attatagtga tgatgagcac cgctatcttg gtctgaggaa ggtgtcggca gacatcgatc
     3961 acagtataaa ccgcagagag aggaccgatg tacgttttaa tggagactcc aaacatggcc
     4021 ttgagctggg agacgcacac tagaaccgcc gagcccgtgg tgtaggcgcg gatcatgggc
     4081 tcggacaggt agctgatcat gaacccgaac ctcaccaagc tcagcccgac ctgaattatt
     4141 cccatcagga tggttaaagc cattgcgact tccactctga agttgtcccg tgcagcagtg
     4201 tccacaacgg tcccgttggt cccatttgag ctcacgagaa actttgagtc tggagccagt
     4261 tcttgaaccg cggtgccgac catgatgctg gtcaccgcaa acgtgcccac ggagaggtgc
     4321 ttggaggtcc caaagatgac gtagaggatg acggggtaga aggaggcgta caggccgtac
     4381 acggcaggga ggccggccag aggagcgtag gccaaaccct gtggcaggtg caggactgaa
     4441 atgctggcgc ccgacattat gtcgcccggg aggaactcct tgatgggata actgggcagc
     4501 cacgttagaa tgggcagcac tcccagcagc atgagcttca gcctggtcgc cgagcacctg
     4561 aagaagtctt tcaagcgatc aacgacggtc agctgtcggt accacgtccc tttagttgcc
     4621 actacatcca gacgctcatc gtccagaatc tccctctgca caaagaattc cctgttatcc
     4681 ggctccatgc c
//
