# Supplementary material for: Widespread Horizontal Gene Transfer Among Animal Viruses
Source: bioRxiv. 2024 Mar 26:2024.03.25.586562. Preprint. [Version 2] doi: 10.1101/2024.03.25.586562 (PMC11071296; doi:10.1101/2024.03.25.586562)
Supplement: Supplement 2 [file media-2.zip › File2_Maps/Parvo_saxicola5006a_chatCah_SRR10874380.gb]

LOCUS       Parvo5006a              5022 bp    DNA     linear       10-NOV-2023
DEFINITION  [label=nearest existing NCBI txid535600].
ACCESSION   
VERSION
DBLINK      BioProject: PRJNA600556
            BioSample: SAMN13782218
            Sequence Read Archive: SRR10874380
KEYWORDS    .
SOURCE      Parvovirus saxicola5006a
  ORGANISM  Parvovirus saxicola5006a
            Unclassified.
REFERENCE   1  (bases 1 to 5022)
  AUTHORS   Buck,C.B., Welch,N., Belford,A., Varsani,A., Pastrana,D.V.,
            Tisza,M.J. and Starrett,G.J.
  TITLE     Widespread Horizontal Gene Transfer Among Animal Viruses
  JOURNAL   Unpublished
REFERENCE   2  (bases 1 to 5022)
  AUTHORS   Buck,C.B. and Tisza,M.J.
  TITLE     Direct Submission
  JOURNAL   Submitted (10-NOV-2023) Lab of Cellular Oncology, National Cancer
            Institute, Building 37 Room 4118, Bethesda, MD 20892, USA
COMMENT     ##Assembly-Data-START##
            Assembly Method       :: Megahit v1.2.9
            Assembly Name         :: Parvo5006a
            Coverage              :: 16x
            Sequencing Technology :: Illumina
            ##Assembly-Data-END##
FEATURES             Location/Qualifiers
     source          1..5022
                     /organism="Parvovirus saxicola5006a"
                     /mol_type="genomic DNA"
                     /isolate="chatCah"
                     /isolation_source="bird metagenome"
                     /note="chat_bird"
     CDS             256..2439
                     /codon_start=1
                     /product="NS1"
                     /translation="MSKVAKVGKPDTRSEYQHAIIRFQRGRVPLPKTKAVEYANQFES
                     IWRSQTKKSSNFSLLVWHGYKSSEVTEGSACHLHILFKYYKGCKLVDHIKSFTIAKSI
                     QVAYSGVKRVDLLTKYLLQGEGRKLLCENGPRPTGGVHSRDDALQARDEANQCEDDVR
                     IIHDGGDEAPSDEDIRPGEKASTARQREAVRAQNDLREISTQVDPTVQALEMMIQKYK
                     AKDEQNIMRLASDEDRELMSNLTLKRNYQAAFNAARLNVLTKYKQMYWEDIMRTLPDD
                     PKAYSKPTMPINRSIRVLKEILEVQGLNQNDRKLFLTNVYQVMNNHKFNKKRNTLYME
                     GTADAGKSLIARSLTTSVVFSFNSGEYNRGSSNFYFEDMLYAYVALFEEPQIEPGCVE
                     RFKVVFEGGAFDAEVKYKQKGRVECVPVIITTNQKPWRFGVDERPFISRIHDYQFRNS
                     ISEKVAVKGEIHPKAWLKLIETYGLSPSLFTESCSDDETNPKDFAGTPTKVVDNLPDV
                     HIETTTCEYCKELLRMGTQPDVTDLFWVHRKYGCGSKNNNKKARHAGRNDDGVLSKQQ
                     LPSSSRNNSTTMASSYRGRKHKMSASRQLFPPSPAVTEKDGPSDVEELGASDSSCGDL
                     FENSSPSPSPAKRSRKRETSRSCSPTPSRKNSAPLLSTGRKGVPPNSYSAPGFSDILD
                     DHDEQSIDKGDGTQRPPKPTTSELETPPAGVECHADSDTEAAGAF"
     CDS             308..886
                     /codon_start=1
                     /product="Alt"
                     /translation="MPLSDSSEDEYHSQKQKQSSTRISSRASGGHKRRRAATSPSWCG
                     MDTKVPRSRKDQHATSTSYSNTTRDVSSSTTSSRSRSPSPSKSPTRESKEWTCLRNIY
                     FKAKDGNSYVKTDRVPQEEYTLEMTLYRHGMKQINVRTTFGSSTMEEMKRPVTKISDL
                     ARKHLRHVKEKQFVPRMTSGKYQPRSTRPSKR"
     CDS             1712..2614
                     /codon_start=1
                     /product="NSy"
                     /translation="MTRLIRRILPALLQKSSTTFRTSILRQQLVSIVKSYSAWELSLT
                     LLICSGFIVSMGVEAKTTTRRPDMPGEMTMEYFPNNNSLLLLETIQQPWHQVTEEGSI
                     RCLLADNYSRRLPPLQRRTVLQTWKNLVPLIRAVVICLKIVPRRPVQQRGVGRERRLE
                     AVLLLHHERILHHYYLLDAKGFLPTATLPRDFPTFWMTMMNNLLTRVMEHSVHQSRRP
                     QSLRHRLQELNATQTVTQRLQEHFDSHNNTIQLHVDGWTSYNQLDQDDVCALWQSYDP
                     WREVDEDEDKYNYINLLYRDGWAI"
     CDS             complement(2660..4693)
                     /note="N-term similar to 6E9D_3; C-term remotely similar
                     to PF08748.14 (phage tail assembly chaperone) predicted
                     capsid surface coiled coil fold"
                     /codon_start=1
                     /product="VPCah"
                     /translation="MGKGGGNGRGRGVQLPWGAKVRINRARAAARERGLEFQPRDPGA
                     PPPRPLQQTRIVVRRGNLTYAARRGDGSLATPPSQQEPQPGPSRRRAASPPPDFVDLV
                     TDSSDSDEPPAPKRMDGRRRDMPAAVPEDEHMEDDEQPGPDGDERSGKMAGSAGAAEQ
                     IIMPWKQRGVGDVSRVFRNRMKFVFRNHPQGQWRIINTDGTNVKTIWSDFQCLNDHVL
                     GFYLTPYEFARLVEMNFPFNKIDFAKWKITGVRVVQNSLIGGTDIHYANYNGADPMVY
                     ICPEGRRWPLYRQALQDVNPNVTDPAGPSACEVIGQQLNRARQGIAIPPRVEFGKLYG
                     PERAAVNQANESGAYDFRDLEGAVAKQFIGFSKSLKTWNVPVKLFNGPKGQVENDIWN
                     TVEAEYEDVPFKYDGETGLPFYGTTSVGIQSGQNNRFNTNGNVPKLGTRTLNGLPNSF
                     INNPVKASEIYPAMMFPVGPTTGCPIGTYNAVDNSVSYQGGNMPTMFKLEAIPDPTGK
                     EQDYSVIFTIETEFGITMSDSPIDVTSADFDRNQNYAITYLQNLLDGDYVHPMGCHGL
                     VGRAYYPIDGGPAGNIQATSIDTLSLFTQGYRGTPNQDPAYDQIERHNPWDNVRLNGE
                     WSEATLLANTRNRMINRDINFDDKDVRKIAKEVAEECIAKRTRSKMNVDKDNK"
     CDS             complement(2779..3033)
                     /codon_start=1
                     /product="Vplus"
                     /translation="METTSTQWDAMDLLAVLTILLMEVQLETSKPLQLILCPSSLKVI
                     AALLIKTQPMTRLRDIILGTTSASMENGQKQLYWPTHVTG"
     CDS             complement(4150..4503)
                     /note="Conserved +1-overprinted ORF encoding predicted
                     transmembrane protein"
                     /codon_start=1
                     /product="Valt"
                     /translation="MQLEEETGHWLLLLLNRNLNLVLLGGVLLLLLLILLILSLILRI
                     RTNLQHLKEWMVDEEICQRLYPRMSTWRTTSSLDLMEMKEVARWPGQLELRNKSLCHG
                     NNAESEMYHVYSEIA"
ORIGIN      
        1 ctattagata gatgggctca ttcattgatc ggtagatgtc aggagttgca tcaaggagga
       61 cgtcctccat ttttatttct ttttaacccg cggcggttca aaccagtatg aaaggtggac
      121 gtcctccgtc aagtgctatt gttgtctgag cccatctatc taatttagat tccgggtaag
      181 tgaccctaaa agattatttt ctgtataaaa gctcataaaa attttagcaa ttcatcattc
      241 ttgtttttgt gcatcatgag taaagttgcc aaagttggaa agccagacac acgttcggag
      301 tatcaacatg ccattatccg attccagcga ggacgagtac cactcccaaa aacaaaagca
      361 gtcgagtacg cgaatcagtt cgagagcatc tggaggtcac aaacgaagaa gagcagcaac
      421 ttctccctcc tggtgtggca tggatacaaa agttccgagg tcacggaagg atcagcatgc
      481 cacctccaca tcctattcaa atactacaag ggatgtaagc tcgtcgacca catcaagtcg
      541 ttcacgatcg ccaagtccat ccaagtcgcc tactcgggag tcaaaagagt ggacctgctt
      601 acgaaatatt tacttcaagg cgaaggacgg aaactcctat gtgaaaacgg accgcgtccc
      661 acaggaggag tacactctcg agatgacgct ctacaggcac gggatgaagc aaatcaatgt
      721 gaggacgacg ttcggatcat ccacgatgga ggagatgaag cgcccagtga cgaagatatc
      781 agacctggcg agaaagcatc tacggcacgt caaagagaag cagttcgtgc ccagaatgac
      841 ctcagggaaa tatcaaccca ggtcgacccg accgtccaag cgctagaaat gatgattcaa
      901 aagtacaagg caaaagatga acaaaacatc atgagactgg cgagtgatga agatagagag
      961 ttaatgtcca acttaaccct gaagagaaat tatcaagcag catttaatgc cgcacggctt
     1021 aacgtgctaa caaagtacaa gcaaatgtac tgggaggaca tcatgcgcac actacctgat
     1081 gatccaaagg cttactctaa accaacaatg ccaatcaata ggagcatccg tgtgttgaaa
     1141 gaaatattgg aggttcaagg tctaaatcaa aacgacagaa agttgttttt gacaaacgtc
     1201 tatcaggtga tgaataatca caagttcaac aagaagagga acacactcta catggaaggg
     1261 acagctgacg ctgggaaaag tcttatcgca agatccttga caacatctgt cgtattctca
     1321 ttcaacagcg gagagtacaa cagaggcagc agcaacttct actttgaaga tatgctatac
     1381 gcatatgtgg ctctatttga agaaccccag attgaaccag gttgtgtgga aagattcaaa
     1441 gttgtctttg agggaggagc atttgatgct gaagtcaaat ataaacagaa aggaagagtg
     1501 gagtgtgtgc cagtcatcat caccactaac cagaagccat ggagatttgg tgttgacgaa
     1561 cgtccgttca tctcccgtat ccacgactac cagttcagaa attccatcag tgaaaaagtt
     1621 gctgtgaagg gagagataca tcccaaggct tggctgaagc taattgaaac ctacggtctt
     1681 tctccatcct tgtttaccga gagctgttca gatgacgaga ctaatccgaa ggattttgcc
     1741 ggcactccta caaaagtcgt cgacaacctt ccggacgtcc atattgagac aacaacttgt
     1801 gagtattgta aagagttact ccgcatggga actcagcctg acgttactga tttgttctgg
     1861 gttcatcgta agtatgggtg tggaagcaaa aacaacaaca agaaggccag acatgccggg
     1921 agaaatgacg atggagtact ttccaaacaa caactccctt cttcttctcg aaacaattca
     1981 acaaccatgg catcaagtta cagaggaagg aagcataaga tgtctgctag ccgacaacta
     2041 ttcccgccgt ctcccgccgt tacagagaag gacggtcctt cagacgtgga agaacttggt
     2101 gcctctgatt cgagctgtgg tgatttgttt gaaaatagtt ccccgtcgcc cagtccagca
     2161 aagaggagtc ggaagagaga gacgtctaga agctgttctc ctactccatc acgaaagaat
     2221 tctgcaccac tactatctac tggacgcaaa ggggttcctc ccaacagcta ctctgccccg
     2281 ggattttccg acattttgga tgaccatgat gaacaatcta ttgacaaggg tgatggaaca
     2341 cagcgtccac caaagccgac gacctcagag cttgagacac cgcctgcagg agttgaatgc
     2401 cacgcagaca gtgacacaga ggctgcagga gcattttgat tcccacaaca acaccataca
     2461 actacatgtg gatgggtgga cgtcctacaa ccaactggat caagatgatg tttgtgctct
     2521 ttggcagtcc tatgatcctt ggagagaagt tgatgaagat gaagataaat ataattatat
     2581 aaatctgctc taccgtgatg gatgggcaat ttaaatgatt gtaaacgtag tcaatgatta
     2641 gaataaaatt aattgcaatt tatttattgt ctttgtctac attcattttg gacctagtcc
     2701 ttttagcaat gcattcttca gcaacctctt ttgctatttt gcggacgtcc ttgtcatcaa
     2761 agttgatatc tcggttgatc atcctgttac gtgtgttggc caatagagtt gcttctgacc
     2821 attctccatt gaggcggacg ttgtcccaag gattatgtct ctcaatctgg tcataggctg
     2881 ggtcttgatt aggagtgccg cgataacctt gagtgaagag ggacaaagta tcaattgaag
     2941 tggcttggat gtttccagct ggacctccat caataggata gtaagcacgg ccaacaagtc
     3001 catggcatcc cattgggtgg acgtagtctc catccaacaa gttttggagg taggttattg
     3061 cgtagttttg attccggtca aagtccgcgg atgtaacatc aattgggctg tctgacattg
     3121 taattccaaa ctccgtttca atagtgaaga taacagagta atcttgttct tttccagttg
     3181 gatccggaat ggcttctaat ttgaacatgg ttggcatgtt tccaccttga taggacacag
     3241 agttgtcaac agcattgtaa gtgccaattg gacatcctgt tgtaggacca actggaaaca
     3301 tcattgcagg gtagatttca gatgccttga caggattgtt gatgaatgaa tttggaagtc
     3361 cattgagggt tctggttccc aatttaggca catttccatt ggtgttgaat ctgttatttt
     3421 gaccggactg gattccaact gaagttgtac cgtaaaaggg caaaccggtt tcaccatcat
     3481 atttgaaggg gacgtcttca tactctgctt ccacggtgtt ccatatgtcg ttttccacct
     3541 gtcctttggg tccgttaaag agtttaactg gtacattcca tgtcttcagg ctttttgaaa
     3601 atccaatgaa ttgtttagcg acggctccct ccaaatccct gaagtcataa gctccgcttt
     3661 cgtttgcttg gtttacagct gcacgttctg gtccatataa tttcccaaat tcaactcttg
     3721 gagggattgc aatgccttgt ctagctctgt ttaattgctg tccaattact tcgcatgcgg
     3781 atggaccagc tggatcagtg acattaggat taacatcttg tagagcctgt ctgtataatg
     3841 gccaacgacg tccttctggg cagatgtaca ccatagggtc agctccgttg tagttggcat
     3901 aatgaatgtc tgtcccacca attaagctgt tctgaactac ccgtactcca gttattttcc
     3961 actttgcaaa atcaatcttg ttgaaaggga agttcatttc aaccaatctt gcaaattcgt
     4021 agggagtaag gtagaagccg agtacgtgat cattcagaca ttgaaaatct gaccaaatag
     4081 ttttcacgtt agttccatct gtatttatta ttctccattg tccttgagga tgatttcgga
     4141 acacaaattt catgcgattt cggaatacac gtgatacatc tccgactccg cgttgtttcc
     4201 atggcataat gatttgttcc gcagctccag ctgacccggc catcttgcca cttctttcat
     4261 ctccatcagg tccaggctgc tcgtcgtcct ccatgtgctc atcctcgggt acagccgctg
     4321 gcatatctct tcgtctacca tccattcttt taggtgctgg aggttcgtcc gaatccgaag
     4381 aatcagtgac aagatcaaca aaatcaggag gaggagaagc agcacgccgc ctagaaggac
     4441 caggttgagg ttcctgttga gaaggaggag tagccaatga cccgtctcct cttctagctg
     4501 catatgtcaa gttgcctctt cgtacaacta tgcgggtttg ttgtaatggc cttggtggtg
     4561 gtgctcctgg atcccttggt tgaaattcaa gtcctctttc tcttgcagct gctctggcac
     4621 gattaattct cactttagca ccccaaggca attgtacacc tcgtcctcgt ccgtttccac
     4681 cgccttttcc catggtacta aaaattagat agatgggctc atgaatttat actcgtttta
     4741 tgtaaatatg acacaaataa ataaaattac ctgaaatttt gataaactaa attttctgtt
     4801 ggacgtccac ctttcatact ggtttgaacc gccgcgggtt aaaaagaaat aaaaatggag
     4861 gacgtcctcc ttgatgcaac tcctgacatc taccgatcaa tgaatgagcc catctatcta
     4921 ataggaccag gacgtcttgc gcagcctcgc tccgctcggc tcctccctaa ccacgcccac
     4981 gtccgacgcg cgcgaagcgc gcataaatgt cggaccgtaa gg
//
