# Supplementary material for: Widespread Horizontal Gene Transfer Among Animal Viruses
Source: bioRxiv. 2024 Mar 26:2024.03.25.586562. Preprint. [Version 2] doi: 10.1101/2024.03.25.586562 (PMC11071296; doi:10.1101/2024.03.25.586562)
Supplement: Supplement 2 [file media-2.zip › File2_Maps/uParvo_homo_respiratory_SRR7963132_1936.gb]

LOCUS       uParvo1936ct_1          1936 bp    DNA     linear       01-JAN-2019
DEFINITION  [note: taxonomic lineage
            d_Viruses;-
            _Monodnaviria;k_Shotokuvirae;p_Cossaviricota;c_Quintoviricetes;o_Pi
            ccovirales;f_Parvoviridae] [isolation_source=original].
ACCESSION   
VERSION
DBLINK      BioProject: unknown
            BioSample: unknown
            Sequence Read Archive: unknown
KEYWORDS    .
SOURCE      Parvoviridae sp. ct6JAU6 (unknown)
  ORGANISM  Parvoviridae sp. ct6JAU6
            Unclassified.
REFERENCE   1  (bases 1 to 1936)
  AUTHORS   Taker,C.
  TITLE     Cenote-Taker 2 dummy template file. Do NOT submit
  JOURNAL   Unpublished
REFERENCE   2  (bases 1 to 1936)
  AUTHORS   Taker,C.
  TITLE     Direct Submission
  JOURNAL   Submitted (01-JAN-2019) Taker 2, Cenote, 1000 Circle St., Cenote,
            DC 31111, USA
COMMENT     ##Genome-Assembly-Data-START##
            Assembly Method       :: unknown_assembler
            Genome Coverage       :: 1x
            Sequencing Technology :: Illumina
            Annotation Pipeline   :: Cenote-Taker 3
            URL                   :: https://github.com/mtisza1/Cenote-Taker3
            ##Genome-Assembly-Data-END##
FEATURES             Location/Qualifiers
     source          1..1936
                     /organism="Parvoviridae sp. ct6JAU6"
                     /mol_type="genomic DNA"
                     /isolation_source="unknown"
                     /collection_date="unknown"
                     /note="genome binned from sequencing reads available in
                     unknown;
                     derived from metagenome: unknown"
     CDS             2..1003
                     /inference="protein motif PDB:1U0J_A"
                     /codon_start=1
                     /transl_table=11
                     /product="DNA replication protein"
                     /translation="-
                     LHNGYDPDEAAAIIYAWAKKITGKRNAIWISGPPSTGKSNLGQVIARAAASWGSVNWN
                     NKNFPFQDIIGTQLALWDEGQIDESIVEQTKSVLSGQECRIDRKCTTSKPCIPPPFFI
                     TSNRDITLVVNGNLVTQIHRPALEERMIHFTFDSKCRGDMGLFNVVDLRNFVRWGAWC
                     LHKASHNRYSLLRKPPTDWPFSIPRSATETPIGYVLKKKPLWPATDPDEDIIYIDDED
                     LADIPEPENIDSILEPPTIYEPPAKVSKVPLIKLLLYDLNTLHLLMGLYLQVPKLDSP
                     SKEDTEAAEALLLLRNSTTDSCPESLPPLEDESTDGDHIQDQ"
     CDS             1017..1934
                     /inference="protein motif PDB:3KIC_N"
                     /codon_start=1
                     /transl_table=11
                     /product="Capsid protein"
                     /translation="MAQDFYAASLKILENNLPGNLIKKERLQPENPLSPYSFMQNRLE
                     KWAHWHNWSTALPWEYERRAWAYAFWTALYYINMQSLEAYKSTTGAWVANDIKEYLGR
                     LFQGTRDSGWTNRDIYNFYGTASNFGAPESVLSLIRAILGLSNTVDLLDNGGIKFDDT
                     SDITDWNRWRLGVASLMKQTLTTVHKEVKEIRQQKLDEILRHRLQEQHKAHEQYMKHQ
                     NYPHTNYDKYGGPDIDWDKVAESLGRAEHKEQDDKHRQILQGPETAPDDPQGLTWPGH
                     RYTGPGNLVPAGRPVDPIDESAMDHDNSPN"
ORIGIN      
        1 atttttacac aatggatatg accctgatga agcagcagca attatttatg cttgggcaaa
       61 aaaaattact ggcaagagaa atgctatttg gatcagtgga cctcctagca caggcaaaag
      121 caacttagga caagtaattg ctagagctgc agcatcttgg ggttcagtaa attggaacaa
      181 caaaaacttt ccttttcaag acataattgg aactcaatta gctttgtggg atgaaggcca
      241 gatagacgaa agcatagttg aacagacaaa atctgttctt tctgggcaag aatgtagaat
      301 agacagaaag tgtacaacta gcaaaccatg cataccacca ccattcttta taaccagcaa
      361 tagagatatc acactagtgg tcaatggcaa cttagtaact caaattcaca gaccagcttt
      421 agaagaaaga atgatacact ttacatttga ctctaaatgc cgtggcgaca tggggctgtt
      481 taatgtagta gatttaagga actttgtaag atggggagca tggtgcttac acaaggctag
      541 ccacaaccgt tacagtttat tgagaaagcc tccaacggac tggcctttct caataccaag
      601 atcagccaca gaaaccccga taggatatgt cttaaagaaa aagccgttat ggccagccac
      661 agatccagat gaggacatca tatatataga tgatgaagac ttagcagata taccagaacc
      721 agaaaacatt gacagcatac tggaacctcc aaccatatat gaaccacctg caaaggtaag
      781 taaagttcca ttaataaagc tgctacttta tgacttaaat acactacact tattaatggg
      841 gctttactta caggtgccaa aacttgattc tccatccaaa gaagacactg aagctgctga
      901 agctttactt ttactccgta attcaacaac tgatagctgt cctgaatcct tgcctccgct
      961 ggaagacgaa agcacagacg gggaccatat acaagaccaa taaaaaaggt aagccaatgg
     1021 ctcaagattt ctacgctgcc agtttaaaaa ttcttgaaaa caacttacct ggaaatttaa
     1081 ttaaaaaaga gcggctgcag cctgaaaacc ccttaagccc ttatagtttt atgcagaaca
     1141 gactagaaaa atgggctcac tggcacaact ggtccactgc tttaccatgg gaatacgaaa
     1201 gacgagcatg ggcttatgct ttttggacag cactatacta tataaacatg caaagcttag
     1261 aagcttacaa atctactact ggggcttggg tagcaaatga tattaaagaa taccttggga
     1321 gactttttca gggcacccga gactccggtt ggactaacag ggacatatac aacttctatg
     1381 gcacagccag taactttgga gcacctgagt cagtactttc tcttattaga gcaatacttg
     1441 gactcagtaa cactgttgat ttacttgata atggaggaat taaatttgac gacacttcag
     1501 atatcacaga ctggaacaga tggagactcg gagtagcttc tttaatgaaa caaaccttaa
     1561 ctacagttca caaagaggtt aaagagatta gacagcaaaa attagatgaa attcttcggc
     1621 acagattaca agaacagcat aaggctcatg aacaatacat gaaacaccaa aattacccac
     1681 acacaaacta tgacaaatac ggtggacctg acattgactg ggacaaagtt gcagaatcct
     1741 taggacgagc tgaacacaag gaacaagatg ataaacatag gcagatactc cagggaccag
     1801 agactgctcc cgatgaccca caaggactta cctggcccgg acaccgttac accggacccg
     1861 gcaacttggt tccggctggc cgtcctgttg atcctattga tgagtctgca atggatcacg
     1921 acaatagtcc aaacac
//
