# Supplementary material for: Widespread Horizontal Gene Transfer Among Animal Viruses
Source: bioRxiv. 2024 Mar 26:2024.03.25.586562. Preprint. [Version 2] doi: 10.1101/2024.03.25.586562 (PMC11071296; doi:10.1101/2024.03.25.586562)
Supplement: Supplement 2 [file media-2.zip › File2_Maps/uAdoma_tetrastemma_ribbonwormendogenizedXen_SRR12246766_7634.gb]

LOCUS       uAdoma7634ct_1          7634 bp    DNA     linear       01-JAN-2019
DEFINITION  [note: taxonomic lineage unclassified virus]
            [isolation_source=original].
ACCESSION   
VERSION
DBLINK      BioProject: unknown
            BioSample: unknown
            Sequence Read Archive: unknown
KEYWORDS    .
SOURCE      unclassified virus sp. ct1J68L (unknown)
  ORGANISM  unclassified virus sp. ct1J68L
            Unclassified.
REFERENCE   1  (bases 1 to 7634)
  AUTHORS   Taker,C.
  TITLE     Cenote-Taker 2 dummy template file. Do NOT submit
  JOURNAL   Unpublished
REFERENCE   2  (bases 1 to 7634)
  AUTHORS   Taker,C.
  TITLE     Direct Submission
  JOURNAL   Submitted (01-JAN-2019) Taker 2, Cenote, 1000 Circle St., Cenote,
            DC 31111, USA
COMMENT     ##Genome-Assembly-Data-START##
            Assembly Method       :: unknown_assembler
            Genome Coverage       :: 1x
            Sequencing Technology :: Illumina
            Annotation Pipeline   :: Cenote-Taker 3
            URL                   :: https://github.com/mtisza1/Cenote-Taker3
            ##Genome-Assembly-Data-END##
FEATURES             Location/Qualifiers
     source          1..7634
                     /organism="unclassified virus sp. ct1J68L"
                     /mol_type="genomic DNA"
                     /isolation_source="unknown"
                     /collection_date="unknown"
                     /note="genome binned from sequencing reads available in
                     unknown;
                     derived from metagenome: unknown"
     CDS             1..111
                     /note="no search hits"
                     /codon_start=1
                     /transl_table=11
                     /product="hypothetical protein"
                     /translation="-KRFETVVDSVKRYISVSYYYYYYYYYYYYYYYYYY"
     CDS             127..396
                     /note="no search hits"
                     /codon_start=1
                     /transl_table=11
                     /product="hypothetical protein"
                     /translation="MKLDLEIRSNSSCRKERETTSGATQVSTCSICRTSEKVPLQGAT
                     MAIFMFQGPPASHPNLLVHHFHTGWCVIRTLDHIREFLQPMTYDV"
     CDS             complement(610..702)
                     /note="no search hits"
                     /codon_start=1
                     /transl_table=11
                     /product="hypothetical protein"
                     /translation="MPQYSLRESCLCYDLSQDITKNLFPISFFS"
     CDS             719..811
                     /note="no search hits"
                     /codon_start=1
                     /transl_table=11
                     /product="hypothetical protein"
                     /translation="MPITVDLRVVILNARSTETTWRFLDPPLHF"
     CDS             811..903
                     /note="no search hits"
                     /codon_start=1
                     /transl_table=11
                     /product="hypothetical protein"
                     /translation="MSSLWINGFTFGYWLDTKQKFGFWWYPNCE"
     CDS             961..1071
                     /note="no search hits"
                     /codon_start=1
                     /transl_table=11
                     /product="hypothetical protein"
                     /translation="MQATTQGNKMMHPLYYCTCIFNSGLIRVLRKYICGS"
     CDS             complement(1138..1263)
                     /note="no search hits"
                     /codon_start=1
                     /transl_table=11
                     /product="hypothetical protein"
                     /translation="MRPFLDKVQPKPIQSAEIRSTSTPNQDPTGTQSSQPMQSKV"
     CDS             complement(1274..1393)
                     /note="no search hits"
                     /codon_start=1
                     /transl_table=11
                     /product="hypothetical protein"
                     /translation="MYKVIEACLLCHSIVRIATIESSNIDLDSGWLGEGRSEY"
     CDS             complement(1386..1475)
                     /note="no search hits"
                     /codon_start=1
                     /transl_table=11
                     /product="hypothetical protein"
                     /translation="MTSGYWLVKIILRGVRHLKFSSGGASGDV"
     CDS             complement(1592..1741)
                     /note="no search hits"
                     /codon_start=1
                     /transl_table=11
                     /product="hypothetical protein"
                     /translation="MGTPSPQDLCWAPAVYSGRPPQIKATEPRKFLSELMGHLMSRAF
                     LGPAI"
     CDS             complement(1780..1917)
                     /note="no search hits"
                     /codon_start=1
                     /transl_table=11
                     /product="hypothetical protein"
                     /translation="MRQKAPQGITCPYSLQKLLQAAESTPASLSSMPHQSIQLPHEMG
                     Q"
     CDS             complement(2008..2307)
                     /note="no search hits"
                     /codon_start=1
                     /transl_table=11
                     /product="hypothetical protein"
                     /translation="MPPDGVTIRPSVAIKAGHSRLVYPFKLDPASSVSYERQSSVTLS
                     HTLPVYSMPVVPVIPLAPAMPPVSSQPPATQTSSHHHPPTPVLKRKTNLRSEKNP"
     CDS             complement(2407..2922)
                     /inference="protein motif PDB:2V9P_H"
                     /codon_start=1
                     /transl_table=11
                     /product="Replication protein E1"
                     /translation="MLFIYIPIFFILYQEPQRNEGIARENAEAACDNNLSDDAISSDD
                     EAETEILSTAVQSSSFLNETEVKSLKGQYFKMLKDTSLLEDYLIYSKISSKQSAFTSK
                     HANCCFILVVCPIKITLSDDTITFNKDFIIEIMREHPCNRGYIIQRCDDFVYRICFGN
                     HEKAVLWRRSL"
     CDS             complement(3011..3337)
                     /note="no search hits"
                     /codon_start=1
                     /transl_table=11
                     /product="hypothetical protein"
                     /translation="MIWFKWEVGRPPSAHFRSISYMIQRKYMRIILSTLIFLLQLQIA
                     EPVADALIGVSGGLQQKSGPSSRDNAASTTSQQQLVSKTKSHSLLLICSARRCLEQNR
                     LLGHLA"
     CDS             complement(3377..3538)
                     /note="no search hits"
                     /codon_start=1
                     /transl_table=11
                     /product="hypothetical protein"
                     /translation="MVTSVMPLVNVMVEKKNVNVVSKSAGRSLCLQKRTTMSKTMSLL
                     LLLILSANK"
     CDS             complement(3733..3855)
                     /note="no search hits"
                     /codon_start=1
                     /transl_table=11
                     /product="hypothetical protein"
                     /translation="MNGTIEQWKASHLDEFMWRQFHGDDALNSLWQIIHNLLCV"
     CDS             complement(3855..4112)
                     /note="no search hits"
                     /codon_start=1
                     /transl_table=11
                     /product="hypothetical protein"
                     /translation="MLLKFEELTDRSAETRTHIIQEHRLPETIIHSESWRVYNAISDI
                     PVQPRFVHQVVNHKEITWILLAVQQRIDAKPFGPALNLSSN"
     CDS             4115..4240
                     /note="no search hits"
                     /codon_start=1
                     /transl_table=11
                     /product="hypothetical protein"
                     /translation="MDIYTISSKCYSFSLVPFITMIIVGATINGNENGNLLQNGS"
     CDS             4489..4629
                     /note="no search hits"
                     /codon_start=1
                     /transl_table=11
                     /product="hypothetical protein"
                     /translation="MSVMLTNYFTMQNLYRPLLPFMTILYWAVSHCLCQHAWPRGRVP
                     MW"
     CDS             4623..4727
                     /note="no search hits"
                     /codon_start=1
                     /transl_table=11
                     /product="hypothetical protein"
                     /translation="MVVQTQIWLPEKIQKSSFERDFLWKRGTHEHEIL"
     CDS             complement(4923..5135)
                     /note="no search hits"
                     /codon_start=1
                     /transl_table=11
                     /product="hypothetical protein"
                     /translation="MSLLKTVKKVSLMTGLPNKDVFLGIPKSYRGTRKENGLVASVLQ
                     YWMLHYNRKRQFNKTPKNLGKPKSYP"
     CDS             5231..5335
                     /note="no search hits"
                     /codon_start=1
                     /transl_table=11
                     /product="hypothetical protein"
                     /translation="MRSLQDQAYPRISTRSAKDVIVGTDANVPCQIVL"
     CDS             5304..5558
                     /note="no search hits"
                     /codon_start=1
                     /transl_table=11
                     /product="hypothetical protein"
                     /translation="MRMYRVKSSYDQLQFNSLAFRLNNGKCLVLKVQFQSEPVSIIGL
                     AATFFLQIVAFTCLVFELMAQTTCGVQKSFDHWLEMFDHW"
     CDS             5630..5773
                     /note="no search hits"
                     /codon_start=1
                     /transl_table=11
                     /product="hypothetical protein"
                     /translation="MSVEIFTEQRKLAFQVMHNFSRSQSKFTQESYDNDQNSSEYSIR
                     TFH"
     CDS             complement(5816..6031)
                     /note="no search hits"
                     /codon_start=1
                     /transl_table=11
                     /product="hypothetical protein"
                     /translation="MSVDLLSHHRSKVQLDFDKKHVVLGQALHVFYHVFSTNLNSIEK
                     RLRQSPDRGSASRPRSRRPRSVRGTHL"
     CDS             complement(6036..6191)
                     /note="no search hits"
                     /codon_start=1
                     /transl_table=11
                     /product="hypothetical protein"
                     /translation="MLVSLNITNYRTCAVPIVRHIVSFAPDSQEILVSFHFIYLEIII
                     HVYVGVR"
     CDS             complement(6319..6432)
                     /note="no search hits"
                     /codon_start=1
                     /transl_table=11
                     /product="hypothetical protein"
                     /translation="MKTCFGEEYRIINKYMEALPTIKNPLYEKESFQKICG"
     CDS             complement(6429..6644)
                     /note="no search hits"
                     /codon_start=1
                     /transl_table=11
                     /product="hypothetical protein"
                     /translation="MISGVSSILAWWQLVRVPLPTYGREHGRSSCPGEATIGGGNVDL
                     NGDQANAQVNLQPPLPPQELEHPELRH"
     CDS             complement(6757..7179)
                     /note="no search hits"
                     /codon_start=1
                     /transl_table=11
                     /product="hypothetical protein"
                     /translation="MKATNGNGQPVPGHLGDQQGQALRYVYLPSNILAPTAFSFEGEL
                     AGRQRQWKNLWANYEVASGLADAGMKKRAATLKTWIGLDGLEKIKNFNYAEDEDINNV
                     DHGQNFTDKFHFDDVNRLRQWSQRHWTVPVGWRPANWY"
     CDS             complement(7321..7434)
                     /note="no search hits"
                     /codon_start=1
                     /transl_table=11
                     /product="hypothetical protein"
                     /translation="MPNMRTTWTLDRLFHIYPQSSKSSKAIFVNAIEDNLT"
     CDS             7390..7632
                     /note="no search hits"
                     /codon_start=1
                     /transl_table=11
                     /product="hypothetical protein"
                     /translation="MKETVQCPRCSHVRHVEFPAGHFLFHYVEFGAEFILLITRKFVR
                     KFRFLIILRTYIYYIMIRYTYGSLSRPSFSTVGLSTS"
ORIGIN      
        1 gtaaagcgct ttgagaccgt cgtcgacagt gtaaagcgct atataagcgt tagctattat
       61 tattattatt attattatta ttattattat tattattatt attattatta gtgacgctat
      121 tggtacatga aattggatct ggaaataagg tcaaattctt cctgccggaa ggaacgagaa
      181 acgacaagtg gggccacaca ggtttctacg tgctcaattt gtcgtacctc agaaaaagtg
      241 ccgttgcaag gagctaccat ggcgatcttc atgtttcagg gtccgcccgc atcgcatccc
      301 aatcttctgg ttcatcattt tcacactggg tggtgtgtca tacgtacact ggatcacata
      361 agggagttcc tgcaaccgat gacgtatgac gtatgacgtg tgacgtcaca tttctgtgtg
      421 taacgtcacg tgtggcgacc tatcttgcac ttctgtcgta agtcatttgc gacccaaata
      481 tcacccatag aaaaaatata acgattcagt ttttattttg ttggcggcag ttgatcgagg
      541 aatacggcac tagtcaaaag gcatgcgtct tacgtcacac atgatgacgt aaaaacaggt
      601 gatcattcgt catgaaaaaa aactgatcgg aaaaagattt tttgttatat cttgagataa
      661 atcataacaa aggcaggact cacgtagact atactgaggc aatttattct gttgccggat
      721 gccaatcaca gtggatttac gcgttgtaat tctaaatgcg cgaagtaccg aaacaacttg
      781 gagattccta gaccctccgt tacatttctg atgtcttctc tatggattaa tggtttcaca
      841 ttcggttatt ggttggatac caagcagaaa tttggatttt ggtggtatcc taattgtgaa
      901 taaacgtcgt acgtcatacg tcatccgtca tacgtcactg gttgcaggaa ctccctgtag
      961 ttgcaggcca cgacacaggg gaataaaatg atgcaccccc tatattattg tacttgtata
     1021 ttcaattctg gattgatacg tgttttgaga aaatatattt gtggctctta gaagagccgg
     1081 tgggttagtt taactctagg gagtcttttc tggtctttct tttgataacg tcctccgcta
     1141 aacttttgac tgcattggtt gcgaggattg agttcctgtc gggtcttgat tcggtgtcga
     1201 ggtcgacctt atctcggcgg actggatggg ctttggctga actttatcca gaaatggtcg
     1261 catttttgtg atgtcaatat tctgaacggc cttcacctaa ccatccagaa tctaaatcaa
     1321 tatttgagct ctctattgtg gcaatgcgaa caattgaatg acatagcaaa catgcttcaa
     1381 tgactttata catcaccact ggcgccacct gatgagaatt ttagatgtcg cacaccacga
     1441 agtataattt taaccagcca atatcctgag gtcatccgca ttcagggacc ctccgttaca
     1501 gacttgatta cgttcccagc aatccttaaa gaaactacgt attactgtac tgttgcagat
     1561 gtaatttgaa aataagtgta tagtgagaaa attatatggc tggccctaaa aaggcccggg
     1621 acatcagatg tcccatcagt tctgacaaga actttcgtgg ctcagtggcc ttgatctggg
     1681 gcggcctccc agaatacacg gccggtgccc agcacaggtc ttggggtgat ggagtcccca
     1741 aggatcctcc tcacgaaaat atcttggtag acttcggctt tactgcccca tttcgtgcgg
     1801 aagttgtata gactggtgcg gcatactgga aaggctagct ggcgtggact cagctgcttg
     1861 aagcaatttc tgcaaactgt atggacaagt aataccctgt ggggccttct gtctcataac
     1921 aaaccggaca ctcctcgaat tccagcactg ggttgaggtc ggggagatga tggtggttcc
     1981 tcctcgccca tttgggctgg cttggcttca ggggttcttc tcgcttctta ggttggtctt
     2041 gcgcttgagg acgggagttg gcggatgatg atgactgctc gtttgtgtcg caggcggctg
     2101 ggaagataca ggcggcatgg caggtgcaag cggaatgacg ggtacaaccg gcattgagta
     2161 gacgggcaga gtatgagaca gtgtcacaga cgattgacgt tcataactca cgctggaggc
     2221 gggatcgagt ttaaatgggt ataccagacg agaatgcccc gcttttatgg ccactgatgg
     2281 tctgattgta acgccatctg gtggcattcg cggcgccacc tagtggtatt ttaccaaaaa
     2341 aggcgggaat agttgtatta cattcatttt atacttacgg ttttgaaagg caatcctacc
     2401 ccatactcat agagaacgac gccagagaac ggctttttca tgatttccaa aacaaatcct
     2461 atatacaaaa tcgtcgcatc tctgaatgat ataccctcga ttacatggat gttcacgcat
     2521 gatttctatt ataaaatcct tattgaatgt tattgtgtcg tcagagaggg taatcttgat
     2581 gggacaaact accagtataa agcaacaatt ggcatgtttc gacgtaaatg ccgactgctt
     2641 cgacgatatc ttcgaatata ttaaataatc ctctaataaa ctagtgtctt tcagcatctt
     2701 gaaatattgt cccttcaatg atttgacctc cgtctcattg agaaacgagc tgctctgaac
     2761 agctgtactc aatatctcgg tctcagcctc gtcatcactg gagattgcat cgtcgctcaa
     2821 gttgttgtcg catgccgctt ctgcattttc tcttgcgatt ccctcgtttc tttgtggttc
     2881 ctgatataaa atgaagaata taggtatata tatgaaaagc aagacttttt tcagtcattt
     2941 cctttggaca cgaataatag caattatgtt ttcccgcaat tatcaatttg ccttagttct
     3001 gatgtatttt ttaagctaga tgtcccaaca atctattttg ttcaaggcat cttcgagcgg
     3061 aacatatcaa caataaagaa tgcgacttag ttttactcac aagttgttgc tgtgatgtcg
     3121 tcgatgctgc attgtcccgc gaactaggcc cgctcttctg ttgtaacccg ccggatactc
     3181 cgatcagcgc atcagcaaca ggttcggcga tctgtaattg taacagaaat attaatgttg
     3241 acaatattat cctcatatac tttcgttgga tcatataact tatcgaccgg aaatgtgcgg
     3301 atggcggccg gcccacctcc cacttgaacc atatcattag agaatgggct ctcaaaagca
     3361 aggcatctgc tcgtcatcac ttattggcgg aaagtatcaa caataacaaa agcgacatag
     3421 ttttactcat agttgtacgc ttttgtagac aaagtgatct tcctgctgat ttgcttacga
     3481 cgtttacgtt cttcttctct accattacat ttactagcgg catcaccgac gttaccatca
     3541 tcgttttttt cttctatttc atgagtagcg gccatgagga atttctttca acgacggaat
     3601 ttggagaaaa taacgattcc actgacataa attgtcgtag acactaattt atgtgctatt
     3661 cacgcccggc gcgtgaccat aatgccaaga gatatggaac taaggcaacg aatcagaggc
     3721 gattccctta aatcatacac ataatagatt gtgaattatt tgccacaaag aattcaatgc
     3781 atcatctcca tggaattgac gccacataaa ttcatcaaga tgtgaggcct tccattgttc
     3841 tattgttcca ttcatcaatt tgaacttaga tttagagcgg gcccaaaagg cttcgcatct
     3901 attcgttgtt gcaccgctaa caggatccac gtaatttctt tatgattaac tacttggtgt
     3961 acgaagcgcg gttggacagg tatatcagaa atggcgttgt aaacgcgcca actctcacta
     4021 tgtataatag tctcaggaag acgatgttct tgtattatgt gtgtacgcgt ttcggccgat
     4081 ctgtcagtta actcctcgaa cttcaacaac atttttggat atttatacta tttcgtcgaa
     4141 atgttactct ttttctttgg tgccatttat tacgatgatt attgttggcg cgacaataaa
     4201 tggcaatgaa aacggcaatt tactacaaaa tggttcttag ttcgtagatc ggtttcggca
     4261 ccatctgtag gatggtctgg gagagcacta gaaactaccg gaataagaaa tggaagatat
     4321 ttcgtatact aaatctgtat attgaatagc gaaatactgg tttacatttt gatgcggagc
     4381 atcgagctca ctgagactaa aagaaactaa ctctaatcat ccatccatcc tcaacaatgg
     4441 gtaaaaagga ggagctgggg tttaaagtct ttccgacacg ataattttat gtcagttatg
     4501 ttaaccaact acttcactat gcagaatctc tataggccac tactaccatt tatgacaatc
     4561 ctgtactggg ccgtttccca ctgtctgtgc cagcacgcct ggccgcgtgg ccgcgtccct
     4621 atgtggtagt acagacccaa atttggctgc cagaaaaaat tcaaaaatcg agctttgaac
     4681 gcgattttct ctggaaacgg ggcacccatg aacatgaaat tttgtgaatg ttattaggag
     4741 tatagactga atcacattca tgctgatttt acgctattca cggcaaacga ccattttgcg
     4801 cgtgtcccag tgactttaat ccgtcaaaac tgccattcaa tcgcgtgcgc tagttacgca
     4861 gaaaccgacg gtcctacgtg atcgaaattg gctgattgat ggcaacctcc aacattgtga
     4921 tttcagggat aacttttcgg cttccccaag tttttgggtg ttttattgaa ttgcctcttt
     4981 cggttgtagt gtagcatcca atattggagg actgacgcca caagcccatt ttctttgcga
     5041 gttcctcgat aactcttagg gatccccaga aatacatctt tatttggaag acctgtcatc
     5101 aagctaactt ttttaactgt ttttaggagg gacatgtgag attttttctg tcaaatcgtt
     5161 cctctgctct gttcaacttc tcgtgaagaa cgccatttct atctcttagc cccctaggtt
     5221 cttatgagca atgagatcgt tacaggacca agcatatcca aggatatcga cccgttcagc
     5281 aaaagacgtc atagttggga cagatgcgaa tgtaccgtgt caaatcgtct tatgaccagt
     5341 tgcagttcaa ttccttagct ttcagactca acaatggcaa atgcctggtt ctaaaagtcc
     5401 agttccaatc tgaaccagta tcaataatcg gtctagccgc aactttcttc ttacaaattg
     5461 tcgccttcac ctgtcttgtg tttgaattga tggcacaaac tacctgtggt gttcagaaat
     5521 cgttcgatca ttggttggaa atgttcgatc actggtaaaa tgattcgttc gatcactagt
     5581 acctaatcat ctattttgat tttgaaatta catataatta cagcaataat tgtccgttga
     5641 aatattcacc gagcagcgaa aacttgcttt tcaggtcatg cacaactttt caaggtccca
     5701 gagtaaattt acacaggagt cctacgataa cgaccagaac tcttcagagt acagtatcag
     5761 aacttttcac tgaagacgta cgacgacgat caaaactcta cagtcccaga acttttcaca
     5821 ggtgtgttcc gcgtacggac cttggccgcc tggacctcgg tctcgacgct gagccgcggt
     5881 ctggactttg tcgtaggcgt ttttctatgg aatttaaatt tgtcgaaaaa acatgataaa
     5941 aaacatgtaa tgcttggcca agcactacat gttttttatc aaagtccaat tggactttgg
     6001 acctgtgatg ggaaagtaga tctacggaca cacaactacc ttacaccaac atatacatgt
     6061 attatgattt cgaggtaaat aaagtgaaaa cttaccaaaa tctcttgtga atccggcgcg
     6121 aatgaaacaa tatggcggac aatcggcact gcgcatgtgc gatagtttgt gatgtttaat
     6181 gagaccaaca tctctcaaaa tttgagaatc tcgaaaaatt tcggaatttg agcttatttg
     6241 agacgcggct tcacaatctg agatattgcg atgggctctg atatcaagta gcctcaaaat
     6301 gtttgcaggg attcgacctc atccacaaat cttttggaag gattcttttt catagagcgg
     6361 gtttttgatg gttggaagtg cctccatgta tttgtttatg attctgtact cttcaccgaa
     6421 gcatgttttc aatgtctcaa ttccggatgt tcaagctcct gtggtggtaa agggggctgt
     6481 aaatttacct gagcattagc ctgatcacca ttcaagtcga cgtttccacc tccaattgtg
     6541 gcctcaccgg ggcaggatga tcgcccatgt tcgcgtccgt acgttggcag gggaactctc
     6601 acaagctgcc accacgcaag tatagacgaa acaccggata tcaacttaaa tgggttttat
     6661 gtagcacaat ataatggtca tcaaacacaa agcggccatg ccgagcctag agtaaccgga
     6721 aacaggattc ctcagcagac gaactcggag accaagctaa taccagttag ctggtctcca
     6781 accaactgga acagtccaat ggcgttgact ccactgcctg agtcgattaa catcgtcgaa
     6841 gtgaaattta tctgtgaaat tttgaccgtg gtcgacatta tttatgtctt cgtcttcagc
     6901 gtagttgaaa ttctttatct tctctagacc atcgaggcct atccacgtct ttagggttgc
     6961 tgccctcttt ttcataccag catcggccaa gcccgaggcc acctcataat ttgcccaaag
     7021 gtttttccat tgccgctgcc ggccggcgag ttctccctcg aaagaaaatg ctgtcggtgc
     7081 gagaatgttc gacggaaggt acacatatcg tagtgcttga ccttgttgat ctccaagatg
     7141 acctggcact ggttgaccat tgccattagt agctttcatg taggttccat gatatgattt
     7201 atattagcaa atcaaactag ataaatttac aagcatacat ggctcagcga tggcggggtg
     7261 gcgactgcgc atgaccgcag tcagggttgc cgtcgtggcg gttgctagac gctgacgtca
     7321 tcacgtcaaa ttatcctcga tggcgtttac aaaaatagct ttgctggact tgctactttg
     7381 agggtatata tgaaagagac ggtccagtgt ccacgttgtt cgcatgttcg gcatgtcgag
     7441 ttccctgctg ggcatttcct ttttcattac gtggaatttg gagcagaatt tatacttctt
     7501 atcactagaa aatttgtccg aaagttcagg tttcttatta tactccgtac ttatatatac
     7561 tatattatga tccgttatac ctacggatcc ctgagtagac catcattttc tacggttggt
     7621 ctttcaacat cgga
//
