# Supplementary material for: Widespread Horizontal Gene Transfer Among Animal Viruses
Source: bioRxiv. 2024 Mar 26:2024.03.25.586562. Preprint. [Version 2] doi: 10.1101/2024.03.25.586562 (PMC11071296; doi:10.1101/2024.03.25.586562)
Supplement: Supplement 2 [file media-2.zip › File2_Maps/uMega_marine_ERR1726701_86538.gb]

LOCUS       uMega86538ct_1         86538 bp    DNA     linear       01-JAN-2019
DEFINITION  [note: taxonomic lineage
            d_Viruses;-
            _Varidnaviria;k_Bamfordvirae;p_Nucleocytoviricota;c_Megaviricetes;o
            _Algavirales;f_Phycodnaviridae] [isolation_source=original].
ACCESSION   
VERSION
DBLINK      BioProject: unknown
            BioSample: unknown
            Sequence Read Archive: unknown
KEYWORDS    .
SOURCE      Phycodnaviridae sp. ct3WOGY (unknown)
  ORGANISM  Phycodnaviridae sp. ct3WOGY
            Unclassified.
REFERENCE   1  (bases 1 to 86538)
  AUTHORS   Taker,C.
  TITLE     Cenote-Taker 2 dummy template file. Do NOT submit
  JOURNAL   Unpublished
REFERENCE   2  (bases 1 to 86538)
  AUTHORS   Taker,C.
  TITLE     Direct Submission
  JOURNAL   Submitted (01-JAN-2019) Taker 2, Cenote, 1000 Circle St., Cenote,
            DC 31111, USA
COMMENT     ##Genome-Assembly-Data-START##
            Assembly Method       :: unknown_assembler
            Genome Coverage       :: 1x
            Sequencing Technology :: Illumina
            Annotation Pipeline   :: Cenote-Taker 3
            URL                   :: https://github.com/mtisza1/Cenote-Taker3
            ##Genome-Assembly-Data-END##
FEATURES             Location/Qualifiers
     source          1..86538
                     /organism="Phycodnaviridae sp. ct3WOGY"
                     /mol_type="genomic DNA"
                     /isolation_source="unknown"
                     /collection_date="unknown"
                     /note="genome binned from sequencing reads available in
                     unknown;
                     derived from metagenome: unknown"
     CDS             complement(3..2333)
                     /note="no search hits"
                     /codon_start=1
                     /transl_table=11
                     /product="hypothetical protein"
                     /translation="MSIVTPDGILNVENATLRVPSIEVQGVNVTTALSTLSNVGIGTA
                     SPDERLHVHGPDAGFILQSNLNSATMEIGGPGGAVMDLKGAFTDDYDLRIKTTGTGGV
                     ISSVGEANHLVFGAASGYTGFGVASPQFKIDAQGSAGVDAVSNPITHNSVILYDDQES
                     TTTFSGTSGGSSSGRDTTNKYYELNSLTQSTLGYIHWPMQLPNSFTAEFERYSGGGTG
                     GNDLLFSFFNTSAPTTDGNHGGYKVYVSEKYGGGGQKVAIKYRNAELINKTISIANAS
                     WQKVVVSYDRGSISVSFNGKLVVSYEHTQNADAYTGAYIGFLATTDSLTNYHRIRNVK
                     ITSGAAKWIYTNSATSNAASLAYLSGNVGIGTQTPTELLEVSGNVKVSSGYHLMGDGG
                     LISNIATTLQSISDQGNTVSNTIQFTNTTTGLTSTGNVEVTNNKFFKGDGGLISNIAT
                     TLGDIVDQGNATSNTMVFANANVALNASGNIEVVNSKFFKGDGGLISNIATTLQAITD
                     QGNVASNTLQFTNTDVAFITTANVGIANSAPTVSLSVGSNLHVDEYGSNVLDIVGNVS
                     MSNLTLSGFGIEASYGLQHVTAENATTAETITLTHASKALDITSNVEMGGTLKFDSNA
                     AITSVTGDVINQGFMEQPTQGLTTYHTYIEGHGTYEASASSEDINNSFNAWEAFDSDT
                     STRWAIGSELGYNTTSGEWDATAITNFPTINTIDVAGTRHSGHWLQIKLPYQIVLSHS
                     NVFPLTGVTARAPKDGVILGSNDGEDWYELQRFTGKT"
     CDS             2404..2700
                     /note="no search hits"
                     /codon_start=1
                     /transl_table=11
                     /product="hypothetical protein"
                     /translation="MYSLLCTPIVTVPQNVIMVKECRIVTIFETERKNTYQLNMLDAP
                     PINVLPPEYDEIDGSTISKSIYEDDEVLSFSYPDEETEEYEDEDEYTIEYIDEK"
     CDS             2717..2980
                     /note="no search hits"
                     /codon_start=1
                     /transl_table=11
                     /product="hypothetical protein"
                     /translation="MKHAVAIILSVILGSAYYIMMEKSIPTEANCSYLATPMTDFLAF
                     LWGFMVVGYGIKYDNSILTALGATVVVEHVWQLKRKGIKQLRK"
     gene            complement(3018..3093)
                     /gene="uMega86538ct_1tRNA1"
                     /product="tRNA-Asn"
     gene            complement(3097..3203)
                     /gene="uMega86538ct_1tRNA1"
                     /product="tRNA-Tyr"
     gene            complement(3205..3277)
                     /gene="uMega86538ct_1tRNA1"
                     /product="tRNA-Gln"
     CDS             complement(3263..3559)
                     /inference="protein motif CDD:NF037968"
                     /codon_start=1
                     /transl_table=11
                     /product="SemiSWEET transporter"
                     /translation="MNSIDVIGLVSSIMIAIMFVPQVVHVHKTKDTHAINYYFLGLNV
                     TASVMGLIYSVYYDVVPMIVANSSAGLFTITLMGMKYNNELKDDTGDNTKASMV"
     CDS             complement(3623..3988)
                     /note="no search hits"
                     /codon_start=1
                     /transl_table=11
                     /product="hypothetical protein"
                     /translation="MSIFSNQIVLVMMLVSALAGLALHGEGFNYFPALDKFINGPFIF
                     GMIMLMHTMFGLRGITDKPAIIDKVLNNKVGKFVTFLLMAFATTRDKENAIFVAIAFL
                     AVTQLLRTKEEREKKPYIL"
     gene            complement(4027..4099)
                     /gene="uMega86538ct_1tRNA1"
                     /product="tRNA-Thr"
     CDS             complement(4130..5020)
                     /inference="protein motif CDD:PRK06830"
                     /codon_start=1
                     /transl_table=11
                     /product="ATP-dependent 6-phosphofructokinase"
                     /translation="MINTLSHKVGILTAGHTCPGVNTAIKSLALRELKFGNIVYGYKE
                     GFAGLNYGMKMELSPDMLTDDAGSILHMSREDLNMDTAISEISELDKLYCIGGAITIS
                     RARQIIQDERVSTNVICLAKGFTNDISCLESFGFQTTIKVLGEFVNLAYVEANTSKSI
                     VILETPEDETGNLAKHTYYRNTKKIDKVLIPDLPEDPFFADHVYRKYISNGRFAVIIA
                     SRGSNYEDVSKTLHEKYEIECKFIKPGSMIGATKPGLYDSLLCARMGEEAFFHSMKNR
                     NFIRDAGHYTPLEEYSPVVY"
     CDS             complement(5029..5823)
                     /note="no search hits"
                     /codon_start=1
                     /transl_table=11
                     /product="hypothetical protein"
                     /translation="MDHPPIKHVDSKGSTSSGKEDTDMKWCNKQEQLLLNWAEKSAGY
                     RWLHNHARVHYNRQNNHLSYPSIIISSITGVGGFAVLNPSGSDDLSSASKTNIMIAQY
                     LFAFLNVIAGILTSILKFSGSNTLAGRHSLACVQYSKFYRNVEMELSLQREHRQNVGE
                     FFQKCRYEYDRLLDDSPDLPNVSIMAFNVEFPTKENKPDVCNGLNVLVSVGDDQLCGD
                     RTSKKSVAKWLGAISRKSLFNARNPDEDEEVSNAHVRNTSKDNIPV"
     CDS             complement(5832..6500)
                     /inference="protein motif PDB:1JL1_A"
                     /codon_start=1
                     /transl_table=11
                     /product="RIBONUCLEASE HI"
                     /translation="MTSDYYVYTDGACANNGQTNAMAGMGIYFGDDDPRNVSRKVEGK
                     QSNNTAELGAIIEAYTIIKGDLEKGKVVTIVSDSIYAIRCVTTYGEKCAVAGWSKDIP
                     NKDMVRKAYELYRRNSPFKESQILFKHIKAHTGKDDVHSMGNENADRLANMAIGLTHC
                     PYAKPTESIFLGNKLETMMNRTYLNVPFSDKDHAKKYGCRWDPKKKKWWISEMKPELE
                     KYLR"
     CDS             complement(6493..6828)
                     /note="no search hits"
                     /codon_start=1
                     /transl_table=11
                     /product="hypothetical protein"
                     /translation="MLFYNKMGVVATPPDPITTDNGFKLTSYYMSLADTEVHQQKIND
                     PTNGIVYRTEGIFQYWVSKSARDSGTKPFSHKLVRVDSSTAPEKDCYTILYEKLKELK
                     VSGVEMKDD"
     CDS             6854..7459
                     /note="no search hits"
                     /codon_start=1
                     /transl_table=11
                     /product="hypothetical protein"
                     /translation="MERLAICSKLFYDRDVIEKHKKILELEKQIDNLKNELKEPRSFF
                     HSRDQWDFFKQVMYDDIKETIERCIFNDHEYDHMEWMGLTPIQEIQIGGCIEKHLVRL
                     TEQKIWPDRIAHDVIMYSLKAMFESLHSTNQWMYIYHTMSRSELADMIYKHITWLLDD
                     ETHSPNILEKIPIFECKQCQEETDFINEKDICVVCEYENGI"
     CDS             7431..7550
                     /note="no search hits"
                     /codon_start=1
                     /transl_table=11
                     /product="hypothetical protein"
                     /translation="MFANTKTEFSLFLKIVCESVFKNFLFFFIFYFLTRERYI"
     CDS             7630..7719
                     /note="no search hits"
                     /codon_start=1
                     /transl_table=11
                     /product="hypothetical protein"
                     /translation="MWRVVKPEAFVLTATWALSILEKLHVPVG"
     CDS             7719..8858
                     /note="no search hits"
                     /codon_start=1
                     /transl_table=11
                     /product="hypothetical protein"
                     /translation="MFLRFESEGIRVDTRVRRTGVVLERLHLVEVLTLLLLEAILAVE
                     DQLEGIQRTDRQRGGVGTFFGPLGRRATPHGAIVQRGTDGFRRNAGVRRGRGGRPVVV
                     RVQFKNNLTRGTGLGREVPHLRVRRAGTGQTPDKLLDRVVVGQADLLGGTGGDGVRTG
                     VLHLLNEVFMTLLREAATLLGVEVHVVAPDLEGGTVRVSRELRGQIEVNAHLVVLQRD
                     KRQIETRIAVEEEQQREVDRTRGVGNRVGGHLTVLRLLGTIEVQLGVQTPPGLVVLVN
                     ALSTDRQFDVLDRTFGGPGTVALGRDTGLGTEIGGRLEFDVHVADEIAITGDGNGDAA
                     VVGRRTVNRLFDVLHREVRVSAVNRLEECHLRVSREVNILCTVGH"
     CDS             8881..8973
                     /note="no search hits"
                     /codon_start=1
                     /transl_table=11
                     /product="hypothetical protein"
                     /translation="MNFWYCILRKKFRVIPHLEQCEKLSPEFSQ"
     CDS             8980..9363
                     /note="no search hits"
                     /codon_start=1
                     /transl_table=11
                     /product="hypothetical protein"
                     /translation="MAAVTVKTEPQDEVEVGDEPENVSPEENVEIEEDEEFTDEEFTD
                     EESESELEDGEIGDIDLDDDESLDFYGGENEDGGIEDLAGLMTELMATPDGDTICTAL
                     VNISQQLEVQNKILIKMLSVVANKK"
     CDS             9410..11371
                     /inference="protein motif PFAM:PF04735.11"
                     /codon_start=1
                     /transl_table=11
                     /product="dsDNA helicase"
                     /translation="MVTHYIDRNPDTDRVYEEIVRAKTHEMTEEEIIEKLDQMEFVWN
                     LKEGMGGNSSALGYKQLMPKDDLGPDGRPIKYDMKVIDEKRGKWIGALSNLYARVREL
                     KMGDSVPNEGGDEMDADLKISRKVNRIIEQVKDGFKNINLHLIARQRAENPMQDPEMF
                     DADPATFRGVSMDDSKVDDASPFQKCILVALDRLYTKKYRRYKTDCCEQIIYDDHNTR
                     AWKPAESIEQFVYNLGSKEEDFGLWQNLTSHASTFRNLIDHLTHCRDVQFPQITKDRH
                     MWSFQNGVFMGKVWCPDTGLYKCEFYPYESEKFKCLDPTKVSCKFFDVAFNDYNDVED
                     WYDIPTPHFQGVLDYQKFEPEVCKWMYIMGGRLCYNVGEMDGWQVIPFLKGIARSGKS
                     TLITKVFKKFYGSDDVKTMSNNIEKKFGLGSIYDAQMFIAPEIKGDFCLEQAEFQSMV
                     SGEDVSVAIKGKTAKSIEWTCPGVLGGNEVPNWRDNSGSVLRRILPWNFAKQVKEADT
                     KLDEKLNAEIPIILLKCIRAYLEYSQKYSNKDIWNITPEYFKIIQKQVAMVASTLHNF
                     MESTSLVYGPELCCPQKIFVQVFNQHCQSNNLGRPKFNPDFYAGPFSSRDIEVRNATE
                     TYEGRIYPIQPFIYGLDVVKESLEFGDDH"
     CDS             11331..13586
                     /note="no search hits"
                     /codon_start=1
                     /transl_table=11
                     /product="hypothetical protein"
                     /translation="MWSRSHSNLVMIIRKKTLLNINMNIPPGRFMRREIPQARPRVGG
                     APPIDEFLRQSNVKVTQNNSNSNSNSNYTEENLRLANEIEREMLRKQHVPQRLENKII
                     SNANYGNLNKVVAESPSNNNVGNFREFMYLSNNENNEKSPNKNLTVSKLNMGMFNATV
                     NKTLGPGNRVDLISILRKVPMPKTQISKDLYVETKEIKGIYGQFKTGFTHSRQYGAKG
                     DLSMPFFTVQFNIQVSTNDETKGASINIYKNGKIRFSGGFVGDNIENQAEVIRSFIVD
                     NYTNRSELLYNPFEYNNLSGQFKINGNFNNLNKIARSAHVYGLELHSYEPELSPFLFM
                     KHKMAGDREHTYIISKSGNVQISGVETPSRMLQAYNKGVEIVNLMYQDGEISVTKAKV
                     SSNKRKNSSTCPQARRPPCKSGFVERKNKKGFKCCYKKTKSNTKKKTNVSKSLPIING
                     DRIGTKKCERYSQTELYDIARKLGIVNIKTTTSKSMLCQMIKKVGTERAQIAAFKNGG
                     KEYKLTGSGGKFRVGKKLAKLYTKADLIRFAKIMKISIDEKNDKDTIAKKMEKERNKL
                     SNKAKAEAAKPKPKPVNKKAENMKIKLAAKKTKNELNKKEMLKRRRLTNETIKSDIIE
                     LYGKTWIKKYKNVMEPITKDVNRMKIELNKRIRNNPNIRTDKRFNIFPKAVLDAFKRE
                     IVGMWKMERRGKLNKEVIKQNLNLRNVPNRLRNSYKNAVANFATSKIGNKFPGKKQVD
                     KFKKTWLELRK"
     CDS             13603..14025
                     /note="no search hits"
                     /codon_start=1
                     /transl_table=11
                     /product="hypothetical protein"
                     /translation="MKDIHNSLLERLKLGKDKYGHGVRVDLDTQTWGTQKNSWLEMAS
                     EEFLDGIIYVACDYIREGRQNTNEPGLMSKLEFRYSYSADFQEAEDPKKWLEEHREKD
                     DNNLIMYVIKNRKSVESYKHKYLLERLVNILSFCLLND"
     CDS             complement(13991..14359)
                     /note="no search hits"
                     /codon_start=1
                     /transl_table=11
                     /product="hypothetical protein"
                     /translation="MIELLFLLVVVWMLTKDRTINITEIGGSKNFHLSDGASFKMYKT
                     MEDAGASGESLRIFVNMEDRLLEIERISVCSGVPRTMEASSISRQIKERFPAFDFSYH
                     NIHIKQTSEPSRLINKKIRC"
     CDS             complement(14377..15561)
                     /inference="protein motif CDD:PLN02492"
                     /codon_start=1
                     /transl_table=11
                     /product="ribonucleoside-diphosphate reductase"
                     /translation="MGFKIYSKDGCSYCDEAVQLCQTQNLEFEKIKIEKEDLRELCGG
                     NFDSYPQVFLDDRRIGNFFEFEEFTEEEFEPMLYPTLNRFTVFPIKHENLWSMYKKAQ
                     LSNWTAEEIDFSKDRDDWSKLSENEKRFLKYILAFFAGSDGIVFENINNNFASDVQYP
                     EARSFYAYQEHNEMVHGETYSLLIDTYVTDPAEKKKLFEAINEIECIKRKASWAMKWF
                     DRSNSFAERLFAFACVEGIFFSGSFCAIFWLKKRGLLPGLCFSNELISRDEGLHQEFA
                     VELFNMLKQKPQKERIHEIVREAVEIEKSFIIDALPCSLIGMNSQKMSEYIEFVSDRL
                     LKQIGVPIIYNSKNPFDFMENLSLDGKTNFFEKRVGDYGKLGSTTSLNEVDKIDFNDD
                     DF"
     CDS             15612..16202
                     /note="no search hits"
                     /codon_start=1
                     /transl_table=11
                     /product="hypothetical protein"
                     /translation="MNISNIVKGDIKTNDIVKILVNEDGIEDHLYGVVAMNTGNTLGV
                     RYLCPTEATYKSASVYELEADDGDMNPVPYESLTEHYPSGTTFDDLEFKCIDSKNKLY
                     ALLEEIDIEDDDDTIYVHADNSDTDSEFDDFIVPDDEIDGIVCPPPGHETIDKDWEKW
                     NPTSPGAKSFKSTVDAIEMHARLHADNLNWQRASSA"
     CDS             16238..17197
                     /inference="protein motif PDB:4V1N_M"
                     /codon_start=1
                     /transl_table=11
                     /product="DNA directed RNA polymerase II"
                     /translation="MNTLAAIWSDLDNNLFINKKPKEEKSVNIHVCKECNGTKIFGPD
                     RLPVCSECGLIDDSFIDDSPEWTSGLTDDGRVNDPSRCGNPNANPELFSDSWGKGTII
                     STYRSSNYETKRMAKISFHMSMNHKDRSLYHAYQDIEEACSQTIPDSILKDAKIMYRR
                     FNCEKLTRGAIRLGIKANCVLYACRLANVSRTTKEIADLFGIQSKDISRTTQIFKDTI
                     MGKTEKNYVTSPYDVMPRLLGSFEYTREERYKCNQICETLKDCVDLMSKTPNSIASAI
                     ILVVLGKKYSKSTICEKCSVSVPTLNKIETIIKKHLEFKGFNT"
     CDS             17204..17965
                     /inference="protein motif PFAM:PF13641.5"
                     /codon_start=1
                     /transl_table=11
                     /product="glycosyltransferase"
                     /translation="MSDEPKRPIRLFLSTPCYGGLCLEKYMIGIINLQLHLIREGIQL
                     FIDTTENESLVHRARNVAVGRFMQETDCDYFMFIDADVDFDPASVTRLIRSGHDVSVA
                     CYPKKVVCWDQAADAVKNGDERNMAMLASSLVMNFGASKREVVNGFVELLDGPTGFMM
                     IKRSVFKTLEEKFPELWCKNDHQNRTFDDYHACFDCLIDPESKRYLSEDYAFCRRLQI
                     AGGKVFADVNTTLGHVGMLPFSGCLAERLKASASG"
     CDS             17978..18223
                     /note="no search hits"
                     /codon_start=1
                     /transl_table=11
                     /product="hypothetical protein"
                     /translation="MKVTTSIVKTLTSTHIKFVYRNLKIDMCKPLIVEHIFEDTPPKK
                     EDRNEELNFRMVNKIIEPFRRYQDEERKILEEHIASA"
     CDS             18247..18882
                     /note="no search hits"
                     /codon_start=1
                     /transl_table=11
                     /product="hypothetical protein"
                     /translation="MKIITIVVTRSKSCHVKALHTILRLNIQCLERHVQNEITFCNDD
                     PYEKADIILSCMKKCDRLLFIDFGIGMDVDSINQVFNNMDGIGCLVFPGVLDGIDWGL
                     FKSKVLDGSTEPTSQMGLNFDTEVGKKVSGDIYTVENTIAKVFVLNCKLSIKKLTDKN
                     GLKILPKFEKMYAKFKEKGLKIYAYTASKLIHTYNHECISNILNAAGVRAN"
     CDS             18905..19870
                     /inference="protein motif CDD:cd07895"
                     /codon_start=1
                     /transl_table=11
                     /product="Adenylation domain of GTP-dependent mRNA capping
                     enzymes"
                     /translation="MSLISRNDGLHQFVTRYIHTIWGSKEFFPGPQPISIEYKHFGFL
                     KNDDYVVCEKTDGMRYMLVCILYGGKKKSILVNRNFDMTEVSVNFRRPAYNGTILDGE
                     LYEDTLLVYDAIIINNEKIGDLGFLDRLEHMEKLIKTVVTMKNDKLKLKLKKFHVMDE
                     FHIFMDKHLPKVKEQVDGVVFTPVNCPIKIGTHETMFKWKPQEKNTVDFLMKRGRSFI
                     GVEKQGPPVWQLFVQERGKLVFESEIPYGHMEEKPWFEEGAIVECMYITWEKGPLWWK
                     PLKRRYDKTYPNNRRTFYRTLVNIRENIQLKEFLDCRPGYNGPLA"
     CDS             complement(19821..20657)
                     /inference="protein motif CDD:pfam00443"
                     /codon_start=1
                     /transl_table=11
                     /product="Ubiquitin carboxyl-terminal hydrolase"
                     /translation="MMTIYKCVFPLSLFYLVFLMKGLINLGNTCYFNASLQCLLQIPC
                     ISNHFSTNGYSGDCEFTNLYCDLVKKFWNKNSTANINVNTLLVAFQKQFPRFKGGNEE
                     DSQEALLCIIDILERAVPEIKPYFYGKKTQETIWPGGKSSHDEDFSIHIMSSRGNNLK
                     DMLRESSKWNTLTDFEDKEGKTHNVATTRSYLSKLPKILMISFDTKSHVYVDEELSIN
                     DNDYRLIASTVHMGNQHGGHYTSFTKHKGVWYYKDDDVISKRDFVKRAGHYILVYNLK
                     TP"
     CDS             complement(20641..20820)
                     /note="no search hits"
                     /codon_start=1
                     /transl_table=11
                     /product="hypothetical protein"
                     /translation="MRKTTENSIENFFSYVCIKHLTIEFTETNFYFDFGIILIIFKRG
                     FNFFDDNLRIHDDYL"
     CDS             20656..21267
                     /note="no search hits"
                     /codon_start=1
                     /transl_table=11
                     /product="hypothetical protein"
                     /translation="MNTEIIVKKIESAFENNKNDPEIEVEIRLGKFNGKMFDTNVGKE
                     VFDRIFRGLSQYPGWENKKETNSEVFYRDRDSIRMTIDEDSGDQAIIQKRSMFKEDFK
                     KIKGAPYDIRFSICKEVAQPDDMELNDMDRKRFKKRISFIRKNLSIDMTISSGDSEDM
                     DNEDPTSYQVEFEIVKPSDVSTRNELFNIMYKINDVFKLLEHK"
     CDS             21276..21407
                     /note="no search hits"
                     /codon_start=1
                     /transl_table=11
                     /product="hypothetical protein"
                     /translation="MIYTIMNKLAVAAALIFISVTLIRNASKRKNENDVDAWISKTK"
     CDS             21431..21640
                     /note="no search hits"
                     /codon_start=1
                     /transl_table=11
                     /product="hypothetical protein"
                     /translation="MMLSLLQSVVGGPGPLIVEHNGKIFIENCMMISEKHVNKMYCRF
                     KDLVNKSTIQQTSDRSFVITTRSNV"
     CDS             complement(21736..21858)
                     /note="no search hits"
                     /codon_start=1
                     /transl_table=11
                     /product="hypothetical protein"
                     /translation="MPNSTHIGMAFGIISLTSIIGAGVGIGSGMAYLLDKYNKR"
     CDS             complement(21881..22621)
                     /note="no search hits"
                     /codon_start=1
                     /transl_table=11
                     /product="hypothetical protein"
                     /translation="MGVFKDCGCGCNGKRAQDKFVYSMISAVIFFSIANPATFRLMRR
                     VLGKWVSSPNGCPSIKGLALHSVVFLLIVWGLMQVKPIEKESYKGEEGGMPGDAEDDL
                     TDDEDDDLTDDEDDDFTDDDLSDSEDDLSDSEDDFTDDEAPFEDTVEEYTSYLEGEEP
                     PAVTKKMKKDAKSQKKQPAPAPVSESSSIIGSPAMSKKETSKLGALDLGMSDDLGAPI
                     KKSSKKSKGSGTYTSCGCDDGSKVKILR"
     CDS             22701..23381
                     /note="no search hits"
                     /codon_start=1
                     /transl_table=11
                     /product="hypothetical protein"
                     /translation="MSLTIQQSSEFQPTSVILSKLRKNKNGGKAVYLNSGDNKKLFLQ
                     LPYMRSPYGLSAFTDEGTGRTSYSLDLSFDPDNAEAMALQEKLKELDDIIVNTVAENS
                     EEWLGKSFNVAVLKEALYKPMVRPGKEQYPGTLKLKILTKPDGSFVPEAYNNLRQPVP
                     LDSVEKGQKVLTIVDLNQIWFIDNKFGVTVRLQQALLEPSTKLPSFAFQGVGAPEDEV
                     DDDIEVDE"
     CDS             23464..24780
                     /note="no search hits"
                     /codon_start=1
                     /transl_table=11
                     /product="hypothetical protein"
                     /translation="MVKLAQLVHIANSAKTNAQKNAVGEEVKKILRGKKDGVSKACYP
                     ENHFFTRIQQKPLLINKATRLRAIGKGQYGTVFYGCIDDKCATQVAIKVTTEESAKME
                     YRIAEKLKGMGAPRMYHFKSCRTDDILYFEYIDGKSLQAWIKTKPSEAEVKKVIGQLI
                     QNLANIHKKYPKFRHHDLHSNNLLILKTKGGFKPIIIDFGMSTMEGVRNPIVTSGELA
                     SSHGIGSKSHIMYDAHFILNSMFYEFAPYSGYKQTKEFLRDVLPEEYRGPQGQRWTES
                     SWGKYVDNYRLVMGAKHDLPTYETILKHPFLSTTTKTKNILKKVLPPTKKKAITPRAP
                     PPPSPKKSANQSSAIRRAVAVLQKNAEKKKAPLKRPGIARVKSVENKAAKTAVAKPKI
                     SINKNGDTKIDRRKCRLYKKDELVKKFKLDPTLTKDEMCKKILAMK"
     CDS             complement(24873..25787)
                     /inference="protein motif PFAM:PF04492.12"
                     /codon_start=1
                     /transl_table=11
                     /product="replication initiation protein"
                     /translation="MVYRLFGMLPPKILIILLVVFAGLGFVMYKRYKKQGAKMAEMAR
                     MIQEKGAANEDRADQERERRDREAADAEKRRMYRADQERARKAKEAEAAKEAAKNDFS
                     NIDTKEGHPIVKAPTKSHYPYGNTWYSVRKGRAKTAERCWKNAKRNNITGWGWRKHDK
                     SCWHYMDPLLMTADTHPGSEQNHLMGCTKPGQKIEDGCIDFDHGHTAWGHDRRQKRGL
                     KSHQIWGGVGGHHHDKMSPEECRRKAKEAGFKVAGYRTAFHPTDVWKNTCFTMGKKNS
                     SKGYIGDAGDLAHIMMCTDPTKRVVDGC"
     CDS             25765..25974
                     /note="no search hits"
                     /codon_start=1
                     /transl_table=11
                     /product="hypothetical protein"
                     /translation="MPNNLYTITSQFFFVTYIKMLDESYAVAPSVEKPEETKKTNIAP
                     YVMILLVLVALFVAWRLFGRNIIHV"
     CDS             26029..26307
                     /note="no search hits"
                     /codon_start=1
                     /transl_table=11
                     /product="hypothetical protein"
                     /translation="MIALIILLILDIYILYKTGSRQQPKEVAGKGKTWTVYGTMGCGW
                     TLKQLEWFKKSGKSYKFVDCDKEGCPGMEAFPTLISPKGEKIVGYKEV"
     CDS             26377..26517
                     /note="no search hits"
                     /codon_start=1
                     /transl_table=11
                     /product="hypothetical protein"
                     /translation="MLTCFTSDLFQRSLSKNVLMTRLSKNKIMMRVRSFGLRVWEISF
                     NI"
     CDS             26553..27245
                     /note="no search hits"
                     /codon_start=1
                     /transl_table=11
                     /product="hypothetical protein"
                     /translation="MAKDLPLSGSEKKFTNRRWGSKTGIDNNNCYAYAVGDYEAYRWQ
                     KSIPGDRSGLSNKGHTYTHCTSLPKRVLSDNPTKIYKVAANEKCKKGYYKVMMFVSPG
                     RPTNYIRMGDFHFYKQHGVVEYKVKEGDTVASLSKFFKVPESRIRSAGKIEKGKKIVF
                     KANVFSHKRGWATGPLLSDASGKMIKDPRYAARNYPGLNYTTYCSSFCVRDTGIKVGK
                     THPKVRQKASKV"
     CDS             27268..27453
                     /note="no search hits"
                     /codon_start=1
                     /transl_table=11
                     /product="hypothetical protein"
                     /translation="MSHSFRKSIMASDSGTTLDSEFSVSLFLTVIVTENLETSNSFRH
                     VGHVFLPFSFHLSKHSV"
     CDS             complement(27574..27801)
                     /note="no search hits"
                     /codon_start=1
                     /transl_table=11
                     /product="hypothetical protein"
                     /translation="MVNQIMSQRLGMADGRQYSLNSSAQLLNNHIMQKNGVQYADNYS
                     YRQLLQKGGPAVIEQLQKEQAKKGLIKPDTN"
     CDS             complement(27806..28663)
                     /inference="protein motif CDD:cd00652"
                     /codon_start=1
                     /transl_table=11
                     /product="TATA box binding protein (TBP): Present in
                     archaea and eukaryotes, TBPs are transcription factors
                     that recognize promoters and initiate transcription"
                     /translation="MKYSSIANNTFSYLLTLDEFRSKMPDEYKPSWIKITTITVISKF
                     EREIEIKKLRQLFEENGSIKLRRIGSDFDGFEWKLKPTTFYNQITLTYEDQYSVKSVK
                     VFPNGSIQIAGASDLIDAKRIITQLEYLFKICLGLEKPTPLDSFRVVMINSNFSLNYN
                     VNLMEVAQHFEKHSDIFKISFEPDRYSAVKIKFRPAEEMKEITTSIFSTGKVIITGAE
                     TLKEIVFAYNIINQHINQNEKIRVTETQDKDIFNIFLGHKIETMVDALRDSGYHSWLK
                     TITNRKINF"
     CDS             28757..29248
                     /note="no search hits"
                     /codon_start=1
                     /transl_table=11
                     /product="hypothetical protein"
                     /translation="MTSFLKSALNVVDLDSNLNYVEIKYTKWNYNSNTYEDFTDYLYT
                     SSKGDWTEITCSKQDIQYENFLQTMVEKTIESTQRMALIALDNLLARKNLGNHDVIRI
                     MNTCKIVNPTFKVPYINKNNTWQIEFARGFIRDYLPDAIECCLNKKRLGRMFTVLKLI
                     DEQ"
     CDS             complement(29217..29609)
                     /note="no search hits"
                     /codon_start=1
                     /transl_table=11
                     /product="hypothetical protein"
                     /translation="MSSCMIDDEAAIDKINPFVQNDFSLPGGSRKTLKSEFKGSIKDE
                     TPGVAEPEESPICKYGISAGDNTLDWCSRPAVDKSLPIQKRNIDTGLEPPIDKDEDDT
                     RTTIIKIVCVTATIAAIILIVRRLASKR"
     CDS             complement(29624..29935)
                     /inference="protein motif CDD:cd11535"
                     /codon_start=1
                     /transl_table=11
                     /product="Nucleoside Triphosphate Pyrophosphohydrolase (EC
                     3"
                     /translation="MTTLNYYKNETEKVCKSKGWDRANVDTVWLLLTEEVGELASAIR
                     QYKKTFKKTNLKKERGVDVMMEMGDVFSYLFQLAHMLDVDLDTMWSEHKQKIKTKKYK
                     M"
     CDS             29988..30335
                     /note="no search hits"
                     /codon_start=1
                     /transl_table=11
                     /product="hypothetical protein"
                     /translation="MSIRARLANNRGRMTVVSIICLVSIIGIMVYIRRKSDKKLESEY
                     AEFYENKDDTIPDEEKVDIDDMFSLKKLQKSIIKDAREDGLTTAKFAASMGIAPEYVR
                     GSKKNKNKNVRKQ"
     CDS             30338..30610
                     /note="no search hits"
                     /codon_start=1
                     /transl_table=11
                     /product="hypothetical protein"
                     /translation="MSLLSVNHYNELSRLQEISNSLSLYPNPINVAQEATNLTVETIQ
                     GILDGLIRRINKMDILPDDVKMIIGDMDSDNLHKLTWQLRRLHTYL"
     CDS             complement(30593..30997)
                     /inference="protein motif CDD:pfam19065"
                     /codon_start=1
                     /transl_table=11
                     /product="Family of unknown function (DUF5761)"
                     /translation="MCDNLNLNSLSQKETPLNTLFFSEFNRNVLQRGIRQTFKNKTGI
                     AIDYQNDQDLYGIMRVAFINNSGDHYHKVNEQVKFINEQVINTAVSQIQTGVTQYIDY
                     LKDSDTIANPEDRPVSTSLVGMKIPKNSKIGM"
     CDS             31038..31268
                     /note="no search hits"
                     /codon_start=1
                     /transl_table=11
                     /product="hypothetical protein"
                     /translation="MITGADFDKSFNAKVKNFEMKPTSDAEPFIGSYPPVSRPGDTGR
                     FFVNTSSLVPPPVERVGAVPVKDKKKGWWGKK"
     CDS             31304..33550
                     /inference="protein motif CDD:KOG1112"
                     /codon_start=1
                     /transl_table=11
                     /product="KOG1112, Ribonucleotide reductase, alpha subunit
                     [Nucleotide transport and metabolism]"
                     /translation="MKVIKRSGREVEMRFDNITSRIDVLTEGLSSELEPSKVAQQVFS
                     SLYDRITTQEIDDLSSETCIGMITSHPDYEILAARIVASNIQKICPNTFHLAMRKLSK
                     AKIITDEVLQVAAKVKENIKHDRDYDFSYFGLKTLEKSYLQRIDGKLVETPQYMFMRV
                     SIGIHGDNVEKVLETYDYMSRGMFIHATPTLFNSGTPRPQLSSCFLVANKEDSIDGIY
                     DTVKECAQISKWAGGIGLHCSDIRANKSHIRGTNGTSDGIIPMLRVYNATARYVNQAG
                     RRKGSIAVYLEPWHADVFSFLELRLNTGEEEARCRDLFLALWIPDLFMKRVEEGGNWS
                     LFCPDKARGLSDVYGEEFEKLYEKYESEGLATKTVRAEDIWRAILKSQAETGTPYMLY
                     KDACNKKSNQSNLGTIKSSNLCTEIIEHTSPDETAVCNLASVALPKFVKGGEFDYVEL
                     HKTIKVMTKNLNNVIDRNFYPVKSAERSNMRHRPIGLGVQGLADVFCTLRLPFDSEEA
                     KKINSYIFETIYHASLESSCELSDEHEPYSSFSGSPISNGILQFDMWETEAEIPHSGM
                     YDWEAMRERVKKGVRNSLLVAPMPTASTAQILGNNECFEPYTTNIYLRRTLAGEFVVV
                     NQHLVTDLKKLGLWSKKMKDLMVKSGGSIQSITDIPDDIKKLYRTVWEIKMKDVIDMA
                     AQRGRYIDQSQSMNLFMESPTLSKISSMHMYAHKKGLKTGMYYLRSQAKARPIQVSLE
                     PDCVACSA"
     CDS             33577..34191
                     /note="no search hits"
                     /codon_start=1
                     /transl_table=11
                     /product="hypothetical protein"
                     /translation="MTKFVDVLDTIKIGNFDKRRKLAITTEEGKAVRMTTPRMYMPFG
                     LSGFVPDVGQTKWNIDFNMMGYDEEGNSVKKFFNVLRSIEDKIIDSVVEQSEVIFGKQ
                     MSKEELIPMFNSNIKESPGREPKFRVKVDTTPDNEIKCMVCDPEKNVLNDTVMNGLYS
                     RNSGVSIVELVSVYFLNKKFGCTWKLYNLMVYEPQRLKGFQFVL"
     CDS             complement(34192..34341)
                     /note="no search hits"
                     /codon_start=1
                     /transl_table=11
                     /product="hypothetical protein"
                     /translation="MADSLALWFESIRVAKMNLGKDPKEFMKIQGKLLAEAQKVYHLL
                     LLANK"
     CDS             complement(34439..34708)
                     /inference="protein motif CDD:pfam19060"
                     /codon_start=1
                     /transl_table=11
                     /product="Family of unknown function (DUF5756)"
                     /translation="MTIGSRAEVLHGTADQTAGGLKKKDLVLAKDGQIKSKQAVKSAL
                     ARMKSEGKAAMVKIFKPKKGKFSLQPKEGTKAYEKKIAKMEKLSK"
     CDS             complement(34722..36194)
                     /inference="protein motif PDB:5JXR_A"
                     /codon_start=1
                     /transl_table=11
                     /product="Chromatin remodeling complex ATPase"
                     /translation="MNDLVNIQYNRAKQELNGSLYAPYQTDGVFWMLSMENQTMGPRG
                     GFLCDEMGLGKTVQVVSTILGNPKSRSLIVVPKSIITQWKDEITKFAPQLSVHVFDGP
                     MRNENANLEMMRSASIVISPYSVLIKHSELHRIEWDRVVLDEAHEIRNKSSATYKSMC
                     KLVSPIRWVVTGTPVFNSMKDFVSLCKFIGVPQNLIQGRTSQIKDLYILRRTKRDVAV
                     MDTRLELPTCYFENVELEMYEGEKNLYNFAFMEIQNKLREIFANSVSLNSKNMLILEC
                     LLRARQCMIWPQMYLSGIAKQYGVEAEKWNGKSKKMETLFNMLEGHSNEKSLVFCQFM
                     GEMKHIQKTLKQKGIPVFRIDGTVSKENRDKQIELFRRAPGNAVFIIQIKSGGQGLNL
                     QEATRVYIMSPSWNPATELQAIGRSHRSGQDKPVHVKKLFYKRTEEFVSVEEEMMALQ
                     AHKSVLCAEILNDERLKTQIPFSRISKKIKILDIKKIFTA"
     CDS             complement(36236..36940)
                     /inference="protein motif PDB:3SM4_A"
                     /codon_start=1
                     /transl_table=11
                     /product="Exonuclease"
                     /translation="MHPHVKVLIEREYAAQKSQEWLDLRGNMLTASDCATAISLNHYE
                     TPFDLLLKKCGKGPVFTGNEATRHGEKYEDEARILYEQRHNEVVHEIGLCPHPKYTWL
                     GGSPDGVSESGKLVEIKCPMSRDIGNGDVPVHYMPQLQMCMEILDLEEADFIQYKPAE
                     TNWPRPEEFTVVNVKRDREWWEKYFPVMEEFWQKVLYHREHGIEVPEPKVRKPRKKKV
                     IPCEIVIDPEDTYISD"
     CDS             complement(36950..37795)
                     /inference="protein motif CDD:TIGR02191"
                     /codon_start=1
                     /transl_table=11
                     /product="ribonuclease III, bacterial"
                     /translation="MNVSQQEVEQLVGTKIKDLSLYQKAFTHKSALKEHENLTQSFET
                     LEFMGDSVLGFVITKWLFDKFEEKQEGFLTKARTKLVRSETLASIALKLGLNKLVLMD
                     EKGMRNEWNNNPKILEDVFEALVGAIYMDCGLLHAKQFILGIYENPEFIDLNCIMVDD
                     NFKDHLMRYCQTNSFELPEYRVLSQENGVFVIGAIVQNQQLGVGFAKSKKQAEQNAAR
                     SVFLPAYGGGDLPKHNNQPPPPPPHKFEYTQPPPPPPRPPPGLPPKSVIVHKFRDDTR
                     LKDRS"
     CDS             complement(37849..38004)
                     /note="no search hits"
                     /codon_start=1
                     /transl_table=11
                     /product="hypothetical protein"
                     /translation="MATHSSHLRLHLPIGNKKIKMPCAKLPTAQCARGFEPHSWHSYI
                     SQDARVV"
     CDS             38065..38529
                     /note="no search hits"
                     /codon_start=1
                     /transl_table=11
                     /product="hypothetical protein"
                     /translation="MRRKELLQVEERDLNVARLEELPELFVHDENASIVRMLQTVFGN
                     VLGEKLGNFTSGNQFSRRKTDKFAKLIGDFLLTVETVVSRARSRLGSVRVVLLSLDLT
                     NNLGEGLNVGAESGNFGLNFFKRHDVISFLLVSSLSVLTTLGEILVTHICAI"
     CDS             complement(38543..38866)
                     /note="no search hits"
                     /codon_start=1
                     /transl_table=11
                     /product="hypothetical protein"
                     /translation="MDCSSSKCDQIADCKCYAYKSKKFPYDNQICGYRHGDKIFPCEA
                     TCCAGGGCPGQCKGVQSRPPFAITDDIFIPFRYDLRKNIKRVLYVLIILVILSTLILN
                     VRKRK"
     CDS             38889..40274
                     /note="no search hits"
                     /codon_start=1
                     /transl_table=11
                     /product="hypothetical protein"
                     /translation="MDTNVYSEATIRRFMKKNMFMDDETLVRYYNKDNLSGYRNRLAR
                     VHKKESLEKMIYAVVTDSIRDLVYQMIGEMSDYLRKIGDLVISGGEAFNLYIERADRI
                     VTADIDTKFVPRLKYDTKYFGKLQAIKLIIWDKLGEISMRYDKKIKDRLTKKNKVFRF
                     LGLGFPEKGPYVTRRYMLIKKKKLDNGPEPSKKDVFIDVELFSLDLKLRYFSPAKGKI
                     EETALGGILDMPLMRPGEFGYEVVESQKKGVTYKVNGKMIRDSRISVAGRRFLIDDVY
                     LMQKLGLRPEKKEKDKQRLLKLSKMISTKFKLNSGNSLESIYHRVHKFPMTAARTMKT
                     DGVVSMKTASSINPRKYVRYTTEPSATRLGRQMVYGLKASLRTMNVPQYTKTHGSYRF
                     NMNTQLWRKNARSQYIKNEYTHRPMNVEDLPDDLIISKTLYGFNPRRDGWISKKILSR
                     SAQIPFVGLKN"
     CDS             40292..40825
                     /inference="protein motif CDD:pfam19196"
                     /codon_start=1
                     /transl_table=11
                     /product="Family of unknown function (DUF5871)"
                     /translation="MIYGEPTKDEEGLRWVKTTTDGGRKVYVQLNGVKIEKIEGDEIT
                     IDLVSKVNEDRIAAVHELNREAAIENSESWFGKVVSEGTLSKAYNTGAKDKLTVDRIE
                     ATRVFTVDQEQTDFESIMTDSECSVIVELGGIWFGKKTFAPAWNLVQVRIKLPPPQPE
                     ETYPEQYAFKDESEADQ"
     CDS             40855..41286
                     /note="no search hits"
                     /codon_start=1
                     /transl_table=11
                     /product="hypothetical protein"
                     /translation="MKSPVPLERIMWAVVALIVMFSIYKFSTKNKKSEYSVEDALYAP
                     APAGGKATKCGMKAGTGLASSLLPREVASKADFGEFKPDDVLKGQKNFLEPRSQVGFP
                     ESVGGALRNANQQIRADPPVAKKAYVWSNSTISADTMQRDL"
     CDS             41324..41713
                     /inference="protein motif CDD:pfam19064"
                     /codon_start=1
                     /transl_table=11
                     /product="Family of unknown function (DUF5760)"
                     /translation="MSSEAPNVPEELSANVSKLVELNKQITEAKADIKVLTTAERKIK
                     DSIKRLMVTQGIDTINLRKGKISLRTSTRRGAMTKVAINSGINAYFGGDPVKIEGLMN
                     AIQDQIKEKKSTSLSITGIKEKAPKKE"
     CDS             41747..42184
                     /note="no search hits"
                     /codon_start=1
                     /transl_table=11
                     /product="hypothetical protein"
                     /translation="MVWSQYIADGNHGTEVDPDESDEILYADDDELTIHDWETYYSDD
                     IRYIWDMMKILIRDAWLEYEILHQAEYWEFVEFCFEDRWDRRYQHNSINIIYRDKLYY
                     IWKKINEYVQDNELQDEFFKGATFSHFMSFIQSNSMGENNIII"
     CDS             42188..42580
                     /note="no search hits"
                     /codon_start=1
                     /transl_table=11
                     /product="hypothetical protein"
                     /translation="MLPDITTKKVAIPVTLFTILSPGMLLTTDGKSLKLSNGSTNQQA
                     ILFHALVFFLVYSIVAKALGIVLTKGDLLVTTSLFIALSPGLLLTIPGGSKGVIQSGQ
                     TSIPAVFVHALVYAIVFALLRKRFPQFY"
     CDS             42531..43346
                     /inference="protein motif CDD:cd07207"
                     /codon_start=1
                     /transl_table=11
                     /product="ExoU and VipD-like proteins; homologus to
                     patatin, cPLA2, and iPLA2"
                     /translation="MLLYLRYYAKDFLNSINKMKYLSIGPGAVGIYALIGALKGLESE
                     LHEVQEIAGASAGSILALFMALGMSIDNILDVSLTVDISEFIKVDILSFVNKFGFVNI
                     KTIKNKLIEICGRNPKFKELETKIHVAVFCLNTSQTEYISKDTHPNMRVIDAVCMSIA
                     IPFLFEAGKYKGKTYIDGGMMEDVPLAPFLDKKHHEVVCMKLDMNTQFQDKISNPKQF
                     IECMIVATIRNRASHYNNKSKTININVGDTNIFDFGIDYDAKVRLFMMGFEAI"
     CDS             43393..50559
                     /inference="protein motif UniProtKB:E4WLY5_9PHYC"
                     /codon_start=1
                     /transl_table=11
                     /product="Putative virus inclusion body protein"
                     /translation="MNACDPELKIENLRRLASRNAGREIKLTRKQICKAYEDIQEGNL
                     PLPPLVLSKNRTHMVDKKSPLKLKDYDVLFKSSSKLVALRRIARKIGLTQLDNITKAK
                     LVENIKNRLVSLKIHEPVILVKPRTKKTVTSEFSNNTVSNGNSAYNNTATSGNSMNNM
                     GNSAYNNSGNSGNAMNNSANNTGGNNNSRAMNTNAPVNSTSNAPMGNTNNSRAPARTS
                     AVAFPNKVSITGTPRFLGGGGVKYGGGGGSVAAPAAPVAVGRGMYNQPNVPVIAPQPR
                     PSRPLISNSKEERARKAKLAQAETDLAKLKSERTTILDERKQLHNSGAGGEALQLKNA
                     KILKVEKLIDEKEKEIAELKKPLPKGPGIFGRMFGGGKKKTNAPRTNAPKANTPNVPK
                     KPNAPKTNDPKKPNAPTPPPAPPVPGRPTANNLVKQKKLITVRAHLKTKSKLTNVEKK
                     QFENKVTKNTNVEVLKKEINAANAAKPNTPKTNVPKKPNAPTPPAVPGRPTANNLVKQ
                     RKLITVKAHLGTKTKLTNVEKKQFMNKVTKNTNVEVLKKEINAANAAKPNVPNPAAKK
                     AAKVLAITQYAKSKQVFTNDEIKNMFLKNVTVNTNVGARKAIINGQVTKKANEKAARN
                     AKEQESKKKQAKLQTIQNAAGKLQSMNKLKRENRKSFMNRIHRNENKNTVLRNAQKLQ
                     NNRTQTGKAVENLKSFIQNDATLNNNEKRVFISKLNTGNNPVAVRASVNAAIAKKKGA
                     TQNKLKENATAYMNKPDVKPFMKNVDRQSILNKVNRKERNFTTMNGIQKRVNEYVTAY
                     KNAKKGMELEQLKARATELQLGNRGNSIIKQFSATNSKMPLSVAIKGLEELAKQAGQA
                     QLERNVQTLKNHMSKTALNNTNKKQFENKLRTKGATLNQLLKNVASKNAGIKAQQRAE
                     ARVTLNKQLNAVTPKLTNANKNTLLKQYNGGTSSNQVLKNAKIMAETKQAKNVQNMKN
                     TLKTKLNTYPDLTVENKIELVGKVNRSTKNISELLKEAQTIQSERAGKKRSEQREKLS
                     EYLKSRGFDENSETYKLIMNKFNTSTTNLSILTQEVNKFANNATALAEAKKKEEQRQK
                     NRTELNTYAKTKLANTDVKYMLNRFDNGAGTLEAMKKEVNTLEGQRKQEKNNKFVIQY
                     QKYLNKLNLNKNARSELETLFNNDKNRNLNAAKKRADNKVDELKKAKIAANRTIITNY
                     MNEKNVPQNKRTNILSNLNGGTQVESLKKKVNSIVNGIKTQKVSNARKGFVGWMNERN
                     LDAGKQKPFLNKFNNNPNSVNALKTEVAELLAQSAKNKKNQNKKNFNVHLSKLQLNNT
                     NKNNLRTKLNTINLNTAKKLANDRVKMRVAQKKSELLRFLRTLNGLSEKNIDEMMTSF
                     NQNTSNVNAIKNKAANLIKSRKNALRTQELQNVSKYVESKTHLEKANKDGMITKFKNT
                     NVTVQQIKEEANARNKELSNAKNEANRKAQEEANRKAKEEEEKKEANRKAKEEANRKA
                     KEEANRKAKEEANRKAKEEANKKAKEEANRKAKEEANRKKKNAQRQSLSKLLNSSKNL
                     TNQNKIPFLNRLEKGEDLNKIRSDVITKIRSLAKTRQEKEEANRKAKEEANRMAKEEA
                     NRKAKEEANRMAKEEANRKAKEEEKKKVDDHRKKLFAKIWKDVKSGRTVKLPGETNGS
                     MGQNRMKWKEKALAAKTIPALDEVEKMLDKFVSDVAKAISAKEKSAKNAIKKNVATRL
                     QGFNKLERSNRQKFMNRINKGNAKNVVIENARKLHTNRVAKEKANLKAKEEANRKAKE
                     EADRKKKNAQQQSLTKLLNSSKNLTIQDKMSFLKRFEKGEDLNKIRPDVITKIQSLAK
                     TRKEKEEANKKAKEEANLKAKEEANRKAKEDANRKKRSVQQQSLSKLLNSSTNMTNRN
                     KIPFLKRLEKGENLNKIRPNVITRIQSLAKTRQEAKAKDDENKKAKEEARLKAKKEAN
                     NKAKEEANRKAKIVAVQKRMATKLQSMKELERENRKKFMNRLNTTNATTASMNATKIL
                     NNAEVLRKQRAKEAANKALQPTREALKSRIVRNIPGKTGQWRRGWEKEVGLATNMKRL
                     KELDRLLTEKKQLEGEIMKANLSMKDRQGHLALVLRYVNDIKKRRDIVKQQIINAKKA
                     SNAKKLEAKKKFVKGIQNMTNLERVNRQQFVTRYNKGEDSTKLLSEATALVTKKRENA
                     KRAEAEKLEKEKKAKEAAAAKAKKEKEEAEAKLKKERLDKLKRNTAKQFQSMKGLTRG
                     NRKEFMTRLEKGEDPARVFANSKTRDAQRIKEEKDKAEKARLAQEKKKADAERQAVTR
                     EINSALRAGDIGSKNANRLKRDALTNPAKARTALANKKKQVAKVKSDQRRASLRSAKP
                     TQRSASVRATSGGKSRKSAGRRRR"
     CDS             50592..51431
                     /inference="protein motif PDB:4YN2_A"
                     /codon_start=1
                     /transl_table=11
                     /product="FUSOLI"
                     /translation="MQIFVKTLTGKTITLEVESSDTIDSIKSKIQTKEGIPPDQQRLI
                     FAGKQLEDGRTIADYNIQKESTLHLVLRLRGGALRTFSGRNKNRWSPISKQREEEALK
                     IARQAYDAEPGVVSTSCCFVKICESGTIRMYNHSRYTVHMELEEIHGSKISGAGIGGG
                     PGNVDITIKEGDRAKNVEITLPPAQYDNVCKMYIPSYKPSKIRTHEYTMKAQMDGQEL
                     WTRTYSVSDDIHFRNRHMDEIKANSRAESRESCRKLRPIKRIVLFVLIAMTKYKEKLN
                     LKF"
     CDS             51447..52874
                     /inference="protein motif CDD:cd20354"
                     /codon_start=1
                     /transl_table=11
                     /product="Rcat domain found in RING finger protein 14
                     (RNF14)"
                     /translation="MECCDVCCDKLNKTTHKKVKCPYCDLISCKSCSQRYLLTLIDDP
                     HCMNCKKLWNREFIDSFCTIKFRNVDLKKHRENTLFERQKLLMPATQPAVERIITMRT
                     LRTQIHDVKKQILNIQRGLGLSIHTPINPDDEIMTLPEMKILVPQLQDLQTRLSYLRN
                     TGISPNDGEDPNRKFVRKCPSGVCKGFLDENWYCGICTTNFCDKCNAEIKDGHECDPD
                     DVKTMKFIAKDTKPCPACGEMIQKLSGCSQMWCPQCKTAYNWTTGNIEMGRIHNPHFL
                     EFKVSNNRDNQDIPCGGCPSFQEIWELEVEKDLGYFASFGHDHNNNTWNQNIVRFHIR
                     FRNDVYKMAELTHLIGYFERRVMWLNAEEMDEDREFFYSRIAYMLDEMSEDMFKRQLQ
                     QTDKAICKDRDTRNIFRMFIDTSSDLLRQYVVDPTKKTYVVKTLEELRLYTNDVIKKI
                     HRRYNHVTPHFIPEWGTSEPVMRRV"
     CDS             52913..53341
                     /note="no search hits"
                     /codon_start=1
                     /transl_table=11
                     /product="hypothetical protein"
                     /translation="MIAWVILVIVNVLILVNTREPKNLKIVKDKYETLRQHLIKTDNK
                     KFKMLTNRVPITGMTSTSGAIGYNASKGSDIGICIDGEPNEIFHVLIHELAHSTVKEY
                     RHSEQFWENFIELRGICEKLGIYNRIEEKTEFCGKHVQDK"
     CDS             53359..53811
                     /note="no search hits"
                     /codon_start=1
                     /transl_table=11
                     /product="hypothetical protein"
                     /translation="MATPFSVTLQAVLLWAFVIMLTQLPSLKLPARFENFNGRVWLVG
                     FIIPNLLRYIVASAPRLAVNKSFVFMASLISVGLVYLITKIGWPIKRKDVESYGKDKN
                     STMKTIVLFSMTFITSALVIQKLLGLRLYTEMGWESPVGNAQVVSVSV"
     CDS             complement(53801..54364)
                     /inference="protein motif CDD:pfam19105"
                     /codon_start=1
                     /transl_table=11
                     /product="Family of unknown function (DUF5792)"
                     /translation="MTDIRTMNLGDAGDGMVPLDTKPKLEQPSTSFVHENLIEKNVSQ
                     QQETTMDSTPIADLMAPQAGAGPNFMAPPAMAPEGRSQGVLPSMSAPQTDVGFAQETE
                     ESSEKRKSKKSSNKNPFGMTDDQMFALVAGVCAAVAVSKPVQEKLVSSVPKFLSENGS
                     RSAVGLASTGLVAAIVFYVIKTYVIKH"
     CDS             complement(54421..55230)
                     /inference="protein motif PDB:4KFU_C"
                     /codon_start=1
                     /transl_table=11
                     /product="Genome packaging NTPase"
                     /translation="MNLQLRKFNPATISDDRVCVFIGKRNTGKSTLVKDIMFYKKHIP
                     AGIVLSGTEEGNHFYQNFVPPLFIYGDYDREAIERVMSRQRKLVGAGKDNCGAFMLLD
                     DCMYDSKFLKDTCIRQCFMNGRHWKLFFMLTMQYVMDLPPALRANVDYVFILRENIIQ
                     NREKLYKSFFGIFPSFDMFCKVMDACTENYECLVLDNTVKSNKITDCVFWYKARVRTG
                     FRVGSPQLWQVSKKMYNPRYLQEKEDDARKATKKMGITINKVGTSGTKKKK"
     CDS             55283..56488
                     /inference="protein motif PDB:5TIP_B"
                     /codon_start=1
                     /transl_table=11
                     /product="Major Capsid Protein"
                     /translation="MAGRLNLAVTGIQDRWLTEEPQFSYFLTSYNRHSRFALEQIESP
                     FDGTLDFDNIIECRIPQNKGDLIRNFTLKVNLTDPTPDASGNSHQYVPSVCTRLIEYA
                     DLLIGGQTIERITGEYIYMHQQLNNTDDDVAQSLYFLNGHGNLLGYTTDYTYFIDLPF
                     YFYRHPSLSIPICALTKQQVEVRIKLRPLNKIVRDTHTDSVPTNPVAKIKRISLDTEF
                     VFVSKLERDYLTSRPLDYCITQVQLSKFHMDGGQKTKSVMLNFKNPVKELLYFSRLEE
                     YDDANKHLAMEVIENIELRFNNNPVINADEKFSMYEQPLLNYVNSPTVLGITNPNITP
                     YFGVYSFSDDPGAFYPTGQVNMSRISHKLLTVTLAREGGTGARRWVQVYAVNYNILRI
                     DGGLAGLKF"
     CDS             56507..59089
                     /inference="protein motif PDB:5TIP_B"
                     /codon_start=1
                     /transl_table=11
                     /product="Major Capsid Protein"
                     /translation="MAGRVQLETTGPQDKFFTIDPHYSYFREHFVKHSNYSKSFIKMD
                     VGVTDFGSLVRYRISPDQGDLIKTISLDVELNPISNAMATGMGWVESIGHAMIEYVDI
                     IIGGTTIQRIPSDYLQIYSEQNYTQTNQTGLKQLIGKFPNRTSSLRANNPTILSHLGV
                     ASSSQKYFIDIPFYFYRNPELAIPLCAIDRQEVEIEIKLRSAEECIVNNQKVTVGGVS
                     SWASNAGKGYGYGVGTYLQNGNDIDGEATGDGSGFVVAITPDGKYAVVGAPDNDPDNA
                     RTNAGHVRVFSMAGATSQRGPDIDGSAANDFFGQAAAISADGNRVVVGAPNHDYTPSI
                     TNTGRVRVYDYNSGTNAWDLNTTLDPPTSDTVANTNFGSVVSISHDGTVIGIGARGLN
                     NSQGKYYAYRVARDNTNTVGIQPEGSEVGNALGDALGYSVTVSGDGKIIVAGANNPDG
                     TSYVKAIKNTSGSTWVTTDAGSNYIAASENSGDEFGFSSSLSYDGHVLAVGGPKNDGT
                     QTDAGHVRVFIWDGADNWYQMGTDIDGESGFDQSGISVSISGDGKRLAIGANMNPLGD
                     ARGHVRVYEWNGSTDWSSAQASASSGQWLQRGIDLDAEATADEFGWSVSLTKDGNRLI
                     VGAKSNDGTGTSAGHARIFDFFDRTFTQNLIKKFSITAEMVFLDPGERIRIQNANRDM
                     VITQIQRKTFDIPYRGSQTNEFDLGLINPVKELFFVFQRENPKTVDNFVPPFDYDNIY
                     LSVNDRLLYYENLDKLELILDDEHTIQGKAGSYMFLKAVQSSIHHSKTPLIRRFYSYS
                     FSLEPEKPYPTGQRNFSLIRNQRLVVTTNACNSDRKLHVYALSYNILRIVDGIAQTIF
                     EDAY"
     CDS             59089..59508
                     /note="no search hits"
                     /codon_start=1
                     /transl_table=11
                     /product="hypothetical protein"
                     /translation="MEQAAIEIITPVLEQSVLLAADYAKACGRDAILSKDFEYAIKYC
                     AMNTIGQKIGSHFPEIYEEDSEESDSEDTENTLEVVDENELEFTPYSGEDKKFTDVNE
                     SYERWGDWEPKTPVEEMIKNAIDNNEHVVDRRMDYFD"
     CDS             59468..59722
                     /note="no search hits"
                     /codon_start=1
                     /transl_table=11
                     /product="hypothetical protein"
                     /translation="MNTSSIEGWTTSTKLKEIEGGSSSSEESSDDESDTSTDSSSVAG
                     SETETIQLFEIKKKVKKSRTKGYNQDKYKKFVTEEELLPE"
     CDS             59746..60030
                     /inference="protein motif CDD:pfam18898"
                     /codon_start=1
                     /transl_table=11
                     /product="Family of unknown function (DUF5654)"
                     /translation="MSAIADTVGLVTQELESQSLNAVVAGFTFAAALSWMDLVRWAIQ
                     QIVTVKRNGGQHFALTALFTTLLSVTVYLVMSRLSSRVRKPLQPVYAVTQ"
     CDS             complement(60020..61036)
                     /note="no search hits"
                     /codon_start=1
                     /transl_table=11
                     /product="hypothetical protein"
                     /translation="MKVHTLDIDSSERDPILYPDPSSYVISLKNPIYDVSKISLISAK
                     IPNSQLLVHSRNKTFSVSGNTVTLDETNYASVGDLVTDLTAKLDDTVAPAIQTIAYDT
                     DTNTITFSNVNAGSAAVKSFTFEFNSGTNGYTSNTEPNTTPHQLLGFAGRDYTSSGTP
                     NSIKSGSINLNGPTSLIVRLSTGSDDFTRTVYTTTPFYTGRVILSGDTLVHKGIDDPL
                     THSFVGGSQKTIRDIKVEFFYMSHGRLIPYDFRNQDHVMKFEVTCSTDKFENLSKQQT
                     PLSRFELPPPISIPEMENPYRWKEYLSIVGIVLLGLVVILITTKPRSQIAVKLPPVAP
                     KLTG"
     CDS             complement(61096..62277)
                     /inference="protein motif CDD:pfam19251"
                     /codon_start=1
                     /transl_table=11
                     /product="Family of unknown function (DUF5899)"
                     /translation="MADPISILAVAGLVYAGRALSTESNPAESVPKEEIIEAPSEQTL
                     SDKVPKFNQTQFAPRTEIPQKKEMATFADVAPMPRSGGQEILDMRDRMYDQGKMNNLA
                     PIEKQLVGPGLGNPDAPATGGFQQLFRVNPTLVGAHKLTQLPGRVTGPGHDVGGGLRT
                     ATPTVGHNMPEKTAFLPDRLPNAGGYAQGMSGARTRPSHQRTMRTTNRSETGLRTDGL
                     GYAPAKRVVSGLTNAQDITRLKNDEHTQQFYYNNQPAPSISNFYNGHNVAPATNLALE
                     NKRGHGYSAEQLQRYGFRADDRRGNPNRRGNAGRMNVREAPLKTTGLVTSVRSDTSRI
                     DGRDGVMSGGWTQQYNQVPYHNFNPNKDAPNPYATSGSAGLDVAKEQLKNNPIAQKLY
                     K"
     CDS             complement(62299..62676)
                     /note="no search hits"
                     /codon_start=1
                     /transl_table=11
                     /product="hypothetical protein"
                     /translation="MAYQLQPGLSLVENPALPKSSATDDVFVYPQPSSISMGARPNTM
                     LYGTAPAKFGKGAPAQYVETSDRLRPQSTSTHNKQPIKTWERGIFPVQDKGVVLPPQS
                     VAYKGPASTRADLQNGLFDKRYN"
     CDS             complement(62705..63355)
                     /inference="protein motif CDD:pfam19066"
                     /codon_start=1
                     /transl_table=11
                     /product="Family of unknown function (DUF5762)"
                     /translation="MTKVWFEDPRQLIRQDKISQFWPNNKQTPAERVNSASRFIIYTT
                     CFLYLIRRDIRVFVLGATSLGVLYVMYRSNMIKETYGVPTRSTGSGCQMPSGDNPMGN
                     VLLTDITDRPNRPPACEYSSVRPIIHALVDQRVPFDAGRSRSPLPHIQRKAASRQFIT
                     APVSMVPGDQTAFAEWLYGPKNGVSCKGGSQFACNPDARGAQLGAFRGLNSAINHR"
     CDS             complement(63372..63860)
                     /note="no search hits"
                     /codon_start=1
                     /transl_table=11
                     /product="hypothetical protein"
                     /translation="MASVSAFTDMMSQFLVELHKVFPQEKGIKKFMAQLELAKTANPR
                     LVVDGFMKGITPYADKISNKDESFLLNEVGNIEFLKDLNLKDNWNDSLSSNTKDAIWQ
                     YLQTLYMLGTTITAIPAETLSMIEGIAKDCADKMENEGGELDEAALMKTMNSMFGGML
                     KK"
     CDS             complement(63901..64119)
                     /inference="protein motif CDD:pfam19149"
                     /codon_start=1
                     /transl_table=11
                     /product="Family of unknown function (DUF5831)"
                     /translation="MELSDYLRDPIWAAAIGGGITAGYIHAKAQLNKEGKLQPSAYTK
                     PAALVAILIYFIVSMGVGQRETISTEPF"
     CDS             complement(64120..65019)
                     /inference="protein motif CDD:pfam19068"
                     /codon_start=1
                     /transl_table=11
                     /product="Family of unknown function (DUF5764)"
                     /translation="MDNLNVLVEAKKEYLGQMCHLMVPVMIETFSIMYDEAVKMSKGR
                     KVLQMFQKLLKEVPNWSDNMSKTHADNITSRCSWYSDLLAAVFVACTKILSAVRLKSD
                     NKKISLKLPTNEIFIQTCYNLAAKDLYKDPYVLHENQSEHARDEQLAVRFIACIENSV
                     KDLIPVQQILQTYMSQESRDIDLDGTHDGDAEDPDIYDGEGEQPGAETLPDGADVSEI
                     GQQMGGEEQPIDETMEHEETEEMPSLEEDGEPTQPSALDNEFRTIPTVQDPTGQQQMS
                     PPTDDGVLFGDAPERRTKKVGYY"
     CDS             complement(65064..65447)
                     /inference="protein motif CDD:pfam19063"
                     /codon_start=1
                     /transl_table=11
                     /product="Family of unknown function (DUF5759)"
                     /translation="MINLEDVQRIEENRKQIKKELYMKIYEQFSTKIRQSAEYGHKQI
                     FLRIPTYVMGYPAFDRPQAALYIDRQLRRSGFTTQRVSEIDIYVSWFIPKTKKPTKDR
                     GDEDEIDDIELPSFANLRKAANKYR"
     CDS             complement(65453..66034)
                     /note="no search hits"
                     /codon_start=1
                     /transl_table=11
                     /product="hypothetical protein"
                     /translation="MRITVALVLIALVILLSYKRETYMDMFGYSGHSDPINGIVLADK
                     PIDKSNYRYEETKMNNDTIQKIILATNAAIEKKTKVCNYIIETLGVKKFVKKDNSDKG
                     PMVIHQASFMAVKEGGFAFGFAVTVDVDINRETPVVMSLQTQPMDSKVLDENAIKAFT
                     EGKEGQEFISYDLVKRAALPTKSELESAKNKIK"
     CDS             66084..66497
                     /note="no search hits"
                     /codon_start=1
                     /transl_table=11
                     /product="hypothetical protein"
                     /translation="MALLIFSSKCNHSQDVLEYIHEHPQLKSMIQFHNVDTQGIPHQY
                     VQILKRVPSLITKDGKLLVGGEVKGWLGSMLPSEEFVGWGAGGTASTNLDDAEPDSCI
                     YDLDSYGSSLKPTITRELQDRINTSVNDAYNDIKK"
     CDS             66515..67255
                     /inference="protein motif CDD:PHA03383"
                     /codon_start=1
                     /transl_table=11
                     /product="PCNA-like protein; Provisional"
                     /translation="MKLATIQASAFKSCFEVLKDILNDVNIYFKSGGMYVTTLDTART
                     SLIDVHLPADNFEEYECNEEIVAGINISNTFKLLKSITNSDILNISIDSKEYMNVEIV
                     SESKNTNTKFQLKLLDINESQIEVPDIEMSTITTLPSVDFQRLCRDMSNIGTEIEITR
                     EGTLMTLKCDGDFANQETSISCSEESPRISGLYSLRYLNIFAKGSSMCSSVQVLQEEA
                     NRFLILKYNVASLGELKFYLATKVPSDQ"
     CDS             complement(67233..67850)
                     /note="no search hits"
                     /codon_start=1
                     /transl_table=11
                     /product="hypothetical protein"
                     /translation="MLVNLLNHVLLKVYGLYKWVTTRPDYHIHSKLMEYQVSEDDDRD
                     EHITHEMWKHESQFWFQTRKKFYANVTSQDDYQNHIPKQVKNVVLRIRYWYNGKIYKI
                     VTNNLNMKLPDDLNTEFSFSIPLSRVYLVDDNENPLEDITERVKVYAGPKNDFHGQEI
                     YIKDFLNQDEDELITKYPKVKLTNSLGMSKVLSSSTNKITDLRVP"
     CDS             67859..68806
                     /inference="protein motif PFAM:PF04947.13"
                     /codon_start=1
                     /transl_table=11
                     /product="Late Transcription Factor VLTF3 like protein"
                     /translation="MEGNFLSRYNNKINEWEKLIEEYPENSKIYHAEMSEYIIKCMPY
                     MNQYTDDLDKVTTVDNVFNCKETHGLQRKDIYVDYLIDVESQSINRQIVKEMVDVCPR
                     CPDSNVIHFNDTSDLTCDNCGLVVSKMINQELTYREEQESSEKIVNYSYKRENHFNEW
                     MSQFQAQEMTTIPPEVIEQLRAELKKLKIKSLEEITHAKIRGLLKKLKLNRFYEHVPY
                     ITNILNGIKPPSMPQELEERLRIMFKDIQKPFDDNCPKERKNFLSYSYVLFKFCELLS
                     EDVYCQYFPLLKSKEKLYQQDVIWKKICNDLRWEFIPTI"
     CDS             68823..69182
                     /note="no search hits"
                     /codon_start=1
                     /transl_table=11
                     /product="hypothetical protein"
                     /translation="MYMPTTIHCLQPWIVRQSVIAKAKKEETLEDLKRELKELQIENS
                     KLHIQVNQIRMKPRWDPHSHRIQHPEKDTRMRPEIYKQFMRQDAMPIGHNMALKEEDL
                     QEFIDPDLLENGDGSID"
     CDS             69197..69556
                     /note="no search hits"
                     /codon_start=1
                     /transl_table=11
                     /product="hypothetical protein"
                     /translation="MMYMNTRKPSMIKYDVVPGFKGNITGGQNDMIRRATSMYPKPPP
                     RKWNIDECIEKIKWDANSKSKITTLYLPHGELYNPMIHKAQPRYVTYEDLYPVEPKRG
                     KVSIWKRIIRWIRRSDQ"
     CDS             complement(69525..69623)
                     /note="no search hits"
                     /codon_start=1
                     /transl_table=11
                     /product="hypothetical protein"
                     /translation="MRHLHRTERARPFIIIINNIFISIDLIFVSTE"
     CDS             complement(69678..70112)
                     /inference="protein motif PFAM:PF13366.5"
                     /codon_start=1
                     /transl_table=11
                     /product="PD (D E)XK nuclease superfamily"
                     /translation="MIGTQLRNRIRFFADKIYSQLGPGFSERVYHNAMEILLRKDSIP
                     YESERIIPIDFEGHNVGNLRADIIVNKELVLEFKAIKSLTEASEIQAQNYLRLTGLKN
                     ALLINYPPVNSHECEIRCVTSIQELEKPSPLIYSNQVFPRDI"
     CDS             complement(70145..70600)
                     /inference="protein motif PFAM:PF13921.5"
                     /codon_start=1
                     /transl_table=11
                     /product="transcriptional regulator, D5 like"
                     /translation="MTIFIEPSTSNRPRTRSQKDSSFLGVVAEMNPEALTKKGRAEVK
                     KTQIKKSKKSSPKKWSVDEDANLIDELLSSTEPIDQIANRHRRSPAAIKQRVIHILPE
                     LRFRIQMVIKTKFVLGIVTHALVAVTAYALGNHPDAIPLPQISGIGVST"
     CDS             complement(70632..71015)
                     /note="no search hits"
                     /codon_start=1
                     /transl_table=11
                     /product="hypothetical protein"
                     /translation="MSNIVNGIKNIFRRALNFKVKSLLTEDNIENSMWTSPDFDDVLI
                     DHIMRGRSRLEICEIYGIPYDRLKQRLRHIAYDMYVERMNIMEIRNKTGITAQELLGE
                     IDRREGPDKSKCIRSQRDGIHEPLY"
     CDS             71109..71222
                     /note="no search hits"
                     /codon_start=1
                     /transl_table=11
                     /product="hypothetical protein"
                     /translation="MTLPTDHRSTYGEYYQKLTLVYVKCILFYEMFTDALI"
     CDS             complement(71226..71357)
                     /note="no search hits"
                     /codon_start=1
                     /transl_table=11
                     /product="hypothetical protein"
                     /translation="MIMSEKTSHRPKNNIIYTQIFQIAQDYVASRRLLILRKVEVFM"
     CDS             complement(71388..71513)
                     /note="no search hits"
                     /codon_start=1
                     /transl_table=11
                     /product="hypothetical protein"
                     /translation="MTQIVPKLCKLLSDISIHSLKFFIILLHILDPLQKHESKVF"
     CDS             complement(71519..71641)
                     /note="no search hits"
                     /codon_start=1
                     /transl_table=11
                     /product="hypothetical protein"
                     /translation="MKKKRLRFESIYESIKWVLKNTFHSPKFYIILFTLKCAKV"
     CDS             71712..72335
                     /inference="protein motif CDD:pfam14716"
                     /codon_start=1
                     /transl_table=11
                     /product="Helix-hairpin-helix domain"
                     /translation="MTFSAQSISTYISNLEKDNAALRKRVKDLEESRDSLLQHICDEN
                     TKLWDEYSAEDDESVASNTDESESESESSTMAQITGDEPYESDSDATTVGKPGSSETE
                     ETESESESESDSDYFVCYNHDLTAFLDDLADREENKYKKYAFRHAANMVYNYPSKVKC
                     GEQIAHISGIGQGIIRRIDEYLETETLTTDSESEYESDLLSPLKGRN"
     CDS             72362..73156
                     /inference="protein motif PDB:5HFJ_C"
                     /codon_start=1
                     /transl_table=11
                     /product="Adenine specific DNA methyltransferase"
                     /translation="MDIRNCNGIELLKSLDDKSVDLILTDPPYIISHETGMNKLRDAI
                     DSGKDLSKTEQEWNDYTSKNKVDAPNAKENYLKYGTIHGTKYSVKTNYGEWDENFTMD
                     DLSDFIKLYYDKLRDGGTCIIFFDIWKLSYLKELMEKHKFKQLRFIEWIKTNPQPINS
                     RVNYLTNSREIAILGVKKGKPTFNGKYDNGIYKHPIQNGVWRFHPTQKSIRLFEDLIK
                     KHSNEGDVVVDTFLGGGTTAIACKNTGRRCIASEISKEYFEKIGLF"
     CDS             73202..73414
                     /note="no search hits"
                     /codon_start=1
                     /transl_table=11
                     /product="hypothetical protein"
                     /translation="MYSRIRPRLWRSARSVSGSPRGESSIVYCSQCLQWYLRRFRNFG
                     KGFRVRVLFAESFRVRGCTGFNTFIS"
     CDS             73422..73613
                     /note="no search hits"
                     /codon_start=1
                     /transl_table=11
                     /product="hypothetical protein"
                     /translation="MYVFVFIFTYLFSTSLSVFNPLKYLRGAYTGLPFFRNSRIFLDM
                     SWSVRAILFITYNLIPRFA"
     CDS             73637..74419
                     /inference="protein motif PDB:1G60_B"
                     /codon_start=1
                     /transl_table=11
                     /product="Adenine specific DNA methyltransferase"
                     /translation="MIISGDVLSVTPTLDSGSAQIVIADPPYNIGKDFGNKSDKQPMG
                     DYLKWCDEWIKECLRILRPDGTMFIYGFSEILALILSRVPEEVNRRWVVWHYTNKTTP
                     TLNFWQRSHESIIVLWKDSKVFHRDDVREPYTDGFIKGAAGKTRKGTKGRFSKEGAPD
                     TTYAAHPKGALPRDVIKIPALAGGAGKNERVDHPTQKPLALCERLLKSCKQPPENGYV
                     FVPFAGSGSECVAARDLGLSFVGVELNEDYVKLINERLQLKS"
     CDS             74433..74915
                     /inference="protein motif PDB:1RKN_A"
                     /codon_start=1
                     /transl_table=11
                     /product="Thermonuclease"
                     /translation="MATYSQAPCEYIYRVSSLEKIVDGDTIDVAIDLGFDVLTKQRVR
                     LLGIDTPESRTRDLDEKKLGLLSKKKLKEWCLKAVESEKDDITIELRCPEKDSRGKFG
                     RILAEVWVGEDGHWTNVNRWMCENHYAVPYSGQNKSAVDSLHEQNKRALIRNGEVSFE
                     "
     CDS             74915..75112
                     /note="no search hits"
                     /codon_start=1
                     /transl_table=11
                     /product="hypothetical protein"
                     /translation="MCLFEFVCVSHQVERGQDSDDNSAHQNTGAHLLVLRSLFAFLNH
                     FTIPTHLNLSVPPEMFNKLGL"
     CDS             complement(75093..75716)
                     /inference="protein motif CDD:KOG1591"
                     /codon_start=1
                     /transl_table=11
                     /product="KOG1591, Prolyl 4-hydroxylase alpha subunit
                     [Amino acid transport and metabolism]"
                     /translation="MIRFFLLASFLVVLFLVLLPRYNEPLLFGKFITAKEAEYIKTRA
                     SDQLKSSTISTEKDLDTSIRNSETAWLSLKDSKIREIANRCLAIVDKPISNCEFMQVV
                     KYKKGGFYRPHYDTLATMKNPRVHTFIIALNDDYDGGATIFPNLGKMFKYKTGDVLIF
                     DNLNNYGFKTKKAIHGGMDVTRGEKWVCNLWVRRHKCEISPLINPIY"
     CDS             complement(75746..76072)
                     /note="no search hits"
                     /codon_start=1
                     /transl_table=11
                     /product="hypothetical protein"
                     /translation="MENNRKICKQCGNLEEHGVNNDKSDGLMGSRCKKCELIRRRAYL
                     SGRRPPSPTPPEISFVRSYIQTTETLSVAMDEGSLIKLPRQEWYTLEAAMMKMIARIH
                     AHAAFR"
     CDS             complement(76154..76819)
                     /inference="protein motif PDB:2VDW_C"
                     /codon_start=1
                     /transl_table=11
                     /product="Capping Enzyme D1"
                     /translation="MEEIRKHHNDAKRALIQSVTKEGYHILDVGSGFGGDLMKWKNCG
                     AYINMCEPRQESLDECKSRAKNMKIRANFYLGDITKCPKRQFDVICYNFSLHYIFESK
                     KLFDISMREIKHRMRPGGMFVGIIPDSEKIIFKTPLEDELGNYFIMDENSGYGNYGEK
                     LKVKLVETPYYANGEVPEPIGYRDILITRMTEMGFTLVLWEGLTGSKISELYSKFIFV
                     YKR"
     CDS             complement(76826..78058)
                     /inference="protein motif PFAM:PF13708.5"
                     /codon_start=1
                     /transl_table=11
                     /product="DNA methyltransferase"
                     /translation="MATKQKSLGQYFTKHIGLRNYIFNHVENVGAKLLEPSFGAGHIL
                     MNFLETNKNHPMVCFEIDKTIEPEVDFNNNQKVIYEDFLSYEFDEKFKTIVGNPPYVK
                     GKGSASNMYIKFIEKCYHLVDDGGELIFVVPSDFMRLTTTSKLIVEMCENGKFTHFLF
                     PNRSSLFENASIDVTVFRYQKINRDGVVIDPIMTYHNKTFMDTCVVQYGIPDEPRVEH
                     TRYNVLGGIITFGEQSEEMKKIEDYFDVGVGMVSGKDEVFKVPLGNIDVLQDENETER
                     FIYVNQFPTGNQEIDEHLEKYKQTLMDRKIKKFTEKNWFEWGAPRNLRLMENNNGKDC
                     IYVRTLSRKTEIAFLGKVQRFGGRLLCMVPKSGDVDLEKIVNELNTDTFKSNYKNDGR
                     FKMGQRQLALSCLKESVF"
     CDS             complement(78068..78715)
                     /note="no search hits"
                     /codon_start=1
                     /transl_table=11
                     /product="hypothetical protein"
                     /translation="MSLRIRNSITNAYIDKVLEYCQLLLHRNEINLSDKYVDGRINSV
                     KDEAIIRGILLKDKALATRLKEPSDPRAFGDIYLDMSEFKVPDFPINIKSFDTTNKNQ
                     RNNLCGIVKLINYMYNDKSCRDKVGIARAVKNSPIQIQRYGLIIVSKTENKVWCGTFD
                     EVPTTQIFINPSNGFQISYPVDRIKRNDQQYMKMVTDKTHELFQKWAEPLKVFEH"
     CDS             78838..79479
                     /inference="protein motif CDD:pfam19150"
                     /codon_start=1
                     /transl_table=11
                     /product="Family of unknown function (DUF5832)"
                     /translation="MASLTSDYTTVPGQLFACLSVIGPEAPQKNDKFGIKIRGCFASR
                     SEAADHAKRLQKEDATFDIYVVDMYKWLLIPPDPTKIEDAHFANEKLEEIMQGYRENQ
                     AQATKMFEERKADMMAVKTGDTYAKPGDDNSRYYNKPDEAPISHPAEVLERLQKEKPD
                     APMEDLVKEADEIVAQEMKERQKQREADAAAEAAEAESTNAKNEEKSEEVSSA"
     CDS             79436..79747
                     /note="no search hits"
                     /codon_start=1
                     /transl_table=11
                     /product="hypothetical protein"
                     /translation="MLKTKKSPKKSRPRKIKILISNKMLSVILNLITLLIVVALCVLF
                     FSLKEKRKNKKDTDTAYDVATDMLKDPLIVSRAYFTEPKTGDIGDFSGYSDPESEIKM
                     V"
     CDS             complement(79734..80069)
                     /note="no search hits"
                     /codon_start=1
                     /transl_table=11
                     /product="hypothetical protein"
                     /translation="METDIGNPIDYKSEVDSLDKHAHAHDNDMTDDPYEDSTPIYAQP
                     MMNQAPPPPPPMYPMMQQQWQPMASPPTQPMDIFASIDKTTYIIVFVGFILGFFMGKT
                     MQPVILKPS"
     CDS             complement(80104..80403)
                     /note="no search hits"
                     /codon_start=1
                     /transl_table=11
                     /product="hypothetical protein"
                     /translation="MAALVDQMENINISEGAIRTRYGRIVKKPQLFVPTETVVNDDFG
                     DDEYDEEWDKSDLDTEEEYDSDDSGFDDSDDEDDNGNLKGFVVSEDEESGEDDSE"
     CDS             complement(80415..80816)
                     /note="no search hits"
                     /codon_start=1
                     /transl_table=11
                     /product="hypothetical protein"
                     /translation="MALVLLCASTYVAYKLLYKEYSPPERADTLKDLKLKVHKYSGVE
                     PEIYMKFLSKIKLAQRLEHNPNVAQQYLIESLDSLEDLGLYGETRNLGIQDEIHQLSN
                     TIGYTFEKKLMDNAINNNEVFHPKYLNRRIY"
     CDS             complement(80835..82373)
                     /inference="protein motif PFAM:PF03121.14"
                     /codon_start=1
                     /transl_table=11
                     /product="UL52 UL70 DNA primase"
                     /translation="MFKRWCAEQKIDHGGNKLSHVLMNGGVLSVPSDRLNEFYDKCIE
                     AVLSGDKIYVVEQKTKYYNFFVDVDYKAKEALDINDIRDICKIICDKVMVKGGRECLI
                     SVAEPKPSGDKIKTGIHLNFPGFVVNQASAIALREHILVALYIARGGSNSKSFIGSDT
                     EESSDSKSSADSDSEYDNEDWNKIIDSAVYGDISKRSKGSGFRMPWSHKMAKGVTEGP
                     YLPVFVYKPGGLLSGLTRIGQRPDAQILAMSAVRTTSTDFVTIEPPTKAVKEGSFTKI
                     QTRDEVGDIELKSNIELYIQKHMIGQSRARVSKLFKFENIFLISSNSKYCENLGKNHG
                     SNHVYFHISGDKISQKCFCTCDTLDGRRSGYCMEFRGQTYQLPPRVTNTLSDLLTAAD
                     KNKIEAMKKSIGFKQSTAPVNGSGINTMDCKSDMENFIVKHVDKQHTDLKVIKIQKNG
                     KNYIIGTTSTYCEIAGKNHDDKCTSFILTNKGKIKQDCVICKGKKSKIHTIIPKIMNK
                     LYPK"
     CDS             complement(82400..82600)
                     /note="no search hits"
                     /codon_start=1
                     /transl_table=11
                     /product="hypothetical protein"
                     /translation="MKSKAYILREIRELLIDNRGYSEDDAKEKADELAPRTVYELLTL
                     KKELATDKEFEDVSISASIRRY"
     CDS             complement(82602..83132)
                     /note="no search hits"
                     /codon_start=1
                     /transl_table=11
                     /product="hypothetical protein"
                     /translation="MKKYKAIAIPVSFADAKPRFLTVRDRRFKDWIFVTGGCRRREIY
                     NPLRCALRELEEETRGIVSLKKGEYTSYVFTVKESPTVDLVYNVFVFFVDWKRNDQYA
                     LIRKFYEEKAKCQAKKANKQPIKKTFDENDFMNFDTLEEYNCRKRWNLIVDNIIKNPE
                     FYACVQSLNRKTFSIK"
     CDS             complement(83167..83466)
                     /inference="protein motif CDD:pfam19084"
                     /codon_start=1
                     /transl_table=11
                     /product="Family of unknown function (DUF5775)"
                     /translation="MFSLDRETMMLIAVAMCILGSLYLYSELRNTRNDVSEVRTFSSQ
                     MANHLNSLSYYDDDMSEEGDEDYEEDGEENVPVQPTKSIQSITPISAETEVMSVK"
     CDS             complement(83498..83773)
                     /note="no search hits"
                     /codon_start=1
                     /transl_table=11
                     /product="hypothetical protein"
                     /translation="MFWTVLFLLAFVFVLTYDPRSRTLDKIVDPKIVETSENTKPVPY
                     DENVTNIRRSVTRESKESHYDALQFGKDAGYTVPDNKGVHMGAIIGT"
     CDS             complement(83813..84856)
                     /inference="protein motif PDB:5TIP_B"
                     /codon_start=1
                     /transl_table=11
                     /product="Major Capsid Protein"
                     /translation="MSGGIAQLVAVGAQDAHLVGQPEVSFFRSTYKRATNFSQSCERQ
                     VIQGNIQNDGMSSIRFERKGDMLSYVYLAPIHTNGTQAATVTDWESKISKVELFIGGQ
                     LIDEQDSTFSTMIAPELLATSSSKSVGGGIYRGGAGEQFYPLRFQFCENWQSSLPLIA
                     MQYHDVELRIHWGASAASNKWEAYANYIFLDTDERSVMSSKPMSMLITQTQKVIASQA
                     KIQELSFNHPVKFLVSNCSANGMMTATNQTKLQINGTDCSDYKFTMPNYSAVSSYYHV
                     PNSSGDKKTSLFIYPFCLETSKLQPTGSLNFSRLDSARIVNSGSSSLDAIYAVNYNII
                     RIENGMAGLVYAN"
     CDS             complement(84865..86538)
                     /inference="protein motif PFAM:PF13884.5"
                     /codon_start=1
                     /transl_table=11
                     /product="tail fiber protein"
                     /translation="-
                     ELLIFKGQHADDRVRIRAGEIAFDTHTGTNRTAESRKMILKNNGYLGIGVASPQDQLH
                     ISERLRIDEIQMKYDSTDGLVFNRSGPVNKLMSDGYACTGGTNKLLTTGLTATQATVN
                     GQTIITGSVGIGTNALFPGRVLHANGDIRVEGNIRQKPFVVSLGEGAGDTSQSAYGIG
                     IGYRAAYLGQNNATIAMGSNAGYDGQAEGAVAMGFHAGESGQGMNSVALGFYAGSTNQ
                     HPSTIAINAGVTPLQTARPNATYIKPLSARTQASNVMGYAADGELIDCTTVSFNSGGK
                     LVATQGIEADKFYGDGGFLSNVGTNFTNTISFLNPSIGFKSGSPAHGISNLTPTHTLD
                     VGSNLFIEDTGSNVLSISGNILAEKITLGNVAISATYTLQQITNTGNTTSKTVQFTNT
                     GNSLVTDGRVGVKTASPSFDLEVIGTAAKTGGGSWSSTSDRRLKENIQDADIDLCYDT
                     VKTIPLRRFKWRDDLEGFSEYQKDKNVLGWIAQEVEEYMPKSINTIGEKYGIDDVKFL
                     NNDQLYASMYGALQKAISKIESLEDELAKIKNSI"
ORIGIN      
        1 taagtttttc cggtaaatct ttgtaattca taccaatctt caccatcatt ggaacccaaa
       61 atgacaccat ccttcggtgc gcgtgcggtc acgcccgtga gtgggaaaac atttgaatgc
      121 gacaatacta tttggtacgg caatttaatc tggagccaat gaccactgtg tcgtgtcccg
      181 gcgacatcaa tggtattaat agttggaaag ttggtaatcg ccgtcgcatc ccattcaccg
      241 gacgttgtat tgtacccaag ttcgctacct atcgcccatc tagtactcgt atcgctgtcg
      301 aatgcttccc atgcgttaaa tgaattgttt atatcttcac tactcgcact tgcctcgtac
      361 gtgccatgtc cttcgatgta cgtgtgataa gtcgtaagtc cctgggtcgg ttgttccatg
      421 aatccttgat taattacatc cccggtgaca ctcgtaatgg cggcattgga atcaaatttc
      481 aatgttccac ccatctcgac gttagatgta atatcgagtg ccttggatgc gtgcgtcagt
      541 gtgattgttt cggcggttgt tgcgttttcg gctgtcacgt gttgtaatcc atacgatgct
      601 tctatgccaa atccactcaa ggtgagattt gacatggaca cgttaccgac gatatccaaa
      661 acgttagaac cgtactcatc gacgtgtaaa ttggaaccaa ccgataaaga aacggtaggc
      721 gcagaatttg cgataccgac attcgcggtt gtgataaaag cgacatctgt gttggtgaac
      781 tggagagtat ttgacgcaac attgccttgg tcggtaattg cctgtaaggt cgtcgcgatg
      841 ttagaaatca aaccaccgtc acccttgaaa aatttactat ttacgacctc tatattacca
      901 gacgcattta aagcaacatt agcgttcgcg aacaccattg tattcgacgt cgcgttaccc
      961 tgatcgacaa tatcaccgag tgtcgtggcg atgttagaaa tgagaccacc gtcccctttg
     1021 aaaaatttat tattagtaac ctctacgtta cctgtagaag tcaggcctgt cgttgtattc
     1081 gtaaattgaa ttgtattaga tacagtattc ccttgatcgg agatggactg tagcgttgtt
     1141 gcgatgttgg aaatcaaacc accatcaccc atcaaatgat aaccactcga taccttaacg
     1201 ttaccagaaa cttccaaaag ttcggttggg gtttgggttc cgatacccac gttaccactc
     1261 aaatacgcaa gtgatgccgc attggatgta gctgaatttg tgtatatcca ttttgcggca
     1321 ccggatgtaa ttttaacatt acgaattctg tgataatttg taagagaatc cgtggtagcc
     1381 aaaaaaccaa tataagcacc agtgtatgcg tcggcatttt gtgtgtgttc gtatgaaact
     1441 accaattttc cgttaaaact cacagatatg gaacctctat cgtacgacac gacaaccttt
     1501 tgccaactcg cattggctat ggatatcgtt ttatttataa gttccgcatt tctatatttg
     1561 atcgccacct tttgaccacc accaccatat ttctctgata catatacttt gtaaccgccg
     1621 tgattaccat cagtggtcgg ggcgcttgta ttgaaaaaac tgaaaagtag atcattacct
     1681 cctgtaccac ccccagaata acgctcgaat tcggcagtaa atgaatttgg taattgcatt
     1741 ggccagtgta tataacctaa ggtcgattgt gtgagtgaat tgagttcata gtatttgttg
     1801 gttgtatccc gtccagacga agaaccgccc gatgtaccac taaaagtggt tgtcgattct
     1861 tggtcatcgt atagtatgac ggaattgtgg gtgatgggat tggatactgc gtccaccccg
     1921 gccgaaccct gtgcgtcaat tttaaattgc ggactggcca cgccaaatcc tgtataacca
     1981 ctggccgcac caaaaacgag gtgattggct tctcccaccg aagaaatcac accaccggtg
     2041 ccggtagtct taattcgtaa atcatagtcg tccgtaaaag cacccttcaa atccatgacg
     2101 gcaccgcccg gacccccgat ttccattgtt gcggaattta agttagattg aagtataaat
     2161 ccggcatccg gaccatgaac gtgcaaacgc tcgtccggag aggccgtacc tataccaaca
     2221 ttgctcaacg tcgataaagc cgtcgttaca tttacccctt gaacctcaat agagggaacc
     2281 cgtaatgtgg cattctcaac attcaggata ccatccgggg taactattga catttaatat
     2341 accgtgacaa aaaatttatg atgatttccc acctgctgat attacaatct taccatataa
     2401 catatgtact cacttttatg tacccccata gtgacggtac cccaaaacgt aatcatggtg
     2461 aaagagtgtc ggatagttac tatttttgag acggagagga aaaatacata tcaattgaac
     2521 atgctcgacg caccacccat aaatgtatta cctcctgagt atgatgagat cgatggatcg
     2581 accatatcca agtcgatata tgaagatgac gaggttctct cattttcata tccagatgaa
     2641 gagaccgaag aatatgaaga tgaagatgaa tatacgatcg aatacataga cgaaaaataa
     2701 tatacatata tatcaaatga aacacgcggt ggccatcatt ctctccgtga ttttgggatc
     2761 cgcgtattat atcatgatgg aaaaatccat tcccacagaa gcaaattgta gttatctcgc
     2821 gacgccgatg accgatttct tggcgttctt gtggggattc atggtcgtgg gatacggtat
     2881 taaatatgat aattccattc taacggcgct cggtgcgacc gtcgtggtag aacacgtgtg
     2941 gcaattaaaa agaaaaggga taaaacagtt acgtaaataa atacatttta catgtgggac
     3001 gcacatctaa aaagtaatct ctcttggcag gattcgaacc tacgacgttg tggttaacag
     3061 ccacacactc taaaccaact gagttacaag agaatgtccg gcctacccga ttcgaacggg
     3121 tgacccgctg ataacaattt ttacattgca aatttagtat tatgtactac agtcagctgc
     3181 tcttccatct gagctaaggc cgggtaagct tctaacaggg atcgaacctg tggcggtgga
     3241 ttcaaagtcc actgtgttcc cactacacca tagaagcttt agtattgtct ccggtgtcat
     3301 ctttaagttc gttattgtat ttcatgccca tgagagttat agtaaataac ccagctgagc
     3361 tgttagcgac gatcatcgga actacgtcat aatatacaga ataaatgagt cccatcacac
     3421 tggcggtgac atttaatcct aaaaagtaat aattgatagc gtgtgtgtcc ttcgttttat
     3481 gtacatgaac tacttgtgga acgaacatga tagctatcat gatcgaactc accaatccaa
     3541 taacatctat agaattcatc ttatgtttta tagatgtgat atgtttaagt aggatatgtt
     3601 acgcaacgcc tagaatatta ttttagagaa tgtacggctt cttctcgcgc tcttccttcg
     3661 tgcgcaataa ttgtgtaacc gcgaggaatg cgatggcaac gaaaatagca ttttccttgt
     3721 cgcgcgtggt ggcaaaggcc atgagcaaga acgtgacaaa cttaccgacc ttattgttga
     3781 gaaccttgtc gatgatagcc ggcttatcgg taatgccacg caaaccaaac atggtgtgca
     3841 tcaacatgat cataccgaaa ataaacggac cattgataaa cttatcgagc gccggaaaat
     3901 agttgaagcc ctctccgtga agggcaagtc cggcgagtgc cgaaactagc atcatcacca
     3961 agacaatctg attgctgaag atggacattg ttttatactg tatataatta ttattttttt
     4021 taaatttgct gatgacgggg atcgaacccg cgaatctcct gcttacaagg caggcgcctt
     4081 accacttagc tacatcagct ttatcatgat gaaaaatgta ctgtactctt taatacacta
     4141 ccggggagta ttcttccagt ggcgtgtagt gtccagcatc tcggatgaaa ttccggtttt
     4201 tcatggagtg gaaaaacgct tcttctccca tccgggcaca cagtaatgaa tcgtatagac
     4261 ctggtttcgt ggctcctatc atggaaccgg gtttgatgaa tttacattcg atttcatatt
     4321 tttcatggag agttttcgat acgtcttcat aattacttcc tcttgaggcg ataataacgg
     4381 caaaccgtcc attagatatg tactttctat acacatgatc cgcaaaaaat ggatcttcgg
     4441 gtaaatcggg aataagaact ttatctattt ttttagtatt tctgtaatat gtgtgtttag
     4501 ccaaatttcc cgtttcgtct tcgggcgtct cgagtataac gatagattta gatgtattgg
     4561 cttcaacgta agccaaatta acaaattcac ctaatacctt aatggtcgtt tgaaatccaa
     4621 aagattccaa acaactaata tcattcgtga atccctttgc caaacatatc acgtttgtag
     4681 aaactcgctc atcttgtata atttgtctcg cgcgactgat cgtaattgct ccacctatac
     4741 aatataattt atccaattcg gagatttcag aaatagccgt atccatgtta agatcctctc
     4801 tggacatgtg taatatagaa ccggcgtcgt ccgttagcat gtctggtgat aattccattt
     4861 tcatgccata atttaacccg gcaaaccctt ctttgtatcc atacacaata tttccaaatt
     4921 taagctcccg tagggctaaa ctctttattg cggtattgac gcccggacag gtgtgtccgg
     4981 cagttaatat tccaacttta tgtgatagag tgttaatcat gtgctaatct aaacaggaat
     5041 gttatcttta gatgtatttc ttacgtgcgc gttagatact tcttcgtcct cgtcggggtt
     5101 ccgtgcgttg aataaacttt ttctcgatat cgccccgagc cactttgcga cagatttttt
     5161 agatgtccga tccccacata actgatcatc cccgacactc accagtacat tcaagccgtt
     5221 acacacatct ggtttatttt cttttgtggg aaattcaaca ttaaaagcca ttatcgatac
     5281 attaggtaaa tctggactat catctaataa acgatcgtac tcatatctac atttttgaaa
     5341 gaactctccg acattttgtc tgtgttcgcg ttgaagggaa agttccattt caacgtttct
     5401 ataaaactta gaatattgaa cgcaagcgag tgaatggcgt ccggcgagag tattactccc
     5461 ggaaaacttc aatatagatg tcagaatacc cgctatcaca ttcaaaaaag caaacagata
     5521 ctgcgctatc atgatattcg ttttactcgc cgaagataag tcgtcagaac cactgggatt
     5581 tagaaccgca aaacctccca cacccgtgat ggaagaaata attatggatg gatacgatag
     5641 gtgattgttt tgtctattat aatgaactcg ggcgtggtta tgtaaccagc gataccccgc
     5701 acttttttca gcccagttca ataacagttg ttcttgttta ttacaccact tcatgtctgt
     5761 gtcctctttt cctgatgatg tactgccttt agaatccacg tgttttatgg gtggatgatc
     5821 catgactaat tttagcgcag atatttttcc aattctggtt tcatttcact gatccaccat
     5881 tttttctttt taggatccca tctacaccca tacttttttg cgtgatcctt atcggaaaat
     5941 ggaacattta agtatgttct attcatcatg gtttctagct tattcccaag aaatatagac
     6001 tccgtgggtt tagcataagg acagtgtgtc aatccaatag ccatattagc aagtctgtcg
     6061 gcgttttcat tccccatgga atgaacgtca tctttacccg tgtgagcttt gatgtgtttg
     6121 aatagtatct gactttcctt aaatggtgaa ttacgcctat ataattcata cgcttttcta
     6181 accatatcct tgttgggaat atccttcgac catcccgcca ccgcacattt ttcgccgtac
     6241 gtcgttacgc atctaatcgc ataaatagaa tcagatacaa ttgtgacgac tttacccttt
     6301 tccaagtcgc cttttataat tgtatatgcc tctataatag cgcccaattc cgctgtattg
     6361 ttcgattgtt ttccttccac ctttcttgat acgttacgtg gatcatcatc accgaaataa
     6421 atgcccatac cagccattgc gttcgtttgg ccgttattgg cgcacgcacc atctgtgtat
     6481 acatagtaat cactagtcat ctttcatttc aacgcccgaa acctttaatt cttttaactt
     6541 ttcatacaaa attgtataac aatccttctc cggggccgta gatgaatcca cgcgcactag
     6601 tttatgagaa aatggctttg taccagaatc acgcgcggac ttactgaccc aatactgaaa
     6661 gattccctct gtgcgataaa caataccatt cgtgggatcg tttatctttt gttgatgaac
     6721 ttcggtatcc gccaaagaca tataataact agtgagtttg aagccgttat cagtcgtgat
     6781 aggatctggt ggtgtagcga caacacccat tttattataa aataacataa aaagtttaag
     6841 ccccttctgg ataatggaac gtctggctat atgttcaaaa cttttttatg atagagatgt
     6901 catagaaaag cataaaaaga tactagaact agaaaaacag attgataatc tcaagaatga
     6961 attaaaagaa cccagaagct tcttccactc acgagatcaa tgggatttct tcaaacaagt
     7021 gatgtatgat gatataaaag aaaccataga acgatgtata tttaacgacc atgaatatga
     7081 tcacatggaa tggatgggac tcactcctat acaagagata caaatcggag gttgcataga
     7141 aaaacattta gtgagactca ccgaacaaaa aatatggcca gataggatcg cgcatgatgt
     7201 tatcatgtat agcctaaaag ctatgtttga gagcttacat agcacaaatc agtggatgta
     7261 tatatatcac acgatgtcta ggtcggaact ggccgatatg atatataaac acattacttg
     7321 gcttctcgat gacgaaacac acagtccaaa tatattagaa aaaataccca tattcgaatg
     7381 taagcagtgt caagaagaaa cggactttat aaacgaaaag gacatatgcg ttgtttgcga
     7441 atacgaaaac ggaatttagt ttatttttaa aaattgtatg cgaatcagtt tttaaaaatt
     7501 ttttattttt ttttattttt tattttttaa cacgcgagcg atatatttaa gctataataa
     7561 gcctagttgg agaacgcgag accgcccata ccggattgga tgcggaggac gttgtagttg
     7621 gtcgcgaaca tgtggagggt cgtcaagccc gaagccttcg tcttaacggc aacttgggca
     7681 ttatcgatcc tcgaaaaatt acatgtccct gtcggttgat gttcctccgg tttgagagcg
     7741 aaggaatacg agtagacacc cgggtacgga gaaccggagt ggtgctggaa cggttgcact
     7801 tggttgaagt acttaccttg ttgctccttg aagcgatctt ggccgttgag gaccaacttg
     7861 aaggtatcca aagaaccgac cgacaacgcg gcggcgtggg caccttcttc ggtccattgg
     7921 gcagaagagc caccccccat ggagccatcg tacaacgggg caccgatggt ttccgtcgca
     7981 acgcaggcgt tcgccgaggt cgtggcggcc gtcccgtcgt tgttcgggtt caattcaaga
     8041 acaaccttac ccgtggtacc ggcttgggtc gtgaagttcc acatttgcgc gttcgcagag
     8101 ctggaaccgg ccaaacacca gacaagctcc ttgaccgggt ggttgtagga caagcggact
     8161 tgcttggtgg caccggcggt gacggtgtcc gtaccggtgt gttgcacttg ctcaatgagg
     8221 tattcatgac ccttttgcgc gaagcggcga cgctcctcgg tgtcgaggta cacgtagttg
     8281 ccccagacct tgaaggtgga accgtccgtg taagcagaga actcagagga caaatcgaag
     8341 tcaatgcgca cctcgtggta ttgcaacgcg ataagcggca aatagagacc cgcattgcgg
     8401 ttgaagaaga acaacaacgg gaggtagacc gtacccgcgg tgtcggaaac cgggttggag
     8461 gtcatcttac cgtattgcgc cttcttggaa ccatcgaggt acaactcgga gtacaaacgc
     8521 caccaggttt ggtagtgctt gtcaatgcgt tgtccaccga tcgacagttc gacgtccttg
     8581 atcgcacgtt cggcggccca ggcaccgtcg cacttggtcg tgataccggc cttggtaccg
     8641 agatcggagg ccgtcttgag ttcgacgtac atgtcgccga tgagatcgcc attacgggcg
     8701 acggtaacgg agacgcggcc gttgttggac gccgtaccgt taaccgtttg ttcgatgttc
     8761 tccatcgcga agttcgtgtg tcggcggtaa accgcttgga agaatgtcac cttagggttt
     8821 cccgtgaggt aaacatcttg tgcaccgtag gccactaatt gcattaaacc accagccata
     8881 ttgaattttt ggtactgtat actgagaaaa aaatttcggg taattccgca tttagaacag
     8941 tgcgaaaaat tatcgcctga gttttctcag tagaagtata tggcagccgt taccgtaaag
     9001 acagaacccc aagatgaagt tgaagtcggt gacgaaccgg aaaatgtctc cccggaggaa
     9061 aatgtggaaa tcgaagaaga tgaggaattt acagacgaag aattcacaga cgaagaatcg
     9121 gaatccgagt tggaagatgg agaaatcgga gacatcgacc tcgacgacga cgaatctttg
     9181 gatttctacg ggggtgaaaa cgaagatggt ggaattgaag atttggcggg attgatgaca
     9241 gaactcatgg cgacccccga cggcgataca atttgcaccg ccctggtaaa tatatctcaa
     9301 caactcgaag tccaaaataa aattttaatt aagatgctct cggtagtcgc caacaaaaaa
     9361 taagttagaa gaataatcag tatacgtatc aagacccaca gctatcaata tggtaaccca
     9421 ctatattgat agaaacccag atacggacag agtctatgag gaaattgtgc gagccaaaac
     9481 gcatgaaatg acagaagaag aaatcataga gaaacttgat caaatggaat ttgtctggaa
     9541 tctgaaggag gggatggggg gaaattcatc tgccctgggc tataaacaac taatgcccaa
     9601 ggatgacctg ggtccggatg gaagacccat caaatatgat atgaaagtca tagacgaaaa
     9661 acggggaaaa tggattggag ctttgtcaaa cctatatgcg agggtacggg aattaaaaat
     9721 gggagactct gtaccgaacg aaggtggtga tgaaatggat gcggatctta aaatctcaag
     9781 aaaggtaaat cgtatcatag aacaggtgaa ggatggattc aaaaatataa atttacattt
     9841 aatcgctcgc caacgagcag aaaacccaat gcaagatcct gaaatgtttg acgcagatcc
     9901 ggcaactttt agaggcgtct cgatggatga tagtaaagta gatgacgcat ctccatttca
     9961 aaaatgtatt ctggtcgccc tggatagact ttacacaaaa aaatatagaa ggtataaaac
    10021 cgattgttgc gaacaaatta tatatgatga tcacaatacg agagcgtgga aacctgctga
    10081 atcaattgaa caattcgtgt ataatctagg aagcaaagag gaggattttg ggctgtggca
    10141 aaacctaacg agtcacgcat cgacatttag aaatctaatt gatcatctca cacattgccg
    10201 ggatgtacaa tttccccaaa ttacaaaaga ccgtcacatg tggagttttc aaaatggcgt
    10261 tttcatgggg aaagtgtggt gtccggatac cgggttatat aaatgtgaat tctatccgta
    10321 tgaaagtgaa aagtttaagt gcctggatcc aacaaaggtg agttgtaaat tttttgacgt
    10381 tgcgtttaat gattataatg acgtggaaga ttggtatgat attccgacgc cacatttcca
    10441 aggggttctc gattaccaga aatttgaacc agaggtgtgt aaatggatgt atatcatggg
    10501 aggtaggtta tgttacaatg tgggtgaaat ggatggatgg caggttattc cgtttctaaa
    10561 agggatcgca agatctggta aaagtaccct aattacgaag gtattcaaaa aattctatgg
    10621 gagtgatgat gtaaaaacca tgagcaataa catagaaaag aagttcggtt taggatcgat
    10681 ctatgatgcg cagatgttta ttgcccccga aatcaagggc gatttctgtt tagaacaggc
    10741 tgaatttcaa tcgatggtct ctggtgaaga cgtgagtgtg gcaatcaaag gaaaaaccgc
    10801 taaaagtatc gaatggacat gtccaggggt gctaggaggg aatgaggtac caaattggag
    10861 agataattcc gggtcggttc ttcgtcgtat tcttccttgg aacttcgcca aacaagtaaa
    10921 ggaagccgat acaaagttag atgaaaagct aaacgccgaa ataccaatta ttctgttaaa
    10981 gtgtatcaga gcatatctcg aatacagtca aaaatacagt aacaaagata tatggaacat
    11041 cacacccgaa tatttcaaaa tcatacagaa acaagtcgcc atggttgcga gtacattaca
    11101 caattttatg gaatctacca gcttagtgta tggtccagaa ttgtgttgcc cgcaaaagat
    11161 atttgtacag gtatttaacc agcattgtca gagtaataac ctagggagac caaaattcaa
    11221 ccccgacttc tacgcgggac cattttcatc cagagacata gaagtacgaa atgcgacaga
    11281 aacatacgaa ggtcggatat acccgataca accattcata tatggactag atgtggtcaa
    11341 ggagtcactc gaatttggtg atgatcatta gaaaaaaaac attactaaat attaatatga
    11401 acatcccacc gggtcggttc atgcgtagag agatacccca agccagaccc agggttgggg
    11461 gtgcgcctcc tatagatgaa tttcttagac agtccaatgt aaaagtcaca caaaataact
    11521 caaattccaa ttccaattcc aactatacag aagagaacct tcgtttagca aatgagatag
    11581 aacgtgaaat gttaagaaaa caacacgtcc cccagcgatt ggaaaataaa atcattagta
    11641 acgcaaacta tggaaatctg aacaaagtgg tagcggagag cccatccaac aacaatgtgg
    11701 ggaatttccg agaatttatg tatctttcaa acaacgagaa taatgaaaaa tcgcccaata
    11761 aaaatttaac agtgagcaaa ttgaatatgg gtatgttcaa cgcaaccgtg aataaaacat
    11821 tgggaccggg aaatcgagtg gatttgataa gcatattacg aaaggtacca atgcctaaaa
    11881 cacaaatttc taaggatctt tatgtagaaa caaaagaaat aaagggcata tatggtcaat
    11941 ttaaaactgg tttcacgcac tctagacagt atggtgccaa gggagatctg tctatgccat
    12001 ttttcaccgt acaatttaac attcaagttt caacgaatga cgaaacaaag ggtgccagta
    12061 taaatatata caaaaatgga aagattcgtt tttctggggg tttcgtgggt gataatatag
    12121 aaaatcaggc agaggttata cgaagcttca ttgtggataa ctacacaaac cgttccgaat
    12181 tattatataa cccgtttgaa tataacaatt taagtgggca gtttaaaatt aatggaaact
    12241 ttaacaattt aaacaaaatc gcaagatctg cgcatgtgta tggtttagaa ctccacagct
    12301 atgaaccgga attgtcacct ttcttgttta tgaaacataa aatggccgga gatagagaac
    12361 atacgtatat tatatccaaa tctggtaatg ttcagatttc gggcgtcgaa acgccatcta
    12421 ggatgcttca ggcatataat aagggtgttg agattgtcaa tttaatgtat caagacgggg
    12481 agatatcagt gacaaaggcg aaagtatcct ccaacaagag aaaaaattcc tcaacctgtc
    12541 cccaagctcg gcgtcctccg tgtaagagtg gatttgttga acgaaaaaac aagaagggat
    12601 ttaaatgctg ttacaaaaag acaaagtcga atacaaagaa aaagacaaat gtgtccaaat
    12661 ctttacctat cattaacggt gacagaatag ggactaaaaa atgcgagaga tattcacaaa
    12721 cagaattgta tgacattgcg agaaaacttg gtatcgtcaa tatcaaaaca acaacatcaa
    12781 agagtatgtt gtgtcagatg atcaaaaagg ttgggacaga acgggcacag attgccgcat
    12841 ttaaaaatgg aggaaaggaa tacaaactca cgggctcggg aggaaaattc cgggttggta
    12901 agaaattggc gaaattatat accaaagcgg atttaatacg atttgctaag attatgaaga
    12961 tttcgattga tgaaaaaaat gataaggaca cgatcgccaa gaaaatggag aaagagcgaa
    13021 ataaactatc gaataaagcg aaagcagaag cggcaaaacc taaaccgaag ccagttaata
    13081 aaaaggcgga aaatatgaaa ataaaattgg ccgcgaaaaa gaccaaaaat gaacttaaca
    13141 agaaagaaat gctcaaacga cgacgtctca caaatgaaac cataaagagt gatataattg
    13201 aactttatgg gaaaacatgg ataaaaaaat acaaaaacgt gatggagccg atcaccaagg
    13261 atgttaatcg tatgaaaata gaattaaata aacgaattcg aaataacccc aacatacgaa
    13321 cggacaagcg atttaatata ttccccaaag ctgtcttaga cgcattcaaa agagagatag
    13381 tcggcatgtg gaaaatggaa aggaggggaa aacttaataa agaggtcatt aaacaaaatc
    13441 tcaaccttag aaatgttcca aaccgattgc gtaatagtta caaaaacgcg gtagccaatt
    13501 tcgcaaccag taaaataggt aacaaatttc ccggaaagaa acaggtagat aagtttaaga
    13561 aaacatggtt agaacttaga aaatagaatt ttatataaac atatgaagga tattcataat
    13621 tctcttttag aacgtttaaa acttggaaaa gataagtatg gtcatggagt gagagtggat
    13681 ttggatacac aaacatgggg aacccaaaaa aattcctggc tagaaatggc atccgaggag
    13741 ttcttagatg gtataattta cgtggcgtgt gattatatac gagaaggacg acaaaataca
    13801 aacgaacccg gtttaatgag caaactggaa tttagatata gctactcggc ggactttcaa
    13861 gaagcggaag acccaaaaaa atggctagaa gaacatcgtg agaaagatga taacaatctc
    13921 atcatgtatg taatcaaaaa tagaaagagt gtagaaagtt ataaacataa atatttatta
    13981 gaaagattgg ttaacatctt atctttttgt ttattaaacg actaggttcg gatgtctgtt
    14041 taatatgaat attatgataa gaaaaatcaa atgccggaaa cctctccttt atttgacgag
    14101 aaattgaact cgcttccata gttcggggca ctccactaca aacggaaatt ctctcgatct
    14161 ctagaagcct atcttccata ttaacaaata tgcgaagaga ttcacctgaa gcgcccgcat
    14221 cctccatggt tttatacatc ttgaaagatg ctccatcact taaatggaaa tttttagatc
    14281 cacctatctc ggtgatatta atagttcgat ctttggtcag catccaaacg accactagga
    14341 gaaataataa ttcgatcatt aatatagtaa tatattttaa aaatcatcat cgttaaaatc
    14401 aatcttatcg acttcattta agctggtggt acttccgagt tttccataat ctccgacacg
    14461 cttttcaaag aaatttgtct ttccatcgag ggataagttt tccataaagt cgaacgggtt
    14521 cttagaatta taaatgatag gaacaccaat ctgcttcaat aaacgatcac tgacaaattc
    14581 gatatactca ctcatctttt gagaattcat gccaatcaac gaacaaggta aagcgtcgat
    14641 gataaaactc ttctctattt ctacggcctc acgaacaatt tcgtgaattc tctctttttg
    14701 tggtttttgt tttaacatat taaaaagttc aacggcaaat tcctggtgca gaccttcatc
    14761 tcgagaaatt aattcattag aaaagcataa gccgggaagc aatcctcgct ttttcaacca
    14821 gaagatagca cagaatgaac cgctaaagaa aatcccctca acacaagcaa acgcaaatag
    14881 acgttcggcg aatgaattac ttctatcaaa ccacttcatc gcccatgatg ctttgcgttt
    14941 tatacactca atttcgttaa ttgcttcaaa taatttcttc ttttcggccg ggtctgtcac
    15001 gtatgtatcg atcaatagac tatatgtctc cccatgaacc atttcattgt gttcttggta
    15061 cgcatagaaa ctacgggctt ccgggtattg aacatcactc gcaaaattgt tgtttatgtt
    15121 ttcaaagaca ataccatccg atcctgcaaa aaaagctaaa atatacttta aaaatctttt
    15181 ttcgttttca gatagtttgc tccaatcgtc cctatcttta gagaaatcaa tctcttccgc
    15241 ggtccagttt gataattgcg cctttttata catagaccaa agattttcat gtttaattgg
    15301 gaatacagta aatctattca aggttggata taacatcggt tcaaattcct cctcagtaaa
    15361 ctcttcgaat tcaaaaaagt taccaatacg acgatcgtct aaaaatacct gaggataact
    15421 atcaaagttg cccccacata attccctcaa atcttccttt tcgattttga ttttttcaaa
    15481 ttctaaattt tgtgtttgac atagctgaac agcttcgtca cagtaagaac atccatcctt
    15541 ggaataaatt ttaaaaccca ttgagtgtgt taatatcgct gaatattttt tgctgtaaaa
    15601 ttttaagcag gatgaacatt tcaaatatcg tcaagggtga tattaaaaca aacgatattg
    15661 tgaagatact cgtaaatgaa gatggaatag aagatcacct gtatggtgtt gttgccatga
    15721 acaccggaaa tacattgggt gttagatatt tgtgtccaac tgaagccacg tataaatccg
    15781 cgtctgtgta tgaacttgaa gccgacgacg gcgatatgaa tcctgttccg tacgaatccc
    15841 ttaccgaaca ttatccgtct ggtaccacgt tcgacgacct ggaattcaaa tgtatagatt
    15901 ccaagaataa actatatgcc ctattagaag aaatcgatat cgaagatgac gatgacacca
    15961 tctacgtaca tgcggataac tcggataccg atagtgaatt tgatgacttc attgtaccgg
    16021 acgatgagat cgatggaatt gtatgtcccc cgcctggaca tgagacaatc gacaaagatt
    16081 gggaaaaatg gaatccaaca tccccaggag ctaagagttt taaaagtacc gtcgatgcga
    16141 ttgaaatgca tgccagacta catgcggata atctaaactg gcaacgtgca tcgtctgcct
    16201 aagttaattc ctcgaaaata aaaagtcata caaaatcatg aatactctgg ctgctatatg
    16261 gtccgatttg gacaataatc tattcatcaa taagaaacca aaagaagaaa agtcagtaaa
    16321 tatacatgta tgtaaagaat gtaacggcac aaaaattttt gggccggaca gactacccgt
    16381 ttgtagtgaa tgtggattaa tagatgactc gtttattgat gattcgcccg aatggacgag
    16441 tggcttgaca gacgatggga gagtaaatga tccatcgagg tgcggaaacc caaatgcaaa
    16501 tccagaatta ttttcagatt cgtgggggaa aggtacgata atttctacat acaggtcatc
    16561 aaattatgaa acgaaaagaa tggcgaaaat tagtttccat atgtcaatga atcataagga
    16621 tagatcgtta tatcatgcgt atcaagacat agaagaagca tgttctcaaa ctatcccaga
    16681 ttcaatcttg aaagatgcga aaataatgta tcgtcgtttc aactgcgaaa aattaacgcg
    16741 tggagctatc cgattgggca taaaagccaa ctgcgtttta tatgcttgta ggttagctaa
    16801 cgtctcccga acaacgaaag aaattgccga tctatttggc atacaatcaa aggatattag
    16861 tagaacaacc caaattttca aagatacaat aatggggaaa acagaaaaaa attacgtaac
    16921 tagtccgtac gacgttatgc caagactact tggctctttt gaatacacgc gcgaagaaag
    16981 atacaagtgt aaccagatat gtgaaacgtt gaaagactgt gttgatctta tgagcaaaac
    17041 tccaaatagt attgcatccg caattatatt ggtcgttttg ggtaaaaaat attcaaaatc
    17101 cactatttgt gagaagtgtt ccgtatccgt accaacacta aataagattg aaactataat
    17161 caaaaagcat ttagagttta aaggttttaa tacataaata aacatgtctg acgaacccaa
    17221 aagaccaatt cgccttttcc tatccacgcc atgctacggg ggtttatgct tagagaagta
    17281 tatgattggt atcataaacc ttcaactcca ccttatccgg gaaggcattc aattatttat
    17341 cgacacaacc gaaaatgaaa gtctcgtaca tagagcccgt aatgtcgctg taggtcggtt
    17401 catgcaagag actgactgtg actacttcat gttcatagat gcagacgtcg acttcgatcc
    17461 cgcatccgtg actagattga tacgaagtgg tcacgatgtc agcgtggcgt gttaccccaa
    17521 gaaagtagtt tgctgggacc aagcggccga tgccgtaaag aatggagacg aaagaaatat
    17581 ggcaatgctt gcctcgtctc ttgtcatgaa tttcggcgcc tccaaacgag aggtcgtgaa
    17641 tggatttgtt gaactacttg atggacccac aggattcatg atgataaaac gatcggtgtt
    17701 taaaacacta gaggaaaaat tcccggaatt atggtgtaaa aatgatcatc aaaacagaac
    17761 gtttgatgat tatcatgcct gtttcgactg cctcatagat ccagaatcaa aaagatactt
    17821 gagtgaggac tatgcgtttt gtcgaagatt acaaatcgcg ggtggaaagg tcttcgcgga
    17881 tgtaaataca acacttggac acgtcggaat gcttccgttt agtggatgtt tggccgagag
    17941 gcttaaggct agtgcgtcag gttaggataa ggctatcatg aaggttacaa cttctatcgt
    18001 aaaaacatta accagtactc atatcaaatt tgtatacaga aatcttaaaa ttgatatgtg
    18061 taaacccctt atcgtggaac atatattcga agatacgcca cccaaaaagg aggatcgtaa
    18121 cgaagagctc aattttcgaa tggtgaataa aataatcgaa cctttccgta gatatcaaga
    18181 cgaggaacga aaaatattag aagaacacat agcaagtgct tagagattaa aactataatt
    18241 tatgtaatga aaatcataac gatcgtcgta acccggtcaa aatcgtgtca tgtaaaagct
    18301 cttcatacca tactccgtct aaatattcaa tgtctggaaa gacatgtaca gaacgaaata
    18361 acattctgta atgacgaccc gtatgaaaaa gctgatatca tcctttcatg tatgaaaaaa
    18421 tgtgatcgat tattgtttat agactttggg attggcatgg atgtagattc tattaatcaa
    18481 gtcttcaata atatggatgg aattgggtgt ctcgtattcc cgggtgtatt ggacggtata
    18541 gattggggat tatttaaaag taaagtcctc gacggatcca cagaacccac gagtcagatg
    18601 gggttgaatt ttgacacaga agttggtaaa aaggtatcgg gtgatatata tacggttgaa
    18661 aatacaattg ccaaagtgtt tgttttaaac tgtaagctat cgattaaaaa actaaccgac
    18721 aaaaatggat taaaaatact accaaaattt gaaaaaatgt atgccaaatt caaagaaaag
    18781 ggcttgaaga tttacgctta tacagcttct aagttaattc atacctacaa tcatgagtgt
    18841 ataagtaaca ttctcaacgc ggcgggtgtg agagctaatt aaagttttgg tgcgattata
    18901 agatatgtct ctgatatctc gtaatgatgg tcttcaccag tttgttacgc gatatatcca
    18961 tacaatttgg ggttcaaaag agttcttccc gggaccacaa ccaatatcta tcgaatataa
    19021 acacttcggg tttctaaaaa atgacgatta cgttgtttgt gagaaaacgg atggtatgcg
    19081 atatatgctg gtttgtatct tgtacggcgg aaagaaaaaa tctattttag tcaatcgaaa
    19141 ttttgatatg accgaggtat cagttaattt cagaagacct gcatataacg gaacaatatt
    19201 agatggtgaa ttatatgaag atactctatt ggtatatgac gcaatcatta tcaataacga
    19261 gaaaattgga gatctgggct ttctagacag attggaacac atggaaaaat taatcaaaac
    19321 cgtggtaacc atgaaaaatg acaaacttaa attgaaatta aaaaaatttc atgtcatgga
    19381 tgaatttcat atatttatgg ataaacatct cccaaaggtg aaggaacaag tcgatggagt
    19441 agtattcacc ccggtgaatt gtcccatcaa gattgggaca catgaaacaa tgtttaaatg
    19501 gaaaccacaa gaaaaaaata ccgttgattt cctaatgaaa aggggtcgca gttttatagg
    19561 tgtagaaaag caaggaccgc cggtatggca actgtttgta caagaaaggg ggaaacttgt
    19621 atttgaatcc gaaatcccat acggtcatat ggaagagaaa ccgtggtttg aagaaggtgc
    19681 gatcgtagag tgtatgtata ttacttggga aaagggtcct ctctggtgga aaccattaaa
    19741 acgcagatat gataaaacat acccaaacaa cagaagaaca ttctacagaa ccttggtaaa
    19801 tatacgcgaa aacatccaac tcaaggagtt tttagattgt agaccaggat ataatggccc
    19861 gctcgcttaa caaaatccct tttagatatt acgtcatcgt ctttgtaata ccacactccc
    19921 ttgtgttttg taaaacttgt ataatgcccc ccatgttgat ttcccatatg aaccgtacta
    19981 gctatcaatc gataatcatt gtcattgata cttagttcct catcaacata cacgtgactt
    20041 ttagtatcga acgaaatcat caaaatttta ggtaatttgg ataaatatga cctcgtcgta
    20101 gccacgttgt gtgttttacc ctctttatct tcaaaatctg ttaaagtatt ccattttgaa
    20161 ctctcacgta acatatcctt aagattatta ccccgtgatg acattatatg aatactaaaa
    20221 tcttcatcat gtgatgattt acccccgggc cagatggttt cttgggtttt cttcccgtaa
    20281 aaatatggtt ttatctcggg aacggctctt tctaatatgt ctatgataca taacaaagcc
    20341 tcttgtgaat cttcttcgtt cccacccttg aaacgaggaa attgtttctg aaatgctacg
    20401 agtaaggtat taacatttat atttgccgtt gagttcttat tccaaaactt tttaaccaaa
    20461 tcacaatata aatttgtaaa ttcacaatct cctgaataac cgttcgtcga aaaatgattt
    20521 gatatacaag gaatctgtaa aaggcactgg agagaagcat taaagtaaca agtgtttcct
    20581 aagttgatta aacctttcat taaaaaaacc aaataaaaaa gacttaaggg gaacacgcat
    20641 ttataaatag tcatcatgaa tacggagatt atcgtcaaaa aaattgaatc cgcgtttgaa
    20701 aataataaga atgatcccga aatcgaagta gaaattcgtc tcggtaaatt caatggtaag
    20761 atgtttgata caaacgtagg aaaagaagtt ttcgatagaa ttttccgtgg tctttcgcaa
    20821 tatccgggat gggaaaacaa aaaagagacc aattccgaag ttttttaccg agatagggac
    20881 agtatccgaa tgaccatcga cgaggactcc ggagatcagg ctattataca aaaaagatct
    20941 atgttcaaag aagactttaa gaaaattaag ggtgctccat atgatattag atttagtatc
    21001 tgtaaagagg tcgcacagcc cgatgatatg gaattgaatg atatggatcg caaaagattc
    21061 aaaaaacgaa tctcgtttat tcgcaaaaat ttaagcatag atatgaccat atctagtgga
    21121 gattccgaag atatggataa cgaagatcca acgtcgtatc aggtcgaatt tgaaatcgtg
    21181 aaaccgagtg acgtttcaac gagaaatgaa ttatttaaca ttatgtataa gattaatgat
    21241 gtcttcaaat tactcgaaca taaataaata taataatgat atatactata atgaataaac
    21301 tcgccgtcgc cgctgccctt atatttatat ccgtcacgtt gataagaaac gcctctaaac
    21361 gaaaaaatga aaatgatgta gatgcttgga tttctaaaac gaaataaagg ttagaccaaa
    21421 ataaaaatat atgatgttgt cacttttaca atcagtcgtt ggcggacccg gaccactgat
    21481 tgtcgaacac aacggtaaaa ttttcatcga aaattgcatg atgatttccg aaaaacacgt
    21541 taataaaatg tattgtagat ttaaagattt agtaaataaa tctacaattc agcaaacttc
    21601 ggatagatca ttcgttatca ctacccgatc caatgtatga tccgatcccc tgtcctagat
    21661 accatccacc gacggaacca agacttccta aaaatgtaat gtaagccgcg agtttatatc
    21721 cacgaaccat atatattatc gtttattata tttatccaat aagtacgcca tgccactccc
    21781 gatacccaca ccagcgccta ttattgaagt taatgatata ataccgaaag ccatgccgat
    21841 gtgtgtcgaa ttcggcattt ttatttactc tgaaaaaaaa ttaacgtaaa atcttcactt
    21901 tggaaccgtc atcacaacca cacgacgtgt acgtaccact acccttcgat tttttggaag
    21961 acttcttgat cggggcaccc aggtcatcgc tcatgccaag atccaacgcc cccagtttag
    22021 aggtttcctt cttgctcatc gccggggatc cgatgatgga cgaactttcg ctcaccggcg
    22081 cgggagccgg ttgctttttc tgggattttg cgtccttttt catcttcttg gtgacagcgg
    22141 gaggttcttc cccttcgagg tacgatgtgt attcttcgac cgtatcttca aacggcgctt
    22201 cgtcatcagt gaaatcgtct tcactgtcgc tgagatcatc ttcgctgtcg ctgagatcat
    22261 cgtcggtaaa atcgtcatct tcgtcgtcgg taagatcgtc gtcttcgtcg tcggtaagat
    22321 cgtcttcggc atctcctggc ataccacctt cttcgccctt gtacgattcc ttttcaatcg
    22381 gtttaacttg catcaaaccc caaacgataa gaagaaacac gacgctatgg agagccaacc
    22441 ccttgatgct gggacatcca ttaggagaag acacccactt gcccaacact cggcgcatga
    22501 gacggaaagt cgccgggttg gcgatagaaa agaaaattac ggcagaaatc atggaataca
    22561 cgaatttgtc ctgggcacgc ttgccattac acccacatcc acaatcctta aagacaccca
    22621 ttggtttgtt ttaaaataca tgaagaaaaa aaaaatcatt taaaggttgg actcgtgaga
    22681 gatatataca actatacaca atgtcactca ctatccagca atcatccgag ttccaaccta
    22741 cttctgtaat cctttcgaaa ctgcgcaaaa acaagaatgg cggcaaagct gtctatctta
    22801 atagtggcga caacaagaaa cttttccttc aactcccgta catgcggtct ccgtacggtc
    22861 tctccgcctt cactgacgag gggacgggaa gaacatctta cagcctggat ctttcctttg
    22921 atccggacaa tgccgaagcc atggctctac aggaaaagtt gaaagagctc gacgatatca
    22981 tcgttaatac tgtggcagaa aacagcgaag aatggttggg aaaatcgttc aacgtggccg
    23041 ttctgaaaga agctctatac aagcccatgg tccgaccggg taaggaacag tatccgggta
    23101 ccctgaaact caaaattctg acgaagcccg atggtagctt cgtccccgaa gcctataata
    23161 atcttcgcca accagtcccc ttggattcgg ttgagaaggg acaaaaggtt ttgacgattg
    23221 ttgatctcaa tcaaatttgg ttcatcgaca ataagtttgg cgttaccgtg cgactccaac
    23281 aagccctcct cgaaccctct acgaaattgc cctcgtttgc tttccagggt gttggtgccc
    23341 cagaagatga agtcgatgat gacatcgaag tagatgaata aacataaaaa atagatactt
    23401 tgtaataaaa atacctagac gtccccatta aaaactcaaa aaaattcttg gtttctaata
    23461 aggatggtta agttggcaca acttgtccac atagcgaata gtgctaaaac aaatgcccag
    23521 aagaacgcgg ttggtgaaga agttaagaaa atcctacgag gaaaaaagga tggcgtctca
    23581 aaggcgtgtt accccgagaa tcattttttc actaggatcc aacaaaaacc actcttaatc
    23641 aataaggcga cacgattacg tgccataggg aagggtcagt atggtacagt cttctatggg
    23701 tgtatcgatg ataaatgtgc cacacaggtc gcgattaagg ttacgacaga agaaagcgcc
    23761 aagatggagt atcgtatagc cgaaaaattg aaaggaatgg gcgcaccgcg catgtatcat
    23821 ttcaaatcgt gtcgcactga cgatattctt tatttcgaat acatagacgg taaaagcctt
    23881 caggcatgga taaagaccaa accaagtgag gccgaggtta aaaaggtcat cggacaattg
    23941 atacaaaacc tggccaacat tcataaaaaa tacccaaaat ttagacacca cgatcttcac
    24001 tcgaacaact tactcattct taaaacgaag ggtggattta aaccaataat catagatttt
    24061 ggtatgtcca ccatggaagg tgtgagaaac ccgatcgtaa catccgggga actcgcctcg
    24121 tctcacggta ttggtagtaa aagtcatata atgtatgacg cacacttcat tcttaattca
    24181 atgttttacg aattcgcgcc atatagtggt tataaacaga cgaaggaatt cttgcgcgat
    24241 gtattacccg aagagtaccg aggaccgcag ggacaacggt ggacggagtc cagttggggc
    24301 aaatacgttg ataattacag attggtaatg ggtgcgaaac acgatcttcc aacctacgaa
    24361 acaattttaa aacatccatt cttaagtact acaacaaaga cgaagaatat tctcaaaaag
    24421 gttctaccgc caacgaaaaa gaaggctatc acccctcgcg ctccaccccc gccctcgcct
    24481 aagaagagtg ccaatcaatc gagcgccatc cgtcgcgccg tggctgtcct ccaaaagaat
    24541 gctgaaaaga agaaggcgcc gttaaaaaga cccggtatcg cccgggttaa gtcggtcgaa
    24601 aacaaggctg caaagacggc tgtcgcgaaa ccaaagatat caatcaacaa gaatggcgac
    24661 accaagattg acagacggaa gtgtcgtctc tacaagaaag acgaattagt taagaaattt
    24721 aaactcgatc caacactgac aaaggatgaa atgtgtaaga aaattttagc tatgaaataa
    24781 gtaacgcgat catcacctat ataaattata ttttagatac tttataaaat atgtaaaata
    24841 taagaattga taattgttta tcgtttagtg tattaacacc catcgacgac tctctttgtc
    24901 ggatccgtac acatcatgat gtgcgccaaa tctccagcat ctccgatata ccctttagac
    24961 gaatttttct ttcccattgt aaaacacgta tttttccaaa cgtcggttgg atggaaagcc
    25021 gttctgtatc cagctacctt aaacccggcc tctttagctt ttcgtctaca ttcttccggt
    25081 gacatcttat cgtggtggtg tcccccaaca ccaccccata tctgatgaga tttaagtccc
    25141 cgcttttgtc gtctatcgtg accccacgct gtgtgtccgt gatcgaaatc aatacatcca
    25201 tcttcaatct tttgacccgg ttttgtacat cccattaagt ggttttgttc ggaaccgggg
    25261 tgtgtatccg ctgtcatgag aagtggatcc atgtagtgcc aacaagattt gtcgtgtttt
    25321 ctccatcccc aacccgtaat attgttccgt tttgcgtttt tccaacacct ttctgcggtt
    25381 tttgcgcgtc ccttacgaac ggaataccac gtgtttccgt aaggatagtg actctttgtc
    25441 ggtgccttaa cgatgggatg accttccttt gtgtctatat tggaaaaatc attcttcgcc
    25501 gcttcctttg ccgcctcggc ttcctttgcc tttctcgcac gctcttggtc ggcgcggtac
    25561 attcgtcttt tttcagcatc tgccgcctct ctgtctcggc gttcgcgctc ttgatcggca
    25621 cggtcttcat tcgctgcccc cttttcctgg atcattcgag ccatttcggc cattttggct
    25681 ccttgttttt tgtaacgttt atacatcaca aatcccaaac cagcaaaaac cactaatagt
    25741 attattaata ttttaggcgg aagcatgcca aataatctat ataccattac atcacaattt
    25801 tttttcgtga catatattaa aatgttagac gaatcttatg ccgtcgcacc ctctgtcgaa
    25861 aaaccagaag agacgaaaaa aacgaacatc gccccgtacg tgatgatttt actcgtattg
    25921 gtggccctct tcgttgcctg gagattgttc ggcagaaaca tcattcatgt ctaaatttgt
    25981 aataaatctt ataccccgac aataattaaa atattcataa atagtaacat gattgcttta
    26041 attattctcc ttattttgga tatctatatt ttatataaaa caggaagccg tcagcaacca
    26101 aaggaagtcg ccggaaaagg caagacctgg actgtttacg ggaccatggg atgtggatgg
    26161 actcttaaac agctagagtg gtttaaaaaa tcgggtaaat cctataaatt tgtcgattgc
    26221 gacaaagaag gatgtcccgg aatggaggct ttccctacgc tcattagccc aaaaggcgaa
    26281 aaaattgtcg ggtataaaga agtctaaaga ccacgaacga cggacaacgc gatagagagg
    26341 ataaaagctt caagaagcgt atcaaccttt ctcaacatgc ttacgtgctt caccagcgac
    26401 ctgttccaaa gaagcttaag taagaatgtg ctgatgacga gattgagtaa gaacaaaata
    26461 atgatgcgag tacgctcatt cgggcttcgg gtttgggaga tttcctttaa catttaatat
    26521 tagtcaataa tttttttctg aagtaaactt aaatggcgaa ggatttgccc ttgtctggtt
    26581 ctgaaaaaaa attcaccaat agacggtggg ggtcaaagac aggaatcgat aataacaatt
    26641 gctacgcata cgccgtgggt gactacgagg cgtatcgatg gcagaagagt attccaggtg
    26701 acagatccgg tctttcaaat aaaggacaca cctatacaca ctgtacaagt ctcccaaaga
    26761 gagttttgtc cgataatccc accaaaatat acaaagtcgc agcgaacgaa aagtgcaaaa
    26821 aggggtatta caaagtgatg atgtttgtta gtcccgggag acccacaaat tatattagaa
    26881 tgggagattt ccacttctac aaacaacacg gtgtcgttga atataaagtg aaagagggtg
    26941 atacggtcgc gagtttaagt aaattcttca aagtaccgga atcaagaatt cgtagtgcgg
    27001 gtaagatcga aaagggtaag aaaatcgttt ttaaagctaa tgtgttctct cataagaggg
    27061 gctgggccac aggtcctctt ttgagtgatg cgtctggtaa aatgataaag gatcctagat
    27121 atgcggcaag gaattatcct ggtttaaatt acacaaccta ctgtagttca ttctgtgtcc
    27181 gtgacacggg aatcaaagtc ggaaaaactc atcccaaggt cagacagaag gcttctaagg
    27241 tctaatacgt tttctatatc aaaattgatg tcacattcat ttagaaaatc catcatggct
    27301 tctgactccg gtacaactct agattcggag ttttctgtat cattgttctt aacagttatt
    27361 gtcacagaaa acttagaaac atcaaatagt tttcgacatg taggacacgt gttcttacct
    27421 ttttctttcc atttatctaa acattccgta tgaaatatat gtccacaccg taggcgtgta
    27481 tttgatctgg tcgatctaac ctctgtaaga catatagaac agggagagga cattaaagta
    27541 ttggtataag ttttttttgc gtattttacg tgattagtta gtatccggtt taatgagacc
    27601 ctttttcgcc tgttcctttt ggagttgttc aatcacggcc ggaccgcctt tctggagaag
    27661 ttgtcggtag gaataattat ccgcatattg aacaccattt ttttgcatga tgtggttatt
    27721 caagagctgt gctgaagagt taagagaata ctgacgacca tctgccattc caagtcgttg
    27781 cgacatgatc tgatttacca tgacgttaga aattaatttt tctatttgtg atagtcttga
    27841 gccatgaatg atacccactg tcgcgcaagg catcgaccat ggtttcaatt ttgtgtccaa
    27901 gaaatatatt gaatatgtcc ttgtcttgag tttcggtaac ccgaattttt tcattttggt
    27961 taatgtgttg attgatgata ttgtatgcga acacgatctc cttcaatgtc tccgccccgg
    28021 tgatgataac tttaccagta ctaaaaatac tggttgtaat ttctttcatt tcctccgctg
    28081 gcctgaactt gatcttcacc gccgaatacc gatccggttc aaagctaatc ttaaaaatat
    28141 ccgaatgttt ttcaaaatgt tgcgcaactt ccataagatt gacgttataa ttcaaactga
    28201 aattactgtt tatcatgacc acacggaaag aatccaatgg cgtgggcttt tccaaaccta
    28261 gacagatttt aaacagatat tccaactgag taatgattcg ctttgcgtcg atgagatcag
    28321 atgcgcccgc gatctggata gaaccatttg ggaagacttt cacggacttg acggagtatt
    28381 gatcctcgta tgtgagggtg atttgattat agaatgtcgt gggtttcagt ttccactcaa
    28441 atccatcaaa atctgaacca atacgccgga gttttataga accattttct tcaaaaagct
    28501 gtcggagttt tttaatctca atttcccgtt cgaatttaga aatcacggtt atagtcgtaa
    28561 ttttaatcca tgaaggttta tattcatcgg gcatcttaga tctaaactca tccagagtta
    28621 agaggtaaga aaatgtatta ttggcgatac tcgaatattt cattcttttt gacttaaaaa
    28681 aatcatgaac cgaggtaact taggaagtct ttaatgtcat gttaatgagt ttaaaagaaa
    28741 gcacggagat tagtctatga cgtcattctt aaagagtgcg ctgaatgtcg ttgatctcga
    28801 ttctaattta aattatgtgg aaataaaata tactaaatgg aactataatt ctaatacata
    28861 tgaagatttt accgattact tatatacgtc cagtaagggt gattggacag aaatcacctg
    28921 ttctaaacaa gatatccaat atgaaaattt tctacaaacc atggttgaaa aaacgatcga
    28981 atccacgcaa cgaatggctt tgatcgctct agataattta ctcgctagaa agaatttggg
    29041 aaatcatgat gttatacgta ttatgaatac gtgtaaaatt gtgaatccta cgtttaaagt
    29101 gccttatata aacaaaaaca atacgtggca gattgaattt gctagaggat ttattcgaga
    29161 ttatttaccg gacgccatcg aatgttgtct caataagaaa cgattgggta ggatgtttac
    29221 cgttttgaag ctaatcgacg aacaatgagt attattgcgg caatagtggc agtaacacac
    29281 acaatcttaa ttatagttgt cctggtatcg tcctcatctt tatcgatggg gggttctaaa
    29341 ccggtatcga tatttctctt ttgaatcggc aaactcttgt cgacggctgg ccgagagcac
    29401 caatctaacg tattatctcc cgcagaaata ccatatttac atatgggact ctcttccggt
    29461 tcggcaacac ccggggtttc atctttgata gatcccttaa attcggattt aagtgtttta
    29521 cgactcccac ccggcaacga aaaatcgttc tgaacaaatg gattaatctt atctatggcc
    29581 gcctcatcat cgatcataca agaactcatt atttattata atcttacatt ttatattttt
    29641 tagttttgat cttctgtttg tgttctgacc acattgtatc taaatcaaca tcaagcatgt
    29701 gcgccaattg aaataaataa ctaaatacgt cccccatttc catcataaca tctacacccc
    29761 tttccttttt taaatttgtc ttcttgaatg ttttcttgta ttgtctgata gcagatgcca
    29821 gttcgcccac ctcctctgtg agaagaagcc ataccgtatc tacattcgca cgatcccacc
    29881 cctttgattt gcacaccttt tcggtttcgt ttttgtaata atttaatgtg gtcatgttac
    29941 ttaattgtgt ctagtgtcat aactttaaat atttgtacac agtaacaatg tccattcgtg
    30001 cgaggctcgc gaacaataga ggaagaatga ctgtcgtgtc tatcatatgt ctggttagta
    30061 tcattggaat tatggtctat atcaggagga aatcggataa aaaacttgag agtgaatatg
    30121 ccgaatttta cgaaaataaa gacgatacta tacccgacga ggaaaaggtg gatatagatg
    30181 acatgttctc gttaaagaaa ttacaaaaat caattataaa agatgcaaga gaggatggac
    30241 ttacgacggc caaatttgcc gccagtatgg gtatcgcccc ggaatatgtg agaggatcta
    30301 aaaaaaataa aaacaaaaat gttcgtaaac aataataatg agtcttttgt ctgtcaatca
    30361 ctataatgaa ctcagtagat tacaagaaat ttctaattca ctgagtttgt acccaaaccc
    30421 tataaatgtt gcacaagagg ccacaaatct tacggtagaa acaatccaag gtatattgga
    30481 tggtttaatt cgccgtatca ataaaatgga catacttcca gatgacgtaa aaatgatcat
    30541 cggtgatatg gattctgaca atttacataa attaacatgg caattgcgcc gattacatac
    30601 ctatctttga attcttagga atcttcatgc ccactaagct cgtactcact ggcctgtcct
    30661 cgggattggc aatagtgtct gagtccttca aataatcgat gtactgtgta actcccgttt
    30721 gaatttggga taccgcagta tttatcacct gttcgttaat aaacttgact tgttcattca
    30781 ccttatgata atgatcacca ctgttattta taaatgcgac acgcataatt ccatataaat
    30841 cctggtcatt ctgataatcg atggcaatac cagtcttgtt tttgaaagtc tgcctgatac
    30901 cccgctgtaa aacatttcgg ttaaattccg aaaagaaaag cgtgttcagg ggagtctcct
    30961 tttggctgag tgaattgagg ttcaagttat cacacattta atattagtga acagtttttt
    31021 ttcggagagt atattaaatg ataaccggag ccgacttcga caagtcattt aatgccaaag
    31081 tcaaaaactt tgaaatgaaa ccgacttcag acgccgaacc gtttatcggt tcatatccgc
    31141 ctgtctctcg tccgggtgat accggtcgtt tttttgtgaa taccagttcc ctggttccac
    31201 ccccagttga acgtgtgggt gctgttcccg tgaaagacaa gaagaagggg tggtggggaa
    31261 agaagtgata taaaaataat cagtgaaata tagtaataga aggatgaaag ttataaaacg
    31321 ttctggtcgt gaagttgaaa tgcggtttga caatatcact agcagaatag atgtcctcac
    31381 ggaagggtta tcatcggaac tcgagccatc gaaagtagca caacaggtgt tttcgtcgtt
    31441 atatgacagg ataacaaccc aagaaattga cgacctctca tcagaaactt gtattggaat
    31501 gattaccagt catccggatt atgaaatcct ggcggctcgt atcgtagcaa gtaatatcca
    31561 gaaaatctgt ccgaatactt tccatttggc aatgagaaaa ctcagtaaag ctaaaattat
    31621 aaccgacgaa gttcttcaag tcgccgcaaa ggtcaaggaa aatatcaaac acgatagaga
    31681 ctatgacttt tcatactttg gtttaaaaac actcgaaaaa tcgtatctcc aacgcattga
    31741 cggtaaattg gttgaaacgc cccagtatat gttcatgcgg gttagtatag gaatccacgg
    31801 cgataacgtg gagaaggttc tggaaacata tgattacatg agcaggggaa tgtttataca
    31861 cgcaacgccc acactgttca attctggtac tcctcgtccc caactgtcat cgtgtttcct
    31921 ggtggcaaac aaagaagaca gcatagatgg gatttacgat acggtcaagg aatgtgccca
    31981 aatttcaaaa tgggcgggag gaataggcct tcattgttcc gacatcaggg ctaataaatc
    32041 tcatattcga ggaaccaatg gtacgtcgga cggaataatt cccatgcttc gcgtgtataa
    32101 cgcaacggca agatacgtta accaagccgg ccgtcgtaag ggttcaattg ctgtatatct
    32161 agaaccatgg cacgccgacg ttttttcgtt ccttgaatta cgactcaata ccggcgaaga
    32221 agaggcacgc tgtcgcgatc tctttttggc tctctggatc ccagacctat tcatgaaaag
    32281 ggtggaagag ggtggaaatt ggagtctttt ctgtccggat aaggctagag gtctctcgga
    32341 tgtatatggt gaagaatttg aaaaattata tgaaaaatat gaaagtgagg gtctcgccac
    32401 aaagaccgta cgagccgaag atatttggag agccatacta aagagtcagg cagaaacggg
    32461 aacaccttat atgttataca aggatgcgtg taacaaaaaa tccaaccaat ccaatcttgg
    32521 taccattaaa tcatcaaact tatgtacaga aatcatcgaa catacgagtc ccgatgaaac
    32581 ggcagtgtgt aatttagcat cggttgccct acccaaattt gttaagggtg gtgaatttga
    32641 ttatgtggaa ctacacaaaa ccattaaggt catgactaaa aatttaaata acgtgatcga
    32701 tagaaatttc tatccggtta aatctgcgga acgttctaat atgcgccatc gtccaatagg
    32761 actgggcgtc cagggcttgg ctgatgtttt ctgtactctc cgccttccgt tcgatagtga
    32821 agaggcgaag aagattaatt catatatttt cgaaactata taccacgcca gtcttgaatc
    32881 tagttgcgaa ttaagtgatg aacacgagcc atattcatca ttcagtggtt cgcctatttc
    32941 taatggtatc ttacaatttg atatgtggga aaccgaagca gaaatccccc actcgggtat
    33001 gtatgattgg gaagccatgc gggaacgggt aaagaaggga gtgcgcaact ctctgttggt
    33061 ggcaccaatg cccacagcat ccacggccca aattttaggc aacaatgaat gtttcgagcc
    33121 atataccaca aatatatact tgagaagaac cttagctggg gaatttgtgg ttgtgaatca
    33181 gcatttagtc acagatctca aaaaattggg gttatggtca aaaaagatga aagacttaat
    33241 ggtgaaatct gggggtagca ttcagtctat cacggatatc ccggacgata ttaaaaaatt
    33301 atatagaacc gtttgggaga taaaaatgaa agatgtcata gacatggccg ctcagcgagg
    33361 tagatatata gaccaatcgc aaagcatgaa cttattcatg gagagtccaa cattatctaa
    33421 aatttccagt atgcacatgt atgcccataa aaagggtctc aaaactggta tgtattatct
    33481 gagaagccaa gccaaagcta gacctataca agtttcattg gaaccagatt gtgttgcttg
    33541 ctcggcttaa agttttaaat ataaattagt atagtgatga caaaattcgt tgatgtgcta
    33601 gatactataa agattgggaa ttttgacaaa agacgaaagc ttgccataac aacagaggaa
    33661 ggtaaggcgg tgcggatgac cacgcctagg atgtacatgc cgtttggatt gagtggattt
    33721 gtcccggatg taggtcaaac caaatggaat atagatttca acatgatggg atacgacgaa
    33781 gaaggcaata gcgtgaaaaa attttttaac gttcttcggt cgattgaaga taagattata
    33841 gattcagtcg tggaacagag cgaagttata tttgggaaac aaatgtcaaa agaagaactc
    33901 attcccatgt tcaattccaa tataaaggaa agtcccggaa gagaaccaaa atttagagtt
    33961 aaagtcgaca caacaccaga taacgagatc aagtgtatgg tgtgtgaccc cgaaaaaaac
    34021 gttctaaatg ataccgtcat gaatggttta tattcgagaa attcaggtgt atcaatcgta
    34081 gaattggtaa gtgtgtattt cttgaacaaa aaattcggat gtacatggaa actatacaat
    34141 ctaatggtct atgaacccca aaggttaaag ggatttcaat ttgttttgta attacttatt
    34201 agctaacaag agaaggtgat acaccttctg tgcttcagcc aataacttac cctggatctt
    34261 cataaattcc tttggatcct tacccaaatt catcttggca acgcgaatag attcaaacca
    34321 caatgcgagg ctgtctgcca ttattatatt agagagacaa aaaatctcaa tctaaaaata
    34381 tcaaatttta gattgaagtt tattagacta gaactatact taggaaatta caattcattt
    34441 acttgcttaa cttttccatc ttggcgatct tcttttcgta cgccttggtg ccttccttcg
    34501 gttgaagaga gaacttaccc ttcttcggct tgaaaatctt aaccatcgcg gccttgccct
    34561 cagacttcat gcgagccaac gccgacttga cggcctgctt gctcttgatt tggccatcct
    34621 tagccaaaac caaatccttc ttcttgagac cccccgcggt ctggtctgct gtgccatgta
    34681 acacttctgc ccggctaccg atcgtcattt ttatatatac attacgctgt gaaaattttt
    34741 ttaatatcta aaatcttgat ttttttagat attcgcgaaa atggaatctg cgtcttgaga
    34801 cgttcatcgt ttaatatttc cgcgcacaac accgatttat gcgcctgtaa tgccatcatt
    34861 tcctcctcca cactcacaaa ttcttccgtg cgcttataga ataatttttt aacatgcacc
    34921 ggtttatcct ggcccgagcg atgacttctt ccaatagcct gtaactcagt cgctggattc
    34981 caagatggag acatgatata gacgcgggtg gcttcttgta aattaagtcc ctgaccgccg
    35041 gatttaatct gaattataaa aacagcattc cccggtgctc tcctgaacaa ttcaatctgt
    35101 ttatccctgt tctcttttga tacggtacca tcaattctaa atacgggaat acccttttgt
    35161 ttgagagttt tctgaatgtg tttcatttca cccataaatt gacaaaatac gagacttttc
    35221 tcatttgagt gaccctctaa catgttaaag agggtttcca tcttttttga tttaccattc
    35281 catttctcag cttcaacccc atattgtttt gcgataccgg ataaatacat ctgtggccaa
    35341 atcatacact gcctggctcg taataagcat tccaaaataa gcatattctt ggaattaaga
    35401 ctaacagaat tggcaaaaat ttcacgcaat ttattttgaa tctccataaa tgcaaagttg
    35461 tacagattct tctctccttc atacatttcc aattcgacat tttcaaagta acacgtcggc
    35521 aattcaagtc tcgtatccat gacggccacg tcccgtttgg tgcgacgtaa aatatacaaa
    35581 tcctttatct gagacgttcg tccctgaatc aggttttgtg gaaccccaat aaacttacac
    35641 aatgaaacaa aatccttcat agaattaaaa acaggagtac cggtaacgac ccaccgaatg
    35701 ggggacacca atttacacat actcttgtaa gtcgcggatg atttgtttcg tatttcgtgc
    35761 gcttcatcca atacaaccct gtcccattca attctgtgta actcactgtg ctttatgaga
    35821 acagagtatg gcgaaattac aatgctcgcc gatctcatca tttccagatt agcattttca
    35881 ttgcgcatcg gtccatcaaa cacatgaaca ctcaactgtg gcgcaaattt ggttatctcg
    35941 tctttccatt gagtgataat agatttgggt acgacgatga gggaacgact cttaggatta
    36001 cctaaaatag tcgataccac ctgtactgtc ttaccgagac ccatttcgtc acataaaaat
    36061 ccaccccttg gacccattgt ttgattctcc atagataaca tccaaaaaac cccatcagtt
    36121 tggtaagggg catataaact tccatttaat tcctgtttgg cgcgattata ttgtatgttt
    36181 acgagatcgt tcattttgaa ttacatttta taatggcata atctacttag gggggctaat
    36241 cactgatata agtgtcctcc ggatctatca cgatctcaca cggaattacc tttttcttcc
    36301 gaggttttcg gactttgggt tcgggaactt cgattccgtg ttctctgtga tataaaacct
    36361 tttgccaaaa ttcttccatg acgggaaaat acttttccca ccattctctg tcccgtttaa
    36421 cattaacaac ggtgaattcc tcgggtcgag gccaatttgt ttcggcgggt ttgtattgta
    36481 taaagtcggc ttcctccagg tctaatattt ccatgcacat ttgaagttgg ggcatgtaat
    36541 ggaccggaac gtctccattt ccgatatccc tcgacatggg gcatttaatt tcgactagct
    36601 tacccgattc actcacacca tctggacttc cacccagcca tgtatatttg ggatgaggac
    36661 acagtcctat ctcatgtaca acttcattat gacgctgttc gtataaaata cgagcttcat
    36721 cttcatattt ttcaccgtgt cgggtggctt catttcctgt aaagacgggt cctttgccac
    36781 atttctttag tagaagatcg aatggggtct cgtagtggtt taaactgatc gctgttgcgc
    36841 agtcactagc agtaagcatg ttcccgcgaa gatccaacca ttcctgggat ttttgggcgg
    36901 catattcgcg ttcaatgagt accttgacat gtggatgcat ttattagttc tagcttctat
    36961 cttttaacct tgtatcatcc ctaaatttat gtacgatcac tgacttagga ggcaaccccg
    37021 ggggtggtct cggtggaggt gggggtggtt gcgtatattc gaatttatgt ggaggtggcg
    37081 gagggggttg attattatgt tttggtaaat ccccgcctcc atatgcgggt aagaacaccg
    37141 aacgagccgc attttgttcc gcttgttttt tactcttggc gaaacctacc ccgagctgct
    37201 gattttgaac gatggctccg atgacgaata ccccattttc ttgtgataat acacgatatt
    37261 caggaagttc aaagctgttt gtttggcaat atcgcatgag atgatcctta aaattgtcat
    37321 cgaccatgat acaattcaaa tcgatgaatt cgggattttc ataaatcccc aaaataaatt
    37381 gctttgcgtg aagcaatcca caatccatat agatagcacc cacgagggct tcgaatacat
    37441 cctcgagaat cttgggatta ttattccatt catttctcat tcccttctca tccattaaaa
    37501 caagtttatt caaacccaat tttaatgcga tagatgcgag agtttccgac ctaactaatt
    37561 tagtcctagc cttcgttaag aatccttctt gtttctcttc aaatttatcg aataaccatt
    37621 tcgttatcac gaaacctaat acactatcac ccatgaattc gagagtttca aacgattgag
    37681 ttaaattttc atgttctttt aatgcggatt tatgggtaaa tgccttttgg tacagagata
    37741 gatcttttat ctttgtacca acaagttgtt ctacttcttg ttgggaaaca ttcatgtttc
    37801 tttgttattt attaaaagtt attgtttaag ttacttaaat ccaccccctt agaccactcg
    37861 ggcatcctgg cttatataag agtgccagga gtggggttcg aacccacgcg cacattgtgc
    37921 agtgggtagt tttgcacaag gcatttttat ttttttgttt cctattggca aatggagacg
    37981 gagatgagat gaatgagtcg ccattgatct atattaaaac tctgaatacc caagaactta
    38041 tgccttcttg gcggccttca cgtaatgcgg agaaaggaac ttttgcaagt tgaggaacgt
    38101 gacttgaacg tcgcccggct tgaggagctc ccggagcttt tcgtccatga tgagaacgcg
    38161 tccattgtcc ggatgcttca aaccgtgttc ggtaatgtac ttggtgagaa gcttggtaac
    38221 ttcacttcgg gaaaccaatt ctcccggcgg aagaccgata aattcgcgaa gttgatcggt
    38281 gatttcttgc ttacggttga aaccgttgtt agccgcgcgc gcagccgcct tggatccgtc
    38341 cgggtcgtcc tgcttagcct tgatcttacg aacaatcttg gtgagggact taacgtcgga
    38401 gcggagagcg gcaatttcgg tttgaatttc ttcaagagac atgatgttat atctttctta
    38461 cttgtttcat ctttaagcgt attaacgact ttaggtgaga ttttggtaac acacatatgc
    38521 gcaatataag aatgagataa cattacttac gttttctgac attgagaatt agtgtactaa
    38581 gaataacgag gataattaat acatacaaaa cacgcttaat gttttttctc aggtcgtaac
    38641 gaaatggtat gaatatgtca tccgttatgg caaatggtgg cctactctga acacccttgc
    38701 actgaccagg acaaccccca cccgcgcagc acgtggcctc acatggaaag atcttatcac
    38761 cgtgtctata accacatatt tgattatcat aggggaactt cttgctttta tatgcgtaac
    38821 atttacagtc agctatttga tcgcacttgg aagaactgca atccatattt atatattaca
    38881 atattataat ggatacaaac gtttactctg aggcaaccat cagaagattc atgaaaaaaa
    38941 atatgttcat ggacgacgaa acgctggttc gatattataa caaagacaac ctgtcaggat
    39001 acaggaacag actcgcacga gttcataaaa aggaaagtct tgaaaaaatg atatatgccg
    39061 tagtcacaga tagtatccga gaccttgtct atcaaatgat aggagaaatg tccgattatc
    39121 tccgtaaaat aggggatttg gttatttctg ggggtgaggc gtttaattta tatattgaac
    39181 gagctgatag aatagtaacc gcagatatag ataccaaatt tgtaccgaga ctcaaatatg
    39241 ataccaagta ttttggaaag ctccaggcaa tcaaattgat aatttgggat aagttgggtg
    39301 aaatttcgat gcgatacgac aaaaaaataa aagacagatt aacgaaaaag aataaagtat
    39361 tcagatttct tgggttagga tttcctgaaa aggggccgta tgtcacgaga agatatatgt
    39421 tgattaagaa gaaaaagctc gacaacggcc cagagccgtc caagaaggac gttttcatcg
    39481 atgttgagtt gttttctctg gatcttaaac tccggtactt ctccccagca aagggtaaga
    39541 tagaagaaac tgccttgggt gggatattag acatgcccct catgcgtccg ggtgaatttg
    39601 gatacgaagt cgtagaatct caaaagaagg gtgtcacata taaagtcaat ggtaagatga
    39661 tccgtgactc tagaatttcc gtcgcggggc gcaggtttct gatagatgat gtatatttaa
    39721 tgcagaaatt aggtctcagg ccagaaaaga aagagaagga caaacagaga cttcttaaat
    39781 taagtaaaat gatttctact aaattcaaac tcaattccgg gaatagcctc gagagtatat
    39841 atcaccgagt acataaattc ccaatgacag cggcgaggac aatgaagaca gacggtgtgg
    39901 tgagcatgaa aaccgcaagt tctataaacc cccgaaagta tgtaagatat acgacagaac
    39961 ctagtgcgac gagactcgga agacagatgg tatacggtct caaggcgtcc ctgcgaacaa
    40021 tgaatgtccc gcaatataca aaaacacacg gctcttatcg ttttaacatg aatacacagt
    40081 tgtggcgtaa aaacgcacgc agtcagtata ttaaaaatga atacacacac agaccgatga
    40141 atgttgaaga tttaccggat gacctaatca tatccaaaac gttatatgga tttaatccca
    40201 ggagagatgg ctggatatca aagaagatac tctctcgttc agcacaaata ccatttgttg
    40261 gtttaaagaa ttaaatacat aggtatgtac aatgatatac ggcgaaccaa ccaaagatga
    40321 agaaggactc cgatgggtga agaccaccac agacggaggt agaaaggtgt atgttcagct
    40381 taatggggtg aaaattgaaa aaatcgaggg tgatgaaatt acgattgatc tcgtgtcaaa
    40441 ggtgaatgaa gaccgaatcg cggcggtgca tgaattaaac agggaagccg ccatcgaaaa
    40501 tagtgaatcg tggttcggaa aggttgtttc agaaggaaca ttatccaagg cgtataacac
    40561 aggagcgaaa gataaactga ccgttgatcg aatcgaagca acccgagttt ttacggtgga
    40621 tcaggagcag accgactttg aatcgataat gacggattcc gaatgttccg tgattgttga
    40681 actcggtggt atctggtttg gcaaaaaaac ttttgctcca gcgtggaact tggttcaggt
    40741 cagaattaaa cttccacccc cacaaccaga agaaacatac ccagaacaat atgctttcaa
    40801 ggatgaatct gaggccgacc aataaaaaaa aatatgttta acatatagta aaagatgaag
    40861 tctccggttc cccttgaacg aattatgtgg gcagtggtgg cactcattgt catgttttcg
    40921 atctataaat tcagcacaaa aaacaagaaa tctgaataca gcgttgaaga tgcgctgtat
    40981 gccccggcac cggccggtgg taaggccacc aagtgtggta tgaaggccgg tacgggtctc
    41041 gcgtccagcc tcctcccgcg tgaagtcgct tccaaagccg atttcggtga gtttaagccg
    41101 gatgacgtcc tcaagggcca aaagaatttc cttgaaccgc gatcccaagt tggattcccg
    41161 gagagtgttg ggggtgcgct ccgaaatgca aatcaacaaa tacgcgccga cccgccggtt
    41221 gcgaagaagg cttacgtctg gtccaacagc accatctccg ctgacacgat gcaacgtgat
    41281 ttgtaaatac ttaattaaag atattagatt agattaatat aacatgtcat ctgaggcccc
    41341 aaatgtccca gaagaactct cggcgaatgt ttcaaagctc gtcgaactta ataaacaaat
    41401 aactgaagcg aaagctgata tcaaggtcct aaccacagcc gaacggaaaa taaaagattc
    41461 cataaagcga ttgatggtta ctcagggtat tgataccatt aacctcagga agggtaaaat
    41521 ctctcttcgc acatcgacgc gcaggggagc aatgacaaaa gttgccatca attccggtat
    41581 taacgcgtat ttcggtggag atccagtcaa aatcgaggga ttaatgaatg ctattcaaga
    41641 tcaaattaag gagaaaaaga gtacgtctct ctccataact ggtataaaag agaaggcccc
    41701 taaaaaagaa taaaaacaac gcaagtctga actgcggacc tacacaatgg tctggtccca
    41761 atacattgcc gacggaaacc acggaacaga agttgatcca gacgaatcag atgaaatctt
    41821 atatgccgac gacgatgaat taactattca tgactgggag acgtattact cggatgatat
    41881 ccgatatata tgggacatga tgaaaatcct gattcgtgac gcatggttag aatacgaaat
    41941 tctacaccaa gccgaatatt gggaatttgt cgaattttgt ttcgaggacc gatgggatag
    42001 aagataccaa cataactcaa ttaatataat ttatagagat aaattgtatt atatatggaa
    42061 aaaaataaat gaatatgttc aggacaatga actccaggat gaatttttca agggtgccac
    42121 gttctctcat tttatgagtt ttatacaatc gaattctatg ggagaaaata atattattat
    42181 atagtaaatg ttacccgata taacaaccaa aaaagttgcg attccagtca cattattcac
    42241 cattttgtct ccgggaatgc ttctgaccac agacggtaag tctcttaaac tttccaatgg
    42301 aagtactaac caacaagcta tcttatttca tgctctcgtt ttcttcttgg tctattccat
    42361 cgtagccaag gctttaggaa tcgttttgac aaagggtgat cttttggtta ccacaagtct
    42421 ctttatcgca cttagcccgg gtcttctctt gaccataccg ggtggcagta agggtgttat
    42481 ccaatccgga caaacaagta ttccggccgt tttcgtacac gcattggtgt atgctattgt
    42541 atttgcgtta ttacgcaaaa gatttcctca attctattaa taagatgaag tacttatcta
    42601 tcggcccggg cgccgtgggt atttatgctc tgatcggtgc ccttaagggt ctcgaatcag
    42661 aacttcacga agtccaagaa atcgcaggag cgtctgcggg ttcaatattg gcattattta
    42721 tggcgttggg gatgtctatc gataacatct tagatgtttc tttaaccgta gatatctccg
    42781 aatttattaa agtagacata ctttcattcg ttaataaatt tggtttcgta aatattaaga
    42841 cgatcaagaa taaattaatt gaaatatgtg gtcgtaatcc caaatttaag gaactagaaa
    42901 ctaaaattca tgtggctgta ttctgtttaa atacgtcaca gactgaatat attagcaagg
    42961 atactcatcc taacatgaga gtaatagatg ccgtgtgcat gagtatagct attccgtttt
    43021 tatttgaagc gggaaaatac aaaggaaaaa cgtacatcga cggaggaatg atggaagatg
    43081 taccgctcgc gccgttttta gataaaaagc atcacgaagt ggtgtgtatg aaattagaca
    43141 tgaatacaca gtttcaggat aaaattagta acccaaaaca gttcatagag tgtatgatcg
    43201 tagcgacaat tagaaacaga gcgagtcatt ataataacaa atccaaaaca ataaatataa
    43261 acgtagggga cacgaacata ttcgatttcg gaatagatta tgacgcgaaa gttaggttat
    43321 tcatgatggg atttgaggcg atataggatg ttatgaaatt atttattggt ctatattata
    43381 aagtgtgcga acatgaacgc atgcgaccca gaattaaaaa ttgaaaatct aagaagactc
    43441 gccagccgaa acgctggccg agagattaaa ttgacacgta agcaaatatg taaagcttac
    43501 gaagatatcc aggaaggtaa ccttccgtta ccaccgttag ttctcagtaa gaacaggaca
    43561 cacatggtgg ataaaaagtc accactcaaa ttgaaagatt atgatgtttt attcaaatct
    43621 tcatcgaagt tggtggcgct tcgtagaatt gctagaaaga ttggtctcac ccaattagac
    43681 aatatcacga aggcaaaact tgtcgaaaat atcaaaaata gactcgtttc tttgaagatt
    43741 catgaaccgg tgatactagt caaaccccgg acaaaaaaga ctgttacgtc tgaattttca
    43801 aataacaccg tttccaacgg aaacagtgcg tataataaca ccgcgacgtc cggtaattcc
    43861 atgaataaca tgggcaattc cgcgtacaat aacagtggta acagcggtaa cgcgatgaac
    43921 aattccgcta ataacacggg tgggaataat aactcccggg caatgaatac gaatgccccc
    43981 gtgaattcta cgtctaacgc cccgatggga aataccaata attccagagc cccggcgagg
    44041 acttctgccg tggcattccc caataaggta agcattaccg gaacacccag gtttttgggt
    44101 ggtggaggcg ttaaatacgg cggtggcggt ggtagtgtag cggcaccggc ggcaccggtg
    44161 gcggtgggta gaggtatgta taatcagccc aatgtcccgg ttattgctcc tcagcctcgg
    44221 ccctcccggc ctttaataag caatagcaaa gaagaaaggg cgagaaaagc taagttagca
    44281 caagcagaga cagatttagc aaaattgaag agtgagagaa ctactatttt agatgaacgc
    44341 aaacagttgc ataattcggg agccggtggt gaggcacttc aattaaaaaa tgccaaaatt
    44401 ttaaaggtgg aaaagctcat agatgaaaag gagaaagaaa tcgccgaatt gaagaaaccc
    44461 ttacctaaag gtccggggat atttgggcgc atgttcggtg gtggtaaaaa gaagacgaac
    44521 gctccgagaa cgaacgcacc gaaggcaaac actccgaatg taccaaagaa gccgaacgct
    44581 ccgaagacaa acgatccgaa gaagccgaac gctccgacac ctccccccgc tccccccgtt
    44641 cccggaagac caacggctaa caatctcgtc aaacagaaaa agttaatcac cgttagagct
    44701 catctcaaaa ccaaatccaa attaacaaat gtggagaaga aacagtttga gaataaggtt
    44761 actaaaaata caaacgtcga ggtcttgaaa aaggagatta acgcggctaa tgcggctaag
    44821 ccgaacacac caaagacgaa tgtaccgaag aagccaaacg ctccgacacc tcccgccgtt
    44881 cccggaagac caacggctaa caatctcgtc aaacagagaa agttaatcac cgttaaagct
    44941 catctcggaa ccaaaaccaa attaacaaac gtggagaaga aacagtttat gaataaggtt
    45001 actaaaaata caaacgtcga ggtcttgaaa aaggagatta acgcggctaa tgcggctaag
    45061 ccgaacgtgc ccaatccggc ggcaaaaaaa gcggcaaagg ttttagccat aacacaatac
    45121 gccaaatcca aacaagtatt taccaatgac gaaattaaaa atatgttctt aaagaacgtc
    45181 actgtgaata ctaatgttgg cgcgagaaag gctatcatca atggtcaagt tactaaaaaa
    45241 gcgaatgaga aagccgcccg taacgccaag gaacaagaat ccaaaaagaa acaagcgaag
    45301 ctccaaacca tacaaaatgc ggcgggaaaa ttacaatcca tgaataaact caaacgcgaa
    45361 aatcgcaaat cgtttatgaa tagaatacac agaaacgaaa acaaaaatac agtcttaaga
    45421 aacgcacaaa agctccaaaa caatagaaca caaacgggta aagctgttga aaatctcaaa
    45481 tcgttcattc aaaatgacgc cacactcaat aataacgaaa agcgggtgtt catcagtaag
    45541 ttaaatacgg gtaataatcc ggtggcggtt agggcgagtg taaatgcggc gattgccaaa
    45601 aagaaggggg caacccaaaa taagctcaaa gagaatgcga ctgcctacat gaataaaccg
    45661 gacgtaaaac cgttcatgaa gaacgtggat cgtcagtcta tcttaaataa ggtgaatcgc
    45721 aaagaaagaa atttcacgac catgaatgga atacaaaaaa gagttaatga gtatgtcacg
    45781 gcttacaaaa acgccaaaaa gggaatggaa ctcgaacaat tgaaagcccg ggccacagaa
    45841 cttcaattgg gtaacagagg taactctatc ataaagcagt tttcggcgac aaattctaaa
    45901 atgccattat ctgtggctat caagggattg gaagaactcg caaaacaagc cggacaagct
    45961 caactcgaaa ggaatgtcca aacacttaaa aatcacatgt caaagacggc actgaataac
    46021 accaataaga aacaatttga aaacaaatta cgaaccaagg gtgccacgtt gaaccaattg
    46081 ctcaaaaatg tcgcgtctaa aaacgcaggc ataaaagcac aacaaagagc cgaggcccgg
    46141 gtcaccctca ataagcaatt aaatgcggtc acgcccaaat taactaacgc gaataagaat
    46201 acattattaa aacagtataa cgggggaaca tctagtaacc aagttttgaa aaacgcaaag
    46261 ataatggccg agaccaaaca agctaaaaat gtccaaaata tgaaaaatac acttaaaacc
    46321 aaattaaaca cctacccgga cttaactgta gaaaataaaa tcgaactcgt gggtaaagtg
    46381 aaccgaagca ctaagaatat aagcgaactt ctcaaggaag cacaaacgat acaaagcgaa
    46441 cgagcgggca aaaaaagatc ggaacaacgt gaaaagttaa gtgaatactt gaaatcaagg
    46501 ggctttgacg aaaattccga aacgtacaaa ctcatcatga ataagttcaa tacatcgacg
    46561 accaatttga gtatcctcac acaagaagtc aataaatttg ccaataatgc caccgctctc
    46621 gcagaagcta aaaagaagga ggaacaacgt caaaagaata gaactgagtt aaatacctac
    46681 gcgaagacta aattggctaa cacagatgtt aagtatatgt tgaatagatt tgataacggt
    46741 gcgggaacac tcgaagcaat gaagaaagag gtgaatacat tggaaggcca aagaaaacaa
    46801 gaaaagaata ataagttcgt gattcaatac caaaagtatt tgaataagct taacttaaat
    46861 aagaatgctc gctcggaact tgagacgcta ttcaataacg acaaaaatag aaacttgaat
    46921 gcggcgaaga agcgcgccga taataaggtc gatgaactca agaaggccaa aatagccgca
    46981 aatagaacta taattaccaa ttatatgaac gagaagaatg ttccccaaaa caagagaacg
    47041 aatatattaa gcaacttaaa tggaggtacg caagttgaat ccttgaagaa gaaggtcaat
    47101 tctatcgtaa atggtataaa aacccaaaaa gtttctaacg ctagaaaggg atttgttggg
    47161 tggatgaacg aaagaaacct cgatgcgggc aaacaaaaac cattcttaaa taaatttaac
    47221 aataatccga actctgtgaa tgctctgaaa acagaagtcg ccgaattact cgctcaaagt
    47281 gccaaaaaca agaaaaacca aaacaaaaag aatttcaacg tgcatctttc aaaattacaa
    47341 ttgaataata caaataagaa caatctcaga acaaaattaa acactatcaa tctcaacacg
    47401 gcaaagaaac tcgcaaatga tcgggtcaaa atgcgcgtcg cccaaaagaa gagtgaatta
    47461 ctacgattct taagaacact gaatggttta tcagaaaaga atatcgatga aatgatgaca
    47521 tcgtttaatc aaaataccag taatgttaat gccataaaga acaaagcggc caacttaatt
    47581 aagagccgta agaacgcttt gcgtactcaa gaattacaaa acgtttccaa atatgttgaa
    47641 tctaaaacac acctcgaaaa ggcaaacaaa gacgggatga ttaccaaatt caagaatacg
    47701 aacgtcacgg ttcaacaaat aaaagaagag gcaaacgcca ggaataagga attgagtaac
    47761 gcgaagaacg aagcgaaccg taaggcacag gaagaagcga accgtaaggc gaaggaggaa
    47821 gaagaaaaga aggaagcgaa tcgtaaggcg aaggaggagg ccaatcgtaa ggctaaggag
    47881 gaagcgaatc gtaaggcgaa ggaagaagcg aatcgtaagg cgaaggaaga agcaaataaa
    47941 aaggcaaagg aagaagcgaa tcgtaaggct aaagaggagg ccaatcgcaa aaagaaaaat
    48001 gcgcaacgac aaagtctgag taagttgttg aatagctcta agaacctgac aaatcaaaac
    48061 aagataccat tcttgaatag acttgaaaag ggtgaagatt tgaacaagat caggtctgac
    48121 gtcatcacaa aaatacgatc gctcgcaaag actcgtcaag aaaaggaaga agccaaccgg
    48181 aaagcaaagg aagaggcaaa tcgtatggca aaggaagagg caaatcgtaa ggcgaaggaa
    48241 gaggcaaatc gtatggcaaa ggaagaggca aatcgtaagg ccaaggagga agaaaagaag
    48301 aaggtggatg atcacagaaa gaaacttttc gctaaaatat ggaaagatgt caaatcggga
    48361 cggacggtga aactcccggg cgaaacaaac ggatcaatgg gacaaaatcg aatgaaatgg
    48421 aaagaaaagg cactcgcggc taaaaccatc cccgctctcg atgaagtgga aaagatgctc
    48481 gataaatttg tcagtgacgt ggcgaaggcg atttcggcaa aagagaagag tgccaaaaat
    48541 gcgataaaaa agaacgtggc gacgcgatta caaggtttta ataagctcga gcggtctaac
    48601 cgacaaaaat tcatgaaccg aatcaataag ggtaacgcca agaatgtggt gatagaaaac
    48661 gcacgaaaac tccacaccaa ccgtgtggcc aaggagaaag cgaaccttaa ggctaaggag
    48721 gaagcgaacc gcaaggctaa ggaggaagcc gatcgcaaaa agaaaaatgc gcaacaacaa
    48781 agtctcacta aattattaaa tagctctaag aacctgacaa ttcaagataa gatgtcattc
    48841 ttgaagagat ttgaaaaggg tgaagatttg aacaagatca gacccgacgt catcacaaag
    48901 atccaatcgc tcgcgaagac tcgcaaagaa aaggaagaag caaataaaaa ggccaaggaa
    48961 gaagcgaacc ttaaggctaa ggaggaagcg aatcgtaagg ctaaggaaga cgcgaaccgc
    49021 aaaaaacgtt ccgtgcaaca acaaagcctg agtaaattat tgaacagctc tacgaacatg
    49081 acaaatcgaa acaagatacc attcttgaag agacttgaaa agggtgaaaa tttgaacaag
    49141 attagaccca acgtcataac gaggatccaa tcgctcgcga agactcgtca agaagccaag
    49201 gctaaggatg atgagaataa aaaggccaag gaggaggcga gactcaaagc gaaaaaggaa
    49261 gccaataata aggctaagga agaagcgaac cgcaaggcaa agatagttgc cgttcaaaaa
    49321 agaatggcaa ccaaactcca atccatgaaa gaactcgaaa gagagaatag aaagaaattt
    49381 atgaatagac tgaatacgac caacgcgact accgctagta tgaacgcaac aaagatattg
    49441 aacaatgcgg aagttctccg gaaacaacga gctaaagaag cggcaaacaa ggcacttcaa
    49501 cccactagag aagcccttaa aagccgaatc gtgcgtaaca ttccgggtaa aactggacaa
    49561 tggcgcagag gttgggaaaa agaagttggt ttagccacaa atatgaagag actcaaggaa
    49621 ttggatcgcc ttttaacaga aaagaagcaa ttagaaggtg aaatcatgaa ggcaaatctc
    49681 tctatgaagg atagacaggg acacctggca ttggtgttga gatatgtgaa tgatatcaaa
    49741 aagcggcgcg atattgttaa acagcaaatt ataaacgcga agaaggcttc taatgcgaaa
    49801 aagctcgaag cgaagaagaa atttgtcaag ggtattcaaa acatgacaaa tcttgaacgc
    49861 gtgaatagac aacaatttgt cactagatat aacaagggtg aagattccac caagttattg
    49921 agtgaagcca cggctctcgt gacgaagaaa cgcgaaaatg cgaaaagggc cgaagccgaa
    49981 aaattagaaa aggaaaagaa ggcaaaggaa gcggccgccg caaaagcaaa gaaggagaaa
    50041 gaagaagcgg aagcaaaatt gaagaaagaa cgtttggata aactcaaacg caatacggcg
    50101 aagcaattcc aaagcatgaa gggtttaact cgtggcaaca gaaaggaatt catgacgcgt
    50161 ctggaaaagg gagaagaccc cgcgcgcgta tttgccaatt ccaaaacgag agatgctcaa
    50221 cgcatcaaag aagaaaagga taaggccgaa aaggcaagat tggcacaaga aaagaaaaaa
    50281 gccgacgcag aaagacaagc ggtgacgcgt gaaattaact cagcgcttcg tgcgggtgat
    50341 attggttcaa agaatgcgaa ccgattaaag agggacgcat taacaaatcc agccaaagct
    50401 agaacggctt tagctaacaa aaagaaacaa gtcgccaaag taaaatctga ccaaagacgc
    50461 gcgtccttga gatcggcaaa acccacacaa agaagtgcgt ctgtacgagc gacctcaggg
    50521 gggaaatcta ggaaatcggc aggtcgtcgt cgacgttagg ttttgaaaaa aaaacctaaa
    50581 gttataataa gatgcagata ttcgtgaaga ccctcacagg taagactatc actttggagg
    50641 tggaatcatc cgacacaata gatagtataa agtccaaaat tcaaacgaag gagggaatac
    50701 caccagacca gcagcgttta atttttgcgg gaaaacaact cgaagatgga agaactatag
    50761 cggattataa tatccaaaaa gaaagtacat tacacttagt tcttcgtctt cgtggtggtg
    50821 cgttgcgcac cttttctggt agaaacaaaa acaggtggtc tccgatatcc aaacaacgcg
    50881 aagaagaggc actgaaaatt gcgcgtcagg cgtacgacgc agagccgggg gttgtcagta
    50941 cttcgtgttg tttcgttaaa atatgcgaat ccggtaccat tagaatgtat aatcacagtc
    51001 gttataccgt tcatatggaa ttagaagaaa tacacggatc taaaatttcc ggtgccggaa
    51061 taggcggagg tccgggaaat gtcgatataa ccataaaaga aggagatcgc gcgaagaatg
    51121 ttgaaatcac actccctccc gctcaatatg ataatgtttg taaaatgtat attccgtcat
    51181 ataaaccatc taaaattaga acccacgaat acaccatgaa agcgcaaatg gacggtcagg
    51241 aattatggac tagaacatac agtgttagcg atgacatcca tttcagaaat agacacatgg
    51301 atgaaataaa agcaaattct cgcgcagaat ctagagaaag ttgtcggaaa ctgagaccaa
    51361 taaaacgtat agtacttttt gtgttgattg ccatgacaaa gtacaaagaa aaactgaatt
    51421 taaagtttta gatctaacat aattaaatgg aatgttgcga cgtttgttgc gacaaattaa
    51481 acaaaacaac tcacaagaag gtaaaatgtc cttattgtga tttgatttca tgtaaaagct
    51541 gttctcagag gtatttactg actctgatag atgatccaca ttgtatgaat tgtaaaaaac
    51601 tatggaatag ggaatttata gattcatttt gtactatcaa atttagaaat gttgatctaa
    51661 aaaaacacag agaaaataca ctatttgaac gtcaaaaact acttatgccg gccacacagc
    51721 ccgcagttga gcgtataatt acaatgcgaa cactgagaac acagatacac gacgtcaaga
    51781 aacaaatact aaacatccaa aggggcttgg gtctcagtat tcatacaccc attaatccgg
    51841 atgacgagat aatgacgtta ccggaaatga aaatattagt tccacagtta caagatttac
    51901 aaacgagact cagttattta cgaaatacgg gtatatcccc caatgacggc gaagacccaa
    51961 atagaaaatt tgtccgtaaa tgtccaagtg gcgtttgtaa ggggtttttg gatgaaaatt
    52021 ggtattgtgg tatttgtacg acgaattttt gtgataaatg taatgctgaa attaaagatg
    52081 gtcatgaatg cgacccggat gatgtaaaaa ccatgaaatt catagcaaag gacaccaaac
    52141 cttgtccggc gtgtggagaa atgatccaaa aactaagtgg atgttctcaa atgtggtgtc
    52201 cccaatgtaa aacggcatat aattggacaa cgggaaatat agagatggga cggattcaca
    52261 atccacactt tttagaattt aaagtgagta acaacagaga caaccaagat ataccgtgtg
    52321 gtgggtgtcc gagttttcaa gagatatggg aacttgaggt ggagaaagac ctaggatatt
    52381 ttgcatcatt tggtcacgac cacaataaca atacatggaa tcaaaatata gttaggtttc
    52441 atatacggtt tcgtaatgat gtctataaga tggcagaatt aacacatcta ataggatatt
    52501 tcgaacgacg ggttatgtgg ctaaatgcgg aagaaatgga cgaggacagg gagttttttt
    52561 attcccgaat cgcgtatatg ttagatgaaa tgtccgagga tatgttcaaa cgacaactac
    52621 aacaaacgga taaggctata tgtaaggata gggatacacg aaatatattt cgaatgttta
    52681 tagatacatc gagtgattta ctccgtcaat atgtagtaga tcccactaaa aagacatacg
    52741 tagtcaaaac actagaagaa ttgagattat atactaatga tgttatcaaa aaaattcata
    52801 gacgttacaa tcacgtgaca ccacacttca taccagagtg gggtacatcg gaacccgtaa
    52861 tgagaagggt ttaggatatt ctgttatata ataatcttga ataatattag acatgattgc
    52921 gtgggttata ctcgtaatcg ttaatgtgtt aatattagtc aataccaggg aacccaaaaa
    52981 tttgaaaatt gtcaaggaca aatatgaaac acttcgacag catttaatca aaacggacaa
    53041 caagaagttt aaaatgctca cgaacagagt tccaataaca gggatgacca gtacatctgg
    53101 tgcgataggt tataatgcga gtaaaggttc ggatatcggt atttgtatag atggcgaacc
    53161 gaatgaaata ttccatgtac tgattcatga gttggcacat agtacagtta aagagtatag
    53221 acactcagaa cagttttggg aaaatttcat agaattgcgg ggaatatgtg agaaattagg
    53281 aatatacaac agaatcgaag aaaagaccga attctgtgga aaacacgtcc aggataaata
    53341 atctcagtat cttataacat ggcaacgcct ttcagtgtca cattacaagc tgtccttttg
    53401 tgggcatttg taatcatgct tacacagctt ccatccctca agcttccggc cagatttgaa
    53461 aactttaacg ggcgcgtgtg gttggtcggc tttataattc ctaatctact tcgttatata
    53521 gtggcgagcg cgccacgtct tgctgtcaat aaaagttttg tctttatggc atctcttata
    53581 tctgttggtc tggtttattt aatcactaag ataggttggc cgataaaaag aaaagacgtc
    53641 gaaagctatg gtaaggacaa aaatagcaca atgaagacaa ttgtgttatt ttcgatgact
    53701 tttatcacga gtgctctggt gatccaaaaa ttacttggtc tcagattata tactgaaatg
    53761 ggatgggaat cgcccgtcgg taatgcgcag gtcgttagcg ttagtgtttg atgacatacg
    53821 tcttaatcac atagaaaacg atagccgcca caagacctgt ggaagctaaa ccaacagcgc
    53881 ttctagaacc attctccgat aaaaacttgg gaacagagct cacaagtttt tcttggaccg
    53941 gcttactgac agcgaccgcg gcacaaacac ccgcgacgag ggcaaacatt tgatcatccg
    54001 tcatgccgaa cggattctta ttcgacgatt tcttggattt tctcttttcg gaggactctt
    54061 cggtttcctg agcaaaccca acatcggtct gaggagcgga catagacggc aaaacgcctt
    54121 ggctgcgacc ttccggagcc atggccgggg gcgccataaa gttcggcccc gcgccagctt
    54181 ggggagccat gagatcagca atcggtgtcg aatccatagt agtttcttgc tgttgactca
    54241 catttttttc tatcaaattt tcgtgtacaa acgacgtgga aggttgttca agttttggtt
    54301 ttgtatccaa aggaaccatg ccatctccgg catctcccaa attcatggtt ctaatgtccg
    54361 tcatttaaga taacgttact tttttttaaa aaatacatta cgcatttcac tctggataat
    54421 ttattttttc ttttttgtac cactcgtgcc cactttattg attgtgattc ccatcttctt
    54481 tgtagctttt cgtgcgtcat cctccttctc ctgtaaatag cgtggattat acatcttttt
    54541 actaacctgc cacaactggg gactaccaac tctaaacccc gttctaaccc tggctttata
    54601 ccaaaacaca caatccgtta ttttattaga tttaactgtg ttatcaagta caagacattc
    54661 atagttttct gtacaagcat ccatcacctt acaaaacata tcaaacgagg gaaaaatccc
    54721 aaaaaatgac ttatagagct tttctcggtt ttgtatgatg ttctcgcgaa gaataaaaac
    54781 ataatccaca ttggcgcgca atgccggtgg caaatccatc acgtattgca tcgtgagcat
    54841 gaaaaaaagt ttccagtgcc taccattcat aaaacactgt ctaatacagg tatccttgag
    54901 aaatttacta tcatacatac aatcatctaa aagcatgaac gccccgcaat tatcttttcc
    54961 cgcaccaact aactttctct gtctgctcat gaccctttct atcgcctctc tgtcgtaatc
    55021 tccgtatatg aacaggggag ggacaaaatt ttgataaaaa tggttacctt cttctgttcc
    55081 cgataagaca atacccgctg gaatgtgctt tttgtagaac attatatcct tgaccagcgt
    55141 agatttaccg gtgttacgtt ttccaatgaa aacacaaact cgatcatcac ttattgtagc
    55201 tggattgaat ttccttaact gaaggttcat tctgatataa atgtgtcttt tattttggat
    55261 aattttactc acataaagta agatggctgg tcgtctaaat ttagcagtca ctggtatcca
    55321 ggaccgatgg cttaccgaag aaccccagtt ctcatatttt cttacgtcgt ataatcgtca
    55381 tagtagattc gctctggaac aaattgaatc tcccttcgat gggactttgg attttgacaa
    55441 tataatagaa tgtagaatac cccaaaataa gggagatctc attcgtaact tcacgttgaa
    55501 agttaattta acggacccaa ccccagatgc gagtgggaac agtcatcaat acgtcccgtc
    55561 ggtttgtacc cgattgatag aatatgccga cctcttgatt gggggacaaa ctatagagcg
    55621 tattactggt gaatatatct acatgcatca acaattaaac aatacagatg atgacgtggc
    55681 acaatcctta tattttctaa atggacatgg aaatctattg ggttacacga cagattatac
    55741 atattttata gatctaccgt tctactttta tcgtcaccca agtttaagta ttcctatatg
    55801 tgccctcacg aaacaacaag tagaagtcag aataaaactc cggccgttga acaaaattgt
    55861 ccgggataca catacagatt cggttcccac aaatccagtg gccaaaatta aacgaatttc
    55921 actggataca gagtttgtat tcgtttccaa acttgaaaga gactatctga cttccagacc
    55981 tctagattat tgtataactc aggtacaatt atctaaattt cacatggacg gggggcaaaa
    56041 aacaaagtcg gtgatgttga atttcaaaaa tccggtaaag gaattacttt acttttcacg
    56101 attagaagag tacgacgacg caaacaaaca cctagccatg gaagtcattg aaaacatcga
    56161 acttcggttc aataataatc cagtcataaa cgcagacgaa aaattttcga tgtatgaaca
    56221 accattatta aactatgtaa attctcctac ggtattggga attacaaatc ctaatataac
    56281 accctacttt ggagtgtatt cattcagtga tgacccgggt gccttctatc cgacaggtca
    56341 ggttaatatg agtcgaattt ctcataaatt attaacagtc acgctcgcgc gtgaaggggg
    56401 aactggtgcc aggcgatggg ttcaggtata tgcggtgaat tataatattt tacgcataga
    56461 tggaggttta gcgggtttaa aattttagct ctctatagta atagtgatgg ccggtagagt
    56521 tcaacttgaa acaactggac cacaggacaa gttttttact atagatccac actacagtta
    56581 cttccgggaa cattttgtaa aacattctaa ttattcgaaa agttttataa agatggatgt
    56641 cggtgtaaca gactttggat ctttagtcag atacagaatt tcacccgatc aaggtgatct
    56701 tataaaaacg ataagcttgg atgttgaatt gaatccaatt tcaaacgcaa tggcaaccgg
    56761 tatgggatgg gttgagtcta taggacatgc catgatcgaa tatgtggata ttatcatcgg
    56821 tggaactacc attcagagaa taccatccga ctatcttcag atatattccg aacaaaatta
    56881 tacacaaaca aaccaaaccg gattaaaaca actcataggt aaatttccta accgtacatc
    56941 ttctctccgt gcgaacaatc caaccatatt aagtcattta ggtgttgcga gcagcagtca
    57001 aaaatatttc attgatattc cgttttactt ctatagaaat ccggaattgg ccatacctct
    57061 gtgtgccatt gaccgccaag aggtggaaat tgaaataaaa ttaaggtcag cggaagagtg
    57121 tattgtcaat aaccaaaaag tgacggtggg tggcgtatct tcatgggcat caaatgccgg
    57181 caagggatat ggctatggtg tgggtacata cttacaaaat ggaaacgata tagatggtga
    57241 agcaactggg gacggatccg gttttgtcgt tgccatcacg ccggatggta aatatgcggt
    57301 agttggtgcc ccggataatg atccggacaa tgctagaaca aatgcgggtc acgtgagggt
    57361 attttcaatg gcaggggcga cctcacaaag gggaccggac atagatggat cagccgcgaa
    57421 tgactttttt ggacaagcgg cggctatatc ggccgatggt aatagggtcg ttgtgggtgc
    57481 ccccaaccac gattacacac cgagtattac gaatacgggt cgcgtgagag tgtatgatta
    57541 taattcggga acaaatgctt gggatcttaa tactacgtta gaccccccga catcggacac
    57601 tgtcgcaaat acaaactttg ggagtgttgt gtctatatcc cacgatggca ctgtaattgg
    57661 aataggagct cgtggattaa ataactcaca gggtaaatac tacgcataca gagttgcgag
    57721 agataacacc aataccgtcg gaatacaacc cgaaggtagc gaagttggta atgccctagg
    57781 tgacgcattg ggttatagtg ttacggtcag tggagacgga aagataatcg tcgcgggcgc
    57841 aaacaacccg gacggaacaa gctatgtcaa ggcgataaaa aatacatccg gttcaacgtg
    57901 ggtaacgacc gatgccggtt caaattacat agccgcgagc gagaactcgg gtgatgaatt
    57961 tggcttttcg tcgagtctct cgtatgatgg tcacgtttta gcggttggtg gtcccaaaaa
    58021 tgacggcaca cagacagacg ccggtcatgt tcgtgtattt atatgggatg gagccgataa
    58081 ttggtatcag atgggtacag atatagacgg tgaatccgga tttgatcagt ctggtatatc
    58141 tgtgagtata tccggagacg gaaaacgatt agcgataggc gctaatatga acccattagg
    58201 cgatgcgaga ggtcatgtgc gtgtgtatga atggaatgga tctacggatt ggtccagtgc
    58261 gcaggcgagt gcgtcgtcgg gtcagtggct tcaacggggc atagatttag acgccgaagc
    58321 gacggcagat gaatttggtt ggtcagtctc cctgaccaag gatggaaacc gattaattgt
    58381 tggtgccaaa tcaaatgatg gtacgggtac aagcgcaggg catgctcgta tattcgactt
    58441 tttcgataga acttttaccc aaaacctcat aaagaagttt tctattactg cggagatggt
    58501 atttttagat ccaggggaac gaataagaat ccaaaatgcc aacagggaca tggtcatcac
    58561 acaaatccaa cgaaaaacgt ttgatatacc atatcgtggt tctcagacga atgaatttga
    58621 tttggggctt attaatcccg taaaagaatt gtttttcgtc tttcagcgcg aaaatcccaa
    58681 aacagtcgat aatttcgtcc caccgtttga ctatgataat atatatctat ccgtgaatga
    58741 tagattgcta tattacgaga acctagacaa actagaactt attctcgatg acgaacatac
    58801 tatacaagga aaagcgggta gttatatgtt tttaaaagct gtacaatcct ctattcatca
    58861 ctcaaaaaca ccattaatac gaagattcta ctcgtacagt ttcagtctcg aaccggaaaa
    58921 gccatatccg acaggacaac gaaatttcag tctcattaga aatcagagac tggtagttac
    58981 gaccaatgcg tgtaactcag acaggaaact acacgtgtat gccctaagtt acaatattct
    59041 caggatagtg gatggaattg cccaaactat ttttgaggac gcatattaat ggaacaagcc
    59101 gctattgaaa ttattacgcc cgttttggag cagtcagtgc tcctggccgc agactacgca
    59161 aaagcgtgtg gccgtgatgc cattttatcc aaggatttcg aatacgcaat caaatattgc
    59221 gccatgaaca cgattggtca aaagattggt tctcatttcc cagaaattta cgaagaagac
    59281 tcggaagagt ctgactcaga agatacagaa aataccctcg aagtcgtaga tgagaatgaa
    59341 ttggaattta caccatactc tggcgaagat aaaaaattca ccgacgtaaa tgaatcgtat
    59401 gagagatggg gagactggga acccaaaacg ccggtggagg agatgataaa aaacgccata
    59461 gataataatg aacacgtcgt cgatcgaagg atggactact tcgactaaac taaaagagat
    59521 tgagggtgga tccagttcat ccgaagagtc gagtgacgat gaaagtgata ctagtacaga
    59581 tagtagtagt gttgccggaa gcgaaacaga aacaatacaa ctttttgaaa taaagaagaa
    59641 agtaaagaaa tccaggacga aaggatacaa tcaggataag tataaaaaat ttgtaacaga
    59701 agaagagcta cttccagaat aatttctcac tatactttaa acataatgtc tgccattgcc
    59761 gataccgttg gtctcgttac ccaagaattg gaatcccaaa gcttgaacgc cgtcgtcgcg
    59821 ggtttcacct tcgccgccgc tctctcgtgg atggacctcg tccgttgggc cattcagcaa
    59881 atcgtcactg tcaagcgtaa cggtggtcag cacttcgctc tcactgcgct tttcaccact
    59941 ttgttgtccg tgacggtcta tttggtgatg tctcgcctct ccagccgtgt gcgtaagccg
    60001 ctccaaccgg tgtatgcggt cacccagtaa gcttcggggc aacaggagga agcttcacgg
    60061 ctatttgtga tctcggttta gtagttatta atataacaac caatcctaat aaaacaatac
    60121 caacgataga aagatattct ttccatctat aaggattctc catttctgga atgcttattg
    60181 gtggcggtaa ttcaaatcgc gataggggcg tctgttgttt agaaaggttt tcaaatttat
    60241 cggtagaaca cgtgacttca aatttcatta catgatcttg atttctgaaa tcatacggaa
    60301 tgagtcttcc gtgactcata tagaagaatt caacctttat atcacggata gtcttttgag
    60361 aaccgcccac gaacgaatgt gtaagaggat catcgattcc tttatgaacg agtgtatcac
    60421 ccgatagaat cactcttccc gtgtaaaatg gagttgttgt atatacagta cgtgtaaagt
    60481 catctgaacc cgtacttaat ctcacaatta atgacgttgg tccattcagg tttattgaac
    60541 cacttttaat cgagttggga gttccacttg acgtgtagtc gcgaccggcg aatccaagta
    60601 attggtgtgg cgtggtattc ggttccgtat tactcgtgta accatttgtt ccggaattga
    60661 attcaaacgt aaaacttttg acagcggcgg aaccagcatt tacgttagaa aacgtaattg
    60721 tattcgtatc ggtatcgtat gcgatagtct gtatagctgg ggcaacggtg tcatccagtt
    60781 ttgcggtaag atctgtgaca agatcaccga cactcgcata atttgtttcg tctaatgtca
    60841 ctgtattacc actcacggaa aacgttttat ttcgggaatg aacaagcaat tgactattag
    60901 gtattttagc cgatattaga gatatcttag agacgtcata aatagggttt ttcaatgaaa
    60961 taacgtaact tgacgggtct gggtacagta tgggatccct ttcactacta tcgatatcta
    61021 aggtatggac cttcattaaa attaggtgat ataattttaa tgagtgttta actcttgttc
    61081 tgggatataa aatacttatt tgtacagttt ttgagcgatc gggttattct tgagttgttc
    61141 cttggccaca tctaagcccg cagaaccaga cgtcgcatac gggttaggag cgtctttgtt
    61201 aggattgaag ttatgatacg gcacctggtt gtattgttgc gtccagccac cactcatcac
    61261 accatcgcga ccatcgatgc gactcgtatc ggagcgaaca ctggtaacca agcctgtcgt
    61321 ctttaatgga gcctcgcgga cgttcatccg tccggcatta ccacgacggt tggggttacc
    61381 gcgacggtca tccgcacgga aaccgtacct ttgaagctgc tcggcggaat aaccgtgacc
    61441 cctcttgttt tccagtgcga gattggtagc cggggcaacg ttgtgtccgt tatagaagtt
    61501 actaatactc ggagccggtt ggttgttata atagaattgt tgagtgtgtt catcgttctt
    61561 gagtcgggtg atatcttggg cattcgttaa gccactgact acgcgtttag ccggggcata
    61621 acctaaaccg tctgttcgca aaccagtctc cgaacgattg gtagttcgca tcgtgcgttg
    61681 atgagacggg cgagtccggg caccggacat gccttgggca taaccaccag cattcggaag
    61741 acgatccgga aggaacgccg tcttttctgg catattatga ccaaccgtcg gggtggccgt
    61801 tctaagacca ccgcccacgt catgtcctgg acccgtgaca cggcccggta attgcgtaag
    61861 cttgtgagcg ccaactaatg taggattaac acggaaaagt tgttgaaatc cacccgtcgc
    61921 cggagcatcc gggttaccta agcccggacc aacgagttgt ttttcgatgg gggccagatt
    61981 attcatttta ccctgatcat acatacgatc tcgcatgtcg aggatttcct gacctccgct
    62041 tctgggcatg ggagccacat cagcaaaggt agccatctcc ttcttctggg gtatttccgt
    62101 tctaggggca aattgggttt gattaaattt aggaacttta tcggaaagag tttgttcaga
    62161 gggagcttca ataatttctt cctttgggac cgattctgct ggattcgatt ctgtgctcag
    62221 ggcacgtccg gcatatacga gaccggcaac cgccaaaatg gaaataggat cagccattct
    62281 tatattatca aaacattttt aattatatcg cttgtcaaac aggccgttct ggagatcagc
    62341 acgagtactc gccgggcctt tgtatgccac ggattggggc ggcaaaacga cacccttgtc
    62401 ttgaaccggg aagatacctc gctcccatgt cttgatcggt tgtttgttgt gtgtagatgt
    62461 actttgcggt ctcaaacgat cactcgtttc cacatattgg gcaggggcac ccttgccaaa
    62521 tttggcggga gccgtaccat ataacatagt attgggacgg gcacccatgc tgatagaact
    62581 gggttggggg taaacaaaaa catcatcggt tgcgctgctc ttcggaaggg ccggattttc
    62641 gacgagggat aatccgggct ggagttggta cgccatttta ctatagcgtg agaatatttt
    62701 atcattacct atgattgatc gcagaattca atccccgaaa tgcacccaat tgtgcgccac
    62761 gtgcgtcggg attgcatgca aactgacttc cacccttaca tgatacgcca tttttgggtc
    62821 catataacca ttcagcaaat gcggtttgat ctcccggaac catcgagacc ggtgcggtaa
    62881 tgaattgccg agaagccgct ttgcgttgga tatgggggag gggagaacga gatcgaccgg
    62941 catcgaacgg tacgcgctga tcgactaaag catgaataat gggtcggacc gaagagtatt
    63001 cacacgccgg aggacgatta ggacgatctg tgatgtctgt caataaaaca ttacccattg
    63061 gattgtctcc ggatggcatt tgacatccag aacccgtaga tcgtgtggga acgccatatg
    63121 tttctttaat catgttactc ctgtacataa cataaagaac acccaaagag gttgcaccta
    63181 ggacaaacac tctaatatcc ctacgaatta agtataaaaa gcaagtagtg taaattataa
    63241 atcttgaagc cgaattaaca cgttcggctg gtgtctgttt attattaggc caaaactgcg
    63301 aaatcttgtc ttgtctgatg agctgtcttg gatcttcgaa ccaaaccttt gtcatttagt
    63361 atatcgtaag tttatttttt caacatacca ccaaacatac tgttcatggt tttcatgaga
    63421 gcggcttcat ccaattcacc tccctcgttt tccatcttgt cggcacaatc cttggcgata
    63481 ccctcaatca ttgagagtgt ctctgcggga atggcggtaa tcgtggtacc taacatatat
    63541 aaggtttgta aatactgcca aattgcgtcc tttgtgttgg aagataagct atcattccaa
    63601 ttatccttca aattaagatc cttgagaaat tcaatattac caacttcgtt taataagaac
    63661 gattcgtcct tgttactgat tttatccgcg tacggggtaa tccccttcat aaatccatcg
    63721 acaaccaatc tcggattcgc ggttttggcc aattccaact gagccataaa ttttttaata
    63781 cccttctcct gtgggaaaac cttatgtaat tccacaagaa attgtgacat catgtccgtg
    63841 aacgctgaca cgctcgccat ttttatgaat atatttacta tctaatcttt aagtttgagt
    63901 ttaaaacggt tccgtcgaga tggtctcacg ttgcccgacg cccatggaaa cgataaaata
    63961 tataagtatg gcaaccaacg ccgcgggctt cgtgtacgca ctcggttgca atttaccctc
    64021 tttgttaagc tgtgccttag catgtatata tcctgctgta ataccaccac caatcgcggc
    64081 cgcccagatt gggtctctta aatagtcgga aagttccatt taatagtaac caactttttt
    64141 tgttcggcgt tctggggcat ccccgaataa gacaccgtca tcggtcgggg ggctcatttg
    64201 ctgctgacca gtcggatcct gtacggtggg aatagttcta aactcattat cgagagcgga
    64261 cggttgcgtc ggctcaccgt cttcttccaa actgggcatt tcttccgttt cttcgtgttc
    64321 catcgtttca tcgatgggtt gctcttcgcc gcccatctgc tgtccgattt cactgacatc
    64381 ggcgccgtcg ggaagtgttt ctgcaccagg ttgctcgcct tctccgtcat aaatgtcagg
    64441 atcttcagca tcgccatcat gagtaccatc gagatcgatg tctctacttt cttgtgacat
    64501 ataagtttgt aatatctgct gtacaggtat gagatccttc acggaatttt cgatgcaggc
    64561 aatgaagcga accgccagtt gttcatctct cgcatgttcg ctttggtttt cgtgtaatac
    64621 atagggatct ttgtaaagat ctttggctgc caaattataa catgtttgaa tgaatatttc
    64681 attcgttggc aattttaagc ttatcttttt gttatccgat ttaagacgaa ccgcggataa
    64741 tatcttcgtg caagcgacaa aaactgcggc aaggagatcc gaataccaag aacatctgga
    64801 tgtgatgtta tccgcgtgag tctttgacat attgtcactc cagttcggaa cttctttcaa
    64861 aagtttctgg aacatttgca atacttttct gcccttggac atttttacag cttcatcata
    64921 cataattgaa aaggtctcta tcataaccgg aaccatcagg tgacacatct gaccgaggta
    64981 ctcctttttc gcctcgacta gaacattcaa gttatccatt tatcatagag tgtgttttta
    65041 aaaaataatt tagtacgcac tggtcatctg tatttatttg ccgcctttct gaggttagca
    65101 aaactaggta attctatatc atctatctca tcctcgtctc ctcgatcttt cgtaggtttt
    65161 ttcgtcttag gtatgaacca agatacataa atatctatct ccgatactcg ctgtgtggta
    65221 aaaccggatc ttctaagttg tctatctata tacagtgccg cctgtggtct atcgaatgcg
    65281 ggatatccca tgacgtatgt tggtatcctg agaaatatct gcttatgacc atattctgca
    65341 ctctgacgta tcttagtcga aaattgttca tatattttca tatacaattc ctttttgatc
    65401 tgttttcgat tttcctcgat tcgctgaaca tcctccaagt tgatcattga tattacttga
    65461 ttttgttttt tgcggattcc aactcacttt tagttggtag ggcggctctc tttacgagat
    65521 cataacttat aaattcctgt ccctccttac cttccgtgaa tgctttgatc gcattttcgt
    65581 ccaatacttt gctatccatg ggttgtgttt gaagtgacat gactaccggc gtttctctgt
    65641 taatatctac atcgaccgta accgcaaaac caaacgcaaa tccaccctcc ttcactgcca
    65701 taaaagatgc ttggtgtatc accatgggtc ccttgtcgct gttatccttt ttcacaaact
    65761 ttttcacacc cagcgtttcg atgatataat tacacacctt tgtcttcttt tcgatggccg
    65821 cattcgtggc caagatgatt ttttgtattg tgtcattatt catcttggtt tcttcatatc
    65881 tgtaattcga tttatcgatt ggtttatccg cgagaacaat tccgtttatg ggatctgaat
    65941 gtcctgagta cccaaacata tccatgtatg tttcacgttt gtaactcaga agaatgacca
    66001 gggcaataag aactaaagca actgttatcc tcatatactt atatgcgtta atttaatttt
    66061 agaaaataaa ctactcatag tagatggcac ttctgatatt tagtagtaaa tgtaatcact
    66121 cacaagatgt actggaatat atccatgaac atccccaact taaatctatg atacaatttc
    66181 ataatgttga tacccaggga ataccccatc agtatgtaca gatactgaaa cgcgtcccga
    66241 gtctgataac aaaggatgga aaacttctgg tggggggaga agttaaaggt tggcttgggt
    66301 caatgttacc gtcagaagaa tttgtaggat ggggtgcggg tggcaccgca tctacaaatt
    66361 tagatgacgc ggaaccagat agttgtatat atgatttaga ctcatatggg tcttcactta
    66421 aaccgacaat aacaagagaa ctgcaagaca ggattaatac tagcgtaaat gacgcatata
    66481 atgacataaa gaagtaatca ctttatttga taacatgaaa ttggctacaa tccaggcatc
    66541 cgcttttaag tcttgtttcg aagtcttaaa ggatatcctc aatgacgtaa atatatattt
    66601 caagagtggt gggatgtatg tcacaacctt agatacggcg aggacatcat tgattgatgt
    66661 gcatttacct gccgataatt ttgaagaata tgaatgtaac gaagagattg tcgctggtat
    66721 caatatatca aatacattca agttattaaa atccataact aattcggata ttttgaatat
    66781 ttcgatagat tcaaaagaat acatgaatgt cgagattgtg tccgaatcta aaaatacaaa
    66841 taccaaattt caacttaaac tactcgatat aaatgaaagt cagattgaag taccggatat
    66901 tgagatgagt acaattacga cgctcccatc ggttgatttt caacgtttgt gtagagatat
    66961 gtcaaatata ggcacggaaa tagaaataac ccgtgaaggt acgctcatga ctttaaaatg
    67021 tgacggggat ttcgctaatc aggaaacgtc tatatcttgc agtgaagaga gtccaaggat
    67081 ttcgggactc tattcattga gatatcttaa tattttcgcg aagggttcta gcatgtgttc
    67141 tagtgttcag gttttacaag aagaagcaaa tcgcttcctt attctgaagt ataacgtagc
    67201 aagcctagga gaactcaagt tttatttagc cactaaggta ccctcagatc agtaatcttg
    67261 ttggtagaag aactcaatac cttagacata cccagcgagt ttgttaattt aacttttggg
    67321 tatttagtta tgagctcgtc ttcatcctga tttagaaaat cttttatata aatttcctgt
    67381 ccgtgaaagt cattttttgg gccggcatac actttcaccc tttcagtaat gtcttctagt
    67441 ggattctcgt tatcatctac taaatagact ctactcaaag ggatactgaa tgaaaactcg
    67501 gtatttaaat cgtctggtag tttcatattc aaattgtttg tcactatttt gtaaatcttc
    67561 ccgttatacc aatatcgtat ccgaagaacc acgtttttca cctgtttagg gatgtgattt
    67621 tggtaatcat cctgggatgt aacattcgca taaaacttct tacgagtttg aaaccaaaat
    67681 tgtgattcat gtttccacat ttcatgtgtt atgtgctcat ctctgtcatc atcttcacta
    67741 acctgatatt ccatcagttt agaatgtata tgatagtccg gcctggtggt aacccattta
    67801 tataacccat ataccttcag taatacatgg tttaaaagat tgactaacat tataatatat
    67861 ggaaggtaat tttttaagcc gatacaataa caaaattaat gaatgggaga aactaataga
    67921 agaatatccc gagaattcca aaatttatca tgctgagatg agtgaatata tcataaaatg
    67981 tatgccatat atgaaccaat ataccgatga tttggataag gttacaactg tcgataacgt
    68041 atttaattgt aaggaaactc atggtctcca aagaaaagac atttatgttg attatttaat
    68101 agacgtagaa agtcaatcta taaatagaca gatcgtgaaa gaaatggttg atgtctgccc
    68161 gagatgtccc gatagtaatg ttattcactt taacgacact agcgacctca cgtgtgacaa
    68221 ttgtggttta gttgtatcca aaatgattaa tcaagaactt acatatagag aggaacaaga
    68281 aagttctgaa aagatagtga attactcgta caaaagagaa aaccatttta acgagtggat
    68341 gagccaattt caggcacagg aaatgactac gataccaccg gaagtgatag aacagttacg
    68401 ggcagagtta aaaaagttga agataaaatc attagaagag ataactcatg ccaaaatacg
    68461 aggtttactt aaaaagttaa aattaaatag attttatgaa catgtaccgt atataacaaa
    68521 tattcttaat ggtatcaaac ctcctagcat gccacaagaa ttagaagaac gacttagaat
    68581 tatgttcaag gatatccaaa aaccattcga tgacaattgt cctaaagaac gtaagaattt
    68641 cctatcctac tcgtatgtgt tatttaagtt ttgtgaatta ttatccgaag atgtatattg
    68701 tcagtacttt cccctcttaa aatcgaaaga aaaactctat caacaggatg tgatttggaa
    68761 gaagatatgt aacgatctta gatgggaatt tataccaacg atataaagat tatattgtct
    68821 aaatgtatat gccgacaacc atccattgtc tgcaaccttg gatagtgcgc cagagcgtga
    68881 tcgctaaagc taagaaggag gaaaccctag aggatttgaa aagggaatta aaagaactcc
    68941 aaatagagaa cagtaaattg catatacaag taaatcaaat tagaatgaaa cctagatggg
    69001 atccgcattc tcatcgtatc caacaccccg agaaggatac tcgcatgcga ccggaaatat
    69061 ataaacaatt tatgagacag gatgctatgc ccattggtca caacatggca ttaaaagaag
    69121 aagacctaca agaatttata gatccagacc tattagagaa cggagacgga tcaattgatt
    69181 aaagatttaa tgacacatga tgtatatgaa cacgcggaaa ccatccatga ttaagtacga
    69241 cgttgttccg ggtttcaaag gtaacataac cgggggacaa aatgatatga tacgacgagc
    69301 gacgtccatg taccccaaac ccccaccccg taaatggaat atcgatgagt gcatcgaaaa
    69361 aatcaaatgg gacgcgaata gtaaatcaaa aataacgaca ctatatctac cacacggtga
    69421 gttgtataat ccaatgatac acaaggcaca gccgaggtac gtaacatatg aagatctata
    69481 tcccgtggag ccaaagcgcg ggaaagtatc aatttggaaa agaatcattc ggtggatacg
    69541 aagatcagat caatagatat aaagatgtta tttattataa taataaatgg acgagcacgt
    69601 tcagttctgt gtagatgacg caaattacca tctagagaga gcgagagaaa tactcacaaa
    69661 agaaattaaa aacccggcta aatatcacgc ggaaacactt gattactata aattaatggc
    69721 gaaggctttt ccaattcttg tatggatgtc acacaacgaa tctcacactc atgagaattc
    69781 accgggggat agtttatcaa gagcgcattc ttcaaacctg tcaagcgaag ataattttga
    69841 gcctgaatct ccgaagcttc cgtgagtgat ttaatggcct taaattcgag tacaagttcc
    69901 ttatttacta taatatcagc tcttaaattt cctacattat gcccttcaaa atcgattggg
    69961 attatcctct ccgattcgta aggtatagaa tctttacgaa gtagaatttc catagcatta
    70021 tgatatactc tctcactaaa acccggtcct agttgagaat atattttatc agcaaaaaag
    70081 cgaatacgat ttcgtaattg cgttcctatc attgattatt ttacgagcaa tatctttaat
    70141 agaactaagt ggagacgccg attccactta tttgtggaag cggaatggca tccgggtgat
    70201 ttccgagagc atatgccgta acagcaacta acgcgtgtgt cacaattccc aaaacaaatt
    70261 tagttttaat caccatttga atacgaaaac gcaattcggg taaaatgtga atgactcgct
    70321 gtttgatcgc ggccggagaa cgtcggtgtc tatttgcgat ttggtctatg ggctccgtcg
    70381 acgataaaag ctcatcgatt aaattagcat cctcgtctac ggaccatttc ttcggtgatg
    70441 atttcttgga tttctttatc tgtgtctttt ttacttcggc gcgccccttt ttcgtgagtg
    70501 cttccggatt catctccgcc accaccccca agaaggagga atccttttgg gagcgagttc
    70561 ttggacgatt actagtactc ggttcgataa agatagtcat gtatatatat ttttatcaca
    70621 aaagctttaa attaataaag gggttcatgg ataccatctc tttgtgatct tatacatttc
    70681 gatttatccg gtccctctct gcgatcgatt tcccctaata attcttgtgc ggtgataccc
    70741 gttttatttc taatttccat gatattcatt cgttcgacat acatatcgta ggcaatgtgt
    70801 ctcaaacgtt gttttaatct atcatacggt attccgtata tttcacatat ttccaagcgt
    70861 gagcgtcctc tcatgatgtg gtcgattaac acgtcatcga aatctggact agtccacatc
    70921 gaattttcga tgttatcttc cgtgagtagg gatttcactt taaaattgag tgcgcgtcga
    70981 aatatgtttt tgatcccatt cactatattc gacatgacta tacatggata ttaaacttta
    71041 actgttttca cacatgtgtg tagatattaa tgaatatatc gcggatgcgt taatataaaa
    71101 ttgacaccat gacgttacct actgatcata gatccaccta cggtgaatat taccaaaaac
    71161 ttacactagt gtacgttaag tgtatactct tttatgaaat gttcacggat gcgttaatat
    71221 aatttttaca tgaatacttc gacctttcga agtattaaga gtctacggct ggcaacataa
    71281 tcttgcgcaa tttgaaaaat ctgtgtatat ataatattat ttttaggcct atgagacgtt
    71341 ttttcggaca tgatcatgag ccgatttttg ctcgaaaatg ggggttttta aaatactttt
    71401 gattcatgct tttgaagggg gtctaagatg tgtaagagta ttataaaaaa tttaagacta
    71461 tgaatagaga tatccgaaag taatttacat aatttcggta caatttgggt catacttttt
    71521 acactttcgc acacttaagt gtaaagagta ttatataaaa cttaggacta tgaaatgtat
    71581 tttttaatac ccattttata ctttcataaa tactttcaaa tctcaacctt ttttttttca
    71641 agattaacgg gcatatgaaa cctaagtcac cggacccacc ccaaaaagtt aaataaccga
    71701 acgacccaag catgaccttc agcgctcaat ctatttctac ctacatttcc aatctcgaaa
    71761 aggacaacgc cgcactcagg aagcgcgtta aagacctgga agaaagtagg gattctcttt
    71821 tacagcacat ttgtgacgaa aataccaagc tctgggatga atactcggcg gaggacgatg
    71881 aatctgtcgc gtccaatacc gacgaatctg aatccgaatc agaaagtagt acaatggcac
    71941 aaataactgg cgatgaacct tatgaatccg attctgatgc taccacggtt ggcaaaccgg
    72001 gctcgtccga aaccgaagaa acggaatccg aatccgaatc cgaatccgat tccgattact
    72061 ttgtctgtta caatcacgac ctgacggcat tcctcgatga tctcgccgat cgtgaagaaa
    72121 acaaatacaa gaaatacgcg tttcgacacg ccgctaacat ggtgtataac tatccttcga
    72181 aggtaaagtg tggcgaacaa atcgcccata tctcgggcat tggccagggt atcatccgaa
    72241 gaatagatga atatctcgaa acggagaccc tcacgacgga ttctgaatct gaatacgaat
    72301 ccgatcttct ttcgccatta aagggaagga attaattaaa ggcatgacca tataatctaa
    72361 catggatatt agaaattgta atggcatcga attacttaaa tctctagatg ataagagtgt
    72421 agatctcatt ttaaccgatc caccctatat aatctcacac gaaacgggca tgaacaaatt
    72481 acgagacgcg atcgattccg gtaaagatct atcgaagacg gaacaagaat ggaacgacta
    72541 tacatctaaa aacaaagtcg acgcacccaa cgccaaagaa aattatctaa aatatgggac
    72601 aattcacggg actaagtata gcgtgaaaac aaactacggt gaatgggacg agaactttac
    72661 gatggatgat ctcagtgatt tcattaaatt gtactacgat aaactgagag acggtggtac
    72721 ttgtataata ttttttgata tatggaaatt atcatacctc aaagaactca tggaaaagca
    72781 caaatttaaa caattacgat ttatcgagtg gattaaaacg aacccacaac ccataaattc
    72841 gcgagttaat tacctaacaa attctcgcga aatagctatt ttgggtgtca agaagggcaa
    72901 acctacgttc aatggcaagt atgataatgg tatatacaaa catcccatac aaaacggtgt
    72961 atggcgtttt catccgacac agaaaagcat taggttgttt gaagatctta tcaaaaaaca
    73021 ctcaaatgaa ggggatgtag tcgtggatac atttctcggg ggtggaacga cggcgatcgc
    73081 gtgtaaaaat acagggagac ggtgtatagc gagcgaaatt tcaaaagaat attttgaaaa
    73141 gattggttta ttttaaatcc cgatccgcgg tgtaatacgt ctttcctttc atcgcaaaac
    73201 tatgtactct cgcatacgcc cacgcttgtg gagaagcgcc cggtcggtgt ccggttctcc
    73261 acgcggcgag tcctcgatcg tatattgttc tcagtgtctt cagtggtatc ttcgtcgctt
    73321 tcgcaatttc gggaagggat ttcgcgttcg ggtacttttc gcggaatcgt ttcgtgtaag
    73381 aggatgtacg ggttttaaca cctttatcag ttgagaattt cgtgtatgtt tttgttttca
    73441 ttttcacata tcttttttcc acatccctga gcgttttcaa tcccctgaaa tatttaaggg
    73501 gcgcatatac cgggcttccc ttttttcgta attcgcgaat cttcttagat atgtcttggt
    73561 cggtgagagc catcttattt attacataca atttaatccc acgtttcgct taaagttgtg
    73621 cccctctact tttgtaatga tcatatccgg tgatgtccta tccgtaacac ccacgttaga
    73681 ctcgggatcg gctcagatag ttatagccga tccaccatac aatataggta aggattttgg
    73741 aaacaaaagc gataaacagc cgatgggtga ctatttgaaa tggtgtgacg aatggattaa
    73801 agagtgtctt cgcattctta gaccggatgg tacgatgttc atatacggat ttagtgaaat
    73861 cttagccctg attctctccc gcgttcccga ggaggtaaat agacgatggg tcgtgtggca
    73921 ttacacgaat aaaacgaccc caaccctgaa tttctggcag agatcacacg agtctatcat
    73981 tgttttatgg aaagattcca aggttttcca tagggatgac gtgcgggaac catacacgga
    74041 cggattcata aaaggtgcgg cgggtaaaac gcgcaaggga acgaaggggc gcttttccaa
    74101 agagggcgca ccggacacga cctacgcggc acatcccaaa ggggcacttc ccagagacgt
    74161 tatcaaaatc cccgcactag cgggtggtgc cggaaaaaac gaacgcgtcg atcaccccac
    74221 tcaaaaacca ctcgcactgt gtgaaagact attgaaatcg tgtaagcaac cacccgaaaa
    74281 tgggtatgtg tttgtaccat tcgcggggtc ggggagtgag tgcgtagccg cgagagattt
    74341 gggtctttct ttcgtgggag tcgaacttaa cgaagattac gtaaaactca taaacgagag
    74401 acttcaatta aaatcctgac atatataaaa caatggcgac gtattctcag gcaccgtgtg
    74461 aatacatata cagggtgagt tctttggaga aaatagtcga cggcgacacg atagacgtgg
    74521 cgatcgacct cgggttcgac gtgctcacga aacaaagagt gcgcctttta ggaatcgaca
    74581 ccccagagtc tcgcacgcgt gatttggacg agaaaaagct cggtcttctt tcgaagaaga
    74641 aactcaagga atggtgcctg aaagctgtgg aatctgagaa ggatgatata actatcgaac
    74701 tcagatgccc tgaaaaggat tctaggggta aatttggccg aattttggcg gaagtgtggg
    74761 tcggggaaga tggacattgg acgaatgtga atagatggat gtgtgaaaat cactacgcgg
    74821 ttccatattc gggacaaaat aaaagtgcgg tcgattcctt acacgaacag aataagcgag
    74881 cgctcatccg taacggtgag gtgtcgtttg aataatgtgt ttatttgagt ttgtgtgtgt
    74941 ttctcatcaa gtagagagag gccaagacag tgacgacaat agtgcccatc aaaataccgg
    75001 cgcccatctt ttggtgctta gaagcttgtt tgcgttcttg aatcatttta ctatacccac
    75061 acatttaaat ttaagtgtgc ctcctgagat gtttaataaa ttgggtttat gagaggactg
    75121 atttcgcatt tgtgacgacg aacccataaa ttacacaccc atttttcacc gcgcgtgacg
    75181 tccatgcctc cgtgtatcgc cttcttcgtt ttgaatccat aattatttaa attatcaaaa
    75241 atcaaaacgt caccggtctt atacttgaac atttttccta aatttggaaa tatcgtggct
    75301 ccaccgtcgt agtcgtcgtt tagtgctata ataaacgtat gaacccgagg gtttttcatc
    75361 gtcgctaatg tatcgtaatg aggtctgtaa aatccaccct tcttgtattt tacaacctgc
    75421 atgaattcac aatttgagat cggtttgtcg actatagcca agcatctatt cgcgatttca
    75481 cgaatctttg aatctttcaa actcaaccac gccgtttcac tatttcggat actcgtatct
    75541 aaatcctttt ccgtcgatat cgtcgaactc tttaattggt ccgatgccct ggtctttata
    75601 tactcggctt cttttgctgt tataaattta ccgaatagta atggttcgtt atatctaggt
    75661 aacaatacca gaaacaaaac aaccaagaat gacgcgagta aaaagaagcg tatcatctat
    75721 tatacacctc gattaatttt tatactcatc taaacgccgc gtgcgcatgg attcgcgcga
    75781 tcatcttcat catcgctgcc tccagtgtgt accattcctg tcttggaagt tttatcaaag
    75841 acccttcatc catcgctacc gagagagtct cggtggtttg tatgtacgaa cgcacgaagg
    75901 aaatttcggg tggggtggga gaaggaggac gccgccccga gagatatgcc cttcgtcgta
    75961 ttaattcaca ctttttacat cgcgatccca tgagtccatc cgatttatca ttatttacgc
    76021 cgtgttcttc tagattacca cattgcttac atatttttct gttattttcc atagtaattg
    76081 cacaaatcta acctttatct agatattcgg aaaaagagta cgtacactat gaaggcggct
    76141 aagatataaa gtatcatctc ttatagacga agataaattt actgtaaagt tcggaaattt
    76201 tacttcctgt caaaccttcc cataacacta atgtaaaacc catttccgtc attcgcgtga
    76261 tgaggatatc tctatatccg atgggttcgg gcacttcgcc gttcgcgtag tacggcgttt
    76321 ctactaattt tacctttaat ttttcaccat aattcccgta tccactattt tcatccatga
    76381 tgaaataatt tccaagctca tcttctaacg gtgttttaaa aattattttt tccgaatctg
    76441 gaatgattcc aacgaacatc ccaccgggtc tcattctgtg tttgatctct cgcatggata
    76501 tatcgaataa cttcttagat tcgaatatat aatgtaatga aaaattgtaa catataacat
    76561 cgaattgtct ttttggacat ttcgtgatgt cacccaaata gaagtttgcc cgaatcttca
    76621 tattctttgc gcgcgattta cactcatcta aggattcttg tctgggttcg cacatgttta
    76681 tgtacgcacc acaattcttc catttcatta aatcaccacc aaaccccgag cccacatcca
    76741 aaatgtggta accttctttt gtgacagatt ggattagagc gcgcttggcg tcgttgtggt
    76801 gtttacggat ttcctccatt ttatattaaa aaactgattc ttttaaacaa cttagggcta
    76861 attgacgctg acccattttg aaccgaccat cattcttata attggattta aatgtatcgg
    76921 tatttaattc attcactatt ttctctagat cgacgtcacc actctttggc accatacaca
    76981 ataaacgacc gccaaatctt tgaactttcc ccaagaatgc gatttctgtt tttctagata
    77041 aggttctcac gtatatacag tctttaccgt tgttattttc cattaatcta agatttctcg
    77101 gtgcgcccca ttcgaaccaa ttcttttccg tgaatttttt tatttttctg tccatcaacg
    77161 tttgtttata tttttccaag tgttcgtcta tttcctgatt acccgttgga aactgattca
    77221 cgtatataaa cctctccgtc tcattctcat cttgaagtac atctatgtta ccgagtggaa
    77281 ctttaaatac ttcatccttc ccagatacca tacccacacc tacatcgaaa tagtcttcta
    77341 tttttttcat ttcttcactt tgttcgccga atgtgatgat tcctcccaat acgttatacc
    77401 ttgtgtgttc tacgcgaggt tcgtcgggga taccgtattg aacgacacaa gtatccatga
    77461 atgtcttgtt atggtaggtc attataggat ctatcacgac tccgtcgcga tttattttct
    77521 gatacctgaa cactgtcacg tctatgctcg cattttcgaa aagagaactc ctattgggga
    77581 ataaaaagtg tgtaaatttt ccattttcgc acatttcaac gattaacttc gatgtggtgg
    77641 ttaatctcat gaagtcggat ggtaccacga atatcaattc cccaccatca tccactaaat
    77701 ggtaacactt ttctatgaat tttatgtaca tattagatgc gcttcccttt cccttgacat
    77761 acgggggatt accaacaatt gttttgaatt tttcgtcaaa ttcataagaa agaaagtcct
    77821 cgtatatgac cttttgatta ttattaaaat ctacttcggg ctctatggtt ttgtcgattt
    77881 caaaacatac cattgggtgg tttttatttg tttctaaaaa gttcattaat atatgtcccg
    77941 caccaaatga tggttctagc aatttagcac ccacattttc cacatgatta aatatgtaat
    78001 ttctcaatcc aatgtgttta gtgaaatatt gacccaaact tttctgcttg gttgccatct
    78061 tgtatgttta gtgttcaaaa actttaagtg gttccgccca tttttgaaat aactcgtgcg
    78121 tcttatctgt gaccattttc atatattgtt ggtcatttct cttaattcga tcgactgggt
    78181 atgaaatttg aaatccattc gagggattaa tgaagatttg agtggtcggc acttcatcga
    78241 acgttccaca ccacacttta ttttcggttt ttgatacgat aatgagacca tatctctgga
    78301 tttgaatggg tgaattctta accgctcgcg caattccaac cttatctcgg catgacttat
    78361 cattatacat ataattgata agtttcacga tgccacagag attgtttctt tgattcttgt
    78421 tcgtggtatc gaatgacttg atattgattg gaaaatccgg aactttaaat tcgctcatat
    78481 ccaggtaaat atcaccgaat gcccgtgggt cggatggttc tttgagacga gtcgccaagg
    78541 ctttatcttt caatagaatg ccccgaatga tggcttcatc tttcacggaa ttgattctac
    78601 catctacata cttgtcactc aggttaatct cgttacgatg aagaagtagt tggcaatatt
    78661 ccaatacttt atcgatgtag gcgttggtga tcgaatttcg gattctcaag gacattttta
    78721 attttactta aaaaaattta tagctcggcc tcacttagga gacctaaacg tgaccaatgg
    78781 tctcttaagt aaaacggggc ttaaagtttt gggtatatat tcatatataa tatacaaatg
    78841 gcctctctca cgagcgacta cacgaccgtc ccgggacaat tatttgcgtg cttgtccgtc
    78901 attggaccgg aagcaccaca aaaaaacgat aaattcggta ttaagattcg cggatgtttc
    78961 gcttctcgta gtgaggctgc ggaccacgcg aaacgattac aaaaggaaga cgctacattc
    79021 gatatttatg tcgtagatat gtataaatgg ctgttaattc cgccggatcc gaccaagatc
    79081 gaggacgcgc acttcgcgaa tgaaaaattg gaggagatca tgcaggggta tagagaaaac
    79141 caagcccaag ctacgaagat gtttgaagaa cgtaaggctg acatgatggc ggtcaaaact
    79201 ggcgacacgt acgccaaacc gggcgatgac aacagcagat actataataa gcccgatgaa
    79261 gctcctatca gtcacccggc ggaggttttg gaacgcctcc aaaaggaaaa gccggatgct
    79321 cccatggagg atttggtcaa ggaggctgat gaaattgtcg cccaggaaat gaaggagcgt
    79381 cagaagcaac gcgaggcaga tgccgccgcc gaggccgcag aagccgaatc cacgaatgct
    79441 aaaaacgaag aaaagtccga agaagtctcg tccgcgtaag ataaaaatat taattagtaa
    79501 taagatgtta agtgtaattc taaatttaat cacactatta attgtcgtcg cattatgtgt
    79561 cttgtttttt tccttgaagg aaaagagaaa aaacaagaaa gataccgata cagcgtatga
    79621 tgtcgcaacg gatatgttga aagacccact catcgtgagt cgtgcatatt tcactgagcc
    79681 aaaaacgggt gacatcggcg acttttcagg ttattcggat cccgaatctg agattaagat
    79741 ggtttaagta taacgggttg catagtctta cccataaaaa atcctaaaat aaaaccaaca
    79801 aatactataa tataggtagt tttatctatt gatgcaaaaa tatccatcgg ctgagtggga
    79861 ggtgacgcca ttggttgcca ttgttgttgc atcattgggt acataggcgg aggtggaggc
    79921 ggcgcttggt tcatcatggg ctgggcatag atgggcgtcg aatcttcata cgggtcatcg
    79981 gtcatgtcgt tgtcatgggc gtgggcatgt ttatctaacg aatccacttc ggatttatag
    80041 tcgattggat tgcctatatc agtctccatt tattagataa ttgctctttt ttttaagcta
    80101 aaattactca ctatcatctt cgccggattc ttcatcttca ctcacgacga atcctttaag
    80161 gttgccgtta tcgtcttcgt catctgaatc atcgaatcca gagtcatctg aatcgtattc
    80221 ttcttctgtg tcgagatcgg atttgtccca ttcttcatca tattcatcat cgccgaaatc
    80281 atcattaacg acggtctcgg tcgggacaaa caattgaggt tttttaacga tacgtccata
    80341 tctagtacgt atcgcacctt cacttatatt aatgttctcc atttgatcaa ctaaagcggc
    80401 catattatta ataattagta tattcttctg tttaagtact ttggatggaa cacctcgtta
    80461 ttgtttatcg cgttatccat taatttcttt tcaaatgtgt aacctattgt gttggatagt
    80521 tgatgtatct catcctggat tcccaaattt cgtgtttcgc catacaatcc caaatcctct
    80581 aaactatcga gggattctat taaatattgc tgtgcgacgt ttggattgtg ttcgaggcgt
    80641 tgcgctaatt tgattttgga taggaatttc atatatattt ccggttcaac tcctgaatat
    80701 ttgtggactt taagtttcaa atcctttagg gtatcggcac gttcgggtgg ggaatattct
    80761 ttatataata atttatatgc cacatatgtc gatgcgcaca aaaggaccag tgccatttaa
    80821 cttaaatata ttttttattt tggatacaat ttattcatta ttttcgggat gatcgtgtgt
    80881 atcttactct ttttaccttt acatattaca caatcctgct taattttccc tttgttcgtg
    80941 aggatgaaac tggtacattt atcatcgtgg ttctttcctg ctatctcaca atatgtggag
    81001 gtcgttccaa ttatgtaatt ttttccattc ttttgtattt taataacttt tagatctgtg
    81061 tgttgtttat cgacgtgttt gacaataaaa ttctccatat cacttttaca atccattgtg
    81121 tttatccccg aaccatttac gggggcggta gattgcttga atcctatact ttttttcata
    81181 gcttcaattt tattcttatc ggcagccgtt aataaatcac tcaatgtatt cgtgactcgg
    81241 ggaggtaatt gatacgtctg tcccctaaat tccatacagt atccacttcg cctcccatcg
    81301 agtgtatcac acgtacaaaa acacttttgg gaaattttat caccgctaat atggaaatat
    81361 acatgattcg atccgtgatt ttttcccaaa ttttcacagt acttagaatt gcttgaaatt
    81421 aggaaaatat tttcaaattt aaataacttc gaaactctcg cacgagattg accaatcatg
    81481 tgtttttgga tgtaaagttc tatgttactc tttaattcaa tgtcaccgac ctcgtcccgg
    81541 gtttgtattt tagtaaaaga cccttctttt actgcttttg ttggtggttc gatggtgaca
    81601 aaatcagtcg aagttgttcg tacggcggac atggctagaa tttgcgcgtc tggtctctgt
    81661 cctatccttg tcaagccact taacaaacct ccgggtttat atacaaatac gggtagatac
    81721 ggaccttcgg taacaccttt cgccatttta tgagaccacg gcattctaaa cccacttcct
    81781 ttagaccgtt tagaaatgtc cccatatacc gcagaatcga taattttatt ccagtcttcg
    81841 ttgtcatatt cactatcact atcagcggac gactttgaat cggaactttc ttccgtatcg
    81901 ctgccaatga atgacttcga attggaaccc cctctcgcta tatataacgc gactaatata
    81961 tgttctcgga gggcgatcgc actcgcttga tttacgacaa atccgggaaa atttaaatgt
    82021 attcccgttt tgattttatc acccgatggt tttggttccg ctaccgaaat taaacattcc
    82081 ctcccacctt ttaccatgac cttatcacaa attattttac atatatctcg tatatcgttg
    82141 atatctaacg cttctttggc tttgtaatcc acatcaacga aaaaattata atattttgtt
    82201 ttttgttcga ctacgtatat cttatccccc gataatacgg cctctataca tttatcataa
    82261 aattcattca atctatcaga tggcacggat aggactcccc cattcatgag cacatgtgat
    82321 agcttgttac ctccatgatc aattttttgt tctgcgcacc agcgcttgaa catacttacg
    82381 tttgttacga ttctattttt taataccgtc taatcgaagc agagatggaa acatcctcaa
    82441 attctttatc tgtggcaagc tcctttttta aagttaataa ttcatacacg gttctcggag
    82501 cgagttcgtc tgccttttcc ttcgcgtcat cttctgaata gcctctatta tctatgagca
    82561 attctcggat ttcacgtaaa atataagcct ttgacttcat cctatttaat agaaaatgtt
    82621 tttctattca aggattgaac acacgcataa aattctggat tttttataat attatcgacg
    82681 atcaaattcc atctctttcg gcagttatat tcctctaacg tatcgaaatt cataaaatca
    82741 ttttcatcga atgtcttttt tatcggttgt ttgtttgctt tctttgcttg gcatttagcc
    82801 ttttcttcat aaaattttct aatgagtgcg tattggtcgt ttcttttcca atcaacgaaa
    82861 aatacaaaca cattatagac caagtccacc gttggacttt ccttgacagt aaatacgtat
    82921 gacgtgtatt ctcccttctt gagtgagaca atacctcttg tttcttcttc tagttctctt
    82981 agagcacatc taagtgggtt gtaaatttct cttcttctgc atcctcctgt gacaaaaatc
    83041 caatctttaa atcgtcgatc tcgaacggtt aaaaaccggg gctttgcgtc tgcgaaacta
    83101 actgggatcg ctattgcttt gtacttcttc attgctcatt tagcaagtta caataaacgg
    83161 atatgattat ttcacagaca ttacctcagt ttccgcagaa atcggcgtaa tagattggat
    83221 tgactttgtc ggttgtacag gtacgttttc ctcgccatct tcttcataat cttcgtcacc
    83281 ttcttccgac atatcgtcgt cgtaataact caaactattt agatgattgg ccatctggga
    83341 ggaaaatgtc ctcacttcgg atacatcatt tcgggtattt ctcaactcac tatagagata
    83401 aaggcttcca aggatacaca tcgcaacagc aatgagcatc atcgtttcgc ggtcaagaga
    83461 gaacatagta taactaatgt aacatatcct gaaagtttta agttcctata atcgcaccca
    83521 tgtggacacc cttattgtct ggaaccgtat atccggcgtc ttttccgaac tggagtgcgt
    83581 cataatgcga ctctttcgac tctctcgtaa cacttctgcg tatattcgtt acattttcat
    83641 cgtatggaac gggtttcgta ttctctgagg tttctactat cttaggatcc actattttat
    83701 ccagtgtcct ggatcgggga tcataggtta gcacgaagac aaaagcgagt aagaacaata
    83761 ctgtccaaaa catgcttgtt tctaatataa ttatctattt ttttgggaca ttttagttgg
    83821 catacacgag acccgccata ccgttttcta tgcgtataat attgtaatta accgcataaa
    83881 ttgcgtcaag cgagctgctg ccagagttga caatacgagc cgaatcgaga cgcgagaaat
    83941 ttaatgaacc tgtcggttgc aacttggaag tttccaaaca gaacgggtaa atgaagagag
    84001 acgtcttctt gtcacccgac gagttcggga cgtggtagta gctactgacc gcagagtagt
    84061 tcggcatcgt gaatttgtag tcactgcaat ccgtaccgtt gatttggagt ttcgtttggt
    84121 tcgtcgcggt catcataccg ttcgcggagc agttcgacac gaggaacttc accgggtgat
    84181 taaacgagag ctcctggatt ttcgcctgac tggcgataac cttttgtgtt tgggtaatca
    84241 acatgctcat cggcttcgag gacatcacgg agcgttcatc cgtgtccaag aaaatgtagt
    84301 tcgcgtaggc ttcccacttg ttgctggccg cggaggcacc ccagtgaatt cggagttcga
    84361 catcatgata ttgcatggcg atcaacggaa gagaggattg ccagttttcg caaaattgaa
    84421 atcggagggg ataaaattgt tcaccggcgc caccacggta gataccacca ccgacagact
    84481 tggacgagga cgtcgccaaa agttccggcg caatcatcgt agagaacgta gaatcttgtt
    84541 catcgatcaa ttgtccacca atgaacagtt cgaccttgga aatcttggat tcccaatcgg
    84601 tcacagtggc cgcttgggta ccgttggtgt gaatcggggc aagataaacg taggacaaca
    84661 tgtctccctt tctctcgaag cgaatggagg acatgccgtc gttttggatg ttgccttgta
    84721 tgacctgacg ttcacaggac tgagaaaaat tcgtcgcacg tttgtacgta gagcggaaaa
    84781 agctgacttc gggttggccg accaaatggg catcttgagc accgacggcc actaattgtg
    84841 caattccacc agacatgatt tatattatat ggagtttttt attttggcga gttcatcctc
    84901 gagggactca attttggata tcgctttctg gagtgcaccg tacatggatg cgtataattg
    84961 gtcattattt aggaacttga catcgtcgat accatatttt tctccgattg tattaatcga
    85021 ttttggcata tattcttcta cttcctgagc tatccaaccg aggacattct tatccttctg
    85081 atattcactg aaaccttcca agtcatctct ccatttgaat cttctgaggg gtatggtttt
    85141 tacagtatca taacacagat cgatatccgc atcctggata ttttccttga ggcggcggtc
    85201 tgacgtactc gaccatgatc cccctccagt ctttgctgcc gtaccgatga cttctagatc
    85261 aaacgatggg ctggcagttt tgacacccac tctgccgtct gtgacgagcg aattgcctgt
    85321 atttgtaaat tgaactgttt tagatgtggt attgcctgta tttgttattt gttgaagagt
    85381 atatgtcgcc gatatggcaa cattgcccaa ggttatcttt tccgccaata tattacccga
    85441 aatagaaaga acattactac ccgtatcttc tatgaataaa ttagaaccaa catctaacgt
    85501 gtgtgttggg gtgagattag atataccatg cgcaggtgaa ccggatttga aaccgatgga
    85561 tggattcaag aaactgattg tatttgtaaa gttggtaccg acattagaca agaaaccacc
    85621 gtcaccataa aatttatccg cttctatacc ctgcgttgcg accaatttac ccccactatt
    85681 gaaacttacg gtggtacagt caatgagttc tccgtctgcg gcgtatccca taacgttgga
    85741 tgcttgcgtg cgggcactta atggtttaat atatgtcgca tttggtctcg ctgtttggag
    85801 tggggtcact cctgcgttta tagcgatcgt cgatgggtgc tgatttgtag atcccgcata
    85861 aaaaccaagc gcaacggagt tcattccctg accactttca ccggcatgga aacccatggc
    85921 aacggcacct tctgcctgcc catcgtagcc cgcattggat cccatcgcga tggtagcgtt
    85981 attttgaccc aagtaagcgg ctctgtagcc gatacctata ccatacgcag attgggacgt
    86041 atcacccgcc ccttcaccaa gagagacgac gaacggtttt tggcgaatgt taccttccac
    86101 gcgaatatca ccatttgcgt gaagaactct acccgggaat aaagcatttg tacctattcc
    86161 cacacttccg gtgatgatag tttgaccatt taccgttgcc tgggtagccg tgagacccgt
    86221 ggtgaggagt ttgtttgttc ctcccgtaca agcgtatcca tctgacatca atttattaac
    86281 tggtccggat ctgttgaaca cgagaccatc agttgagtca tatttcatct gtatttcatc
    86341 tattcgcaat ctttctgata tatggagttg atcctgtgga gaagctacac ctatccccaa
    86401 gtatccatta tttttgagta tcattttacg actttcggct gttctgtttg ttccggtgtg
    86461 tgtatcgaaa gcgatttcac cggcacggat acgaactcta tcatcggcgt gttggccttt
    86521 gaatataaga agttcaga
//
