# Supplementary material for: Widespread Horizontal Gene Transfer Among Animal Viruses
Source: bioRxiv. 2024 Mar 26:2024.03.25.586562. Preprint. [Version 2] doi: 10.1101/2024.03.25.586562 (PMC11071296; doi:10.1101/2024.03.25.586562)
Supplement: Supplement 2 [file media-2.zip › File2_Maps/uCress_bos_cowanelloassociated_Run3s11_1916.gb]

LOCUS       uCress1916ct_1          1775 bp    DNA     linear       01-JAN-2019
DEFINITION  [note: taxonomic lineage d_Viruses;-_unclassified virus]
            [isolation_source=original].
ACCESSION   
VERSION
DBLINK      BioProject: unknown
            BioSample: unknown
            Sequence Read Archive: unknown
KEYWORDS    .
SOURCE      unclassified virus sp. ct95QMT (unknown)
  ORGANISM  unclassified virus sp. ct95QMT
            Unclassified.
REFERENCE   1  (bases 1 to 1775)
  AUTHORS   Taker,C.
  TITLE     Cenote-Taker 2 dummy template file. Do NOT submit
  JOURNAL   Unpublished
REFERENCE   2  (bases 1 to 1775)
  AUTHORS   Taker,C.
  TITLE     Direct Submission
  JOURNAL   Submitted (01-JAN-2019) Taker 2, Cenote, 1000 Circle St., Cenote,
            DC 31111, USA
COMMENT     ##Genome-Assembly-Data-START##
            Assembly Method       :: unknown_assembler
            Genome Coverage       :: 1x
            Sequencing Technology :: Illumina
            Annotation Pipeline   :: Cenote-Taker 3
            URL                   :: https://github.com/mtisza1/Cenote-Taker3
            ##Genome-Assembly-Data-END##
FEATURES             Location/Qualifiers
     source          1..1775
                     /organism="unclassified virus sp. ct95QMT"
                     /mol_type="genomic DNA"
                     /isolation_source="unknown"
                     /collection_date="unknown"
                     /note="genome binned from sequencing reads available in
                     unknown;
                     derived from metagenome: unknown"
     CDS             2..142
                     /note="no search hits"
                     /codon_start=1
                     /transl_table=11
                     /product="hypothetical protein"
                     /translation="-
                     IITKRSAKVQMSRSRNFSATYNNPAMTGQEWVDLLAAKGATYAIC"
     CDS             192..344
                     /note="no search hits"
                     /codon_start=1
                     /transl_table=11
                     /product="hypothetical protein"
                     /translation="MQMPSPLYPSRSTLRTITWSRVRTPSQLTTTVRRKAHSRVHGPM
                     ASLQPR"
     CDS             419..865
                     /inference="protein motif PFAM:PF01057.16"
                     /codon_start=1
                     /transl_table=11
                     /product="Rep protein"
                     /translation="MIDLKDYGRVKANIDLYKNCTSIPTGLEGDLHDHNTWIHGLPGS
                     GKTKYVIDNYPGFYEKNKSKYWNGYTDQETVLIDDLEETDTFMLGNLKQWCQHKEFQA
                     EDKFGQMRRIRPKRIIVTSNFHFNEIWSKPIDIACIERRFSVKEIN"
     CDS             927..1070
                     /note="no search hits"
                     /codon_start=1
                     /transl_table=11
                     /product="hypothetical protein"
                     /translation="MGRKQGLSFIIIFCFFMKRKFTRKRTTKRRYKRKAKNTLVKRLP
                     LIP"
     CDS             1245..1391
                     /note="no search hits"
                     /codon_start=1
                     /transl_table=11
                     /product="hypothetical protein"
                     /translation="MKLDWIPSNVVGIPVVDTANTVAQASVCQSIWLWEDIDTRYITG
                     MTND"
     CDS             1393..1551
                     /note="no search hits"
                     /codon_start=1
                     /transl_table=11
                     /product="hypothetical protein"
                     /translation="MSPKTTLKCSSLTEDLPSIGTTDHWPNSRTQSGSIQSINGRVNL
                     TRTSLQPQ"
     CDS             1554..1646
                     /note="no search hits"
                     /codon_start=1
                     /transl_table=11
                     /product="hypothetical protein"
                     /translation="MKFRFPNQAVQGDSTTFGYIKYTYYLKFRG"
ORIGIN      
        1 ttatattatt acaaaacgga gtgcaaaagt gcaaatgtca agaagcagaa atttttcagc
       61 gacctacaac aatccagcca tgactggcca agaatgggtg gacctcttag cagccaaagg
      121 cgcaacatac gctatatgct aactagagaa aggagagaac ggcacacctc acctccaatg
      181 tgcattcgga tatgcagatg ccaagtccct tatatcccag cagaagtacc ttacgaacca
      241 tcacgtggag ccgagtaaga acgccttcgc agcttacaac tactgtaaga aggaaggcgc
      301 actcgagggt ccatggaccc atggcgtccc tccagccaag atgaacacaa agggagacaa
      361 agcagcccgg aacaaactcc tcttagaggt aggtgcagag gaggctgtcg gtcaaggcat
      421 gatcgatctc aaggactacg gcagagtcaa agcaaacatc gacctataca agaattgcac
      481 ctcgatccca acgggtctcg agggcgacct ccatgaccac aacacatgga tccatgggtt
      541 accaggctca ggcaagacca aatatgtcat agacaactac ccaggtttct atgagaagaa
      601 caagtccaag tactggaacg ggtacacaga ccaagagacg gtcctcatcg atgacctcga
      661 ggagacagac accttcatgc tcggcaacct caagcagtgg tgccagcaca aagaattcca
      721 agccgaagac aagttcgggc agatgcgacg aatcagacca aaacgaatca tcgtcacctc
      781 caacttccac ttcaacgaga tctggtccaa accgatcgac attgcttgta ttgaaagaag
      841 attttccgtt aaggaaatta attgaaatta aaaaagttaa ggcccacgcc ggcccagagg
      901 cgtataaatt ttatttttgg ggttttatgg ggcgtaagca agggttatca tttataatta
      961 tattttgttt ctttatgaaa agaaagttca caagaaaacg taccaccaaa cgtagataca
     1021 aaagaaaggc caagaacaca ttagtaaaaa ggttaccttt gataccatag aaaatgaccg
     1081 gactcattga agtgctagcg aatggagccg gagagtaaaa ctttggtttt acaagatacc
     1141 aactaggaaa taccctcatt gctaacggca attatggttt taacacggca ggtaaacgtt
     1201 gggattaggt ctataagaac tatgaacaat atatagtcac agggatgaaa ttagattgga
     1261 taccatccaa tgtagtaggt attcccgtag tagacacagc taacactgta gcacaagcct
     1321 ctgtatgtca atccatatgg ttatgggaag acatagacac tagatacatt acaggtatga
     1381 ccaacgacta gattgtcgcc aaagacaact ttaaagtgtt ccagcctaac agaagattta
     1441 ccttctatag gaacaacaga ccactggcca aatagcagaa ctcaaagtgg atcgatacaa
     1501 agtatcaatg gacgagttaa tctaacccgg acatccctac agcctcagta gccttgaaat
     1561 tcagattccc aaatcaagca gttcaaggtg atagtacaac cttcggttac atcaaataca
     1621 catactacct caagttcaga ggataaacat attaagactg atcagaaatt ttgatcagaa
     1681 attcatattc cttaaatcca atcttaaatc ttaaaatcct atatcttaat taattttttc
     1741 tatttaatat aaaaaaattg cactccgttt tataa
//
