# Supplementary material for: Widespread Horizontal Gene Transfer Among Animal Viruses
Source: bioRxiv. 2024 Mar 26:2024.03.25.586562. Preprint. [Version 2] doi: 10.1101/2024.03.25.586562 (PMC11071296; doi:10.1101/2024.03.25.586562)
Supplement: Supplement 2 [file media-2.zip › File2_Maps/Adoma_ctena5353_clamgillXenRess_SRR13163258.gb]

LOCUS       Adoma5353              11409 bp    DNA     circular     10-NOV-2023
DEFINITION  [label=nearest existing NCBI txid2707293].
ACCESSION   
VERSION
DBLINK      BioProject: PRJNA679177
            BioSample: SAMN16952182
            Sequence Read Archive: SRR13163258
KEYWORDS    .
SOURCE      Adomavirus ctena5353
  ORGANISM  Adomavirus ctena5353
            Unclassified.
REFERENCE   1  (bases 1 to 11409)
  AUTHORS   Buck,C.B., Welch,N., Belford,A., Varsani,A., Pastrana,D.V.,
            Tisza,M.J. and Starrett,G.J.
  TITLE     Widespread Horizontal Gene Transfer Among Animal Viruses
  JOURNAL   Unpublished
REFERENCE   2  (bases 1 to 11409)
  AUTHORS   Buck,C.B. and Tisza,M.J.
  TITLE     Direct Submission
  JOURNAL   Submitted (10-NOV-2023) Lab of Cellular Oncology, National Cancer
            Institute, Building 37 Room 4118, Bethesda, MD 20892, USA
COMMENT     ##Assembly-Data-START##
            Assembly Method       :: Megahit v1.2.9
            Assembly Name         :: Adoma5353
            Coverage              :: 13x
            Sequencing Technology :: Illumina
            ##Assembly-Data-END##
FEATURES             Location/Qualifiers
     source          1..11409
                     /organism="Adomavirus ctena5353"
                     /mol_type="genomic DNA"
                     /isolate="clamgillXenRess"
                     /isolation_source="Ctena orbiculata"
                     /note="lucinid_clam"
     CDS             285..596
                     /note="remote similarity to 5VGZ_A (gankyrin); initiation
                     codon uncertain"
                     /codon_start=1
                     /product="Gankyre"
                     /translation="-
                     FYLNSLIKVYLKKYLPQGIQYVHQNKFQIQRPLRYTVSLLSAGLTSITIDLPEFLERR
                     GDRYIKPGTDRFFRAPYYVMNFITSQFSHINVWTFSHINVWMNL"
     CDS             984..1430
                     /note="similar to CAB9499790 (heterokont Histone H3)"
                     /codon_start=1
                     /product="Histoid"
                     /translation="MARLKQTGRKLQPGTYQQTYANKHSKYRIAIRKQRKTATKHISA
                     IAGKTLRPRRFRPGTVALRQIRKYQKSTDLLVPKLPFRRLVREIALGVDNQKRFQSSA
                     LHALQEASEAYLVGLLEEANLCAIHGHRVTIMPKDIRLANRIKQAI"
     CDS             1460..1897
                     /note="hypothetical transmembrane protein"
                     /codon_start=1
                     /product="Xmem"
                     /translation="METTSTSQSQQKPRIQTTPRFWVETCFLFIVLIFSMVQLVRSAH
                     DRAVYFTLISGICGKIAKLKVCKPGAFTAKANLQQPRLPFPDNNIGTGEDLYFDEMDG
                     LNRYRRRRTTQQQNHQHIQIEEEQQPPQHPRDHHILSSVTSET"
     CDS             2170..3360
                     /note="remote similarity to papillomavirus L2 virion core
                     protein; no clear hits in AlphaFold-Dali"
                     /codon_start=1
                     /product="Eltwo"
                     /translation="MAGIGLLTLTELLTEDIAATLAETEAVTSLAGTTEAIGGGGGGA
                     MATEMVSLSADSSSILTDGIATTSFSANNELGLGVLEDASANANEVAASMSATSNTMM
                     ISENEYAADSILSDTFLRDNELGAQTFVKQPIASSTPLVPGATERIGDLSTVQGIRLW
                     DEIDMSIIMKDEDELELFSRYPTPTSANFLSSAFIRSSTSTVAPSSTSHILGATLIGG
                     SVAGGAAAAATIGGSTGAAALATTAIGTSTTTTAVGALALKIGTALGLGGGAAGSVIY
                     KVVKTLEEKLPGTSEFIMDSLKSGNVEISEQTAINFLSMLMNRTNALARLEAAGINVA
                     LLKNGELAKVGSAIAQALRKPSTDGLFYESPNIFRQLTKTSPLIRNLNSDSIKNIWQA
                     RMAL"
     CDS             3493..6954
                     /note="remote similarity to 3S7V_J (polyomavirus single
                     jellyroll major capsid protein); central domain has
                     predicted coiled coil character; AlphaFold-Dali shows
                     remote similarity to 3j8f-7 (Polyoma VP1) Z=4; central
                     domain similar to 6gf8-B (zona pellucida sperm-binding
                     protein 1); central IXCXE and P-loop motifs"
                     /codon_start=1
                     /product="Pentoncah"
                     /translation="MASTTTTDMYGKYDSYGNPLWTSTSDDMDVTTTKQRFRDIHSIS
                     NITSTYIKDARENIKNDPAAQAQILSSLFSVKEYLQDGKDPADIPSLQEIQEALELKQ
                     KLAKAEEQYIKKFQEGFYINPKEGTIRYFDPEAVDYRKTRKVTPFTDAEMLIYPVEHK
                     TVDGTYSIYTVQLPRPEFAPENADKHSVIAHELVGYTEIPQMGVGINEMDARVIAFGC
                     GKIPLGSLDHYDTWCYQAQETFNHNGNIPDYNDLVFLMRDNATNIKYDPYEPGCYTPL
                     VPCKGVYSRQTIKKKYRYSSEYRNESVYQTFTGIGTTYNVKDPHTGIGIICYEDTLNI
                     VGAHRCYGQQSDYQSKAMLTKLYLILRPVKVEKEDDDETWGDIWDMVLREQLASDVEY
                     TGSMTLGPNFNPRPENVEVINITVPMEHERISETERTDTYMADQHTEMAEKVKELYPL
                     HHSDNRTSAIPPDQPPSTEADESIAPKENESIIEWAKRNNHLTDKDADAFKASFKDTI
                     ELFAKQENDPSKITSSELMTLLSTAFDTNLMSRKRSERMFYAVQENVNPYSRKLNGMG
                     YQLVYDHRFRPFVDSKLYHSQTLLTYASEGLNESDLSNVLNFENLVATKAGPSGNQRD
                     IKVFSRHGDLLRTMFGKVENGKTFSDLIYMASLFVEYYSMKLAELPLKYPTYAYLMEN
                     GAPVNWRSPEGVLYTPTFTDTELATFMSPETDIKQRAYDSLLTWHVLTSLILSYIKHD
                     RTDLKGTQASELAENFLGSIAIQKVKTCNANLASGAAYFDKFADSPLLCQYGQIGGLN
                     PRISDYFIKRENFIPVQDNFKGGLLIKYSHKVRSDVEDPDPDFYRNVMRFDRDVYQYW
                     TFLTMTWSQSMVRTEIGRNLLEWNEIFRGESLYQDFFQAFGTHKFTDSIGNHVQSNKV
                     VNVPQDTNVQQVLGMKNPGPIKELTLQKILATHDLMHEANYKSVLAHDRDGLMDWWQY
                     YYNMFAKCAMWSSQFVFSNYIAPNHTPWETHDGDQESYDPVKEYNVNNLHTFVMQNPA
                     DVKSVTKYNYYPHSDPLSTTTFNLADYVLSAGDFTTKGSGMLFINPIVPKPDFQWYNS
                     QTDGFKKLFIKQGGEWAWNYMTAMRPFGKYLWINDVEVDLHEYMKRPYFLLGNRFAYN
                     SVAELED"
     misc_feature    4408..4584
                     /note="remote similarity to polyomavirus VP1"
     CDS             6965..7294
                     /note="hypothetical capsid surface protein with predicted
                     coiled coil character"
                     /codon_start=1
                     /product="Cahbit"
                     /translation="MEIPQDQASIFTLLMSESGIQKIKEAFERAGIFLPEVPLTTELT
                     RLQQDINYALLHATQANQNYSHLSRLFENISNQLDDAQERLTNLNDTITSRLDDIEAQ
                     LKLSSAP"
     CDS             7386..7604
                     /note="hypothetical membrane-active capsid core protein
                     similar to 2XV9_A (ABA-1A1 lipid binding protein)"
                     /codon_start=1
                     /product="Macc"
                     /translation="MPLPYYHARERNIEFYRSLYIRYLQKQFIDYCKEVENEPGNIHS
                     IFGKDTTAYELIRRVKKSGSTFFDNYRY"
     CDS             complement(8540..8752)
                     /note="similar to A4ZUA7 (acidianus bottle-shaped virus
                     protein ORF53b)"
                     /codon_start=1
                     /product="53b"
                     /translation="MQQNSLGIAGVYLTCSKILKQTKCICKGITPTTCKDLATSHMMY
                     GQCIYKPHDVWTSTSHMMYGLCCPKV"
     CDS             complement(8649..9971)
                     /note="similar to Q9IG45 (circovirus Rep)"
                     /codon_start=1
                     /product="CressRep"
                     /translation="MSRHKKTVRHRNNLKERMTVQNEEAEELVTGKTNLEEFGFAVTG
                     SEKHPGRNFFITFNKAVKYKVAKRLNRRMFQCTICLKRFRSNGFLRRHKTEHLHKVLS
                     KRMEMTKVERKWKTLIEKLLLNKEVEIKPSRLTRIRQIREKQSQFAKMVVICNEFTSS
                     SQTDPFPLSHSHCYLVTKEKYLFKQIKRYFRKKMNVKISDIERPLNFRETARYCTKTD
                     RQAIVLNVPLKFTATAWRAALYAKDHKTINWGDEIPSTIALCDQKVFAGVFADEIRQS
                     ELQIICNRTDRALNSWQRELHTMLLQDNNSRTVFWVVDSVGGGGKSFFSQYAMRDGKG
                     IIFNDFSYRDNSFLYNGEETVIFDIPRDTDLETVSLQLVEDLKNGYMISQKYEVKKKV
                     FEIPSVLVFSNTRPDATKLSRDRWCVFNLQQDIETDEMYLQRDNSYNL"
     misc_feature    complement(8685..9722)
                     /note="Nick-S3H"
     misc_feature    10000..10002
                     /note="gap in coverage"
     CDS             complement(10003..11409)
                     /note="similar to 6QNX_C (CTCF zinc finger transcriptional
                     regulator)"
                     /codon_start=1
                     /product="Ziftr"
                     /translation="MEVPMSASEFETINSLPDPDEPNRSIGFQQNVEVRYFSVDNLGA
                     KVVKRVKDKEYRKANTKDRICRLQDMLKSSKNEHQIKSVKNKIKMLQDRSYRVLKLNQ
                     EMEAALHANEKPPALIDYSEEHKKEVQTIINSEYLIRLESGGFARKSMLDKDVHPPAS
                     CKTMATRRCEYCRVDIDLHVWEPHIRSVYHILQGKIVRQLLFRCWRGKRFEKPHPWVN
                     CKTCKHRMSQQSDDMPIFHNLEFYGEIEDVEAREAIQAHSLTEKTGTGDSFFCKTCAV
                     RCHTKEFFQNHLKGRKHRMKMAGGAGGSQNKPPTPNSKEQPGSYRKRKRDESGDRGSA
                     KRARPNVTSGTVQEGQQQDPTYCEVCDIHLKEKRNMSRHKKTVRHRNNLREVMTVQNE
                     NSEDEQATGNANNLEEFGFAVTGSEKHPGKNFFMTFNKPVKYKIAKRLNSRMFQCTVC
                     LKRFRANGFLRRHKTEHTH"
ORIGIN      
        1 ttcatcaccg taatccccct ccccctcact ctcacttgaa atggcaatga cttccagctc
       61 attttggctt ttactggtgg ttgggaacta aaaataaagc atgacagcgt ttacttacag
      121 gcaaatatgg attgggtgga agataatcta agtccgaatc tatgtcactg tcgtcaatat
      181 attcaagatc ttcctttgac ggtacaaaga acgaggattc cttatcctcg tcctcacata
      241 tagcttctct atcaatatac tccatactaa gttgttgaca ctaattattt tatttaaata
      301 gtctgatcaa agtctattta aaaaaatatt tgcctcaggg gattcaatat gtccatcaaa
      361 ataaatttca aatacagcgc cctcttagat atactgtctc cctactctcg gcaggtctaa
      421 ctagtattac tatagacctg ccggagtttt tggagaggag aggagacaga tatattaagc
      481 cgggaaccga tcgatttttt cgcgcgcctt attacgtcat gaattttatt acgtcacaat
      541 ttagccacat aaatgtttgg acatttagcc acataaatgt ttggatgaat ttatagccac
      601 cttaggtatg gacatttagc ctctggtatt tggacaaatg taaagcctcc cagttagtgg
      661 acatttagcc acttgtgttt ggataagttt atagactccc agttagtgga catttagcca
      721 ctcatgcatg gataaattag aaccgggaac caatcgattt ttttcgcgcg atttattacg
      781 tcatcgattt tattacgtca cacaatgata cacagttgta ctcggaacca atcggattaa
      841 cggaaacata cgattatgac gtaatcacac ggaaatacgc gggaagccga aattagccga
      901 cgccatctta cgaggagtta cgaaggtcag gaaaatatta ttttattatt ttattttacg
      961 aaggtagtgt ttatcttaat ttaatggcaa gactaaaaca aacaggcagg aaacttcagc
     1021 cagggacata tcaacagacg tatgcaaaca agcactcaaa atatcgtatt gcaattcgca
     1081 agcaaagaaa aaccgcaacg aaacatattt ccgcaatcgc cggaaagaca ttacgaccta
     1141 gaaggttcag accagggact gtagcgctca gacaaataag aaaatatcag aaatcaacgg
     1201 acttattggt gcctaaacta ccgtttcgaa gattagttcg agagatagca ctaggtgttg
     1261 acaatcaaaa gagatttcaa agttcagcct tacatgcttt acaggaagca tcagaggcat
     1321 atctcgtagg acttttagag gaagccaacc tttgtgccat tcatggacac cgggttacga
     1381 taatgccaaa ggatatacgt ctagcaaaca gaataaaaca ggccatataa ttttattatt
     1441 tcttatccat tcagaaacaa tggaaacaac aagtacttca caatcacaac aaaaaccaag
     1501 gatacaaaca acaccaaggt tctgggtaga gacatgtttt cttttcatag tcctaatatt
     1561 ttccatggtt cagttggtga gaagtgcaca tgacagagca gtatatttta cattaatatc
     1621 tggaatttgt gggaaaatag ctaaattaaa agtctgtaaa ccaggagcat ttacagcaaa
     1681 ggccaattta caacaaccac ggttaccatt tccagacaat aatatcggaa cgggggagga
     1741 tctttacttt gatgaaatgg acggattaaa tcgatatcgc agacgaagaa caacacagca
     1801 acaaaatcac caacatatac aaatagagga agaacaacaa cctccacaac atccacgaga
     1861 tcaccatatc ctttcatctg ttaccagtga aacataagtg actaatacca ttttatttcc
     1921 agattgattt tcaatgacta aaacattaaa tgcctaaaag aaggaaacct tcaacttccc
     1981 atccttacga aaggactact agggacaagc gaccaaaacc aaatttcatt actacatcac
     2041 caccaccacc tcctatacaa tctagaccaa gacagacagc agacctggct gataaacaac
     2101 aaacagacga aacacaacaa caacaaaagc aatacaagcg accagtatat aggtaactaa
     2161 acagcaacca tggctggcat aggtcttcta actctaacag aattattaac agaagatata
     2221 gcagctacat tagctgaaac agaagcagtg acatcattag ctggtactac agaggctatt
     2281 ggtgggggag gtggtggggc aatggctact gaaatggtat cactatcagc tgatagtagt
     2341 tctatcttaa ccgacggaat cgcaacaaca tcattctctg ctaataatga acttggcctg
     2401 ggtgttttag aagatgcaag tgcaaatgct aatgaagtcg cagcatcaat gtctgcgaca
     2461 tcaaatacca tgatgatctc agaaaatgaa tatgcagcag attcgatact cagtgacaca
     2521 ttcctaaggg acaatgaatt aggtgcacaa acatttgtca agcaaccgat agcaagcagc
     2581 acacctttag tccctggtgc aacagaaaga ataggtgact tatcaacggt acaaggaata
     2641 cggctatggg atgagataga tatgtcaatt ataatgaaag atgaagatga actagaatta
     2701 ttttcacgtt atccaacgcc aacctcagca aattttctca gcagtgcatt cattagaagt
     2761 agtacatcaa ccgttgctcc atcatctacc tcacatatac ttggtgccac tttaattggt
     2821 ggtagtgttg caggaggtgc agcagcagca gccaccatcg gaggtagcac cggtgctgca
     2881 gcactcgcaa caaccgccat aggaacatca acaactacaa cagcagttgg tgcgttggca
     2941 ttaaaaatag gcacagcatt aggactaggt ggtggtgcag caggttcagt gatatataaa
     3001 gttgtaaaga cgttagagga aaaattacct ggtacatcag aatttatcat ggattctctc
     3061 aaatctggaa atgttgaaat ttctgagcaa acagctataa attttttatc tatgttaatg
     3121 aacagaacca atgcactggc aagattagaa gctgcaggta taaatgtagc tctgttaaag
     3181 aatggtgaat tagcaaaagt tgggtccgca attgcacagg cacttcgtaa accttctacc
     3241 gatggattat tctatgagtc accaaatata ttcaggcaat taacaaaaac gtcaccactg
     3301 atccgaaatc ttaacagcga tagcattaaa aatatatggc aagccagaat ggcgttataa
     3361 ttttcttatt acaggaattt caacattcca gacctattaa gaaagctagt tacagacatt
     3421 cgtcgaacag atcttatata cagggcaaca accagaagaa tcattacgta aaaaccaggt
     3481 aatagcaaca gaatggcatc gactactacc actgacatgt acggcaaata tgacagttat
     3541 ggcaatccac tttggacatc cacctcagac gatatggatg tcactactac aaaacaaaga
     3601 ttccgagaca ttcatagtat ctcaaacatc acatcaacat acattaaaga tgcaagggaa
     3661 aacataaaaa atgaccctgc agcacaggct caaatactat catcactatt ctcagtcaaa
     3721 gaatatttac aggatggcaa agacccagca gacattccat cattacaaga aatacaagag
     3781 gcattagaac taaaacaaaa attagcaaaa gcagaagagc agtatatcaa aaagtttcaa
     3841 gaaggctttt acattaatcc aaaagaaggc acaattcgtt attttgaccc tgaagcagta
     3901 gattatagaa aaacaagaaa ggttacacca tttacagacg cagaaatgct aatttaccca
     3961 gttgaacata aaactgtaga tggcacatat tcaatttata ctgttcaatt acctaggcct
     4021 gaatttgctc ctgaaaatgc tgataaacat tctgtcattg ctcatgaact agtcggttat
     4081 acggagatac cacaaatggg tgtaggtatc aatgaaatgg acgcacgcgt cattgctttt
     4141 ggctgtggaa aaatcccatt aggtagtcta gaccactatg atacatggtg ctatcaggct
     4201 caagagacgt tcaaccacaa tggcaacatt cctgactata acgacttagt tttcctaatg
     4261 cgagataatg ctaccaatat caagtatgat ccttatgagc ctggttgtta taccccctta
     4321 gttccatgta aaggggtata tagtagacaa acaataaaaa agaaatatag atattccagt
     4381 gaataccgca atgaatcagt ttatcagaca tttacaggga tagggacaac atacaatgtc
     4441 aaagatccac atacaggtat tggaataata tgctatgagg atactctaaa tattgtaggg
     4501 gctcatagat gttatggcca gcaaagtgat tatcagtcaa aggcaatgtt aacaaagtta
     4561 taccttattc tcagaccagt taaagtagaa aaggaagatg acgatgaaac atggggtgat
     4621 atttgggata tggtacttag agaacaatta gcatcagacg ttgagtatac tgggtccatg
     4681 acattaggac ctaatttcaa ccctagacca gagaatgtag aagtcattaa cataacagtt
     4741 ccaatggaac acgagagaat atcagaaaca gaaagaacag acacttatat ggctgatcaa
     4801 catacagaaa tggcagaaaa agtcaaagaa ctatacccac tacaccattc agacaatagg
     4861 acatcagcca taccacccga tcaaccacca tctaccgaag cagatgaatc aatagctcca
     4921 aaagaaaatg agtcaataat tgaatgggct aagaggaata atcatttgac cgataaagat
     4981 gcagacgctt tcaaagcttc attcaaagat accattgaac tgtttgcaaa acaggagaat
     5041 gatccatcta agataacctc aagtgaattg atgacactac tgtctacagc atttgataca
     5101 aatttaatgt ctagaaagag gtcagagaga atgttctatg cagttcaaga aaatgtcaat
     5161 ccttactcac gcaaactaaa tggcatgggt taccaacttg tgtatgatca cagattcaga
     5221 ccattcgttg attcaaaact ttatcattct caaacattac tcacatatgc gtctgagggc
     5281 ctcaatgaat cagacttgtc caatgtctta aactttgaaa atctggtagc tactaaggcc
     5341 ggaccttcgg ggaatcagcg agacataaaa gtattttcta gacatggaga cttactcaga
     5401 accatgtttg gaaaggtaga aaatggcaag actttttctg atcttatcta tatggcatca
     5461 cttttcgtag aatactacag catgaaactt gcagagcttc cacttaaata tcctacttat
     5521 gcgtacctga tggaaaatgg tgcgccagtc aattggcgga gccctgaagg agttctatat
     5581 acacctactt ttacagacac agaattagca acttttatgt cacccgagac tgacattaaa
     5641 cagagggcct atgacagttt gctcacgtgg catgtcctta ccagtctaat tctctcctat
     5701 atcaaacacg ataggacaga tttgaaaggg actcaggctt cagaattagc tgagaatttt
     5761 ttaggtagta tcgctataca gaaggtcaaa acatgtaacg caaatcttgc atcaggtgct
     5821 gcatactttg acaaatttgc agattcacca ctgctatgtc aatacggaca aatcggagga
     5881 ctaaatccaa gaatcagcga ctacttcatc aaaagagaga atttcatacc tgttcaagat
     5941 aacttcaagg gtggcctatt gattaaatat tcacataagg tacgatccga tgtcgaagat
     6001 ccagatcccg acttctatag aaatgttatg agatttgata gggatgttta tcagtattgg
     6061 acattcttaa ctatgacatg gtcacagtca atggtcagaa cagaaattgg taggaatcta
     6121 ctagaatgga acgagatctt cagaggggaa agtttgtatc aagacttctt tcaggctttc
     6181 ggaacacata agttcactga cagcataggc aatcatgtac aatcaaacaa ggttgttaac
     6241 gtaccacagg atacaaacgt acaacaggta ttaggtatga aaaaccctgg acctatcaaa
     6301 gaattaacct tacaaaaaat actagcaaca catgatctca tgcacgaggc aaattacaag
     6361 tcagtcttag cacatgacag agatggactg atggactggt ggcaatacta ctacaatatg
     6421 tttgcaaagt gtgctatgtg gtcatctcag tttgtgttct ccaattatat agcacctaat
     6481 catacaccat gggaaacaca tgatggagac caagaatcat atgatccagt taaagaatac
     6541 aacgttaaca acttgcatac ctttgtcatg caaaaccctg ctgacgttaa aagtgtaaca
     6601 aaatacaact attatcctca ttctgatcct ttatctacaa cgacatttaa cttggcagat
     6661 tatgtactgt ctgcgggtga ttttactacc aaaggatctg gaatgttgtt cattaatcct
     6721 attgttccaa agccagactt tcagtggtat aacagccaaa cagatggttt caaaaaacta
     6781 ttcatcaagc aagggggtga gtgggcatgg aactacatga cagctatgag accctttggc
     6841 aaatacctgt ggatcaatga cgttgaggtt gacctgcatg agtatatgaa aagaccatat
     6901 ttcctactag gcaatagatt tgcatacaat tctgttgcag aactggagga ctaaagaaat
     6961 aataatggaa ataccacaag atcaggccag catttttaca ttattaatgt cagagagcgg
     7021 tatacaaaag atcaaagagg ctttcgaaag ggctggtatc ttcctaccag aagtaccact
     7081 cacaacagaa ctcacacgtt tgcaacaaga cattaattat gctctattac atgcaacaca
     7141 ggcgaaccaa aattattctc atttgtcacg attatttgag aatatatcaa atcaacttga
     7201 tgacgctcaa gaacggctaa caaatttaaa tgatactatc acttcaaggt tagatgatat
     7261 agaagcacaa ttaaagctat cttcagcacc atagactcct tacatcaggt agataatatt
     7321 tactataccg actaattcgt tcttttctaa ttcagaacag aacagaattt cggactttga
     7381 aagctatgcc tttgccgtat tatcatgcaa gagaaagaaa tattgagttc taccgcagtt
     7441 tatatatcag atatttgcaa aaacagttca ttgactattg taaggaggtt gaaaatgaac
     7501 cggggaacat tcattccata ttcgggaagg acactaccgc atatgagttg atacggagag
     7561 taaaaaaatc tggatctaca ttttttgata actatagata ctgatgttat agatgatgtc
     7621 atatccaaat cagaagccag tgtatcacta tgtatgcatc atttgggagg aaggcttgcc
     7681 aggaaatatt tttgtgattc tactctaaga tcgataagtc agagactagt actgcggaca
     7741 aatgaacgca aggaatagtt tagaacatga caaactttag tatgaatgac tgtatatatg
     7801 ctttaatttg tgtttcaatg atggccatca attaactgaa tgaatgttta tgtatgtatg
     7861 ttagaaaatc cttgaaatat taacgcgccg agtagctcag ttggtagagc gcttgactgt
     7921 aaatcaagag gtcgatggtt cgaatccacc cttggcgata tttttttatt tattgcaaac
     7981 tacattcatt gcatatgcca cttaaattca tggacagcat gtttgccact taatattttt
     8041 agccacataa tgttattaga cacataagtc atagccacct aaatggtcat ttgtgggtac
     8101 gtccgttctc acgataaagt atttatgggg cttacgatca gcattttaga tacttatgtg
     8161 gctaaaagct tataagtggc tagccacgca agagagttta ttggatcata taaatgatat
     8221 aaggggggta actcaagtaa tttaaaaaaa tatgccactt aaaattggac atgattttgt
     8281 ccgtctgtat ggacatccat gctgtccatg aaattaagtg gctattccat gcatttaggt
     8341 ggctatgact gtccaagttg tccaaagatt aagtgacatt tactttccat atttatgtga
     8401 ctaaatgata gacaggaaaa tactaagtgg ctagtcccat aaaagttcac agtccaactt
     8461 gtccaaaagt taagggacta gccacttagt atttttctgt ccatcattta gtcacataaa
     8521 tatggaaagt aaacgtcagt taaacctttg gacaacatag tccatacatc atgtggcttg
     8581 tgcttgtcca tacatcatgt ggcttgtaaa tgcattgtcc atacatcatg tggcttgttg
     8641 ctaagtcttt acaagttgta ggagttatcc ctttgcagat acatttcgtc tgtttcaata
     8701 tcttgctgca ggttaaatac acaccagcga tcccgagaga gttttgttgc atctggtcta
     8761 gtatttgaaa aaaccaagac acttggtatt tcaaatacct ttttcttcac ttcatacttc
     8821 tgagaaatca tgtaaccatt tttcaaatct tcgaccagtt gtaacgagac tgtctccaga
     8881 tcggtgtccc tgggaatatc gaagataaca gtctcctctc cattgtacag gaatgagttg
     8941 tccctgtagg agaagtcatt gaaaattatt cctttcccat cacgcatcgc gtactgggaa
     9001 aagaagcttt ttccacctcc tcctacagag tcaaccaccc agaaaacggt tcgcgagtta
     9061 ttatcctgca acagcatggt gtgcagctct ctctgccacg aatttaatgc tctatctgtt
     9121 ctattgcata ttatttgtaa ttccgattgt ctgatttcat ctgcaaacac tcctgcaaat
     9181 accttttggt cacaaagagc aatagttgag gggatttcat ctccccaatt tattgtcttg
     9241 tgatccttag catagagagc agccctccaa gctgttgccg taaactttaa cggtacgttt
     9301 aacactattg cctgacggtc tgttttggtg caatatctcg cagtttctct gaagttcaag
     9361 ggcctttcaa tatctgagat tttaacattc attttctttc tgaagtacct tttaatttgt
     9421 ttgaataggt atttctcctt tgttactaag tagcaatggc tgtggctaag tggaaagggg
     9481 tcagtttgag aagatgatgt aaattcatta catattacaa ccatcttcgc aaactgagac
     9541 tgcttctccc ttatctgacg aattcttgtt aagcgagaag gtttaatttc aacctccttg
     9601 tttaacaaga gtttttctat aagggtcttc catttccttt ccacttttgt catttccatt
     9661 ctcttgctga gtaccttatg gagatgttca gtcttgtgtc gcctgagaaa cccgttcgac
     9721 cggaaccttt tcagacatat tgtgcactga aacatgcgcc tgtttaatct tttagccact
     9781 ttgtatttaa ctgccttatt aaaggttata aaaaaattcc ttccaggatg tttttcggaa
     9841 ccagttacag caaagccaaa ttcttctaag tttgtctttc ctgtgaccag ttcttcagct
     9901 tcttcattct gtactgtcat acgttctttg agattatttc tgtggcgaac ggttttctta
     9961 tgcctggaca tatttctttt ttccttcaag taaatatcgn nnatgtgtat gttctgtctt
    10021 gtgccgacgc aagaagccgt tcgccctgaa tcgtttgaga cacacagtgc attggaacat
    10081 cctactattc aacctttttg cgatcttgta tttgacaggt ttgttaaatg tcataaaaaa
    10141 attcttgccg ggatgctttt cagagccggt gacagcaaac ccaaactctt ctaagttgtt
    10201 tgcgtttcct gtcgcctgct catcctcaga gttctcattt tgaactgtca ttacctccct
    10261 taaattattt ctgtgtctca ccgtcttctt gtgtcgggac atattacgtt tctccttgag
    10321 gtgaatgtca catacttcac agtacgtagg gtcctgttgt tgaccctcct gcactgtgcc
    10381 ggatgtgaca ttcggtctag ccctcttagc agacccccta tccccactct catccctttt
    10441 acgcttccga tatgaaccgg gctgctcctt gctgttaggt gttgggggtt tattttggct
    10501 accacctgcc ccacctgcca ttttcatcct atgcttccta cccttcagat gattttggaa
    10561 aaattctttg gtatgacacc gtacggcaca agtcttacag aaaaaactgt cacctgtacc
    10621 agttttttct gtaagactat gtgcctgaat tgcttccctt gcctccacat cttcaatttc
    10681 gccataaaat tccaaattat ggaagatcgg catgtcatct gactgttgac tcatgcgatg
    10741 tttacaagtt ttgcagttta cccaggggtg tggcttttca aaacgctttc ccctccaaca
    10801 ccgaaacaac aactgtctaa ctattttacc ttgcaagatg tgataaacag atctaatatg
    10861 aggctcccat acatgtaagt ctatgtctac cctgcaatat tcgcaccgcc tggtagccat
    10921 agtcttacat gaagctgggg ggtggacatc tttatccagc atagatttcc tcgcaaatcc
    10981 gccactttcc aaccgtatta aatattctga attaattatg gtttgcacct cttttttgtg
    11041 ctcttcagaa taatcaatta atgcaggagg tttttcattt gcatggagag ccgcctccat
    11101 ttcttgattt aactttaaga ccctgtacga cctatcttgc aacattttga ttttgttctt
    11161 cacggatttg atttggtgct cattcttaga actctttaac atatcttgca acctgcaaat
    11221 tcggtccttc gtgtttgctt tcctatattc tttatcctta acacgcttaa ctacttttgc
    11281 acccaaatta tctactgaaa aatatcgcac ctcgacattt tgctggaaac ctatagatct
    11341 gttgggttca tcaggatctg gtagtgagtt aattgtctca aattcagatg cagacatggg
    11401 gacttccat
//
