# Supplementary material for: Widespread Horizontal Gene Transfer Among Animal Viruses
Source: bioRxiv. 2024 Mar 26:2024.03.25.586562. Preprint. [Version 2] doi: 10.1101/2024.03.25.586562 (PMC11071296; doi:10.1101/2024.03.25.586562)
Supplement: Supplement 2 [file media-2.zip › File2_Maps/Papilloma_podarcis8670_lizard_SRR13999910.gb]

LOCUS       Papilloma8670           8529 bp    DNA     circular     10-NOV-2023
DEFINITION  [label=nearest existing NCBI txid333774].
ACCESSION   
VERSION
DBLINK      BioProject: PRJNA715201
            BioSample: SAMN18353070
            Sequence Read Archive: SRR13999910
KEYWORDS    .
SOURCE      Papillomavirus podarcis8670
  ORGANISM  Papillomavirus podarcis8670
            Unclassified.
REFERENCE   1  (bases 1 to 8529)
  AUTHORS   Buck,C.B., Welch,N., Belford,A., Varsani,A., Pastrana,D.V.,
            Tisza,M.J. and Starrett,G.J.
  TITLE     Widespread Horizontal Gene Transfer Among Animal Viruses
  JOURNAL   Unpublished
REFERENCE   2  (bases 1 to 8529)
  AUTHORS   Buck,C.B. and Tisza,M.J.
  TITLE     Direct Submission
  JOURNAL   Submitted (10-NOV-2023) Lab of Cellular Oncology, National Cancer
            Institute, Building 37 Room 4118, Bethesda, MD 20892, USA
COMMENT     ##Assembly-Data-START##
            Assembly Method       :: Megahit v1.2.9
            Assembly Name         :: Papilloma8670
            Coverage              :: 12x
            Sequencing Technology :: Illumina
            ##Assembly-Data-END##
FEATURES             Location/Qualifiers
     source          1..8529
                     /organism="Papillomavirus podarcis8670"
                     /mol_type="genomic DNA"
                     /isolate="lizard"
                     /isolation_source="Podarcis guadarramae"
                     /bio_material="tail"
                     /note="lizard"
     CDS             1..294
                     /note="encodes paired CXXC zinc-binding motif, C-term
                     LXCXE Rb-interaction motif, LXXLL motif, and
                     myristoylation motif"
                     /codon_start=1
                     /product="Oncoid"
                     /translation="MGLYCKFGGLMMGLAEQKEGQEGEEGRTDVADTVPEPEESKTGL
                     GVPLTEYYCIYCGRGLTPGERGTCKLLSPQTGICEFCQFYGPTSLEDLLYCWE"
     CDS             294..2366
                     /codon_start=1
                     /product="E1"
                     /translation="MSGADFIETQAEEEGIEQLFDADTDSFSEHSEDRDFIEPEEVES
                     NIDNLLAFHNASVQAEDCCTLAELDYLFGQCSKRRSTTDPDTPDRPSSSKLSANTRNP
                     ESDIETGGEVSETLSPKMGEMQITAAASSKIPRRQLFNCSPEKPNNGSGGKVHAVQRI
                     SNTDIPDSPGAGGPSDNQDRTGISIQDSGFNGSVPSTCAESITREVADDSPSEEPGGS
                     QGEADLSQESVTILERTELTRETLKLLETNCALLRKSKDVKMTMLGLFKKHAGFSFMQ
                     LVRPYKSDKTQTNDWIVLSIDSRVPYWNEFITRQEDVCTYMYTVPGIHCMYLTFFNSK
                     NRRGVINFLKKGGLGVDGEGLQIQPPNIRIMMNAVYWLKSAIHCKGPMPPWVENYFDD
                     AENPADVDRFDMATMVQWAVDHKYFDVDRICFQYAQEANNNNPNAKAWIECNCMYRYA
                     SDCAKLARAMTKGRVCSMNMHEYLTFRMETWEERGNSCSIMKLLFLQGIMYVEFVHAL
                     KCMINKVPKKCCIAIVGPPNTGKSMFCMSLMKFLDGKVLSYFAHKSHFWLSPLAETKI
                     ALIEDCTWHCWEYIDTYLRGALDGTDLTIDQKNRDPRQIECPPILITSNYDFATGEAF
                     GGDGKKHGFPYLKSRVTKFCFPKQINQGHNKPKVIITPEDWADFFIRYKDALGLTYTE
                     DGVFETQE"
     CDS             454..990
                     /note="encodes FBW7, LLXLL, and class 2 PDZ motifs"
                     /codon_start=1
                     /product="Alt"
                     /translation="MPQFKQRIVVPLQNWTICLGNVVREDPQQTQTPPTDPQVLNSPQ
                     TPGTPNQTLRLGVRCPRHYLLKWEKCKLLLLHLLKYLGDSCSIAPLKNLTMAQGVRCM
                     QFRELAIQTFQILREQVDPQTTKIELEFQFKTQDLMAVYHLLVPSPLQGRLQMIALQR
                     NLAGARARRTFHKKVLQF"
     CDS             2341..4194
                     /codon_start=1
                     /product="E2"
                     /translation="MECSRPRNEEDEKERQIKELTKKHGDLTSEITDILEGADGNIYQ
                     CIKYFQSLVNESMLFLEGRKLGLTYLGLQRIPQIQALTSQKRENEKMLAMLREISLTD
                     LAYKFPFGFRNTSPTLVLYTDPKNTLKFNSKLEHGTVLWGDFIYKKKDGEWAHEKGHT
                     DGKGAYVKLDGHKHYYFIFRDWAKSSSSSEEDSRPGGAGGRRRHPAGGRGGRPGTSTN
                     PDPEDGGHSTGGATSSRGAASGGGGAACEGSSGAGTSGGTGPGAGRSRRGAGANTTGG
                     KPKSRSTSRASRSSTADPSPRRRSRSSSKSRSRSRSRSRSRSPNHKSRGRSRTPKATK
                     AKAPPTPTPAPPTSTASTSTASTSNPPGAKGRGRSRTPTPRGRSRSRRGRSNSSSRRA
                     GPTTKRGSPSAKEGGHRTTRGTRGSPHRRSRAEQPNRHRAAVHRFQQGGVSRPRDINT
                     KSPHRHTPPPTSFRNDADSNRRGRADRPVSSRTRSRSRGRGSTEEAEEEGVSPRLVGS
                     SHSLGTSTGRHHKRQRRSGLSALIAAAIDPPAICIQGSTEQVKGIRKRVLSDPDCRVQ
                     DATTTYNWLRGSEKHNCLLLFANKGDRAHFLATFNTRAAGITLYKVALDAV"
     CDS             2747..3949
                     /note="N-terminal pRb-interaction motif (LXCXE)"
                     /codon_start=1
                     /product="E4"
                     /translation="MVLFCGETSFIKKKMGSGHMRKDTQMAKEHMLNLMDINTIILYL
                     GTGPSPVPPQKKTPDLEVLEEEGGTQPGEGEADLGLPLTQTPKTGDTAPEEQQVPEEQ
                     PVAGEERPVRDPAGQEPAEGQDQGQDAADGEPEPTPQVENPNPDPRPELAGPPQQTPA
                     PDAGPDPAPKAGPEAGPEAGPEALTINPAAGPEPPKPPKPKPPQPQPQPPQPPQPAPP
                     QPAPLTPQGPKGGEDQEPPPLEGDPEADEEGPIPQAEELDPQPRGDHPLPKRVDIGPP
                     GEPEAVHIGDPEPSSPTDTEPLFTDFSRGGSPDPETSTPNPPTDTPLPPPLSETTQTA
                     TEGGEQTGQSQAEPEVDPEDGGPRKKLKKKESPPGLSGVRIHLELQLDVTTRDNAGQV
                     SQHSLLLQ"
     CDS             4197..6413
                     /codon_start=1
                     /product="L2"
                     /translation="MSKPVKKVRFAINTPSQTDVSGDSSPARKRRKRASEDDLIKNYE
                     MNKWLQNKDVVPKGVDLLAGVPSDIKNKAEQSTPADNILKYGSGAIYLGGGGITNTPP
                     KGYVRLPGGAGYEAQGGLRFHTPVVNIGATLGEDAAIATDGAVTTGLGSRVGSGVAES
                     TGDITGEIIEMEPLNKGVGTPPPPHPIGAAPAEAGEVSTTFATSVGGSDAGIVSGVDS
                     GPAQVYPLEPHVIIRPPPTDTPSMSISASDMVSINHSGLLTPTDPSVMEEIELVTTSH
                     STFDTEVETEVGFRSSTPRGRILKDSVRSAFRRIQHRLKGIPRGVQVPPDMYPFFDES
                     GGEEISLDMGWRPTDNADETVVFSIEEPRPRSIPPDTVAVHRATATGGPGRRAGIVRV
                     IERPGMLTRGIQHFRPEVIQMELSSLSEVSSLSEALLPVASEQGATSSSTFTNPTFSI
                     EGNIGSPMDSTIGSVSAEVTYGGEVSSVARAPSISGRSTSGLSYGGEASSVGRPPSIG
                     GSSRSSLSARGEVSSIERPPSIGESSRSSLSARGEVSSIERPSSIDTSQPPRPQPPFR
                     GSRGIQPASDARGGEILEMQPRGVDELEIQPAPAPATPRRPRQWLEFGGRRLNLPHGP
                     LSEFMYRLWRTPFYRSQFGPASNMYSPRLWWRVLTSQRGTMYNMIASLGSVLGNVTTI
                     PESVSYTPYETQAAGPGPGVQPRNIDDYIYGYTPYTIEEPDIRDPRKKKKKKRKRY"
     CDS             6434..7954
                     /codon_start=1
                     /product="L1"
                     /translation="MSCPAGGGLYHKENPSFYLPPAHPQATFFTTTDDYVTSTGRFAT
                     GHSGRLLIVGHPYFRIPPTGSNGDPKPTVPKVNANQYRVLRCILPDPNKVPICQGPEP
                     EGFKYVWRVRCIRVGRGQPFNVGLSGRPDFNRGLDLESVPYPHEAQGKNGDSNKDHTV
                     PYAFDPKQVQMLIVGCSPAKGEYWDSKSCNGDGSSSPPPCPAIELRTKDITDGTMSDL
                     GLGPLDDTLKNPKDLPLELVNEVPVYPDVLGMQNEASGDSCFFMVKREQVYLRHAFRK
                     DGQQGEQISTSETGNYTFAGSPSGSLVNSDTNLFGKPYYLNQAQGANNGVLWGNQCFI
                     TILDNTRNNTMVISTKTNGTNGTYDETKWTNYLRHVEEFDVHIGLELCKVDLSATVLY
                     HMMSQNPWLLEKWGYTTEPPQQHTRPGSPSDTSYRYEKDPPRAGYSRAIMCQAPSSDS
                     EEDGEEEDHYKGAFWDLDFTGKLHFESRASSFDRAFLQNMPSRAPTKKTPPKRKRK"
ORIGIN      
        1 atggggctat attgtaaatt tgggggcttg atgatggggc ttgcagaaca gaaagaagga
       61 caagagggtg aagaggggag gacagatgtt gcagatactg taccagaacc tgaggaaagc
      121 aagacaggac taggtgttcc acttacagag tactactgca tatactgtgg aagaggccta
      181 acaccgggcg agcggggaac ctgtaaactt ctctcacctc aaacagggat ttgtgaattc
      241 tgccagttct atggtcctac atccttagaa gacctactct actgctggga gtgatgagcg
      301 gagctgactt tatagagaca caagcagagg aagaaggtat tgaacagctt tttgatgctg
      361 atacagactc ttttagtgag catagtgagg atagagattt tattgaacct gaagaggtag
      421 agagtaacat agataatctt cttgcatttc ataatgcctc agttcaagca gaggattgtt
      481 gtacccttgc agaactggac tatttgtttg ggcaatgtag taagagaaga tccacaacag
      541 acccagacac ccccgacaga ccctcaagtt ctaaactctc cgcaaacacc cggaaccccg
      601 aatcagacat tgagactggg ggtgaggtgt ccgagacatt atctcctaaa atgggagaaa
      661 tgcaaattac tgctgctgca tcttctaaaa tacctaggag acagttgttc aattgctccc
      721 ctgaaaaacc taacaatggc tcagggggta aggtgcatgc agttcagaga attagcaata
      781 cagacattcc agattctccg ggagcaggtg gaccctcaga caaccaagat agaactggaa
      841 tttcaattca agactcagga tttaatggca gtgtaccatc tacttgtgcc gagtccatta
      901 caagggaggt tgcagatgat agcccttcag aggaacctgg cgggagccag ggcgaggcgg
      961 acctttcaca agaaagtgtt acaattctag agcgaactga actgactaga gagacattaa
     1021 aattgttaga gactaattgt gctttgctta gaaagtcaaa ggatgtaaaa atgacaatgc
     1081 taggactttt taagaaacat gctggattct catttatgca gctggtaaga ccttacaaaa
     1141 gtgataagac acagactaat gactggattg tattatcaat tgatagcagg gttccatact
     1201 ggaatgaatt cataactaga caggaggatg tatgtactta tatgtataca gtaccaggta
     1261 ttcattgcat gtacctgaca ttttttaact caaagaacag gcggggtgtt ataaactttc
     1321 tgaaaaaggg ggggctaggg gtggatggtg aaggactgca gatacagcct ccaaatataa
     1381 gaataatgat gaatgccgtg tactggttaa agtcagccat acattgtaaa ggccctatgc
     1441 caccctgggt tgaaaactac tttgatgacg cagaaaaccc agcagatgtt gacagatttg
     1501 atatggctac aatggtacaa tgggcagtag accacaaata ctttgatgtt gacaggattt
     1561 gtttccaata tgcacaggag gctaataata acaatccaaa tgctaaagca tggattgaat
     1621 gcaattgcat gtataggtat gcatctgact gtgctaaatt agcaagagca atgacaaaag
     1681 gaagggtgtg ctcaatgaac atgcatgagt accttacctt tagaatggag acatgggagg
     1741 agaggggaaa tagctgttct attatgaaac tcctgttcct tcaagggatt atgtatgtgg
     1801 agtttgtgca cgcacttaag tgcatgatta acaaagtgcc aaaaaaatgc tgtattgcta
     1861 ttgtaggccc tcctaatact gggaaatcca tgttctgcat gtcactcatg aagttccttg
     1921 atggaaaggt actcagctac tttgcacata aatcccactt ctggctgtct cctctagcag
     1981 agacaaagat tgcattaatt gaggactgca catggcactg ttgggaatat attgacacct
     2041 atctaagggg ggcacttgat ggtacagatc taacaataga tcaaaagaat agagatccta
     2101 gacaaataga gtgcccccct atactaatca cctcaaacta tgactttgct acaggggagg
     2161 catttggtgg agatgggaaa aaacatggat ttccttatct gaaatcaagg gtcacgaaat
     2221 tctgtttccc caaacagatt aaccagggtc acaacaaacc aaaggtgata atcacacctg
     2281 aggattgggc agacttcttt atcaggtaca aggacgccct tggactcacg tacacagagg
     2341 atggagtgtt cgagacccag gaatgaggag gatgagaagg agagacaaat aaaagaactc
     2401 acaaaaaaac atggagacct aacctctgag ataacagata tattagaggg ggctgatggg
     2461 aatatatatc aatgtatcaa atattttcaa agtcttgtaa atgaaagtat gcttttccta
     2521 gaaggcagaa agctaggact aacatatcta ggactacaga gaataccaca aatacaagca
     2581 ctaacctcac aaaaaagaga aaatgagaaa atgttagcta tgctaagaga gatttcactt
     2641 acagaccttg catataagtt tccttttggg ttcagaaaca catcacctac actagtactc
     2701 tatacagacc ctaagaatac actgaaattt aacagcaagc tcgaacatgg tactgttctg
     2761 tggggagact tcatttataa aaaaaaagat ggggagtggg cacatgagaa aggacacaca
     2821 gatggcaaag gagcatatgt taaacttgat ggacataaac actattattt tatatttagg
     2881 gactgggcca agtccagttc ctcctcagaa gaagactcca gacctggagg tgctggagga
     2941 agaaggaggc acccagccgg gggaagggga ggcagacctg ggacttccac taacccagac
     3001 cccgaagacg ggggacacag caccggagga gcaacaagtt ccagaggagc agccagtggc
     3061 gggggaggag cggcctgtga gggatccagc ggggcaggaa ccagcggagg gacaggacca
     3121 ggggcaggac gcagcagacg gggagccgga gccaacacca caggtggaaa acccaaatcc
     3181 agatccacgt ccagagctag caggtcctcc acagcagacc ccagccccag acgcaggtcc
     3241 agatccagct ccaaaagcag gtccagaagc aggtccagaa gcaggtccag aagccctaac
     3301 cataaatccc gcggcaggtc cagaaccccc aaagccacca aagccaaagc ccccccaacc
     3361 ccaaccccag cccccccaac ctccacagcc agcacctcca cagccagcac ctctaacccc
     3421 ccaggggcca aagggagggg aagatcaaga acccccaccc ctagagggag atccagaagc
     3481 agacgaggaa ggtccaattc ctcaagcaga agagctggac ccacaaccaa gaggggatca
     3541 ccctctgcca aagagggtgg acataggacc accaggggaa ccagaggcag tccacatagg
     3601 agatccagag ccgagcagcc caacagacac agagccgctg ttcacagatt tcagcagggg
     3661 ggggtctcca gacccagaga catcaacacc aaatcccccc acagacacac ccctcccccc
     3721 acctctttca gaaacgacgc agacagcaac cgaaggggga gagcagacag gccagtctca
     3781 agcagaacca gaagtagatc cagaggacgg gggtccacgg aagaagctga agaagaagga
     3841 gtctccccca ggcttgtcgg gagttcgcat tcacttggaa cttcaactgg acgtcaccac
     3901 aagagacaac gccggtcagg tctctcagca ctcattgctg ctgcaataga cccacctgcc
     3961 atctgtatcc aaggctccac agaacaagtt aaaggtatta ggaaaagagt acttagtgat
     4021 cctgattgta gggtgcaaga tgctacaacc acatataact ggttgagggg gtcagagaag
     4081 cataactgct tgctgctttt tgctaataaa ggagacaggg cacactttct agctacattt
     4141 aacactaggg ctgctggtat aacattgtat aaggttgcac tagatgctgt ataaccatgt
     4201 ctaaacctgt aaaaaaggta cgctttgcta taaacacacc ctcacaaact gatgtctctg
     4261 gtgattcttc tcctgcaaga aaaaggagga agagggctag tgaggatgat ttaattaaaa
     4321 attatgaaat gaataaatgg ctccaaaata aggatgtggt accaaaaggt gttgatctat
     4381 tagcaggtgt accatctgat ataaaaaaca aagctgagca gagtacacct gcagacaaca
     4441 ttcttaagta tggttctgga gccatctacc tggggggtgg aggcattaca aacacacctc
     4501 caaaaggcta tgttaggctt cctggtggag ctgggtatga ggcccaaggt ggactacggt
     4561 ttcacacacc agttgttaac ataggtgcta cacttggaga ggatgctgca atagctactg
     4621 atggtgctgt tactactggg ttagggtcac gggtggggtc aggggtggct gagagtactg
     4681 gggacatcac gggggagatt attgagatgg aaccacttaa taagggtgta ggtactccac
     4741 caccaccaca tccaataggt gcagcacctg cagaggccgg ggaggtttct acaacatttg
     4801 ctacatccgt tgggggttct gatgcaggta ttgttagtgg ggtggattct ggacctgcac
     4861 aagtttaccc acttgagcca catgtgatta tcagacctcc acctacagat acaccttcta
     4921 tgtctatatc agcctctgac atggtgtcca ttaaccactc gggcctttta acacctactg
     4981 acccctctgt aatggaggag atagagctcg tgactacttc tcacagcacc tttgatacag
     5041 aggttgaaac agaggtaggg tttaggtcaa gtacacctag ggggaggata cttaaggata
     5101 gtgttaggtc tgccttcaga agaatacaac ataggttaaa gggtattcct cgaggggtgc
     5161 aggtacctcc tgatatgtac ccattttttg atgagtcagg tggggaggag atatcacttg
     5221 atatgggatg gagacctact gataatgcag atgagacagt agtgtttagc atagaggagc
     5281 ctaggccacg gtctatccca cctgatacag ttgcagtaca tagggccaca gctacaggtg
     5341 gcccaggtag acgggcaggc atcgttagag ttatagaaag acctggaatg ctaactaggg
     5401 gcatacagca cttcaggcct gaggttatac aaatggagct aagctctctt tcagaggtaa
     5461 gctctctttc agaggcacta ctacctgtag cctctgagca aggagccacc tcctcaagta
     5521 cctttacaaa ccctacattc tctatagagg gtaatatagg ttctccaatg gatagtacaa
     5581 taggtagtgt gtcagctgag gttacatatg gtggggaggt ctcaagtgta gccagagctc
     5641 ctagtatctc tggccgtagt acctctggac tctcatatgg aggggaggca tcctccgtag
     5701 gtaggcctcc atctattggt gggtctagta gatctagcct ctcagctaga ggggaggtct
     5761 catctataga gaggcctcca tctattggtg agtctagtag atctagcctc tcagctagag
     5821 gggaggtctc atctatagag aggccctcat caattgatac atctcaacca cctcggcctc
     5881 aaccaccttt taggggtagt agaggtattc agccagctag tgacgcaaga ggtggtgaga
     5941 tacttgagat gcagccacga ggtgttgatg aacttgagat ccagcctgca cctgcacctg
     6001 ccacacctag gagacctaga caatggcttg aattcggtgg cagaaggctt aacctaccac
     6061 atgggccttt atcagagttt atgtatagat tgtggaggac acctttctat aggtctcagt
     6121 ttggtcctgc atctaatatg tatagcccta ggctttggtg gagggtatta acatcccaga
     6181 ggggcaccat gtataatatg atagcatctc taggtagtgt acttggtaat gtcactacta
     6241 tacctgagtc tgtctcatat actccatatg agactcaggc tgcaggcccg ggcccagggg
     6301 tacaacccag aaatatagat gattatatct acggttacac accctacaca atagaggagc
     6361 ctgacattag agacccaagg aaaaagaaaa agaagaaaag aaaaagatac tgattttatc
     6421 tttatctttg tagatgtcat gtccagctgg tggtggcttg taccacaagg agaatccttc
     6481 cttctatctt cctcctgctc acccccaagc taccttcttc actactacag atgattatgt
     6541 aacatcaaca ggccggtttg ctactggaca ctctggaagg cttttaattg ttggtcatcc
     6601 atatttcaga attcctccca cggggtctaa tggggaccca aagcctactg tacccaaggt
     6661 aaatgctaat cagtacagag tactcaggtg tattctccca gatcccaata aggtcccaat
     6721 atgtcagggg ccagagcccg aaggttttaa atatgtgtgg agggtcagat gtattagggt
     6781 aggccgtggc cagcccttta atgttgggct gtctggaaga ccagatttca acagaggcct
     6841 tgatttggaa agtgtcccat atcctcatga ggcacaagga aagaatggtg acagtaataa
     6901 ggaccacacc gttccatatg cctttgaccc aaagcaggtt cagatgctaa tagttggctg
     6961 ttcacctgct aagggggagt attgggatag taaatcatgt aatggtgatg gttcatctag
     7021 cccccctccc tgtcctgcta ttgagctgag aacaaaggat ataacggatg gtactatgag
     7081 tgaccttggg cttggtcctt tagacgatac acttaagaac cctaaggatc ttccactaga
     7141 gttggtaaat gaggttccag tatatcctga tgtactgggt atgcagaatg aggcctccgg
     7201 tgattcatgt ttcttcatgg tgaagcggga gcaggtctac ctaagacatg cattccgtaa
     7261 ggatggtcag caaggcgagc agatctctac tagtgaaaca gggaattaca cctttgcagg
     7321 gagcccctca ggatctttag ttaattcaga cactaatctc tttggtaaac catactatct
     7381 aaaccaggca caaggggcta ataatggtgt tttgtggggc aaccaatgtt tcattactat
     7441 tcttgacaac accagaaata atacaatggt catttccacc aagactaacg ggacaaatgg
     7501 tacatatgat gagacaaagt ggacaaatta cctgagacat gtggaggaat ttgatgtcca
     7561 cattgggttg gagctttgta aggtagatct ctctgcaaca gtgctctatc atatgatgtc
     7621 tcagaacccc tggcttcttg agaaatgggg gtataccact gagccccctc agcagcatac
     7681 tcggcctggc agcccatctg atacttctta taggtatgag aaggaccctc cacgtgcagg
     7741 gtatagtaga gcaataatgt gccaagcacc gagctcagac tctgaggagg atggggaaga
     7801 agaggatcat tataaagggg cattctggga tctggatttt accggtaaac ttcattttga
     7861 atccagggcc tcatcctttg atagagcatt cttacagaat atgcctagca gagcccctac
     7921 taagaagacc ccccccaaaa ggaaaagaaa gtaggtcccc gaacggggac gggcgctccc
     7981 cctgtgggga ggaggcatcc ccacatgggg aggtaacttg ctatatctaa aatataatat
     8041 atatattata tcttgcttac agaagattgc accccgtcca gggagctgag caccccgacc
     8101 ggggagtagt ccgcccaaac aggggagcta atatggaatc taccctgtcg gggagggcaa
     8161 caccccgatt ggggacatta tccttgtata accctaaatg tgcttaaaat gtggatgtgg
     8221 ctaggcacgc cttattatgt aaccatctta caaacaactg taactatgct gatccaaata
     8281 aagctatctt tatcctgcca agtgtgcagt tctgtttttg cacgttcttt cctgtccctt
     8341 tcctgtcaac tgccctctcc ccattagggg aggagtgctg tagtacattt gaaagctatg
     8401 gcacatctcc cctatcgggg agaggactgt acttgtcaaa ccacatctca gacatcctgt
     8461 cagcagtgag tcattctacc gctcccttca gtctgttgag gacagcaaca aagaaggtgg
     8521 taagtataa
//
