# Supplementary material for: Widespread Horizontal Gene Transfer Among Animal Viruses
Source: bioRxiv. 2024 Mar 26:2024.03.25.586562. Preprint. [Version 2] doi: 10.1101/2024.03.25.586562 (PMC11071296; doi:10.1101/2024.03.25.586562)
Supplement: Supplement 2 [file media-2.zip › File2_Maps/uAdinto_sewage_DRR046817_10237.gb]

LOCUS       uAdinto10237ct_1       10237 bp    DNA     linear       01-JAN-2019
DEFINITION  [note: taxonomic lineage
            d_Viruses;-
            _Varidnaviria;k_Bamfordvirae;p_Preplasmiviricota;c_Polintoviricetes
            ;o_Orthopolintovirales] [isolation_source=original].
ACCESSION   
VERSION
DBLINK      BioProject: unknown
            BioSample: unknown
            Sequence Read Archive: unknown
KEYWORDS    .
SOURCE      Orthopolintovirales sp. ctFYYQ9 (unknown)
  ORGANISM  Orthopolintovirales sp. ctFYYQ9
            Unclassified.
REFERENCE   1  (bases 1 to 10237)
  AUTHORS   Taker,C.
  TITLE     Cenote-Taker 2 dummy template file. Do NOT submit
  JOURNAL   Unpublished
REFERENCE   2  (bases 1 to 10237)
  AUTHORS   Taker,C.
  TITLE     Direct Submission
  JOURNAL   Submitted (01-JAN-2019) Taker 2, Cenote, 1000 Circle St., Cenote,
            DC 31111, USA
COMMENT     ##Genome-Assembly-Data-START##
            Assembly Method       :: unknown_assembler
            Genome Coverage       :: 1x
            Sequencing Technology :: Illumina
            Annotation Pipeline   :: Cenote-Taker 3
            URL                   :: https://github.com/mtisza1/Cenote-Taker3
            ##Genome-Assembly-Data-END##
FEATURES             Location/Qualifiers
     source          1..10237
                     /organism="Orthopolintovirales sp. ctFYYQ9"
                     /mol_type="genomic DNA"
                     /isolation_source="unknown"
                     /collection_date="unknown"
                     /note="genome binned from sequencing reads available in
                     unknown;
                     derived from metagenome: unknown"
     CDS             3..2102
                     /inference="protein motif PFAM:PF04735.11"
                     /codon_start=1
                     /transl_table=11
                     /product="Superfamily 3 helicase"
                     /translation="-
                     KVAFDEWYETVKDETFDFKKEMHNYCYSDVDILRKGCLKLRELFIEIADIDPFQYITI
                     AGVCMALYCSAYHQENTIGVCDEAIHDTYSIKSIKWLKYIAEKNKIQIRHACNGGEQQ
                     ICINGKHLKVDGYCQATNTIYQFHGCYFHGCTQCYAPLTVNRVNKYNMKFLSERTRAI
                     DETIKTAGYTLVTIWEHEFDKNKDMKNIPLTEFDLIEPPKIRDDAFHGGRTEPFKLIY
                     DFENMKSKGNYIDVVSLYPTVMYYDKYPIGHPIKIIKPNYYDKNWFGFVYCKVLPPRG
                     LYLPVLPYKQKTKEAHKLVFGLCRSCMQRIGDKCTHFKTTKNSIKCSDRCALKGCLEC
                     KTARKRAKENCRQCYSNRNSDCNHTDDKRMITGFWTTIELEKAIIKGYKIVDMYEVWH
                     FEHASTELFKGYIRKFMKIKFETSPFTCSEEEYRAKARQFKIELGELKENPGLRFISK
                     ICLNSLWGKFGQNPRVKHTEYIDNEKDFYNVILNDKIEAICLSFLNDNMVYASYEIKE
                     EFLKLSYNTNIYIACFTASHARLRLYNMMEKLDRNVCYCDTDSVVYIEDDGTQEIIQP
                     SIGDGLGQWTDELGGNYMTYWCCAQAKDYGYILNNGNTSGKVKGFRCNADTEEKMTTE
                     QRIQLITGRIDHVDINYNQFTIKNCEITTKHMIKQWAFKFDKRMIRIISDGEIDTLPY
                     GY"
     CDS             2129..2893
                     /inference="protein motif PFAM:PF05707.11"
                     /codon_start=1
                     /transl_table=11
                     /product="DNA replication protein"
                     /translation="MTELKFFYNDAKKKVHHPSLPYNFRMLIVGESGCGKTTLLMQLL
                     LQENLLNYNKLYVFARSLHQPEYQCLIEGFKNRLSKSDIIYLLNVGADIESKKVSIKQ
                     VAEGLSLSSEKSSDITAEFYNSSDDIPDPSDLDTKVRNLMVFDDIMTDRRQTTAEQYY
                     TRGRSCNCDSIYLSQNYIHLPLHTIRNNTNFMIFFKLPPPDVDVLFRKFASVDMTISE
                     FRDICKKAWTTKHGYLVIDTPRDYDSGLKYRYNILV"
     CDS             2129..2893
                     /inference="protein motif PDB:3PVS_D"
                     /codon_start=1
                     /transl_table=11
                     /product="DNA replication protein"
                     /translation="MTELKFFYNDAKKKVHHPSLPYNFRMLIVGESGCGKTTLLMQLL
                     LQENLLNYNKLYVFARSLHQPEYQCLIEGFKNRLSKSDIIYLLNVGADIESKKVSIKQ
                     VAEGLSLSSEKSSDITAEFYNSSDDIPDPSDLDTKVRNLMVFDDIMTDRRQTTAEQYY
                     TRGRSCNCDSIYLSQNYIHLPLHTIRNNTNFMIFFKLPPPDVDVLFRKFASVDMTISE
                     FRDICKKAWTTKHGYLVIDTPRDYDSGLKYRYNILV"
     CDS             2909..3085
                     /note="no search hits"
                     /codon_start=1
                     /transl_table=11
                     /product="hypothetical protein"
                     /translation="MTDIYCLKCRKFTPNIDEKTVEITVKKSMRKVLKATCSVCGIRK
                     NKFLKNDIINELQE"
     CDS             3069..4262
                     /inference="protein motif PDB:4G0R_A"
                     /codon_start=1
                     /transl_table=11
                     /product="Capsid protein"
                     /translation="MNCKNKMRRPRVAVGGDVVSAMSNFSNKIGMPLKNWHLPGHKYT
                     GPFTELEKRLDENDNPLPGYEPYNQIDEIAMKHDICYRDNDNRKECDKEMLDRLNSVK
                     TKGIREKVDYALVKPVIWLKYKLGFGLQSDAEASELHAPIRRKFKRRRVFVYNIDDIW
                     SADLKDMQLLAKQNQHYKYILTVIDLFSKYAYAVPLKSKSAPEIVNAFQRLFKTSGRR
                     PGKLWTDAGTEFTNNSFQSFLKQNNIELYQVYNEGKACVIERFNRTLGEMIQKHLTST
                     NSSKYINVLQQLIDEYNGRYHTSIKMTPYEASDPQNTEEVRENLYGHDIVDTTQKFKV
                     GDRVRIYRYKKLFEKGYKPNWTKEIFVVTEVVKTNPITYKIKDLNDEDILGSFYRQEL
                     LKAGF"
     CDS             4276..5301
                     /note="no search hits"
                     /codon_start=1
                     /transl_table=11
                     /product="hypothetical protein"
                     /translation="MTSREISVLRELAKKKKLAKELSLNDKLTRQHGQATLQEIYKPM
                     LESQETQKEEQLTKQQQTIEEIRRSQASATEELRKQQLIIPLIKSLAKHKNIIQILKG
                     EHGDRELTEDEKHILKELSHIDNKTLLTLIDYFKDNERDIGTPGATTPQPPPSDAELP
                     EYTKIPTNITTNAALGEWLIKDIVAKRNLSAPDRNRKQLETLLNKGLENRSAAEIKDG
                     LLAYMENLVANNIRVNLGEYPWTTIKVVDPILYDNIRKIKTPKKSTTRRMTQSSTAST
                     PRGTGATAFLTSDPSELVKRLEILHAEKLAGNNNVLTEASAIADELRRQGVINTETLK
                     KMSNLFC"
     CDS             5313..6062
                     /inference="protein motif PFAM:PF01686.17"
                     /codon_start=1
                     /transl_table=11
                     /product="Penton"
                     /translation="MTEELLKDISGKLAKKGDINLTFSSTTSDFTTQIYPPLQLDEKK
                     WVVGLVCLDTYYSFTNINVSNNRFTYSVDGGTTWQTILIPVGCYEITQINEEVKRLLG
                     TNGGDVEIAPNIITLGSIINITNENFKIDFSTKNSIASVLGFKSKTIGQGRNESDNIV
                     NILNVNSILVNCDVINNSYLNGSQSPVIYSFFPNVRPGSKIVQEPTTITYLPVNRSFV
                     QAVRIWITDQDGVPIDFRGEKITCRIVLKYL"
     CDS             6068..6346
                     /note="no search hits"
                     /codon_start=1
                     /transl_table=11
                     /product="hypothetical protein"
                     /translation="MIVHKRGKDRTRKQGEGIADIVKPIMSVINGVIQHRDLISKSVN
                     AAKELYSVGKEVKNLVNSKAQTKVPASEVNDIINKIRALQSGSGFAHV"
     CDS             6380..7717
                     /inference="protein motif PDB:5TIP_B"
                     /codon_start=1
                     /transl_table=11
                     /product="Major Capsid Protein"
                     /translation="MAEEILQIKQQVQFDESIESYQFIEKDIDQGITSLNNAGELTVT
                     FQNQDAWLLPSDSYFRVEGNIVGHDDAALPNNAAVAFVTNGVMQLFTTARYYLGTQLI
                     EYFENAGITTTIHNYLTKSRNYQGDGWFWLPDRVSGTADVNNISWRTRKLMINTGADG
                     QNWNFSAMIPLSCIFNFCNDYKKVIYGMQHKISLTRTTDTRALLRANAVVAASGNFAA
                     DAALANDAKIVLSSLKWCIPQVQPSAIKTMELLDVINTKEPVPLAFLNKRCEVLAVPR
                     ATTFNWKLQLSGGIERPRFLVFGFQTGRGANQTTNSVTFDCAPNVIGAYVLLNGLRYP
                     YTDVGTDLTTKKYTKWYREYLRFYDKYNGDNVGEACLSYLDFTNVATLYVFDVSNQPE
                     KLKNTTIDVTLNMTFSAAPAADTRAYCIMYFDSIYILTGDNSKQIIQQINYDK"
     CDS             7728..8105
                     /note="no search hits"
                     /codon_start=1
                     /transl_table=11
                     /product="hypothetical protein"
                     /translation="MEVKFNLSESQMKKLAKAHATTTAVKLRLNKNMALPNGGIPLVL
                     TASEMKKLSDGKSHDITISATRVKQGGFLPALLAAIPTIASVIGGVSGLTGIAANIKK
                     MIKGEGLFLNPQGGSGNGLFLNQ"
     CDS             8113..8520
                     /inference="protein motif PDB:4EKF_A"
                     /codon_start=1
                     /transl_table=11
                     /product="Adenain"
                     /translation="MSVSLQNDGNGMTNVEIMQKAKSLKLPNFRYFMSNELSGRKASM
                     KECGVLNLDDSTGPGTHHVCFWKDGKSKCYFDSFGVVPPTELINYLGRPIMYSTHQIQ
                     DINDTNCSELCLHVLSELSAGKKFTDVVLNMLK"
     CDS             8549..8965
                     /note="no search hits"
                     /codon_start=1
                     /transl_table=11
                     /product="hypothetical protein"
                     /translation="MEEIVIDPQHAHKDQLKQLLTAQLEECKEIICKRKRKIKLIKIT
                     FYSLIAVSTIGSSTVILLSSFLAPSIVISVLSTIVTLSTILSVKFNLEGRMQKLGESI
                     QTLNGIKHKLSYVTACNGNLTETEYKMILENLQNVY"
     CDS             8970..10148
                     /inference="protein motif PFAM:PF03906.13"
                     /codon_start=1
                     /transl_table=11
                     /product="tail fibre like protein"
                     /translation="MSTVNIWGFSDSASQSPTQAVSLNNYVRKSGDTMSGSINMDGNR
                     VANLGVPEQDMDACTKLFVNERHTFTKAYVDRANASAIHKGGDEGTGALKIGTKNNQN
                     VELIKNNAIFLTLDDSIKLNKELNLQNNKIYNLPLPTQNGEAANKNYVDDIKTEMRAY
                     ADRLNSTAVHRLGDTGVVGALFLGSNDNCPVLLVCNRQRYISLFQDSISILRDLDLNN
                     LKIVNVRDPTDALDGCNKRYVDSKVMTRNHSGYIPINPELYRFIIRTSAPVVDNNILG
                     NIFNDDVNSVWEILNENRPTRFLISCPEEVVVWSIVMSFQNSNVRGLNVNIYGGGDTN
                     FTNITANIVRTINNSTYTTLGEEKNKNKFRGYTIEINPGDLVAESLKLIRFQMFVYND
                     "
ORIGIN      
        1 ctgaaaaagt agcatttgac gagtggtatg aaaccgttaa agacgaaacg ttcgatttta
       61 agaaggagat gcacaattac tgttatagtg atgtagatat tttaagaaaa ggctgtttaa
      121 aattgagaga attgttcatt gaaattgccg acatagatcc ttttcagtac attacaatag
      181 ccggggtatg catggcttta tattgtagtg catatcatca agagaatact ataggcgttt
      241 gcgatgaagc aattcatgat acttattcta ttaaatcaat aaaatggctc aaatatattg
      301 ccgaaaagaa caagatacaa atcagacacg cgtgtaacgg aggagaacag cagatttgta
      361 tcaacggcaa acatttgaag gttgacggat attgccaggc aacaaatact atttaccagt
      421 ttcacggctg ttatttccac ggatgcacac agtgctacgc tccgctaaca gttaacagag
      481 ttaacaagta caatatgaaa tttctgtcag agagaactcg agcaatcgac gaaaccatta
      541 aaacggctgg gtatacgctc gtgactatct gggaacacga gtttgacaaa aacaaagaca
      601 tgaaaaatat cccgctgacg gagtttgatc ttatcgaacc gccaaaaatc agagacgatg
      661 cgtttcacgg aggtagaact gaaccgttta aactgatata cgactttgaa aacatgaaga
      721 gcaaaggaaa ttacattgat gtagtcagtc tgtacccaac cgtcatgtat tatgataaat
      781 atccgatcgg ccaccccatc aaaatcatta aaccgaatta ctacgataaa aactggtttg
      841 gatttgtcta ctgcaaagta ttgcccccca gaggattgta cttaccagtt cttccttaca
      901 agcaaaaaac taaagaagca cacaagctgg tgttcggatt atgcagatct tgtatgcaac
      961 gtatcggcga caaatgcaca cattttaaaa caacgaaaaa cagtattaaa tgctctgaca
     1021 ggtgtgcact aaagggatgc cttgaatgta aaacggctcg gaaaagagct aaagaaaact
     1081 gccggcaatg ttatagtaac cgaaattctg attgtaacca cacagacgat aaaagaatga
     1141 taacaggatt ttggacaaca attgaactgg agaaagcaat tataaagggt tataaaattg
     1201 ttgatatgta cgaggtctgg cattttgaac acgcttctac cgaacttttt aagggctaca
     1261 taagaaaatt catgaagata aaattcgaaa caagtccttt cacatgctcg gaagaagaat
     1321 atcgtgcgaa agcaagacag ttcaaaattg agctgggcga gctgaaggaa aaccctggat
     1381 tacgatttat ttccaagata tgtctcaatt ctctgtgggg caaatttggt caaaatccta
     1441 gagtgaaaca cacggaatac atcgacaacg agaaagattt ctacaatgtc attttaaatg
     1501 acaaaattga agcaatttgt ttaagttttt tgaatgacaa tatggtttac gctagttacg
     1561 agataaaaga ggaatttctg aaactaagtt ataacaccaa catttatata gcctgcttca
     1621 cggcatcaca cgcgagactc agattataca atatgatgga aaaactcgac agaaatgtat
     1681 gttattgcga tacagacagc gttgtgtata ttgaagacga cggcacgcaa gaaattattc
     1741 agccttctat aggagatgga ttgggacaat ggacagatga attaggaggc aattatatga
     1801 catactggtg ctgtgctcaa gcgaaagatt atggctatat attaaataac ggtaatactt
     1861 ccggtaaagt caaaggattc agatgtaacg cagatacaga agagaaaatg acaaccgaac
     1921 agaggataca gttgatcaca gggcgcatag atcacgttga tataaattac aaccagttca
     1981 caattaaaaa ctgtgaaata accaccaaac acatgatcaa gcagtgggcg tttaaattcg
     2041 ataaaagaat gattagaata atttcagatg gtgaaataga cacactaccg tatggttact
     2101 aacatggcgc gctttactgt acttataaat gactgagtta aaatttttct acaacgacgc
     2161 gaagaaaaaa gttcatcacc cctcgctgcc atataacttt agaatgttaa tagtaggcga
     2221 atctggctgt gggaaaacga cactactcat gcaactactg ctacaggaga acttactcaa
     2281 ttataacaaa ctgtacgttt ttgctcgatc gctccatcaa ccagaatatc aatgcctcat
     2341 agaagggttt aaaaataggt tatcaaaatc ggatataata tatctactca atgtcggggc
     2401 tgatatagag agtaaaaaag tttcgataaa acaagtagcc gaaggattaa gcttgagcag
     2461 tgagaaatcg agcgacataa cagcagagtt ttataattca tctgatgata tacccgatcc
     2521 tagtgattta gatacgaaag ttagaaactt aatggtgttt gatgacatca tgactgacag
     2581 gagacaaaca actgcagaac aatattacac aagaggccgg tcttgtaact gcgattccat
     2641 ttacctgagt caaaattaca tacacctacc acttcataca atcagaaata acacaaattt
     2701 catgatattc ttcaaacttc caccgcccga tgttgacgtg ttattcagaa agtttgcctc
     2761 agttgacatg actataagtg agttcaggga catttgtaaa aaagcgtgga caacgaaaca
     2821 cggctatctc gttatagaca ccccacggga ttacgatagc gggctgaaat acagatataa
     2881 tattttagta taatttcaca ctaattaaat gacagatatt tactgtctca agtgtagaaa
     2941 gttcacacca aacatagacg aaaaaactgt agaaattacg gtgaaaaaaa gcatgagaaa
     3001 ggtgctcaaa gcgacatgta gcgtgtgcgg catcagaaaa aataagtttc taaagaacga
     3061 tataataaat gaattgcaag aataaaatgc gacgccctcg cgtagctgta ggcggtgatg
     3121 tagtatcagc gatgtccaac ttttcaaaca aaattggaat gccgttaaaa aactggcatc
     3181 taccagggca taaatacacc ggaccgttca cagaactcga gaaaagacta gacgaaaacg
     3241 ataatccgct acctggatac gagccataca atcaaatcga cgaaattgct atgaagcatg
     3301 acatctgtta tagggacaac gataatagga aagagtgtga caaagaaatg ttagatagac
     3361 ttaatagcgt taaaacaaaa gggatacgag aaaaagtaga ttatgctctc gtaaaaccgg
     3421 taatatggct taaatataaa ctaggttttg gtctgcaatc agacgcagag gcctctgagt
     3481 tacacgcgcc catcagacgt aagtttaaaa gaagacgggt tttcgtatac aatattgatg
     3541 atatttggtc ggctgactta aaagatatgc aattactggc taagcaaaac caacactaca
     3601 agtacattct cacggtcatc gatctgtttt ctaagtatgc ctacgccgtg cctttaaaat
     3661 caaaatccgc accggaaata gtaaacgcct ttcagcgctt attcaaaaca tctgggcgtc
     3721 gacctggaaa actatggact gatgctggta cagagttcac aaacaacagc tttcagtcgt
     3781 tcctaaaaca gaacaacata gaattatatc aggtttacaa cgaaggaaag gcctgtgtga
     3841 tcgagcgatt taatcgtact ctgggcgaaa tgatacagaa acatttaacg tcgacaaaca
     3901 gttctaaata cataaatgtt ttgcagcagc tgatagacga atacaacggc agataccaca
     3961 cgtcaataaa aatgaccccc tacgaggcat cggaccccca aaataccgaa gaggttcgtg
     4021 aaaacttata cggacatgac atcgtcgata caacccagaa gttcaaagtt ggcgacagag
     4081 taagaattta ccgatacaag aaactatttg agaaggggta taagccgaat tggacaaagg
     4141 agatatttgt ggtaactgaa gttgttaaaa ctaacccaat tacctacaag attaaggact
     4201 taaatgacga agatatacta ggtagcttct acagacaaga gctgttaaag gcagggtttt
     4261 aatagtaatt aaataatgac atctagagag atcagcgtac tacgagagtt agccaagaag
     4321 aaaaaattag ccaaagaatt gtcgctgaac gataaattaa ccagacagca cggccaggct
     4381 acactgcaag aaatatataa accaatgtta gaatcgcaag aaactcaaaa agaagaacaa
     4441 ttaacaaaac aacagcaaac cattgaagaa attaggagat cccaagcttc cgccactgag
     4501 gagttaagaa aacaacaact gatcataccg ctaatcaagt cgttagcaaa acataaaaat
     4561 ataattcaaa ttctcaaggg ggaacacggc gaccgtgaac tgacagaaga cgagaaacat
     4621 atcctaaaag aactcagtca tattgacaat aaaacactac tcacattaat tgactacttt
     4681 aaggataatg aaagagacat tggtacacct ggagctacaa cccctcaacc acctccgtct
     4741 gatgctgaat tgcctgaata cacaaaaatt cctaccaaca taaccacgaa tgctgctttg
     4801 ggcgagtggc ttattaaaga tattgtggct aaaagaaacc tatccgcacc tgatcgtaac
     4861 agaaagcaac tagaaacgtt attgaataaa gggctagaaa atagatcagc agctgaaatt
     4921 aaagacggat tactagcata tatggaaaac ttagtagcta ataatatcag agtgaattta
     4981 ggagaatatc cctggacaac tataaaagta gtcgacccta ttttatacga taacattaga
     5041 aagatcaaaa caccaaaaaa atctacaaca aggagaatga cacaaagctc gacagcgagc
     5101 acaccacgag gtacgggggc gactgcgttt ttaacatcag atccgagtga actagttaaa
     5161 cgacttgaaa ttttacacgc tgagaaacta gccggaaaca ataatgtatt aactgaagcc
     5221 agcgcgatag cagacgaact gcgaagacag ggggtaataa atacggagac actgaaaaaa
     5281 atgagtaatc ttttctgcta aataaataga aaatgacaga agaattattg aaagatatct
     5341 caggtaaact agctaagaaa ggcgacatca atttgacttt cagttcaacg acgtcagatt
     5401 tcacgactca aatatatccc cctctccaac tagatgaaaa aaagtgggtt gtgggtttag
     5461 tatgtttaga tacgtactac tcttttacaa atataaacgt cagcaacaat cgttttactt
     5521 attcagtcga tggcggtaca acttggcaga caatcctaat accagtcggc tgctatgaaa
     5581 ttacccagat taacgaagaa gttaaacgcc tactcggaac taacggtggc gatgtcgaaa
     5641 tagctccgaa tataataaca ctaggatcaa taattaacat aactaacgag aactttaaaa
     5701 ttgatttctc aactaagaat tctattgcct ctgtacttgg atttaaaagt aaaaccatag
     5761 gccaagggcg taacgagtcc gacaacattg tcaacatctt gaacgtcaat tcgattcttg
     5821 tcaactgtga cgtcataaac aacagttacc tgaacggcag ccagtcgcct gtaatctatt
     5881 cgtttttccc taacgtccgc ccggggtcga aaatcgtaca agaaccgacg acaataacat
     5941 acttgcctgt caacaggtcg ttcgttcaag ccgttcgtat ttggataact gatcaggacg
     6001 gggtcccaat cgatttcaga ggtgaaaaaa tcacatgtag aattgtttta aaatatttat
     6061 aacataaatg attgttcata agagagggaa agatagaact agaaagcaag gcgagggcat
     6121 agccgatatc gtaaagccta taatgagcgt tataaatggc gtcatacaac acagagattt
     6181 gatttctaaa agcgtcaatg cagcgaaaga attgtattcc gtaggcaagg aagtaaaaaa
     6241 tcttgtgaat tctaaagcac agaccaaagt ccctgcttca gaagtcaacg atattataaa
     6301 caaaattaga gctctgcaat ctggcagcgg gttcgcacac gtgtgaaaat ttttattgtt
     6361 tttaatttct aataaataaa tggctgagga aatcttacag ataaaacaac aggttcaatt
     6421 cgacgagtcg atcgaatcgt atcagtttat agaaaaagat atagaccaag gaatcaccag
     6481 tttgaacaat gcaggtgaat tgacagttac atttcaaaac caagatgcgt ggttattgcc
     6541 tagcgacagt tattttagag tggaggggaa catagtggga cacgatgatg cagcactacc
     6601 aaacaacgcg gctgttgctt tcgtgacgaa tggagtcatg caactcttta ctaccgctcg
     6661 ttattaccta ggtactcagt taattgaata ttttgagaac gctggcatca ctacaaccat
     6721 acacaattat ctcacaaaaa gcaggaatta tcaaggcgac ggatggttct ggttacctga
     6781 cagagttagc ggtactgcag atgtgaataa cattagttgg agaacgcgaa agctcatgat
     6841 taatactgga gcagatggac agaattggaa ctttagtgca atgataccgc ttagctgtat
     6901 ttttaatttc tgtaacgatt acaagaaagt tatatatggc atgcagcaca aaatatctct
     6961 cacaagaacc accgacacga gagctctctt gcgtgcaaac gctgttgttg ctgcgtctgg
     7021 caattttgca gctgatgcag ctttggctaa tgatgcgaaa atcgtacttt cgtcattaaa
     7081 atggtgtata cctcaagttc agccttcggc tattaaaaca atggaacttc ttgatgtaat
     7141 taataccaaa gaaccggtgc cgctggcatt ccttaacaag aggtgtgaag ttcttgctgt
     7201 tcctcgtgcg acaacgttta actggaaact tcaactctca ggagggatag aaagaccacg
     7261 attcttagta ttcggatttc aaacgggcag gggagcaaat caaacaacaa attcggttac
     7321 ttttgattgc gcgccaaatg taatcggagc gtacgttctt ctgaatggct tacgataccc
     7381 atacacggac gtgggaacag acctcacaac taagaagtat accaaatggt accgcgagta
     7441 cctcaggttc tacgataagt acaacggcga caatgtcggt gaggcatgtt tatcttattt
     7501 agactttacc aatgtagcaa cgctgtatgt atttgatgtc agtaatcaac ctgagaaact
     7561 taaaaatacc acaatcgatg taacgctcaa tatgactttc agtgctgcac ctgcggccga
     7621 cacacgcgca tattgtataa tgtattttga ttcaatatac atattaaccg gagataattc
     7681 caaacaaatt atccaacaaa taaattacga taaataatgt ctaataaatg gaagtaaagt
     7741 ttaatttatc agaatctcaa atgaagaagt tggcgaaggc tcacgcaact actactgctg
     7801 taaaactcag gttgaataaa aatatggctc taccaaacgg cggcatacct cttgttctaa
     7861 ccgcctcaga aatgaaaaaa ctttccgacg gaaaatcaca cgatataact atttccgcta
     7921 ctcgggttaa gcaaggcggg ttccttccgg cgctcctggc cgccatacca actattgcta
     7981 gcgtaatagg cggagtcagc ggtttaacag ggatagctgc gaacataaag aaaatgatca
     8041 aaggagaagg gttgtttttg aatcctcaag gcgggtcagg aaacggttta tttcttaatc
     8101 aataaataga taatgtcagt ttcactgcag aacgacggca acggaatgac aaatgtcgaa
     8161 ataatgcaaa aggctaagag cttaaaacta ccaaatttca ggtattttat gagtaacgaa
     8221 ttgagcggca gaaaagccag tatgaaggag tgtggtgtgt taaacctcga tgactctaca
     8281 ggtcctggaa cgcatcacgt ttgtttctgg aaggacggca aaagtaaatg ttattttgac
     8341 agtttcgggg tggtcccccc aacggaatta ataaactact taggacggcc tattatgtat
     8401 tccacacacc aaattcagga cattaatgac acgaactgtt ccgagttatg tttgcatgtg
     8461 ctcagcgagc tgagcgccgg aaaaaagttc actgatgttg ttttgaatat gttaaaataa
     8521 gttgtataaa attttttctg ataaatagat ggaagagata gtcatagacc cccaacacgc
     8581 acacaaagat caattgaagc aactactcac agctcagcta gaagaatgta aagagatcat
     8641 ttgcaaacga aaacgcaaaa taaaacttat aaaaattaca ttctactcat tgattgcagt
     8701 atcgacaatt ggcagtagta cagtaatcct gttatcttct ttcctagccc cctcaattgt
     8761 gattagtgtc ctatcaacaa tcgttacgct tagcaccatt ttgagcgtga aatttaattt
     8821 agaggggcgc atgcagaaat taggggagag tatacaaaca ctgaacggca ttaagcacaa
     8881 gctttcgtat gtaacagcct gtaatggaaa tctaactgaa actgaatata aaatgatttt
     8941 agaaaactta caaaatgtat actagataaa tgagtacagt aaatatctgg ggattttcag
     9001 acagtgcctc tcagtctcca actcaggctg tatctttaaa taattacgtc aggaaatcgg
     9061 gggacaccat gagtggttcg atcaatatgg atggaaacag ggtggctaat ttaggcgtgc
     9121 ctgaacaaga tatggatgca tgcactaaac tttttgtcaa tgaacgtcat acttttacaa
     9181 aggcctatgt ggaccgggcg aatgcttcag cgattcataa ggggggtgac gaaggcacag
     9241 gtgccttgaa aataggcact aaaaataatc aaaacgtcga gttaataaaa aataatgcta
     9301 tatttttaac acttgacgac agcattaagt tgaataagga actgaatctt caaaacaata
     9361 aaatttataa tctaccgctt cctactcaaa acggcgaggc tgcaaataaa aattacgttg
     9421 atgatattaa aacggaaatg cgcgcttatg ccgatcgact gaatagtacg gctgttcaca
     9481 gacttgggga taccggggtt gttggcgctt tgtttctcgg cagtaacgac aactgtcctg
     9541 tacttttagt gtgcaaccga caaagatata tatcgctatt tcaagattca atctcgattt
     9601 tacgagacct cgatcttaac aatcttaaaa ttgtcaatgt acgagatccg actgacgctc
     9661 tggacggatg taacaaacgc tatgttgact caaaagttat gactcgaaat catagtggtt
     9721 atatacctat aaatccagag ttatatagat tcatcattcg cacttctgcg cctgttgtag
     9781 acaataatat actgggtaat atatttaatg atgatgtgaa ctctgtgtgg gaaattctta
     9841 atgaaaatag acctactcgc ttcttgatat catgccccga ggaagttgtt gtctggagta
     9901 ttgttatgtc gtttcaaaat tctaatgtta gaggactaaa tgttaacatt tatggtggtg
     9961 gcgatacaaa ttttaccaac atcacagcaa atatcgttcg aacaataaat aatagtacct
    10021 atacaacttt aggcgaagag aaaaataaaa acaaatttcg tggatatacg attgaaataa
    10081 atccaggaga tttggttgca gagtctttga aattaattag atttcaaatg tttgtctata
    10141 atgactgagg ttggaaaatg ctgagatatt cggtactcgg gagcatcact attgcaacca
    10201 ctcgaacttg attttgtgta attcggatgt caaacgg
//
