# Supplementary material for: Widespread Horizontal Gene Transfer Among Animal Viruses
Source: bioRxiv. 2024 Mar 26:2024.03.25.586562. Preprint. [Version 2] doi: 10.1101/2024.03.25.586562 (PMC11071296; doi:10.1101/2024.03.25.586562)
Supplement: Supplement 2 [file media-2.zip › File2_Maps/Papilloma_homo7334_hospitalfecesGamma_SRR2565980.gb]

LOCUS       Papilloma7334           7193 bp    DNA     circular     10-NOV-2023
DEFINITION  [label=nearest existing NCBI txid735504].
ACCESSION   
VERSION
DBLINK      BioProject: PRJNA297252
            BioSample: SAMN04126317
            Sequence Read Archive: SRR2565980
KEYWORDS    .
SOURCE      Papillomavirus homo7334
  ORGANISM  Papillomavirus homo7334
            Unclassified.
REFERENCE   1  (bases 1 to 7193)
  AUTHORS   Buck,C.B., Welch,N., Belford,A., Varsani,A., Pastrana,D.V.,
            Tisza,M.J. and Starrett,G.J.
  TITLE     Widespread Horizontal Gene Transfer Among Animal Viruses
  JOURNAL   Unpublished
REFERENCE   2  (bases 1 to 7193)
  AUTHORS   Buck,C.B. and Tisza,M.J.
  TITLE     Direct Submission
  JOURNAL   Submitted (10-NOV-2023) Lab of Cellular Oncology, National Cancer
            Institute, Building 37 Room 4118, Bethesda, MD 20892, USA
COMMENT     ##Assembly-Data-START##
            Assembly Method       :: Megahit v1.2.9
            Assembly Name         :: Papilloma7334
            Coverage              :: 1078x
            Sequencing Technology :: Illumina
            ##Assembly-Data-END##
FEATURES             Location/Qualifiers
     source          1..7193
                     /organism="Papillomavirus homo7334"
                     /mol_type="genomic DNA"
                     /isolate="hospitalfecesGamma"
                     /isolation_source="human gut metagenome"
                     /bio_material="feces"
                     /note="human"
     CDS             1..429
                     /codon_start=1
                     /product="E6"
                     /translation="MAELFPIRLDNYCRTFHISFFDLKLLCLFCKSYLSVLDLAGFYH
                     KDLCLVWRQRICYACCCPCLRLLAKYERENYCICECSGTTLECLVNKSLQDIIIRCVY
                     CLQKLDYAEKVFCDRNCIRFSLVRGHWRGYCRKCVKSDDW"
     CDS             419..712
                     /codon_start=1
                     /product="E7"
                     /translation="MIGNAPDIKDIELELDSLILPQNLLSDESLSPDDVQEEEEQCAF
                     RVDTGCHSCGTGVRLTVWATHRAIRTLQVLLTQELSIVCPGCSRHQFHDGRPR"
     CDS             693..2480
                     /codon_start=1
                     /product="E1"
                     /translation="MMGDLDKGTVNLDCLEGTSGWYMVQEAECVDSLTELFEESTDSN
                     FSNISNLIDDDEVDQGNSLALFTEQLAEDSNRVVAALKRKYTTTPPQTVSDLSPRLQA
                     VHITPQKSSSKRRLFHDSGICEDEAQSGSEVLNNYDSLRSELLKSNNAKAVILFKFKE
                     TLGVSFSEITRSFKSSKSCSDGWCVATYCARDEVIEASKIQLQPHCDYFQLLNYGFIC
                     LYVLLFKSAKNRSTVCKLFMTMLNINELQMICEPPRTRSAAVALFLYQKSLSNVSFKF
                     GDFPNWVKKHTQLNHEIAATAESFDLSEMIQYCFDNDYLDEPTIAYKYAQYAEVDRNA
                     AAFLRSNQQAKFVRDACQMVRYYKRQQMREMSMSDWIWKCCDESDNDGDWKTIAQFFK
                     YQNANFVSFLCALRNFFKGVPKKQCLVFHGPSDTGKSYFCNSLNTFLRGKVISFLNSK
                     SQFWLSPLADAKIGLLDDATWPCWLYMDTNMRNALDGSTVCVDTKHKNHMQIKLPPLL
                     VTTNLDVENEVTLKFLKSRLTFFHFPNPLPFNHDGSLVYTINNATWNCFFRKLSAQID
                     LSPKEEFEDESGRPDRAFRCTAREASDTL"
     CDS             2416..3597
                     /codon_start=1
                     /product="E2"
                     /translation="MNQADLTERSDALQERLLTLYESDLKTLAAQLEHWTLIRKQYVL
                     YYYAKKEGYTHLGLQPLPNLQISEYRAKEAIQLMLLIKSLQKSPFANEQWTLTETSAE
                     IIHTPPKNCFKKQPYIVTVWFDHNPDNSFPYTNWDFIYYQDDNEQWHKTPGLVDINGM
                     YYIESNGDRAYFQLFDADAERYGTTGQWTVKVKNETFSTSSYRAQSVSPQASISSSSD
                     SISSSQTVHTRRQQIEEGSPSSSTAISTTTTIRRRRRQREYSTDDDGEPSRSKRRREA
                     SAAGVPASQVGRRHRSVPTTGLTRLARLEAEARDPAIVIVKGGSNQLKCWRYRIGGKY
                     KHLFKNSSTVFKWTEHNNNEIHSNRLLIAFESYQQRKLFLQKVSVPKGATYAYGNLDS
                     L"
     CDS             2996..3355
                     /codon_start=1
                     /product="E4"
                     /translation="MKLFLPVPTGRNPYHPKPPSVPPATPYPHRKLSTPDDSKSKREA
                     LAAQPPSRRRLQYEEDEDKENTPPTTTESPQDRRDDERRQLLGSLLHKWAEDIEVFQQ
                     QVLQDLQDLRLRLGIQP"
     CDS             3597..5147
                     /codon_start=1
                     /product="L2"
                     /translation="MHARKRVKRDSVENLYKACRAGGDCIPDVKNKVENTTLADILLQ
                     AFGSIIYLGHLGIGSGKGTGSITTGRPVPEVTTGAATVKPTITKPSRPFSVPIDPLSA
                     GKPIRPIDPLAGSRPVDVLDPSSSAIVPLSENVPDTIVTIENPAFDINIDVSNEITPF
                     QIEPTVVQEGDAAIINVTPIEPPPTTIIYTDPTIENIGVATHIDPDINVFVNPLERGD
                     TISLENNSLEYIPLEDLTTISQFEIEEPPTSSTPSNRLDRAITRAREFYNRRIAQVSV
                     RNPDFLGQVSRAVRFEFENPAFEDEVTLEFEQDLENVEAAPDPDFADIRRLSRPSYNI
                     TNEGTLRVSRLGSKGTIRTRSGTVIGQQVHFYYDVSEIPEATAIEMQVLGEFSGEASH
                     TNLLAESSIIDALTESHLYPEEELLDNMVESFNSGQLLLQGEEEDGSKFTYPILYEGV
                     PLTNYVNMIDSSLTFAAPVLHTDDIIQPNIIPFNPLQPGVSIDVISEDYFLHPSLLPK
                     KRKRHEIF"
     CDS             5159..6691
                     /codon_start=1
                     /product="L1"
                     /translation="MALWMQTQGKLYLPPSKPVAKVLTTDEYVVGTKMYFHGGTDRLL
                     IVGHPHFDVTNGVDDKIVVPKCSGNQFRVMRMFLPDPNKFAIADLNVFNPEKERLVFK
                     LIGLQIDRGGPLGVGATGHPLFNKYVDCENPINYPEKLDNAKDYRKDLAVDPKQVQLF
                     IVGCAPPTGEYWDVADPCPDKPLQNGECPPIELLHSVIEDGDMCEIGFGAVNFRTFQQ
                     DRAGTPLELTNEISKWPDFVAMTKDIYGDQVFFFGKKEQMYARHLLARAGIDGDTLPT
                     TTYLNPNRNGDAMQKDLGPYCYSTTPSGSLVTSDAQLFNRPYWLYQAQGANNGILWGN
                     QLFITIVDNTHNTNFNLSIYNQQGPIDYNNYTYKAGDFKTYTRHVEEFDVEIIVELCK
                     VPLDAEVLSHINVMNPQILEDWELSFVPPPPEGIQDTYRYLKSSATKCPPKPSEVTSD
                     DPWAKYTFWNIDLREKLSSELSQFPLGKRFLYQNNMLRSRKRARVDTTQTTKSTKRKR
                     SR"
ORIGIN      
        1 atggctgagc tttttcctat aaggcttgat aactattgca ggacctttca tatttcattt
       61 tttgatttaa aattgctatg cttattttgt aagtcttatt tgtctgtttt ggatcttgca
      121 ggtttttatc ataaagattt gtgtttggtg tggagacaaa gaatttgtta tgcttgttgt
      181 tgtccttgtt taagattatt agcaaagtat gaaagagaaa attattgtat ttgtgaatgt
      241 tctggaacta cattggaatg tttagttaac aaatctttgc aagatattat tattcgctgt
      301 gtttattgct tgcagaaatt ggattatgct gaaaaagtat tttgtgatag aaattgtata
      361 agattttctc ttgtaagagg tcattggcgt ggatattgta gaaagtgtgt taaaagcgat
      421 gattggtaat gcacctgata ttaaagatat tgaattagag ttagatagtt taattttacc
      481 acaaaatctt cttagtgacg agagtttgtc accagatgat gtgcaagaag aggaggagca
      541 atgtgccttt agagttgaca ctggttgtca ctcttgtgga actggtgtcc gattgactgt
      601 gtgggcaact catagagcaa taagaacatt acaagtttta ttgacacaag agctcagtat
      661 agtttgccca ggctgctcca gacatcagtt tcatgatggg agacctcgat aaaggtactg
      721 taaatttgga ttgtttggag ggaacaagcg ggtggtacat ggtacaagaa gctgaatgtg
      781 tggatagttt aactgaactt tttgaagaaa gtacagattc aaacttttca aatatatcga
      841 atctaataga cgatgatgaa gttgatcagg gaaattccct ggcactgttt acagaacagt
      901 tagcagaaga ttcaaacaga gttgtagcag ctctaaaacg aaagtacact actacacctc
      961 cacaaacagt gtcagatttg agtccgaggc tgcaagcggt ccacataact cctcaaaaaa
     1021 gttctagtaa acgtcgctta tttcacgata gtggtatttg cgaagatgaa gctcaaagtg
     1081 gttctgaggt attaaataat tatgattcat taagaagtga attacttaaa agcaataatg
     1141 caaaagctgt tattttgttt aaatttaagg aaacattggg tgtttcattt tctgagataa
     1201 ctagaagttt taaaagtagt aaatcatgtt cagatggctg gtgtgtagct acatattgtg
     1261 caagagatga agttatagaa gcatctaaaa ttcagttaca accgcattgt gactattttc
     1321 aattgctaaa ttatggcttt atttgcttat atgtattatt atttaaaagt gccaaaaata
     1381 gaagcactgt gtgtaaatta ttcatgacta tgttaaatat taatgaattg caaatgattt
     1441 gtgaacctcc acgcacacgt agtgctgcag tagcattgtt tttatatcaa aaatctttaa
     1501 gcaatgtaag ctttaagttt ggtgactttc ctaattgggt caaaaagcac acccagttaa
     1561 atcatgaaat tgctgcaact gctgaaagct ttgatttatc tgaaatgatc cagtattgtt
     1621 ttgataatga ttatttagat gaaccaacga tagcttataa atatgcacag tatgctgaag
     1681 tagatagaaa tgctgcagct tttcttagaa gcaatcagca agctaagttt gtcagagatg
     1741 cctgtcaaat ggtaagatac tataaaagac aacaaatgag agaaatgtct atgtcagatt
     1801 ggatttggaa atgttgtgat gagagtgata atgatggtga ttggaaaacc atagcacagt
     1861 tttttaaata tcaaaatgct aattttgtaa gttttctatg tgcattaaga aactttttta
     1921 aaggtgtacc taaaaaacaa tgtttagtgt ttcatgggcc ttctgataca ggtaaatctt
     1981 atttttgtaa ctctttaaat acatttttaa gaggcaaagt aatatccttc ctaaatagca
     2041 aaagccaatt ttggttatca cctcttgcgg atgccaaaat tggacttttg gatgacgcta
     2101 catggccgtg ttggctgtac atggatacta acatgagaaa tgcattagat ggaagcactg
     2161 tatgtgttga tacaaaacat aaaaatcaca tgcaaattaa attacctcct cttcttgtta
     2221 caacaaattt agatgttgaa aatgaagtga cattaaagtt tttaaaaagt aggttaacat
     2281 tttttcattt tcctaatccg ttgcctttca accatgatgg gtccctagta tatactatta
     2341 ataatgctac atggaactgt ttttttagaa aactatcagc tcagattgat ttgagtccaa
     2401 aagaagagtt tgaagatgaa tcaggccgac ctgacagagc gttcagatgc actgcaagag
     2461 aggcttctga cactttatga atctgactta aaaacattag cagcacaatt agaacactgg
     2521 actttaatta gaaagcagta tgttttatat tattatgcta aaaaagaagg ttatacacat
     2581 ttgggactgc agccgttacc taatttacaa atatctgagt atagagctaa agaagctatc
     2641 caacttatgt tattgattaa aagcttgcaa aagtcacctt ttgctaatga acaatggact
     2701 ttgacagaaa caagtgcaga aataatccac actccaccaa aaaattgttt taaaaagcaa
     2761 ccttatattg taactgtctg gtttgaccat aatccagata actcctttcc ctacaccaat
     2821 tgggacttta tatattacca ggatgacaat gaacaatggc acaaaacgcc aggattggta
     2881 gatatcaatg gcatgtacta tattgaatca aatggtgata gagcatactt tcaattattt
     2941 gatgcagatg ccgaaaggta tggcacaact ggacaatgga cagtaaaagt taaaaatgaa
     3001 actttttcta ccagttccta cagggcgcaa tccgtatcac cccaagcctc catcagttcc
     3061 tccagcgact ccatatcctc atcgcaaact gtccacacca gacgacagca aatcgaagag
     3121 ggaagcccta gcagctcaac cgccatctcg acgacgacta caatacgaag aagacgaaga
     3181 caaagagaat actccaccga cgacgacgga gagccctcaa gatcgaagag acgacgagag
     3241 gcgtcagctg ctggggtccc tgcttcacaa gtgggcagaa gacatagaag tgttccaaca
     3301 acaggtctta caagacttgc aagacttgag gctgaggctc gggatccagc catagtcatt
     3361 gtaaaaggtg gttcaaatca gttaaaatgt tggagatata gaataggtgg aaaatacaaa
     3421 cacttgttta aaaattcatc tacagttttt aaatggacag agcataataa taatgaaata
     3481 cattctaatc gcttattaat agcttttgaa agttatcaac aaagaaagct atttttgcaa
     3541 aaagtttctg ttcctaaggg tgcaacctat gcttatggta acttagattc tttataatgc
     3601 atgctagaaa acgcgtaaaa cgagattcag ttgaaaatct gtataaggcc tgtagggcgg
     3661 ggggagactg tatacctgat gtaaaaaata aagtggaaaa tactactctt gcagatattc
     3721 ttttacaagc gtttggcagt ataatatatt tgggacatct tggaattggt agtgggaagg
     3781 gtacaggcag tataacaaca ggacgtcctg ttcctgaggt aaccactggt gcagctacag
     3841 ttaaaccgac aataactaaa cctagtcgac cgttttcggt tcctatcgat ccattaagtg
     3901 ctggaaaacc aatcagacct attgatcctc ttgcgggatc gcgacctgtt gatgttttag
     3961 atccttcatc ttcagctatc gtgccgttgt cagaaaatgt tcctgacact atagtaacaa
     4021 tagaaaaccc agcatttgat attaatattg atgtaagcaa tgaaataaca ccatttcaaa
     4081 tcgagccaac tgtagtgcaa gaaggtgatg cagctattat aaatgttacc cctatagaac
     4141 cccctccaac aacaattatt tacacagacc ccacaataga aaatatcggg gtagcaacac
     4201 atattgatcc agatataaat gtgtttgtca atccattaga aagaggagat acaattagtt
     4261 tagaaaataa tagtctagaa tatattcctc tggaagattt aactactatt agccaatttg
     4321 aaattgaaga gccccctacg agtagcacac ccagcaatag acttgacaga gctataacac
     4381 gagctagaga attttataat cgtaggattg cccaggtgtc tgttaggaac ccagactttt
     4441 taggtcaggt ttcccgcgca gttagatttg aatttgaaaa tcccgccttt gaagatgaag
     4501 tcaccttgga atttgaacaa gacttagaaa atgtggaagc agcgccagat cctgactttg
     4561 cagatataag acgattaagt cgccctagct acaacataac aaatgaaggc accttacgtg
     4621 ttagcagatt aggatctaaa ggaacaatac gaacacgctc aggcacagtt attggacaac
     4681 aagtacattt ttattatgat gttagtgaaa ttcctgaagc tacagctatt gaaatgcaag
     4741 ttttaggtga gtttagtgga gaagcatctc atacaaattt attagcagaa agctctataa
     4801 ttgatgcatt aactgaatct catttatatc cagaggaaga attgctggac aatatggtag
     4861 agtcatttaa tagtggtcag ttattgctac aaggggaaga agaagatggt agtaaattta
     4921 catatccaat actttatgaa ggtgttcctt taaccaatta tgtgaatatg atcgattcat
     4981 ctttaacttt tgctgcacca gttttacaca ctgacgatat tattcagcca aacattattc
     5041 cgtttaatcc tttgcaacct ggtgttagta tagatgtcat atcagaggat tatttcttac
     5101 acccttcttt actgccgaaa aagcgcaaaa gacatgagat tttctaattg ttttacagat
     5161 ggcattgtgg atgcaaactc aaggaaaatt atatctacct ccttctaaac cagttgcaaa
     5221 agttttaaca acggatgaat atgttgttgg taccaaaatg tattttcatg gaggaactga
     5281 tagactactg attgttggtc atccacattt cgacgttacc aatggagttg atgacaaaat
     5341 agtggttcct aaatgttctg gtaaccagtt cagagtaatg agaatgtttt tacctgatcc
     5401 aaacaaattt gcaattgctg atttaaacgt ttttaatcca gaaaaggaac ggttggtgtt
     5461 taaattgata ggattacaaa ttgacagagg tggtcccttg ggtgtcggtg caacaggtca
     5521 cccattgttt aataaatatg tggattgtga aaatcctata aattatccag aaaaacttga
     5581 caatgctaaa gattatagaa aagatttagc tgtggatcct aaacaagtgc agttatttat
     5641 tgtaggttgt gctcctccaa caggagaata ttgggatgtt gcagatcctt gcccagataa
     5701 accattgcaa aatggcgaat gcccacctat agaactttta cactcagtta ttgaagatgg
     5761 tgatatgtgc gagataggtt ttggagctgt caatttcaga acatttcaac aagatagggc
     5821 tggaactcca ctagagttaa cgaatgaaat ttctaaatgg ccagactttg tagctatgac
     5881 aaaagatata tacggagatc aagttttctt ttttggaaaa aaagagcaaa tgtacgctcg
     5941 tcatttgtta gctagagcag gaatagatgg tgacactcta cctactacta catatcttaa
     6001 tcctaataga aacggagatg ctatgcaaaa ggatttaggt ccttattgtt acagtacaac
     6061 acctagcggt tcgttagtta cctcagatgc tcagctattc aatcggccat attggttgta
     6121 tcaggctcaa ggagcaaata atggtatttt gtggggaaat caactgttta taactatagt
     6181 tgacaataca cataatacta attttaattt atctatttac aaccagcaag gcccaataga
     6241 ctataataac tacacttaca aagcaggaga ttttaagact tataccagac atgtggagga
     6301 gtttgatgtg gaaattatag tagagctatg caaagttccc ctcgatgcag aagttctgtc
     6361 acatattaat gtgatgaatc ctcagatact ggaggactgg gaattatcgt tcgttcctcc
     6421 tcctccagag ggtattcagg acacatatcg atatcttaaa tcatcagcaa caaaatgtcc
     6481 tccaaaaccc agtgaagtta cctcagatga cccttgggcg aagtatactt tttggaatat
     6541 tgatttgcga gaaaagttgt cctcagaatt gtctcaattt ccattaggaa aacgattttt
     6601 gtatcagaat aatatgttaa gaagtagaaa acgcgctcgt gttgatacaa cacaaacaac
     6661 caaatctaca aaacgaaaac gatcaagata atttaggaaa ctgttaagcc cagtactgtg
     6721 aactttgaaa ctgtgaatat gttgtattga actgtgaaac ctgcatactt gaaccaataa
     6781 aatatgtttt gaatgcagta tctgactaat gtggtcgtca ttattatcac cgcacctatt
     6841 gtttattcgt tgctgccctt tataaggaca gctgcaggtt acaataggtc atttgtcagt
     6901 tacagagtct ttaaactgac catcttcagc atctctagtg gcaccgcaag tggtgctgtc
     6961 aaaaaaagcg ccaaaggcta attgaaacca ttttcggtcg ctgactcaaa cgcaggtacg
     7021 tgcaagttca aacaatcttt atagactttg ataccagaag cggtgttttc taaagttaga
     7081 accgaaggcg gtgcttgctt tgttttctgt aatgattgtt ggcaacaatc attcttccta
     7141 gctataataa ataccgggag tggtattgca accccagcag atttatctga ctg
//
