# Supplementary material for: Widespread Horizontal Gene Transfer Among Animal Viruses
Source: bioRxiv. 2024 Mar 26:2024.03.25.586562. Preprint. [Version 2] doi: 10.1101/2024.03.25.586562 (PMC11071296; doi:10.1101/2024.03.25.586562)
Supplement: Supplement 2 [file media-2.zip › File2_Maps/uMeld_acytostelium_S1H_FLTD01001901_17093.gb]

LOCUS       uMeld17093ct_1         17093 bp    DNA     linear       01-JAN-2019
DEFINITION  [note: taxonomic lineage unclassified virus]
            [isolation_source=original].
ACCESSION   
VERSION
DBLINK      BioProject: unknown
            BioSample: unknown
            Sequence Read Archive: unknown
KEYWORDS    .
SOURCE      unclassified virus sp. ctKDYL9 (unknown)
  ORGANISM  unclassified virus sp. ctKDYL9
            Unclassified.
REFERENCE   1  (bases 1 to 17093)
  AUTHORS   Taker,C.
  TITLE     Cenote-Taker 2 dummy template file. Do NOT submit
  JOURNAL   Unpublished
REFERENCE   2  (bases 1 to 17093)
  AUTHORS   Taker,C.
  TITLE     Direct Submission
  JOURNAL   Submitted (01-JAN-2019) Taker 2, Cenote, 1000 Circle St., Cenote,
            DC 31111, USA
COMMENT     ##Genome-Assembly-Data-START##
            Assembly Method       :: unknown_assembler
            Genome Coverage       :: 1x
            Sequencing Technology :: Illumina
            Annotation Pipeline   :: Cenote-Taker 3
            URL                   :: https://github.com/mtisza1/Cenote-Taker3
            ##Genome-Assembly-Data-END##
FEATURES             Location/Qualifiers
     source          1..17093
                     /organism="unclassified virus sp. ctKDYL9"
                     /mol_type="genomic DNA"
                     /isolation_source="unknown"
                     /collection_date="unknown"
                     /note="genome binned from sequencing reads available in
                     unknown;
                     derived from metagenome: unknown"
     CDS             3..560
                     /inference="protein motif CDD:KOG4162"
                     /codon_start=1
                     /transl_table=11
                     /product="KOG4162, Predicted calmodulin-binding protein
                     [Signal transduction mechanisms]"
                     /translation="-
                     RDSGRPPASTASKDVLRVREGTHDDALDSDLRRRVRLWLEIAQAFTQLRMFEDAASCL
                     AQADALAPAHPDIYYHQGFLFEMQDLRNDALANYKRALTIDPGHTNSAIRIAVNHYVG
                     GDDLLLAENNLTTILRSYDPTSHYAWFQLGVVLKVKGDVERASECFKLAIELDKTSPL
                     VPYESLSRHI"
     CDS             526..624
                     /note="no search hits"
                     /codon_start=1
                     /transl_table=11
                     /product="hypothetical protein"
                     /translation="MFHTKASPDTSREPRTTTPPTLEFSPQIYYIL"
     CDS             670..792
                     /note="no search hits"
                     /codon_start=1
                     /transl_table=11
                     /product="hypothetical protein"
                     /translation="MVCWVDGSXXXXXXXXXXXXXXXXXXLLSLCVLIGLVLVR"
     CDS             811..933
                     /note="no search hits"
                     /codon_start=1
                     /transl_table=11
                     /product="hypothetical protein"
                     /translation="MKLEYIAFRFVVKKLSSSGIEFSCRNEGTLQGWDFFFRFK"
     CDS             992..1339
                     /note="no search hits"
                     /codon_start=1
                     /transl_table=11
                     /product="hypothetical protein"
                     /translation="MQTNIISNPALSDQSNVYGITIEVKGVNTLKDSDGTSYTEYSVD
                     ITNSPHGIALDHLIISPTDYHPTESWGINNLPDGTLGLPSYVTIGQGHQYNWGFIAPS
                     AYDPSFSVVRAWS"
     CDS             1330..1494
                     /note="no search hits"
                     /codon_start=1
                     /transl_table=11
                     /product="hypothetical protein"
                     /translation="MVLTHISPKPFGSLYFFFSQIKLCLTYKFSLPQKNPIPLINNKH
                     LNYPHKNFFF"
     CDS             1537..1710
                     /note="no search hits"
                     /codon_start=1
                     /transl_table=11
                     /product="hypothetical protein"
                     /translation="MGRLLNNYKIIVHQVQVVFEKKKCLKAPFRINYLDLPHNNQISI
                     FNRFQTKLFEFKK"
     CDS             1881..2066
                     /inference="protein motif CDD:KOG1659"
                     /codon_start=1
                     /transl_table=11
                     /product="KOG1659, Class 2 transcription repressor NC2,
                     alpha subunit (DRAP1) [Transcription]"
                     /translation="MKKKFKTKFPRERIKKIMQKDEEIGKIALATPILICKYFGLLNP
                     TFITYYYYLLTPSLLTI"
     CDS             2071..2217
                     /note="no search hits"
                     /codon_start=1
                     /transl_table=11
                     /product="hypothetical protein"
                     /translation="MSRIVHERSHTKDMQDNKEFEWKGYASISSVSTLLSLSLSPPNN
                     KPIS"
     CDS             2288..3235
                     /note="no search hits"
                     /codon_start=1
                     /transl_table=11
                     /product="hypothetical protein"
                     /translation="MFDFLLEIVAKVSTTAGGDDKAERKGRGGQKNGDEPDELEMDDD
                     MGEEESSEEESSDESDDASDEESSSTPARPARGRGSRGGRGSRGGRGSRGGRGGRGRG
                     GANAAAASTTSTTTTTTTTTTTTPPSPSTPGRKKRAAIKQESPNLTSSSGSLLSSSEQ
                     LPISLTHSSNSTSTTTNTQTHSSPPQPPPPAITFQQQLPQIPQIPQIPQIPQAKLELP
                     SISNDRMTFQLNPIEQNSPPTLHQSSPTLPSLQLPPLFAPSTSLSTSTNNNNSTKSSI
                     SHLMNPSSSGNNITTINNNNNSSNNIPKPSVEEDDYDQE"
     CDS             complement(3385..3492)
                     /note="no search hits"
                     /codon_start=1
                     /transl_table=11
                     /product="hypothetical protein"
                     /translation="MTIKVNQQDIRLTSIILFYLKTIKIFRSTPVLIYF"
     CDS             3532..3717
                     /note="no search hits"
                     /codon_start=1
                     /transl_table=11
                     /product="hypothetical protein"
                     /translation="MDITKEENLSPQVNLLINYLIIYRFSSLVNYNFWVKNCGYLFAL
                     MERSFLATHKTKYNVNF"
     CDS             3779..3955
                     /note="no search hits"
                     /codon_start=1
                     /transl_table=11
                     /product="hypothetical protein"
                     /translation="MLLLSPSIHFLSLIFTHIIISSLFPLLFPPAPLLSLFNASVQHQ
                     QVCYSCTFPYVVRL"
     CDS             3989..4306
                     /note="no search hits"
                     /codon_start=1
                     /transl_table=11
                     /product="hypothetical protein"
                     /translation="MSTSNTKPPFVITEATTAQEIIAHLDKKLSKADQHIVSEMDING
                     ASLLNPLISTVITTLGLTVPGILLLLGLRPQEPLPAPPASQTSPSAPQGMYHRHLVYH
                     QHL"
     CDS             4306..5115
                     /note="no search hits"
                     /codon_start=1
                     /transl_table=11
                     /product="hypothetical protein"
                     /translation="MTSTNQVFSHSFYLNYTTTPPDIPAWATQSGHLIVHRIDSRPSL
                     SAFPLEGRAETVDILRRNSSNNIKSFIDEMTTKQFYTIPLVTGGLGIGKTRIGEEYWE
                     ITKSIVDSNENFKKRFGGKVWYAKVDCAVDSPDIFDNTQSNVYLGQIIACQILLGVTR
                     QSVKQFPFNLSTQKVLSFIKERFLSEEHSFGIIVLHIDEFFFLAKGDPKKTFLDALVE
                     SIASILISCHNLKVCLLPIMTGTDFKSAEKAVCFSKLGMESIHLLPLFSSV"
     CDS             5117..6322
                     /note="no search hits"
                     /codon_start=1
                     /transl_table=11
                     /product="hypothetical protein"
                     /translation="MILCTNGYWKTVKDENKLPKPLTQSLLAYFGGIPRFLQLFLTLL
                     KDYKLLPISNIRHDLQSVLNDLSTNILSAYQIKDWGQAVGGSIVALRHLILFSISGTL
                     VKKDTPINGCTIQSVESTGILFLNPSLTAGSYTIQMPLCLIRAINLQLKDIKDEMFDI
                     FKIVDDNAFETYMITIRAFRQNLLCNLGYTTATINDLYPNAIGSKETLQRLIPIKPLT
                     IHHMKGGSDLHSFHNQDPKEIPVLGNDVIDITSGDVLLQNVPKAPHADAIICHPQLTT
                     ADNNTVEVLQFKSSKYVTEGDAPAPSTCVTIDQIVCEYNKVIKSSTFRKKYNVSTSNL
                     LFVFISNKPYAETETDSIGALMEQLHSDSITKKIDGHTIPKGLILVCSFNFSSFAGSF
                     AHPAIFIEP"
     CDS             complement(6411..6725)
                     /note="no search hits"
                     /codon_start=1
                     /transl_table=11
                     /product="hypothetical protein"
                     /translation="MTLDHHKNSEPFSTKYDGYTSCPFPSPTPSLSSPNSSMTTWVGT
                     SVAGPVTVSSLAAGSDQAPSFNPPFTIPEVKVNLVNIYILNFTHHIVRRFLGITLGGH
                     RG"
     CDS             complement(6733..6837)
                     /note="no search hits"
                     /codon_start=1
                     /transl_table=11
                     /product="hypothetical protein"
                     /translation="MCVCVNNNCWRGCDWNLNSIFFLKFNLFQLEIIK"
     CDS             complement(6929..7030)
                     /note="no search hits"
                     /codon_start=1
                     /transl_table=11
                     /product="hypothetical protein"
                     /translation="MTDFIFIVGRTAMMQHCSHGGHVMFKQVRWESR"
     CDS             7068..10352
                     /inference="protein motif CDD:pfam10162"
                     /codon_start=1
                     /transl_table=11
                     /product="G8 domain"
                     /translation="MEYRLAASNIIIIILIYILGEPILVKSDCPDTNALLKPWSDSVR
                     TWKGLPLPTAGANISITIPILLDISPPSLGAIVITGNGSLVFKHAPGINLIASSIQLY
                     DGGSLIVGSEACPFSYHTSITLTGLSHTTAPNVSLHSMNYGQKVIAVSRGGTIELHGR
                     ATTPSWTHLVETVPASPPGATRGPIITLADPVGWAIGDQIVLSSTDYDEYQSETNFVD
                     VCTSCHANQVQLRLPVAYMHYGRITYGVDQRAQVGLLTRPILVQGSVESSTCQSTPAV
                     CHFFPDYTFGAHIMVTEGFRSAHFEGVELFRVGQPHMISRYPIHFHMTGRVDEAGGYP
                     SPSYVRDCSVHKSFSRCIVLHGVHGLRVLRNVAYDTMGHCYMMCDAIETSNIIDRNLG
                     LLTKPALILPTDRDCDMCLYMTPKDFNGFGTQCTECRATSTFWLSNPNNTVTNNVAGG
                     SAFTGFWLLFPDFPSGESSAEGHLKHIMPVFTRITLFENNTAHSNQDGVIIDNGIKLT
                     LPSASDPQQYLSLVNARYKPRMDSTDPNSPRAVSVFTGITSYKNRWRGGWARGGGLLF
                     DRCAFSDNAIGFTPASEGNYPEDPGAVLVMQNSLFVGESENVGQASSWIPFQRGRTNP
                     FGEGSNMPIRGYEVYDGTNLVENVTFRAFLRDSSPRNISAIGWYRYNDWQTSPRSFVR
                     GLTFENVTLHFHMETTTVDGDLTETLTDLDGSATGIPGGVLLRNMPYYLTESCAPVPQ
                     WNALLCNESVSQLYLFNPQTESTAYDGKEESVTFIRDDLADNSLTLIGLPNHYPRRHF
                     LPLVYFDHRYVIHFLSHPVPPVFCTQAVNWQQGDSMIVGVCIGVNALNLTLEKLLGVG
                     VMYQYTPVNCLAEVNATTYYHDKNTGVLSYRLQQSFERPGYYYCPLGGCEQVRISVAW
                     MGPSQVSDCRSALYSQSMTIFDENVNPLFLSSSLGSHLITNSTLAYRGSSFISFDPQP
                     SNFLKVMCRDAHPQCIPSTGIEWLEFWVHAGDHSTQRLMVSLITSNGLVSPIEFDRSS
                     FISSQWTIVRVPFSSLTHGFTNSTSNNNNNNNSLPAFSGLMFFTKDPSQGLINLDDIK
                     LVYLSN"
     CDS             10420..10647
                     /note="no search hits"
                     /codon_start=1
                     /transl_table=11
                     /product="hypothetical protein"
                     /translation="MCQPQSPEIYPVSRLDTWRHKSFELDWIQLRILASDIPTIATRK
                     LFEVGNNSLSGLAKRLIHGAQFGDTLLDLFN"
     CDS             10667..10801
                     /note="no search hits"
                     /codon_start=1
                     /transl_table=11
                     /product="hypothetical protein"
                     /translation="MNHLVPVPDIIPISLISTSWSTCSSFLKMVLGTPPMPLHFPVTP
                     "
     CDS             10838..11020
                     /note="no search hits"
                     /codon_start=1
                     /transl_table=11
                     /product="hypothetical protein"
                     /translation="MHPAIKSFKSHVGESFRIVHFSIPQHSIYFKFHLQSIHKPTYLF
                     LKLEIEVDIVVKTGDI"
     CDS             11039..11131
                     /note="no search hits"
                     /codon_start=1
                     /transl_table=11
                     /product="hypothetical protein"
                     /translation="MVTENIKNWNVGIGLQSNIGKVVLLLAFEI"
     CDS             11164..11307
                     /note="no search hits"
                     /codon_start=1
                     /transl_table=11
                     /product="hypothetical protein"
                     /translation="MSPEKSNVELVVELEGVESPEEARKVLFIMMINTLARVIPRVTS
                     RAA"
     CDS             11507..11884
                     /note="no search hits"
                     /codon_start=1
                     /transl_table=11
                     /product="hypothetical protein"
                     /translation="MEMFYGVTYIGLEDPEEHVDTLENGQDTDSLDFEELERGARKED
                     AELVAEAENGVGVANEPVALECGESLVCASYRGNVFEKVDQHEVDGVPPDKFGTANVS
                     VAFGLAWRTGERFNVVLFILDFH"
     CDS             11886..12041
                     /note="no search hits"
                     /codon_start=1
                     /transl_table=11
                     /product="hypothetical protein"
                     /translation="MTCSVSSDDLFTTSFSGVSSTRGEYSLFCWGGTFRAKKNKDPYI
                     RTVGRMQ"
     CDS             complement(12051..12350)
                     /inference="protein motif CDD:pfam02487"
                     /codon_start=1
                     /transl_table=11
                     /product="CLN3 protein"
                     /translation="MAVGLIGVALSTYVSFWFCLGMIAFIGISSSFGESVLLSYIKLF
                     PAELVNGWSSGTGIAGVCGSLFYLALSSAGLSNAYVPRITLQPLFLTSHPIPLLL"
     CDS             complement(12443..12667)
                     /note="no search hits"
                     /codon_start=1
                     /transl_table=11
                     /product="hypothetical protein"
                     /translation="MKDRLYIVNWISFHLLGIINNFSYCVVNAAGQSLVDSFNRRNDI
                     GFILWANIAFGFASRSTYLLHITHLIHTLI"
     CDS             complement(12664..12819)
                     /note="no search hits"
                     /codon_start=1
                     /transl_table=11
                     /product="hypothetical protein"
                     /translation="MIKQRFLAKAFAKGYSCIGITNKKESETLISLQSFLCYIYIYTY
                     KYSCSVR"
     CDS             complement(12869..12961)
                     /note="no search hits"
                     /codon_start=1
                     /transl_table=11
                     /product="hypothetical protein"
                     /translation="MHRTKAVGDLHVIEEETSCLETFININPVS"
     CDS             complement(13104..13412)
                     /note="no search hits"
                     /codon_start=1
                     /transl_table=11
                     /product="hypothetical protein"
                     /translation="MNLCFRVIDKEILVNKLTLTGEDWSNNNYAILGHIQKVFLNSVI
                     GNDMYQAIIISGEEYDKFRQVLRDLVRLTNEVSMSKTIVNKSQIDFLASEGFASPVEG
                     "
     CDS             complement(13480..13605)
                     /note="no search hits"
                     /codon_start=1
                     /transl_table=11
                     /product="hypothetical protein"
                     /translation="MKVADFTEQDTIHLFNKMTEYRTDVGVDESIIKDIFKQTRG"
     CDS             complement(13656..13985)
                     /note="no search hits"
                     /codon_start=1
                     /transl_table=11
                     /product="hypothetical protein"
                     /translation="MGTINHFWMSIYKQLPNATRTPVTMDEVMRPFLPGNSHFGPPET
                     KLVIFFDDFDRLNSDNVVRLSVLNTLKGWMENKDKTNIFVSVKNYNSLPLLTIQPTNH
                     PSFQSQL"
     CDS             complement(14055..14303)
                     /note="no search hits"
                     /codon_start=1
                     /transl_table=11
                     /product="hypothetical protein"
                     /translation="MSVINIPNGVRPNFSLNGPIQDSLRNNAYFWIDPRPSIEPLLQH
                     IFNGTFVLYHGPRSSGKTTSILRAMEIINNTTGYKAIR"
     CDS             complement(14360..14464)
                     /note="no search hits"
                     /codon_start=1
                     /transl_table=11
                     /product="hypothetical protein"
                     /translation="MVIDINGAPILISINPKFLQDYVTSHLLLCIDFT"
     CDS             complement(14483..14650)
                     /note="no search hits"
                     /codon_start=1
                     /transl_table=11
                     /product="hypothetical protein"
                     /translation="MSEVIKMLGAEGDEYRNVLRDLAKRSPKESMTRTGFNKSQLDFL
                     ASEGFASPVDE"
     CDS             complement(14671..14778)
                     /note="no search hits"
                     /codon_start=1
                     /transl_table=11
                     /product="hypothetical protein"
                     /translation="MEGRLIGNSWPTIKVPSQLKTGKTTVQLEDWSMYF"
     CDS             complement(14881..15372)
                     /note="no search hits"
                     /codon_start=1
                     /transl_table=11
                     /product="hypothetical protein"
                     /translation="MLTTYSFWSSLYNQLPKASPTPFTMEGIWSLFSEGSTHFGPSGT
                     KLVLFIDEIDQLYNAPPGVRDNILIFLRGWKNNMNKTILQVSRNNIILNKLSELINHH
                     TKSVVGIGPFSIVNLAGPTGSPYHEVVKVDNFTEQETMDLFNMYIVSCTRNPEMLLLM
                     IWL"
     CDS             complement(15430..15519)
                     /note="no search hits"
                     /codon_start=1
                     /transl_table=11
                     /product="hypothetical protein"
                     /translation="MKVYFSFSRNGDYQQYTWLQGHQVSTPRN"
     CDS             complement(15516..15626)
                     /note="no search hits"
                     /codon_start=1
                     /transl_table=11
                     /product="hypothetical protein"
                     /translation="MRNTLYFWIDPRPSIESLLQYIFKGLFVMYHGPRSS"
     CDS             complement(15701..15880)
                     /note="no search hits"
                     /codon_start=1
                     /transl_table=11
                     /product="hypothetical protein"
                     /translation="MQRRNIQTVQKSIPRRMRRGTVNNSLSLQQAEIPLPSFAPIICL
                     ARLYGMISNYASHLR"
     CDS             complement(15952..16047)
                     /note="no search hits"
                     /codon_start=1
                     /transl_table=11
                     /product="hypothetical protein"
                     /translation="MSNPAISTKDTKTFDQLDCKNECILLLFKYQ"
     CDS             complement(16089..16298)
                     /note="no search hits"
                     /codon_start=1
                     /transl_table=11
                     /product="hypothetical protein"
                     /translation="MLGNELSTKKGAPLFKFVLCVNLFCELLPLRGNFIQLPYLSFVI
                     RGILIIFYSHLLALNYLHGHLFYLF"
     CDS             complement(16341..17093)
                     /note="no search hits"
                     /codon_start=1
                     /transl_table=11
                     /product="hypothetical protein"
                     /translation="-
                     VEVPNSALEVKDDEDAGAAAVVVEEGAGANELRLKGVGAGVVVDAAGVVVVVEGAPKS
                     PRAGVVVVVVAEGAADEEGAPKRAPLERPPPTPPKRAPPPSADEAGAAVDVAVLEEGA
                     PNGAALDRPPKRLPPPSAVEVVVAGAVEDDDAGAGAPKRVPVPGAGAPASNELPPPPK
                     GFAVELPKGLEVVVVPPAGTREVLVPNGLPPPKRFAVAGLSVVVDVPNMCYCSLYVXX
                     XXXXXXXXXXXXXXXYI"
ORIGIN      
        1 gacggcgtga tagcggtcgc ccgcccgcgt cgaccgccag caaggacgtg ctgcgcgtgc
       61 gcgagggcac ccacgacgac gccctcgact cggacctgcg ccgccgcgtg cgtctctggc
      121 tcgagatcgc gcaggccttc acccagctgc gcatgtttga ggacgccgcc tcgtgcctcg
      181 cgcaagccga cgcgctcgcg cccgcccacc ccgacatcta ctaccaccaa ggcttcctct
      241 ttgagatgca agacctgcgc aacgacgcgc tcgccaacta taagcgcgcg ctcaccatcg
      301 accccggcca caccaacagc gcgatccgca tcgccgtcaa ccactacgtc ggcggcgacg
      361 acctcctcct cgccgagaac aacctcacca ccatcctccg ctcgtacgat ccgacctccc
      421 actacgcctg gttccagctg ggcgtcgtac tcaaggtaaa aggcgacgtc gaacgcgcct
      481 ccgagtgctt caagctcgca atcgaactcg acaaaacctc tccacttgtt ccatacgaaa
      541 gcctctccag acacatctag agaaccaagg acaacaacac ctccaactct agaattttcc
      601 cctcaaatat attatatatt ataaagacta cttaataccc aattccaaat tcccacacca
      661 gaaatttggt tggtttgttg ggtggatggt tctnnnnnnn nnnnnnnnnn nnnnnnnnnn
      721 nnnnnnnnnn nnnnnnnnnn nnnnnnnctt ctctcgctgt gtgtgctgat tggattggta
      781 ttggtgagat agggtgtaca cagttgactg atgaaattgg aatatatcgc atttcgcttt
      841 gttgttaaga agttatcgag cagtggcata gaattttctt gtcggaatga aggaacttta
      901 caaggttggg attttttttt ccgatttaag tgacaataaa acacctccag tcattaccat
      961 ctcattcaat taatcaatta attaattaac aatgcaaaca aatattatct ctaatccggc
     1021 actctccgat caatcaaatg tatacggcat aactatagag gtgaagggtg taaatacttt
     1081 gaaagacagt gatggaacca gttatactga atactctgtc gatatcacca attcccctca
     1141 tggcatcgct ttggaccatc tgataataag tcccaccgac taccacccca ccgaaagctg
     1201 gggtataaat aatctcccag atggaactct tggacttccc tcatacgtca ccatcggtca
     1261 aggccaccag tacaactggg gtttcatcgc accatctgcc tatgatccat cattctctgt
     1321 cgtacgtgcg tggtcttaac acacatctca ccaaaaccat ttggatctct atactttttt
     1381 ttcagtcaaa tcaaattgtg tttgacatac aaatttagtc ttcctcaaaa aaatccaata
     1441 ccactaataa ataataagca tctaaactac cctcacaaga acttcttctt ctaagatatt
     1501 cgtatttaaa gtttactgat gatcagttga gatgaattgg ggagattatt aaataattat
     1561 aaaattattg tgcaccaggt tcaagttgtt tttgaaaaga aaaagtgtct gaaagcaccc
     1621 ttccgcataa actacttgga tctgccccac aataatcaaa tttccatctt caaccgtttt
     1681 caaaccaaat tatttgaatt caaaaagtga acttcatctt ttttcgcgaa gatcatccac
     1741 caaaacttga aattcatcag taattcaaag gtgtaaaatt tcaaacattc catttatagg
     1801 tgtttaacaa ctaactatat atatatatat aacaataata atattattat aacaatctaa
     1861 tattatatat atatattaga atgaagaaga agtttaagac caagttccct cgagagagga
     1921 tcaagaagat catgcaaaag gatgaagaga ttggaaagat agcccttgca acacctattc
     1981 taatatgtaa gtactttggt ctattaaatc ctacctttat aacctactac tactacttac
     2041 taactccgtc ccttcttact atatagctca atgtctagaa ttgttcatga gcgatctcat
     2101 acaaaagaca tgcaagataa caaagagttt gaatggaaag gttatgcaag catctcatct
     2161 gtaagtactc tactatctct ctctctctct cctccaaaca acaaacccat atcctaaccc
     2221 ctactgctct ctctctttca caataataat aactctattt aggaaagctt gcgttcaaca
     2281 agaaccaatg tttgactttt tgctcgagat tgttgccaag gtgtcgacga cggcgggtgg
     2341 cgacgacaag gctgagagaa agggaagagg tggacaaaag aatggcgatg aacccgatga
     2401 gttggagatg gatgacgaca tgggagagga ggagagcagc gaagaggaga gcagcgatga
     2461 gagtgacgat gccagcgatg aggagtcctc ctcgactcct gctagacccg cgagaggaag
     2521 aggaagcaga ggtggaagag gaagtagagg tggaagagga agtaggggtg gaagaggtgg
     2581 aagaggaaga ggaggtgcta atgctgctgc tgcatcgact acatcaacta caacaacaac
     2641 tactacaaca actacaacaa cacctccatc accatctaca ccaggaagaa agaagagagc
     2701 agcgataaaa caggaatctc caaacttgac aagctcatct ggatcactac tatcttcttc
     2761 tgaacaatta cctatatcat tgacacattc ttcaaactct acgagtacta cgactaatac
     2821 gcagacacat tcttcaccac ctcaacctcc tcctcctgcc ataacgttcc agcaacaatt
     2881 gcctcaaata cctcaaatac ctcaaatacc tcaaatacct caagccaagt tggaactacc
     2941 atctattagc aacgaccgaa tgaccttcca actgaatcct atcgaacaaa attctccacc
     3001 aacactacat cagtcatctc caactctgcc atctcttcag ttgccacctc tctttgctcc
     3061 tagtacaagc ctctctacta gtacaaacaa taacaactcc acaaagtcta gtatcagtca
     3121 cctgatgaat cctagcagta gcggaaataa tatcacaaca atcaacaata acaacaacag
     3181 cagcaacaac attccaaaac catctgttga agaggatgac tatgaccaag aataataaac
     3241 aaacagtcaa atctaaaaat aaccacaaaa ttaataatat catttaaaaa tcagatacct
     3301 cgctttcatc tacatttcag gtttctcgct ttcggattcc tccctttcgg attcctcctt
     3361 ttcatggtta agacttgatg atctctaaaa atagattaag actggggtgc ttctaaatat
     3421 tttaattgtt tttagataaa ataaaattat tgaagtcaag cgaatatctt gttggttcac
     3481 ctttattgtc aaaaattgat ttgaattgaa aggaaaaaaa aaataaaaag tatggatatc
     3541 accaaggagg agaatctgag cccccaggtg aatttattaa ttaattattt aattatttac
     3601 agattctcct ccttggtgaa ttataatttt tgggtgaaaa attgtgggta cttgttcgca
     3661 ctcatggagc ggagttttct tgctacacat aaaacaaaat ataatgtaaa tttttgaatt
     3721 caattgaact tccaaccttt tatgtgactt ccttcatttc cgatcaattc aatttttatt
     3781 gcttctcctt tcaccatcca ttcatttcct ttcactcatc ttcacacata taattatttc
     3841 ttccctcttt cctctcttat tcccgccggc acctcttctt tctttattca acgcatctgt
     3901 acagcatcag caggtatgtt actcatgcac ttttccttat gttgttcgtc tttaactaac
     3961 tattcttctt cttccagtaa aaagcaacat gtcaacttcc aatacaaagc ctccttttgt
     4021 tattacggaa gccaccactg cacaggagat catcgcccat ttagataaaa agctctctaa
     4081 agcggaccaa catattgtgt ccgagatgga catcaatggg gcctcattgc tcaaccctct
     4141 gatatcaacg gtcatcacca ctcttggtct caccgttcct ggtattcttt tattgcttgg
     4201 actccgacct caagaacctc ttccagctcc accagcctca cagacctcac catctgcgcc
     4261 acaaggtatg tatcatcgtc acctggtgta ccatcaacac ttgtaatgac gtctactaac
     4321 caagtattct cgcactcctt ctacttgaac tacaccacca ccccaccaga tattcctgca
     4381 tgggcaacac aatcaggaca tctcattgta catcgcattg attctcgtcc ctccttaagc
     4441 gcctttccac tggagggaag ggctgagacg gtggatatcc tgcgtaggaa ctcctccaat
     4501 aacattaaat cattcattga tgagatgacg acaaagcagt tttacactat tcctctggtc
     4561 actggtggac ttggcattgg taaaaccagg atcggagagg aatattggga gatcacaaag
     4621 tcgattgtgg attccaatga gaacttcaag aagaggtttg gtggcaaagt ctggtacgcc
     4681 aaagttgact gtgcggtgga ctctcccgat atctttgaca acacccaatc caatgtatat
     4741 cttggacaga ttatcgcttg ccagatactc cttggcgtga cacgccagtc tgtcaaacaa
     4801 tttccattca acctatctac ccagaaggtg ctctcgttca tcaaagagag attcctctcc
     4861 gaagagcata gcttcggaat cattgttctt cacattgacg agttcttctt tctagcgaaa
     4921 ggtgatccaa aaaagacatt cttggacgca cttgtcgagt caatcgcctc tattctcata
     4981 tcatgtcaca atctcaaagt ttgccttctc cccatcatga ctggaacaga ttttaagtca
     5041 gctgagaaag ctgtatgctt ctccaaactg ggaatggaat cgattcatct gctacctctc
     5101 ttctcatcag tctaatgtga ttctttgcac aaacggctat tggaagacag tcaaagatga
     5161 aaacaagtta cccaaacctc tcactcaatc attgctcgcc tactttggag gcattccaag
     5221 gtttctacaa ctctttctca ctctccttaa agattacaaa ctcctcccaa tttcaaacat
     5281 tcgccatgac ctacaatctg tcctcaacga tctctccacc aacatcctca gtgcctatca
     5341 aatcaaagat tggggacaag cagtcggagg gtctattgtc gcacttcgtc accttatact
     5401 attctcgatc tctgggaccc ttgtaaagaa agacacacca atcaatggct gcacgattca
     5461 aagtgtagag tcaacaggaa ttcttttcct caacccatct ttgacggcag ggagctacac
     5521 tatccaaatg cctctctgtt tgattcgagc aatcaatcta caactcaaag acatcaaaga
     5581 cgaaatgttt gacatattca aaatcgtcga tgacaatgca ttcgaaacct acatgattac
     5641 aatccgagcg tttcgacaga atctcttgtg caatcttggc tacactacag ctaccatcaa
     5701 tgacctatat ccaaatgcaa ttggctccaa agaaactctc caacgtctca ttccaatcaa
     5761 acctctcact attcatcata tgaaaggagg ttcagatcta cattcgttcc acaatcaaga
     5821 ccccaaggaa atcccagttc tgggcaacga tgtgatagat atcaccagtg gcgatgttct
     5881 gctacagaat gtaccaaagg ctccacatgc tgatgcaatc atctgccatc ctcaactcac
     5941 cacagctgac aataacactg ttgaggtgct ccaattcaaa tcttcaaagt acgtcactga
     6001 aggcgacgca cctgcgcctt cgacctgcgt caccattgac caaatcgtgt gcgagtacaa
     6061 taaggtgatc aagtcttcaa cgttcaggaa aaaatataat gtctcaacat ccaatctcct
     6121 ctttgtcttc atttccaaca aaccctatgc agaaaccgaa acagattcga tcggagccct
     6181 aatggaacaa cttcacagcg acagcataac taagaagata gacggacata ccattccgaa
     6241 gggtctgatt ttggtatgca gcttcaactt ttcctcattc gcaggttcct ttgcccaccc
     6301 tgcaattttc atcgaaccat aaattcttac attacttggt ctttccccta cactccatat
     6361 gaataaatgg gataaataga tagcatttcc ttcatcctgg tcttcatttc ctatccccta
     6421 tgtcctccaa gggtaattcc taagaatctt ctaacgatat ggtgtgtgaa gttcaaaata
     6481 tatatattaa ccaggtttac tttgacctct ggaattgtga atggtgggtt gaatgatggt
     6541 gcttggtccg aaccagcggc cagagaggac accgttacag gacctgctac gctggttccc
     6601 acccaggttg tcatacttga attcggcgag gacaagcttg gtgtaggaga cgggaatgga
     6661 cacgaggtgt agccatcgta tttggtgctg aagggctcgc tgttcttgtg gtggtcgaga
     6721 gtcaaattta atttatttaa ttatttccaa ttggaataaa ttgaacttca aaaagaaaat
     6781 tgaattcaaa ttccaatcac accccctcca acaattattg ttaacacaca cacacatatg
     6841 aaccctccaa tcatcattca atcaatcagt caatcaatca catctaaaga gacagttaac
     6901 agtggtatta ataaccctac ctaccaacct acctactttc ccaccttacc tgtttaaaca
     6961 tcacatggcc accatggcta caatgttgca tcattgccgt gcggcctaca ataaagataa
     7021 agtcagtcat tcagtctagt ctagtctagg tcacttagta tcgaaacatg gaatacagac
     7081 ttgctgcaag caatattatt attattatct tgatttatat tctaggagag ccaatcctag
     7141 tcaagagcga ctgtcctgat accaacgccc ttctcaagcc ctggtctgac tctgtgcgca
     7201 cttggaaggg gctgccgcta cccactgccg gcgccaatat ttccatcacc ataccaatcc
     7261 ttcttgacat ctctcctcca tctctcggag ccattgtaat cactggaaat ggatctctcg
     7321 tcttcaaaca cgctcccgga atcaacctca tcgccagctc aatccaactc tacgacggcg
     7381 gcagtctcat cgtcggcagc gaagcctgtc cgttctccta ccacacctcc atcaccctaa
     7441 ccggcctctc ccacaccacc gcgcccaacg tctccctcca ctcgatgaac tatggacaaa
     7501 aggtcatcgc cgtctcacgc ggcggaacaa tagaattgca cggtcgcgcc acaaccccct
     7561 cttggacgca cctcgtcgaa accgtgcctg ccagcccacc cggcgccacc cgcggcccca
     7621 tcatcaccct ggccgatccc gtcggctggg ccatcggcga ccaaatcgtc ctctccagca
     7681 ccgactacga cgagtaccaa agcgaaacta actttgtcga cgtctgcacc tcctgccacg
     7741 ccaaccaggt gcagctgcgc ctgcccgtcg cctacatgca ctacggccgc atcacatacg
     7801 gcgtcgacca acgcgcccaa gtcggcctgc tcacccgccc catcctcgtc caaggcagcg
     7861 tcgaatcctc cacctgccaa tccactcccg ccgtctgcca ctttttcccg gactacacct
     7921 ttggcgcgca tatcatggtc accgagggct tccgctctgc ccactttgaa ggcgtggagc
     7981 tgtttcgcgt tggacaacct cacatgatct cgcgctatcc catccacttc cacatgaccg
     8041 gccgcgtcga cgaggccggc ggctacccgt ctccctccta cgtgcgcgac tgctccgtcc
     8101 acaaatcctt cagtcgctgc atcgtcctgc acggcgtgca cggcctgcgc gtgcttcgca
     8161 acgtcgccta cgacaccatg ggccactgct acatgatgtg cgacgccatc gaaacctcca
     8221 acatcatcga tcgcaacctc ggcctcctca caaagcccgc cctcatcctc ccgaccgacc
     8281 gcgactgcga catgtgcctg tacatgacac cgaaagactt taacggattc ggcacccaat
     8341 gcaccgaatg ccgcgccacc tccaccttct ggctatccaa tcccaacaac accgtcacca
     8401 acaacgtcgc cggcggctcc gccttcaccg gattctggct gctctttccc gacttcccca
     8461 gcggcgagtc ctccgcagag ggccacctca agcacatcat gcccgtcttc acgcgcatca
     8521 ccctctttga gaacaatact gcgcactcca accaagacgg cgtcatcatc gacaacggca
     8581 ttaaactaac ccttcccagc gcctccgacc cccaacaata cctctctctt gtcaacgccc
     8641 gctataaacc ccgcatggac tctactgacc ccaactcccc ccgtgccgtc tctgtcttta
     8701 caggtatcac ctcctacaag aaccgctggc gtggaggatg ggctcgcggc ggcggcctcc
     8761 tctttgaccg ctgcgccttc tccgacaacg ctatcggatt cactcccgcc agcgagggta
     8821 actacccaga ggaccccggc gccgtcctcg tcatgcagaa cagtctcttt gtcggagaat
     8881 ccgagaacgt cggtcaggcc tcctcgtgga ttcccttcca gcgcggacgc accaacccct
     8941 ttggcgaagg ctccaacatg cccatccgcg gctacgaggt ctacgacggc acaaacctcg
     9001 tcgagaacgt caccttccgc gccttcctcc gcgactcctc gccgcgaaat atcagcgcca
     9061 tcggatggta tcgctacaac gactggcaga cgtcaccgcg ctcctttgtc cgcggactca
     9121 cctttgagaa cgtcaccctg cacttccaca tggagacgac caccgtcgac ggcgacctca
     9181 ccgagacgct caccgacctg gacggcagcg ccacaggcat tcccggtggc gtcctcctgc
     9241 gcaacatgcc ctactatcta acagagtcgt gcgcgccggt gccccaatgg aacgccctcc
     9301 tctgcaacga atccgtctcc cagctctacc tgttcaaccc ccagaccgaa agcaccgcct
     9361 acgacggcaa ggaggaatcg gtcaccttta tccgcgacga cctagccgac aacagcctca
     9421 cgctgatcgg cctgccaaac cactatcctc gccgtcactt cctcccgctt gtctactttg
     9481 accaccgata cgttatccac ttcctaagcc atccggtgcc tccagtcttt tgcacacagg
     9541 ccgtcaactg gcagcaaggc gactcgatga ttgtcggtgt atgcatcgga gtcaatgcgc
     9601 taaacctcac attagagaag ctcctaggag tgggcgtcat gtaccagtac actcctgtca
     9661 actgcctggc agaggttaac gccaccacct actaccacga taagaacact ggtgtactga
     9721 gctaccgcct tcaacaaagc tttgagcgac ccggctacta ctactgtcca ctcggaggct
     9781 gcgaacaagt gcgcatctct gtcgcctgga tgggcccctc ccaggtctcc gactgccgct
     9841 ccgccctcta cagccaatcg atgaccatct ttgacgagaa tgtcaacccg ctcttcctca
     9901 gcagcagcct cggctcccac ctgataacca actccaccct ggcctaccgc ggctccagct
     9961 tcatttcatt cgatcctcaa ccttccaact ttctcaaagt catgtgtcga gacgcgcatc
    10021 cccaatgcat tccttcaacc ggtatcgaat ggctcgagtt ctgggtgcac gccggcgacc
    10081 attccaccca gcgactcatg gtctcgctca tcacctccaa tgggctcgtc tctccaatcg
    10141 aatttgaccg ctcaagtttc atctcttctc aatggaccat tgtccgcgtg cccttctcca
    10201 gtctgactca tggattcacc aactccacca gtaacaacaa caacaacaac aactcacttc
    10261 cagcattctc tggactgatg ttcttcacaa aggacccttc ccagggccta atcaacttgg
    10321 atgatatcaa gctagtatat ctcagcaact aaaataaggg aagtaccatt tcaagggact
    10381 attattattg gcgctcccct cctcttaatt gagtgcacat tgtgtcaacc tcaatcacca
    10441 gagatttatc cagtctccag gctagatacc tggagacaca aatcctttga gttggattgg
    10501 attcagctga gaattctggc aagtgacata ccaaccatag caacgcgcaa actgtttgag
    10561 gttggaaaca actcattgtc ggggttagcc aaacgcctta tccatggggc tcaatttggt
    10621 gacaccttat tggatttgtt taattgattg atgggaatgg actctcatga accatcttgt
    10681 tcctgtcccc gatatcatac ccatctcctt aatatccacc tcttggagca cgtgctcctc
    10741 attcctaaag atggtgttag gcacccctcc aatgcccctt cacttccccg taactcctta
    10801 acttatttga aagaatcaaa gagtttccct gatggccatg catccagcca taaagtcatt
    10861 taaatcccac gtgggagagt ctttcagaat agttcatttc tccattcctc agcatagtat
    10921 ctatttcaaa ttccacctcc aaagtataca caaaccaacc tatctctttt tgaagttgga
    10981 aattgaagta gatattgtgg tgaagactgg agatatatag ttctatatcc ctggtaacat
    11041 ggtaacagag aatatcaaga attggaatgt tggaatagga ttacaaagta atattggtaa
    11101 agtggtatta ttactggctt ttgagatata aattaatatt gtggcaggtc gtaggagtat
    11161 tgcatgagtc cagaaaagag caatgtggaa ttggtagttg aattggaggg agtggaatcg
    11221 ccagaagagg cgaggaaagt attgttcata atgatgataa atacactggc cagagtgata
    11281 cctagagtga caagtagagc tgcatagttg atgcatacct cgcgatcttc gtttggaata
    11341 cgcttgtcgt ggagaatcag atagaatgtg ttgacatagg atgctcctcc aagtagtcca
    11401 caatagatca ttagaataaa gagaatgtat acctgttcgg ccttgatgaa tttgtactgg
    11461 agttattaat ggtaggggta gttggagtta gttattgacg gagggaatgg agatgtttta
    11521 tggagtgact tacataggct tggaagatcc agaagaacat gttgatacct tggagaatgg
    11581 tcaagatacc gattctttgg attttgaaga gttggagaga ggagcgagaa aggaggacgc
    11641 cgaattggta gcagaagctg agaatggcgt aggagttgcg aatgaaccag ttgccctcga
    11701 gtgtggtgag agccttgtct gcgcctccta ccgaggcaac gtattcgaaa aagtagacca
    11761 gcatgaggtt gacggcgttc caccagacaa gtttggcaca gcgaatgtat ctgtcgcgtt
    11821 tggtctcgcc tggaggaccg gtgagaggtt caacgtggtc ctctttattc tcgacttcca
    11881 ttgatgtgac ttgttcagtc tcttcggacg acctatttac gacatccttt tctggagtct
    11941 cttccacaag aggtgaatac tcgctattct gctggggagg tacctttaga gcaaagaaga
    12001 acaaagatcc atatatcaga acagtgggaa ggatgcaata gaagatgtta ctagagtaat
    12061 agagggattg gatgagatgt taggaaaaga ggctgtaggg tgattctagg gacatacgca
    12121 ttggagaggc cggcagagga gagagcgagg taaaagagag agccgcagac accggcgatt
    12181 ccagtgccag atgaccagcc gttgacgagt tcggcaggga agagtttgat gtaggagagg
    12241 aggacgcttt caccaaagga gctggagatt ccgatgaatg caatcattcc aagacagaac
    12301 caaaagctga cataggtgga caatgccact ccaatgagtc ctacagccat aatcagacaa
    12361 tttgtgatga tcttccaatt ggtaccaata tgttcaagga caaaggtgtt cagcactaat
    12421 aggaaaagga tagatagttt ggttagataa gagtatgtat gagatgtgtg atgtgtaata
    12481 agtaagtact tctagatgcg aatccaaagg caatgtttgc ccatagaatg aagccaatgt
    12541 cgttgcggcg gttgaagctg tcgacgagag attggccagc tgcattgact acacaatagg
    12601 agaaattgtt gatgattccc aacaagtgga atgagatcca gttgacaatg tataagcggt
    12661 ctttcatcgt acagaacaac tgtatttata tgtatatata tatatataac aaaggaaaga
    12721 ttgtaaacta ataagagtct cactctcttt tttgtttgtg atccctatgc aagaataacc
    12781 ttttgcgaaa gctttcgcaa gaaatctctg tttgatcaaa gctccaagat attttgatcc
    12841 caggatctat agaaatttag caccaatatt aagacaccgg atttatatta atgaatgttt
    12901 ctaaacagga agtctcttct tctattacat gtaggtctcc gaccgctttt gtcctatgca
    12961 tttgaattta aagttgaaag caaggtcaat gcaaatgagt gaatgagagg tgacgtaacc
    13021 ttaaagttgg tcatggaact tgggttttgt gtgtgttagt atcgatcgag taatactcca
    13081 aacccatgtg tcttaaatac tacctacccc tcaacaggcg aggcaaatcc ctcggatgcc
    13141 agaaagtcta tctgtgactt gttgacaatt gtttttgaca tagaaacttc gtttgtaagt
    13201 cggaccaaat ctcgaagcac ctggcgaaac ttatcgtatt cttctccgga tattatgatg
    13261 gcttgataca tgtcatttcc aatgacagag ttcaaaaata ctttttgaat atgtccaaga
    13321 attgcatagt tgttgttgct ccagtcctca cctgtaaggg tgagtttgtt gaccaagatt
    13381 tccttatcaa tcaccctgaa acagaggttc actaatccac gatgactttt tggacctggt
    13441 gttagtataa atcgatatta gaatatatct ccaagtaact taccctctag tttgtttgaa
    13501 gatgtccttt ataatcgatt catcaactcc aacatcggtt ctgtattccg tcatcttatt
    13561 gaagagatga atcgtatctt gttcagtgaa atctgccacc ttcatcactt cgttgaatga
    13621 atcttttaaa ttgactatat tatattttcc aactcctaca attgactttg aaaggagggg
    13681 tggtttgttg gttgaatggt tagtaaaggt agggaattgt aattttttac acttacaaag
    13741 atattggtct tatctttgtt ctccatccat cctttgagcg tatttaggac actgagcctg
    13801 acaacgttgt cactgttcaa tcgatcgaaa tcgtcaaaga atattacgag ctttgtttca
    13861 ggaggaccaa agtgtgagtt acctggcaaa aagggtctca taacttcatc catcgtgact
    13921 ggagttcttg ttgcgtttgg caattgtttg tagattgaca tccagaagtg gttgattgtt
    13981 cccatataaa attgataatc taaagagatc ctgtatggtt tgttaataat aataataaaa
    14041 tattaataat aacgttacct gatggccttg taaccagttg tattatttat gatctccata
    14101 gcgcgcaaga ttgatgtggt cttgcctgag gacctaggac catgatacaa gacgaatgtt
    14161 ccattaaaga tatgctggag caatggttca attgatggac gcggatcaat ccagaaatat
    14221 gcattgtttc gcaatgagtc ttggatggga ccattcaaac tgaaatttgg acgaactcca
    14281 ttaggaatat tgatgaccga catatttagg tcttctctga gatattttgg tcccaggact
    14341 ttggaatcac ttcatacccc taagtaaagt cgatgcaaag gagcaaatga gaggtgacat
    14401 aatcttgaag aaactttgga tttatagata ttagtattgg agctccatta atgtcaatta
    14461 ccatgtagtg gggattaaat acttactcat ccacaggaga ggcaaatccc tcggatgcca
    14521 ggaaatccaa ctgtgatttg ttgaagcctg ttcttgtcat agactctttt ggtgacctct
    14581 ttgccaaatc tcgaagcaca ttgcgatact cgtctccttc ggcgcctagc attttgatga
    14641 cttcagacat tcgctttcca atgacagtgt tcaaaagtac attgaccaat cctcgagttg
    14701 cacagtagtt tttccagtct tcaattgtga gggtactttt attgttggcc aagagttccc
    14761 tatcaatctc ccttccaaag aggttaacta atcctctttg actttgaaag gattagtaac
    14821 ttttaaatat tggtataaaa aatgtgtcta cttacccaga ggtttgtgta aagatttcct
    14881 ttataaccaa atcatcaata acaacatctc tggatttctt gtacaagaaa caatgtacat
    14941 attgaagagg tccattgttt cttgctcggt gaaattatcc accttcacca cttcatggta
    15001 cggagatcct gtgggtccag ctaaattaac aatactaaat ggtccaatgc caacaacaga
    15061 ctttgtatgg tggttgatta gttcggataa tttgtttaga atgatattgt tcctacttac
    15121 ttggagaata gtcttattca tgttgttttt ccatcctctg aggaaaatta gaatattgtc
    15181 ccggacacct ggaggtgcat tgtacagttg atctatttcg tcaatgaaga ggacgagctt
    15241 tgtgccagat ggaccaaagt gggtactacc ttcagaaaag agtgaccaaa taccttccat
    15301 tgtgaatgga gtcggtgaag cctttggtaa ttgattgtat agagagctcc aaaaggaata
    15361 ggttgttaac atattaaatt ggaaatctaa agagatccta gaatggaaaa aattagtaaa
    15421 gattaataat taatttcgtg gggtgcttac ctgatggccc tgtagccagg tgtattgttg
    15481 ataatctcca ttgcgcgaaa aactgaagta gactttcacg aggatctagg tccatgatac
    15541 atgacgaata atcctttgaa aatatactgg agcaatgatt caatcgatgg acgaggatca
    15601 atccagaaat agagggtgtt tctcatgtgg gattcgatag gaccattcac actgaaattt
    15661 ggttggccat tcttcgtacc ttgcggtgtt gtgtagggtt ctaccggagg tgacttgcgt
    15721 aattggagat cattccatag agcctcgcca aacagattat tggtgcaaaa cttggcaaag
    15781 gtatctctgc ttgttgcaat gaaagagagt tgttgaccgt tcctcttctc atacgccgag
    15841 gtatcgattt ttgcactgtc tggatatttc tcctttgcat aggtaatcca ttccttggta
    15901 ttcttgatag accatgatgg atctagtagt agtagttaaa cgttttatta gtcattgata
    15961 tttgaatagt aataatatac attcattctt acaatcaagt tggtcgaagg tctttgtatc
    16021 tttggtggat attgccggat ttgacatata gaattctttc tgaatatatg tacataaatt
    16081 tatagaattt agaaaagata aaataaatgt ccatgtaaat aattgagagc tagtaaatga
    16141 ctataaaata tgattaatat tcccctaata acaaatgata aataaggcaa ttggatgaaa
    16201 ttgcctctga gaggaagaag ttcacaaaac aaattcacac acaacacaaa tttaaataaa
    16261 ggcgcgccct tctttgttga aagttcattt cctaacattc aaatcattca tctttgtttc
    16321 gattctgtag atagatttat ctatatatat nnnnnnnnnn nnnnnnnnnn nnnnnnnnnn
    16381 nnnnnnnnnn nnnnnnnnna tacatataga gagcaataac acatgtttgg aacatcgaca
    16441 actacagata aacctgccac ggcgaacctc tttggtggag gcaacccgtt tggcacgagc
    16501 acctctctag tacctgctgg tggtaccacc accacctcta acccctttgg cagctctact
    16561 gcgaatcctt tcggcggagg cggtagctca ttgctcgctg gtgccccagc ccctggcacc
    16621 ggcaccctct ttggcgcgcc tgctcctgca tcatcatcct ccaccgcccc agcaacaaca
    16681 acctctaccg cactcggcgg tggcaatctc tttggcggtc tatctagcgc tgcgccattt
    16741 ggcgcacctt cctccagcac tgcgacatcc accgctgcac ccgcttcatc tgcactcggc
    16801 ggcggtgccc tctttggtgg tgttggtggt ggtctttcaa gcggagccct ctttggcgct
    16861 ccctcctcgt ctgcagctcc ctctgctaca acaactacca ccacccctgc cctaggactc
    16921 tttggtgccc cctccaccac caccactaca ccagcagcat cgacaactac tcctgctcct
    16981 acacccttta gcctcagctc attggcaccc gccccttcct ctacaaccac cgccgctgcc
    17041 ccagcatcct catcatcttt gacctctaat gcgctatttg gtacctctac tac
//
