# Supplementary material for: Widespread Horizontal Gene Transfer Among Animal Viruses
Source: bioRxiv. 2024 Mar 26:2024.03.25.586562. Preprint. [Version 2] doi: 10.1101/2024.03.25.586562 (PMC11071296; doi:10.1101/2024.03.25.586562)
Supplement: Supplement 2 [file media-2.zip › File2_Maps/uMega_saltlake_SRR490135_45067.gb]

LOCUS       uMega45067ct_1         45067 bp    DNA     linear       01-JAN-2019
DEFINITION  [note: taxonomic lineage
            d_Viruses;-
            _Varidnaviria;k_Bamfordvirae;p_Nucleocytoviricota;c_Megaviricetes]
            [isolation_source=original].
ACCESSION   
VERSION
DBLINK      BioProject: unknown
            BioSample: unknown
            Sequence Read Archive: unknown
KEYWORDS    .
SOURCE      Megaviricetes sp. ct4JU4D (unknown)
  ORGANISM  Megaviricetes sp. ct4JU4D
            Unclassified.
REFERENCE   1  (bases 1 to 45067)
  AUTHORS   Taker,C.
  TITLE     Cenote-Taker 2 dummy template file. Do NOT submit
  JOURNAL   Unpublished
REFERENCE   2  (bases 1 to 45067)
  AUTHORS   Taker,C.
  TITLE     Direct Submission
  JOURNAL   Submitted (01-JAN-2019) Taker 2, Cenote, 1000 Circle St., Cenote,
            DC 31111, USA
COMMENT     ##Genome-Assembly-Data-START##
            Assembly Method       :: unknown_assembler
            Genome Coverage       :: 1x
            Sequencing Technology :: Illumina
            Annotation Pipeline   :: Cenote-Taker 3
            URL                   :: https://github.com/mtisza1/Cenote-Taker3
            ##Genome-Assembly-Data-END##
FEATURES             Location/Qualifiers
     source          1..45067
                     /organism="Megaviricetes sp. ct4JU4D"
                     /mol_type="genomic DNA"
                     /isolation_source="unknown"
                     /collection_date="unknown"
                     /note="genome binned from sequencing reads available in
                     unknown;
                     derived from metagenome: unknown"
     CDS             3..551
                     /note="no search hits"
                     /codon_start=1
                     /transl_table=11
                     /product="hypothetical protein"
                     /translation="-
                     ENKVVKEDTMNKEENKVVKEDTMNKEENKVVKEDTMNKKENEVVKQVKDREKEEDITL
                     SIDSSNNENINKVEDVKKNSIQFNDKDQVLDFNKKETPRVIEDKESQFIEAPKTIERL
                     EEISSIRDKERRENEEEDDDDEERIKIFDDVNVELDNLDIHNIDSNIKLKTDTDVLLD
                     DMIVELK"
     CDS             593..838
                     /note="no search hits"
                     /codon_start=1
                     /transl_table=11
                     /product="hypothetical protein"
                     /translation="MENKQSTLIMSASITFCYFLYKYLEYRFILKQDKPLKILFRETL
                     VVFVSSMAGIFILDQLQPLSYVVSSSMPMVFMNDPDF"
     CDS             complement(870..2198)
                     /note="no search hits"
                     /codon_start=1
                     /transl_table=11
                     /product="hypothetical protein"
                     /translation="MLTLSFLSNKLKEEYDFIHGIDFYGSFLGIQSNFICDISDDIEY
                     LENSKTFYQNEGTIFELDPNYYEGNNYFQTRKHKKALKIHDTAKISISDPSNDISLNE
                     MFIATNSKTYKNETLKTYYKNTRINKSSNSSNMSKEDSCSDSCSSDESNTTSSSSDND
                     EKSNVQSDDQSDDQSDDQSDDQSDEQSEMEVSATIFKIPVQIICTEKLESTLDDYIQT
                     NNNSIHLKEWKSILFQIIIMLVTYQKVFNFTHNDLHTNNIMYTQTNKKYFYYKYNDIT
                     YKVPTFGKLYKIIDFGRSIYNYKNNEICSDNYKKGEDAYGQYNFGVYYNKNKPLLKPN
                     YAFDLCRLSCSLIDYFIDDYQEINNIKQNEINKLILEWCKDDNGKNILYKSNGSERFE
                     GFKLYKMISRITHHQIPEKELSKDLFKEYIIKDKITENIMDIDKMKKEYV"
     CDS             complement(2170..2598)
                     /note="no search hits"
                     /codon_start=1
                     /transl_table=11
                     /product="hypothetical protein"
                     /translation="MINIFYKKNDNKELFQQFNTLESNNISDILNYIPIYNNFFSIND
                     KNWNSFNLNHKCHIRQIKEQHNYNTFSIIVEDSGLRKEVKSFFKFSPLLDPIKYIGGK
                     YKNISSETILTLPNYNKEHEFDKYTDPNNIAYVDSFFSIK"
     CDS             2688..3551
                     /inference="protein motif PDB:4KFU_C"
                     /codon_start=1
                     /transl_table=11
                     /product="Genome packaging NTPase"
                     /translation="MSNDVRLKLNKFSMKQITFNPNENKGPVIILLGKRDTGKSFLIA
                     DLLYYHQDIPIGTVISGTEASNGFFSKHVPRLFIHDEYNTGIIENILKRQKMILKRVK
                     KEKQAYGTSKIDPRAFIILDDCLYDNSWAKDKLMRLLFMNGRHWKLMLVISMQYPLGI
                     PPNLRSNIDYVFILRENYISNRRRIYEHYAGMFPTFESFCQVMDQCTENYECLVIDNN
                     SKSNQLKDQIYWYKAQAHGDFKLGSKQFWELSKDIPSDDENNEPPSFDPTRVKKNKNL
                     PNINVMKGNRW"
     CDS             2688..3551
                     /inference="protein motif PDB:3PVS_D"
                     /codon_start=1
                     /transl_table=11
                     /product="Genome packaging NTPase"
                     /translation="MSNDVRLKLNKFSMKQITFNPNENKGPVIILLGKRDTGKSFLIA
                     DLLYYHQDIPIGTVISGTEASNGFFSKHVPRLFIHDEYNTGIIENILKRQKMILKRVK
                     KEKQAYGTSKIDPRAFIILDDCLYDNSWAKDKLMRLLFMNGRHWKLMLVISMQYPLGI
                     PPNLRSNIDYVFILRENYISNRRRIYEHYAGMFPTFESFCQVMDQCTENYECLVIDNN
                     SKSNQLKDQIYWYKAQAHGDFKLGSKQFWELSKDIPSDDENNEPPSFDPTRVKKNKNL
                     PNINVMKGNRW"
     CDS             complement(3580..4443)
                     /inference="protein motif CDD:pfam19150"
                     /codon_start=1
                     /transl_table=11
                     /product="Family of unknown function (DUF5832)"
                     /translation="MNTLNIMTKDNEKYVDLLDEDRPLAGQKFVCISFISPENIIKQK
                     EMFYFQEFMKDFDFTKSMSKFHQFLNFVSYKYSIDFNKVNEDFNDFVKEEKEYLIKNN
                     IEDEYKNFLDRKEDDLLKEYNEKYNFQTNVRGLKVRGVFETIQEAEMRCKLLREIDPN
                     HDIYVGQVGIWMPWHPESYKTGHVEYMEKELNNLMREKMKNEEQAKAQFEERIKETRK
                     KAIEENIKIARETGNKLTQNIDENGNLVGITNTNTILDSLESSVGKQNVTSADIKKEL
                     FEGENILTKKK"
     CDS             4506..4766
                     /note="no search hits"
                     /codon_start=1
                     /transl_table=11
                     /product="hypothetical protein"
                     /translation="MNGLDNMFDLGELLRRAVKYLVEGVIVAIAAFAIPRRSMSLDEV
                     SLVALTAAATFVILDTYLPSMAVTARSGAGFGMGANLVGFPR"
     CDS             complement(4774..5889)
                     /inference="protein motif PFAM:PF04947.13"
                     /codon_start=1
                     /transl_table=11
                     /product="Late Transcription Factor VLTF3 like protein"
                     /translation="MKFKPKNNKNIKIDKKTIVTLDKKHNDIINRMNKDTISIPKYKR
                     EIEKLTLKIKNKSYESIDDKLNMLDRIQQLKQNIREIKREHKEYYLNNSKYIFNYFES
                     KKNISKDNYNKKKIMSFFCKKDNKDNDESKNIDYSKIYLKNIDDRFINIDDYIEKHDK
                     CKYCSGELICVENEGILLCNQCSRQHKFLIEPEKPSYKEPPKEVTFYAYKRINHFREI
                     LAQFQAKETTQIDDEIIENIKKQIQKERITLDTLSNDKTKQILKSLGYNKYYEHIPFI
                     KEKLGIKPPTMSLELENRLCNLFLEIQKPYIKYCPNERVNFLNYYYVLYKICELLGED
                     EYLKHLYMLKDPIKRMEQDEIWKKICNELDWEFIPTI"
     CDS             5977..6216
                     /note="no search hits"
                     /codon_start=1
                     /transl_table=11
                     /product="hypothetical protein"
                     /translation="MNVFKDMNYNIDLEVIKKMIFIYNALDNGWNIKKNKDSYIFTKR
                     HDNKKEVFEENYLADFIDKNSNLNKILINLKKEIN"
     CDS             6271..7824
                     /inference="protein motif PDB:5TIP_B"
                     /codon_start=1
                     /transl_table=11
                     /product="Major Capsid Protein"
                     /translation="MQLVAYGAQDVYLTGSPQITFWKVTYRRHTNFSMESIEQTFNGQ
                     VDFGRKVQCTISRNGDLAYRTYLQVTLPQISSSEANYARWLDYPGEQMVSMVEVEIGG
                     QRIDRQYGDWMHIWNQLTLTAEQEQGYNKMIGQTTQLTYLTDPEFEDVVGPCTDGVGN
                     VCTPRKDLPETTLYVPLQFWFCRNPGLALPLIALQYHEVRINVELRPLEECLFAVDQL
                     PSACSTGSVKATQAFNKSLVAGSLYVDYIFLDTDERRRMAQNPHEYLIEQLQFTGDES
                     VGSNSNRIKLNFNHPCKELVWVVQPDENVDYCKAFECGAALNHTLGAQPFNYTDSLDA
                     LTNSMLVYSSRQGIVGSASADINNFINSGNQIFNDQAGQVTALLEGDEIINSGVSDAA
                     AFVLSETGLHLHCWGENPVVTAKLQLNGQDRFSEREGTYFDLVQPYQHHTRHPDTGIN
                     VYSFALRPEEHQPSGTCNFSRIDNATLQLVLSNNTVAGEKTARVRVYATNYNVLRVMS
                     GMGGLAYSN"
     CDS             7996..8235
                     /note="no search hits"
                     /codon_start=1
                     /transl_table=11
                     /product="hypothetical protein"
                     /translation="MLLLLFVFLPLPFLLFILRVLLFFVLVLFLGRLPPTLGGSCDCS
                     ECSGSSSLACSSQSRLSISRLNLSIGSRILNVLFT"
     CDS             8445..9155
                     /inference="protein motif CDD:pfam01712"
                     /codon_start=1
                     /transl_table=11
                     /product="Deoxynucleoside kinase"
                     /translation="MKQENILISVEGNIGSGKSTLVSIMKSQLTHICNRKLIFLDEPV
                     DIWENIRDKTNKSILEKFYEDQEKYGFSFQIMAYISRLMILKEALKRHNNSIIITERC
                     LYTDKNVFASLLYEDDKIEEINYKIYLMWFDYFVSDIPTFKFIYLKTSPEICFERVIK
                     RSRVGEIIPIDYLKKLTEKHDNWLINYETLILNGNTEKTTEQEYRPFIEKIIQFIHNI
                     IDKKHIIEFEETIYKSCY"
     CDS             complement(9152..9583)
                     /note="no search hits"
                     /codon_start=1
                     /transl_table=11
                     /product="hypothetical protein"
                     /translation="MGNKITSYKFINFEDIQNYISNHNMTILLISTLPEKDYDLIIPK
                     TLHFKEEIDIVNNMLKENINCPIYIYGRNTNDYTIYKKYEQLLQLGFTNVYLYSGGLF
                     EWLCLQDIYGNDEFPLSKKENDILKYKPDSHFVYHNSTIKY"
     CDS             complement(9625..10206)
                     /note="no search hits"
                     /codon_start=1
                     /transl_table=11
                     /product="hypothetical protein"
                     /translation="MAFKYSTQNDLLLKKLLNFYDKENNLEKIIPIINGESKLSIRII
                     DWFVTNYSKKYFTIYNIKEEDDTNRRFKVYTDYKLKLRAYSKKRFDPFCRWERINIPY
                     KSGSYIQTTIGQLNFFKWALENKILDYIENHQSDIEKDMNSRNSTAKKKNSIETIHEN
                     KQNTKTRKVRQELSVSASKSIKKENVQIVVKFN"
     CDS             complement(10246..10605)
                     /note="no search hits"
                     /codon_start=1
                     /transl_table=11
                     /product="hypothetical protein"
                     /translation="MNNCIYIWRPKDYNNDMKREQSIPTKKKQEEIQEDNHGFQRPFI
                     PPNSTDTKNAIQLSLSNGMNDEAFHIKSNKREDITNNLASRDLAIQTCINPFLTTNYI
                     DDLEIHEKFLKPKNTNL"
     CDS             10720..11850
                     /inference="protein motif PDB:2HIV_A"
                     /codon_start=1
                     /transl_table=11
                     /product="Thermostable DNA ligase"
                     /translation="MPMLKGKTKSGKMIYWKGNVVEDLERNIIMTSVSFGYSLDNLQT
                     TFTEYIQGKNIGKMNETTPLEQATKELKRKWKDKKDKSGYIDMNKEIPVEDTSTTMYP
                     MLCSSYKVWKEEYSGYMVQPKLDGIRCLIKIKNKEITFQSRNGNLFILNHLVDELTKI
                     HKIIGKDIILDGELYSNEIPFEELVGHIRKSSSNSTELNEDVKKIKFHCFDIVKENNF
                     EERYTYLKNLFHTKDKYSNIHLVETEYINNEDELISFYDRMMNKKYEGIILRNPKGKY
                     ICKYRSKDVMKFKQMKESEYKIVGYEQGIGKDKGTMIWICEVPNTMQTFKVRPRGSHS
                     YRKELYENGDKYIGKQLTIIYQELTKNNIPRFPVGKCVRNGE"
     CDS             complement(11853..12329)
                     /inference="protein motif PFAM:PF05315.10"
                     /codon_start=1
                     /transl_table=11
                     /product="endonuclease VII"
                     /translation="MSKEITLIKSREKRITNIYQHYSREQQRDFLSLLYFGEYPQDKK
                     NIIYEIEKDIVYKIRNYKIQDIKKQRYIGNITYDNIIQKLVESKLLCYYCKKNIDICY
                     MFRNQQNQWTLDRIDNDTSHTFDNCVISCLHCNISKGKRSHTNFKFSKQLQVIKDE"
     CDS             12390..12971
                     /note="no search hits"
                     /codon_start=1
                     /transl_table=11
                     /product="hypothetical protein"
                     /translation="MNQSHITPLDGKNTIEEEKDNEAVEKCNLLKNIEYQSMLINPNF
                     NHMEKRENDTITNVHNMLDNEIIQTNKEKQPWSKLNKLCKINKLMEYCDKCKIKHGLN
                     EEDTNELKEYLKKLLDRKKLIRVRDVTYDKETGEIININELHIEKKDNKHRFTLKQND
                     KKKSSLSNLSPYTKKKTIKEQKGKGKNKRLSIL"
     CDS             13014..14375
                     /inference="protein motif PDB:3SM4_A"
                     /codon_start=1
                     /transl_table=11
                     /product="Exonuclease"
                     /translation="MSITYIQDLEELENIIDNLPLSHDKHSQERTYCRITMEDENELV
                     ELVFKDFDNYLRKNIHIMSSYTFDNIITEEINTYIIEHIREIYTLMYEDKERVEEIIE
                     EEDTYIKELTEYIKCLYFMSNTIKPRTLTDNYDEKYTKEDYKKMIDDKLKVIYEKDKN
                     NPRQRTKEWFMKRRNMISASTFWKCIDSKNCKSSYIYSKCKPLEISEDSGINLNSPFQ
                     WGVKYEPVSQMYYEMTRNTRIREFGSIQHSVYDFIGASPDGINIKRDNYLYGRMLEIK
                     NIVNREITGIPKKEYWIQTQIQMECCDLEECDFLECRFIEYSSFSNFMEDGTFTHTKD
                     NKLKGVIMLFTHENNVFYEYLPFHSSEEDYHKWNDEMMIKHKEKDWVQNYYWYLDEVS
                     CVLIPRNREWFSAIIEEAKEVWNTIIKERDGSYESRKPKSRKQNKKDDTSILLLKVDT
                     RNI"
     CDS             14397..14510
                     /note="no search hits"
                     /codon_start=1
                     /transl_table=11
                     /product="hypothetical protein"
                     /translation="MLKNMFVIKIKRKVVIQRRTKNKEYKYNNYYFIYIPN"
     CDS             complement(14495..14956)
                     /note="no search hits"
                     /codon_start=1
                     /transl_table=11
                     /product="hypothetical protein"
                     /translation="MMVPNKKNLIYILILSILFLLGICSCLGDCNNKLEETFQNNKQG
                     IMLEGETHEERKADFQKYIDSLPTISRNEIPRGEEDKYILKTQIVPPVCPRCPDVINV
                     CNDSAKKCPPCPAPQRCPEPAYQCKLVPNFQTRTGDHIPRPILTDFSQFGM"
     CDS             15047..15736
                     /inference="protein motif CDD:cd07182"
                     /codon_start=1
                     /transl_table=11
                     /product="Bacterial Ribonuclease HII-like"
                     /translation="MSNNINKNTRVKREKRGKNESIIHFYTDKNDVNIKEVGIDEAGR
                     GPLFGRVYVACVILPKEKTNFDFSIIKDSKRYTSKKKLLEVYEYIKKEATDYSIHYED
                     EDFIDKYNILETTLHCMHQCLMKLTTKPNFILVDGDKFRPYRDISHKCIEGGDDWYAS
                     IASASILAKVERDLYIEKLCLENPYLNTRYNLNKNKGYGTKEHLQGIREYGITKWHRK
                     TFGICRNYSLE"
     CDS             complement(15744..18638)
                     /inference="protein motif CDD:KOG1112"
                     /codon_start=1
                     /transl_table=11
                     /product="KOG1112, Ribonucleotide reductase, alpha subunit
                     [Nucleotide transport and metabolism]"
                     /translation="MFKYTIIMTSNNEMYVIKRDGTKQQVSFDKILNRVRNMGRDISD
                     NNYINYTSLAMKVIEQIYNGIKTDELDELTAQQCASMITIHPHYDILGSRILISNHHK
                     NTSSDMCDVIEKLYTFIDKNGSSYPLVSQELYDIVHKYRKEINDVIDYERDYLFDYFG
                     YKTLERAYLMRVNNVIVERPQHMWMRVSIGIHGDNLERIKETYHYMSLKYFTHATPAL
                     FNAGTPHPQMSSCYLLSMESDSINGIYNTLQECANISKWAGGIGLHIHNIRSNGSHIR
                     GTNGKGTGIVPMLRVFNSTARYVNQGGKRNGSFAIYLEPWHADIHDFLQMRKNHGDEE
                     LKARDLFYALWIPDLFMKRVKENKNWTLMCPDECPGLSDVYGDDFVNLYEKYEREGRG
                     REVCEARKVWYEILSSQIETGTPYMLYKDTCNIKSNQKNLGTIKSSNLCTEIIEYSDK
                     DETAVCNLASIGLSKFVEENENIKNLTNNDLLFKGEHGYNITIYSKKGCTYCDLTKML
                     CKKYNLQYNEVVVSNNTEKTNMLMIIYEKVSNLEKYKEYVENGTLNTLKELQSFPQII
                     INGRYIGGYKEFNDFTRPVFNYDKLHDITKIITYNLNNVIDRNFYPTKKTRTSNMRHR
                     PIGIGVQGLADVFTMMNLSFDCEMSREINSKIFSTIYHASLEESLRISKERNEDMKKL
                     KQLYNVKFFIQETNSEYQDFNLEKEDMDRLNRLKPIREELEKLQDDHMGAYSSFENSP
                     ISQGIFQFDMWNKNYSYCNDEHYIPEGKTSWDELRDNIKKYGIRNSLLIAPMPTASTS
                     QILGNNECIEPFTSNIYLRRTLAGEFVLVNKYLLNELFHLGIWNTTIKNKIILNKGSI
                     QNIEEIPREIKNKYKIVWEIPMKSIIQMAVQRGRYICQSQSLNLWMETPTYNKLTAMH
                     FYAWEQGLKTGIYYLRTKSKASAQQFTIDPNLNKKTSINSEEEGCVMCSS"
     CDS             18683..19015
                     /note="no search hits"
                     /codon_start=1
                     /transl_table=11
                     /product="hypothetical protein"
                     /translation="MKHLCLPLVFALLLLFFIFYANNIKESFLNPFNPGEFPKTQEGP
                     ILQDVYRVNPKPHIGKNNYYQNVMMYPRSEMASFKHATNNIHMDEWNTPDNGKCTPAE
                     MCGELYVK"
     CDS             complement(19008..19592)
                     /inference="protein motif CDD:pfam04777"
                     /codon_start=1
                     /transl_table=11
                     /product="Erv1 / Alr family"
                     /translation="MKTLKRKKPVYSEIDYTSNDGFLTYVWGPAFWFVLHTISFNYPN
                     EPTKEEKENYKNFVLSLQHVLPCKYCRMNISKNFKKMPITDDVLENRTTFSKYMYDLH
                     NMVNVMLGKSPHLTFEDVRDRFENFRSRCTTGKSLKLKNKSKTRKLRKGGKREKGCTK
                     PFYGKKAKCVINIVPYDKKTETLIIDNKCIKKAI"
     CDS             19674..20117
                     /inference="protein motif CDD:cd02961"
                     /codon_start=1
                     /transl_table=11
                     /product="Protein Disulfide Isomerase (PDIa) family, redox
                     active TRX domains; composed of eukaryotic proteins
                     involved in oxidative protein folding in the endoplasmic
                     reticulum (ER) by acting as catalysts and folding
                     assistants"
                     /translation="MFELIKNNGKIILAITISVVVFIGVSIYLYYYYISPRLNPSYVS
                     NKEFIKESESEAEIYLFYTTWCPHCKKAKPIWTKIKEEYDGKKINNHILYFREVDCEK
                     EEELADKFKIEGYPTIKLLIGNKEIEYDAKPTEENIREFIHSSLD"
     CDS             complement(20095..20967)
                     /inference="protein motif CDD:cd07207"
                     /codon_start=1
                     /transl_table=11
                     /product="ExoU and VipD-like proteins; homologus to
                     patatin, cPLA2, and iPLA2"
                     /translation="MVIKNIVLSGGGYFGLYQLGVLKYLNEVNFYNIKNIKSIYSTSV
                     GSIIGAMLLLKIPINDIIDYIVKKPWHKYITLEASNIIDIYYNRGILDKSFFTTILEP
                     LLKSVELSISTTMKEFYDYTNVKLCICVYNLDKNKYEILDFIKNPELLLMDAIYMSCC
                     IPYVFQPVKYNNCYYIDGGIENNYAVKDCIENEETDKNEILGISVHSNQKNSLEEENI
                     LNYSMFMIRQLIKRISNQTPILGINEVIIPSSEFSLVTLMNTIKEKEQRQSFIETGYN
                     YAQVFYHSNQAKNE"
     CDS             21019..21561
                     /inference="protein motif CDD:pfam19063"
                     /codon_start=1
                     /transl_table=11
                     /product="Family of unknown function (DUF5759)"
                     /translation="MNVHMNDSEPNEYIDLDELYYRKLEIEKHRTNIYNKILSRIHSK
                     IKLTSRQYIKQQYIFYVVPEFIIGLPKYDITECISYIIHKLIDNGFYIKYTHPNLLFI
                     SWNHYVPYYEREKIRKQYNINIDKYGNIIQEEKKNTIHSEPQKQKTKLLKHSKFKDIL
                     EFKPKSIYETALEKLKDKLD"
     CDS             complement(21564..22073)
                     /note="no search hits"
                     /codon_start=1
                     /transl_table=11
                     /product="hypothetical protein"
                     /translation="MTKIVIISRYGKIENKNVKYIDTNELYKKCNFKSSENFEKRHSW
                     KCSDGYYLHLFSKDKGKSNNINKYELPPPIDKELYYGSLCIIMTKDNDEYMDLDSKEW
                     ERYYKELYGGFEDIEQDSEVSEDELDEVPDNFKTKSGYLKDDFIVDDDSEESDFHYEL
                     EEEQYTDSE"
     CDS             22172..22480
                     /note="no search hits"
                     /codon_start=1
                     /transl_table=11
                     /product="hypothetical protein"
                     /translation="MILELLLYSVTSFITIYIIHYLYYFLKENLTTPQIKDMVNRPNI
                     EYERIYKTLYKEKKEITNENQSDDMKNELKNYLNNLTNEDNNSTKIEGIGDTSHYSNW
                     "
     CDS             22515..23390
                     /note="no search hits"
                     /codon_start=1
                     /transl_table=11
                     /product="hypothetical protein"
                     /translation="MNKRIVKGNAFNIIKKQLPKIELSNEYIFHNKVHILRNIEFTKC
                     IPKGKETFLWFKHDYSRNENKCYVLCFKNRKVYSIVNLSIPFDKFLTIDIGTILYSTQ
                     INENIFVIRDVLYYKGVNMKNLHYRKRLETMLYLLEYQIYKKNMFFTCMHKKGKESLK
                     SFDLPYPLFSLEYIDKNGNSYLEKVVRQKIINKYLVIADIQNDIYHAYTLENKYVGIL
                     NIPDYKTSCYMNSIYRNIRENENIDYIEESEDEEEFQNINVDKYIKKDVKCIIECEFM
                     NTFKMWKPVRIISTL"
     CDS             23417..24427
                     /note="no search hits"
                     /codon_start=1
                     /transl_table=11
                     /product="hypothetical protein"
                     /translation="MNNYWRQPIQSYTRMTRDVGRPENVEEITASKTGQIAGYPSIPT
                     KNSDFNEVHTRLEGQKGGHRPFGFNPDDSLPLGTAGGGPFIAVERTNECGGKVADTNL
                     NTSIVEAPVLKGGAKNMCSNISICNDIKSIKKFEQVQRFWSVICPGAINVYNNYVSMI
                     NNKEKKRKFLQKYTEAFCFECYALTSRDIKSINQNKKDMIDKFENVKKLSKTLVSPKV
                     FENMKKDLDNIQRMHTERVNRHKQKMKQHRKGSSKNKKSAKGKKITRGKRGRGRKQKK
                     TRKLQKGGSSPAWSNQAYSSTMVAPSSPMFPRQSHLGTIPHTRDAIVDCRDNYNHYLS
                     NM"
     CDS             complement(24409..25122)
                     /note="no search hits"
                     /codon_start=1
                     /transl_table=11
                     /product="hypothetical protein"
                     /translation="MSNIYDISKIENYNESFSLLSIHDTIELFEKYICLVNEYIDIFF
                     KDVNIENINYLLYVFFKGLTMIEHVYTILLLYSKNSILSYHHTQKSIYYYIEFISRLP
                     SNRDTYLKITPTDAVLFVYKKTIHNLNTEIYHNIRKEEIIHFKECIYCYTYLIVTIFN
                     RVLDKKETIKDVDKITEFLKDSYHNALDKMISKDINIHNDFVYSYFLDYYSKMRYNLI
                     SKKLNDGENDINTLYILLK"
     CDS             25189..25488
                     /note="no search hits"
                     /codon_start=1
                     /transl_table=11
                     /product="hypothetical protein"
                     /translation="MSDNEKGLNYRLPSNLSLQHSSRLAIIEDKPIMLDYWPDSCDNN
                     VLIGVKEGGEKLLVKSEEEYTSPIIKIYKVENEYIIMTENSIYLVSNNISTKRIS"
     CDS             complement(25485..26342)
                     /inference="protein motif PDB:1GH6_A"
                     /codon_start=1
                     /transl_table=11
                     /product="Large T antigen"
                     /translation="MKCYYDILGIKKDATQEEIKKAYRKLSLKNHPDKGGDVDKFKDI
                     SIAYDILSDENTRKKYDMENSNIRASNINEMEDIFNVFNNKNNIFFKEIFKKNDFFQM
                     FVNGVSVTKPETITNVIEIDIKDIFEDLQYPVKIERDIVRNNTKTKEEEIIYITIPAG
                     IDDREIILLKNKGHIYENSTQGDVKVIIKINNNTPFIRKGLDLIYNKQITLKESLCGF
                     EFVLEHINGKIFRINNYTQVIYPNYQQKIKNLGICRNNIYGNLIINFIIEFPREITTE
                     QKEELQRIL"
     CDS             26423..27364
                     /inference="protein motif PDB:1SXJ_D"
                     /codon_start=1
                     /transl_table=11
                     /product="Activator Clamp Loader"
                     /translation="MNIMYKYIPKRINDLLIDEDVKRLLYKLLSINDIRIILYGNDYY
                     DKQTIINCILNDYYGEHKQKVFTINTIKEQGINQFRNEIKTFCETTTIDKIRKIIIVE
                     NIDLLTLQTQQIIRNIIDRYNNIHLISSCSNINKVIENIISKCIPIHINKINKNDIYN
                     YIDNISKKENINLNNDSIETLITLSNYDMEQLHRNIEKILIIKDENTEFSSECIKKLC
                     STISHSLFKEFTRLWYNEKDLEKSFNIINKIYNYGYSVIDILEYYFDYIKISTIIPNE
                     LKFKVIKLITKHIHIFHSIHEDEIELRVLSFELCKLI"
     CDS             complement(27356..28342)
                     /note="no search hits"
                     /codon_start=1
                     /transl_table=11
                     /product="hypothetical protein"
                     /translation="MKVSYPVLISIFIVLSFFGKYYNKYINKNEMSNDNDLINKFLLN
                     DEMNSLSGKLYKKDKPIVWVHVPHEVNARNWHNFGSRNSTNLNQPYLYLTIQSIIRQC
                     KDDLNVCIIDDNSFSKLLPNWTIELCKVPEPVKTYIRTLGLYKLIYNYGGILLPNSFL
                     ALSPLIDIYNKYTASKDCFIGTSISRNLTSEHTNTFVNHKMVGCKQFSPVIKRIIQNI
                     EYLISTDYTHEQKIDGTLDRLCYKEVHKGDMVCIPGKYLGVTTKRNKPIYIDHLLGTS
                     YLDISDNIYGILIPQEEVLLRIKFQWFARMSINQIYQSPIILCKYFQSAGLD"
     CDS             complement(28362..29252)
                     /inference="protein motif PDB:1GH6_A"
                     /codon_start=1
                     /transl_table=11
                     /product="Large T antigen"
                     /translation="MNKEILKEFNSRDYNVKDILRIFNLNYNFNNTDLKNAYKKVLML
                     HPDKSGLHQSVFLFYSKAFKQLNYIFEFKSRKRDNNINIQFEKEKMNYENIQHHDEEL
                     NSVKNTSHFNKQFNKIFDKIKDKEERTYDEWFRSEEDTPKIDIKNTRDISNYFDIKKK
                     EMTSNKNMIIKNNILDLGELSQTGTNLVKDDIVEYSSGLFSKLKYEDLKKAHTETIIP
                     VHEGMITNDYGPSNLEAYKRERSSNMNIPTEEESNKLLLQNQQMQEKENMNRAYKLYR
                     EMEDIEEKNKIINSYRYLLK"
     CDS             complement(29289..29621)
                     /inference="protein motif CDD:cd02947"
                     /codon_start=1
                     /transl_table=11
                     /product="TRX family; composed of two groups: Group I,
                     which includes proteins that exclusively encode a TRX
                     domain; and Group II, which are composed of fusion
                     proteins of TRX and additional domains"
                     /translation="MIETIEVPESREIFNRTIKLNMSKDIIIKCSASWCGPCKRIQPY
                     FNEYLNEYSKHRRVLFINIDFDSDKDICNHLRIKSIPTLLYYRKGELMSSFLGSDIEK
                     LKNWFSNL"
     CDS             complement(29649..31178)
                     /inference="protein motif PDB:5FIR_C"
                     /codon_start=1
                     /transl_table=11
                     /product="5' 3' EXORIBONUCLEASE"
                     /translation="MGIPSYFNHISNNYEKIFKKRKKIGEIDELYIDSNSIVYDIIKQ
                     NEEELSNIEIYKFVCKKIQNYIDIVNPSRRVFISLDGVAPLAKVNQQRERRFKSSFLK
                     RLMNESNGFDTSCITPGTDFMTGLDVYVSEYFSKYTTIDIIVSGSNKVGEGEHKIFSY
                     LREKKDNINSICVYGLDADLIILSLQHIYVCSKIYLFRENPDYSNILDNMYDKNELCF
                     LDINILGNDIYNNLCSDSSSQKKQIIEDYVFMSYFLGNDFMPHFPSLNIRTHGIQTLL
                     DTYKSLRNKRKFHFSNCSGIIWKNVLLFVKELEKLEENMLITETKTLLRYKPREKYED
                     TEKKINFLPSQNRDYEKYINPTKYGWRTRYYETLFGTSKKEDIKKICISYLEGLEWTH
                     SYYREGCKNYRWYYPFKYPPLLRDLYQYIPHFQCNLVCEDYRAIHAYTLLSYVLPCSS
                     HNILPNKIKNIIMEYNSTKKEQVYFIWAYCRYFWESHIYGLDINEIDEIEKLLEYHSL
                     I"
     CDS             31286..34492
                     /inference="protein motif CDD:COG0466"
                     /codon_start=1
                     /transl_table=11
                     /product="ATP-dependent Lon protease, bacterial type
                     [Posttranslational modification, protein turnover,
                     chaperones]"
                     /translation="MLFSRNKIEYYKELLINSTNIYYHYNKLGVINNSKIKDVIYETN
                     ELLKKLKDIECIENINITQLQEINDDFSILFKNYGTKYLHDLLIILYGKNYKSIIPEN
                     KMDIFELLDKYCTPIHYKIIDWNDTIKPVDDNDEHEKNGILNDSDLIKHYKSFECFDL
                     CRRENSFILKMYGLRMIIHNQKEKNTLFIDFIIDNPLVHLITNHYISNKLDNIEKYFK
                     EKGEINVSFVINSITLKELIIYEPFEIYKKIKGYISYSNHTYKKEINTIIREFMNDTI
                     YNKRKMIYSFLLSRNKSEYNYIAYLLYDLLSKDDEKDYSLQEQLLIFHSFPHDIKNKF
                     NLIMKNTIQYTNELINTEHINIPLEQQICLLKTDETTKQKAMSKLREVKCKSEDGASK
                     ARQYLEGLLKIPFGTYKQEEILLKMDTIKKEFIELLESLLYNNIIERKEHVIKENYNN
                     LEIQYILSSIMKDIENKELIYIDNYIENVRNENRPCLVFLCKLINNFVKKNDLEYPHI
                     YHSNQKKSYLYENIKSFITSLKGNNIILESFLRFYNINIKVPFKKVKLYPAIIQEVKH
                     SICKIKNHQEEMSSYISNIRRTLDNSIYGHEKAKRQLERVIGQWITGKQTGYCFGFEG
                     PPGVGKTSLAKHGLSRCLKDENGNCRPFGFIALGGSSNGSTLQGHNYTYLGSTWGRIV
                     DILMESKCMNPIIFIDELDKVSNTENGKEIIGILTHLVDSTQNNSFQDKYFNGIHIDI
                     SKALIIFSYNDRSKIDRILLDRIHEIKFSNLTLREKIVIVNDYILPELYDNIDLKDAI
                     DIPENVLVYIIEHYTNESGVRKLKELLYEIISEINLEILERKRIVNDAKIIITQEDVD
                     NKYLKEYKPIYKKKIHLNHEVGIINGLWANAIGQGGIIPIQSRFHPSSSFLNLTLTGM
                     QGDVMKESMNVAKTLAYNKTGKETINKLYKNLKKTNMTGIHIHCPEGAIPKDGPSAGV
                     AISLSIYSLLNNIPIKNNIAITGEINLQGHITMIGGLELKILGGIKAGIKEFIYPKEN
                     EVDLIDIFNKHDKEQFKDIIFHSVSDFDELLNLVFMNE"
     CDS             34485..35129
                     /note="no search hits"
                     /codon_start=1
                     /transl_table=11
                     /product="hypothetical protein"
                     /translation="MNKNIYEIYIKMAMKLSAGNLFKFFTLIAPFLLMFTFTLIAFID
                     LEPQRAIMYIGLVTLATSLIGLIPIPGGDDKNKPSNPLCKLWDIPYLNEARPSLSLTF
                     ISFTLMYMLMPMLFSGNLNFPILVLLLILLIADYVSNTIASNCITHTNGAVAIILGSI
                     ASALFTSLIYVMPMSEKLLYFSRVPSNKVFCSRPSKQSFRCSVYRNGKLIQNIN"
     CDS             35160..36110
                     /inference="protein motif CDD:cd07209"
                     /codon_start=1
                     /transl_table=11
                     /product="Hypothetical patatin similar to Z1214 protein of
                     Escherichia coli"
                     /translation="MKISSVFSIFFSLLSIPTISSLPPLLENKKEHCNILSLSGGGSF
                     GAVEVGILSDLVEKKKIPEHYDIITGISVGGLNAGFLSSKSSLSSGLKQIIPIYKNLK
                     TSNIYTQSYNIFRKWGWYDTSPLKEFLTQVLNSTIKIPKVNPENEPIILIGSTNLNKE
                     RLDIHHFYYTDTINKKVDILMATSAIPILFPPHKINNEYHIDGGVLTNEMIIEALSYK
                     KCNSYDIYVIKANNKKVIDKNISSFTSYMKTLFSVFLNIFDDELSRINMMCMFSSKKI
                     HIFYPNSTKLDKYSILDFDNGETLYNIGKNNYYAKDRYIC"
     CDS             complement(36107..36487)
                     /note="no search hits"
                     /codon_start=1
                     /transl_table=11
                     /product="hypothetical protein"
                     /translation="MNKQLICKVLEQICTTLPCEFCNTHARKYIVGNLNHIKIDTKEK
                     LKSFFIDFHNNVNKRLNKKVFNDENKYLYYNLNQTYKQFSRVYNGRMYNLKSFHYSRK
                     RENVLYLMKLIINNCYRYVKEKSN"
     CDS             36476..36583
                     /note="no search hits"
                     /codon_start=1
                     /transl_table=11
                     /product="hypothetical protein"
                     /translation="MFVHCIVFCVDMETECMYKLPYWFSPYVSHLNINI"
     CDS             36617..37180
                     /note="no search hits"
                     /codon_start=1
                     /transl_table=11
                     /product="hypothetical protein"
                     /translation="MNLVIEDTCDFNKLLYSIVNEENIDESDICLISQEKLERDYITL
                     ECGHKFNYSSIFECVYREKVEDVNKFENIKLRANQIRCPYCRSIQDKLLPPCDGYKSI
                     RYVNYPVAYCMETQKCIYTYKSGAKKDTQCNTLCSYNKSYCKKHSKHNEKKKGSKCKF
                     ILVKGKNKGKECGHTAYKDFLCKRHYY"
     CDS             37218..37574
                     /note="no search hits"
                     /codon_start=1
                     /transl_table=11
                     /product="hypothetical protein"
                     /translation="MDENHKQDLVFNIKKWLEVDNELLELQKKSKELRKIKKVYNEKL
                     VSMMKENEVDCFDTKNCKILYKQTKVKSALSKKHLLNALSKLYQDNETQAKEIVDYIL
                     NTREEKIRETIQKIKR"
     CDS             37584..37946
                     /inference="protein motif CDD:KOG1654"
                     /codon_start=1
                     /transl_table=11
                     /product="KOG1654, Microtubule-associated anchor protein
                     involved in autophagy and membrane trafficking
                     [Cytoskeleton]"
                     /translation="MKVHEFKKKHSFEERIRMTTRIINKYPDRIPVIIEPYDTDSNTT
                     PRLDKNKFLVPMDVSLDQFRAIIYKRLKLTQEDAIFLFCNNKLLSCGNHRFHYLYTFH
                     KDKDGFLYFYYSQENTYG"
     CDS             37965..38375
                     /note="no search hits"
                     /codon_start=1
                     /transl_table=11
                     /product="hypothetical protein"
                     /translation="MNSVYHYFYFKLMYVRSKKKIYQVINDIGDNDTEEFERDTLSLS
                     SARFMEKINKICDIKLSSNYSYKDKKTNNLLYLLEKNDENQCCLCGEYQRKHSHKNHI
                     FIKKNIKYTCKNCGKYFYEHDHYTNPCFDPYVRL"
     CDS             38406..38573
                     /note="no search hits"
                     /codon_start=1
                     /transl_table=11
                     /product="hypothetical protein"
                     /translation="MNTYMLVLFLIFINVLFPTIMNFIDVDSIYYINYLMWINLLIFI
                     YLIIPQDNIHL"
     CDS             38644..39156
                     /note="no search hits"
                     /codon_start=1
                     /transl_table=11
                     /product="hypothetical protein"
                     /translation="METRINKKINSYIYQLKNDMKNMIEAKCSIESERNSLINYINEI
                     SILELEQSDFSKRKRIRNNVPIYERCNAKRANGDRCTRKKKDGKDYCGTHIKCQPHGI
                     VTDKDTGETNVKKILVRTQDINGVIYYIDDFNNVYYHQDIMNNIHNPRVVSKYKYDKI
                     TDTYEIENTT"
     CDS             39134..39604
                     /inference="protein motif CDD:LOAD_cold"
                     /codon_start=1
                     /transl_table=11
                     /product="Cold Shock RNA binding domain of the OB fold"
                     /translation="MKSKILLNIYVNNLKNTLVYILMTTDNMNRYLARVKWFDRKKGF
                     GIVTIVSLVGSSNEGENVVEKGTDVFVHHSSLVTSDDVYRYLMEDEYVETSLTSRGKK
                     EDESTNNYQCFKVSSPDSESKLLCELKRRVKQPRRNTRRGPRRDTREGPSERRR"
     CDS             39661..39867
                     /inference="protein motif CDD:KOG3173"
                     /codon_start=1
                     /transl_table=11
                     /product="KOG3173, Predicted Zn-finger protein [General
                     function prediction only]"
                     /translation="MKLRCSFDTCRKKITILDWECKCGNYYCNEHKDLIIHKCKYLII
                     EKEEHRKKLEHSLRDAKFSKIIKM"
     CDS             complement(39869..42436)
                     /inference="protein motif PDB:3H1T_A"
                     /codon_start=1
                     /transl_table=11
                     /product="Type I site specific restriction modification
                     protein"
                     /translation="MNNTDLVKSVYLGQKGYTIIKSDFNEDELIKIRKDLTIKPYIPG
                     MAIQNISSYLLYRESPKKLYIPRMYGINNICNYEDIRIGEGNNIDVSFTGELREYQNN
                     IVNAYLEESKKSGCGLLEIYAGAGKTVMALKIISELRKKTLIIVHKEFLMSQWMERIE
                     QFIPTARIGKIQGNTFDVEDKDIVLGMLQSLSMRDYREDQFRSFGMTIVDECFSYDTN
                     ILTRDGYVKIGDVYENWFRYNKTPDIYSYNSQDSIFEYKKLTYAWKKRTDTIFRIDFE
                     DNSNIECTSNHKILTDMGYKEARHLRQYDIVLTHCIKPSLPYCKMLNNDQFQVVIGSL
                     LSNRCFIHKVSRNTYRTTMYGKNYDYIVFKRDIFGKECIYKNEMAHYFDSFPFHYSRE
                     LNYNCVDSIGNIIDKMDIKGFTIWIMEVGYLEDKTNDLILSVKNIPKELHEYLINKIQ
                     TYLCDVELSISNNKEYLIFKDIYIKNIFNKIYSYIVSVSDIYKYFKVYYNKLLPSLCM
                     YSWNYKDTNIATLPIERVSRSDRTIDVYDIEVQDNHNYIVQLREKDGLIVHNCHHIGA
                     EVFCRALFKVVTKYMLGLSATMKRKDGLSKVFKMFLGDVVYKYKRQGDDNVVVKVIQY
                     KNDDPEFKEEVFNYRGQVHYSVMIKKICEFNPRTEFIIKVLCDYISKESQENGKDTKH
                     DIHSSQVMILAHNKSILKYLYDAISSREIASVGYYLGGMKEKELKKTEDKKVVIATYA
                     MAEEALDIKTLSCLFLTSPRTDVTQAVGRILRVKHKNPVVYDIVDQHPIFQRQFTKRR
                     NSYIQWKYKIIETDNFKYFNNIWNTIYNSDGNEKIYKKNIKERESEFQGKCILKVTL"
     CDS             42517..43002
                     /note="no search hits"
                     /codon_start=1
                     /transl_table=11
                     /product="hypothetical protein"
                     /translation="MKIPRELKVSNNMLLNILSIFMIIFIILDVNIPPNLSLLLDEML
                     VKSLLLIASIFLFINSPVVGAISLIFVLELFRRNMNGNSRLPNDVNRENELFHQKSIQ
                     QELSRSNHVRDRYLMSFNQFPKTLEEEVVHKMVPLVNERINNRLKYKPVMCDIHQAAK
                     L"
     CDS             complement(43022..43897)
                     /note="no search hits"
                     /codon_start=1
                     /transl_table=11
                     /product="hypothetical protein"
                     /translation="MTKGAINVTHTNDTCDTTCKFTFNYKNSQTQVTNNGDHIKMTYE
                     SGQDVEFSGTKYEVQEIRIYSRSLNKYKNRFFSGEIIIHHVSGGGDNLLVCIPIVVNN
                     NISSSHTLFRSIVKHFPINNSQGAVSLNEHNFNLNHIVPRGGFYYYVGKTPYEPYDPN
                     YNIILFDPAIAPNINRDDYTILRRIINDISSDDKIKEINHDTYRYNASGTLNEEFIND
                     DKIYIKCNPVDQEGNLLEEIDPQSKGGGMNIFKLDFDIQADNKQLWAIGGSMIGAIVL
                     ILGIYAFQRYVRRGN"
     CDS             43956..45065
                     /note="no search hits"
                     /codon_start=1
                     /transl_table=11
                     /product="hypothetical protein"
                     /translation="MKSNSNKNNKTLKKMKLKHRKKNKTPRNIGKNPMLQTLKKRFDF
                     GYSMFHTGGNRTRQARRQRTRDREKRDNKRERQRQMQREREKRDEEQRREDRQRDINI
                     NINNMVNKFKKQVEQLAQEQHDDKTGKSLNNIRVTIENINRIATSESNINIQELGQIL
                     KTLEKQINTLYTDTQETNQTLKNNINEQIRNINNKLEMTLPEGVKGITGENIEITNRV
                     QNIAIKRELNTLHNSLNHPTINELIVRQDEKRKAEEREEARRRVQTQTIATEEASDEA
                     TEEATEQTSQEATEETKDKEKEEDISIMVDTFTKQVEQVTKEEDMDEIGTIVDTFTTQ
                     VEQVTKEEDMDEIGTMVDTFTTQVEQVTKEEDIDEI"
ORIGIN      
        1 aagaggaaaa taaagtagtt aaagaagata ctatgaataa agaggaaaat aaagtagtta
       61 aagaagatac tatgaataaa gaggaaaata aagtagttaa agaagatact atgaataaaa
      121 aggaaaatga agtagtaaaa caggttaaag atagagagaa agaagaagat ataacgttat
      181 ctattgatag ttctaataat gaaaatatta ataaagtaga ggatgtaaaa aagaactcta
      241 tacaattcaa tgataaagac caagttctag attttaacaa aaaagaaaca cctagagtga
      301 ttgaagataa agagagtcaa tttatagagg cccccaaaac aatagaaaga ttagaagaga
      361 tttcatccat tagagataaa gaacgtagag agaatgaaga ggaggatgat gatgatgaag
      421 aacgaataaa aatatttgat gatgttaacg ttgaattaga taatttagat attcataata
      481 ttgattccaa tatcaaattg aaaacagata cggatgtttt attagacgat atgattgttg
      541 aattaaaata attacgttaa aaaataaata ttgaattata acattatact aaatggagaa
      601 taaacaatca acactaataa tgtctgcttc aataactttt tgttattttc tatacaaata
      661 tttagagtat agatttatct tgaaacaaga taaaccatta aagatattat ttagagagac
      721 actagttgta ttcgtatcaa gtatggcagg aatatttata ttagaccaat tgcaaccact
      781 tagttatgtt gtttcttcaa gtatgccaat ggtatttatg aacgacccag atttttaatt
      841 agatgtttaa tataaaaatt ataattatat taaacatact cttttttcat tttatctata
      901 tccattatat tttcagttat tttatctttg atgatatatt ctttaaataa atcttttgat
      961 aattcttttt cagggatttg atggtgtgta attctagaaa tcattttata taatttgaag
     1021 ccttcgaacc tttcactccc gtttgattta tataaaatat tttttccatt atcatcttta
     1081 caccattcta atattaattt attaatttca ttttgtttta tgttattaat ttcttgataa
     1141 tcatcaatga aataatcgat taaagaacaa gataatctac ataaatcaaa tgcatagttg
     1201 ggttttaaca atggtttatt tttattataa tatactccaa aattatattg tccatatgca
     1261 tcttcacctt ttttataatt atcactgcat atttcattat ttttataatt gtaaatgcta
     1321 cgtccaaaat ctataatttt atataattta ccaaatgtag gaactttata tgttatgtca
     1381 ttatatttgt agtaaaaata ttttttattt gtttgtgtat acattatatt attggtatgt
     1441 aaatcattat gtgtgaaatt aaaaactttt tggtaagtaa ctaacattat aattatttga
     1501 aagagaatag atttccattc tttcagatga atagagttat tattcgtttg gatataatca
     1561 tctaatgtac tttctagttt ttcagtacat ataatttgta caggaatctt aaatattgtt
     1621 gcggatactt ccatttcact ttgttcatca ctttgatcat cactttgatc atcactttga
     1681 tcatcacttt gatcatcact ttgaacattt gatttttcat cattatcaga actactagat
     1741 gttgtattac tttcatcact agaacatgaa tctgaacaac tatcctcttt tgacatatta
     1801 gaagaattgc tacttttatt tattcgtgta tttttgtaat atgtttttaa agtttcattt
     1861 ttataggttt ttgagttggt tgcgataaac atttcattta aactaatatc attggaaggg
     1921 tcagaaatag atatttttgc agtatcatgt atttttagtg cttttttatg ttttctagtc
     1981 tgaaaatagt tatttccttc ataataattt gggtcaagtt caaatatagt tccttcgttt
     2041 tgataaaatg tctttgagtt ttctagatat tctatatcat cactaatatc gcatataaaa
     2101 ttactttgaa taccaaggaa agaaccataa aaatctattc catgtataaa atcatattct
     2161 tctttcaact tatttgatag aaaagaaaga gtcaacatat gcaatattgt ttggatcagt
     2221 atatttatca aactcgtgtt ctttgttata attaggtaat gtaagaattg tttctgaaga
     2281 tatgttttta tattttccac caatatattt aatcgggtct aataaaggag agaacttaaa
     2341 aaaagattta acttcttttc ttaaacctga atcttcaact ataatagaga aagtattata
     2401 attatgttgt tctttaatct gtcgaatatg acatttatga tttaaattaa atgaattcca
     2461 atttttatca ttgatagaaa aaaaattatt atatattgga atgtaattta aaatatcact
     2521 aatattatta ctttctaaag tattaaattg ctgaaatagt tctttattat cattcttttt
     2581 atagaaaata tttatcattt agattaaata aataaaaata ctttcaaaaa taaactaatc
     2641 atttattcgt ttgaagattt aaaaaaaata ttatatttct atatataatg agcaatgatg
     2701 ttagattaaa attaaataag tttagtatga agcaaataac atttaatcca aatgaaaata
     2761 aaggaccagt tataatccta cttggaaaaa gagatacagg aaagagtttt ttaattgcag
     2821 atttattata ttatcaccaa gatattccaa ttggaactgt tatttcagga acagaagcaa
     2881 gtaatggttt ctttagtaaa cacgttccac gtctattcat acacgatgaa tataatactg
     2941 gaattataga aaatatacta aaacgtcaaa agatgatatt aaaacgtgtt aagaaagaaa
     3001 aacaagcata tggaactagt aagattgatc ctcgagcttt tattatttta gatgattgtt
     3061 tatatgataa tagctgggca aaagataaac ttatgagatt attatttatg aatggacgtc
     3121 attggaaatt aatgcttgta atatcaatgc aatatcctct tggtattcca ccgaatttac
     3181 gttccaatat cgattatgta ttcattttaa gagagaacta tatttctaat agaagaagaa
     3241 tatatgaaca ttatgctgga atgtttccaa catttgaatc attttgtcaa gtaatggacc
     3301 aatgcactga aaattatgaa tgtttagtaa ttgacaataa ttcaaaaagt aatcaattaa
     3361 aagaccaaat atactggtat aaagcacaag ctcacggaga ctttaaacta ggttcaaaac
     3421 aattttggga attatctaaa gatataccaa gtgatgacga aaataatgaa cccccttctt
     3481 ttgacccaac gcgtgtcaaa aaaaataaaa atcttcctaa tattaacgta atgaaaggta
     3541 atagatggta ataaataatc aataatatat attgtttatt tatttctttt ttgtcaatat
     3601 attttcaccc tcaaataatt ctttcttaat gtctgcactt gtaacattct gttttccaac
     3661 actagactcg agtgaatcta atattgtatt tgtatttgtt atacctacta aattaccatt
     3721 ttcatcaata ttttgtgtaa gtttattacc tgtttcacgt gcaattttta tattctcttc
     3781 aattgccttc tttcttgttt ctttaattct ctcttcaaat tgagctttag cttgttcttc
     3841 attcttcatc ttctctctca ttaaattatt taactctttc tccatatatt caacatgccc
     3901 agtcttgtat gattcaggat gccaaggcat ccatatacca acctgaccaa cataaatatc
     3961 atgatttgga tcaatctctc ttagaagttt acaacgcatc tctgcctctt gtatcgtctc
     4021 aaagacacca cgtactttta atccacggac attggtttgg aaattatatt tttcattata
     4081 ctcttttaac aaatcatctt cttttctatc aagaaagttc ttatattcat cttcaatgtt
     4141 atttttgatt aaatactctt tttcttcctt tacaaaatca ttgaaatcct cattcacttt
     4201 attaaaatca atactatatt tgtaagatac aaaatttagg aattgatgaa atttagacat
     4261 tgatttagta aaatcaaaat ctttcataaa ctcttgaaaa taaaacattt ccttctgctt
     4321 tataatattt tctggagata taaaggatat acatacaaat ttttgtcctg ctaaaggacg
     4381 atcctcatct aataaatcaa catatttttc attatccttt gtcattatat ttaacgtatt
     4441 cattatatat ttaagttatt ttatccataa tataattatt ttttctatat taatattata
     4501 aaaacatgaa cggattagat aatatgtttg atttaggtga attactacga cgtgctgtca
     4561 aatatcttgt tgagggtgta atcgttgcca ttgccgcatt tgctattcca cgcagaagta
     4621 tgagtttaga cgaagtttca ttggttgcac tcactgccgc cgctaccttt gttattttag
     4681 atacttacct tccatcgatg gctgttactg caagaagtgg tgcaggattt ggtatgggtg
     4741 ctaatttagt tggtttccca cgttaaaaga ctattaaata gttggtataa actcccaatc
     4801 taattcatta caaatttttt tccatatttc atcttgttcc attcttttga tagggtcttt
     4861 taacatatat agatgcttca aatattcatc ttcacccaat aattcacaaa ttttatagag
     4921 aacataatag taatttagaa agtttactct ttcatttgga caatatttaa tatatggttt
     4981 ttgaatttct aaaaataaat tacataatct attctccaat tcaagagaca ttgttggagg
     5041 ttttattcct aatttttctt taataaatgg tatgtgttca taatatttat tatatcctaa
     5101 gctttttaat atttgtttag ttttatcatt agatagagta tcgagagtaa ttctctcttt
     5161 ttgtatttgt tttttaatat tttcaataat ttcatcatct atttgggttg tttctttagc
     5221 ttgaaattgt gccaatattt cacgaaaatg attaattctc ttataagcat aaaatgtaac
     5281 ttctttaggt ggttctttat aagaaggttt ttctggctca atcaaaaact tatgttgtct
     5341 tgaacattga ttacataata atatcccttc attctctaca cagattaatt ctccagaaca
     5401 atatttacac ttatcatgtt tctcaatata atcatctata tttataaatc tatcatctat
     5461 attttttaga tatattttcg aataatcaat atttttactc tcatcattat ctttattatc
     5521 cttcttacaa aaaaaagaca ttatcttttt tttgttgtag ttatctttac ttatattctt
     5581 tttactttca aaataattaa atatatattt agaattattt aaataatact ctttatgttc
     5641 tctctttatc tctcttatat tttgttttag ttgttgtatt ctatccaaca tattcagttt
     5701 atcatcaata ctttcataac ttttattctt gatttttagt gttagttttt ctatttctct
     5761 tttgtattta ggtattgata ttgtatcttt attcattcta ttaatgatat cattatgttt
     5821 tttatctagt gtaacaattg ttttcttatc tatttttata tttttattat tttttggttt
     5881 aaacttcata tattataagt tttattacta tttaatttaa aaaatacaca aatatttagt
     5941 aatatatact attatttttt atgttattct attattatga acgtgtttaa agatatgaat
     6001 tataacattg atttagaagt aataaaaaaa atgattttta tttataatgc acttgataac
     6061 ggatggaata ttaaaaaaaa caaagactct tatatattta caaagagaca tgataataag
     6121 aaagaggttt ttgaagaaaa ctatttagca gattttattg ataaaaactc aaatctaaat
     6181 aaaatattaa taaacttaaa aaaagaaatt aattaattat ttttttaaaa aaaaaatatt
     6241 tagtaataat ataaaatggc tggtggactt atgcaattag ttgcttatgg cgctcaagat
     6301 gtttatttaa ctggatctcc tcaaatcacc ttctggaagg ttacctatcg tagacatacg
     6361 aacttctcta tggaatctat cgaacaaacc ttcaacggac aagtcgattt cggacgcaaa
     6421 gttcaatgta ctatttctag aaatggtgat ttagcttacc gaacttattt acaagtaact
     6481 cttcctcaaa tctcatcgag tgaagctaat tatgctagat ggttagatta ccctggcgaa
     6541 caaatggttt ccatggttga ggttgagatc ggtggtcaac gtattgatcg tcaatatggt
     6601 gactggatgc acatctggaa ccaacttacc cttactgctg aacaagaaca aggatacaat
     6661 aagatgattg gtcaaaccac tcaacttact tatttaactg accctgagtt tgaagatgtt
     6721 gtcggtcctt gcactgatgg tgtcggaaat gtttgcactc caagaaaaga cttacctgag
     6781 actaccctct atgttcctct tcaattttgg ttctgtcgca accctggtct tgcccttcct
     6841 cttattgctt tacaatacca cgaagttcgc attaatgttg aactccgtcc tcttgaggaa
     6901 tgcttgtttg ctgtagatca acttccatca gcttgttcta ctggaagtgt aaaagctacc
     6961 caagctttta ataaatctct tgttgctggt tctctctatg tagattacat cttccttgat
     7021 acggatgaac gtcgtcgtat ggctcaaaat ccacatgaat acctcatcga acaacttcaa
     7081 ttcactggtg atgaatccgt tggtagcaac agcaatcgta tcaagttgaa ctttaatcac
     7141 ccttgtaaag aacttgtttg ggttgttcaa cctgatgaga atgttgatta ttgcaaagca
     7201 tttgaatgtg gtgcagcact caatcacact cttggcgcac agcctttcaa ctacactgat
     7261 agtttagatg ctcttaccaa ttcgatgctt gtatatagtt ctcgtcaagg tattgttgga
     7321 tcagcaagtg ctgacataaa taacttcatc aatagtggaa atcaaatctt caacgaccaa
     7381 gcaggacaag tgaccgcatt actagaggga gatgagatta tcaactcggg tgtatctgat
     7441 gcagcagcct ttgttttgtc ggagactggt cttcaccttc actgctgggg tgaaaatcca
     7501 gttgtcactg ctaaactcca acttaatggt caagaccgct tctctgagcg tgaaggcact
     7561 tacttcgacc ttgttcaacc ttatcaacat cacactcgcc accctgacac tggtatcaat
     7621 gtatactctt tcgcactccg tcctgaagag catcaaccaa gtggcacctg taacttctct
     7681 cgtatagata acgctactct tcaacttgtt ctttctaaca acactgttgc tggtgagaag
     7741 actgctcgtg ttcgtgtcta tgccaccaac tacaatgtac tccgtgttat gtcgggtatg
     7801 ggtggcttag cttactctaa ctaagatttt acaccattta tgttatacat tttatataat
     7861 tcaaaatata ttatataaaa ttgattgagt attttcctat tcataattag atatggattt
     7921 attcattgac acgtatgaaa tacaccataa atgaatacat aaatcaatag tttttatttt
     7981 tttcttttat ttttattgct tcttctttta ttcgtatttc ttcctcttcc ttttctttta
     8041 tttatattac gtgttcttct tttcttcgtt ttagttctct ttttaggtcg tcttccacca
     8101 acacttggtg ggtcttgtga ttgttctgaa tgttcggggt cttcatctct tgcttgttct
     8161 tctcaatctc gtctttctat ttcacgtcta aatctctcca taggttctag aatattaaat
     8221 gtattgttta cataatttca aaaacctttt cttagacttt attatgaatt ataaaatatt
     8281 atgttaattt tatttgattg tgataacgga tattcctact actgacttac attttggtat
     8341 tttttatgaa ccattgggag cgttttaaag ttagaaaggt gcaattgaat tatacataaa
     8401 attgaaacta tatattatat taaacctata tatacaaaca aactatgaaa caagagaata
     8461 ttctaattag tgtcgagggt aatattggtt caggaaagtc tactcttgtt tctattatga
     8521 aatcacaact aacacatatt tgtaatagaa aattaatatt tctagatgag cctgttgata
     8581 tatgggagaa tattcgtgat aaaacaaata aaagtatttt agaaaagttt tatgaagatc
     8641 aagaaaaata tggtttttca tttcaaatta tggcatatat atctcgactt atgattttga
     8701 aagaggcatt aaaaagacac aacaattcaa tcattattac agaaaggtgt ttgtacacgg
     8761 ataaaaatgt gtttgcttca cttttatatg aagatgataa aatagaggaa ataaattaca
     8821 agatatattt aatgtggttt gattattttg ttagtgacat accaaccttt aagtttattt
     8881 atttaaaaac atcacctgaa atatgttttg aacgggttat caaaagaagt agagtaggtg
     8941 aaattattcc aattgattat ttaaaaaagt taacagagaa acatgataat tggttaatca
     9001 attacgagac attgatattg aatggtaaca cggaaaaaac aacagaacaa gaatataggc
     9061 ctttcattga aaagattatt caatttatac ataacattat tgataagaaa catatcatag
     9121 aatttgaaga aacaatatat aaatcgtgtt actagtactt tattgtagaa ttatgataga
     9181 caaaatgact atcaggttta tattttaata tatcattttc tttttttgat agaggaaact
     9241 catcatttcc atatatatct tgtaaacata accattcaaa taaaccacca ctatataaat
     9301 aaacatttgt aaatcctagt tgtaataatt gttcatattt tttatagata gtgtaatcat
     9361 ttgtatttct cccgtaaatg taaataggac aattgatatt ttccttcaac atattattca
     9421 caatgtctat ctcttcttta aaatgtaatg tttttggtat aattaagtca taatcttttt
     9481 caggtaaagt gcttattaaa agaattgtca tattatggtt acttatataa ttttgtatat
     9541 cctcaaaatt aataaattta taagaagtta tcttatttcc cattataaaa atataattaa
     9601 catatattta tatttttata aatcttaatt aaacttaact actatttgta cattttcttt
     9661 ttttatgctt ttacttgctg aaaccgataa ttcttgtctt acttttcgtg tttttgtatt
     9721 ttgtttattt tcatgtatag tttctatact attctttttt tttgcagtgc tatttcttga
     9781 gttcatatct ttttctatat cgctttgatg gttttcaata taatcaagga ttttattctc
     9841 taaagcccac ttgaaaaaat tcaattgtcc tattgttgtc tgtatataag aaccactttt
     9901 ataaggaata tttattctct cccaacgaca aaagggatca aacctctttt tactatatgc
     9961 tcttaatttt agtttatagt ctgtatatac cttgaaacgc ctattcgtat catcttcttc
    10021 tttaatatta tatattgtaa aatacttttt agaatagtta gttacaaacc agtcaataat
    10081 acggatagat aatttactct caccatttat tataggaatt attttttcta aattattctc
    10141 tttatcatag aaatttaata atttttttaa taataaatca ttttgtgtag aatatttgaa
    10201 agccattata taatatatta taattatacg ctttaaacct atattttata aatttgtatt
    10261 ttttggtttt aaaaactttt cgtgtatttc aagatcgtca atatagttgg tagttaagaa
    10321 tggattaata caagtttgaa tagccaagtc tctagatgct aaattatttg ttatatcttc
    10381 tctcttattc gatttaatat gaaacgcttc atcattcatt ccattactaa gacttaattg
    10441 aattgcattt tttgtatctg ttgagtttgg tggtataaat ggacgttgaa aaccatgatt
    10501 atcttcttgt atttcttctt gttttttttt cgtaggtata ctttgttctc tcttcatatc
    10561 attattataa tctttaggtc tccaaatata aatacaatta ttcatatatg ataaacataa
    10621 attaaattat gtatttaacc acatattata taaatttaat taaacaataa ataatataaa
    10681 atacatataa aaatgaataa gatgagtata ttgcttgaaa tgcctatgtt aaaaggaaag
    10741 acaaaaagtg gaaaaatgat atattggaag ggtaatgttg tagaagatct agagagaaat
    10801 attataatga caagtgtttc atttggttat tctttagata acttacaaac aacttttacc
    10861 gagtatatac agggaaaaaa catcggaaaa atgaatgaaa cgacaccttt agaacaagca
    10921 acgaaagagt taaaacgtaa atggaaagat aagaaagata aaagtggata tatcgatatg
    10981 aataaagaga ttcctgttga agatacaagc actactatgt atccaatgtt atgttcttca
    11041 tataaagttt ggaaagagga atatagtgga tatatggttc agcctaaatt agatggtata
    11101 cgatgtttaa tcaagataaa gaataaagag ataacttttc aatctagaaa tggtaatttg
    11161 tttatattaa accatcttgt ggatgaatta actaaaattc ataaaattat tggaaaagat
    11221 attatattag atggagaatt atattcaaat gagatacctt ttgaggaatt agttggtcac
    11281 atacgtaaat catcaagcaa ttccacagaa ttaaatgaag atgtaaaaaa aataaagttt
    11341 cattgttttg atatagtaaa agagaataat tttgaagagc ggtatacata cttaaaaaat
    11401 ctttttcata ctaaagataa atattctaat attcatcttg tagaaacaga atatataaac
    11461 aatgaagatg aattaataag tttctatgat agaatgatga ataaaaaata tgaaggtatt
    11521 atattgcgta atccaaaagg aaaatatata tgcaaatatc gttctaaaga tgttatgaaa
    11581 tttaaacaaa tgaaagagag tgagtataaa attgttggat acgagcaagg tattggtaaa
    11641 gataaaggaa caatgatttg gatatgtgaa gttccaaaca caatgcaaac ttttaaagtt
    11701 cgaccacgtg gaagtcactc ttatagaaaa gagttatatg agaatggtga taagtatatt
    11761 ggaaaacaat taacaattat atatcaagaa cttactaaaa ataatattcc acgttttcct
    11821 gtaggaaaat gtgttcgtaa tggagaataa atctattcat ctttaattac ttgaagttgc
    11881 tttgaaaact taaaattagt atgggaacgt ttaccctttg agatattaca atgcaaacaa
    11941 gaaatcacac aattatcaaa tgtatgactt gtgtcattat ctattcggtc taatgtccat
    12001 tgattttgtt gatttcgaaa catgtaacaa atatctatat tttttttaca atagtagcat
    12061 aataatttac tttcaacaag tttttgaata atattatcat aagtaatgtt tccaatatat
    12121 ctctgttttt taatatcttg tattttgtag tttcttattt tgtatacaat atctttttct
    12181 atttcatata taatattttt cttatcttgt ggatattcac caaaatataa taatgataaa
    12241 aaatctcttt gttgttctct actataatgt tgatatatgt ttgttattct tttttctctc
    12301 gattttatta aagttatttc tttgctcatt ctatgtatat ttaatatatt atataaaaag
    12361 tataaactta aagctattat ataatatata tgaaccaatc acatattact cccttggatg
    12421 gtaaaaatac tatagaggaa gagaaggata atgaagctgt agagaagtgt aatttgttaa
    12481 agaatataga atatcaatcg atgttgatta acccaaactt taatcatatg gaaaagagag
    12541 agaacgatac aattacaaat gttcataata tgttggataa tgaaattatt caaacaaata
    12601 aggaaaaaca gccttggagt aagttaaata agttgtgtaa aataaataag ttaatggaat
    12661 attgtgataa gtgcaagata aaacatggat taaatgaaga agatacaaat gaacttaaag
    12721 aatatttaaa aaaattattg gatagaaaga aattaattag ggtaagagat gtaacttatg
    12781 ataaagaaac aggtgaaatt ataaatataa atgaacttca tattgaaaaa aaagataata
    12841 aacacagatt tactctgaaa caaaatgata agaaaaaatc atctttaagt aatttatcac
    12901 cttatacaaa aaagaagaca attaaagaac aaaaaggaaa aggtaaaaac aagcgtctat
    12961 cgatattata aaattgaatt aaagataata atgaaattga tataacaatt agaatgagta
    13021 ttacgtatat tcaagatcta gaggaattag aaaatattat cgataattta cctctttcac
    13081 atgataaaca ttcacaagaa agaacatatt gtagaataac aatggaagat gagaatgagt
    13141 tagttgaatt agtgtttaaa gattttgata actatttgag aaaaaatatt catattatgt
    13201 catcatatac atttgataat attattacag aagaaattaa tacatatata atagaacata
    13261 ttcgagaaat atatacatta atgtatgaag ataaagaacg tgttgaagaa attatagaag
    13321 aagaggatac ttatataaaa gaattaacag agtatattaa atgtttatac tttatgagta
    13381 atactataaa accgagaaca ttaactgata attatgatga aaaatataca aaagaggatt
    13441 ataaaaaaat gattgatgat aaattaaaag ttatttatga aaaagataag aataatccaa
    13501 gacaacgaac aaaggagtgg tttatgaaga ggagaaatat gatttctgca agcacatttt
    13561 ggaaatgtat tgatagtaag aattgtaaaa gttcttatat ttatagtaaa tgtaagcctc
    13621 tagagataag tgaagatagt ggaataaatt tgaattctcc gtttcagtgg ggtgtaaagt
    13681 atgaaccagt atcacagatg tattatgaga tgactagaaa tacaagaata agagagtttg
    13741 gttcaataca acatagtgtg tatgatttta ttggagcttc acctgatggt ataaacatta
    13801 aacgagataa ttatttatat ggtagaatgt tagaaataaa gaatattgta aatcgtgaga
    13861 ttacaggtat accaaagaag gagtactgga tacaaacaca aatccaaatg gaatgttgtg
    13921 atttagaaga gtgtgatttc ttggagtgtc gttttattga atattcatcc tttagtaatt
    13981 ttatggaaga tggaaccttt acacatacaa aagataacaa attgaagggt gtgattatgt
    14041 tatttacaca tgagaataat gtattttatg aatatttgcc ttttcattct agtgaggaag
    14101 actatcataa atggaacgat gaaatgatga taaaacataa agaaaaagac tgggttcaaa
    14161 attattattg gtatctagat gaagtatctt gtgttcttat acctagaaat agagaatggt
    14221 tttcagctat aatagaagaa gcaaaagaag tatggaatac aataataaaa gagagagatg
    14281 gtagttatga gagtagaaaa cctaaatcac gaaaacaaaa taaaaaggat gatacaagta
    14341 tcttgttatt aaaagtagat actagaaata tatagtttaa gacatatact tctcatatgt
    14401 tgaaaaatat gtttgtaata aagataaaaa gaaaggtggt aatacaaaga agaacaaaaa
    14461 ataaagaata taaatacaat aattattatt ttatttacat tccgaattga ctaaaatcag
    14521 ttaatatggg tcttggaata tgatcccctg ttcttgtttg gaagtttgga actagtttac
    14581 attggtatgc aggttcaggg catctttgtg gtgcaggaca tggaggacat ttcttggcag
    14641 aatcattaca aacattgata acatctggac aacgaggaca tacaggggga acgatttgtg
    14701 tttttaatat atatttatct tcttcacctc gagggatttc atttctagag atagtaggca
    14761 aactatctat atatttttgg aaatctgctt ttctctcttc gtgtgtttca ccctctagca
    14821 ttattccttg tttattattt tgaaatgttt cttctagttt attgttacaa tctcctagac
    14881 aactacaaat accaagaaga aataatatag ataatataag aatatatatt aggtttttct
    14941 tgttaggaac catcatttat atgttatatt aggaaaaaaa ataaaattga ataagaataa
    15001 tatttccatt atctaacaat agaaaagaat ggattacttc aagtttatgt cgaataatat
    15061 aaataaaaat acgagagtca agagagaaaa acgtggaaaa aatgagagta ttatacattt
    15121 ctatacagat aagaatgatg tcaatataaa agaggttggt atcgatgaag cgggtagagg
    15181 acctttattt ggtagggtat atgttgcgtg tgtcattttg cctaaagaaa aaactaattt
    15241 tgatttttca attattaaag atagtaaacg ttatacatcg aaaaagaaac ttcttgaagt
    15301 gtatgaatat attaaaaaag aagctactga ttattccatt cattatgaag atgaagattt
    15361 tattgataaa tataatatat tagaaacgac cttacattgc atgcatcaat gtttaatgaa
    15421 attaactaca aaaccaaatt ttatacttgt ggatggtgat aagtttagac catatagaga
    15481 tatttctcat aaatgtattg aaggtggtga tgattggtat gcatccattg cttcagcaag
    15541 tattctcgcc aaagtagaac gtgatttata tattgaaaaa ttatgtcttg aaaatcctta
    15601 tttaaatact agatataatc taaataagaa taaaggttat ggaacaaaag aacacctgca
    15661 aggtattcgt gaatatggta ttacaaaatg gcatcgtaag acatttggta tttgtagaaa
    15721 ttattcatta gaatagtcaa aaattaagaa gaacacataa cacaaccttc ttcttcacta
    15781 tttatagatg tttttttgtt taaattaggg tcaattgtaa attgttgtgc tgaagcttta
    15841 gattttgttc ttaaataata aattcctgtt tttaatcctt gttcccaagc ataaaaatgc
    15901 atagctgtta atttattata tgttggtgtt tccatccaca aatttaagct ctgactttga
    15961 catatatatc ttccacgttg aactgccatt tgaataattg atttcattgg tatttcccac
    16021 acaattttat atttgttttt tatctctcga ggtatctctt caatattttg tatactacct
    16081 ttgtttaata taatcttatt tttaatagtg gtattccaaa ttcctaaatg aaataattca
    16141 ttcaataaat atttattaac aagaacaaac tcacctgcta gagtacgtct tagatagata
    16201 ttacttgtaa atggttcaat acattcatta tttcctaaaa tttgacttgt tgaagcggta
    16261 ggcatagggg caattaataa tgaattacgt attccatatt tctttatatt atctctcaat
    16321 tcatcccaac ttgttttacc ttcaggaata tagtgttcat cattacaata tgaatagttc
    16381 ttattccaca tatcaaattg gaatattcct tgagaaattg gagaattctc aaaagaagaa
    16441 tatgcaccca tatggtcatc ttgtagtttt tctagttctt ctcttattgg ttttaatctg
    16501 tttaatctat ccatatcctc cttttctaga ttgaaatctt gatattcact atttgtctct
    16561 tgaataaaga attttacatt atataattgc ttcaatttct tcatatcttc atttctctct
    16621 ttagaaatcc tcaaactttc ttccaaagat gcatgataaa tagttgaaaa tatcttacta
    16681 tttatttctc tcgacatttc acaatcaaat gataagttca tcattgtaaa cacatctgct
    16741 agtccttgaa caccaatacc aattggacga tgtctcatat tactcgttcg tgtttttttt
    16801 gtaggataaa aattacgatc gattacatta ttcaaattat atgtaattat ctttgtaata
    16861 tcgtgtaatt tatcataatt aaatacaggc cttgtgaagt cattaaactc tttatatcct
    16921 ccaatatatc taccatttat aataatctgt ggaaaagatt gcaattcttt caatgtgttt
    16981 aaagttccat tttcgacata ttctttatat ttttctaagt ttgaaacttt ttcatatata
    17041 atcatcaaca tatttgtctt ttctgtattg ttacttacga ctacttcatt atattgcaag
    17101 ttatattttt tacataacat ttttgtcaaa tcacaatatg tacatccttt tttactatat
    17161 atagtaatat tatatccatg ttctccttta aagagtaaat cattatttgt taaattttta
    17221 atgttttcat tttcttctac aaacttagat aatccaatag atgccaaatt acatactgct
    17281 gtttcatctt tatctgaata ttctatgatt tctgtacaca aatttgaaga ctttattgtt
    17341 cctaagttct tttgatttga ttttatatta caagtatctt tatataacat ataaggtgtt
    17401 cctgtttcaa tctgactaga gagaatttca taccacactt tacgagcttc acatacttct
    17461 cttcccctac cttctctctc atatttctca tacaagttta caaaatcatc accatataca
    17521 tcactcaacc caggacattc atctggacac atcaaagtcc aattcttatt ttcttttaca
    17581 cgtttcataa acaaatcagg tatccataat gcataaaaca aatctctcgc ctttaattcc
    17641 tcatctccat gattttttct catttgtaaa aagtcgtgaa tatctgcgtg ccaaggctct
    17701 aaatagattg caaaagaacc attcctttta ccaccttgat ttacatatcg agctgtggaa
    17761 ttaaataccc tcaacatcgg gacaatacct gtaccttttc catttgttcc tctgatatga
    17821 gaaccatttg aacgtatatt atgaatgtgt aatccaatgc cacctgccca tttagatata
    17881 tttgcacatt cttgtaatgt attatatata ccattaatac tatcactttc catagaaagt
    17941 aaataacacg aactcatttg tggatgaggt gttcctgcat taaatagtgc tggagttgcg
    18001 tgtgtaaaat actttaaact catataatga tatgtttctt ttatacgttc taaattatca
    18061 ccatgaatac caattgatac acgcatccac atatgttggg gtctttctac aattacatta
    18121 tttactctca tcaaatatgc tctttctaat gttttatatc caaaataatc aaataaataa
    18181 tcacgttcat aatctataac atcattgatt tcttttctat atttatgaac aatgtcatat
    18241 aattcttgtg atactaaagg ataagacgaa ccatttttat ctataaatgt atataatttt
    18301 tctattacat cacacatatc actacttgta tttttatgat gatttgatat taatattcta
    18361 gaaccaagaa tatcataatg tggatgaatt gttatcatag atgcacattg ttgtgcagtt
    18421 aattcatcta attcatccgt cttaatacca ttatatatct gctctattac tttcatagct
    18481 aaacttgtat aattgatata attattgtca gaaatatctc ttcccatatt tcttactcta
    18541 tttaatatct tatcaaatga tacttgttgt ttggttccat cacgcttaat aacatacatc
    18601 tcattattag atgtcataat tatagtatat ttaaacatat ttttttaata tcttttaatt
    18661 attgttataa tatatagaaa caatgaagca tctatgttta cctttagtct ttgcattact
    18721 attgttattt tttatatttt atgcaaataa tattaaagaa agttttttaa atccttttaa
    18781 tcctggtgag tttccaaaaa cacaagaagg acctatttta caagatgtat atagagtaaa
    18841 tccaaaacct catattggaa aaaataatta ttatcagaat gttatgatgt atccgaggtc
    18901 agaaatggca tcttttaaac atgctactaa taatattcat atggacgagt ggaatacacc
    18961 tgataatggc aaatgcactc ctgcagagat gtgtggtgag ttatatgtta aatagctttt
    19021 ttaatacatt tattatcaat aattagagtt tctgtttttt tatcgtatgg aacaatattt
    19081 ataacacatt tagctttttt accatagaaa ggttttgtac atcccttttc tctctttcct
    19141 cctttacgta gttttcttgt cttggattta tttttcaatt tcaatgattt tcctgttgtg
    19201 catcttgaac gaaagttttc aaatctatca cgaacatctt caaatgttaa atgtggagat
    19261 ttacctaaca ttacatttac catattatga aggtcataca tatatttaga aaaagttgtt
    19321 ctattttcta atacatcatc ggtaattggc atctttttaa agtttttgga tatattcata
    19381 cgacaatatt tacaaggcaa tacgtgttgt aaagagagaa caaagttctt atagttttct
    19441 ttctcttctt tagtaggttc attaggataa ttaaaactaa tagtatgaag aacaaaccaa
    19501 aatgcaggac cccatacata tgttaagaac ccatcattac ttgtataatc aatttcggag
    19561 tatacaggtt tctttctttt caatgttttc ataatctata tattataaaa acattaatat
    19621 ttagcatatt cgtttttaaa atattgaaat tttctctctt aattgtataa taaatgttcg
    19681 aactaattaa aaataatggg aaaattattc tagcaataac aattagtgtt gtagtattta
    19741 taggtgtgag tatttattta tactattact acatttcacc tagattaaac ccctcttatg
    19801 tatccaataa agagtttatt aaagaaagtg aatctgaagc tgaaatatat ctattttata
    19861 ccacttggtg cccacattgt aaaaaggcaa aaccaatatg gactaagatt aaagaggaat
    19921 atgatggtaa aaagataaac aatcatatat tatacttcag agaagtagat tgtgaaaaag
    19981 aagaagaact tgctgataaa ttcaaaattg aaggttaccc taccataaaa ctacttattg
    20041 gaaataaaga aattgaatat gatgctaaac caaccgaaga aaatataaga gagtttattc
    20101 attcttcgct tgattagaat gataaaatac ttgtgcataa ttatatcccg tttctataaa
    20161 agattgtctt tgttcttttt ctttaattgt attcattaat gttacaagag agaactctga
    20221 agacggaata ataacctcgt taattccaag aattggtgtt tgatttgata ttctttttat
    20281 aagttgtctt atcataaaca tgctataatt caatatattt tcttcctcca aactattttt
    20341 ttgatttgaa tgcacactta ttcctagaat ttcattctta tctgtttctt cattttctat
    20401 acaatcttta acagcataat tattctctat accaccatca atataataac aattattata
    20461 cttaacaggt tgaaatacat atggaataca acaagacata tatattgcat ccattaataa
    20521 caactcggga ttttttatga aatctaaaat ctcatattta tttttatcta gattataaac
    20581 acatatacat aattttacat tcgtataatc ataaaactct ttcattgttg tagaaatact
    20641 taactctacc gattttaata agggttctaa tattgttgta aaaaaagact tatccaaaat
    20701 acctctatta tagtatatat ctataatatt tgaagcctct aatgttatat atttatgcca
    20761 cggcttcttc actatataat ctataatatc atttatcggt atttttaata acaacattgc
    20821 ccctataatt gaacccactg acgtagaata tatactcttt atatttttaa tattgtaaaa
    20881 gttaacttca tttaagtatt ttaatacacc taattgatat aatccaaagt atcctcctcc
    20941 agataaaaca atatttttta ttaccattat aatttaatcc gtatattttt ttatattttt
    21001 tttatatagt tctttataat gaatgttcat atgaatgatt ctgaacctaa tgaatatatt
    21061 gatttagatg aattatatta cagaaaatta gaaattgaaa aacatcgtac aaatatatat
    21121 aacaaaatac tatctcgaat acatagtaaa ataaagttaa catctagaca atacataaaa
    21181 caacaatata tattttatgt tgttcctgag tttattatcg gattacccaa atatgatatt
    21241 actgaatgta tttcttatat tatacacaaa ttgatagata atggatttta tataaaatat
    21301 acgcatccta atttactctt tatttcttgg aaccattatg ttccatatta cgagagagaa
    21361 aaaataagaa aacaatacaa tataaatatt gataaatatg gaaatattat acaagaagag
    21421 aaaaaaaata ctatacatag tgaacctcaa aaacaaaaaa caaaactttt aaaacatagt
    21481 aagtttaaag atatactaga atttaaacca aaaagtattt atgaaacagc tcttgaaaaa
    21541 ctaaaagata aattagacta attttattca ctatctgtat attgttcttc ctctaattca
    21601 taatgaaaat cactttcttc actatcatca tcaacgataa aatcatcttt taaatatcca
    21661 ctttttgttt tgaaattatc tggaacctcg tcaagctcat cttcagatac ttcactatct
    21721 tgttcaatat cttcaaaacc tccatatagt tctttataat atcgttccca ctcttttgaa
    21781 tctaaatcca tatactcatc attatcttta gtcataataa tgcatagaga accataatat
    21841 aattctttat caatcggtgg tggaagttca tatttattaa tattgtttga tttcccttta
    21901 tctttcgaaa ataagtgaag ataataacca tcactacatt tccaactatg ccgtttctca
    21961 aagttttcac ttgatttaaa attacatttc ttatagagtt cgttggtatc tatatatttt
    22021 acatttttgt tttcaatctt tccatatcta cttataataa caatttttgt cattttagta
    22081 taatacaata ttattacaat tttatttaaa tcaattttat ttattatttc gttctagttt
    22141 taaataagaa atccttttta tatataatta catgatatta gaattattac tatattcagt
    22201 tacatctttt attacaatat atattattca ttatttatat tatttcttaa aggaaaactt
    22261 gactacacca caaataaaag atatggtaaa cagacctaat atcgaatatg aacgcatcta
    22321 taaaacttta tataaagaaa agaaagaaat aacaaatgaa aatcaaagtg atgatatgaa
    22381 aaatgaattg aaaaattatt tgaataattt aacaaatgag gataataatt ctacaaaaat
    22441 agagggtatt ggagatacaa gtcattatag taattggtaa agatatttaa aagaaatata
    22501 tatatttaca tataatgaat aagaggattg taaaaggaaa tgcatttaat attattaaaa
    22561 aacaattacc aaagatagaa ctttctaatg aatatatttt tcataataaa gttcatatat
    22621 tgagaaatat cgagtttaca aaatgtattc caaaaggaaa agagacattc ttatggttta
    22681 aacatgatta ctcacgaaat gaaaataaat gttatgtatt gtgttttaaa aatagaaaag
    22741 tatattctat tgtaaatctc tctattcctt ttgataaatt tttaactatt gatattggaa
    22801 ctatattata ttcgacacaa ataaatgaga acatatttgt tattagagat gtactctatt
    22861 acaaaggtgt aaatatgaaa aatcttcatt acagaaaaag actagaaact atgttatatc
    22921 ttcttgagta tcaaatttat aaaaagaata tgttcttcac ttgtatgcat aaaaagggaa
    22981 aagaaagttt aaagagtttt gatttaccat atcctctttt tagtttagaa tatattgata
    23041 aaaatggaaa ctcatattta gaaaaagttg taagacaaaa aataataaat aaatatcttg
    23101 ttattgccga tattcaaaat gatatttatc acgcttacac attagaaaat aaatatgtgg
    23161 gaatattaaa tatacctgac tataaaacaa gttgctatat gaactccatt tatagaaata
    23221 ttagagagaa tgaaaacatt gattatattg aagaaagtga agatgaagaa gaatttcaaa
    23281 atataaatgt tgataaatat attaaaaaag atgttaagtg tataatagaa tgtgaattta
    23341 tgaatacatt taaaatgtgg aaacctgttc gtataatttc aaccttataa ataattgttt
    23401 ctttagtata tatataatga ataattattg gagacaacca attcaaagtt acacaagaat
    23461 gacaagggat gttggacgtc ctgaaaacgt agaggaaatt actgcatcaa aaactggaca
    23521 aattgcagga tacccatcta ttccaactaa aaatagtgat tttaatgaag ttcatactag
    23581 attagaagga caaaaaggag gacatagacc ttttggattt aatccagatg atagtcttcc
    23641 tttaggaaca gcgggtggtg gtccttttat tgctgtagaa agaaccaatg aatgtggtgg
    23701 aaaagttgct gatacaaact tgaacacttc tattgtggaa gcacctgtct taaaaggagg
    23761 tgcaaaaaat atgtgttcaa atatttctat atgtaatgat ataaaatcta ttaaaaagtt
    23821 tgaacaggta caacgttttt ggagtgttat atgtccaggt gctatcaatg tgtataataa
    23881 ttatgttagt atgataaaca ataaagaaaa gaaacgtaaa ttcttacaga aatatactga
    23941 agctttctgt tttgaatgtt atgcattaac aagtagagac ataaaatcaa ttaatcaaaa
    24001 taaaaaagat atgatagata agtttgaaaa tgttaagaaa ctttctaaaa ctttagtttc
    24061 tccaaaagta tttgaaaata tgaaaaagga tttagataat attcaaagaa tgcatacaga
    24121 acgtgtaaat agacataaac aaaaaatgaa acaacataga aaaggaagtt caaagaataa
    24181 aaagagtgct aaaggtaaaa aaataacaag aggtaaaaga ggtagaggaa gaaaacagaa
    24241 gaaaacaaga aaattacaaa aaggaggttc tagtcctgca tggtctaatc aagcatactc
    24301 ttctaccatg gtagctccgt cttcacctat gtttccaaga caatcacatt taggaactat
    24361 accacatact cgagatgcaa tcgtggattg tagagataat tataatcatt atttaagtaa
    24421 tatgtaaagt gtatttatat cattctctcc atcatttagt ttttttgata ttagattata
    24481 tctcattttt gaatagtaat ctaaaaaata actatataca aaatcattat gaatattaat
    24541 atctttactt atcattttat ctagtgcatt atgatagcta tcttttaaaa actctgttat
    24601 tttatcaaca tcttttatag tttctttttt atctaatact ctattaaaaa tagttacaat
    24661 tagatatgta taacaatata tacactcttt aaagtgaata atctcttctt tacgtatgtt
    24721 atgatatatc tctgtattta aattatgaat tgtcttttta tacacaaata atacagcatc
    24781 tgttggtgta attttcaaat atgtatctct attacttggt agtctactta taaactcaat
    24841 ataataatat attgactttt gtgtatggtg ataagataaa atactatttt ttgaatataa
    24901 aagaagtata gtatatacgt gttctatcat tgtaagaccc ttgaaaaaaa catacaatag
    24961 ataatttata ttttctatat tgacatcttt aaaaaaaata tcaatatatt cattcactaa
    25021 acaaatatat ttttcaaata attctatggt atcatgaatc gataataatg aaaaactttc
    25081 gttataattt tctatcttag atatatcata aatattactc atatatatat atatatatgt
    25141 attttgtatt ataagtattt aaagatataa aaagaaagaa atatataaat gagtgataat
    25201 gaaaaaggat taaactatag attacctagt aatttatctt tacaacatag ttctagactt
    25261 gccattattg aagataaacc tattatgtta gattattggc ccgactcttg tgataataat
    25321 gttttaattg gtgtgaaaga aggtggtgaa aagcttttag taaagagtga agaagagtat
    25381 actagtccta ttataaaaat ttacaaagta gaaaatgaat atattattat gactgaaaac
    25441 tcgatttatt tagtttctaa caatatttct accaagagaa tttcttaaag gatacgttgt
    25501 aattcttctt tttgttcagt tgtgatttct ctaggaaact caattataaa atttataatt
    25561 aaatttccgt atatattatt tctacatata ccaaggtttt taattttttg ttgataattc
    25621 ggatatatga cttgtgtata attattaata cgaaaaatct ttccattaat atgctcaaga
    25681 acaaactcaa atccacataa actctctttt aatgtaattt gtttattata aataaggtct
    25741 agacctttac gtataaaagg tgtattatta ttaattttta taatgacctt tacatctcct
    25801 tgagttgagt tctcataaat atgaccttta ttcttaagta agatgatttc tctatcatca
    25861 attcctgcag gaattgtaat gtatattatt tcctcttctt ttgttttcgt gttatttctt
    25921 acaatatctc tctctatttt tactggatac tgtaggtctt caaatatgtc tttaatgtct
    25981 atctcaatta catttgtaat tgtctcaggt tttgttactg aaacaccatt tacaaacatt
    26041 tgaaaaaaat cgttcttctt aaatatttct ttaaaaaata tattattttt attattaaaa
    26101 acattaaaaa tatcctccat ttcgtttata tttgacgctc tgatattact attttccata
    26161 tcatactttt ttctagtatt ttcatctgat aatatatcgt atgcaataga tatatcttta
    26221 aatttatcaa catcaccacc tttatctgga tggtttttta aagataattt tctatatgct
    26281 ttctttattt cttcttgtgt agcatctttt ttaattccta atatatcata ataacatttc
    26341 ataattatat tactaattat tacttaatat ttatataact ttacaaacaa actatataaa
    26401 tattattaaa ttatatctat taatgaatat tatgtataaa tatattccta aaagaattaa
    26461 tgatttactt attgatgaag atgtaaaacg attattatat aaattactct ctatcaatga
    26521 tatacgaatt atactctatg gtaacgatta ctatgataaa caaactatta taaattgtat
    26581 attaaacgat tattatggcg aacataaaca aaaggttttt actataaata ctataaaaga
    26641 acaaggaata aaccaattca gaaatgaaat taaaacattc tgtgaaacaa ctactattga
    26701 caaaataaga aaaattatta tcgttgaaaa tatagattta ctcactttac aaacacaaca
    26761 aattattcgt aatattattg atagatataa taatattcac ttgatttcat cttgttctaa
    26821 tataaacaaa gtaattgaaa atattatttc taaatgtatt cctattcata ttaataaaat
    26881 aaataaaaat gatatatata attatattga taatataagt aaaaaagaaa atattaatct
    26941 aaataatgat agtatagaga cactcattac tttatcaaat tatgatatgg aacaattaca
    27001 tcgtaatatt gaaaaaattc taattataaa agatgagaat actgaatttt caagtgaatg
    27061 tatcaagaaa ttatgtagca ctattagtca ttcattgttt aaagagttta ctcgtctatg
    27121 gtacaacgaa aaagacctag aaaaatcttt taatataata aataaaattt ataattatgg
    27181 ttattctgta attgatatat tggaatacta ctttgattat attaaaattt caacgattat
    27241 tccaaatgaa ttaaagttta aggtgatcaa gttaatcaca aaacatattc atatatttca
    27301 tagtatccat gaagatgaaa ttgaactgcg agttttatct tttgaattgt gtaaactaat
    27361 ctaatccagc agactgaaaa tacttacata agattatagg agattgatat atttggttga
    27421 tagacattct tgcaaaccat tgaaacttta tacgcaaaag aacctcttct tgtggtataa
    27481 gtattccata tatattatca gaaatatcca agtatgatgt tcctaataaa tgatcaatat
    27541 atattggttt gtttctcttt gtagtaactc ctaagtattt gcctggaata caaaccatat
    27601 ctcctttatg aacttcttta taacaaagac gatctagtgt tccatcaatc ttttgttcat
    27661 gtgtataatc tgtagatatt aagtattcta tattttgtat aatacgtttt atcactggag
    27721 aaaattgttt acaacccacc attttatgat ttacaaatgt atttgtatgt tcgcttgtaa
    27781 gatttcttga tatactagta cctataaaac aatctttaga agctgtatat ttattgtaaa
    27841 tatctattaa aggtgataaa gctaaaaaac tatttggcaa taatatacca ccatagttat
    27901 aaattaattt atataatcca agagttctaa tatatgtctt tactggttca ggaaccttac
    27961 ataactctat tgtccaattt ggaagaagtt tagaaaatga attgtcatct ataatacaaa
    28021 cattcaaatc atctttacat tgtcgtatta tactctgtat ggtaagatat aaatatggtt
    28081 gatttaaatt tgtactattc ctagaaccaa aattatgcca atttcttgca tttacttcat
    28141 gtggcacgtg aacccacaca atcggtttat ccttcttata taatttacca cttaaactat
    28201 tcatctcatc atttaataga aatttattga ttaaatcatt atcattactc atctcgtttt
    28261 tatttatata cttgttgtag tatttaccaa agaatgataa gacaataaaa atacttatta
    28321 atactggata agaaactttc atatatattg tatttctatt tttattttag taaataacga
    28381 taagaattta tgattttatt tttctcttct atatcttcca tctctctata taatttgtat
    28441 gctctattca tattttcttt ttcttgcatt tgttggttct gtaatagtaa tttattactt
    28501 tcttcttctg ttggtatatt catattagaa gaacgttctc tcttgtatgc ttccaaatta
    28561 gaaggtccat agtcatttgt tatcataccc tcatgaacag gaatgattgt ctctgtatgt
    28621 gcctttttta aatcttcata ctttaattta gaaaacaaac ccgatgaata ctccactata
    28681 tcatctttta caagatttgt tcctgtttga gataattcac ctaaatctaa aatattattc
    28741 ttgataatca tattcttatt acttgtcatt tcttttttct ttatatcaaa ataattacta
    28801 atatctcgag tattttttat atctatctta ggtgtatctt cttcagaacg aaaccattca
    28861 tcatatgttc tctcttcctt atctttgatt ttatcaaata tcttgttaaa ttgtttatta
    28921 aaatgacttg tattcttcac cgaatttaat tcttcatcat gatgttgaat gttctcataa
    28981 ttcattttct ctttctcaaa ttgaatatta atattattat cccgttttct tgatttaaac
    29041 tcgaaaatgt aatttaactg cttaaaagct ttagaataaa aaagaaatac actttgatgc
    29101 aatcctgatt tatcaggatg taacattaaa actttcttat atgcattttt taaatccgta
    29161 ttattaaaat tataattcaa gttaaaaata cgtaatatat cctttacatt atagtctcgt
    29221 gaattaaact cttttagtat ttctttattc atatatgtat caatagaaac atttttcaca
    29281 ttattaactt ataagtttga aaaccaattc tttaattttt caatatcaga acctagaaat
    29341 gaactcatta attcaccttt tctataatat agtaatgtag gaatactctt tattcttaaa
    29401 tgattacata tatctttatc tgaatcaaaa tctatattta taaataaaac acgacgatgt
    29461 ttactatatt cattcaaata ttcattaaaa tatggttgta ttcttttaca aggaccacac
    29521 cacgatgcag aacattttat aataatatct ttactcatat ttaatttgat tgttctatta
    29581 aaaatttcac gagattcggg tacttctata gtttctatca tttatttata agagagaata
    29641 tatatatact atattaacga atgatattct aataattttt ctatttcatc tatctcattt
    29701 atatctaatc catatatatg actttcccaa aaataacgac aataagccca aataaaatac
    29761 acttgttcct ttttagttga attatactcc ataataatat tctttatctt atttggcaat
    29821 atattatgag aagaacatgg caatacatat gataatagag tataagcatg aatagctctg
    29881 tagtcttcgc atacaagatt acattgaaaa tgtggaatat attgatacaa atcacgtaat
    29941 aaaggaggat acttgaatgg ataataccat cgataatttt tacaaccctc tctataataa
    30001 ctatgtgtcc attctaaacc ctctaaataa gatatacata tcttcttaat atcctctttc
    30061 ttacttgtac caaataaagt ttcataatat cttgtacgcc acccatattt cgtaggatta
    30121 atatattttt cataatctct attttgactt ggcaaaaagt ttattttttt ctctgtatcc
    30181 tcatatttct ctctaggttt atacctcagt aatgtttttg tttctgtaat caacatattc
    30241 tcttctaact tctccagttc ttttacaaac aataatacat tcttccatat aatacctgaa
    30301 caattagaaa aatggaattt ccttttattc ctaagagact tgtacgtatc taataaagtt
    30361 tgtattccgt gtgttcttat gtttaaactt ggaaaatgag gcataaaatc gtttcctaaa
    30421 aaataagaca taaatacata atcttcaata atttgtttct tctgtgaact actatcacta
    30481 cataaattat tgtaaatatc atttcctaaa atatttatat ctaaaaaaca aagttcattc
    30541 ttatcataca tattatctaa aatattacta taatcaggat tttcacggaa taaatatatc
    30601 ttactacata cataaatatg ttgtaaagag agaataatta aatccgcatc taaaccatat
    30661 acacatatac tatttatatt atcctttttc tctcttaaat aagaaaatat tttatgttct
    30721 ccttctccaa ctttattact acctgaaact ataatatcta tagtagtata ttttgaaaaa
    30781 tactccgaaa catatacatc caaacctgtc ataaaatctg ttcctggtgt aatacacgac
    30841 gtatcaaacc cattactctc attcatcaat ctcttcaaaa aagatgactt gaaccttctc
    30901 tcacgttgtt gattaacttt ggccaatgga gcaacaccat ctagtgatat aaatactctt
    30961 ctagaagggt tcactatatc tatataattt tgtatttttt tacatacaaa tttatatatt
    31021 tctatattag atagttcttc ttcgttttgt tttattatat catacacgat tgaattacta
    31081 tctatatata attcatctat ttctcctatt ttttttcttt tcttaaatat tttttcgtaa
    31141 ttgttactta tatgattgaa ataactaggt attcccatta taatataaac acgtaatttc
    31201 tttatacttt ttaaattata acaaattata atatagttaa tatttacaat atatataaat
    31261 aatgaacaaa gaagaaaaca taattatgtt atttagtaga aataaaatcg aatattataa
    31321 agaattatta ataaacagca caaacatata ctatcattat aacaaattag gtgttatcaa
    31381 taatagtaaa ataaaagatg ttatttatga aacaaatgaa ctactgaaaa aattaaaaga
    31441 tatagaatgt atagaaaata taaatattac acaacttcaa gaaataaatg atgatttttc
    31501 aattcttttt aaaaattatg gaactaaata tttacacgac ctacttatca ttttatatgg
    31561 taaaaactat aaaagtataa ttcctgaaaa taaaatggat atatttgaat tacttgataa
    31621 atattgtaca cctatacact ataaaataat agattggaat gataccataa aaccagttga
    31681 tgataatgat gaacatgaaa agaatggtat tctaaatgat agtgatctta ttaaacatta
    31741 caaaagtttt gaatgttttg atctttgtag aagagagaac tcattcatct tgaaaatgta
    31801 tggattaaga atgattatac ataatcaaaa agaaaaaaat acgttattta ttgattttat
    31861 tattgataat cccctagtcc atctaataac aaatcattat ataagtaata aattagataa
    31921 tatagagaaa tattttaaag agaaaggaga aataaatgtt tcttttgtaa ttaactctat
    31981 cacattaaaa gaattaatta tttatgaacc attcgaaata tataaaaaaa ttaagggtta
    32041 tatatcttat tcaaatcata catataagaa agaaataaac acaattatcc gtgagtttat
    32101 gaacgatact atatataaca agagaaaaat gatatattca ttcttattat ctagaaataa
    32161 aagtgaatat aattatattg cttatctgtt atacgattta ttatcaaaag acgatgaaaa
    32221 agattattca ttacaagaac aattacttat ttttcattct tttccacacg atattaaaaa
    32281 taagttcaat cttataatga aaaatactat tcaatacaca aatgaattaa taaataccga
    32341 acatattaac atacctcttg aacaacaaat atgtttatta aaaacggatg aaacgacaaa
    32401 acaaaaagcg atgtctaaat tgagagaagt taaatgcaaa tcggaagatg gagcatcaaa
    32461 ggcacgtcaa tatttagaag gtttactgaa aatacctttt ggcacgtata aacaggaaga
    32521 gatcttatta aaaatggata ccattaaaaa agaatttata gaactacttg agtctctttt
    32581 atacaacaat attattgaga gaaaagaaca tgtgataaaa gaaaattaca acaatctaga
    32641 aatacaatat atattgagca gtataatgaa agatatagaa aataaagaat taatatacat
    32701 cgataactac atagaaaatg ttagaaatga aaatcgtcct tgtcttgtat ttttatgtaa
    32761 attaattaat aattttgtaa aaaagaatga cttagagtat ccacatattt accactcaaa
    32821 ccaaaaaaaa tcatatttat atgaaaatat taaatcgttt attacatcat taaaaggaaa
    32881 taatataatt cttgaatcat ttttacgttt ttataatatt aatataaaag tcccatttaa
    32941 aaaagtaaag ttgtatccag caatcataca agaagtaaaa cactctatat gtaaaatcaa
    33001 aaatcaccaa gaggaaatga gttcttatat ttccaatata aggagaacac tagataattc
    33061 tatttatgga catgaaaagg caaaaagaca attggaacgt gttataggac aatggattac
    33121 aggaaaacaa acaggctatt gctttggttt tgaaggtccg cctggtgttg gaaaaacatc
    33181 tttagcaaaa catggattat caagatgttt aaaagacgaa aatggtaatt gtaggccgtt
    33241 tggtttcatt gcgttagggg ggtcatccaa tggttcaact ttacaaggtc ataattatac
    33301 ttatcttggt tccacgtggg gacgtattgt agatatatta atggaaagta aatgtatgaa
    33361 tccaattatt tttatagacg agttagataa agtaagtaat acagaaaatg gaaaagagat
    33421 aattggtata ttaacacatt tggttgattc tacacaaaat aatagttttc aagataaata
    33481 ttttaatggg atacatattg atatatctaa ggcacttatt attttttcat ataacgatag
    33541 aagtaaaata gatagaatat tattagaccg aatacatgag ataaagtttt caaatcttac
    33601 gttaagagag aagattgtta ttgtgaatga ttatatttta cctgaacttt atgataatat
    33661 tgatttgaaa gatgctattg atataccaga aaatgtatta gtttacatta tcgaacatta
    33721 tacaaatgaa tcaggtgttc gtaaattaaa agaattattg tatgaaatta taagtgaaat
    33781 aaatttagaa attttagaga gaaagagaat agtaaatgat gcaaaaatta tcattacaca
    33841 agaagatgtt gataataaat acttaaaaga gtataagcca atctataaga agaaaataca
    33901 tttaaatcat gaagttggca ttattaatgg attgtgggca aatgcaatag ggcaaggagg
    33961 tattattcca atacaatcaa gatttcatcc gtcttcttct tttttaaatc taactttaac
    34021 aggaatgcaa ggtgatgtga tgaaagaaag tatgaatgtt gccaagacac ttgcgtacaa
    34081 taaaacagga aaagaaacaa ttaataaatt atataaaaat ctaaaaaaaa caaatatgac
    34141 gggaatacat attcattgtc ctgaaggtgc cattccaaaa gatggacctt cagcaggtgt
    34201 tgctatttct ctctctatat atagtttatt aaataatata ccgatcaaga ataatattgc
    34261 aattacaggt gaaattaatt tacaaggtca tataacaatg attggtggtt tagaattaaa
    34321 aattttagga ggtataaaag caggtatcaa ggagtttata tatccaaaag aaaacgaggt
    34381 tgacttgata gatatattta ataaacatga taaagaacaa ttcaaagata ttatatttca
    34441 ttctgtttct gattttgatg aattattaaa tcttgttttt atgaatgaat aaaaatatat
    34501 atgaaatata tattaaaatg gcaatgaaac ttagtgcggg taatctattc aagttcttta
    34561 cactaatagc accttttcta ttaatgttta cctttacatt aattgctttt atagacttag
    34621 aacctcaacg tgcaatcatg tatattggct tagtaactct tgctacctcg ttaattggat
    34681 taatacctat tcctggtggt gatgataaaa acaaaccatc caatccgctg tgtaaattgt
    34741 gggatatacc ttacttgaat gaagcaagac catcattatc actcactttt atttcattta
    34801 cacttatgta tatgcttatg cctatgttgt tctcagggaa tttaaatttt cctatattag
    34861 tgttattatt gatattatta atcgcagact atgttagtaa tactatagca agtaattgta
    34921 taacacatac gaatggtgca gtagctatta tattaggtag tatagcatct gcattattca
    34981 caagtcttat ttacgtgatg ccaatgagcg aaaaattact atatttttca cgtgtaccaa
    35041 gcaataaagt gttttgttct agacctagta aacaaagctt tagatgttct gtatatagaa
    35101 atggtaaatt aatacaaaat ataaattaaa gagataatta taatattctt ttagaatata
    35161 tgaagatttc atctgttttt tcaatttttt tctctctact ttctattcca acaatatctt
    35221 cattaccacc tttattagag aataagaaag aacattgtaa tatattaagc ttaagtggtg
    35281 gaggttcttt tggtgcagta gaagttggta ttctctctga tttagttgaa aaaaagaaaa
    35341 tacctgaaca ttatgatatt attactggaa tatcagtagg aggtttaaat gctggttttc
    35401 tctcttctaa aagttctctt tcttcagggt taaaacaaat tatacctata tataaaaact
    35461 taaaaacgtc gaatatttac actcaaagtt acaatatatt tcgaaaatgg ggatggtatg
    35521 atacatcacc attaaaagag tttcttacac aagttttaaa ctctactatt aaaataccaa
    35581 aagtaaatcc tgagaatgaa cctattattt taattggttc tactaattta aataaagaga
    35641 gacttgatat tcatcatttt tattatacag acactatcaa taaaaaagta gatattctta
    35701 tggctacaag tgcgatacca attctttttc ccccacataa aattaataat gagtatcaca
    35761 tcgatggtgg agtattaaca aatgaaatga ttatagaagc attatcatat aaaaaatgca
    35821 attcatatga tatatatgta attaaagcaa ataataaaaa agtaatagat aaaaatattt
    35881 catcgtttac atcttacatg aagacattat tcagtgtttt tctaaatata ttcgatgatg
    35941 aattatcaag aattaatatg atgtgtatgt tttcttctaa aaaaattcac attttttatc
    36001 caaactcgac taaattagat aagtatagta ttcttgattt cgataatgga gaaacacttt
    36061 ataatatagg aaagaataac tattatgcta aagatagata tatatgttaa ttggattttt
    36121 ctttcacata tctataacaa ttattgatta taagtttcat aagatacaat acattttctc
    36181 tctttctcga gtaatggaaa ctctttagat tatacattcg accattatag actcttgaga
    36241 attgtttgta tgtttgattt aaattataat acaagtattt attttcatca ttaaatactt
    36301 ttttatttaa tcttttattt acattattat gaaaatctat gaaaaaagat tttagtttct
    36361 cttttgtatc tatttttata tgatttaaat ttccaactat atattttcta gcgtgagtgt
    36421 tacaaaactc acaaggtaaa gtagtgcata tttgttctaa tactttacat attaattgtt
    36481 tgttcattgt atagtattct gcgtcgatat ggaaacagaa tgtatgtata aactcccata
    36541 ttggttttcc ccatatgtta gtcatttaaa tataaatata taaagataaa tatattactt
    36601 aattaattaa ttaattatga atttagtaat agaagataca tgtgatttta ataaactatt
    36661 atattctatt gtgaatgaag aaaatataga tgaaagtgat atttgcttaa tttctcaaga
    36721 aaagttagag agagattata ttacattaga atgtggtcat aagtttaatt attcttctat
    36781 atttgaatgt gtgtatagag agaaagtaga agatgtaaat aagtttgaaa atataaaatt
    36841 acgagcaaat cagatacgtt gtccttattg tcgctctatt caagataagt tattacctcc
    36901 ttgtgatgga tataagagta taagatatgt aaattatcct gttgcatatt gcatggaaac
    36961 tcaaaaatgt atatacactt ataagagtgg tgctaaaaaa gatactcaat gtaatacatt
    37021 atgtagttat aataaatcat attgtaaaaa acattctaaa cataatgaaa agaagaaggg
    37081 ttcaaagtgt aagtttatac tagtgaaagg gaaaaataaa ggtaaagaat gtggtcatac
    37141 agcttataaa gatttccttt gtaaacgtca ttattattag atataaataa tataaaaata
    37201 tagattgcta ttatattatg gatgaaaatc ataaacaaga tttagtattt aatataaaaa
    37261 aatggttaga agtagataat gagttattag aattacaaaa aaagtcaaaa gaattacgaa
    37321 aaataaaaaa agtatataat gagaagcttg tttcaatgat gaaagagaac gaagtggatt
    37381 gttttgatac aaagaattgt aagattttat ataaacaaac aaaggtaaaa tctgcattaa
    37441 gtaagaaaca tttattaaat gctctttcta aattatatca agataatgaa acacaagcga
    37501 aggaaatagt agattatatt ttaaacactc gagaagaaaa aatacgtgaa acaatacaaa
    37561 aaataaaaag ataactaata tatatgaaag ttcacgagtt caagaaaaag cattcatttg
    37621 aagaaagaat tagaatgaca acaaggatta tcaataaata tcctgatcgt attcctgtta
    37681 ttattgaacc atatgatacg gatagtaata caactccaag attggacaaa aataagtttt
    37741 tagttccaat ggatgtaagt ttagaccagt ttagagctat tatatataaa agattaaagc
    37801 ttacacaaga agatgcaata tttttatttt gtaacaataa attattatct tgtggaaacc
    37861 atagatttca ttatttatat acatttcata aagataaaga tggtttttta tacttttatt
    37921 attctcaaga aaatacttat ggataaataa tactatgtat atatatgaat agtgtatatc
    37981 attattttta ctttaaatta atgtatgtaa gaagtaagaa aaagatatat caagtgatta
    38041 atgatattgg agataatgat acagaagagt ttgagagaga tacattgagt ttatctagtg
    38101 caagatttat ggaaaaaata aataaaatat gtgatataaa attaagttca aactattctt
    38161 ataaggataa aaagacaaat aatcttttat atctgttaga aaagaatgat gaaaaccaat
    38221 gttgtttatg tggtgaatat caaagaaaac attctcataa aaaccatatt tttattaaaa
    38281 aaaatataaa gtatacatgt aaaaattgtg gaaagtattt ttatgaacat gatcattata
    38341 ctaatccgtg ttttgaccca tatgttcgat tataaaaaat aatatacata catatatata
    38401 ttcaaatgaa tacatatatg ttagttttat ttttgatttt tataaatgtt ttgtttccta
    38461 ctataatgaa ctttatcgat gtggactcta tttactatat taactattta atgtggataa
    38521 atctcctgat atttatttat ttgattattc ctcaagataa tatacatctt taaactcttt
    38581 ttataataat ttataaaata attgaaagag aaaacaatta taattataag ataataaata
    38641 agaatggaga ctcgtatcaa taaaaaaatc aattcttata tatatcaatt aaagaatgat
    38701 atgaagaata tgatagaggc aaaatgctcg atagaaagtg aaagaaactc actaataaat
    38761 tatataaatg aaataagtat tttagaatta gagcaatctg attttagtaa aagaaaacgt
    38821 atacgtaata atgttccaat atatgaaaga tgtaatgcaa aaagagcgaa tggtgatcgt
    38881 tgtacacgaa agaaaaagga tggtaaagac tattgtggaa ctcatattaa atgtcagccc
    38941 catggtattg taacagacaa agatacagga gaaacgaatg taaaaaaaat attagtaaga
    39001 actcaagata taaatggtgt catatattac atagatgatt ttaacaatgt atattatcat
    39061 caagatatta tgaataatat acataatcct agggtggttt ccaaatataa atacgataaa
    39121 ataactgata cttatgaaat cgaaaatact acttaatata tatgtaaata atttaaagaa
    39181 tacattagta tatatattaa tgacaacaga taatatgaat agatatttag cacgtgtaaa
    39241 gtggtttgat agaaaaaagg gttttggtat tgttaccatt gtatctttag tgggttcttc
    39301 caacgaaggt gagaatgtag ttgaaaaagg gacagatgta tttgttcatc attcatcact
    39361 tgttactagt gatgatgtat atcgttattt aatggaggat gaatatgtag aaacatctct
    39421 aacttctcga ggtaaaaaag aagatgaaag tacaaataat tatcaatgtt ttaaagtatc
    39481 atctccagat agtgaatcca agttactctg tgaattaaag cgtcgtgtaa aacaacctag
    39541 aagaaataca cgacgaggac ctagaagaga tacacgagaa ggaccttcag agagaagacg
    39601 ataaaataat tatcaaaaaa attgattata atatattatt tttatattat attataacta
    39661 atgaaattgc gttgttcttt tgatacgtgt agaaaaaaaa ttactattct tgattgggaa
    39721 tgtaagtgtg gtaactatta ttgcaatgaa cataaagatt taatcattca taaatgcaaa
    39781 tacttaatca ttgaaaaaga agaacataga aaaaaattag aacattcatt acgtgatgct
    39841 aaatttagta aaataattaa aatgtaattt ataatgtaac ctttaatata cattttcctt
    39901 gaaactcact ttcacgttct ttaatgtttt ttttatatat tttctcattc ccatcactat
    39961 tatatatagt attccatata ttattgaaat acttaaaatt atcagtttct ataattttgt
    40021 atttccattg aatataagaa ttacgtcttt ttgtaaattg tctttgaaat ataggatgct
    40081 ggtctacaat atcatataca actggatttt tatgttttac tcgtaaaatt ctacctactg
    40141 cttgtgtaac atctgttctc ggtgatgtta gaaataaaca tgatagagtt tttatatcta
    40201 gtgcttcctc cgccatagca tatgtagcaa ttacaacctt tttatcctct gtttttttca
    40261 attccttctc tttcattcca cctaaataat aaccaacaga agcaatctct ctactactaa
    40321 tcgcatcata taaatatttc aaaattgatt tattatgagc taatatcata acttgactgc
    40381 tatgtatatc atgtttcgta tctttaccat tctcttgact ctcttttgaa atataatcac
    40441 aaagtacttt tataataaac tctgttctag gattgaactc gcatattttc tttatcatta
    40501 ctgaataatg cacttgacct ctataattaa atacttcttc tttaaactca ggatcatcgt
    40561 tcttatattg tattaccttg acaacaacat tatcatcacc ttgtctctta tatttatata
    40621 ctacatcacc caaaaacatc ttgaacactt ttgataaacc atcttttctt ttcattgttg
    40681 ctgataatcc aagcatatat ttggtaacaa ccttaaataa cgcacgacaa aacacttcag
    40741 ctcctatatg atgacaatta tgaacaatca aaccatcttt ctctcttaat tgaacaatat
    40801 aattatgatt gtcttgcact tcaatatcat atacatctat cgttctatca cttctactta
    40861 cacgttctat tggcaatgtt gcaatatttg tatccttata gttccaagaa tacatacaca
    40921 aagaaggcaa caatttatta taatatactt taaaatactt atatatgtca gatacagaaa
    40981 caatataaga atatatttta ttgaatatat tctttatata tatatcttta aaaatcaaat
    41041 attctttatt atttgatata cttaattcaa catcacataa ataggtttga attttattta
    41101 ttaaatattc atgtaactct tttggaatat tcttcactga tagtattaaa tcattcgttt
    41161 tatcttctag atagccaact tccataatcc atatcgtaaa gccttttata tccatcttat
    41221 ctattatatt ccctatacta tcaacacaat tataattcaa ctctctacta taatgaaacg
    41281 gaaaactatc aaaataatga gccatctcat ttttataaat acactcctta ccaaagatat
    41341 ctcgtttaaa tactatataa tcgtaatttt taccatacat tgttgttctg tatgtatttc
    41401 tagatacttt atgtataaaa caacgatttg acaacaaaga accaatcact acttgaaact
    41461 ggtcattatt taacatttta caataaggta aactgggttt tatacaatgt gttaatacaa
    41521 tgtcatattg tcttaaatgt ctagcctctt tatatcccat atccgttaat attttgtgat
    41581 tagaagtaca ctcaatatta ctattgtctt caaaatctat acgaaatatt gtatctgttc
    41641 tctttttcca tgcatatgtt aacttcttat attcaaatat actatcctga gaattataac
    41701 tataaatatc aggagtttta ttatatcgaa accaattctc atatacatca cctattttta
    41761 cataaccatc tcttgttaat atatttgtat cataactaaa acactcatct acaatagtca
    41821 ttccaaaact tcgaaattga tcttcacgat aatcacgcat cgaaagtgat tgtaacatcc
    41881 ctaacacaat gtctttatcc tcaacatcaa aagtattccc ttgtatttta ccaattcgag
    41941 cagttggtat aaattgctct atacgttcca tccattgcga cataagaaac tccttatgca
    42001 caataattaa tgttttcttt ctcaactcac ttataatctt aagtgccatt acagtctttc
    42061 cagcaccagc atatatctct agtaatccac aaccactttt tttactttct tcaagataag
    42121 catttactat attattttga tactctctta attctccagt aaaagaaaca tcaatgttat
    42181 ttccttcacc aatacgaata tcttcataat tacatatatt atttatacca tacattcgtg
    42241 gaatatataa ctttttaggt gattcacgat ataataaata actacttata ttctgtattg
    42301 ccataccagg aatatatggc ttgattgtta aatctttcct aattttaatt aactcatctt
    42361 cattgaaatc actcttaata attgtataac ccttttgacc taaatatacc gactttacta
    42421 aatcagtatt attcatctct aaactagtta tcctatatat cgtacattat catttattca
    42481 attttatttt ttatattttc tataacaata tatataatga aaataccaag agaactaaaa
    42541 gtttctaaca atatgttatt aaacattctc tctatattta tgataatatt tatcatacta
    42601 gatgttaata ttccacccaa tctatctctt ttgttagatg aaatgttagt taaatcactg
    42661 cttttaatcg cttctatatt tttatttata aactctcctg ttgtaggtgc tatatcactt
    42721 atttttgttc ttgagttatt tagaagaaat atgaatggca actctcgtct tccaaatgat
    42781 gtaaatagag aaaatgaact ctttcatcaa aaaagtattc aacaagaatt atctagatca
    42841 aaccacgtga gagatcgtta tttgatgtct tttaatcaat tcccaaaaac acttgaagaa
    42901 gaagttgtgc ataaaatggt tcctttagtg aatgaacgta taaataatag attgaaatat
    42961 aaacctgtaa tgtgtgatat tcatcaggca gctaaactat aaagtatagg aaaataattt
    43021 attaattacc tcgtcttaca tatctttgaa atgcatatat tcccaagatt aatacaattg
    43081 cacctatcat tgaacctcct attgcccata attgtttatt atctgcctga atatcaaaat
    43141 ctaatttgaa gatattcatt ccaccacctt tagattgtgg gtctatctct tctaataaat
    43201 taccctcttg atctactgga ttacatttaa tataaatctt atcgtcatta ataaactcct
    43261 catttaatgt gccacttgca ttataacgat aagtatcatg gtttatttct tttatcttat
    43321 catcggatga tatatcatta attattcttc ttaatatagt ataatcatca cgatttatat
    43381 ttggagcaat tgctggatca aataaaataa tattataatt aggatcatat ggttcataag
    43441 gtgtctttcc tacataataa taaaaacctc ctctaggaac aatatgattt aaattaaaat
    43501 tgtgttcatt aagactaaca gcaccttgac tattattgat cggaaaatgt ttcacaatag
    43561 aacgaaataa tgtatgtgac gatgatatat tgttatttac cacaattgga atacaaacaa
    43621 gcaaattatc tccacctcct gacacgtgat gtattattat ctctccacta aagaacctat
    43681 tcttatactt atttagcgaa cgtgaataaa tacgaatttc ttgaacttca tatttagtcc
    43741 cactaaattc tacatcttgt ccactttcat atgtcatttt tatatgatct ccattattag
    43801 tcacctgtgt ttgactattc ttataattaa aagtaaattt acaagtagta tcacacgtat
    43861 cattagtatg tgttacattg attgctccct tagtcattat atattatata tactacatat
    43921 atttaattaa aaattataat cctttataaa tatatatgaa atctaattct aataaaaata
    43981 ataaaacatt aaagaaaatg aaacttaaac acagaaagaa aaataaaaca ccaagaaata
    44041 taggtaaaaa tccaatgttg caaactttaa aaaaacgttt tgattttggt tatagtatgt
    44101 ttcatacagg tggaaataga acaagacagg caagaagaca aagaacaaga gatagagaga
    44161 aacgggataa taaaagggag agacaaagac agatgcagag agaaagagaa aaaagagacg
    44221 aagaacaaag aagagaagac cgacaaagag atataaacat aaatataaat aatatggtta
    44281 acaaatttaa aaaacaggtt gaacaacttg cacaggaaca acacgatgat aaaacaggaa
    44341 aatcattaaa caatattaga gttactatag aaaatataaa tagaattgct acttctgaat
    44401 ctaatattaa tattcaagag ttaggacaaa tattaaaaac attagaaaaa cagattaata
    44461 cactatatac tgatacacaa gaaactaacc aaacactaaa aaataatata aatgaacaaa
    44521 tacgaaatat aaataataag ctcgaaatga cattaccaga aggagttaag ggaattacag
    44581 gagaaaatat tgaaattact aatagagtgc aaaatatagc gataaaaaga gaattaaata
    44641 cattacataa ttcattgaat catcctacta taaatgaatt aattgtaaga caggacgaaa
    44701 aacgcaaagc tgaagagaga gaagaggcta gacgtagagt tcagactcag accatcgcaa
    44761 ctgaggaagc aagtgatgaa gcaactgagg aagcaactga acaaacaagt caggaagcaa
    44821 ctgaggagac caaggataaa gaaaaagaag aagatatttc tattatggtt gatacattta
    44881 caaaacaggt tgaacaagtt acaaaggaag aagatatgga tgaaattgga acaattgttg
    44941 atacatttac aacacaagtt gaacaagtta caaaggaaga agatatggat gagattggaa
    45001 caatggttga tacatttaca acacaagttg aacaagttac aaaggaagaa gatatagatg
    45061 aaattgg
//
