# Supplementary material for: Widespread Horizontal Gene Transfer Among Animal Viruses
Source: bioRxiv. 2024 Mar 26:2024.03.25.586562. Preprint. [Version 2] doi: 10.1101/2024.03.25.586562 (PMC11071296; doi:10.1101/2024.03.25.586562)
Supplement: Supplement 2 [file media-2.zip › File2_Maps/uParvo_smelt_gut_SRR6727992_3490.gb]

LOCUS       uParvo3490ct_1          3490 bp    DNA     linear       01-JAN-2019
DEFINITION  [note: taxonomic lineage
            d_Viruses;-
            _Monodnaviria;k_Shotokuvirae;p_Cossaviricota;c_Quintoviricetes;o_Pi
            ccovirales] [isolation_source=original].
ACCESSION   
VERSION
DBLINK      BioProject: unknown
            BioSample: unknown
            Sequence Read Archive: unknown
KEYWORDS    .
SOURCE      Piccovirales sp. ct2SXN7 (unknown)
  ORGANISM  Piccovirales sp. ct2SXN7
            Unclassified.
REFERENCE   1  (bases 1 to 3490)
  AUTHORS   Taker,C.
  TITLE     Cenote-Taker 2 dummy template file. Do NOT submit
  JOURNAL   Unpublished
REFERENCE   2  (bases 1 to 3490)
  AUTHORS   Taker,C.
  TITLE     Direct Submission
  JOURNAL   Submitted (01-JAN-2019) Taker 2, Cenote, 1000 Circle St., Cenote,
            DC 31111, USA
COMMENT     ##Genome-Assembly-Data-START##
            Assembly Method       :: unknown_assembler
            Genome Coverage       :: 1x
            Sequencing Technology :: Illumina
            Annotation Pipeline   :: Cenote-Taker 3
            URL                   :: https://github.com/mtisza1/Cenote-Taker3
            ##Genome-Assembly-Data-END##
FEATURES             Location/Qualifiers
     source          1..3490
                     /organism="Piccovirales sp. ct2SXN7"
                     /mol_type="genomic DNA"
                     /isolation_source="unknown"
                     /collection_date="unknown"
                     /note="genome binned from sequencing reads available in
                     unknown;
                     derived from metagenome: unknown"
     CDS             44..133
                     /note="no search hits"
                     /codon_start=1
                     /transl_table=11
                     /product="hypothetical protein"
                     /translation="MGSSIRGMIIFGPRKIIKVEEEGMGGIST"
     CDS             145..807
                     /note="no search hits"
                     /codon_start=1
                     /transl_table=11
                     /product="hypothetical protein"
                     /translation="MVVKCYVNGCFLKSGVGDNLTTVIDDVVGIKYQVKWRDPDGTQQ
                     SGIITLDFADGQGDYQFDLDGIQFQLSDDVTNELGTERRFLIGNTIYRFAVTGSGGSQ
                     CNTINRYDFTYDSASKYLVNANFICVTNAPDTGFPQDYPLTTLSDSDVLQFLVGVYLS
                     PRLVGSGSGGGATIIDRRVNDILAGELYPYLTRYKDSSGNPTPPIEINPDRSEVRTFE
                     RL"
     CDS             794..901
                     /note="no search hits"
                     /codon_start=1
                     /transl_table=11
                     /product="hypothetical protein"
                     /translation="MNAYKLENGRNCPGKYYILLLFSIVIIECCAYRKL"
     CDS             1009..1794
                     /note="no search hits"
                     /codon_start=1
                     /transl_table=11
                     /product="hypothetical protein"
                     /translation="MLLQALAETESASTVKRMRDELREHFSNWKGITSSSTCSVAIAC
                     RALSAKIQTLERTYFTASIASETMQEVMNNFDYSDSAVSEMEVLVSPSWWPQSMETTS
                     TLSTEQEQAENVEASGDSSDSSDDQSPSPKRARRHSMLPASNDCGAIWRREKDGECTC
                     TWPETALMCEHCLVDFNVSQLMCTDVFCLNCIEEEFDDLICTLCSKCHVHCTCHDGPC
                     SMCLYEAYGLDGSLMAYWISTKQCDCCMLCKTHCNCATYGRPW"
     CDS             1778..2884
                     /inference="protein motif PDB:1U0J_A"
                     /codon_start=1
                     /transl_table=11
                     /product="DNA replication protein"
                     /translation="MVVHGRLIIHAQFSRQGPFFTLRDNTIRQFITTTYSPGNATEVQ
                     NCQVKFDGERDGECASDFQSYLQGTKERTPQGGKSKAVPAVQRTALEILDVAKRNWIG
                     QIDDMFSDSEVIDKHIMTIVTQRKRLEEIMDAANYLQAKRVSDCRIYTWDKIRDTISD
                     SATFGYPTMMSRDDSLSILKWLFRRNFPDYVDKILSLKPWFDMKNKKNTILMLGPPSC
                     GKSWFGTALSKLGCYIGTILNYSKGSSFCFGNTTNCRIIVHDECQWPLVTEYTEVLKM
                     LYGGQSTPVDVKYKNKQTGGNCPVVAMANCHPCKDPKLIAPMQTRCDEWQFIHSMDEL
                     KFQTDIPHVYGPCHPLAIFDLYDYIESNEYMDSE"
     CDS             complement(2895..3488)
                     /note="no search hits"
                     /codon_start=1
                     /transl_table=11
                     /product="hypothetical protein"
                     /translation="-
                     HIAGLPFTTTATATTIQPPMLGKLMDEMDISEAPGALFAFEEHPNFHLDNQALDKLNV
                     TVNQDYNTQVTLPATAGDTTIALQTGTISLTTLNLPASNSDLGYITSNNVFMVGGKNH
                     IAEHAMDKHYVYPVPPPTTDESLIQECNLYMIYECGCEISLRSDTILQNGKTSALGSA
                     FAHTAYRGNGNQAYGAPLKVPV"
ORIGIN      
        1 agtagatctg atcagtgtta attaaattta agtatgggta ggtatgggaa gtagtatacg
       61 tggcatgatt atatttggcc cccgaaaaat tataaaggtt gaagaagaag gtatgggagg
      121 tatcagtacg tagtggaact caggatggta gtgaagtgtt atgttaacgg ttgttttttg
      181 aaatctggtg ttggagacaa tttgacaact gttattgacg acgttgttgg aattaaatat
      241 caagtgaagt ggagagaccc tgatggtact caacagtctg ggattattac attagatttt
      301 gcagatggac agggtgacta tcagtttgat ttggatggta tacaattcca actatctgac
      361 gatgttacaa acgaattagg taccgaacga cggtttttaa ttggtaatac aatatataga
      421 tttgctgtaa caggtagtgg agggtcacag tgtaatacaa ttaatagata tgattttaca
      481 tatgattcgg catcaaagta tttagtaaat gcgaatttta tttgtgtaac taatgcacca
      541 gatacgggtt ttccacagga ttatccattg acaactttga gtgacagtga tgtgttacaa
      601 tttttagttg gtgtttattt atcaccgaga ttagttgggt caggttcagg tggtggtgca
      661 acgataattg acaggcgtgt aaacgatatc ttagctgggg agttgtatcc gtatctaaca
      721 aggtataaag actcgagtgg gaaccctact ccaccaatcg agatcaatcc tgacaggagt
      781 gaagtaagaa cttttgaacg cttataaact ggagaatgga cgcaattgcc cgggtaagta
      841 ctacattcta ttgttattta gtatagtaat aatagagtgt tgtgcttata gaaaactttg
      901 acaacggaat ggacaaccca attgagagca gtagagacat tggtgagaga gttgcaggtg
      961 aagaacggga agttggtgct agcgtattgg atggaccaat gggagacgat gctattgcag
     1021 gcgttagcag agacggagag cgccagtact gtgaagagga tgagagacga gttgagagag
     1081 catttctcga attggaaggg aataacgagc tcttcgacgt gctcagtggc tatcgcatgt
     1141 cgggctttat cggcaaaaat ccagactttg gagagaacgt atttcacagc atccatcgca
     1201 tcggaaacta tgcaggaagt gatgaacaac ttcgattact cggacagcgc tgtatcagag
     1261 atggaggttc tagtatcacc ttcttggtgg ccgcaatcca tggagaccac atccacgttg
     1321 tccacggaac aagagcaagc ggagaatgta gaagcttcgg gagactcctc agattcttcg
     1381 gacgaccagt ctccatcacc aaagagagct cgaaggcatt ctatgctgcc cgcttcaaac
     1441 gattgtggag ctatttggcg acgggagaag gacggtgagt gtacatgtac ttggcctgaa
     1501 actgctttaa tgtgcgaaca ttgtttagta gattttaacg ttagtcaatt aatgtgcaca
     1561 gacgtatttt gtttaaattg catagaagaa gagtttgatg atttgatttg tacattatgc
     1621 agtaaatgcc acgttcattg cacttgccat gatgggcctt gtagtatgtg tctttatgag
     1681 gcatatggat tggatggtag tttaatggct tattggatat cgactaagca gtgtgattgt
     1741 tgtatgctat gtaaaactca ttgtaactgt gctacttatg gtcgtccatg gtaggctcat
     1801 catccatgca caattttcac gtcaaggacc tttcttcact ctgcgagata acactatacg
     1861 acagttcatc accacaacgt acagcccagg gaatgccacc gaagtacaaa attgccaggt
     1921 caaatttgac ggcgaaagag atggagagtg tgcaagcgat tttcagtcgt atcttcaagg
     1981 aacaaaagaa aggactccgc aaggtggaaa aagtaaagca gttccagcag tacaaaggac
     2041 agcgctcgag atattagatg ttgctaagag aaattggatt ggacaaattg acgacatgtt
     2101 ttccgactcg gaggtgattg ataagcatat tatgactata gtaacccaac gtaaaagatt
     2161 agaagagata atggacgctg ccaactattt acaggccaag cgtgttagtg attgtagaat
     2221 ttatacgtgg gataagatta gagatacaat aagtgattca gccacgtttg gatacccaac
     2281 gatgatgtcg agagatgatt cattgagtat tttaaaatgg ttgtttagac gtaactttcc
     2341 agattatgta gacaagattc tgtcacttaa accatggttt gatatgaaga ataagaaaaa
     2401 cactattctg atgttaggcc caccatcgtg tggtaaatca tggtttggta cagcattgag
     2461 taaacttgga tgttatattg ggactatttt gaattatagt aaagggagta gtttttgttt
     2521 tggtaatacg actaattgta gaattattgt tcatgacgaa tgtcaatggc cattagttac
     2581 agagtatact gaagtcctta aaatgttgta tggaggacag agtaccccag tagatgttaa
     2641 atataagaat aagcagacgg gtggtaattg cccagttgtt gctatggcta attgtcatcc
     2701 atgtaaagat cccaaactaa ttgctcccat gcagactaga tgtgatgagt ggcagtttat
     2761 tcatagtatg gacgaattaa agtttcaaac tgatattcct catgtgtatg gaccttgtca
     2821 cccacttgcc atatttgatt tgtatgatta cattgagagt aacgaataca tggattcaga
     2881 ataataatgt gtatttaaac tggaacttta agtggtgctc cataagcttg attgccatta
     2941 ccacgataag cagtatgagc aaatgcacta ccaagagcag atgttttacc attttgcaag
     3001 atagtatcag aacgaagact aatttcacat ccacactcat aaatcatata caagttacat
     3061 tcttgaataa gtgattcatc agtagttgga ggaggtacag gatatacata atgtttgtcc
     3121 atggcatgtt cagcaatatg atttttacca ccaaccataa atacattatt agatgtaata
     3181 tatcccaaat cggaatttga tgcaggcagg tttagagtgg tcagagaaat agtgccagtc
     3241 tgaagggcaa ttgttgtatc tccagccgta gcaggaagtg ttacttgtgt gttgtaatct
     3301 tgattgacag taacgtttag tttgtctaat gcttggttat ctagatgaaa gttagggtgt
     3361 tcttcaaaag caaataaagc tccaggcgcc tcagatatgt ccatttcatc cataagttta
     3421 cccaacattg gcggttggat tgtagtagcc gtagccgttg ttgtgaaagg aaggccagcg
     3481 atatgagtat
//
