# Supplementary material for: Widespread Horizontal Gene Transfer Among Animal Viruses
Source: bioRxiv. 2024 Mar 26:2024.03.25.586562. Preprint. [Version 2] doi: 10.1101/2024.03.25.586562 (PMC11071296; doi:10.1101/2024.03.25.586562)
Supplement: Supplement 2 [file media-2.zip › File2_Maps/uAdinto_parasteatoda_housespider_SRR891585_11646.gb]

LOCUS       uAdinto11646ct_1       11646 bp    DNA     linear       01-JAN-2019
DEFINITION  [note: taxonomic lineage
            d_Viruses;-
            _Varidnaviria;k_Bamfordvirae;p_Preplasmiviricota;c_Polintoviricetes
            ;o_Orthopolintovirales;f_Adintoviridae]
            [isolation_source=original].
ACCESSION   
VERSION
DBLINK      BioProject: unknown
            BioSample: unknown
            Sequence Read Archive: unknown
KEYWORDS    .
SOURCE      Adintoviridae sp. ctDL5YS (unknown)
  ORGANISM  Adintoviridae sp. ctDL5YS
            Unclassified.
REFERENCE   1  (bases 1 to 11646)
  AUTHORS   Taker,C.
  TITLE     Cenote-Taker 2 dummy template file. Do NOT submit
  JOURNAL   Unpublished
REFERENCE   2  (bases 1 to 11646)
  AUTHORS   Taker,C.
  TITLE     Direct Submission
  JOURNAL   Submitted (01-JAN-2019) Taker 2, Cenote, 1000 Circle St., Cenote,
            DC 31111, USA
COMMENT     ##Genome-Assembly-Data-START##
            Assembly Method       :: unknown_assembler
            Genome Coverage       :: 1x
            Sequencing Technology :: Illumina
            Annotation Pipeline   :: Cenote-Taker 3
            URL                   :: https://github.com/mtisza1/Cenote-Taker3
            ##Genome-Assembly-Data-END##
FEATURES             Location/Qualifiers
     source          1..11646
                     /organism="Adintoviridae sp. ctDL5YS"
                     /mol_type="genomic DNA"
                     /isolation_source="unknown"
                     /collection_date="unknown"
                     /note="genome binned from sequencing reads available in
                     unknown;
                     derived from metagenome: unknown"
     CDS             3..2519
                     /inference="protein motif PDB:2PY5_B"
                     /codon_start=1
                     /transl_table=11
                     /product="DNA Polymerase B"
                     /translation="-
                     PQKISMPKKSQMLKFSNVAKMSWHPYVVYADFECLTKKLHSVAPSTSTSFTMHVERHE
                     PVSYSMIVLDNNSNLIFHEFHAGTNVIETFLITLREISNKILELMTGIAPMRDNPDAY
                     IDANVCHICHKTFKKGEIRVRDHCHYNEGYIRGFAHQACNLNYRTTYFIPVVIHNSKN
                     YDTHLILKNLPANLFKQIKIIPVNLEKFTTISLDAIKIIDSYQFLNTSLDTLVKNLIE
                     SGHDFKIFRKFYKDEKNISLLLRKGVFPYSYLDDIDKLSETRLPSKASFFNILINEQI
                     SDDEYAHAKNVFKTFRCKNLRDYLELYQDTDTLLLAEVFNSFRKKTMHNYQLDPVHFL
                     TSAQLTWNAGLKYTRVELELLSNVNDYIFLESGLRGGISYLGTRHMTANNPFMPETYD
                     RNKPNNYIILLDAVNLYGFSQSQKLPTGNFSWLTSEEITNFNVFDYNERSDVGFILEV
                     DLSCPAELHNYFNDLPLAVEHLSIKYEMLSDYSKKMCDKLNLKHTLPSKKLVPTFYPK
                     KNYLVHYLNLKFYIEQGMKLDKIHKIFCFSQNDWLKPYVDFNNRKRLEATNNFDKNMY
                     KTMNNAFFGRLMLNQRKKVNVEASCSQLDSKKKLASPLLEYFEPINETLTLFKMKKSN
                     LLLDKPIYAGFCILELSKLRMYKLYYKYFKKYYKDNVELLYMDTDSLYINIVTVNAYR
                     DLKDKFSGILDLSNFDKDHFLHDPSNCGRLGFLKCESTKPVKEFLGLKPKMYAIAYDD
                     KDIKMAAKGIKKCSMRNYTLDTFKNILFNETSNKVFLHSIISKKQTLYTVAQNKVGLS
                     AFYDKKYLLDDGVHCLAYGHYKIKK"
     CDS             2684..2803
                     /note="no search hits"
                     /codon_start=1
                     /transl_table=11
                     /product="hypothetical protein"
                     /translation="MLVFKLAVRSKNFLIYIYIYLAEYAAVFTLAINSKIFYT"
     CDS             complement(3484..4089)
                     /note="no search hits"
                     /codon_start=1
                     /transl_table=11
                     /product="hypothetical protein"
                     /translation="MSSEIDWIAFSKDTKLSEDVIRSLKEKLSWNMICKYQTLSENFM
                     LEFKNFLNWDYVCQYQIISEAFMRLNSELINWNIISEHQKLSPRFLIEFKDKVDWKKI
                     SQYQKLSDGFIMDYANTLDMALVSRHQKLSETIIEGLKDSIDWNEVFKNQQLSSEFIT
                     KYINKVSSCEALENIELSDEVVSHIFKRVVLIYLAKICSKI"
     CDS             complement(4580..4999)
                     /note="no search hits"
                     /codon_start=1
                     /transl_table=11
                     /product="hypothetical protein"
                     /translation="MERYGYIVVTSNGAQFIHSALFSDFPDCIRCAVEEEPNNSENVC
                     YFKILKNTEIVKLIHDTKTKDRQFGFSYLKKNGCDDHYSVYSGNSELKTDLLAIILDA
                     KNFMRHDVTGRTCDPFLKICYFKILNADEVLLELHSH"
     CDS             complement(5024..5524)
                     /inference="protein motif PDB:4EKF_A"
                     /codon_start=1
                     /transl_table=11
                     /product="Adenain"
                     /translation="MNTLTVCRFACGDNFIRRGFGGVFASDTLPQHRKNFNSFIINLD
                     PQSLPGSHWVAVFFNTRNATYFDSYGRPPPNTILKFIRRNSDRNVYNKFCYQDNLTLT
                     CGYFCLYFLFKYSRNLNLRELSKVDKFKNEQFMYRFSKKLKLGKCCHSFHSKNQSCTA
                     MVNMRE"
     CDS             complement(5533..6819)
                     /inference="protein motif PDB:5TIP_B"
                     /codon_start=1
                     /transl_table=11
                     /product="Major Capsid Protein"
                     /translation="MDTDGAVGLKSELDLFLSTPLQLAIDDSSFLEVHPVASLNDNSS
                     TIEWYVGASGENYLDLSHSIIHLQVSIKKKNGNDIGPTDHVAPINYFLNTMFSECSVF
                     LNDKQVSSQVNYGYRSILESLLLSSKSSQDSMLTSALFYKDAAGKHDEVTKDSTNTGF
                     KSRQASTKTMDLIGPLHFDLAMQPKLLINGVNLRIKMERNKDIFSLLSENDSFKCQIH
                     SAKLYIRKVIVTPSIMLAHEKALEKGNIKMPIRRIDVKTFTLSRGLASITIANAFIGQ
                     IPSRLVMGFVSNEAYNGAIDKNPFNFKHNNLSYLTVLNSGKMFPAKPYQPSFDTDNYA
                     RSYLGLFTNLNRYHENQNINISYSEFKNGYTLYAFDLTPDFAAGHNHASTTKNGNIAI
                     DIKFSSQLQDTQNLIVYAEYKNCVEIDKSRTVFTDY"
     CDS             complement(6823..7218)
                     /note="no search hits"
                     /codon_start=1
                     /transl_table=11
                     /product="hypothetical protein"
                     /translation="MYLNQKDCESYYCRQAGGGPYFHGVPHQRGYGFFGDIRRYITPF
                     ALRAGKYLGKKLISTGRNVVNDVASGSSFKQAARTRLRQTGKDIRDDIFKKLQQGKGI
                     KRKRAKRTRQNKSKPKAKRRKTACKDIFA"
     CDS             complement(7257..8732)
                     /inference="protein motif PFAM:PF01686.17"
                     /codon_start=1
                     /transl_table=11
                     /product="Penton"
                     /translation="MVWIFRRAQQLGEAVMDSEVVNNFYVTLPSNSSATYFPQNTQSS
                     FRTKLSSPLMLSGEWEVGLSEIFIPRNWFNVNDHNNSYEIRHKAEEWVKTKYDKHKIE
                     LNYEEPPTVFQFCETVNNAISKVLKDKASIILLPRESTSEVNIVMHEGYEIDIKKEGG
                     NKLLYMLHQKIEDKIISETRLYKFRPSTQYPLKIDFYVFNRNPKSVNEHLIANVPIKD
                     DSATPLNTVTDLINAFNLNLKLFELQNFVNFVFDASKMELTINVSDTAEVILTKENSP
                     VLLKKLYSSEDKIVIKGSKIFKIDPRLDIQMGEAFILRISEYYENLETLTHYAELKLD
                     VGMYKSPESLFKAFKYIEFHHLPDLKVRMIVPISYEVTFSKNLADMLGFDNVNFSDGV
                     YTSKYPLEIDAGITEIFVYSDIIDSHHVGDSFSPLLRIIPCMTETSDQIVKNYQRPLY
                     FPLRKHFIETINIELKTSSGDNIVFSGGKTFVTLSFKRRKL"
     CDS             complement(8672..9742)
                     /inference="protein motif PDB:4FW1_B"
                     /codon_start=1
                     /transl_table=11
                     /product="Integrase"
                     /translation="MMEKTISDKSKKFEQIYYDIKNPASFASVLKLAKAASESVKETK
                     KWLMSQDVYTLHKPVRNTYKRRKVLSYGINELVQADLVDLSKFFKDNGGHKFLLTAID
                     VFSKYAYAIPLKNKKAETLVHALEKLIKLTGPISKLQTDQGGEFYNKRVRALFKKKNI
                     HHYSSFSEFKASVIERFNRTLKSKLYRIFTHRRSHKYVDVLPSVLKSYNESVHRSTGY
                     APVNVTPEDEGTIFKKLYGYEGDVKFKFDLGEQVRISKAKKTFRRGYLPNWTDEVFIV
                     FKRYSTVPPTYILKDLKENVLSGRFYEQEIQKVIKRSQDFWRVEKILKTRGVGAKKEY
                     FVKWFGFSDEHNSWVKQSWIQK"
     CDS             complement(9749..10471)
                     /note="no search hits"
                     /codon_start=1
                     /transl_table=11
                     /product="hypothetical protein"
                     /translation="MALVPEELITNYNIKKPEIRMENDIVDLLEREKMPDDMKVKLLG
                     QLIMRYQKITHEPAEPTRVTIVDDEKEGLLDSNATSVERDTISNTDDKILQDIFASTP
                     RLHWKFIPMIVQKLNTRMVSWNELGEMTVDGTPLKDTRIADFFSYLLRNVKSQREPSR
                     FDEFFRVLREINIPHAWVRNKLVLDRLKSNVLSSPLYMEAPKPAVSSQLTPSSFTPRR
                     KKKSPTPRSKKMLMRFGPWKTY"
     CDS             complement(10589..10924)
                     /note="no search hits"
                     /codon_start=1
                     /transl_table=11
                     /product="hypothetical protein"
                     /translation="MEKLKKHSHFLNYLLKCTPKQRKALLNEADKSQINCLSEICLNV
                     LSGNVSTNVKKLRKYKTAIRQLAKRSTCMKKKKKILSSQTGGFLPIILPALVSALAGM
                     AGRAIGKRI"
     CDS             complement(10924..11523)
                     /inference="protein motif PFAM:PF05707.11"
                     /codon_start=1
                     /transl_table=11
                     /product="DNA replication protein"
                     /translation="MLKLKFPSSCMIVGPSQAGKTCLVRQMIKNDAYEKSPRKIKWCY
                     LYTAPWFLEEPDFQFIRGLPDSYEDGDLVVIDDFIHHLDEKIADLFVGKSHHSGFSVI
                     LILQNLFPRSKVMRDISLNSHYLILFKNPRDVNQVNCLGRQLYPRNSRFLVDAYIKAT
                     TKPHGYLVVDLHPQTSEQHRLRDSLFPDSRGIYWTFQPQ"
     CDS             complement(10924..11523)
                     /inference="protein motif PDB:3PVS_D"
                     /codon_start=1
                     /transl_table=11
                     /product="DNA replication protein"
                     /translation="MLKLKFPSSCMIVGPSQAGKTCLVRQMIKNDAYEKSPRKIKWCY
                     LYTAPWFLEEPDFQFIRGLPDSYEDGDLVVIDDFIHHLDEKIADLFVGKSHHSGFSVI
                     LILQNLFPRSKVMRDISLNSHYLILFKNPRDVNQVNCLGRQLYPRNSRFLVDAYIKAT
                     TKPHGYLVVDLHPQTSEQHRLRDSLFPDSRGIYWTFQPQ"
ORIGIN      
        1 ataaaccgca aaaaatttct atgcctaaaa aatctcagat gcttaaattt tccaacgtag
       61 caaaaatgtc atggcaccca tatgtagttt acgccgattt cgaatgttta accaaaaaat
      121 tgcactctgt tgctccttcg accagtacga gttttactat gcacgtagaa cgacacgagc
      181 cggttagtta ttctatgatt gttttagata ataattcaaa tcttattttt cacgaatttc
      241 atgcggggac caacgtaata gagacgtttt taataacgct tagagaaata tctaacaaaa
      301 ttttggaatt aatgactggt atagcaccta tgagagacaa tcctgatgca tatatcgatg
      361 caaatgtgtg tcacatatgt cacaagacct ttaaaaaggg tgaaataaga gtgagggacc
      421 attgccatta caacgaggga tacattagag gatttgcaca ccaggcgtgt aatttaaatt
      481 atcgtacaac gtactttatt cccgtcgtca tccataattc gaaaaattat gatacgcact
      541 taattttaaa aaatcttcct gcaaatcttt ttaaacaaat aaaaattata cctgttaact
      601 tggagaaatt taccactatc agtttagatg cgatcaaaat catagactcg taccagtttc
      661 taaacacttc tttggacact ttagttaaaa acttaatcga atctggacac gacttcaaaa
      721 tttttcgaaa gttttacaaa gacgaaaaaa atattagttt gttgttgaga aaaggtgttt
      781 ttccatattc atatttagac gatattgata aacttagcga gactcgctta ccgtctaaag
      841 catcattttt taacattttg attaatgaac agataagtga tgatgaatat gcacacgcta
      901 aaaatgtttt taaaactttt cgatgtaaaa atttgcgcga ttatttggaa ttatatcaag
      961 atacggatac cttgttgctt gcggaagttt ttaactcttt tcggaaaaaa actatgcaca
     1021 attatcaatt agatccggtt cattttttaa ctagtgcaca acttacgtgg aatgctggac
     1081 taaaatacac tagggtcgaa ctggaattgt tgtccaacgt taatgattat atatttctcg
     1141 agtctggtct caggggcgga ataagttatt taggaacgag acatatgact gcaaacaacc
     1201 cgttcatgcc cgaaacatat gatagaaata aaccaaacaa ctacataatt ttgctcgatg
     1261 ctgtaaattt gtacgggttc agtcagagtc agaaattacc tacaggaaat tttagttggt
     1321 taacatctga agaaataact aattttaacg ttttcgatta taacgaacga tcagatgttg
     1381 gttttatttt agaggtagat ctatcttgtc ctgccgagct ccacaattat tttaacgatt
     1441 tacctttagc tgtagaacat ttatcaataa aatatgaaat gctatccgac tattctaaaa
     1501 aaatgtgcga caaattgaac ctgaaacata cattaccttc caaaaaatta gttcccactt
     1561 tttatccaaa aaaaaactat ctagttcact atttgaattt aaagttttat attgaacagg
     1621 gcatgaaatt agacaaaatt cataagatct tttgcttctc tcaaaacgat tggttaaaac
     1681 cctatgttga tttcaataac cgaaaaagat tagaagccac aaacaacttc gataaaaaca
     1741 tgtacaagac tatgaataat gcatttttcg gtcgtttaat gttaaatcag cgcaaaaagg
     1801 ttaatgtcga ggccagttgc agtcagctcg atagcaagaa aaaactcgca agtcctttat
     1861 tggaatattt cgaacctata aatgagactc tgacactttt taaaatgaag aaatcaaatc
     1921 tcctcttgga taaacccatt tacgcaggtt tttgtatttt ggaattaagt aaattgagaa
     1981 tgtataaatt gtattacaag tattttaaaa aatactataa agataatgtt gagttgttgt
     2041 atatggacac tgattcttta tatatcaata ttgtaacggt caatgcatac cgtgatttaa
     2101 aagacaaatt ttccggaatt ttagatttga gtaattttga taaagatcat tttttgcatg
     2161 atccttcaaa ttgtgggagg ctaggatttt taaaatgcga atcaactaaa ccggtcaaag
     2221 aatttttagg tcttaaacca aaaatgtatg ctattgcata cgatgataag gatattaaaa
     2281 tggccgcaaa aggtattaag aaatgcagca tgagaaatta tactctagat acatttaaaa
     2341 atattttgtt taatgaaaca tcaaacaagg tctttttgca ttccattatt tcaaaaaaac
     2401 aaacattata cacagtagct cagaataagg ttggattatc tgcattttat gataaaaaat
     2461 acttgttaga tgacggtgtg cattgcctgg catatggaca ttataaaatc aaaaaataat
     2521 aatgtattat catgaatttt ttatacaaat ttgcaatgta atttattgtg tatctaaaac
     2581 atacatgttt attttttttt taaaaatata actctcaatt ttgctcttat atattgcatt
     2641 cacacatttt ctttttttaa tatttatata cctcaccatt taaatgttgg tgtttaaact
     2701 tgcagttcgc agcaagaatt ttttgatata tatatatata tatctcgccg aatatgcggc
     2761 ggtgtttaca cttgcgataa atagcaagat tttttatact taatgtgtgc atgcaggttg
     2821 acagtgtatt ttgatttgca tttgtatttg cattgtattg cttttgtgtt tttgtgtttt
     2881 tttttgtatt ctatcttaga tagttgctgt aattgaaaaa taaaaataaa tggggccata
     2941 gttaaaaaaa ccaccccaca tttcttggca ttttgcattt catgtgcatt tgattcataa
     3001 aatgcatttt gctcagggaa atgcggcctg ctttaaaatc atcaagtata tctatctgct
     3061 atgaggataa tgagggaaaa gtcgtcttgg aaatcttctt tcattaaaaa gtaagtagtg
     3121 gtattgagat gagggacaat cactaatata aagcgttaat attcaataat aagacatacc
     3181 cgccttgtta ccttttacaa ggccctttaa tggtatgttt tgaatattaa gaatgttgtt
     3241 gtcctaatac tgtcatatca cccttacagg aaattgaatg ccttcaatgt gtgaaaaaga
     3301 aaagcagtgc tgaaatggat ggaagaaaag tcgacagtgg tgaaaagtaa aaaaactttt
     3361 tatttattat tgttttaaat tatatatttt tacagggagg gaagaatact atctagcatt
     3421 tgcttttaca gaccaaagga aacctccaaa aaactctagt cagatagtta tttttttaaa
     3481 aaattaaatt ttagaacata tttttgctaa ataaataaga actactcttt taaaaatatg
     3541 actaacaact tcatcagaaa gttcaatgtt ttccaaagct tcgcatgatg acactttatt
     3601 aatatatttt gtgatgaatt cagagctgag ttgttggttt ttaaaaacct cgttccaatc
     3661 aatcgagtct tttaaacctt cgataatagt ttcgcttaat ttttgatgtc tcgacactag
     3721 agccatatcc agagtatttg cgtaatccat aataaatcca tcgctcaact tttggtattg
     3781 ggatatcttt ttccaatcaa ccttgtcttt gaactcgatc aaaaatcgag gtgacaactt
     3841 ttgatgctcg ctaataatgt tccaattgat gagttcagaa tttaatctca tgaaagcctc
     3901 gctaataatt tgatactggc agacgtaatc ccaattcaaa aagtttttaa attctaacat
     3961 aaagttttca gatagggttt gatatttgca aatcatattc caacttaatt tttcttttag
     4021 acttcgaata acgtcctccg ataatttagt atctttagaa aacgcaatcc aatcgatttc
     4081 ggaagacatt tttgctttgt tgcttatcga tgtcacgaat taaatgatga tagataaaac
     4141 tagtctactc tttataacgg tattgaaaga acattttatt taattactta atgggaaaat
     4201 tatgcgtcac ttttcaaggc aatgattcgc cagaccggtt tcggaaagtg aaaccaatac
     4261 tcgaggggtg aatctcatta ttctgtggca cgtgtttgcg tgtctctatc aataaataaa
     4321 acacgaataa aaagaaatga aaagtgatta attctttatt aagaattaaa aaataataca
     4381 ttgtgcgata aatacatttt acaacagagt tacaaaaaaa ttttgttaca ttaaattttt
     4441 aaagcattta tttacagcat gtttgcctcg acagaaaagg gagatgagga cttttaatct
     4501 acccgacatt tgtctttgaa gagcatgaag aaaactccca ggaaaactcc atgcaggtag
     4561 tagcacaaaa cagttttact taatgcgaat gaagctctag taaaacttca tccgcattta
     4621 atattttaaa gtaacaaatt ttgagaaatg ggtcgcaagt tcttccggtt acatcatgtc
     4681 gcataaaatt ctttgcatcc agaataatgg caagaaggtc agtttttaat tccgaattgc
     4741 cactatacac agagtaatga tcgtcacagc cattcttctt taaataggaa aatccaaatt
     4801 gtctgtcctt tgttttagtg tcgtgaataa gtttcacaat ctcagtattt ttcaatattt
     4861 tgaagtagca cacattttcg gaattattcg gttcctcctc taccgcacat cgtatgcagt
     4921 caggaaaatc ggagaatagt gcactatgga tgaactgagc accattcgaa gtcactacaa
     4981 tgtaaccata cctctccatg atcgagatgt gaatgacgcg acactattct cgcatattca
     5041 ccattgctgt gcagctttga ttttttgaat gaaacgagtg gcagcacttg ccgagtttca
     5101 actttttaga aaatcgatac atgaattgtt cgtttttaaa cttatccact ttgctcaatt
     5161 cgcgtaaatt taaatttcta ctgtacttga ataaaaaata gagacagaaa tatccacagg
     5221 ttagagtcaa attatcttga taacaaaatt tattgtagac attccgatca gagtttcggc
     5281 gaataaattt taaaatagta ttgggtgggg gtcttccata actatcaaag tatgtagcat
     5341 ttctcgtatt aaaaaatacg gcaacccaat gactgccggg taaactttga ggatctaaat
     5401 ttattataaa agaattaaaa ttttttctat gttgcggaag agtgtcagat gcgaaaacac
     5461 ctccgaatcc tcttctaata aaattatcgc cgcatgcgaa acgacagacg gttagggtat
     5521 tcattattaa ttttaataat cagtgaaaac agtgcgcgat ttatcaattt caacacaatt
     5581 tttatattct gcatacacga ttaggttttg ggtgtcttgg agctgggaac tgaatttaat
     5641 atcgatcgca atattgccat ttttcgtggt gctcgcgtga ttatgacctg cagcaaagtc
     5701 cggagttaaa tcaaaagcgt acaatgtata cccgttttta aattctgaat aacttatgtt
     5761 aatattttgg ttctcgtgat aacggttcaa gtttgtaaat agtccgaggt aactcctagc
     5821 ataattatct gtatcgaaag aaggttggta gggtttagct ggaaacattt ttcccgaatt
     5881 taaaactgtt aagtatgaca ggttattatg tttgaaattg aaagggtttt tatcaattgc
     5941 accgttataa gcctcgttgg aaacgaaacc catcactaga cgcgacggaa tttgaccaat
     6001 gaaagcgttc gcaatcgtta tggatgccag tcctctagat aatgtaaaag ttttaacgtc
     6061 aattctgcgt atgggcattt taatatttcc tttttccaaa gctttctcgt gagccagcat
     6121 tatagacgga gtaacaataa cttttcgaat atagagtttt gcggaatgaa tttgacattt
     6181 aaaggaatcg ttttccgaca gcaatgaaaa tatgtcctta tttcgctcca tttttattct
     6241 caaattaaca ccgttaatta agagttttgg ttgcattgct aaatcaaagt gtaacggacc
     6301 gataagatcc atcgttttag ttgatgcttg tctcgactta aatcccgtat ttgttgaatc
     6361 ttttgtaact tcatcatgtt ttccggctgc atctttataa aataaagcag aggtcagcat
     6421 gctatcttga gaagatttag aggaaagcaa caagctctcc aatatcgatc tatatccata
     6481 gtttacttga gaagaaacct gtttatcgtt taaaaaaacg gaacattccg aaaacatagt
     6541 gtttaaaaaa taatttatgg gcgcgacatg atccgtgggg ccgatatcgt ttccgttttt
     6601 ctttttaatg ctcacctgca aatgaataat actgtgactt aaatctagat aattttcgcc
     6661 ggaggcaccc acgtaccatt caatcgtcga actattatca tttaaggaag ctaccggatg
     6721 tacttctaaa aaagacgagt catctattgc cagttgtaac ggagtcgata aaaataagtc
     6781 caattcgctt ttgagaccca ctgctccgtc cgtatccata ttttatgcaa atatatcttt
     6841 gcacgcagtt ttacgacgtt tcgctttagg cttcgatttg ttctgacgag ttcgctttgc
     6901 gcgttttctt tttataccct tgccctgctg taattttttg aaaatatcgt ctcgaatgtc
     6961 tttacccgtt tgacgcaatc gcgttcgagc tgcctgtttg aacgaactac cgctggcgac
     7021 atcattaaca acattgcgac cggtagaaat cagttttttc cccaaatatt ttccagcacg
     7081 tagtgcaaac ggcgtaatgt atcttcgtat gtctccaaaa aacccatagc ccctttgatg
     7141 cggaactccg tgaaaatatg gccccccacc tgcttgtcta cagtagtaag actcgcaatc
     7201 cttttgattc aaatacattt ttggaaatga ttgctcgcgc ctcgtgcgtg tcgcttttat
     7261 aatttgcgtc gcttgaatga aagagtcaca aaagttttcc ccccgctaaa tactatatta
     7321 tccccagagc ttgttttcaa ttcgatattt atagtttcga taaaatgttt tcgaagcgga
     7381 aaataaagcg ggcgttgata attttttaca atctgatcag atgtttccgt catgcaaggt
     7441 ataattctca aaaggggaga aaaagaatcg ccaacgtggt gagaatcaat tatatcagag
     7501 tagacaaaaa tttccgtaat tcctgcatct atttcgagag gatacttgct cgtgtaaact
     7561 ccatctgaga aattaacatt atcgaaacca agcatgtccg ctaaattttt tgaaaacgta
     7621 acctcgtagg aaataggaac tatcattcta acctttaaat cggggaggtg atgaaattca
     7681 atgtatttaa acgctttgaa caagctttcg ggtgatttat acattcccac gtctaacttt
     7741 aattcagcat agtgtgttag agtttcgaga ttttcgtagt attcactaat gcgcaaaata
     7801 aaagcttcac ccatctgtat gtcgagtcgg ggatctattt taaagatttt tgaacctttt
     7861 attacaattt tatcttcgct cgaataaagt ttttttaata atacaggtga gttttctttc
     7921 gttaaaatca cttctgcggt gtccgacaca ttgatcgtta attccatttt tgacgcatcg
     7981 aatacaaaat tcacaaaatt ttgaagctcg aataacttta aattgagatt aaaagcgttt
     8041 attaaatcgg tgacggtgtt taatggcgtg gcagaatcgt ctttaatggg aacgtttgct
     8101 attaaatgct cattgacgct tttcggattt ctgttgaaga cataaaaatc aattttcagg
     8161 ggatactgag tggagggacg aaatttgtag agacgcgtct cgcttataat tttatcctca
     8221 attttctgat gaagcatgta caataatttg ttacctccct cttttttgat atcgatttcg
     8281 tatccttcgt gcataacaat attaacttct gaagtggatt cccggggcaa taaaatgata
     8341 gacgctttat cttttagcac ttttgaaatt gcgttgttga cggtctcgca aaattgaaat
     8401 acggtgggcg gttcttcata atttaattct attttgtgtt tatcgtattt cgttttaacc
     8461 cattcttctg ccttatgtct gatctcatag ctattattat gatcgttcac attgaaccaa
     8521 tttctaggta tgaaaatttc gctcagtccg acttcccatt caccgctcaa catgaggggt
     8581 gaggataatt tagtgcgaaa agacgactgg gtgttttgag gaaaataagt cgcactcgaa
     8641 ttactgggta aagtgacata aaaattatta actacttctg aatccatgac tgcttcaccc
     8701 aactgttgtg ctcgtcggaa aatccaaacc acttgacaaa atattctttt ttagcaccga
     8761 cccctctcgt tttcaaaatt ttttcaaccc tccaaaaatc ttgcgaacgt ttaatgacct
     8821 tttgaatctc ttgctcataa aatctaccac tgagtacatt ctctttcaaa tctttcaata
     8881 tgtatgtcgg aggaactgta gaataacgct taaatacgat aaatacttcg tccgtccaat
     8941 taggtaagta gcctcgtcga aaggtttttt tagctttgga gattctcact tgttcaccca
     9001 aatcaaactt gaacttgacg tctccctcgt aaccgtataa ctttttaaaa atggttccct
     9061 cgtcttccgg ggtcacatta acgggtgcat aacccgtact cctgtgcacg ctttcgttgt
     9121 aacttttcaa aacagaaggt aatacatcta cgtatttatg ggatcgacga tgcgtgaaaa
     9181 tacgatacaa tttcgatttc aaggtgcggt taaacctctc tatcaccgat gccttaaatt
     9241 cgctgaaaga cgaatagtgg tgaatatttt tctttttaaa taatgcccga actcgcttat
     9301 tgtagaattc tccaccctga tctgtttgca atttagaaat gggtcccgtc aatttaatca
     9361 acttttccaa agcatggacg agagtttccg cttttttgtt tttcaaagga attgcgtatg
     9421 catatttgga aaaaacatcg atggcggtca gaagaaattt atgtccgccg ttgtctttaa
     9481 aaaatttgga taagtcaact aaatcagctt gaacaagttc attaataccg taggacaaaa
     9541 cttttcgacg tttgtatgta ttcctgacag gtttgtgtaa cgtatataca tcttgtgaca
     9601 ttaaccattt tttcgtttcc ttaacagatt cggatgctgc tttcgcaagc tttaaaacac
     9661 ttgcgaagga agcgggattt ttaatgtcat aatatatttg ttcaaatttt ttacttttat
     9721 ccgaaattgt tttctccatc ataaccactt agtacgtctt ccacggaccg aaacgcatta
     9781 gcattttttt gcttctggga gtgggagatt tttttttcct tctgggagta aatgatgagg
     9841 gagtcaattg agaagagacg gcaggtttgg gtgcttccat atacaatgga ctgctcaaca
     9901 cgtttgactt caaacgatcc aaaacaagtt tatttctaac ccaagcatgt ggaatattta
     9961 tttctcggag aactcgaaaa aattcatcaa accgtgaagg ttcgcgctga cttttaacat
    10021 tgcgtaaaag ataggaaaaa aaatcagcaa tccgcgtatc tttgaggggg gttccatcga
    10081 cagtcatttc ccccaattca ttccacgaaa ccattctcgt gttgagtttt tgaacgatca
    10141 tgggaataaa tttccaatgc aggcgggggg tggaagcgaa tatgtcctgt agaattttat
    10201 cgtcggtatt actaattgta tctctctcaa cacttgtcgc attcgaatcg agtaagcctt
    10261 ccttttcatc gtccactata gtcactcttg tgggctcggc gggctcgtga gttatttttt
    10321 gataacgcat gatgagctgt cccagcaatt tcactttcat gtcgtccggc atcttttctc
    10381 tctctagcaa atcgacgata tcattttcca tgcgaatttc cggtttttta atgttataat
    10441 ttgttatcag ttcttctggg acgagagcca tttttcgtgc cataactcaa cgtcgcgcaa
    10501 acttatgacg agaacagttt aaagcagtca ctttttaaaa tgtttgcgtc atggaaaact
    10561 cgaatttatt ggtggaagtg ttattttttt aaatcctctt tccaatggcc cgccccgcca
    10621 ttccggcgag tgcggaaact agtgcaggaa gaataatcgg taaaaaaccg cctgtttgac
    10681 tgctcaaaat tttcttcttc tttttcatgc acgtcgaacg tttggctaat tgtcgaatgg
    10741 cggtcttata tttgcgaagt tttttaacat tggtactaac gttgccggaa agaacattca
    10801 aacatatttc agataaacag ttgatttgag atttatcggc ttcattcaat aacgcttttc
    10861 tttgtttcgg ggtacatttt aatagatagt tgagaaaatg ggaatgcttt ttcaatttct
    10921 ccattactgc ggctgaaaag tccagtaaat acccctgcta tctggaaaca agctatctcg
    10981 cagtctgtgt tgttccgaag tctgaggatg taagtccaca actaaataac cgtgcggctt
    11041 agtggtggct tttatatacg cgtcgactaa aaagcgagag tttctgggat acagctgtcg
    11101 ccccaaacag ttaacctggt tcacgtctct cgggttctta aagagtatga gataatgcga
    11161 atttaaactg atgtcgcgca tcaccttgga gcgaggaaac aaattctgta gaatcaagat
    11221 gacggaaaat ccagaatgat gcgattttcc gacaaataaa tccgcaattt tttcgtccaa
    11281 atgatgaata aaatcatcta tgacaacaag atccccgtct tcgtaactat cgggcaagcc
    11341 cctgataaat tgaaaatcgg gttcctctag gaaccacgga gcggtataca agtaacacca
    11401 tttaattttt ctaggtgatt tttcgtatgc atcgtttttt atcatttgac gaaccaggca
    11461 cgtctttcct gcctgactag gtcctactat catacacgaa cttggaaatt tcagttttag
    11521 catttcaaac acaaacgtcg aaattctatt tcattcaact gaacgcctat gatttccggt
    11581 tttaaataac ccggctcgtc tcgccagaaa tagcgaatat caaaaagtgt tccgttagag
    11641 cagatg
//
