# Supplementary material for: Widespread Horizontal Gene Transfer Among Animal Viruses
Source: bioRxiv. 2024 Mar 26:2024.03.25.586562. Preprint. [Version 2] doi: 10.1101/2024.03.25.586562 (PMC11071296; doi:10.1101/2024.03.25.586562)
Supplement: Supplement 2 [file media-2.zip › File2_Maps/uAdinto_cassiopea_jellyfish_OLMO01052645_57992.gb]

LOCUS       uAdinto57992ct_1       57992 bp    DNA     linear       01-JAN-2019
DEFINITION  [note: taxonomic lineage unclassified virus]
            [isolation_source=original].
ACCESSION   
VERSION
DBLINK      BioProject: unknown
            BioSample: unknown
            Sequence Read Archive: unknown
KEYWORDS    .
SOURCE      unclassified virus sp. ctUSQWK (unknown)
  ORGANISM  unclassified virus sp. ctUSQWK
            Unclassified.
REFERENCE   1  (bases 1 to 57992)
  AUTHORS   Taker,C.
  TITLE     Cenote-Taker 2 dummy template file. Do NOT submit
  JOURNAL   Unpublished
REFERENCE   2  (bases 1 to 57992)
  AUTHORS   Taker,C.
  TITLE     Direct Submission
  JOURNAL   Submitted (01-JAN-2019) Taker 2, Cenote, 1000 Circle St., Cenote,
            DC 31111, USA
COMMENT     ##Genome-Assembly-Data-START##
            Assembly Method       :: unknown_assembler
            Genome Coverage       :: 1x
            Sequencing Technology :: Illumina
            Annotation Pipeline   :: Cenote-Taker 3
            URL                   :: https://github.com/mtisza1/Cenote-Taker3
            ##Genome-Assembly-Data-END##
FEATURES             Location/Qualifiers
     source          1..57992
                     /organism="unclassified virus sp. ctUSQWK"
                     /mol_type="genomic DNA"
                     /isolation_source="unknown"
                     /collection_date="unknown"
                     /note="genome binned from sequencing reads available in
                     unknown;
                     derived from metagenome: unknown"
     CDS             complement(285..506)
                     /note="no search hits"
                     /codon_start=1
                     /transl_table=11
                     /product="hypothetical protein"
                     /translation="MDDSLQNRGAGGSGLCQQFLGLRKGLAIASLNVNGLRGRLDEVE
                     LLLNNLRYSLSCFKKANLDKKSLWSGRKF"
     CDS             complement(531..815)
                     /note="no search hits"
                     /codon_start=1
                     /transl_table=11
                     /product="hypothetical protein"
                     /translation="MAGKGLQEIKHDVKITLFSKFLQGYDPPKNGDVVEANHALKCYC
                     VTMGSWKYRFHTLGRWWYAPRRRLITFLPIIYKHILSLGDGSWSTGVKTI"
     CDS             complement(900..1490)
                     /note="no search hits"
                     /codon_start=1
                     /transl_table=11
                     /product="hypothetical protein"
                     /translation="MLTQATSTADNGKSDCISSIARENFPTKSTCSAHKDKSATDCAE
                     QSVRDQWNEIRIKKHNEFLYLKFREKKEQDSQEKCSRKSSSHSKQKIQSNYSIKVKMV
                     NCDRRSCKNSNRIDKSQGSKRSKRKNQQRSIKAIYRESVSKSDSVRKILLLCGSQIRR
                     LDEEKVLRWPIVAKGIGGITSDQLISRHKQTINSNL"
     CDS             complement(1595..1906)
                     /note="no search hits"
                     /codon_start=1
                     /transl_table=11
                     /product="hypothetical protein"
                     /translation="MSRVHLKRVKGKNSYFIGKAPLPDHEQNLTDIEDQQNDSFLDCI
                     RMPSQRYPSFASQLCQQDHLLNFYLEMITKLIGNNTSLTNLLECKGNINKSVVEQNTM
                     L"
     CDS             complement(1960..2268)
                     /note="no search hits"
                     /codon_start=1
                     /transl_table=11
                     /product="hypothetical protein"
                     /translation="MSKTNVRSNKIVNKVQSYAESGSKTGQKHSFDNTDLRMHEGPTN
                     VSEKLQESRPKGGNQKELLSQANDDKKLLQCELKREYNVIRYIFKKRPDDASISMYFE
                     "
     CDS             complement(7619..7879)
                     /note="no search hits"
                     /codon_start=1
                     /transl_table=11
                     /product="hypothetical protein"
                     /translation="MGFVMQVRKPTVLQFILYVKQKKGIDLGLLCSKERIVSLEGLFI
                     PRLELLAVRTLFSLMDITQKALSSNTKVDETKYWTDSSTVLY"
     CDS             complement(8082..8177)
                     /note="no search hits"
                     /codon_start=1
                     /transl_table=11
                     /product="hypothetical protein"
                     /translation="MEFDFHEIVEGAKSITKWSMLNTMAAVFDPF"
     CDS             complement(8207..8362)
                     /note="no search hits"
                     /codon_start=1
                     /transl_table=11
                     /product="hypothetical protein"
                     /translation="MKGGFKIRKWKANYQSLAQSIASKEGNIGTESKIQEAQIWNDEI
                     KSVLKKY"
     CDS             complement(8405..8599)
                     /note="no search hits"
                     /codon_start=1
                     /transl_table=11
                     /product="hypothetical protein"
                     /translation="MSLGFHFEQPGIITFKFNTVVYGVNSLSFVLGTVLQFNINRDKA
                     ANPKFVECLIEGFLSLHKRI"
     CDS             complement(8605..8763)
                     /note="no search hits"
                     /codon_start=1
                     /transl_table=11
                     /product="hypothetical protein"
                     /translation="MILLGGGLFEGAYLVMGTYSRIFRYIEDIEKPYLRNIEKAFLNI
                     EIDSSVCD"
     CDS             complement(8822..9010)
                     /note="no search hits"
                     /codon_start=1
                     /transl_table=11
                     /product="hypothetical protein"
                     /translation="MDFKSINELAPPYLRSLFRKGHVLINNDFFIVIMKFVSLFVFLL
                     KSKEAILYCYRSVGAFLK"
     CDS             9417..9662
                     /note="no search hits"
                     /codon_start=1
                     /transl_table=11
                     /product="hypothetical protein"
                     /translation="MIHSIECYFRSTLYINIYIYIYIYIYIYVYMYICIIYKYIYNIY
                     IFAYITYIYILYIYYIYIIYIYIYIYIYIYIYIYGKI"
     CDS             9649..10020
                     /note="no search hits"
                     /codon_start=1
                     /transl_table=11
                     /product="hypothetical protein"
                     /translation="MGKFETQFIYPEIDSDCLFYARYIDDIFLIYTGGDTKLKQFLKD
                     PNTKHDSIKFDYETSTKSIAFIDTLIYIDEKRRLQTTLYSKPTDTHNYLHSESSHPRH
                     LKDSLPYSQAIRLNRICSQKE"
     CDS             complement(10093..10449)
                     /note="no search hits"
                     /codon_start=1
                     /transl_table=11
                     /product="hypothetical protein"
                     /translation="MELRYLQHKLLEWLQGWHGCIVFVLGLVFIILLFKILLVPLISL
                     MFLDLRNVSIPGFANMSSRLGFSFRMSQRLWIISLIDGRVELNVVMKGIRFVLFLSCL
                     INFRVSSLFRVTALFI"
     CDS             complement(17183..17341)
                     /note="no search hits"
                     /codon_start=1
                     /transl_table=11
                     /product="hypothetical protein"
                     /translation="MLTVRGHLINFLIIIIMSGKPNRLIHYKHASLQANARGLALSFV
                     GKMIFQGM"
     CDS             complement(17470..17616)
                     /note="no search hits"
                     /codon_start=1
                     /transl_table=11
                     /product="hypothetical protein"
                     /translation="MKTKVQGSEALSQNHAVRVKLQLTFMLLLLNYVLPVQLFRVGLT
                     GSHE"
     CDS             complement(17613..17849)
                     /note="no search hits"
                     /codon_start=1
                     /transl_table=11
                     /product="hypothetical protein"
                     /translation="MENIVYYLICLEDVLKEGQQDSDTKPGTIHRSVSEESIRSNESM
                     SSKVSMSSRESSKVKSFVESQVSSGGGSNGGAAT"
     CDS             20129..20542
                     /note="no search hits"
                     /codon_start=1
                     /transl_table=11
                     /product="hypothetical protein"
                     /translation="MAFILLNYQFTPMPCQLKNVNPVIFLLILYIEGIVTKSSFRHEN
                     QPNNAINISHVPSALRVTVMSLHVCRSWASVVHSLNLICIQAFLLSVQLVRGLPLPRL
                     QIIFPSSTSRFILFILVTCLKFLSFHFLMVFRKHH"
     CDS             complement(23081..23209)
                     /note="no search hits"
                     /codon_start=1
                     /transl_table=11
                     /product="hypothetical protein"
                     /translation="MLVVIVEENNEMSSAEKLNWHSPSRPSSNPSYSSTLVFKCFT"
     CDS             complement(23488..23727)
                     /note="no search hits"
                     /codon_start=1
                     /transl_table=11
                     /product="hypothetical protein"
                     /translation="MVNNIRLLGVKIADKLQWGYQVEQIKDKVLQALGLIKHARKLLP
                     VRQTVTLTCRKFIADLLNRISAIVVRFGTVLENPN"
     CDS             complement(24460..24672)
                     /note="no search hits"
                     /codon_start=1
                     /transl_table=11
                     /product="hypothetical protein"
                     /translation="MGSLEGHFSFKVVSVNDLIIVVINMKTTHGSDCDRNAIVFIKIS
                     CHYYLGHYAIFLVCLCCQENFPLIGR"
     CDS             26038..26292
                     /note="no search hits"
                     /codon_start=1
                     /transl_table=11
                     /product="hypothetical protein"
                     /translation="MCPVQLVQWVHYNFMDDLAVGEVSHTVGTIRDSGNNRTLLQGKQ
                     GKYYSMLSLRQFHSALNAPAKKNVKKKLWLTSRASAFGCP"
     CDS             complement(27252..27500)
                     /note="no search hits"
                     /codon_start=1
                     /transl_table=11
                     /product="hypothetical protein"
                     /translation="MSAYKCWVEKQTVLEEPTCRSKKQVQGMLRPVGLTVDQVAGAKV
                     KPKRQMIATKHLSFPHEEQGYHHCLCQGQIHKKICILL"
     CDS             complement(28642..28902)
                     /note="no search hits"
                     /codon_start=1
                     /transl_table=11
                     /product="hypothetical protein"
                     /translation="MFSRGGDHTSNCHTVHILDKVLATNCSLMIKADRGPPFNGHEFK
                     SYMDTLGIDFPSPTPSWLQKIGTSLTLSEYHKGGHSYTPVQL"
     CDS             complement(29012..29542)
                     /note="no search hits"
                     /codon_start=1
                     /transl_table=11
                     /product="hypothetical protein"
                     /translation="MAIHCLAKLLLRDWWSLRLQQCKFTVKHKPEVDNVADFLIPHPI
                     AKLFKANCTELCANILTEHSFHKSMSLAETASAVSAGTTQHAAKASILSGNWSSPTIK
                     WFRVVKNELTISQLNGSRLQGTMLIMPTILQKQAIRPAQKGHPKRKALASKKVWFPYI
                     AFVQDDIGTCFAYKEI"
     CDS             complement(30065..30706)
                     /inference="protein motif PDB:4GDF_B"
                     /codon_start=1
                     /transl_table=11
                     /product="Large T antigen"
                     /translation="MKTDKTIGPVNITVNNEILETMNKYEYLGSTATDNGDGTIEIRR
                     RLAIASNKLMSMKLLWKGESTQTKLKIVRSCVFTVATYGCETWTITKAVSKLIDSFEM
                     RCYRRILRVSWTEHRTNESIRNELAVKENWLRSYVLRQKLKYFGHLKRHDGMGWIILE
                     GRVNGKRKRGRPRRQWEKDIEDVLKMSIIEAGRLANNRDEFRTAVRGATSSQG"
     CDS             complement(30710..31921)
                     /inference="protein motif PDB:6AR3_D"
                     /codon_start=1
                     /transl_table=11
                     /product="Reverse transcriptase"
                     /translation="MKGKSDLISKKKYKQLNKEIRSLCRADKTKYIITKCNNIHKNQL
                     NNNSRAMFQEVNSITRKFQPQQRVIKDKLGRVLTEHDETRSRWKEYCKDMYRCNDGEE
                     EEEEVHNGDLEEGREPLREEVEWAIKNLKDGKAPGCDGLTAEMIKLSGEEGIDVYHHL
                     CKKIWHTGKRPLEWKRAVFIPLPKKGDLKECINYRTISLISHASKILLKILQKRMERK
                     IEEEVCATQAGFRRKSGTRDQIFNLKLIIQKCREFNVDLYVCFIDYSKAFDCVSHSKL
                     WETLRDMGFPNNKVKLIKELYKGQQSAVRTICGTTEWFSVKRGGRQGCILSPYLFNIY
                     TESIMRAVEVEGSNDHFNEFNIHGHKVSNLRFADDTALLSHTNEGLQNLVESVKTHSE
                     RKHLILNVKKT"
     CDS             complement(31945..32247)
                     /note="no search hits"
                     /codon_start=1
                     /transl_table=11
                     /product="hypothetical protein"
                     /translation="MLNVKTFPGADCDTDHELLSMSIRLKVVKQKADHRPIRFDFEAV
                     ANEYSVEVRNRFANLLQDIDEPDAIANRAREVLITAADTHLRRKNGEDSIGYLTKH"
     CDS             complement(32263..32541)
                     /note="no search hits"
                     /codon_start=1
                     /transl_table=11
                     /product="hypothetical protein"
                     /translation="MTIEKVNKRDVIVIMGDFNAKIGENWSRLNSNAIGPYGLGERNP
                     RGDRMEDFAVENDLVIANTLFQHPKRRLYTWTSLDGNTRNQIGFIPIK"
     CDS             complement(32542..33102)
                     /inference="protein motif CDD:cd09076"
                     /codon_start=1
                     /transl_table=11
                     /product="Endonuclease domain (L1-EN) of the non-LTR
                     retrotransposon LINE-1 (L1), and related domains"
                     /translation="MNEFMKLDVFTSGEPLRPVGISQAPGEEPRIARSTTALVDDGYK
                     PECVRIGKSGLRLSKKKEKVRIATWNVRSMGLGNFNMITSEANRYDLKILGIAEHRWA
                     GEGHFRPQDGGMMIYSGAKSAGMCGVGFYLSRDMEKALMGYNPVNERIVLVRIRGRHR
                     NLTIIQVYAPTTQADDEEIEAFYEEL"
     CDS             33797..34051
                     /note="no search hits"
                     /codon_start=1
                     /transl_table=11
                     /product="hypothetical protein"
                     /translation="MHCDLIYIRDIVSNVLNGFICKAHVCAYSNGPLLLGTATMIKTN
                     GVATSTATFRLYLPLATSPTPFLLASVISKRGGFEFEQQV"
     CDS             35546..35944
                     /note="no search hits"
                     /codon_start=1
                     /transl_table=11
                     /product="hypothetical protein"
                     /translation="MSIDKTGLVEKDERSAKASLCRPWSPNCRKESGLNQPAVQVMHP
                     TGNLFAMTAREDDLDSSADEGENPQQSHTNAQQYPSEQNAASALDVTAIHAIIHEELA
                     AQGSSRQFYSQSAVQPPILDPVPFRLLQSR"
     CDS             35941..36210
                     /note="no search hits"
                     /codon_start=1
                     /transl_table=11
                     /product="hypothetical protein"
                     /translation="MIATAPVTQMHPQLDNTHFAQDLSQFVITKTCQSLFPLVSEKIF
                     KDIKNLQFVDFNTLLPHALYDPSMDSNNLLFELIQSQYGAQMLSL"
     CDS             complement(37456..37785)
                     /note="no search hits"
                     /codon_start=1
                     /transl_table=11
                     /product="hypothetical protein"
                     /translation="MQWDSLVTDLDRSIRRHRKVLPESTIFETNANFPISDSGSRLMI
                     FFETLNDFRSAVSSDRFSSGRRSSILSVSIIMPKYGSTVRGETTFSRASGIPRFSKTD
                     MHSSRLS"
     CDS             complement(38077..38301)
                     /note="no search hits"
                     /codon_start=1
                     /transl_table=11
                     /product="hypothetical protein"
                     /translation="MPFGEADGASLKNFAICKRDYASAIELLVPGICLKLTVKLCFAA
                     MKNNFRTRDILFGHLDVPDCHISVTAWLSQ"
     CDS             complement(38249..38419)
                     /note="no search hits"
                     /codon_start=1
                     /transl_table=11
                     /product="hypothetical protein"
                     /translation="MIYNSVALGGQFSGSFWRLLEIGNNGAHLLDVPSLWGDQCAFWR
                     SGWGELEEFCHL"
     CDS             complement(38569..38976)
                     /note="no search hits"
                     /codon_start=1
                     /transl_table=11
                     /product="hypothetical protein"
                     /translation="MGHPGLDIGIGVVVTNEKGIQILQAYRFFRFSPLEALRFTIATS
                     DNNRGPREPCKDQKMIDMGSRTRMHVGIQRRQLLMQPKAFFGHTCRKKRNVRHLSMFF
                     SKDNVIGLRFGFAHSPLARSIPLIINITRAFLV"
     CDS             complement(40684..41214)
                     /note="no search hits"
                     /codon_start=1
                     /transl_table=11
                     /product="hypothetical protein"
                     /translation="MHLNFQNLDTKLIFIEYSDASLGNLSHEATQGGHMLVLDRENCK
                     LSPICWNSKKRLHCVVWGTIADETLAMADVINTRVFLSTLYGELSSDKNPALKCITAC
                     YCLHDVVYSNKFVTEKRLRLEISSIKEMTERGNVKHRPKAVDFSLYNARHVCRVKSRE
                     HLAPLLNEVERAIFVE"
     CDS             complement(41663..41881)
                     /note="no search hits"
                     /codon_start=1
                     /transl_table=11
                     /product="hypothetical protein"
                     /translation="MLYRGNIGFKSMHGTTTRKDSFHNMCQSITSMNLSWDKLIGLKT
                     DGFHQHCEVKTWTCGKDTSKDARGESFS"
     CDS             complement(41930..42028)
                     /note="no search hits"
                     /codon_start=1
                     /transl_table=11
                     /product="hypothetical protein"
                     /translation="MIRNTIAGRVCDMVTDLRAWLMEGSRDFEYRC"
     CDS             complement(42315..42569)
                     /note="no search hits"
                     /codon_start=1
                     /transl_table=11
                     /product="hypothetical protein"
                     /translation="MLETVVTYRKHFAQTASFVCVTEKGHWGRPLKIKLALEMAKRKV
                     DADSKTFQNRWEAEYMSTDIAGKHVCLICGSSVAEVKEVI"
     CDS             complement(42762..42911)
                     /note="no search hits"
                     /codon_start=1
                     /transl_table=11
                     /product="hypothetical protein"
                     /translation="MVIFNFIKSRLAFRLKLRLDTQPSLNLDLLLRRAIRCYDGTIEV
                     HKFKE"
     CDS             43149..43523
                     /note="no search hits"
                     /codon_start=1
                     /transl_table=11
                     /product="hypothetical protein"
                     /translation="MKRRILKSQIQVGVKEKESLSGIDSVYEILMNNIQIDEKIQRIK
                     MLIKEAIDKEGLEKKYVIFSCIAMGGVKSNHQQIIRLYAIKGEEETDWRVEVDVLGCF
                     TKICECDFSGNQRAGDSARNTG"
     CDS             43480..43674
                     /note="no search hits"
                     /codon_start=1
                     /transl_table=11
                     /product="hypothetical protein"
                     /translation="MEIKELEIQQGILAELYVNANIIMQLIDKGYTEKKSNKRRRPTT
                     SDEIVDDETTIQPKKGVDYK"
     CDS             complement(44268..44642)
                     /note="no search hits"
                     /codon_start=1
                     /transl_table=11
                     /product="hypothetical protein"
                     /translation="MLDGLPKGNPILKYTIKEQRITKDTWKHIKKIDQNTFKNMAKRI
                     SSRKINGVLCYVFTDGRIHHRCILSVFAFTAYYTLHHTDDAEVITEILNNFYVNLLNR
                     GLRNKMFGMNFIHHKRGQLKRF"
     CDS             45345..45830
                     /inference="protein motif PDB:4FW1_B"
                     /codon_start=1
                     /transl_table=11
                     /product="Integrase"
                     /translation="MSIVRLNCASHERFSSTSNPRDFVCINRYEAINDTKAAIVERFN
                     LRLKNKVYRYLTANNKLRNVVVLQHLVQSYSNTYHRAIGIKPANVAKENSNIFKSRLF
                     PVIQTGQKRRRKALFWVGDYVRINRKKRIFQKQHAPTETEEVFKIKIYRSKYITNYIQ
                     N"
     CDS             46144..46551
                     /note="no search hits"
                     /codon_start=1
                     /transl_table=11
                     /product="hypothetical protein"
                     /translation="MSTEVEAKTSSTKHGGLQKGFCYIVEIRDKGTRDITDYLSYQRY
                     YYDPTEQESHAEAFVIKFNKDQFKQDTYVEFMNQFYPRTFLFNMEDEDTVIIVITQMD
                     FENELIAIQMPEVQYSEFFGKHSHFVTYYKGKN"
     CDS             46603..46923
                     /note="no search hits"
                     /codon_start=1
                     /transl_table=11
                     /product="hypothetical protein"
                     /translation="MLSTEESLYDADELHDTSQNLLLGVEFKSTEKIKRHKGIRCLEE
                     KPTTDVSKDIFLDVECSLIDTTRIGSMHSAAKAMDIVHVNGHENVNPKYLQLETNYIP
                     KLYI"
     CDS             47614..48000
                     /note="no search hits"
                     /codon_start=1
                     /transl_table=11
                     /product="hypothetical protein"
                     /translation="MQIKFPNEIPMNRGVGIRLFSTIRRNFLGITGKDYFGSLGVGRQ
                     LFHIEYNEGRIGIPTTVNENKCQKYIYIIFNTLTIGIQKRTIPTAVNRVIHTASSNEI
                     NTRVDIECSIIKSDKISGVNGRMLRV"
     CDS             48000..48194
                     /note="no search hits"
                     /codon_start=1
                     /transl_table=11
                     /product="hypothetical protein"
                     /translation="MEKASDVNTAVDESKQDMFLLIELREVSYIRCRLLDHASKEQIM
                     YKYNSVVGRPFLVLKISPLT"
     CDS             48215..48451
                     /note="no search hits"
                     /codon_start=1
                     /transl_table=11
                     /product="hypothetical protein"
                     /translation="MNFQEYMQLEIESNVKEKVITFNSIVKLDGEYEVTLLDIMYVYI
                     PFSLGNLAVDRNIVKNEKLNMGFTISIPEERIVG"
     CDS             48561..48815
                     /note="no search hits"
                     /codon_start=1
                     /transl_table=11
                     /product="hypothetical protein"
                     /translation="MEIFIDSLYKSGKLEISIVDVVGLLNEGIQNSQQGINSAINSIF
                     QGTAGEAKKTMDRYIELPKFTVDETRNVIYCHIPYYNQSI"
     CDS             49268..49495
                     /note="no search hits"
                     /codon_start=1
                     /transl_table=11
                     /product="hypothetical protein"
                     /translation="MNSLETIYDTKQPLSVGMVSVMVGKGDFPVYEKPEISMSCGGKL
                     SSAISSTLKSGAKKEISQRGLGKILNNAKIS"
     CDS             49661..49807
                     /note="no search hits"
                     /codon_start=1
                     /transl_table=11
                     /product="hypothetical protein"
                     /translation="MKNPPAPVKKQIRQELSKEIRRGVPKRNKAIKGTSHNELVRQAE
                     RIIY"
     CDS             49841..50089
                     /note="no search hits"
                     /codon_start=1
                     /transl_table=11
                     /product="hypothetical protein"
                     /translation="MGRRRKSKISKRHSRYISQGQKGGKKRGKNSATKRMHHQNLVSG
                     RLFQNARNWFTKTAYKMPYAKRIIFHEHECILEGSRFA"
     CDS             50336..50476
                     /note="no search hits"
                     /codon_start=1
                     /transl_table=11
                     /product="hypothetical protein"
                     /translation="MGGALAKVAIPQAAKQAAGEVTKKLTRQTVKRLAVRGAKELGKV
                     LL"
     CDS             50681..50923
                     /note="no search hits"
                     /codon_start=1
                     /transl_table=11
                     /product="hypothetical protein"
                     /translation="MDEGLNVFKLPFIDNSVISRTDTDYYPSDAAPDNSKEAITIEVT
                     NKSEVDFIDLNFRDFDATPHSKQSRQCNVAWDISRS"
     CDS             50994..51548
                     /inference="protein motif PDB:5TIP_B"
                     /codon_start=1
                     /transl_table=11
                     /product="Major Capsid Protein"
                     /translation="MNASTGTYPYQVDFENMINYGKRDLDGRAKFEEYTPDTASAAAM
                     AKTHANINANAGLAVGSALFDNGNIVEVVVNSHLGPLAQKRFLLPRTRVLFNFIPNID
                     EFLLRKAAEAAVSTYEFYIKGTKLRVRTVKLSQQAPTLIYRNLLRSRALYPTPAPMIT
                     SSVIENGFIVGRKIMFSVEKYRNY"
     CDS             51574..51966
                     /inference="protein motif PDB:5TIP_B"
                     /codon_start=1
                     /transl_table=11
                     /product="Major Capsid Protein"
                     /translation="MQWIFAENTYFYRNLGIQEVQIIIDGMPIMQPIHTDFSDSTYPE
                     ALLQILNATGNKSCLLNSQTCSINNIWAFNLTPRSRNALTQCYPVRSGSLRIAPKFCA
                     ATEQGPFTITIYGLMDSVSEIDGNNNAY"
     CDS             51944..52357
                     /inference="protein motif PDB:4EKF_A"
                     /codon_start=1
                     /transl_table=11
                     /product="Adenain"
                     /translation="MEITTLTRIGRKQGISGSMNDTKLKYIMRRYRPLFRGVFGKNEL
                     NDIKVTYPFCVISNESDFGTRGKHWVAICFDMYGNCDYFDPYGDMPVPDRRFIDKHIN
                     FGCGYDRIACCTLRMNRKQIQSLRSDVCEQYCISV"
     CDS             complement(52930..53154)
                     /note="no search hits"
                     /codon_start=1
                     /transl_table=11
                     /product="hypothetical protein"
                     /translation="MDTDSIFYEIPMPATESDAVILANQAAFDSSEYSDTHLLKYDIN
                     KRVPVLNSVTVDKLMHFSKNFEKDNHCFVN"
     CDS             complement(53245..53505)
                     /note="no search hits"
                     /codon_start=1
                     /transl_table=11
                     /product="hypothetical protein"
                     /translation="MIIPASAFALIPTLKVFFIIRWRNSIQKFENIAHILFLMWFIDG
                     SLTLSLLPFIIFTHRIDDELCVVQMRLEKVELNKPIYVGSAT"
     CDS             complement(53983..54636)
                     /note="no search hits"
                     /codon_start=1
                     /transl_table=11
                     /product="hypothetical protein"
                     /translation="MQHHRLPLCQTSSLRFKMNVKVVYCNLNNVTLTGIPLPIVFHNF
                     SGYDSKLIMQKINNMKVSVIASLMEKVKCETIFIDSEGQKEDNTTAYANNDHRKKFSS
                     SMKLILMDKKKYIFHCVNLRQAIHHGLKVVKVDGVIQLKEKAWLKSYIDFNKEKRKLA
                     QSKFDKYFYRMRNNSVFGKTMENVCNHWKHHILTNGEKLRKYKRLLLLLDIAYILLL"
     CDS             54704..55108
                     /inference="protein motif CDD:smart00980"
                     /codon_start=1
                     /transl_table=11
                     /product="The THAP domain is a putative DNA-binding domain
                     (DBD) and probably also binds a zinc ion"
                     /translation="MVVAKSLASMSRVSKSAGRECAAFSCSNTFYNYDRTPSGLHFFK
                     FPQKNPEKRFWCNTIKRIDGMDGFRVTGATCLCQDHFSEKDIKRNPNRWKLVAGADPT
                     RNLYYSVAPRPSRKDPRDRSTSQLSKEIQENA"
     CDS             55151..55633
                     /note="no search hits"
                     /codon_start=1
                     /transl_table=11
                     /product="hypothetical protein"
                     /translation="MSLENAQACDLGTFSEHDYSINNDSLYQDLLDLREKLKSLEDEN
                     SQLRVKLFSVNKLKNDDSAVRFYTGFPNLDTLVDVFSYLLPKLEHITYWRGSDTTVST
                     DKVSDKSRSSEPGPKRKLSLLKELFLVLIRLKVGLFLNDLADRFGISMAQSSAIYYLD
                     "
     CDS             55911..56252
                     /inference="protein motif CDD:pfam13359"
                     /codon_start=1
                     /transl_table=11
                     /product="DDE superfamily endonuclease"
                     /translation="MTQKCGVLALMKPGYNIMAGRGFDIRELLTPGVSLNIPPFKGTR
                     DQLTPVGAEETAHIVSVRIHVERAIGRIKNYHILDGLLPLSLHPIANQIFTVCCFLTN
                     FLLLLVNPANS"
     CDS             56536..56856
                     /note="no search hits"
                     /codon_start=1
                     /transl_table=11
                     /product="hypothetical protein"
                     /translation="MCYSLVNTFILPHFCACPLQFNVDIHTYIYIYIYIYIYIYIYIY
                     IYIYIYIYIYIYIYIYIYIYIYIYMCVCVCVCVCVCVINALIPLSDISLMLSSHNLDF
                     LQPL"
     CDS             complement(57766..57990)
                     /note="no search hits"
                     /codon_start=1
                     /transl_table=11
                     /product="hypothetical protein"
                     /translation="-
                     SGRKALPVIKEGDIKAGRSAYNEQSVSMENVLAMEFRTESCLQVYLPCSRYSLQLETI
                     CCKVSGCRQKEHADD"
ORIGIN      
        1 taacaatcca aaagaactgt aaagtcagag tgctcaatgc gataggcaga gcaatatact
       61 tcagaataaa accttaaaaa ccaaaaataa aagtgttgtt tgaatccaat taaaatcaca
      121 taactctgag tttcacgctg gttgcgatca tcagatgtgc tggaatttgt tgtcgaagca
      181 gtgctatata tccttggctg ggtccggtgg gaatactttg atgttcttga ggaggaattt
      241 tttggtagcg tgtcggaagg ttgaaacaag ttcagttctt tcgtttagaa tttgcgacca
      301 ctccatagag actttttatc aaggtttgct tttttaaaac aagaaagtga atacctaagg
      361 ttatttagta gcagttctac ttcatcaaga cggccacgta gaccattcac attaagagaa
      421 gcaattgcca agcctttcct gagacctaga aactgctgac acaaaccact gccaccagcc
      481 cccctgttct ggagagaatc atccaccccc gagtcaaaag gtagaaacag ttatattgtc
      541 tttacccctg tggaccagct accatcaccc aaacttagta tgtgcttata tattattggc
      601 aaaaaagtga ttaacctccg acgtggtgca taccaccaac gtccaagtgt gtgaaagcga
      661 tatttccatg atcccatagt aacacagtaa catttaagag catgatttgc ctcaactacg
      721 tcaccgtttt ttggagggtc atatccttgt agaaattttg aaaaaagtgt tatcttaaca
      781 tcatgtttta tctcttgtag ccctttgcca gccatgagca cattagcaat taacttgttg
      841 acctggatgc ctcttgggat atgattgctt cctacatgga taacgacttc atcaaatttt
      901 tagaggttgc tgttgatagt ttgcttgtgc cgtgatatta gttggtcact cgtaatccca
      961 ccaattcctt tcgcaacaat cggccatctt aggacctttt cttcatcgag tcgtcgaatt
     1021 tgagagccac aaagtagcag aatctttcta acactatcac ttttacttac tgattctctg
     1081 taaatagcct ttatactcct ttgttgattt ttccttttgc tccttttaga cccttgagat
     1141 ttgtctatcc tgttgctgtt tttgcagctt ctcctgtcac agttaaccat tttgactttt
     1201 atagaatagt tcgactgaat tttctgcttg ctgtgtgaag aggatttgcg agagcatttt
     1261 tcctgggagt cctgctcttt tttctccctg aacttcagat agagaaattc attatgcttc
     1321 ttaattctga tttcattcca ttgatctctg acgctttgct cggcgcaatc agtagcagat
     1381 ttatctttgt gagcagaaca agtgctctta gtggggaagt tttctctggc aatagagcta
     1441 atgcaatcag attttccatt gtcagcagtg ctggttgcct gcgtaagcac attcgaatca
     1501 ttgactggtg atatagcttg agactgtagt cctgctcact tttgcacatg ttgcatattg
     1561 cactggcgtg tgtctccagg gactgcactc tgagctatag catagtgttt tgttcgacta
     1621 cacttttatt gatatttcct ttgcattcta gcaaatttgt aagggatgta ttgttaccta
     1681 taagtttggt aatcatctct aaataaaaat ttaaaagatg gtcttgctga cataactgag
     1741 aagcgaatga cggatatctt tgagagggca tacgaataca atcaagaaac gagtcatttt
     1801 gttggtcctc aatgtcagtc aaattttgtt catgatcagg taagggagct tttccaataa
     1861 agtaagaatt cttacctttg actctcttta gatggactct tgacatgtct ctaaggactg
     1921 aaggtcctgc agaattctat tcttttctac accattgttt tattcaaagt acatagaaat
     1981 tgatgcatcg tcaggcctct ttttaaagat atatcgaata acattgtatt ccctcttcaa
     2041 ttcgcattgt agtagctttt tgtcgtcatt agcttgagat aacagttctt tctgatttcc
     2101 acctttaggg cgagattcct gtaacttttc ggatacatta gtaggccctt catgcattcg
     2161 taggtcagta ttgtcaaaac tgtgcttttg tcctgttttt gagccacttt ctgcataact
     2221 ctgcacttta ttcacaattt tatttgacct tacgttggtt ttagacatcc taacaatatt
     2281 tgttggcaaa agattcgata ttcaagatta gcttctgtca caactacact tgcttgcctc
     2341 cttactttgt attctgtctt cggtgcactg gtgttagatt tggtttctaa ttaatctaat
     2401 ccaattaata tgtaagcaag gggaataggc aaagaagtaa atagctaagt taatataata
     2461 aaagagaagg agagaggtat atgtaaaaat attggcctaa aattctgaag atgctaagag
     2521 caggtgcctt tttttgcctc tgctagttct atacacgcca ttttttataa gaatgaagct
     2581 tataaataca ttcaggctca gaattgttga aattcatgat tactttaaga ataatgcaag
     2641 gcttaagtct gtcaagactt aggatttttg cgtatttgac ctatagtact gtttgtatcg
     2701 acacagcatt aattgttctg ctccactgtg ttttgctcac tgatgaaata aaacatcaat
     2761 aaagattgga atataatgct tgactttcaa aattcgttac atcttcgata tataaggata
     2821 ataatttaag aacagtctaa ggctcaaaac cgaaagaatt taagaaaaat gaggctcaat
     2881 gaaaaaatta gttattctta taaaaaaaat gcgtagtcta gcaataggaa acttaaagac
     2941 aaaacaatca tctggtgagc tgattttgtt tgcaggcgaa acattttgat ataaatgaaa
     3001 cattgatcaa ctataatcta gtatgtaaat ggactgttgg tcctacagaa ctttactaca
     3061 gcacgaaaaa ggggcaaaat tcttttgaca tactgaaagc tttcttcgtc cggcactcgt
     3121 cagagtatga agcgtcggat agtgactgaa aggttatctg aaatatatag ccagatgcgg
     3181 ttgcatgtga tatgatgcgt ctaattaatg aagccattac atctagtttc tccgctgtga
     3241 tgcccccctg tggcttacaa cactatagtt atactatcat ctgctaagaa agatagcggt
     3301 cctacaactt aaaaagttgt gtagtttatg aatttctgtg ctgaggtgaa gctcttcacg
     3361 ttggacgcac tatgtagagg ctagcagact gaataaagca atatgtttcc acaagcatta
     3421 ggaagacaag taataccgta agagaacagc cacctcgtat gtgtaaaaac aaaagttcta
     3481 atattaattg taaatcgacc ataggaaaac atcttatttc aaatccagaa tgccccaaaa
     3541 catatgcaga cattaatttt gggataattg ggacaagcaa gatcgtgctt tcttttgtct
     3601 tttggaatga gcttacgtaa agattcaaag cccagtcttg tgtagacaaa aagagttctt
     3661 tttttcagta gggctcttca agcaaacaat tgttaataga tcctaattgg ccactcacgg
     3721 ggcatctggc tatacaattc ggttaaagtt tgggaaagtt ttgtttattt caacttttaa
     3781 tcgtttttat atattttaac atgtttctat gatctcatca atttaacgct ttctactatt
     3841 gaaatagaga aacagaatta cattaaaagt aagcgcttga acgtgttctt cttttctgca
     3901 tggttggagc atctcatacc aaactcaaca cgtattcacc tatcatatac atttatccca
     3961 tctccataat cagaatttcc tgaaggaacc ttcaccatgc tcttcactcg cgacacccaa
     4021 atattctcta aggaagtcta ggtacgaata caactagtgt agcttaaccg acattctgca
     4081 gccttgtttt ctgtgaaagt cgattaaatt ctcatttatt ttgttttcta aaatcccatt
     4141 tactaccagc tgaaaagctt gccatgcagt tttttcagca cttgaagaat ttttcgaact
     4201 cgtcatttac caaaatttgc ctaacttttg acccaatgaa aataccatct ctaactttgg
     4261 cctcagataa attagagagc attgaatgtt taaaggcttc acatttttgg cctaatgctt
     4321 tcataggtta gttcataagc ccgtgcttta cgtgcagtga aaagtgatat tttcactgtt
     4381 tgaacattaa gtgaacacca gaacattttg tgtaccggga attgcttcaa ttctgaaagt
     4441 cttttctcct ctgtgatagt gttccacatc tgctgtagag tcccacagac agaggtaaac
     4501 aaggaaactt gtataaccac cctttagtcc aagcaggagt gctaaaagtt tgaagtttct
     4561 acatatattt caattgcctc tttcttaacg tatattgaga ctatcaccaa accaatggtg
     4621 ttttcgttac cagcatgtaa aatttagtat ttgcacacac caaactttgc ataaacaaaa
     4681 ttttactgct ctgtgtgata tttccagcgg atagaccttt tgtacaaggc taggacaaaa
     4741 ttatggctta cctgtaccac ttaccctcaa gttgactcct ttgaaatgac cattaatagg
     4801 agttgaagaa ggcagctgat aatgcaagta gtactttatg tactttttaa aggatattat
     4861 tcactttatt cggtttctga tctttggatt tataacgcta tatcacattg agctttcgtg
     4921 tagcttgtag gccagacaag aagcttttgt accagtatgc aaagctacct ctaatgtcta
     4981 cctggcaact actcagtcca aaattttcta ctggcttttc atctacataa ctttgttgtt
     5041 gtgacgaaaa gcttgacttt aacatagagt cagttgcttt acgcaaattt tgcatctggt
     5101 tattcattgc gaccgctaat tgacatgcct ctaattgtcc atttttatac agcaagagac
     5161 tcaagcagca attatgaaag atttggaggt ttaaaaataa aaatttaaag gaaacaaaag
     5221 catgttagaa tccataatat atatgaaaag cagagttgaa agttgcactt gggcacgtaa
     5281 aacgcagcga agaacagcga atgtcagttt tagtattact ccgaggtttg acccccatcc
     5341 tctagtagat ggtttcttat ttctcattat tatcgaatac atgaacaaaa tgatccactg
     5401 aaggtcccaa cacaggagca aatccaggga gctgaagggc cgtgacccct cccaaacagt
     5461 aataattttt gtagaaaacc atttttagat actttttcca tgaataaggc aaactgaatc
     5521 agatgccccc aaagtccagc ttggatccat ccctatcctc tacatgtttg aagggcattt
     5581 cgtttagatc cataagatgt ggttgtagaa atttttcaca gtgcagagcg ccctgaaccc
     5641 tattcgtcct tgctcccact ggacattggt gctttctgct gggtacctgg gatgctggga
     5701 tttggctttg tagccctgag tacaaatgtt ggaagaaaca atgccccatt gatgacctaa
     5761 aagaggctat ggatttaatg cagaaatgta aaccataagt ttgtaaagta ttgcacgaga
     5821 aaatgtagcg gttttagagg ccttaagctc attgcctagg gtgcatataa atccaaaaat
     5881 tgatcctgag acaaccatac ctaaaggtag ctccaagtta tatacaagaa attcagataa
     5941 actaccttag gtattttagc acttacctct tgctaagcaa ttatcatcat ttattttcaa
     6001 ggttatatgc gtccgcataa agtagcatta atcaattgtg gagaaaataa gactgtagaa
     6061 ctcactagtt gggactataa agtttctgct atgttttgga acttttagtg actaggatgg
     6121 cctacaggtt tcaaaacttt aacacatttt caaccaaaaa ttataccaca cattttcctc
     6181 catggtaaga gcgtacaata attgattact ctaaagtaag ctgatcacca ctaaagtatt
     6241 caaaagcatt tagatttagg cactgacagt atggataagg gaaaagttct tgggttgtga
     6301 gctgagaaat ccttcaattt ttatgacttc taatacatat cttatttcag ttttctctct
     6361 ttatacatta cttctgaata ttttagatca tcctatatat ttctctgtgt catagtctta
     6421 ttaacaataa atagtgaaat atttatcaaa gttcaaaaat tagaattagc agagcatgac
     6481 aaatggctac agatagatgc tatagcatgg aatttccagg gtcaagctcg tggttttatg
     6541 cccatgatat tgaaaaatag ccgaagcaaa gctgttttca gcctattggt gtacccccaa
     6601 agaaaattca aatcttccaa ctagttctaa aactattttg taaatttcca ttattggctg
     6661 tgcgagatga tgcttcagcc agtagattga aaagtgtaat atatgtctat gtttgccgcc
     6721 ttcttttgag gttcgcagga aaatattcta cccgttcaac tttgttcaaa tcaaatcaac
     6781 taacaggtac ttttggtgcg acattcaaac ttcgtgttgt ccactaattg cttgatgtcc
     6841 gcaaattgtt ccatctttca cggcgattct gagtcaaaca atgctaccgt agatttcaca
     6901 tatggttgcc ttattagcct agaactcatc tatggcacaa gtcaccttgt ttgaacacct
     6961 ttgtatgata cctccactgt gaaatgttta cgcgatcgag tggtcttgta cacgctttag
     7021 tcacatgatg cattttttca agaacaagaa catattgtgc ataccgaaga gcttcctaac
     7081 cagtctcttt tctatcaact atggtagaac aaattcaact ggaatataac caactaccaa
     7141 gaaaatgctt tagtccccct tcacttaacg ttctctgcac ttagtagatc aatattgatt
     7201 tcttcctttc ctagctttct tcttgaattt actatgaacc atattgcact tgcagttacc
     7261 ctatgtcatt ccctaaagag ctaaatcttt ctgtttcagt tgcctgactt attgtgctaa
     7321 cagattccct agtagttgtg attgccaaaa caactgtctt cctcatttct ttgtttcaat
     7381 cagctgactt tatcaaggga aatttttgag gccacttatc cttaccctct gctaatcaat
     7441 ttgggcctac ccaccagaga ttgttattaa taagttgata tggtgacact cccctacttc
     7501 ttatatctgc tgggctcaca ggtcctgcca catggccaca atcttccttt ccaaattatg
     7561 caaggacttc attcacccta tattggacaa aagttttcca ctcatcctta tttaagatct
     7621 agtataatac tgtggaacta tctgtccaat acttggtctc atcaacctta gtatttgagc
     7681 taagggcctt ttgagttatg tccataagac tgaataaagt tctgactgcc agcaactcca
     7741 atctgggaat aaataagcct tcaagagata caattctttc tttggaacaa agcaatccga
     7801 gatctattcc ttttttttgt ttcacataca agataaattg tagcacagta ggctttctta
     7861 cttgcatcac aaaacccatg taaacttgtc ttaacaatat gaccttccat tccctgcaat
     7921 atatgcctag cagctgcaat tgcttgaatg ttcttaagtc ctttcaaccg ttcttcccat
     7981 ctttgtagtt tatcttgagg taaaagttca tctcaacata ctgtcccgaa gcataaatcc
     8041 tgaaacagaa ctttttctcc cacagatagt aagcaaatta atcaaaaggg gtcaaacaca
     8101 gcagccattg tgttcagcat ggaccacttg gttatagact ttgcgccctc tactatttca
     8161 tgaaaatcaa attccattga atcttgctcc ttatcctaag caagaactag tattttttta
     8221 gcactgattt gatctcatca ttccatatct gggcctcttg tatcttagat tcagtcccaa
     8281 tatttccttc tttcgatgca atactctgcg caagtgattg gtaattagct ttccacttgc
     8341 gaattttgaa gccccccttc actcaatctt ttcctagcct tgtcaaatgc acaataggct
     8401 tcatttatat ccttttgtgt agcgacagga atccctctat caggcactcc acaaatttag
     8461 ggtttgctgc cttatcccta ttgatgttga actggagcac agtgccaagc acaaatgata
     8521 aggaattgac tccatagact actgtattaa acttaaaggt aattatccca ggttgttcaa
     8581 aatgaaagcc cagagacatc tcaatcaatc acagactgat gaatctatct ctatatttaa
     8641 aaatgccttt tctatattcc ggagatatgg cttctctata tcttctatat accgaaaaat
     8701 cctcgaataa gtccccatca ccaaataagc cccttcgaat aagccaccac ctaacaatat
     8761 cattttggaa caaaccccca tggagcgtta ttggagggaa agacaggtgc agagttatat
     8821 tttattttaa gaaagcccct acagaacgat agcaatacag tattgcttcc tttgacttaa
     8881 gaagaaatac aaaaagagac acgaatttca taattacaat gaagaaatca ttattgatta
     8941 atacatgtcc tttgcgaaac aaactgcgta aatatggagg agctagttca tttatgctct
     9001 taaaatccat tgttttggag tttattagta gtcccccctc cagtacctta attgattgtt
     9061 gggtgtgttg gagctactgt tcgttacatt gttgtttgaa agaactcaga agtacttaat
     9121 tttgctaaca acttgaaggt ccattccatg aatgtttact tccagattct gtttagacat
     9181 gtacagggct ttccttttag ctttgtaaga aaacaacatt gattgagttt tagctacatc
     9241 aagggacaac ttattgctaa tcaaccaagc acctagggtt agagaccctc attgaagatc
     9301 taactttaac gaggagtcac catctactct gcagtactgg actctgtttg ataggtagga
     9361 tctaaaccag gccagttccc tgtgcagaac accataagat acctacagag aatatgatga
     9421 tccacagtat cgaatgctat ttcagatcta cactatatat aaatatatat atatatatat
     9481 atatatatat atatatatat gtatatatgt atatatgtat aatatataaa tatatatata
     9541 atatatatat atttgcatat ataacatata tatatatatt atatatatat tatatatata
     9601 taatatatat atatatatat atatatatat atatatatat atatatatat gggaaaattt
     9661 gaaacgcaat ttatataccc tgaaatcgac agcgattgtc tcttttatgc cagatatatt
     9721 gacgatattt tcctgatata cacaggaggt gatacaaaac tcaagcaatt tttaaaagac
     9781 cctaacacca aacatgattc gataaagttt gactatgaaa catccaccaa atctattgca
     9841 tttattgata ctttgatata tattgatgaa aaaagacgcc tacaaactac actttattca
     9901 aaacccacgg atacacacaa ctaccttcat tcagaatcat cccatcctag acacctcaag
     9961 gatagtctac catactccca agcaattaga cttaatagga tttgctcaca aaaagaatga
    10021 gcttgatata cagtgtgaaa agcttaagca acaattcgta aaacgaggtt ataatctaga
    10081 agaaatacat gatcaaataa acaaagcggt caccctgaaa agagaagaca ccctgaaatt
    10141 aattaaacat gataaaaaca acacaaacct tatacccttc attactacat ttaactcgac
    10201 ccttccatct attaaggaaa ttatccataa acgctgggac attctgaaac taaaacctaa
    10261 cctagaagac atattcgcaa acccaggaat gctaacattc cgtagatcca aaaacatcaa
    10321 agatatgaga gggaccaata atatcttaaa taatagaatt atgaaaacta agcccagaac
    10381 aaaaacaata caaccatgcc aaccttgcaa ccactctagt agtttatgct gtaaatacct
    10441 caattccaca gaaacttaca caagtaatgt aattaataga acctacaaca tacaccataa
    10501 aaccaattgt aaaagcaaaa atgtaattta tctattagaa tgcacactct gctccatgca
    10561 atacgtaggt aaatctgaat ggcctttcaa cttacgacta aacaactaca aatatcgaat
    10621 taaatcatag ctccagataa attattaccc gttgaacaac attttcgctc aacaaaccat
    10681 gatttgtccg tacacgctaa atttacaatc attgaacaaa tagaaaaaag acacattaga
    10741 taacgtaaca ttaattctag aaacccatga agacaactgg atcctacgcc tcaaaacttt
    10801 acatcctaat gggttaaaca acaaattaaa tcaccctgat aataattaac cataactcta
    10861 tgaagacaaa tggatatgcc acattactct agttcaaatg ttgttgctac atcgtctccc
    10921 tgtggcttat caacatacaa aacattatac ttatcttacg tcaaatgtaa aacaacgcct
    10981 ataaatagag tagcagcaac gtaatttttt cattctcctg atgatagcaa taagccgaaa
    11041 ctagtcgaga attcagaaaa aactataaga tactcattcc ggatcgtctt tcttctcgta
    11101 catctttata tatatatata tatatatata tatatatata tatatatata nnnnnnnnnn
    11161 nnnnnnnnnn nnnnnnnnnn nnnnnnnnnn nnnnnnnnnn nnnnnnnnnn nnnnnnnnnn
    11221 nnnnnnnnnn ntatatatat atatatatat atatatatat atatatatat atatatatat
    11281 attgcatctc gttgtaccag tcatccgtgt ttttatggaa gcatgtaaca gtggaataaa
    11341 ataatctaaa gccaacctgg ttagaaatta tcattcagat accggaacaa ctggtagaaa
    11401 gcaaatgttt caacgagcct ggagataaca ggtagtgccg atattggcct gttattagac
    11461 atttggatct tgtcaccatc tttgaaaatt ggtgaaactc gaacaattct acaagagtag
    11521 ggtaattgac ttgcttccag tcaagtgtct aataaatata caagagagtc ttcagtgcca
    11581 ggcattgcta gtttgaggaa atggctagaa atgccatcgt cgccaaagct ctttgatgtt
    11641 ttgagcttgc caattgcttc attaatgtgt tgaacatgta ctgatttgta tttaaacctt
    11701 gcagcattgt tactttggaa gtagtgagaa cagaatcaga gggtcatacc caccttctat
    11761 attacatgct aagtttttac agatagaaca gaagaagcga tttacagact aggatatttc
    11821 tcccttattg gaaatggcct tattttggtt tcgcagaagg tctgtattca tagatttaga
    11881 tttttctttg gaaagctgat ttattgtttt ccaagttttg ttcatactgc ttcgaatttc
    11941 gaaactctag ttgcaaaata ctgctcgtaa gttttgtgtc aggactattg actttagttc
    12001 ttagtactca gagagaaatc attatcagca ttcatccagg ggcaatactt gtccaagact
    12061 cgtatctttt gaacagggac atgtttctca ataaacgatc aaaattgctc acaagtacat
    12121 tgatgtcggc aattgaccaa gggaatttaa ccaatttgtt catcatagtt tttcattctc
    12181 catgttttga tcgttttatg gtcctttagc accccgcctt cgaactttca aatatcgaat
    12241 accatgaaat agttactaag gaaactagag gtgccccagc ttttactacg ttctttggac
    12301 acgttgttgc aatatgatca acaatagaag aatttgtagt gacgcgagtt ggtcctgtaa
    12361 aatgctactt tcgactgaaa agcccataaa tatttgtaag atgattggcg ctgctatcga
    12421 tggtgatacc atctttcact gtaaaatcgc aatttatatt tccaaggaga agaacttctt
    12481 tttcctcctc taagaaagat agcattagtt caagcttgtt gaaggattca gctgggtcag
    12541 taggtggtcg gtaccaagtt acgaggaaac aggacttatc tttgaaggca agatttccac
    12601 atagatcgac tcaaggtcac tatcaagaat accctttcgt agcttgtacc tattggattc
    12661 cttaatgtaa attgtaatac cccatccaat aatgaatctg attttccatt actgctaccc
    12721 aatgtatgtt agcctatcgg caacccagaa gtcgctgcaa gatcgaacgc agcgattgat
    12781 tggctctaat tcagctccat tgtggattgc cacaagtcca tgataacaag tccttgctat
    12841 gcattccaaa agtgaaaact gaaatgttta ggaaacctat gtattatcaa gaagctgcaa
    12901 tgctccacaa tttaccgcaa aagttgagag aagaaacatc cattgtattt gaattaagaa
    12961 tgtactatag gaaaacatta ccagaaatct tcgacccaac ttaggacttt ggtttttata
    13021 acattattct ttaccttgta tgaattaact ttagcttcca gcctgtataa ataccatatt
    13081 ttatctttgc aagattttca ttgcaattat cgacaaggac ggtagtctta cagttctaca
    13141 tgcaataaat tcttttgctg atttctggta tagatactgt atttgagaat gatataatta
    13201 aaattttaaa gaaatctcaa atcttttacc ttttttcatt gcttactaat actatgtttc
    13261 tccgcctata aacgcaaggc ttatctgtgt tcgtaaggct tttttgatgg gcctatccac
    13321 tggggaggga ctacactatc tgtgggggga gattttatac gaggtgtaaa aatggccagt
    13381 gagaaaaaga tccaagatta tcagtttgct agctttgcca acgagagtag tattgtttct
    13441 atcaacaatc caagcaataa ctacttgtga tcacttcttg tagagtgaac atacgttcta
    13501 tttgtcaata gttcactgtc agttgcactc tcactgtcac tcctttcagt ctcaaagtgc
    13561 aggaggaggc agtgatatgc cgtgtagcta caaactttgt ggtgcaaaac tgcacaaaag
    13621 gaattttaaa acatattata agaaaggtac aatactattt gcgaatttac actctacttc
    13681 tatcttaagg cccctttcac actagaccga aacagcacga aacggaaaga tgcaatatga
    13741 tacggaatgg aattggatta tttgtaaggt gttcagacag cacttaacag ttgaaacgga
    13801 aataacgcta tgtatgttgt aatacttact tgttccctca ttcgtgttgt tcttttctca
    13861 atgaatgacg ttagctactc acataatttt taaaatgaag cctttttcat tctaaaattc
    13921 tttcaccatt cacttggaac aactctgtta tgaacgaagt tctcccacca agtcttgact
    13981 ctccctggcc taatccacaa cctttgattc acgcttctcc ttgttgtttt atgacgtctt
    14041 gcaggtctaa tgcccggcgc acactagagc tgtcagctca gttgagcggg atttgtgact
    14101 gtttccataa gctgtttcct caagtgtgcg gtggcctttt gtgcgatttt gttcactcga
    14161 gctgttagcg caggatactc aacatgttga ataatttcct tcacgagtga acatttcctc
    14221 acaatgtgcg cgcattatga gctatcagct cagcaaccta tgcaaaggcg cgagcgcttt
    14281 ttgcatacaa atcaagatga caaacattca aggacggcta tcaagagatt ttatcgtcaa
    14341 ctctttgtgg tagaacgaat atgatcgaga gcagacaatg gaaagagatg gggtagatcg
    14401 gggttgttgt cctgagggag cttagggtgc gcagcctcct ttgttgaatc catggaagtt
    14461 tttaggggct cagtctctac gaatgcaaaa ttggtgaaaa tttttcttaa atgtttcttt
    14521 ttgcataaaa ttgccaaact catttgatat ttgttcactt tgcaaaataa tggtataggc
    14581 tagcaaaact tggtgttcag tggaatatca gggaatgaat tggagttagt tagcatgatt
    14641 ctaaaaaaca gcacattgaa atcgttgcct ggttcgatgt aaagctgtgt caaaacaatg
    14701 tgaatatgac attacgttac aatttaattc gtgctgacac attttgtttg ttataggaca
    14761 aatagtttgc tacattcaca ttctgcgtaa actttcacaa cagtgtagtt aaatacatta
    14821 agaaactctt aagaaacttt tagatctaaa atgtgttcaa aaattaagaa acttttagta
    14881 ctaggccttc agctaagttt cttataaaat taaaacgtgt atattgcttt gtgaagcctg
    14941 ccgtacgatt gtccgtgata ttacactttc gggtttcaga cttgttgttt ttcaatttat
    15001 ttcccgtgca aaagtaacta cactaagcag agaaccaatg gtaaagcgtc ccaaatcaat
    15061 aaagctatag taaaattggt cgtaaagtat tcaccatctt aatttgtatg caaaaagcgc
    15121 ttgcgctttt gtataggttg ctgagctgat agctcataac gcgcacacat tgtgaggtta
    15181 tgtttactcg tgaaggaaat tattcaatat gttgaatatc ctgcgctaac agctcgagtg
    15241 aacaaaagcg cacaccaggc caccgcacac ttaaggcaac agcttatgga acagtcaaga
    15301 atgccgctcg gcagagctga cagctcaagt gtgcgccggg cataatcaat cttaatagca
    15361 tctgtcttcc acaataggct ttactatgta gtattattaa agcagcgctt tcctgccaga
    15421 cagctaccag cgaaatcaga catgctatta gttgaagtag ttatgtcggt cggccatttt
    15481 tactttcaga gccacaaaca gagcggaatt gccagagaaa gtgctgacat tagattagca
    15541 accttccgct actttctaca gaacggaacg gctcactttt atgagcgttc agcttttcgg
    15601 ataggaacgc aacactgtgt gaacaactgc gaaagttctt ttatttattg gactgctttg
    15661 atccgttcct tgtcgtttcg tgctgtttcg gcctagcgtg aacgaggcct aagaagcact
    15721 cctagagggc ctatctatgg gggagggggg ctgatacgcg tagtaaatca tgcgctaagg
    15781 aaaattttgg cgtatctgtg gaggggctta taggtggaga aatacggtat taaactcatt
    15841 gaagaaatta ggccttcctc aagagagaag tatggcgtaa aatcttacaa ctgccgtgtc
    15901 atattttagc tatatgttat ccagcatgtt tgaacggagg tgtctgtaca tcaagatggt
    15961 tcaaatgcaa gtgcccatcc agctactttg gtagaaactg ccagcatagg tacttttaat
    16021 ttatattatt taatacttat gtgatttatt atgaggagaa tatacttgca aaatacttga
    16081 gctaggtgga gacagttata ttcttgctaa gtgtaatggc gatcttcttc ccattttctt
    16141 ccatcacatt gttattgtgc gtgaaggcct tttgtaagat tgttgcattg agagttaaaa
    16201 ctctcatacc aattggcttt ttatgctttg cctcacagac cattttcctg actacttacg
    16261 ctcatctcag catagagaga aacaattctt tccatattca atctgttcaa tttgtgctac
    16321 tgctctctcc ccccccctcg ttggtggttt ggtagactgt gtaccttatc tttcgcaaac
    16381 ttagcacaga ttaggtgaag aatatgttac gctacttgct cataaagatg aatagcagaa
    16441 cagagcgatt attaagtacg agcaatcgaa ttgggaattt aatgtttaga acgggatgcg
    16501 tgaggtgtgt tatgatgtgt tagtgaagta gctaaatgac ttttgagtga tttcttgatg
    16561 tatgttccaa ttttacagtc cctatgcgta ttggcaatgg cctttccaga cgaagcaacg
    16621 caaaaggagc aaagtatgcg aactacacag agaaagcaaa taaattgctt tataagatgt
    16681 tactatctac gggtatctcg cacatgtcaa tgaaaaatcg gtaaaaatgt cattgaataa
    16741 tagataaaat gtttgagata tcttaaaagt cttggaaaat cttagatctc gaaaatcttc
    16801 aagtatcttt gaagcttgta cgaatcttta aattcttaac aattttcata gaaatcccaa
    16861 catttttcaa aaactagaat attcgaataa tccaaagaag cctcaaaagt tcaaggaatc
    16921 tttaaggtat aaaagtcttt tagatcttta aaaaatctgc aattctctac tatctcgtac
    16981 actttttccg agtcatgaac ccctcggtca gttgtacttt ccatgaagtt gggtcttagc
    17041 tgtaatgtct ttacacagaa gttgcctcat tgccctcggt ctagagtatg ataaaaattt
    17101 aacagttgtc gaaaaccaac ctcttgagta acacttgaat agagaccatt tttaaagctt
    17161 cttgaagttt atctcctagc acttacattc cttggaaaat cattttcccg acaaaactca
    17221 aagccagtcc cctcgcattt gcttgtagcg atgcatgttt ataatggata agcctgttag
    17281 gcttgcctga cataattatg attatcagaa aattgatcag atgtcctcgc acggtcagca
    17341 tactggctcg tgtgccaaag aagtatcaca aaatgaaatg gaacttcact tcacttaagc
    17401 ggtccgatca gtatgccaga attcaaacac tgaaagtctc aagttgagat aatatatcta
    17461 attcttattc tactcatgac ttccagtcaa cccgactcta aacaactgaa ctggtaaaac
    17521 gtaattcaac aataataaca tgaacgtcaa ctgtaatttt actctgacag catgattctg
    17581 agaaagggct tcgctaccct gcactttggt cttcacgtgg ctgctccccc gttactgccg
    17641 ccaccactgc taacttggct ttccacaaaa cttttcactt tgctactttc acggctactc
    17701 atgctcactt tgctgctcat cgattcattt gatctaatac tttcttcgga aacgcttctg
    17761 tgtatcgttc ctggtttagt gtcactgtct tgctggcctt cttttagtac atcctccaag
    17821 caaattaaat aatatactat gttttccata atatcacttg cctcacttgc ctcttaattg
    17881 caagcctctt ctgtctcgtc caaatcgtac atttttctca agatttcatt atccaatctc
    17941 tgtaattcct ctttatgctc tttaagatgt acttccagct gccttaacta tcttttctct
    18001 gtaccgctat catctagggc gtcctttacc tttctcaacg gtcgcgttat ttgccctcga
    18061 gttgttcctc tcctctactt tagccgagct aaatcttcaa cttgcgacat tctgactgct
    18121 acttatccgg cacgtttgac cactatgaaa ttgaacttca cttcacctaa gcggtccgac
    18181 cagtatatca gcattcaaac actgaagctc tcaagttgag atatatttca aattcttatt
    18241 ccactcatga cttccagtca actcgactct aaacaactga actggtaaag cgtaattcga
    18301 caagaatagc atgaacgtca actgtaaatt tactacttga ttgattaatt gattgaaaat
    18361 taaataaaac agcaccgtac caaatcggtt cctgcagcgt agctgctaat gcaaacctgc
    18421 aaagtgtgcc gccgcgcagg gaaggtttcc ggacacaaaa tcttcattgc agttgatgtg
    18481 tactttgctg agtaaagaga agcaagagac tacttgcttg ccaactcttc agaaatgatg
    18541 gagtaataaa tgtttaggct atcatttact tattaagagc gctgaagttc ttgtcttttc
    18601 caattgatta tggaatagcc attgccttca gatgtagccc tggctctttt ctttaagaat
    18661 ctaagacacc atatgacgtt tagtgcaata gcatccatca ggaaaggtct agatcctata
    18721 tcttcctttg agatagtatg ctgctttgga gtatactttg cattgtagac ttcgttacct
    18781 gctctctttt ttgggtttga tctaacctct gttggaataa ttagggcttt caattccagc
    18841 ttccgttgtc aggtaggtac actttcctat atgtacatcg tccgtaagac atctcagtga
    18901 tacttaagca agtaaagggg tcattcaaga cgtttctatt ctctgaagag ggtggaggtt
    18961 cccaaacagt ttacgaaagc gtacgagggg aggagtcttc tcaaaggaca tacctacgcc
    19021 tatgcaattc taaaacgcca gttacttgca aaaagtccta aacaagtgca accatccctt
    19081 acttaaagat tatatattct caaaatcgtt tcccattgat ttttacttaa agctgtgata
    19141 cttttagatt tcttgagcat gtattgaatg ttgtgagctt tgaaaatagt cagataagca
    19201 atagattcaa atatctaggc ttgagagctt taccttaaaa gcatgtgcac tcgagggccc
    19261 aaaatctatt aatattgagc gaacttagtt tctaaatcat ccttaaatac ctctgttgtt
    19321 catcttccgt aggaaatgtg agagatacct aaccaagctt atatcatact tcggtccagt
    19381 aactaaggcg aaagtaaaag aatacacttt cccttgtggc attttaggca tttggaagtg
    19441 caaacggtct aggtaagtct gttttttcca ttcaatattt tgcgaagagg tcattccacg
    19501 tcaaattacc cagaccatga cacccttaat cttagaattt cttcaatttt ataccagttg
    19561 taggtgttgt tgagatgtga taaacttgaa aggttgaagg tctcattcat tacctttctc
    19621 gagttatggc atctttaagt ttcactcaaa tcaccactcc aagccaaaaa ccgccatttt
    19681 gaatttacat tttagtctat agttttctac ccagatgaga aaggtaacga atgagacctt
    19741 caagttatca tgtctattat atctcgacaa cacctacaac tggtatcaat tggaggaaat
    19801 tcctagatta agggcgttat ggtctggatg atttgaaatg gaatgcccct tagttatttt
    19861 gatagaatgt attggcaaca agccaggagt ctaattatta tagatttata acccattgga
    19921 agttagtaag cttatatgac agtttcaact atacacttct atcgttgtat ttctccaatg
    19981 gacggacatg tgtaaaaagc ccagcatagg gtattaaaac aacttctcaa agccgtactt
    20041 gcatggaata aaaattattg attgtaaaag gtatcaattt tctggattct taccttaaag
    20101 tattggatga gacgatcagg agcacacttt ggctttcatc ttattaaact atcaatttac
    20161 ccccatgccc tgtcagttga agaacgttaa tccagttatc tttcttttga tactctatat
    20221 agaaggtatt gtgactaaat catcctttcg acacgaaaat caacctaaca atgcaatcaa
    20281 tatatctcac gtgccgtctg ctctcagggt gactgtcatg agtctccacg tctgtcgatc
    20341 ttgggccagt gtggtacact cattgaatct catttgtatc caggcttttc tgttatccgt
    20401 ccaattagtt cgcggtcttc ctctcccacg cctccaaatt atttttcctt ccagtactag
    20461 ccgttttata ttatttatcc ttgtcacatg tctaaagttt ctcagtttcc atttcttgat
    20521 ggtgtttagg aagcatcatt aaaatccacg aacgtgcgag cggcactcgc aggcagaaag
    20581 gattactttc tggatatctg cagacacact tttcatttga ttttcaaagt ttcaattgtt
    20641 caggcttctt ttcatgctga gcaaatgaca cgttaaaatt catggcaata attcatcatt
    20701 ggaagttttg caggtcaggc agaaactagt aataggagca ccaagagaga agtattgaaa
    20761 tttaccaact tgcttaaagc aaaatggtcg attttggtta gaagatatag tttcgttctc
    20821 aagaagacac gagttattga aaaatgtcag ctgttctaac taagaatggt cgacgttgtt
    20881 ggaaggaatc cctgtcggga ctaggactgc cccaatttct gttatgttat tttgtgattt
    20941 tgattgacat tttattgagg tagaacaata gatagtaatt tgattcatag tgggagggag
    21001 ttgattcgat cgtacgatgg taaaggatat aagcttggag agattggtat acacatggaa
    21061 gggtatttaa ttcacatttt tgatggctta gaattattat agagcgatgg gtggttgaat
    21121 aattagaaaa aaattggaat cttttagttg tttttgtagg atgggattga tagtatggtt
    21181 tttgggattg tttaggccgt gtttattttg attgtttgag aaattagtta tcgagcttat
    21241 ttgagagttg attgtagatt tagtgattta tatctaacaa tccctaactt tacaagcacg
    21301 catgagtttc ccatttgttt ccgaaatacc ctgtattcta tatacactct tttttagaag
    21361 agccagtaga attgaggctt aggttgactg ttcgtaattt tgccaacatt ttttaggctg
    21421 aattcttctt aaattattgg ggcgtaggcg acttagcaat tagacaatat gctggagaat
    21481 attagatatc taaattggtt gagaaccctt tggacaaacg ctacacccaa ggtgtcttaa
    21541 aaagtttata tacaattaca aacagacaat cttagcgcaa tattcgcaag gggcagcttg
    21601 tttccaaaaa tcaatgagga gaagtgataa ggctgtcaat tctcccaagg aaaggatatt
    21661 tcatgtccat atgttagcgg gaagcttctg catcattgtc caagaatacg tttagacagt
    21721 gctcaattgc ggtcaagcgg tcaagcttct tagtttgttc ttaatctttc atcaactttc
    21781 aggcttgtgt tcttataaaa ttgttctcat aaaatgagca tagtccaaag ttctgtatgg
    21841 ccagtgttct tatatacata gtgtgtcttt aggagcacca taggagaaat agtgcaattt
    21901 atcaatattt ctaatgaagg atagccgacg tttttggaaa aatcttttaa ttcacaagga
    21961 gacaggagtt tcccactttt taacgatatt tccagtgcag tatgtccact acatcactaa
    22021 atgacctaag tgtcacacat ttacttggtt tgtttgccta ggaataccat aaggaaaagc
    22081 tgtaaatcgt cgtcaataaa aattaatcgt caataaaagc aaaactgtgc aaagtattaa
    22141 atttattttt tcataatccc atgatgaata tgaatatctt tggaatcaac aaaacgtgtt
    22201 ttgccatcgc aggtctgcta taagtgtcaa aaacggttga atgtactgca ttgtgttcgt
    22261 cattgaagca gctcctttta ctaaacttaa aacctaatta gaagcgcatc agcgatttcc
    22321 ctgtgctttt ctatcagtta aatcatatta tgcttgtagg caaatttcat gctcagccgt
    22381 gcgcttgcag gcacaaaata ttcttagtgc accctggtgc ttagtagtga tctctgggtg
    22441 gtaaacattt gcagtacttc tccatttaga gaaaatgatg atttgattaa cgtctttaat
    22501 aaactctgca ctgcaatatt ataatgttgt atctaataaa aggattcctt aaatacaaaa
    22561 cgaaaattca tcaccgctac atttccttcc ccgtgtcttc tagtccccag tcctctaggg
    22621 gactggagcc tagtaacttg aaatagggat gggtatacat attacaataa tcccccttta
    22681 aaaagaatta aactatagct aagcgtacgc aatgtcatct acattgcaac tatgctggac
    22741 gtcctcctcg caacatatac gagttcaatt agttagaaga cttcaaggta cttttgtcag
    22801 tagtgaaatg tttaataaaa tgctggtcca agtaatagcg tccgattcct cctccgtaat
    22861 ggatatcttg cattccttcc ttcctcgatc gtcatagaat cttctgggaa tatcactcgg
    22921 aatggttctg ttgcgtgaga ctctgctatg tatttcaaat atttatacag gataaaaatt
    22981 tcagcaaatt tgctgtttta caagctgtcc tattttaaca ataattgaaa agcttctgag
    23041 atcttgatga aagttattat ctaaaaatac ttagcaaatg tcaagtaaaa catttaaata
    23101 ccaaagtact actataggat ggattactag aaggtcttga aggagaatgc caatttagct
    23161 tctcggctga gctcatttca ttattttcct ccacgataac aacaagcatc ttgacctact
    23221 ttcagatttt ctaagtaaaa gtatctgcac atttgtttca ctagagcaaa ggtttggtcc
    23281 ttatccaccg aagtattttg taaagagttc cgttaaatat tgaagaacaa atcaatttag
    23341 taatgaatag taaacaaagc agtttctttc cttatgaggt cctcaattaa aagccagcca
    23401 agacttgtaa caaaggggca gcaggcacat cataaggact attagtaact attcttgcaa
    23461 ctctattcca gatcttttcg atagagttca gtttgggttt tccaaaacag tcccaaatcg
    23521 aacaacaata gctgaaatgc ggttcaacaa atccgctata aattttctgc aagtcaatgt
    23581 aactgtctgg cgtactggaa gaagctttct ggcatgctta ataagaccaa gagcttgtag
    23641 gaccttgtcc tttatttgct caacctggta gccccattgg agcttgtcag caattttaac
    23701 tcctagaagt cgtatattat ttaccatctg tatcttttgc tcttctaagt caaaacatgg
    23761 cttgacacca atctgttttt gagctttaga aagttagttc cgagttctgt tatcaacgac
    23821 tgagtttttg taacgtttaa ggatagctta tttcgatgta gccagtattg taatattaca
    23881 agatccctgt ttaaatattc ctgagatatg aagaggtctt ttgatgcgtg gaaaatagtt
    23941 gtgtcatccg catgcgtaat tggcttagcc tgatttaggc ataatggcaa gtcattaata
    24001 aagaatgggt caaggcaggg gacaccacag cttatatcac tgatgctaga aaacactaat
    24061 aagttaacta tacagaattg ttgtcttccc ttcaagtagg aagtaaactg gtagagctct
    24121 agtcctttaa ttccttattt tttttaagtt ctttaataaa agactaatcc accgagacaa
    24181 aggcctttta tgtcaattga tattaagcca gtgtacttgt ccttatcaat atttaagtac
    24241 aagtcatttg tgcaagccaa caggcgggta gcgaatgaat gtaaagaccg aaaaccaaac
    24301 tgatactttt atatgagtct attcctatct aaatatagtc atgctgttga ttataaacta
    24361 ctttttcgaa ttctgtagat agaaaatgca gaatagaaat tggtctatcg ttcgaaaaat
    24421 tgtctttcgt cccattctta tatattggga taaaacgtgc taccttccaa tcagtggaaa
    24481 attttcctga cagcaaagac aaaccaaaaa gatcgcataa tgacccagat agtaatggca
    24541 agaaatcttt ataaaaacaa ttgcatttct atcacaatca gatccatgag tagtcttcat
    24601 gtttatcaca acaataatta aatcattcac tgagacaact ttgaaagaga aatgtccttc
    24661 taggctaccc atttcatact cattggattg aagtgggttg ggtttttctg gaatatgttg
    24721 atcagtttat tctaatggaa tagaaaaact gagtcattga agatttaatc tttttattgt
    24781 ctttaactag ctgacattca acgttgaagg atagaataga cgtggtttga tttctgttac
    24841 taatgacttg attgatagtt tttcaggatt gttttagatt tccctgatag gtagaactct
    24901 tttagagaag tgttctcttt ttagttgaag atttaactta ttcatgcgat tgccaatctg
    24961 tagcatttca tcaaaagagt ggattcacgt cttactgttt gtattttgaa tatatctctc
    25021 gtcttagcaa gttggaaaaa ctcgctcttt agctagggta tatatttgtt agaaaccctt
    25081 ctcctctagt ttggtgcatg tttatcatga gtgggggaaa agacatacgt ccaattacaa
    25141 attacatcat ctggatcact agcattggca ataatatcct tttagtcaac ctttgatacg
    25201 tcagagagaa aagcctcttc atcagaatat tttagctgtc tacaatctct gcctaaagtc
    25261 ttggaacact tgcattattt ctgctgctca tttgttagta tcccctcccc tcaaaacaat
    25321 gttgttatat acaatgttga aaggtacaga aaaagccgct atgcttccag acccttctct
    25381 gacaaataaa cacttatttc aacattgttt ttagggggag gggatttcaa taattcgaga
    25441 tggataagaa aatcatttta tcagaaatta tgcattatct gacacaatat aaagtgatca
    25501 ctgaagaaag tttttctcac accactttac agaatattga tatattctga ggtacaaata
    25561 tgattaatga gagaagacat ctgcaaaatg tttcttgtcg tctcctgaat tatttgtcta
    25621 aggccaaata attcatatat ctcttgtaaa cctgagatgc aatttgctac gctaggttta
    25681 ggaaggctga aatcacaagt ctccacttcc attaaatctg aaattagtta ttgtctactc
    25741 actttcgttc ttttctccat gaaagcgtgt aaaaatactt aaacttatag ttttttttat
    25801 ttgttagtaa gtaatgccgg ggaaaggccg tagggcctat aacaaagcct cgacaaagga
    25861 aaaactgaga aaatgagggg aagtttaagt agaaagggag acaagatcaa gtttgttgat
    25921 gttagattta aaagatgaca aaaacggtgt atggtgatgg gttgaatttt ttcactttta
    25981 tcgcattgtt ttttatttaa agggggtaaa atacattcat taattagctg ttttgcaatg
    26041 tgccctgtgc agcttgtaca gtgggtccat tacaatttta tggacgatct tgctgtagga
    26101 gaagtgagtc acacagtggg cacaataagg gattcaggca ataatagaac tttattacaa
    26161 ggaaaacagg gtaaatatta ttccatgttg tctctaagac aatttcatag tgctttgaat
    26221 gcaccggcaa agaaaaatgt taaaaagaaa ctgtggctta cttcaagggc tagtgctttt
    26281 gggtgcccct gaaacaaaat cctgtaattg tcaattttgg cctagtttaa gtccaaagca
    26341 aaacttttgc cattcataca taatttttat atgacctata atactttcat tcctgtttat
    26401 gatgagataa tttagaatga caatctataa ccccctgaat ccttgcctag agagtttcaa
    26461 aaatcagggt tcaacaacca aaagttgttg gttttgagaa gaaatggacc tggtcgagaa
    26521 taactttcaa aatttttaga gacatttact ttttgatagt cattcataaa cgtttttgat
    26581 aaatcctcat tattaattgt cttggataaa actgggttcc tgaaagtaaa aattgccaac
    26641 tcatatactg atgctatttg aagtaggtgg caacgtaaag gaaaaacaaa agttttctcc
    26701 aacaaaattt acgaagaacc tgtttgttgt aaagattttt cagccggcgt tttgatgcaa
    26761 agaagagttt ggaatgccat aacatctcaa atgaagcatt caagtactga tgaatcatat
    26821 tcatgtggta cagattgtcg acgcagacca agttcttttc atgtttctca gttttatgac
    26881 gccattcaca gaagttgcac ctagcctcat tacatacgct cttttgcaaa ttaagaattc
    26941 caggttcaat tatctccagt aattaagtaa ctcatggcgt cacttaattg tagtattcgg
    27001 gagcatgtgc ctgcataatc ctccaaacac cactgaaaaa acttattgtt gttctccaat
    27061 gcttcatcaa agaaggaacc tagtgttcaa ccatcgttca aatgcaatag ttctacaaag
    27121 tgatgcagaa gacaatgtaa aatctaatta atgtctacca attttcactc tttaataatc
    27181 aataaagaaa tgtctgtggt caactgtgtt aatttctgaa tgcttacctt ttgagagcac
    27241 gatgatactt ctcaaagcag aatacaaatt ttcttgtgta tttgcccctg acacaaacaa
    27301 tgatgatatc cctgttcttc atgaggaaaa cttaagtgct ttgttgctat catttgacgt
    27361 ttcggtttta ccttggcacc agcaacttga tcaacagtca atccaactgg gcgtagcatg
    27421 ccctgaactt gttttttgct tctgcaagtt ggttcttcaa gcactgtttg tttctcaacc
    27481 cagcatttgt aggcagacat gcagcaataa atgactctta agaagcagcc aaaaacatta
    27541 atacatgagt gcaaggctaa ttgaatgctg atctgacgtt gtcttggcct cagatattaa
    27601 cccttgaagg tgttcgtaat ctttcgctct cattcaagcc ggctactctt taggataagc
    27661 acgttattag tatttggaaa tagaaagtat gttatcagtg aggcaatttt ttcataaaaa
    27721 tttattgaac tctatccttt tcaagagcag aagtaatgtg gggtttcaca catacagtaa
    27781 atctctgtag gtcacctttt tgtgttatat ctgtattgct tttatgaaag tcttaaagag
    27841 cctaaactta tttgcaaatt atgagtattt atggaacttg acattttagg aaatatgatt
    27901 tctattcttc cacgattttg tgagaaaaat ttccctaacc ttccacattc agtcccaaag
    27961 tcaagtcgat tttaaacaaa aacggcggat aaatgaaaaa ggtacccatg cttcttaaat
    28021 ttattgaatt ttattttttg ttttgttttg ctatttgttt tgtgaaactc acatcatctg
    28081 acccttttga tgtaaaagcc agcccttcag agtgaatatt tgctctatta catcttccca
    28141 gtttcttgaa tggatcagtg gaaattgaaa aaatatcaca tttagtttac tttaattgcc
    28201 ccttgatctt gaatgaatca tgaatcacac atctagaatt gaatttgtta taatccgtac
    28261 ttttaaaaac atgtatacta tatagatgat cagtttaggg aaaactttat tacgttgttt
    28321 atggaaaaca taaaaattaa caggtgttgt tgaatttttg aaaatgcttt tttgttctag
    28381 gccatttttt catcttattc acaatatgtg gcaatatact ttgtcgcata ttgtttcaaa
    28441 tgtattgcca acgttgtttt tcaaatgctt tttctcagaa attatttttg tgaaaacaaa
    28501 tgactttaaa aatagttatt agaattcaga ctttattaat tgactctgtg tcagagttgg
    28561 aaaaaatgcg gaattcaaag aaattaattt gtctctaaaa attgagcaga tatacctatt
    28621 gacttaattt tatttgtttg atcacaattg tactggagta taactgtgcc cacctttatg
    28681 atattctgag agggtaagag aagttcctat tttctggagc catgagggtg tcggggaagg
    28741 aaaatcaatg ccaagtgtat ccatgtagct tttgaattca tggccgttaa atggtggtcc
    28801 tctatcagct ttaatcatta atgaacagtt tgtagcaaga actttgtcga gaatatgcac
    28861 tgtatggcag ttgctcgtgt gatctccacc tctggaaaac atgagtatat atgaggaaaa
    28921 caagcaaata taaacctctt gatagtgggc caaaaaatca aagttgagtc tggcaacttt
    28981 tcattttcaa tggctaaggt gcgttgtctt ttcaaatttc tttgtaagca aagcatgttc
    29041 ctatatcgtc ttgaacaaac gctatgtaag ggaaccacac ttttttgcta gctagggctt
    29101 tcctttttgg gtgtcccttt tgtgcaggtc gtattgcctg cttttggagg atggttggca
    29161 taattaacat cgtgccttgt aacctggaac catttagctg gcttatggtg agttcattct
    29221 ttacgactct aaaccacttt attgttgggg agctccagtt acccgaaaga atcgatgctt
    29281 tggcagcatg ttgtgtggtg cctgcactta ctgcggatgc agtttcggct aatgacatac
    29341 tcttatgaaa tgaatgttct gttaatatgt ttgcacacag ttcagtacaa tttgctttaa
    29401 aaagtttagc aataggatgc ggaattagga agtctgctac gttgtcaact tctggtttat
    29461 gcttcaccgt aaatttacat tgctgcaatc gcaatgacca ccaatctctt aataacaatt
    29521 ttgctagaca gtggattgcc ataggtgcac tccaaaaatt tatgacagta accagagtga
    29581 aggttgcacc ataaacaaat aagtgcacat tctatatacc ccacagaatg cttagaccct
    29641 gaaaatctgt ctgagcatag cgctgttcca ctgctgcgag ggcatgggat gcatatgtta
    29701 ctacgctaaa ttcactcgaa ccagtgggtg cttgtgcagg tatgactgaa atccctactg
    29761 tgcaaacatc aatgactatt tgtatctcct tgctgatgtc aaaaaatgat attgcttctc
    29821 taagattatt gtatgcatcc gtgtgttctg ttgtgcaatg aaatgtagaa ttctttcaaa
    29881 tctgtctccg caaggactct gtttaacttg cgcactatga aatgtatcga gaagagtagt
    29941 tgtccattcc taaaatgctg cgaacctcag atgcattttg tggtctggat gctttttcaa
    30001 aagtctgagt tttgttggag tctagcctca acaattcttt gcagacattc tatatccaat
    30061 ccgcttatcc ttgagaggac gtggcgcccc tgacagctgt ccgaaactca tccctgttgt
    30121 tagccagtct tccagcctct ataattgaca ttttcagcac atcctctatg tccttctccc
    30181 actgtctcct aggccttcct cgctttcttt tcccattaac cctgccttcc aagatgatcc
    30241 atcccattcc atcatgcctt ttaaggtgcc caaagtactt taacttttgc ctaagtacgt
    30301 agctcctaag ccaattttct ttgaccgcca gttcattcct aatcgactca tttgtcctat
    30361 gttctgtcca tgataccctt aatatccgcc tgtagcatct catttcaaag gagtcaataa
    30421 gctttgacac agctttggtt atggtccacg tctcgcatcc atatgttgca acagtaaaaa
    30481 cgcaagacct tactattttc aattttgttt gagtagactc tcctttccac aacaatttca
    30541 tgctcattag tttgttggat gcaattgcca atctccttct aatttctatt gttccatcac
    30601 cattgtcagt tgctgtactg ccaagatatt catatttgtt cattgtctct aaaatttcat
    30661 tattgaccgt aatgtttact ggtcctattg ttttatccgt tttcatgact taagtctttt
    30721 tgacattcag tataagatgt ttcctctcac tatgagtttt cacagattca acaagatttt
    30781 gtaagccttc atttgtgtgt gataaaagag cagtatcatc tgcaaatcga agattactta
    30841 ctttatgccc atgtatattg aattcattaa agtgatcatt actgccctcg acttctaccg
    30901 ccctcattat tgactcagta taaatattga aaagatatgg tgataggatg cacccttgtc
    30961 tacctcctct ttttactgag aaccactctg ttgttccaca gattgttcga accgcagatt
    31021 gttgcccttt gtagagctct tttattagtt ttactttatt gtttggaaat cccatgtctc
    31081 tgagtgtctc ccaaagtttg ctatgtgaaa cacaatcaaa agctttggag tagtcaataa
    31141 agcatacgta tagatcaaca ttaaattctc tgcatttctg aatgatcaat ttcaaattga
    31201 agatttggtc acgtgtacca gattttctcc taaaccctgc ctgtgtggca catacttctt
    31261 cctctatctt ccgttccatt ctcttttgta ggatttttaa cagtattttg cttgcatggc
    31321 ttatcaagga tattgtccga tagtttatgc attctttcaa atctcctttt tttggcagag
    31381 ggatgaacac cgctctcttc cactccagag gtcgtttacc tgtatgccaa attttcttgc
    31441 aaagatggtg ataaacatct attccctctt ctccactcaa ctttatcatc tctgccgtca
    31501 atccatcaca gcctggtgct ttcccatcct ttaagttttt tatagcccat tcaacttctt
    31561 cccttaatgg ttctctacct tcctcaagat ccccattgtg tacctcttct tcttcctctt
    31621 ctccatcatt gcatctatac atgtctttgc agtactcttt ccaccttgat cgagtctcat
    31681 catgttctgt caaaactctt cccaatttat ccttgataac acgttgttgt ggctgaaatt
    31741 ttctggttat gctatttact tcctgaaaca tggctcgcga gttgttattc agttggtttt
    31801 tatgtatgtt attgcatttt gtaattatgt attttgtctt atctgctcta caaagtgacc
    31861 ttatttcttt attaagttgc ttgtactttt ttttacttat caaatctgat ttacccttca
    31921 attttcttct cttttctatc ttttctaatg tttggtcaga tatccaatgc tgtcttctcc
    31981 atttttcctc ctaagatgtg tatctgcagc tgtgattaat acctctctgg ccctgtttgc
    32041 gattgcatca ggttcatcta tgtcttgcag aaggttggca aatctgtttc tgacttctac
    32101 tgagtactca ttggctacag cttcaaaatc aaagcgaatg ggacgatggt ctgctttttg
    32161 ttttactact ttaagtctta tgctcataga gagaagctca tggtctgtgt cacaatctgc
    32221 acctgggaag gttttgacat tcaacactga cgttctccac tttcatttta taggtatgaa
    32281 acctatttgg tttcttgtgt ttccatccag tgatgtccac gtgtagagtc gtcgttttgg
    32341 atgctgaaat agagtattcg caatcaccag gtcattttct acagcaaaat cctccattct
    32401 gtctcctctc ggatttcttt ctcccaaacc atatggccct attgcgtttg aatttaacct
    32461 gctccaattc tcaccaattt ttgcattgaa gtctcccata attactatta catctctctt
    32521 atttactttt tcaatagtca cctacagttc ttcataaaaa gcttctattt cttcatcatc
    32581 tgcttgggtt gttggagcat acacttgtat aatagtaagg tttctatgtc tacctctaat
    32641 gcgtactagc actattcttt catttactgg attgtatccc attagggctt tctccatgtc
    32701 cctactgaga taaaaaccta ctccacacat cccagcgctc ttcgctcctg aatagatcat
    32761 cataccacca tcttgtggtc taaaatgccc ctctcctgcc catctgtgtt ctgctattcc
    32821 cagtattttc aagtcgtatc tatttgcttc tgacgtaatc atattaaaat ttcctaatcc
    32881 cattgatcgt acgttccatg ttgctattct tactttttct ttctttttac taagccttag
    32941 accgctcttt cctatcctta cacattcagg cttgtaaccg tcatcaacta aggcagtagt
    33001 actccttgcg atccttggct cttccccagg tgcttgtgag ataccaaccg gcctgagggg
    33061 ctcaccggag gtaaatacat ctaatttcat gaattcgttc ataattgtca ggagttgttg
    33121 gagatacata gagaagagga gtagttctcc attgctttct cctcttggca gtgttcatgc
    33181 tgcactacca ccagtgtttt tatcgtgaca ccatcactag agaggttgtc aaccaagact
    33241 aaagagtccc ctctacccat gagacagact aacccccgcc ggacgtcaac ccggtacttt
    33301 gaggtctcgg ggagagctaa caggtactac accttgctca agggtgacct ggaggtagct
    33361 gtagcaaagg gtaacctcat tatcccacgt cgaaactcta caaccggatg tagttttatg
    33421 tcatacccag gactgttgca gacattacta ccatgaaaat caatttcagt tttcaaaaag
    33481 ccacatttat ctctgttcaa gctaagccta cattctaaat gatgggtaag atggtgagta
    33541 aggcacagta tcatgttctc tgcgtgtcac atgtcatcca ctaggtgcag aacccctttt
    33601 actccatgta aagctagttg taagacgtgc tgaaaaactt cagaagtagc attaatgccc
    33661 atgcttaatc gtttataagg tgaaagacct tttatatgtg gtaagagttg tgatatgtat
    33721 ggaatcaata tgccattcga tctgatgata tgcctgataa agatccaatt ttgagaagta
    33781 acatgtcccc ttatagatgc attgtgactt aatctatatt agggatattg tgtcaaatgt
    33841 gcttaatggc tttatttgca aagcgcatgt ctgtgcgtat tctaatggac cactcctttt
    33901 gggaactgca acaatgatca agacaaatgg agtggcaaca tcaacagcaa cttttcgact
    33961 atatctacct cttgcaactt ctccgactcc cttcctactt gcttctgtaa ttagtaagag
    34021 gggcggcttt gagtttgagc agcaggtttg acagtttcat cagtgtgtaa ttttaactgg
    34081 tagttcaaaa gttgccaata tccttatgca acgaagagtt ttcaaaaact ggattaatga
    34141 gtattttctc tctggactgg gcattgtggg tattagaaga tgttgttacc atggctgtgt
    34201 cgggtgcagt agattggaca gtgcataaat taagacgaat tagccccaga tcttagaatg
    34261 tggctgcgct aaggagacaa acataattac ctgcagccac aatagaaagt aacagctgca
    34321 tatgtgtgtg ttgtttcaat tagtgcctga aaaatcttaa taatttggca ggactgtcac
    34381 cacgataagg taaacctcgc agttttgtag ctcgtaattg tgacttctgc attttcccgt
    34441 aagtttcttt gtcaatcaca ttaataatcg caccaacatc agtcaagatt ttaaaatggt
    34501 aatctttcac cttggtagta gccatgttgc tacatgtaag agatcgtgcg gagaagggaa
    34561 acagatctat tctttcttct caatcactgg aaggttggac tgctgtaagc tgtctgattt
    34621 attgtttggg cctaagtttt cctacttgct tacttgtact tgttgtgtct ttaagcaaat
    34681 agttttatta actattttag tatattcaca ggctcggtta tactataaga aacgctgtac
    34741 atttactatg tccgtaatgc tcacattcaa caattgatta tccttgagaa cgctattgta
    34801 tttatataca tgcaatagag acttctagaa agctaaagaa cattaattac gtcatatatc
    34861 attttagacg atacaagatt agtcccgaaa gttctggtaa ctgggtcttg aatatagggg
    34921 aatgaaccgc tggaatactc agtctattta cataacggat tatgcttaaa tcacagtatc
    34981 tctgtccaca acagtgctag aaacagaatt caactttgac atgcagacat taccagaatg
    35041 attgttttta ccgtactgat aatatgtctc tcctagagcc gagcagcagg actaatgtgg
    35101 gtaatttccg ccaaaattgc gacacttccg aaaggcttgg tgattggaat atttttcctt
    35161 tttgcacggt atgtcattct gcaggtgcac acaaagtatt ctcgatatct gaagtctgct
    35221 gtatactggc ttccatttgt tggccctctt ctgactagtg catttacgta gtaaatgtat
    35281 tttaatggca gaggctctca ttgtctccag ttctctagac ccaagcccca tcgtttatca
    35341 ctatcacgtg gcttagggca cgttgtcata aaactcaccc aagtgaaccc agctttcatt
    35401 ctcattcaaa gctcagaagc acattaagct agcttagaag cacatcaagt taggatagaa
    35461 gccaatctta aattacagga agaccactac aacagtcata gcaaagctca tactatgtcg
    35521 gctagggaag tccttctaga aaagaatgtc gattgacaag actggactgg tcgaaaaaga
    35581 cgaaagaagc gccaaggctt cgctgtgccg accatggtct cccaactgca ggaaagaaag
    35641 tggacttaat caaccggctg ttcaagttat gcatccgaca ggcaatttat ttgcaatgac
    35701 ggcaagagaa gatgacctgg attcttccgc cgacgaaggt gagaatcctc aacaatctca
    35761 tactaatgcc caacaatatc cgagtgaaca aaacgctgca agtgccctgg atgtcacagc
    35821 aatccacgcc ataatacacg aagaattggc agcacaagga tcctcacggc aattctacag
    35881 ccagtcagca gtccaaccac caatattaga ccctgtgcct tttcgcctgc ttcaatcccg
    35941 atgattgcaa ctgccccagt tactcaaatg cacccacaac tggacaacac acattttgct
    36001 caagatttgt cacaatttgt tattactaaa acatgtcagt ctcttttccc cctagtatcc
    36061 gaaaaaatct tcaaagatat aaaaaatctt caatttgttg attttaacac attactacca
    36121 catgccttat atgacccttc tatggacagc aacaatcttt tatttgaatt aattcaatct
    36181 caatatggag cgcaaatgct ttcattataa ccagccaagc aacagaagaa aaagattaat
    36241 aatgctgtat cttggcttga ggcttggaat atatacatac aagccatggt gcacttccat
    36301 cctacattag tccctgaact tttactctat caggatttta tttgcacccc acaacgctct
    36361 tacccaagcc aatcttggtt aaggtatgac acagcattgt gactgcacaa agagcttgat
    36421 catacaattt tgtggtcaag gatagatgac catgccctta ataaattcgt ttgctgcact
    36481 gcagcgtcaa caaaaatgaa atgctttatt tgtgcatcgg acaaccatct agccaataca
    36541 tgcccgcaaa gctttttgcg tcccacacgg gagccatcct ctgccaacgg acaacccagc
    36601 ccctttcaga ctggacccac ttgcaagttc tttaacagtc caaagaccca ttgcaaccaa
    36661 cggaggtgca gatacaatca taaatattct tcatgcggcg gaaaccaccc agccttcaaa
    36721 tgcagctata ctttttcaac attttaacct gttaccagat ttagccccaa cgcctatcaa
    36781 cataaaacaa ctacaatttg aactctttgg ctaccagcca cttctaaaat caagcttatt
    36841 agcatcccta catgacagat tcgacatcag ttatcaaggc ccacactatt ttttgagttc
    36901 taagaactta aaattggcct ctcagcaccc aaaatccctc tgtgacaata cactcttgga
    36961 attgatgtcg aaacacatgg cggggccgta ccccacacct cccctgcaaa attttcgtac
    37021 ttcccccatc ggggtaatac caaagtaaga ttctaacaaa tttcggacta ttacacactt
    37081 atcctcacca gctggtttgt cagtgaatga ttatatacct caatccaaat caactgttca
    37141 tttcactcat tttgatgacg ctgtcaaagt cattgcaaac gtaggtcatg gtactttctt
    37201 atcgaaattt gatataaaaa gtgccttttg aatctgccca gtacataaaa atgattggca
    37261 ccttttgggg tttttgtttc agaacctatt cgtcatagat ctatgtttgc cttttggcct
    37321 ccattcatca gtaaatagat tttcacaact agcagacgct gtcctttggg tcctgaaatt
    37381 taagcataat atatcatatt gtgcaaatta ctttgatgac tattttattg tcggtctggc
    37441 agagtccaag aaatgttaag agagcctcga cgagtgcata tcagtttttg aaaatctagg
    37501 aataccgcta gcccttgaaa aagtcgtttc accgcgcaca gtgctaccat acttaggcat
    37561 aattattgat acagacaaaa tggaactgcg cctgcccgat gaaaatctgt ctgagcttac
    37621 agcactccta aaatcgttca aggtttcaaa gaaaatcatc aaacgcgaac cgctatcact
    37681 aataggaaaa ttagcattcg tttcaaaaat agtactctca ggaagaacct ttctatgccg
    37741 cctaatcgac ctgtcaagat cagttactaa actatcccat tgcataacgc taaacaatga
    37801 tgctagggtg gatattaaat ggtggttagc atttctaccg ctatggaatg gtaagcaaaa
    37861 tatcctagat ccacatataa ccctatcacc tgatatccag ctctatactg acgcatccgg
    37921 tcagtctgag tttggaattt attttaagag tcgctggata gctcagaaat ggcccccggc
    37981 cgttagcaac tattcaatac agtttaagga actcttccct atctatttag catgctacat
    38041 atgggcgagt gaattcaatc aaaaacacct actatttcat tgtgacaacc aggccgtcac
    38101 ggatatatgg cagtctggta catctaaatg cccaaaaagt atgtctcttg tacgaaagtt
    38161 attcttcata gcagcaaaac atagctttac tgtcaatttt aaacagattc caggtaccaa
    38221 taattctatc gctgatgcat aatctcgctt acagatggca aaattcttca agctcgcccc
    38281 atccgcttct ccaaaaggca cactgatccc cccacagact tggaacatct aacaagtgag
    38341 ctccattatt tccaatctca agcaatcgcc aaaagctccc ggaaaactga ccgccaaggg
    38401 caactgaatt atagatcatt ttgtatgtcc ttcaacctaa ggccctatcc ccttgtagaa
    38461 tctaatgttc gtttatttgc catgtacctt gctcaaagtg ttagctatgc gaaatatgta
    38521 cttatctttc gtccatacga ttgcgaaaca ttgaaatagg cttctggcct acaccagaaa
    38581 tgcccttgtt atgtttatta ttaaaggtat agaacgagcc aaaggagaat gagcaaagcc
    38641 aaaacgcaaa ccaataacgt tatctttgct aaaaaacatt gaaaggtgcc ttacgtttct
    38701 cttctttcga catgtatgac caaaaaatgc tttgggctgc attaacaact gccttctttg
    38761 gattcctacg tgcatccgag ttctgctccc catgtcaatc attttctgat ccttacaagg
    38821 ctctcttggt ccgcgattat tatctgaggt cgcaatagta aacctcaaag cctccaaagg
    38881 ggaaaatctg aaaaatctgt atgcctgtaa aatctgtatg cccttttcgt ttgttacaac
    38941 aacacctatt ccaatatcca gcccaggatg ccccattgtt tactttctct catggcttgt
    39001 tcctgactca tggctcgtca aatatttacc gatatagtga aatcgctatt acctcagtca
    39061 tgtgacaaga atgcttattc cttacatagt tctgaaattg gtgccgctac ctgtactgca
    39121 gagaaggaga cccctgcgtg gtttataaaa gcataaggtc gttggtctag caattgtttc
    39181 caaaactaca tacgagtttc gtcaaacacc atagacaaaa ttccatcggt actcgcttaa
    39241 tatatattta gctatcctta tgcattgctt tgttagtgac caatattttc ttgcttgtat
    39301 atagtatgtt acgttatatt ctcagggcaa actccatggt agtcatccga atacagagaa
    39361 tatacagcat agtcaccccc tccaagtact tgggtggcag tttgggcgta tcttggcgcg
    39421 aagttgtcag ttgtcaggac tgcaaatcgt tttaatccaa actcagtagc ctgatcctca
    39481 attcaggtca taagtcacca aatgccctga acaattttcc ttacttagta cttgataatt
    39541 tccaataatt agactgttat gttatatgag tatatgtata aacgatacga cccattcaat
    39601 gccaactagg tgctattatt tacctccctc tgaatagctc ttattgaacc attgaattga
    39661 acctatagat gcggttgcag ataaagtggt aaatggtaag agatggggca gtcattaaat
    39721 ttattttata ctcaaatcag gattgcaaag ggctttgtct cagttgtgtg gaagtatcat
    39781 ttgtaacgaa tttttttttt tatttcaaaa tcagtgcgat ctccgtagtc ccatttctct
    39841 gctaaagtac gaagacgaac atagtattca gttggtgatt cttgagaagg tctgcattgc
    39901 ctaaacatat gtatagcttg taacgaattc tagtttggct caaagtattg tgtgagtttc
    39961 tccatagccc tctcataatc agtcccacga cccctgtttt tcatggtatg aaatatctga
    40021 tcatcaacag ggccagcttg atagagtaat aaagcacatt ggcaagcagt attcgtaatg
    40081 gtggcagctg aaaattccta ataaaagctt acttttccat ttctaataca tctaccatct
    40141 ttccatacca cgctctccct actcctactc agctaccatt actttataag gtccaattca
    40201 acaacaacaa taaatgatat ctgttcagtt cagtctggat aaagttctca atctccacct
    40261 ttctcttaag tactatgaaa tataagtgtc tgtttgtaaa gccaaacaat ctcattgcac
    40321 agtatacaaa tatacacctc cttccttgtt tgctcttata agctaccact ttcaatagcc
    40381 ttcagtattt ctttagaaga agctcaaatt tttgtcaagc agtcagcaag ctgcttttca
    40441 ggatttaccc actgcacatt acttaatcct tggcaaaacg ctctcgaaaa gtttcaagca
    40501 ttgtagagtg ctgtcgagag atggtggcca aacgctcttg actttaagtc gagttgaaac
    40561 tcaacatttc actcttcttc tcttcaacgc ttctttgtag aatcctttgg tcattagtta
    40621 aagaattcta accgtaattg catgtgctcg acaacgctca aaaatttcga gcttgaccaa
    40681 acttcactct acaaaaatag ccctctcgac ttcattcaat aagggggcca agtgctctcg
    40741 acttttcact ctacatacat gtcgagcgtt atatagtgaa aagtcgacag ccttcggcct
    40801 gtgctttaca ttgccccttt ctgtcatttc tttgatgctg ctgatctcta agcgcaatct
    40861 cttttctgtc acaaatttat tggaatagac tacatcatgc aaacaataac aggctgttat
    40921 gcatttcaga gctggatttt tgtcgctgct caattcccca tataatgttg acaaaaaaac
    40981 tctggtattg attacatcag ccattgcaag agtttcatca gctatagtgc cccatacaac
    41041 acaatgaagt ctcttcttgg aattccaaca aattggtgac aatttgcaat tttctctatc
    41101 aagaaccagc atgtgtcctc cttgtgtagc ttcatgagac aagttcccaa gtgaagcatc
    41161 actgtattca atgaaaataa gttttgtatc aagattttga aagttcaaat gcaccttttg
    41221 attctctact gtagcacctt ctaaactacc tgcaagatta caagcctcaa aaatagcatc
    41281 tggtctgctt tgctctgcta cctataagtt ctgctcaatc tttgatctta aagtatatct
    41341 ttcatcatca ttcagaagcg cttctttcat tggcgttctt ggtttatcat tctttacttt
    41401 ccatgaattg acaaatttct tagctgaaat caaacaccct attgtgtact tttccccact
    41461 gagccagcgc acttctgcat agttaggaat gtcagccaac tctgactcga tgtcctgcag
    41521 aaaagattgg aattgttggt gatttaagcc tttggttctg acaaagtgta caatttatat
    41581 tacagtggtt atttcatctc cattgttagg cctttaacgc acatcgattc ctgatgtatg
    41641 tatagagtga tatactatta aatcaagaga acgattctcc tcttgcatct ttgctcgtat
    41701 ctttaccaca agtccatgtt ttcacctcac agtgctggtg aaatccatct gttttaagtc
    41761 caataagttt gtcccaagac agattcatgc ttgttatact ttgacacata ttgtgaaaac
    41821 tgtcttttcg tgttgtagtt ccgtgcatcg atttgaatcc aatgtttcct ctgtaaagca
    41881 caaatttgag tccactccac agatgaagat gactagttgt gcagtgtcct tagcacctgt
    41941 actcaaaatc tctgctccct tccataagcc atgctctcaa atcagtgacc atgtcacaaa
    42001 cacgaccagc aatagtattc ctaatcatat ttacatttcc aaacatttgc cttttgtctg
    42061 gacacaagac atatcgtaca ccctcaacat acagctcttc aaaacttttc ccttagaaag
    42121 tagcctggac gacttagcta tatcctattg ccacaataaa gcttgccttc actgcagccc
    42181 gattgtgcga ttttgctttg gtgaaaagtg cttgctgtga tgttaggttc ttctttaact
    42241 tgctgctttc tgcagctttt gctccatatt caaattatta agcaatgcat agggttttgt
    42301 cttatgctgc cgtcttaaat tacttccttt acttctgcca cgctactgcc acaaataaga
    42361 cagacatgtt ttcctgcaat gtcagtagac atgtactcag cctcccatcg gttttgaaaa
    42421 gttttactgt cagcatcaac ctttctcttt gccatttcaa gagctaactt tatttttagt
    42481 ggacggcccc agtgcccttt ctcagtaaca caaacaaaac ttgctgtttg agcaaaatgc
    42541 ttccgataag tgactacggt ctctagcaaa atgttgtttc aaactcgtat ttgtattgca
    42601 gatatcgcaa ttattaaaat gaaatgtcat tgcaacgaat ggaagtgatt aaataaagtt
    42661 ctaaatttct aaatctggct attggtcatg gtttgaatag gtttttatgg ggcatcctac
    42721 cccatcatga agcttgctag cctcgttttc gaatgtggaa tctattcttt gaatttgtga
    42781 acttctattg ttccatcata acaacgtatt gctctcctta gcaacaagtc caaattgagg
    42841 ctaggctgag tatctagcct caatttcaat cgaaatgcca acctcgattt gataaaattg
    42901 aaaatgacca tctattattc ttccaatcaa aacctccctt gcgattttta tactttacga
    42961 attttttcat tccaaactca gtctaaacag tcagcgctac aaatcggatg tcacttctct
    43021 gcagtaggaa tggagtattt actagattta gaaatggttg gtagcaagat aggaatattt
    43081 ggtgaaaaga aaggagtttt atctatagtt attgaacatc aaaatactgt gtaatataat
    43141 tatcacatgt gaaaagaagg atactgaagt cacaaataca agttggagtt aaggagaaag
    43201 aatcattgag cggtattgac tctgtttatg aaattctgat gaacaatata caaatagatg
    43261 aaaagataca gcgtataaag atgctaatta aagaagcgat tgataaagaa ggactagaga
    43321 agaagtatgt aatattttcc tgcattgcga tgggaggggt taaatcaaac caccaacaga
    43381 ttattcgctt gtacgcaatt aaaggagaag aagaaacaga ctggagggtt gaggtagatg
    43441 tactaggatg ttttacgaaa atatgcgagt gtgattttag tggaaatcaa agagctggag
    43501 attcagcaag gaatactggc tgaattatac gtgaatgcaa atattataat gcagcttata
    43561 gataagggtt acacagaaaa gaagagcaac aaaagacgaa gacccacaac tagtgatgaa
    43621 attgtcgatg atgaaacaac aatacaaccg aagaaaggag tggattataa ataagtagat
    43681 aaagtctatc aaacaatgtc agaaatggta agttagatac acgaaaagat atttcagaaa
    43741 tgcacagagt attgccatgg atttcaagcg atccacccag agttaacaga gcatatcaga
    43801 ggcatgcatt tgaccggcat caatcaaaag aaaatagaag atgatgtaat cgatttgcac
    43861 aggaatgact gttgttggaa ataatatcag atttatttta cattattttc caataattgt
    43921 tgctgatata acttctattc ataatttctg gaataatttt aatgaagaaa tagttttaaa
    43981 gaatttgaaa gatttcgtaa gaaaccccaa tcaaagtagt agatagttga tctgtagaca
    44041 aatactaaac aaaatattct tctgttacta gtatttttaa aaagtgcttt aagcatgatt
    44101 ttttgtcttt gattcgcata cattcacatg agctctctct ctctctctct tgtaatcgtg
    44161 atgtacaaat ccaaagacag gtctctgttg tcaacaataa tagatgatga attcaaatta
    44221 caatatatca acaacaaaat ctattgcatg ttataaaatt ctacagttta aaatctctta
    44281 agctgtcctc ttttgtgatg tataaagttc atcccaaaca tcttgtttct caacccacgg
    44341 ttgaggagat tcacatagaa gttattcaat atttctgtga tgacttcagc atcatcggta
    44401 tgatgaagtg tgtaataagc agtgaaagca aatacggaaa gtatgcatct atgatgaatc
    44461 cttccatctg taaatacata acatagaact ccattgattt tacgtgagga aatacgttta
    44521 gccatatttt taaaagtatt ttgatctatc ttcttaatgt gtttccacgt atccttggtt
    44581 attctctgct cttttatagt atatttgagg atagggtttc ctttgggtaa tccatcaagc
    44641 atcgaatact gttgaagtca tatattcata ttcaagtttt atacacaaaa cccttcagca
    44701 taattacaga aaaaaagaaa aacaatctac gaacaaagtt atatataatg aaaagtagct
    44761 agtaaaactg aacaataaaa acaaaatcta tttagtgtgg agctgttctt ccggggggtt
    44821 gtgtttagtt atgtcttgtt cttcatatac aattttagtt gccttttgac agtatttgtt
    44881 gttggcaact cacgtatgtc tctagtcgtg ttattccctt acttaagagc tgagtaatga
    44941 aagcttttta tagcgctcag tcctatgttt agggatttgg agattttggc tatttcttgt
    45001 attgtaggat gagaaactag actttggttt atactatcct aggaagctat ttggcaaagt
    45061 ttgtgtatga ttttgtaggt cataacattc ctatcaaagc aaattatgtt ctctacattc
    45121 gtcccaggac atgaccaagc atatttaatt ttggtgttcc tgattatttt tagagcctgt
    45181 gtttgtagtc tctgaagggc agctagtttt attctcaaca aactacccca aacaacatca
    45241 ccatagcata attgactttc aaataatgca tagtagacaa tggaaagttt tgactgaggt
    45301 agtatatttt tcaatctctt taaggcccaa atcccagagt taatttgtcc attgtacggt
    45361 tgaattgtgc ttcccacgaa cggttttcat caacaagcaa tcctagggac tttgtttgca
    45421 ttaaccgcta tgaggcaatt aatgatacca aggcagcaat agttgaaaga tttaatttaa
    45481 gattgaaaaa taaagtgtat agatacttaa ctgctaataa taaactgagg aatgtagttg
    45541 ttctacaaca tcttgttcag tcctatagca atacatatca tagagcgatt ggaattaaac
    45601 ctgcaaatgt ggctaaagag aattcaaata tatttaaaag tcgactgttt cctgtaatac
    45661 aaactggaca gaaaaggaga agaaaagcat tattttgggt gggtgattat gtacgaataa
    45721 atagaaagaa gcgaattttc cagaaacagc atgcacctac agagacagaa gaagtattta
    45781 aaattaaaat atatagatca aaatacatta ccaattacat acaaaattga agacttattg
    45841 aaagaggaga ttgaagaaat attttataaa gaacagctgc aaaagataga tttaccagtc
    45901 acattcatta tcgataagta ccatagaaga cgtacacgta agggtaaaaa gcaagcactt
    45961 gttagttgga atggatagcc atcaaaattc ctactatgga tatacttgta gaggatacac
    46021 aggatactta tgatcaagtt cctgcaaaat cataattgag acatctttct tagccttcaa
    46081 ttaccagtta tacccgaccc attaatagat tgggaagcag caattctaga tgccgatata
    46141 cctatgtcca cggaggtgga agcaaaaaca tcatcgacaa aacatggtgg tctacagaag
    46201 gggttttgtt acattgtgga aattagggat aaaggaacta gagatataac tgattatctt
    46261 agctatcaga gatactatta cgatcctaca gaacaggaat cacatgcaga agcatttgtt
    46321 ataaaattca ataaggatca gtttaagcaa gacacatacg tagaatttat gaaccagttc
    46381 taccctcgta cattcttatt caacatggag gatgaagata cggtcattat agtaattaca
    46441 caaatggatt ttgaaaatga actaattgcc atacaaatgc ctgaagtcca gtacagtgaa
    46501 ttttttggca aacatagcca ttttgttacc tactataagg gcaaaaacta aagcccttcc
    46561 gcaaagggaa ctgtgcgtat gagaaagaaa ctagcgctat agttgttatc tacagaagag
    46621 agcttatatg atgcagacga attacatgat acctcccaga atttactgct aggggtggaa
    46681 ttcaaatcaa ctgaaaagat taagcgccat aaaggtatta gatgcctaga ggaaaagcca
    46741 acaactgatg tcagtaaaga catatttcta gatgtggaat gtagtttaat tgacacaaca
    46801 aggatcggta gcatgcatag cgcggcaaag gctatggata ttgtacatgt aaatggacat
    46861 gagaatgtga atccgaaata tctgcaatta gagacaaact atatacctaa attatatatt
    46921 tagatattac ctcctcattg agcagtaaac tactactagc ttttaatatt gtgttaatga
    46981 aatacatata tcgactatga taacatcgcg gtgtttttag ggatggtatt tctgacaatg
    47041 tagctaatcc tcaattggaa ttagatagaa tatgggaagt ggcattatat gacatatcat
    47101 taagcgatcc acatatgacc caatctacag aggtcacaaa aatggtacta taaagcaaca
    47161 actgagaagt gtagagcaga aggtgtatgg atgcagaatt acagcgtgat gagctttaca
    47221 taatagtcac agacaactca ttcaactcta agtaatgaca aatatgagaa gttgatgagt
    47281 gattttgata cgcagctaat aacgtcagta tgattagatc gtaataagaa atggagagct
    47341 acccttttga gtacgtttat acctattgct ttgcgtcttg tagcagaagc aaatcatagg
    47401 caatactggt tccagtacat atgtcgtcag cactgaaggt tttattacac tgcaattaca
    47461 ccattcaggg aaaaatatta gttcacatcg aataagaatc acttacagga gttttgtcga
    47521 gtattcaaca gaaacgcaag ttctaaagga catgactcat cattatgtag aatgatagta
    47581 ccgcttgaga taacattaaa tgatggagga tttatgcaaa ttaagttccc gaatgaaata
    47641 ccaatgaata ggggggttgg aattcgctta ttttccacaa ttaggagaaa cttcttagga
    47701 ataactggta aagattattt tggtagtttg ggtgtaggac gacaactatt tcatatagaa
    47761 tacaatgaag gtcgtatcgg cattccaact acagtcaatg agaacaaatg tcagaagtac
    47821 atttacataa tttttaatac tctgacaatt ggaattcaaa agagaacgat cccaactgct
    47881 gtaaatagag ttattcacac tgccagtagt aacgaaatca atacaagagt tgatatcgaa
    47941 tgtagcatta ttaaaagtga taaaatatca ggagtaaatg gaagaatgtt aagagtgtag
    48001 tggagaaagc atcggatgtt aacacagcag tggatgaaag taaacaagat atgtttctgc
    48061 taattgagct tagagaagtc tcatatatac gttgtagatt attagatcat gctagtaaag
    48121 aacaaataat gtataaatat aactcggttg tagggagacc attccttgta ttgaagataa
    48181 gcccgcttac gtagttttag tacaagtaaa aagaatgaat tttcaagaat atatgcagtt
    48241 agaaattgaa tcaaatgtta aagagaaagt aattacattt aatagcattg taaaattgga
    48301 tggtgaatat gaagtcacat tacttgatat tatgtatgtg tatattccct tctcactggg
    48361 aaacttggca gttgatagaa atatagtaaa aaatgaaaaa cttaatatgg gatttactat
    48421 aagtatacct gaagagagga tagttggata agagcagcga cagaaactcc tagcatccac
    48481 ctacaataca cctgcactag ttcaattatc agaattcaaa tatatggaat tatcagattt
    48541 gcaactcaaa tagaaaatca atggaaatct tcatagattc tttgtataag agtggtaaac
    48601 ttgaaattag tatcgttgat gtggttggac tgctaaacga aggaattcaa aatagtcagc
    48661 agggaatcaa tagtgctatc aactcaatat ttcaaggaac agcaggagaa gcgaaaaaaa
    48721 cgatggatcg atatattgag ttacctaaat ttacagttga tgagactaga aatgtgattt
    48781 attgccacat accatactat aatcagtcaa tttagcaaca tggttagccg agctgacaca
    48841 cctcgagaaa ttaactgtaa aggggcacat tctgcttcca tgtgctcctc taacaaataa
    48901 gagaatagag tacataatgt atgatccaat aggaagatag ctggtaactt aaaaactttt
    48961 gaaaaacaat atagacaaga tggtgctaat ttattcgtgt actgtgattt aatagattat
    49021 taaatggatg gatatatcac ttccccatta ttgagattaa catcacccga ccattcaaaa
    49081 aagggtatga attggagaca gttctcacag ctgcagtata tacctgtaaa ataccagcag
    49141 tttgagcact gtactatacg aggtaagaaa acaaatacat tttactggtc ataaaatctt
    49201 tttaacatta catttccgta agcgaggata ccaagatcac tcataagcat ttgtggtaga
    49261 gagtatcatg aactctttgg aaacgatata tgatacaaag cagccactat cagtaggtat
    49321 ggtatcggta atggttggaa aaggtgattt tccagtgtat gaaaaaccgg agatatctat
    49381 gagttgtgga ggaaaattat catcagcaat atcatctact ctaaaaagtg gagctaagaa
    49441 agaaatttct cagagaggtt taggaaagat cctgaataat gcaaaaatta gttagcagcc
    49501 cgcactagag ctattactaa taagaaatta tcggctatga aaaggaaagc tcaattatcc
    49561 ttgaaacaac aggttacgca ggcaatgaaa aaaaccttac tgcaggagct acatcagcca
    49621 agaaataaat gcggtggtaa atgttagagt tggagcattt atgaaaaatc ctcctgcacc
    49681 agttaaaaaa caaattcgac aagagctaag taaagaaatc cgtagaggtg ttccaaagag
    49741 aaataaagct ataaaaggaa cgtcacataa tgaattagtt agacaggcag aacgaattat
    49801 atattaaggt gggaacttct aaattagaca atggggtata atgggaagaa gaagaaagtc
    49861 taagatttca aagagacata gcaggtatat ttcacaaggt cagaaagggg gtaaaaagag
    49921 aggaaagaac tcagcaacca aaagaatgca tcaccagaat ttggttagtg gtagattatt
    49981 ccagaatgca cgtaactggt ttacgaaaac agcttataaa atgccctatg ccaaaagaat
    50041 tatatttcat gaacatgaat gcattttgga aggcagcagg tttgcctaat tctcatctag
    50101 ataagtatag atacttaacc taactatact ggcatcatta acagcatcaa tggtggcctc
    50161 tttggtaatt aatgatatgc tcaaggatga tggcggatta gaggcaatgc aattaatgga
    50221 tggaagtggt tataaataga aggtatggcg aaggaataag tcaaatgata aacctgctgc
    50281 aagtagtact gaaaaagata agtgttcaga ctgtgtactg cacgaaatca ataatatggg
    50341 tggtgcatta gcaaaagtag caatacctca ggcggcaaaa caggcagcag gcgaagtaac
    50401 taagaaatta acgagacaaa cagttaaaag attagcggta cgtggagcaa aggagttagg
    50461 aaaggtgctg ctgtagcagc agtctgtgta ggtgccgata ctgcattaaa gaagatgcat
    50521 gaatggagat agacgaattc actggagggg tagcaacaag ggaagatgaa atagaaaaac
    50581 agtaagattt attaaatcag gtatataagt ggaattcatc ctgctatagc acaagttgaa
    50641 tcactcttat tgctggtgtg atgacgaggg aagaaaaaga atggatgaag gattgaatgt
    50701 attcaagctg ccatttatcg ataactcagt tatttcgaga acagatactg attattatcc
    50761 atccgatgct gcacctgaca atagcaagga agccattact attgaggtta ctaataaatc
    50821 tgaagttgac ttcattgact taaacttcag agattttgat gcaactccgc attcaaaaca
    50881 aagcagacaa tgcaatgttg catgggacat tagcagaagc taattaagat gtttgcaata
    50941 attttgatca tgtaattgtt aaacaaatca cattgcagga gggagataaa gaaatgaatg
    51001 cttcaactgg tacttaccca tatcaagttg attttgagaa catgatcaat tacggcaaga
    51061 gagatttgga tgggagagcc aaatttgaag agtatacccc agataccgca agtgccgctg
    51121 cgatggcgaa aacccatgcg aacatcaatg caaacgcagg gctagcagtt ggatctgcgt
    51181 tgtttgataa tggcaatata gtggaagtag tagtgaactc tcatcttgga ccattagcac
    51241 agaaaagatt tttgttgcca agaactagag ttttatttaa ttttattcca aacattgatg
    51301 aattcctttt aagaaaggca gcggaagcag ctgtttcaac ttatgagttt tatattaaag
    51361 gaactaaatt gagagttaga actgttaaat tgagccaaca ggcaccgaca ctgatctata
    51421 ggaatttgct cagatcgcga gcattgtatc caacgccagc acccatgata acaagctcag
    51481 tgattgagaa tgggtttata gttggcagaa agataatgtt ttcagtggaa aaataccgaa
    51541 attattgatg tttgcaattg taaagaactc tgcatgcaat ggatctttgc agagaataca
    51601 tatttctata gaaacttggg gattcaggag gttcaaatca taattgatgg aatgccaatc
    51661 atgcaaccaa ttcatacaga tttcagcgac agtacttatc ctgaagctct tcttcagata
    51721 ttgaatgcaa ctggaaacaa aagttgttta ttgaactcac agacatgttc tattaacaat
    51781 atctgggcat ttaatttgac gccaagaagt agaaatgccc tcacacaatg ctatccagtg
    51841 agatcaggaa gtttgagaat tgcgcctaaa ttctgtgcag ctaccgaaca aggtcctttt
    51901 acaattacaa tctatggctt gatggactct gtgagtgaga tcgatggaaa taacaacgct
    51961 tactagaata ggtagaaaac agggaattag tggatcaatg aatgatacta aactgaagta
    52021 tattatgaga agatatagac ctttattcag aggtgtattt gggaaaaatg aattaaacga
    52081 tattaaagta acgtatccat tttgcgtgat ttcaaatgaa tctgattttg gaacaagagg
    52141 aaaacattgg gtagcaatat gctttgacat gtatggcaat tgcgattact ttgatcctta
    52201 tggtgatatg ccggttccag acagaagatt cattgataaa catataaatt ttggctgcgg
    52261 ttatgataga attgcatgct gtacattaag gatgaatagg aaacaaatcc agagcttgag
    52321 aagcgacgtc tgcgaacaat actgcatatc cgtttaaagt aaacgtatag aaaagagacc
    52381 tttggagaaa atattaaatg tattcaataa agatgatagg ctagaaaatg atcgttttgt
    52441 attagagtat atacataaca aatttaaatg ttaatcgtag tgaactaggt tatatagctt
    52501 aatttacttg tgaactgtta attgataaaa gccattgagg caatatgtct cctctttcca
    52561 aattatttcc taattcgatg gtgtccatgt gctaaagtat atatccagtc acctatgatg
    52621 tgtctcttat cataaaagga tgtcaactct ttcttagatg cctgtatagt gagaaactgc
    52681 atctgtgatg accgtatcta attgcatgct tgatacgtta cagtgtttgc aagcagaaca
    52741 tgtctaagtc tatcatgcat aacactctgc tgcagcaacc tataatgcgt cccattcacc
    52801 gtctcaaatg agtagaattt ctgtctaatc caacaaaatt cataatgtta tggccttgat
    52861 tttcgttttt catctttcca atgacctgca gaaatatact aagatgccaa aaaagtatca
    52921 tatcagaagt tagttaacaa aacaatgatt atctttttca aagtttttag aaaagtgcat
    52981 tagtttatca actgtaactg aatttagcac tggtaccctt ttattgatat catatttaag
    53041 aagatgagta tctgagtact cgctagagtc aaatgctgcc tggtttgcca atattactgc
    53101 atcgctttca gtcgctggca ttggaatttc gtagaagatt gaatcagtgt ccatataaca
    53161 gagttccgat attttcccat ctttgatgaa atttttcctt gctaatttgt agtggaagtc
    53221 atacataaga gttttgctta agttctaagt tgcactgccg acgtatattg gtttgtttag
    53281 ctctaccttt tctaacctca tctgaacaac gcaaagttca tcatcaatgc gatgtgtaaa
    53341 gattataaat ggtaaaagag atagtgtcaa actaccatca ataaaccaca tcagaaataa
    53401 gatgtgtgca atgttttcaa atttttgaat ggaatttcgc cacctgatta taaagaatac
    53461 ttttaacgtt gggatcaatg caaaggcact cgcggggatg atcatagctt attgcgtcca
    53521 aaagtaaaat ctgaagcagg tagaaaaacg tttggatttt tgggtgctaa gattttcaac
    53581 aaacttccca acaatatgaa gaccgagtca tcaattgttg aatttaagac tgcctgcaaa
    53641 gatattaact ttgacttcta gcatccaact tttccgttga acttaatgct gtttaaattt
    53701 cctaatttgt acataatttg ataatagtta ttttaggtaa ataggtcctt gactgatagc
    53761 agcaaatgca cattcctgaa caagctaacc tgtgtaaaca tttttatatt attattatta
    53821 ttattaaggt tcaacgtatt atagacattt ggcaacctca aagcacaaat agcaatgaaa
    53881 ctctgaaaac agtctgattt gactgagtac acaatctgaa aaaagaaact gaaaccttga
    53941 aaattgctta gcttttacta agtgcacatc aacaatagca aattataaaa gtaatatata
    54001 ggcaatgtct agtaataata gtagcctttt atacttgcga agtttttcac catttgtcaa
    54061 gatatgatgt ttccaatggt tacaaacatt ctccatagtc tttccaaaca ccgaattatt
    54121 cctcattcta tagaagtact tgtcgaactt actctgggcg agttttcgct tttctttatt
    54181 gaagtcaata taggatttca gccacgcctt ctccttcaac tgaattactc catccacctt
    54241 tactactttc aatccatgat gaattgcttg acggaggttg acacaatgga aaatgtattt
    54301 ctttttatcc attaaaatga gcttcatgct tgaactaaac ttttttctgt gatcattgtt
    54361 ggcgtaggct gttgtattgt cttctttttg accctcagaa tcaatgaaaa tggtctcgca
    54421 tttaactttc tccatcaaac ttgcgatcac tgatactttc atattgttaa ttttctgcat
    54481 gattaacttg gagtcatagc cactgaagtt gtggaaaaca atgggtagcg ggattcctgt
    54541 caatgtcacg ttgttcagat tgcaatagac cactttcaca ttcattttga aacggaggct
    54601 tgaggtttga cagagaggta aacgatgatg ttgcattttt tcgcaaagaa gtattacatg
    54661 acttcaatac aattacgaag ctaactattg tatataggat agaatggtag ttgcaaaaag
    54721 cttagcatca atgagtcgag tgtcaaaatc agctggaagg gagtgtgcag cgtttagctg
    54781 ttcgaatacc ttttataact atgatagaac tccaagtggc ctgcatttct tcaagttccc
    54841 tcaaaagaat ccagagaaac gtttttggtg taatactata aaaaggattg acggtatgga
    54901 tggcttccga gtaacgggtg ctacatgttt gtgtcaggat cattttagtg agaaggatat
    54961 caaacgaaat ccaaatcgct ggaagttagt tgcaggagca gaccctactc gtaatcttta
    55021 ctattcggtt gctcctcgtc catcacgtaa agatcctagg gaccggagta cctcacagct
    55081 gagcaaggaa attcaagaaa atgcataatc ttctacaact tctgcctctt cttctagttc
    55141 tacctcttct ttgtctctgg aaaacgcaca agcttgtgat ttgggtacat tttccgaaca
    55201 tgactactct atcaataatg atagccttta tcaagatttg ttagatctta gggaaaaatt
    55261 gaagtcccta gaagatgaaa acagccagtt gagagtgaag ctcttctctg tgaataaatt
    55321 gaaaaatgat gattcagctg ttcgcttcta cacaggtttt ccaaatcttg ataccctcgt
    55381 ggatgtattt agttacttac tgccaaagct agagcacatt acttattggc gaggttcaga
    55441 tacaacagtt agcacagata aggtttcaga caaaagtagg tcatcagaac ctggccctaa
    55501 aagaaagctg tcactgctta aagaattgtt tttagtttta ataagactaa aagtagggct
    55561 gtttcttaat gatcttgccg acagatttgg aatttcaatg gcgcaatctt cagctattta
    55621 ctacttggat taattttctt tatcatgagc tcccattatt gttccctttt ccctcaaagg
    55681 ccaaaataga caaattaatg ccatctgagt ttgaacgcta cccttctaca aggattataa
    55741 tagttttcac agagttattt attgaggtcc cttcttcttt gagagcacag tcccaaacct
    55801 ggtcagagta taagcatcac aacacctgaa aggcactcgt aggaacatcc cccaatggtg
    55861 ctattacatt tgtttcaaag ctctggtcag gtcgtggttc tgacaatgaa atgacacaaa
    55921 agtgtggtgt acttgccctc atgaaacctg gttacaacat catggctggc cgaggttttg
    55981 atatccgtga attactcaca cctggggtaa gtctgaatat acctcccttc aaaggtacac
    56041 gggaccaact aacacctgtg ggagcagagg agacagcaca tattgtctct gtcaggattc
    56101 atgttgagag agccattggt cgtattaaga actatcacat tttagatgga cttttaccac
    56161 taagtttgca tccaattgct aaccagatat ttacagtttg ctgtttctta acaaactttt
    56221 tacttctctt agtaaatcca gcaaattctt gaaagcatct ccatgcagta aaatacaaat
    56281 atagtgtttg tagcattctc atcaaatcaa ttcacagatt acattttaga tagacttcta
    56341 ccattaagtt tgtacccaat tgctaaccag atatttacag tttgctgttt cttagcaaac
    56401 tttttatttt tctgtgcaaa tccagcactt cttgaaagca tctccatata gtaaaagaca
    56461 aacagtgttt gcagcatttt catcaaatca attccctaat tgcatttata ttaatgtctg
    56521 catatgtaaa tatctatgtg ctattctcta gtcaatacct ttattcttcc gcacttctgt
    56581 gcatgtccat tgcaatttaa tgtagacata catacatata tatatatata tatatatata
    56641 tatatatata tatatatata tatatatata tatatatata tatatatata tatatatata
    56701 tatatatata tatatatata tatatatata tatatatata tgtgtgtgtg tgtgtgtgtg
    56761 tgtgtgtgtg tgtgtgttat caatgcttta atacctttat cagatatatc tctgatgcta
    56821 agttcgcaca atttggattt tctacagcct ctttaaatcc attacactgg ttttagtttg
    56881 ccgacgatgc agctgttatt tcgagtctgc aacaagagaa tcagctttta ttgaaccatt
    56941 tttcgagatg gtgtaattgg gctgatatga ccatcagggt tgataaatgc tcctcatttg
    57001 gaatcaaaaa gtcttcaacc tcatctgtgc aatttttgcc taaacttatc attaatcatg
    57061 atctcgttcc cactgtcagc attggcagtt cttttaaata tctcggcaga tacctctcct
    57121 tctctatgga taacgtagag aattggaaac tattaataac taattatgta caattgataa
    57181 aatcccttgc catcctaaaa ataaactgtt gctataccat cgctatgttc tctctaaaat
    57241 ttcctggcac cttactatag ctgatcttag caaaacgtgg gtaattgaaa acctagataa
    57301 caaagttgcg gattatgtgc gtcggtggtt tgaattgtca ataagcgcca ccttaagtaa
    57361 tctcatcatc agcaaatcaa actatggcct aagtcttatt cttccatcta ccaagtttat
    57421 acagtgtcaa acaataattc ggaatgcttt aaaatcctct cctaactctg atataaaagc
    57481 tttgtggcag ggttctaaca cctttaccaa cattcaatat gatcagtaca gaaatgcaaa
    57541 gcaagttctc aaatctattc aaactcacca ccatcatcgt ataacaagtg aattaacatc
    57601 acaaggacta gttatttcat cggtttttaa atacgcttca aaggttacca ccagcatttg
    57661 gtcacacgtt caacaaaaac tacccaagaa tattttcaac ttttctctga aatacttaac
    57721 aaatacattg gcaactcgaa aaaacctctc aaagtggtcc atctctcaat cgtcagcatg
    57781 ttccttttgc ctgcaacctg aaactttgca gcatattgtt tctagctgta agctgtatct
    57841 agaacatggt aggtatacct ggagacatga ttctgtccta aattccatag ctaagacatt
    57901 ttccatactt acagattgct cattatacgc agatcttcct gcttttatat ccccttcttt
    57961 tatcacaggt agcgctttcc gacccgatct tc
//
