# Supplementary material for: Widespread Horizontal Gene Transfer Among Animal Viruses
Source: bioRxiv. 2024 Mar 26:2024.03.25.586562. Preprint. [Version 2] doi: 10.1101/2024.03.25.586562 (PMC11071296; doi:10.1101/2024.03.25.586562)
Supplement: Supplement 2 [file media-2.zip › File2_Maps/Parvo_tarsiger4849_bluetailfeces_SRR10873733.gb]

LOCUS       Parvo4849               4849 bp    DNA     linear       10-NOV-2023
DEFINITION  [label=nearest existing NCBI txid535600].
ACCESSION   
VERSION
DBLINK      BioProject: PRJNA600556
            BioSample: SAMN13782218
            Sequence Read Archive: SRR10873733
KEYWORDS    .
SOURCE      Parvovirus tarsiger4849
  ORGANISM  Parvovirus tarsiger4849
            Unclassified.
REFERENCE   1  (bases 1 to 4849)
  AUTHORS   Buck,C.B., Welch,N., Belford,A., Varsani,A., Pastrana,D.V.,
            Tisza,M.J. and Starrett,G.J.
  TITLE     Widespread Horizontal Gene Transfer Among Animal Viruses
  JOURNAL   Unpublished
REFERENCE   2  (bases 1 to 4849)
  AUTHORS   Buck,C.B. and Tisza,M.J.
  TITLE     Direct Submission
  JOURNAL   Submitted (10-NOV-2023) Lab of Cellular Oncology, National Cancer
            Institute, Building 37 Room 4118, Bethesda, MD 20892, USA
COMMENT     ##Assembly-Data-START##
            Assembly Method       :: Megahit v1.2.9
            Assembly Name         :: Parvo4849
            Coverage              :: 31x
            Sequencing Technology :: Illumina
            ##Assembly-Data-END##
FEATURES             Location/Qualifiers
     source          1..4849
                     /organism="Parvovirus tarsiger4849"
                     /mol_type="genomic DNA"
                     /isolate="bluetailfeces"
                     /isolation_source="bird metagenome"
                     /bio_material="feces"
                     /note="bluetail"
     CDS             245..520
                     /codon_start=1
                     /product="NSx"
                     /translation="MEYIPLITLHRGTIRSCIITIHCGVCQEEFEYNCIRWIKSLKSH
                     LTRPSCAFCPLGHRCIFYRRAVWLGVNEPIIHVSGFAHFLPVTAEGA"
     CDS             520..2754
                     /codon_start=1
                     /product="NS1"
                     /translation="MFNGRFDKQSSWQHTIVRFQSPSGAVLPIPEATAAADKFCDTWE
                     SVNQKASNYSCLVWHGYGRSTIEDQAEDEKDYAKVCHVHILWKYYKGSPLKQIIVDWV
                     QRLGLICIWSSASNAAMLTQYLLQGKGRQVLCKTGNCTKGEVHGGTECVQEKQEAAKC
                     EDYIWRVNLQGCSTSNPNDSNYGRKSFGPHQTNGVRKANLGVENPQVEVLRKLEELML
                     SHRVKDEQSLSKYLTGEDKDWFDEQVVTQKEWNKMFLKARDNAMATIQKMSWEDIMRT
                     YLPDDPTAYYRGTMSITRSLRVITQIMDAQGWNSELRMQFLRNIYAVMNNNLFGKKRN
                     TLYLIGTVSSGKSMINKSLCTSALFYFSTGEYNARSSDFHFEDMVGTRVTNFKEPQIE
                     AGKVDKMKVIMGGEDFDTSVKFKVKGRVDAVPILIDSNNEIWRYAPQEKEALEERCYK
                     WWFNNNINDKVAISGAIHPKAWLKLIEYYGITRSDVVSDDESDFDLSTFGGKSQHQAM
                     AKELNEAIAALEEDESSMDVDPPDTTTSTKRTAPDSDDSDEELSILRNVLTTPQTKKA
                     KATPAWMDDDTAEYWNMNMWPWDKEPDLCKDELLIRWMELCAEDDIMCLCPCGELSTS
                     DSTRLHLAHYLEFFMEAVCPSTVMGNCDRINQVAGQSLAEDEPPKLLVNLCGLYTFSN
                     SAVDKEDTPAIYRKSMRAYKACSGGEPLDGKVQMMVVCSTKDAFTTPIDEMNDAEFKS
                     DIVK"
     CDS             527..1141
                     /codon_start=1
                     /product="Alt"
                     /translation="MADSISNQAGSTPSSDSSHLQELFSQFLKQQQLLTSSATPGSPS
                     IKKRRIIPVSSGTDTDEAPSKTKRKMKKTTRKSATSTSSGNTTKGHRSSKSSSTGSSD
                     SDSSASGQVPATPQCLRNIYYKGKDDRFYVKRETVPREKYTVELNVYKKSKKLLSVKT
                     TFGESTFKVVQPAIQTIRTTAESHLDHIKPTAYVKQTWGWRTRK"
     CDS             complement(2775..4697)
                     /codon_start=1
                     /product="VP"
                     /translation="MVYKALIRWQKVVMDRHPTNCYCSICTGINTAGSSKGQPKKRGG
                     RTRLFNQTTLPYQRPTFRPLSPYQDTTRQTTLEEAMSKRGIQKKNWFAINNKNAKRRA
                     AGRPSTSRQEELVDISDDEDAWDSLPMRESDVDDSMEIEGQAAAAGGGGGGNSNAVDA
                     SVPFLYRLRPKSFYLSFPNRKEIILRNFGSSNWASSASSPVSFWMWPDFQTLHDTVLG
                     FYLTDYEMRAIFRTAYHRTVKLKHANWEVKAVQVLQNSLIGGTDMHYANYTGADPRIY
                     SKAVASDVDYPRYMTAYTPALGPGVNTAPSVAECTPDAIMGALKAMNHTPTVAPRCGV
                     GYMFPSNVMGGSFMGDGNVAYPHRYLQQQPATSLLGMKKHMKVWDNEINLNDTPLTGA
                     TDLQSATNLQQRRQTGIVTDFVNCAQGTNGEPGFTGSAAHQATVDLEVNQQAPGAFPN
                     NRATTNGEAAAVSYMNHFPVGPLQRAAYGVAGAGGEAGMPKSGNVRTEWKLQDLKTPD
                     GVESDYSVILTLDTDFGCEVSYETMHFPTSDASIGLGHLGMHQYGGHNFIGTHEVGTR
                     TAPFTISRYITQDNLPLLISGSGASVNGGSWLTLGSGYRPQANIVPHVPPTADAEVHA
                     PPPNKPKHVKRITFSD"
ORIGIN      
        1 ccgcgtcccg cttcgcggga ccaaatctgg aggaggagcc agagggagga ggtgaaaaaa
       61 tccgccatca gtggaggctg gcactaatag aaaagaatgg ggttcactaa ctgggttcaa
      121 cccccgacag tcggaggttg ggagggagaa gttaaaaata gaaaagcgag gcgggcgcaa
      181 aacaaagggt ggtgtgcaaa aggggtataa aagcgcagcc ggtccagtag tccggcatcc
      241 agtcatggaa tacattccac tcattacatt acaccgagga accattagaa gctgtataat
      301 cacaatccat tgtggagtct gccaagaaga attcgaatac aattgcatcc ggtggatcaa
      361 gtcactcaag agccatctaa cgagaccaag ctgtgctttc tgccctctgg gacaccgttg
      421 tatcttctat cgtcgcgccg tctggcttgg agttaacgaa ccaatcatcc acgtttctgg
      481 atttgctcat ttcttacctg tcactgcaga aggcgcataa tgttcaatgg ccgattcgat
      541 aagcaatcaa gctggcagca caccatcgtc cgattccagt caccttcagg agctgttctc
      601 ccaattcctg aagcaacagc agctgctgac aagttctgcg acacctggga gtccgtcaat
      661 caaaaagcgt cgaattattc ctgtctcgtc tggcacggat acggacgaag caccatcgaa
      721 gaccaagcgg aagatgaaaa agactacgcg aaagtctgcc acgtccacat cctctggaaa
      781 tactacaaag ggtcaccgct caagcaaatc atcgtcgact gggtccagcg actcggactc
      841 atctgcatct ggtcaagtgc cagcaacgcc gcaatgctta cgcaatatct actacaaggg
      901 aaaggacgac aggttctatg taaaacggga aactgtacca agggagaagt acacggtgga
      961 actgaatgtg tacaagaaaa gcaagaagct gctaagtgtg aagactacat ttggagagtc
     1021 aaccttcaag gttgttcaac cagcaatcca aacgattcga actacggcag aaagtcattt
     1081 ggaccacatc aaaccaacgg cgtacgtaaa gcaaacctgg gggtggagaa cccgcaagta
     1141 gaagtgttgc gcaagttaga agagctgatg ctgtcacatc gtgtgaagga tgagcagtca
     1201 ttatcaaagt acttgacggg agaagataag gactggttcg atgagcaggt ggtgacgcaa
     1261 aaggaatgga acaaaatgtt tctgaaagca cgtgacaacg ccatggccac catccaaaag
     1321 atgagctggg aggacatcat gcgcacttac cttcctgatg atccaaccgc ttattataga
     1381 ggtacaatgt ccatcacgcg ctccctccgt gtgattacgc agatcatgga cgcccaaggt
     1441 tggaactctg aactccgcat gcagttcctc cgtaacattt acgcagtcat gaacaacaac
     1501 ctgtttggca agaaacgtaa caccctctac ctgattggaa ctgtatcatc tggcaagtca
     1561 atgatcaaca agtccctctg tacgtccgcc ttattctact tttcaacagg ggagtacaac
     1621 gcccgatcat ctgactttca ttttgaagac atggtgggta cgcgtgtaac caatttcaaa
     1681 gagccgcaga tagaggccgg taaagtggac aagatgaagg taatcatggg aggagaggac
     1741 tttgatacca gcgtcaaatt caaagtgaaa ggccgggtgg atgctgttcc tatcctgatt
     1801 gactctaaca atgaaatctg gaggtacgca ccccaagaga aggaggcttt ggaggaacga
     1861 tgctacaagt ggtggttcaa caacaacatt aacgacaagg ttgccatctc tggtgccatc
     1921 catccaaagg cgtggctcaa gttgattgaa tattacggca tcacccggtc agatgtcgtg
     1981 agcgatgacg agtctgactt tgacttgagc acatttgggg gcaagtcgca acatcaggca
     2041 atggcgaaag agttaaatga agcaattgca gccttggaag aagatgagag ttcgatggat
     2101 gtggatccac ctgacacaac aaccagtact aagaggaccg cgcccgactc tgatgattca
     2161 gatgaagagt tgagcatctt gcgcaatgtg ttgactacac cacaaaccaa aaaagcaaag
     2221 gcaacacctg cctggatgga tgacgacact gccgagtatt ggaacatgaa catgtggcct
     2281 tgggacaagg agccagactt gtgcaaggat gagctgctga tcaggtggat ggagttgtgt
     2341 gcggaggatg acatcatgtg cctctgtcca tgtggagagc tttccacctc tgatagcacc
     2401 cggctccacc tagcccatta cttggagttt ttcatggaag cagtgtgtcc atccaccgtc
     2461 atggggaact gcgatcgcat caaccaagtt gcaggacagt ctcttgcaga ggatgaacca
     2521 ccaaagctgt tggtcaacct gtgtggactc tacactttca gcaactctgc agtggacaag
     2581 gaggacactc ctgccatcta tcgcaagagc atgagagcgt acaaggcgtg cagcggaggt
     2641 gaaccattgg atggaaaggt gcagatgatg gtggtatgtt caaccaagga tgcatttact
     2701 acgccaattg atgaaatgaa tgatgcagag tttaaatcag acattgtcaa ataataattt
     2761 ctttattgaa taaatcaatc agaaaaagta atgcgtttta catgttttgg tttattgggg
     2821 ggtggtgcat gaacttcggc atctgcagta ggtggcacat gtggcacaat gttcgcctgg
     2881 gggcgatatc ccgaacccaa tgtcagccag ctgcctccat ttacggacgc acctgatcca
     2941 gaaatcaaca gcggaaggtt gtcctgggtg atgtaacggc tgatggtgaa aggggccgta
     3001 cgagttccaa cttcgtgggt tcctataaag ttgtggcctc cgtattgatg cataccaaga
     3061 tgacccaatc caatgctggc atccgatgta gggaaatgca tagtttcata cgacacttcg
     3121 catccaaagt cagtgtccaa ggttagaatg acagaatagt cactctccac tccatctggc
     3181 gtctttaggt cttgcaactt ccactctgta cgcacgttgc cagatttcgg catgccagcc
     3241 tcacctcctg ctccagccac accgtaagca gctcgttgta gggggccgac tggaaaatga
     3301 ttcatgtaac tcactgctgc agcctctccg ttcgtagtag ctctgttatt tggaaacgcc
     3361 cctggtgcct gctgattcac ttccaagtca actgttgcct ggtgggcggc ggaacctgta
     3421 aagcctggtt ctccattggt tccttgggcg cagttgacaa agtcagtgac gatacctgtc
     3481 tgtctgcgct gttgcaaatt ggtggctgac tgcaagtcag tggcaccagt taatggagtg
     3541 tcattcaagt tgatttcgtt gtcccacact ttcatgtgct ttttcatccc cagaagagat
     3601 gtcgctggtt gctgctgcaa gtaacgatgg gggtatgcaa cgtttccgtc tcccatgaag
     3661 cttcctccca tcacgttaga tgggaacatg tatccaactc cacatcgcgg tgcaacagtc
     3721 ggtgtatgat tcatggcttt taacgcaccc ataatagcat cgggggtaca ctcagcgaca
     3781 gaaggtgctg tgtttacgcc cggtcctaat gcgggagtgt atgcagtcat ataccgtggg
     3841 tagtcgacgt cagatgcaac agccttgctg tagattcgag gatcagctcc agtgtagttg
     3901 gcgtagtgca tgtccgtgcc acctatgagc gaattttgca acacttgcac tgccttgact
     3961 tcccagttgg cgtgtttgag cttaaccgtg cgatggtaag cggttcggaa tatagcacgc
     4021 atctcgtagt ccgtcaggta gaatccaagc actgtgtcgt gtaaagtctg aaagtcgggc
     4081 cacatccaaa aggagacggg actagatgca gatgacgccc agttggatga tccaaagttt
     4141 ctcagaatga tctccttccg gttggggaaa gagaggtaga atgacttggg acgcaatcga
     4201 tacaagaagg ggactgacgc atcaaccgcg ttagaatttc cacccccgcc cccacctgca
     4261 gctgctgctt gtccctcgat ttccatgctg tcgtcaacgt cactctctct cattggcagc
     4321 gaatcccagg cgtcctcatc gtctgaaatg tccaccagtt cctcttgtct gctggtagat
     4381 ggtctacctg ccgcccgtcg tttggcgttc ttgttgttta tggcgaacca gtttttcttt
     4441 tggattccgc gttttgacat ggcttcttcc aatgttgttt gtcgtgtagt atcttggtat
     4501 ggcgagaggg gtctaaacgt aggacgttgg taaggtaacg ttgtctgatt gaataaccgt
     4561 gtgcgtccac cacgtttttt tggttgaccc tttgagcttc cggctgtatt gattccagtg
     4621 caaatgctgc aataacagtt tgtaggatgt cgatccatga ctaccttctg ccatctaatg
     4681 agggctttat ataccatgtt ccgccccgcc ttgcaaaaac aataaatgac gtcacttctc
     4741 cctctcaacc tccgactgtc gggggttgaa cccagttagt gaaccccatt cttttctatt
     4801 agtgccagcc tccactgatg gcggattttt tcacctcctc cctctggct
//
