# Supplementary material for: Widespread Horizontal Gene Transfer Among Animal Viruses
Source: bioRxiv. 2024 Mar 26:2024.03.25.586562. Preprint. [Version 2] doi: 10.1101/2024.03.25.586562 (PMC11071296; doi:10.1101/2024.03.25.586562)
Supplement: Supplement 2 [file media-2.zip › File2_Maps/uParvo_thrush_BidnaPNV_SRR10874878_7163.gb]

LOCUS       uParvo7163ct_1          6491 bp    DNA     linear       01-JAN-2019
DEFINITION  [note: taxonomic lineage
            d_Viruses;-
            _Monodnaviria;k_Shotokuvirae;p_Cossaviricota;c_Mouviricetes;o_Poliv
            irales] [isolation_source=original].
ACCESSION   
VERSION
DBLINK      BioProject: unknown
            BioSample: unknown
            Sequence Read Archive: unknown
KEYWORDS    .
SOURCE      Polivirales sp. ctB19VA (unknown)
  ORGANISM  Polivirales sp. ctB19VA
            Unclassified.
REFERENCE   1  (bases 1 to 6491)
  AUTHORS   Taker,C.
  TITLE     Cenote-Taker 2 dummy template file. Do NOT submit
  JOURNAL   Unpublished
REFERENCE   2  (bases 1 to 6491)
  AUTHORS   Taker,C.
  TITLE     Direct Submission
  JOURNAL   Submitted (01-JAN-2019) Taker 2, Cenote, 1000 Circle St., Cenote,
            DC 31111, USA
COMMENT     ##Genome-Assembly-Data-START##
            Assembly Method       :: unknown_assembler
            Genome Coverage       :: 1x
            Sequencing Technology :: Illumina
            Annotation Pipeline   :: Cenote-Taker 3
            URL                   :: https://github.com/mtisza1/Cenote-Taker3
            ##Genome-Assembly-Data-END##
FEATURES             Location/Qualifiers
     source          1..6491
                     /organism="Polivirales sp. ctB19VA"
                     /mol_type="genomic DNA"
                     /isolation_source="unknown"
                     /collection_date="unknown"
                     /note="genome binned from sequencing reads available in
                     unknown;
                     derived from metagenome: unknown"
     CDS             1..198
                     /note="no search hits"
                     /codon_start=1
                     /transl_table=11
                     /product="hypothetical protein"
                     /translation="-
                     IDVQHVQRYLLVTGNQIPRRRTLQGAHVACDSSIDDAKSLYTHLKYPLQLIIRQTNHS
                     NLALVM"
     CDS             complement(314..409)
                     /note="no search hits"
                     /codon_start=1
                     /transl_table=11
                     /product="hypothetical protein"
                     /translation="MSSLDKIPTLYTHLIFFPDKQTTRTLRLLCN"
     CDS             416..3709
                     /inference="protein motif PDB:2PY5_B"
                     /codon_start=1
                     /transl_table=11
                     /product="DNA Polymerase B"
                     /translation="MALRGNVRPITETTQPQFAYYRATSRELFAKFLESAIRRFTSCT
                     LSIHVQYVFYKSSFDDFVEAHSAPMRTDIDIDDCEVEEGRILRLINEAEVGATDDLAG
                     SGYTMADIKSYYVNILPYCLMPEGITPTQYNTVSTTRNDMGKKSTIPRVGANSFIGAL
                     CIGFMAATGGPKIQKPRQLLQSQAEKFVKAFKLQSYVGKDINLSNVVNAHDRIDEFNL
                     IVINERGHIVYRRSFTLESEEEENEIGNYIVLLWKNAKWYYIKSVKALFGTSRKTRQQ
                     FCIKCNFCHDNMERCGKPKEIPMKFMIKEQPSEPRHLVGYADFEAYIDHETLEHRLSG
                     YSVCYTKREDKKAYIWAHRVTNLYNEDLTDAEPDVATHDLMKNFFDHINEFIRDYHDG
                     ISVDSPPICCAPGDYHSTSTWVFNSYNTGQPVTYCGYHLIRSDEKLVIYFHNFKGYDS
                     NFIVQYAIANNYECNIFTRRAAKVDQFLITHKENPFIRFEFRDSFNHLASPLGALADT
                     IENWINMPKRYKEAFESNKGPFPYDWFDDPHKLEDDIPREKAQWFNKLSQTTHPYWRE
                     AIRYFDQQEWTQFHQYHDFYNLLDTYLLAVVFEQYRSTVLTEDNIDPTYFFGVPSLSL
                     YTAVKANPTKYVAPPTAGLYHLLQKNIRGGVSQVLYRYAEKTENNYIKYLDVNALYSS
                     CMMERLPTEFISFIEGYWDRRGSEKYSSEEFTSIFLIDRITYPRELHDKPEHFQYPLC
                     PHHYQGKLCTTFLEKEKYLMHEDNFNFYKEKGLVMEDILATYIFKYEYVMRDYIKTNI
                     DKRNLATTPKPIKDLCKLKNNALFGKTCENVWKYKKIGINVVPDGSSDEEIKAFSRKF
                     KKAQEIQYITPMKVVYGEAYSHVKLCKPIQLGFVILERAKLKVYQFIHKIFEIYGERI
                     QLLYTDTDSLIILFKNFDRDPYYDLNLTMPHLIDVPIVNGKFAKATKEPGKWSDDSSY
                     KVIVKYCGLRAKSYALLFDDDTDSIKNKGIIKSAQINNNKINFNHFRAALVHDQKFVA
                     QQQIIFRRHRTYVLESRLQNKLAINTYDSKHMYARDKRTAVPFGYLGDKFSQLHYIIS
                     DFTGDKIHL"
     CDS             complement(3706..5064)
                     /inference="protein motif PDB:3N7X_A"
                     /codon_start=1
                     /transl_table=11
                     /product="Capsid protein"
                     /translation="MGISRKRARYTLHFDDDDNGGDEIGQQGVSQQAGGAGHGAGVLA
                     GKESIEPEKKLHLANTSNVIKFVHTYRNWYEIDTGLFAVPSQHSIHSLFTKEVKTLAA
                     KFVNNGTYVYAHFGVSPIRLSNFIVLSDNIQTTGGVNEVSSFVQNSKILHIKVSEPDI
                     GSAYAMYVKNVDDTTGRLALPYSNCNSGTSYNDPDMLAKLKFGSQKNDDYDIEDIGIF
                     TFKEQTITGMKKLRPTVNSFGIFDYAEARSGGISSSELDVYPAARLNTWNVQNQLKDY
                     KMSIIDATEVIHCCGPKYAPLVWSSNSPYSADKIILPDKLPEYQTAISASGQAVKNSL
                     VWQPQTKNYGAFIKEDVGSEIHATKRLAGRIDNKKCHDYITLIPIRKSDGTRMKLRAS
                     LLAETTITIHFMFRERALEEASLNIDEMQDWMEIVGGGHHEAHPNLKGIMTDGGMTHF
                     TF"
     CDS             complement(5048..5842)
                     /inference="protein motif PFAM:PF01057.16"
                     /codon_start=1
                     /transl_table=11
                     /product="NS1 Rep helicase"
                     /translation="MLRNRTSQTDRDDVIYLFDLCKKYRATTYSELYNAAKFSELKEI
                     MLGDRAMDKFNRACRLYGKYRYDEEHDDRFNYLIKLPKVENTVFDEIMEANSIDPYKF
                     VDDVKKWLGCKHMKRNTFILLGESNTGKTLFVSLLEEALMSKRVNCMDMSSDFMFGNL
                     INCNLIVMEEPFFAPVQLEDFKSLAGGKKLSVNSKYMEPQKLCRTPIILSCNFSTLCR
                     GHAPSVSENAVKNRSYIYRFDKLYEPKFTVGIEHLSYFLNKYGNKS"
     CDS             complement(5814..6218)
                     /note="no search hits"
                     /codon_start=1
                     /transl_table=11
                     /product="hypothetical protein"
                     /translation="MLYVYTRAAFTNFTDCTRKKDSVRLNLPYNKRLDKMQQVFGKFP
                     VIVTRTIPNLTESEETLLSDVLKKYGPPCTGAASSDPPEGNASNAQARKRTGRQQQQQ
                     QPPAKRPVSKQRGSYQFNAYEEDDASEQDFAN"
     CDS             complement(6248..6337)
                     /note="no search hits"
                     /codon_start=1
                     /transl_table=11
                     /product="hypothetical protein"
                     /translation="MRWVYNDFASSMELSQATCAPCRVRRLGI"
ORIGIN      
        1 cgtatagacg tacaacatgt ccaacgttac ctcctcgtta ccgggaatca gattccaaga
       61 cgacggactc tgcagggcgc acatgttgct tgtgatagct ccattgacga tgcgaagtcg
      121 ttatataccc atctcaagta cccacttcaa cttatcatca gacaaacaaa ccactcgaac
      181 cttgcgcttg ttatgtaact agctggtgca aaggcgagcg atgacctcta gatctttatc
      241 aaaacatcac tgatctacgt cactgataat ccccaccacc ctgatgataa gtattaagcg
      301 cacttcccac cagctagtta cataacaagc gcaaggttcg agtggtttgt ttgtcgggaa
      361 aaaagataag atgggtatat aaagtgggta ttttgtcgag agacgacatt acatcatggc
      421 tcttcgtgga aacgtacgcc ccatcaccga gactactcag ccgcagttcg cgtattatcg
      481 ggctacgtcg cgggaattgt tcgcaaaatt tttggagagt gccatacgta ggtttaccag
      541 ctgtactctg tcgatacacg tgcagtatgt gttttacaag agttcgttcg acgacttcgt
      601 ggaggcgcat tcggcaccga tgcgtaccga catcgatatt gacgactgcg aggtagagga
      661 aggaaggata cttcgtctga tcaacgaggc cgaagtcggt gccacggacg atttggcggg
      721 atccggttat actatggcgg atataaaaag ttattatgta aatatattac cttattgttt
      781 aatgcccgaa ggtataactc cgacgcagta caatacggtg agtactacga gaaacgatat
      841 gggaaagaaa tctaccatac cgagggtcgg agctaattcc ttcattggag cgttgtgcat
      901 aggatttatg gctgctaccg gcgggccgaa gattcaaaaa ccgcgacaac tgttgcaatc
      961 gcaggcggag aaatttgtta aagcgtttaa actgcagagt tacgtgggta aagacatcaa
     1021 tctgtctaac gtggtaaatg cgcacgatcg catagacgag ttcaatttga tcgtaataaa
     1081 cgagagggga cacatcgttt atcgacggag ttttactttg gaatccgagg aagaggaaaa
     1141 cgaaataggc aattatatag tattgttatg gaagaatgca aaatggtact acatcaagtc
     1201 ggtcaaagcg ttattcggca cgagtcgtaa aactcgtcag caattttgta taaagtgtaa
     1261 tttttgtcac gataatatgg agaggtgcgg taaacccaag gagataccta tgaaattcat
     1321 gatcaaggaa caaccgagcg aaccgagaca tctggttggt tatgcggatt ttgaggccta
     1381 catcgatcac gagacgttgg agcaccgact gagcggttat agcgtttgtt atacgaagcg
     1441 agaagataag aaagcgtata tttgggcgca cagggtaacc aatttatata acgaggatct
     1501 taccgacgcc gaacccgacg tagcgacgca cgatttgatg aaaaatttct tcgatcatat
     1561 aaacgaattt atacgcgatt atcacgatgg tataagcgtc gattcgccgc ccatatgttg
     1621 cgctccgggt gattatcata gtacgtctac ttgggtattc aattcctaca ataccggtca
     1681 accggtaacg tactgcggtt atcatttgat acgttcggat gaaaaacttg tgatttattt
     1741 tcataatttt aagggttatg acagtaattt tatcgtacaa tacgcgattg ccaataacta
     1801 tgagtgtaat atttttactc gacgcgccgc taaggtggat caatttttaa ttactcataa
     1861 ggaaaatcca tttatacgtt ttgaatttag agattcgttt aaccatttgg cttcgccgtt
     1921 gggagcgtta gccgatacga tagaaaattg gataaatatg ccgaaacgtt acaaggaagc
     1981 gtttgaatct aacaaaggac cgtttccgta cgattggttc gacgatccgc acaaattgga
     2041 ggacgatata ccgcgtgaaa aggcacaatg gtttaacaaa ttgagtcaaa cgacgcatcc
     2101 gtattggcgc gaagcgatac gttactttga tcagcaggaa tggacgcagt ttcatcagta
     2161 tcatgatttt tataatttac tggatacgta tttattggca gtcgtgttcg aacagtacag
     2221 aagtacggta ttaacggagg ataatataga tcccacatat ttcttcggtg taccgagtct
     2281 gagtctgtat accgcggtaa aggcgaatcc tactaagtac gtggcaccac ctacggccgg
     2341 tttgtatcac ctgttgcaaa agaatatcag aggtggagta tctcaggttc tgtatagata
     2401 cgctgaaaaa acggagaata attatataaa gtatctcgat gtaaatgccc tttattcgtc
     2461 gtgcatgatg gaacgtttac cgacggagtt tatatcgttc atagaagggt actgggatcg
     2521 gcgtggatcc gaaaagtata gcagcgagga gtttacgagt atatttctca tcgataggat
     2581 tacgtatccg cgcgaactac acgataaacc ggaacatttt caatatccgt tgtgcccgca
     2641 ccattaccag ggtaaattat gtacgacgtt tttggaaaag gaaaaatatc tgatgcacga
     2701 agacaatttt aatttttata aggaaaaagg cttggtgatg gaagatatat tagcgactta
     2761 tatttttaag tacgaatacg tgatgcggga ttatattaag accaatatcg acaagcgaaa
     2821 tttagcgacg acgccaaaac cgattaaaga tttgtgtaag ttaaagaata acgctctgtt
     2881 cggtaagact tgtgaaaacg tatggaaata taaaaagatc ggtataaacg tcgtaccgga
     2941 cggtagtagc gacgaagaga tcaaagcgtt ttcgcgtaaa tttaagaaag cacaggaaat
     3001 tcaatatata accccgatga aggtggtata cggtgaggcg tatagtcacg ttaaattatg
     3061 caaacctata caattgggat tcgtaatatt ggaaagagct aaattaaaag tatatcaatt
     3121 tattcataaa atattcgaaa tatacggtga aaggattcaa ttgttgtata cggatacgga
     3181 ttcgttgatc atattgttta aaaattttga cagagatccg tattacgacc taaatttaac
     3241 gatgccacat ttgatagacg tacctatcgt aaacggcaaa tttgcgaaag caacgaaaga
     3301 accgggcaaa tggtccgacg attcgtcgta taaggttata gttaaatatt gcggattacg
     3361 cgccaaatcg tatgctctcc tgttcgacga cgatacggat tcgattaaga acaaaggaat
     3421 tatcaaatca gctcagatca ataacaataa gataaatttt aatcattttc gcgcggccct
     3481 ggtgcacgat cagaaattcg tcgctcagca acagattata ttccggcgcc acagaaccta
     3541 cgtattggaa agtaggttac aaaataaatt agccattaat acgtacgata gcaaacatat
     3601 gtacgcgagg gataagagga cggccgtgcc gtttggttat ctgggtgata aatttagtca
     3661 actacattat atcataagcg attttactgg tgacaaaata catctttaaa aagtaaaatg
     3721 tgtcatgccg ccgtcggtca ttattccttt caaattggga tgcgcctcgt gatgtccacc
     3781 tccgactatc tccatccaat cctgcatctc gtcgatattg agactagcct cttccaacgc
     3841 acgttcgcga aacataaagt gtatggtaat ggtagtctcg gcgagcaacg acgctcgaag
     3901 tttcattctc gtaccgtcgg atttgcgtat aggaatcagc gtaatatagt cgtgacattt
     3961 cttattgtcg atcctcccgg ccaaacgttt agtcgcatgt atctcggaac cgacgtcctc
     4021 ctttatgaac gctccgtaat tcttcgtttg cggttgccaa accagagaat tctttaccgc
     4081 ctgtccactc gccgatatag cggtttgata ttccggtaac ttatcgggta atattatttt
     4141 atccgccgaa taaggggaat tggacgacca taccaacgga gcgtattttg gtccgcaaca
     4201 atgaataacc tccgtcgcgt cgataatgga cattttgtaa tccttcaatt gattctgtac
     4261 gttccaggta tttaatcgcg ccgccggata cacgtccaat tccgacgaac ttataccacc
     4321 gctgcgcgcc tcggcatagt cgaatatacc gaagctattc acggtgggac gtaatttttt
     4381 cattcccgtt atagtctgtt ccttgaacgt aaatatcccg atatcctcga tgtcgtagtc
     4441 gtcgttcttc tgcgatccaa atttcagctt ggccagcatg tccggatcat tgtacgatgt
     4501 cccggaattg caattggaat acggcagagc caggcgtccg gtcgtgtcgt cgacgttttt
     4561 gacgtacatg gcataggcag aaccaatatc gggctcgctt accttgatat gaagaatctt
     4621 tgaattttgt acgaacgacg agacctcgtt cacaccgccg gtagtttgaa tattatcgct
     4681 aagtacgata aaattactca atcttatggg cgaaacgccg aaatgcgcgt acacgtacgt
     4741 tccgttattg acaaattttg cagccaacgt ttttacttcc ttcgtgaata aactgtgaat
     4801 agaatgctgc gacggcacgg caaaaagacc cgtatcgatc tcgtaccaat tacgatacgt
     4861 atgaacaaat ttaatcacgt tcgacgtatt cgctaaatgt aattttttct ccggttcgat
     4921 ggattcttta ccggccagaa ctccggctcc gtgtcccgct ccaccggcct gctgcgacac
     4981 gccttgctgt ccgatctcgt caccgccgtt gtcatcgtcg tcgaaatgaa gggtataacg
     5041 agcacgttta cgacttattc ccatatttat ttaaaaaata tgacagatgt tctattccta
     5101 cggtaaattt aggttcgtac agtttgtcga atctatatat gtaagaacga ttctttacgg
     5161 cattttcgct caccgatggt gcgtgtccgc ggcacagcgt cgaaaagtta caactcagta
     5221 ttatcggcgt acgacagagc ttctgcggtt ccatatactt gctgttgact gacaattttt
     5281 tacctccggc gaggctttta aaatcttcca actgtaccgg cgcaaaaaac ggttcttcca
     5341 ttacgataag attacaattg attagattac caaacataaa gtccgaagac atgtccatac
     5401 aatttacgcg cttggacatc aaggcctcct ccagtaacga aacgaacaac gttttaccgg
     5461 tattcgattc gcccaacaga ataaacgtat tacgcttcat gtgcttacag cccaaccatt
     5521 ttttcacgtc gtcgacaaac ttatagggat ctatgctatt cgcttccata atttcatcga
     5581 acacagtatt ttctacctta ggtaatttta ttaaataatt aaacctatca tcgtgctcct
     5641 catcgtaacg atactttccg tacaacctac acgcacgatt aaacttatcc atcgcgcgat
     5701 cacccaacat tatctccttt aactcgctaa attttgccgc attgtacaac tcgctgtacg
     5761 tcgtagctcg atacttctta caaagatcga acaaatatat aacgtcgtcg cgatcagttt
     5821 gcgaagtcct gttccgaagc atcgtcctcc tcgtaggcgt tgaactgata gcttcctcgc
     5881 tgtttggata ccggtcgctt agcgggtggc tgttgctgct gctgctgacg ccccgtacgc
     5941 ttccttgctt gcgcatttga tgcatttccc tctggaggat cgctgctggc cgctcccgtg
     6001 cagggcggtc catacttctt caacacgtcc gacagcaacg tctcctccga ttccgtcaga
     6061 ttcggtatcg tgcgcgttac tatgaccgga aatttaccaa acacctgttg catcttgtcc
     6121 aatcgtttat tgtacggcaa gttcagacgc acggaatcct tcttgcgagt gcagtccgtg
     6181 aaattcgtga acgccgctcg cgtatagacg tacaacatgt ccaacgttac ctcctcgtta
     6241 ccgggaatca gattccaaga cgacggactc tgcagggcgc acatgttgct tgtgatagct
     6301 ccattgacga tgcgaagtcg ttatataccc atctcaagta cccacttcaa cttatcatca
     6361 gacaaacaaa ccactcgaac cttgcgcttg ttatgtaact agctggtggg aagtgcgctt
     6421 aatacttatc atcagggtgg tggggattat cagtgacgta gatcagtgat gttttgataa
     6481 agatctagag g
//
