# Supplementary material for: Widespread Horizontal Gene Transfer Among Animal Viruses
Source: bioRxiv. 2024 Mar 26:2024.03.25.586562. Preprint. [Version 2] doi: 10.1101/2024.03.25.586562 (PMC11071296; doi:10.1101/2024.03.25.586562)
Supplement: Supplement 2 [file media-2.zip › File2_Maps/Parvo_apodemus6129_mouseBidnaPNV_Run18s7.gb]

LOCUS       Parvo6129               6183 bp    DNA     linear       10-NOV-2023
DEFINITION  [label=nearest existing NCBI txid535600].
ACCESSION   
VERSION
DBLINK      BioProject: PRJNA393166
            BioSample: SAMN09074579
            Sequence Read Archive: SRR7122347
KEYWORDS    .
SOURCE      Parvovirus apodemus6129
  ORGANISM  Parvovirus apodemus6129
            Unclassified.
REFERENCE   1  (bases 1 to 6183)
  AUTHORS   Buck,C.B., Welch,N., Belford,A., Varsani,A., Pastrana,D.V.,
            Tisza,M.J. and Starrett,G.J.
  TITLE     Widespread Horizontal Gene Transfer Among Animal Viruses
  JOURNAL   Unpublished
REFERENCE   2  (bases 1 to 6183)
  AUTHORS   Buck,C.B. and Tisza,M.J.
  TITLE     Direct Submission
  JOURNAL   Submitted (10-NOV-2023) Lab of Cellular Oncology, National Cancer
            Institute, Building 37 Room 4118, Bethesda, MD 20892, USA
COMMENT     ##Assembly-Data-START##
            Assembly Method       :: Megahit v1.2.9
            Assembly Name         :: Parvo6129
            Coverage              :: 92x
            Sequencing Technology :: Illumina
            ##Assembly-Data-END##
FEATURES             Location/Qualifiers
     source          1..6183
                     /organism="Parvovirus apodemus6129"
                     /mol_type="genomic DNA"
                     /isolate="mouseBidnaPNV"
                     /isolation_source="Apodemus sylvaticus"
                     /note="wood_mouse"
     CDS             1..3324
                     /note="similar to 2PYJ_B (adintovirus type B DNA
                     polymerase clade Alpha)"
                     /codon_start=1
                     /product="PolBa"
                     /translation="-
                     AVRLEPTDLTEGDFWTTDFDQITNYVCDYLDYHQHSIYFVVHASAIFTSDDNEDREIH
                     LAPSSPELFDPDMPRDVLRNQIELKYDEMHEPEGWEGLESSGWTIVPGSFTYWFKIIQ
                     FQPNNTPSEHGKNRKDGPDYDDDVDPDDPPADDNQPRPVREKLDRYNTLLLSIANYHV
                     PNTGRLSNIRLYPVLHAWLEERHFKPNELISPGNIANWHERVGQFNLRIFSEHGNVIY
                     CKNMDDSDEFIDIIWSNRRFKLITNLWSLLGEKRDRVFCNLCRKFHRQEESCRQTIAS
                     ATSDTVYVPEYPRGRHACVTYADFESIVQVDNKHFCSGFAFIMVDKEGIKIQDSYCNA
                     MDTDCSYHEGIRVETVFMDHLFQASYDYAFLEMLYQGGGDLIGVAVGTITGIALKSLA
                     KRMRKTFICPLCNEEVGDLQRYVTGKNFINGGYGKHHKACWEDPKNACVTYFHNFKGY
                     DSHYILREIMRLRQYEVSFIRGKSFEKFDIISVTKQYPEGQIRITFKDTFNYLSTSIA
                     KLVKNVETWKYTDEEDRQNKGTFPYKWFNDFDKLNYTALPGTDEWFNDITQSDIDPQP
                     AIDLWNKKQFANFGEFHDYYMRVDVKQLADIFEEFRDACISSSKTDTEDGLDPVYFQG
                     APGYTWQKSLELVGEKMYIIPDVEVYIDIQQNIRGGISQVMHRYVNIEEDKNKTMLYL
                     DVNSLYSACMTEKLPTKYLGTKYTLPDEWQEIYTGTSSMCAFMCVDLDYPEHLHDLHT
                     AYPLAPHKYNGRLCTTFLPKYKYLVHSECLKFYLAEGMILTKFHYMYLFDQDYILKDY
                     VSSNIDKRRATNSAPLKTLYKLLNNSLYGKTCENKFKYRKFDVHVEERGVWGKINTYL
                     IDAVNWLPMEDKVLVEHRIKRIILDKPIQIGFAILELAKLKMYQFLFNVQQVFPDVKP
                     LYTDTDSLLLLFNHPSPEEELFNNPLTKPLLDFDKVPESWRVHTPGTHKQSGLWSLET
                     TERVVEFIGIRAKTYCYRTDSNKTVLRNKGITSHAIELNTRKKLTIEHYKDVLFKNKE
                     IRVHQVLIASKKHNIINRVQTKLALSNNDEKRQVLPDKITTVPFGYKGERYAEYISDD
                     KTDL"
     CDS             3327..3728
                     /codon_start=1
                     /product="NSx"
                     /translation="MTFQAQYSGVPMLDNSTLIYTLNENSDLEFSDFALIIKSLHSYK
                     VNNIEESPDYNQVIVKLQYNASMKNVRHRLGNVPATVRKCNPFIKPTELSAVESLRTR
                     FGFGAALEEEEPETPEPAKKRRYKKMPKADV"
     CDS             3532..4515
                     /note="protein motif:ParvoNS1e/PFAM:PF01057.16"
                     /codon_start=1
                     /product="NS1"
                     /translation="MSDTVSVMSPLRYESATHSLSPLNSQLLSLSELALDLEQHLRKR
                     NLRHQSQLKNAATKRCLKLMFKYNARSISELYDQCDSTEWAELLYVADVSLHKHLNVA
                     LEMYIKDSLQFQRQDRWLWLVKNAKRIPDEIEEFKRLFRAQNINIVNFSNDVFNLLRC
                     VDAKKNCLRLIGAPNSGKTLIAQLIASVFIASYVNNHNSENEFYLSCFLNTALNVCEE
                     LMISPATAEDFKSILGGAPLMISKKYSPKQILIRTPVIVTSNHSQFGRGHIAPTDEAA
                     LRLRCYTYTFSDMYRPSIILTLPSLAYLIYVSCDNPNKYCVPYFFRHSFTR"
     CDS             4512..6128
                     /note="similar to Infectious hypodermal and haematopoietic
                     necrosis virus, capsid protein; PFAM:PF16530.5"
                     /codon_start=1
                     /product="VP"
                     /translation="MKRASDGSSKSEGGVAKGMPGGQDDKTDPIPRQLKVQEITLHFV
                     QRSWEEIGPGELKYLPLSQTPYYMFDQAMLGQLYKFKNLWATAYYHTPKARMSNLIML
                     QDDLINQGGTPMETTAFTQACYMLKYQPTKQQLYFQLANIDNCQTGQRTILNYNLSET
                     KCGSDYSYLINLANYSDFEKLAILPAKIDEYAGFNPHELVDVKGGSVSQIKNIYIAPD
                     PGSGALTNYGANLQPETIPVIDTLKQVTWCRNLDHISLHKYGDVVEFPITTNLEGVPL
                     LKNERNDLTTRTIKVEDQVNKYEYYQEFCWPGNNRAYYHRDDNLAEYDVYAKNKSFKP
                     LAHHFITMPPIRKANGALLKQRCSFLLEQSFSITFHAAESVWGSNSNDEFILNQKNGV
                     ILRPNLYGKVNSAKKDEHALWPKGYILNCKNPDICPYDNSFATLINLLIDNNALMQFD
                     HTPPSLRTYMYDLEHKDLDNATFAEEAFRTMWASWIHDVFVSGVLSPFSFFKEESNIC
                     ATLSGSSGNEFKKCSTSSAEIGQFRSYIIT"
ORIGIN      
        1 agggctgtac gactcgagcc aaccgatcta acagaggggg acttttggac cacggacttt
       61 gatcaaatta cgaactatgt ttgtgattac ttggattacc accagcattc catatatttt
      121 gtggtacatg cttcagctat ctttacaagt gatgataatg aagatcgtga gatacacttg
      181 gctccgagct ctcctgagct ttttgatcct gacatgcccc gtgacgttct tcggaatcaa
      241 attgaattaa aatatgacga aatgcacgaa ccggaaggat gggaaggtct tgaatcatct
      301 ggatggacta ttgtacctgg ctcatttaca tattggttta agataataca attccagccc
      361 aacaacacac cctctgaaca tggaaagaat cgtaaagatg gtcctgatta tgatgatgac
      421 gtagaccctg atgatcctcc tgcagatgat aatcaacccc gccctgtacg agagaaatta
      481 gataggtata ataccttatt gttatcaata gctaattatc atgtgccaaa tactggaaga
      541 ttaagtaata taagattata ccctgttttg catgcatggc tagaagaaag gcactttaaa
      601 cctaatgaat taattagtcc aggaaatatt gctaattggc acgagagagt aggacagttt
      661 aacttaagaa tattctcaga acatggaaat gttatatatt gtaagaatat ggatgattcg
      721 gatgaattta ttgatattat ttggtcaaat agacgcttta aattaataac gaatttatgg
      781 tctcttctag gggaaaaaag agaccgcgtc ttctgtaatc tctgcaggaa gtttcatcga
      841 caagaagaaa gctgtagaca aaccatagct tccgctacgt cagacacagt atatgtacct
      901 gaatatcccc gaggtcgtca cgcatgcgta acgtatgcag attttgaaag tattgtacag
      961 gtggacaata agcacttctg ttcggggttt gcatttatca tggtagataa agagggtata
     1021 aagattcaag atagttactg taatgccatg gatacggatt gcagttatca tgaaggtata
     1081 agggtagaga ctgtatttat ggaccacctg tttcaagcat catacgacta cgcattttta
     1141 gagatgttat atcagggtgg aggggatctt atcggtgttg ccgtaggaac aatcacaggt
     1201 atagccttga agagtttagc taagaggatg agaaaaacct ttatctgtcc attatgtaat
     1261 gaagaggtag gtgacttaca gagatacgtc acaggaaaaa atttcataaa cggaggctat
     1321 ggtaaacatc ataaggcatg ctgggaagac ccaaagaacg catgcgtgac gtacttccac
     1381 aattttaaag gttacgattc gcattatatc ttaagggaga taatgagatt acgtcaatac
     1441 gaggtatctt tcataagggg taaatcattt gaaaaattcg atattatcag tgttactaag
     1501 caatatccag aggggcagat aagaattacg tttaaggaca cgtttaatta tctatcaaca
     1561 tcgatagcca aattagtcaa aaacgtagaa acatggaagt atacagatga agaagatagg
     1621 caaaataaag gtacattccc ctacaaatgg ttcaatgact ttgataagtt aaattacaca
     1681 gcacttcccg gaactgacga atggtttaat gacatcacac aatcagatat agaccctcaa
     1741 cctgcaatag acttatggaa caaaaaacag tttgcaaact ttggagaatt tcacgactac
     1801 tacatgcggg tagacgtaaa acagttagca gatatattcg aagaatttcg tgacgcatgc
     1861 atctcatcat caaaaacaga tacggaagat ggattagacc cagtatattt tcagggggca
     1921 ccggggtata catggcaaaa aagtttggag ctggtaggtg aaaaaatgta tattatacct
     1981 gacgtagaag tatatataga tatacaacaa aacatcagag ggggtatttc ccaggtgatg
     2041 catagatacg tcaatataga agaagataaa aataagacga tgctatatct agatgtaaat
     2101 tccctgtact cagcatgtat gacggagaag ctccctacaa agtacttagg tactaagtac
     2161 acgttacctg atgaatggca agaaatatac acaggtacaa gtagtatgtg cgcatttatg
     2221 tgcgtagatc tcgactaccc agaacaccta catgatttgc atactgcata tcctttagct
     2281 cctcataaat ataatggtag attatgtaca actttccttc ccaaatataa gtatttggtg
     2341 cactcagaat gtcttaaatt ttacttagcg gagggtatga tattaactaa gttccattac
     2401 atgtacttat tcgatcaaga ttatatctta aaagattacg tatcttcaaa tatagataaa
     2461 cgtagggcca caaattccgc acccttaaaa acattatata agctattaaa caactcctta
     2521 tatggtaaaa catgcgaaaa taaatttaaa tatcgtaaat ttgacgtaca tgtagaagag
     2581 aggggagtat ggggtaaaat aaacacatat cttatcgatg cagttaattg gttaccgatg
     2641 gaggataagg tattagtaga acaccgtatc aaaagaatca tattagataa acctattcaa
     2701 attggattcg caatcttaga attagcaaaa ttaaagatgt accagttttt atttaacgta
     2761 caacaagtat ttcctgacgt caaacccctc tacacagata cagatagctt attactgtta
     2821 tttaatcatc ccagtccgga ggaggagtta tttaataacc ctctaactaa acctctacta
     2881 gattttgata aggtcccgga atcatggcgt gtacacacac ctggcacgca taaacaaagc
     2941 ggattgtggt ccctagaaac aacggagcgc gtggtagaat ttatcggtat aagggcaaag
     3001 acctattgtt atcgtactga tagcaacaaa acagtattgc gcaataaggg aattacatca
     3061 catgctattg aacttaatac gcgtaaaaaa ctaacaatag agcattacaa ggacgtatta
     3121 tttaagaata aagagataag agtgcaccag gtgcttatcg catctaaaaa acataacata
     3181 ataaatagag tgcaaacaaa gctagcgtta tctaacaatg atgagaagag acaggtgtta
     3241 cctgataaga taacaaccgt accctttgga tataaaggag agcgttacgc tgagtatata
     3301 tcagacgata aaacagattt gtagctatga cgttccaggc tcagtacagt ggtgtcccca
     3361 tgttggacaa ctccacgctt atctatacgt tgaatgaaaa tagtgatttg gaatttagtg
     3421 attttgcttt gataatcaaa tctctgcact cctacaaggt aaacaacatc gaagaaagcc
     3481 ctgattacaa ccaagtcata gtaaaactcc agtataacgc atcaatgaaa aatgtcagac
     3541 accgtctcgg taatgtcccc gctacggtac gaaagtgcaa cccattcatt aagcccactg
     3601 aactctcagc tgttgagtct ctccgaactc gctttggatt tggagcagca cttgaggaag
     3661 aggaacctga gacaccagag ccagctaaaa aacgccgcta caaaaagatg cctaaagctg
     3721 atgtttaaat acaacgccag gtccattagc gaactttacg accagtgtga ttctacagag
     3781 tgggctgaat tactctacgt cgccgatgta agtctccata agcatctcaa tgtagcccta
     3841 gagatgtaca tcaaggacag cctacagttt cagagacagg atcgatggct atggttagta
     3901 aagaacgcta agcggattcc tgacgaaata gaagaattta aacgtttatt tagagctcaa
     3961 aatattaata ttgttaactt ctccaatgat gtatttaacc tgttgagatg tgtagatgct
     4021 aaaaagaact gcttacggtt aattggtgct cctaattcag gaaagacttt aattgctcaa
     4081 ttaattgctt ctgtgtttat tgcttcttat gtaaacaatc ataattctga aaatgaattt
     4141 tatttatctt gttttttaaa tactgccctc aatgtatgtg aagagttaat gatctccccg
     4201 gcaaccgcgg aagatttcaa atctatttta gggggtgctc ctttgatgat atcgaagaag
     4261 tactctccaa aacagatcct tatcagaaca cccgtcattg tgacgtcaaa tcacagccaa
     4321 tttggcaggg gacatatcgc gccaacagat gaggcagccc taagacttag gtgttatacc
     4381 tatacatttt ctgatatgta ccgcccctct attatattaa ctcttccctc attggcttac
     4441 cttatctatg tatcatgtga caatcctaat aaatactgtg tgccatactt ttttcgtcat
     4501 tccttcacac gatgaagaga gcatcagacg gttcttctaa gtcggaggga ggggtagcta
     4561 aaggtatgcc tgggggacaa gacgataaga ctgatcctat tcctaggcag ttaaaagtac
     4621 aagagattac cctccatttt gttcaaagat catgggaaga gataggtccc ggggaattaa
     4681 aatatctccc cttatctcaa acaccctatt atatgtttga tcaggctatg ttaggacaat
     4741 tatataaatt taaaaatcta tgggctaccg cttattatca tacgccaaag gctagaatgt
     4801 ctaatttaat tatgttacaa gatgacttaa ttaatcaagg gggtacacct atggaaacaa
     4861 ctgcctttac acaagcatgc tatatgttaa aatatcaacc tacaaaacaa cagctatatt
     4921 ttcaattagc aaatattgat aattgtcaaa cagggcaaag aacaatatta aattataact
     4981 tatcagagac aaaatgcgga tcagattatt cttatctaat caatttagcc aattattcag
     5041 actttgaaaa attagcaata ttacctgcaa aaatagatga atatgcagga tttaatcctc
     5101 acgagttggt agatgtaaag ggagggtcgg tatcacagat aaaaaatata tatatagcgc
     5161 cagatccagg tagcggtgca ttaactaatt acggagctaa tttacaacca gaaacaatac
     5221 ctgtaataga tacattaaaa caagtcacat ggtgtagaaa tttagatcat atatcattac
     5281 ataaatatgg tgacgtagta gaatttccga taacaacaaa tttagagggg gttcccctat
     5341 taaaaaatga aagaaatgac ttaacaacgc gtactataaa agtcgaggac caagtaaata
     5401 aatatgagta ttatcaagaa ttttgttggc ctggtaataa cagggcgtac tatcatcgag
     5461 atgataattt agcagaatat gacgtatatg ctaaaaataa atcatttaaa cctttagccc
     5521 atcattttat tacaatgcct ccaattagaa aagctaatgg tgctctctta aaacaaaggt
     5581 gttcattttt attagaacag tctttttcaa ttacgtttca tgcagctgaa agtgtgtggg
     5641 gatctaattc aaatgatgaa tttattttaa atcagaaaaa cggtgttatt ttacgcccaa
     5701 atttgtacgg aaaagtaaat agtgctaaaa aagatgaaca tgcattatgg ccaaagggct
     5761 atatcttgaa ctgcaagaat cctgacatct gtccttatga taactccttc gcaacgctga
     5821 taaacttgtt gatagataac aacgcgctta tgcaatttga tcacacacca ccatcactac
     5881 gtacttatat gtatgacctt gaacacaagg atctagataa cgctaccttt gcagaagaag
     5941 ccttccggac catgtgggca agttggattc atgacgtatt tgtttcagga gtcttatcac
     6001 ccttttcatt ttttaaagaa gaatcaaata tttgtgcaac tttgagtggc agcagtggaa
     6061 atgaattcaa aaaatgtagt acgtcatctg cagagattgg acaatttaga tcatatatca
     6121 ttacataaat atggtgacgt agtagaatta ccgataacaa caaatacgtc atgaatccaa
     6181 ctt
//
