# Supplementary material for: Widespread Horizontal Gene Transfer Among Animal Viruses
Source: bioRxiv. 2024 Mar 26:2024.03.25.586562. Preprint. [Version 2] doi: 10.1101/2024.03.25.586562 (PMC11071296; doi:10.1101/2024.03.25.586562)
Supplement: Supplement 2 [file media-2.zip › File2_Maps/uPapilloma_myotis_batfeces_4612_4636.gb]

LOCUS       uPapilloma4636ct_1      4636 bp    DNA     linear       01-JAN-2019
DEFINITION  [note: taxonomic lineage
            d_Viruses;-
            _Monodnaviria;k_Shotokuvirae;p_Cossaviricota;c_Papovaviricetes;o_Zu
            rhausenvirales;f_Papillomaviridae] [isolation_source=original].
ACCESSION   
VERSION
DBLINK      BioProject: unknown
            BioSample: unknown
            Sequence Read Archive: unknown
KEYWORDS    .
SOURCE      Papillomaviridae sp. ct5PFHL (unknown)
  ORGANISM  Papillomaviridae sp. ct5PFHL
            Unclassified.
REFERENCE   1  (bases 1 to 4636)
  AUTHORS   Taker,C.
  TITLE     Cenote-Taker 2 dummy template file. Do NOT submit
  JOURNAL   Unpublished
REFERENCE   2  (bases 1 to 4636)
  AUTHORS   Taker,C.
  TITLE     Direct Submission
  JOURNAL   Submitted (01-JAN-2019) Taker 2, Cenote, 1000 Circle St., Cenote,
            DC 31111, USA
COMMENT     ##Genome-Assembly-Data-START##
            Assembly Method       :: unknown_assembler
            Genome Coverage       :: 1x
            Sequencing Technology :: Illumina
            Annotation Pipeline   :: Cenote-Taker 3
            URL                   :: https://github.com/mtisza1/Cenote-Taker3
            ##Genome-Assembly-Data-END##
FEATURES             Location/Qualifiers
     source          1..4636
                     /organism="Papillomaviridae sp. ct5PFHL"
                     /mol_type="genomic DNA"
                     /isolation_source="unknown"
                     /collection_date="unknown"
                     /note="genome binned from sequencing reads available in
                     unknown;
                     derived from metagenome: unknown"
     CDS             2..322
                     /inference="protein motif CDD:PHA02778"
                     /codon_start=1
                     /transl_table=11
                     /product="major capsid L1 protein"
                     /translation="-
                     VNAPSQALQERYRYITSMATKCPDSLVPVEPADPYKDLRFWTLDLSEKLTEQLDQTAL
                     GRKFLFQSGLMARAAGQRVSVPRAPRCARSRTSCTKTPPRKRKRTCK"
     CDS             481..576
                     /note="no search hits"
                     /codon_start=1
                     /transl_table=11
                     /product="hypothetical protein"
                     /translation="MISPSPKAIAVPERIILHGNDCCQQLYGYSK"
     CDS             679..1098
                     /inference="protein motif PDB:4GIZ_C"
                     /codon_start=1
                     /transl_table=11
                     /product="E6 Protein"
                     /translation="MDHWETVEDTARARGCRVIALTVPCNFCKRALTNIEKCFFDGYG
                     MTLRWVGGNPYACCLPCLRLCARIEFALHLVRYTGAQALAREQGRDLCTLPVRCRSCL
                     RPLSWSEKARLQEQDASLGIVRGRLRGICELCETVVV"
     CDS             1095..1415
                     /note="no search hits"
                     /codon_start=1
                     /transl_table=11
                     /product="hypothetical protein"
                     /translation="MNNEDHVEPPDPDSEDEAIGLESGEEAEEDGGPTSNSEGEEDEP
                     DGGIIARRFLCLCAGCDNVMSIGTLATRNGSFLFHTLLLAEKLTLICNSCLADIGLLP
                     DDGE"
     CDS             1405..3495
                     /inference="protein motif PFAM:PF00519.16"
                     /codon_start=1
                     /transl_table=11
                     /product="E1 Replicase"
                     /translation="MANNSGTGENGQGGQYFLMREAECEDDDGDSGEGESEFDDGDTE
                     TDDGFLDDDECDQGNSLALLQELQRQESDRLEGNIKRKLLGSPQVPDTVDEAQCLSPR
                     LQDVSITPRTKRVRKQLQFGNNEAPAANGEIRLEPGQVPEGGGNTITVRAMVHRESTP
                     APTPEPAEPPVDLNSSGDSGVVEGTEESEEIRFGRMRPEEAVAQHRESFNKGQYVRDL
                     LKSAHVQSVVLGQLRAAFEVAFSDLTRPFKSNKSMSNEWVVGCTGTEVTMIVAARQVL
                     QEHCDYFLMRDGMGGRTPCTLLHLSFRHEKNRDTIKKLIKHMLCLHEEQVVANPPRTS
                     SVLAAMYWYRIGMSPYDNVYKYGPFPRWITEQAVANHIDGIKNPVFELTKMVQWAYDH
                     EYTDESVIALEYAELATKEVNAKAFIMSNSQAKYVRDCATMVKHYRRAEMRRMSMSEW
                     IMRRCKRVPHAEREDTRGWRAIVQFLRRQEIEFPIFAGAMTQWLKGTPKRNCIVLQGA
                     PDTGKSLFAMSLMRFLGGAVASFVNSKSQFWLQPLAHTKVGLIDDATKPFWDYCDTYL
                     RTAFDGNPVSIDMKHKAPVELKFPPLLITTNVAVKEDSRWHYLHSRIRVFTFPTGVHI
                     KDSSTIKDSHWRSYFLKFWQTLELSDQEEEEEEEEEQDKEQQESILTNKNGEQQAATA
                     LRFHRRKDSRSDRK"
     CDS             3425..4636
                     /inference="protein motif PFAM:PF00508.16"
                     /codon_start=1
                     /transl_table=11
                     /product="E2 (early) protein"
                     /translation="MASNRLQQRLDSIEERILDLIESESRDIRDHLAYWMLVREEQVV
                     LHGARQKGYSRVGHRSVPASAASKAAAKQAIEMTLSLETLARSQYSHEPWTLQETSWE
                     RYTQAPERLFKKDGESLDIEWGDRVAIREPIWKWLYFRDHQGTWHKTAGGTDNKGAYY
                     TTGEGKVYYVDFCDLEQKYGPGWKATVNNVVVASSGGGCAATRPLVGNSPRHEPLGRA
                     PAHPGPQSPARAGSSTGGAGSKPSTRSHPSATSPVTRATPRPGRRAGAGVGVGAGGPG
                     PRTPGQPRLRFPAPGRLAAPSPGDVGTRHTAATPAARGRLQRLLAEAWDPPGLVLLGQ
                     ANSLRCLRRRYTKQHNKWFTDISTTWRWTKQGGPACMLVQFRDAEQRQQFLLRVPIPK
                     SVATHAVSFFA"
ORIGIN      
        1 gtctgtgaat gctcccagcc aggccttgca ggagcggtac cgatacatta cctccatggc
       61 cactaagtgt cctgattctt tggttcctgt ggagcctgct gatccctaca aggaccttcg
      121 gttctggacc cttgacctct ctgagaagtt gactgagcag ttggaccaga cggccctggg
      181 ccggaagttt ctgttccaga gtggactcat ggctcgggct gctggacagc gagtgtccgt
      241 cccccgcgct cctaggtgtg caaggtctag gacgtcctgt accaagacgc ctccgcgtaa
      301 gaggaaacgc acgtgcaaat gaccatgcag cccctgtaca aataaacata tataccccat
      361 atatgtgtgt ttgactcacc cctgccctcc ttcccgcata tatatggcgc cagttggatg
      421 acctcttaat cggatttatg caggcatgtt gctccctgct gcagcctgcc tgagattggc
      481 atgattagcc caagcccgaa agcgatcgct gttccagaaa gaataatcct tcatggaaat
      541 gattgttgcc aacaattata tgggtattca aagtgattga gcgatcgaaa ccggtcgtcc
      601 ggtaaaaagc ccgccagaag gggctgggga tcggaagcga tcgtctatat aaacaaggta
      661 agtgcaaggg gcggcagcat ggaccactgg gagacggtgg aagacacggc gagggccagg
      721 ggctgcaggg tgatcgctct cacggtcccc tgcaacttct gcaagcgcgc tctgacgaat
      781 atagagaaat gcttctttga cgggtatggc atgactttgc ggtgggtcgg gggcaaccca
      841 tatgcctgct gcttgccctg cttacgtctc tgtgcacgga tagagtttgc gttgcacctg
      901 gtgagataca caggcgcaca ggcactggca cgggaacagg gcagggattt atgcaccctg
      961 ccagtgcggt gcaggagctg tcttagacca ctgtcgtgga gtgagaaggc acggctgcag
     1021 gagcaggacg cgagcctcgg gatcgttcgg ggacggctcc gcggcatttg tgaattgtgt
     1081 gagacagtgg tagtatgaac aacgaagacc acgtcgagcc accagaccct gatagcgagg
     1141 acgaggcaat agggttggaa agcggagaag aggcggagga ggacggtggg ccaacctcca
     1201 actccgaggg cgaggaggac gaaccggacg ggggtattat agcccggcgc ttcctatgcc
     1261 tgtgcgcagg ctgtgacaac gtaatgtcca tagggacgct cgccacacgg aacggatcct
     1321 tcttattcca taccttattg ctggcagaaa agctaacgct catttgcaat agctgtctgg
     1381 cagacatagg actcctaccc gacgatggcg aataattcag gtactgggga aaacggacaa
     1441 ggagggcaat acttccttat gcgggaggcg gaatgcgagg acgacgacgg cgacagtggg
     1501 gagggggaga gcgaattcga tgacggggac acagaaacgg acgatgggtt cttagatgac
     1561 gatgagtgcg atcagggaaa ttccttggcc ctcctacagg aactacaaag gcaggagagc
     1621 gacaggttag aaggtaatat aaaacgaaag ctacttggca gtccgcaggt accggacacg
     1681 gtagacgagg cacagtgcct cagccccagg ctgcaggacg taagcataac cccgcggact
     1741 aaaagagtta ggaagcaact gcagttcggg aacaatgaag ctcctgcagc taatggcgag
     1801 atacgactgg agcctggaca ggtaccggag gggggcggga acacaatcac agtacgtgct
     1861 atggtgcata gggagagcac cccggccccc acgccggagc cagcagagcc ccccgtagat
     1921 ctgaatagct cgggggattc gggagtggtg gaagggaccg aggaatccga ggagatacga
     1981 ttcgggcgca tgcggccaga ggaggcagta gcacagcaca gggagtcatt caacaagggc
     2041 cagtatgtta gagatctact gaagtcagca catgtgcagt ctgtagtgct aggacaattg
     2101 agagcagcgt tcgaggtagc attctcggac ctgacacgac ctttcaagag caataagtca
     2161 atgtccaacg agtgggtggt aggctgcacg ggcaccgagg tgaccatgat agtggcggcc
     2221 aggcaggtac tacaggaaca ctgtgactac ttcctcatga gggatggcat gggagggaga
     2281 accccatgca ccctactcca cctctcattc agacatgaaa agaacaggga caccataaag
     2341 aaactaataa agcacatgct ctgcctgcac gaagaacagg tagtggctaa cccccctagg
     2401 acctctagtg tgctcgcagc aatgtattgg tacaggattg gaatgagccc ctatgataat
     2461 gtatacaaat acgggccgtt ccccaggtgg ataacagagc aggcagtggc caaccacata
     2521 gatggcataa agaaccctgt atttgaactg accaagatgg tacagtgggc atacgaccac
     2581 gagtacacag atgagagtgt gatagcactg gaatatgcag agctggcaac caaggaagtg
     2641 aatgcaaagg cattcataat gtccaattca caggcaaagt atgtcaggga ctgtgccacc
     2701 atggtgaaac attacagacg tgcagagatg aggcgtatgt caatgtcaga gtggataatg
     2761 cgacggtgta agagggtccc gcacgcggaa cgggaggaca ccagggggtg gagggctata
     2821 gtgcagttcc tgaggcggca ggagatagag tttcccatat ttgcgggagc catgacccag
     2881 tggctcaagg ggaccccgaa gaggaattgc atagtcctgc agggcgcccc ggacacaggg
     2941 aaatcgttat tcgccatgag cctcatgcgg ttcctaggcg gggccgtggc atcgtttgtg
     3001 aacagtaaga gccaattctg gctgcaaccg ctggcccaca ccaaagtggg actgatagac
     3061 gatgccacga aacccttctg ggattactgt gacacatatc tcaggacagc ctttgatggc
     3121 aacccagtca gcatagatat gaaacataag gcaccagtgg agctgaaatt ccccccactg
     3181 cttataacca caaatgttgc agtgaaggag gacagcagat ggcactacct gcacagtaga
     3241 ataagggtat ttacctttcc cacaggagtg cacatcaaag attccagcac gataaaggat
     3301 agtcactgga gatcatactt cctaaagttt tggcagaccc tggaacttag tgaccaggag
     3361 gaggaggagg aggaggagga ggagcaggac aaggaacaac aggagtcgat cctcacaaac
     3421 aagaatggcg agcaacaggc tgcaacagcg cttagattcc atagaagaaa ggattctcga
     3481 tctgatagaa agtgagagca gagacatcag ggaccactta gcatactgga tgctagtgcg
     3541 agaggagcag gtcgtcctgc acggggccag acagaaggga tacagcagag tgggacatag
     3601 gtccgtccca gccagcgcag ccagcaaggc agcggccaag caggcaatcg aaatgacact
     3661 cagtctcgag acactggcac gctcacaata cagccacgaa ccgtggacac tgcaagagac
     3721 ctcctgggag aggtacacac aggcacccga gagactgttc aagaaggacg gggaatccct
     3781 ggacatagaa tggggggaca gggtagcgat ccgggaaccc atctggaagt ggctgtactt
     3841 ccgcgaccac caggggacat ggcataagac tgcggggggc acggacaata agggtgcata
     3901 ctacacgacg ggggagggga aggtgtacta tgtggacttc tgcgacctgg aacagaagta
     3961 cggtccgggg tggaaggcaa ctgttaataa tgttgttgtc gccagctccg gcggtggttg
     4021 tgcggcaacc cggcccctgg tcggcaacag tccacggcac gaacccctgg gacgggcccc
     4081 agcacaccca ggaccccagt cccctgcccg tgccgggtcc tccacggggg gcgctggatc
     4141 caaacccagt accagatccc atcccagcgc cacgtcccca gtcacccgtg ccacccccag
     4201 acccggcagg agggcagggg ccggggtcgg ggtcggagcc ggaggaccag gaccaagaac
     4261 ccctggacag ccaagacttc gattcccagc acctggacga ctagccgcgc ctagccccgg
     4321 agacgtgggg acgcggcaca ccgcggccac accagcagcc agggggagac tgcaaagact
     4381 tctagcagag gcatgggacc cacccggcct cgtgctgctc gggcaggcta attccctgcg
     4441 atgcctgcgc cgtcgctaca ccaagcagca caataaatgg ttcacggaca tcagcaccac
     4501 ctggaggtgg accaaacagg ggggtcccgc atgcatgttg gtgcagttca gggacgccga
     4561 gcagagacag caattcctgc tccgggtccc tatacctaag tctgtagcaa cgcatgcagt
     4621 gtccttcttt gcatga
//
