# Supplementary material for: Widespread Horizontal Gene Transfer Among Animal Viruses
Source: bioRxiv. 2024 Mar 26:2024.03.25.586562. Preprint. [Version 2] doi: 10.1101/2024.03.25.586562 (PMC11071296; doi:10.1101/2024.03.25.586562)
Supplement: Supplement 2 [file media-2.zip › File2_Maps/uMega_ratfeces_ERR984476_10532.gb]

LOCUS       uMega10532ct_1         10532 bp    DNA     linear       01-JAN-2019
DEFINITION  [note: taxonomic lineage
            d_Viruses;-
            _Varidnaviria;k_Bamfordvirae;p_Nucleocytoviricota;c_Megaviricetes;o
            _Imitervirales] [isolation_source=original].
ACCESSION   
VERSION
DBLINK      BioProject: unknown
            BioSample: unknown
            Sequence Read Archive: unknown
KEYWORDS    .
SOURCE      Imitervirales sp. ct95YO6 (unknown)
  ORGANISM  Imitervirales sp. ct95YO6
            Unclassified.
REFERENCE   1  (bases 1 to 10532)
  AUTHORS   Taker,C.
  TITLE     Cenote-Taker 2 dummy template file. Do NOT submit
  JOURNAL   Unpublished
REFERENCE   2  (bases 1 to 10532)
  AUTHORS   Taker,C.
  TITLE     Direct Submission
  JOURNAL   Submitted (01-JAN-2019) Taker 2, Cenote, 1000 Circle St., Cenote,
            DC 31111, USA
COMMENT     ##Genome-Assembly-Data-START##
            Assembly Method       :: unknown_assembler
            Genome Coverage       :: 1x
            Sequencing Technology :: Illumina
            Annotation Pipeline   :: Cenote-Taker 3
            URL                   :: https://github.com/mtisza1/Cenote-Taker3
            ##Genome-Assembly-Data-END##
FEATURES             Location/Qualifiers
     source          1..10532
                     /organism="Imitervirales sp. ct95YO6"
                     /mol_type="genomic DNA"
                     /isolation_source="unknown"
                     /collection_date="unknown"
                     /note="genome binned from sequencing reads available in
                     unknown;
                     derived from metagenome: unknown"
     CDS             107..358
                     /note="no search hits"
                     /codon_start=1
                     /transl_table=11
                     /product="hypothetical protein"
                     /translation="MFRLKPELSLEHSPEGFVPLFAVLVSFSELAHISVTRIVPLFAV
                     LVSFSELAHISVTRTVSLFAHACKIILIHEMLCVFKEKG"
     CDS             334..1170
                     /note="no search hits"
                     /codon_start=1
                     /transl_table=11
                     /product="hypothetical protein"
                     /translation="MCVQRKRMSEFLVEESYFKNLYTIIFNSFDRLLDGVNYVPRVKY
                     FQEHGILPDKELTDEALTFIKEYDIRGFLHWLYDGKIPVNMWCVNCEFSKYCIFCVNC
                     TECIGLSFSMYCRGCMFSVQECCSNSYVYDYTNMIVSRFKTYEKNLYDNSSLDGNVMI
                     DQWMHMFIKTTGFDVVTDDYIMIPFVNKYDDTTCQICCTDFADDTNNLVCFPCFHAYC
                     KRCVQELVKNNYDKCPICVIKLEKIKKKVKSCYKDKIYSYIDEKCSKGSYKPMINRND
                     EL"
     CDS             1377..1505
                     /note="no search hits"
                     /codon_start=1
                     /transl_table=11
                     /product="hypothetical protein"
                     /translation="MQGPSVLLQKICEFRKACQHREQVHEILRSLLQNMSEFRKAY"
     CDS             complement(1470..1607)
                     /note="no search hits"
                     /codon_start=1
                     /transl_table=11
                     /product="hypothetical protein"
                     /translation="MLCYLLCLSLELRYFCNNFMKLYSPEGFMHLFAVLVSFSELAHI
                     L"
     CDS             complement(1609..2919)
                     /note="no search hits"
                     /codon_start=1
                     /transl_table=11
                     /product="hypothetical protein"
                     /translation="MLLNYLNKFILVFNMDTTTYIGENSKHLDKYGPLKINLIGRWSA
                     IGFGDQVLHAFSLITFMNNLLVKFPNLFSIDNISLYNLYGPLPHVDNIRKCSDEFCEQ
                     FYPIDPQTGKVKVRPLRLYQLNVFKYLHDIKDAEVVLGKNFPQHLNVVTTAQFNIPAF
                     ASYNNGMAVDNKNLIMEMIRLSRLPEIKANHGVINVILNCRILSSREKRREFSELYLK
                     DLHPDFPVDEYTKKLLAEISDLKSKGQCAACLHYRLTDVTQIQQGDGDPSKNGKDVET
                     CLGKQENKIYFNKKVSKWLNNLKEKYIPVNYVKGNKYGKIYVFTDDFVEAKKRYAKQL
                     SKIHEGFEVCFCDQRSLRTMFTESWQDYLVMRECNEHCGSISMFGLWVKSYGPFEKEI
                     IVEDNHVFSSSTLKDNIIIEKKRDAQNMLDILNKNHVDLIDYLK"
     CDS             complement(2897..2995)
                     /note="no search hits"
                     /codon_start=1
                     /transl_table=11
                     /product="hypothetical protein"
                     /translation="MQAMRRILKILKKKLARMTRVTGVTNVIKLFK"
     CDS             complement(3087..3413)
                     /note="no search hits"
                     /codon_start=1
                     /transl_table=11
                     /product="hypothetical protein"
                     /translation="MFKQSLNCYRNTSTANNDTVLVTEIFAAANKLASTANKCMKLLQ
                     KYSRLINFVNKLASTANKCMKLLQKYSRLINFVNKLASTANKCMKLLQKYSRVQKSLL
                     APRITA"
     CDS             complement(3395..3514)
                     /note="no search hits"
                     /codon_start=1
                     /transl_table=11
                     /product="hypothetical protein"
                     /translation="MFATNICASFAHSCKVNWTSTTSTANNGMKPSGLCSSKA"
     CDS             complement(3556..4113)
                     /note="no search hits"
                     /codon_start=1
                     /transl_table=11
                     /product="hypothetical protein"
                     /translation="MVRIDMNTIMKNTLRNFIKKSGFDTYRSGEIYIDNNYHTITISE
                     VMNELIGGLIDEEGFHTEDDFPYDYPYELYHDNYKTNIAIGKFMLYGVTYNNPIIYEV
                     TIDVVPSLFNRDKKHSHKKIYHLYVFIDQYYKLRYLDLPMTVTTIVDYDNDNPNHLAD
                     EYTPDLTKFSRKTKLLTKKFLKSLY"
     CDS             complement(4146..5777)
                     /inference="protein motif PDB:5TIP_B"
                     /codon_start=1
                     /transl_table=11
                     /product="Major Capsid Protein"
                     /translation="MSGALIQIAAFGTQDVLLMGNPTVTFFKTVVNRHTNFAIEAIQQ
                     VLQGSNNFGASNATVIITRDGDLLWRTFIRFNLPQLQTTYSLSSALTKPVTIVPARWT
                     DDIGHHIIHDVTVSIGGSQIDKHYGDWLQIWSQLTLDESKRAGYNDMIGNRYELMGNN
                     GRPIIDANTAADTPYTFTTPSAIIDVPLQFWFCRDPGLAIPLVSLPYHDVRLVFNFRP
                     LDHIVIPPIAVGEPDDVAKVSISYRTMSDLLPNVYANYVFLDNLERKRYAQHAQEYLI
                     EQLQYYEGPANQQVADISLNFNHPTKELVFVAQKTSHVANKTTDVSSTTYNIANQLSN
                     YQITGYNAVANNWALVDGYTHGMPKFGNMSTTYGNPIEKVELSTNGTARVKETDSIFF
                     NRTQPYIHHSCIPQAAGINLYSFALMPESIQPTGTINFSRIDNTILKLRFKTAMPSAY
                     GTYYNTSNSMTINPMANYIYEVPPKEAEVTINSTTGMIDTVEAPAAPRIFKALNSDGT
                     DATSGMTTGYNVKVFGLNFNVLRIVSGMGGLAYAN"
     CDS             complement(5835..6002)
                     /note="no search hits"
                     /codon_start=1
                     /transl_table=11
                     /product="hypothetical protein"
                     /translation="MHLFCGACKLVSSREHFCNNFMHLFCGACKLVSSRDIFVARIVL
                     PAKVNYLHTSV"
     CDS             6095..7699
                     /note="no search hits"
                     /codon_start=1
                     /transl_table=11
                     /product="hypothetical protein"
                     /translation="MKLLQKYSRLINKVNKVHEALWDNFMKLLAPRNKYTKPSGLCSR
                     LQKYSLSKSNMSQFILIGTNDINYNISTTPVSLPDDYMLFVKNGYIAGIQPPTYTNNI
                     LQYDPNTHSYVWSKLSLSTITGNNETSKGILWNDVNDNLHMMSEKNGVYQITIQNDNY
                     SLSPAKQGDLVFTDGIEPNSILIKNILPNTISGVTPSTGYLHYQYPTGYTFDNPVVTV
                     SNPGLVYWTGSAYSNTLGSGTGSRDGLYVLNKTGSAVVNITSNNGFLIASNDNITALN
                     YPRISGDYMLNVSSQTGALSWKRKEIITNKVTSITINSPISNGEKLFNIPYNGDYLIM
                     FNFTANINVIDIPIRQDTETFNDYLNKCPTFEVVDSGGKVLIRKIFTGPLTYDYFSFT
                     VLDSFMQNEPITAKWINNDTNIVTIASSQIILNYVEMEKSDYSNTLGSGTGVIETFDS
                     NKTILVTLILEYQIDLINVHNDSAILFTVGDKTKTIRALPPVSVQYYCMSQIYNVSSG
                     DTISLSVNNSFVTINDYNIIIQTLSA"
     CDS             complement(7790..8146)
                     /note="no search hits"
                     /codon_start=1
                     /transl_table=11
                     /product="hypothetical protein"
                     /translation="MSNIFDNSWIDEPEDEIDVKIFNLAMKIDQLAREIGICGIPYDE
                     FFRNREYYINKIMSENLEPDDPLGLFEDKQEDLDLENSFFLNSKFLGLKDEYPEGPYN
                     SDRFCFKGEFDDEDDQ"
     CDS             complement(8372..8920)
                     /note="no search hits"
                     /codon_start=1
                     /transl_table=11
                     /product="hypothetical protein"
                     /translation="MNTILVYKGNQLTYEPCNFDSAIAFNNNSLIDTSKYNFSYNSNS
                     RTLITSNCKFKSFQTTTNIQITSEYTNVSTMNSLGYINGFHFLFTFVAKEIDYSQINS
                     ESSITIAIYINDTLVKEYSYFVDENDIFAVNIYDEFKCNKVVSSIVVKAKTNIPCVYI
                     DCPNKNPSDSSLNKVNQIVIYY"
     CDS             complement(8921..9397)
                     /note="no search hits"
                     /codon_start=1
                     /transl_table=11
                     /product="hypothetical protein"
                     /translation="MLSVLKDNHVAYLNTEIPSIITNADQIPVTKSGRYNLYNTSSSI
                     RLLHHEVESERFQKTVSSGTTSLYTTNKPHIQSHMYLIININCSDFTKYKGNLNIIEE
                     YDNKVNMYSFILENVFHTYRQLNTPLKDFKAIKYSIEVPEGFQCFVTGEIYTYNVV"
     CDS             complement(9416..9862)
                     /note="no search hits"
                     /codon_start=1
                     /transl_table=11
                     /product="hypothetical protein"
                     /translation="MYVLSCYNNTFTYKYSLQLEESISEGPLYYINNLKHYKNIYMIQ
                     PVDKLNANNIRIYPTIKKFDVIIYHIYGYVLMKDNTNLKYKFLQIENVTQPLDWSMAV
                     PINKQSKYTYIDGCLIEYASTTGLLDLLRGEIDPCDIHLNLECIMA"
     CDS             9832..9990
                     /note="no search hits"
                     /codon_start=1
                     /transl_table=11
                     /product="hypothetical protein"
                     /translation="MCYYNKIKRTLNTILQIFYNNFIQHLQNKIQQLLTSPMGQLHEA
                     LWAMFNQG"
     CDS             10054..10224
                     /note="no search hits"
                     /codon_start=1
                     /transl_table=11
                     /product="hypothetical protein"
                     /translation="MPAPRTSSQNYLRLINKVHEACQHREQVHKTICGLLTKLTKLTN
                     IANKSTKQSKAY"
     CDS             complement(10240..10344)
                     /note="no search hits"
                     /codon_start=1
                     /transl_table=11
                     /product="hypothetical protein"
                     /translation="MCLFAVLASFMNLVNFFNNMLIILCACSRCSSAL"
     CDS             complement(10382..10531)
                     /note="no search hits"
                     /codon_start=1
                     /transl_table=11
                     /product="hypothetical protein"
                     /translation="-
                     FDHTNISEQESFHSRKVNLNLEHSLLTVQALLEAANILCTCSRCWQAS"
ORIGIN      
        1 ttgtaacagt tcaagcaaag cttgaacaat agcccagagg gcttcaagct ttgcttgagg
       61 ttcaaccaag gttgaaccga tcggctcatc atagctgcat agcagcttgt tcaggcttaa
      121 gcctgaactg agccttgaac atagcccaga gggctttgtg ccgttattcg cggtgctagt
      181 aagcttttct gaactcgctc atatttctgt aacaagaatt gtgccgttat tcgcggtgct
      241 agtaagcttt tctgaactcg ctcatatttc tgtgacaagg accgtgtcgt tattcgcgca
      301 cgcttgcaaa ataattttaa ttcatgaaat gctatgtgtg ttcaaagaaa aaggatgagt
      361 gaatttcttg ttgaagaatc ttatttcaag aacttgtata ctattatttt taattctttt
      421 gatagattac tcgatggagt aaattatgtt cccagggtta agtactttca agaacatggt
      481 attctgcctg acaaagaact tactgatgaa gctctgacat tcattaaaga atacgacata
      541 cgtggatttt tacactggtt gtacgatggt aaaatcccgg taaatatgtg gtgtgttaat
      601 tgtgaatttt caaagtattg catattctgt gttaattgca cggaatgtat tggtctgtct
      661 ttcagcatgt actgtcgtgg atgtatgttt tctgtacaag aatgttgttc caattcttat
      721 gtttatgatt atactaatat gattgtatca agattcaaaa cgtacgaaaa aaatttatat
      781 gataatagta gtctagatgg taatgtaatg attgatcaat ggatgcatat gtttattaaa
      841 acaactggtt ttgatgttgt aactgatgat tacataatga ttccatttgt taataaatat
      901 gatgatacta cttgtcaaat atgttgtact gattttgcag atgatacaaa caatttagta
      961 tgttttccat gctttcatgc atattgcaaa agatgtgtac aagaattagt aaagaataat
     1021 tatgataaat gtcctatatg tgtaataaaa ttagagaaga ttaaaaagaa ggtaaaatct
     1081 tgttacaaag ataaaatata ttcttatata gacgaaaaat gtagcaaagg ttcttacaaa
     1141 cctatgatca accggaatga tgaactttga cattttgcat agaaatattt actttgctat
     1201 tgtaaaacaa gtgtattcag taagtttgtt aacaacttca tgaagccctc tgggctatgt
     1261 tcaaggctca tgagccgatc ggttcaacca aagtgaaaaa tcaatcattt ttgtaacaaa
     1321 atatgtgagc tgcagaaatt ttactttgtg agaatggttc agtaacttgg taacaagtgc
     1381 aaggtccttc ggtcttgtta caaaagatct gtgagttcag aaaagcttgc cagcaccgcg
     1441 aacaagtaca tgagatcctt cggtccttgt tacaaaatat gagcgagttc agaaaagctt
     1501 actagcaccg caaacaagtg catgaagccc tctgggctgt acaacttcat gaagttgttg
     1561 cagaaatatc gcagttcaag gctcaagcaa agtaaatagc atagcaactt atttcaaata
     1621 atcaataaga tcaacatggt ttttatttaa tatatccagc atgttttggg catcacgctt
     1681 tttctctatt attatattat cttttaacgt cgaactactg aacacatgat tatcctcaac
     1741 aatgatttcc ttctcaaatg gaccataact tttcacccac aaaccaaaca tacttataga
     1801 tccacaatgt tcattgcatt cacgcatcac aagataatct tgccaggatt ctgtaaacat
     1861 tgttctcaag gaacgttgat cacaaaaaca aacttcaaac ccttcatgaa ttttggaaag
     1921 ctgttttgca taccgttttt ttgcttccac aaaatcatct gtaaagacat atattttgcc
     1981 atatttatta ccttttacat aatttacagg aatgtatttt tctttcaaat tatttaacca
     2041 cttggacact tttttattga aatagatttt attttcttgc ttgcctaaac acgtctccac
     2101 atctttaccg tttttgcttg gatcgccatc accttgctga atttgggtta catccgtaag
     2161 acgataatgc aaacaagctg cacactgccc tttggacttt aaatcggaaa tctcagccaa
     2221 caactttttt gtatactcat ctacaggaaa gtcgggatga agatctttta aatacagctc
     2281 ggaaaattca cgacgttttt cacgcgatga taagattcgg caatttagta taacatttat
     2341 aacgccatgg tttgctttaa tttcaggtaa acgcgacaat cgaatcattt ccattatcaa
     2401 atttttgtta tcgacagcca tgccattatt gtaacttgca aatgcaggaa tattaaattg
     2461 agcagttgtc acaacattca aatgctgagg aaagtttttg ccaagaacta cttctgcatc
     2521 tttaatgtca tgcaagtatt taaacacgtt taattggtag aggcgcaatg gacgtacttt
     2581 tactttacca gtctgcggat cgatcgggta aaattgctca caaaattcat cagaacattt
     2641 acgaatatta tctacatgag gcaatggacc gtacaaatta tataagctga tattatctat
     2701 actaaacaga ttagggaatt ttacaagcaa attattcata aacgtaatca aagaaaatgc
     2761 atgcagaact tgatcaccaa acccaatagc agaccatctc cctatcagat tgatctttaa
     2821 aggcccgtat ttatcaagat gcttactgtt ttcacctata taagttgttg tatccatatt
     2881 aaatactaat ataaatttat ttaaataatt taataacatt tgtcactccc gtcacccgtg
     2941 tcattcttgc aagctttttc ttcaaaattt ttaaaattct tcgcattgct tgcaacttac
     3001 tgaaccatta cgttatttgc gcacgctagc aaaattaaca agaatgattt ttcaccaaag
     3061 tgaaatgacc tgtccttgaa cacacttcat gccgttattc gcggtgctag caagcttttc
     3121 tgaactcgcg aatatttctg taacaacttc atgcacttgt tcgcggtgct agcaagtttg
     3181 ttaacaaagt taatgagccg cgaatatttc tgtaacaact tcatgcactt gtttgcggtg
     3241 ctagcaagtt tgttaacaaa gttaatgagc cgcgaatatt tctgtaacaa cttcatgcac
     3301 ttgtttgcgg tgcttgcaag cttgttagca gccgcgaata tttctgtaac aaggaccgtg
     3361 tcgttgtttg cggtgctagt atttctgtaa cagttcaagc tttgcttgaa catagcccag
     3421 agggcttcat gccgttgttc gcggtgcttg tagtagatgt ccaatttact ttgcagctgt
     3481 gtgcaaatga agcgcaaata tttgtagcaa acatacaaag taaatttaaa tgttattata
     3541 ttctaatatt tatattcaat ataatgattt caagaatttt tttgtcaata atttagtctt
     3601 tcttgaaaac tttgttaagt caggtgtata ctcatctgct aaatgattag gattatcatt
     3661 gtcatagtcg acaatcgtag tgacagtcat aggaagatcc aaatatcgta atttgtaata
     3721 ttgatcaatg aaaacataga gatgatatat ttttttatga gaatgcttct tatcacgatt
     3781 gaataacgac ggcacaacat caatcgtaac ctcgtaaata ataggattat tgtaagttac
     3841 accataaagc ataaactttc caatcgcaat attagtctta taattatcat gatacaactc
     3901 ataaggataa tcataaggaa aatcgtcttc agtatgaaat ccttcttcat caataagtcc
     3961 ccctattaat tcattcatta cttcgctgat agtaattgtg tgataattat tatcaatata
     4021 aatctcgcca gatctatagg tgtcaaaacc actcttctta atgaaattcc tcagagtatt
     4081 cttcataatt gtattcatat caatacgaac catattatgc aagtgacaaa atggttaata
     4141 tacaattaat tagcataagc caaaccaccc ataccactaa caatacgcaa tacattaaaa
     4201 ttcaatccaa ataccttaac attgtagcca gtcgtcattc cacttgtagc atccgtgcca
     4261 tcactattaa gagccttaaa gatacgagga gctgcaggag cttcaacagt atcaatcatt
     4321 cctgtagttg aattaatcgt aacttcagct tccttaggag gaacttcgta aatgtaatta
     4381 gccataggat taatagtcat actatttgaa gtattatagt atgtaccgta ggcagaaggc
     4441 atagctgtct taaatctcaa cttcaagata gtgttatcaa tacgcgagaa attaatagtt
     4501 ccagtaggct gaatagattc aggcatcagt gcaaatgagt acagattaat gcctgcagcc
     4561 tgaggaatac aagaatgatg aatataaggc tgagtgcgat tgaagaaaat agagtctgtt
     4621 tccttcacac gagcagtacc atttgtactt agttcaacct tttcaatcgg attaccatat
     4681 gttgtagaca tattaccaaa cttgggcata ccatgagtat atccatcgac caacgcccag
     4741 ttatttgcaa cagcattata accagtaatt tgataatttg aaagttgatt agcaatattg
     4801 taagtcgttg atgaaacatc agtagtctta ttagcaacat gacttgtttt ctgagcaaca
     4861 aacacgagct ctttggtagg atggttaaaa ttcagtgaaa tatccgcaac ttgctgattt
     4921 gcaggacctt cataatactg caactgttca atcaaatatt cctgagcatg ttgagcatat
     4981 cgcttcctct ccaaattatc caggaacaca taattagcat acacattcgg aagaagatca
     5041 gacatagtac gatagcttat cgaaaccttt gcaacatcat ctggctcacc aacagcaata
     5101 ggaggaatta caatatgatc tagaggacgg aaattaaata caagacgaac atcatgataa
     5161 gggagagata cgagaggaat agcaagacca ggatcgcgac agaaccagaa ctgcaaagga
     5221 acatcgataa tagcactagg agttgtaaac gtataaggag tatcagcagc agtatttgca
     5281 tcgataatag gacgtccatt gtttcccatc agctcgtatc gattaccaat catatcatta
     5341 tatccagcac gcttcgattc atcaagagtt agctgtgacc aaatttggag ccaatctccg
     5401 taatgcttat caatttgcga ccctccaata gacacagtaa catcgtgaat gatatgatgg
     5461 ccgatatcat cagtccatct agcgggaaca atggttacag gcttcgtaag agcactagac
     5521 agggaataag tagtctgcag ctgaggaaga ttaaatctga tgaaagttct ccaaagaaga
     5581 tcaccatcac gagtgataat tacagtagca ttgctagcac caaaattatt cgaaccttga
     5641 agaacttgct gtatagcttc aatagcgaaa tttgtatgtc tgtttacaac agtcttaaaa
     5701 aaagtgacag taggattgcc cataagaaga acatcttgtg ttccaaaagc agcaatttga
     5761 ataagagctc cagacattat gtaatttagt aaaggtataa aaaatttttt ctttttgaag
     5821 tcaacagccc attctcatac agaagtatgt aaataattta ctttggcggg taacacaatc
     5881 cttgctacaa aaatatcgcg gctgctaaca agcttgcaag caccgcaaaa caagtgcatg
     5941 aagttgttgc agaaatgttc gcggctgcta acaagcttgc aagcaccgca aaacaagtgc
     6001 atgaagccct ctgggctatg ttcaagcaaa gcttgaactg ttacagaaat attcgcggct
     6061 gctaacaagc ttgcaagcac cgcaaaacaa gtgcatgaag ttgttacaga aatactcgcg
     6121 gcttattaac aaagttaaca aggttcatga agccctatgg gacaacttca tgaagttgtt
     6181 agcaccgcga aataagtaca caaagccctc tgggctatgt tcaaggttac aaaagtattc
     6241 tttaagtaaa agtaacatgt cacaatttat tttaattggt acgaacgata ttaattataa
     6301 catttcaaca actccagtat ctcttcctga tgattatatg ctatttgtga aaaacggata
     6361 tatcgcaggt attcaaccgc caacatacac aaacaatatt cttcaatatg atccgaatac
     6421 acattcttac gtatggagta aattatcact cagcacaatt acaggcaaca acgaaacaag
     6481 caagggcatt ctttggaacg atgttaacga caacctgcat atgatgtctg aaaagaatgg
     6541 tgtgtatcaa atcacaattc aaaatgataa ttactctctt agccctgcaa aacaaggaga
     6601 tcttgtattt acagatggta ttgagccaaa cagtatattg attaaaaata tcttaccaaa
     6661 tacaataagt ggtgttacgc catctacagg atatttgcat tatcaatatc caactggata
     6721 tacgtttgat aatccagtag ttacagtctc aaatccggga ttagtctatt ggactggatc
     6781 agcttattcg aatacattag gaagtggtac aggatcacga gacgggctat atgttttaaa
     6841 taaaacaggt agcgcggttg taaatattac aagcaataat ggttttttaa tagcaagcaa
     6901 tgacaatata acagcattaa attatccaag gatatcagga gattatatgc taaatgtaag
     6961 tagtcaaact ggtgcattat cgtggaaacg taaagagatt ataacaaata aagtaacttc
     7021 tatcacaatt aattcgccaa tatcaaatgg agaaaaatta tttaatattc cgtacaatgg
     7081 agattacctc atcatgttta attttactgc caatataaat gttattgata ttcctattag
     7141 acaagataca gaaacattca atgattattt gaataaatgc ccaacatttg aagtcgtaga
     7201 ttcaggtggc aaagtactta tccggaaaat atttacagga ccactcacat atgattattt
     7261 ttcattcaca gtactagatt cttttatgca aaatgagcca atcactgcaa aatggataaa
     7321 caacgataca aatattgtta ctattgcatc gtctcaaatt atacttaatt atgttgaaat
     7381 ggaaaagtct gattattcga atacattagg aagtggtaca ggtgttattg aaacatttga
     7441 cagcaataag acaatccttg taacgttgat attagaatat cagattgatt taattaatgt
     7501 tcataatgat tcagccattt tatttacagt tggagacaag acgaaaacaa ttcgagcatt
     7561 acctccagta tcagtacaat attattgtat gagtcaaata tataatgtgt caagtggaga
     7621 tacaatctct ttatctgtaa ataattcatt tgtaacaata aatgattata acatcattat
     7681 ccaaacatta agcgcttaat caaagtgaat tggaatcaaa gtgaattggg caacgtaaat
     7741 attttattat atttattttt attatattta ttatatttat ttattatttc tactgatcat
     7801 cttcgtcatc gaactcgccc ttgaaacaga agcgatcgga gttgtaagga ccttctgggt
     7861 attcgtcctt gagacctaag aacttggagt tcaagaaaaa agaattttct aaatctaaat
     7921 cttcctgttt gtcctcgaaa agacccagag ggtcatctgg ctctaagttt tcactcatga
     7981 tcttattaat ataatattca cgattacgaa aaaattcatc ataaggtata ccgcatatac
     8041 cgatttcacg agcaagttga tcgattttca tcgcaagatt gaaaattttt acatctattt
     8101 catcctcagg ctcatctatc caggaattat caaaaatatt agacatttta tttccaatca
     8161 aatagcttct aaaaattact tcgataatca cgcaagtgta gagttctttc ttcacctgta
     8221 ctaatgtagg ttagagtggt atctaaggga ttaaaaagtg ggttgtttaa aaaacaggta
     8281 tgtaatgtta tttaattatt gcagtaatgt aatgtaagtt attgtgtatt tgcacgtatc
     8341 tgcttactga acttgcgatt aataataaca attaataata aattactatt tgattgactt
     8401 tatttaatga agaatcagat ggatttttat taggacaatc aatatacaca catggtatat
     8461 ttgtttttgc tttaacaaca atacttgata caactttatt acatttgaat tcatcgtata
     8521 tattcactgc aaatatgtca ttctcatcta caaaatatga atattccttt actaatgtgt
     8581 cattgatata aatagcgatt gttatgcttg attcggaatt tatttgagaa taatcgattt
     8641 cttttgctac gaatgtaaac aagaaatgaa atccattaat ataaccaagc gaattcatag
     8701 tagatacatt agtgtactca cttgttatct gaatatttgt agtggtttga aatgatttaa
     8761 atttgcagtt agatgttatt aacgttcgcg aattactgtt atatgaaaag ttatattttg
     8821 atgtgtctat caatgaatta ttgttaaatg caattgctga atcaaaattg caaggttcgt
     8881 aagtaagttg attaccttta tatacaagaa ttgtattcat ttatacaaca ttgtaagtat
     8941 atatttctcc tgttacaaaa cactgaaatc cttcaggaac ttcaatggaa tacttaattg
     9001 ctttgaaatc ttttaaggga gtattcaatt gtctatatgt atggaaaacg ttttctaata
     9061 taaatgaata catatttact ttgttatcat attcctcgat tatattaaga tttcctttgt
     9121 attttgtaaa atcgctgcag ttgatattta taataagata catgtgactc tgaatgtgcg
     9181 gtttatttgt tgtgtataaa ctggttgttc ctgaagaaac cgttttttgg aatctttctg
     9241 attccacttc atgatgcaat aatcgaatac ttgatgacgt attgtacaag ttgtatcttc
     9301 cagatttagt aacagggatt tgatctgcgt ttgttataat tgatggaatt tccgtattca
     9361 aataagcaac atgattgtcc ttcaaaacag acaacatatt taatttaaat ataatttatg
     9421 ccattataca ttccaaatta agatgaatat cacatggatc aatttctcct ctgagtaaat
     9481 ctaataaacc agttgtactt gcatattcaa taagacaacc atcaatatat gtgtatttac
     9541 tttgtttatt tattggaaca gccatactcc aatctaaagg ttgagtcacg ttttctattt
     9601 gcagaaattt atattttaaa tttgtattgt ccttcatgag cacatatcca tatatatggt
     9661 atattataac atcaaatttt ttaattgtgg ggtaaatcct tatgttattt gcatttaatt
     9721 tatctacagg ttgaatcatg tagatattct tataatgttt aagattatta atgtaataaa
     9781 gcgggccttc agatatactt tcttcaagtt gcaaggaata cttgtatgta aatgtgttat
     9841 tataacaaga taaaacgtac attaaataca atattacaaa tattttataa taatttcata
     9901 cagcatttgc aaaataaaat acaacagttg ttaacaagcc ctatgggaca acttcatgaa
     9961 gccctctggg ctatgttcaa ccaaggttga actgttagca ccgcgaacaa gcacacaaaa
    10021 ctatctgcgg cttattaaca aagttcatga agcttgccag caccgcgaac aagttcacaa
    10081 aactatctgc ggcttattaa caaagttcat gaagcttgcc agcaccgcga acaagttcac
    10141 aaaactatct gcggcttatt aacaaagtta acaaagctca ccaacatcgc gaacaagtcc
    10201 accaaacaat caaaagctta ttaacaaaat taacaaggtt cataaagctg acgagcaccg
    10261 cgaacacgca cacaaaatta tcagcatatt attaaaaaag ttaacaaggt tcatgaagct
    10321 ggccagcacc gcgaacaagc acacaaaatt atctgcggct tattaacaaa gttaacaagg
    10381 ttcatgaagc ttgccagcac cgcgaacaag tacacaaaat atttgcggct tcaagcaaag
    10441 cttgaactgt taacaagcta tgttcaaggt tcaaatttac tttgcgagaa tggaatgatt
    10501 cttgttcaga aatattagtg tgatcaaagt aa
//
