# Supplementary material for: Widespread Horizontal Gene Transfer Among Animal Viruses
Source: bioRxiv. 2024 Mar 26:2024.03.25.586562. Preprint. [Version 2] doi: 10.1101/2024.03.25.586562 (PMC11071296; doi:10.1101/2024.03.25.586562)
Supplement: Supplement 2 [file media-2.zip › File2_Maps/uMega_marine_ERR2098410_33361.gb]

LOCUS       uMega33361ct_1         33361 bp    DNA     linear       01-JAN-2019
DEFINITION  [note: taxonomic lineage
            d_Viruses;-
            _Varidnaviria;k_Bamfordvirae;p_Nucleocytoviricota;c_Megaviricetes;o
            _Algavirales;f_Phycodnaviridae;g_Prymnesiovirus]
            [isolation_source=original].
ACCESSION   
VERSION
DBLINK      BioProject: unknown
            BioSample: unknown
            Sequence Read Archive: unknown
KEYWORDS    .
SOURCE      Prymnesiovirus sp. ct53040 (unknown)
  ORGANISM  Prymnesiovirus sp. ct53040
            Unclassified.
REFERENCE   1  (bases 1 to 33361)
  AUTHORS   Taker,C.
  TITLE     Cenote-Taker 2 dummy template file. Do NOT submit
  JOURNAL   Unpublished
REFERENCE   2  (bases 1 to 33361)
  AUTHORS   Taker,C.
  TITLE     Direct Submission
  JOURNAL   Submitted (01-JAN-2019) Taker 2, Cenote, 1000 Circle St., Cenote,
            DC 31111, USA
COMMENT     ##Genome-Assembly-Data-START##
            Assembly Method       :: unknown_assembler
            Genome Coverage       :: 1x
            Sequencing Technology :: Illumina
            Annotation Pipeline   :: Cenote-Taker 3
            URL                   :: https://github.com/mtisza1/Cenote-Taker3
            ##Genome-Assembly-Data-END##
FEATURES             Location/Qualifiers
     source          1..33361
                     /organism="Prymnesiovirus sp. ct53040"
                     /mol_type="genomic DNA"
                     /isolation_source="unknown"
                     /collection_date="unknown"
                     /note="genome binned from sequencing reads available in
                     unknown;
                     derived from metagenome: unknown"
     CDS             complement(260..1846)
                     /inference="protein motif PDB:5TIP_B"
                     /codon_start=1
                     /transl_table=11
                     /product="Major Capsid Protein"
                     /translation="MGGGLMQLVAYGAQDVYLTSNPQITFWKVTYRRYTNFAMESIEQ
                     TFNGQADFGRRVTCTVSRNGDLAYRTYLQVVLPEINQSMAKHARWLDFPGEQLISQVE
                     VEIGGQRIDRQYGDWMHIWNQLTLSKEQEKGYYKMVGNTTQLTYITDPDFAPVDGPCD
                     SSGPRQVCAPRRALPESFLYVPLQFWFCRNPGLALPLIALQYHELKVNIDLSPLDECL
                     WAVSSLGADSGSCKSTDAYKQSLAAASLYVDYVFLDTEERRRMASNPHEYLIEQLQFT
                     GDESVGSSSNKIKLNFNHPCKELVWVVQPDANVDYCSSFECGSVLNRLLGAQPFNYTD
                     AVDALPNAHHAFGGDSALSGTNNFIDSSGLFQDAGAADIVSSSLNEWPSASYAGPNFS
                     VTQDSGVSDAGTFVLAETALDMHCWGENPVVCAKLLLNGQDRFSEREGAYFDLVQPFQ
                     HHTRHPDTGVNVYSFSLRPEEHQPSGTCNFSRIDNATLQLVLSNATVQATNTAKVRVY
                     ATNYNVLRIMSGMGGLAYSN"
     CDS             2158..3306
                     /inference="protein motif PFAM:PF04947.13"
                     /codon_start=1
                     /transl_table=11
                     /product="Late Transcription Factor VLTF3 like protein"
                     /translation="MPITKNELNNCKKNLTVDHEHSKILNNIERDEKVIPKYDDKINK
                     LQKLLNSETNIEKKLELQDEITNVKAKKKEIKNKKKLYLLDNSRYIFEYFERKKKISN
                     CNDNSNNIIKNNSQKDLNTFFYNENSENNEPNENSEKFINKDTNLDKYFNNITSNITN
                     LENYYLENDTCKYCNEGEFIFIENEGLMVCNKCSKTKKLYIENDKPSYREPPKEVCFY
                     AYKRINHLREILAQFQAKETTQIPEEVINNIKNQLKKERITTDELTNKKTKEILKNLK
                     YNKYYEHIPYIKEKLGIKPPVMSQELEEKLCNLFIEIQTPYSRYCPKERVNFLNYYYT
                     IYKLCELLGEHKFLPYFPMLKDREKRMEQDNIWKKICEELNWEFIPTI"
     CDS             complement(3311..3811)
                     /note="no search hits"
                     /codon_start=1
                     /transl_table=11
                     /product="hypothetical protein"
                     /translation="MIKKRKTLPKKKKLPRRITVKKRRKRGRGPEEEVPFLLKSKLRD
                     FSFYEPGITQKIMSHVPKNSITKTINRAELMKNYKKFYKDKKEQREKNKEILLKWQTE
                     RRIALKNFVKKWANKKTRTSLKNKGAESQEFYFKWQIDPEIFLREKNYSNNPDQILDL
                     PLDLHV"
     CDS             3876..4004
                     /note="no search hits"
                     /codon_start=1
                     /transl_table=11
                     /product="hypothetical protein"
                     /translation="MNSEQHRKETAIKNGLPENSTWTDISHKIYGIATSQSTLRKK"
     CDS             complement(4095..4334)
                     /note="no search hits"
                     /codon_start=1
                     /transl_table=11
                     /product="hypothetical protein"
                     /translation="MNNYLLTSIIISIIYFIIKFIEMRFVDKETKPLKDIIKETAIVF
                     LSSILGGYILEQFKIPNLLESVKEIPKVFTNDPGF"
     CDS             complement(4378..5445)
                     /inference="protein motif CDD:pfam19068"
                     /codon_start=1
                     /transl_table=11
                     /product="Family of unknown function (DUF5764)"
                     /translation="MDDYDINSLIESKNEWCSRLVNIFTPPLIDGLKSIFNEAQALCV
                     ENDEESKYLMTFQNLLINIPKWSPAIIEKERERIITSSNCNYIEDLISCVHIIQLKAL
                     TATRVGIKQKKIDIEIPSVDNFIHKVYINIARKVYLSMYLFEIDIAPLQIQKNNRELE
                     LIIKEIILNTIRDNIPVEELLKAYLDETEETDVVVEEKRETVLDKDRLEQELAQHKET
                     IEVNKSENVDKLGKVDESGEIGKEALDSDISASLAKINNELQNTENKIDHNVSVEKVL
                     ANLEKNNEFSHSENPMSATAINNTENNEKGENNENNENNENDENNTIKIDTEELNDNL
                     EIMDLNSLAVEPDINLDVEEL"
     CDS             complement(5456..6319)
                     /inference="protein motif PDB:1SXJ_D"
                     /codon_start=1
                     /transl_table=11
                     /product="Activator Clamp Loader"
                     /translation="MNYDFSNNKDFFSYNSINFFNNNHKFIIDKLNYFIEMQKIPNLI
                     LYGGYGIGKKHILEYFITKIYDNNQENIDNNVIYINCCHGKGNIKFIREDLKFFAKST
                     ITTKNKKQFKSIILINADKLTIDAQSALRRSIEIHSNNTRFFIVVNDCNKLIKPIISR
                     FCDIYIPRPIIKNKFTNYYNLLNDNNNNNNYYKINYLKKFVSSKLSTNLNDIMYISTE
                     LYNKGFSALDLLKYIDNMSLEDNMENLIKYKTLAIFENIRREFRNEIILIFFLLNYIY
                     IRCNYDIKNIV"
     CDS             complement(6522..8333)
                     /inference="protein motif CDD:pfam19251"
                     /codon_start=1
                     /transl_table=11
                     /product="Family of unknown function (DUF5899)"
                     /translation="MAEIAIPIVALGAFYILSNQDKNNNNKTNCHKDNRENFSNINPG
                     PIENQNMNQNVKSGSNNMNNNFNQVNSGTNNARPHTDKFFDTNNYLKINQQQTDGIGV
                     GNNYNNDIMSLTGNTIDKQNFKHNNMVPFFGSKTRGATADSNLAEAILDNKQGTGSQH
                     FKKQETGPLFVPEEQMNWQHGVPNNSDFIQSRMNLPNKMNNVTLWDQQQVGPGLNLGY
                     TTEGSGGLNAGLEGRETHLPRTVNELRMEGNPKTNLQYNNPQGPAMNKIQNLGIHGKI
                     EKHLPDKFYESGPERWFTTTGLEKRETSRSENILKNENREDTSLEYYGSGRTNSGQAT
                     YVDGEYEDSKRQQLGSLSIKNPSLKGQNKANANDYCINSYDNLPNNRSTTQHQLEMGG
                     VQGVVKALMAPLNDILRPTRKENVVGNLRENGNVQADSLGNYVVNPNSKTKTTIREMT
                     GDRMGMNYLNIQKQHADGYMSNKQTPIANQRDTTSSSYVGGGNSQISAMKNNNIKHFG
                     VDNPNKSYEARINQGGTQMFNSNVNIDINKNDSDRNNNRLWVPTNAPANVPSQEFRGN
                     QQSVPVSYPNQCNDRLDPSLLNAFKNNPYTQSLQSWA"
     CDS             complement(8424..8888)
                     /note="no search hits"
                     /codon_start=1
                     /transl_table=11
                     /product="hypothetical protein"
                     /translation="MAFTRFHDDPCRIAKQLEESTNPGKHVLNTPGNGDKPYYMEDPF
                     IRLQKWGANLNTNLLDIENDLKGLDRKLNRDCLKENNYENHKVNSRKIDYPNYGMFTE
                     QSRASLPAWTFRDVEQTNWYYLHDDPQKYVEIPFTSNVYSRITEKDDYNKNQ"
     CDS             9032..9736
                     /inference="protein motif CDD:pfam01712"
                     /codon_start=1
                     /transl_table=11
                     /product="Deoxynucleoside kinase"
                     /translation="MDRKPMLISIEGNIGSGKSTMMNHLKQNYKIRGYTVGFIDEPVE
                     IWNSFTDDNTGENIIEKYYKDHAKYAFSFQMMAYISRLSTIKKALKSNCDILLTERSI
                     YTDRNVFAKMLYDSGKIEDINYKIYLKWFDEFLDDIKDIKIVYLKTDPETASNRVIKR
                     NRKGETIPLEYLSKCNDYHDTWINSIADNERLVINGDVDNCDDEYYTEIAEQITEFIM
                     TFMDTNKLNSSLVQEY"
     CDS             9860..12994
                     /inference="protein motif PDB:5JXR_A"
                     /codon_start=1
                     /transl_table=11
                     /product="Chromatin remodeling complex ATPase"
                     /translation="MPTCNTVMCKYNLNNSSDVKKWLLKNHPDKGGKISPDEFNKVIE
                     CYQYELNDGEKGLFCGSSQGTKRPKLTPKVYRRRVFSCMRKTANFSKINMYHKFDKNV
                     FDPTKLNKELVETSPKITQLLNNIKKLDELDMKNHGKNFKHFIFSDVKDGGYGAKVLA
                     SAFMANGFFNVVKARKVPKQQRMKLYIDLNHSGKNNFALLCSNAIYGGATFNEKLKKE
                     ILGQYNKRPDNINGKNIRFIILDSGFKEGIDLFDVKYVHIFEPSMTIADLKQTVGRAT
                     RTCGQKGLEFQPNIGWPLYVYNYYLTVSELTQDSMYFSKDLISNIKDNNQHLSDKEDL
                     LLFKDVEKFNDATMLFSEFDKAMTNLSEQLFKLAPLLSVDYGLTQNLHDVDDLNSEFM
                     EKDFYLMGGGSGAVGGASQKNPMKNVKKNTKFYNIDLIKCDGNCGKKNTKDVPVSLDF
                     MKKVYKKYNYPTGLIPKSQQREFFCNYMRDSEKFCRALNYEWSLRYAYIPETIEKNKT
                     AKKIGSKLDDLDLELGEEPEDDTDKDYKILEYAGKKTATHTKSKTANYKKIVPSTKLN
                     FLKMRDFIKSNYNRDFKWDKLVIENKCVEKSGANPNSNVSTIEFNPTQQFIMNYFVPE
                     SPYKGMLAWHSVGTGKTCTGVAMASSSFERAGYSILWITRTTLKSDVWKNIFDQVCHT
                     IISHELEQGLFLPEKLNKRKKILSENWLEPMSYKQFSNLLAGKNKIYDILKKRNGSQD
                     ILRKTLLIIDEAHKLYGGDLKASERPDVEIMEKLIMNSYRASGDESCRLLVMTATPIT
                     NSPLELFKLTNLFVERESEKITTNKKEFVKQYMTSENLLSESGVRNLSNKLSGYISYL
                     NREKDPTQFAQPIMINVPVLMADIDDERIRNIIYLRENIANVGDKSKQLIFEVKQKIK
                     SLKAEYKNIKAEYNKTKKAGKTACNKDFPTKKEKEQKKKCLKELEEELALFNEEMDNV
                     FDELNKLEDQLRELMVQKSENKDELLELREKIKTIKKSFLQEYMLYKRCHHLTYKKSS
                     SNKSKTQKSRLLLK"
     CDS             13091..13534
                     /inference="protein motif PDB:1JL1_A"
                     /codon_start=1
                     /transl_table=11
                     /product="RIBONUCLEASE HI"
                     /translation="MYKLQFDGACKGNPGICGIGYVIFKGDKVIFKDYKIISLNNTKN
                     YAEYCAGLLGIKKTIELNIKDLVVEGDSNFVIKQINQEYELCPDNLIPIYNELIESLI
                     HFDSIQFKHIHINKNQFADRLANIAISKYYKNNDCKIQEIILEKN"
     CDS             complement(13515..13895)
                     /note="no search hits"
                     /codon_start=1
                     /transl_table=11
                     /product="hypothetical protein"
                     /translation="MKINKLKDTIFITSTAWSKMYEILKTTNLHAFFFSASGGGCNGF
                     NYNLKPINIEEANKLYLKKPNVLENNNTKLLIDLKSEFLLFGTTIDYINENYKKNIFE
                     SKFIFTPQKELYNTCGCGTSFSPK"
     CDS             complement(13927..14157)
                     /note="no search hits"
                     /codon_start=1
                     /transl_table=11
                     /product="hypothetical protein"
                     /translation="MMIYYYFSMIILITILDYINYKYITNNDKSKYSTVDRLANLQFN
                     RKNYIYNSDLNPFQILCNDIEEDYLSKLEKQE"
     CDS             complement(14800..14943)
                     /note="no search hits"
                     /codon_start=1
                     /transl_table=11
                     /product="hypothetical protein"
                     /translation="MSKSVTLITDVENELQKFNSYADIRDIIIASGHRLGFNEQTRKK
                     TNI"
     CDS             14977..15360
                     /inference="protein motif CDD:cd03005"
                     /codon_start=1
                     /transl_table=11
                     /product="PDIa family, endoplasmic reticulum protein 46
                     (ERp46) subfamily; ERp46 is an ER-resident protein
                     containing three redox active TRX domains"
                     /translation="MHKFLKYLSVELLILLLLLIVISVFNYFSKTQYLIEGFDSNPQL
                     TLFYSDQCGHCTKMKPEWDKFEKKYPKNCNKYERKDITDEMSNTYGVNGYPTIVLIKN
                     GEKIKDYKGERDSSSFEEFLKEYLQ"
     CDS             complement(15366..15770)
                     /note="no search hits"
                     /codon_start=1
                     /transl_table=11
                     /product="hypothetical protein"
                     /translation="MGGAISINKINFRDMQYAINNNLLIVNTLENNNQECLIKNTLSA
                     EREIELLNHYINSNKSIKIVIYGENSCDNKIVKKYNQLCELGLKNIYVYIGGLFEWLL
                     LQDIFGDEEFPTTTKISNILKYQGDTVKSLKQ"
     CDS             15883..16623
                     /note="no search hits"
                     /codon_start=1
                     /transl_table=11
                     /product="hypothetical protein"
                     /translation="MTNYIYNNSINHSINHSINHSNNHFYDIVIPIITIPVIDKLLCI
                     ICSSKARWFQLHAFINLIITIIIIPDIINFYRQPLLGLKINNNHMDSYYVVFLHIYHV
                     IITKNLTILDYFHHILFIGLGVIPAILFIKSNILKLGYIAGCGFPGIVEYSTLALVKT
                     GKFSSRRQKQINSNLYCYIRNPLAIFCCAFNYIFYMEGLLENDSKIIVIYINLLMYFN
                     ATFYNKLAIENYLMNEYRNIKISTKISM"
     CDS             complement(16736..16933)
                     /note="no search hits"
                     /codon_start=1
                     /transl_table=11
                     /product="hypothetical protein"
                     /translation="MLYVCLLILCLLTNPNLRIINKKITRMKNVINNGNLTETRLKFA
                     KDRLYSLKIHRYGIIIREPLE"
     CDS             complement(16978..17445)
                     /inference="protein motif PFAM:PF13869.5"
                     /codon_start=1
                     /transl_table=11
                     /product="MutT/NUDIX hydrolase"
                     /translation="MGAGILPVSFNGVCMVFLLGKEHNNQWSDFGGSSSLNKGETKFQ
                     TAIREGHEELSGLLGTRNELENLVKNNYIKQYSHERYTSYIFNIDYDPMLPIYFNRNY
                     EFARNTTPNIIVAKNNGLYEKKEIKWFTVEEIYNLELRPFYRDIIFPIINKNL"
     CDS             17681..18211
                     /inference="protein motif CDD:pfam00504"
                     /codon_start=1
                     /transl_table=11
                     /product="Chlorophyll A-B binding protein"
                     /translation="MLSLYQPLSLCFVPQTIIEKPKLNNFKYYGDIAPTGFFDPLKIS
                     NEKNSKYLREFELQHGRVAMVASTLLPIYEYMKPGTLGINYLSDMDFGQQLPFWYVMA
                     LLEFGRLKSGWENPFTNGSLFSLKDDFQPGNHLNVDVDKVSDRAYNSELSNGRLAMLA
                     TAHIIGSELLTGQGLF"
     CDS             18242..18619
                     /note="no search hits"
                     /codon_start=1
                     /transl_table=11
                     /product="hypothetical protein"
                     /translation="MNKLSVKITSSFLIFMFIVSGLTKFFTLGKSESKRLSKKLFNLN
                     KTFSQFIVFGAGVWELIASIIILYGIWYSDKLFLQLGSLMLIIFTILATLIFYSFPFK
                     HLPVLSNLTTLCGLLLLPYICIK"
     CDS             18668..19039
                     /note="no search hits"
                     /codon_start=1
                     /transl_table=11
                     /product="hypothetical protein"
                     /translation="MALTNLDKDTTTRLFQMLSLNERNDIEIIKKNYSSYSKLELLAK
                     QISFLQQEACEIINDCKLNDKLHNIPMMSKKVPGKYYYHYLINNKDVLSIISPDEWNT
                     YDLFLGKYLYNFDGLFYKIKE"
     CDS             19098..19403
                     /note="no search hits"
                     /codon_start=1
                     /transl_table=11
                     /product="hypothetical protein"
                     /translation="MALYPKIHDESILLDNDCKRLLKRRSRQKIIDEVMYKLSENNKK
                     NKRTTDKIDYYEIELDNDKIDYYEIELDNEYINYIDKDNKSLYEIVLTILGCNIKLS"
     CDS             19425..19727
                     /note="no search hits"
                     /codon_start=1
                     /transl_table=11
                     /product="hypothetical protein"
                     /translation="MYLIPLVRTSRAITACTLLPDNPLLAITTSEIISYTLPFINKSP
                     IYAFNNMILFLFYYFNYTESALQLMNDFKKKYIMQYNLESISILIYMVFYFINKIN"
     CDS             complement(19724..20191)
                     /note="no search hits"
                     /codon_start=1
                     /transl_table=11
                     /product="hypothetical protein"
                     /translation="MLSRYNYNSIIYTIMNNREKEDLEDIEDIEDLEDIEDIEDLEDI
                     EDIEDLEDVEYLEEKKNENKNLNKNLNKLIQHLIKKHETLEEKLDRVLSILNNEVVEN
                     TQKMSNHIDFIDNIYNNVKSPLGYLCNKINYLKGRDKTEYTIENKTSHKIHIH"
     CDS             complement(20225..20677)
                     /note="no search hits"
                     /codon_start=1
                     /transl_table=11
                     /product="hypothetical protein"
                     /translation="MNNYSLIIYTFIVTAFWDVILRFMSLNYNKLPKIIATFLPFIKD
                     LKPYFEHHTLLSAALIAGFVGATAQPIIIYFMSFPKNLKNYKYIFKFLILSFIISGLY
                     GFIMKWTGLFPHLQRYYYDKLGVIRSIYHDGISGLIVQITLLFLLNIF"
     CDS             complement(20758..21210)
                     /note="no search hits"
                     /codon_start=1
                     /transl_table=11
                     /product="hypothetical protein"
                     /translation="MNKLPIEIVEIISNNLNNFLDMYSLKLVCKDYNLCIHKFSLIKM
                     KLCKNLLLENKKKLKKCANNNCCKDTKEVFLYEYTYYFDYWYSGINYIHYHQPAMNCE
                     TIYINTKQYKIFSPYCCECLKENILIREIPKNKIFHHYCEGFVDIDYL"
     CDS             complement(21333..21740)
                     /note="no search hits"
                     /codon_start=1
                     /transl_table=11
                     /product="hypothetical protein"
                     /translation="MSWEKLPTEIVIYIFKIRNEIRNEIRNKASQRIQNAWKKYILLD
                     VIAIDNALNIEIDEFNDIIVSIPSTHLILKNCLNMVSGKRNLSFWKTILTNLHYSLRK
                     GYLWYNDGEDTPAAVNYRKIKIEYKKLVNKFNF"
     CDS             21981..22550
                     /note="no search hits"
                     /codon_start=1
                     /transl_table=11
                     /product="hypothetical protein"
                     /translation="MALARCRKCVDQIHWYKYLEKNYPDWWKSVYENKWLVRIDFTDI
                     LGPAYKEEFHIYYLYVNKNSTMQEIVATFSKMMENKKNSLKMCFGEDILTNILKHCTI
                     PNTFDPNDYFVYLHKTMINPGCTTGIPGVYKARQRIEDNMKLNRLAGQLVGQDEHNLY
                     IHLRIRNKLNIGNISNFSGKYHKIFCGIK"
     CDS             complement(22644..23045)
                     /note="no search hits"
                     /codon_start=1
                     /transl_table=11
                     /product="hypothetical protein"
                     /translation="MPRENELVNIRSSLDANNFWCNAFKYNKISSSFRIIKDRYDILN
                     EKKLNKLNNEHLHNNNYNQENNYNQITFPSEIIDTNILIKVLNDQEVEKEKMHIILQN
                     QQKEIDFLKNYQIKLLKINDALARCVSKLSK"
     CDS             complement(23166..27404)
                     /note="no search hits"
                     /codon_start=1
                     /transl_table=11
                     /product="hypothetical protein"
                     /translation="MNNNSENLQKMKHLLIKHLKYEKNTFNALENSMNIFAKKIQTQY
                     NIHKTLKSKKELASTKISRAYKSKMKIDIAQKLISDQLCSISGKKDNYRLNIEKILEE
                     NNTPNRLVNMYFYYCKFGNKSLGYDGGSKTTDLIKEINNCLFLNVSFASTNFNNINFK
                     LVKFINASPNSKIYKNIIERDAELRTIKDKFNNSQDKFEFKNVDLLNSTFEDCDFYNI
                     GLKNITVGAISKDRKYPAPIFLRCKFIEGQIELNSNTSSPGIRSGENFKKYEMLFITP
                     FNDINVDNNGILHHIVSPQYILYINKFYPSLIFEKCNFSQNFTFSTNKFNRYLFIDTT
                     FDDVIFNELDMNNVYFLNCNFFNSKFIDCQFIDCVFKDCKIHNTNFYSAHFGNLGCTE
                     FINNNIIQSKFQECIFHNYLNPICTTIFHNNNNIEECIFIGGLYIGFRFNYDSIHNNN
                     SSAPLLNLKKNDFVCCQLYGTNFDSCNLEGSKFAARSTCLNKLTWFGNIFIHYTNKPK
                     YGNNKTSAINGIFGNDFDDFKGQAKRIKEDRSVHNRILEMTNSEYTRLGIVVTTLKDL
                     IKPYDYFDVSTYGYFVFLPGVSMNNSNIKNCNFQEIEGFQGFDFSEVKNKDLTATNFT
                     FVDLTNASFKGCRLIGTVFQIADIKGVDFLNAETNENTDFENTQNTGLAINTENINFG
                     ELQNNANETHSRSKFIINNRNKFKEFCDTNTENSVTNPRNLLDKYIFRQGNIIFFNKL
                     LEIINKIANNQNLDSISKSYLTNNFCRNLKDILTEKLEYSNDEKVLLNDNLNRIVNNE
                     FIDILISSKNPLQNGEPGAWCWLGLVFSSLIYLITRPKVYMHMFLQYYFNEVFNAHGQ
                     GSMSCTLGMVERLVTIHSQATESYLMTLIMEEKDINNSIINSIKKFSSDSNTKEDETI
                     TVEFVKNFNKPVIKSSGSSSSSLDLKAILREIKDILKTINQNYDGHLFGNIESIIQEK
                     IDSIETLSISDLQKSITEYYDILSNQFEIEAERDPESRIYEDIENAINNLLEISKKLL
                     QETTSNNNYDSNNKYICHKLINILKPNSDLPESKEEDIGVEFDYSITPTMREMCYKKI
                     KDEIDAGKVETIDQICELFILVVQVLIMKENGIEKKDINYYLREAPEKVKRIFAKKID
                     NIKEHLQENEVPNLKMDIMFMCGEEITIDDLKEYFSEGGKKKRKNTQKKGRGLARSLS
                     LPRSKTLSRKSILRRAKSTTSVNSVNFEKLVERVIVKKFANLSKEKLDKIFNKTITIN
                     TNLSYELVKNNNVNNQEKLPHARRSTISKRSTTSKRSTISKRSTISKRSTISKRSTTS
                     KRSTISRTNKKDIEISNYPEISLKNMNIQDKPYRRAIKSYYEKMINNYKEIIKNKRFV
                     KSLKDSIKLQEKEKTKKEEKTKKEESPRDIMELV"
     CDS             complement(27541..27657)
                     /note="no search hits"
                     /codon_start=1
                     /transl_table=11
                     /product="hypothetical protein"
                     /translation="MTHKSMDYKMSAVKYYLNNNYDIRITCKILSHFKPSRV"
     CDS             complement(27798..28175)
                     /note="no search hits"
                     /codon_start=1
                     /transl_table=11
                     /product="hypothetical protein"
                     /translation="MDSLIQITPLQNLHLNEIKKISLKKFNQFKACNCCEIHKSNKPE
                     NLNDIRFLDKLGPIIHKDCDCKCDCRHKMRWLCRIQDGFVPSDVSRFLFELKFPKNVI
                     SYDDLEESFSKKCYCSSSEEEKA"
     CDS             complement(28280..28591)
                     /note="no search hits"
                     /codon_start=1
                     /transl_table=11
                     /product="hypothetical protein"
                     /translation="MSMCKITLSTSGTTHCGYCSDPDNISSYVKKDRTFVIHDFPHRG
                     YYNHDHSINLNSDFNIDNDIIVYCRSNYNKKNYCTIGSGYCGCGETVTVKKIKIIIPK
                     N"
     CDS             complement(28723..29748)
                     /inference="protein motif PDB:2J6V_A"
                     /codon_start=1
                     /transl_table=11
                     /product="UV ENDONUCLEAS"
                     /translation="MSENKSIQLGLCCMNTILSSKKPPIMSSRSVVLKTLETKGFEPL
                     KEKIIQNLKDTLVMMDWNEQNGIKVFRLSSELFPHYSNSKADKYEIDFALDLLKQIGE
                     KSKKYNQRITFHPGQYNVIGTPTKSAFEHTINDLKYHCDILNLMGLDKNSVVVIHGGG
                     VYGDKKKTIERWCKQFYELPENVQKRLVLENCEKNFSIEDCLEVSEKVNIPVVFDTHH
                     FECYKLLHKEEKFNPPDEYIHAVLETWWKRDIKPKFHVSEQGSGKIGHHSDFIEEIPD
                     YLLEIPEKFGCNIDIMIEAKLKEQAIFKLYEKYTFLNCKREKKILPLNIKAMEWAHRG
                     YYDCDCC"
     CDS             complement(29799..29990)
                     /note="no search hits"
                     /codon_start=1
                     /transl_table=11
                     /product="hypothetical protein"
                     /translation="MTHLSSSLSIMAMVFYSFLTFFLGPFLTRPFLGNHPDQCIAGFL
                     LGFTVSVLLWMKFGKMLAK"
     CDS             30123..30521
                     /note="no search hits"
                     /codon_start=1
                     /transl_table=11
                     /product="hypothetical protein"
                     /translation="MSWQMLPNEITIYILKIRNNIRYTASKKIQNAWRKYILPEDIAL
                     ELALEIETDRYDKIMVSIPSTHLILKNCLNMVSGKNYLSFWKTVSDLLQESLTTYQYS
                     DNEWLTPEAVNYRKIKIEYKKLLKKFNFEH"
     CDS             30570..30845
                     /note="no search hits"
                     /codon_start=1
                     /transl_table=11
                     /product="hypothetical protein"
                     /translation="MHRVFKRELFTFAKKYYNDLNRFTPDDSFPNNNKLFVRISTTIE
                     KLFENDYDKMTDLHRWCNKTSPKYKDSCDWEKKLDNAGRDNCCSKYY"
     CDS             30861..31508
                     /inference="protein motif CDD:cd00305"
                     /codon_start=1
                     /transl_table=11
                     /product="Copper/zinc superoxide dismutase (SOD)"
                     /translation="MVVDCCNITRKNKTCKRKDGKIFSLPRRFTMKQCKKQKGFTMRS
                     SCAPFNQCARKNNVECIAKLFPDKIVKNNKVKGIVNFKQKDKKLIISYNIQNLKDGQH
                     GFHIHKCGDITKGCSSGCEHFNPFNEDHGSLTSKHSHAGDLGNIISKNGKSFGEIITD
                     KISIIPGSNNSIIGRMIIVHEDKDDLGLGNNEESLKTGNAGKRLSCGIIGIKDGY"
     CDS             31555..31977
                     /note="no search hits"
                     /codon_start=1
                     /transl_table=11
                     /product="hypothetical protein"
                     /translation="MKDLSPEMPREMRCKPPNAEIQYKNVRGNIYYFQNVTNIDKKDL
                     NLGKIRPHFSEDSEKTEGRDSIYFIKEELIDFEIEDCEYKDPSVDPGPEVFFDYALLK
                     LHVEIDGHNSVGNIATNIRLVDNDKKEKKERKKRIFLP"
     CDS             complement(32151..32882)
                     /note="no search hits"
                     /codon_start=1
                     /transl_table=11
                     /product="hypothetical protein"
                     /translation="MSDYSTFICEYTILPEHKTRDTCMTLFGGMTESDDLRELGDVKL
                     LGRWGCVGQAKGYCLAQAQNVASVQKWLINWVPMADIKVTPVLDDNEHRKLILKEEPR
                     YMVEYKNVNSGPKQKESLYFIKYQFKPGCVDDGFKLFSTMTEEQDKQDSGLCTSFGRW
                     HVPSLACGYAIASSPSVFDIYKWAFNWKDLCECTITPVTQDEVTRNCIKQGLGFKVKH
                     QLLMEEMKKSTNKPALFSRICKCFY"
     CDS             complement(32920..33315)
                     /note="no search hits"
                     /codon_start=1
                     /transl_table=11
                     /product="hypothetical protein"
                     /translation="MNKKNKTQKRQFLYNPNNPKKSFDVYIDKNPSDTINIKYKTVED
                     IKNTIKKLERLYKTKKYPHKRIWQVGMIMKVRLEAMKKHNKDKFPNAKNVAKRYNLSK
                     KYFNFLGKRTKKKTFKERKKIIFKNRFFE"
ORIGIN      
        1 tatattataa cttaataaat tataattttt aaataataaa tgtataatta attggtttat
       61 agatttatat ctgtgtacag ttattacaat gaaaacaccc agtatctata tgacacgaat
      121 aatactcata acattcattc caatataagt taataattac attattattt atattacatt
      181 tattggaata atatttaaga attcatatta tataaattat aatatgaata ttcttttgga
      241 caatttttat atcgtaaact taattggaat acgcgagacc gcccataccc gacatgatgc
      301 ggaggacatt gtaattagtc gcgtagacgc gaacttttgc ggtgttagta gcctggacag
      361 tcgcgttgga aagaactaac tggagagtcg cgttgtcaat gcgggagaaa ttgcatgtac
      421 cggatggctg atgttcttcg gggcggagcg agaaagagta aacattgaca ccggtatcgg
      481 ggtggcgagt gtggtgctgg aatggctgaa caagatcgaa gtatgcaccc tcgcgctctg
      541 agaagcggtc ctggccatta agtaaaagtt tagcgcaaac aacgggattc tcaccccagc
      601 aatgcatgtc aagggcagtt tccgcaagaa caaatgttcc ggcatcagat acacccgaat
      661 cttgggttac gctaaaattg ggaccagcgt atgatgcaga tggccattcg ttgagtgaag
      721 atgatacaat atccgcggca ccagcatcct ggaatagacc cgacgaatca atgaaattat
      781 tagtacccga aagagcacta tcaccaccga aggcatggtg ggcattcggt agagcatcaa
      841 ccgcatcggt gtaattgaat ggctgggcac caagtaatct gtttaagacc gaaccgcact
      901 cgaatgatga gcagtaatca acattggcat ctggctggac aacccaaact aattccttgc
      961 aagggtgatt gaaattgagt ttgattttgt tcgaagatga tccaaccgat tcatcgccgg
     1021 tgaactgaag ctgttcaata aggtattcgt ggggattgga cgccatacga cgacgctcct
     1081 cagtgtctaa gaagacatag tcaacataaa gcgatgcggc cgcaagtgac tgtttgtagg
     1141 catcagtcga tttgcatgaa ccactgtctg cacctaagct agaaaccgcc cataagcatt
     1201 catcaagtgg cgataaatcg atatttactt taagttcgtg gtactgaaga gcaattaatg
     1261 gaagggcaag gccgggatta cggcagaacc agaactgaag gggaacatat aagaatgatt
     1321 cgggaagagc tctgcgaggg gcgcaaacct ggcgtgggcc agacgagtca catggtccat
     1381 caacaggagc aaaatccggg tcagtaatgt aggttaattg agtagtatta ccaaccatct
     1441 tgtagtaacc cttttcttgt tctttggaaa gagttaattg attccagata tgcatccagt
     1501 caccatattg acgatcgatg cgctgaccac caatttcgac ttcaacctgg gaaattaact
     1561 gctctcctgg gaaatctaac catctggcgt gtttggccat agactgatta atttcaggga
     1621 gaacaacctg taaatatgta cggtacgcta aatcgccgtt acgtgaaacg gtgcaagtta
     1681 cccgacgacc gaaatcagcc tggccattga aagtttgctc aattgactcc atagcaaaat
     1741 tggtgtaccg tctgtatgtg accttccaaa aagttatctg ggggttagat gtgagataca
     1801 catcctgggc cccgtaagct actaattgca ttaaacctcc acccatattt tataatattg
     1861 ctaaagaaaa aaaatttgat tatttaattt taattaataa ataaattaat ttatttatta
     1921 atttattaat ttatttattt atttatttat tataatattg ttaataattt ttctaaaata
     1981 tcatatacta ttatcatggt tattataaaa tatgttttat taactgatat tatatgttat
     2041 taacatgtat taaccgatat cgattatttt taattgttat taaataattt tattatttat
     2101 ataatatttt ttcctaaaat attaaataaa ttattttata atatactata attaaatatg
     2161 ccaattacaa aaaatgaatt aaataattgt aaaaaaaatt taacagtaga tcacgaacac
     2221 agtaaaatat tgaataatat agaacgggat gaaaaggtaa taccaaaata tgatgataaa
     2281 ataaacaaat tacaaaaatt attgaatagt gaaacaaata ttgaaaaaaa attagaatta
     2341 caagatgaaa ttacaaatgt taaagcaaaa aaaaaagaaa taaaaaataa aaaaaaactt
     2401 tatttgttag ataattcaag atatattttt gaatattttg aaagaaaaaa aaaaatatcg
     2461 aattgcaatg ataatagcaa taatattata aaaaataatt cacaaaaaga tttgaataca
     2521 tttttttata atgaaaatag tgaaaataat gaacctaacg aaaatagcga aaaatttatt
     2581 aataaggata ctaatttaga taaatatttc aataacatca cgagtaatat tactaattta
     2641 gaaaattatt atttagaaaa cgatacttgc aaatattgta atgagggaga atttatattt
     2701 atagaaaatg aaggattaat ggtttgtaat aaatgtagta aaactaaaaa attatatata
     2761 gaaaatgata aacctagtta tagagaaccg cctaaagaag tttgttttta tgcatataaa
     2821 agaataaatc atttacgaga aatattagcc caatttcaag caaaagaaac aactcaaatt
     2881 cccgaagaag taataaataa tattaaaaat cagttaaaaa aagaacgaat aacaacggat
     2941 gaattaacta ataaaaaaac aaaagaaatt ttgaaaaatt taaaatataa taaatattat
     3001 gaacatatac catatattaa agaaaaatta gggataaaac cacccgtcat gagtcaagaa
     3061 ttagaagaaa aattatgtaa tttatttatt gaaattcaga ctccatattc tagatattgt
     3121 ccaaaagaac gagttaattt tttaaactat tattatacta tttataaatt atgtgaatta
     3181 ttaggtgaac ataaattttt accatacttt cctatgttaa aagatagaga gaaacgaatg
     3241 gaacaagata atatctggaa aaaaatttgc gaagaattaa attgggaatt tattccgacc
     3301 atttaatctt tcaaacatgt aaatctagcg gcaaatctaa tatttgatcg ggattattag
     3361 aataattttt ttctcttaaa aaaatttctg gatctatttg ccatttaaaa tagaattctt
     3421 gtgattcggc ccctttattt tttaatgatg ttctggtttt tttatttgcc cattttttaa
     3481 caaaattttt taaagctatt cttcgttctg tttgccattt taataatatc tctttatttt
     3541 tttctctttg ttctttttta tctttataga attttttata atttttcatc aattctgccc
     3601 gattaatagt ttttgtaatg gaattttttg gaacgtgtga cattattttt tgtgtaatac
     3661 ccggttcata aaaactaaaa tctcttaatt tactttttaa taggaaagga acttcttctt
     3721 ctggtcctct tcctctcttt cttctctttt taacagttat ccttcttggt aatttctttt
     3781 tttttggcaa agtttttctt tttttaatca tatatatcat atatataata ttttaatatc
     3841 atatatataa tattttaata ttctatatta ttataatgaa ttctgagcaa catagaaaag
     3901 aaacggcgat aaaaaatggg ctaccagaaa attctacatg gactgatata agccataaaa
     3961 tatatggaat cgcgacgagt caatcgactc ttagaaaaaa atagtgccac caggaaaaga
     4021 gctaatatat tccatttcat aattaaaatc ctcgattaaa atcctcgatt aaaatcctcg
     4081 attaaaatcc tccattaaaa tcctggatcg tttgtaaata cttttggaat ttctttaaca
     4141 gattctaata gattaggtat tttgaattgc tccaatatat atccacccag tatacttgat
     4201 aggaaaacaa tagccgtttc ctttataata tcttttaatg gtttggtctc tttatctaca
     4261 aatctcattt cgataaactt tattataaaa tatataatac tgataattat actagttaat
     4321 aaataattat tcataataat ataaataatt attaattaag attaatttta aacgaaatta
     4381 taattcttcc acatctaagt taatatctgg ttctactgct aaagaattaa gatccataat
     4441 ttctaaatta tcgtttaatt cttctgtatc gatttttatt gtattatttt catcattttc
     4501 attgttttca ttgttttcat tgttttcacc tttttcatta ttttcagtat tatttatagc
     4561 cgtcgcgctc attgggtttt cactatgaga aaattcatta tttttttcta aatttgctaa
     4621 tactttttca accgatacat tatgatctat tttgttttca gtattttgta attcattatt
     4681 tatttttgct aatgaagcac ttatatcact atctaaagct tctttaccta tttcaccaga
     4741 ttcatccact ttacccaatt tatcaacatt ttcagattta tttacttcga tggtttcttt
     4801 atgttgtgct aattcctgtt ctaagcgatc tttatctaat actgtttcgc gtttttcctc
     4861 aactactaca tctgtttctt ctgtttcatc taaataagcc tttaataact cttcaactgg
     4921 aatattatct ctaatagtat ttaaaattat ttcttttata attagttcta attctctatt
     4981 atttttttga atttgtaatg gagcaatatc tatttcaaaa agatacatac ttaaatatac
     5041 ttttctcgca atattaatat atactttatg aataaaatta tctacactag gtatttctat
     5101 atctattttt ttctgtttta ttccaactct ggtagcagtt aatgctttta attgtataat
     5161 atgaacacaa ctaattaaat cttcaatata attacaatta ctactggtta ttattcgttc
     5221 tctctctttt tctataattg caggactcca ttttggaata ttgataagca aattttgaaa
     5281 agtcattaga tacttactct cttcatcatt ttctacacac aatgcttgtg cttcattaaa
     5341 tattgatttt aagccatcga ttaacggagg tgtaaatata tttactaatc ttgaacacca
     5401 ttcgtttttt gactctatta aactatttat atcataatca tccattattt taaaatcata
     5461 ctatattttt tatatcataa ttacaacgta tataaatata atttaataaa aaaaatatta
     5521 atattatctc atttctaaat tcacgtctaa tattttcaaa tattgctaat gttttatatt
     5581 ttattaaatt ttccatatta tcttccaatg acatattatc tatgtatttt aacaaatcta
     5641 atgcagaaaa gcccttatta tataattctg tagatatata cataatatca tttaaattag
     5701 ttgataattt tgaggataca aattttttta aataatttat tttataataa ttattattat
     5761 tattattatc atttaataga ttataataat ttgtgaactt atttttaata ataggacgag
     5821 gtatatatat atcacaaaat cttgatataa ttggtttaat taatttatta caatcattta
     5881 caactataaa aaatctggtg ttattactat gaatttctat agatcttctt aacgctgatt
     5941 gtgcatcaat tgttaatttg tcagcattta ttaatataat acttttgaac tgttttttat
     6001 tttttgtagt tattgtagac tttgcaaaaa atttcaaatc ttcacggata aatttaatat
     6061 tacctttacc atgacaacaa ttaatatata ttacattatt atcaatgttt tcttgattgt
     6121 tatcataaat tttagtaata aaatattcta atatatgttt ttttcctata ccataaccac
     6181 catataatat taaatttggt attttttgca tttcaataaa ataatttaac ttatctatta
     6241 taaacttgtg attattatta aaaaaattta tagaattata actaaaaaaa tctttattat
     6301 ttgaaaaatc ataattcata tatcaatata aattattata ttaataatta tttatattga
     6361 gattgagtat atttaattaa ttatgataga ttaactaacg caatcttttt gatctttttg
     6421 atctttttat tagattttct ctttttatta gattttctct ttttattaga ttttctcttt
     6481 ttattagatt ttctcttttt aatttttcta gtttttaata tttatgccca actttgtaaa
     6541 ctttgggtat atggattatt cttaaacgca tttaataatg aggggtctaa tctatcatta
     6601 cattgatttg gataagatac aggaaccgat tgttgatttc ctctgaattc ctgtgaaggt
     6661 acattagccg gagcattagt gggtacccat aatctattgt tatttctatc actatcgttt
     6721 ttattaatat caatatttac gttcgaatta aacatctgag tccccccttg atttattcta
     6781 gcttcataag atttatttgg attgtctact ccaaaatgtt taatattatt atttttcata
     6841 gcacttattt gcgaattacc cccaccaaca taactagagc ttgttgtatc acgttgattg
     6901 gcaataggtg tttgtttatt tgacatatac ccatctgcgt gttgtttttg aatatttaaa
     6961 taattcattc ccattctatc tccggtcatt tcgcgaattg tagtttttgt cttactattc
     7021 ggatttacca cataattacc taatgaatcg gcttgaacat ttccattttc tcttaaatta
     7081 ccgactacat tttctttgcg agttgggcgt aaaatatcat ttaatggagc cattaatgct
     7141 tttaccacac cctgaactcc gcccatttct aactggtgct gcgtcgtaga tctattattg
     7201 ggtaaattgt cataactatt tatacaataa tcatttgcat ttgccttatt ttgacctttt
     7261 aatgacggat tttttatgct taaagagccc aattgttgac gtttactatc ttcatactca
     7321 ccatcaacat atgttgcctg accagaattt gttctaccag aaccataata ttctaaactg
     7381 gtgtcttcac gattttcatt ctttaatatg ttttcacttc tagatgtttc acgcttttct
     7441 aatccagttg tagtgaacca tctttcaggt cccgattcat aaaatttatc aggaagatgt
     7501 ttttctattt tgccatgtat tcctaaattt tgtattttat tcattgctgg tccttgtgga
     7561 ttattatatt gtaaatttgt tttaggatta ccttccatgc gtaattcatt aaccgttcga
     7621 ggcaaatgag tttctcttcc ttctaatcca gcatttaaac caccactccc ctcagttgta
     7681 tagccgagat ttaatccagg accaacttgt tgttgatccc ataaagtcac attattcatc
     7741 ttattcggaa gattcattcg tgattgaata aagtcactat tattaggaac accatgttgc
     7801 caattcattt gttcttctgg aacaaataat ggcccagttt cttgtttttt aaaatgttga
     7861 ctcccggtac cctgtttatt gtctaaaatt gcttctgcta aattagaatc tgctgttgcc
     7921 ccccgagtct ttgacccaaa aaatggaacc atattattat gtttaaaatt ttgtttatct
     7981 atagtatttc ctgttaaact cataatatca ttgttgtaat tattgcctac accgataccg
     8041 tcggtttgtt gttggttaat ttttaaataa ttattagtat caaaaaactt atcggtatgt
     8101 ggtctggcat tattggtgcc actattaact tgattaaaat tattattcat attattagat
     8161 ccggatttca cattttgatt catattttga ttttctattg gccctggatt aatattacta
     8221 aaattttcgc gattatcttt atgacaattt gttttattat tattattttt atcttgattt
     8281 gatagaatat aaaatgcacc cagtgctact ataggaattg ctatttcagc catttatata
     8341 taattaatat aaatatttaa ttatatataa tttttacatt actaaataat ataattttca
     8401 cattacaaaa ttcaaatttt gtatcactgg tttttattat aatcatcttt ttctgtaatt
     8461 ctagaataaa cattgcttgt aaatggaatt tcaacatatt tttgaggatc atcatgtaaa
     8521 taataccaat tggtttgttc tacatctcta aacgtccatg ccggtaaact tgcacgagat
     8581 tgttctgtaa acattccata attgggataa tctatttttc tagaattcac tttatgattt
     8641 tcataattat tttcttttaa acaatctcga tttaatttac gatctaggcc tttaagatca
     8701 ttttcaatat ctaaaagatt ggtatttaaa tttgctcccc atttctggag acgaataaaa
     8761 ggatcttcca tataatatgg tttgtcacca tttccaggtg tatttaaaac atgttttccc
     8821 ggatttgttg attcttctaa ttgtttggct attctacatg ggtcatcatg aaatctggta
     8881 aacgccattt ataatacaat attatatttt atttatataa aaaatataaa aatggtattg
     8941 tctctaaata ttcaatttga ataaaaataa tatttaaaat tgaatatttt ataaaataat
     9001 aatttaataa ctatatataa tataatatat tatggatcgg aaacccatgc tcattagtat
     9061 tgaaggcaat attggctctg gtaaatcaac catgatgaat catttaaaac aaaattataa
     9121 aatacgtggt tatactgtag gatttattga tgaacctgtt gaaatttgga attcatttac
     9181 cgatgataat actggtgaaa atattataga aaaatattat aaagaccatg caaaatatgc
     9241 tttcagtttt caaatgatgg catatattag tcggttatcc actataaaaa aagcattaaa
     9301 atcgaattgt gatattttac ttaccgaaag aagtatttat acagatcgaa atgtgtttgc
     9361 taaaatgctt tatgattctg gtaaaattga ggatattaat tataaaattt atctaaaatg
     9421 gtttgatgaa tttttagatg atattaaaga tattaaaatt gtttatttaa aaaccgatcc
     9481 agaaacagca tcaaataggg taattaaacg aaatcgaaaa ggcgaaacaa taccattaga
     9541 atatttatct aagtgtaatg attatcacga tacttggata aattctatag cagacaatga
     9601 acgattggtt ataaacggtg atgtagataa ttgtgatgat gaatattata cagaaatagc
     9661 tgaacaaatt accgaattta ttatgacatt tatggacacg aataaattaa atagttcatt
     9721 agttcaggaa tattaaatat tcctaatatt ccaaatattc caaatattcc aaatattcca
     9781 aatattccaa atattccaaa tattccaaat attagaaata tctatttatt atattaattt
     9841 atttattaat ataatatata tgccaacgtg caacactgtt atgtgtaaat ataatttaaa
     9901 taattctagc gatgtaaaaa aatggttatt aaaaaatcat cccgataaag gtggcaagat
     9961 ctcacccgac gaatttaata aagttattga atgttatcaa tatgaactca atgacggaga
    10021 aaagggcctt ttttgtggtt cttctcaagg tactaaaaga ccgaaattaa cgccaaaagt
    10081 ttataggcga cgagtttttt cttgcatgcg taaaacagct aatttttcaa aaataaatat
    10141 gtatcacaaa tttgataaaa atgtttttga tccaactaaa ttaaataaag aattagtaga
    10201 aacatccccc aaaattactc aacttctaaa taacattaaa aaattagatg aattagatat
    10261 gaaaaatcat ggaaaaaatt tcaaacattt tattttttct gatgtaaaag atggtggtta
    10321 tggggctaaa gtattagcat cggcttttat ggcaaatgga ttttttaatg ttgtaaaagc
    10381 cagaaaagtt cccaaacaac aacgaatgaa attatatata gatttaaatc attcgggaaa
    10441 aaataatttt gctttattat gttcaaatgc aatttatggt ggtgctacat ttaatgaaaa
    10501 attaaaaaaa gaaattcttg gccaatataa caaacgacct gataatatta atggaaaaaa
    10561 tattcgattc ataattttag atagtggatt taaagaagga atagatctct ttgatgtaaa
    10621 gtatgttcat attttcgaac cttcaatgac tatcgcagat ttaaagcaaa ctgtcgggcg
    10681 agcaacgcgc acatgtggac aaaaaggact agaatttcag cccaatatag gttggccact
    10741 atatgtttat aattattatt taacagtttc agaattgacc caagattcta tgtatttttc
    10801 aaaagatttg ataagtaata ttaaagataa taatcaacat ttatccgata aagaagattt
    10861 gttattattt aaagatgtag agaaattcaa tgatgcaact atgctattta gtgaattcga
    10921 taaagcaatg acaaatttat cagaacaact atttaaattg gccccattat tatcagttga
    10981 ttatgggtta actcaaaatc ttcatgacgt ggatgattta aatagtgagt ttatggaaaa
    11041 agatttttat ttaatgggtg gcggaagtgg tgctgttggt ggtgcctctc aaaaaaatcc
    11101 tatgaaaaat gtaaaaaaga acactaaatt ctataatatt gatttaatta aatgtgatgg
    11161 taattgtgga aaaaaaaata ctaaagatgt tcctgtaagt cttgatttta tgaaaaaagt
    11221 gtataaaaaa tataattatc ccactggatt aattccaaaa tcacaacaaa gggaattttt
    11281 ctgtaattat atgagagatt ctgagaaatt ttgtagagca ttaaattacg aatggtctct
    11341 tcgatatgct tatattccag aaactataga aaaaaataaa actgcaaaga aaattggatc
    11401 aaaattggat gatttagact tggaattagg tgaagaacct gaagatgaca ctgataaaga
    11461 ttataaaata ctagaatatg ctggtaaaaa aacagcaact cacaccaaat cgaaaacagc
    11521 caattataaa aaaatcgtcc cttcaactaa attaaatttt cttaagatga gagattttat
    11581 aaaatctaat tataatcgag attttaaatg ggataaatta gtaattgaga ataaatgtgt
    11641 ggagaaatct ggtgcaaatc ccaattctaa cgtaagcact attgaattta atccaactca
    11701 acaatttata atgaattatt ttgttccaga atcaccatat aaaggaatgt tagcatggca
    11761 ttctgtcgga acaggtaaaa catgtacagg agttgccatg gctagttcta gttttgagag
    11821 agccggttat tctattttat ggataactcg aacaacatta aaaagtgatg tttggaaaaa
    11881 tatatttgat caggtatgtc atacgattat atcacatgag ttagaacagg gattattctt
    11941 acccgaaaaa ctaaataaaa gaaaaaaaat attaagtgaa aattggttag agccaatgtc
    12001 atataaacaa ttcagtaatt tattagcagg gaaaaataaa atttatgata ttctaaaaaa
    12061 acgaaatgga tcccaagata tattacgaaa aactttgtta attattgatg aagctcataa
    12121 attatatggt ggagatttaa aagcttcgga gagacctgat gttgaaatta tggaaaaatt
    12181 aataatgaat agttatcgtg cttctggtga tgaatcgtgt cgtttattag ttatgacagc
    12241 aacgcctata acaaatagcc cattggaatt atttaaatta acaaatttat ttgttgagag
    12301 agaaagtgaa aaaattacta caaataaaaa agaattcgta aaacaatata tgaccagtga
    12361 aaatctattg agtgaatccg gtgttcgcaa tttgtccaat aaattatcag gctatatatc
    12421 atatttaaat cgtgaaaaag atcctactca atttgctcaa ccaattatga taaacgtccc
    12481 cgttttaatg gcggatatag atgacgaacg aattagaaat attatatatt tgagagaaaa
    12541 cattgcaaat gttggggata aatcaaaaca attaattttt gaagtgaaac agaaaattaa
    12601 aagtttaaaa gcagagtata aaaacataaa ggccgaatat aataaaacta aaaaagcagg
    12661 gaaaactgcg tgtaataagg attttcctac taaaaaagaa aaggagcaaa agaagaaatg
    12721 tttaaaagaa ttggaagaag aattagctct tttcaatgaa gaaatggata atgtttttga
    12781 cgaattaaat aagttggaag atcaattgcg ggaacttatg gttcaaaaat cagaaaataa
    12841 agatgaatta ttggaattgc gtgaaaaaat caaaactata aaaaaatcat ttttacaaga
    12901 atatatgtta tataaacgat gtcatcattt aacatataaa aaatcgagtt ccaataaaag
    12961 caaaacacaa aaaagtagat tattattgaa gtaagagaaa ataaactata ataaaatata
    13021 atataaaaat tgaataaata taatataatt taaaactaat aatattatat ttattagcgc
    13081 cattaccgtc atgtataaat tacaatttga tggcgcatgt aaaggtaatc ctggaatatg
    13141 tggaataggg tatgttatat ttaaaggcga taaagtaatt tttaaagatt ataaaattat
    13201 ttctttaaat aatactaaaa attatgcaga atattgcgct ggtttattgg gtattaaaaa
    13261 aacaatagaa ttaaatatta aagatttagt agttgaagga gatagcaatt ttgtaataaa
    13321 acaaatcaat caagaatatg aattatgccc tgataatcta ataccaatat ataatgaact
    13381 tatagaatca ttaattcatt ttgatagtat acaatttaaa catatacata taaataaaaa
    13441 tcaatttgct gatagattag caaatatagc tatttccaaa tattataaaa ataatgattg
    13501 caaaattcag gaaattattt tggagaaaaa ctagtaccgc acccacatgt attatatagt
    13561 tctttttgtg gtgtgaatat aaatttactt tcaaatatat tttttttata attttcatta
    13621 atataatcaa tagttgtacc aaataataaa aattcggatt ttaaatcaat cagtaatttt
    13681 gtattattat tttctagtac attaggtttt tttaaatata atttatttgc ttcttcgata
    13741 ttaattggtt ttaaattata attaaatcca ttgcatccac cacctgaagc agagaaaaaa
    13801 aacgcatgta aattagtagt ttttaatatt tcatacattt ttgaccaagc tgtactagta
    13861 ataaaaatag tatcttttaa tttattaatt ttcatatatt atatattata tataatatat
    13921 tatatattac tcttgttttt ccagtttaga taaataatct tcttcaatat cattacacaa
    13981 aatttgaaaa ggatttaaat cactattata tatataattt tttctattaa attgtaaatt
    14041 ggctaagcga tcaactgttg aatattttga tttatcatta tttgttatat acttataatt
    14101 tatatagtcc aaaatagtta ttaaaattat catgctaaaa taataataga tcatcatatg
    14161 attgtattct tttatttatt ttacttttat aaaataaaat aaatatcaaa tttttatttt
    14221 taggttattt tctttttgag tccatgcccc cgggcgcgct ctcgtgttct ttttctgcgt
    14281 tttctctcgc gccctcgcgt tagtttgcct agtttgcgcc ggcgtccacg ggtttttctt
    14341 ttacgaatac catccccgtt tatatctatt gcatctaaat aatctttcaa tccaacgttt
    14401 cttacctgtt tatctacaat attatttgct atttcttcta ataattcatc ttgtttggat
    14461 ttagataaac tttcaatact gtttctttca tcaattcatt ctcttaattt tattgtattt
    14521 aattcttcta tcatatcttc gttggaactt gcaataaaat taagcatatt atgcaaatga
    14581 gtactatttt gtccactctc tcttattttt ttcttagtcc ttcttttcta gaatctattt
    14641 ttctcctact tctttaaacc tttgcacatt taaatcgccg attttcataa aagtttttta
    14701 tttcacttac ttaattgtat acgacttaat gctgtttgct ttgcacgact aagttgacca
    14761 tctttaattt gtttactgtc ctgtaatatt ttaattattc tatatattcg ttttttttct
    14821 agtttgttca ttaaaaccta aacggtgtcc agatgcaatt ataatatctc ttatgtcggc
    14881 atagctatta aatttttgta attcattttc tacatcagtt ataagagtta ctgattttga
    14941 catatatata aaataaaaat attttattat tatataatgc ataaattctt aaaatatttg
    15001 tctgttgaac ttttaatttt actattatta ttgattgtaa tttctgtatt taattacttt
    15061 tcaaaaacac aatatttaat agaaggattt gatagtaatc cgcaattaac attattttat
    15121 tccgatcagt gtggacattg tacaaaaatg aaacccgaat gggataaatt tgagaagaaa
    15181 tatccaaaaa attgtaacaa atatgaacgt aaagatatta cagatgaaat gagtaatacg
    15241 tatggagtaa acggatatcc tactattgtt ttgataaaaa atggtgaaaa aataaaagat
    15301 tataaaggag aaagagatag tagtagtttt gaagaatttt taaaagaata tttacagtaa
    15361 taaacttatt gtttgagaga tttgacggta tctccctgat atttcaatat attacttatt
    15421 tttgttgttg taggaaattc ttcatcgcca aaaatatctt gcaatagtaa ccattcaaat
    15481 aatcctccaa tataaacata tatgtttttt aaacctaatt cacataattg attatatttt
    15541 ttaactattt tattatcaca actattttct ccatatatta ctatttttat tgatttatta
    15601 ctatttatat aatgatttag caattctatt tctcgttcgg ccgaaagagt attttttatt
    15661 aaacattcct gattattatt ttctaacgta ttcactatta ataaattatt atttattgca
    15721 tattgcatat ctctaaaatt tattttatta atagatatag ctccccccat taactaaatt
    15781 taatagctat atttaatatt tttattattt aaaaaatata gataataaaa atagataata
    15841 aattatattt aaaaatatcc gtattattat atgacatatt atatgacaaa ttatatttat
    15901 aataattcaa ttaatcattc aattaatcat tcaattaatc attcaaataa tcatttttat
    15961 gatatagtta ttcccattat aaccattccg gttatagata aattgctatg tataatttgt
    16021 tcatctaaag ccagatggtt tcaattacat gcttttatta atttgattat tacaattatt
    16081 atcattccgg atattattaa tttttataga caaccattat tgggcttaaa aattaataat
    16141 aatcatatgg atagttatta tgtagttttt ctacatatat atcatgtaat tattacaaaa
    16201 aatttaacta tattagacta ttttcatcat attttattta ttggactcgg agttattcct
    16261 gcaatattat ttattaaatc caatatatta aaattaggtt atattgccgg gtgtggtttt
    16321 cctggtatag tagaatatag tacattggct ttagttaaaa ccggtaagtt ttcatcgcgc
    16381 cggcaaaagc aaataaatag taatttatat tgttatattc gaaacccgtt agctatattt
    16441 tgttgtgcat ttaattatat tttttatatg gaaggattat tagaaaatga ttccaagatt
    16501 atagttattt atattaattt gttaatgtat tttaatgcta cattttataa taaattagcc
    16561 attgaaaact atctcatgaa tgaatataga aatataaaaa tatccacaaa aatatctatg
    16621 taaaattaca tcaaccgaaa agaaaaatga gacaaacccg aataatcaat tataaatttt
    16681 aaaagcatgt tttatataag ataatagata tttattgtcg tggacaattg ttttatcatt
    16741 ctaagggttc tcgaataata ataccataac gatgaatttt taaagaatat aatctatctt
    16801 ttgcaaattt taatcttgtt tctgttaagt ttccattatt aataacattt ttcattcttg
    16861 ttattttttt atttatgata cgtaaattcg gatttgtaag caaacataaa ataagtaaac
    16921 atacatacaa cataattatt tattataata ttataataaa taattatgta tcaattttta
    16981 taaattttta tttataatcg gaaaaattat atctctataa aatgggcgca attctaaatt
    17041 atatatttct tccactgtaa accatttaat ttcttttttt tcgtacaatc cattgttttt
    17101 agcgacaata atatttggtg tggtatttct agcaaattca taatttctat tgaaatatat
    17161 agggagcatt ggatcgtagt ctatattaaa aatataactt gtatatcttt catgactata
    17221 ttgtttaata taattatttt taactaagtt ttctaattcg ttacgtgttc ctaataatcc
    17281 agataattct tcgtgccctt ctctaatcgc agtttgaaat tttgtttcgc ctttatttaa
    17341 agaggagcta ccaccaaaat ccgaccattg attattatgt tcttttccta aaagaaatac
    17401 catacatact ccattaaaac taacaggaag aattcccgca cccattatga tttttataat
    17461 attatatatt ataaaaatca attttaaatt ttaaaaaggt gtaaatatat tatttattat
    17521 ttaattgtat ggaaactgtc aagaacgcca tgactcatct tccatccacc attattatct
    17581 aatagtgctg tcaatctaat cgctgttgcc agtaatatta ttgatatata atatttataa
    17641 aaataattta aaaaaatatt attaataatt aatataataa atgctatctc tatatcaacc
    17701 actatctttg tgctttgttc ctcaaaccat tattgaaaag ccaaaactaa ataattttaa
    17761 atattatggc gatattgcgc caactggatt ttttgatcca cttaaaattt caaatgaaaa
    17821 gaattcaaaa tatctgagag aatttgagct gcaacatggt cgtgtagcaa tggtagcatc
    17881 tactctactt ccaatatatg aatatatgaa gccaggaaca cttggaatta attatctttc
    17941 tgatatggat tttggacaac aactaccatt ttggtatgta atggctcttc ttgaatttgg
    18001 tcgcctaaag agtggttggg aaaatccatt tacaaatgga tcgctatttt ctcttaaaga
    18061 tgattttcaa ccaggtaatc atcttaatgt tgatgtagat aaagtaagtg atcgtgcata
    18121 taattcagaa ctaagtaatg gacgacttgc tatgctagcc acggcacata ttattggaag
    18181 tgaactttta acaggacagg gtctatttta aatgtttgat ttataatata attatatata
    18241 aatgaataaa ttatcagtaa aaattacaag ttcattttta atatttatgt ttattgtttc
    18301 agggttaaca aaatttttta cattaggaaa aagtgaatca aaaagattat caaaaaaatt
    18361 atttaattta aataaaacat ttagtcagtt tatagttttt ggagcaggtg tatgggaact
    18421 tatagcatct ataataattt tatatggaat atggtattca gataaattat ttttacagtt
    18481 aggtagttta atgttaataa tatttacaat tttagcaaca ttaatttttt acagttttcc
    18541 atttaaacac ttaccggtat tatctaactt aactacttta tgtggattat tattacttcc
    18601 atatatttgt ataaaataaa tattcaatat atatatatat taaatatata gctatatatt
    18661 gaattatatg gcattaacaa atttagataa agataccact acaagacttt ttcaaatgct
    18721 ttcattaaat gaaagaaatg atattgaaat aataaaaaaa aattattcat cttattcaaa
    18781 attagaatta cttgcaaaac aaatttcatt tttgcaacaa gaagcatgtg aaattattaa
    18841 tgattgtaaa ttaaatgata aattacataa tatacctatg atgtcaaaaa aagttcctgg
    18901 aaaatattat tatcattatc taataaataa taaagatgtt ttatcgatta tttcaccaga
    18961 tgagtggaat acatatgatt tgtttttagg aaagtattta tataattttg atggactgtt
    19021 ttataaaata aaagaataaa ataaaaattg ataattttaa aaaatatatc aataataaga
    19081 agaatataaa atttaaaatg gcgttatatc caaaaataca tgatgaatct atattattag
    19141 ataatgattg taagcgttta ttaaaacgaa gaagtagaca aaaaataatt gatgaagtaa
    19201 tgtataaatt atcagaaaat aataaaaaaa ataaacgtac cactgataaa atagattatt
    19261 atgaaataga attagacaat gataaaatag attattatga aatagaatta gacaatgaat
    19321 atattaatta tattgataag gataataaat cattatatga aattgtatta accatattag
    19381 gttgtaatat taaattgagt taaagatagt tatcaaatat atttatgtat cttatacccc
    19441 tcgttagaac atctagagct attacggcct gtacattatt gccagataat ccattacttg
    19501 ctataactac aagtgaaata ataagttata ctcttccatt tattaataaa tcaccaatat
    19561 acgcatttaa taacatgata ttatttttat tttattattt taattataca gaatctgctt
    19621 tacaattaat gaatgatttt aaaaaaaaat atattatgca atataactta gaaagtataa
    19681 gtattttaat ttatatggtt ttttatttta taaataaaat aaattaatgg atatgaattt
    19741 tatgagatgt tttattttca attgtgtatt ctgttttatc tctgcccttt agataattaa
    19801 ttttattaca caaatatccg agtggagatt tcacattatt ataaatatta tcaataaaat
    19861 ctatatggtt tgacattttt tgtgtatttt ctacaacttc attatttaat atagagagaa
    19921 ctctgtctaa tttttcttct aaagtttcat gtttttttat taaatgttgt attaatttat
    19981 ttaagttttt atttaagttt ttattttcat tttttttctc ttctagatat tctacatctt
    20041 ctagatcttc tatatcttct atatcttcta gatcttctat atcttctata tcttctagat
    20101 cttctatatc ttctatatct tctagatctt ctttttctct attattcatt atagtataaa
    20161 taatagagtt ataattatat cttgataaca tagtaattta atattattaa ttttctttaa
    20221 attactaaaa tatatttaat aaaaaaagta aagttatttg aacaattagt ccagaaatac
    20281 catcgtgata tatacttcta ataacaccta atttatcata ataatatctt tgcaagtgag
    20341 gaaataatcc agtccatttc attataaaac catataaacc actaattata aatgatagaa
    20401 ttaaaaattt aaatatatac ttataatttt ttagattttt tggaaatgac ataaaatata
    20461 ttattattgg ttgagctgtt gctccaacaa aaccagcaat taatgccgcc gataataatg
    20521 tatgatgttc aaaatatggt tttaaatctt ttataaatgg taaaaaagta gctataattt
    20581 ttggtaattt attataatta agcgacataa atcgcaaaat aacatcccag aatgcagtaa
    20641 ctataaatgt atatattatt aaactatagt tattcattat atatatatat atataataat
    20701 tatccacaac atatagaatt ggaacgtaat tttgtaatat gttatttatc tgtaaattta
    20761 taaataatca atatctacaa aaccctcgca atagtggtga aatattttat tttttggaat
    20821 ttctcttatt aaaatatttt cttttaagca ttcacaacaa tatggtgaaa atattttgta
    20881 ttgtttagta ttaatataaa tagtctcaca attcatagcc ggttgatgat aatgaatata
    20941 attaattcca ctgtaccaat aatcaaaata atatgtatat tcatataaga atacttcttt
    21001 agtgtcttta caacaattat tattagcaca tttttttaat tttttcttat tttcaagcaa
    21061 taaattttta cacaatttca tttttattag tgaaaattta tgtatgcata gattataatc
    21121 tttgcacaca agtttcaatg aatacatatc aagaaagtta ttcaaattat tagaaattat
    21181 ttcaacaatt tcaataggaa gtttattcat aatgatgaat ttgttgtctt aaaatttatc
    21241 tttctccttg tatttatatt aaaaaataca aatatattat caattttttt tttgtttgtt
    21301 aaataattca aatactagaa tctaaccgac agttaaaagt taaatttatt tactaatttt
    21361 ttatattcta tttttatttt tctataattt accgcggcag gcgtatcctc accatcatta
    21421 taccatagat aacctttccg aaggctatag tgtaaattcg taagaattgt tttccaaaat
    21481 gataaattac gctttccact aaccatattt aaacaatttt tcaatattaa atgagttgat
    21541 ggaattgaaa caattatatc attaaattca tcaatttcta tatttaatgc attatcaatt
    21601 gcgataacat ctagtaagat atattttttc caagcatttt gaattctttg agatgctttg
    21661 tttcttattt cgtttctaat ttcatttcta attttaaaaa tataaataac tatttcggtt
    21721 ggaagctttt cccaagacat aatattgatt cttactgttc gttcttgttg tttttttttg
    21781 gttactacaa ataaccctta gctttttaaa aatttcaatt tttttttaac tcataaaact
    21841 atgactaaaa aaaaattgaa aaattataat aaaataattg atatatatct ttttcagttg
    21901 acaagatctg ttttcaaatg caaacttttt cagattacaa ttcttcgctc aatattaatt
    21961 catatattca aaaaaggaaa atggcattgg caagatgtcg caaatgcgtg gaccagatac
    22021 attggtataa atatcttgag aaaaattacc cagattggtg gaaatccgtt tatgaaaaca
    22081 agtggttagt gcgtattgat tttactgata tcttaggtcc tgcttataag gaagaatttc
    22141 atatttatta tctatatgta aacaaaaatt ctacaatgca agaaatagtt gcaacatttt
    22201 caaaaatgat ggaaaataag aaaaactctt taaaaatgtg ctttggcgaa gatattttaa
    22261 ccaatatttt aaagcattgc actattccaa atacatttga tcccaatgat tatttcgttt
    22321 atctccacaa aaccatgata aaccctggat gtactacagg aataccagga gtttataaag
    22381 caaggcaacg catagaagac aatatgaaac taaatcgctt ggcaggacaa ttggtgggac
    22441 aagatgaaca taatttatac attcatcttc gtattcgaaa caaactcaat attggtaata
    22501 taagtaactt ttctggtaaa tatcacaaaa tattttgtgg aataaaatga tattggtaat
    22561 ataagtaagt tttctagata atatgacaaa tgtaggtcca cgtaattgaa aataatatat
    22621 ttttaatttt tctctccaac aaattattta gaaagtttac taacgcatct ggcaagtgcg
    22681 tcgttaattt ttaataattt tatttgataa tttttcaaaa aatcaatttc tttttgttga
    22741 ttttgtaaaa ttatatgcat cttttctttt tcaacttctt gatcatttaa aactttaatc
    22801 agaatatttg tatcaataat ttcagatgga aatgtaattt gattataatt attctcttga
    22861 ttataattat tattatgcaa gtgttcatta tttaatttat ttaatttttt ttcatttaag
    22921 atatcatatc tatctttgat aattctaaat gaactagaaa ttttattata tttaaaagca
    22981 ttacaccaaa aattattagc atcaaggctt gatctaatat ttactaattc attttctcta
    23041 ggcattcaat tttttctctg tttaacacat atttatattt ttatatatta ttttttataa
    23101 aatataaaaa taaaaacaat aaataattaa caataacaat gtaataataa tagttattta
    23161 aaaaattata ctaattccat aatatctctg ggactttctt ctttttttgt tttttcttct
    23221 ttttttgttt tttctttttc ttgtaattta atactatctt ttaacgattt aacaaatctt
    23281 ttatttttta ttatctcttt atagttatta atcatttttt cataatatga ttttatagct
    23341 cgtctatatg gtttatcttg tatattcatg tttttcaagc taatttctgg ataattagaa
    23401 atttctatgt cttttttatt ggttctcgat attgtagatc ttttagatgt tgtagatctt
    23461 ttagatatcg tagatctttt agatattgta gatcttttag atattgtaga tcttttagat
    23521 gttgtagatc ttttagatat tgtagatctt cttgcatgag gtaatttttc ttgattgtta
    23581 acattgttat tttttactaa ttcataagat aaatttgtat ttatagtaat agttttgtta
    23641 aaaattttat ctaatttttc ttttgataaa ttagcaaatt ttttaacaat tactctttct
    23701 actaattttt caaaattaac actattaaca ctagtagtcg actttgctct tcttaatata
    23761 gattttctag ataatgtttt agatcttggt aaacttaaag atcttgctaa tcctcgtcct
    23821 tttttctgtg tgttttttct ttttttctta ccaccttcag aaaaatattc tttcaaatcg
    23881 tctatagtta tttcttctcc acacataaac attatatcca tttttaaatt gggaacttca
    23941 ttttcttgta aatgctcttt tatattatct atttttttag caaaaattct cttgactttt
    24001 tcaggtgctt ctcttaaata ataattaata tccttttttt ctataccatt ttccttcata
    24061 attaatactt gcactactaa tataaacaat tcacaaattt gatctattgt ttctacttta
    24121 cctgcatcta tttcatcttt tattttttta taacacattt ctctcattgt cggagtaata
    24181 ctataatcaa attcaacccc tatatcttct tcttttgact ctggtaaatc cgaattaggt
    24241 tttagaatat taattaattt gtgacaaata tatttattgt ttgaatcata attattatta
    24301 cttgttgttt cttgtaagag ttttttactt atttctagta aattatttat cgcattttca
    24361 atatcttcat aaattctaga ttcaggatcc ctttctgctt ctatttcgaa ctgattactt
    24421 aatatatcat aatactcagt tatacttttt tgtaaatctg aaatacttaa tgtttctatt
    24481 gaatctattt tttcttgtat aatactttca atatttccaa ataagtgtcc atcataattt
    24541 tgattaatag tttttaaaat atcttttatt tctcttaata tagctttcaa atctaagcta
    24601 ctactactag aaccactact tttgattaca ggtttattaa aattttttac aaattctaca
    24661 gtaatagttt catcttcttt tgtattacta tcactactaa attttttaat ggaatttatt
    24721 atactattat ttatatcttt ttcttccatt attaatgtca ttaaataact ttcagttgct
    24781 tgtgaatgta ttgtcactaa acgctccacc atacccaatg tacaactcat acttccttga
    24841 ccatgtgcat taaaaacttc attaaaataa tattgtaaaa acatatgcat ataaactttt
    24901 ggtctagtaa ttaaatatat taaagaagaa aatactaatc ctaaccaaca ccatgctcct
    24961 ggttctccgt tttgaagtgg atttttagat gaaattaata tatctataaa ttcattattt
    25021 actattctat ttaaattgtc atttaataaa actttctcat cattactata ttctaatttt
    25081 tcagtcaaaa tatcttttaa atttctacaa aaattattgg ttaaataaga tttactaata
    25141 gaatctaaat tttgattatt tgctatttta ttgataattt ctaataattt attaaaaaaa
    25201 attatattac cttgacgaaa tatatattta tctaataaat ttcttggatt agttactgaa
    25261 ttttctgtat tagtatcaca aaattcttta aatttatttc tattatttat aataaattta
    25321 gatctactat gtgtttcatt tgcattattt tgtaattcac caaaattaat attttcggta
    25381 ttaattgcta gtccggtgtt ttgtgtattt tcaaaatctg tattttcatt tgtttccgca
    25441 tttaaaaaat cgactccttt tatatcagca atttgaaaaa ctgttcctat taatctacat
    25501 cctttaaaac ttgcatttgt taaatcaaca aaagtaaaat ttgttgcagt taaatcttta
    25561 tttttaactt cactaaaatc aaaaccttga aaaccttcaa tttcctgaaa attacagttt
    25621 ttgatattag aattattcat tgaaacgcct ggtaaaaaaa caaaataacc ataagtagat
    25681 acatcaaaat aatcatatgg ttttattaaa tcttttagtg tagttacaac tattcctaat
    25741 cttgtatatt cactattagt catttcaagt attcgattat gcacagatct atcttctttt
    25801 attctttttg cttgtccttt aaaatcatca aaatcatttc caaatatacc atttattgcg
    25861 ctggttttgt tatttccata tttaggttta tttgtataat gtataaatat gttaccaaac
    25921 caagttaatt tatttaaaca tgttgaacgt gccgcaaatt ttgaaccttc taaattacaa
    25981 gaatcaaaat tggttccata taactgacaa catacaaaat catttttttt caaattaagt
    26041 aatggcgcac tactattatt attatgtatt gaatcataat taaatctaaa tccaatatat
    26101 aatcctccaa taaaaataca ttcttctata ttattattat tatgaaatat tgttgtacaa
    26161 attggattta aataattatg aaatatacat tcctgaaatt tactttgtat tatattatta
    26221 ttaataaatt cagtacatcc caaattacca aaatgagcag aataaaaatt agtattatga
    26281 attttacaat ctttgaatac acaatctata aactgacaat ctataaattt agagttaaaa
    26341 aaattacaat ttaaaaaata aacattattc atatctaatt cattaaaaat aacatcatcg
    26401 aatgtagtat ctataaataa atatctatta aatttattag tactaaaagt aaaattttga
    26461 ctaaaattac atttttcaaa tattagtgat ggataaaatt tatttatgta taatatatat
    26521 tgaggactta caatatgatg taatatacca ttattatcaa catttatgtc attaaatggt
    26581 gttataaata acatttcata ttttttaaaa ttttcaccgc ttctaatacc aggtgaacta
    26641 gtattagaat ttaattcaat ttgtccttct ataaatttgc atcttaaaaa tataggtgct
    26701 ggatattttc tatcctttga aattgcaccc acagtaatat ttttcaatcc aatattataa
    26761 aaatcacaat cctcaaatgt cgaattcaat aaatctacat ttttaaattc aaatttgtct
    26821 tgagaattgt taaatttatc tttaatcgtt cttaattctg catctctttc tataatattt
    26881 ttatatattt tactattagg acttgcatta ataaatttaa ctaatttaaa attaatgtta
    26941 ttaaaatttg tagatgcaaa acttacattt aaaaataaac aattattaat ttctttaatt
    27001 aaatctgttg tttttgaacc accatcataa cctaaacttt tattaccaaa tttacaataa
    27061 taaaaataca tattaactaa tctatttggt gtattatttt cttccaatat tttctctata
    27121 tttaatctat aattatcttt ttttccactt atactacata attgatcact tattaatttt
    27181 tgagcaatat caattttcat tttagattta tatgctctag aaatttttgt agaagctaat
    27241 tcttttttac tttttaaagt tttatgaata ttatattgcg tttgtatttt tttagcaaat
    27301 atattcatgc tattttctaa agcattaaat gtattttttt catactttaa atgttttatt
    27361 aataaatgtt tcattttttg taaattttct gaattattat tcattttatt atataaatat
    27421 aataacatta aaataaaata caaatataat aatagttttt agaataacaa gaaataaatg
    27481 attagttcac agaaactgaa aataaaatat aaaaataata gctcactgaa tatttagaga
    27541 ttaaaccctt gaaggtttaa aatgggacaa aattttacag gttattctaa tatcataatt
    27601 attgttcaaa taatatttaa cagcagacat tttataatcc atacttttat gcgtcattca
    27661 tataataaaa aaagaataaa tatttattaa ttaattgtcc cattttaaat cttcaagggt
    27721 gtaaaattga ttttataata tttataatat tatttaaata ttataaacta tgttaaacaa
    27781 tataattttt gaaatgttta agctttttct tcttctgagg aagaacaata acatttttta
    27841 ctaaaacttt cttctaaatc atcataacta ataacatttt taggaaattt tagttcaaat
    27901 agaaatcttg aaacatcaga cggtacaaat ccatcttgaa ttctacaaag ccatctcatt
    27961 ttatgtctgc aatcacattt acaatcacaa tctttatgaa ttattggtcc aagtttatca
    28021 agaaacctaa tatcattaag attttcaggt ttatttgatt tatgaatttc acaacaatta
    28081 caagctttaa attgattaaa ttttttaaga ctaatttttt taatttcatt aagatgaaga
    28141 ttttgaagag gcgttatttg aattaatgaa tccattataa atattaaata aatattaaat
    28201 aaataattaa taattaatca attttttttt gtctaacaaa aatattttat ataaataaag
    28261 ttatgcctat tatagaaagt caattcttag gaataataat cttaatcttc tttacagtaa
    28321 ctgtctctcc gcaaccacag tatcctgaac caatagtaca ataattcttc ttattgtagt
    28381 tagacctaca atatacaata atatcattat cgatattaaa atcactattt aagttgatgg
    28441 aatgatcatg attataataa cccctatgag gaaaatcatg aatcacaaaa gttcgatcct
    28501 tcttgacata actagaaatg ttatctggat ctgaacaata gccacaatga gtagttccac
    28561 tagtgctgag ggtaatctta cacattgaca ttttctgtat attgtatttg aaaaactgat
    28621 gttgtcaaat aaaaataaat catacaagaa atcaattttt ttttatcaat caattttttt
    28681 tggtttttga agaaagtcac atagattgaa tatcaatata ctttaacagc aatcgcaatc
    28741 ataataacct cgatgtgccc attccattgc tttaatattt aatggtaata tttttttctc
    28801 tcttttgcaa tttaaaaatg tatatttttc atataattta aaaattgctt gttcttttaa
    28861 ttttgcttct atcataatat ctatattaca accaaatttt tctggtattt caagtaaata
    28921 atcaggaatt tcttcaataa aatcactatg atgtccaatc tttccagatc cttgttcgct
    28981 tacatgaaat tttggtttta tatctctttt ccaccaagtt tctaatacag catgtatgta
    29041 ttcatctggt ggattaaatt tttcttcttt gtgtagtaat ttataacatt caaaatgatg
    29101 tgtatcaaaa acaactggaa tattaacttt ttctgatact tctaaacaat cttctattga
    29161 aaaattcttt tcacaatttt ctaatactaa tcttttttga acattttctg gtaactcata
    29221 aaactgttta caccatctct ctattgtctt ttttttatca ccatatactc caccgccatg
    29281 tattactact acagaatttt tatctaaacc catcaaattt aaaatatcac aatgatattt
    29341 taaatcatta atagtatgtt caaaagcact tttagttggt gttcctataa cattatattg
    29401 tcccggatga aaagttatcc gttgattata tttttttgat ttctctccta tttgtttaag
    29461 taaatctaat gcaaaatcaa tttcatattt atcagcttta gaatttgagt aatgtggaaa
    29521 taattcactg cttaatctaa atactttaat accattttgt tcattccaat ccatcattac
    29581 aagtgtatct tttaaatttt gaataatctt ttctttcaat ggttcaaacc cctttgtttc
    29641 caatgttttt aagacaactg atcttgatga cataattggt ggttttttgg aagataaaat
    29701 agtattcata caacataaac ctaattgaat agatttattt tcactcataa tataataatt
    29761 tttataatta taatttttat aaaaattata tttcaatttt atttagctaa catttttcca
    29821 aatttcatcc ataataatac actaactgta aatcctagta aaaaaccagc gatacattga
    29881 tctggatgat ttcctaaaaa tggtcttgtt aagaatggac caagaaagaa agttaaaaaa
    29941 gaataaaata ccatagccat aattgacaat gaactactta aatgtgtcat ttataatata
    30001 aaaagataaa attgaaaaaa attaaattga aaaaaattaa attgaaaaaa attaaattga
    30061 aaaaaattaa attgaaaaat atttaatatt agtatttaat aaaatattaa tattaaataa
    30121 ttatgtcatg gcaaatgcta ccaaatgaaa ttactatata tattcttaaa attagaaata
    30181 atatacgata tacagcttca aaaaaaattc aaaatgcatg gagaaaatat attttaccag
    30241 aagatatagc attagagtta gcattggaaa tagaaactga tcgctatgat aaaattatgg
    30301 tttcaattcc atcaactcat ttaatattga aaaattgttt aaatatggtt agtggaaaga
    30361 attatttatc attttggaaa acagtatcag atctattaca agaaagttta acgacatatc
    30421 aatattcaga taatgaatgg ttaacaccag aagcagtaaa ttatagaaaa ataaaaatag
    30481 aatataaaaa attattaaaa aaatttaact ttgaacatta aaattgaaat aaaataatta
    30541 aataaatata tataatatta ttataaataa tgcatcgtgt atttaaacga gagctattta
    30601 catttgcaaa aaaatattat aatgatttaa atcgatttac acctgatgat agttttccaa
    30661 ataataataa actttttgta agaatttcaa ctacgattga aaaattattt gaaaatgatt
    30721 atgataaaat gactgatcta catagatggt gtaataaaac atctccaaag tataaagata
    30781 gttgtgattg ggaaaaaaaa ttagataatg ctgggcgtga taattgttgc tcaaaatatt
    30841 attaatattt acatatataa atggtagtag attgttgtaa tattacaaga aaaaataaaa
    30901 catgtaaaag aaaagatggt aaaatttttt ctttgcccag acgctttaca atgaaacaat
    30961 gtaaaaagca aaaaggattt acaatgagat cttcatgtgc tccttttaat caatgtgcta
    31021 gaaagaataa tgttgaatgt atagcaaaat tatttcctga taaaattgtt aaaaacaata
    31081 aagttaaagg aatagttaat tttaagcaaa aagacaaaaa attaattatt agttataata
    31141 ttcaaaattt aaaagatgga caacatggat ttcacattca taaatgtggt gatataacaa
    31201 aaggttgcag tagtggttgt gaacatttta atccattcaa tgaagaccat gggtctctta
    31261 ccagcaaaca ttcacatgct ggagatttag gtaatataat aagtaaaaat ggaaaatctt
    31321 ttggtgaaat tattaccgac aaaattagta ttatccctgg atcaaataat tctataattg
    31381 gtagaatgat aatagttcat gaagataaag atgaccttgg tttaggtaat aatgaagaat
    31441 cattaaaaac aggaaatgca ggaaaacgat tatcatgtgg aataattgga attaaagatg
    31501 gatattaaat gcataaaaat ttttgtaaaa attataatat aaattatatg tataatgaaa
    31561 gatttgtccc cagaaatgcc tcgagaaatg cggtgtaaac caccaaatgc tgaaatacaa
    31621 tataaaaatg tacgtggaaa tatttattat tttcaaaatg taactaatat agataaaaag
    31681 gatttaaatt taggaaaaat aagaccacac tttagtgaag atagtgaaaa aaccgaggga
    31741 cgagattcta tatattttat taaagaggaa ctaattgatt ttgaaattga agattgtgag
    31801 tataaagatc caagtgttga tccaggacct gaagtatttt ttgattatgc tttattgaag
    31861 ttacatgtag aaatagatgg tcataatagt gtaggtaata tagctactaa tataagatta
    31921 gttgataatg acaaaaaaga aaaaaaagag agaaagaaaa gaattttctt accataaaat
    31981 aatatttata aaaaattaaa taattttata taaatatatt taaaaatttt aaataagctt
    32041 ataaaatcaa taaaaccatt aaaacaatat ctgtaaaata tcgaatattt tgggcatcca
    32101 attctacttt aataatttct ggaaaaaaat tgttatatta aattaaaaat ttaataaaaa
    32161 catttacaaa ttcgagaaaa taatgccggt ttattagttg attttttcat ttcctccata
    32221 agaagttgat gttttacttt gaaccctaat ccttgtttaa tacaatttct agttacttca
    32281 tcctgtgtaa caggcgtaat tgtgcattca cataaatctt tccaattaaa agcccattta
    32341 taaatatcaa atacggatgg actgcttgca attgcatatc cacacgctag actaggaacg
    32401 tgccatctac caaaggatgt acacaatccc gaatcttgtt tatcttgttc ttctgtcatt
    32461 gttgaaaata atttaaatcc atcgtcaaca cagcctggtt taaattgata tttaataaaa
    32521 tataaacttt ctttttgttt agggccagaa ttaacatttt tatattctac catatatctt
    32581 ggttcttctt ttaaaattaa tttacgatgt tcattatcat ctaaaactgg tgtaacttta
    32641 atgtccgcca ttggaaccca atttattaac catttttgga cacttgcaac attctgggct
    32701 tgagctagac aatatccttt tgcttgacca acacaacccc atcttccaag taattttaca
    32761 tcacctagtt ctcttaaatc atcgctctcg gtcatcccgc caaataatgt catacaagta
    32821 tctcgtgttt tatgttctgg taaaatagta tattcgcaaa taaaagtact ataatcactc
    32881 ataatagtaa taataataat aatagtaata tctttaaatt cattcaaaaa atctattttt
    32941 gaatattatt ttttttctct ctttaaaagt cttttttttt gttcttttac ctaaaaagtt
    33001 aaaatatttt tttgagagat tataacgttt ggctacattt ttagcgtttg gaaatttatc
    33061 cttattatgt tttttcattg cttcaagtct aactttcata atcattccaa cttgccatat
    33121 acgtttatgt ggatattttt ttgttttata taatctctct agtttcttaa tagtattttt
    33181 tatatcttca actgttttat attttatatt aatagtatca ctaggatttt tatcaatgta
    33241 gacatcaaaa gatttttttg gattattagg attatataaa aattgtctct tttgtgtttt
    33301 atttttttta ttcattatta ttatattatt atttttaatt ttattaatat agtttataat
    33361 a
//
