# Supplementary material for: Widespread Horizontal Gene Transfer Among Animal Viruses
Source: bioRxiv. 2024 Mar 26:2024.03.25.586562. Preprint. [Version 2] doi: 10.1101/2024.03.25.586562 (PMC11071296; doi:10.1101/2024.03.25.586562)
Supplement: Supplement 2 [file media-2.zip › File2_Maps/uParvo_pardosa_spider_SRR9107650_6280.gb]

LOCUS       uParvo6280ct_1          6280 bp    DNA     linear       01-JAN-2019
DEFINITION  [note: taxonomic lineage
            d_Viruses;-_Monodnaviria;k_Shotokuvirae;p_Cossaviricota]
            [isolation_source=original].
ACCESSION   
VERSION
DBLINK      BioProject: unknown
            BioSample: unknown
            Sequence Read Archive: unknown
KEYWORDS    .
SOURCE      Cossaviricota sp. ctQIUPH (unknown)
  ORGANISM  Cossaviricota sp. ctQIUPH
            Unclassified.
REFERENCE   1  (bases 1 to 6280)
  AUTHORS   Taker,C.
  TITLE     Cenote-Taker 2 dummy template file. Do NOT submit
  JOURNAL   Unpublished
REFERENCE   2  (bases 1 to 6280)
  AUTHORS   Taker,C.
  TITLE     Direct Submission
  JOURNAL   Submitted (01-JAN-2019) Taker 2, Cenote, 1000 Circle St., Cenote,
            DC 31111, USA
COMMENT     ##Genome-Assembly-Data-START##
            Assembly Method       :: unknown_assembler
            Genome Coverage       :: 1x
            Sequencing Technology :: Illumina
            Annotation Pipeline   :: Cenote-Taker 3
            URL                   :: https://github.com/mtisza1/Cenote-Taker3
            ##Genome-Assembly-Data-END##
FEATURES             Location/Qualifiers
     source          1..6280
                     /organism="Cossaviricota sp. ctQIUPH"
                     /mol_type="genomic DNA"
                     /isolation_source="unknown"
                     /collection_date="unknown"
                     /note="genome binned from sequencing reads available in
                     unknown;
                     derived from metagenome: unknown"
     CDS             complement(2..1774)
                     /inference="protein motif PDB:3N7X_A"
                     /codon_start=1
                     /transl_table=11
                     /product="Capsid protein"
                     /translation="MKRAASDESGGEAKKAAGGGGGVGLKGMPASENKTDPIPRPIRE
                     NEITLHFNQVTWEEIGPSELKYLPLCQTPYYMMDPATLKLLNKFKGLWSTAKYHTPKA
                     RISNIIMLQDDLINQGGTPMETTAFTQACYMLEYQPIGQTQFFHLSTMNKCSSGDVKS
                     LSYDLAMVECDARDVSQLIKLESYEDFEKLCIHTSKVNIYGGFDPYEKLRRDMTDNIT
                     TLDNVYIPPNDIDIGPLAAYAGNLQPGKLTSQIVKAFDQITFARNMGKFKLHAYNDTF
                     EIPITTNIEGKNLLAIRENDFTNRMLDFERGGIKYHYYTEFCWPSKNRPYYTRSSNLT
                     QYSPLLDPKSNELQPLKHYFFTMPPIRKANGALLKQRASFMLEQSFSVTYKFPESVWD
                     DEDVKGESTSKFILDQRDGIIIRPNVYGTLKKQYKNEGIICPADTEMVCTNQTGRCPT
                     DNDIESLADMLVDAGLNSKVWSWSWAPEGIEIDAKNDVVCTLSEDPEGMWFRMSNLRS
                     PEFITAWKAWQAKSRDKTIPSSTLYVKSKSYHQWRGLVLSGRTTEITVNNPFEWGSGQ
                     GRYFYFLMGDYVKVLEWAGIQCQST"
     CDS             complement(1801..2760)
                     /inference="protein motif PDB:2GXA_K"
                     /codon_start=1
                     /transl_table=11
                     /product="Replication protein E1"
                     /translation="MSELSLVSSPPASSSPTPTSPPRKSPSLKILDLHLNLESTLKKK
                     SQKFQLYLRKESTKRCLALIFKYNARSVSELYDQCTSLEWADLLRLCDVHIHKHINVA
                     MELYTKEMLTIQRSNRWEWFIKSAIHSVPAEVEELRNMFRVQKININCFANSLFRVLM
                     CCDEKINCLRLLGVANSGKTLIAQLIVSSFISAYVNNHNSENEFYLSTFLNKAICLCE
                     ELMITPATAEDFKSILGGASLEISKKYTNKQILTRTPIIVTSNHRNFGRGHLNPVDEQ
                     ALTKRCFDYYFVTPYKPKVHITAPSLAYLMYTSCDLYNKKYVL"
     CDS             complement(2794..2997)
                     /note="no search hits"
                     /codon_start=1
                     /transl_table=11
                     /product="hypothetical protein"
                     /translation="MKTGNIYCLSPTLHGYIPQRIIIATLVLLGTCCILMLLSLLISS
                     ALSCDLSIHIKSNISKPIQMSNQ"
     CDS             complement(3019..6156)
                     /inference="protein motif PDB:2PY5_B"
                     /codon_start=1
                     /transl_table=11
                     /product="DNA Polymerase B"
                     /translation="MKDGEEKEMHMSPSAPVHLDPNTPDLRNTIELLYDEIHDAENWS
                     GLDSSGYSIILDTFTYWFKIIPFNPNNTPATSGRCIDQPFDDDSFDDLPDSPEDTSPR
                     CIPQPVVYDSFLLSIAKYFNPDLHNLPRSRQIPLLADWLERESFTPLSYKADKITPGN
                     LAEWHEQTHRFNIRVFSEFGNVIYAKRVEDHDEFIDLLWKYRKWYLIIDLWRVLKEKH
                     DRIFCNICLKFHRSETACQTRVRVAKNETVFIPEYPEGRHALVIYADFESIVKSSNDH
                     ECSGFSFVFIDKEGLIINQETRNKVHVDDVAGTFIKLIFNAAWHYAFDEVEDELVTLG
                     GGEIIGEALRHIISGQVRDNYKRFRRTYICPICDEEVFPRSSYVTGKNFINGGFGRHH
                     TACWEDFKNAPVCYFHNFRGYDSHYVLNALMKNDDVECSFIRGKSFEKFDIISAVKGK
                     IRITFKDTFNYLATSIAKLVAQVEKWQYTPEIDRDNKGVFPYKWFDNFDKLYATELPP
                     VAEWFNDVTHTNVDPTPARELWQRENCVYFHQFHDYYMITDVLQLADIFEEFRLTCLK
                     TFNLDPVYFQGAPSYSWQLSLKIAAEKMHIIPDIDIYKDIQANIRGGIAQVMHRYVNI
                     EDKPNESILFLDVNSLYSKCMTYKLPTKFKGVIHELPEYWQDIYTGNGNLTALLCVDL
                     HYPEYLHDAHKAYPLAPHKYNGRLCTTFLDKEKYLCHAEALKFYVNEGLIIIKFHYGY
                     VFEQDYVLKDYVNTNIDKRRATNSPPLKTLYKLLNNSLYGKTCENKFKYRQFEVKEHE
                     YGMDGKVNAFLSDATNWLEIENKILLESKIKRIVLDKPIQIGFAVLDLAKIEMYNFLF
                     EVQRCFKDDVTPLYTDTDSIIMHFKHPKPEEILFNDPIIKPLLDFDKVPEHWTIRTPG
                     THKQSGLWSLETTERIVEFIGIRAKTYCYRTLTNTVVKNKGITATARVLESHDKLSMQ
                     HYKEAIFHNKEIKVTQVTIGSRKHQIKSNKTIKLALSNVDEKRQILPDKITSLPFGYK
                     GEKYADYHIYNPDLL"
ORIGIN      
        1 ttgttgattg acattgaatt ccggcccact caagtacttt gacgtaatca cccatgagga
       61 agtagaagta tcgtccttgg ccgctacccc actcgaaggg gttattgacg gttatctccg
      121 tagtgcgtcc agataacaca aggccacgcc attgatgata acttttactt ttcacgtaca
      181 atgtagagga aggtattgtc ttatctcgag actttgcttg ccacgctttc cacgcagtaa
      241 tgaactctgg acttcgtaga ttgctcattc gaaaccacat accttccgga tcttcagata
      301 acgtacatac tacgtcattc tttgcgtcta tttcgattcc ttctggcgcc caactccaac
      361 tccagacttt ggaatttagg ccagcgtcca ctaacatgtc cgctaatgat tctatatcat
      421 tgtccgtagg gcatcgtcca gtttgattgg tacataccat ttcggtatct gctggacata
      481 taatgccttc atttttatat tgttttttta atgtaccata gacatttgga cggattataa
      541 ttccgtcacg ctggtctaat ataaatttag atgtactttc acctttgaca tcttcgtcat
      601 cccatacact ttctggaaac ttatacgtca cagaaaatga ttgctcaagc atgaaactag
      661 ctctttgttt taataatgca ccattcgctt ttcttatagg aggcatggtg aaaaagtagt
      721 gttttaaagg ctgcaattcg ttactttttg gatctaatag agggctatat tgtgttaaat
      781 ttgaagaacg cgtatagtat ggcctatttt ttgaaggcca acagaattcg gtataataat
      841 gatatttaat accccctctt tcgaaatcta acattcgatt agtgaaatca ttttccctaa
      901 ttgctaataa attttttcct tcaatatttg ttgttatagg gatttcgaat gtatcattat
      961 atgcatgtaa tttgaatttt cccatattac gtgcaaaggt tatctggtcg aaagctttta
     1021 ctatttgact tgtcagcttt cctggttgta aattaccggc gtaagccgct aatggcccta
     1081 tatcaatatc attagggggt atgtaaacat tatcaagtgt tgttatatta tccgtcatgt
     1141 cacgccttaa tttttcgtat ggatcaaacc caccgtaaat attgactttt gaagtgtgta
     1201 tacataattt ttcaaagtcc tcataacttt ctaatttaat taattgtgat acgtcacgtg
     1261 catcacattc taccatggcc aaatcataac ttaaactttt tacgtcaccg gaactgcact
     1321 tattcattgt tgataagtga aaaaattgtg tttgcccaat gggttgatat tcaagcatat
     1381 aacatgcttg tgtaaatgca gtggtttcca ttggagtacc accttgattt attaagtcat
     1441 cttgtaacat aattatattt gatatacggg cttttggagt atggtattta gccgtactcc
     1501 ataagccctt aaacttgttt aataatttta gagtggccgg atccatcata taataaggcg
     1561 tttgacataa gggtaaatat ttaagttctg aagggcctat ttcctcccat gtgacttgat
     1621 taaaatgtaa tgtaatttca ttttccctaa ttggcctggg aattggatct gttttattct
     1681 ccgaggccgg catgcctttt aaccctactc ccccaccacc tccagcggct ttctttgctt
     1741 ccccgccgct ttcatctgat gcagctcgtt tcatggctaa gtaaagaatg atacagataa
     1801 ttacagaaca tattttttat tgtataaatc acatgatgta tacataagat aagccaatga
     1861 tggtgcagta atatgtacct ttggcttata tggcgtcaca aaataataat caaaacatct
     1921 tttagttaag gcttgttcat caacagggtt taagtggcca cgcccgaaat tgcggtggtt
     1981 tgatgtgaca ataatggggg tgcgcgtcaa gatttgttta tttgtatatt ttttggaaat
     2041 ctctaatgag gcaccaccca atattgattt aaagtcctcc gcagttgcgg gcgtgatcat
     2101 aagttcttca cataaacaaa tagctttgtt taaaaatgtt gacaaataaa attcattttc
     2161 tgaattatga ttgttcacat aagcactgat gaatgatgac acaataagct gggcaattaa
     2221 agtttttccg gaattagcaa caccaagtaa tcgtagacag ttaatttttt catcacaaca
     2281 cattagcaca cgaaataatg agtttgcgaa gcaattaata ttgatttttt gcacacgaaa
     2341 catattgcgt aattcttcca cttcagcagg cacagaatga atagcagatt taatgaacca
     2401 ctcccagcga ttagagcgtt gaattgttag catttctttt gtatataatt ccatggcaac
     2461 gttgatatgc ttatgtatgt gtacgtcaca gagtcggagt aaatccgccc actctaatga
     2521 cgtacactgg tcgtagagtt cactgacact tcttgcatta tatttaaata taagggcgag
     2581 acaccttttt gtactttctt ttcttaggta cagttgaaat ttctggctct tcttcttcag
     2641 tgttgattcc aaatttaaat gtagatctaa gattttcaag ctgggtgatt tcctcggagg
     2701 cgacgtaggg gttggacttg aagacgctgg cggggagctc accaagctta gctcggacat
     2761 ttttcattga tgcgttatag tccagtttta cctctactga tttgacatct ggataggttt
     2821 tgaaatattg gactttatat gaatggagag atcgcacgat aaggctgaac tgatcaaaag
     2881 tgataggagc atcagaatgc aacacgtacc taagagtaca agtgtcgcta ttattatcct
     2941 ttgaggtata tacccgtgaa gggttggaga gaggcaataa atgttgcccg tcttcatatg
     3001 aatcgttttg cgacatgatt acagcaagtc tgggttatat atgtgatagt ctgcatattt
     3061 ctccccctta tatccaaatg ggagagacgt tatcttatca ggaagtattt ggcgtttttc
     3121 atcgacatta gataacgcca attttattgt tttattgctt tttatttgat gttttcgaga
     3181 gccgattgtg acttgtgtca cttttatctc tttattatga aatatggctt ctttataatg
     3241 ctgcattgac agcttatcat gcgactcaag taccctagct gtcgcggtaa ttcccttatt
     3301 tttgacaacc gtatttgtca aagtgcgata acagtaggtt ttagctctta tgccaataaa
     3361 ctctactata cgttccgttg tttccaagct ccaaaggccg ctctgtttat gagtgccagg
     3421 tgttcttatc gtccaatgtt ccggcacttt atcgaagtcc aataatggct tgattattgg
     3481 atcattaaat aagatttctt cgggcttagg gtgcttgaaa tgcatgataa tgctatcagt
     3541 atcggtatac aatggcgtga cgtcatcttt gaaacaccgc tgcacttcaa ataggaaatt
     3601 atacatctca attttggcta aatctaacac tgcaaatcca atttggatgg gcttatctaa
     3661 tactatacgc ttaatttttg attctaatag tattttattt tcaatttcca accaattagt
     3721 agcatcagat aagaaggcat tcacctttcc atccattcca tattcgtgtt cttttacttc
     3781 gaattgtcga tatttaaact tattttcgca cgtttttcca tacaaagaat tgtttaataa
     3841 tttgtataga gtttttaatg gtggagagtt tgtagctctt cttttgtcga tgtttgtgtt
     3901 gacataatct ttcaatacat aatcctgttc aaatacatat ccataatgaa atttaattat
     3961 aattagtcct tcattaacat agaattttaa tgcttccgca tgacataagt atttttcctt
     4021 atctaggaaa gtggtacata atcggccatt atacttatgt ggagctaatg gatatgcttt
     4081 gtgagcatca tgtaaatact caggataatg taagtcaaca cataatagag ctgttaaatt
     4141 tccattaccg gtatagatat cttgccaata ttcaggtaat tcatgtatta cccccttaaa
     4201 tttagtgggt aatttgtatg tcatgcactt agaatataat gagtttacat ctaaaaataa
     4261 tattgactca ttaggtttat cttcaatatt tacatatctg tgcattactt gggcgatgcc
     4321 gcctcttata tttgcctgaa tatctttgta gatatctata tcggggatta tatgcatttt
     4381 ttctgcagcg attttcaaag ataactgcca tgaatagctt ggggcgccct gaaaatacac
     4441 aggatctaaa ttaaaagtct ttaggcatgt caatctgaat tcttcaaata tatccgctaa
     4501 ttgtaatacg tcagtaatca tataataatc gtggaattgg tgaaagtaca cacaattctc
     4561 acgttgccat aattcccttg cgggagtagg atctacattt gtatgagtga cgtcattaaa
     4621 ccactcagct acaggtggta attccgtagc atacaattta tcgaaattat caaaccattt
     4681 atatggaaat acacctttgt tatctctatc aatttccggt gtatattgcc atttttccac
     4741 ttgagcaacc aatttagcta ttgacgttgc taagtaatta aaagtatctt taaacgtaat
     4801 tctgattttg cctttgacgg cacttatgat gtcgaatttt tcaaaggatt tacctctgat
     4861 aaaagagcat tcgacgtcat catttttcat taatgcattt aatacataat ggctatcgta
     4921 accccgaaaa ttatggaaat aacatacagg tgcattttta aagtcttccc agcatgcagt
     4981 gtgatgacgt ccgaagccgc cattaatgaa atttttacct gtgacgtaac tgctgcgtgg
     5041 gaaaacttct tcgtcacaaa ttggacatat gtatgtccgc ctaaatcgtt tgtaattatc
     5101 tcttacctgg ccagatatga tatgacgtaa ggcttcacct attatctcgc cacccccaag
     5161 ggtgacgagc tcatcctcta cctcatcaaa tgcgtaatgc catgctgcat taaatattaa
     5221 ttttataaag gtacctgcta cgtcatccac atgtacctta ttacgtgttt cctgattaat
     5281 tattaatcct tccttatcaa taaacacaaa tgaaaaacca ctacattcgt ggtcatttga
     5341 tgatttcact attgattcaa aatctgcgta tatgacgagg gcatgacgtc cttccgggta
     5401 ttccggaata aacacagttt cattttttgc cacacgtaca cgtgtttggc atgctgtttc
     5461 actacggtga aattttaagc atatattaca gaagattcta tcatgttttt ctttcaacac
     5521 tctccacaaa tcgataatta aataccactt acggtatttc cacaataggt cgatgaactc
     5581 gtcgtggtct tctactcttt ttgcatatat cacatttccg aattcactaa acactcgtat
     5641 gttaaaacgg tgcgtttgct cgtgccattc tgcgaggttt ccaggcgtta ttttgtcagc
     5701 tttatatgaa aggggtgtaa aagactccct ttccaaccag tcagcaagta gaggtatctg
     5761 tcggcttctc ggaagattat gcaagtcagg attaaaatat ttggcgatgg ataatagaaa
     5821 tgaatcataa accaccggtt gagggatgca tcttggtgac gtatcctccg ggctatccgg
     5881 taggtcatca aaactgtcgt catcgaaggg ctggtcgata cacctacctg atgttgcagg
     5941 tgtattattc ggattaaagg gtataatctt aaaccagtat gtaaaggtat cgagtatgat
     6001 actatatccg gaagagtcaa ggccactcca attttcggcg tcatgaattt cgtcatataa
     6061 aagttcaata gtattacgta aatccggtgt atttgggtct aaatgtacag gcgcggatgg
     6121 tgacatatgc atctcttttt cttctccatc cttcataaat aatgcagatg catgaataac
     6181 aaagtatatg ggatggttat attggtctaa ataaagttga atataactta cgacttctta
     6241 aaatactgaa gtccagaaat atccgctgca aacattatcc
//
