# Supplementary material for: Widespread Horizontal Gene Transfer Among Animal Viruses
Source: bioRxiv. 2024 Mar 26:2024.03.25.586562. Preprint. [Version 2] doi: 10.1101/2024.03.25.586562 (PMC11071296; doi:10.1101/2024.03.25.586562)
Supplement: Supplement 2 [file media-2.zip › File2_Maps/uParvo_chalinolobus_batfecesCressRep_SRR12232783_3625.gb]

LOCUS       uParvo3625ct_1          3625 bp    DNA     linear       01-JAN-2019
DEFINITION  [note: taxonomic lineage d_Viruses;-_unclassified virus]
            [isolation_source=original].
ACCESSION   
VERSION
DBLINK      BioProject: unknown
            BioSample: unknown
            Sequence Read Archive: unknown
KEYWORDS    .
SOURCE      unclassified virus sp. ct7C3VN (unknown)
  ORGANISM  unclassified virus sp. ct7C3VN
            Unclassified.
REFERENCE   1  (bases 1 to 3625)
  AUTHORS   Taker,C.
  TITLE     Cenote-Taker 2 dummy template file. Do NOT submit
  JOURNAL   Unpublished
REFERENCE   2  (bases 1 to 3625)
  AUTHORS   Taker,C.
  TITLE     Direct Submission
  JOURNAL   Submitted (01-JAN-2019) Taker 2, Cenote, 1000 Circle St., Cenote,
            DC 31111, USA
COMMENT     ##Genome-Assembly-Data-START##
            Assembly Method       :: unknown_assembler
            Genome Coverage       :: 1x
            Sequencing Technology :: Illumina
            Annotation Pipeline   :: Cenote-Taker 3
            URL                   :: https://github.com/mtisza1/Cenote-Taker3
            ##Genome-Assembly-Data-END##
FEATURES             Location/Qualifiers
     source          1..3625
                     /organism="unclassified virus sp. ct7C3VN"
                     /mol_type="genomic DNA"
                     /isolation_source="unknown"
                     /collection_date="unknown"
                     /note="genome binned from sequencing reads available in
                     unknown;
                     derived from metagenome: unknown"
     CDS             2..178
                     /note="no search hits"
                     /codon_start=1
                     /transl_table=11
                     /product="hypothetical protein"
                     /translation="-
                     MCHFIDNNKGIVRTVESSTRHTYIVLIFKVVCNGSAHARPNIIIINVIICFVFQYVQ"
     CDS             168..476
                     /note="no search hits"
                     /codon_start=1
                     /transl_table=11
                     /product="hypothetical protein"
                     /translation="MSSEQYTITRKPYIIPEPKTPKHTKCRCGNCVTPYIHFYMNNSK
                     TLIVKRFCLRCHFGKVVFRKKIGNLNDQEYAYWCVRKDILRCPNCCDWTLHQTRNYLH
                     "
     CDS             548..1567
                     /inference="protein motif PDB:8H56_B"
                     /codon_start=1
                     /transl_table=11
                     /product="DNA replication protein"
                     /translation="MSKCEWLIGQDEIGSHGMEHIQVMFGFKNARSLTAVRNLMQNAN
                     IEIVSDSEKMLKYCTDESKRDPNGDLYCKGDVPNFNKKVNKNVIDEALALPSYEDAML
                     YIENTDKLFYIQNQKKLSFYFTQKYDCHDVALYTRESFIRPFFDKFDKVLVFIGPTGI
                     GKTQFALSHFTHPLHVRDKEDWRRFNTSITGIILDDLDFPKWSPLTFLKLLDIETPIT
                     QNVKYGSVRIPAKVPRIICVNHEDLLWPHGIHEETRKACERRIILNYFNDKLFSTSAI
                     APTSDDPQPSTSNQDCTEVVLTGNVVGPNERQCVTPPSDTSLIEELFRSTQVTPRKLK
                     KNKTQ"
     CDS             complement(1640..2569)
                     /note="no search hits"
                     /codon_start=1
                     /transl_table=11
                     /product="hypothetical protein"
                     /translation="MADNNPIDNAPVAHKQHIDTKPDHISTETFITGKQESVEITDGK
                     WKDLYLYRLRGITSSSPNQMLRSDNAGLIPVNYLLGIPHAEDGYVDAYSATYSGDYLG
                     HYLWFKINKIKFSMKNFIVLVERDASGGIQLLDDIVFEIRKIYNKTPGSTNEGEPQNL
                     VTHTLTDLKKGITMEIPFTQIGYFQKEDLIYKQEITQGAVKRQYVGYYFLSHLMGIGN
                     ADNVLFIPKTPLFHYQIRALNLPAGLSNIRVFMNFVYEINTQVDAIGRSFKTMTMNMP
                     YLGSDWDKTEAKKAKTRINNADIEVPNKIIKLN"
     CDS             complement(2628..3362)
                     /inference="protein motif PDB:2GXA_K"
                     /codon_start=1
                     /transl_table=11
                     /product="Replication protein E1"
                     /translation="MIEHFGEKAQYSDYEYDLALDIGLFSAKKEVLERKFEEYQNLET
                     ILNFKDHSVWRQLLNPLKLYGEEYDDSALHNLYNLDKKTVRYWFSVLCRCEPKKRTLV
                     FTGSSNCGKSILANAILKPIAPAYIQRDGGTNVHWLENLYRKSVILWEEPSIHMSNIE
                     DVKLILGGETLIINRKNKQLIERPKGPAVIITTNKEFWHYEPETLLNRINIYYFTKKV
                     SDYIQTTITDAQLITYLCNVYDGRHH"
     CDS             complement(3470..3625)
                     /note="no search hits"
                     /codon_start=1
                     /transl_table=11
                     /product="hypothetical protein"
                     /translation="-
                     PCQLQTTHTNPRGQGRKHGSRKKQKPEAHMNVKQNLFGVSCVTLLITIKE"
ORIGIN      
        1 tgtcatgtgt cactttattg ataacaataa aggaatagta cgaacagtgg aaagcagcac
       61 acgacacacg tatatagttt taatcttcaa ggtcgtgtgc aacggcagtg cgcatgcgcg
      121 gccaaatatt atcataatta atgttattat ttgctttgtg tttcagtatg tccagtgaac
      181 aatacaccat tactagaaaa ccatacatta ttccagaacc taaaacacca aaacacacga
      241 agtgtcggtg tggaaattgt gttacaccgt atatacattt ttacatgaat aattcaaaaa
      301 ctttaattgt taaacgattt tgtttacggt gtcattttgg gaaagttgta ttccggaaga
      361 aaattggtaa tctaaacgac caagaatacg catactggtg cgttagaaaa gatatattaa
      421 ggtgtcctaa ttgctgtgac tggactttac atcaaacaag aaattattta cattaactat
      481 gcaacgaaac agaaattttt gcgcgtatat caatggacct aatcgcaaaa caattgtaca
      541 ggattggatg agtaaatgtg aatggttaat aggccaggac gagataggaa gccatggtat
      601 ggagcacata caagtaatgt ttggttttaa gaatgcgcga tccctaacag cagtgagaaa
      661 tctaatgcaa aatgccaaca tagaaattgt aagtgactca gagaagatgt taaaatattg
      721 taccgatgaa agtaaacgag acccgaatgg tgatttatac tgtaaaggtg atgtacccaa
      781 ttttaacaaa aaagtgaaca aaaatgtaat cgatgaagca ttagcattgc catcttatga
      841 agatgcaatg ttatatattg aaaacactga taaattattt tatattcaaa atcaaaaaaa
      901 attatctttt tattttacac aaaaatacga ttgccatgat gtggcattat atacgcgaga
      961 atctttcata cggccatttt ttgataagtt tgataaagtt cttgttttca tcgggcctac
     1021 cggaatcgga aaaacacaat tcgcattatc tcattttacg catccattac atgtaagaga
     1081 caaagaggat tggagaaggt ttaatacatc aattacgggc ataatattag atgatctcga
     1141 ttttccaaag tggtcaccat taacattttt aaaattatta gatattgaga caccaataac
     1201 acaaaatgtt aaatacggat ctgttagaat cccggcgaaa gtaccacgaa ttatatgcgt
     1261 taatcatgaa gatttattat ggccacacgg tattcacgag gaaacgcgga aagcatgtga
     1321 acgaaggatt attttaaatt attttaacga caaactattt tctacttcag ctattgcccc
     1381 aacatccgat gatccacaac ctagcacctc caatcaagat tgcactgaag tggtgcttac
     1441 tggaaatgtg gttgggccca atgaacgcca atgtgtcact ccgccatccg atacgtccct
     1501 tatagaggaa ctatttagaa gcacccaagt tacccctcga aaattaaaga aaaataaaac
     1561 acaataaatt ttatatatac atttattgaa ataaaaataa agattacatt gcatgagtat
     1621 atgttgtttt aattacaatt taattcaatt ttataatttt attaggtact tcaatatctg
     1681 cattgttaat tctggtcttc gcttttttgg cttcagtttt gtcccaatcg gaacctaaat
     1741 aaggcatatt cattgtcata gttttgaaac tacgtccaat agcgtccact tgagtattaa
     1801 tttcatatac aaaattcata aatactctaa tattacttaa acctgcaggt aaatttaatg
     1861 ctctaatttg ataatgaaat aatggagttt tcggtataaa taaaacgtta tctgcatttc
     1921 caatacccat taaatgactt aaaaaataat aaccaacata ttgacgtttt acagctcctt
     1981 gcgttatttc ttgtttataa attaaatctt ctttttggaa ataaccaatt tgagtaaatg
     2041 gtatttccat agtaatacct ttttttaaat ctgttaaagt atgcgtgact agattttgag
     2101 gttcaccttc atttgtagat ccaggagttt tattataaat ttttctaatt tcaaatacaa
     2161 tatcatctaa tagttgaata ccaccacttg catctctttc aacaagtaca ataaaatttt
     2221 tcattgaaaa tttaatttta ttaattttaa accataaata atgacctaaa taatctcccg
     2281 agtatgtagc actataggcg tcaacataac cgtcttcagc atgtggtata cctaataaat
     2341 aatttactgg aattaatcca gcattatcgc ttcttaacat ttgattagga gaactacttg
     2401 ttatacctcg taaccgatat aaatataaat ctttccattt accatctgtt atctcaacac
     2461 tttcctgttt gcctgttata aaagtttctg ttgaaatatg atctggtttt gtatcaatat
     2521 gttgtttatg tgctactgga gcgttatcaa ttgggttgtt atcggccatt gaatttccgg
     2581 acgttgcttc tgcgagtgcc agcgaccgtt gaaatattat gtgtgtttca gtggtgtcgt
     2641 ccgtcataca cgttacagag gtaagtaatt agttgagcgt cggttattgt agtttgaata
     2701 taatcactta ctttttttgt aaaatagtaa atatttattc tgtttaataa tgtttctggt
     2761 tcgtaatgcc aaaattcttt atttgttgta ataattactg cgggtccttt aggtctttca
     2821 ataagttgtt tattttttct atttataatt aatgtttctc caccaagaat taatttaacg
     2881 tcttcaatat ttgacatatg aattgatggt tcttcccata aaataacact ttttcgatac
     2941 aaattttcta gccaatgtac atttgttcca ccgtctcttt gtatatatgc cggtgctatc
     3001 ggttttaata tagcatttgc caaaattgat tttccacaat ttgatgatcc cgtaaacact
     3061 aatgttcttt tttttggttc acaacgacat aaaacactaa accaataacg tacagttttc
     3121 ttatctaaat tgtagaggtt atgtaaagct gagtcatcat attcttcacc atataattta
     3181 agtggattca aaagttgtct ccaaacacta tgatctttaa aatttaatat tgtttctaga
     3241 ttttgatatt cttcaaattt tcgttccaaa acttcttttt tggcactaaa taaccctata
     3301 tcaagagcaa gatcgtattc gtaatcactg tattgtgctt tctctccgaa atgctcaatc
     3361 atactgatgg tggcgtaact aacatttcgc gcatgcgcac tgccgttgca cacgaccttg
     3421 aagattaaaa ctatatacgt gtgtcgtgtg ctgctttcca ctgttcgtac tattccttta
     3481 ttgttatcaa taaagtgaca catgacacac caaataagtt ttgctttacg ttcatgtgtg
     3541 cttccggttt ttgttttttc ctagatccgt gttttcgccc ctgtccccgg gggttagtgt
     3601 gtgtcgtctg aagttggcat gggtt
//
