# Supplementary material for: Widespread Horizontal Gene Transfer Among Animal Viruses
Source: bioRxiv. 2024 Mar 26:2024.03.25.586562. Preprint. [Version 2] doi: 10.1101/2024.03.25.586562 (PMC11071296; doi:10.1101/2024.03.25.586562)
Supplement: Supplement 2 [file media-2.zip › File2_Maps/refAdoma_ruditapes6286_clamXenPa_BK012040.gb]

LOCUS       AdomaBK012040          12502 bp    DNA     circular SYN 31-Dec-2019
DEFINITION  .
FEATURES             Location/Qualifiers
     intron          complement(25..58)
                     /note="inferred from SRR7462277"
     mRNA            complement(70)
                     /note="early strand transcription start site inferred from
                     SRR7462277"
     mRNA            353
                     /note="late strand transcription start site inferred from
                     SRR7462277"
     intron          373..956
                     /note="intron inferred from SRR7462277"
     CDS             414..935
                     /note="similar to histone H3"
                     /product="Histon"
     intron          1070..1787
                     /note="inferred from SRR6416838"
     intron          1070..3184
                     /note="inferred from SRR6416838"
     CDS             1136..1753
                     /note="predicted coiled coil, distantly similar to phage
                     tail tape measure"
                     /product="hypothetical protein 1"
     CDS             1200..1454
                     /product="hypothetical protein"
     intron          1821..3184
                     /note="inferred from SRR7462277"
     intron          1821..7213
                     /note="inferred from SRR7462277"
     CDS             1839..3161
                     /note="distant similarity to phage tail fibers"
                     /product="Penton"
     unsure          complement(2133..2213)
                     /note="Phyre says nucleoplasmin-like VP (48%)"
     unsure          2409..2783
                     /note="Blast similarity to BBI55720 (Pseudomonas phage
                     PA02) E-0.085"
     unsure          2598..2681
                     /note="Phyre calls baseplate (10%)"
     intron          3169..7213
                     /note="inferred from SRR6416838"
     CDS             3236..7222
                     /note="hypothetical alpha helix-rich virion protein"
                     /product="Cah"
     unsure          3869..3964
                     /note="Phyre calls glycoside hydrolase (15%)"
     unsure          complement(4739..4897)
                     /note="PF06040.11 (Adeno E3)"
     unsure          6896..7045
                     /note="Phyre calls hyaluronidase (15%)"
     CDS             7223..7528
                     /note="similar to papillomavirus E5 proteins"
                     /product="Efivoid"
     unsure          complement(7274..7420)
                     /note="hydrophobic; PF17255 (EbsA-like protein) PF18186
                     (SLATT4) PF08135 (papillomavirus E5) weak"
     CDS             complement(8322..10820)
                     /note="similar to papillomavirus E1 replicative superfamily
                     3 DNA helicase; encodes nickase-like origin binding domain"
                     /product="RepE1"
     unsure          complement(8328..8561)
                     /note="La autoantigen (60%)"
     unsure          complement(8829..9914)
                     /note="helicase core"
     unsure          complement(9921..10358)
                     /note="OBD"
     unsure          complement(10599..10742)
                     /note="papillomavirus E1-N (PF00524.18 28%)"
                     /note="E1N"
     CDS             complement(11205..11495)
                     /note="paired CXXC motifs reminiscent of papillomavirus
                     oncogenes"
                     /product="Oncoid3"
     CDS             complement(join(11205..11435,11885..12052))
                     /product="^Oncoid"
     unsure          complement(11271..11330)
                     /note="CXXC"
     unsure          complement(11325..11480)
                     /note="Phyre calls histone acetyltransferase (15%)"
     CDS             complement(11699..12052)
                     /note="VXCXD motif reminiscent of papillomavirus oncogene
                     Rb-interaction motifs"
                     /product="Oncoid2"
     unsure          complement(11714..11728)
                     /note="VXCXD"
     unsure          complement(11732..12052)
                     /note="Phyre calls isomerase endonuclease (41%)"
     CDS             complement(12056..12502)
                     /note="syntenic with papillomavirus oncogenes"
                     /product="Oncoid1"
     intron          complement(12267..12471)
                     /note="inferred from SRR7462277"
     unsure          complement(12278..12298)
                     /note="Phyre calls insulin (48%)"
     unsure          complement(12320..12382)
                     /note="Phyre calls aresnate reductase (47%)"
     unsure          complement(12320..12385)
                     /note="Phyre calls thioredoxin-like (34%)"
ORIGIN
        1 TAATGGAGTT TTCTACTTTC ACTTCTTATT TATATAGGGG AAAACCAATA TTTGTTACTA
       61 AAAATAGAAA CAAGAGTTCT TTCCCTTACA TATAGTATAA ATATTTTATA CGGAAAAACG
      121 ATGACATGTC ATCATTTTTC TAATATAAAG TATTTATATT ATATATAAGG AGGTGGTATA
      181 CAAGAGTTAT CCCTTAAGAG ACCATTTCCT GAATTGTAAA CAAAGTACTT GGAACAGAAA
      241 CATGTTGTAA ACAGAACACT TAAATACTTA AACTCCCGGA TTTATTTTAA CTTCCTTAAT
      301 TGTAAACAAA GTACTTAACT TCGTTATTGT TTTTGAACTC ATATAATATA GAAGGATAAT
      361 TTTAGGATTA AGGTATTATA CTGTCGTAAG TTTTTTAAAA TACATATTTT ATAATGGAAA
      421 TTGATTTAAA GAAAAAGAAA GACCTTTCAT CTTTCTCTAG AATGGTTAAT CGAGAGACAC
      481 AAAAAAGAAA GGCTGAAATT GAGAAAAGAA GAGAAATTTT GGCAAGAAAA CCGAGAAAGA
      541 ATGTGCCCAC TAAAGTATTG GTGGGTCAGG TTCAGAAAAC AATAGCAAAA AAAACTGTAA
      601 AAAAGTCAGG CGGTGGAAAA AAAATATTTA AAAGTCGTAG ATATAGGCCG GGGACAGTTG
      661 CTTTACGGCA AATTAGAAAA TATCAGAAAT CGACTGAGCT TTTGATTAAG AAAATGCCAT
      721 TTCAACGTTT GGTCAGGGAA ATTGCTAGTA AGGAGGCTAT GTTTCGGAAT TTGAGATTTC
      781 AAAGCAGTGC AATTTTAGCT TTACAAGAAG CTTCTGAGGC ATACCTGGTC GGATTATTCG
      841 AAGACGCTTA TTCTGCCGCA TTACATACAA AACGAGTTAC TTTAATGCCG AAAGACATTC
      901 TTCTCGCTAA GCGAATAAGG GGTGATCAGA ACTAACTGTT TTCTTTAAAT TTTCAGAATG
      961 ACTAGGAAAA AGGGCAAGGG TGCAAAATCG CCAAAAGACC CAAACATTAT TTGCCAAAGA
     1021 GAAAAAAAAA CTCCCAGAAA TCATAAAACA CCAACTTCTA CCAGGAAAAG TGGGAGACCA
     1081 GGAAGACAAC CGCCGGAGAA AGACATTTCG TAAGTGAAAA AGAACTTCAG CAAAAATGTT
     1141 ATTTTTTCCA TTTTTATACT TCTGTTGCAT CGGACGAGTT CTTGCATTCT GTGGATGTTA
     1201 TGATTACTCA AATACTTTTT TATCAAATGC TTTGGGACAT CCTCGCTCTA CTGATATGGT
     1261 TGACTCTTTT ATTAAAAGAA ATGGCTTTAG AGAAGGTTTG CGAGAAATCG CGGATTTTTA
     1321 TAACAGTTAC AGATACAAAA TTCCTCTGCT ATTCAGTACT ACAACTACTA AAGCCAGTAC
     1381 TAAAGCCAGT ACTTATTCCA GTACAACAGG ACCGACCGTT ACTAGTTCAA GTTATTCTAC
     1441 CACATCTTCA CTGAACATTA CTTTGGATCT AGGAAATGAA ACTGCCAGTG ATTTTCTTAC
     1501 TAATGGAACT TGTCAAAATT TTATTATCAG TTGTGGTCTG GGAGACATTT TCGAAGTTCT
     1561 TGAACTATTT AGGGATATAA AACAAAATGA CATTCCTGAA CTAAAAAATC AGGATTTGTT
     1621 CGTGTTCAAT CAATTAATGG GATTACGTCA AAGTGTTTTA GTTTTGTCAG ACGATCTTGA
     1681 AAAGTTGTCA CAGTTTTTAA AAGTTGAAAA TGTTTCTGAT TCTTCTGTCG TCAGTGCTGT
     1741 AAATGTTAAA TAAATTGTAA AATTGTATTG TTTTATTTTT TGTTTAGGGA TGAAATTCAA
     1801 GCTGTCGTGG CAGAAAAAAG GTAAATTATT TTAAAAAAAT GGCAACAGCA GGTGCAGTGG
     1861 CGGTAGTTGA ATTAGCTGAG GCAGCTGATC TCTTTGCAGT AGGAGGTATT GCAGGTTCTG
     1921 AGGTTGCCGC GGGTGGGGTA TCCGCAGACG TGGCAGCAGC TGCTTTGACT GAGTCTGGAG
     1981 TAGATATGTC TACTGGCATG GGTGGTATGG AATCCGCAGA ATTGCAACTT TACGGGGACT
     2041 CAAGTCTTGC TGATAATCAG CTTTCTATTA TTGAGGAATC TTCTTTTATT AATCAAAACG
     2101 CTACGGCTGA TTATGGGGCT GACAGTGGTT TGGGTGCTAG CAATATACGC AGTCCCCAAT
     2161 TCGTAACGTC AACCCCAAGA CCTGGTCTGA CATACCGGGG TCTTGATCTA AAATTTGATA
     2221 ATCCTGCTTT TTATGAAGAA GAAGAAGCAA CCGAAGAAAC TTCTTTTATG ACAGCAGATG
     2281 AAGAAACTGA ACCTAAACGA CCGATTGCAG ATCTTTTAAA TGATTCTAAC ATTTCTGAAT
     2341 ACGTTGACGT TTATTTTGAT AAAGAGGGTG GGGGTGAGGG TGACTTATTG GAAATGAGTG
     2401 TAATGGACGC AGAAACAGAA CCTCTTTTGG GGGGTGCCGC TGAGACTGAG ATGGCTGATG
     2461 CTGATGTTAT GTCTCAAGCT GCAGCTACAC AAGCAATGGG ATTAACCTCT GCAAGGGTCA
     2521 CTTCTGCTAT TGCTGCGGCT GTTCCAACTG CTGCTAATGC AGCTGCTGTT GCCGCCACTT
     2581 ATGCTGAAAG TATTGGTGCA AGTGCCCCTG GAACTGCTGG TACAGTAAGG GCTGTTGCTA
     2641 CAGGCTTAAA TAATGCTGTA AACTATATTA GAACTAATTC CAATCTTAAA AATTTGGGTA
     2701 AAAGGTTGTG GCAGGTGGTT AAAAATGTAA GGCGTGCCAA TAACGCCAAA GACTATTGGA
     2761 AAGAACTTAC TGCCACAACC GCAATAGTTT ATGAAATTTA CGATGAAGTA AAAGACAATA
     2821 AAGAGTTAAA AATGGCAACA AAAGCCATAG GTAACAAAAT TTTTGCGGTC GGGGAAAAAG
     2881 AAAAGCCTTT GCGGCAAGCT AAATTAAAAA AGCAGAGAAA TGTAACTTTG TCTGACAAAT
     2941 CGGTGAAACA GTTATTTATT GGGAAAAGTA CTAAAAGATT ACATAATAGT AGAGTGGGTA
     3001 AAGATTTTTC TAAAAAGGCC AAATTGCCCG CAGTATTGGA CCGAAATGCT AGAAATAGGA
     3061 GGGTTAAAAC TTTTGACAGT AATGACGAAA TAATTACACC TAAAACTACA CCCAAAGCTA
     3121 GAACCAGAAC TACCAGGACC AGAACTAGGT CCAAAAAGTA ACTATATATG TGTTTTTTTT
     3181 TTAGGGATTC TGTCAGAGAA TATTTATTGA GTGAAACAGA TTAACAGAAA TCAAAATGAC
     3241 TACCAAAGAA ACTTTCGACC AAATTATGGC GTACGCGCCA GTTAACCCTG GGCTGTTTGC
     3301 ACTTACAAAC AAAGAAAAAG ACAGAGTGGA AACAAAGTCA ATTATGAAAA ATGTTCTTAA
     3361 CAGTATGTTC CCCAGAAACA GAACAGATCA AGTTACTATG GCCAGATTGG TTAAGGGGGG
     3421 GTATTTTAAA GATAAAAAAA CGTTAGAAGA TCTAAAGCGG AAAGTGGAAT TTGAACGTAT
     3481 TATGGACTTG GATGAAAAAC AATTCCGGAG TCAGCTAACT GGCCAACAGT ACTATATAGA
     3541 CAGTAATCGT GGGAAAATTA GGATAGTAGA TCCTGAAAGT TTTGATATCA TAGAAAGTGA
     3601 AGACATTCCT CTCGCAAACA ATCCCGGTTT CTTTACTTTG ACGCGTGAGG TTCCCTGGGT
     3661 TGACGGGTAT TTTAGGTCGT TTGTGATAGA ACTGCCTGAT ATAATGTTTT GGATGAAAAA
     3721 ATACAATAAG GAAAAAATAA AAGATTTTGA ACCTTGTTGG GAACTGGTTT CATTTACCGA
     3781 CTACGGCGAG TCTATTAAGT CTAATGACCA AACGTTGTAC GAAATTTTCG TTATCGGTCC
     3841 TTCAAAACTG GCTCTAGCAA AACAGCAAGA TGTCAGAAAA AAACTAGAAA ACGCGCAAGA
     3901 AGTTGCCGTG TATGGCGGTG GGGACATTGC AAAGTTCGAC TTATCGCCTC AGGTTTTGGT
     3961 ATGGAATGCT TTGGAAGATC CAGCCAAATA TTCGAACATA ACATACGATC CGATAGGGGG
     4021 GTCTGGCTTC GGCTTGTACA AACCTAACAG AGGTTGTTGG GCGCGCGAGA TATGCATGGA
     4081 AAAGGCTAAA TTTCAGAACG AGATAGATAA TAACGGTAGG AATTTTTCAG AAACTTCCAG
     4141 GGGTCATACC GTGAGCGTTA TTGACAATGA GTTAGGTAGG GGCATTCAAT GCCCATTTCA
     4201 TAGAATTTGC ATATGGACTG CAAAAAAACA AGAAAGCGCG CGATTTCCGA ATGCAAGGGT
     4261 GGCCGTTAAG CAAATTGACT TTAACTTCAT AATGTCGTAC CGAAAGAAAA TTGACATAGA
     4321 CATAGATGAC TCTCTAAAAG CCTGGGCCGA AGACATAGTA GATGAAAACG CACCTATCCT
     4381 CACTAATGAA ACTTGGTTGG GTCCGAATAG ACCTATGCCA GATTCTCTGA ACAAGATCGT
     4441 AGATATCATA AACGTTATTC CTGCTGACAC CAGGGTATCC CACCGTGACG ACCGACTTAC
     4501 CCAGGAAGCA GTTACTGATA CTGTTTCACA AACTACTCAA GGACATGCTG ACACAACTAA
     4561 TCTTGATCCC TTCCATTCGG GTCATACTGA TGAACTTTAT AACCCTTTCT CCGCAGCCAA
     4621 TAATAGGTTT GATTCAAGCA GAACAGTAAC TGACAAAGTG GTAAAAGAAA CAATATTTGA
     4681 TCCAGTGCCC GCAAACTTAG GTCAAAATTA TCTGACAGTA AAGAATGTCC CTCCTGAGTT
     4741 AAATAATATC GACAATTACC AGGATAGCAC TAACTTCCCT CAGGCCTGGC ATCATCACAG
     4801 GGTTAGGCGG TCACTTTCTG CTCCATTAAC GGCTCTCCCT AAAGAAGTTG GGGCTTTTGG
     4861 ACATTTCTTG AGAAGGAATA CGGGTGGGGA AATTCACGAC ACAATCTTTC AGAGTGATGC
     4921 TTGTAATCTT ACAATAAACA CTCACTTTGA CGAGGCCCAT ACCAGGTTAA AGGCAGCCAT
     4981 AACGCATGCA GTAAGCATGT CAGAAGATCA TGTAAACATT TTGCATTCAG TGGTGCAACC
     5041 TCAAGCAAGA AGTTTCAAAA GATACTTTAG CCAAGACAAG CCTGAAGGTC AGGAAATTCT
     5101 GTTCAATCCT AAATTTGTTG AGTTTGCTTC AAGTCCTTTG GGAACTTCTA CTTTTTTGTT
     5161 AGGATATTCC TCTGATGGAG TTCCCGAAAC GTTAATGAAA ACTTTTGATA AATTGACTTT
     5221 TGATAAGGTT ACGGTTGACG GTAAAGTGAT CAAAGTTTTC CCCAGACCAA GCTTGCTGTT
     5281 TAGGGAATCT TTCGGGAAAA GCAAACTAGA TTCAACCTTT GAAGCTCTTG TGCAGGACTT
     5341 GTCTTGTTGG ATAGAATTTT GGGCTTATTT TTTGGCACAA AAAACTATAA CAATGCCAGG
     5401 ATATGCAGAG CTCGTAAATA ATGAATGGGA GGGTTCTAGG GTTATGCCCG AAAATATACT
     5461 TGCTGCTGAA GACGTAATAA GCGATACTCA CCCCAGAGAG GGGTGGTGCT CTGACGAACC
     5521 TGCTTCCGAG AAACTTCTCG ATTTTCAACC TGCCTCCGCA GGTTATGTTG ATACTTTGTT
     5581 GGCCTACACC GTTGTGCTTA CCATGCTGGT AAATATAACC CTAGTTGATG TTTACCTGAA
     5641 TAAACTTTCA GGAAAAAATA GAAGTATGGT GAATGAAAGA ATAACAAGTG ACGTTTATAA
     5701 GACCGTCACC GAGAACACTT CTTGCTTAAA ATGGTGGGGA TGTTATGTTA GGTGGTTGTA
     5761 CAATCATGAA CTGTTTAGCA AATACGGGGG TTCTCTGGCC AAACATAAGA AAAACGGTGG
     5821 TACTCATGAC TATCCCAATT GCGGCTTGGC AACTTCATCC TTGGAGGATT CCACTAAGCA
     5881 TGAGTATGAC TATGTCTATC ACCCAGGGGG GTATTTGTTA CAACGTATAG GGTACGTCTG
     5941 TGAAGACGAC GGCGGAAACA CATGTAATCC TTACTCAGTA ACCTCGAGCT GGATTTCGGG
     6001 AGTGTTGTCT GGCGGGGATG AAGTCCAACA AACCTTGTAT AAAATGGGTG TAAGTGGTAC
     6061 TGATTTAGTA CCCAAATTTA TGAGTGTCTT TGCCGGCAAA GACAATAACG TCTGTTACAG
     6121 GGGGGTGGAA ATACTGTTCC CTACCTTCAA ACATCCTCTG GACAAAACTG ACGTAGGAAG
     6181 ACAACTAAAT ACAATTGACG CCATTTTCCA CGGTTCTCCT ACCATGGAAA GGCTCATAGA
     6241 AGACAATGAG AGGACCTCTT TGTCCTTTCA TCAAGGGGTT ACTAAGGTTT ATGACTTTTC
     6301 TGACCGGCAA CTTGGTAGGA ATGTTTATGA GTTAACCCCC ACCGGCAAAT TTAGTAAGGG
     6361 TGCAAATTTC TTCACAAATC TTTCAGATCC AATAGGCCAC CAAGTAGAAT TTATCACACA
     6421 ACTCCAACAA GAGTTTGATT ATCTAAGGGT CATGAGGCTG ATTCCAGGTT ATAACAGCCA
     6481 CGTCCTCGTG CATGTCAATA ACGCTGGGGA TGAAAAACGA AAGTTTGGAT ATGGCACTTA
     6541 TATAAGAAAA TCGTGCTTTG ACTATGATAA CGCTTTAGCT AATGAGGAAA GAGGCACTAA
     6601 ATATCTGGCA GACAAATACA TAAGCACAAA AGGCGTGGTT CTAGAAAATC CCGTAGAAAC
     6661 CGAGGGGACC TGGCCGTTAT GTTGCGATGT ATATAATTGG TTTTTTGGAC AAGAAATAAG
     6721 CGCGGACAAT AAATTCAGTA ACCTTTCGGC CGTTCTGTTT AATCAAATAG AAAATGTTAC
     6781 AGAACTCACA GACAAAGACC ACACAATATT CAAAGCCCAA TATAAAAATT CTTTCGATTT
     6841 ATTAGCCACC CTGGAAAGCG ATGGCGTTAT AAAAAGGGTC AATGAAGTAA ACGAGCCGTT
     6901 CAATATTCTG TGGAATGTCC CCAGAGCAAA AACCAGAGCT TGGTTTTCGG ACCACACAAA
     6961 AAAGTTTGTA AACCAAATGA CAAATGAACC AACAGAAATT CCCGCCCAAA CTGATATAAC
     7021 AAAATTTGGC TACTCTGTTG GAAAGGGAAC TAGAAACGCG GTCGCTGTTT GCGACTTCAT
     7081 TGAAAATATA GTCCCGATTA ATAGCAAACT TAGAAAAACT GACTTTTCTG GCCAACATGA
     7141 TCTTGAACTG TTAAAAGAAC TAGAATTCTT AAAGTGCAAA ATAGCTGATA GTGACCAATT
     7201 CGTATCTTTT CAGACGGCAT AAATGGAACG ACAAGTGTCC AGAAGTTTTT CCTTAAAAGA
     7261 AAGAAACCCT AAAGTACACA GTAAATTTTT GCTGGGACTC AAAGTGTTCA CCATGTTTTT
     7321 TTTGATCATT TTGAGTGCCG TTTTCATCTT CTTGGAAATT TCCAGCCAAG AAATTTGGTT
     7381 TTCTATTATA TTGTTTTGTG TTTTTTCCTT GACCGGCCTG AAGCTGAAAC CTTCAAAATT
     7441 GACAGTAGAT CCCGTTTTTC CAGAAACAGA AGTACTAAAT CAATTAATAG GCGAAAGCAA
     7501 CGGGAAGGTC GAAGGAAAAG TCGAATAAAT CGCTTCCAGA GCATGTTGAT TCAGAAAGTG
     7561 TATATTCATT TTTTTTAATT CCTCCTTGTC GATTGTATTG GTCATCTCTT GAGTTGTACT
     7621 AGAGTTGCAA ATAATTATTA ATAAATAAAT AAATAAATAA ATAAATAAAT AAATTAATTA
     7681 ATTAATTAAT TATTCTTTTT TTAAATCTTG GATATTCCCG CACTGGAGAA AAACTATGTT
     7741 CCTGATTTAT TCTTTCCATA TTTACAAAAT TTGGGTTTTG TTGAAAGTTT TTTCACTATT
     7801 TTCATCAAGG TCCTGTACTT TTCCGACATT GTAAATTTTA CATATTTCTG AAATTCATTA
     7861 CAAGTTGACA CAACGTAACT CATTTGGAAT TGATATCTTT TTTTTGTCCT GAAATTCATT
     7921 ACAAGTTGTA ATGAATCAAT TCCTGATTTA TGAACAAATT GTATGTTCTG ATTTAGCCTT
     7981 GTCATCCATA TTTACAAAAT TTAGGTTTTG TTCTGATTGG GCATTTTTAT ATTGATCCCC
     8041 ATCAATCTTT TTTTCCATTT TTGTAGGACT ATTATCATAT GGATCGCTTC CATTTCCACT
     8101 GCCTGATTTG CCTTGTCATA TTTTGTTCTG TTTTGATAGT AAGTTCCTTC GGAAATTGTT
     8161 AAACATAGGC AATGTGATAC ACATATATTC ATGTTTTTGT ATTGTATTGT TTTATTTTTT
     8221 AAATAAATAA GTCAAGTGTT TTATGTATAT GTATAATTGT TTATTGTAAG AGTACACAAA
     8281 TACATGCTTA TATATTCAAT AAATGTAACA AATGTAGTTT TTTACTTATG TTTTACATGT
     8341 AACCTTTCGC CCACTAACTC TAAATCAACA CCACCACCAA CCAAGCTTTC TCGCAAGATT
     8401 CTCACGTTTG TCATTGCAAT CTGAAACTTT CTCTTAAGCT CCAAGTCATC TAAATCGCCC
     8461 TCGACCATGT CTCTAAAGTC AGGAAATTCA TCAACGACTT TTTGAGCGTC CATAGTCCAG
     8521 TACTGGATTT GCTCAACAAC AAAGTCTAGC ACAGTCTGGG GCCAATAATC AACAGCATCC
     8581 GCCCTCTGTA TCGACTTATA ATAAGAGGAC AACGAAAAAT TAAAACCACA GGCAATGCTC
     8641 TGACATTGAT TTAACAGAAG ACTTTCTCTG TCTCTTGTTA GGTCAGAAGG TTTGCAGATA
     8701 GCATAATCAT TTTCATTAAG CAAGAAGGCA TGAATATTGT CAATGGGCGT AGAACCAACT
     8761 ATTCTAAAAA AATTTGAACA CTCATCAGGG TCCCCAATAA GGCTCTTGGC AAAGGCGTTT
     8821 GTCATCATTT TTTCCCATAA GCTCCAAATA AAAAAATCTA TAGCTTTCTG GTGAGTGGGC
     8881 AGATGATCTG CATGCAAACC ATCAAGATCA ATAGGGTAGA ATTTTAACCA ATTGTGTGCA
     8941 GGAAATCTGT TCATAGATAT AATCATTTCT TTTTTTTGAT CCCCATAAAA GTTTTCCAGA
     9001 ATTTGAGCCT TTGAGAGATT TGTTGTAATA ATACAACGTG GAAATTTTAC TGTGTTTTGA
     9061 ATTTTAGAGT ATTTCTTGTT GTTAGATACA GACGTACCAT CAAAATGGTT CCGCATGTTC
     9121 TGCAAGATAT ACTTCCAACC GTCAATACCA CAGTCATCCA TAATGGCAAC ACGCTTGTTA
     9181 CAGGCTTCTG CTACGAACCA ATCTAAATTG GTGGTGTTTG CTGCATTAGT CATAGTAACA
     9241 TTCCCGATAG CTTGTTCGGG AAACATGCTC CGAATTACAT TAAGAAAGAA TGATTTCCCA
     9301 CATTTTGTGT CTCCATATAA CACAATGGCA CGCTCGCGCC ACATCCTATT ATCATCAGCA
     9361 CATAGAAATG AAAAGACCTT ATAAACCGAT TTCATAGCCT CAGTCAATTC GAACCCAGTT
     9421 GAGCTTTGCA TTGCCCGGAC GATTCTAGGG ACAGGACCAC ACATTCCGAG ACAATAACGT
     9481 TTTATGTTGT GTATCAAACG TTCCGTATTT AAAGACTCTT CTGGCTCGAA ATACAAGAAC
     9541 CACTCGGAAA TAAATTCGTA ATTAGGTTTG GATTTCATTT TCTTATGGAC ATTATAATTG
     9601 ACCATCGAAC AGGCATCCTT AGCTATCTTG CCCTTATTAG CCCCAGCAGC AAATGCCTTT
     9661 GCGTTCTCGT AATTAGAGAA ATGGACATCA TACAATTGTT TGCAACCACA CCCGCATTTT
     9721 TCAATTGGTT CTTCTGGGTC CAGATTAGGA AATTGAGACC TTCTCTGGCT AGCAGTCAAA
     9781 TAATTAGAAC CGGTTGACTT ACACGGACCG TGCACACCCA TATATCTATA CACCCAAACA
     9841 AGTTCATCAG GGTCTGTTAT TTCTTGATGC AAGGCAAATT CCTCAAATTT TAAAACCCCA
     9901 AATTTCAATT TCTCCGTTTC CTCCAAACCC GCTATAAAGG AGTCGTCACC GTAGCTAAAA
     9961 CATTCTTCAC CATGCCTGTT TTTATCACCC CATATTTGCC AATATTTCTT TAAAGGGACA
    10021 AGTTTTTTCG GACTTTTGTA AAAGTAAAAT ACAGCCAATG GCCAGGACGT TGCGCCACCA
    10081 TGAAATAACC TGTTAGTAAA ACCGGCGCAA GTCACAGGCT TTTCAAACTT CACGACGCCT
    10141 ATGAAGTCTA CTGAAGGATT AAAGGTTGCA ACATGCATAC CAATGACCCC CGAGGAAATC
    10201 AAACGTTCTT CCGTAAATCT ATCTCTAATG TCATTCAAAG ATATTACACC ACGCTTGGTA
    10261 GCAAATATCC AAGTGTCATT CGTCGAGTTC CGTGCACATT TTTTTTGCGT AAGAAAAAAC
    10321 AATTCTTCAG GCAATTCAGG TGTAAAATCG GGCCTTTTTT GGGGGGTTAC ATTTCGGACA
    10381 ACGGAACCAT TTTGGCTACT CTTCTCGGGG GTTTTATTTT CGCTGTCGGG GACAGGGACA
    10441 GATTGGTCGT TTTCGTCGGG GACAGGTCGG TCGCCTTCGT CTCTTTGTCC GGGGGTAGGC
    10501 TGGTCATCTT CGTCACCACT TAAATCTATT TTTAGTCCCC TTTGTCTTAA AGAATCAGCA
    10561 TATTCGTCCA ACAAGTCAGA CTCGTCACCA CTAAAATCTT TTAAAGCCGA AAGCTGATTC
    10621 TCAATTACCT CTTCTTCTAG CGCTTCAGCT TCTTTTGCTT CTGCTGAAGT AGCTTTAGGT
    10681 TCGGGCCTAT TATCAATAAA ATCATTGTCA TCATCATCAC CATCATCACC ATCATCATCA
    10741 CTTAAACCTA AAATATAGCC CCCACCCCGC TTCTTTTTTT TAGGAGGAAT AACATAATCA
    10801 TCAGAATCAC TCCCAGACAT CTCTAATTTC CAATAACACA ATGCTCATAA AAAAATCCAA
    10861 CCCACAATAA AAATAATAAA AAAATCATGA AGAAAAAGTC CGCATAATAG TCTTCCATTA
    10921 TTCTATAGAG TTCACGCATT AAAACAAAAA ATCAATCTAT CTAATAAATC CAAAACAAAG
    10981 AACGATAATA ATACAAAATA CAAAGAACGA TAATAATACA AAATATGTCA AAATTTCCTT
    11041 GATCCATCAG TTTCAATTCC ATAGTTCAAC TAATATTCTT CATAATATTC CTCATAATAT
    11101 TCTTCATAAT AATATCCATC ATAATATTCT TCAAAATACA CAGAATAAAA TCCACAATAA
    11161 AGAACGATGA GCCACCACAT AAATATTTCA ACAGGTTCCA TAGTTCAATT ATTAAACCAA
    11221 AAAATCAATC TATAATTGTC ATATTTTTGT TGGTCATGGT AAAGTTTATC GCAATCATTA
    11281 CAGGAACAGC AAGTTTTTTT TAATATTTTA CCAAAGAAAC AAATAGGGCA AAGGTCACCA
    11341 AAAAGTACTT TTTCTTCCAC AAAATCCTTG TACGTTTGGC AATATTTCCC GTCAGAAAGT
    11401 TTAATTTTCA AAAGAATTCT ACATAGTTTT CGGTGCTGCA AAGCAGTCAA ACAGTTTGTA
    11461 TAAAAACAAA AGTTACAAAT AACGTGATGG GTCATAATTA ATAATTTATA ACAGCTTGTT
    11521 CATGTCTTAT TTCTCCATTC TCTAGATAGC AATAGAAAAA CTGTTTGCAA AATGAACATT
    11581 TAAAAACGCA TATTATTCTA CCATGTACTC TTATCGAAGT ACAAACTACA CTGGCACTCT
    11641 CTTGAAAACA AAATCTACAA CGTTGAACAA ATCCTTCAAC AACTGCTTCC ATTTGAGTTT
    11701 ATATCCGAGC GAAATCGTTG CAACGAACAC AATGCATCTC AAGTCCAGAA GCCACATTTA
    11761 AATTTTCAAA AAGTTCTTTG GAAACTTGCT GGTAAACCTC ACAACGAGGT TGTCCTGGAA
    11821 CTTCCGCCTG CTCCAAAAGG GTTAGATTAT CATCAGAAGT ACAAGGATAT GAATTTGAAA
    11881 TTACCATTAA CTGTCCTAGC TCTTTAGCAG TTTTTATAAG TTCTTCATCT TCTCTAATTT
    11941 CTTCTCTGAA TTTATTGTCT ATAAACCAAG AAAATTTACA GCTTTCACAA GTAACCTTTG
    12001 TACGAACATT GTCATGTACA GCTTTGACTT CTGGAAAATA TCTATTAGTC ATCTTTTAAA
    12061 ACCACCAGGT CTTGCCACTG AATTTAGAAT GAACTTTAAC CCTATTTAAA GGCAGCTGCT
    12121 GATTTGATTG AACACTGGAA CAGATTAATT GAAGTTTCTC AATAAGTCCT AAATCCTGGC
    12181 ATTCCTTCAT CGCCAATCCA ATAGCGTTTG ATGTTTCATA ATCAGGAGCA GTCAGTCTCA
    12241 AAACCGTCCG GGTGACATCA GTAACTCTGA AATTTAACGG ACAGTTGCAA TAATTTTCAC
    12301 AAGTACATTC AAGAAGCACT ATGTCAATTT TTTCAAAGGA AAGTCCTCGA TGCTTCAGAA
    12361 TTTTTTTAGC TTTTCTTATA TATTTTAAAT AGAAATCTTG GTCGTAAAAG TCCAATTTAT
    12421 ATATATAATT ATCACTCGGA CTATCTGCAT CAAAAAATTG AAAAGCCATA CCTAAATTAC
    12481 CCTCTTGCTG CAAAAAATAC AT
//
