# Supplementary material for: Widespread Horizontal Gene Transfer Among Animal Viruses
Source: bioRxiv. 2024 Mar 26:2024.03.25.586562. Preprint. [Version 2] doi: 10.1101/2024.03.25.586562 (PMC11071296; doi:10.1101/2024.03.25.586562)
Supplement: Supplement 2 [file media-2.zip › File2_Maps/Anello_mus2574_mouse_Run18s13.gb]

LOCUS       Anello2574              2445 bp    DNA     linear       10-NOV-2023
DEFINITION  [label=nearest existing NCBI txid2788222].
ACCESSION   
VERSION
DBLINK      BioProject: PRJNA393166
            BioSample: SAMN37517331
            Sequence Read Archive: SRR7122351
KEYWORDS    .
SOURCE      Anellovirus mus2574
  ORGANISM  Anellovirus mus2574
            Unclassified.
REFERENCE   1  (bases 1 to 2445)
  AUTHORS   Buck,C.B., Welch,N., Belford,A., Varsani,A., Pastrana,D.V.,
            Tisza,M.J. and Starrett,G.J.
  TITLE     Widespread Horizontal Gene Transfer Among Animal Viruses
  JOURNAL   Unpublished
REFERENCE   2  (bases 1 to 2445)
  AUTHORS   Buck,C.B. and Tisza,M.J.
  TITLE     Direct Submission
  JOURNAL   Submitted (10-NOV-2023) Lab of Cellular Oncology, National Cancer
            Institute, Building 37 Room 4118, Bethesda, MD 20892, USA
COMMENT     ##Assembly-Data-START##
            Assembly Method       :: Megahit v1.2.9
            Assembly Name         :: Anello2574
            Coverage              :: 123x
            Sequencing Technology :: Illumina
            ##Assembly-Data-END##
FEATURES             Location/Qualifiers
     source          1..2445
                     /organism="Anellovirus mus2574"
                     /mol_type="genomic DNA"
                     /isolate="mouse"
                     /isolation_source="Mus musculus"
                     /bio_material="various_tissues"
                     /note="mouse"
     CDS             691..972
                     /note="ORF2"
                     /codon_start=1
                     /product="Duspho"
                     /translation="MSSDAGDFIWREDHWLDTVRTTHHLFCSCGEWLKHLNHVLLMHH
                     GPEWHGDLATKEDIASRGGDGPGEVTDAELLAVMDAFDAGGDDAIGEAQ"
     CDS             join(831..1868,1872..2204)
                     /note="translated via hypothetical stop codon readthrough"
                     /codon_start=1
                     /product="Capsid+"
                     /translation="MARRFGYKRRHRFARRRRTRRGYRRRAARRYGRVRRWRRRRYRR
                     GTVRPLVEVWPKFRRKCVIRGIFPAIILGQPSTNATSINSQNDKEFNPARRFKMTFVN
                     NQFKVQFGAWTTGHFSLTNLYSEHMQFRNRWSASNCGFDLARYLGTMFYLEQHAELDY
                     IVFIDPEYETTASFLRQATFHPIAMITHPQTVLIKSRKRAGPRRARKIWIPRPAWWDS
                     GWTFTKEIAQKGMFIYFFMFIDLDHPWIDSHLDVEINSGADNDGVIWWKKMDWKTEWD
                     KYVEKTVKTDDVDKVDSVKACYGPLMLRERDLQEYKNNEQVTAFYKSYWMWGGRNLTI
                     KKVCDPTKDPQQVGAGLWDPYTPEMVADPRSPTHWDLAEDASITEEDWARLTSPIQEA
                     QQTLCSFQEEDQTQKRKKARAKRQKKKVNKIEKRLRRLIRKLGLQHHKRKHTDHRLRR
                     ELLERS"
     CDS             831..1871
                     /note="ORF1"
                     /codon_start=1
                     /product="Capsid"
                     /translation="MARRFGYKRRHRFARRRRTRRGYRRRAARRYGRVRRWRRRRYRR
                     GTVRPLVEVWPKFRRKCVIRGIFPAIILGQPSTNATSINSQNDKEFNPARRFKMTFVN
                     NQFKVQFGAWTTGHFSLTNLYSEHMQFRNRWSASNCGFDLARYLGTMFYLEQHAELDY
                     IVFIDPEYETTASFLRQATFHPIAMITHPQTVLIKSRKRAGPRRARKIWIPRPAWWDS
                     GWTFTKEIAQKGMFIYFFMFIDLDHPWIDSHLDVEINSGADNDGVIWWKKMDWKTEWD
                     KYVEKTVKTDDVDKVDSVKACYGPLMLRERDLQEYKNNEQVTAFYKSYWMWGGRNLTI
                     KKVCDPTKDPQQ"
     CDS             1828..2319
                     /note="ORF3; first exon and initiation codon uncertain"
                     /codon_start=1
                     /product="Splicom"
                     /translation="-
                     LKKSVIQLKILNNRSAPDSGTRTLQRWSPIPDLQLIGTSPKMPPSPKKTGLDSRLLFK
                     KLSKLSAASKKKTRRKSVRKLVLKGRKRRSTRSKKDCEDSSESSDYNTTSESTQTTDS
                     EGSFWSDPEFSTPEGTGMTWTQFIDKLCTGPICKPGEEVGSPQANQ"
ORIGIN      
        1 cgccccccac tgctatcagt gtgaacttat agatattgga cccaggtggg gtggcacagg
       61 taaacgccct cgcgcggccc tccggccgcg cttcggtcaa tgaacagagt cccctcgcac
      121 ggcggggccc catcccccgc cgtgcttcgg gcggagtaag gacacaggac ttcccgctct
      181 ttgactttga atctcgcgcc aaattcgaaa aagaggaagt tgtggtttcc ggatgacagt
      241 ttgtggtcgg cacattttac cgcacaatta gcatattgct ctaacttact gggcgtgccg
      301 gagcacgccc cggggagtgg ccgtgggcgg agccacggct tatatattga gaggacggtc
      361 cgaatggcag agttttccgt gtagagcgcc agaggaaccg gttgtttgct gcggcagcag
      421 caaactcgac cggccgccgg ggcgggagcc ggagcacctc agtgcggagt ctaggggcaa
      481 ctcgggcaag gcggctctgg taagagggca aggttcttat gccaggcgaa gcctgtgatt
      541 cttaagaccg aaacacggtg ggggctgggg ccccaccgtg tgagggcgtt tacctgtacg
      601 cgggtcgaag cacggccggg gggccgtgcg agaccgttta cctgtataac ctagcggggg
      661 tccagtttat tattctttac acttgcagaa atgagctccg atgcgggaga tttcatctgg
      721 agagaggacc actggctaga cacagtgcgg accactcatc acctcttctg cagctgcgga
      781 gagtggctta agcacctgaa ccacgtcctg ttgatgcacc acggtccaga atggcacgga
      841 gatttggcta caaaagaaga catcgcttcg cgcggaggag acggaccagg agaggttaca
      901 gacgccgagc tgctcgccgt tatggacgcg ttcgacgctg gaggagacga cgctatcgga
      961 gaggcacagt aagaccactt gttgaagttt ggcctaaatt caggagaaag tgtgtaataa
     1021 gagggatatt tcctgccatc atactcggac aaccaagcac taatgctacg tccattaact
     1081 ctcagaatga caaagaattc aatcctgcac gtagattcaa aatgactttt gtaaacaatc
     1141 aatttaaggt tcaatttgga gcctggacca cagggcactt ctcactaaca aatttataca
     1201 gtgaacacat gcaattcaga aacagatgga gcgcgagcaa ctgtggattt gacctagcca
     1261 gatacctagg aaccatgttc tacttagaac aacatgcaga actagactac atagtattca
     1321 tagatccaga atatgagaca acagcctcgt tcctcagaca agcaacattc catccgatag
     1381 caatgataac acatccacaa acagttctca taaagagcag aaaaagagca gggcctagac
     1441 gagccagaaa aatatggata cctagacctg catggtggga cagtggatgg acatttacca
     1501 aagagatagc acaaaaaggc atgttcatat acttcttcat gttcatagac ctagatcatc
     1561 catggataga ctcacaccta gatgttgaaa taaattcagg tgctgataat gatggcgtaa
     1621 tctggtggaa aaaaatggat tggaaaacag agtgggacaa gtatgtagaa aagacggtaa
     1681 agactgatga tgtagataaa gtggactctg tgaaagcctg ttacggaccg cttatgctca
     1741 gagaaagaga cttacaagaa tataaaaaca atgagcaagt aacagccttt tacaaaagct
     1801 actggatgtg gggagggcgg aacctaacaa ttaaaaaagt ctgtgatcca actaaagatc
     1861 ctcaacaata ggtcggcgcc ggactctggg acccgtacac tccagagatg gtcgccgatc
     1921 ccagatctcc aactcattgg gacctcgccg aagatgcctc catcaccgaa gaagactggg
     1981 ctagactcac gtctcctatt caagaagctc agcaaactct ctgcagcttc caagaagaag
     2041 accagacgca aaagcgtaag aaagctcgtg ctaaaaggca gaaaaagaag gtcaacaaga
     2101 tcgaaaaaag attgcgaaga ctcatccgaa agctcggact acaacaccac aagcgaaagc
     2161 acacagacca ccgactccga agggagcttc tggagcgatc ctgagttcag cacgcccgaa
     2221 ggcacaggca tgacatggac ccaattcatt gataaattgt gtaccgggcc gatctgtaaa
     2281 ccaggggagg aggtgggatc accccaagct aatcaataaa ccggagaatt cgaaaagcga
     2341 aactaagcgg tgaacatgat gacttgggtc cccataaaag ggggggcatc agccccccct
     2401 tacacccccc aaggggggca aagcccccct tggggggtgt aaggg
//
