# Supplementary material for: Widespread Horizontal Gene Transfer Among Animal Viruses
Source: bioRxiv. 2024 Mar 26:2024.03.25.586562. Preprint. [Version 2] doi: 10.1101/2024.03.25.586562 (PMC11071296; doi:10.1101/2024.03.25.586562)
Supplement: Supplement 2 [file media-2.zip › File2_Maps/Spiretro_haliotis9023_abalone_SRR5082319.gb]

LOCUS       Spiretro9023            9145 bp    DNA     linear       10-NOV-2023
DEFINITION  [label=nearest existing NCBI txid1232498].
ACCESSION   
VERSION
DBLINK      BioProject: PRJNA317403
            BioSample: SAMN06061679
            Sequence Read Archive: SRR5082319
KEYWORDS    .
SOURCE      Spiretrovirus haliotis9023
  ORGANISM  Spiretrovirus haliotis9023
            Unclassified.
REFERENCE   1  (bases 1 to 9145)
  AUTHORS   Buck,C.B., Welch,N., Belford,A., Varsani,A., Pastrana,D.V.,
            Tisza,M.J. and Starrett,G.J.
  TITLE     Widespread Horizontal Gene Transfer Among Animal Viruses
  JOURNAL   Unpublished
REFERENCE   2  (bases 1 to 9145)
  AUTHORS   Buck,C.B. and Tisza,M.J.
  TITLE     Direct Submission
  JOURNAL   Submitted (10-NOV-2023) Lab of Cellular Oncology, National Cancer
            Institute, Building 37 Room 4118, Bethesda, MD 20892, USA
COMMENT     ##Assembly-Data-START##
            Assembly Method       :: Megahit v1.2.9
            Assembly Name         :: Spiretro9023
            Coverage              :: 19x
            Sequencing Technology :: Illumina
            ##Assembly-Data-END##
FEATURES             Location/Qualifiers
     source          1..9145
                     /organism="Spiretrovirus haliotis9023"
                     /mol_type="genomic DNA"
                     /isolate="abalone"
                     /isolation_source="Haliotis discus hannai"
                     /bio_material="foot_muscle"
                     /note="abalone"
     repeat_region   1..323
                     /note="ITR"
     misc_feature    28..33
                     /note="hypothetical splice donor"
     CDS             join(155..1339,1343..5935)
                     /note="Ty3-class retroviral polyprotein translated via
                     readthrough of Gag stop codon"
                     /codon_start=1
                     /product="Gag-Pol"
                     /translation="MTGATPNNYRQKLRGQEPRSLLTSLLSPVPVLQSPSSPILVSPA
                     VITTTAANSTTPASTLTATSTITSSLTSNMSSMPHVKLEEYSGTTNGKNWWQDFLNFS
                     NFYSFNDDRKCKLIPFYLEGAAKLWYRELSEEDRNNLARIKASFDQRFSSPAAFDVSV
                     LQMAQASDETVTGYVTRVQANTTHLNLPASVVVAIAVNGLRSAIRQIVYNKEPTTLQE
                     VRHQAELAEKSLTANSAEVNMAAKVDQLTNLVATLITKATPPTVQAAAIPSSSGQQDH
                     HNRPPMQRYRPHKQQQQQLPPPDQPPPPMPAHPMNLSTQLPRPPFHRQQYPLPQQQYP
                     RRPRLPVPPHLQQKCHGCGMYCSNRYACPHYNTVCTYCNKIGHHFSVCLRAYYSQNKA
                     PMQELAPDSQISEVRHENPVVSLVAPLVKNTVLIKVKQAKTPALVDTGASISCVSMRF
                     LHKAGFTREQLSKSHLSQITGVGGEIHSVLGSLSLDINIGNVLLSQTFHVLSSLHHSL
                     ILGMDFLEDNKATVCLSSKCLYIHEGLITVALVESNAGYARCKHQVVIPAKHQVDVPV
                     LISRNRRGAILLLEPVHELSKTKLQGARCLVRNSKNAVCMRLLNPTDKDVHLNTKRVL
                     ATTSEIDISSISVLSDIPDTDPRPSTSNMSKQVNAYSGHSSNQHSGLSPIRNSGYSSN
                     TPSHHSFNPHSGHSVNQNSFNQSCSSIMSHQVSATSPDHPKGITSLPHTSKLGHTLSQ
                     PQTQVTHNNLGSSHASVHPSQNQNPPCSSDISFDLSESDLSSEQKQTLLSFLNSQRSA
                     FAENWSELGTTHLHQHKIETGDARPVRLPFYRQSAEIRKECSKQIEEMLEANIISPSS
                     SEWHSPVVMVKKRDNTYRFAVDYRRLNAVTKPIFFPLIRFEDVIDTVGESQAKFFSVL
                     DCASGFWQIPLHSDTKHKSAFITPDGVFEWNRLPFGLKNAPMAFQSTISEALKEMNWK
                     YILIYVDDVIVFSKTFSEHLTHLKCVFQKIRQAGLTLKASKCKFAAKEVQYLGHIFDK
                     EGIKVDQSKIEAVNKIPQPKNVHAVRHFLGLASYYRKFVPNFSGIASPLYDLLKKDTP
                     FIWSDKAEQAFTTLKQKLTSSPVLAYPDSSRPFILTTDASNTSIGYILGQKDSEGREH
                     VICYGGRSLHQAERKWGVTHLECLAVVEGIRHFRVYLASKKFQVYTDHKALTWLHKFK
                     EDAGRLGRWSLLLQGYDFEVIHRPGKSNANADAISRTQYPEPKTLPVTDDIPSPPLPS
                     HVHANVAAITCTPSLISKPKTCQSTQSQAPEQLPTDVHKNRLSPSPDTSISITNTTAH
                     SPSLVPIVDNSVSLAVDFVYVNEPQTTSPSVSAVSSTFDFEQLDVKQYNSPDLQPIID
                     FLQKGEIPESYSESQVKGLRGRAQEYDVCDGILYHFHQSKFRGSKNNRPSVITQLVVP
                     LPLRKDLLYAYHDSKAGGCHLGRDSTRQTLLAKYYWPGMYQDIEDYIKSCDICQRSKR
                     QINAKPAPMVPMPIADTFSRLHIDILGPLPETKAGYKYVLLIVDSFTRWTEGFPMRTQ
                     EASEVATILFNEVITRFGAPRTLLSDRGRQFTSKLVNALCELLDIKHHYTSSYHPQTN
                     GMCERRNSTIEQALRAYVERDQSNWADLIPCIMMSMRSTPCHSTGYTPHYLMFGREMH
                     LPIDISLLPKPTVGKTAEKHLNTVLENLKVAKSIAKDNMQISQKINKERTDLKAKVPS
                     FSVGDKVLLTDPTVPKGLSSKLSSKWAGPFTIIALGPNHTFKLQHSHSAKVHKSLVHA
                     NRLKTYTERTENPPNAQDPHEEQVTRCPSPAPRPTHNPEDVTLPVPPQSNTPDSDTPN
                     SSPTPSTSQAPDVDIQQSQTFPVDSILRCKMIRGRKQYQVKWTGYSKTTWEPASNLSP
                     HLLKHFHKHKTHSGRARKHKPRFFK"
     CDS             155..1342
                     /codon_start=1
                     /product="Gag"
                     /translation="MTGATPNNYRQKLRGQEPRSLLTSLLSPVPVLQSPSSPILVSPA
                     VITTTAANSTTPASTLTATSTITSSLTSNMSSMPHVKLEEYSGTTNGKNWWQDFLNFS
                     NFYSFNDDRKCKLIPFYLEGAAKLWYRELSEEDRNNLARIKASFDQRFSSPAAFDVSV
                     LQMAQASDETVTGYVTRVQANTTHLNLPASVVVAIAVNGLRSAIRQIVYNKEPTTLQE
                     VRHQAELAEKSLTANSAEVNMAAKVDQLTNLVATLITKATPPTVQAAAIPSSSGQQDH
                     HNRPPMQRYRPHKQQQQQLPPPDQPPPPMPAHPMNLSTQLPRPPFHRQQYPLPQQQYP
                     RRPRLPVPPHLQQKCHGCGMYCSNRYACPHYNTVCTYCNKIGHHFSVCLRAYYSQNKA
                     PMQ"
     CDS             6150..8504
                     /note="Similar to oyster herpesvirus envelope fusion
                     glycoprotein ORF68 (YP_024608)"
                     /codon_start=1
                     /product="Spike"
                     /translation="MLLWLLTVFAHPITCSSPIQRLNYGVIYQPTSKVHFATEFWVHT
                     YEVKLPTVPSIPTMSGCHQGDSICPLLNQFQMHLNVVKTKCVTQLNATRQQIMKLIPE
                     SNRPSSSRSKRAILSFVGSLSKTLFGTATTNDVNILAQHINALTKHDISLTNTLKQHS
                     AHMSSFMKVVDIRFKNAVKGVKANHDAIQYTALALEKNVQSIQSTLVTLTSLLIDQIQ
                     QAYVVEHQLEELKLGIHDLAKNKLSPLLIPPEILQQTVHHISNLLSQKYPSFNILQTT
                     PNYYYANAKFIFTRAKSHVYISVKFPLSSMTQPYQLYKVISLPLPINDTSSHTTQLLD
                     IPDVIAISQDHQHYAELSSSTIGSCSGDNLLLQCPFRIAVHSTTMPSCALALFQNIKP
                     SVKALCDFRYITRPQPPRILMIDGSHVLVYRIPFLKLACKGGHRIVTGCSFCVIEIPC
                     YCSLSTEAFFYPAAFSSCNNSSGDMSKLFPVNLALLQHFFDSSALSTITGDTTFQKAL
                     NFSIPNFNIYSHQMSDILANDNKAHLSLKRVAESAKKDETIFQTIAEPLLDGTISVES
                     SWLDTNFLIAITASTISGITFVLALWMFFKIRTLSAALMLVTRAAPVKAVLPPDLSYI
                     AATTPSPSLSSFVLRDLADYHVSILLGFLTVVVASVLLLLYRRRSASQNGLLLELTTG
                     PDCATVPVMSLTLCPSYWNIQPPYTIDNLRISGYFFPTLSVNWPGFTVTNKLTTTSIV
                     IPNKIRISFLNARKLHKILTQPFCAYILQVHNSLYQVIDQPNML"
     repeat_region   complement(8826..9145)
                     /note="ITR"
ORIGIN      
        1 atagatgctt ctcttggttg ttttaaggtg tgcggtccct tgctaattcc ccgacagcta
       61 attctaggaa ttataattag ccttgaccaa acataaacct ttaaaggtta ttataggtca
      121 taaggtttat tataaatggt ggaggaaatc ctagatgacc ggtgcaacac ccaataacta
      181 caggcagaag ctgaggggcc aagagccaag gtcattgtta accagcctgc tcagtcctgt
      241 tcctgtcctt cagtcaccat cttcacccat cctcgtgtct ccagctgtca tcaccacaac
      301 agcagcaaat tcaacaacgc ctgcatcaac gttgacagca acttcaacaa taacttcatc
      361 attgacctca aatatgtcaa gtatgccaca tgtaaagctt gaggagtact ctggaactac
      421 aaatggaaag aattggtggc aagatttttt gaacttttca aacttttact cctttaatga
      481 tgatcggaaa tgcaaactta taccatttta tcttgaagga gcagctaaat tatggtatcg
      541 ggaactctct gaggaagatc ggaataacct tgcccgaata aaggcgtcat tcgaccaacg
      601 tttctcttct ccagctgcat ttgacgtcag tgttttgcag atggcacaag ctagtgacga
      661 gactgtcact ggatatgtca caagagtcca ggctaataca acacatctca atctccctgc
      721 atcagttgtc gtcgcaatag cagtaaatgg tcttcgttca gcaatacgac agattgtgta
      781 taataaggaa ccgaccacct tacaggaagt aaggcatcag gcagagttgg ctgaaaagtc
      841 cttgacggcc aattcagctg aagtcaatat ggctgcgaag gtggaccagc tcaccaactt
      901 ggttgccacc ttgatcacca aggcaacgcc ccctaccgtg caggctgctg ctatcccatc
      961 atccagtgga cagcaagacc accacaacag acctccgatg cagagatata gaccgcataa
     1021 acaacagcaa caacaattgc cacctccaga ccagccacca ccaccgatgc cagcacatcc
     1081 aatgaacttg tccacacagc tgccacgccc tccattccat cgtcaacagt acccactccc
     1141 tcaacagcag tatccacgac gaccacgact accagtgcca cctcacctcc aacaaaagtg
     1201 tcatggctgt ggtatgtatt gctcgaatcg ttatgcatgc ccacactaca acacagtttg
     1261 tacttattgc aataagatag gacaccactt tagcgtctgt ctccgtgctt actattcaca
     1321 gaacaaagca cctatgcaat aggaactcgc gcctgattct cagatttctg aggtcaggca
     1381 tgagaaccct gtggtctcac ttgtggctcc cttggtcaag aacactgttc tgataaaggt
     1441 gaaacaagca aagacaccag ctcttgttga cacaggtgca tccatcagct gtgtcagcat
     1501 gcgcttctta cacaaggcag gatttactag ggaacagtta tctaaatccc atcttagtca
     1561 aataacaggt gtaggaggtg aaattcattc agtattaggc tctctttctc ttgatattaa
     1621 tattggcaat gttctcctgt cccaaacctt tcatgttctt tcctctctcc atcactctct
     1681 catcctaggc atggactttt tagaagataa caaagctaca gtctgtctgt cttctaaatg
     1741 tctttacatt catgaaggtc taatcactgt tgctttggtt gaatctaatg caggttatgc
     1801 taggtgtaaa catcaagttg ttattcccgc caaacaccag gtagatgttc ctgttcttat
     1861 ctctaggaat agacgaggtg ctatccttct gcttgagcct gtccacgaac tttccaaaac
     1921 aaaacttcaa ggtgctagat gtcttgtaag gaattctaaa aatgctgtgt gtatgagact
     1981 tttaaatcca acagataaag atgtccactt aaacactaaa agagtacttg caaccacttc
     2041 agaaattgac atttcatcca tatcagttct ctcagacatt cctgatactg accctaggcc
     2101 ctctacctcc aacatgtcaa aacaggtcaa tgcatactca ggtcattcat ccaaccaaca
     2161 ctcaggtctt tcacccatcc gaaactcagg ttattcatcc aacacaccct cacatcattc
     2221 attcaaccca cactcaggtc actcagttaa tcaaaactca tttaatcaaa gttgttcatc
     2281 catcatgtca catcaggtca gtgcaacttc acctgatcac cctaaaggca tcacatctct
     2341 accacatact tcaaagttag gtcacactct ttctcaaccc caaactcagg ttactcacaa
     2401 caacttagga tcatctcatg cctctgttca tccatcacaa aaccagaacc ccccatgctc
     2461 atctgatata tcttttgatt taagtgaatc tgatctttcc tctgaacaaa agcaaactct
     2521 cttatccttt ttaaattctc aaagatctgc ctttgctgaa aactggtctg aactaggtac
     2581 aacccacttg catcaacaca aaatagaaac aggagatgct agaccagtaa gacttccctt
     2641 ttatcgccaa agtgctgaaa tcagaaaaga atgttcaaaa caaatagagg aaatgttaga
     2701 agcaaacatt atctccccta gttcttctga atggcattcc cctgtggtta tggtaaagaa
     2761 aagggacaac acctatcgct ttgcggtcga ctacagacgt ttgaatgctg ttacaaaacc
     2821 cattttcttc cctctcattc gttttgaaga tgtcatagat actgttggcg aaagtcaggc
     2881 caaattcttt agtgtcctgg attgtgctag tgggttttgg cagattcccc ttcattcgga
     2941 cactaaacac aaatcagcct tcataactcc tgatggtgta tttgagtgga atcgcctccc
     3001 ttttggcctg aaaaatgctc ccatggcatt tcaaagcaca atatctgaag ccttaaaaga
     3061 aatgaattgg aagtacattt tgatttatgt ggatgatgtg atagtatttt ctaaaacttt
     3121 ctctgaacat ttgacccatt tgaaatgtgt attccaaaag atcagacaag caggacttac
     3181 tcttaaagct agtaaatgca agtttgctgc caaagaagtt cagtatttag gtcacatttt
     3241 tgacaaagaa ggaatcaaag tagatcaatc caaaattgaa gctgtcaata aaattcccca
     3301 accaaagaat gtacatgctg ttagacactt tttaggctta gccagttact acagaaaatt
     3361 tgtcccaaac ttttcaggaa ttgcctcacc actgtatgat cttttaaaaa aagacacccc
     3421 cttcatttgg tctgacaaag ctgaacaggc attcacaaca cttaagcaaa agctaacatc
     3481 atctccagtt cttgcttatc ctgattcctc tcgtccattc attctcacca ctgatgcatc
     3541 aaatacttcc atagggtaca tcttaggtca aaaggactct gagggacgtg aacatgtgat
     3601 atgctatgga ggtagatctt tacatcaggc ggaaagaaaa tggggtgtca cacacttaga
     3661 atgcctggcc gttgtagaag gaattagaca cttcagagta tatttggcat caaagaaatt
     3721 tcaggtgtac acagatcaca aagctttgac ctggctccat aagttcaaag aagacgcagg
     3781 acgtctaggt agatggtcac ttttgctcca aggctatgat tttgaagtta tacaccgccc
     3841 aggaaaatca aatgcaaatg ctgatgctat atctcgtact cagtatcctg aacccaaaac
     3901 gcttccagtt actgatgaca taccatcccc tcccctgccc tctcatgttc acgcaaatgt
     3961 tgcagctatc acatgcactc cttccttgat ctccaaacca aaaacatgcc agtctaccca
     4021 atcacaagca cccgaacaac ttcctactga tgttcacaaa aataggcttt caccctctcc
     4081 tgacacatcc atctccatca caaacaccac agcccactct ccatccttgg tgccgattgt
     4141 tgacaattct gtctccctag ctgttgattt tgtgtatgtg aatgaaccac aaactaccag
     4201 tccatcagtc tctgcagtat cctctacgtt cgattttgag caactagatg tcaaacaata
     4261 caattcccca gatctacagc ctattattga tttccttcaa aaaggtgaaa tcccagaatc
     4321 ttacagtgaa tctcaggtca aaggtcttag aggtcgtgcc caggaatatg atgtctgtga
     4381 tggtatcctt tatcattttc atcaatcaaa gtttagagga tccaaaaaca atcgcccctc
     4441 agttattact cagcttgttg tgcctcttcc tctccgcaaa gatcttcttt atgcctatca
     4501 tgactcaaaa gcaggtggtt gtcatcttgg tagggactca acacggcaaa ccctcttagc
     4561 caaatattac tggccgggca tgtatcagga tattgaagac tacataaaat cttgtgatat
     4621 ctgtcagcga tctaagcggc agatcaatgc caagccagct ccaatggtcc caatgccaat
     4681 tgcagacacc ttttcccgcc ttcacattga catcttaggc cccctcccag aaaccaaggc
     4741 aggctacaaa tatgttctac tgattgttga ttctttcaca cgttggacag aaggtttccc
     4801 tatgcgtacc caggaagcca gtgaggttgc taccatcctt tttaatgaag tgataactcg
     4861 gtttggtgca cctcgcactc ttctctctga cagaggtagg cagttcacat caaagcttgt
     4921 taatgcactc tgtgagctcc ttgatatcaa gcatcactat acatcaagtt accaccctca
     4981 gactaatggc atgtgcgaga gaaggaacag cactattgag caagcactca gagcatatgt
     5041 tgaacgtgat caatcaaatt gggcagatct catcccctgt atcatgatgt caatgcgttc
     5101 aactccatgt cattccactg gctatacacc tcactatctc atgtttggta gggaaatgca
     5161 tcttccaata gatataagcc tacttccaaa gcccactgta gggaaaactg cggagaaaca
     5221 ccttaacaca gtcttggaaa atctcaaagt tgccaaatcc atagccaaag acaacatgca
     5281 gatcagtcag aaaatcaata aagaacgtac agatttgaaa gctaaggttc catccttctc
     5341 agttggtgac aaggtcctct taactgaccc gacagtccca aaaggtctct cgtccaaatt
     5401 gtcaagcaaa tgggcaggtc ccttcacaat cattgcttta ggtccaaatc atacattcaa
     5461 acttcaacat tcacactcgg ccaaagtcca caaatccctt gttcatgcta acaggttgaa
     5521 aacatacacc gagagaactg aaaatccacc caatgcacaa gatcctcatg aagagcaagt
     5581 gactagatgt ccatccccag ctcctcgacc aacacacaac cctgaagatg tcacactccc
     5641 agtaccccca caatcaaaca ccccggattc tgacacccca aattcttcac ccactccctc
     5701 tacatctcag gcacctgacg ttgacattca gcaaagtcaa acatttcctg ttgatagcat
     5761 ccttcgctgc aaaatgatta gaggtaggaa acagtatcag gtcaaatgga cgggatattc
     5821 caaaaccacc tgggaacctg catctaatct cagtcctcat cttctcaaac acttccataa
     5881 acacaagaca cattctggac gggcacgcaa acacaaacct aggtttttca agtagttcaa
     5941 gacctatctt gatctcctca gtctcttaaa gatatttcat ttggttcctt ggataatgtt
     6001 tgaccaaccc ctctacagta acatagtttc tgtgtagtat aagtgctagg atttgcatat
     6061 gttactgcag gacatatttg catctctagg tcatcatatc ttattggttt ccattgtttt
     6121 cgtttctcta agggtctgca tggagtctga tgttactttg gctactgact gttttcgctc
     6181 accctatcac gtgttcgagt ccaatccaac gtcttaatta tggagtcatc taccagccaa
     6241 cctccaaagt tcactttgcg acagagtttt gggtccacac ctatgaggtc aagctcccaa
     6301 cagttccaag tattccaaca atgagcggct gtcaccaagg cgatagcatt tgtccactcc
     6361 tcaatcaatt tcaaatgcat ttgaatgttg tcaaaacgaa gtgtgttact caacttaatg
     6421 ctacacgtca acaaatcatg aagctcattc ctgagtccaa tcgtccttcc tcttctcgct
     6481 ccaaacgagc aattttaagc tttgttggtt cattgtctaa gacattattt ggaacagcaa
     6541 ctacaaatga tgtgaacata cttgctcaac acataaatgc cctcacaaaa catgacatta
     6601 gtctcacaaa caccctcaaa caacactctg cccatatgtc atctttcatg aaagttgtag
     6661 atattcgctt caaaaatgct gtaaaaggtg ttaaggcaaa ccatgatgcc attcagtata
     6721 ctgcccttgc tttagagaaa aatgttcagt ctattcagtc aactcttgtc acattgacat
     6781 ctcttttaat tgaccaaatt caacaggcgt atgttgtaga acatcaactt gaagaactta
     6841 agttaggtat tcacgattta gctaaaaata aattgtcacc acttctaatc cctccagaga
     6901 tcttacaaca gactgtacat cacatttcaa atcttctctc tcaaaagtat cccagcttca
     6961 acattctgca aacaactccc aactattatt atgccaatgc taaatttatc tttacccgtg
     7021 caaaatccca tgtatatata tcagtaaaat tccccttgtc ctccatgacc cagccatatc
     7081 aactatacaa agtgatatcc ctgcccttac ccatcaatga cacttcctct cataccacac
     7141 aacttttaga tattccggat gttattgcaa tctcacaaga ccatcaacac tatgctgaac
     7201 tttccagttc tactataggc tcttgctctg gtgataactt attacttcag tgcccctttc
     7261 gcattgctgt ccattctaca accatgccgt catgtgctct tgccttattc caaaacatca
     7321 aaccttctgt aaaggctctc tgtgattttc gatatattac cagaccccag cctccccgga
     7381 tattaatgat agatggttct catgttctcg tctacaggat tccctttcta aagcttgctt
     7441 gtaaaggtgg gcatcgtata gttactggtt gttccttttg tgtcatagaa attccttgtt
     7501 actgctcgtt atcaactgaa gcattcttct acccagctgc cttttcatct tgtaataatt
     7561 cttcagggga catgtctaaa ctttttccgg tcaatctagc tttacttcaa catttctttg
     7621 attcctctgc tctctcaaca atcactggag atacaacatt tcagaaagct cttaattttt
     7681 ctattccaaa ctttaacata tattcacatc agatgtctga tattttggca aacgacaata
     7741 aagcccatct tagtctcaaa cgtgttgcag agagtgccaa gaaagatgaa actatttttc
     7801 aaacaatagc agaacctctt cttgatggaa caatttctgt tgaatcatca tggctggata
     7861 caaattttct tattgccatt actgctagta ctatctctgg tataacattt gttttggccc
     7921 tttggatgtt cttcaaaatt cgtacccttt ctgctgcact tatgttggtc acccgtgctg
     7981 ccccagttaa agccgtgtta cctccagatc tgagttatat tgccgcaact actcctagtc
     8041 caagtttatc gagctttgtg ctaagggatc tggcggacta tcatgtgtct atccttttag
     8101 ggtttctcac cgtagttgtt gcttctgtat tgctcctact gtatcgccga cgctctgctt
     8161 ctcagaatgg tctcttgtta gaactcacta cagggcctga ttgtgccact gtcccagtta
     8221 tgtctctgac tctttgtcct tcttattgga atattcagcc accttacact attgacaacc
     8281 ttcgaatctc tggttatttc ttccccactc tctctgtcaa ttggccaggt ttcactgtta
     8341 cgaacaagct aactacaact tccattgtta tccctaataa aataagaatt tcctttctaa
     8401 atgcccgtaa actccataag attttaacac aacctttttg tgcatacatt cttcaagtcc
     8461 acaacagttt gtatcaagtc atcgatcaac caaacatgtt gtagttaatt tagtgtgtgg
     8521 gcattgcatt tgagcaatac attatattgt acatcatgta accatttatg aatttgatgt
     8581 ttgatctgtt tgtttttgca ttcatttcct tgtctaatta cttatatttt gtatgattgt
     8641 ataatgttct caaattaaaa gcttttgagg acaaaagctc cacgacgccc aggggtatgt
     8701 catagttcta aaatacatca tattttcttc tattttttgt aaataatttt gactttataa
     8761 aataagacta aacaacatat tttgtgtata ttacttaata atttgtgtac ttaaagttta
     8821 ttatcaggcg gtgttgaatt tgctcctgtt gttgtgatga cagctggaga cacgaggatg
     8881 ggtgaagatt gtgactgaag gaccggaaca ggacttagca ggctggttaa ctatgacctt
     8941 ggctcttggc gcctcagctt ctgtctgtag ttattgggtg ttgcgccggt catctaggat
     9001 ttcctccacc atttataata accttatgac ctataataac ctttaaaggt ttatgtttgg
     9061 tcaaggctaa ttataattcc tagaattagc tgtcggggaa ttagcaaggg accgcacacc
     9121 ttaaaacaac caagagaagc atcta
//
