# Supplementary material for: Widespread Horizontal Gene Transfer Among Animal Viruses
Source: bioRxiv. 2024 Mar 26:2024.03.25.586562. Preprint. [Version 2] doi: 10.1101/2024.03.25.586562 (PMC11071296; doi:10.1101/2024.03.25.586562)
Supplement: Supplement 2 [file media-2.zip › File2_Maps/uSpiretro_sideria_coralRNA_SRR12454619_11660.gb]

LOCUS       uSpiretro11660ct_1     11656 bp    DNA     linear       01-JAN-2019
DEFINITION  [note: taxonomic lineage unclassified virus]
            [isolation_source=original].
ACCESSION   
VERSION
DBLINK      BioProject: unknown
            BioSample: unknown
            Sequence Read Archive: unknown
KEYWORDS    .
SOURCE      unclassified virus sp. ctAONU1 (unknown)
  ORGANISM  unclassified virus sp. ctAONU1
            Unclassified.
REFERENCE   1  (bases 1 to 11656)
  AUTHORS   Taker,C.
  TITLE     Cenote-Taker 2 dummy template file. Do NOT submit
  JOURNAL   Unpublished
REFERENCE   2  (bases 1 to 11656)
  AUTHORS   Taker,C.
  TITLE     Direct Submission
  JOURNAL   Submitted (01-JAN-2019) Taker 2, Cenote, 1000 Circle St., Cenote,
            DC 31111, USA
COMMENT     ##Genome-Assembly-Data-START##
            Assembly Method       :: unknown_assembler
            Genome Coverage       :: 1x
            Sequencing Technology :: Illumina
            Annotation Pipeline   :: Cenote-Taker 3
            URL                   :: https://github.com/mtisza1/Cenote-Taker3
            ##Genome-Assembly-Data-END##
FEATURES             Location/Qualifiers
     source          1..11656
                     /organism="unclassified virus sp. ctAONU1"
                     /mol_type="genomic DNA"
                     /isolation_source="unknown"
                     /collection_date="unknown"
                     /note="genome binned from sequencing reads available in
                     unknown;
                     derived from metagenome: unknown"
     CDS             3..116
                     /note="no search hits"
                     /codon_start=1
                     /transl_table=11
                     /product="hypothetical protein"
                     /translation="-ISFSFRSFLFPFALFIVLFSFQSNQIQIIYKYSSIQ"
     CDS             264..6650
                     /inference="protein motif CDD:cd01644"
                     /codon_start=1
                     /transl_table=11
                     /product="RT_pepA17: Reverse transcriptase (RTs) in
                     retrotransposons"
                     /translation="MDLRDSRQPNKTLDRSGVEHERILRLKRSRSSAKGVVTKRQNEL
                     LKLMKDSNKVDQVRSKVMELELALRNFYEAHDKYHAVLIDDNDIQDSIEYFKTVKHMG
                     AAVMQTFDMWFKSVELKLQEELDLAISLHPEDSISNIGSVNSNVTLASGRSKSKSVSS
                     SRLSRSSTASSARLKASAKKAALSVEAAALKKRQDMQIEELLLKQRKENLKIEVELAK
                     AEAEERVYSRLEERIPLTPPSQLPASTPHETDERTVENSECQEKLPLTLASHLATSTS
                     CQIKEEGTVEAPEYQEQLPLTPAGNLPTSTPCPVKEEKAAEVPDCKDHLTLIPPSQPP
                     ASTPFKIKEENSVEIPEQQTEENQVVNCTPLNPQTPVWIDDKHFISMSQRESSEEGLF
                     ERHLDLSQKNVSHMVEVQKLQQQQNQQLQELLKQQQQQTLAMTLPEPEISVFSGDPVD
                     YSDFVRAFENLIETKTSSPSSRLYYLVQYTSGEVKELMQSCLSMKPEEGYKTARALLK
                     DRYGQSYKIATALVDRVTKSPQIKADDGPALQRYSVLLTSCKNSLKEIGYLSKIENPD
                     TLQRIIGRLPMGLRQRWREKADSITEDQKREVTIGDIAEFVETKARIANHPVFGDIHM
                     NDTKNNVADTGSRRRRKPPPKDYRGSAFVAQGSMPESQTNSSKGNTDPVQTKSDVKCP
                     LCKASHWLPRCGVFRGNSVDERIKLVRSKGLCNNCLMPGHMAMNCPKESYCQIVGCKI
                     AHRKHSTFLHPKNDRPVKSEPASLPETPSGNTESEGQNDRARSCFTEVVACEGLCSAT
                     GAGAPATGLAIVPVNVRAKGKEKMVQTYAFLDPGSNTTFCTDRLIEHLGAIGKKATLS
                     LTTMDQDNVKSESLVVNLEVSDLQGLNTIELCNVFSRAKLPVAVDDIPLQSDVDRWPY
                     LKDINLPYIEAEVDLLIGSDVPMALEPQEVKRSDGGGPYAVRTLLGWTLNGPLGRPNS
                     SNHTANRIQSHANLNLQFERFCEMEFNDSQFSTEKGMSQEDKRALTIMEESAELRDGH
                     YEIALPWKVFPPELPNNKIVAEHRLGLLKKRLIKDPGLHQKYTSFMEDLFERGHAQKV
                     PDDQRDGSPAWYLPHHPVTHPQKPDKVRVVFDCASKFQNISLNQRILQGPDLTNSLTG
                     VLTRFRVESTAIMADIEKMFYQVHVPTEDAKYLRFLWWPGGDMEKAPEEFQMLVHLFG
                     GVSSPSCASYALQRTADDNVEHFDEDTVQTVRRNFYVDDCLKSVEDDQCASRLVDQLC
                     QLLAKGGFRLTKWISNSCDVIHSVPVSERAGSVRELDLENLPIERALGIQWDVQSDTF
                     RFKIVVKDRPPTRRGILSVISSIYDPLGFVAPLILPAKIILRDLCRKGLDWDDRISPE
                     DLTRWEDWLQELPKLEQFTVKRCLKPKNFGRIVSSQLHSFADASQEGYGAVTYLRVVN
                     EDGDAHCAFLMGKSRQTPQKSITIPRLELSAAVVATRLNKMMRCELDIAIDDEFFWSD
                     STCVLSYIANQDKRFQTFVANRITTIHDGSRPNQWKYVETSSNPADDASRGLSAEEFI
                     QNKRWMNGPAFLWEKEDQWPKQPDVSKGVKEDDPEIKKEKKSVSAASTAETNPLDRMM
                     QSCSSWYKLKKLMAWILRYRSNLLRECRRRKEGKAKVLVSEKPCPISVEEMHSAEIEI
                     LKCVQRQSFREELSCLQNKETDDKRTKSVQTDRRRPVKKSSSIVKLDPELRDGLLCVG
                     GRLRHAPIEEEQRHPVILPKKHHVVDLIIRHYHLLSGHSGQEYVLSLIRKSFWIIKGR
                     VAVRRIVNRCFGCRRRQAPVGAQKMSDLPADRVTPDKPPFSFVGVDCFGPFWVKRARS
                     QVKRYGVLFTCLVSRAIHIEVAQSMDTDSFVNSMRRFIARRGVPEVMRSDNGSNFVSG
                     NKELREAISEWNESQIHEFLLQRNIKWLFNPPSGSHFGGVWERCIRTVRKILVALIKE
                     QPLDDEGLTTLMCEVEAIVNGRPITKSSDDPSDAEALTPNHLLLLRPGSKLPPGVFVK
                     EDSYSRRRWRQVQYLANTFWRRWIREYLPQLQERQKWAYPSRNFAVNDVVLVVDDRVP
                     RSSWPLGRVTSVHKNSKDGRVRSVTVKTRTSLYDRPVDKIVLLESVEMSEDTQL"
     CDS             complement(6714..6947)
                     /note="no search hits"
                     /codon_start=1
                     /transl_table=11
                     /product="hypothetical protein"
                     /translation="MKYLHALLARDRENLQENPRALLLLTCKLAEHMLQTIILNTLPQ
                     SPRTGTGKSTKIIEKRFVTNIPAPKIRGNSGRF"
     CDS             complement(7027..7146)
                     /note="no search hits"
                     /codon_start=1
                     /transl_table=11
                     /product="hypothetical protein"
                     /translation="MSGAYRDYTCVDCEAYTVDKNVTVDFRSLLHLYCIELYL"
     CDS             complement(7297..7386)
                     /note="no search hits"
                     /codon_start=1
                     /transl_table=11
                     /product="hypothetical protein"
                     /translation="MYSHEVLQSVIVIIIIGYARTLSLRSSIR"
     CDS             7425..7535
                     /note="no search hits"
                     /codon_start=1
                     /transl_table=11
                     /product="hypothetical protein"
                     /translation="MRSATWEQVVNFVQLVHLCHLIKHQEPNLQTASLVP"
     CDS             7604..9523
                     /note="no search hits"
                     /codon_start=1
                     /transl_table=11
                     /product="hypothetical protein"
                     /translation="MFEECHKCGQSGLECKEEYATLKSGYWWEWRNETRKHRYRDFIK
                     NMLASLPALDASSVQYPYQIPTPYKCPVEQSCKGGLNSLCANGYEGPLCAVCSSGYYK
                     QLQICKKCPSKEWIVGQLSIIVVVLIIIIAVLVWTGKKNMKKTTGLTMIDMFLSKLKI
                     VIGFYQVTYGLLQAFSFIKWPDSLQVVAKYSQLLQLDILQIAPVECLVPALHVDAFRS
                     LFAMTVLNAAFIAFFGIAYGVRKLIILTNQGLNKEEKSTKVSQTKEFVYRNLFFVLYV
                     TYLSTCSKTANVLPLACRKFCRDLDEQREMCNKYLKADYSVQCQGIKYKQLLIGAYIS
                     TAYILALPFASFIALWKRRQELATKDANVPQNPSSGLEMISGLSFLFENYKNHSWYWE
                     LVEMSRKVILTSGLILVGQESRSYIGFAWVIAGMYGVLFSWMKPIQDGVENRLMSVSL
                     AVTVFNLGVGAVSRIPAENLPATRDPYTDAVLFRILILAANTLVIALLAVQYALTLYH
                     YFKEWRKNPHWSISCCLSLLLPLNNLQGEISGVVETNVLNSQLQTGEIEMPTVYGAMK
                     DSGEFDVTPDSGEQNVNEVEERDNRGSQYDNTECHVLYDNTKCHQGTQTELFAFSVRV
                     VVVHKKNEVKQDEHL"
     CDS             9606..9698
                     /note="no search hits"
                     /codon_start=1
                     /transl_table=11
                     /product="hypothetical protein"
                     /translation="MPCYHFRNGRRSSTWGLEVGHSNLVPCHDC"
     CDS             complement(9708..9848)
                     /note="no search hits"
                     /codon_start=1
                     /transl_table=11
                     /product="hypothetical protein"
                     /translation="MNKQGSSVAAVLSCRFCSMKLWEHLYYPHPQASRWEHLRWCIPP
                     AF"
     CDS             complement(9911..10015)
                     /note="no search hits"
                     /codon_start=1
                     /transl_table=11
                     /product="hypothetical protein"
                     /translation="MHSFCTSEHAKLQYPSCLLLPFPLLVHSIPCLKG"
     CDS             complement(10049..10153)
                     /note="no search hits"
                     /codon_start=1
                     /transl_table=11
                     /product="hypothetical protein"
                     /translation="MIYSANKLAVFTCRYHLTFFALTKKKLVINYKPP"
     CDS             complement(10352..10552)
                     /note="no search hits"
                     /codon_start=1
                     /transl_table=11
                     /product="hypothetical protein"
                     /translation="MATKGSSNTHLFYRIRRRLFTPTVWFSLGQQIVQITYGKKTSGS
                     GHDVRISMLCCYVLAWLLIWSV"
     CDS             10574..10696
                     /note="no search hits"
                     /codon_start=1
                     /transl_table=11
                     /product="hypothetical protein"
                     /translation="MTTTITLWYCYLRGLRICENCAKLARRNDLCHMQRLPRRN"
     CDS             10702..10836
                     /note="no search hits"
                     /codon_start=1
                     /transl_table=11
                     /product="hypothetical protein"
                     /translation="MQGTSPKYSLDKSRGKILTKPPKARIDKTHAKIKGIRSCGSNLL
                     "
     CDS             10914..11048
                     /note="no search hits"
                     /codon_start=1
                     /transl_table=11
                     /product="hypothetical protein"
                     /translation="MRIKPKTKFKSITDSCAEFHKKLNVIWLFPQFLFREHDQFVQLS
                     "
     CDS             11032..11124
                     /note="no search hits"
                     /codon_start=1
                     /transl_table=11
                     /product="hypothetical protein"
                     /translation="MYNCHNSLPHRRYNSQYHKTQLPRNTPMAS"
     CDS             11128..11280
                     /note="no search hits"
                     /codon_start=1
                     /transl_table=11
                     /product="hypothetical protein"
                     /translation="MSPQNPPSPLGITAKWKFIELPMPQTSGAHFNDTTAINRNICGH
                     ADGLLL"
     CDS             11252..11344
                     /note="no search hits"
                     /codon_start=1
                     /transl_table=11
                     /product="hypothetical protein"
                     /translation="MVTLMVYCCRDCKSTGVMPTVKTCYIFNVY"
     CDS             11532..11648
                     /note="no search hits"
                     /codon_start=1
                     /transl_table=11
                     /product="hypothetical protein"
                     /translation="MIGQERVTWHGSKQSNSLGRTKLTNSLGKQQLELSTRT"
ORIGIN      
        1 taagtatttc attttctttt cgtagttttc tatttccttt cgctttgttt attgtccttt
       61 tttctttcca gtctaaccaa atacagataa tctacaaata cagttcgata caataaagat
      121 tgagttaaaa ttcacatttg cgttagaatg ctgctggtca tcgtcttgga tttcgccgac
      181 tgtttccgat tggaaatcaa tggaatgaat ctgttctttg actgaagtgt atgtttggat
      241 tgtgtcttcg cttgtaaagc agaatggatc tacgtgactc aagacaaccg aacaaaaccc
      301 tcgatcgaag tggagtcgag cacgaaagaa ttcttcgatt aaaacgctcc aggtctagtg
      361 caaagggagt cgttactaaa agacaaaacg agctactgaa gctgatgaag gactcgaaca
      421 aagttgatca ggtgagatcg aaagttatgg agctggagtt agctttaaga aatttttatg
      481 aagcacatga taagtatcat gctgtgttaa ttgatgacaa tgacattcag gactcaattg
      541 agtactttaa aacagtaaag catatgggag ctgcagtgat gcagacattt gatatgtggt
      601 tcaaatcagt tgaattgaag ctccaagagg aattggatct agccatcagt cttcaccctg
      661 aagattctat cagtaacatt ggttctgtta attcaaatgt tactttggct tctggaaggt
      721 ctaagtcaaa atctgtcagt agttctcgtc tctcacggtc gagcacagcc tcgagtgcaa
      781 ggctaaaagc ctctgctaag aaagctgcct tgtcagtgga agcagctgca ttaaagaaac
      841 gccaggatat gcagattgag gaattgttgt tgaagcaaag aaaggaaaat ttgaaaattg
      901 aagtagaatt agcaaaggcc gaggcagaag aacgggtgta ttctcgtctt gaagaaagaa
      961 ttccactgac accgccaagt caactaccgg cttctactcc tcacgaaact gatgaaagaa
     1021 ctgtggaaaa ttctgaatgc caggaaaaac ttccactcac actagcaagt catttggcaa
     1081 cttccacatc ttgtcaaatc aaagaagaag gaactgtgga agctcctgaa tatcaggagc
     1141 aacttccatt gacaccggca ggcaatttgc caacttctac cccatgtcca gttaaagaag
     1201 aaaaagctgc agaagttcca gattgtaaag atcacctcac actcattcca ccgagtcaac
     1261 cgccagcttc caccccattt aaaatcaaag aagaaaactc tgtggaaatt ccagagcaac
     1321 agacagagga gaatcaagtg gtgaattgca ctcctctaaa tccacaaacc cctgtgtgga
     1381 tagatgacaa acatttcatc tctatgagcc aaagagaaag tagtgaagag ggattgtttg
     1441 aacgacatct agatttaagt cagaagaatg tcagccacat ggtcgaagtc cagaaattgc
     1501 aacaacagca gaatcagcaa ctgcaggaat tactgaaaca acagcagcaa cagacattag
     1561 ctatgacatt accagagcca gaaatctctg tgttctcagg tgaccctgtt gattattctg
     1621 actttgtacg agcatttgag aatttaatag agacaaaaac aagtagtcca agctccaggt
     1681 tatactacct tgttcaatac acatcaggtg aagtgaaaga attaatgcaa agttgtttgt
     1741 ctatgaaacc tgaagaaggc tataagactg caagagcact actcaaggac cgatatggac
     1801 aaagctataa gatagcaact gctcttgttg atcgagtaac aaaatctcct cagattaagg
     1861 cggacgatgg tcctgctttg caaagatact ctgttcttct cactagttgt aaaaattcac
     1921 tcaaggaaat tggatattta agcaaaatag agaaccctga cactctgcaa aggatcattg
     1981 gaagacttcc gatggggcta aggcagagat ggcgggaaaa ggctgacagc atcactgagg
     2041 atcagaaaag agaagtcacc attggagaca ttgcagaatt tgtcgagacg aaggctagaa
     2101 ttgctaatca cccggtgttt ggggacattc acatgaatga cacaaagaac aatgttgccg
     2161 acactggctc taggaggaga cgtaagccac caccgaagga ctacagaggt tctgcattcg
     2221 tggcacaagg gagtatgcca gagagtcaga cgaactcatc gaagggtaac actgatcctg
     2281 ttcaaacaaa gtcagatgtt aagtgtccat tgtgtaaagc gagtcactgg ttgccgcgct
     2341 gtggagtatt cagaggaaac tcagtggatg aacgaatcaa acttgtgcgt agcaaaggac
     2401 tttgcaataa ttgtcttatg ccagggcaca tggcgatgaa ttgccctaaa gaaagctact
     2461 gtcagattgt tggctgtaag atagctcacc gaaaacattc tacctttcta catccaaaga
     2521 atgacagacc agtcaaatca gaacctgcat cattacctga aacgccttca ggcaacaccg
     2581 aaagtgaagg gcaaaatgat cgagcacgaa gttgtttcac agaagtggtc gcgtgtgagg
     2641 gcctgtgtag tgcaactggg gccggagcgc cggctacagg acttgctata gtcccagtta
     2701 atgtcagagc taaaggaaag gagaagatgg ttcagaccta tgcgttcttg gatccaggat
     2761 ccaacactac cttttgcact gacaggttga tagagcatct cggtgcgata ggcaagaaag
     2821 ccacgttgtc tttaactacc atggaccaag ataatgtgaa aagcgagagt cttgtggtga
     2881 atttggaggt gtctgattta caaggactca atactattga actctgtaat gtcttttcaa
     2941 gagctaaact cccagttgca gttgatgaca taccactcca aagtgatgtg gacagatggc
     3001 cgtacctgaa agatatcaac ttaccttaca tcgaagctga agtcgatttg ctcataggca
     3061 gtgatgtacc aatggctctt gagcctcagg aagtgaagag aagtgatggt ggtggtccat
     3121 acgctgtgcg aacactgcta gggtggacac tcaatggccc gcttggcaga ccaaatagtt
     3181 caaaccatac tgcaaatcgt atccagtctc atgccaattt gaacttgcaa tttgaacggt
     3241 tctgtgaaat ggaattcaat gactcgcagt tcagcactga aaagggaatg tcgcaggaag
     3301 ataagagggc tcttactatt atggaggaat ctgctgagct tcgtgatggt cattatgaaa
     3361 ttgcacttcc atggaaggtc ttccctccag aactgccgaa caacaagata gtcgctgaac
     3421 accgccttgg tttgttgaag aagagactga taaaagatcc agggctacac cagaagtata
     3481 cttcatttat ggaagacttg ttcgagagag gtcatgcgca gaaggttcct gatgatcagc
     3541 gtgatggttc gcccgcatgg tatttacctc accatcctgt tacccaccca caaaaacctg
     3601 acaaggtcag ggttgtcttt gactgtgcct cgaaattcca gaacatctcg ctgaaccaac
     3661 ggatcctgca aggtcccgat ttaaccaact cactcactgg agtcctgaca agatttagag
     3721 tggagtcaac agcgatcatg gctgatattg agaaaatgtt ttatcaagta catgtgccta
     3781 cagaggatgc caagtatctt cgcttcttgt ggtggcccgg aggtgatatg gaaaaggcac
     3841 cagaagaatt tcagatgctc gttcaccttt tcggaggtgt ttcgtcacct agctgtgcaa
     3901 gctatgcact gcaaagaacg gctgatgaca atgtggaaca ttttgatgaa gacaccgttc
     3961 agacagtgag aagaaatttc tatgtggatg attgtttgaa gtctgtggag gatgatcaat
     4021 gcgcaagtcg attggtcgat cagctatgcc agttgctagc taaaggagga tttcgcttaa
     4081 cgaagtggat atcaaattcc tgtgatgtca ttcactcagt accagtgtca gagagagcgg
     4141 gatccgtcag agagcttgac ctggaaaacc tacccattga acgtgccctt ggcattcagt
     4201 gggacgtgca gtcagatacc ttccgattta agattgttgt gaaggaccga cccccaacga
     4261 ggaggggtat tctttctgtc ataagttcaa tttatgatcc gctgggattt gttgccccat
     4321 tgattctgcc tgcgaaaata attcttcgtg acctgtgtcg aaagggattg gattgggatg
     4381 acagaatttc acccgaagat ttaacacgct gggaagattg gctgcaggaa cttcctaaac
     4441 tggaacagtt cactgttaaa cgttgtttaa agcccaagaa ctttggccgc atcgtgtcta
     4501 gccaactaca cagcttcgca gatgcatcac aagagggata tggtgctgtc acataccttc
     4561 gagttgtaaa tgaagatggg gatgcccact gtgcgttttt gatggggaaa tctaggcaga
     4621 cacctcagaa gtcaatcacg atccctcgtc tggagttgtc agctgctgtg gttgctacga
     4681 gattgaacaa gatgatgcga tgtgagttgg acattgcgat tgacgatgaa ttcttttggt
     4741 ctgacagtac atgtgtgttg agttacattg caaatcaaga taagagattc cagaccttcg
     4801 tcgcgaatag gatcacaaca attcacgacg gatcacgacc gaaccaatgg aagtatgtcg
     4861 aaacgagttc taatcctgcg gacgacgcat cgagaggact gtctgctgaa gaattcattc
     4921 aaaacaagcg ttggatgaat ggccctgcct ttctgtggga gaaagaggac cagtggccta
     4981 agcaacccga tgtctctaag ggagtaaagg aagatgatcc agagataaag aaagaaaaga
     5041 aatccgtctc agcagcatcc accgctgaaa ctaacccttt agatcggatg atgcagtcct
     5101 gctcctcatg gtataagctt aagaagttga tggcgtggat cttacgctac cgttccaacc
     5161 tgctgcgtga gtgtcgtaga cgaaaggaag gcaaagctaa agtactcgtc tctgagaaac
     5221 cttgtccaat cagtgtagaa gaaatgcact ctgccgagat agaaattttg aagtgtgtgc
     5281 aaaggcaaag cttcagagag gagttatcat gcctgcagaa taaagaaaca gatgacaaac
     5341 gtacgaaatc ggtccaaacg gacagaagaa ggcctgttaa gaaatcaagc tcgatcgtca
     5401 aactggatcc ggagctgcgt gacggtttgt tgtgtgttgg aggaagattg aggcacgcac
     5461 ctatagaaga ggaacaaagg caccctgtga tactgccgaa gaaacaccat gttgtagatc
     5521 ttattatcag acactaccat ttgctttctg gacattctgg tcaagagtat gtgctctcat
     5581 tgatcagaaa gagtttctgg attattaagg gaagagttgc agttagaaga atcgttaacc
     5641 gatgttttgg ctgcagacga agacaggcac ccgttggtgc tcaaaagatg tcggatctac
     5701 ctgccgacag agttactcct gacaaacccc cattcagttt tgtgggcgtc gattgctttg
     5761 gtccattctg ggtcaagaga gctagaagtc aagttaaacg ttacggtgtg ttgtttacgt
     5821 gcttggtcag cagagcaata cacatagaag ttgctcagag tatggacact gattcgtttg
     5881 tgaattctat gcgccgcttc attgcaaggc gaggtgtccc tgaagttatg aggtcagaca
     5941 atggttcaaa ttttgtcagt ggaaacaagg agctccgtga agcgatctct gagtggaatg
     6001 aaagtcagat ccacgagttc ctgttgcaaa gaaacatcaa gtggctgttt aacccaccat
     6061 ctggatccca tttcggcggc gtctgggagc gttgtattag aactgtaaga aagatcctgg
     6121 tcgcgcttat caaggagcaa ccgctcgatg atgagggatt gactacgctt atgtgcgagg
     6181 ttgaagctat cgttaacggg cgtccgataa ctaaatcgtc agatgaccca tcggatgctg
     6241 aagccctcac cccaaaccat ttgttgttgc ttcgtccggg ctcaaagctt ccgcctggtg
     6301 tgttcgtgaa agaggacagc tactcgcgca gaagatggcg ccaggtgcaa tatttggcca
     6361 acaccttctg gagaagatgg attagagagt atttgccaca gttgcaagag agacagaaat
     6421 gggcctatcc gtcaaggaac tttgctgtta acgacgttgt gcttgtggtc gatgatagag
     6481 taccaagatc gtcctggcct ctcggtcgtg ttaccagtgt acacaagaac agcaaagatg
     6541 ggcgtgtcag aagtgtgacc gtcaagacaa gaacctcact gtacgatcgt cctgttgaca
     6601 agattgttct tttggaatca gtagagatgt cagaggacac acaactatga actgaacttt
     6661 gtacttgttc tagtgaactc ttaggcgtaa cgttttgctc gtgttaagtt tctttaaaat
     6721 cttccgctgt tgcctctgat tttaggggcc ggaatgttag ttacaaaacg tttctcaatt
     6781 attttggttg attttccagt tccggtcctc ggggactggg gcagagtgtt aagtattatg
     6841 gtctgtaaca tgtgctcggc tagtttacaa gtcagcaaca aaagtgctct tggattctct
     6901 tgtaaatttt ccctatcacg agctagcaaa gcatgtaagt atttcatttt cttttcgtag
     6961 ttttctattt cctttcgctt tgtttattgt ccttttttct ttccagtcta accaaataca
     7021 gataatctac aaatacagtt cgatacaata aagatgtaat aacgaccgga aatcgactgt
     7081 tacgttctta tcgactgtgt atgcttcaca atcaacacaa gtataatcac gatatgctcc
     7141 tgacaaaacc tattctaaga acacaccgct gttcgctgtg atctaacgct atttctcttt
     7201 aattttaccg caacatattg aatactactg agcgtgaaat cattgctaaa cgactctatt
     7261 tatcactctg aacagcagga tccccaacca tccaaattat ctaatacttg agcgcaacga
     7321 aagtgtcctg gcatagccaa taataataat tactataaca ctttgcagca cttcgtgtga
     7381 atacactgat cctgttccct gttaattagg aggtttctac tcagatgagg tcggccacgt
     7441 gggaacaagt tgtaaacttt gtccaactgg ttcatttgtg ccatttgata aagcaccagg
     7501 agcccaacct tcagactgca agtcttgtcc cctaggaaca gagactgatt tctttgctgg
     7561 ataccgtgct tgcaaatgct tggaaggatt ttatcggact cacatgttcg aagaatgtca
     7621 caagtgtgga caaagcggac tggaatgcaa agaggagtat gctactttaa aatctggtta
     7681 ttggtgggaa tggaggaatg agacgagaaa acatcgctac agggatttta ttaaaaatat
     7741 gttggcgtca ttaccagcat tagatgcttc cagtgtacaa tacccatacc aaataccaac
     7801 gccttataaa tgtccagtgg aacagtcttg caagggtggt ttaaattccc tgtgtgcgaa
     7861 tgggtacgaa ggtccactct gtgcagtttg cagttctgga tactacaagc aattgcaaat
     7921 atgcaaaaaa tgtccttcaa aggagtggat tgtgggacaa ttgtcaatca ttgttgtcgt
     7981 cttaataata atcattgcgg tcttggtgtg gacgggtaag aaaaatatga agaagaccac
     8041 cggactgact atgatagaca tgtttttatc caaacttaag atcgtcattg gcttttatca
     8101 agtcacttat ggtttattgc aagcattttc gttcataaag tggccagatt ctcttcaggt
     8161 tgttgccaaa tattctcagc tacttcaact tgacatcctt cagatcgctc cagttgagtg
     8221 ccttgtccca gccttgcacg tggatgcatt tcgaagcttg tttgcgatga cggtattaaa
     8281 tgcagctttc attgcctttt tcggcatcgc ttacggggtg cggaaactga taatcttaac
     8341 taatcagggc ctcaacaagg aggagaaatc aacaaaagtc tcccagacga aagaattcgt
     8401 ctacaggaat ttgtttttcg tcttgtatgt gacataccta agcacatgct cgaagacagc
     8461 caatgtcctg ccgctggcct gccggaaatt ctgccgagat cttgatgaac aaagggagat
     8521 gtgcaacaag tacctgaaag cagattacag tgtacagtgc caaggcatta agtacaaaca
     8581 gttgcttatc ggggcatata tttccactgc gtatatctta gcccttcctt ttgcctcatt
     8641 catcgccctt tggaaacgac gacaagaatt agccacaaaa gatgctaatg ttcctcagaa
     8701 tccaagctct ggtttggaaa tgatctcggg gttgagtttt cttttcgaaa actataaaaa
     8761 ccattcgtgg tattgggaac tggttgagat gtctcgtaaa gtaatcctta catcaggtct
     8821 aattcttgtg gggcaagaga gcaggtccta cattggtttc gcatgggtca tcgctgggat
     8881 gtatggagtg ctcttctctt ggatgaaacc aatacaagac ggtgttgaga acagattaat
     8941 gtcagtgtct cttgctgtta cagttttcaa cttgggtgtt ggagcagtga gtagaattcc
     9001 tgcagaaaac ttaccggcca cgagagaccc gtacacagat gcagtcttat ttaggatact
     9061 gatacttgca gcaaatacct tggtgattgc cttgcttgct gttcagtacg cattgacgct
     9121 atatcactac tttaaggagt ggcgcaaaaa tccgcattgg tccatttcgt gctgcctgtc
     9181 tctacttctt cctctcaaca atttacaagg agaaatcagt ggagtggtcg aaacgaacgt
     9241 cctcaacagt cagctacaaa ctggagaaat agaaatgccc acagtttatg gtgccatgaa
     9301 agatagcggg gaatttgatg tcactcctga tagtggtgaa caaaacgtta acgaggtgga
     9361 ggagcgggat aacagaggta gccagtacga caacaccgaa tgtcatgtct tgtacgacaa
     9421 cacaaaatgt catcaaggaa ctcagacgga gctgtttgca ttttcagtcc gtgttgtggt
     9481 ggtacataag aaaaacgagg tcaaacagga tgaacatctg taagttcaac tatcgaatca
     9541 gtagcaacat tttgcaccgc catagataat atatcacttt attttagtgt gactatctag
     9601 gatgattgcc atgttatcat ttcagaaacg gacggaggag ttcaacgtgg ggccttgaag
     9661 taggacattc aaacttggta ccatgtcacg attgctagga aagcttatta aaatgccggg
     9721 ggtatacacc acctaagatg ttcccatcgg gaggcttggg ggtgggggta gtataaatgt
     9781 tcccagagct tcatgctaca aaaacggcag cttaaaacag cagcaaccga tgagccttgc
     9841 ttgttcatgc ctgtccgatt ggaccgattg gatacgatcg ggcttattta atttgtgttt
     9901 tgacaaaata tcatcctttt aaacagggga tgctgtgtac cagtaaagga aaaggcagca
     9961 acagacaaga tggatactgc agtttagcgt gttcggaggt gcaaaaggag tgcatagaag
    10021 ctgcacttta agttagacta cgtacaaact aaggcggctt ataattgatt actagtttct
    10081 ttttagttaa agcgaaaaat gttaagtgat atctacatgt aaagactgca agtttgttgg
    10141 ctgaataaat catcagtgac gttctttaat agagataaaa gcctttgttt ttagattcgg
    10201 cctcactctg attaccagcg ctagcatatg aagcagaaga aatataggct taacttagat
    10261 ttctggatct ttttgctagt ttagatggaa ttttgttgct gttgtacact ctgttgaaca
    10321 gtttgcgatc accaaattac gagaaataag attaaacaga ccaaattaat agccacgcta
    10381 gaacgtaaca gcaaagcata gaaatcctga cgtcatgacc ggatccggaa gtttttttac
    10441 cgtaagttat ctggactatt tgttggccga gcgaaaacca gacggttggg gtaaataacc
    10501 tacgacgaat acggtaaaaa agatgggtat tactagaccc tttcgtcgcc atattggcga
    10561 cggccggcta ataatgacaa caaccattac cttgtggtac tgttatcttc gcggacttag
    10621 aatttgcgaa aattgtgcaa aattggcccg ccggaatgac ctttgccata tgcaacgact
    10681 acctcgcaga aactgagtaa tgtgcaaggt accagtccaa aatatagttt agataaatct
    10741 cggggtaaaa tcctcacaaa gcccccgaaa gcccggatcg ataagacaca tgctaaaata
    10801 aaagggatta ggagttgcgg ttcaaatttg ctgtagggtt gtttttattt tcctgtgttt
    10861 cacattcatt atcataaaca tcataaaccg tcataaccta aaataaagga cacatgagaa
    10921 tcaaacctaa aacaaaattt aaatccataa cagattcatg tgcagaattt cataaaaaac
    10981 tgaatgtcat ttggcttttt ccacagtttt tattcaggga acatgaccaa tttgtacaac
    11041 tgtcataact ctttacctca cagaagatat aacagtcaat atcataaaac acaacttcca
    11101 aggaacactc ccatggcatc ttgaaaagtg tcccctcaga atcccccttc ccctctaggt
    11161 ataacagcta agtggaaatt tattgaacta ccaatgccgc aaacatcagg tgcacatttt
    11221 aatgacacaa cagctataaa tagaaatatt tgtggtcacg ctgatggttt attgttgtag
    11281 agactgcaag tctactggtg ttatgcctac agtaaaaacc tgttatatat ttaacgtata
    11341 ctgagaaatt aggcttcttc agaaacaggt tcgtaacttt taaagggaat ctccactgtt
    11401 acaacaaatt gatgtaaatt gtttgactta aaagtctgaa tttcaattct taagttaaca
    11461 agtggaaaga aagctttagt gcgccaaaaa gttagatacg attattatac ctcccaactc
    11521 aaacgccttt tttgattgga caagaacgtg tcacgtggca tgggtcaaaa cagtctaact
    11581 cccttgggcg aacaaaactc accaactccc tagggaaaca acaacttgaa ctttcgactc
    11641 gcacgtgatc aggtcg
//
