# Supplementary material for: Widespread Horizontal Gene Transfer Among Animal Viruses
Source: bioRxiv. 2024 Mar 26:2024.03.25.586562. Preprint. [Version 2] doi: 10.1101/2024.03.25.586562 (PMC11071296; doi:10.1101/2024.03.25.586562)
Supplement: Supplement 2 [file media-2.zip › File2_Maps/uAdoma_sparus_fish_ERR4832963_7540.gb]

LOCUS       uAdoma7540ct_1          7540 bp    DNA     linear       01-JAN-2019
DEFINITION  [note: taxonomic lineage
            d_Viruses;-
            _Monodnaviria;k_Shotokuvirae;p_Cossaviricota;c_Papovaviricetes;o_Se
            polyvirales;f_Polyomaviridae] [isolation_source=original].
ACCESSION   
VERSION
DBLINK      BioProject: unknown
            BioSample: unknown
            Sequence Read Archive: unknown
KEYWORDS    .
SOURCE      Polyomaviridae sp. ctL7PPV (unknown)
  ORGANISM  Polyomaviridae sp. ctL7PPV
            Unclassified.
REFERENCE   1  (bases 1 to 7540)
  AUTHORS   Taker,C.
  TITLE     Cenote-Taker 2 dummy template file. Do NOT submit
  JOURNAL   Unpublished
REFERENCE   2  (bases 1 to 7540)
  AUTHORS   Taker,C.
  TITLE     Direct Submission
  JOURNAL   Submitted (01-JAN-2019) Taker 2, Cenote, 1000 Circle St., Cenote,
            DC 31111, USA
COMMENT     ##Genome-Assembly-Data-START##
            Assembly Method       :: unknown_assembler
            Genome Coverage       :: 1x
            Sequencing Technology :: Illumina
            Annotation Pipeline   :: Cenote-Taker 3
            URL                   :: https://github.com/mtisza1/Cenote-Taker3
            ##Genome-Assembly-Data-END##
FEATURES             Location/Qualifiers
     source          1..7540
                     /organism="Polyomaviridae sp. ctL7PPV"
                     /mol_type="genomic DNA"
                     /isolation_source="unknown"
                     /collection_date="unknown"
                     /note="genome binned from sequencing reads available in
                     unknown;
                     derived from metagenome: unknown"
     CDS             1..378
                     /note="no search hits"
                     /codon_start=1
                     /transl_table=11
                     /product="hypothetical protein"
                     /translation="-
                     TLLQSLPTGHQPRQHTTQGLDLSEVAQGFKTLKPRKTHTVDRNVFEQRPPTTPAEQLQ
                     RDFVNIKAGLKAVKPRERPPVTYDEPQDSILGGLLKSAMDRRKVLKPESDSEDDLVDG
                     TAAAADEW"
     CDS             368..1333
                     /note="no search hits"
                     /codon_start=1
                     /transl_table=11
                     /product="hypothetical protein"
                     /translation="MSGDFTFLFQMGEPLYGHRVLRTNVTNAPAPVINVQSAVPPITV
                     APAAPAVNVQASTLPAPVINVHPAVPAAPEIKVEPVINVQASTLPAPVINVHPAVPAA
                     PEIKVEPVINIPAPPEIKVEPVINIPAPPEIKVEPVINVQAPVINIPETPPAVINVQS
                     AVPPISVAPAAPVVNVQASTLPAPVINVHPAVPEITVQPPQVIDVNFQPKLYVIGHGD
                     IPWPQTESFIIANVEDKAVDFLPLSALHNLIEKYVESKLPTVRGKRSATPDTSDLTAM
                     VKSCVAVEMHALASSYARVAEVEVLRKEVQSLRDYISQYIAASRT"
     CDS             1314..1424
                     /note="no search hits"
                     /codon_start=1
                     /transl_table=11
                     /product="hypothetical protein"
                     /translation="MQPLVLKGKPGYFQTPTHTGMIQGLLSSRSWVSGFI"
     CDS             1454..2257
                     /note="no search hits"
                     /codon_start=1
                     /transl_table=11
                     /product="hypothetical protein"
                     /translation="MNQRVQWQEYYTIVPGEAARDIFIIFDDNPQHSECIVRFKHPFR
                     LQQQSTGRRNVGVSCSQFSVPNTAENISEVTGNNVFHYNGDNYVLRSGYYESLQQLEA
                     EMNHVLTDTGETLSLSVDHIGHVRYTGRYPLYFPLEFQGNDIPDSLAAKLGFLDVEEA
                     VEGVPHAVVQPGETARACGDIFGPLADCLLTCDECIYTPETERVLNVFSLSAHPSRSQ
                     LMFGPRNRFRALHDMSYLSALTFRIVDRCNRPITFVSGTPSATIEIQFL"
     CDS             2261..3250
                     /note="no search hits"
                     /codon_start=1
                     /transl_table=11
                     /product="hypothetical protein"
                     /translation="MDRGLGLGPFQPRGQGLGPWYKTESRYAGGKWLEENQKLKGGWR
                     SRRRGGKFNFKEFARKAWSNLKASFMPLVQRKGKEFLKAAVNHAIQKGPQYYDTFKTE
                     GMTGVRDMFLDNVGTVATDFVRSVSTRGSGPACDALTTVFASARPNIATLLSSQPVAM
                     RSDAHQHAADCFVRGTGNCDNDLIAIVPLQMGLDIILGHTLKHQMTPQERGGLLPLLI
                     PAIAGLLSATIPTIPKFVELARSRGKGVSTLNDDVIALYSPGEPFPVPPYTSSRKRGG
                     AAITELSTDGGVTVSISKVPKVDTEKITVKRVTKKGRGSSRTFYAHNVDALFS"
     CDS             3219..4853
                     /note="no search hits"
                     /codon_start=1
                     /transl_table=11
                     /product="hypothetical protein"
                     /translation="MLIMLMLCFLDRLKMTTTDEKNSFDQELSLTLQDNQREFHIAAA
                     ITSAVHTREGTVIGPSPVQQLNQQGTSDVFIELECPRNEAILIGSICWVVEGRGRVIT
                     VADNQVNVQWDAAAANLGTNFQLVNAQNAAVSLPFHLMNSQFTQIDCQVGNTQSLNRH
                     LPNVSANECGAGALSAANAYLNETAQAGYYCLNGNHITSVGQRRDMTLGNSNTRFRCI
                     ERVYHQINVPANLLCSWDYDDHHTRKVLPRGMSLKLKASTRPYNQRAYLAPSHDNALR
                     MYVEFLQVTVKYNTVTVPHGGHRESEPEETMIASLDMGYRNHDLLLNQARAVVPITSS
                     GSDFVPQWIFVYVAPPNSFDIASLRDSSSGVVCTPQAVRSVRCNMNGDLTPDFMAMYQ
                     DCTVTLGDMYQKTTMYNAFLGRIGMLGGKSRKNERSQAEQHILAYPGQDAANAGHHMA
                     CYSAIILTDPSMALVREASSGAMAGKLTLMVDFNPDAIVQGSKLVVLSITKHQISIVK
                     VSELSGAAPQYAINKVGTRPAFTQVELSSTADDSVF"
     CDS             4854..5576
                     /inference="protein motif PDB:4EKF_A"
                     /codon_start=1
                     /transl_table=11
                     /product="Adenain"
                     /translation="MIRPMKSLKPMRRSAPYTVVPRQCCVRGGDGDQTIGSLHEILGE
                     TQDAHITPEGAFVHWGWLNVPEIQTGLRNLGLRKKVTVTLSTTPYCDLPHIPNGNSVI
                     FLLRGHYICVAHICSKLLFFDPLGQQASVYFGNLLPQLAHVNVTVQPRDSPLCGNYCL
                     FFLHCIYNGLKHSQFTKNTVLEGVRAIIQRYLYVNPQPLRFNTLLIEYFTMEFKIGEE
                     FGSVHHKRMTRYENELSRKFFK"
     CDS             5622..7538
                     /inference="protein motif PDB:4MM2_A"
                     /codon_start=1
                     /transl_table=11
                     /product="DNA primase small subunit"
                     /translation="MLDEFLEADRNLFLAWQHARRNSARRALHRERRDLWHKNMLWLQ
                     YMMPVLAFNLAIQDDTVRKSQTQRTCQVYLSNWNAFLSAKPHYVSYPNMPSDVYMFAK
                     DMKDTKFKYGLPTPFFPHESHAHVDLYRGPHFTYKNGYARHMWHAKHFPIETIFALYN
                     EKFTFFQLNCWRSYVFNCNMHNANTGRRSVCKSRKQFKYHILQKAPIHCVCIGPCLEL
                     SDGKMKYVPRELVFKIDLRSNDRVCCARLPKLCKFCKELLSLWASIMCTVLHELFQLT
                     LLLPVYDGETGVYIMCADKSLWDMDVKSRQALAEFMRKVLNSCASSRITPCTLKGLIL
                     RITEMQRYFFSKYIYQLCGEGVVDYSKLEDVVARADLPEGIACGLKHLITARGVLPEE
                     AADIIIECLVALDNTRLSGPGSRVAAFLKSLFGFAFICLDELPLCDYLYPALLTVNPY
                     TDNLVIPLTLCYLPCVTLELMPMPVLVEPIHVIQKFWTGDDRFFPSMFTDQCRLTTLK
                     HVSLHVCRYLSSRPTIVVDCQLYHLQYSYNKYDRICLQKSAKSVLHTTMQNIDTRLYQ
                     GPVNPPHDVPARPPPRTWFGCVFRQYNRKYQPHDTKDTEDVKNEVLQQIWADLTILKP
                     IRLNRRLRRALVLTS"
ORIGIN      
        1 gaaacgttgt tgcaaagctt acccacggga catcagccac gccagcatac cacacagggg
       61 cttgacctat cagaagtagc acagggtttc aaaacgttaa aaccacgtaa aacacacaca
      121 gttgacagaa atgtttttga gcagagacca cccactacgc ctgctgaaca attacaaaga
      181 gattttgtga acataaaagc tggtttaaaa gctgtaaaac ctcgcgaaag accaccagta
      241 acatatgatg agccccaaga cagtattttg ggcggccttc tgaagagcgc tatggatagg
      301 cgtaaggttc ttaagccaga aagtgacagt gaagacgact tggtggacgg cactgctgca
      361 gctgctgatg agtggtgatt ttacctttct ttttcagatg ggtgaaccac tttatggaca
      421 cagagtattg cgcacaaatg tcactaatgc accagcacct gtgataaatg tgcaatctgc
      481 cgttcccccg attactgtcg ccccagcggc acccgctgta aatgtccagg catctacatt
      541 gcctgctcca gttattaatg ttcatcctgc ggtgcctgct gcgcctgaaa ttaaagtaga
      601 gcctgtcata aatgtccagg catctacatt gccggctccc gttattaatg tgcacccagc
      661 ggtgcctgct gcgcctgaaa ttaaagtaga gcctgtcata aatattcctg ctccgcctga
      721 aattaaagta gagcctgtca taaatattcc tgctccgcct gaaattaaag tagagcctgt
      781 cataaatgtt caggcgcctg ttataaacat tccagaaacc ccaccagcgg tgataaatgt
      841 acaatccgcc gttcccccta tttctgttgc tccagcggca ccggttgtca acgttcaggc
      901 ttcaacattg cctgctccag ttattaatgt tcacccagcg gtacctgaaa ttactgttca
      961 gccacctcaa gtaatagacg tcaactttca acccaagctt tacgttattg ggcatggaga
     1021 tattccatgg ccacaaactg agtctttcat cattgctaac gtggaagaca aggcagttga
     1081 ttttttgcct ctcagtgcct tacacaattt aatagaaaaa tatgtagaat caaaattacc
     1141 aaccgttaga ggcaagagga gtgctacgcc agatacgagt gatctcacag ccatggtgaa
     1201 gtcgtgtgtc gccgttgaaa tgcacgcctt ggcttcttct tatgcccgtg tcgctgaggt
     1261 ggaggtgctc cgcaaagaag tacaaagtct gagagactat ataagccagt atattgcagc
     1321 ctctcgtact taaaggcaaa ccagggtatt tccaaacacc cacccacaca gggatgattc
     1381 aaggtctttt gtcctcccgc agctgggtgt caggtttcat ctaaggggaa ttctttattt
     1441 tcgtttcagg gaaatgaatc aaagagtgca atggcaagaa tattatacta tcgtgcctgg
     1501 tgaggctgcc agggatatat ttatcatctt tgacgataat ccgcaacaca gtgagtgtat
     1561 tgtcaggttt aagcaccctt tccgattgca acagcaaagc acagggagac gaaacgtagg
     1621 cgtatcatgt tcacaattta gcgttcctaa cacagctgag aatatttcgg aggtaacggg
     1681 aaacaatgtt ttccactata atggtgataa ctatgtgtta cgtagtggct attatgagag
     1741 cttacaacag ctggaggctg aaatgaatca tgttttgaca gacactgggg aaaccctaag
     1801 tctgtcagtt gaccacatag gacatgtgag atacacaggg aggtatcctc tgtactttcc
     1861 tctggaattt cagggtaacg acataccaga tagcttagct gcgaaattag gttttcttga
     1921 tgttgaggaa gctgttgaag gtgtgccgca tgcggtagta caacctggtg aaactgcgcg
     1981 cgcatgcggc gacatctttg gtcctttggc agactgttta ttgacatgtg acgaatgtat
     2041 ttatactcct gaaacagaaa gagttcttaa cgtcttctca ttatccgctc acccaagcag
     2101 gtcccagtta atgtttgggc cccgcaaccg tttccgtgcc ctgcatgaca tgtcctattt
     2161 gtctgcgctt actttccgca ttgtggatag gtgtaacaga ccaattacat ttgtttcagg
     2221 gaccccgtca gcgaccattg aaatacagtt tctgtgaaga atggatcgtg gattaggact
     2281 gggtcctttt caacccaggg gacagggatt aggtccgtgg tacaaaacag agtcgcgtta
     2341 tgctggggga aagtggctag aagaaaacca gaaattaaaa ggtggttgga gaagcaggag
     2401 acgtggagga aaatttaatt ttaaggaatt tgctaggaag gcatggagta atctgaaagc
     2461 ttcttttatg cctttggtac aaagaaaagg caaagagttc ttgaaggctg cagtcaatca
     2521 cgccattcaa aaaggacccc agtattatga cacttttaaa actgaaggga tgactggcgt
     2581 gagagacatg ttccttgaca atgttgggac tgtcgcaaca gactttgtgc gcagtgtgtc
     2641 cacgcgtggt tcaggaccag catgtgacgc tctgacaact gtttttgcat cagctcggcc
     2701 taacatcgcc accctgttaa gttcacagcc tgttgccatg agatccgacg cacatcagca
     2761 tgctgctgat tgttttgtca gaggcactgg caattgcgac aacgacttga tagcaattgt
     2821 acccttgcaa atggggctag acatcatttt aggccacaca ttgaagcacc aaatgactcc
     2881 acaggagcgt ggtggcctac tgccattgtt aatacctgct attgcaggtt tattgagtgc
     2941 caccataccg acaataccaa aatttgtaga acttgcacgc agcagaggta agggtgtatc
     3001 gacgttgaat gatgacgtca ttgccctata ctcacccgga gaacctttcc ctgtaccgcc
     3061 atacacctcg tctcgcaagc gtggtggggc tgccataaca gaactgtcaa ctgatggtgg
     3121 cgttactgtc tccatttcaa aagtgcccaa ggtagacaca gaaaagatca ccgtgaagcg
     3181 ggttaccaaa aaaggacgtg gctcctcgcg aacattttat gctcataatg ttgatgctct
     3241 gttttcttga caggttaaaa atgacaacca cagatgaaaa aaatagtttt gatcaagaac
     3301 tttctttaac acttcaggac aaccaaaggg aatttcacat agctgcggca ataacctctg
     3361 cggtgcacac acgtgaagga acggttatag gcccatcccc tgtgcagcaa ttgaatcagc
     3421 agggtacctc agacgtattc attgaattgg aatgccccag aaatgaagcc attttaattg
     3481 gctcaatttg ctgggttgtt gaaggtcgtg gcagagttat tacagttgct gacaaccaag
     3541 taaatgtaca gtgggacgcc gccgcagcaa atttaggaac aaatttccag cttgttaatg
     3601 ctcagaatgc cgcggtgtcg ttaccttttc atttaatgaa ctcacagttt acgcaaatag
     3661 actgtcaagt gggaaacaca caaagtctga acagacattt gcctaatgtt tcagcaaatg
     3721 aatgtggcgc tggtgctttg tctgcggcca atgcatatct gaatgaaaca gcgcaggctg
     3781 gatattactg cctaaatggc aatcacatca caagtgtggg gcagcgtaga gatatgacgt
     3841 tgggcaactc caatacacgc tttcgatgta ttgaaagggt gtaccatcaa attaacgtac
     3901 cggccaattt gttgtgctct tgggattacg atgatcacca cacacgaaag gtcctgcccc
     3961 gtggcatgtc tctcaagctt aaggcctcaa ctcggcctta taatcaacgg gcttatctgg
     4021 ctcccagtca cgacaatgct ctgcgtatgt atgtggagtt tctgcaggtc actgtgaaat
     4081 acaacacagt gaccgtacca catggtggtc accgtgagtc tgaaccagag gagactatga
     4141 tagcgtcgtt ggacatgggt tacagaaatc atgacctgtt gcttaatcag gccagagctg
     4201 ttgtccctat cacgtcaagt gggtcagact ttgtgccaca gtggattttt gtgtatgtgg
     4261 cccccccgaa cagctttgac attgcgtctc tgcgtgacag cagctccggg gtggtatgca
     4321 ccccacaagc ggtaaggtcc gtgcgttgca atatgaatgg ggatcttaca cctgatttta
     4381 tggcaatgta ccaagactgc acggttaccc taggtgacat gtaccagaaa acaactatgt
     4441 ataacgcttt tcttggccga attggaatgt taggagggaa gtccaggaaa aacgaacgca
     4501 gccaagccga gcaacacatt ttggcttatc cagggcaaga cgctgcaaat gcaggtcacc
     4561 acatggcctg ctactcggcc ataattctta cagacccaag catggctctg gtaagagagg
     4621 catcatctgg tgcaatggcg gggaaactca cccttatggt tgatttcaac cccgacgcca
     4681 tagttcaggg aagcaaactt gttgtgctct caattacgaa acatcagatc tccatagtga
     4741 aagtgtctga gctttcaggt gcagcaccgc aatacgcaat caataaagta ggaactcgcc
     4801 cagctttcac ccaggtagag ctttcttcca ctgctgacga ctctgtgttt tagatgattc
     4861 gaccaatgaa atcactgaaa ccaatgagac gttcggcacc atacaccgtg gtaccaagac
     4921 aatgctgtgt gaggggaggt gatggtgacc aaactattgg ctctctccac gagatattgg
     4981 gggagaccca ggacgcccac ataaccccag aaggagcctt tgtgcattgg ggttggctaa
     5041 atgtaccaga aatccaaaca gggttgcgaa accttggttt acggaagaag gttacggtca
     5101 ccttaagcac cacaccatat tgtgatttac cccacatacc aaatggcaat tcagtaatat
     5161 ttcttttgcg tggacactat atctgtgtag cacatatatg tagcaaactg ttgttctttg
     5221 acccgcttgg ccagcaagca agtgtatatt ttggtaattt attaccacaa ctggcacatg
     5281 taaatgttac tgtacagcca cgagacagtc ccttatgtgg gaattactgt ttgttttttt
     5341 tgcactgtat atacaatgga ttaaagcact cccaatttac caagaacact gttcttgagg
     5401 gagtcagagc aattattcaa cggtacttat atgtaaatcc acagcctttg aggtttaaca
     5461 cattacttat agagtatttt actatggaat ttaagatagg tgaggagttt ggatctgtac
     5521 atcataaacg tatgaccaga tatgaaaacg aactgtctag gaagtttttc aaataaattg
     5581 tgtgtgtttg taattgactg tgtttccttg atgttttcag aatgctggat gagtttcttg
     5641 aagctgaccg caaccttttt cttgcttggc agcatgcacg ccgcaacagc gcacgcagag
     5701 cgctgcacag ggaacgcagg gacctctggc ataaaaacat gctttggctt cagtatatga
     5761 tgcctgtctt agcttttaat ttggccattc aagacgacac agttaggaag tcccagacac
     5821 aacgaacatg tcaggtgtat ctgtctaatt ggaatgcatt tctatctgcc aaaccacatt
     5881 atgttagcta ccctaacatg ccatctgatg tatacatgtt tgcaaaagac atgaaggata
     5941 caaagttcaa gtacggcctc ccaacgccat tttttccaca cgagagccac gcacacgtgg
     6001 atctgtatcg aggcccacat ttcacataca aaaacggcta tgcacgccac atgtggcacg
     6061 ctaagcattt tcctatcgaa acaatctttg ccttgtacaa tgaaaagttc acgtttttcc
     6121 aactgaattg ttggcgaagc tatgtgttta actgcaacat gcacaatgca aacacaggac
     6181 ggaggtctgt ttgcaagtca cgtaagcagt ttaaatacca cattctccag aaagccccga
     6241 tacattgcgt gtgtatcggc ccatgcctag aactgtccga tggcaaaatg aaatacgtcc
     6301 cccgtgagtt ggtgtttaag attgacctca gaagcaatga cagggtttgt tgtgcgcggt
     6361 taccaaagct gtgcaagttt tgcaaggagt tactgagctt atgggcgtcc atcatgtgca
     6421 ctgtcttgca tgagttgttt cagctaactc tactactgcc tgtgtatgac ggtgaaacgg
     6481 gtgtgtacat tatgtgtgca gacaagtccc tgtgggacat ggatgtgaaa tccagacaag
     6541 cactggctga atttatgagg aaggttttga acagctgcgc atcatcacgc attacacctt
     6601 gcactttgaa aggtttgatc ttgcgcatca ctgagatgca gaggtatttc ttttcgaaat
     6661 acatttatca gttgtgtggc gagggagtgg tggactacag caagctggag gacgttgtgg
     6721 cacgtgccga tcttccagag ggaattgctt gtggccttaa gcatctgata accgcaagag
     6781 gcgtgctgcc tgaggaggca gcggatataa taatcgagtg cctcgtggca ttggacaata
     6841 cacgactctc cggtccaggc agcagagttg ccgcttttct gaagtctttg tttggttttg
     6901 cttttatatg tttagacgaa ttgccactgt gtgactattt gtacccagct ttgctaactg
     6961 taaatccata cacagacaac ttggtaattc cattgacact ctgctaccta ccatgtgtta
     7021 cactggaatt aatgcccatg cctgtgttgg ttgagcccat tcatgtcatt cagaaattct
     7081 ggaccggaga cgacagattc tttccttcaa tgttcaccga ccagtgcagg ctaaccacac
     7141 tgaaacatgt gtctttacat gtctgtagat acctgtcctc acggcctacg atagtggtgg
     7201 attgccagtt gtaccatttg cagtacagct ataacaagta tgaccgtatc tgtctgcaga
     7261 aatcagccaa gtctgtttta catacaacta tgcaaaacat tgacaccagg ctgtatcagg
     7321 gccctgtcaa tccgccacac gacgtgccag caagaccacc acccagaaca tggtttggat
     7381 gtgtgttccg tcagtacaac cgcaaatatc agccacatga cacaaaggat actgaggacg
     7441 taaagaatga ggtgctgcaa cagatttggg cagacctaac tattctgaag ccgattagac
     7501 tgaaccgccg ccttcgacga gcacttgtac ttaccagtcc
//
