# Supplementary material for: Widespread Horizontal Gene Transfer Among Animal Viruses
Source: bioRxiv. 2024 Mar 26:2024.03.25.586562. Preprint. [Version 2] doi: 10.1101/2024.03.25.586562 (PMC11071296; doi:10.1101/2024.03.25.586562)
Supplement: Supplement 2 [file media-2.zip › File2_Maps/uParvo_environmental_ERR2098391_4738.gb]

LOCUS       uParvo4738ct_1          4738 bp    DNA     linear       01-JAN-2019
DEFINITION  [note: taxonomic lineage unclassified virus]
            [isolation_source=original].
ACCESSION   
VERSION
DBLINK      BioProject: unknown
            BioSample: unknown
            Sequence Read Archive: unknown
KEYWORDS    .
SOURCE      unclassified virus sp. ctVHNNI (unknown)
  ORGANISM  unclassified virus sp. ctVHNNI
            Unclassified.
REFERENCE   1  (bases 1 to 4738)
  AUTHORS   Taker,C.
  TITLE     Cenote-Taker 2 dummy template file. Do NOT submit
  JOURNAL   Unpublished
REFERENCE   2  (bases 1 to 4738)
  AUTHORS   Taker,C.
  TITLE     Direct Submission
  JOURNAL   Submitted (01-JAN-2019) Taker 2, Cenote, 1000 Circle St., Cenote,
            DC 31111, USA
COMMENT     ##Genome-Assembly-Data-START##
            Assembly Method       :: unknown_assembler
            Genome Coverage       :: 1x
            Sequencing Technology :: Illumina
            Annotation Pipeline   :: Cenote-Taker 3
            URL                   :: https://github.com/mtisza1/Cenote-Taker3
            ##Genome-Assembly-Data-END##
FEATURES             Location/Qualifiers
     source          1..4738
                     /organism="unclassified virus sp. ctVHNNI"
                     /mol_type="genomic DNA"
                     /isolation_source="unknown"
                     /collection_date="unknown"
                     /note="genome binned from sequencing reads available in
                     unknown;
                     derived from metagenome: unknown"
     CDS             48..203
                     /note="no search hits"
                     /codon_start=1
                     /transl_table=11
                     /product="hypothetical protein"
                     /translation="MREDTKIFFFFFFFFFFSKNPQCAHPEKMYKRGGNDGHLESTKL
                     INSKVSI"
     CDS             262..582
                     /note="no search hits"
                     /codon_start=1
                     /transl_table=11
                     /product="hypothetical protein"
                     /translation="MPNLDNLYLRYIQRMEEQMAQKDRKILELEAKVASLEYIKSYWA
                     DNYAELALKTAGATSIHPIIIKDEEEEFEEEDWYSDPEQEPPRIRRQKSRINSDCIPK
                     KLNF"
     CDS             748..1983
                     /inference="protein motif PDB:2GXA_K"
                     /codon_start=1
                     /transl_table=11
                     /product="Replication protein E1"
                     /translation="MAESTSNDLNWKTSTSITTVSSNPIMQASVATSSDYYDLLLERQ
                     QEQRSSTSLANNTLETPINTSNENKRFRNESDDEEFEEAVETSELADELPEVNSKKKV
                     SKEDFFKYCYKNGITNDNSLLAKRDDVGIWSEWRMHNMYMKWSESVFTIVASMLARQD
                     FFDIFKPLEDQEYATKRLMRGERIEWLLMEHHKLSVKQFRGFLVNLVATIQKRTGKKN
                     CMAIIGSSNSGKSMLFDTFTKAYFNNCYGQPVHNPRSGFPFGDCLNQRVILYEEPMIT
                     MDNIEDMKKILGGQDHKIDVKYKSQVHIERTPVLITANHRLEAKLGDSVGNTLTNRCF
                     TIYLSKPIPEGCEHIPITKDDWDILLSKYWYTFGLCDITYTTGVGQKHLNTAAAGDVK
                     SKCNWDVSMPLPKNYLKPL"
     CDS             1986..2567
                     /note="no search hits"
                     /codon_start=1
                     /transl_table=11
                     /product="hypothetical protein"
                     /translation="MTFIHESNKTHRYTIDLPFDYTLDKYGFHKGNYIGMLNPMDGQP
                     AINRADKAAHDHDYTYEEITKIVKKYLKKFNLPNPLHMKIIDKLNDNNYLAEAITYIL
                     PNAADDRLAVHVIKNIPQDLHEGHYGDVFDDIVEGIFVATKEIAGTALESAIDFGIAE
                     SGNVEAADEFKNFALELHNPTKISTPPDINIDR"
     CDS             2672..4453
                     /note="no search hits"
                     /codon_start=1
                     /transl_table=11
                     /product="hypothetical protein"
                     /translation="MYDRWRQINNQITPPLPPLPVTNFPQQGALQGAPQAAPNGQGNA
                     SGSNNNEGGNATTNTIGTQTDPMTQESHGGGSGVSGMMKTMHHKNHAALNVNDGNGTG
                     SQTKTFRIFLTDNSIYSTAAQTGSDYNAWSITNTGVVTQVAPGNLLFMQKRNTWTDPT
                     DTNWSLNYGVGPIEQRLIVPNGSKYTEKTFDIPKDKNGNYYAIVQTYHNTPWFNVPLN
                     NIKNYVDDCVWIEAFRKGATKYRFKSASVKIHGYYPQSQYVLGGTNDFTQRQYSNGHL
                     IVATPKGWQWPTDNPNLDVDTFPTADTYKAAARFMNVDDMNNAQPTITFTGTTLRERK
                     QFGIAGKYQGPYKNTLIPVQIPINFSTIAVEDNLETLKNVLDNRSIDFIYKDCNDEKT
                     REQLLQSIDTRGDTFHIMDSEDFTHNVDLGNQWVNLADPGGQGVTIGMSLKIPTNVDY
                     QNSTNAQTFNINQYRNAPIAYEEGTVNQLNTGDRAKRNIDKPVSINPLYVKIARHPQD
                     VDIKYFNQAYLNLTYSCEIEFEGPNRNFGYDSKIVMGSYDEPNQTWFSDAGSQSVMYN
                     AVVKSKMYDLDNNPKNIHRPNGGQLQI"
     CDS             4461..4571
                     /note="no search hits"
                     /codon_start=1
                     /transl_table=11
                     /product="hypothetical protein"
                     /translation="MFPINKSYICLVHIIYINKKPVFVENFIFTAQCFEE"
     CDS             4561..4737
                     /note="no search hits"
                     /codon_start=1
                     /transl_table=11
                     /product="hypothetical protein"
                     /translation="MKSKPDSRVACPPRRGGLGGACPTQCSTPPCWGGSRLKALCGRS
                     PFIPPSKGGYYTGWG"
ORIGIN      
        1 gagagagaag cgaaaaagaa aaagaatagg ggagaaaaaa gggaggggtg agagaagaca
       61 caaaaatttt tttttttttt tttttttttt tttttttttc aaaaaaccca caatgtgcac
      121 atccggaaaa aatgtataaa agggggggta atgacggtca tttggaaagt acaaaactta
      181 ttaattcaaa agtaagtatt taagaacaca atggttcaaa tgtctaaaac ccccccaaac
      241 tcaccaacta tttcgccttt catgccgaat ttggataatt tatacctgcg ctacattcaa
      301 agaatggaag aacagatggc acaaaaagac cgcaaaattc tggagttgga agctaaagtg
      361 gccagcttag aatacatcaa atcatattgg gctgacaatt atgccgaatt ggccctcaag
      421 actgctggcg caacttcaat ccatcctatt atcatcaagg atgaagaaga agaattcgaa
      481 gaagaagatt ggtattcgga tcccgaacaa gagccgcctc gtataagaag gcaaaaaagc
      541 cgaattaatt cggattgtat ccctaaaaaa cttaattttt aaataaatat ttgtattaat
      601 gtattgatat gtgtttctag cgtgtttttt tttgggtttt ttacctcttt ttacatatat
      661 attaaactaa tctagtgttt caccttatta tttctagatt acttcaaact gttaacaagg
      721 cggcactttc gagaacatta aagaaacatg gcagagtcta catcgaacga tttgaactgg
      781 aaaacgagca cttccattac cactgtatct tcgaacccaa taatgcaagc ttcagtagca
      841 acctcaagcg attactacga cctattattg gaacggcagc aagaacaaag atcaagcact
      901 tcacttgcaa acaacacgct agaaacacct atcaatacat caaacgaaaa caaaagattt
      961 cgtaatgagt ccgatgacga agaattcgaa gaagcagtag aaacttccga attggctgat
     1021 gaattacctg aagttaattc aaaaaaaaaa gtatcaaaag aagacttttt caaatattgt
     1081 tataaaaatg gaattacaaa tgacaactct ttactggcta aaagagacga cgtaggaata
     1141 tggtctgaat ggcgaatgca taacatgtac atgaaatggt ccgaatcagt atttactatt
     1201 gtggcttcaa tgcttgctag acaagacttt tttgatatct ttaaacctct ggaggatcaa
     1261 gaatacgcca caaaacgatt aatgcgaggc gaaagaatcg aatggttgct aatggaacat
     1321 cataaactgt ctgttaaaca atttagaggc tttctcgtaa acttggttgc aactattcaa
     1381 aaacgaactg gaaaaaagaa ttgcatggct attattggtt cttctaattc tggaaaatct
     1441 atgttgtttg acacttttac taaagcgtac tttaacaatt gctatggaca acccgtgcac
     1501 aaccctagaa gtggatttcc tttcggcgac tgccttaatc aaagagtcat cctatacgaa
     1561 gaaccaatga tcactatgga caacattgag gacatgaaaa aaatccttgg aggtcaagac
     1621 cacaaaattg acgtgaaata caagtcgcaa gtacacatag aacgaactcc agttctcatc
     1681 actgctaacc atagattaga agcaaaatta ggagacagtg ttggcaatac tttaaccaat
     1741 cgttgcttta cgatatactt gtctaagcca ataccagaag gatgcgaaca cataccaatt
     1801 accaaagacg attgggatat tctactaagc aaatactggt atacctttgg cttatgcgac
     1861 attacttaca caactggtgt aggtcaaaaa catttaaata ctgcagctgc tggagacgtt
     1921 aaaagcaagt gtaattggga cgtttctatg ccattaccaa aaaattactt aaaacctttg
     1981 taaatatgac atttatacat gaatcaaata aaacgcatcg ctataccatt gatttgcctt
     2041 tcgattatac attagacaaa tatggttttc ataagggtaa ttacataggt atgctcaatc
     2101 ctatggatgg acaacctgct atcaatagag cagataaggc agcacatgat cacgattata
     2161 catatgaaga aataacaaaa attgtaaaga aatatctaaa aaaatttaat ttaccaaatc
     2221 cattgcatat gaaaataata gacaaattaa acgataataa ttacctagca gaagcaataa
     2281 catatatatt accaaatgca gctgacgacc gcttggctgt acacgtaata aaaaatatac
     2341 cacaagattt acatgaagga cattatggag atgtttttga cgacatagta gaaggaattt
     2401 ttgtagcaac aaaagaaata gcaggaacag ccttagaatc agcaatagat tttgggatag
     2461 ctgaaagtgg aaacgtagaa gcagcagatg aatttaaaaa ttttgcatta gaattacata
     2521 atccaacaaa aatatcaaca ccaccagata taaatatcga caggtaagca atatatacaa
     2581 ttcatttcta aagttcattt ataatacttt acaaaaaata catactaatt tcaaattaat
     2641 tatatttagg atgacaaaca accaccaggc aatgtatgac cgatggagac agataaataa
     2701 ccaaataaca ccaccactac caccacttcc agtaacaaat tttccacaac aaggagcact
     2761 acaaggagca ccacaagcag caccaaacgg acaaggaaat gcatctggat ctaataacaa
     2821 tgaaggtgga aatgcgacaa ccaataccat aggaacccaa acagacccaa tgacgcaaga
     2881 aagccatgga ggaggatccg gagtatctgg aatgatgaaa actatgcatc ataaaaatca
     2941 cgctgcatta aacgttaatg atggaaatgg aacaggttca caaacaaaaa ccttcagaat
     3001 atttttaaca gataactcaa tatacagtac agcagcacaa actggatcag attacaatgc
     3061 ctggtcaata accaatacag gagtagtaac tcaagtagca ccaggaaatc tattgtttat
     3121 gcaaaagaga aacacatgga cagatccaac agacacaaat tggtcactaa actatggtgt
     3181 aggaccaata gaacaacgtt taatagtacc aaatggatca aaatacacag aaaaaacttt
     3241 tgatatacca aaagacaaaa atggaaatta ttacgcaata gttcaaacat atcataatac
     3301 accttggttc aacgttccac ttaataatat aaaaaattat gtagatgact gcgtatggat
     3361 agaagcattc agaaaaggtg caactaaata cagattcaaa agcgcatcag taaaaataca
     3421 cggttattac ccacaatcac aatacgtctt aggcggaaca aatgacttca cacaaagaca
     3481 atattctaat ggtcacttaa tagtcgcaac accaaaagga tggcaatggc caacagataa
     3541 tcctaactta gatgtagaca cattcccaac tgcggacaca tataaagcag cagctagatt
     3601 tatgaacgta gatgacatga ataatgcgca accaactatt acttttactg gcactacctt
     3661 aagagaaaga aaacaattcg gaatagcagg aaaatatcaa ggaccataca aaaatacttt
     3721 aattccagta caaataccaa tcaatttctc tacaatagcc gtagaggata accttgaaac
     3781 actaaaaaat gtattagata acagaagtat agacttcata tataaagatt gtaatgacga
     3841 gaaaacaaga gaacaattac ttcaatctat agacacaaga ggtgatacat tccacattat
     3901 ggattcagaa gattttacac ataacgtaga cttaggaaac caatgggtta atttagctga
     3961 tccaggtgga caaggtgtta caattggcat gagtttaaaa ataccaacta atgtagacta
     4021 tcaaaattct acaaatgcac aaacgtttaa tataaatcaa tacagaaatg ctcctatcgc
     4081 ttatgaagaa ggaactgtaa atcaactaaa tacaggtgac agagcaaaga gaaatattga
     4141 taaaccagtg tcaataaatc ctttatacgt aaaaattgca agacatccac aagatgtaga
     4201 tattaaatat tttaatcaag catacctaaa tttaacttac tcatgtgaaa tcgaatttga
     4261 aggaccaaat agaaacttcg gatatgacag taaaatagta atgggctcat atgacgaacc
     4321 taatcaaact tggttcagtg atgctggttc tcagtcagtt atgtataacg ctgtcgttaa
     4381 aagtaaaatg tacgatttgg ataataatcc taaaaatatc catagaccta acggtggaca
     4441 attacaaatt taataaaaaa atgttcccta taaataaaag ttatatttgt cttgttcata
     4501 ttatatatat aaataaaaaa cccgtatttg tcgagaactt catcttcaca gctcaatgct
     4561 ttgaagagta aacccgactc ccgagtcgca tgcccccccc ggaggggggg cctggggggg
     4621 gcttgcccca cccagtgtag taccccccct tgctgggggg gatcgcgctt gaaagcgctc
     4681 tgcgggcgaa gcccgtttat cccccccagc aagggggggt actacactgg gtggggca
//
