# Supplementary material for: Widespread Horizontal Gene Transfer Among Animal Viruses
Source: bioRxiv. 2024 Mar 26:2024.03.25.586562. Preprint. [Version 2] doi: 10.1101/2024.03.25.586562 (PMC11071296; doi:10.1101/2024.03.25.586562)
Supplement: Supplement 2 [file media-2.zip › File2_Maps/uAdinto_homo_feces_SRR12791997_3197.gb]

LOCUS       uAdinto3197ct_1         3197 bp    DNA     linear       01-JAN-2019
DEFINITION  [note: taxonomic lineage unclassified virus]
            [isolation_source=original].
ACCESSION   
VERSION
DBLINK      BioProject: unknown
            BioSample: unknown
            Sequence Read Archive: unknown
KEYWORDS    .
SOURCE      unclassified virus sp. ct6RP7M (unknown)
  ORGANISM  unclassified virus sp. ct6RP7M
            Unclassified.
REFERENCE   1  (bases 1 to 3197)
  AUTHORS   Taker,C.
  TITLE     Cenote-Taker 2 dummy template file. Do NOT submit
  JOURNAL   Unpublished
REFERENCE   2  (bases 1 to 3197)
  AUTHORS   Taker,C.
  TITLE     Direct Submission
  JOURNAL   Submitted (01-JAN-2019) Taker 2, Cenote, 1000 Circle St., Cenote,
            DC 31111, USA
COMMENT     ##Genome-Assembly-Data-START##
            Assembly Method       :: unknown_assembler
            Genome Coverage       :: 1x
            Sequencing Technology :: Illumina
            Annotation Pipeline   :: Cenote-Taker 3
            URL                   :: https://github.com/mtisza1/Cenote-Taker3
            ##Genome-Assembly-Data-END##
FEATURES             Location/Qualifiers
     source          1..3197
                     /organism="unclassified virus sp. ct6RP7M"
                     /mol_type="genomic DNA"
                     /isolation_source="unknown"
                     /collection_date="unknown"
                     /note="genome binned from sequencing reads available in
                     unknown;
                     derived from metagenome: unknown"
     CDS             1..1023
                     /inference="protein motif PFAM:PF04735.11"
                     /codon_start=1
                     /transl_table=11
                     /product="Superfamily 3 helicase"
                     /translation="-
                     GSDKECLDCGNMYRPSVQTGCGCQGPIEKIRKPQLAQVCRKCGIVGKHNCVQSSCKSC
                     KEVYSKGQYRRCLITPTKTEHEVWKVGDPVDGSKTRHFAYDFESRIERTETTCSKIQG
                     FNFNDDGTFNTTNLTVIGTDALNHKVDFVHVKSLEGDEEFSFEGPDCMNEFILFCLTH
                     NRKNNCFWAHNASGYDARFIFDAFIKFDKKLDIDPMMRGGKLMQLVISGKKNSRDKHD
                     LIFRDSMLHTPGSLANLAKDYCAGKMLKGYFPHLFDRYNNPNYCGQIPDIKYFDYSTQ
                     CKSREDYQKFLDWHANWHTENGPVYDLNSELKKYCKNDVDVLCCILKGF"
     CDS             1060..2706
                     /inference="protein motif PFAM:PF04735.11"
                     /codon_start=1
                     /transl_table=11
                     /product="Superfamily 3 helicase"
                     /translation="MFDLNPLNYCTAPSYAHNVSITREHKLRELDPTADDYEDKRQKL
                     LEIDWVALNPQEYWFVRKALRGGRTDVRKIYHIVSDEDWARGVRIRYQDICSEYPWQQ
                     IRHQFPVGLPTIEIYDKEYTPCQKSEHAQIKCSCIKDGFVPGSKVVFKSQISKQDILD
                     DETFFGYVCATVEPPKNMIHPTLVHYCEILKKCVATCKRSTGYFTSIEFKQALKDGYE
                     LIRLHRVDRYKAADSKWREFTFIPFVQKMINSSNEPSDLEAFARSYRDHFSFDSDFAQ
                     DAYEYILKTRGKWGKNPAKKSAFKTVLNSGWGKHAENPVKQKAVTFRIDDDTGIANIR
                     DLFANISDGKVTFNSCVDLGSNRIMYKTTATGKVDPDLHRGYLPAAAFVPAYGRLQLY
                     EQMKKLGDRVLMNDTDSIVYIYDPELYNIPEGGLLGDWEVEDIDSKNGGIREFVGMGP
                     KTYAIKCENGFTLTKAKGIRNSYAASNLVNFEVMKSHVLEHKAGRKKAATNVPTMNFT
                     WVSGQGVKTSFTLKRLQFNANDLKGTLNQDGYLLPIGYQI"
     CDS             complement(2697..2987)
                     /note="no search hits"
                     /codon_start=1
                     /transl_table=11
                     /product="hypothetical protein"
                     /translation="MQKLPTEIIQIILKIKWWNARKERLEKKLLMPKLIKGERGRQIF
                     YSCYCYNQKVFLFQLVYVFNNEEFIKMFIEFKNNGEMIKRVFHTSTNNIVYI"
     CDS             complement(2992..3162)
                     /note="no search hits"
                     /codon_start=1
                     /transl_table=11
                     /product="hypothetical protein"
                     /translation="MVNKTGDRRWYQAEVEINGCKLVFELYTDGNFISKHLFLYDYRD
                     RDFKKRRQIVYH"
ORIGIN      
        1 gggggttctg ataaagagtg tcttgactgt ggtaacatgt atagaccatc tgttcaaact
       61 ggatgcgggt gtcaaggtcc tattgaaaag attcgaaaac ctcaattagc tcaagtttgt
      121 agaaaatgtg gtattgttgg aaaacataat tgtgttcaat cttcttgtaa aagctgcaag
      181 gaagtctact caaaaggaca atacagacgt tgtttgatta ctccaaccaa aactgaacat
      241 gaagtttgga aagtaggtga tcctgttgac ggttcaaaaa ctcgccactt tgcttacgat
      301 tttgaaagtc gaattgaacg aactgaaact acatgcagta aaatccaagg gttcaatttc
      361 aatgatgacg gtacttttaa tactactaat ttgactgtca ttggtacaga tgctttgaat
      421 cataaagtcg attttgttca tgtcaaaagt cttgaaggtg atgaagagtt ttcttttgaa
      481 ggtcctgatt gtatgaacga attcattttg ttttgtctta cacacaatcg aaaaaacaat
      541 tgtttctggg cacacaacgc tagcgggtat gacgctcgat tcatttttga cgcattcatc
      601 aagtttgata aaaagctaga tatcgatcct atgatgcgtg gtggtaaact gatgcaactt
      661 gttatttctg gtaaaaagaa tagtcgtgat aaacacgatt tgattttcag agactcaatg
      721 ttgcatactc caggttctct tgcaaatctt gctaaagatt actgtgcggg taaaatgttg
      781 aaagggtact ttccgcattt atttgaccgt tacaacaatc ctaattactg tggtcaaatt
      841 ccggatatca agtactttga ttattctact cagtgcaagt ctcgcgaaga ctaccaaaag
      901 tttttagatt ggcatgcgaa ttggcatact gaaaacggcc cagtttatga tttgaattct
      961 gaattgaaaa agtattgcaa aaacgatgtt gatgttttgt gttgtattct taaaggtttt
     1021 taatttttaa ttacagggtt cagcgatact ttgactgaaa tgtttgattt gaatccgctc
     1081 aactattgca ccgctccttc gtatgctcac aatgtatcta ttactcgtga acacaaactt
     1141 cgtgaacttg accccactgc tgatgattat gaagacaaac gtcagaaatt acttgaaatc
     1201 gattgggtag ctttaaatcc tcaagagtat tggtttgtac ggaaagcttt gcgtggaggt
     1261 agaactgatg taaggaaaat ctaccatatt gtttctgatg aagattgggc tcgtggagtg
     1321 agaatcaggt accaggatat ttgcagcgag tacccttggc aacagatccg acaccagttc
     1381 cctgttggtt tacctactat tgaaatttac gacaaagagt atactccatg tcaaaagagc
     1441 gagcatgctc aaatcaaatg ttcatgtatt aaagacgggt ttgttccagg atcaaaagta
     1501 gttttcaaat ctcaaatcag taagcaagat attttggatg acgagacttt ctttgggtat
     1561 gtttgtgcta ctgttgaacc tccgaaaaac atgattcatc ctactcttgt tcattactgt
     1621 gaaattttga aaaagtgtgt tgccacttgt aaacgctcta ctggatactt tacatcaatt
     1681 gaattcaagc aagctttaaa agacgggtac gagttaatca ggctacaccg tgtggatagg
     1741 tacaaggctg cagattcgaa atggcgtgaa ttcacattta ttccgtttgt tcaaaagatg
     1801 atcaacagta gtaatgaacc ttctgatctt gaagcctttg caagatcata ccgtgaccat
     1861 ttcagttttg attctgattt tgctcaagac gcttacgagt acattttaaa gactcgaggc
     1921 aaatggggaa agaatcctgc aaagaaaagt gcgtttaaaa ctgttttgaa ttcgggttgg
     1981 ggtaaacatg ccgagaaccc tgtcaagcaa aaagctgtaa cttttagaat cgacgacgat
     2041 actggtattg ccaatatccg tgatttgttt gccaacatta gtgatggtaa agttactttt
     2101 aattcctgtg ttgatcttgg tagtaatcga ataatgtaca agaccaccgc tactggaaaa
     2161 gtcgatcctg atttgcatcg agggtacctc cccgctgccg cttttgttcc tgcttatggt
     2221 cgcctccaac tttacgagca aatgaagaaa ttgggtgatc gggtcttgat gaatgatact
     2281 gattctattg tttacattta cgatcctgaa ctttataata ttcctgaagg tggtttactt
     2341 ggagactggg aagtagaaga tattgattcc aagaatgggg gtattcgaga atttgtaggg
     2401 atgggtccaa agacctatgc catcaaatgc gaaaatgggt tcactctaac taaagctaaa
     2461 ggtatcagaa actcttatgc ggcctcaaac cttgttaatt ttgaagtcat gaaaagccat
     2521 gttttggagc ataaagccgg taggaaaaaa gctgctacta atgtaccaac aatgaatttc
     2581 acttgggtaa gcggtcaagg cgtcaaaact tcttttactc ttaaacgtct acaatttaat
     2641 gccaacgacc ttaaaggtac tctaaatcaa gatggatatt tgttgcctat aggttatcaa
     2701 atataaacta tattgtttgt cgaagtatgg aaaacccttt taatcatttc accattgttt
     2761 ttaaactcga taaacatttt aataaactct tcattattaa aaacgtagac tagttggaaa
     2821 agaaaaactt tttggttgta gcagtagcaa gagtaaaaga tttgtcgacc tcgctcccct
     2881 ttaattagtt tgggcataag caactttttc tctagtcttt cctttctggc attccaccat
     2941 ttgattttga ggattatttg aattatttca gttggtagtt tttgcattta tttaatggta
     3001 aacaatttgt ctacgttttt taaaatctct atctctataa tcgtacaaaa aaagatgctt
     3061 tgaaataaaa tttccatctg tatataactc aaatacaagt ttacatccat tgatttcaac
     3121 ttccgcttgg taccatcttc tatcaccagt tttgtttacc aatagttaag aacaggtaat
     3181 gctaatattt tctcgtc
//
