# Supplementary material for: Widespread Horizontal Gene Transfer Among Animal Viruses
Source: bioRxiv. 2024 Mar 26:2024.03.25.586562. Preprint. [Version 2] doi: 10.1101/2024.03.25.586562 (PMC11071296; doi:10.1101/2024.03.25.586562)
Supplement: Supplement 2 [file media-2.zip › File2_Maps/Parvo_chalinolobus5362s1_batBidnaPNV_SRR12232773.gb]

LOCUS       Parvo5362s1             6363 bp    DNA     linear       10-NOV-2023
DEFINITION  [label=nearest existing NCBI txid535600].
ACCESSION   
VERSION
DBLINK      BioProject: PRJNA646531
            BioSample: SAMN15546582
            Sequence Read Archive: SRR12232773
KEYWORDS    .
SOURCE      Parvovirus chalinolobus5362s1
  ORGANISM  Parvovirus chalinolobus5362s1
            Unclassified.
REFERENCE   1  (bases 1 to 6363)
  AUTHORS   Buck,C.B., Welch,N., Belford,A., Varsani,A., Pastrana,D.V.,
            Tisza,M.J. and Starrett,G.J.
  TITLE     Widespread Horizontal Gene Transfer Among Animal Viruses
  JOURNAL   Unpublished
REFERENCE   2  (bases 1 to 6363)
  AUTHORS   Buck,C.B. and Tisza,M.J.
  TITLE     Direct Submission
  JOURNAL   Submitted (10-NOV-2023) Lab of Cellular Oncology, National Cancer
            Institute, Building 37 Room 4118, Bethesda, MD 20892, USA
COMMENT     ##Assembly-Data-START##
            Assembly Method       :: Megahit v1.2.9
            Assembly Name         :: Parvo5362s1
            Coverage              :: 38x
            Sequencing Technology :: Illumina
            ##Assembly-Data-END##
FEATURES             Location/Qualifiers
     source          1..6363
                     /organism="Parvovirus chalinolobus5362s1"
                     /mol_type="genomic DNA"
                     /isolate="batBidnaPNV"
                     /isolation_source="bat metagenome"
                     /bio_material="feces"
                     /note="wattled_bat"
     repeat_region   1..141
                     /rpt_type=inverted
     CDS             218..652
                     /codon_start=1
                     /product="NSx"
                     /translation="MSNRRNTNYALETPSSWLISLKSNSDLSIEIAKNYIKLIFQVTD
                     NQIRVLGDKSFSFNLRYSIKECNLLAKLNQKFLNNVNLVRFIDDISKEDYTDLLNYFD
                     GELTTNNKTTKTSKKRRKYESSSESEESDTESRSKVAKKSKH"
     CDS             522..1376
                     /codon_start=1
                     /product="NS1"
                     /translation="MENLPRITKQLKRLRSAENTNQAVKVKRAIQNQDLRLLKNQNIN
                     QMCDFYKLEPDIAEKFMLSYGPNWKTMLQLGCDINKQRTLYEERLNQWNYFQKHAGNG
                     NPKYIENILKENNIDFTEFANAIINVLSLSHGKINGLFLSGTSNSAKSLIAFLILEVF
                     NNYSILSNSNITSDFYFEPILTSSICLIEEPFVTPMMLEDFKLILGKGIMNVNAKYLP
                     LQRSIRIPFLITSNFTLLSRGFASPVSENAIKTRLHSFYFNTVYVPTSVKLHSGDLYS
                     FIIKNKSI"
     CDS             1379..2899
                     /codon_start=1
                     /product="VP"
                     /translation="MKRYHPYKKQPNYVEPDSTTNEADPVQQAGSNGGSTGGGAMQEK
                     GPKMPLYDTLRLNQLSFNFKERTWEEITTVPSITPLQLSYNCFFRDDVLKVMEQYFRC
                     MPIGLTGTESAFNQNMNSPYKSFEIVPGEIKLSHFIILSDNIQTGSGGINEVSSFVQR
                     SKVVVFNKPANTHPCCYTFESNGKENNYLTLPVEHLASNQKKATITNLIELGSDTKQA
                     FDSIENLKFFPQGKRRWNNLFNDMANNSIGVLEKQIFPNYIGCSLYNTIFDTNTGASA
                     KASSYVATKAGCFGKFDKSSSNLGSYEKYYSRFHKNYCRENQQFRIIDAGEVVTFQSL
                     PATGQIALTPDPVDNYFSQTPFLTRKDTFQTTEANHYYTGAFKGCDQAYTNEISSQNI
                     VSRIMNNRRNGLGHDLICMIPIRKSDGSLMKLRASCMFEFDWTINLYSRRDTQFMSYN
                     DYVTPGTGSPPAANTVVDADVMAAQPQISPTRLDNDKISLPYFIIRDKEKEMCIFP"
     CDS             complement(2905..6165)
                     /note="similar to adintovirus type B DNA polymerase clade
                     Alpha"
                     /codon_start=1
                     /product="PolBa"
                     /translation="MPIRIKDDVLFDFGYYVSPVDEYDIFVKFLSEAQNHRCGFSMSF
                     HVASEIVINDECILSHSQPLILEYRYTMGLIKPYIDVIFDRLQNHHEKSVRGSGGTFN
                     EPIGIFVNILTLQYNNNPNDEDIVTSETDDPDEENDNTLPENENDYGTLRKALRSTLL
                     GALAARIMFLPPGRKQPKSEEILKFYQTFYPTLVKFLFTKYYLALINLQKELAKAEFE
                     QQVIVYDDKSFCIAASDPTEGEIIFLYRQVTNRYVPIRNIRNFLNYRSGRKDFMYCRN
                     CFKFHNQENCPKMQNIITKRIPIKPNYRSKLKSPMIGAIDFEAIIKPNGKHKLASYAY
                     VITLDKEYLKQNDNFIHTYTAKKSINDTKYLIPNMLNKLRKTIQNIINSNFKSNLHSS
                     NCGRCGYYAEKRYGKRFCYKTLTHHIVCTNCKFFLNDALVLYFHNLKGYDSNFLLKAL
                     INLDNEWDINIFAKQANQVMTISLVYKENNDIRILFKDSFDLFYCSIAQLAKCIPEYE
                     FTPKEYIDAFNMGKGVFPYEWFDNKDKLKDKQLPQDDTSWFNKFTNEQFDKQLALRTW
                     DFLECKNFEEFLLHYNIMDCFLLLEGLKLLQYYTYYDDKLDITDYLGIPSISWELAIR
                     KCPKQIIVEDSEKLYNIFQQGITGGVAQVMHRYANHKQFNNMIALDVNALYSYCMTKK
                     LPYEYVQTLDTLDYEIIMNTDWEKSEFDYFLFVDLQYPVELHDISPHDQYPLAPERYL
                     GKLCTTLFDKTNYFVNVQNLQFYLKNGLVLTKIHEVYQYKQAYLFKDYVIDNINKRNT
                     STNKVTKDNFKLKNNAMYGKSCENVFKYQKIRLLKLNDCGDYGLENPKIHNATGHITL
                     NENYAIVTNTLDDVVLEKPCFIGASILFKAKYVMYDFIYSHLFKLFNPKDVQLCYTDT
                     DSLFIGFRNTRIDPLMQLKNGNAPVDINFDKNGFEIAPSKTLGLWSNDLADYNFAKIQ
                     EGVFIRAKMYIIKLDNGQFKGRIKGIRKSALKDDNQPLDFNDYKNALFFQHDVYISHY
                     LFHKKEFNIQTVKQRKLAINIEDTKRLGYGVFSIPLGYQGTKHKKLTNVVDNTFIE"
     repeat_region   complement(6223..6363)
                     /rpt_type=inverted
ORIGIN      
        1 tggaaaattt caagatcttt atcagttctg acgtcaattc tgatggcatg taggcaaaat
       61 cgacaagcac tactaaaaag gggatctttt tgatacggaa ccaattttgt caagtcaagg
      121 gaaacttaaa aaaaaaattt aatctatcat tttgataaat gacgtagatt atttttccct
      181 ataaaagcca aatgtttcat gatttgtaaa tttcatcatg tcgaatagac gcaatactaa
      241 ctacgctttg gaaacgccat caagttggtt aatttcatta aaatcaaata gtgatctttc
      301 aattgaaatt gccaaaaatt atattaaact aatttttcaa gtaacagata atcaaattcg
      361 tgtattaggc gataaatctt tttcattcaa tcttcgctat tcaatcaaag aatgtaattt
      421 gttggctaaa cttaatcaaa agtttttaaa caacgttaat ttggtacgtt ttattgatga
      481 tatttctaaa gaagattata ctgatttgtt aaattacttc gatggagaac ttaccacgaa
      541 taacaaaaca actaaaacgt ctaagaagcg cagaaaatac gaatcaagca gtgaaagtga
      601 agagagcgat acagaatcaa gatctaaggt tgctaaaaaa tcaaaacatt aatcaaatgt
      661 gtgattttta taaattagaa cctgatattg ctgaaaaatt tatgttaagt tatgggccaa
      721 attggaaaac tatgttacag cttggatgtg atattaataa acaacgtact ttatatgaag
      781 aacgtttaaa tcaatggaat tactttcaaa aacatgcagg caatggaaat ccaaaatata
      841 ttgaaaatat tttaaaagaa aataatattg attttactga atttgcaaat gctattatta
      901 atgttttaag tttaagtcat ggtaaaataa atggtttatt tttgtcaggc acatctaatt
      961 ctgctaaaag tttaattgca tttttaatat tagaagtatt taataattat tcaattttaa
     1021 gtaattctaa tattacatct gacttttatt ttgaaccaat attaacaagt tcaatttgtt
     1081 taattgaaga accatttgtt acacctatga tgttagaaga ttttaagtta attttaggta
     1141 aaggtattat gaatgtaaat gcaaaatatt taccattaca acgctcaata cgtatacctt
     1201 ttttgataac aagtaatttt actttattat cacgtggctt tgcatcacct gtttcagaaa
     1261 atgctataaa aacacgttta cattcatttt actttaatac tgtttatgta cctactagtg
     1321 ttaaattaca tagtggtgat ttgtattctt ttattattaa aaataaatct atttaaaaat
     1381 gaaacgttat catccttata aaaaacaacc taattatgtt gaacctgatt ctacaactaa
     1441 tgaagctgat cctgtacaac aagcgggtag taatggtgga tcaactggtg gtggtgcgat
     1501 gcaagaaaaa ggaccaaaaa tgcctttgta tgatacttta agattaaatc aattatcatt
     1561 taattttaaa gaacgtacat gggaagaaat tacaacggta ccatctatta ctccattaca
     1621 attatcatat aattgtttct ttcgtgatga tgtattaaaa gttatggaac aatattttcg
     1681 ttgtatgcct attggtttaa ctggaacaga atcggcattt aatcaaaata tgaattcacc
     1741 atataaatca tttgaaattg tacctggaga aataaaacta agtcatttta ttattctatc
     1801 agataatata caaactggat caggaggtat taatgaagtt tcatcatttg tacaaagatc
     1861 taaagttgtt gtatttaata aaccagcaaa tacacatcca tgttgttata catttgaatc
     1921 aaatggtaaa gaaaataatt atttaacttt acctgttgaa catttagcta gtaatcaaaa
     1981 gaaagctaca attacaaatt taattgaatt aggatcagat acaaaacaag cttttgattc
     2041 gattgaaaat ttaaaattct ttccacaagg taaaaggcga tggaataatt tatttaatga
     2101 tatggctaat aattctattg gtgttttgga aaaacaaata tttcctaatt atattggttg
     2161 ctcattgtat aatacaattt ttgatactaa tactggagct tcagctaaag catcatctta
     2221 tgttgcaact aaagctggtt gttttggaaa atttgataaa tcatcatcta atttaggatc
     2281 ttatgaaaaa tattattcaa gatttcataa aaattattgt cgtgaaaatc aacaatttag
     2341 aattattgat gctggcgaag tagtaacatt tcaatcatta cctgctactg gtcaaattgc
     2401 tttaacacct gatccagtag ataattattt ttcacaaacg ccttttttaa caagaaaaga
     2461 tacttttcaa accacagaag caaatcatta ttatacaggg gcttttaaag gatgtgatca
     2521 agcttataca aatgaaattt caagtcaaaa tattgtttca cgtataatga ataataggcg
     2581 taatggatta ggacatgatt taatttgtat gattcctatt cgtaaaagtg atggatcttt
     2641 aatgaaatta agagcttcat gtatgtttga atttgattgg acaataaatt tatatagtcg
     2701 acgtgataca caatttatga gttataatga ttatgttaca cctggaacag gatcaccacc
     2761 agctgctaat actgtagttg atgctgatgt tatggctgct caaccgcaaa tatcaccaac
     2821 tcgtttggat aatgataaaa taagtttacc atattttatt ataagggata aagaaaaaga
     2881 aatgtgtatt tttccttaaa tattttattc aataaaagta ttatcaacta catttgttaa
     2941 tttcttatgt ttagtacctt gatatcctaa tggaattgaa aatactccat atcctaatct
     3001 ttttgtatct tcaatattaa tagctaactt tcgttgcttt acagtttgaa tattaaattc
     3061 ttttttatga aacaaataat gactaatata aacatcatgt tgaaaaaata aagcattttt
     3121 ataatcatta aaatctaatg gttgattatc atcttttaat gctgatttac gtataccttt
     3181 aatacggcct ttaaattgac cattatcaag tttaataata tacattttag ctcttataaa
     3241 aacaccctct tgtattttag caaaattata atcagctaaa tcatttgacc ataaacctaa
     3301 tgttttactt ggtgcaattt caaatccatt tttatcaaaa ttaatatcaa caggagcatt
     3361 accatttttc aattgcatta aaggatcaat tcgcgtattt ctaaacccaa taaataaact
     3421 atctgtatca gtataacaaa gttgaacatc ctttggatta aataatttaa acaaatgtga
     3481 ataaataaaa tcatacataa catatttagc tttaaataaa atagaagccc caataaaaca
     3541 aggtttttct aaaacaacat catctaatgt attagttaca atagcataat tttcatttaa
     3601 agtaatatgt ccagttgcat tatgtatttt tggattttct aatccataat caccacaatc
     3661 gtttaatttt aataaacgta ttttttgata tttaaataca ttttcacaag atttaccata
     3721 catagcatta ttttttaatt taaaattatc ctttgttact ttattagttg aagtatttct
     3781 tttgtttatg ttatcaatca cataatcttt aaataagtat gcttgtttgt attgataaac
     3841 ttcatgtatt ttagttaata caagtccatt ttttaaataa aattgtaaat tttgaacatt
     3901 aacaaaataa ttagttttat caaacaatgt agtacaaagt ttacctaaat atctttctgg
     3961 ggccaatggg tattgatcat gaggtgatat atcatgtaat tcaacaggat attgtaaatc
     4021 aacaaaaaga aaataatcaa attctgattt ttcccaatct gtattcatta taatttcgta
     4081 atcaagtgta tctaaagttt gtacatattc gtaaggtaac ttttttgtca tacaataaga
     4141 atataatgca ttaacatcta aagcaatcat attattaaat tgtttatgat tagcataacg
     4201 atgcataact tgagcaacgc caccggttat accttgttga aaaatattat aaagtttttc
     4261 gctatcttca acaataattt gtttaggaca ttttctaatt gctaattccc aacttatact
     4321 tggtattcct aaataatcag taatatcaag tttatcatca taataagtat aatattgtaa
     4381 taattttaac ccttctaata ataaaaaaca atccataata ttataatgta ataaaaattc
     4441 ttcaaagttt ttacattcta aaaaatccca tgttcgtaaa gcaagttgtt tatcaaattg
     4501 ttcattagta aatttattaa accaagaggt atcatcttga ggcaattgtt tatcttttaa
     4561 tttatcttta ttatcaaacc attcatatgg aaaaacgcct ttacccatat taaaagcatc
     4621 aatatattct ttaggtgtaa attcatattc tggaatacat ttagctaatt gagcaattga
     4681 acaataaaat aaatcaaatg aatctttaaa taaaatacga atatcattat tttctttata
     4741 aactaaacta atagtcataa cttgattagc ttgtttagca aaaatattaa tatcccattc
     4801 attatctaaa ttaattaatg cttttaataa aaagttagaa tcataacctt ttaaattatg
     4861 aaaatataaa actaaagcat catttaaaaa gaatttacaa tttgtacaaa caatatgatg
     4921 agttaatgtt ttataacaaa atcgtttacc ataacgtttt tcagcataat atccacatcg
     4981 tccacaattt gaactatgta aattagattt aaaattagaa tttataatat tctgaattgt
     5041 ttttcttaat ttatttaaca tatttggaat taaatattta gtatcattaa tagatttttt
     5101 agcagtataa gtatgaataa aattatcatt ttgttttaaa tattctttat ccaaagttat
     5161 aacataagca taagatgcaa gtttatgttt accatttggt tttataattg cttcaaaatc
     5221 tattgcacct atcattggag attttaattt agaacgataa tttggtttaa taggaatacg
     5281 tttagttata atgttttgca ttttaggaca attttcttga ttgtgaaact taaaacaatt
     5341 tctacaatac ataaaatctt ttcgtccact acgatagttt aaaaagttcc ttatattacg
     5401 aattggtaca tacctatttg taacttgacg atacaaaaat ataatttcac cttcagttgg
     5461 atcagatgca gcaatacaaa atgatttatc atcataaaca attacttgtt gttcaaattc
     5521 agcttttgct aattctttct gtaaattaat taaagctaaa taatatttag taaatagaaa
     5581 tttaacaaga gtaggataaa acgtttgata gaattttaaa atctcttctg acttaggttg
     5641 ttttctgcca ggtggtaaaa acataattct tgctgctaat gcaccaagta aagttgaacg
     5701 aagggctttt cttaatgttc cataatcatt ttcattttct ggtaaagtat tatcgttttc
     5761 ttcatctgga tcgtcagttt cactagtaac aatatcttca tcatttggat tattattata
     5821 ttgtaaagtt aaaatgttaa caaaaattcc aattggttca ttaaaggtgc ctccgctacc
     5881 acgtacagat ttttcatgat gattttgaag acgatcaaaa attacatcga tataaggttt
     5941 aattaaaccc atagtataac gatactccaa aattagcggt tgagaatgag ataaaataca
     6001 ctcatcatta ataacaattt cgcttgccac atgaaaagac attgaaaatc cacatcgatg
     6061 gttttgcgct tccgataaaa acttaacgaa aatatcatat tcgtccacag gcgaaacata
     6121 atatccaaaa tcaaataaca catcatcctt tatacgtata ggcatgattt aaaattaaca
     6181 aacataggta caacaccttt ttaaacactt tcttatcata tctaaatttt ttttttaagt
     6241 ttcccttgac ttgacaaaat tggttccgta tcaaaaagat ccccttttta gtagtgcttg
     6301 tcgattttgc ctacatgcca tcagaattga cgtcagaact gataaagatc ttgaaatttt
     6361 cca
//
