# Supplementary material for: Widespread Horizontal Gene Transfer Among Animal Viruses
Source: bioRxiv. 2024 Mar 26:2024.03.25.586562. Preprint. [Version 2] doi: 10.1101/2024.03.25.586562 (PMC11071296; doi:10.1101/2024.03.25.586562)
Supplement: Supplement 2 [file media-2.zip › File2_Maps/uAdinto_hydra_ABRM01017660_16360.gb]

LOCUS       uAdinto16360ct_1       16360 bp    DNA     linear       01-JAN-2019
DEFINITION  [note: taxonomic lineage unclassified virus]
            [isolation_source=original].
ACCESSION   
VERSION
DBLINK      BioProject: unknown
            BioSample: unknown
            Sequence Read Archive: unknown
KEYWORDS    .
SOURCE      unclassified virus sp. ctD1MGJ (unknown)
  ORGANISM  unclassified virus sp. ctD1MGJ
            Unclassified.
REFERENCE   1  (bases 1 to 16360)
  AUTHORS   Taker,C.
  TITLE     Cenote-Taker 2 dummy template file. Do NOT submit
  JOURNAL   Unpublished
REFERENCE   2  (bases 1 to 16360)
  AUTHORS   Taker,C.
  TITLE     Direct Submission
  JOURNAL   Submitted (01-JAN-2019) Taker 2, Cenote, 1000 Circle St., Cenote,
            DC 31111, USA
COMMENT     ##Genome-Assembly-Data-START##
            Assembly Method       :: unknown_assembler
            Genome Coverage       :: 1x
            Sequencing Technology :: Illumina
            Annotation Pipeline   :: Cenote-Taker 3
            URL                   :: https://github.com/mtisza1/Cenote-Taker3
            ##Genome-Assembly-Data-END##
FEATURES             Location/Qualifiers
     source          1..16360
                     /organism="unclassified virus sp. ctD1MGJ"
                     /mol_type="genomic DNA"
                     /isolation_source="unknown"
                     /collection_date="unknown"
                     /note="genome binned from sequencing reads available in
                     unknown;
                     derived from metagenome: unknown"
     CDS             1..561
                     /note="no search hits"
                     /codon_start=1
                     /transl_table=11
                     /product="hypothetical protein"
                     /translation="MYIYIYISIYIYIYIYIYIYIYIYIYIYIYIYIYIYIYIYIYIY
                     IYIYIYIYIYIYIYIYIYIYIYIYIAIYVCIYIYIYIHIYIYMYVYIYIYIYIYIYIY
                     IYMCIYIYIYIYIYIYIYIYIYIYIYIYIYIYIYIYIYIYIYIYIYIYIYIYIYIYIY
                     IYIYIYIYIYIYIYIYIYSEILSVLF"
     CDS             646..906
                     /note="no search hits"
                     /codon_start=1
                     /transl_table=11
                     /product="hypothetical protein"
                     /translation="MGIHTYMHTYIHTYIHTYIHTYIHTYIHTYIHTYIHTYIHTYIH
                     TSSRKRRVLRHFHFQPYFQSYILIKIYDSLSFIVCINIITKK"
     CDS             complement(1025..2602)
                     /inference="protein motif PFAM:PF03906.13"
                     /codon_start=1
                     /transl_table=11
                     /product="tail fibre like protein"
                     /translation="MSINIFGSSSMNGLSAFGSTSGGSLNLNINVDNKATSDVDINTH
                     KIINLADPTDAQDAATKHYVDNNQISSSACLKLDGTSSMSANINLNSHKLINVVYPTN
                     AQDAATKHYVDNNQISSSMYLRTDGYNPATANINLNTNKLINVANPTDAQDAVTKSYV
                     DDMQNQSLDIIPNTSLICFGKKSQAFYATPGSYTIFSYSGSSGILRKLWIAFTGNTIT
                     PNTVPGNLFLKIYADNVLCIGNDSIVTDGVGINNTALACDLLIEPLGGSYYANSLQGC
                     NVFSTSALGGYFAFDLPFTSSLNIQLYNKTGNSVTFWLQPFITRTSSLQQTLTSINPL
                     IPRSISSIKLYSTTFRYVNTTYGSEYMLMNVMDNGNGVYLKYIRMHVIGGSGNWWESR
                     VRIYDGYGAPTNTNSVIQPWTPYNNNGYTTFSGYDVNSRCIYASSGLEDFYLSSWNGS
                     NVSSFNNEVSGLLNQSTSIIGPTTTISFYRNFNSSESMPSVGSGRRMVVTLNSGDAQV
                     GQSGSYAALIGQCFYYA"
     CDS             complement(2652..2846)
                     /inference="protein motif PDB:4EKF_A"
                     /codon_start=1
                     /transl_table=11
                     /product="Adenain"
                     /translation="MKLSFDSYRLPPPVELVQYLHSPVYYNTEQVQFGNTSYCGHLCL
                     YVLKKLNDGKEFQNIINSLW"
     CDS             2813..2941
                     /note="no search hits"
                     /codon_start=1
                     /transl_table=11
                     /product="hypothetical protein"
                     /translation="MVIDKSRNLVSYLRLYTSKSNETHLYLNLQYLIFHILFFVYF"
     CDS             complement(3112..6750)
                     /inference="protein motif PDB:2PY5_B"
                     /codon_start=1
                     /transl_table=11
                     /product="DNA Polymerase B"
                     /translation="MANITNRFFNKINSLTNWVMSYIPNPIKEIATTQINTLKSTISN
                     LYEKVGFKSEHVRKPIESKKEKKREKKREKKPIEFKLTQSAIKNVTKQFSSEGVEGAD
                     ALSYMKSAKNNVLNILNSNKESKIYIVLSCEMERTDLKTGETITTIASFSTKAEVVLE
                     STDLNEFYERAEQKILESLSAFQQLGSSWRFVSVKKIDINIIEYKPIKGKSYIPLPKE
                     LAAKKAIINMKNEDNECFKWCVARFFNPKDNHPERVDKDLKEQAKKLNWEKIDFPVSL
                     QQITQFEKNNQDISVNVFGYENSVYPLRISNEKNRQHQIDLLLISNDETNHYCLIKSL
                     SRLLSSQISEHNGKKHFCRNCLQAFSTEESLSKHKLYCDTHDSVRIELPKPNTMIKFN
                     HFKKTMRVPFVVYADFESIIKPINTCEPNSDSSYTKQYQKHTPSSFCYYIKCFDESIY
                     QSKLVAFTASNEDEDVAQKFIDMLEEDVKKIYNDHLKFLKKMIFTTEDKNNFNNAKTC
                     HICEKDLKEDKVKDHCHITGKYRGAAHKDCNLQFKIPKFIPILFHNLSNYDSHLFIKK
                     LSGKINCIPNNEEKYISFSKELKVNEFTNKENKVIEVKLQLRFLDSFRFMASSLDSLT
                     KNLTKEQCKNVSRYYSGNELNLLLRKGVYPYEWVDSIDKLNETQLPPKESFYSRLNDE
                     GISDEDYLHAQTVWKEFNCETFRDYHNLYNKSDVLLLADVFENFRDVCIKNYRLDPAW
                     YYTSPGLAWDAALKITEVKLELLSDYDMILMIKQGIRGGISTISNRLGVANNKYMENY
                     DKSKESTYIQYLDANNLYKWAMSKPLPTHGFKWMNEEELKNWKSTSCILEVDLEYPEH
                     LHDVHNDYPLAPERLKIDKVDKLIPNLNHKKNYIIHYENLKLYERLGMQITKIHRGIK
                     FEESAWLSKYIELNTNLRTKATNDFEKDFFKLMNNSVFGKTMENIENRVDVRLVSKRE
                     EAIKLASKPNYESSTIFDENLIAIHMKRTKLVYNKPIYLGMCILDLSKTLMYEFHYDY
                     IKNKYGDRAKLLFTDTDSLVYEIKTEDFYVDIVNDIESKFDTSEFDKNHPAVKNGFKV
                     GTNKKVLGMFKDESAGKQIEEFIGLRSKLYSFKIDGEDKKRCKGVKKNVVKNCITHED
                     YKDCLMNRKDQMRKMNVIRSHCHDIYTEEINKIALSAEDDKRVILDDGIHTLAYGHYK
                     LKNKQTSM"
     CDS             6817..6927
                     /note="no search hits"
                     /codon_start=1
                     /transl_table=11
                     /product="hypothetical protein"
                     /translation="MIAKIISYYIFIYTRKNYLYHFQFFKFLVKKLIDIK"
     CDS             complement(6981..7517)
                     /note="no search hits"
                     /codon_start=1
                     /transl_table=11
                     /product="hypothetical protein"
                     /translation="MCNKKNFENKLNNFLVYIKMSDKIKYTKKYLLNLLKENNIQQTS
                     KDHIALVMIAMDNNLIGKEFIQSNIITKKQKKPKIVRVKRVKKEKVIKEKKKAGRPRI
                     HPIKEKKERDPKYDWLAKIRTNPTTIKLTNVETGEVKIYNSFYDYIRKEKHCKSYAEK
                     YNGKVKNGVKIEIIKSEN"
     CDS             complement(7535..8833)
                     /inference="protein motif PDB:5TIP_B"
                     /codon_start=1
                     /transl_table=11
                     /product="Major Capsid Protein"
                     /translation="MHIKMADYKSLDLTEDPFIDDSIFRYQFGEYTPQNGTNINDTVP
                     IKINIEMTDSFFKPSKAYIQVEGRFQAASGASYAYTDVVTLTHNGIMHLFDRMAYDLS
                     GQNIETVNNLGQATTMLGMLKYSNDFQLAEGLNQLWYKDTVTDANLTTNVGFTVRQAY
                     IIKKPTTKGTFSFCIPLNHIFGFCEDYTKVIYGFKHTLTLQRKNDNDAIFRSAAAAIG
                     KVNLTKISLWMPYVTPSDKGRHDLLTIIKNKSTIPVAFYSRSCETTTPQQTSKMTWRL
                     GVKSDEKPRYIIVGFQTNKDNDQTQNASIFDHCNLTNIQVVINKIRYPEADYELSFPN
                     QQVSRAYTDVSNFKENFCGIDKIISNCNITPSDYRDLYPLFVFDLRHQSERLKASPSD
                     IDIIANFSENVPVGTEAFAVIVSEKLGRLKSNGDRFNFEY"
     CDS             complement(8904..9401)
                     /note="no search hits"
                     /codon_start=1
                     /transl_table=11
                     /product="hypothetical protein"
                     /translation="MLIVEKKVYKKHFIDGSGIFSPFIGLLNNRSINNAIKISRNLAN
                     KAIASDLGKTAIDAAKVAGKELATNAISTAKDIILEKGNKLIKKSKLKPESKQVLANL
                     VESGANDLAQNISNEVTTNINKLMIGSAIPSKRSKRGLNKKLSHSNAIKLEELVKMGR
                     GLKMA"
     CDS             complement(9442..9603)
                     /note="no search hits"
                     /codon_start=1
                     /transl_table=11
                     /product="hypothetical protein"
                     /translation="MLIVEKKVYKKHFVSGSGIFDDVNNLYNRAKSSDFFRALFGMKT
                     MLTNRLRDK"
     CDS             complement(9610..10227)
                     /note="no search hits"
                     /codon_start=1
                     /transl_table=11
                     /product="hypothetical protein"
                     /translation="MEYNRDYKECKNEECKSIYPDLNQFRVDPTAPPLSDQRYRLDKI
                     SEIQGKIECERSRRAMLSKKYHRAVRIISVVDNSLLATTMTLGAVGIGFLTTIVGTPV
                     AIACEGTALGIGLMSLIGSQVIKKLNIKSEKHEKIKVLADTKLNTISDHISKALKDGN
                     IDDVGNTGARNEAVAICDELLRQGEIDSEYYKSLQNIFRLNKNSK"
     CDS             complement(10279..10965)
                     /note="no search hits"
                     /codon_start=1
                     /transl_table=11
                     /product="hypothetical protein"
                     /translation="MNKMFLNIENSKIKKIGLIYNRNLDHTPSFVNNKKYRVFALQDF
                     TVKSNSYNNISLKCGVNIDEVYISLALAEKYKPYLNLLNSVVAESTNDIIITLYNNDK
                     KDINIKKGDFLLYILTYNGIINIISYISNSYGSKGSNEVLIPKGSNEAKVLSGTKNVK
                     PKEEPQSDKDSVKSILSSIGELITDEICDKDNTRSQSDPGYYKSDKDKDGDKSQSDPD
                     SAKSIFNFGK"
     CDS             11060..11719
                     /note="no search hits"
                     /codon_start=1
                     /transl_table=11
                     /product="hypothetical protein"
                     /translation="MSYVSIENFDEANLYVKEIIKFNKPVPYQKIVIGYNYSDFSEAL
                     RVKTPKSFSYGVNENIDLKTKKLTGYSIPFVCENDIFITIIEAIEKFCRDKITENESK
                     LKKGGMKSLNIHNLNILKYRNDNPKAPPVIYAKIPTDYKSKKMDQVFRKKNDGDILGE
                     SLIKKRCDVVGCLAIEGVYIGSMIQSIQVKLLDAVVYEKEYKIERLYIKDIDLESEDE
                     E"
     CDS             11777..12181
                     /note="no search hits"
                     /codon_start=1
                     /transl_table=11
                     /product="hypothetical protein"
                     /translation="MDIEVHNNKSNITTIQFDPIIELDKTKKYEMAFIRLETIHYSVS
                     SQNKCLHILNNIVDGKNINGKKTTVMHTFLPMTRPSGMSLVEEPSFKSYFPLRTNTLS
                     KMTVEIVDDDRYAIDMSKERLIIQFHLREVKQ"
     CDS             12227..13030
                     /inference="protein motif PFAM:PF01686.17"
                     /codon_start=1
                     /transl_table=11
                     /product="Penton"
                     /translation="MDICIGGDTSTIRRKFLPAIPLDGKKEYEMALISLETYNILNNI
                     TANNNKFTYTIYDPKTKETSTANRNIPEGVYELSSINDWLQKELVASHFPLNSITFVG
                     STTTFKVTMGIETNFAVDFTIENSIRNLLGFESKIYTAGVYESVKVLDINHINTIHVK
                     NSIISGSYLDNSPSNIIYTFYPSVAPGAKLVEKPNVPIYLPISLRGDIRDMETSLIDQ
                     DENPIDVQGERITMKFHIRERTSKCEQESILKEQVSLLKELINILKYKK"
     CDS             13112..13735
                     /note="no search hits"
                     /codon_start=1
                     /transl_table=11
                     /product="hypothetical protein"
                     /translation="MTDYKNIKFKISDYQKKKIKKELENDSKKITIKLTFKNLSDKNA
                     KDVVALTHKQLEKVINAFKNKKGITIELNEENLMHNSKVEGGFLPLLGLLGSFLASAA
                     PVIAKTTATALLAGTAAAAGNAIVNKIAGKGVLYIKDNKRSIKARKVGKGLLIDEWKK
                     GRYLGNGYYYYYGKGTGNDKQYKKVGKGLILGENSPFKNIPLLGWIL"
     CDS             complement(13811..14608)
                     /inference="protein motif PFAM:PF05707.11"
                     /codon_start=1
                     /transl_table=11
                     /product="DNA packaging NTPase"
                     /translation="MEVLDLSYNVNKNNRHNNELLPRSISGLIVGKSGCGKTNLLLNL
                     LIRPDWLDYNNLQVFGKSLFQPEYKILKSSFEKKVPKEDILKIFKLQDKINKMDINPD
                     LVIEVHSKNLKNKIDMECQFYETADDVPEPEDLDLTKNNLMIFDDLQLTKQNKCEKYY
                     IRGRHSNVDCFYLAQNYFMLPRKTIRENANFICLFKQDSKNVNHIYNDHVSNDMSKEE
                     FKNFCKIVWSKPHKFIVIDLSSDVKNGKYRNGFDRFYFPLSVLNGRS"
     CDS             complement(13811..14608)
                     /inference="protein motif PDB:3PVS_D"
                     /codon_start=1
                     /transl_table=11
                     /product="DNA packaging NTPase"
                     /translation="MEVLDLSYNVNKNNRHNNELLPRSISGLIVGKSGCGKTNLLLNL
                     LIRPDWLDYNNLQVFGKSLFQPEYKILKSSFEKKVPKEDILKIFKLQDKINKMDINPD
                     LVIEVHSKNLKNKIDMECQFYETADDVPEPEDLDLTKNNLMIFDDLQLTKQNKCEKYY
                     IRGRHSNVDCFYLAQNYFMLPRKTIRENANFICLFKQDSKNVNHIYNDHVSNDMSKEE
                     FKNFCKIVWSKPHKFIVIDLSSDVKNGKYRNGFDRFYFPLSVLNGRS"
     CDS             14660..15229
                     /inference="protein motif PDB:4G0R_A"
                     /codon_start=1
                     /transl_table=11
                     /product="Capsid protein"
                     /translation="MYCVKCRNKTDTINLQHVVSKNNRNMLRGKCALCGTTKNQFTKG
                     TSGGDLVESINKFTSNRKLPLQKFPGEMHIPGMNFAGPGTNLDERLTSTEMPKEWSMP
                     VDRVDKAAYIHDLAYKHYPDKEHRNLADKMMLEQMDAIPNPTMREKMERKIIKPIISA
                     KVRFGMGNKEPMSIKELCQKNYQRTGKTT"
     CDS             15190..16167
                     /inference="protein motif PDB:4FW1_B"
                     /codon_start=1
                     /transl_table=11
                     /product="Integrase"
                     /translation="MSKKLPAHRKNDVVKQGSIRNLKWTDELANELHKPVIKHFRKRK
                     VFANGIDEIWAADLVDMQTFSKFNNGIKYLLMVIDIFSKYGWIIPLKSKTGVEVANAL
                     NKIFKIRKCDKLWVDKGLEFYNKHVKALGVQLYSTENEEKSCVVERWNRTMKEKMFKY
                     FSANSTRKYINVLNEMVDQYNNTKHSSIKMTPSEASNKKNENKIWFNLNGKVISNPIK
                     PKFSIGDKVRITKKKGAFEKGYTPRWTEEVFIVSQVQYTDPPTYKITDYNGEEIQGTF
                     YEQELQKTSQEIFRIEKVIRKQGNKSFVKWYGYPHTFNSWVNNKELKSL"
     CDS             16219..16341
                     /note="no search hits"
                     /codon_start=1
                     /transl_table=11
                     /product="hypothetical protein"
                     /translation="MNNSNVNVNICVSATYGNANTNTTVTASSYSTASTANKQI"
ORIGIN      
        1 atatatatat atatatatat atctatatat atatatatat atatatatat atatatatat
       61 atatatatat atatatatat atatatatat atatatatat atatatatat atatatatat
      121 atatatatat atatatatat atatatatat atatatatat atatatatat atatatatat
      181 atatatatat atatatatat atatatagct atatatgtat gtatatatat atatatatat
      241 atacatatat atatatatat gtatgtatat atatatatat atatatatat atatatatat
      301 atatatatat atatgtgtat atatatatat atatatatat atatatatat atatatatat
      361 atatatatat atatatatat atatatatat atatatatat atatatatat atatatatat
      421 atatatatat atatatatat atatatatat atatatatat atatatatat atatatatat
      481 atatatatat atatatatat atatatatat atatatatat atatatatat atattccgaa
      541 atcctaagtg ttttatttta actcaacaaa aaacaattga tctacgagaa aagaaagttc
      601 aattaaatta attgaataaa gtcttttttc attaacaaat gataaatggg aatacataca
      661 tacatgcata catacataca tacatacata catacataca tacatacata catacataca
      721 tacatacata catacataca tacatacata catacataca tacatacata catacataca
      781 agtagtagga aaaggagagt tcttcgccat tttcattttc aaccatattt tcaatcatat
      841 attttaatta aaatatatga ttcattatca ttcatagtgt gtataaatat tataactaag
      901 aaataaattt ttaggtcgct tcgtgaccaa tgctacgcta aatcattttt ttaagattta
      961 aaaattagta tcaatttcgt ttctattgcg tgacgtcaca ggtcacatga tattcagatt
     1021 gatcttatgc atagtagaag cattgtccta ttaatgcagc atagcttcca gattgtccaa
     1081 cttgtgcatc accagagttg agtgtcacta ccattcttct accactacca acgctaggca
     1141 tactttcaga tgaattaaag tttctataaa atgaaattgt agttgttgga ccaattatac
     1201 tagttgattg attcaacaat cctgatactt cattattaaa tgagcttaca ttagatccat
     1261 tccatgaaga gagataaaaa tcttctaaac ctgatgaagc atagatacat cgactgttaa
     1321 catcatatcc agaaaatgta gtatatccat tattgttata aggtgtccaa ggttgaatga
     1381 cagagttagt attggtagga gcgccatatc catcatagat gcgaactcta gattcccacc
     1441 agtttccaga tcctccaatt acatgcattc taatgtattt caaatacact ccgtttccat
     1501 tatccataac attcattagc atatattcac taccataagt tgtatttaca tatctaaatg
     1561 ttgttgagta caacttaatg gatgagatgg atcgaggtat taacggatta atactagtta
     1621 atgtttgttg taacgatgaa gttcttgtga taaaaggttg taaccaaaag gtcactgaat
     1681 ttcctgtttt attgtataat tgtatattca aacttgatgt aaaaggaaga tcaaatgcaa
     1741 aatatcctcc taatgcacta gtactaaata cattacatcc ttgtaaagag tttgcataat
     1801 aggatccacc aagtggttca attaataaat cacaagctaa agctgtatta ttaataccta
     1861 ccccatctgt tacaatagaa tcattaccta tgcaaagtac attgtcagca tatattttta
     1921 aaaacaagtt acctggtaca gtattaggtg taatagtatt tcctgtaaat gcaatccata
     1981 gttttcttag aattcctgaa ctaccactat agctaaaaat agtatatgat cctggagttg
     2041 catagaatgc ttgagatttt tttccaaagc atattaaact tgtattggga atgatatcta
     2101 aactttgatt ttgcatatcg tcaacatagc tctttgtaac tgcatcctgt gcatcagtag
     2161 gattagctac attgatgagt ttgtttgtat ttaaatttat attagcagtt gcgggattat
     2221 aaccatcggt tcttagatac atactgctag aaatctgatt attatctaca taatgctttg
     2281 tagctgcatc ttgtgcatta gtaggataaa ctacattaat caatttatgt gaattcaaat
     2341 ttatattagc actcatacta ctagttccat ctaattttag acatgcactg ctagaaatct
     2401 gattattatc tacataatgc tttgtagctg catcttgtgc atctgtagga tcagctaaat
     2461 ttattatttt atgtgtattt atatcaacgt ctgaagtcgc tttattgtct acattaatat
     2521 taagatttaa actgccacct gatgtgctac caaaagcaga taatccattc attgaactac
     2581 taccgaatat attaatactc attttatata ctcattatta tttaatttat tttttataat
     2641 atatctaaga ttcaccaaag tgaattgatg atgttttgaa attcttttcc atcatttagt
     2701 tttttcaaga catagagaca caagtgcccg caataggaag tatttccaaa ctgaacttgt
     2761 tcagtattgt agtaaacagg actgtgtaaa tattgaacaa gttcaactgg aggtggtaat
     2821 cgataagagt cgaaacttag tttcatatct ccgtctttat accagcaaat ccaatgaaac
     2881 ccacctgtac ttgaatctcc agtatttaat attccacatt cttttttttg tgtattttta
     2941 ggtaattcat ctcttacaaa tacacctcta aaatttttaa tttttaattt ttttactgct
     3001 tttatttact gaaagtttgt taatggtaca tttggtaata tgattccttc aacattgatt
     3061 cttttattca tttttattaa tagtttaaga ttttttaaat aaaaaaatta cttacatgct
     3121 tgtctgttta ttttttaatt tataatgtcc atacgctagg gtatgaattc catcatctaa
     3181 aataactctt ttatcatctt ctgcactgag tgctattttg tttatttctt ctgtatatat
     3241 atcatgacaa tgagatctta taacattcat ttttctcatc tgatctttcc tattcataag
     3301 gcaatcttta taatcttcat gtgttataca atttttaact acatttttct ttactccctt
     3361 acatctcttt ttatcttctc catctatttt gaaagagtac aattttgatc ttagtcctat
     3421 aaactcttca atttgttttc ctgcagattc atctttaaac attcccaata ctttcttatt
     3481 tgttcctact ttaaatccat ttttaacagc tggatgattt ttgtcaaatt cacttgtatc
     3541 aaatttactt tcaatgtcat ttacaatatc tacataaaag tcttctgttt ttatttcata
     3601 gactaaagag tctgtgtctg tgaataacag tttagctcta tcaccatatt tattttttat
     3661 gtaatcgtaa tgaaattcat acatgagtgt tttactcaaa tctaaaatac acatacccaa
     3721 gtaaataggt ttgttataaa ctagttttgt tcttttcata tgaatagcta tcaaattttc
     3781 atcaaatatc gtactacttt catagttggg ttttgatgct aatttaatag cttcttctct
     3841 tttagaaact aatctcacat caactctgtt ttcaatgttc tccattgtct ttccaaatac
     3901 tgaattgttc ataagtttga aaaagtcttt ttcaaagtca tttgttgctt ttgttcttag
     3961 atttgtattg agttcaatgt atttactcaa ccatgcactt tcttcaaact tgattcctct
     4021 atgaattttt gttatttgca ttcctaatct ttcatacagt tttaagtttt catagtgaat
     4081 gatataattt ttcttatgat ttaaattagg tattaattta tcaactttgt ctatttttaa
     4141 tctttcaggg gctagaggat aatcattatg aacatcatgt aagtgttcag gatattctaa
     4201 atctacttct aatatgcaag aagtagattt ccaatttttt aattcttctt cattcatcca
     4261 tttaaatcca tgtgtaggaa gaggtttact cattgcccat ttatataaat tatttgcatc
     4321 tagatactgt atgtaagtag attctttact tttatcataa ttttccatat acttattatt
     4381 agcaactccc aacctgttag aaattgtgct aattccacct cttattcctt gctttatcat
     4441 aagaatcata tcataatcac ttaataattc taattttact tctgttattt tcaaagcagc
     4501 atcccaagct aatcctggtg atgtatagta ccaagcagga tctaatctat aattttttat
     4561 acatacatct ctaaaatttt caaagacatc agctagtaat aatacatcag atttgttata
     4621 taaattatga taatctctga atgtttcaca attaaactct ttccatacag tttgagcatg
     4681 taaataatct tcatcactta ttccttcatc gtttagtctt gaataaaatg attcttttgg
     4741 tggtaattgt gtttcattta atttatcaat agagtcaacc cattcataag gataaacacc
     4801 ttttcttaac aataaattga gttcatttcc agaatagtat ctactaacat tcttacattg
     4861 ctcctttgtt agatttttag ttaaactatc taaactagaa gccataaatc taaaactatc
     4921 aagaaaacgt agttgtagtt taacttcaat aactttattt tctttattcg taaattcatt
     4981 tactttaagc tctttagaaa agctgatata cttttcttca ttgttaggaa tgcaatttat
     5041 tttacctgac aatttcttta tgaacaagtg agaatcataa ttagataaat tgtgaaataa
     5101 gattggaatg aattttggaa ttttaaactg taaattacaa tctttatgag cagcacctct
     5161 atatttacca gtaatatgac aatgatcttt tactttatct tctttaagat ctttttcaca
     5221 aatgtgacat gtttttgcat tattaaaatt atttttgtct tcggtagtaa atatcatctt
     5281 ttttagaaat tttaaatgat cgttgtaaat cttttttaca tcttcttcta gcatatcaat
     5341 aaatttttgt gctacatctt catcttcatt acttgcagtg aatgcaacta gtttactttg
     5401 atatatactt tcatcaaagc atttaatata gtaacaaaat gaactaggtg tatgcttttg
     5461 gtattgcttt gtataggaac tatctgagtt tggttcacaa gtattaatag gtttaataat
     5521 actttcaaaa tcagcataga ctacaaaagg tactctcatt gtttttttaa aatgattaaa
     5581 ctttatcatt gtatttggct ttggaagttc aattcgtact gaatcgtgag tatcacaata
     5641 caatttatgc tttgataaag attcttcagt actaaaagct tgtaaacaat ttctacaaaa
     5701 atgcttttta ccattatgtt cagatatttg cgatgaaagt agtctactta aactttttat
     5761 taaacaataa tgattggttt catcattaga aatgagtaac aagtcaattt gatgttgtct
     5821 atttttctca tttgatattc ttaaaggata aacagaattt tcataaccaa atacattaac
     5881 acttatgtct tgattatttt tctcaaattg agtaatctgt tgtagtgaca ctgggaaatc
     5941 tattttttcc caatttaatt ttttagcttg ttcttttaaa tctttatcta ctctttcagg
     6001 atgattatct ttaggattaa aaaatctagc aacacaccac ttaaaacatt cgttgtcttc
     6061 attcttcata ttaataattg cttttttagc tgccaactct ttaggaagag gaatgtaaga
     6121 tttaccttta ataggcttat attcaatgat attaatgtca atctttttaa ctgatacaaa
     6181 tctccaactt gatcctagtt gttgaaatgc tgacaaggat tctaaaattt tctgttcagc
     6241 tctttcatag aattcattta aatctgttga ttctaaaaca acttctgctt ttgttgaaaa
     6301 ggatgcaata gttgttatag tttctcctgt tttaagatca gtacgctcca tttcacatga
     6361 aagaacaata tagatttttg attctttatt actatttaaa atatttaata cattattttt
     6421 agctgatttc atataagata aagcatcagc tccttcaact ccttcagatg aaaattgttt
     6481 agttacattt ttaatagctg attgtgttaa tttaaactct attggtttct tttctctctt
     6541 cttttctctc ttcttttctt ttttagattc tataggtttt ctaacatgtt cacttttaaa
     6601 tcctactttt tcatacaaat tagaaattgt agattttaat gtattaattt gcgtagtagc
     6661 tatttcttta ataggattag gaatatatga cataacccaa tttgttaatg aattgatttt
     6721 attaaaaaat ctattagtaa tatttgccat ttttatatat acaagaaaat tatttatatc
     6781 attttcaatt ttttaaattt cttgtaaaga aattaattga tagcaaaaat catttcttat
     6841 tatattttta tatatacaag aaaaaattat ttatatcatt ttcaattttt taaatttctt
     6901 gttaagaaat taattgatat taaataaaca tttcttatta tatattttta tagacttata
     6961 tctataaaaa taatttattt ttaattttct gattttatta tttctatttt tactccattt
     7021 ttaacttttc cattatattt ctcagcatat gatttacaat gcttttcttt acgaatataa
     7081 tcataaaatg aattgtatat tttaacttct cctgtttcta cattagtaag ttttatagtt
     7141 gttggatttg ttctaatttt cgcaagccag tcatatttag gatctctttc ttttttttct
     7201 tttataggat gaattcttgg tcttccagct ttttttttct cttttattac tttttctttt
     7261 ttaactcttt taactcttac aatctttggt tttttttgtt ttttagtaat gatatttgat
     7321 tgtataaatt ctttaccaat taaattatta tccatagcaa tcataactaa tgcaatgtga
     7381 tctttagatg tttgttgtat attattttct tttagtaaat ttaataaata cttttttgta
     7441 tattttattt tatcactcat ttttatatat acaagaaaat tatttaactt attttcaaaa
     7501 ttttttttat tacacattta ctatttttct ttttttaata ttcaaagttg aatctatctc
     7561 cattagactt tagtctacct aatttttctg acacaataac agcaaacgct tcagttccga
     7621 ctggaacatt ttcactaaag tttgctataa tatcaatatc tgatggtgaa gcttttaatc
     7681 tttctgattg atgtcttaaa tcgaaaacaa aaagtggata taaatctcta tagtctgaag
     7741 gtgttatgtt acaatttgaa attattttat ctattccaca aaaattttct ttaaaattgg
     7801 atacatctgt ataagctctt gaaacttgtt gatttggaaa tgatagttca taatcagctt
     7861 caggatatct tattttatta atcacaactt gtatatttgt taagttacaa tgatcaaata
     7921 ttgaagcatt ttgtgtttga tcattgtctt tatttgtttg gaatccaacg ataatatatc
     7981 taggtttttc atcactttta acaccaagtc tccaagtcat tttagatgtt tgttgaggag
     8041 ttgtagtttc acacgatcta gaataaaaag ctactggaat tgttgattta tttttaataa
     8101 tcgtaagaag atcatgtctt cctttatctg atggtgtgac ataaggcatc cataatgata
     8161 tttttgtaag atttactttt cctatagctg ctgcagcaga tcgaaaaata gcatcattgt
     8221 cattttttct ttgtaaagtt aatgtatgtt taaatccgta aattacttta gtataatcct
     8281 cacagaatcc gaaaatatga tttaaaggaa tacaaaacga aaatgtacct tttgtagtag
     8341 gtttttttat aatgtatgct tgtcttactg taaatccaac attagtagtc aaatttgcat
     8401 ctgttacagt atctttgtac catagttgat ttaatccttc tgctaattgg aagtcatttg
     8461 aatatttgag cattcctaac attgtagttg cttgtcctaa attatttact gtttctatat
     8521 tctgtcctga taaatcatat gccattctat caaataaatg cataattcca ttgtgtgtaa
     8581 gtgtaactac atctgtataa gcataggatg caccacttgc tgcttgaaat cttccttcaa
     8641 cttgtatata agctttagat ggtttaaaaa atgaatctgt catctcaata ttaattttta
     8701 ttggtacggt atcatttata tttgtaccat tttgtggagt atattctcca aattgatatc
     8761 tgaaaatact atcatcaata aagggatctt ctgttaaatc taaactttta taatctgcca
     8821 tttttatatg cataacattt ttttttaatt cattttcatt aatttttaat aataaaaatt
     8881 ttataaaaaa atattactga aaattatgcc atttttaatc ctcttcccat ctttactaat
     8941 tcctccagtt taatagcgtt tgaatggctt aattttttat ttaatcctct tttcgatctt
     9001 ttagatggta ttgcagatcc tatcatcaat ttatttatat ttgttgttac ttcattagat
     9061 atattttgag caagatcatt agctccagat tcaactaaat ttgcaagtac ttgtttactt
     9121 tcaggtttaa gctttgattt tttaatcaac ttgtttcctt tttctaatat aatatcttta
     9181 gctgtagaga ttgcatttgt agctagttct ttacctgcta cttttgcagc atctattgca
     9241 gtttttccta aatcactagc aatggcttta ttagctaaat tacgtgatat tttaattgca
     9301 ttattaatcg atctattatt aagtaagcct ataaaaggac taaatatgcc actcccatcg
     9361 ataaaatgct ttttataaac ttttttctca acaattaaca ttttttatat acttactatt
     9421 tttttaattc attagcatcc cttatttatc tcttaaacgg ttagttaaca ttgtcttcat
     9481 accaaataat gctctaaaaa aatcagaaga ttttgctcga ttatatagat tattaacatc
     9541 atcgaatata ccacttccac ttacaaaatg ctttttataa acttttttct caacaattaa
     9601 catttttatt tacttactat ttttatttaa tctaaaaatg ttctgtaatg atttataata
     9661 ttcagaatca atttctcctt gacgtaataa ttcatcacaa atagcaacag cttcatttct
     9721 agccccagta ttacctacat catcgatatt accatctttt aaagctttag aaatatggtc
     9781 gcttatagta tttaatttcg tgtcagctaa tactttaatc ttttcatgct tttctgattt
     9841 tatatttaat tttttaatta cttgagatcc tattaatgac attaaaccaa tacctaatgc
     9901 tgtaccttca catgcaatag ctactggtgt tccaactatt gttgttaaaa aaccaatacc
     9961 aacagctcca agtgtcatag tagttgcaag taatgaatta tcaacaactg aaattattct
    10021 aacagctcta tgatattttt tacttaacat agctcttcta cttctttcac attctatttt
    10081 accttgaatt tcacttatct tatctaatct atatcgctga tcagatagtg gtggtgcagt
    10141 tggatcaact ctaaactggt taagatctgg ataaatactt ttacattctt catttttaca
    10201 ttctttatag tccctattat attccattct tttttataaa gaaaaacatt cattttaagt
    10261 tattttaata aatctctttt atttaccaaa attaaatata gatttagcgc tgtcaggatc
    10321 actttgtgat ttatcaccgt ctttatcttt gtcagattta tagtagccag gatcactttg
    10381 cgatctagta ttatctttat cacatatttc atcagtaatt aattctccta tacttgataa
    10441 tatagattta acagagtctt tatcactttg tggttcttct tttggtttta catttttagt
    10501 tcctgaaagt acctttgctt cgttagaccc cttcgggatc aatacttcgt tagatccttt
    10561 ggatccataa gaattagata tataactgat tatatttata attccattat aagttaaaat
    10621 atataataaa aaatctcctt ttttaatatt tatatctttt ttatcattat tatataaagt
    10681 tattataata tcattagtag actctgctac tactgaattt agtaagttta aatatggctt
    10741 atatttttct gcaagtgcaa gtgatatata cacttcatct atattaactc cacactttaa
    10801 agaaatgtta ttatatgaat ttgattttac tgtaaaatct tgcagtgcaa atactctata
    10861 ttttttatta ttaacaaaag atggagtatg atctaaattc cgattatata ttaaacctat
    10921 tttttttatt ttactatttt caatattcag aaacatttta ttcattttat aaagatgttt
    10981 atttatttat atcatttcac aacataataa tataaaaaat taaaatgatt taaataattt
    11041 tcttttgtat ataaaaaaga tgtcttatgt gagtattgaa aattttgatg aagcaaattt
    11101 atacgtaaaa gaaataatta aatttaataa acctgttcca tatcaaaaaa tagttattgg
    11161 ctataactat tcagattttt cagaggcttt aagagtaaaa accccaaaat cgttttcata
    11221 tggagttaat gaaaatatag acttaaaaac aaaaaaactt acaggatatt caattccttt
    11281 tgtatgtgaa aatgatatat ttatcacaat tattgaagct attgaaaaat tttgtagaga
    11341 taaaattact gaaaatgaat caaagttaaa aaaaggtggt atgaaaagtc ttaatattca
    11401 caatttaaac attttaaagt atagaaatga taatcctaag gcacctccag ttatatatgc
    11461 aaaaatacca acagattata aaagtaaaaa gatggatcaa gtattcagga aaaaaaatga
    11521 tggtgatatt ttaggagaaa gtcttattaa aaaaagatgt gacgttgttg gatgcttagc
    11581 aattgaaggt gtatatatcg gatcgatgat tcaatctatt caagtaaaat tattagatgc
    11641 agttgtatat gaaaaagagt ataagataga aagactttat attaaagata ttgatttaga
    11701 aagtgaagat gaagagtaaa atatttttta aaaaatgatt tatataattt aagtattaat
    11761 tataaatata taaagaatgg atattgaagt acataacaat aaatcaaata ttactacaat
    11821 tcaatttgat cctattattg aacttgataa aacaaaaaaa tacgaaatgg catttataag
    11881 attagaaact attcactaca gcgtttcatc tcaaaataag tgtttacata tattaaataa
    11941 tatcgtagat ggaaaaaata taaatggtaa gaaaactact gtaatgcata cattcttacc
    12001 aatgactcgt ccttcaggta tgagtcttgt tgaagaacca agttttaaaa gttattttcc
    12061 attaagaaca aacacacttt caaaaatgac agttgaaata gtggatgatg atcgttatgc
    12121 tatagatatg agtaaagaaa gattaataat acaatttcat ctaagagaag taaagcagta
    12181 aagttattca ttataatgaa ttaaaaaaaa taatacatat ataaaaatgg atatatgtat
    12241 tggaggagat acttcaacaa taagaagaaa gtttttacca gctattccac ttgatggaaa
    12301 aaaagaatat gaaatggcat taataagctt agaaacatat aatatactta ataatattac
    12361 tgcaaacaac aataaattta cttatactat ttatgatcca aagactaaag aaacatcaac
    12421 agctaatcgt aatattccag aaggtgtcta tgaactttca tcgatcaatg actggttgca
    12481 aaaagaatta gttgcttctc attttccttt gaattcaatt acttttgtag gaagtacaac
    12541 aacatttaaa gttacaatgg gtattgaaac aaattttgca gttgatttta caattgaaaa
    12601 ttcaatcaga aatcttttag gttttgaaag taaaatatat actgcaggtg tttatgaatc
    12661 tgtaaaagta ttagatataa atcatattaa tactatacat gtaaaaaata gtattatatc
    12721 aggatcttat ttagataatt cacctagcaa tattatttat acgttttacc cctctgtagc
    12781 tcctggagct aaacttgtag aaaaacccaa tgttcccatt tacttaccta tatctctaag
    12841 aggagatatt cgtgatatgg aaacttcgtt aattgatcaa gatgaaaatc caattgatgt
    12901 gcaaggagaa agaataacaa tgaaatttca tataagagaa cgaacttcta aatgcgagca
    12961 agaatctatt ttaaaagaac aagtatcact tctaaaagaa ttgataaaca ttttaaaata
    13021 taaaaaatag atttagatat cataagatat caatatttat atagattcaa aggaattaaa
    13081 ataaattaaa aaaattgtgc atatataaaa aatgacagat tataaaaata ttaaatttaa
    13141 aatttcagat tatcaaaaga agaaaatcaa gaaagaactt gagaatgatt caaaaaaaat
    13201 tactataaaa ttaactttta aaaatctaag tgataaaaat gctaaagatg tagtagctct
    13261 aacacacaaa caattagaga aagtaatcaa tgcatttaaa aataaaaaag gtataacaat
    13321 tgaattaaat gaagaaaatc ttatgcataa ttctaaagtg gaaggtggat ttctaccttt
    13381 actaggatta cttggaagtt ttttagcaag tgctgctcca gtaattgcaa aaactactgc
    13441 aacagcatta ttagctggaa cagctgcagc tgctggaaat gctatagtta ataaaattgc
    13501 tggaaaaggt gttttgtata ttaaagataa taaaagatct attaaagcta gaaaagtagg
    13561 aaaaggatta ctaatagatg aatggaaaaa aggaaggtat ttaggaaatg ggtattacta
    13621 ctattatgga aaaggaactg gaaacgataa acaatataaa aaagtaggaa aaggtttaat
    13681 actaggtgaa aattcaccat ttaaaaatat cccattatta ggttggattc tttagttaaa
    13741 tatatattta tgaaaatata tatttcattt agcataggtt ctgaaagaac caagacttcg
    13801 ttggatcctt tcaggatcta ccatttaata cagataaagg aaaataaaaa cgatcaaaac
    13861 catttctata ttttccattt ttcacatctg atgataaatc aataacaata aatttatgtg
    13921 gttttgacca aactatttta caaaagtttt taaactcttc ttttgacata tcatttgaaa
    13981 catgatcatt ataaatatga tttacatttt tggaatcttg tttaaacaag catataaaat
    14041 ttgcattttc tcttattgtt ttccttggta gcataaaata attttgtgct aagtagaaac
    14101 aatctacatt actatgcctt cctcttatat agtacttttc acacttattt tgttttgtta
    14161 attgtaaatc atcgaatatc attaaattat ttttagtaag atcaagatct tcaggttctg
    14221 gtacatcatc tgctgtttca taaaattgac actccatatc tattttattt tttaaatttt
    14281 ttgaatgaac ttcaattaca agatcagggt tgatatccat cttatttatt ttatcttgta
    14341 acttaaatat tttaagaata tcttcttttg gtactttttt ttcaaaagaa ctttttaata
    14401 ttttatattc aggttgaaaa agagattttc caaaaacttg taaattatta tagtccaacc
    14461 aatcaggtct tataagtaaa tttaataaca aatttgtttt tccacaacca gacttcccaa
    14521 ctataagtcc acttatactt cttggtaata actcattatt atgacgatta tttttattta
    14581 cattatatga taaatctaat acttccattt tcttatataa ataatttttt taaattaaat
    14641 aaaaataaag taataaaaaa tgtattgcgt taaatgtaga aacaaaacag ataccatcaa
    14701 cttacagcat gttgtaagta aaaacaatag aaatatgctt cgtggaaaat gtgcactatg
    14761 tggaacaaca aaaaatcaat ttacaaaagg aactagcgga ggtgatttag tagaatctat
    14821 taataaattt acaagtaata gaaaattacc tttgcaaaag tttccaggtg aaatgcatat
    14881 accaggtatg aactttgcag gacctggtac taatttagat gaaagattaa cttctactga
    14941 aatgcctaaa gaatggagca tgcctgtaga tagagttgat aaagcagctt atattcatga
    15001 tcttgcttat aagcattatc cagacaaaga gcatagaaat ttagctgata aaatgatgct
    15061 tgaacaaatg gatgctatac ctaatcctac aatgcgtgaa aaaatggaaa gaaagattat
    15121 aaaacctatt atatctgcta aagtaaggtt tggtatggga aataaagaac caatgagtat
    15181 taaagaatta tgtcaaaaaa actaccagcg cacaggaaaa acgacgtagt gaagcaagga
    15241 tccattcgga atctgaaatg gactgatgaa cttgcaaatg aacttcataa acctgttata
    15301 aaacatttta gaaaaagaaa agtgtttgca aatggtattg atgaaatatg ggctgctgat
    15361 ttagttgaca tgcaaacttt ttctaaattt aataatggta taaaatactt attaatggta
    15421 attgatatat tttcaaagta tggatggata attccactga aaagtaaaac tggagtcgaa
    15481 gttgctaatg cattgaataa aatctttaaa attaggaaat gcgataaatt atgggttgat
    15541 aaaggtttgg aattttataa caaacatgtt aaagcattag gtgtgcagct ctattcaact
    15601 gaaaatgaag aaaaaagttg cgttgttgaa cgatggaata gaacaatgaa agaaaaaatg
    15661 ttcaaatact tttcagctaa ctctacgaga aaatacatca atgttttaaa tgaaatggta
    15721 gatcaataca acaacacaaa gcattcttca attaaaatga caccctctga ggcaagcaat
    15781 aaaaagaatg aaaataaaat ttggtttaat ctaaatggta aagtgatatc taatcctatc
    15841 aaacccaagt tttcaatagg tgataaagtt agaataacta aaaagaaagg agcatttgaa
    15901 aaagggtaca caccaagatg gactgaagaa gtattcatag tatcgcaagt tcagtacaca
    15961 gatccaccaa cttataaaat aactgattac aatggtgaag aaatacaagg tactttttat
    16021 gaacaagaac ttcaaaaaac aagtcaagag atatttagaa ttgaaaaggt tattcgtaaa
    16081 caaggtaata aatcatttgt aaagtggtat gggtatcctc atacttttaa ctcatgggtt
    16141 aataataaag aattgaaaag tttatagcga agcaaggatc gctttgcgat ctaaataatt
    16201 atcttaaata tataaaaaat gaacaactca aatgtaaatg tgaatatatg cgtatcagct
    16261 acttatggca atgctaatac aaatactact gtaacagctt cttcatattc tacagcatct
    16321 acagcaaata aacaaatctg acgcatgcgc acttagcaaa
//
