# Supplementary material for: Widespread Horizontal Gene Transfer Among Animal Viruses
Source: bioRxiv. 2024 Mar 26:2024.03.25.586562. Preprint. [Version 2] doi: 10.1101/2024.03.25.586562 (PMC11071296; doi:10.1101/2024.03.25.586562)
Supplement: Supplement 2 [file media-2.zip › File2_Maps/uAdinto_sinocyclocheilus_cyprinidfish_LAVF01096556_17795.gb]

LOCUS       uAdinto17795ct_1       17795 bp    DNA     linear       01-JAN-2019
DEFINITION  [note: taxonomic lineage
            d_Viruses;-
            _Varidnaviria;k_Bamfordvirae;p_Preplasmiviricota;c_Polintoviricetes
            ;o_Orthopolintovirales;f_Adintoviridae]
            [isolation_source=original].
ACCESSION   
VERSION
DBLINK      BioProject: unknown
            BioSample: unknown
            Sequence Read Archive: unknown
KEYWORDS    .
SOURCE      Adintoviridae sp. ct2GAJ6 (unknown)
  ORGANISM  Adintoviridae sp. ct2GAJ6
            Unclassified.
REFERENCE   1  (bases 1 to 17795)
  AUTHORS   Taker,C.
  TITLE     Cenote-Taker 2 dummy template file. Do NOT submit
  JOURNAL   Unpublished
REFERENCE   2  (bases 1 to 17795)
  AUTHORS   Taker,C.
  TITLE     Direct Submission
  JOURNAL   Submitted (01-JAN-2019) Taker 2, Cenote, 1000 Circle St., Cenote,
            DC 31111, USA
COMMENT     ##Genome-Assembly-Data-START##
            Assembly Method       :: unknown_assembler
            Genome Coverage       :: 1x
            Sequencing Technology :: Illumina
            Annotation Pipeline   :: Cenote-Taker 3
            URL                   :: https://github.com/mtisza1/Cenote-Taker3
            ##Genome-Assembly-Data-END##
FEATURES             Location/Qualifiers
     source          1..17795
                     /organism="Adintoviridae sp. ct2GAJ6"
                     /mol_type="genomic DNA"
                     /isolation_source="unknown"
                     /collection_date="unknown"
                     /note="genome binned from sequencing reads available in
                     unknown;
                     derived from metagenome: unknown"
     CDS             complement(10..132)
                     /note="no search hits"
                     /codon_start=1
                     /transl_table=11
                     /product="hypothetical protein"
                     /translation="MLMSRNDPLDVCKIIDMLVEYMIEKNFVMCVKFLRYLDDI"
     CDS             complement(132..395)
                     /note="no search hits"
                     /codon_start=1
                     /transl_table=11
                     /product="hypothetical protein"
                     /translation="MCLLYKITDDESECYVNNKRLMKLKNQMCVVRGMSNDWCVMTTQ
                     CIANGYNPRMTVKNILELMPECEESLKIGNILCLCTYVTDVCV"
     CDS             complement(473..1117)
                     /note="no search hits"
                     /codon_start=1
                     /transl_table=11
                     /product="hypothetical protein"
                     /translation="MTQENTSAPPSSVCDDSASAPGTAPGNATWVNKFCTELGYHNLA
                     FLAKYSPPHAGPPDTTTSEAISDTVDGCIGVTGHMIIKAVVAIILEHLVDRQLKKDCY
                     GCQVDHPSQTQHSCLYEAPAYYFLGCFEQLSHKLSKPDLKLILARTLKLFGLTPHLQR
                     IQGVVDTVLCELRDEMYIVEGLAELRMKLEDETCEQAVYDAVDSWKKSAPADSD"
     CDS             complement(1159..1323)
                     /note="no search hits"
                     /codon_start=1
                     /transl_table=11
                     /product="hypothetical protein"
                     /translation="MSALEDIFSKIDKLFKWCEAFDRYNNIKVRLFHPEWCVSSRRGV
                     HVAPPTFYNH"
     CDS             complement(1311..1445)
                     /note="no search hits"
                     /codon_start=1
                     /transl_table=11
                     /product="hypothetical protein"
                     /translation="MITFIYFVATTARTYLNALGRYLKMIISNTIPLNFCFNGKTCLR
                     "
     CDS             complement(1483..1740)
                     /note="no search hits"
                     /codon_start=1
                     /transl_table=11
                     /product="hypothetical protein"
                     /translation="MSFIYLVIVFAVTTLTRPKDRLSTVDNDERFTYDTCDDPELFFT
                     VKDWCLFYNYVWRDLKDGCDDPLFIGEWNGITPGMRYRVLG"
     CDS             1773..1892
                     /note="no search hits"
                     /codon_start=1
                     /transl_table=11
                     /product="hypothetical protein"
                     /translation="MARHGPCFIFLGATVRSPIATSTLFSGVLGDDASAIVGE"
     CDS             1932..2036
                     /note="no search hits"
                     /codon_start=1
                     /transl_table=11
                     /product="hypothetical protein"
                     /translation="MRLGKDVILNIPLFKRMLTTSLGDYHSSAVRGGL"
     CDS             2026..2154
                     /note="no search hits"
                     /codon_start=1
                     /transl_table=11
                     /product="hypothetical protein"
                     /translation="MGCRCGLTYAFLSSFRVLTAACEDISDGNNVRCAGLFILFNL"
     CDS             2203..2295
                     /note="no search hits"
                     /codon_start=1
                     /transl_table=11
                     /product="hypothetical protein"
                     /translation="MPSILLLNGLIFFVLDHGEMSTFFILFSNW"
     CDS             2453..2599
                     /note="no search hits"
                     /codon_start=1
                     /transl_table=11
                     /product="hypothetical protein"
                     /translation="MLVLIRFYYFLERTVIILFLFHVCLMFFLKCVCVKTLIKTSLMD
                     RWGG"
     CDS             2663..2758
                     /note="no search hits"
                     /codon_start=1
                     /transl_table=11
                     /product="hypothetical protein"
                     /translation="MVGGGGFMRGNKSNLMSHSILYSLSDHQNQH"
     CDS             2792..2908
                     /note="no search hits"
                     /codon_start=1
                     /transl_table=11
                     /product="hypothetical protein"
                     /translation="MLAVSVLVLSVFSIRKHISCIKDCVYNIFQGDVVYKNH"
     CDS             complement(2957..3058)
                     /note="no search hits"
                     /codon_start=1
                     /transl_table=11
                     /product="hypothetical protein"
                     /translation="MSSVTAVMRAFLSSLSPLKSTIHVYICICITEN"
     CDS             complement(3095..3223)
                     /note="no search hits"
                     /codon_start=1
                     /transl_table=11
                     /product="hypothetical protein"
                     /translation="MKMVLLEKTKKLPLYFEMFIQMDPERRAFCYTGRTNPFKMFM"
     CDS             complement(3220..3309)
                     /note="no search hits"
                     /codon_start=1
                     /transl_table=11
                     /product="hypothetical protein"
                     /translation="MLLMTVCVSRPHRSCHFGLLRVVKGRGGR"
     CDS             complement(3359..3493)
                     /note="no search hits"
                     /codon_start=1
                     /transl_table=11
                     /product="hypothetical protein"
                     /translation="MTYNEIGDKSIKNINTLTLFWERKSSSCKHHDSSNEINKKICHV
                     "
     CDS             3538..3699
                     /note="no search hits"
                     /codon_start=1
                     /transl_table=11
                     /product="hypothetical protein"
                     /translation="MSGHTYCDMISRSVKIVYSVYCSSTRPCFSHSSHREREREHNTH
                     NTPGLNITH"
     CDS             3813..3923
                     /note="no search hits"
                     /codon_start=1
                     /transl_table=11
                     /product="hypothetical protein"
                     /translation="MASNISLFLSYSKVTENYVCSAVCMCPSGDEAIINS"
     CDS             3927..4019
                     /note="no search hits"
                     /codon_start=1
                     /transl_table=11
                     /product="hypothetical protein"
                     /translation="MFLKILMVRSLIRGVCPSGVCVTGCIPRYA"
     CDS             4042..4155
                     /note="no search hits"
                     /codon_start=1
                     /transl_table=11
                     /product="hypothetical protein"
                     /translation="MENQKRAVKHIDMSGLYAPKTPEKQWDEEMMENLTLG"
     CDS             4215..4796
                     /note="no search hits"
                     /codon_start=1
                     /transl_table=11
                     /product="hypothetical protein"
                     /translation="MKDEFFLISGRIFGYIFHKPSRTVTLYTSDETNKFVHGQDPCLV
                     FPDKDWQLFFNRIWKDLNDCGEEPLYVGEWDGVAPNIWYRVVGDHSQKNPDDCMYILA
                     CEDKTKLSGRSGGDQHKEYHEMFDLKFLFKWCDLHLLSALFSIVNKMFKWCDMHDGYN
                     KIKTRLFHPESYPGKSSGVLPSPPIYYSHYKEQ"
     CDS             4823..5287
                     /note="no search hits"
                     /codon_start=1
                     /transl_table=11
                     /product="hypothetical protein"
                     /translation="MSQEDSLRNDYAPFNLDAPDDNATDYIPTDERHSPDLHKDCLDK
                     FCTELGYRNLSYLKDLCTTSSHAGFDTTDGCFSGIGFKIIKATIVLLLQHIIDNKLRE
                     ECDGCVTDHPSQLQHSCLFEPDAYYFDSRFDELTRKLFKPDLQTIIDFTLRR"
     CDS             5294..5479
                     /note="no search hits"
                     /codon_start=1
                     /transl_table=11
                     /product="hypothetical protein"
                     /translation="MTNNNLRIQGTTGTILHELRDETFIVAKLQEIREKLLEESYKKV
                     VYEAVDLWQSSVSTPGP"
     CDS             5490..5957
                     /note="no search hits"
                     /codon_start=1
                     /transl_table=11
                     /product="hypothetical protein"
                     /translation="MGSVCSVKNFFRDLVFTPRYKEQMIEMILMAIDHGCEPEKDYEG
                     QTRRIKNLKKQMDVMRRTTDTWDVLIDMCINRSVPPAVMLRKILDEISATGQGIRVSE
                     VLCMCTYVTDVCVKLVSKNEKNMVCEMVEILVDYILDRGYMSCVNCLYWLDSL"
     CDS             6046..6183
                     /note="no search hits"
                     /codon_start=1
                     /transl_table=11
                     /product="hypothetical protein"
                     /translation="MSLCIQFEKTVLVTISIYFLIKDRNVVLVRVILLQTVEMSTCPS
                     S"
     CDS             6180..6524
                     /inference="protein motif PDB:4FW1_B"
                     /codon_start=1
                     /transl_table=11
                     /product="Integrase"
                     /translation="MKKVYYTPDNPGSLGGKKRLKDAVLKDTGIRLSDKQVSDWLAGE
                     DAYTLHRTAPINYKRNRVVVYGMDMQFQADLVDMSAYSLKRSSLYSKRGAFQRNCRRI
                     GVRNFLTNTFKI"
     CDS             6524..7063
                     /inference="protein motif PDB:4FW1_B"
                     /codon_start=1
                     /transl_table=11
                     /product="Integrase"
                     /translation="MKKHDVHHFATATDLKASVVERFNRPLKSRIWRFLTATNSQRYI
                     DVLQDIMQGYNSSYHRSIKMRPTDVGKENEGTVFQNLYGGMKNKNDHTIFKYKVGDVV
                     RIFKVRGPFAKGYEQNYTDEFFTISACIQRNPPVYRLSDYDGDVIDGVFYKEELQKII
                     VSKNKAFKVGTITPYLNIK"
     CDS             7069..7257
                     /note="no search hits"
                     /codon_start=1
                     /transl_table=11
                     /product="hypothetical protein"
                     /translation="MVRISKVRGPFAKGYEQNYTDEFFTISPKQGRSTLVLVKWLGWP
                     SKFNSYIDKKALLDLQKP"
     CDS             7305..7628
                     /inference="protein motif PFAM:PF01686.17"
                     /codon_start=1
                     /transl_table=11
                     /product="Penton"
                     /translation="MDDRGFYVTLACNSSLSVYPENRISSYTTRLAKTINLKGEWQVG
                     LAEIEYPRRWYTLKDDDGVFSMHVLPAPSQKHANKPGETVFKELSELSVSRRLQINGG
                     YYENV"
     CDS             7625..7777
                     /note="no search hits"
                     /codon_start=1
                     /transl_table=11
                     /product="hypothetical protein"
                     /translation="MSSDHCDKCTYCTSGCNRLRSIKKQSPTGRKAQHFGKLLRETSR
                     NFRYET"
     CDS             7767..8138
                     /note="no search hits"
                     /codon_start=1
                     /transl_table=11
                     /product="hypothetical protein"
                     /translation="MKPDVALGRDAYHEKANFTMSVITDAPHQADINAGFYTMYVYTD
                     IIEYQSVGDSYVPLLRCVHITRGNNDTVRYDKPHYASVNKSLITDISVELKDDQNREI
                     PFSYWKVIVKLHFRPVKQSVL"
     CDS             8165..8347
                     /note="no search hits"
                     /codon_start=1
                     /transl_table=11
                     /product="hypothetical protein"
                     /translation="MNANDYVDYYRNQAGGGLPGYAGGAVMYGAGLGGLFRGLFRMAV
                     PLLKRGLVRERLNLQV"
     CDS             8477..8662
                     /note="no search hits"
                     /codon_start=1
                     /transl_table=11
                     /product="hypothetical protein"
                     /translation="MALLHRMSGECIKSELDLFTVPLMQMVIEKNAYLEVPPLSAISD
                     SSPSEFLSRGPVKITST"
     CDS             8832..9347
                     /inference="protein motif PDB:5TIP_B"
                     /codon_start=1
                     /transl_table=11
                     /product="Major Capsid Protein"
                     /translation="MYLLNYSKDALESLFSAGLFFKDTAGHMDETDPVGRNVGLTKRS
                     IYTTGSKVVELLAPIHSDIFFQEKLMLNGVDIKIRMIRGKDEFCLMSDDAYKLNIVSA
                     SLFVKKVSVSPSVRLAHAQALLSTTAKYPIDRVCLKNFSIPAGSRVSNQENLFLGTLP
                     KSIVRYRILLI"
     CDS             9426..9962
                     /inference="protein motif PDB:4EKF_A"
                     /codon_start=1
                     /transl_table=11
                     /product="Adenain"
                     /translation="MNTVQLTAIMDKISCNTHFLGVLPSDHLPENPLRTFPAIMVINT
                     HPSDMPGEHWIAAYLTREGSGCFFDSFSNAPDYERFPATIKNFLISNVPIVLYSTKRV
                     QDFTSDACGQHCVFFLYHLARGRDYNYVMNLYSDDYIKNDKMVTVFVKRLGSNACNEK
                     MLPCTHCVQTCNTAMSHD"
     CDS             9975..10118
                     /note="no search hits"
                     /codon_start=1
                     /transl_table=11
                     /product="hypothetical protein"
                     /translation="MCLIINKTLQTDICFPVFYSKIFKQLLYTSLHRDIHLKKIHLKK
                     IHH"
     CDS             complement(10115..10231)
                     /note="no search hits"
                     /codon_start=1
                     /transl_table=11
                     /product="hypothetical protein"
                     /translation="MRPSKKSVKKRISRTTALRTDEPMFKSPSLDRRQWLEF"
     CDS             complement(10218..10880)
                     /note="no search hits"
                     /codon_start=1
                     /transl_table=11
                     /product="hypothetical protein"
                     /translation="MEYAEKMYLVPQNQLDILKFGTTRENIQQVVENDLDMAIRNILL
                     RTDMDQREKAKLYSNILTRFLTIVKQGDCESSVLTLSLPNHDTGHKDDRVATTTKDNE
                     GSEDVVAEVLKNVPSRSVKNSRYILDKMSKAKGLSSWNKSGEFVFKGRVIPGSHMLDL
                     LKNVTAPHQVRDDRRPLGWSEFLQSFVKLNIPYSTIPNHHVRRMIQSWSDLSHTGTYE
                     TF"
     CDS             complement(10883..11218)
                     /note="no search hits"
                     /codon_start=1
                     /transl_table=11
                     /product="hypothetical protein"
                     /translation="MSAKLCKHLPLLKMLHKATPKQRCLILHSSSDELILALCKVALN
                     ILYGTIPINRQQYQKLKRRKSEIKFLANKKIGITAKKRVFNQNGGFLLPLLSVAVPFI
                     SSLISSREG"
     CDS             complement(11228..11419)
                     /inference="protein motif PFAM:PF04665.11"
                     /codon_start=1
                     /transl_table=11
                     /product="DNA Packaging protein"
                     /translation="MVLAKQMYPTNAKYFMEGYQDATSQPYGYLMIDYQAKTPEQYWL
                     RTGLLSDRQVVYIQKKRRI"
     CDS             complement(11470..11616)
                     /inference="protein motif PFAM:PF04665.11"
                     /codon_start=1
                     /transl_table=11
                     /product="DNA Packaging protein"
                     /translation="MMHDMMSEASGNGQVEKVFTQFVHHRNLSAIYIVQNYSLKVNQA
                     EPSS"
     CDS             complement(11621..12073)
                     /inference="protein motif PFAM:PF04735.11"
                     /codon_start=1
                     /transl_table=11
                     /product="Superfamily 3 helicase"
                     /translation="MDKLGDRVLYSDTDSVIFVSRDGDWMPPLGDHLGELTDEIGGDD
                     YITEFCSSGPKSYGYRTAKGKVCMKAKGITLNARNSQAIRLDSLIGLVNGYVTSHDDT
                     QYILASAENIMRDKKLLTLHSKSVEKKFKVVYNKHRLLPDFNTLPYGY"
     CDS             complement(12073..12231)
                     /note="no search hits"
                     /codon_start=1
                     /transl_table=11
                     /product="hypothetical protein"
                     /translation="MFIGAFTTAYARLELYDLMDKLGDQVLYSDTDSVIFVSRDLQWL
                     MPDWSCTT"
     CDS             complement(12254..12904)
                     /inference="protein motif PDB:2PYJ_B"
                     /codon_start=1
                     /transl_table=11
                     /product="DNA polymerase B"
                     /translation="MDADKTSYIREYYEKEGIHLDPEKISHNPAQRSINKLLLNSLWG
                     RFSMREDLAQTILVKDPEEFTSIVFGKTDTLKYFTFVSDDVALVQHFPQRTDTLFCDY
                     VKKFLRLKQQASGYPSNVIMDADKTSYIREYYEKEGIHLDPEKISLNPAQRSINKLLL
                     NSLWGRFSMREDLAQTILVKDPEEFTSIVFGKTDTLKYFTFVSDDVALVQHRPQRG"
     CDS             complement(12958..13437)
                     /inference="protein motif PDB:2PYJ_B"
                     /codon_start=1
                     /transl_table=11
                     /product="DNA polymerase B"
                     /translation="MKQTDPSVMAFMSTYSAPERLKPRDTLFGGRTNAYKLYHKATQG
                     EKISYVDFTSLYPFCQARKSYSIGHPQIIFNDFELIENYYGLIKATVYPPRKLLHPVL
                     PYRCLGKLMFPLCRTCAHAENQTSSCNHTEEERALSGPRSMKFGISRKGRVRCFAIT"
     CDS             complement(13473..14342)
                     /inference="protein motif PFAM:PF04735.11"
                     /codon_start=1
                     /transl_table=11
                     /product="Superfamily 3 helicase"
                     /translation="MINRQESFHEVLILEYFCKAGLTLDIIMQGCKLIFMYDEAFAQR
                     YIDSYSFIPMALSKMPAALNLTTTENCYFPHHFNRQENENYVGPYPDKKFYSYENMSD
                     KDQAKFNEWYSTASGKFFHFRKELYAYGMNDVVLLREACMKYREAFIDCTEIDPFSFT
                     TLVSCCMGVFKTHYLARDTLALTHNNMYVQHSKTYSNVSIEWLEYVKKTRNLDIHNAL
                     NHGEVQIGRYFLDGYYEQDRTRYGLEFNGCLFHGHECRFEPHNTHPLSGIPFGVLRRR
                     FDDKVEILQNITA"
     CDS             14316..14453
                     /note="no search hits"
                     /codon_start=1
                     /transl_table=11
                     /product="hypothetical protein"
                     /translation="MKRLLTVNHLFAQSIKSFINIVVLPVVWQRFSFVFLNRFLKSER
                     L"
     CDS             14530..14634
                     /note="no search hits"
                     /codon_start=1
                     /transl_table=11
                     /product="hypothetical protein"
                     /translation="MRRSRSPSVEQKELKLKVVCQEHSHICKLKILLS"
     CDS             14671..14928
                     /note="no search hits"
                     /codon_start=1
                     /transl_table=11
                     /product="hypothetical protein"
                     /translation="MIRVTIARSLFFLSGATDDSSASLSRFCVSALLGPGLCSSSSSF
                     SSVRSIILFCTTPVGRSVKIILFCTTPVGRSVKIIKEIKMI"
     CDS             complement(14939..15133)
                     /note="no search hits"
                     /codon_start=1
                     /transl_table=11
                     /product="hypothetical protein"
                     /translation="MDELTFEQFELYGKTDRVFITFLIFIDVFNYDLYIIFYFQRERQ
                     TITEVETQAVSINIFMSYSL"
     CDS             15175..15285
                     /note="no search hits"
                     /codon_start=1
                     /transl_table=11
                     /product="hypothetical protein"
                     /translation="MFVLYIKRCEKTTTFCYLITISIYNYLLISPINCRW"
     CDS             complement(15331..15429)
                     /note="no search hits"
                     /codon_start=1
                     /transl_table=11
                     /product="hypothetical protein"
                     /translation="MWFDYNLYRLFVCCVLALASHGHQSLLGDIRR"
     CDS             15668..15793
                     /note="no search hits"
                     /codon_start=1
                     /transl_table=11
                     /product="hypothetical protein"
                     /translation="MCKNLESIYFIDLKYHCIMKQNRRIQCFSIDKIFKGIRKLT"
     CDS             15797..15904
                     /note="no search hits"
                     /codon_start=1
                     /transl_table=11
                     /product="hypothetical protein"
                     /translation="MQGANPRRGIRLHCRQTAIPLLHRTARETGEIKRL"
     CDS             complement(15946..16095)
                     /note="no search hits"
                     /codon_start=1
                     /transl_table=11
                     /product="hypothetical protein"
                     /translation="MTSYLCVSLTYSKIIYFGLYLTGLKLIFAKPFPPKVFLYVLFKI
                     FLYVL"
     CDS             16108..16221
                     /note="no search hits"
                     /codon_start=1
                     /transl_table=11
                     /product="hypothetical protein"
                     /translation="MCALLRPVILAGNYSAAPGVSSNISKGLIYHNYSKFK"
     CDS             16380..16472
                     /note="no search hits"
                     /codon_start=1
                     /transl_table=11
                     /product="hypothetical protein"
                     /translation="MYYNKTIVKTIQPRDNSIMTRIYYFSIRMD"
     CDS             16612..16755
                     /note="no search hits"
                     /codon_start=1
                     /transl_table=11
                     /product="hypothetical protein"
                     /translation="MNCPETNCYLLKTRGFKVFFITLLGSYGKVVKEKRKRKRALHYL
                     YSF"
     CDS             complement(16761..16952)
                     /note="no search hits"
                     /codon_start=1
                     /transl_table=11
                     /product="hypothetical protein"
                     /translation="MHDNAFIIEYERPLLGRRKTTALTRNYIADLFIHFPILKQNINI
                     LKQDIYLFYPNLLFIECYI"
     CDS             complement(16945..17070)
                     /note="no search hits"
                     /codon_start=1
                     /transl_table=11
                     /product="hypothetical protein"
                     /translation="MSVKKFLFCEQSCCKTKLLVIIYTYVNSSECTNTIFAAEYA"
     CDS             complement(17085..17213)
                     /note="no search hits"
                     /codon_start=1
                     /transl_table=11
                     /product="hypothetical protein"
                     /translation="MYIFYAQDNFTGPMFKRYIKCLYLKQHVMLYDNHASNIKTII"
     CDS             complement(17330..17476)
                     /note="no search hits"
                     /codon_start=1
                     /transl_table=11
                     /product="hypothetical protein"
                     /translation="MLRFVKITTRPLYICFGFNSDDINIVSCHGCNLYIPKLFSQPFQ
                     DLFM"
     CDS             complement(17557..17793)
                     /note="no search hits"
                     /codon_start=1
                     /transl_table=11
                     /product="hypothetical protein"
                     /translation="-
                     TRTTADQWTVTVWHGVSHYFAVSIRTSCGPGFRNVLIIQLILHLFTRFKYYLDLFHFR
                     VLGAQCFGYKDHDRLSFLF"
ORIGIN      
        1 acaataacat tatatatcat ctagatatcg aaggaatttc acacacatta caaaattttt
       61 ctctatcatg tattcaacta acatgtcaat aattttacat acatccaacg gatcatttct
      121 tgacatcagc atcacacaca cacgtcggtt acataagtac agagacataa aatgttgcct
      181 attttaagac tttcttcaca ttcaggcatg agttcgagaa tgtttttaac agtcatgcgg
      241 gggttatacc cgtttgcgat acattgggtt gtcataacac accaatcgtt cgacataccc
      301 ctcacaacgc acatttgatt ttttaatttc attaaacgtt tattattcac ataacattca
      361 ctctcatcat cggtaatctt atacaataaa cacattatct cgctcttaat tcactgttta
      421 aataagagtt ttgccagaca ggttgtgttg cagaggtttc ccatggctct ggttagtcag
      481 agtccgcagg tgcactcttc ttccagctgt caacagcgtc gtaaacggcc tgctcgcagg
      541 tttcatcctc aagtttcatc ctgagttcag ccaagccttc cactatgtac atctcatctc
      601 tgagctcaca cagaacagtg tcgacaacac cctgaattct ttgcagatgc ggtgttaaac
      661 cgaacagttt caaggttcgg gccagaatga gttttagatc aggtttagac agtttatgcg
      721 acagttgttc aaaacacccc agaaaatagt acgcaggtgc ctcatagaga catgaatgtt
      781 gtgtttgcga aggatgatcg acctgacaac cataacaatc tttcttcagc tgcctgtcaa
      841 ccagatgttc cagaattatg gcaacaacag ctttaatgat catatgaccg gtcacaccga
      901 tgcagccgtc gactgtgtcc gagatggctt cagaagttgt agtgtcaggt ggcccagcgt
      961 gaggagggct gtactttgcc aggaaagcga gattatggta gccgagttct gtacagaatt
     1021 tgttcaccca ggtagcattg cccggcgccg tccccggtgc ggatgcggag tcgtcgcata
     1081 cagaactagg aggagctgaa gtattttctt gggtcatgtt ggtggcgata tagcttgaga
     1141 gtacggggtc gtctgtattt aatgattata gaatgtaggc ggagctacat gaacccctct
     1201 ccgactggac acgcaccatt cagggtgaaa caatctcact tttatgttgt tgtatctgtc
     1261 aaacgcctcg caccacttaa acaatttgtc tatcttactg aatatgtctt ctaacgcaga
     1321 cacgtctttc cattgaaaca aaaatttaat ggtatagtat ttgagatgat catcttcaga
     1381 tatcggccaa gcgcgttcag gtaggtccga gctgtggtcg ctacaaagta tataaatgta
     1441 atcatcagcg tacttgttaa cgtgatcact ccgagcactc cgttaaccga gcactctgta
     1501 ccgcatacct ggagtgatac cattccactc ccctatgaac agagggtcat cgcacccatc
     1561 ttttagatca cgccagacat agttgtaaaa taaacaccaa tcttttacgg tgaaaaacag
     1621 ctcagggtcg tcgcacgtgt catacgtgaa cctctcatca ttgtcaacgg tactcagtct
     1681 gtcctttggt cttgtcaaag ttgtaactgc aaatacgatt accagataaa tgaaactcat
     1741 acttaacatt atccaaaggt tcgtgaagga atttggctag acacggtcca tgtttcatct
     1801 tcctcggtgc cacagtaaga tcacccatag caacctcaac actcttctca ggagttttag
     1861 gtgatgatgc ctcagccatt gttggagaat aattttctgt ttttccaatt cacaaaatct
     1921 ctgtttgtat tttgcgtcta ggtaaggatg ttattctcaa catacccctt tttaaacgta
     1981 tgttaacaac cagtttgggt gactatcact cctccgctgt taggggtggg ttgtaggtgt
     2041 ggcctgacct acgcgttcct gagctcattc cgggttttga cagcagcgtg tgaggatata
     2101 tctgacggaa acaacgtaag atgcgcgggt ctttttattt tgtttaactt atgacaaact
     2161 ctaactagtt ttaaattgta acggtagagt acaacataga ctttgccaag tatcttattg
     2221 cttaacggtc tgatattttt tgttttagat cacggtgaga tgtcaacatt ttttatttta
     2281 ttttctaact ggtaacaaac tctaaatagt tttaaaattt taacagaaaa actgatgtat
     2341 tgtttaacga acgtatctga tacttttttt tatagttggt caactttttt cttttatttt
     2401 ctaacttgta acaaactcta actagttttt aaattgtttt aacaacactt aaatgctcgt
     2461 cttgatccgt ttttactatt ttctggaaag aacagtcatt atattatttc tattccatgt
     2521 atgtttgatg tttttcttga aatgtgtgtg tgtaaaaact ttaataaaaa cttcccttat
     2581 ggatcgttgg ggtggataaa cacatgtccg gttagatggg tggggggttg tacatgagag
     2641 gtgtccaaac aggtgtccat ttatggtagg aggagggggg tttatgaggg gcaataaatc
     2701 aaatttgatg tcacatagta tcctatactc tctctcagac catcaaaatc aacattaaaa
     2761 cgttcacaat agtctagaaa agaggatttc agtgttagcc gtatcagtat tagtattatc
     2821 agtattcagt attagaaaac atatttcctg tataaaagac tgtgtctata acatttttca
     2881 aggggatgta gtgtataaaa atcattaata taatgtaaat atgaatataa agggttctaa
     2941 atataatgta gaaactttaa ttttctgtga tacagataca aatataaaca tgaattgtgc
     3001 ttttgagcgg tgacagagaa cttaggaatg ccctcattac agccgtgaca gaagacaata
     3061 ttttttcatg gtcacggata gaatagcgac gcgtttacat aaacatctta aagggattag
     3121 ttcgccctgt gtagcaaaag gcccgtctct cgggatccat ctggataaac atctcaaaat
     3181 agaggggtaa cttttttgtt ttttcaagca aaaccatttt catcttcccc ccctcccttt
     3241 cacaactcgc agcagaccga aatgacagga gcggtggggg cgcgacacac agacagtcat
     3301 gagcagcaca caggcggagc gggagagaga gggtgagaga gcgatactga tttaaagttt
     3361 aaacatgaca aattttttta ttaatttcat ttgaagaatc gtgatgcttg cacgaggaag
     3421 actttctctc ccaaaataat gtaagggtat ttatattttt tattgattta tccccaattt
     3481 cattataagt catgttacat attttattta aattatttta tacaaccatc agattatatg
     3541 agtggtcaca catattgtga tatgatctca cgatctgtta aaattgttta ttctgtttat
     3601 tgttcatcaa ctcgtccttg tttttctcac agctcccata gagagagaga gagagagcat
     3661 aacacacata acacacctgg cttaaacata acacactaat acgcttctaa tattcaaatc
     3721 cgttaaagga tttttaggct gcattaatta ggtcaaccgg aaccgggaac acttcccata
     3781 acacccgatg tacttgctac atcgttagaa gaatggcatc taatattagt ctgtttctct
     3841 cttattccaa ggtcaccgaa aattatgttt gttcagctgt atgtatgtgt ccgagcggtg
     3901 atgaagcaat aattaactcc tgaagaatgt ttttgaagat tttaatggtc cgttccctca
     3961 tccgaggggt ttgtccatct ggggtctgtg tgaccggttg cattccaagg tatgcttaga
     4021 taaatagacc ctggcacttc tgtggaaaat cagaaaagag ctgtgaaaca catagacatg
     4081 tcaggtttat atgcacctaa aactcccgag aagcaatggg atgaagagat gatggaaaat
     4141 ctgactttgg gctgagaaag ccgtacaacg caaatttgta tttgacaaag tttctccaca
     4201 aaaatacgga ttgtgtgaaa gacgaattct ttctgatcag cggtcgcata tttggttata
     4261 tatttcacaa accgtctcga acggttacgc tctacacatc tgacgagacc aacaaatttg
     4321 tgcatggtca agatccctgc ctggtatttc ctgataaaga ctggcaatta tttttcaatc
     4381 gtatctggaa agatttgaac gattgtggag aagagccttt gtacgtgggg gaatgggatg
     4441 gggttgcccc gaatatctgg tacagagtgg tcggtgatca ctcccaaaag aacccggacg
     4501 actgcatgta catattagcc tgcgaagaca agacaaagct tagcggtcgt tcggggggtg
     4561 accaacataa ggaatatcac gaaatgttcg acctgaaatt tttgttcaag tggtgcgatc
     4621 tgcatctgct gagtgctctt ttttcgatcg taaacaaaat gttcaagtgg tgtgacatgc
     4681 acgacggata taacaaaatt aaaacgaggc tgtttcaccc cgagagttac cccggcaaaa
     4741 gttcaggggt gttgccgtcc ccgcccattt actacagcca ttataaagaa cagtaagtac
     4801 atccccacaa cacatttcca acatgtctca agaagactct ttacgaaatg attacgctcc
     4861 tttcaacctc gatgctcctg atgataatgc tactgattat attccgacag acgaacgcca
     4921 ctcacccgac ctgcacaaag attgcttgga taaattctgc acggagctcg gatatcgcaa
     4981 cctgagctac ctaaaggacc tgtgcactac atcatcccac gcaggattcg acaccacaga
     5041 cggttgtttc agtggtatcg ggttcaaaat cataaaagcc acgatcgtgc tgctgctgca
     5101 gcatatcata gacaacaaac tgagggagga gtgcgatggt tgtgttaccg atcacccaag
     5161 ccagctgcaa cattcctgtc tgtttgagcc tgacgcatac tatttcgact cacgcttcga
     5221 tgagttgacc cgcaaactgt tcaaacctga tcttcagacc attatcgact tcactctacg
     5281 acgctgaggt ttaatgacca acaacaacct gaggattcaa ggaactaccg gcactatcct
     5341 gcatgaatta agagacgaaa cattcatcgt cgcaaaactg caagagatca gggaaaagct
     5401 gctggaagaa tcctacaaga aagtcgttta cgaagccgtg gatctctggc aaagcagcgt
     5461 gtctacccct ggaccgtgag cgcaacaaca tggggtccgt gtgtagtgtg aagaattttt
     5521 tcagagacct tgtgtttacc ccccgttata aagagcagat gatcgaaatg atactcatgg
     5581 ctatcgatca cgggtgtgaa cctgagaaag attacgaggg acagacaaga cgtataaaaa
     5641 acctcaagaa acaaatggac gttatgagga gaactacgga tacatgggat gtattgatcg
     5701 acatgtgtat taacagatct gttccacccg ctgtaatgct cagaaaaatt ctagatgaga
     5761 tatccgcaac cggtcaaggg atacgagtta gcgaggtact atgtatgtgt acgtatgtaa
     5821 ctgatgtatg tgtgaagctt gtttcaaaaa atgagaaaaa catggtctgc gaaatggttg
     5881 aaattctggt cgactacata ctagatcggg ggtatatgtc gtgtgtaaat tgcctttact
     5941 ggttagacag tctgtaacat cattctagca attttattat tattattatt attacatcat
     6001 accttcatta tgtatccaat ttgaatatgt aaccaatttt tattcttgtc attatgtatc
     6061 caatttgaaa aaactgttct tgtcactatc tctatatatt ttttaataaa agacagaaac
     6121 gttgttcttg tacgtgttat tcttttgcag acggtcgaaa tgtcgacatg tccgagctca
     6181 tgaaaaaagt ttattacact cctgataacc ccggatcttt aggaggtaaa aaacggttaa
     6241 aagatgcggt cttaaaggat acaggcatcc gtctgagcga taaacaggtc tcagactggt
     6301 tggctgggga ggatgcgtac acattacaca gaacagcccc tataaactac aaacgtaata
     6361 gagtcgtggt ctatggtatg gatatgcagt tccaagcgga tctagttgac atgtcggcat
     6421 actcactaaa gcgttcaagt ctatactcga agaggggcgc attccaaaga aattgcagac
     6481 ggataggggt acggaatttt ttaacaaaca ctttcaagat ttaatgaaaa agcacgacgt
     6541 tcatcatttt gctacagcta ctgatctgaa ggccagcgtc gtggaacgat ttaatagacc
     6601 gttaaaaagc cgaatttgga gatttttaac agccacaaat tcacagagat acatagatgt
     6661 tttgcaagat attatgcagg ggtacaactc cagttaccat agaagtatta agatgagacc
     6721 gacggacgtc ggcaaagaaa acgaaggcac cgtatttcaa aacttgtatg gcggtatgaa
     6781 gaataagaac gatcacacca tatttaaata taaagtaggg gatgtggtca ggatttttaa
     6841 agtacgaggg ccgttcgcca agggttatga acagaactac accgatgaat ttttcactat
     6901 ctcagcgtgt attcagcgta atccacctgt ttacagactc tctgattatg acggcgacgt
     6961 catcgatggg gtgttttaca aagaagagtt acaaaaaata atcgtgagca aaaacaaggc
     7021 gtttaaggtg ggaacgatca caccgtattt aaatataaag taggggatgt ggtcaggatc
     7081 tctaaagtac gagggccgtt cgccaagggt tatgaacaga actacaccga tgaatttttc
     7141 actatctccc ctaaacaggg gagatctacg ttagttttag tgaaatggct aggatggcca
     7201 tcgaaattta atagctatat agacaaaaaa gcattgttgg acttgcaaaa accttaaaac
     7261 actcatgtct ttaccaaaag atctcatttg agcaaaggtt taccatggat gatcgcggtt
     7321 tctacgtcac gttggcgtgc aactcttctt tgtcagttta tcctgaaaat cgcatatcta
     7381 gttatacgac caggttagcg aaaactataa acctgaaagg agaatggcaa gtaggccttg
     7441 ctgagattga atatcctaga cgttggtaca cccttaaaga cgacgatggg gttttcagca
     7501 tgcacgtctt accagcaccg tcccagaaac atgcgaataa accaggcgaa accgtgttta
     7561 aagagttatc agagctttcc gtatcaagga gactccaaat aaacggtggg tactacgaga
     7621 acgtttgagc agtgatcact gcgataaatg cacttattgc accagcggct gtaataggtt
     7681 acgatcgatt aaaaaacaaa gcccaactgg tcgcaaagcc caacatttcg gtaagcttct
     7741 acgggaaact agccgcaatt ttaggtatga aacctgacgt ggctttagga cgtgacgcct
     7801 accatgaaaa agccaatttt acaatgagcg ttatcacgga cgctcctcat caagccgata
     7861 tcaacgcggg gttctatacg atgtatgttt ataccgacat tatcgaatac caatcagtgg
     7921 gggattcgta cgtccccctt ttaagatgcg tacatataac gaggggaaac aatgataccg
     7981 ttagatacga caaaccccat tacgcatcgg tcaacaagtc tctcatcacg gacatctccg
     8041 tagaattaaa ggacgaccaa aaccgcgaaa taccattttc ttactggaaa gtcattgtaa
     8101 aactacactt tagacctgtg aaacaatccg tactttagaa atgtcttatt acaccccacg
     8161 agggatgaac gcaaatgact acgtcgacta ttatcgaaat caggcggggg gtggtctacc
     8221 cggatatgcc ggaggtgcag ttatgtacgg agctggccta ggaggacttt tcagaggtct
     8281 gtttagaatg gcagtgccat tgttaaaaag ggggctcgta agagaacgtc taaacctcca
     8341 ggtataagga ggcgtggtca ttcaataaag aaaacaaagc gaggccccaa gaagatctca
     8401 gtcacgcgca gaaagcgtaa gaagactgtg aagcgaaacg tagctgttaa aagatccgta
     8461 aaaaccatat tctagcatgg cgttactgca ccgcatgtcg ggagagtgta ttaagtccga
     8521 gctggatttg tttacagttc cgctgatgca gatggttatc gagaaaaacg cctatttaga
     8581 agtaccacct ttatcggcta tatcggactc gtcgccttcg gagtttttat cgcggggacc
     8641 ggtgaagatt acgtcgacct aaataacacg ttttttctac gtcttaaaat cacaagacct
     8701 aatgggggcg atatcccaga ccccgcaaag gtagccctaa taaattaccc cggagctact
     8761 atattttcac aagttgacat cagtctcggc gatcgcctga tatcacagag ttcgagcact
     8821 tacccctacc gatgtatctt ctcaactaca gcaaagatgc tctggaatcg cttttctcag
     8881 ccggtctgtt tttcaaagac acggcgggtc acatggacga aaccgatcct gtggggcgta
     8941 acgtggggct gaccaagaga tcgatctaca ctaccggtag taaggttgtg gagctgctgg
     9001 cgcctattca cagcgatatt ttctttcaag aaaaattaat gctaaacggc gtcgacataa
     9061 aaatacgaat gatcagaggc aaagacgaat tctgtctgat gagcgacgat gcctataaat
     9121 taaatatagt gtcagcctcc ctttttgtca agaaagtgtc cgtatcaccg tccgtgagac
     9181 tggcgcatgc ccaggcattg ctctcaacca ctgccaagta ccctatagat agggtctgcc
     9241 taaaaaattt ctccatacct gctggatcca gagtatcaaa tcaggaaaat ttgtttttgg
     9301 ggacgttacc aaaatctatc gtccgctacc gcatactatt aatctaatcg tttacgctgt
     9361 gtttgacagt atcatcgaag tgtctaaccg tagacaggtc ctggtcgatt actactgaac
     9421 agaaaatgaa cacggtgcag ctcacagcta tcatggacaa aatttcatgt aacactcatt
     9481 ttcttggagt tcttccgagc gatcacctac ctgaaaatcc gttaaggacc tttccggcca
     9541 ttatggtcat taacacgcac ccttcggaca tgcctggtga acactggatc gctgcttatt
     9601 taactagaga gggttccggc tgttttttcg atagcttcag caacgctcct gactacgaac
     9661 gctttccagc caccatcaaa aactttttaa tatccaacgt gcccatcgtg ttatattcta
     9721 ccaaaagggt tcaggatttt acgtcggatg cttgcggaca acactgtgtg tttttcctgt
     9781 atcacctagc tagggggcga gactataact acgtgatgaa tttgtacagc gatgattata
     9841 ttaaaaatga taaaatggta acggtctttg tgaaaagact tggatctaat gcttgtaatg
     9901 aaaaaatgtt gccatgtact cattgtgtgc aaacctgtaa taccgctatg tcgcatgatt
     9961 gaattatcca ttgtatgtgt ttgattataa ataaaacact tcaaaccgac atctgttttc
    10021 cagtctttta ttcaaaaata ttcaaacagt tgttatacac atcacttcac agagacatac
    10081 atttaaagaa aatacattta aagaaaatac atcattaaaa ttctaaccat tgtcttcgat
    10141 cgagagacgg tgatttgaac atgggttcat ccgtcctcag agctgtagta cgcgaaattc
    10201 tctttttgac agacttttta gaaggtctca taggttccgg tgtgtgagag atcgctccag
    10261 gattgtatca tacgtctaac atgatgattc ggtatggtag aatacggtat gtttaatttg
    10321 acaaacgatt gtagaaactc cgaccatcct agaggtctcc tatcatcccg gacctggtgc
    10381 ggggctgtaa cattttttaa caaatcgagc atgtgcgacc cgggtatgac tctaccttta
    10441 aacacaaatt cacccgattt gttccaagag ctgagtcctt tagctttaga cattttgtct
    10501 aatatgtatc gactgttttt cacgcttctc gacggcacgt tcttcagaac ttcagctacg
    10561 acatcttccg aaccctcgtt atctttggtg gtagtagcga cgcgatcgtc tttatggccg
    10621 gtatcatgat ttggtaacga gagcgttaaa acagagctct cacaatcacc ttgtttaacg
    10681 atcgtcaaaa acctcgttag gatgtttgag taaagtttgg ctttttcacg ttgatccata
    10741 tcagtcctga gtaaaatatt tcttatggcc atgtccagat cgttctctac gacctgttga
    10801 atgttctctc gagtggttcc gaatttcaaa atatccagct ggttctgggg gacgagatac
    10861 atcttctcgg catattccat gttcaaccct ctctagatga tattaaactg gaaataaagg
    10921 gtactgcgac acttaggagt ggtaaaagaa agccgccgtt ctggttgaaa actcgtttct
    10981 tggcggttat accgattttc ttattggcga gaaatttaat ttctgatttt ctccttttca
    11041 gtttttggta ttgctgacgg ttgatcggaa tcgtaccgta aaggatgttt agcgccactt
    11101 tgcagagtgc taaaatgagt tcgtcagacg acgagtgtaa aataagacat cgttgtttag
    11161 gcgtagcttt atgtaacatc tttagcaggg gtagatgctt acaaagcttg gcggacatgt
    11221 cgaatgatca gattcttctt tttttctgga tgtagaccac ttggcgatcg gaaagcaacc
    11281 ccgttctgag ccaatattgt tccggtgttt ttgcttgata gtctatcata aggtatccgt
    11341 aaggctgact cgtagcgtct tgataaccct ccataaagta tttcgcattg gtcggataca
    11401 tctgcttcgc taataccatc acctgattag cgtcccgggg atttttaaac aaaatttaat
    11461 aattagtgtt caagatgatg gttctgcttg atttaccttg agcgaataat tctgtactat
    11521 ataaatagca ctaagattac ggtgatgtac aaactgcgtg aagacttttt cgacctgacc
    11581 gtttccgcta gcttcgctca tcatatcgtg catcatcgaa tcagtagcca taaggaagcg
    11641 tgttgaaatc gggtaaaagt ctgtgcttat tatacaccac tttgaacttt ttctcgactg
    11701 acttgctgtg cagcgtgaga agctttttat ccctcatgat gttttcagca ctagccaaaa
    11761 tgtattgtgt atcgtcatga gacgtcacat agccattaac cagaccaatc agggaatcta
    11821 agcggatagc ttgggaattt ctagcgttca gcgttatacc cttagccttc atgcacactt
    11881 ttcccttggc agtacgatag ccataagatt tcggtccact agaacagaac tctgtgatgt
    11941 aatcgtcgcc ccctatttcg tccgtcagct cccccaaatg atcccccaga ggaggcatcc
    12001 agtcgccgtc cctagacaca aaaatgacgc tgtcggtgtc cgagtataat actcggtcgc
    12061 cgagtttgtc catcaggtcg tacagctcca gtcgggcatg agccattgta aatccctaga
    12121 cacaaaaata acgctgtcgg tgtccgagta taatacttgg tcaccgagtt tgtccatcag
    12181 gtcgtacagc tccaggcggg cgtaagccgt tgtaaaggct cctataaaca tgttaatgtt
    12241 acgcgtctga cgatcatccc ctttgggggc gatgctggac aagcgctacg tcgtctgaga
    12301 cgaatgtgaa gtatttcagg gtatcggttt taccaaaaac gatactggtg aattcttcag
    12361 gatctttcac aaggatggtt tgtgctaaat cctccctcat agagaatctc ccccataaac
    12421 tattgagcaa tagcttgttt atagacctct gagcggggtt gaggctgatc ttttcaggat
    12481 cgaggtgaat tccctctttt tcataatatt cgcgaatgta agacgttttg tcggcatcca
    12541 tgatcacgtt tgacggatag ccggacgctt gctgtttcaa acgcagaaac ttttttacgt
    12601 aatcgcaaaa cagcgtatca gtccgttgtg ggaaatgctg gacaagcgct acgtcgtctg
    12661 agacgaatgt gaagtatttc agggtatcgg ttttaccaaa aacgatactg gtgaattctt
    12721 caggatcttt cacaaggatg gtttgtgcta aatcctccct catagagaat ctcccccata
    12781 aactattgag caatagcttg tttatagacc tctgagcggg gttgtggctg atcttttcag
    12841 gatcgaggtg aattccctct ttttcataat attcgcgaat gtaagacgtt ttgtcggcat
    12901 ccatgatcac gtttgacgga tagccggacg cttgctgttt caaacgcaga aacttcttta
    12961 cgtaatcgca aaacagcgta cccgtccttt gcgggaaatg ccaaacttca ttgaccttgg
    13021 ccccgagaga gccctctcct cctccgtgtg gttacagctc gacgtctggt tttcggcgtg
    13081 agcgcaggtt ctgcataagg gaaacatgag ctttcctagg catctgtaag gcagtaccgg
    13141 atggagtaat ttgcgtgggg ggtatacggt tgccttgata agtccgtaat aattttcaat
    13201 cagttcaaaa tcattaaaaa tgatttgggg gtgtccgatc gaatagcttt tcctagcttg
    13261 acagaagggg tataagctgg taaaatctac gtaacttatc ttctcccctt gagtcgcttt
    13321 gtgatagagt ttataagcat tagtcctccc accaaaaagg gtgtctcgag gcttcagcct
    13381 ctcgggagcc gaataagtac tcataaaagc catcaccgag gggtcagtct gtttcatttt
    13441 gctccattca cactcccaca ggacctctat tttcaagccg taatgttttg cagaatctct
    13501 accttgtcgt caaaccgtct tctgagaact ccgaaaggta tgcctgacaa ggggtgggta
    13561 ttatggggct caaagcggca ttcgtgaccg tggaataaac atccattgaa ttctagcccg
    13621 tacctcgtcc tgtcctgttc gtagtaacca tctaaaaagt aacggccgat ctgcacttca
    13681 ccgtgattta atgcattgtg aatgtctaag tttcgggtct ttttcacata ctcgagccat
    13741 tcgatcgaca cgttagagta agtcttgctg tgttggacgt acatgttatt atgcgtcaga
    13801 gccagcgtgt ctctggcgag gtaatgtgtt ttgaagactc ccatacaaca gctcacgaga
    13861 gtggtaaagc tgaacggatc gatctcggta cagtctatga acgcttctcg gtatttcatg
    13921 catgcttcac gtaataagac gacgtcgttc atgccgtacg catacaactc cttcctgaaa
    13981 tgaaagaatt tacccgaggc cgtgctatac cactcgttga actttgcctg gtctttatct
    14041 gacatgtttt catagctgta aaactttttg tcggggtagg gacccacata gttctcattt
    14101 tcctgcctat tgaaatgatg agggaagtaa caattttccg tcgttgttag gtttagagcg
    14161 gcgggcatct tagacagagc catcgggatg aaactgtaac tgtctatgta tcgctgagca
    14221 aaagcttcgt cgtacatgaa gattaattta catccttgca tgatgatgtc gagagtaaga
    14281 cccgctttgc aaaaatactc gaggattaga acttcatgaa aagactcctg acggttaatc
    14341 atctcttcgc gcaaagcatc aaatctttca ttaacatcgt cgttctgccg gtagtctggc
    14401 agcgattcag tttcgtcttc ctcaaccggt tcttgaaaag cgaacggctg taaatcgtcg
    14461 cttcgttcgc tggtccaact gcctgtttcc cattcgttca gcggagtctc tgccctaagt
    14521 tgatcattat tgagacgctc tcggtcaccg tctgtagagc aaaaggagtt gaaattaaaa
    14581 gtcgtatgtc aagaacatag tcatatctgt aagctaaaaa tattgcttag ttaacaggta
    14641 atcttaccgt cacctacgtc tccaaccgct atgatcagag ttacgatagc aagaagtctt
    14701 ttctttctct cgggggcgac cgacgactca tcagcttctc tcagtcgctt ctgtgtatcg
    14761 gcgttgcttg gtccgggttt atgttcgtcc tcctcctcgt tctcctcagt caggtctata
    14821 atattgtttt gcaccacgcc cgtgggcaga tctgtaaaaa taatattgtt ttgcaccaca
    14881 ccggtgggca gatctgtaaa aataattaaa gagataaaga tgatataact tattttagct
    14941 ataaactata agacataaat atattgatac tcaccgcctg cgtctctact tccgttatcg
    15001 tctgtctctc tcgctggaaa taaaagataa tatataaatc gtaattaaaa acatctataa
    15061 atatcagaaa agtaataaac acacgatcag tcttaccgta taattcaaat tgctcaaacg
    15121 tcaattcgtc catagaaatc agatcgctaa cacctaggac aaacagaaga tagattgttt
    15181 gttctttata ttaagcgttg tgaaaaaaca acaacatttt gctatttaat aactatatca
    15241 atatataatt accttctaat ttcccccatc aactgcagat ggtagtgtga tgctagcgct
    15301 aacacacaac aaacaaacag ctatatataa ttaccttcta atatccccca gcaacgactg
    15361 gtgaccgtgt gatgctagcg ctaacacaca acaaacaaac agccgatata aattatagtc
    15421 gaaccacaag gttaaaatct actaaatttt aacattagat aacattaata gactgtataa
    15481 taatatttaa gaactttaaa catattaata ggttatataa taatatttaa gaactttaaa
    15541 caatattaaa caatattaaa aataataaat gctagcacat gtaaaaattt aaacatattg
    15601 aaagtctata tagtaatatt taagaacttt aaacaataaa caatattaaa aaataataaa
    15661 tgctaacatg tgtaaaaatt tagagtcgat ctactttatt gatttaaagt accattgtat
    15721 aatgaagcag aataggagaa ttcaatgttt ttccatagac aaaatattta aaggaatcag
    15781 aaaattgaca tgaaaaatgc agggcgcgaa ccctcgccga ggcattagat tgcattgcag
    15841 gcagaccgca atacccctac tccacaggac agccagagaa acaggcgaaa taaaaaggct
    15901 ttaaccgtat gaaattaaac aatagtttag agcatgacta tttatctata aaacataaag
    15961 aaagatctta aacaaaacat aaagaaaaac tttaggggga aacggttttg caaaaataag
    16021 ttttaaacca gtcaggtata aaccgaaata gattatttta gaataagtca gggacacgca
    16081 caaatatgac gtcatttcaa aagcgtcgtg tgcgctcttc ttcgtcctgt gattttagct
    16141 ggcaattact cagcagcgcc cggtgtctct tcaaacatta gtaaaggatt aatctatcat
    16201 aattattcca aatttaaatg attcggatta cgatattaaa taaagacatc tgttagttga
    16261 gcatacttag tttaaaacaa ttgtctaaga cgattgatat taaaactcag acaaacatca
    16321 cagtttaaat cgatccacag ataatctctt ccaaacataa caagataact aataaaacgg
    16381 tgtactataa taaaacaatc gttaagacca tacagcctcg ggacaattca atcatgactc
    16441 gtatttatta tttctcaata cgaatggact gacaatatta tgatgaaaac agagaattcg
    16501 ttctcagttg aagcctagtc aaattagttt tttcaaggaa ataaataaat aaattggact
    16561 taccatgttg attcataata attccagaaa tagacgtaag aagctcctga aatgaactgt
    16621 cctgaaacta actgttatct gctgaaaaca cgtggtttta aggtcttttt tattactctc
    16681 ctgggatcat atggcaaagt cgtaaaagaa aaaagaaaaa gaaaaagagc tttacattat
    16741 ttgtacagct tttgaaatat ttaaatgtaa cactctatga atagtaagtt aggatagaat
    16801 aagtatatat cttgttttaa tatgttaata ttttgtttta atattgggaa gtgaataaac
    16861 agatctgcta tgtaatttct tgttagagct gtagttttac gtctccccaa aagagggcgc
    16921 tcgtactcta tgataaacgc attatcatgc atattctgct gcgaaaatag tgtttgtaca
    16981 ctcgctagaa ttcacgtacg tatatatgat tactagtaat tttgttttac agcaactttg
    17041 ttcgcaaaat agaaactttt tcacagacac ataaaccaga aaaattagat aattgtcttt
    17101 atgtttgaag catgattgtc gtataacatt acatgctgtt tcaaataaag acatttaata
    17161 taacgtttaa acataggacc tgtaaagtta tcttgtgcat aaaatatata caactgaact
    17221 agacaatttg attattaacg ttagatagat gtgattttga ccgccagatc ttccgttctg
    17281 tctctgcctg tgtctaaatg taaggccatt ttcacgcagg gcgttctgtt tacataaaca
    17341 gatcctggaa aggctgtgaa aataacttag gaatgtatag attacaaccg tgacaggaga
    17401 caatatttat gtcgtcgctg ttaaatccaa agcatatgta aagaggcctc gttgttattt
    17461 taacaaagcg taacattacg gctgcaaaga cctcgactct cagattacat ctgtgtaaac
    17521 attccaacta tgttctccgg tacaattttc tgcaagttag aataggaaag atagacggtc
    17581 gtgatcctta tacccaaaac actgtgcacc caaaaccctg aaatgaaaca agtctagata
    17641 atatttaaaa cgcgtgaata aatgtaatat taactgaata attaaaacat ttctaaaccc
    17701 cggtccgcat gaggttcgaa tcgagactgc aaaataatgg ctaactccat gccataccgt
    17761 cacagtccac tgatccgccg tcgtcctcgt cgctt
//
