# Supplementary material for: Widespread Horizontal Gene Transfer Among Animal Viruses
Source: bioRxiv. 2024 Mar 26:2024.03.25.586562. Preprint. [Version 2] doi: 10.1101/2024.03.25.586562 (PMC11071296; doi:10.1101/2024.03.25.586562)
Supplement: Supplement 2 [file media-2.zip › File2_Maps/Polyoma_myotis5271a_batfecesCah_SRR13494437.gb]

LOCUS       Polyoma5271a            5172 bp    DNA     circular     10-NOV-2023
DEFINITION  [label=nearest existing NCBI txid1723728].
ACCESSION   
VERSION
DBLINK      BioProject: PRJNA693645
            BioSample: SAMN17393117
            Sequence Read Archive: SRR13494437
KEYWORDS    .
SOURCE      Polyomavirus myotis5271a
  ORGANISM  Polyomavirus myotis5271a
            Unclassified.
REFERENCE   1  (bases 1 to 5172)
  AUTHORS   Buck,C.B., Welch,N., Belford,A., Varsani,A., Pastrana,D.V.,
            Tisza,M.J. and Starrett,G.J.
  TITLE     Widespread Horizontal Gene Transfer Among Animal Viruses
  JOURNAL   Unpublished
REFERENCE   2  (bases 1 to 5172)
  AUTHORS   Buck,C.B. and Tisza,M.J.
  TITLE     Direct Submission
  JOURNAL   Submitted (10-NOV-2023) Lab of Cellular Oncology, National Cancer
            Institute, Building 37 Room 4118, Bethesda, MD 20892, USA
COMMENT     ##Assembly-Data-START##
            Assembly Method       :: Megahit v1.2.9
            Assembly Name         :: Polyoma5271a
            Coverage              :: 35x
            Sequencing Technology :: Illumina
            ##Assembly-Data-END##
FEATURES             Location/Qualifiers
     source          1..5172
                     /organism="Polyomavirus myotis5271a"
                     /mol_type="genomic DNA"
                     /isolate="batfecesCah"
                     /isolation_source="bat metagenome"
                     /bio_material="feces"
                     /note="mouse_eared_bat"
     CDS             348..2177
                     /codon_start=1
                     /product="Large T"
                     /translation="MNEIQAKATLCRLLSCNIDLFNLVDLKVLVRKRKLAWHPDKNLD
                     KDNPNQFTEQFIELTDAWKVYLKSIQATSSSQGSFSSDEFNFRSYTRQRSDLFCDESM
                     SESEDEMDSGRGTRERTPEYNDSPFDDDFFIPSPKKKFAVPEDMRAYFRSASNRRAGK
                     FFALFTPEGCLSEALKLHKRFATICSYFGIYEVRTNKDLLCILLLLNSDYRLADIKKE
                     CRKFKLSGLEAFYCTKFAKCVEFCKEKYGPPKEEPTKYSGHASTPDGSKKMNYKMLSD
                     FALANEISDPYELMYEYSHLSTGCDRSPHKITNEHESDHTEHLENAKIFEHMSDKKRV
                     AKNAVDSVFAKLLIQSRRETNLSYLNRRCKEIGNDLQDNFDSDQVGEAWYYCTEIVKN
                     FKEVSIPILNAFIYGVPRERYVVLKGDFKCGKTSFANGFNKLFEGTNINVNVDRGRLP
                     FYLGQAIGRRFVLFDDVKGRAFGSDNLSFGNGFSNLDDLRDHIDGHVEVQLEKKNQQP
                     ISQIFPAGIITCNDYYIPPSLKERIVGPFEFRASPKWRFHGPTIVTKEIIFIGLVLYN
                     LLPVEPHIFQFLYTKKAAWEEKHIMQRCPCKDPRGKVSYIFIF"
     CDS             2180..2815
                     /codon_start=1
                     /product="VP2"
                     /translation="MGAVLGVIGAAGAAIAGAIGGYLVESAAYTILSIGEWIGWIYLN
                     STLESLPLAALASLDAGAITAFYAAPAGATYFWTSAGLNSLASLGLIAVSAATGAILG
                     VTTPEFSVNDKTDTLASGNQIFLNSSINDYVYGKECSFTDSIVNDDCLRFNVRNQRVK
                     KMRLSNRRKRNSSVQSTVQKSVHEDMEWSLEAGQPKPTKARKVVVKTGRLR"
     CDS             2619..4742
                     /codon_start=1
                     /product="Pentoncah"
                     /translation="MTACDSTCGTKGSKRCGFQIGERETAACNQLFRRVYMRTWNGVW
                     KLDNLNLPKPEKWLSRLDDCGKPVSNKKFCTTSTETYIWELVAYRMDLNYKDWAYMES
                     PFQLRFALGADGIGFREFMPEGNIKRCTKFKEFKPMSQGDWTMFDYQRENQFSRCEKS
                     LGPRTPIRPMICESDAFNRVKDIDGYGIFCFYDKLYVSLFTNYVTNNQDKSDYIDVIY
                     DFMFVPRKVKRMDYMQHLISRVSCNPNPCIEQTLKELPCISITCHFPNNLDDKQPDDE
                     ILLFIKEDGKTEKKFKVKDLLEKEPVPKPCFNVCQDPVSNPCTTCESELSICNNSLIT
                     CLDEVKNLRNLNLVLAGKLSKAEDDLVKEKQLNATCKQDLQNTIENLKTAIRRLDDEK
                     KLNKECQEELQKHKTNHNNLLSQIAGLEAEKRRNLGTIDSLTKENKNLNANILKLTDE
                     KKDLNDKLGKCQELTGSLRNEVKKYKEGYDTCSVKLKDITFKYDNIQISKEALNLYGQ
                     KVGPYVLNLMGPRALADNVSGEDRQKHLNDFNADFMKEIKTTLKSTGGWPESEAPIHN
                     VTTTFQFFLKNSIDLPEPYRRDNITYLSYCAFCILPLPLISSAELYFVLSTELLFEKS
                     ICTLNTLELLLKNFEMSTAYRLLNFQAKPTTNTESQPPSEESNEKENQVPGVDGDPVD
                     PQPERVPTPIPASQEAMDSEGCPFG"
     CDS             4648..5172
                     /codon_start=1
                     /product="Dagno"
                     /translation="MATQLTPNRSEFLHPSQPHRKLWIPRDVPSVSDPNLLLDMLNSK
                     QSSDRFFFRRNAKLIREQLTNVEKVLFDQMCHDIRVKLKDQHQQVRAMCVKNKNTYIQ
                     EVYSGQFKNLERLFGIYWQKFFKIQYQKERELYYEVKRKYEKEKLCPVCNYVICNCNY
                     TCTACNNCFRECSC"
ORIGIN      
        1 tataaataaa taatttagtt ttaaaatgtg tttttcctgt gtttgtttac attttcaggt
       61 ttttgaaaag ttgcatgcaa cttgaaacac gcgcgcaaag ctcttatcag agaaaagcaa
      121 ccctccggga gcaggagata agtacctctc aactctatgc agttgaaaac gtgagagggt
      181 aacaatccac aagttgcatg ttacccttta tataagagaa taatagacgt catggttacg
      241 agataagata agtgcaactt gcaacaaaat tttagaaccc cgttttttcg ccatttgggt
      301 gttggtcttg ttgcgtgtag gatcgttgca acttgtgctc tttaaaaatg aatgaaatcc
      361 aagctaaagc taccttgtgt agactattgt cttgtaatat tgatttattt aatttagtgg
      421 acttaaaagt acttgttaga aagaggaaat tagcctggca tccggataaa aacctggata
      481 aggataatcc aaatcaattt acggagcaat ttattgaatt aacggatgcc tggaaagtat
      541 atttgaaatc tattcaagct acaagctctt cacaaggtag ctttagctcg gatgaattca
      601 atttccggtc atatacaaga caaagaagtg atttattttg tgatgaaagc atgagtgaga
      661 gtgaggatga gatggacagt ggccgtggaa caagagaacg cactcctgag tataatgact
      721 ctccctttga tgatgacttt ttcattccgt cccccaaaaa aaaattcgct gtgcctgagg
      781 atatgcgcgc ttactttaga tccgcttcaa accgacgagc cggtaagttt tttgctttgt
      841 ttactccaga aggatgccta agtgaggcct taaagttgca taaacgcttt gctacaatat
      901 gtagctactt tggaatatat gaagttcgta caaataagga cttattatgc atattgttat
      961 tgttaaattc tgattaccgg ctcgccgaca taaaaaaaga atgtagaaaa tttaaattaa
     1021 gtggtttgga ggccttttat tgtactaaat ttgcaaaatg tgttgaattt tgtaaagaaa
     1081 aatatgggcc ccccaaagaa gagcctacta agtactcagg acatgcatca acacctgatg
     1141 ggtccaagaa aatgaactat aaaatgctct cagacttcgc cctagcaaat gaaataagtg
     1201 atccctatga actaatgtat gaatattcac atttaagtac tggatgtgat agaagccccc
     1261 acaaaattac aaatgaacat gaaagtgacc acaccgaaca tttagaaaat gccaaaatat
     1321 ttgaacatat gtctgacaag aaaagagtag caaaaaatgc agtagactct gtatttgcca
     1381 aattgttaat tcaaagccgc agggaaacaa acctttcata tttaaataga agatgtaaag
     1441 aaataggaaa tgacctacaa gataactttg attctgacca agtaggagag gcctggtact
     1501 actgtaccga aatagtaaaa aattttaaag aagtttcaat tccaatatta aatgcattta
     1561 tttatggtgt acctagagag cgatatgtgg tgttaaaagg tgactttaaa tgtggaaaaa
     1621 caagttttgc aaatggattt aataaattat ttgaaggtac taatataaat gtaaatgtag
     1681 atagaggtcg tcttccattt tatctaggtc aagccatagg gaggcgattt gttttgtttg
     1741 atgatgttaa aggtcgtgct tttggttcgg ataatttatc ttttggtaac ggtttttcta
     1801 atcttgatga tttaagagac cacatagatg ggcatgttga agtgcaactt gaaaagaaaa
     1861 atcaacaacc catatctcaa atattcccag ctggcattat tacttgcaat gattattata
     1921 tccccccctc tttaaaagaa agaattgttg gaccgtttga attccgcgcc tcgcctaagt
     1981 ggcgtttcca tggtcccacg atagtaacca aggagattat cttcatagga cttgttttgt
     2041 acaacctatt gcccgttgaa ccccatattt tccagttttt gtacaccaaa aaagccgcct
     2101 gggaggagaa acacattatg caaaggtgcc cctgcaaaga tccacgtggc aaggtaagtt
     2161 atatttttat attctaatca tgggtgcagt actaggtgta ataggggcag ctggggcagc
     2221 aattgccggt gctataggag gctatttagt cgaatcagca gcatatacaa ttttatctat
     2281 tggcgagtgg attggctgga tttatttaaa ttcaaccctt gaaagtttgc cgttagcggc
     2341 acttgcaagt ttggatgctg gtgcaataac tgctttttat gcagctcccg ctggtgcaac
     2401 atatttctgg acatctgctg gactaaatag ccttgcctcc ctgggactaa ttgctgtctc
     2461 tgctgccact ggtgctatac taggagtaac tacccctgaa ttttctgtta acgacaaaac
     2521 tgatactctg gcctccggaa accaaatttt cctaaactcc agtattaacg attacgtgta
     2581 cggaaaagag tgctccttta cagactcaat agttaacgat gactgcctgc gattcaacgt
     2641 gcggaaccaa agggtcaaaa agatgcggct ttcaaatagg agaaagagaa acagcagcgt
     2701 gcaatcaact gttcagaaga gtgtacatga ggacatggaa tggagtttgg aagctggaca
     2761 acctaaacct accaaagcca gaaaagtggt tgtcaagact ggacgattgc ggtaagcctg
     2821 tttctaataa gaaattctgt accaccagta ctgaaaccta catttgggaa ttagtcgcgt
     2881 acagaatgga cctaaactat aaggactggg cctatatgga aagtcctttt caattaaggt
     2941 tcgcattagg agccgacggt attggtttcc gtgagttcat gccagagggt aacatcaagc
     3001 ggtgcactaa gttcaaggag ttcaaaccaa tgtcccaggg agactggact atgtttgatt
     3061 atcagagaga aaatcaattc tctcgttgtg agaaaagtct tgggccccgt acacccatta
     3121 gacctatgat ctgtgaatct gatgcattta atcgtgttaa agatattgat ggttatggta
     3181 tattttgttt ttatgataag ttatatgtgt ccctatttac aaattatgtt acaaacaacc
     3241 aagacaagag tgattatatt gatgttattt atgactttat gtttgtgcct cgtaaagtta
     3301 agcgtatgga ctatatgcag catttaatat ctcgtgtgtc atgtaatcct aacccctgca
     3361 ttgaacaaac tctcaaagaa ttaccatgca ttagcataac ctgccacttc cccaacaacc
     3421 tggatgacaa acaacctgat gatgagattt tactgttcat taaggaggat ggaaagacag
     3481 agaagaaatt taaggtcaag gacttgctgg aaaaagaacc tgttccaaaa ccatgcttca
     3541 atgtgtgcca agaccctgtt agtaatccat gcactacatg tgaaagtgaa ttaagtattt
     3601 gtaacaactc attaattact tgcttagatg aggttaaaaa tttaagaaat ctcaatttag
     3661 tattagcagg aaaattaagt aaggcggagg atgatttagt taaagaaaaa caattaaatg
     3721 ctacatgtaa acaagacttg caaaacacta tagagaattt gaaaactgca attaggcgct
     3781 tggatgatga aaaaaaattg aacaaagaat gtcaggagga attacaaaaa cataaaacta
     3841 atcataataa cttattgagt caaattgcag gtttagaggc cgaaaaaaga agaaatttgg
     3901 gtactattga ctcattaaca aaggagaata agaacttaaa tgcaaatatt ttaaaattaa
     3961 cagatgagaa aaaagactta aatgataaat taggtaaatg tcaggaatta actggttcgt
     4021 taaggaacga agtaaaaaaa tacaaggaag gatacgacac atgtagtgta aaattaaaag
     4081 atattacatt taaatatgac aatatacaaa tttcaaagga ggcattaaat ttgtatggcc
     4141 aaaaagtggg tccatatgta ctgaatttaa tgggtccaag ggcattggct gacaatgtgt
     4201 caggtgagga caggcaaaaa caccttaatg actttaacgc tgatttcatg aaagaaatta
     4261 aaacaacttt aaagtcaact gggggctggc ctgaatccga agcccctatt cataatgtta
     4321 ctacaacatt tcaattcttc ttaaaaaatt ccatagacct accagagcca tataggcgtg
     4381 ataatattac ctatctatca tattgtgcct tttgtatttt acctctccca ttaatttcta
     4441 gcgcagaact gtattttgtt ttatctacag agctcctatt tgaaaaaagt atttgtactt
     4501 tgaatacttt agagttattg cttaaaaatt ttgagatgag tacagcttat agacttctaa
     4561 attttcaggc taagcccacc acaaacaccg aaagccagcc cccgtccgag gagagcaacg
     4621 agaaggaaaa tcaagtacca ggagtagatg gcgacccagt tgacccccaa ccggagcgag
     4681 ttcctacacc catcccagcc tcacaggaag ctatggattc cgagggatgt cccttcggtt
     4741 agtgatccta accttctact ggacatgctg aattccaagc agtctagtga ccgttttttt
     4801 ttccgtagaa atgctaaatt aattcgtgag cagctgacca atgtagaaaa agtgcttttt
     4861 gatcaaatgt gccatgatat tcgtgtgaaa ttgaaggatc aacaccaaca ggtgcgcgca
     4921 atgtgcgtta agaataaaaa tacctacata caagaggtat acagcggaca atttaaaaat
     4981 ttggaaagac tttttggtat ttactggcag aaattcttta aaattcaata ccagaaagag
     5041 cgcgaactgt attatgaagt aaaaaggaaa tatgagaaag aaaaattatg tcctgtgtgc
     5101 aattacgtta tttgcaactg taattataca tgtactgcct gtaataattg ttttagagag
     5161 tgctcatgtt ga
//
