# Supplementary material for: Widespread Horizontal Gene Transfer Among Animal Viruses
Source: bioRxiv. 2024 Mar 26:2024.03.25.586562. Preprint. [Version 2] doi: 10.1101/2024.03.25.586562 (PMC11071296; doi:10.1101/2024.03.25.586562)
Supplement: Supplement 2 [file media-2.zip › File2_Maps/Adoma_loripes8193_clamgillXenRess_SRR13163270.gb]

LOCUS       Adoma8193              11466 bp    DNA     circular     10-NOV-2023
DEFINITION  [label=nearest existing NCBI txid2707293].
ACCESSION   
VERSION
DBLINK      BioProject: PRJNA679177
            BioSample: SAMN16952163
            Sequence Read Archive: SRR13163270
KEYWORDS    .
SOURCE      Adomavirus loripes8193
  ORGANISM  Adomavirus loripes8193
            Unclassified.
REFERENCE   1  (bases 1 to 11466)
  AUTHORS   Buck,C.B., Welch,N., Belford,A., Varsani,A., Pastrana,D.V.,
            Tisza,M.J. and Starrett,G.J.
  TITLE     Widespread Horizontal Gene Transfer Among Animal Viruses
  JOURNAL   Unpublished
REFERENCE   2  (bases 1 to 11466)
  AUTHORS   Buck,C.B. and Tisza,M.J.
  TITLE     Direct Submission
  JOURNAL   Submitted (10-NOV-2023) Lab of Cellular Oncology, National Cancer
            Institute, Building 37 Room 4118, Bethesda, MD 20892, USA
COMMENT     ##Assembly-Data-START##
            Assembly Method       :: Megahit v1.2.9
            Assembly Name         :: Adoma8193
            Coverage              :: 76x
            Sequencing Technology :: Illumina
            ##Assembly-Data-END##
FEATURES             Location/Qualifiers
     source          1..11466
                     /organism="Adomavirus loripes8193"
                     /mol_type="genomic DNA"
                     /isolate="clamgillXenRess"
                     /isolation_source="Loripes orbiculatus"
                     /bio_material="gills"
                     /note="lucinid_clam"
     misc_feature    1008..1010
                     /note="gap in coverage"
     CDS             1030..1653
                     /codon_start=1
                     /product="Histoid"
                     /translation="MTTIPKPPANIPTQDFSLPPDLFKQVQQTRNDGAQLGSVGRKTF
                     VPVRGGKLGGKNFIPTPMRKELGKYVKKGYTAQIRMRKKVPRKTVPHKRPSGKGKEKR
                     AGLPPPYKTHRFRPGTVALRQIRKYQKSTDLLIKKAPFRRLVREITLNIDNQKRYQST
                     ALDALQEAAEAYLTQLFDDANLCAIHAKRITVQPKDIRLAKRIRGDN"
     CDS             1672..1935
                     /note="hypothetical transmembrane glycoprotein"
                     /codon_start=1
                     /product="Xmem"
                     /translation="MENTNTDKQDNKLSPYHLAAKFTVETIIILSTLCFCMYMLMTET
                     KEERSVYLTLMAGIIGRVKLKLKRGNSTAQTLPLDEFDGRRRV"
     CDS             1907..2149
                     /note="hypothetical oncogene-like protein with C-terminal
                     metal-binding motif"
                     /codon_start=1
                     /product="Parvpoid"
                     /translation="MNSMADVECKYIFQMRTTRNKRKVTFDTHTTDRKPKIQKKSGPV
                     EATEQEPADIVYRYEQKSDIPKLNNCTCSWYCKIHV"
     CDS             2163..3671
                     /note="remote similarity to P36756 (papillomavirus L2
                     virion core protein); AlphaFold-Dali similar to 3kph-A
                     (mycoplasma arthritidis-derived superantigen) Z=9"
                     /codon_start=1
                     /product="Eltwo"
                     /translation="MALVGAVELVEVAEFLLEAELEADVIATGEVAATAEASATAATA
                     EATTSFIEGDELVGMAETYGGSVEAAGETAGEMGQQTNLVGENLAETTFSSMTTDATT
                     TDADAAVLNLDFDAEETTPKTLEFDFEEHLQPKTSTPERMGRLIHGMYRPSATRSANV
                     RDLMFQRNFFKDSSLYTRALRATGRVRVVDEDLPSFISDIPYPDNTATGTSVTNFKNP
                     AYVGNDDVLIDMLGLDNDDVLIDITDTDSSIISDSSSGSSTLTYTSSFIDVSDTSTIA
                     DTISIPTDIPFNSTINEGFAFTLPIEEPGPETFIQQVGEAIGRQAAVYIPRRMAANAM
                     RVLCYDPYILYNPNRVALVTVVSRVLGIPVQNINLVLFNLTLAGVTFALYSHYSQRIL
                     LENLVTYNAMVQKFVPNVEEILKLKKKKRGHYYGVQDIFSLIYRLDSEIVKNMYKDKQ
                     ALGLSKMISDANTRATDITYFENNHTISYMLQQQTHRLPSTNQKQFILSMCT"
     CDS             3789..7091
                     /note="AlphaFold-Dali similar to 6y64-E (polyomavirus
                     single-jellyroll capsid protein VP1) Z=11"
                     /codon_start=1
                     /product="Pentoncah"
                     /translation="MASSVYDRYGNFKTKRVLGDENEDLKYDKFSLYNMTSAYLKKLP
                     ATEKKQQIKAMLQLQKLIADKKSLEKIPTLEMIHKAIEMKQLLKKAETKFVKKFQEAY
                     YMNLDTGVYKYFDMDKVEYDSTRQITKITDKQVMFFPLELKSQDGLYNITTVHLPSPE
                     SKVMGGKVPNSEGKLVVWQIIGYYEYPEMEPCVKQFEGRVLMIGSGRMALSRVPHKMR
                     WQKDNTLENFNDQCVLMHKSYKNLVFNPMQDSGYFPLSNQKGVHAEWEIKNKPTYGND
                     NIANTSVYEKGSSRGIRKTVCDNSGVGILCFCDKVNFITAHKFESSTHDKAAMGSMRK
                     IELVCNRVLVERQTKEKWPDIWDAIACKELESDRIYDGTFYMGPNFNPRPEAVQIIQP
                     AEVVGTSDGVSDLFKEYAHDTLAEHAEHTHELHAPEGSQHPQPVPEIKDKDPSQSSVF
                     SPPYGQTFQDFLSNQGVDEKDNMFTSTFSVLTTLWDKMKFCDLLDMLVQMLKTNMVHV
                     QRAEEMFARFDVSNQKAMATNGMEYQFVYNPRFKPFIAAGMWRASKLFDYAKTALNSE
                     QFQNCVKQSSLKDLKLTDNTTLKAFKNRGDYFRFMYGSVYNGDTYESFVKMLSYFINY
                     FSYKLAEKDVLIPNYDFLSEKKAEWAWWGDETPQPYISKNQLIDFGSTTKEERILAYE
                     AFLTWTCQIAMQLAYMQNDAHDIQGAPASRIHEFFGSPPVKAITQNRATLRMFMLYFF
                     RLHDSPLLCQYGEISGMDAKTYPPHDNNRCWKTLKQVFNGKIILKHTKKAEYQTDYFG
                     HPAQYLLDYYQMWWWLMPTYTNILERTDEGRQLVSINEIFRGEKTASHFADALFSHKY
                     DKGFSENVFYLKQSDNVAENFGILEEGPVREYSEDIIRNIAEEQYDGSKMGTPSGFID
                     DTQRDTPSAEIMEEVNRFTSDMLAKLGIWTYSGYFMNLKPVHNKDNTYTWTGLEYKYD
                     PTDATKKRKYDVPTRYLGTATFNCSDFFMGGGSGAAASRGADMYLVNKYMPGDEMAWY
                     NQKSDSFKTIFKATEVGDNGVRAYNYLSVYRPFGKGIWINGKEVLIADVLDEKWSYIG
                     NRLPTKTLLRTA"
     misc_feature    4191..4835
                     /note="remote similarity to polyomavirus VP1"
     CDS             7228..7644
                     /note="hypothetical membrane-active capsid core protein;
                     predicted coiled coil fold; similar to Q914J7 (Sulfolobus
                     filamentous virus protein 33) and 6O40_A (fusion
                     glycoprotein-helix bundle)"
                     /codon_start=1
                     /product="Macc"
                     /translation="MLLKMDAPFTCLTEACKTDHGKKYILDTLSKLGIGGGEDSNSVV
                     ISQITRDIDQNRNHMFYIYQTYEDLKSRVASLESGLTEASRRVTTTATAVRNVVNFIN
                     HNQGRVPINLVQDLDEIGFYSPPPASPYSMPMPPQN"
     CDS             complement(8003..9310)
                     /note="Similar to Cress DNA virus replicase proteins;
                     start codon uncertain"
                     /codon_start=1
                     /product="CressRep"
                     /translation="-
                     HSGETDERKKLEPKKRKENRRNGKIIEKKREKERGGGGRGGADNEGGAKQKEKKGKHF
                     FMTFGSPAKYKIGARVAGALFSCEYCLKKFMSHGAYRRHCKSLDHIRKKDLRVYGTRC
                     RTRIMKRKNAVNKMMEQMAVCNEFSETKDRFPHSHSHMFLKSNEAYLFEDIKKLLRKH
                     MGVKPVDISRPLNMRETIRYITKQDSNAILLNIPLKYTSTIYRARMYSEQGHRTVKWS
                     DYIPSQIAGSERKVFEDMVIQQSIARDFQQMSNRLGGLLLLDWQRQLLELVNADQNNT
                     RTVWWVVDERGGSGKSILSQHLVHTSEACLFHNVDYRNNAYLYNYESTVVFDLPRNCE
                     PSELSLVENLKNGELLSMKYTPIRKRFPPPTIIIFSNHWPNWKNLSMDRWKVVKLTYE
                     PIMETWKLEQVETMHNIPICPLPIGLGE"
     misc_feature    complement(8084..8620)
                     /note="predicted structural similarity to 1TUE_F
                     (papillomavirus E1)"
     misc_feature    complement(8552..9043)
                     /note="predicted structural similarity to 5XOR_B (porcine
                     circovirus 2 Rep), contains HSH endonuclease motif"
     misc_feature    complement(9017..9124)
                     /note="predicted zinc finger"
     misc_feature    9311..9313
                     /note="gap in coverage"
     CDS             complement(join(9316..10503,10812..11030))
                     /codon_start=1
                     /product="Ziftr"
                     /translation="MCMAPCPIECFYCFCLLATRGQHHSCPVRREPHHPVHLQRFPDF
                     ITLCNKCEQKHFPGSIHSYFDCDLFRNIVDEDDSDIEGSRLGVQRLDCAPEPAPRPKK
                     HVSWAPKKEQRTYFLEDDEIRHKLHLTEEEKEEQEKEGCSYILKTPPKQRGDFKEIFK
                     RRVAIYQERLRKGYSDQTFRALKKLIDMRTRVRKIRNGSLEPLTQSEQFFLDLDSSEL
                     DSDWIWSSSPSPLKESESGLYEEWSPKSERSPNYEEWLYWHNKEVQEKWDKNIDRSAV
                     RMLNFDKDSSGSPIKKLGRQRHKAGSPSPSPPSPVYEDEEVEKEWDMMFNSPKNKKKT
                     EPEEPKVLYVRRQIAEPSHNIQPGFWSILNDAIACQNIKDGQEKCTDYIKNQKYFVVD
                     MLTGKRGHYDHSQVSPPMESSGETYERVCISCSAFIPLRSWPDHVKTMYHQIKYKTYR
                     TLLSFCWYKNNNIAVHGSK"
     CDS             complement(11215..11466)
                     /note="similar to 2O8L_A (V8 serine protease)"
                     /codon_start=1
                     /product="Serpoid"
                     /translation="MDFTPRTPPTTPEGTPPPTPPRTPPPTPEATPPPTPQEEATPLP
                     PQEEATRPNIINIQSYLDRSTDDYKLKNVSICINIHQPE"
ORIGIN      
        1 gtatggattg gggggtgggg tatcatccac caattcgtca tcatcgatga aatcctcatc
       61 gtagtcgctt atttcttctt cttcaaactc gtaatcattt tctaaaaaaa aaaaaacaag
      121 ctacataaca tttaatagca cgtattaaat ggtatatagt tataatggca cgtgtggggc
      181 tcgaacccac gaccttcgtg ttattagcac gacgctctaa ccaactgagc taaactgcca
      241 tatacttcta tgatatatta aatatatttt atttctaaaa aaaaaaaaaa aaaaaactat
      301 attaaatatt tattttatta caaaaataat atcaccaaac gattccccga cccccaaaac
      361 ctatatatat accttcacat tccgcctcaa attcaatata tctcgacatt tttccttttc
      421 ttttcactca aacttcttgc tgcatgtcct atactagtaa tactatagga catgccgggc
      481 agcgcccgcg gcagcggaag caaagtagcg aggtacttga ggtttaagtg gttttatcgt
      541 caaggttaaa gtacttacga ttctattttt agaattcgga gaacaccgga ctacttacgg
      601 aaattgccga taatgttttg tggtgtatat atagggtttt cggggtcgct gaatcgttta
      661 aaaacaacta caaatgtcta tctcataccc ctgatgggtt acaagcaata tttccccgcg
      721 taaagattgt tacggaaagt ttccggcaat ttacggaaaa acggaaaccc acggcgtggg
      781 tatacggttg aattcacaaa cggaaaccca tttaagtaaa ctccttgaag gttagacaag
      841 gttattgaag gttattatgc aatgtcaatg taaagtggca gtcacgtgat tctaaaaata
      901 ttattattct aaaaataaac atcacgtcat tgtaaaaata gattatttta cggaaaaaca
      961 cgatcagaca cgattcagaa cggatagtga aaggactgat tgtaagtnnn gattgtaagt
     1021 aactttataa tgactactat tccgaaacct ccggcgaata taccgactca ggatttttca
     1081 ctacccccgg acttatttaa acaagttcaa caaaccagaa atgatggagc acagttagga
     1141 tctgttggaa ggaaaacttt cgttcctgtt agaggaggaa agttaggtgg gaaaaatttc
     1201 attcctactc ctatgaggaa agaactaggc aaatatgtga aaaagggtta tactgcacag
     1261 atacgaatga ggaagaaggt tccccgtaag acggttcccc ataaacgtcc gtccggaaaa
     1321 ggtaaagaaa aaagggccgg tttaccacca ccgtacaaaa cccacaggtt tagaccgggt
     1381 acagtcgcat tgcgacaaat cagaaagtat cagaaatcga ctgatttatt aataaaaaaa
     1441 gcaccattca gaagactagt gagagaaata acactaaaca tagataacca aaaacgttat
     1501 caatcaactg cacttgatgc attgcaggaa gcagctgagg catacctgac acaactgttc
     1561 gatgacgcca atttgtgtgc tattcatgcc aaaagaataa cagtacaacc caaagatata
     1621 cggttggcca agcggataag aggagataat tagactgtaa gtacattcat tatggaaaac
     1681 acgaacacgg ataaacagga taacaaacta tcaccatatc acttggctgc aaaatttaca
     1741 gtggaaacta ttataatttt atctactttg tgcttttgta tgtatatgtt aatgactgaa
     1801 acaaaagaag aaagatcagt ataccttacc ctcatggctg ggataattgg tagagtgaaa
     1861 ttaaagctaa aaagaggaaa ttccacagca caaacattac cgttggatga attcgatggc
     1921 agacgtcgag tgtaaatata tatttcagat gagaaccaca agaaacaaac gtaaagtgac
     1981 ctttgatact catactactg accgaaaacc caaaatccaa aagaaatctg ggcccgtgga
     2041 ggctacagaa caagagccag cggacattgt atacaggtac gaacaaaaaa gtgacattcc
     2101 aaaattgaac aattgtacgt gcagctggta ttgcaaaatt cacgtttgaa acattctaag
     2161 gtatggctct ggtgggggct gttgaattag ttgaggtagc cgagttctta cttgaagcag
     2221 aattagaagc cgatgttatt gcaaccggcg aagttgcagc tacagcagag gcctctgcta
     2281 cggcagcgac tgctgaagct accaccagct tcatagaagg cgatgaactg gttggaatgg
     2341 ccgagactta tggtggatct gtagaggctg caggggagac ggctggtgaa atgggtcaac
     2401 aaacaaacct agtaggtgaa aatctagcag aaaccacgtt ctcttctatg accacagatg
     2461 caacaaccac agatgcagat gcagcagtcc taaatttaga tttcgatgca gaagaaacaa
     2521 ctcctaaaac cctggaattc gactttgagg aacatttaca gcctaaaaca agtaccccag
     2581 aacgtatggg aaggctgatt catgggatgt acagaccaag tgctactcgt tctgcaaacg
     2641 ttagggattt gatgtttcaa agaaattttt ttaaggactc ctctctctat acacgtgcat
     2701 tacgtgcaac aggcagggtg agagttgttg atgaagatct tccatctttc attagtgata
     2761 taccttaccc tgacaatact gcaacaggca caagcgtaac taattttaaa aatccagcat
     2821 atgtcggtaa tgacgacgtc cttatagaca tgttggggtt ggataatgac gacgtcctca
     2881 tagacattac ggacaccgac agcagcatca tttcggacag cagcagtggc agcagcacat
     2941 taacatatac atctagcttc atagacgttt ctgacaccag cacaattgct gacacaatct
     3001 caatccctac cgatatacca ttcaatagca cgatcaatga aggctttgct tttacactac
     3061 ctattgaaga acctggaccc gaaactttca tacaacaagt aggagaagcg attggtagac
     3121 aagcagcagt atatattcct agacgaatgg ctgcaaatgc tatgagagta ctttgttatg
     3181 atccatatat actatacaat ccaaaccggg ttgcattagt cactgtggta tcccgtgtgt
     3241 tgggaatacc tgtccaaaat ataaacttgg tgttatttaa cttaacgcta gctggtgtca
     3301 cgtttgcatt gtattcgcat tactcacaga ggatattact agagaaccta gttacatata
     3361 atgccatggt gcaaaaattt gttccaaatg tagaagaaat attaaagtta aaaaaaaaga
     3421 aaagaggaca ctactatggt gtacaagata tcttttctct tatttaccgt ttggacagcg
     3481 aaattgtgaa aaatatgtac aaagataaac aagccttggg cttatccaaa atgattagtg
     3541 atgccaatac tcgtgcaaca gacataacct attttgaaaa caatcacact atttcatata
     3601 tgttgcaaca acagacacat agactgccat ctaccaatca gaaacaattc atactaagta
     3661 tgtgcactta gatatcatac ttcaagtgtt ggtattttct tacaggccta tgaaagtcaa
     3721 acagcttatg tgccaacttt tctgtgctga cacaactaac caagcagaac agaagtaata
     3781 acagcaggat ggcgtcgtcg gtatatgaca gatacggtaa ctttaagact aaacgtgttt
     3841 tgggagacga aaatgaggat ctcaagtatg ataagttcag tttgtacaac atgacatctg
     3901 catacttaaa aaaactgcca gctacagaaa agaaacagca aattaaagcc atgctgcaac
     3961 ttcaaaaact aattgctgac aagaaatcac ttgaaaaaat accaacactt gagatgattc
     4021 ataaggccat tgagatgaag cagttactga aaaaagctga aacaaagttc gtaaaaaagt
     4081 tccaggaagc ttactacatg aatcttgaca caggtgttta taagtatttt gatatggata
     4141 aagtagaata cgacagcaca agacaaataa caaaaattac cgataaacag gttatgttct
     4201 ttcctttgga actcaagagc caagacggct tatacaacat aacgactgtc catctgccca
     4261 gcccggagtc aaaagtaatg ggtggaaagg ttcccaattc agaaggcaag cttgttgtct
     4321 ggcaaataat aggttactat gagtatcctg aaatggagcc gtgtgtcaaa cagtttgagg
     4381 gaagagtcct aatgatcggt tctgggagga tggctttatc cagggttccg cataaaatga
     4441 gatggcaaaa ggataatacc ctagagaact ttaacgacca gtgtgtactc atgcacaaga
     4501 gttacaaaaa tctggtattc aaccctatgc aggactctgg atattttcca ttatcgaacc
     4561 aaaagggcgt gcatgcagaa tgggaaataa aaaataagcc aacttatgga aacgacaata
     4621 ttgccaacac ttctgtatac gagaaaggct caagcagagg catacgcaag actgtatgtg
     4681 acaacagtgg tgttggcata ttgtgtttct gtgataaggt taacttcata actgctcaca
     4741 aattcgaaag ttctacacat gataaggctg cgatgggttc aatgagaaag atagagttgg
     4801 tctgtaatag agttttggtg gagcgtcaaa caaaggaaaa gtggccagat atatgggatg
     4861 caattgcctg taaggaacta gaaagcgata gaatatatga cgggaccttt tacatgggcc
     4921 caaatttcaa tccaagacct gaagctgttc aaattatcca acctgcggaa gttgtaggaa
     4981 cttccgacgg ggtttcagac ctgttcaaag aatatgccca tgacacctta gccgaacatg
     5041 cagaacatac acatgaatta catgctccag aaggaagtca acacccacag ccagtgccag
     5101 agataaagga taaggatccg tctcagagct ctgtattctc accaccctac ggacaaactt
     5161 ttcaagactt cctatcaaac caaggagttg acgaaaaaga caatatgttt acttcaactt
     5221 tcagtgtttt aaccacctta tgggacaaga tgaaattttg tgatctgcta gatatgcttg
     5281 ttcagatgtt gaaaaccaat atggtacacg tacagagagc agaggaaatg tttgctaggt
     5341 ttgacgtatc aaaccaaaaa gctatggcca ctaacggtat ggaatatcag tttgtataca
     5401 accccagatt caaaccattc attgccgctg gaatgtggcg tgcatctaaa ctttttgatt
     5461 atgccaaaac tgccttgaat agtgagcagt tccaaaactg cgtaaaacaa tcgtccttga
     5521 aggatctcaa gctaaccgac aacaccacat tgaaagcatt caaaaacagg ggcgactact
     5581 ttcggttcat gtatggcagt gtgtacaatg gagataccta tgaaagcttt gtcaagatgt
     5641 tgtcgtattt catcaactac tttagttaca aacttgcaga aaaggacgtg ttgattccta
     5701 actacgactt cctctcagag aaaaaagcag aatgggcatg gtggggagat gaaacaccac
     5761 agccatacat aagtaagaat cagctgattg attttggtag cacaaccaag gaggagcgta
     5821 tattggctta tgaggccttc ttaacatgga catgccaaat cgccatgcag ttggcataca
     5881 tgcagaatga cgcccatgat attcaaggtg cccctgctag taggattcat gaattcttcg
     5941 gtagtccacc agtgaaagcc attactcaaa acagggcaac cctccgtatg ttcatgttgt
     6001 atttcttcag attgcatgac agtccactgt tgtgtcaata tggagaaata tctggtatgg
     6061 atgcaaagac atatcctccc cacgataata acagatgttg gaaaacgttg aagcaggtat
     6121 tcaacggcaa aatcattctc aagcacacga aaaaagctga gtatcaaaca gattactttg
     6181 ggcatccggc tcagtatctg ttagattact atcaaatgtg gtggtggctt atgccgactt
     6241 acacaaacat cctggagaga acagacgaag gcagacaact tgttagtatc aacgaaatat
     6301 ttaggggaga aaaaactgca tcacatttcg cagatgcact cttttcacac aagtacgata
     6361 aaggattttc ggaaaacgtt ttctatttaa agcaatctga caatgtcgct gaaaactttg
     6421 gaatattaga agaaggtccg gttagggaat attcagaaga tattatcaga aacattgctg
     6481 aggaacagta tgacgggtcg aaaatgggga cgccatcagg ttttattgat gatactcaac
     6541 gtgacactcc cagtgccgaa ataatggagg aggtaaatag attcacatca gacatgctcg
     6601 caaaactggg catatggacg tacagtggct acttcatgaa tttgaagcct gtacataata
     6661 aagacaatac ttacacctgg acaggcctgg aatacaaata tgacccaact gacgcaacca
     6721 aaaagagaaa atacgatgtc ccaacaagat atcttggtac agccactttc aattgtagtg
     6781 atttctttat gggggggggt tctggagcag cagcaagcag aggtgcagac atgtatctgg
     6841 taaataagta catgccaggc gacgaaatgg cttggtataa tcagaaatca gatagtttca
     6901 aaacaatatt caaggcaacc gaggttggtg acaatggggt cagggcctac aattaccttt
     6961 ctgtttacag gccctttggc aagggaatat ggattaacgg aaaggaggtt ttgatagctg
     7021 atgttctgga tgagaagtgg tcttacatag gaaacaggct gcccactaaa actctattac
     7081 gaacagctta aacttgcata cctgtataca atgtcaagcg gctcaagtgc tgtcaaatgc
     7141 tgtcaaatgc aacttatatt atgtattttg tgggtattgt gtattttcag gatactcata
     7201 gaaaccaatt tagtcgtcta ggaatatatg ctgctaaaga tggacgcacc atttacatgt
     7261 ttgacagaag cttgtaaaac tgaccacggt aaaaaataca tactggacac tttgtcgaaa
     7321 cttggaatag gaggcggcga agatagtaac agtgtagtga tttcacaaat cactagagat
     7381 atagaccaga accgcaatca tatgttttac atataccaaa cgtacgaaga cttgaaatcc
     7441 agggtagcaa gtttggaaag tggcctaaca gaagcatcta gacgcgttac tactacagca
     7501 acagctgtca gaaatgttgt taattttata aatcacaacc agggtagggt tccaattaat
     7561 ttagttcaag atttagacga aattggtttt tattctcctc ctcctgcttc tccatactca
     7621 atgccaatgc caccgcaaaa ttaactgact ctggatctca aggtttcgaa ccggaattgg
     7681 acaattgaaa aacaattgaa attgaaattg caattgaaaa ataaacacag tgttgtttat
     7741 atatattatt attattaatt ttagggtgtt tgtatatatt catgtacatg tatttatatt
     7801 attaaactat tactacagtt tgtagtttgt agtttccttc acatccggaa acacttaaaa
     7861 cacttaaaac actatacaga tgtttccgtt tgagtttaag tataaactac ttaagacagg
     7921 atatacaagt ccttcacatc cggacactac ttacgaccgg atatacattc acattcagat
     7981 gtgtatattg cgacactgta aattattcac ctagtcctat tggcaatgga catatcggga
     8041 tattgtgcat tgtttcaact tgttctaact tccaagtctc catgataggt tcatatgtca
     8101 gtttcactac tttccacctg tccatgctca ggttcttcca gtttggccaa tgattagaaa
     8161 atattattat tgtgggagga gggaatcttt tgcgaattgg tgtatacttc atcgatagaa
     8221 gctctccgtt ctttaagttt tctaccaagc tcagctcact tggttcgcaa tttctaggta
     8281 gatcaaaaac tacagtactt tcgtaattat agaggtatgc attgttccta taatctacat
     8341 tgtggaacag acaggcttca gatgtgtgta ctagatgctg agataagatg ctctttccac
     8401 taccccccct ttcatccaca acccaccata ccgtccgtgt attattttgg tccgcattta
     8461 ccaattccag caattgcctc tgccaatcta aaagtaaaag gccacctaat cggtttgaca
     8521 tttgctgaaa gtcccgagcg atgctctgtt gtatcaccat atcttcaaag actttccgtt
     8581 cagaaccagc aatctgtgaa ggaatgtaat cagaccattt cacagtcctg tgaccttgct
     8641 ctgaatacat ccttgcacgg taaatggtgg aagtgtattt taggggtatg tttaacagta
     8701 ttgcattgct atcttgtttg gtaatatatc taatagtttc cctcatattt aagggtcttg
     8761 agatatcgac cggtttgaca cccatgtgtt ttcttaacaa tttttttata tcctcaaaca
     8821 agtatgcctc gttacttttc agaaacatat gactgtggct gtgtggaaat ctatcttttg
     8881 tttcagaaaa ttcgttacac accgccattt gttccatcat tttgttcact gcattttttc
     8941 ttttcattat tctggttcta caacgagttc cataaacacg tagatctttt tttctaatat
     9001 gatctaggga cttacagtgt cgcctatacg ccccatgact cataaacttt ttcaaacaat
     9061 attcacaaga gaacaacgct cctgcgacac gtgctcctat tttatatttt gccggtgacc
     9121 cgaaggtcat aaaaaaatgt tttcctttct tctccttctg tttggctccc ccctcattat
     9181 ctgccccccc cctccccccc cccccccttt ccttttctct ttttttttct attattttcc
     9241 cgtttcttct attttctttt ctttttttcg gctccagttt tttccgttcg tctgtctctc
     9301 ctgaatgatt nnncatttgg atccatgaac ggctatgttg ttgtttttgt accaacaaaa
     9361 gctgagtaat gttctgtatg ttttgtactt tatttgatgg tacatggtct ttacatgatc
     9421 aggccaagac ctcaaaggta tgaaagcaga gcaggatata cacacccgct cgtatgtttc
     9481 tccacttgat tccatgggag gtgacacttg agagtggtca taatgtcccc ttttgcctgt
     9541 aagcatatca acgacaaaat atttttgatt ttttatataa tctgtacact tctcttgtcc
     9601 gtcttttata ttctgacaag caatggcatc gttcagaatg ctccaaaagc ccggttgaat
     9661 attatgtgat ggttctgcta tttgtcgtct tacgtaaaga actttaggtt cttctggttc
     9721 tgtttttttt ttatttttag gtgaattaaa catcatatcc cattcttttt caacttcttc
     9781 gtcttcgtag acaggagaag gaggagaagg agaaggagaa cctgctttat gtctttgtct
     9841 tcctagtttt ttgataggag aaccagagct gtccttgtca aaattaagca ttctgacagc
     9901 tgatctgtca atgtttttgt cccatttttc ttgaacttct ttgttgtgcc aatacaacca
     9961 ctcttcgtag tttggagacc tctcactttt tggagaccac tcttcgtaga gaccactctc
    10021 actttccttt agtggagagg gagaggagct ccagatccaa tctgaatcca actctgaact
    10081 gtccagatcc aagaagaatt gctctgattg agtgagaggt tctagcgagc cattacgtat
    10141 cttacgaact ctggttctca tatcaatcaa tttttttaaa gctctaaatg tttggtcaga
    10201 ataacccttt cttagtcttt cttggtatat tgctacccga cgtttaaaaa tttctttaaa
    10261 gtcgcccctt tgctttggtg gggttttcag tatgtatgag catccctcct tctcctgctc
    10321 ctccttctcc tcctcggtta aatgaagttt atgcctaatt tcgtcatctt ctaggaaata
    10381 tgttctttgc tctttttttg gggcccaaga aacatgtttc ttaggacggg gggccggttc
    10441 tggagcacaa tccaacctct gcacacctag acgactacct tctatgtctg aatcgtcctc
    10501 atcctaataa aataaaaata aaagaacacg gttgttgtta atattaaatt tattattaac
    10561 tcattaaatg taatgtataa aataaaagaa caacatagcc gttcatgaga aggaggagaa
    10621 ggagcaacct ctgcatctgc acatctcttt cgtaatattg ttgtgagttg gggggtgggg
    10681 tatcatccac caattcgtca tccatatact ataaaataaa agaacacggt tgtttgtata
    10741 ttacttaaat gtaatgtata ttacttttgt ccatcctatt ccgaacaaca atatttccta
    10801 agtttcctca caacaatatt acgaaagaga tcgcagtcaa aatatgagtg aatgctcccc
    10861 ggaaaatgtt tttgttcaca tttgttgcac agggtgatga aatcaggaaa ccgctgcaag
    10921 tgcacagggt gatggggctc tcgtctgact ggacagctgt gatgttgtcc acgtgtcgct
    10981 agtagacaga aacagtagaa gcattctatt ggacacggtg ccatgcacat ggtacagaaa
    11041 ccagcctgaa aaatgggaag tttttgttca attgtggcgc gattatatat tgattatacg
    11101 aatgaaaaag atttgcctaa gggtgggatt gaaccaccga cctcctggat aaaccaggcg
    11161 ctctacctat gataatatcc attatctcca ggcatagcct gtttaccaac tgagctactc
    11221 aggctgatga atatttatac atatacttac attttttaat ttgtagtcgt cggttgatcg
    11281 gtcaagatat gactgaatgt tgattatatt tggccgggta gcttcctcct gtgggggtag
    11341 tggggtagct tcctcctgtg gcgttggtgg tggggtagct tcaggagttg gtggtggggt
    11401 acgtggtggc gttggtggtg gggtaccttc aggagttgtt ggtggggtac gtggtgtaaa
    11461 atccat
//
