# Supplementary material for: Widespread Horizontal Gene Transfer Among Animal Viruses
Source: bioRxiv. 2024 Mar 26:2024.03.25.586562. Preprint. [Version 2] doi: 10.1101/2024.03.25.586562 (PMC11071296; doi:10.1101/2024.03.25.586562)
Supplement: Supplement 2 [file media-2.zip › File2_Maps/uParvo_saccoglossus_endogenized_ACQM01065612_7970.gb]

LOCUS       uParvo7970ct_1          7970 bp    DNA     linear       01-JAN-2019
DEFINITION  [note: taxonomic lineage unclassified virus]
            [isolation_source=original].
ACCESSION   
VERSION
DBLINK      BioProject: unknown
            BioSample: unknown
            Sequence Read Archive: unknown
KEYWORDS    .
SOURCE      unclassified virus sp. ct8GQNZ (unknown)
  ORGANISM  unclassified virus sp. ct8GQNZ
            Unclassified.
REFERENCE   1  (bases 1 to 7970)
  AUTHORS   Taker,C.
  TITLE     Cenote-Taker 2 dummy template file. Do NOT submit
  JOURNAL   Unpublished
REFERENCE   2  (bases 1 to 7970)
  AUTHORS   Taker,C.
  TITLE     Direct Submission
  JOURNAL   Submitted (01-JAN-2019) Taker 2, Cenote, 1000 Circle St., Cenote,
            DC 31111, USA
COMMENT     ##Genome-Assembly-Data-START##
            Assembly Method       :: unknown_assembler
            Genome Coverage       :: 1x
            Sequencing Technology :: Illumina
            Annotation Pipeline   :: Cenote-Taker 3
            URL                   :: https://github.com/mtisza1/Cenote-Taker3
            ##Genome-Assembly-Data-END##
FEATURES             Location/Qualifiers
     source          1..7970
                     /organism="unclassified virus sp. ct8GQNZ"
                     /mol_type="genomic DNA"
                     /isolation_source="unknown"
                     /collection_date="unknown"
                     /note="genome binned from sequencing reads available in
                     unknown;
                     derived from metagenome: unknown"
     CDS             complement(2..124)
                     /note="no search hits"
                     /codon_start=1
                     /transl_table=11
                     /product="hypothetical protein"
                     /translation="MRVTMAYEHTELLVIKQITIECARHSVFYALYRAFEACTLS"
     CDS             111..389
                     /note="no search hits"
                     /codon_start=1
                     /transl_table=11
                     /product="hypothetical protein"
                     /translation="MVTLMLFSISKLVSTNNGSSSNMHKLTTHTSLSFYFRNNLFCDM
                     ICTVKCVDNHGHWYRGCCHPQSFVNFKSRLLRFHHEVIGKMHHYVKDK"
     CDS             432..617
                     /note="no search hits"
                     /codon_start=1
                     /transl_table=11
                     /product="hypothetical protein"
                     /translation="MHLNAIIVHMHLVNTIVESDFVTLSIFFIKNDGCCYSKWRPISC
                     TSSHDPTLNNNNNRRFL"
     CDS             complement(691..801)
                     /note="no search hits"
                     /codon_start=1
                     /transl_table=11
                     /product="hypothetical protein"
                     /translation="MHIHCDILINIYSKLVSGSSMTVHTGHWLTVNNHHG"
     CDS             complement(912..1001)
                     /note="no search hits"
                     /codon_start=1
                     /transl_table=11
                     /product="hypothetical protein"
                     /translation="MLKEGPTAGAATMQVYSWGHIADINISIQ"
     CDS             complement(1062..1253)
                     /note="no search hits"
                     /codon_start=1
                     /transl_table=11
                     /product="hypothetical protein"
                     /translation="MNTQNYTEILVIKQITSETNIKTIQTTGKIEQKKSQDRRFSLYK
                     RMNRNICNLEISGGRWKSN"
     CDS             complement(1401..1592)
                     /note="no search hits"
                     /codon_start=1
                     /transl_table=11
                     /product="hypothetical protein"
                     /translation="MPHRQTNWFIYKYILQIWIILIFKITLQKIYVIDPYCPLEGEQL
                     LKYIQFIHLLRYVIKNQHI"
     CDS             complement(1652..1759)
                     /note="no search hits"
                     /codon_start=1
                     /transl_table=11
                     /product="hypothetical protein"
                     /translation="MRSSIRLFFFFFFLHHKCNALWDFLFEFKVRNEQC"
     CDS             complement(1819..1908)
                     /note="no search hits"
                     /codon_start=1
                     /transl_table=11
                     /product="hypothetical protein"
                     /translation="MSLLYKNPRLLLKSSEVTTARAGNRRPIS"
     CDS             1927..2124
                     /note="no search hits"
                     /codon_start=1
                     /transl_table=11
                     /product="hypothetical protein"
                     /translation="MCDVSIGGKPRWEYYLPRWLLTTTVTSDHGQTEKLYYIYQNLYY
                     LYTKIKVTLHLNFNGIRSKTT"
     CDS             2220..2576
                     /note="no search hits"
                     /codon_start=1
                     /transl_table=11
                     /product="hypothetical protein"
                     /translation="MKPLQLNLSDEYSDRFTLIAALNAELVGKPGYVENGVNAHETNN
                     TCIQRDLRIPSEETRGSEERTLDHNQQLLDIIHEEWNPFATGNVIPVTARAGNRALAP
                     DFLVTSLDFNNNRGFL"
     CDS             2636..2806
                     /note="no search hits"
                     /codon_start=1
                     /transl_table=11
                     /product="hypothetical protein"
                     /translation="MGILLATVVVNNNRDHGMRSSIRDFFLGTVPTFMTQQEIKDTQS
                     ARSVRVINGTTQ"
     CDS             2790..2975
                     /note="no search hits"
                     /codon_start=1
                     /transl_table=11
                     /product="hypothetical protein"
                     /translation="MELPNDARFIFTPARRSTHVRWNDLKLFVSYPQDSEQYTRKCNT
                     LLNLATHLYRNVVQQVC"
     CDS             2953..5562
                     /inference="protein motif PDB:1U0J_A"
                     /codon_start=1
                     /transl_table=11
                     /product="Rep protein"
                     /translation="MSYNKFVKAKGYIAKASTSGVIPQEKKNWLSVKNDDTKTKYIIF
                     ITKFRVVPEQMDIGMVNLNSELIRATDMLFQYLEVKGVDSYGAYHDGVTDPCSQYKGP
                     HIHVIATAGNDTDVRQLAPFRQAKLSWEDNEPNFHIISQICKVPTSFAAYIQGPSKEK
                     KWLYTKNKSPLERLLLHNTSVEDIAAMEEKRKERAIKRSTNEEMLYFVKDLIHKYNPT
                     DLPNLGRLVTEDKTATTETKDKWHRFISRSVSEYLYRTAVDTVRSEILRQEFGECAST
                     LRDLNCSKYNDRNNYLSIEESMHGTRNGVNMWDFLYDTIIWFDKKQPKKNLIYLMGAS
                     NGGKSWVMRPLHDVARSWGNIITSNESASNFMFENCLSARIAMANEFILSEHNAEMAK
                     SVFEGMNTMVNRKGKAPCLLERTPIYITANKALWYQVSSQETAFKHRMLLMKDDIAEM
                     PELESIQQDLNPTMFASLLDMVNGDTKPEDYQWPEYSDMEEKLDHLWRLSKWVSIKKK
                     PRNQLSQRYKDEYMIETEKMIKDWECEEEEEIKKLFEDPVVKPMAKRNLPTRQEITGK
                     RYFELFQEEEKPFVDFTELNKQQDEWKSSEDVFNLNTQNFSIEDQHYNAMLHMHETES
                     IPTSIWKPKPMWDIIELTIARDRKSAIYYGNLMERLGEIERIEKLKIQQDNISYWRTC
                     TMWPAKYLTPFTKDTRVKIVEEIETGYVDYTDRLWGYGTIIYRKPKYTIMNTMLPVIP
                     VEARNGKLYHHKPLCHHVINDTTSHTLLYLRIQGCKSLHILDTMIPIVYDNQIYEEKK
                     QWGCQTFDTSDGNLILKPNSDEFADFPPKPEPNDQYRDGEVLDEDSDHQWEIVRTPGK
                     NMILTRKRKLSKC"
     CDS             5706..5894
                     /note="no search hits"
                     /codon_start=1
                     /transl_table=11
                     /product="hypothetical protein"
                     /translation="MRLTLEDVLFRIYNNPCTHVYLLGLLSTVFKNNFTMFIYLLITY
                     NFFTKPFIFTVIDQLSVN"
     CDS             5956..7059
                     /inference="protein motif PDB:4G0R_A"
                     /codon_start=1
                     /transl_table=11
                     /product="Capsid protein"
                     /translation="MFKFSFPGYEYCGPGTDLKQYKKAKDEIDEICKEHDIQYANPKI
                     PTAVADQIFVERIQKIPNWKAYIMGFSIQMKQLVDTDKVMRDPYFDKQQMAKKYSIAK
                     NKEATPYDNPEYDETTKQYHLRMAGRVMEIIKQDEHNERYFGTGVYQKNARYRIAQEL
                     SRKRDYGPNWTIENTKEYKKFRFGDIQDFEKYKIDDNKYPRGQNINRNNEFDVMDDMK
                     HNKEKYKYNTPKQQNAKSGEETGQEEDQGQEEEQGQEDEEEMPPSKRQRGPDEEPMQE
                     DAAQNENPSAVGTEGIGWYEMPMFANNGPGDKPTELTFANTMPIYIDRQQAQPIKVVF
                     HAGVDIGTGETAIHDHKYKRQNLIQYTPAWSYA"
     CDS             7052..7519
                     /note="no search hits"
                     /codon_start=1
                     /transl_table=11
                     /product="hypothetical protein"
                     /translation="MHDHAILTHDSRKAHFLAMYAKSWRIKSHTVKFTNIVPLAETDM
                     TNRKTILHIPKPVLFVYKDAGHLTPQFQWHKIKNNKNNLINELKKHYPVFDDLTEWRN
                     RISALKVATILVAMATNLFDWRLKIFSWSPECDCAKNIWRLSFNHANAIALRC"
     CDS             7545..7655
                     /note="no search hits"
                     /codon_start=1
                     /transl_table=11
                     /product="hypothetical protein"
                     /translation="MTYYTHNSPFYTCVIRPRFLNLQAVVVLQSTVHFVF"
     CDS             7677..7970
                     /note="no search hits"
                     /codon_start=1
                     /transl_table=11
                     /product="hypothetical protein"
                     /translation="MKRSSIHSYFSPSEKRPRTADRTEAELIPEVPSTKNLPTTSTTG
                     SVRKFQTTWLKLFSWAKYDQVKQVMTCIYCSAFPDKAGNTDLVTGSSKFKKETL"
ORIGIN      
        1 tactaagcgt gcacgcctcg aacgcgcgat aaagcgcata gaacaccgaa tgacgcgcac
       61 actctattgt aatttgcttt ataactagta attctgtgtg ttcatatgcc atggtaactc
      121 tcatgctgtt tagcatctct aagcttgtat ctactaacaa tggttcatca agcaatatgc
      181 acaaattaac aacccacact tctttgtcat tctacttcag gaataattta ttttgcgaca
      241 tgatttgtac agtcaaatgt gttgataatc atggtcactg gtaccgtggt tgttgtcacc
      301 cacaatcgtt tgttaacttc aaatctcgtt tattaagatt tcaccatgaa gttatcggga
      361 aaatgcatca ttatgtcaag gacaaataag ggtcctctta tttatgggta tttttgtgag
      421 tgtacatata tatgcattta aatgcaatca tagtacacat gcatttagta aacacaattg
      481 tggagagtga ttttgtgaca ctatctatct tttttataaa aaacgacggt tgttgttatt
      541 caaagtggcg cccgatttcc tgcacgagca gtcatgaccc cactttgaat aacaacaaca
      601 accgtcggtt tttataaaaa gagacatcgc acataacgga ggtgcaatgt caaaggggaa
      661 cgggattttt attttaaggc atgaaagatt ttagccgtgg tggttgttaa cagtcaacca
      721 gtgaccagtg tgcactgtca ttgagctgcc actcaccaat tttgaatata tattgatgag
      781 aatatcgcaa tgtatatgca ctccagcatt atagtaacat cccggaaggg taatctatat
      841 gccattacta ccccgtgtgt gttccaaatt cagcgggaag gggagtattt tccatttttt
      901 aaagcaggcc ttcactggat gctaatgtta atgtctgcaa tatgtcccca ggaataaact
      961 tgcatggttg ctgcacccgc tgtaggcccc tctttcaaca accactccca tacaccatat
     1021 tttataaatc cataaaggaa gtcacttctc ttgcttagat tttaattact cttccatcta
     1081 cctcccgata tctccaaatt acagatgttt ctattcattc gtttatatag tgaaaatctt
     1141 ctatcttgtg attttttttg ttctattttc ccagttgttt gaatggtttt aatattggtt
     1201 tcacttgtaa tttgctttat aactaggatt tctgtgtaat tctgtgtgtt catatgccaa
     1261 ggtaactctc atgctgttta gcatctctaa gcttgtacct actaacaatg gttcatcaag
     1321 caatatgcac aaattaacaa cccacacttc tttgtcattc tacttcagga ataatttatt
     1381 ttgcgacaag atttgtacag tcaaatgtgt tgatttttga ttacatatct taatagatgt
     1441 ataaattgta tgtatttaag tagctgttca ccttcaagtg ggcaataagg atcaattaca
     1501 taaattttct gtagtgtaat tttgaaaata agtataatcc aaatttgaag aatatattta
     1561 tatataaacc aattagtttg cctatggggc attggtagcc cagcatttaa tgaacttgac
     1621 agtttttgga gagcccaaca agcatcttaa actaacattg ctcattgcgc actttaaatt
     1681 caaataaaaa atcccacaat gcattgcatt tgtggtgtaa aaaaaaaaaa aaaaaaaaaa
     1741 gccttataga ggacctcatt ccatggtcac tggtccacgg ttgttgtcac ctggcaaacg
     1801 attgttcaag tgaggtcact aagaaatcgg gcgccgattt cctgcacgag cagttgtgac
     1861 ctcacttgat ttcaacaaca accgtgggtt tttatataaa agagacatca cactataaag
     1921 agccggatgt gtgacgtcag tataggagga aaaccaaggt gggaatatta tttaccacgg
     1981 tggttgttaa caacaaccgt aaccagtgac catggacaaa cagaaaaact atactacata
     2041 taccaaaacc tgtactattt gtatacaaag ataaaggtca ccttacacct caatttcaat
     2101 ggcataagat caaaaacaac ttgatcaatg aattgaaaaa acactatcca gtatttgatg
     2161 acctaactga atggcgaaac agaatatata cctatcaaga ttacagagac cgtttaacaa
     2221 tgaaaccatt acaactcaat ctatcagacg aatactctga cagattcaca ttaatagcgg
     2281 cacttaatgc agaattggta ggaaaaccag gatatgtcga aaacggtgta aatgcacacg
     2341 aaactaacaa cacttgtatc cagagagatt taagaatacc tagtgaagaa accagaggtt
     2401 cagaagagag aacacttgac cataaccaac agctactgga catcattcac gaagaatgga
     2461 acccatttgc aacaggtaat gttataccag taacagctcg tgcaggaaat cgggcgctgg
     2521 cgcccgattt cttagtgacc tcacttgatt tcaacaacaa ccgtgggttt ttataaaaaa
     2581 gagacatcac actaaagagc cggatgtgtg acgccagtat aggaggaaaa acaaggtggg
     2641 aatattatta gcaacggtgg ttgttaacaa caaccgtgac catggaatga ggtcctctat
     2701 aagggatttt tttcttggca ctgtgccaac gtttatgacg cagcaagaaa taaaggacac
     2761 gcaaagcgca cgaagcgtac gcgtgatcaa tggaactacc caatgacgca cgctttattt
     2821 ttacacccgc gcgacgttcg acgcacgtga gatggaatga tttgaagttg tttgtcagtt
     2881 acccgcaaga ctccgagcag tacacacgta agtgcaacac tctcctcaat ctagcaactc
     2941 atctctatcg aaatgtcgta caacaagttt gttaaagcca agggctacat cgcgaaagcg
     3001 tctaccagtg gagtaatacc acaagagaaa aagaattggt tatccgtgaa aaacgacgac
     3061 accaagacta agtatattat ttttattact aaattccgag tcgttcctga acaaatggac
     3121 atcggtatgg tgaatctcaa ttccgaactc attcgtgcta ccgatatgtt gttccaatat
     3181 ttggaagtga agggcgttga ttcgtacggc gcctatcatg atggtgtgac cgatccttgc
     3241 agccaataca agggacctca tattcatgtg atagctacag caggcaatga cacagacgtg
     3301 agacaactcg caccattccg ccaagccaaa ctgtcctggg aggacaatga acctaacttt
     3361 catattatta gtcaaatttg caaggttcct acctcttttg ctgcctacat tcaaggaccg
     3421 tcaaaggaaa agaaatggtt atataccaaa aataaatctc ctctagaacg actgctgcta
     3481 cataacacct ccgtagagga catcgcggct atggaggaga aacgaaaaga aagggctata
     3541 aaacgatcta ccaacgaaga aatgctctac tttgtgaaag acttgattca taaatacaat
     3601 cctaccgatc tccctaatct aggacgtttg gtaaccgaag ataagacagc cacaaccgag
     3661 accaaagaca agtggcaccg attcataagc agaagtgtgt cagaatatct ttaccgtaca
     3721 gctgtcgaca ctgtgagatc cgaaatccta agacaagaat tcggtgagtg tgcatctact
     3781 ttacgagatt taaattgttc taaatataac gatcgcaata attacttaag tatagaagaa
     3841 agtatgcatg gtacacgaaa tggtgtgaac atgtgggact tcctatacga tacgataata
     3901 tggttcgaca agaagcaacc gaaaaaaaac ttgatctacc tgatgggtgc ctcgaatggc
     3961 gggaagtcat gggtcatgcg gccattgcat gacgtagccc gttcctgggg caacatcatt
     4021 acgtcgaatg aaagcgcctc gaacttcatg ttcgaaaatt gtttgtcagc gcgtatagca
     4081 atggcaaatg aatttatcct gtccgagcac aacgcggaaa tggccaaatc agttttcgag
     4141 gggatgaaca caatggtgaa cagaaaaggc aaagcgcctt gcctactcga gagaacacca
     4201 atctatataa ctgccaacaa agcactctgg tatcaggtat cctcgcaaga aactgctttc
     4261 aaacacagaa tgttgttgat gaaagacgac atagccgaga tgcctgagtt agaatcaata
     4321 caacaagatc tcaatccaac aatgtttgcg tcacttcttg atatggtcaa tggggatacc
     4381 aaacctgagg actatcaatg gcctgaatac agcgacatgg aagaaaaact agaccatcta
     4441 tggagattaa gtaaatgggt gtccataaaa aagaaaccga gaaatcaact gtcacaaaga
     4501 tacaaagacg aatatatgat agaaaccgaa aagatgataa aagattggga atgcgaagaa
     4561 gaagaagaga taaaaaaatt gtttgaagat ccagtagtta aaccaatggc taagagaaat
     4621 ttaccaacaa gacaagaaat aactggtaaa cgatactttg aattatttca agaagaagaa
     4681 aaaccattcg tagattttac ggaactcaat aaacagcaag atgagtggaa aagtagcgaa
     4741 gacgtgttca acctgaatac tcaaaatttc tcgatagaag accaacatta caatgcgatg
     4801 cttcacatgc atgagacaga gtcaattcct acatccatct ggaaacccaa acctatgtgg
     4861 gacatcatag aacttaccat agcaagagac agaaaaagtg ccatttatta tggaaattta
     4921 atggagagac ttggcgaaat cgaaagaatt gagaagttga aaatacaaca agataacatc
     4981 agttactggc gtacttgtac catgtggccg gccaagtacc taactccatt cactaaagac
     5041 acccgtgtta aaatcgttga ggaaatagaa acaggatatg ttgattacac cgaccggcta
     5101 tggggctatg gaacaatcat ctacagaaag cctaaataca caatcatgaa taccatgtta
     5161 cctgtcatac cagtggaagc cagaaatgga aaactctacc atcataagcc actttgtcac
     5221 catgtgataa atgacacgac gtctcatacc ttgctctatc tcagaataca aggatgcaaa
     5281 tccttacaca ttcttgatac gatgattcca atcgtatatg ataaccaaat atacgaagaa
     5341 aaaaaacaat ggggctgcca gacctttgac accagtgatg gtaatctcat cctaaagcca
     5401 aactctgatg agtttgcaga tttcccaccg aaacctgaac caaatgacca atacagggat
     5461 ggtgaggtac tagatgaaga cagcgaccat cagtgggaga ttgtacgaac accaggtaaa
     5521 aacatgatct taacacgaaa acgaaaatta tcaaagtgtt aataacgata tcacttacct
     5581 ttacagatac aataaccgta atgatggaaa atcttcatat ctaattacag acaaagtggt
     5641 ccaggtatca gaagacaaag cctgtgaaac ttatctgtcc aaaagaaaaa gtgagacact
     5701 tgaagatgag attgacgctt gaagacgtcc tttttcgaat ttataacaat ccttgtaccc
     5761 atgtttattt actcggatta ctaagcactg tatttaaaaa taattttacg atgtttatat
     5821 atttacttat tacgtacaat tttttcacga aaccattcat ttttactgtt atagaccaac
     5881 ttagtgttaa ttaaatgttc taaactcata caactgtttc attactttta cacgcacaca
     5941 cataggtagg ttataatgtt taaattttca ttcccgggat atgaatattg tggcccgggg
     6001 accgacctaa aacaatacaa aaaagccaaa gatgaaattg atgaaatatg taaagaacat
     6061 gatatccagt atgccaatcc taaaattccc actgctgttg cagatcaaat atttgtcgaa
     6121 agaatccaaa aaatacctaa ttggaaagcc tatatcatgg ggttctctat acaaatgaaa
     6181 caactcgttg atactgataa agtaatgcgt gacccatact ttgataaaca acaaatggcc
     6241 aaaaaatata gtattgcaaa aaacaaagag gcaacaccat atgataatcc tgaatatgat
     6301 gaaacaacaa aacaatatca tttacgaatg gcgggaagag taatggaaat tataaaacaa
     6361 gacgaacaca atgaaagata ctttgggaca ggagtatacc aaaaaaatgc tagatataga
     6421 atagcacaag aattaagtag aaaaagagac tacggtccaa actggacaat tgagaataca
     6481 aaagaatata aaaaatttag atttggcgat atacaagact ttgaaaaata caaaattgac
     6541 gataacaaat atccaagggg tcaaaatata aacagaaata acgaattcga tgtaatggat
     6601 gacatgaaac ataataaaga aaaatacaaa tacaacactc caaaacaaca gaatgccaaa
     6661 agtggtgaag aaacaggtca agaagaagac caaggtcaag aagaagaaca aggacaagaa
     6721 gacgaagaag aaatgccgcc aagtaaaaga caaagagggc cggatgaaga accgatgcaa
     6781 gaagatgcgg ctcagaatga aaacccatct gcagttggca ctgaaggaat tggctggtat
     6841 gaaatgccga tgtttgctaa caatgggcca ggagacaaac caacagagtt aacatttgca
     6901 aacacaatgc caatatacat agacagacaa caagcacaac caataaaagt tgtattccat
     6961 gctggagtag atataggaac aggagaaact gcaatacacg atcacaaata caaacgacaa
     7021 aacttgattc aatacacacc agcatggtca tatgcatgac catgctatat taacacacga
     7081 ttcaaggaaa gcacatttcc tagcaatgta tgccaagagc tggagaatca aatcacatac
     7141 cgtaaaattc actaatatag taccattggc agaaacagac atgacaaaca gaaaaactat
     7201 actacatatt ccaaaaccag tattgtttgt atacaaagat gctggtcatc ttacacctca
     7261 attccaatgg cataagatca aaaacaacaa aaacaacttg atcaatgaat tgaaaaaaca
     7321 ctatccagta tttgatgacc taactgaatg gcgaaacaga atatcagccc tcaaagttgc
     7381 gaccattttg gtcgccatgg cgactaattt atttgactgg cgattaaaaa tattttcgtg
     7441 gtcgccggaa tgcgactgtg cgaaaaatat ttggcgacta agttttaacc acgcgaacgc
     7501 gattgcattg cgctgttagg gaggtcggta accgtgactg acccttgacc tattataccc
     7561 acaattcacc attctacaca tgcgtgattc gacctcgctt cctgaacctg caggctgtcg
     7621 tagttcttca gtcgactgta cattttgtat tttgatcacg gaacctcgaa ggaacaatga
     7681 aacgaagcag cattcattct tatttttccc caagtgaaaa gcgtcctcga accgctgatc
     7741 gcactgaggc tgagctcatt ccggaagtcc cttccacgaa gaatttaccg actacgagta
     7801 cgactgggag tgttcggaaa tttcagacca cttggttgaa gctgttttcg tgggccaagt
     7861 acgatcaagt caaacaagta atgacctgca tctactgtag tgcctttcct gacaaggccg
     7921 gaaatacgga cctggttact ggatcatcaa agtttaagaa agaaacattg
//
