# Supplementary material for: Widespread Horizontal Gene Transfer Among Animal Viruses
Source: bioRxiv. 2024 Mar 26:2024.03.25.586562. Preprint. [Version 2] doi: 10.1101/2024.03.25.586562 (PMC11071296; doi:10.1101/2024.03.25.586562)
Supplement: Supplement 2 [file media-2.zip › File2_Maps/uMega_marine_SRR8168149_115628.gb]

LOCUS       uMega115628ct_1       115628 bp    DNA     linear       01-JAN-2019
DEFINITION  [note: taxonomic lineage d_Viruses;-_unclassified virus]
            [isolation_source=original].
ACCESSION   
VERSION
DBLINK      BioProject: unknown
            BioSample: unknown
            Sequence Read Archive: unknown
KEYWORDS    .
SOURCE      unclassified virus sp. ct1RJ04 (unknown)
  ORGANISM  unclassified virus sp. ct1RJ04
            Unclassified.
REFERENCE   1  (bases 1 to 115628)
  AUTHORS   Taker,C.
  TITLE     Cenote-Taker 2 dummy template file. Do NOT submit
  JOURNAL   Unpublished
REFERENCE   2  (bases 1 to 115628)
  AUTHORS   Taker,C.
  TITLE     Direct Submission
  JOURNAL   Submitted (01-JAN-2019) Taker 2, Cenote, 1000 Circle St., Cenote,
            DC 31111, USA
COMMENT     ##Genome-Assembly-Data-START##
            Assembly Method       :: unknown_assembler
            Genome Coverage       :: 1x
            Sequencing Technology :: Illumina
            Annotation Pipeline   :: Cenote-Taker 3
            URL                   :: https://github.com/mtisza1/Cenote-Taker3
            ##Genome-Assembly-Data-END##
FEATURES             Location/Qualifiers
     source          1..115628
                     /organism="unclassified virus sp. ct1RJ04"
                     /mol_type="genomic DNA"
                     /isolation_source="unknown"
                     /collection_date="unknown"
                     /note="genome binned from sequencing reads available in
                     unknown;
                     derived from metagenome: unknown"
     CDS             complement(2..4447)
                     /note="no search hits"
                     /codon_start=1
                     /transl_table=11
                     /product="hypothetical protein"
                     /translation="MRVFTLLYIVSSVLGLPTGSHRELQASSNGLAVGTYTVNMQCGG
                     SYTCTFYGGYATVYADDSLFIDLRSRVLSGSSCHSSQSHFDNNAGSYSAHSYVRHLNP
                     EKSSECSSSGDCTYTWRDYTRQQPQSNPHGSYTDTDWDFYMQKRGTAYVSFIGRISTM
                     APECGPHYTTGFSFLSPPSPPPSPLPPPPPSPPPLPPTESYFVPTVSLLSGGSNAYLT
                     TGSPSISGFNGNTPSRAGGSPNNYFYGGSGPVRTFVTHSATNFRFSELTVTLVFKMGS
                     RYDYSNQVLCQGGTGFSGGGVFQIRANQAGTEVLIGSYVDYRRSNVAASGPTISGLTV
                     DTWYHLVATFTSTSICAYLNGASRGCTDPRDDPGWAWDFPNYDNTIKIGEGDGRYSQA
                     NVAYISFYAWEFQQVHAANHYSFFGYPLTLGGSLSPTPPSLPPPPPPPPPPESPPPPA
                     TPPLMPGGALLIDGGSTTFEVTAAGMMNNFNSYAGSVDETRMATYNVLNQNSYAIELK
                     NIAVTSGDKSRVIGLSSVHVVYGSPPALPAPAPPPGVGRRLSLVPHGRRLHHVTYWHG
                     YGGEGRCGDGSYTLAGSGGQTGYAISIYGGQQCNPHQNCAGSTYHPNGAANGHAQCAQ
                     LCLDQTVAATGNPSTRCNRFLVWGSDCLTCTGGATGYRQNAQHYPIAYPSCAWSQRSN
                     MQCSCQNDHVYIVCGSRIHASYGGDCANNLGNCNNNLNVHRNSVDHMYSGYCCPDGSH
                     FLSQSYQSWMPEPPPSPPPPPPPSPPPSPPPPLSDIQGTYQSGGYEYYYEFDYSGGLS
                     PAYCATIGYLAVPTRTHFANNWATGYLGAFLDACGSGNANNCDTNYLDAKNAVSCDSE
                     CGDVNNCVNGQDFSFVRVDVARQEWGNLQGGSTWSNTLWRCNNPAAQGVFCYKELPSP
                     PPPPALPPPTPPHFWYIIAQEGGDAGPCDYTTQIGATGRVQGNHATCQATCGPDPTCV
                     AYHRNKAAVPPECTFFSALNSQTPASVNLDYRCVLKQLASPPSPPTSPPPPPRSPPSP
                     PSPPLDPPPPPPSPPPPTPSPPLPPSPPSPPSPPPFQSITLSVHTSSGATAMSISSFL
                     SSGGGLQSIANAVGSTAISWFGSPTVTSNHKMCPAGSQEPTPQQCRDHANASGVAYYY
                     LWSVNFTGCAYIYQNNVFGLPEVPAYVFSPVPWPGIAEFTSPRYTGRQQVGCSSWVEH
                     CMCVHKSETPPSPPPAPPRPFLPPIAPPYPPHAPQPPSAPPGPPSPPPSPPEPPSLPR
                     TDPYPYSPPPPPPYYPAPIDSYRCNGNFNSEQNCQVNVEVVACPAIDCPQLQSEDVFL
                     PQQSCLVIDRLFHMAFIEYECIDANHRENVADCIVLKDTYGMGEYLTSYSSTSGMVLS
                     SVLKKHFEPRLPYTTAPSTYPALNDLGRTPTNDDICRRVLPIRRDVEFTVVYSANTRI
                     FHAPDDYYIMAQNVLPPPSPPPPSPPPPSPPPPSPPPSPPPPSPPP"
     CDS             complement(4487..4873)
                     /note="no search hits"
                     /codon_start=1
                     /transl_table=11
                     /product="hypothetical protein"
                     /translation="MESEPLTSSALWILVPQLCISVVSWIQLVFSMNRFRGFHRFTTM
                     DMWALLLFIHSGFVRWIAALAVKTSSVEFQITAALVSSTLGWISFVVVFNECFSFPSR
                     QQRYSLFLSIIATGLWEVSNRLVFEM"
     CDS             complement(4901..5419)
                     /note="no search hits"
                     /codon_start=1
                     /transl_table=11
                     /product="hypothetical protein"
                     /translation="MNVIEETKRSTLYLSPDGQLIRMYKDTGFTTYRLPLLDERGNWR
                     GPHNKPLLSEQTFRGSSTPVMSLRRTNEVMKKKRPETISELASNLGVQTSTAWCYLTQ
                     SLEHWPDLASDALAFVHPPLIDAFEALEDSSGSLKGVLERLNNGPLSEDTNWKMQNDQ
                     YAQLRLVRLVHT"
     CDS             complement(5456..7915)
                     /note="no search hits"
                     /codon_start=1
                     /transl_table=11
                     /product="hypothetical protein"
                     /translation="MSFLVFFFHDFTTTHMTKSRIFIRGSVSNLDPTYACVAHDGNQG
                     KYAMIELTNGRVSDRQVFDQWDVEKMETYMKDDTFRGTIEVDTRKDDDLLPLNVPEGA
                     IPADLDTFRRSKSDAELSVLSELTSATYNLLNQNEEEIGYTFRGISKDVGNLQVAHTT
                     KEGNGFVEHRAGFRDSLGRVSDLTRIIPKTNDWEERLQRAYRGCDAVTRRLKPGVSIG
                     TLNDVFMRYMDPDEDVVYGNIVHHTGFEGYERLPLEKVQENDFLTIGTVIGDGEETAI
                     LFRSSVPIVAEKNYRGSVPTYRSARGLFSRFASGGQPAGDKPKPPSQKPSEADMGSSF
                     GDALGIPAPDAHAEESFETPPKFQKRLPGTKAKLSVRAKTPSLTPLMTPGKETEIVKD
                     LKETITNNAQFRAAVDRFHNHTEKLAQLFDDININKDVPLTTFESDEHFTTIQPQIKT
                     WLEDDVNSAINSHGIRKWSPSAEGPTGSEFIIEGVNSFHDAMLQLVEINEVVTSKIRA
                     DQQSFPDVNMDNTKQALFVFNVAIQFVQESLKELSHKEGTNMMDLFEKTLALITHIQK
                     VRKANQQTIFFPLSLHAASFRQLRDFIRKHKELGHEEWVSAYWPSLFMMNSIANITEA
                     KAVEVGREASIESVQKIANVLFAPSEGESQATQAAKSAMQQKIQGTTLDGALGEIKDY
                     IVRLEIDLAEREQLLEKKQTLAKQITKQYDDQRAQNRTLLAQMNELLQSNEPVNADAL
                     EKMTSLLETSSTQADAEIENVRREEQADGDGLPDVNPEATSRARANEALRDMVTRSST
                     GAMVQVRMGPDTAAKLGADAE"
     CDS             complement(7916..8227)
                     /note="no search hits"
                     /codon_start=1
                     /transl_table=11
                     /product="hypothetical protein"
                     /translation="MDAFDRPTMFLLSEKCSTTFTPLMSFQEFVKLADVDSETARRFY
                     DDILPGSKKDDYIHAAALAHESYLWQKQREKRFANHKPLPRKVRVQPEMERRTNGDGD
                     M"
     gene            complement(8257..8328)
                     /gene="uMega115628ct_1tRNA1"
                     /product="tRNA-Thr"
     CDS             complement(8380..9438)
                     /note="no search hits"
                     /codon_start=1
                     /transl_table=11
                     /product="hypothetical protein"
                     /translation="MWDDTVIHECFWDTLCSYHHCWELVVNKQWKCSEAAIMCVHLML
                     TCKRLHTNVSLLQKDIHRPWLKEVDMAYTIRMLTIELATRRMIRSMTTTIVPLIARDT
                     TVTCAGGFVAWELERSINTANGRDAFPRTFSDTSIGNVAPNISYAPMWVPVDIDFFIE
                     ADDVELVYDLSNGVYKQYICDMFDCDQANVLEEHAGSYWQDDQDTTSTSYLKRLLEDL
                     LPARWVELWLSQKTDNVPQPELQSTSFSSNYNEPLTPCIVNIIFVKNFDIHTFDFEHC
                     KVSLDVTNAGEYSFRCTPNAIKCLSERRLESAIKCPHANTKRLVNRIIKYVRRGFSIP
                     GTPLTCTRHTKGVDICSF"
     CDS             complement(9444..9740)
                     /note="no search hits"
                     /codon_start=1
                     /transl_table=11
                     /product="hypothetical protein"
                     /translation="MVLCLVCNTDATMEVYNFPQNTIGTFLGGSLTFVGAFPEYEAML
                     VARETPGSNEEVNPMSRFLEEEVKGKIVVIRSDSEGEECDLDVQSVQDFLALRV"
     CDS             complement(9747..10331)
                     /inference="protein motif CDD:cd07182"
                     /codon_start=1
                     /transl_table=11
                     /product="Bacterial Ribonuclease HII-like"
                     /translation="MIVGLDEAGVGPAFGSLWAAAVAIPNDEEFQGMKDSKRMSEKKR
                     ELMYEKLTKQTLWGLGEVTCSEIDESGLARARRVVFHRALKNLFENNPGVHVKKLIVD
                     GTIFESWNDIPYECIPKADEKYSCVAAASVLAKVTRDRQVSRLCDEDETLSDRYGIHK
                     NKGYLSDEHIRGIKEHGYTEFHRRSYKIRKIETS"
     CDS             complement(10378..11130)
                     /note="no search hits"
                     /codon_start=1
                     /transl_table=11
                     /product="hypothetical protein"
                     /translation="MVRTGCFELLLIDAVTKQPLPEKVDGDGKVWVKGDPGDEFFVQV
                     ISSMPRGSDVDASVKVDGNDLGYGWVTHGPDRSDMLGPAKGGDLENNVVHAFKFVRHE
                     NKTVEEDDDDGPGPLPAAGTVQVNWHLTYKTAKTYDTPSSSCASWQAVASDAHASSHN
                     KKEMATLKAGVGSAPSQIAGLSNAVYEKGQHIATATIHYTTDFGMAVRGLYTEDEVRP
                     PPALLLPAPKKAKTEKKEAAGTSQQTAISVDD"
     CDS             11096..11221
                     /note="no search hits"
                     /codon_start=1
                     /transl_table=11
                     /product="hypothetical protein"
                     /translation="MRRSSKQPVRTMPFGFLGSRTQPGNATSLRFTRDLERRYTG"
     CDS             11262..12095
                     /note="no search hits"
                     /codon_start=1
                     /transl_table=11
                     /product="hypothetical protein"
                     /translation="MNLENEAALVHLPTACREGALLCIGNFLFPCDTKGYEQERQRLY
                     SLVDDICDRCTLFDNPFHNHKLTVKLQFFMDSPNHVCYEWLFDFLDYCNIRHVAVGFG
                     TMLKDDLAIETATIVRLNAEGYTNIIATVACYRTEASDLVDLYLKLGVCIRLVKGYYR
                     DRDVPSWTQVTGTFYENAMKLKHSGKYHILATHDYDLLLDVYRHGDAQHLEISHFWHA
                     RWYVLQKKKEFPFRIAKLSYYIPIGKRQSTFLFWCRHVNWSREISDILFSMWYLFRSK
                     L"
     CDS             complement(12084..12713)
                     /note="no search hits"
                     /codon_start=1
                     /transl_table=11
                     /product="hypothetical protein"
                     /translation="MRDLVRRKWGPGDRITIQVCVDPSTTITDTMTITYYDEKNATLY
                     TCGHCMPENATVVSSPCSIVYTSGYGGVNEYKEVASLKVHRPDDFTNHSIRVCKRLIS
                     SHEPVTLLNNGHRIPGKYVGALNESDRIGMWIVQNVPKIRRPCFIVQGTLECDPDGTG
                     CSLGTRHGYSGSPWLTSENELFGYHIARVQMTHDDGRKQEVSVVASLKF"
     CDS             12744..13094
                     /note="no search hits"
                     /codon_start=1
                     /transl_table=11
                     /product="hypothetical protein"
                     /translation="MRYHSSVPAGYSRQVLRHARNRYHLDVEIHHVVPRQFASHPVLK
                     YYGYDVESDYNLMLMPSRSNMISKRPNHTGGHMKYNDFVASQLSETISFGGFVQLLCL
                     LHWGCRGRRTIPWK"
     CDS             complement(13098..13532)
                     /inference="protein motif PFAM:PF07267.10"
                     /codon_start=1
                     /transl_table=11
                     /product="capsid protein P87"
                     /translation="MWQSILVALTFLMIQKTRRRKIVRMPGDGNCQFHSLAYPDLDHA
                     EVRKNVVRHIEDDWERFRPFVDEHESLMYVNQMSKNATWGDELTLRAFSEVYDTTVRV
                     FDAHSGRMISSYGSSPRVKALSYDGVHYNSLVPQWNSLDTLY"
     CDS             13557..14486
                     /note="no search hits"
                     /codon_start=1
                     /transl_table=11
                     /product="hypothetical protein"
                     /translation="MTFVWTLVLALSPPAPPLAPGSTMVLRDVVVASFTASGDAATFP
                     PSTRSNIAGVFSQYTGVATNSIYVGVEDDTTDVVLVEVEHTPPDGTTPETITSTLNTG
                     IMRSGQVLQGALSSAGVVVVSLGTVSIVQKPRVVVPGEPPPEAFTQTTIIVIAVAGVA
                     GLFLLIFIARQCDPERLRETTKLAVNVLQRIPIPGIGGGGGGGGEQPPPPQPQPPPQP
                     QPPPPPQPQGFVSGLFDKAENYFDKNEFMTGLIGKARGMASAPPQPSVPSSSNRMNPI
                     QQRDMMQQQRLATIRPPPMVYEDGVTEPGMYRV"
     CDS             14452..15003
                     /note="no search hits"
                     /codon_start=1
                     /transl_table=11
                     /product="hypothetical protein"
                     /translation="MESQNPACTECSKKKVTKCKRMDEQFTVILEANNAERLNIRNHV
                     LATVCGYERHEYVTKAVITVQRFVRGFLRQRKWKQMRRASCIIVRSITSYHTKSAWQR
                     LLHGVKCVQRTFRGHRVRTSPLGKAIQKIISNEQDKIFYELTILRWSNIQNGVMQDAA
                     HIPYRHSRDHIPQTLPSLSTRSI"
     CDS             complement(15060..15257)
                     /note="no search hits"
                     /codon_start=1
                     /transl_table=11
                     /product="hypothetical protein"
                     /translation="MREHSNGDTSDDVLQRAATIAHVLRSSQLRYSMVAHERWSFLPG
                     VLSIRRCLYVCATIVSYVPHM"
     CDS             complement(15321..15776)
                     /note="no search hits"
                     /codon_start=1
                     /transl_table=11
                     /product="hypothetical protein"
                     /translation="MIANVLLCTTCEPTLCSRSDDHQGGKLSILFFLGIPKHVVRPSQ
                     EVNLLKVGTSVGRHRHTRPLQCTNPNLMEHVDVMDLLWWMKMSSLLCYHHKLEKIVRR
                     FQHHQNMHTLAKDFVRTTQGTVDPVQLVTSFRDFVREQNEVSGERLSLP"
     CDS             complement(15820..17175)
                     /inference="protein motif PDB:1SXJ_A"
                     /codon_start=1
                     /transl_table=11
                     /product="Clamp Loader"
                     /translation="MGGKQQQSSEHPRASHRDGHVETTNTKSGKTTSQVSHDWSAAAV
                     ARKKQKKDTAPQPTAPQPTAPPLPPPPPPPPPPPPPPPPPPPRKSVKFEVPRKLQKLG
                     NEKAWNEVVEHLKKNKSTPLVLSGPVGCGKTEGVRTLFKYCGFRLFELDGSDGDNAYE
                     LANWVKKSRAVKVLYGPTVVFLDDFEGFTPNTQQQVLKLLKDTADDKRLAPIIISCNN
                     VRDPSMKCLQSLDVVRMWPPSEEVVKDWFVNDAVWTYFENGVEICRKGFPIHVVNKES
                     ATASLGDFRKMKIALMWRMTSKARLEFQSKEKGHSNIFQSSRRLLLKQEKGREWGEHA
                     EPRDIHLLQHHIPNYVNGDIDILSNVLDDISSSTALVPSGYEHRDMCSHIPLTFVGES
                     VFTHSLARDVGALVPPRHLPRESSHPVELRRWGLSESDWREVPGPLRDWMKQKSSSGP
                     S"
     CDS             17255..18745
                     /inference="protein motif PFAM:PF03121.14"
                     /codon_start=1
                     /transl_table=11
                     /product="UL52 UL70 DNA primase"
                     /translation="MNPVQDLAHHSSVDQWIYQERKNLGSQEATHLTMTGGRNAKFRL
                     DNPAKLYGEMAKVMNCRKAPGQCAEAIPPITERITPDGFPMFCDFDFELHCPSLSALA
                     VNKVMEVISNQLVRFFPCPENEKTFYAIVCSKYREIQANEACEGRLERGDITDQMVWR
                     GDGTYKLGLHVHWPFLLVNKEQALQIRLSMLSALYVVPITDWQAFLGPEDLFNWEKIL
                     DESVYNTGLRLPGCFKSKPCTLCRGKDRCLEPGGCAKQNNRHIIEPVFYDFNSAFSGA
                     ERVDESHDWYKRVTSSTSILLKYTTVRSDENAKDGYFKAYPGCPQLSKSVTSAASGGK
                     RKATGALDAPQVKDKDAKKMKPITDSKQLEVIRRHLVKHCSKYKDSKITAKGDDDRVF
                     ASLSGDESTFCLNKNDYHGSSHVYMQISRGNQNKAFNSCMRCFCPKDTKWPTSRGRCK
                     IKCPDYHSNTESLEPEEVACLFPKTKVGVVASHANYRVSSTPWRSS"
     CDS             18785..19384
                     /note="no search hits"
                     /codon_start=1
                     /transl_table=11
                     /product="hypothetical protein"
                     /translation="MTSVPRSSNCTQYTDTVSLLVDTTAVVPGDEKRCSVPLSMFSCQ
                     TKKFEAPDDATLDTLKEKAIFHLQEKGCDVAKMELINTSTNLMGAQEMEYSAQKLAGT
                     GLASNCFVAGNDPNHATHRATAVCTPQYDMTDINGNRVRDTNKKFHANLHVCDITNEA
                     APQVNEDLRKVAAHNAAQNGYTLDRPEDLACTFAMLPIL"
     CDS             complement(19391..19969)
                     /note="no search hits"
                     /codon_start=1
                     /transl_table=11
                     /product="hypothetical protein"
                     /translation="MYRPLSFRGSMIIHEDVVASQDFEISDTKRRAKRQASRKPKRRL
                     SETTIKRLPSSGLPETGYATVYTALLGVLFSFNYINPRMADDAFNILISFSDEKQQRL
                     DEQAVVFLEDFFHTLSPELNHLFLPHISGVPNLMEDYAHIYLDLPFIVDVTERVLRDS
                     LTNAMTANEIKERLSAVHWLKRKLHQLRRETL"
     CDS             complement(19999..20688)
                     /note="no search hits"
                     /codon_start=1
                     /transl_table=11
                     /product="hypothetical protein"
                     /translation="MNCTLDSFFPYTLSTETTVEWHLLIVHLLPTTFTILFYLACECS
                     KRKRFTTGQKLQSTFLGGLAFGVVGIIGYRAVERLNCSDNILDDTMTLVWQIIALALA
                     LGFFGLHFAILNKRVPRLNIVLALVFAAATIVLEFGLRGWWTTDIVSVVELLIPLQQA
                     FCIAAVCLIAWLPASRAIITTSSRDIKVFEEKKSTELQNRRTTSILHTDPLNKSSDTC
                     PQPATKTSAFW"
     CDS             20652..21077
                     /note="no search hits"
                     /codon_start=1
                     /transl_table=11
                     /product="hypothetical protein"
                     /translation="MCTGKTSRVCSSLSLKGCNKKNMHFTRMSDPKEIHISTTGSAIN
                     RYMDIDRSSLICFRCGETGHVRFQCLSFKVRHCWHFNNGGCTDLNCTFAHGESDLRTP
                     WKQRCVRVVKQGGRLVCIGCNSTEHTFRKCPLHQDLLLI"
     CDS             21100..21363
                     /note="no search hits"
                     /codon_start=1
                     /transl_table=11
                     /product="hypothetical protein"
                     /translation="METKPDWVCVIDKDEASDKQKKIITDLKPKTTILGLIECHKDEN
                     ASSQTCHSVEYFPAFCNQVSKMCVYGLRENERDFEELSKMSQK"
     CDS             complement(21344..21445)
                     /note="no search hits"
                     /codon_start=1
                     /transl_table=11
                     /product="hypothetical protein"
                     /translation="MEKENDVTCVAFTCVVALLGLVVGIAFFISETS"
     CDS             complement(21475..22302)
                     /note="no search hits"
                     /codon_start=1
                     /transl_table=11
                     /product="hypothetical protein"
                     /translation="MSEIAQTLKAQGRTLKTIRNTNVEQTQEIKDLLQQLEEQKTTSN
                     SNDSIVKDILEQLTGLVEQNTTYVHVASEKRKSALRKNLLTLTAGLLVMRLVLFGMHL
                     SSPNLVDATWWVVTGLVLVQVLIQVVMFTKIKFLDKHLQTEFPHLNSNIPVIVKTKTH
                     VRADALVALCSLAVAGIGLVKSVLAYKKLPSNKQDAFTRLNMANSQDEQMGAMKEILS
                     AMTLTTNVFFTGLNTLAFVVALISAMTYKKPDLMLVGLDNQTTAIAGLMADIATVVG"
     CDS             complement(22326..23696)
                     /inference="protein motif PDB:1RIF_B"
                     /codon_start=1
                     /transl_table=11
                     /product="DNA helicase"
                     /translation="MSRTGPRKGSSIGAMYCIPLESLGENEMAEHKKILTLQAKASYG
                     IPPPPFPAYLIDESMFYMPRFYGLKTFGTPETDVRVRGESIDVAFEGTLSELQKNAAS
                     TLMERHLSPEGNGGAMVAIHCGGGKTVLGVYLTSILRCKTMVIVHKGVIRDQWKASYA
                     RFSPNTKVGFIQGTTWEVEGFDVVIAMVQTMAKRDYNADMFNAFGFVIYDEAHHLAAP
                     VMNLCTRLFNAHYCLALSATPERPDGLTPLLHWCLGPEGFRAERKGTEAVRVTMVVLQ
                     QRTKEIVQRTTGNPLVSVMLSDLGKNVQRNRFISQCTAEFFAAGRTVLILSDRRDQLD
                     LLKNMLFEKGLSDDDVGIFRGGMRDDVREEELKKRVVLCTYGMANEGVDKKDADTLIL
                     ATPKARVEQAVGRIQRPCETKKPPVVLDLVDDFSIFRGLKFKRHKFYQSNHYEVQFTT
                     EETYGA"
     CDS             complement(23728..25080)
                     /note="no search hits"
                     /codon_start=1
                     /transl_table=11
                     /product="hypothetical protein"
                     /translation="MNGILINHWGGIPRCVQSQVCRFDNSKDGTLLSSYDKDSSFQNM
                     FNTSLIEHLQKEGYYVLVLGVSSMLHKVHVAKAYDVLPDMVSMITNVDYCSPPLLTYE
                     GNSFDHDKRVLQEAEELVQRAPSPFFMIINLLSCRDVDRMRMETNKSPKVNVSTLPVS
                     VIDDPRTIPSCLSSRPLGSLGDSIRKKDQEKHGESNTTSVDEVYYYSLLSATQRYLDR
                     LEPCITTFLDSIPINTEVAITCTHSLAIGEHGIRGGASPTHVCSETIWSTSVNHIPLH
                     EQLEQNMHDFVRHISNSGTIYNCERQLMTCNDMYSRCVLFIQERKYSIVVTRQGELVA
                     VFDADSDVHETDNIVGSCSLLKPQFIQHYKSIKEQNVPSSPQRPRLEVVPSPRPPPIT
                     VSSPTESDFTAPQPVSPTPSTLTTISTTSRRPSRKQTTDATALKNLRQKESRLNKMHR
                     "
     CDS             complement(25095..25232)
                     /note="no search hits"
                     /codon_start=1
                     /transl_table=11
                     /product="hypothetical protein"
                     /translation="MSPRNVSVAIITCIVFVYSRSLDTLSYRGRSLEETDFVRCQPKI
                     S"
     CDS             complement(25259..25636)
                     /note="no search hits"
                     /codon_start=1
                     /transl_table=11
                     /product="hypothetical protein"
                     /translation="MIAVKSDPKLWEKSKEAACSIGKLCKHSARKMQWATQHYKKHGG
                     TYKGKRSSNNRMVKWTREKWRTSSGKKSGGKLRYLPDKAWKALSAKEKRETNIAKLRG
                     YKSGKQYVRQPKSIQKKVRPYRR"
     CDS             complement(25658..25942)
                     /note="no search hits"
                     /codon_start=1
                     /transl_table=11
                     /product="hypothetical protein"
                     /translation="MGGRTYRSSGGSKRKRHALASAAEARDVRKAKQLKSLRTVVRRS
                     KLKERMSQKVALRRLKNSPTFQMWMNHALYKPGNSRERKLAEQFKQLYQS"
     CDS             25944..26120
                     /note="no search hits"
                     /codon_start=1
                     /transl_table=11
                     /product="hypothetical protein"
                     /translation="MFELGRGKKTVHATGCVCAPKPRNPKVCQICLASSLSSRVTRFR
                     AHTDRNVAACQVRR"
     CDS             26092..26892
                     /note="no search hits"
                     /codon_start=1
                     /transl_table=11
                     /product="hypothetical protein"
                     /translation="MSQRAKFVGDVDFSKLCFGNFQNKDGKQSVEVWADASNTTNKNK
                     PKFQLCQFVDEPNEVRFPLDPIRYDATGKATNEDRRGIKVKLTPAQEASLLVLDMKIV
                     AAAVKNSKEWFKKELTEEQVMLRYHPVVHKAVETDDFNSMGFKVKTGNSSWPTTLNLM
                     LPNGKFVENGGKISHIDKGVGIRVAPILSAFSIWFMGGGAQFGISFSCDKMVVSPGTV
                     QTSMSEFTSRAPVEIVQAEENDVTLEEEDEEGPPEKKARVEEDDVPAM"
     CDS             26962..27504
                     /note="no search hits"
                     /codon_start=1
                     /transl_table=11
                     /product="hypothetical protein"
                     /translation="MLDTDNACVLAGMAAIGAIVWSRNQEQTFFAPNSYPTACSAMKA
                     SVEDENDESSDGVLAMKSGVEEETGGSMWESLFPATSKEFKDHYADATATPKGGFYSA
                     SVQKAQRELRPKYQIQSNHSSELGNSIPVAGREFDYFKPKRIKVKGGCMLYQTEAYAE
                     QIESQKEEEVEEEEVAETEE"
     CDS             complement(27505..28140)
                     /inference="protein motif CDD:cd21061"
                     /codon_start=1
                     /transl_table=11
                     /product="viral rhodopsins and similar proteins, members
                     of the seven-transmembrane GPCR superfamily"
                     /translation="MNLVYRTTVASLLVQLLVAGFTAVGFFVDTAESVKEDLNTILTL
                     ELVSQVIEFVWYVSIVLVFKNILTWTRYIDWVISTPFMLVSTSLFFQHRSNKVLWDVL
                     DTFTFYAMLTFNWCMLGFGYLFERYRGDKVNLLFLGSVGLVGSFVCLASFIPDDDIMS
                     ISLFWTIYVVWSLYGIAALFEYKTKNIAYNLLDIVSKNFYGCFLTVYVLTR"
     CDS             complement(28163..28384)
                     /note="no search hits"
                     /codon_start=1
                     /transl_table=11
                     /product="hypothetical protein"
                     /translation="MSLTLDAVVSNVIAVIVAGIFVSIPLMCIGRRNLVIVVVVTRRA
                     FRRMFAKPVKTCVYDTDDEEAPEEEKKDA"
     CDS             complement(28368..29408)
                     /note="no search hits"
                     /codon_start=1
                     /transl_table=11
                     /product="hypothetical protein"
                     /translation="MSNGSSINYSISFVFLYLHTTQSMEEAPKTNSIEDAFRPAFEEI
                     SRRSTVAKEYENEEVTYFKTSSTGFQLPFELPGQNVFLVSMGTAVLAPRPKDTDRPAL
                     RVYGAFDTHEEAKEHAEVVQSIDADCSLIVVKRNEWVLMPITEEARDDSKENAKRLQK
                     VLTSWSDRQTELKNDFKTRVDEKDGGSEPSHQNDLPEPEEEAAIQEAEALVYKPPRRI
                     RVGCEVRGQTVVTLCVVPNEFGECAIKLLGCFETTDDANQWSNNVACRQIIDHDVIVA
                     SCCEWLYPNGENKGTHKYRVDELQRIMDAAEANPIAVKNYKDWKRDQDKLQNDNQNML
                     ELEAVEEDVTDS"
     CDS             29389..29760
                     /note="no search hits"
                     /codon_start=1
                     /transl_table=11
                     /product="hypothetical protein"
                     /translation="MELPFDILCQIVSYFVQPNLSLVNRSFRDAVMETNTKPWFRHVE
                     KYCDGMGICMTSTRTRWYMVNKMFFPKPNHCIPYIDIEQGTEYQCTARTTKNTRCKRP
                     WSHCDTKLCGAHHRRVVLKLF"
     CDS             29782..30549
                     /inference="protein motif CDD:cd22997"
                     /codon_start=1
                     /transl_table=11
                     /product="catalytic glycosyltransferase (GT) domain found
                     in the lysyl hydroxylase (LH) family"
                     /translation="MKNVHIVTYENTYHHHLQFLKHTAKVYGWPDVIVIGSGQTWKGF
                     GTKIFAYTDFLKTLPANDIAIVVDARDVLVNGTMTQFLQRLKLPDDTLIVSAEFGCCA
                     DGTPEISDKTRKWMESFTTNKNRYLNSGMVTGRVSTFRRIYPFGMTKFNEDDQNAMIK
                     YWEKNPSDIVLDYDERLFSNGNWSPNHNGYALGNGQWMSKHTCNTPIFIQTQAKNWTL
                     YKKLLSIHRQPPYEAILLLCICIILRRAMKSRTLKLF"
     CDS             30566..31483
                     /note="no search hits"
                     /codon_start=1
                     /transl_table=11
                     /product="hypothetical protein"
                     /translation="MKRASFHGRDSPKLVDSKRMKRRSEGMIEAVPPPPPPPEAPIRQ
                     HVSLPLIHDFKNVYGLRAGAKMQNEEGYTVGKYPWKNSSVQKVSWMKYIKLGAIPSFN
                     LLDPSDEMTEEKRAFFNHIASSSSEALKVKNAKQIQKDTSSRNAFLKLTVPRILELIF
                     VEDRQWTGRYPEYVQGMDRLVDSWTVKINLRSTINTLRYYILAIEYVFKDMEQPNSVM
                     YLGRLSPFENIHEANESLPLFDKIKYISELFSEPHFAYDVALQLKKYYTSQKDSTLMK
                     NVRKYLKSMEVIPPMVDTPELMVTFRHAE"
     CDS             31558..31764
                     /note="no search hits"
                     /codon_start=1
                     /transl_table=11
                     /product="hypothetical protein"
                     /translation="MRRFEFAHHTRDETNGASHLRKRDSGIVLYGPRDLEFCATHGTF
                     IFFQLHQTLETHDMFTRSHDVDFM"
     CDS             31834..32202
                     /note="no search hits"
                     /codon_start=1
                     /transl_table=11
                     /product="hypothetical protein"
                     /translation="MEASNAAALGISFITSTIIFSRRVLVLNKSVLPCSKTLIASWCT
                     SLYAGVLFWLSLNALNEPIYLQFFAGVTSTVLAWLVYVLLVNDSLAYPSKSQWVSLFF
                     HILTEVFILLQVRLVLQTSS"
     CDS             complement(32220..32855)
                     /note="no search hits"
                     /codon_start=1
                     /transl_table=11
                     /product="hypothetical protein"
                     /translation="MKTRKRVLIAATVGIGILIVLKLLTPTHDPDDDASQSLEQEMIE
                     AAEIRKQKTDETAAVRRQEKKKADELRKQEKKKADELRRQEKKKADELRRQEKKKADE
                     LRKQEKKKIVPVVVDQEDAGPSRPDGYGTIPDYYVVDYATDGAIPESIYDLLTERQID
                     LYKDTKRSAAKARDEVTPEQEAAARAAKEAAYWDIRGKWKDDPNYFDDPYN"
     CDS             complement(32909..33190)
                     /note="no search hits"
                     /codon_start=1
                     /transl_table=11
                     /product="hypothetical protein"
                     /translation="MIYLVRSIPAQCVYLDPRYSGVFFEYLYTDRHGKYDEPVMMFGL
                     PNDPNVHVTEAFLGKDLLNHSLTLHDMIEKEFEFEVRPMGTYHLVCVRD"
     CDS             complement(33211..33996)
                     /note="no search hits"
                     /codon_start=1
                     /transl_table=11
                     /product="hypothetical protein"
                     /translation="MFQLDGKKTCVGRPAFDPTPEGAAKRAREYIERKQQQQKANVEL
                     VLQSIEEREAAHRAKQEREIVEKKLKEERKTELYKKPSQTDKARRAFCALACRWKKLH
                     GEELAVGSGRVKEIDKDLPFNSLTFIDNYLRRLKIKENHDPTRGEPPVRTMLNVNIRE
                     MGNDGSSSSSYDYRLNREEVEDVCKCDDRISAPSKPQSVSLSRGKIVDLVEEHGPNLS
                     SKERVELVNELLSRPGLSRDDIVSQMLRPSSTERPRTEPFHVA"
     CDS             complement(34005..34736)
                     /inference="protein motif CDD:cd01742"
                     /codon_start=1
                     /transl_table=11
                     /product="Type 1 glutamine amidotransferase (GATase1)
                     domain found in GMP synthetase"
                     /translation="MRILLIDNTKPDLAFFTPLLLQRLKEWGDVTSCRSINDMPTDKH
                     WDAIVLSGSSVNLSEPVSMRHISKDLSSLLLFPNVPILGICFGMQLMAMAYGGLVERM
                     PCPLKQDRYVCYNDTNESVLLDDTQFKACFSHEDAVTRCPPTFKRWSTHDATIDVIES
                     RELLRFGVQFHPEKSEGPVLERFFSFVRARATSLSPQDIRTIEDQMGRTRHQHLAMAY
                     GVEPERILSIWADFRARFRIPAMLI"
     CDS             complement(34766..35347)
                     /note="no search hits"
                     /codon_start=1
                     /transl_table=11
                     /product="hypothetical protein"
                     /translation="MTRGKILLRVLASSQMQLLSKCIHIDLPYVWTREGSDWVAENGH
                     RLLLKGSLWTLQRGNDVMAVCYTAALHPATIPRHDTWVDSRTGSPFFLVFEHVSLESS
                     VDVPLTMEDLGYDFFVAMKTSHIIFFVCPLTGKVQHSGAKDKNGLGPGKRYCSVCKTM
                     VSANNFVSQHWKTHPSAPLRGVVTCDDICSLIR"
     CDS             35353..35820
                     /note="no search hits"
                     /codon_start=1
                     /transl_table=11
                     /product="hypothetical protein"
                     /translation="MMQETDWVLRNEFKIVGLEGGRGNEMVELMRQQDKNGICLSLKD
                     FYEGETHDLDLMRGCIVSLMVHDETDIPVQEGDRKNFRRVKGNFDHIIVEGWCHGSKS
                     VTRQLVRQRDLIFSLFDACIVVPEACDGMATYCLPTVLYDSAMPVFRSSERVL"
     CDS             complement(35800..36144)
                     /inference="protein motif CDD:KOG1654"
                     /codon_start=1
                     /transl_table=11
                     /product="KOG1654, Microtubule-associated anchor protein
                     involved in autophagy and membrane trafficking
                     [Cytoskeleton]"
                     /translation="MLPFRKRLTLQQRTNEYARIKQKCPAYIPVICEKHRREDPDLDR
                     EKFLVPMDLTAAQLLFVLRKRMHLNREQAVFLFVDNTLVTGSTTLQSIQSNRPSEDGF
                     LYVQYSLENTFG"
     CDS             complement(36183..40550)
                     /inference="protein motif CDD:KOG0260"
                     /codon_start=1
                     /transl_table=11
                     /product="KOG0260, RNA polymerase II, large subunit
                     [Transcription]"
                     /translation="MLKYHSSNEQPTRPTKLRFGLLSATEIAAMSVCKVTETTLYYRG
                     LPASGGLLDPLMGSVDRRHMCASCMRDARTCQGHAGHIELSFPVYHIGFIDTVLKTLR
                     TVCFCCSRVCATPEDILSVKDLQGKNRLLAIHANVRGRKVCPFCNMQRPSFVRVPLGI
                     RVDWPKDMQWSSAEEEKYCTQPFTARDAISILKNMTDEDVELLGFVPSVTHPVDMIVQ
                     NLVVPPPSPRPAIYTSEGSRSRGQNELTVRLLEVLKRSHEISNAMHDETWRDLKTVSM
                     ELMERINRLQYEVFVLVNNNVRIQKPSGMGRSGGTVKNKSLTDRLKGKEGRVRGNLMG
                     KRTDFSARCVITPDAYFECDRVGIPYKIAMNLTIPEIVNATNVFSLAQRVRLGDTNVH
                     GAQSIIHSDGTVTNLSNCKKREEINLRIGDVVERFLADDDVVVFNRQPSLHMHGMQSH
                     RVRLMPGHTFRLSLVLAAPYNADFDGDEMNVHVPQSKAASAECAILMAPSQNFIGAQS
                     SKPVMGIVQDSLLGCHFMTQPDIFLSKANFCRIIGTTLNCTKRIPTAAVIFKKNASTT
                     ERFWTGKQVFTVLMPKDLFVEPESIKKGDEWKDEDLNVLVREGQLLCGVLKKAHVGTA
                     SGGIIDTLHRLRGGVYTLRFMADIQRVTHAFLLQKGHHVGIKDVLLSEEGQQQVNERL
                     QKVTTLCEDIQREILEAPADMAVVAENAILRLLSKTLQQTGAIVNEHMSKDNAIGRMV
                     NGGSKGSFINLSQICAALGQQSLEGKRIKFDKSARTLPCFAPNDLSLASRGLVYNSFS
                     LGLSPNELFMHAIGGREGLVDTAVKTSQTGYASRRMNKSMEDHRVYHDCTIRNALDEI
                     ISFQWGSDGMHPSRLERINFKLLTTSKDKLKKDFTPREFDLLETLFVELMIVKANVLN
                     TELDQRVLLPFNTARWKRSIRRASKACLDTAVAETLLFQALSHIDSALVKAAAIDVFC
                     YSSVKGLTEEQLKIHLDKLLQLVEDAKATPGESVGCIAAQSIGEPCTQLTLNTFHTAG
                     VSTKNVTLGIPRLKELLDASKTPKTPCTTIRFLPEFAGNRSFVEYMSNTIMLTRLGDV
                     VYESNIVFDPQMETTTIEEDRWMVETEQMLHPQRSWDGFSQYVVRLKLHQDLMRSRHL
                     TPPMIRTMLSERLENGKRGNVVSSEVNSVNWVIRIRFARVQEMMSIGSFAEDHEAIIC
                     HRAANVLLQTVVINGHPEVLSSNVAEAPDLLNGQEQFVVHAYGNFLMDCAASHCVDWT
                     RCTSNDIWEVYNTLGIEACTHVLFDQIKTVISFDGTYVDDRHISMLCDTICRGGNLMP
                     LNRHGINRTDVSPLMRCSFEETTDVLCDAAAFAEHENARGVTTSIMTGQLAELGSGMT
                     KILFPEEDVCITSKSKVRLMRSTCRSFVRQEVAEQLEYVFDDQRPRGSRPLSPPTVVE
                     KDGKTRKRARFRPMSPVEK"
     CDS             40624..41019
                     /note="no search hits"
                     /codon_start=1
                     /transl_table=11
                     /product="hypothetical protein"
                     /translation="MDTILSPVDRKQMIAHARTNFLKHHHVAFVSSCKSGRILASGVN
                     VAQQVENCAIHAEAAAVDQFRKRVKHKVLKPQDLKKGITVSSIRVAKGGHLLNAKPCA
                     RCQQIILACPYLKQYEWSTDEGELAYVIL"
     CDS             41019..41612
                     /note="no search hits"
                     /codon_start=1
                     /transl_table=11
                     /product="hypothetical protein"
                     /translation="MYHVMVVILHAPDAANPSLWPPLAGDCVDVVLDLQSFLADLKCE
                     RLYHQLEMDVPRCRVTVGGAPTRDPRVVFCSTPHPILCTQAVMAPFVEWAVYSGYLLT
                     EPTPKYEMCIFVDRHFVHVQKKLEKRKDFTVQSVVELQVLADVKEGRVVLRWKEDLLT
                     QGENPEFRSELPAKPCPNDSHPDDTKPLLLSVEWDHP"
     CDS             41566..41988
                     /note="no search hits"
                     /codon_start=1
                     /transl_table=11
                     /product="hypothetical protein"
                     /translation="MTPSPFSCLLNGTIRDEETCHGGATESFVQTSLFDDVETPIFPV
                     GGNEVDHTTSQSLDLVIVCGFQYVVRDLLVAWKHASFVPHHVLFDRHEDTLVVILELA
                     MKPIVKRVCLVGRCEHDSGHFGFGCRRGCVHIIHTTRK"
     CDS             42209..42406
                     /note="no search hits"
                     /codon_start=1
                     /transl_table=11
                     /product="hypothetical protein"
                     /translation="MQHEMFVSSTHMTMGETIDQLGKRPVTFEERPDDSLKEDSHPLY
                     LYFWSSSFLSALVRPGVLLVP"
     CDS             42451..42627
                     /note="no search hits"
                     /codon_start=1
                     /transl_table=11
                     /product="hypothetical protein"
                     /translation="MDMRTLTTLRTTYGHPLFLSQRGKLSSASQRVRNSSAARRGGRT
                     ACPLSRALHRTDPS"
     CDS             42624..42749
                     /note="no search hits"
                     /codon_start=1
                     /transl_table=11
                     /product="hypothetical protein"
                     /translation="MNGEHRRFSKPSSSCFSSWSSPSSHFWERRSLSIVAAFATI"
     CDS             42786..44090
                     /note="no search hits"
                     /codon_start=1
                     /transl_table=11
                     /product="hypothetical protein"
                     /translation="MQERGRWVWTMAVDVIIGFLGSTHNGHTQRKPPTATRNANLQRT
                     ATRNPHSQNVMLDSHGFLARPIVGLDKNGFLDSLQKGTRTWFHDRMEAKLGQPLDAAT
                     KELFDPATPAGIDRIFAHRNDFPQHKEAISYVVQGDSKLGLARMEQSWARSGFGKWAH
                     LNPGFCMRLSAAIKDKLCNEEGIQCFVSGPPHLIYKPPMGAELAPHHDQFAPKELLQA
                     LRQHVKEEDTSTTAWVKKFGFQCLAHIDGGRVDGSTYIIGPMTPQRLLICLEAFADGR
                     VQNVPSDFFDRSDGPHFLKWKSFLPALNHVLEEKNEQPLSVMPMVCGSFDPFMVIWPV
                     GFPHGSAKNKHPRVTSTVCLSMKPPTDRRFLKRARCMADLGDNDKKMEAETWLKKDVT
                     PYEEGRTHKKPHLAARWVRPNGFYAALAPTHEDVDVMESACD"
     CDS             complement(44087..44929)
                     /note="no search hits"
                     /codon_start=1
                     /transl_table=11
                     /product="hypothetical protein"
                     /translation="MPRVKSAGVRFEQGQKTLYHIPCPRPPFMTNRIPFGVRQPYEAT
                     LEERRGSSSLPRVKKTYQREFEEPDAIEHKSLIKVLSWLRDNAVMRGNNAVFCDLQGG
                     DCMVSLAAEEVSPRMAGYVSLVENPMDRVHASQNINLFHSVRWNGKNYVDKTEMDPHY
                     HWTVPGRLENLGTLSCVTHVFCRVNDKNTLNHLCRLVTNSEYVRYCIIQHDPANVDVV
                     EFLERIKELTSYIHSTTITLANKENRSVTSFRTRATVQEFMMSYNTVSTEGMSVISLS
                     RCFT"
     CDS             44996..45445
                     /note="no search hits"
                     /codon_start=1
                     /transl_table=11
                     /product="hypothetical protein"
                     /translation="MNPVVKPLLQQASFFGVLALGAYTIKTLNTIPNHHIVCESSIIV
                     NSYPAIASLLTSLARLQLDQGLRQIVEKTQQLLEWDQKKRLSSRWHISRLSTEIVSDA
                     KRLCKQHTYPSDDMYRTMLLCEAEVIPQLEQQLQDVLHNHLLNQRLG"
     CDS             complement(45430..45729)
                     /note="no search hits"
                     /codon_start=1
                     /transl_table=11
                     /product="hypothetical protein"
                     /translation="MEKERKSFETFLSLHSHKADVTDEPVAHVQFHSENMPHNAPLLQ
                     MTKEDIISDLDPTSELVRWLLEQMNTYDCTRQRIVGLIFDKQTVLSEVLRVHPSR"
     CDS             45801..46391
                     /note="no search hits"
                     /codon_start=1
                     /transl_table=11
                     /product="hypothetical protein"
                     /translation="MVNPVVWGPPLWQTLFACAWHCCQDNAVALKTMVLDCLPMLLPC
                     ELCRNHWIVTNKEATRILGKQPSSGDLMFKWLYHFKNEVIKLNRQRPYVSLDDITERF
                     CFHGGIVDDVALGDVLVLMAITAEKLSRDAIFIEFCKHLFVLLPLPADSELLKRLQVM
                     KKPIVCHTVRAARAARVERGLSKLSEKHYRTVADDG"
     CDS             46381..47403
                     /note="no search hits"
                     /codon_start=1
                     /transl_table=11
                     /product="hypothetical protein"
                     /translation="MTANDAALKIQHAWRICMSSRYGSMTKNLTSLLTCVICQDETTE
                     NTRCCNGHPVCLGCSIASNDLRCPVCREPKRSNHLSYDNTLHVLLSGIPLRLKCSTCN
                     NTFPWKSHETHRAWCPKYMFMCPFTNCSHTSSVADLRSHLKQHQDDVVHVSNNTLFTI
                     MCNENQGDIVCILEEAIVLISFTFQSMVFCDSNVILPQPACRVQMRAFYNTSNSAPLH
                     ATMQQIGVNTSSDPEHAFETFDCGLVPAILASRERILITGTVPLVTPRTRISQFSTEL
                     PRALSDETSSPHLRSKLLHFGLRDVPQPYTPADKCFLVDSKFCAVMKFVFKSVKGTRV
                     ASLFKS"
     CDS             47439..47804
                     /note="no search hits"
                     /codon_start=1
                     /transl_table=11
                     /product="hypothetical protein"
                     /translation="MAKSVKDWDKIMREYSSPEASDAEDELNIQSVKKNTHRIAEMFE
                     NLSGLKDNMRNPPMGMNRLDDIRDGLAASAREVSHRKDAQPNSSETSTSPTTEAAEEE
                     KMSSPPREDPTSEENHEGV"
     CDS             complement(47801..48196)
                     /note="no search hits"
                     /codon_start=1
                     /transl_table=11
                     /product="hypothetical protein"
                     /translation="MKMSRWKNLPDDILTLVEEHGAAMVVQRKWRAYDFLKHTKRVEW
                     RRLRRYICCLDLSAFRVLTLYSHVRREWRQEPSSWFDMGRQVLHVIVSECLQGMWGAG
                     MSLRGSVRNRCEKKKTKVKNAVFVQGEAG"
     CDS             complement(48144..48341)
                     /note="no search hits"
                     /codon_start=1
                     /transl_table=11
                     /product="hypothetical protein"
                     /translation="MLFHCTFGVLKSTQYSGFIYGRDEGQVGIVFLRTKQSFNWMKHI
                     CVCTNENESVEESSRRYSNAS"
     CDS             48409..48705
                     /note="no search hits"
                     /codon_start=1
                     /transl_table=11
                     /product="hypothetical protein"
                     /translation="MSLGSTRFILILKVFAKRWKKTWKTFLDAVVRNVVTFHQKSVAV
                     CTARGREIWVHLVDFDAYEVSPYRPVLSGFYFGRSTRHLKKKFEVSSFILCVIE"
     CDS             complement(48688..58851)
                     /note="no search hits"
                     /codon_start=1
                     /transl_table=11
                     /product="hypothetical protein"
                     /translation="MTTDKVFLPLVGQHNFNLNANDSPGGPVFSTPDFDNYDMLVDSL
                     RVRGPMTDISSGTHYDPNLERKDGRFIKGKTFPSTPNSLNLAMEDNFKIAVEEKKDTR
                     QAHFGASTMELHQHMTEGIEAELVALFTLGPFPIFPTALPEKARPEKGPYGTKEKLTK
                     TMPDVGVALATTDANASVFAKDYKQDMLHTYASGLYKDIGMPRLSSSCSSSTNFKLSQ
                     LEHLKVNDKVLFRTTGQKVHIENKRNNTRYAKTSSDSLFSRAWLKGISPDHQEHYHLD
                     NDPIEMLSEMNQALSTGEVFFFVCAAYNVTDKTRKMFVDLPLYTSTNRFASSLKDPLT
                     MKTNVREIDVELKETKMTNLVSNSKLMLPTDAERLPYFLPRDAAVLARTCKAFKEQTS
                     GSTYSAQELTVAFESVNWKARPGSSFKTDGGTPSFNDNLKTWTNTHVVFTLPQVPKET
                     VTTMSNPFIFLQDVVPRLSKNIFDKDTKTFKRIMGSKLFTYYCPETDYDETTVEVMDC
                     SLAGQDTTDKLYQLSDVLFRLAEFEMRSASAIMDSFCKYILCAHRTEKGDQLQEGILQ
                     RSVIHEIIECLPLELWQEYFQRERASLNITYDGVTTPIMNVEQLHQELKVRTTSMAML
                     QTKKSGREALEDIAYPIQDEKHVENAMLYRHLFSWFNHDSLSAMVQGKDGPAMITHVR
                     SRFVESYERAIQNAQFVLLTLKLVVYKRLKLVVYRSIKDETSPTLIKAEAVKKFILDT
                     NELYTDTKAPGKTELVDSDVRKIHGPASTDRDLHSRVAFFDLEGNQQELNVTELVKKG
                     VPSYMANYHRFMHYVAEFDARKNAVEEQSKHLSDSIDETIRNLRRLQFMIGSGKLPDH
                     PAELRRDYGSFPTHLIATSIENCLDDGMDTMKLYMQRLHNTIKYSARPHGFYKRLHTP
                     RKKEWDGRKLHDTNRWVELDASLFFNDAEIPHTATNDTNQDECYVPFTGTQPPSLGYD
                     KEFKTWTNPTHCMTDFGKHVKSKGVRIIVSCCHKRFRFKETFPATDGEGVFEDKLMFD
                     GHMETYQPNKDFFSSETPGRSEQEWVTHSDPVGDPTLFNIARTTNTDTFRKQRCRPIY
                     SICGDNVSAMCSIYTNSQTPPDPDHFYDKDLWSNDDRWHHLVDHAQTTGNGVYFDKYE
                     EGKEFRFLKEEAIDYSKAFDVDGTFLDYNFIGVNPFHQALRVAALSGEDMNYSGSDRV
                     GTKIQEFGTLRLYSRLEVPFSRQRHDDNFVEGNVYLSNNHTRGHKHPFSLDFPGLEYD
                     MMTESRPGILSNSFSLMQQSLMTSIRMPHFWSSGYNPANIFRLGQNTNPDIPRSPVSK
                     TFEGLKSEQTPYYDQRYPGCTNINGSLPARALYLERRILRREQWVRHQIIKLCAEMMN
                     SGKDEIYSERTESDPRVIRDDLVFSETCIGDDNNQGNWGCKMSEAQRRTAMLNEFEQE
                     HENRSLAEHLKSHRKVSTYFCEPLRHELTLQRDRARDTKSYMCKEERKKWLEDGKNDL
                     NEDGDLYVFRMPGGKVRVFGQAVFWTGSSHLKEEDWSTEELYKTRTTQEKFWRDKLQI
                     KNWYSNPAYLRCVYPDSLYVMSDALQRMEYLPDPTYKLAEDTASDHYSMWNAVNAVAH
                     QAGMPIYGNVQAPPTGLSWWALKPPNGSATFVLPAPHIDLGARDMSVVDRTNEIIHPE
                     SGKLNSVLESLQENFKARSGFLSVPVGGDQDAAFKEFHMLGPYDDDTKNETFLRPLGT
                     MLSEKMSGEFRFMITWEDIAPLQFTLIPGVVHSTDRLNNNFVPVNKSTFRLKKLLPYG
                     VVPFIPRYGGDAGNMMYFVCDYDRIHHFGNLEEELDVFNLEPSRRLHHHEDQDMTYRS
                     GVPLSKAEEKIQRKNKKRGTTTSKQRFQAVASIIAAGDKGKVMAQKRYFEMQNSRELR
                     SLEAAYADTPEPIEEEAKPADGTASQNISFATYELPRPSQFTYRRAIHGLVDLPTSSS
                     EYHLFFDDAAGLNTHFEIVTKGLQNSRGYSISALQSLNDWRQTNSETWPYSMVPSAIM
                     ETAEAKANTTGQTDSVLEDMLTTADRLGNHYKQNGRYMDMTYDYAQQVLWITLWNTLD
                     KRVYEDFKNDILRGTSHPDHYVAHRATYRLHIQQNGTYKVLSSWVTNDQKAFDAFFKD
                     LTEFGAPVDDVLYRASDSSDNPLGMREFADDDDGAGAEAAATLAAAEEERAAAEAAAA
                     GTAAETAVAVKAAVAMLQRSRNPVSSAVDKTPPVPAQHGESVAMLETEIDEKLKVTDR
                     YNTTPPTHVQAPTVKPDATQKKTLLDLLNTALRKKPETILHPDRHQRIYPEDDMHEAP
                     PVWTTSEEKKPVQPLHVPRREKDRRNAMVESATKIARQYYVSEKASEIYSTFAVRYVG
                     TEESSFIQPSMPAGANEETFVLKMKKMERTGCTSKMWDSNCIFHHPGYYEPTDKLFID
                     TKPENATMPPLHGLDIEALKQRMQATKDAAETNDWSTWKTSRLASNIYEDHLKRANEY
                     KDSGKLVDFEEYWVHTEEQRRKLFFKSVEEFYPKVFSDKEMLCLVPPAAPVKAPAANA
                     PAAADAAADAAADAADVAATPPSSAKYTLQDFLEWFKTWKRNKPRSETSQYNRNRTNG
                     WISEEKRMSVQRFRGLHATELKSRTADPDVTTPFEIIQQFVSRTPPELRIGVLNYMTS
                     HRKDMFPAYKNAITSLMPSSMSLRQLVGLRSKTGYYTLPNEFPLHESPFLHYLGVFPA
                     YYRFEDGIPRIVHNVGNGFPFVQLDSPDPSTPQNNVINMENYTRLQKEGVPLMVSIRQ
                     GDQNIKLVFHDPTDKQKYVSYLAPVSPFASVGDPFNRSLYQLSMKSMKPLDNTTKDKL
                     LKDFPKIDVTRDGFPLNIYALNKDNMIAKFEDVDEVFNVKAKDIQSVTIINVEKVPLK
                     VGSIMKKTYDDGYPAYAFEIQTKTHGLLSPIYIVRKGEESFDINQDHGDNREKLRQQV
                     MIMKERFNLDLLQVKKEQVYTLSHHDPDEKRYHAIAMTKRLLSTVVKDFDFKKKPADF
                     GVYLNGEDLDFYNLSAVAASLNDLVTKSAKNWELDIRDQEIIENAYKFETIVLLKVII
                     YLNRLFVISMIRNVTEDVLREAKYETKSMINVLRQLQPSKLVKKEEFEILDGMFQTST
                     KRHQTLKEVYQAFMLLYDPLCTVLERHDEKLFPMKKILNVDNDKTNVAHAHLQMRVIQ
                     DVFSAWMQHEAFHNDLFRRKMRNPEFSFTMYLWYRMDKGTFRWENQITNSTFVDRDGW
                     KEHLHFHIHKAGFTPFFFLFKGQNMFYNSEVQEYTDAMSSKRLDPEQERYAFSIEREP
                     RPPGLEVSYQDRLVDPNLMLKEFKIGNDVIKRGAEEKTALFQSFIGGKMGGDPTSARS
                     PGINLSRMDDPRSRRNERILSKHTPSRRDLLASFNDA"
     CDS             58901..59656
                     /note="no search hits"
                     /codon_start=1
                     /transl_table=11
                     /product="hypothetical protein"
                     /translation="MSLRDFCVLTQRTRKLTSSNEFLSSRNQLKTTRQQMREMMVSHD
                     LKSVPIDETNAVTLHYPKVRPVIANVHDFLEFTKDLDNQLVDIPLENLSKAILAIVRQ
                     RLDDASTTKSTPRVIIKKDGNSNVEKVPVSQQPTLSHFKDSYEAHKALSSGVREIRKH
                     AREVQTQAIESLDEPVVVSMQHAGQVEHYKVERKNKSTTKIGLRELMKELKHCLQQLQ
                     NRECISDSIRVYMIDKFSDYNSTSTLIQMKVLK"
     CDS             59707..68214
                     /note="no search hits"
                     /codon_start=1
                     /transl_table=11
                     /product="hypothetical protein"
                     /translation="MVEFRDDYLWKKVSLSDGVFDVQASFQNAFQQYDTNEIPDRWFS
                     ERQLNYVFDAGQQSRIFIHKWDKRLRIRMVRMFDKEGSPQIYVYLDMKSTRFKKIADA
                     FKQYNGRFRQFMIYPMAETSFILLKEEISREVPVPPNCFPDFRFRLVVPSSNTVDDRE
                     DSEIKHVDEFVQRVIAESNSILRYREKAMGKGKERQKVVRQLRNLPVNTAEIADRVGD
                     ARRMYSEKLRFGLGVNANMLSDNLRQLIANRMAADRPERSRFDSLYLRDMYISSNINI
                     LEVNGIYNSCREYLDYMNKISQPTNTSTPLDREWKAFQRCYFEKDPWKNGYVMLRKVR
                     EYRRIPSADISGRLTKVTQEESDITSKVPGLDRLPILVHSRFLNHVLANDVDYLALFL
                     RRHYVKEVTIRCTKDRKDQTIGVTLKTFDNSVKVIHVEPASLVATWGIKVGDIITQIN
                     DAFVPKNHSEVSEKLRDASGTFTMKVLRSPHALDLTVNRISPVQGLGVEFTSDGVSVR
                     VSKVIKGTPEDTAGIKIGDVITHINGNEVLGSSRALVTLITQQLPGNISVVVIRTPVP
                     TSDERYAINFHEKAKELRSYAYNVRSDHMNGFHNSSRATPPRHSTNDYIIVPHHSDFV
                     EVSGAIEYIYDTAELREEKGISPEMFVAYVSRWNRINCEIASYRRPRQFLPEYDDKGI
                     DPDGSWYYTPRRTVLENMPVPMEIDTRGAEQPELIPMLCLQLYFISEAFRMMSKASSL
                     ENKTSTNVVGYISTTKERLRTLFDYPLYDKEDDELIGFDQSDAYLAIYHPNTVLMQTY
                     VTLNPESLFRSNTHLTKSWINPTTTFHGVEVQKRVQGTIYNVHDKDLVVSVDPHGSAY
                     GILSPGDGIRYHNMDSLGQQDVEVEVTRPGKKHVWTLESAPAVHHNVVFGVKRFHRWS
                     YRRLMKPLKIGPLDALSATWRGGDKFTFHNKQSRRYFGAYLPLEVLDVYNDDYVKTKL
                     GQHEDEAELKECDLSQLKNEFVRGFLKGKKDPLTIDDVAQVTRTVGNVSNDVSETKED
                     LRKLFLLYIIAEWDRQGVQDMNSKQRVFAEEVAQLQVAGLTQAKYDIFANYHRDHDNA
                     YIRVFQLLTQEDKDTYYFFTKGLVRVSPEKRNGGTTNEMKLFESIENPVARKHYYNLY
                     QKAIKHETKVQALETLVNLPGKIDTDFLKKMISLKYELGFRATSQPPGGDLYDPHETL
                     FEPEDDSARDTKKTGETEAVVTRLRTMLDEFKDYKALLQFVMPPEEFRKIQNMSFNDI
                     EKYYETRPVPTLPPPSPRVTVKTPTKMQDDKFTVEISTFSKKFTVVLQSTGYRWLVSP
                     FSEERIRKLHFKDSDVIDDSIMQGLKYAYFLCADHYRKLLPSRIRMMRANLLSLDSKR
                     IQLVTKRQVYVKEIKDPSLTDLRKGDVITRAIRGRKQTTVKPLPGQLLEVKLDDGETY
                     VKVYIDESNEKTIDGKEFSPYIPFSKDFLWDTPKADITHSYLSRSGQVMNKELNARQD
                     IYDAEEPGEDAYMGTEVDDSDDTELESLLNAVMEHLYGRMEEYEEDEQTYGKVFAKSI
                     GATLSPLVSSIRSPQTAVGRAYINVTKDSIADLERIFHDSQGTLCVSYIRLVDPTHAE
                     QMFNTMNRRQRKIVDAPNWDAPFTFPAYSRKHFLRSNKDRLKWLRRTLYETYYEMMMS
                     LPNAVDKVLYSFEKPDKSLEKLLRGGMMRQWSMKLSPTIVVFPHEQKYDVKTLQKQIT
                     LVDSTFWSNVNIPNVNDPRHLEVVFSNIASMIDVPAKRETIELMVRTFQLSMNILDYN
                     REYFMQKAWTQFVHEYFLREGKSYSNLRFRDEKLHQIKEKDIRDWVAALQLPDSWEIL
                     LNSRLIIPPAMKTRPLVLAQQLRLGGVTEELPINVQKQIVLGIREAKPNLDLSPSDLI
                     TVVGNVLNRKLYAEPLTSDERFRQQTEINDSLKAFIENDMTLKNEILHHHKVSLFLQP
                     PVEEPVAQEATRNPTGGSNALILPKLGRNAASDDDEWTDDESESGGDDTGSEEDVEHL
                     ERAVEYLEEDSEFNAQKSGLPLIFRKRYSEAPAPAPDERTVRMKEKAPAVDPALALVD
                     PALAAIDDLIDVKLLVPADPVRKERKPEEEEWTDDDIDAVDERSLRTDEKSLRTIIDA
                     NRELVNVIKRSNAEGTTAITAQQLQKEIELVRSIFDNIEATPELMGQYEEVLRDLEGL
                     IPTLRDKEVPVEEPPIVPPISILPRQDSSVADLVKHVSQRAAELAAAAEAADEKTPRD
                     KVLELAERVVRASDVADELRLKQRTIDDPSVAAAAGEALESAREAVIAAQDAHESVSV
                     LAGNLRLEDSDTRNELEKMGLTARKLEEYVKLTSSLTPEQNALVKEFVQKLVDRVAKA
                     RVVTDKSLEVVDETKRRAEALNRTVGGGPDEIIDTTNQMITEYPPVEVLEDDSGDESS
                     DEFEAQQKGRLPHGLTPRAKPDEPDVRLDAVVPPQAGVSSADSITQTTSRLKHDGTQT
                     SKKMLVNPRPAEDPTLVAFNAAAKEVSPVYEPSPKGTDILAFIAKSAATSGASDEMNE
                     IDKERLQALQGDITAKLAEAKRLTQDFLDKAERQKTQVHEEYIKVLSQQDLTDQLFTQ
                     LSDKISEGAAATLTRDFSADMEKRNKEATRITTELVQRNLIPVMKMIAPLRHLKDLLK
                     STEEQSTNFFEHLSIDDMSPDFIEQNTGRPVQELHYYCNSLQSALHDLVDALNVEFEE
                     LVDKPDEASAFEGSLLESARRFKINLQHQPVDILYKRLAYESANNKVEDYKDVYNRRF
                     ISLVTRFEDSLKIGQFTALETLNNHLQRSPASFTEEPHSEMQKVKRAKPYQITEDGNV
                     ERVSIKK"
     CDS             complement(68222..68830)
                     /inference="protein motif PFAM:PF12689.6"
                     /codon_start=1
                     /transl_table=11
                     /product="polynucleotide kinase"
                     /translation="MKKISLHEDKKLSENEEDPVPNCIVKARTKTDIRRFIAEHALLW
                     IRTQHKRRARGAIMIDIDDTIIDANERTKHGFEFMKEMYNEVSVLYPVHIVTARPDDQ
                     HSVVMKMLKDLGFCIPPDRLHMLPSAQYGKDYSYVERFKWKSFLKIAKAHGGVIARFG
                     DKLWDVAHYDALSSYMQHIDEEACIFMDRKLKGTVSGKLPSM"
     CDS             complement(68852..70906)
                     /note="no search hits"
                     /codon_start=1
                     /transl_table=11
                     /product="hypothetical protein"
                     /translation="MPEIATMCFHTRDAVARDESSFTFEMPGDRLRAPASKVALASCE
                     FPMVQWTVEEEWCRFYMNEGIHVTDQNNHLSFSVDGKTYDVFVPLRVNTIKAVNGNKI
                     TTKFPHGLKSYDGVVKLLGSHKGDILLEEFIVKSETVFQTNSPIPSDVKFLHVPTISG
                     PTQFASILNAKMKFEHGKVNVAFDASNDTFLMTFHFDTSPHKLHIINTCLAVQCGLST
                     ILMNVPTNTFVLPSEPTRFWDYVEMPRGFYAPCHRPMCTGQPLRFTQELESAVNRFYF
                     PLGSQGEYKGITPHLVIFTDPGGHLLTCPIPCGRYTPIQLCAHLETEMTRAAQETAPD
                     TSFAVGFEDDRFRFSCERRIDGRVYPVNFELLFHHPMSIDGSRLGFANQPHSGSSCYV
                     SSSTTKSCKAFGKHVSNIIRVGEVSCQKRFRFHSTHPPPMIGVVMGKTKDGAIEVRTH
                     INKFPFAHGLQEGDIINLSVMSSGTKVVAMDENGVALKEVSIDVSSARIPSLCSCVVL
                     SGVTDPCVLRFTPPASCDGISEENTGINIHCEVEPWNMAFCKPSSIQAHMLGFPPKVI
                     EWGIDGSVGNEVGHRLPPFDAPFTHCLDHPDYVLMTFSESSGASLEHMFNGQNKQVFC
                     KLSLYPLFREERMLPRDTTLLSSQVSRFTLAFWNPDMKTPYKFHGAQFSFSLSFVGTK
                     PE"
     CDS             complement(70952..71179)
                     /note="no search hits"
                     /codon_start=1
                     /transl_table=11
                     /product="hypothetical protein"
                     /translation="MKCRLFLNIIVRKCSTIFKLFSCKDESLLIRRNSLLILNFCFYV
                     VDAVAGLDFQSDGFTSECLHEDLHDCNMFRK"
     CDS             71251..71598
                     /note="no search hits"
                     /codon_start=1
                     /transl_table=11
                     /product="hypothetical protein"
                     /translation="MIYQACTTLSLLTFVAVGSKMYSGIPAHTPPNPNLLQKIYHLKN
                     MAKNTEDPILKFQYFIAAQAVLQSLTSVYPDAEHTLDLNKIQRSLERNIRLSRAGLTK
                     TEPKPNEFAEPAA"
     CDS             71573..72364
                     /note="no search hits"
                     /codon_start=1
                     /transl_table=11
                     /product="hypothetical protein"
                     /translation="MSLRSRLRKAAGAVKEEEEEGEDNPILPYASVHDVLAGHDLVSC
                     FRLNPHDVHAAIVALHEILELSEKEKVKQDSTPVQRVQPNCKECGLGYLMLDTHEALL
                     ICNKCGAVDNYRTFNIEPEFQAPPEITHKRCRKTIKGVPDWMVKQQWSQNPNRHSRFW
                     EDLQSFNHFVSLSEDTLSQLDNVLKTWTTGGFAYEVRLVATLLYHRVRQHFTHEKTIR
                     VCVAKSTPIPIVKQLEPEATFACSTCGTMCFTGKSARWHCRLGIR"
     CDS             complement(72318..75767)
                     /inference="protein motif CDD:KOG0214"
                     /codon_start=1
                     /transl_table=11
                     /product="KOG0214, RNA polymerase II, second largest
                     subunit [Transcription]"
                     /translation="MKLPNENEVWYMLQSYYSRYGFVRHQIESFNAFITTLLPHIIQE
                     SSELRVTQDDEEHIVSLCNMSLDRPTKTDVDGSEVPLTPQLARLCHLTYSSSVNVDVV
                     HDIMKDGVRIERRLFREVCLCRLPIMLGSVCCHTQYNEMSMECRLDPGGYFIVSGNEK
                     VLIAQEKLHHNTPYVFPVKQPSRYMLQCEIRSCHERKLRSTSSLYIYITNSKNGATPE
                     MVAELPFINIMVPVLGLFRLLGVNTREGAVEAILGRGETSETRILSAILDNDSTADMT
                     TENLYDFIGKEGTREVTREKRHRYLEHIVNCEVLPHQGLSRTPEVLRAKTLFLGIMIR
                     KLLRVYTGSLQCDDRDHISAKRYDCAGVQYGLLFRQVFRNVQKSTLMQLQRFADNKKL
                     YYTNIGNIVAGRKLTQAFRYAMATGNWGILSTRGNTAQNGVAQQLGRMTSASTVALLR
                     KVSTPVARETKNPAPRQLHHTAWGLLCPMDTPEGGACGLTKSFAMMAHVRVGTFSNAI
                     REQLDLMQSNVLQKALESSSEFRCNGIPVLINGCLYMYVKDVASCSKLMQQLRKLRQY
                     QTLPFDTTIAHVDGHLHIDSDPGCLMRPLIRVDKLEAFKEVIQTAPSHEFIMESMITK
                     NVIEYVDKQEEASLRVALSPFQTPAEGWKSFTHCELHPCLIAGLSGSLIPFPEFNQSP
                     RNTYQSAMMKQALGVFALNHPVRMDTIAHNMVAPQKPMTTTRMDSLIGASDAPAGINA
                     IVAIMCYTGQNQEDSLIMNRKFLELGAFRSVKLQTYRDEERQNGGTDAERFENVGKLN
                     NVAGKRDANYERLDDQGIVNVGTNVSQNDVLISKTVTTTELGEGARKAVKRDKSTIMR
                     HDEGIVDAVLTVTNHDGTRMCKVRVRKTRTPIVGDKFSSRMGQKGVIGAILDPEDMPY
                     TEDGVVPDIIVNPHAIPSRMTIGQLAECLLNILCIQEGTRGDGTMFRETSIEYLCKQL
                     EKAGYDRFGRTKLYNGFSGEAYQSLIFMGPTYYQRLRHMAQDKDHGRGRGPVHMLSRQ
                     PTEGRSRDGGLRFGEMERDALISHGASYMLMDRLLDNSDPSTLAICGKCGLLALPKAE
                     NTHVRHKQAFCKNCGESSNIKEMCSPVAFRLMLQELQAMHIGVRFMFNESQDDSATSQ
                     ISQ"
     CDS             75834..76364
                     /note="no search hits"
                     /codon_start=1
                     /transl_table=11
                     /product="hypothetical protein"
                     /translation="MKSFDRLVKESLDLGETLHGNGTYNVFIIFTYPNFVAWFRDVYY
                     STGPLKYIIKNQWKKCLMYDWHADVKTMIASETALEEEVSYVLSHISSFEHTMNLRIQ
                     RWAIASKELLADTRVFKIFAYLIDQNEQLKAFVKSSLSYMTSECIQHKHIFAPYDVHK
                     ALQGGVAGLGTCKTSS"
     CDS             76303..76581
                     /inference="protein motif PFAM:PF06114.12"
                     /codon_start=1
                     /transl_table=11
                     /product="transcriptional regulator"
                     /translation="MSTKRYKEVWQVWELVKPQAETVLKDVVEQDVLERNNTFRFKMQ
                     TARIEKRMSIAELASAVKCEVALLASFERGLEVIDSQMQSELRKILNI"
     CDS             76591..76686
                     /note="no search hits"
                     /codon_start=1
                     /transl_table=11
                     /product="hypothetical protein"
                     /translation="MTHATRAHPKPKKNVDVRSKTEAYTFFLGPV"
     CDS             76703..77689
                     /inference="protein motif CDD:PLN02492"
                     /codon_start=1
                     /transl_table=11
                     /product="ribonucleoside-diphosphate reductase"
                     /translation="MTDHHTKDTEMLLRPEEKRTNLFPIRYPHIWEWYKKAFSSLWVV
                     GDVDLSKDKEDWDKLTDNERHFVSMVLAFFANADGIVCDNLAERFGIEVQIREAKMFY
                     DLQKVMENVHNEQYSILIDTYISDVVQKDKLLHAVEHFPCIQKKAAWATKWIDSSESF
                     ATRLIAFAVVEGIFFSGSFCAIYWIKTKGLLPGLCFSNALISRDEAMHQDFAVDIYNT
                     MIKNKLPEDVVYSIVEEAVTLEMEFCCEALPVSLIGMCASDMSKYIKFVADRLLTQLG
                     LEKKYNTENPFAFMDMISLTGKTNFFENRVAEYSKTGVDNADRNKFELDAVF"
     CDS             77735..78304
                     /note="no search hits"
                     /codon_start=1
                     /transl_table=11
                     /product="hypothetical protein"
                     /translation="MDHPFLTRKKEIHHCQEVLEMLNDMLGLLNMDDVDLANVVVRQE
                     SNVKDDLVKSILKKRSFSLGTFADAINSTSKQQVMDTSIWKEYILKGNKQRVTSTLKD
                     KLDAHKRALQKEMQCLLPTEGTGDESSSSDYSDSETCSSDEEEYEQGEQGEEESGEEE
                     ESGEEEEESGEESESSPSPSSPPPRRRKK"
     CDS             complement(78311..78625)
                     /note="no search hits"
                     /codon_start=1
                     /transl_table=11
                     /product="hypothetical protein"
                     /translation="MWEEEKRPTRALPTRKREKKRAEWKKDTLVLKKKQRLANVLARK
                     RRMYKLLSTSSSDEPPPQVAEEQPSHKEEEDWEYVEVDRNESGRKRLMELLAWAKKWL
                     GF"
     CDS             complement(78658..79158)
                     /note="no search hits"
                     /codon_start=1
                     /transl_table=11
                     /product="hypothetical protein"
                     /translation="MDAEIVDAGHFGFWERDPPHTQSSPLLLRCRPPSQNQMTRSESL
                     LVTLCYESDTEITMHVVDIENNVLRHGKTDLEGMNAFLMTSPTPHSVIYKPHADLAAS
                     LDGIDSNVYAWPCSEQDTMDADKFTILAAFLALSHIKKPYPHDVEVQPLPQEDWMNWI
                     NNDYFQ"
     CDS             79129..81120
                     /note="no search hits"
                     /codon_start=1
                     /transl_table=11
                     /product="hypothetical protein"
                     /translation="MSSIHDLCIHRLVAAVLDSEVGVDGSLAFQRASAFDLSIHDAIR
                     QLDATGHTCRIKSQVDLKPHIEEVGDTVLFHIANADVKDFDVRFINRKRGSESFRFIH
                     HFEPCHGLTVSVKDIQMPVECPDGVDWTWVFEGDEYSLRFAVVSSPGSSSVHFFIAGV
                     HQLTETMKGECGKVLYIDAIHSSKEHAIPKFPECTENVVEFSRCFFNVVDMHVWQESD
                     TVSKLLIAAMPWASAIKEHWFMQDSQEWIDTLHSAKDDVLAFVNVKTILDMASVKQNV
                     AYLGLAILRRMQTNRCTSLLDHKAGVINEFAVDKFKILPVSRSVWKRLYDLGLMQSYC
                     NVSAYGIILGYDTRRTVCVPFDADSAAITMAIASLLNVSLSHVAEQQKDEYFFEWGTS
                     NEELLTTCDPDEPLWAYRIRHEAEGIHLISDTAFTPMVASMAIPIDSLTPGQVRLDPR
                     RTRRVNLEKIFPLLCDRLKLQGNNVDACLHEIQCRRLQKKWSLEDLDSGGNMSSMGLS
                     ILFATILGGWMGAQVRVLVGKGGCASVAFWGGDEDNPWTLVDVSCSVKNSFDMAPYVS
                     KIHEASEEEEIKKGFLVEVRCKQMWSVAQVIDINKHSNMATIKLLCNERVTTINLDSR
                     TFRKLSRTSNSDVERVMKKLLLHKNKTCGSSFQVEELDE"
     CDS             81160..81897
                     /note="no search hits"
                     /codon_start=1
                     /transl_table=11
                     /product="hypothetical protein"
                     /translation="MEDLKEIVSEFLKGDAKETELELRLGYVDGSGKFITGVPRCVFE
                     QLEQDLKESPTLTADEKWSEIIDYHFTTPDKRNVRTRVSFQADNMTMQKTHITKEKHS
                     HVMVKRLEDDSGERCKISLAHEVPVDSVPGTCIPNYVRVKQRKCFRDIRENRTTWSYE
                     LSRCWSASNRSAVEHMQHLSEPVYEVECELVNEERAYSDSRSIDTIVESLLTKSHILL
                     GEDQRQKVEISCGDKPTQERRKRRRQN"
     CDS             81946..82092
                     /note="no search hits"
                     /codon_start=1
                     /transl_table=11
                     /product="hypothetical protein"
                     /translation="MSGAMFLRPLPTLSMGKISRFHSTTRMTIGIPVSSSMESSLQWK
                     TIAT"
     CDS             complement(82085..82486)
                     /note="no search hits"
                     /codon_start=1
                     /transl_table=11
                     /product="hypothetical protein"
                     /translation="MNIWWVCHKSNNLMNANKLLQLLEKEDWPDSLCKKEVFSLLEKL
                     LVCENTQEYFCSCRPLRIHFLNLAYSTTLLDNNAPKTLLKRLSSDMSKHIRYFPFLER
                     CWGTIRNRMQLPSSIRFVRFRQLKTPPEEIM"
     CDS             complement(82535..82750)
                     /note="no search hits"
                     /codon_start=1
                     /transl_table=11
                     /product="hypothetical protein"
                     /translation="MRACVCVWLVQIVQTRCDWMLCSDKENALFSQTSVSTVCVNVGV
                     SVSFSQGSAGSMVSQFTHVSKKAFRCI"
     CDS             complement(82814..83368)
                     /inference="protein motif CDD:cd16655"
                     /codon_start=1
                     /transl_table=11
                     /product="U-box domain, a modified RING finger, found in
                     WD repeat, SAM and U-box domain-containing protein 1
                     (WDSUB1) and similar proteins"
                     /translation="MTYPEWWNVKAKNVARLKHHDITTTKELMLAACKHNDITVDDPT
                     KFTMAIEDLFSFCNSHLNNLSMRLKNAGHEEPLTLCIQGKKPNTTITYIEPPSKAKDA
                     FGNPFGFSKEDIDNFPEECYCPISCEVFKDAVVAVDGYTYERKSFEAWVTKQQRSPLT
                     GEVLTTKDVIPNKIMMAYIHRISS"
     CDS             complement(83419..84294)
                     /inference="protein motif PDB:4KFU_C"
                     /codon_start=1
                     /transl_table=11
                     /product="Genome packaging NTPase"
                     /translation="MQYKQMNAIRVKKFNADSIKEARIIFILGKRHTGKSVLMKDLLY
                     HMPRPDYVLAMAPTEDTLQMFREFLPDCCIFDHFSQAKLERTVSLQRELVNRGKKRNV
                     LILLDDCLYQKGVLKSTAMRSIFFNGRHDHISLMCAAQYMMEVDVSLRTNIDYIFTMR
                     ESILTNRQKLHKYFFGQFQKFDEFDKVMTACTEEYKTLVMDGTCPSNDPADSVMWYKA
                     SVNVPPFRLCKDVFWRLNKQYCRSREEIRREQAKAFEVEHFVMQRTSPVNNNKRGGCT
                     VVQTEDEHGEVVSTS"
     CDS             84330..85382
                     /inference="protein motif CDD:cd07895"
                     /codon_start=1
                     /transl_table=11
                     /product="Adenylation domain of GTP-dependent mRNA capping
                     enzymes"
                     /translation="MPSTQIVVGQLLEPSYSKISGGKEREFYWKLLLKHYGKRSNTSI
                     FPSNNPCSISKNDFKHFKGEDYKIALKSDGIRYTLLLTLRPDSITPSPVAVMVDRAKN
                     MFEVEVLAPEEHFLNTTMLEGELVWQQPEERCLLFMVFDCLVDRGKNHLRTPFHKRLE
                     IATKLTRWSEELMNEIDMEQRTMETECLVMCHYNPKIIMRPKQFVERKHAERLWNERG
                     DFEHRVDGIILNANDSPYICGKAHESVFKWKENSSIDLKGTLEDLHHLSGPLPKTICD
                     KNVVVKSSRIECKPDSVTEFHVEVTNTDVVLFPTRSRGDKDSPNSMVVIEATVVNVIE
                     GITPQELGSSVSFELL"
     CDS             85321..85845
                     /inference="protein motif CDD:cd13749"
                     /codon_start=1
                     /transl_table=11
                     /product="domain III/zinc ribbon domain of Transcription
                     Factor IIS"
                     /translation="MSSKESPHRSSVRRSVLNFCKSVYDMLTVQRQRGLTVLHTVSKD
                     FDTIRKVESLCHSLSANVTDYLDNIKRCAFNLKENPCLDSSVVCSSDHSMTENTLVGR
                     IEQNRIERNNRFEKMLQEKYESMNDESIGSLIRCRRCGSTEVTWEEKQTRSADEAATL
                     FCSCSTCKNRWVVR"
     CDS             85988..86536
                     /note="no search hits"
                     /codon_start=1
                     /transl_table=11
                     /product="hypothetical protein"
                     /translation="MWKISWSTTWESERDFATQPRNTQTQNTLMSPSTVSATIMDEVL
                     DTLLPIDADDVLLTPSTPAAMNFSALEEIPIAPKPTRTIPWLVTPPRNWNSLHPDDQN
                     RLITVYEYNRDLVERGLDPHMAIDLDYLVPPRLGKKRPRTVLLEEMNKVKTELDMFME
                     NLLDNGDGDVLNILYDTAMETL"
     CDS             86565..86864
                     /note="no search hits"
                     /codon_start=1
                     /transl_table=11
                     /product="hypothetical protein"
                     /translation="MQRSKKCVPRCQCTTRKGVQCVRPSARDAYGKYGKYCGLHKTCL
                     SENDAQTRISRAVRKRQSDKHKKERQLNALMKYAQATMMDLKRLQPSKIPSARKK"
     CDS             86910..87038
                     /note="no search hits"
                     /codon_start=1
                     /transl_table=11
                     /product="hypothetical protein"
                     /translation="MLFPPEQKSYVIPLMTLMLVMYVYTYFPTYMGIDDDEEDATR"
     CDS             87087..87398
                     /inference="protein motif CDD:cd02947"
                     /codon_start=1
                     /transl_table=11
                     /product="TRX family; composed of two groups: Group I,
                     which includes proteins that exclusively encode a TRX
                     domain; and Group II, which are composed of fusion
                     proteins of TRX and additional domains"
                     /translation="MHKITSSEEFHKELKDNSKVVAYFTATWCGPCQAIKPHLLNLSD
                     EHTSIRFLMIDVDDNQELTTELGVEAMPTFMFYNNGVRSQMFCGADKNRLMATVIDMD
                     Q"
     CDS             87420..88016
                     /note="no search hits"
                     /codon_start=1
                     /transl_table=11
                     /product="hypothetical protein"
                     /translation="MLRQYLVFPSLFLVSFHVSYVLLAREVEPYSILLGFALSAIACS
                     EQCSTPSVIREPLLLLITGFLAWCGNVLYEYALAFVTTPFILVWIQAAAASGLVNYNA
                     SGDIFYANRCILWACIYSSSVFVSTNILDLPFLRFLIPFGVTSIETVWMLLSKNIDRS
                     YSFSFHGKIQYVTLKCCVFLLLPLVIEKSKSSAPWINE"
     CDS             88050..89318
                     /inference="protein motif CDD:COG2213"
                     /codon_start=1
                     /transl_table=11
                     /product="Phosphotransferase system, mannitol-specific
                     IIBC component [Carbohydrate transport and metabolism]"
                     /translation="MSSSLGFRNSQRPMVSSLPTTRTENVKVTVSKTVEQDECEDDYS
                     FFTKVGIKLLPILLVWGLLTSFFIPPGWAPESKYSTMVGPAILQLIPFVLAYVAGELM
                     YEGRGGCLATFIVLASSLGLTAFRLEEAGSGAVVSAVTTHPMIFNALYVAPLIVAGYG
                     LIAEKLWKPYVLEPLSTTANRTYALEIADSIVYVGLVLGLTLAAFESIPHASDWFGQA
                     LGDAAKTLTDAWPPLGHLVIELGKLLFLNNAINMGVLVPLGMADLASKGKSLWFMLET
                     NPGPGAGVLFAFLLTAGQFDPSLTCGKLIRRTVPLALIIHLFGGIHEVYFLYVLMRPR
                     FILALIVGGFVGTCIFVWGDAGYTAPPSPGSLMAMADVTPSGDAAAVVFGILLAALAS
                     FATSLLLLRPKVNLCIEQVYNQCSKILDRK"
     CDS             89368..90036
                     /note="no search hits"
                     /codon_start=1
                     /transl_table=11
                     /product="hypothetical protein"
                     /translation="MSSSLGDRNGQRPPTMSRAINIDVEAPSASPTLPLSIPRNGFLP
                     VFLVSSLFAVAMSLFCFYGITDADYSAADTRGLVIASSVIGTLLVLMAKTPAVLYNIV
                     LFTHLGLEIYVIERAFVYGLADDADTTEMVLSLTGAGVIIAHLLPFFVYDGAMVLVLL
                     AAVGVVVNTLSILMTSAAMGANLLLPVGLTSVTLLATTQHLVGMMECPCSLLTLYRTK
                     GMLA"
     CDS             89985..90083
                     /note="no search hits"
                     /codon_start=1
                     /transl_table=11
                     /product="hypothetical protein"
                     /translation="MPVLPANALPYERHARLNRQCNHSSSRNDQQA"
     CDS             90196..90402
                     /note="no search hits"
                     /codon_start=1
                     /transl_table=11
                     /product="hypothetical protein"
                     /translation="MCCESSKSFFRAASTGKTKQGRMKVSEGSLGNEMDTKLFEASYV
                     LSFFGVYIQNECVVIVRPAYTRTV"
     CDS             90356..91402
                     /note="no search hits"
                     /codon_start=1
                     /transl_table=11
                     /product="hypothetical protein"
                     /translation="MSALLLYGLPILARFSIADTFDVGSIFLSLLPLFVVFPTLKFQA
                     WFSDERREHVARHAVYAFAFTVSAITSVRWDVIYDNRQDSWAQTLVAYLGIGSITLWW
                     FCLSHMAENRLDETVRTHQGDVAVLPLTLFAIATFAFDVPNEAFRFSRSVIFFVPVVV
                     AWATLHFIAFTNFACRQVTTYNESNFDTLAHSALIIASTLLTMIELNSSSFLFQFLPI
                     VAAILCQVSYLEHPLPPVSFRVRRRIIPPLFAILLAFPAAWLWNLKGEEDTFWLLFGM
                     LSVVHVLGVTCVPQLAGDRWVVPATLYSALLSFSYVSLTPSFFDIVALTCLFYVSFSL
                     LQWVTPSHKRAFWE"
     CDS             91363..91623
                     /note="no search hits"
                     /codon_start=1
                     /transl_table=11
                     /product="hypothetical protein"
                     /translation="MGDAFTQTSLLGVRVCVSIRCTMTYHTAMWYLAGLISFLLGCLC
                     FTYDAIRAKNPALITGSILFDLGCVLFFFDLYNPSEFLSQTT"
     CDS             91627..92322
                     /inference="protein motif CDD:pfam00777"
                     /codon_start=1
                     /transl_table=11
                     /product="Glycosyltransferase family 29
                     (sialyltransferase)"
                     /translation="MKTVVVCVIVCFVVIFVANNLTELNRLPIGTHDRVVIVGNGPSV
                     GSHDWGKLIDSFDVVIRFNAAPIIPSKTGTKTTIHVITGGSLNDFKEGATPVIAYNHP
                     LQRLLRPKMCVRCMPLFSNNDVHVNPTSGLLTILHVLKYHPNNQVFIVGFDGMQTKDF
                     SKEHYFESNNASRTWTDRLLTPIGMNHHSNESTTFQKLLASHPNLQELASLKGQPGER
                     PDHPSTPAWVWSP"
     CDS             complement(92258..95641)
                     /inference="protein motif PDB:4FM9_A"
                     /codon_start=1
                     /transl_table=11
                     /product="DNA topoisomerase 2 alpha"
                     /translation="MSSKKQKVSGSFSEDVPMRDAEQDIVSLNPRDWLLQRGEVMLGS
                     MLPSEHAIPLLSEDGKVSWKNVETSKALLTLMGELFTNPLDNCFRGNTQTYIKFQCKD
                     GCTLITTNDGSTLPIVLDDATGKYKPELAFCNMQTGSNFDKKENGGKKDAKFTAGMNG
                     FGSKGCNIFGECFKIKVANAAQQKTFELVCKNNMSEIGVPKVKDVKVKGNETYIEWKP
                     DFAKLGHPSTPSFFMEVCKTYAMYASLCAPPHVKVKYNDKEVKTTTPEKLCKALGGVA
                     PYANETILEDGVEVFRICVASRGDEVEMPPCPGLTLGFVNSTPCSEGTLASFVMDKIG
                     DLVVTKAKGKRGTNNDDIRCTPTFLKHHAIIVVTALIDNPKFSSQTKDKLETKVKDYG
                     WKWSPSEEFVDKVGKTSLVEKAILAAREKSDMDAQKATKTTTARHPTVAKYDAASFLY
                     KPGSTLIITEGDSAKSFAVSGIAALELKERKLYGIYPIRGKFLNVRDVSMKVISDNKV
                     AMELLKILGLQLGMKHDPDTIKKLPYQRLMVLSDQDVDGSHIAGLLFNLVDSVAPSLL
                     AHKPDFLCRFATSLIRVSLPKTKKDIGFYSQGEYETWKEDRMANDLSIGTAKYFKGLG
                     TSSGEQAKEYFRDLKMNTIVMRHSGKECSETLDLFFNKKRSDDRKAFLLSDDNHPDAH
                     VPYQDEETFLTTFVTQELLPQFAMASLVRAIPNVNDGFKEAHRKVFFGFRDMPQKTEL
                     SVANAAGKIASRTNYHHRGTAMEETIIGMAANYAGTGNLNLLVPNGQFGIRHKHTAAS
                     AAYPKTCLNDPLHKLLFPPADDVVLTYVEDEGIEVEPESYSPVICTALCFGTHGIATG
                     WSTDLPQYNPKDVLDCTLKFLEDREMTPLVPYFRGFQGDVVVVPDDPLTFFVRGLVEV
                     KGDCIHVHDVPPMRETEAYKEDWLEAGHTVSKGDNYTDTVVHWVVKPCKPLTDPLKEL
                     GLEKKISLNNMHLLGPHGKIKKYLSPHEILKDHAVTRLEVYKKRLAHQEEVCTWDLHV
                     ISNKVAYIQAWLDTKFDTRWYDGDAECIAAIQALNIQSDSKGSYDYLLDMPNKAFNKE
                     RVEKLKAEEAKKREILERIKATTPTQAWKDDLDALQAVL"
     CDS             95773..96303
                     /inference="protein motif CDD:KOG0490"
                     /codon_start=1
                     /transl_table=11
                     /product="KOG0490, Transcription factor, contains HOX
                     domain [General function prediction only]"
                     /translation="MVRWNRWKPNEEDTFLLQHSFRESHLPDITERSSLAMWCNTDMR
                     RIQVWFQNRRQRINEDVKEAGAGNGTLPASPTIAPPANTVPMEHKPVTLTEIAIFCLA
                     TQKIFPASNMADVARNADTFLRHNFQREQILRALMEMAIKKDVMRLTDPSISMDEKYA
                     IAEFAFYGSVQTALSD"
     CDS             96239..96646
                     /note="no search hits"
                     /codon_start=1
                     /transl_table=11
                     /product="hypothetical protein"
                     /translation="MKSMRSQSLHSTDLCRRLLVIERTEPLFFIIGWRHKHVLDEYGE
                     RRGITGWGRGRRFGCRRFGGRRLGCRRLGCRLWLRSIMLFFRGKRELRKEVVHCRCGG
                     SDYKYDAQKKSDVTVLIQCLCEVQETCRLVHHA"
     CDS             96770..96868
                     /note="no search hits"
                     /codon_start=1
                     /transl_table=11
                     /product="hypothetical protein"
                     /translation="MTVMRFFSSGAAYSYNVFSVSNASCKTRTAST"
     CDS             97002..99461
                     /inference="protein motif CDD:PLN02437"
                     /codon_start=1
                     /transl_table=11
                     /product="ribonucleoside--diphosphate reductase large
                     subunit"
                     /translation="MNGRYASIISGMGYRGGKGMVHFWGNANSVTSCVSDTRSPNPKR
                     NPPQTQSTHMKVIKRDGREEAVSLDKITARITQLCNGLDQVDPVKIAISVVQGVYDGV
                     RTSQLDELAVQTATALSGHHPHYSKLAARIAISNLHKVTAPTILAIKHVLPEHIVSIV
                     EANEELINEQFIWENDFKFDIFGWKTLERSYLVKRSGEIVERPQVLYMRVALCLYHDD
                     LDNAFKMYHELSNWKYTMATPTLFNAGTDQPCLASCFLMTMEEDSIKGIYKTLSKCAD
                     ISKCAGGIGISVSNIRSKGTPIGKNGCISSGLVPMLRVYNETARYVDQGGGKRKGAFA
                     IYLEPSHPDVKSFLDLKKNHGAEELRARDLFYALWIPDLFMKRVKSNGSWSLFCPTKC
                     PDLIDLYGDEYEARYEEYEKLGMASVTLPAQELWFAILDSQIETGTPYMLYKDAANKK
                     SNQKHLGTIRNSNLCTEIMQFCSKDEIAVCNLGSLSLPAFLQKDEMSLAMPSKPTFSF
                     EELGKATANLTRHLNRVIDLNLYPREEAEKSNFKHRPVGIGVQGLANVFATLGLSFDS
                     PEARQLNRDIFETIYFHSVNTSVSLAAETEAFASYDGSPTSQGLLQFDLWGVDPGNKR
                     HDWTALKQRLGEHGIRNSLLVAPMPTASTAQIMGNNECFEPFTSNMYVRRVLSGEYIV
                     INDHLVKDLEAIGLWTEDIRQSIIAHNGSVQNIDAIPNGLKKIYKTVWELSMKTIIDM
                     AADRGPFVCQSQSMNLFMQNPNHAKLTSMHFYAWEKGLKTGQYYLRTTAPADPVKVTV
                     PVKTMKQVCTRDSEGCVSCSA"
     CDS             99489..99608
                     /note="no search hits"
                     /codon_start=1
                     /transl_table=11
                     /product="hypothetical protein"
                     /translation="MVKKETCVLEVCAKPIFFVLPTEYFFVPFCSTRTLPHGY"
     CDS             complement(99623..100426)
                     /note="no search hits"
                     /codon_start=1
                     /transl_table=11
                     /product="hypothetical protein"
                     /translation="MFQPLTEIFYNYRGLKFRGRNYRSTGAATAFTAQMASMPSEPIK
                     PKMDLRPLNDMEKAIRGITLETKKLVLMAPTTRPSPQGVDEQLSTEEKEKMAEAILEA
                     LDAKQDLLLGLEELRLSNTKITQHEVNTLSELSKSLPNLKVLNLSNNEIDDVAGGRLY
                     TMIVSDNLPQLKTLVLTDNRMNFGMIQNFERLKASGKLDVRIEAEQRNVDGEVTTSQK
                     LFAIYKQFSERGKDIGYLESKIESGDLDEYALSGGFVELTLQGVSQMFG"
     CDS             complement(100449..100733)
                     /note="no search hits"
                     /codon_start=1
                     /transl_table=11
                     /product="hypothetical protein"
                     /translation="MNKKKEQNKQMPTWTDEDEDLTFRDPILDILFGSNVNYGPQPRD
                     TSPRRGRENASPGRRPRRSLSPGRRKKKSPAKKRPRSPTKKEVKRLKTMR"
     CDS             complement(100726..101487)
                     /inference="protein motif PDB:1UD9_B"
                     /codon_start=1
                     /transl_table=11
                     /product="DNA polymerase sliding clamp"
                     /translation="MIEARFAANGAFLKALVDSVQDIVKEANFDFSHNGLSMQAMDSS
                     HVCLLSIELPQTAFSHFRCDHPTTIGMSLTALAKLLKCCGNDDIVTLQQSNDDVLTFM
                     FESPDGNRVSDFELKLMNIDSEMLQVPDTEFPAEVQMSSSLLTKICKDLKELDDVLTI
                     STDSKSGVTFSVDGAVSKGRVVLRSGTEDIAIRSEGTVTAKYSLRYLNMFTRASVLSS
                     SVSFKMSADLPLVVKYEVVHGGQVQFFLAPKMADE"
     CDS             complement(101484..102302)
                     /note="no search hits"
                     /codon_start=1
                     /transl_table=11
                     /product="hypothetical protein"
                     /translation="MLPVFLALFGTAHSCGDLCVPVANFCDETLCPRSSTSTCLHPIC
                     QSLPPLPPVSPPLPPQPQRPPPYPRIPQTSVIVSPLPPSLASPPSPSPPPLPTSPPPP
                     SPSPPPPSPLPPSPLPEIVQVELIVAGSVETFNQTAFIQKLSSVYNVPTSSVTLIVTS
                     ASVRVITRIAVSTVAEALLLEHHMSTTLANATIASQTLNMVVEEVTPVLSVSPPPPPP
                     DQSSTFLIVVLVLGGVLLLACLLALAKKRPRAQTNDLADIKLVSRSRVPQRPIR"
     CDS             102380..102679
                     /note="no search hits"
                     /codon_start=1
                     /transl_table=11
                     /product="hypothetical protein"
                     /translation="MSTSKIGVFRAIVNGVEQRGDDGFLYVKGESCAYMKLGELENMD
                     FKAALTEIISNDDGEHFFVATETSGQVDIMAYKKERVYENVKQDELSKLQRMSAA"
     CDS             complement(102658..103851)
                     /note="no search hits"
                     /codon_start=1
                     /transl_table=11
                     /product="hypothetical protein"
                     /translation="MKILTFNASTDRLPLAPKDARLNEIRFKTCPGSTLRLFVVKTNT
                     SSPIDDHGVYRDAWYKVECQGLPDRFLRLYDGSSSLRELLKRYGFQDGSGCVNHRDVE
                     AVFVPKDDPLSRQLLVPVKTQHRLGIPQFYKNSGICWFAAMCWTSFANDTIASIIRSK
                     IPPEMRDLCKECLSDRNKAQQLRNMLWSKYSIGDDISQPPEMDGRNGFSEFTTLCAKF
                     GIPMIRYKENSGIMKAMEPVVKDRKGNPCTVTLPKNKDDPHLLVLRYQDGDHTKFPVH
                     RRIQFHKQRYKLCGMYMGSRKCGHQIGASTIDDNWRHWGIGDADLHKSGIGPFYIIFS
                     GSEWNTDNWWKAWKHVVHVTKFGTNTSEFCNINPQNPNDSLLDKYRGTVGSTSVDVLY
                     AADIR"
     CDS             complement(103867..104208)
                     /note="no search hits"
                     /codon_start=1
                     /transl_table=11
                     /product="hypothetical protein"
                     /translation="MFSFFCSCMHYVIITILMTVPRPSLKEFTFINPMNSDLVTYPIW
                     ERYTILSCVINQLSIRERRQIFQLARAAPELTPDLLFPQYGFTLAEFAVWYTLGDSRR
                     KTRRKRSTQNL"
     CDS             complement(104209..104313)
                     /note="no search hits"
                     /codon_start=1
                     /transl_table=11
                     /product="hypothetical protein"
                     /translation="MDASACSSQTLHPHKGFLSWVATRMPVYDVRPLF"
     CDS             complement(104332..105345)
                     /note="no search hits"
                     /codon_start=1
                     /transl_table=11
                     /product="hypothetical protein"
                     /translation="MDLKIDSFEEADIERHGLGAGIVPFSVDDTGVVRFLLGRERWMP
                     AWKGSCRWSGFEGSRKELETMQETAVREFTEESMGVVDALQNAKNMIGKKEYASRIVL
                     KISNERYSERYHCTYLMQVPWDENTAAIPNSFQVKRSDVENIDRIIQEWKYRRPTFLD
                     EQEVGDILDVTPSDEPNPTKKVMVRRVTANAPCILRHPWTIDEDKPEYIYATFWGDEA
                     SSLLHWDQIRSKLDRNTKNKVYECVHVVRDNVWNYIQDAKVMKDYLEKDQVKWWTTNE
                     LLDVLRARGHMGVDRFRPYFMPVLQSLLIFCIRSSYIDDVLDVSDPLSEATLCEEVAP
                     EVL"
     CDS             complement(105383..105682)
                     /note="no search hits"
                     /codon_start=1
                     /transl_table=11
                     /product="hypothetical protein"
                     /translation="MNSERFYYEIDEPDINVIVGGWVVYSSIVALVHLKVKAPKEIKT
                     FVLLYGTMLVCLLSYLRKNSLGMPEKRIGRPLLAMQIIIFSSLTYLQILKDSVQK"
     CDS             complement(105717..106145)
                     /note="no search hits"
                     /codon_start=1
                     /transl_table=11
                     /product="hypothetical protein"
                     /translation="MVGSKVSTSFDQIRIFYCRQPNDQMANEGERLELLQSWQRHYNM
                     VPRDDSRLTKMFVSGECSMPVDQVARELMCTDYIFKFTPYGEVIEEFMREVAKRLKRR
                     HKLSWTATWVIVKFYAPIALKLICMSASLQRIPNRMPDEN"
     CDS             complement(106147..106281)
                     /note="no search hits"
                     /codon_start=1
                     /transl_table=11
                     /product="hypothetical protein"
                     /translation="MSRKLTQNCATVTFSSTSSPKYKGATGECWSHFCRRVARARLTF
                     "
     CDS             complement(106278..106892)
                     /note="no search hits"
                     /codon_start=1
                     /transl_table=11
                     /product="hypothetical protein"
                     /translation="MNADAERTLNNLNVLAAISHNDKLMTNDDTFDIYSPTTFRAIYR
                     TWYGERRTQNIERVRQTVRAGITHASSLLEESTQLMDSQQELGLKLKVHTIAMHSVRL
                     VDALENATKGLTNLTQTYRDDAALASQIRLITVEIKDFLVVVKPHISVLREKVAVSIS
                     EASPPTSPPSYRSSPHRRHRVSPVRLHPPPSHESETSHPDANAE"
     CDS             complement(106989..109304)
                     /note="no search hits"
                     /codon_start=1
                     /transl_table=11
                     /product="hypothetical protein"
                     /translation="MVFVRDLKDGEVLKERGVVCDVAIDYLTWLGEQSIHQTPVVVTA
                     KDKRTVSFETWDQATKWVWHHMNVQLERGKQITLEPGFVGLLPGMKGMSRQVKDAEKE
                     RKYENCTEADQRSDLLLTFQQQERMADLVLAATSFGNPLQGLQTLLAIRGMLAMANRG
                     MNWRGLLLSHLYFTEYPKDMLSDKCSIKGLVMKNIKVKGDKESTAPKYTACLPHFNPF
                     FCTIFYLGLSLFYRFLVLKEAMPSLDDPKSWHHFIVLRSMMCDNGNTNPVSDNSLLDS
                     VKKLFSESGVECETNDAATHLGRHQSQVEATKAGVDDRDAERACNYQLGQREKHYNVI
                     VPISWQLNRAGYSWADPQALAVHLNAMVMYVHLVDRIIDLMLPNLQRMKLDLVRMHEA
                     IETLPAKDRPRARKDHKLRSARSLVEFLYNTFRVTIACAAARAKDETGAFNGIPLYRL
                     FARSPVFAQLQIDGLPFVEHPSFLEFAGKVAAMENDITMKHTPRSSRIAKAVKDTMAP
                     QMEATLKAVKDNTLAMQSEFHRTLQHYGLSPPSTTPPSLPPPPSLTPSLPPPSVIASA
                     ACTDTMPRSSALSSSAAAASSIALKLLSFDPSKAKVFADALSHMRDTADCDIMRQSFE
                     AAEESIRSKILSAPSPAGKKRARQEDAVADGQVVIRPFASHKNSIADLWNYYLCDLRP
                     LEAKDIAWRTSNRQVSDAFRDRLYVFREIARLMHQDGKSEVESVHHMQQRLDTCKTFT
                     KLLKELQIEQKETLTHLNKVLAESEGYQGVP"
     CDS             109340..109612
                     /note="no search hits"
                     /codon_start=1
                     /transl_table=11
                     /product="hypothetical protein"
                     /translation="MPEKGCWSVECRGEPHRKNVAAGAVHTRLRRAEGVERAACLTEK
                     YARVFSYRSTVFLVLPEGSHAMERRASARLAFLVPRLQLQRGGLRK"
     CDS             109623..109721
                     /note="no search hits"
                     /codon_start=1
                     /transl_table=11
                     /product="hypothetical protein"
                     /translation="MLEFFGGGRGGGYPLLDGAEEPLTVRTTHTFG"
     CDS             109819..111015
                     /note="no search hits"
                     /codon_start=1
                     /transl_table=11
                     /product="hypothetical protein"
                     /translation="MYDVPEGVELPSNWNVLCTYERGNLINIYNNKRKLVELGLESHD
                     LRYLIGKPPLNQTAEHVPKKKKLIDSLPSLYVKISPTPYKHVHPVPLPSVDDNVAPVV
                     NAKEQSLNFRQEKREQEQMQYDTLWWKRPGRPHGLLLHPKSTKNSPTPLLMLDVPSSL
                     LTVMEPKINELKREGIIEPLTQEQMYSYVSMQNSLVKGVRAFRGWQVQLSITGPNSHR
                     VGVTWESQMGALMAAAALIDPRLQSTISATSWVMTLVEGGDNAAKRWINEVGKNVIES
                     TMMIKSSNRNGGRRPGASLGGINAREEMIEMGYEHPVPRMLPLPEEEMVMEEETVVEE
                     NTMHKEMLIQLLDDGLTVRSLLERGFDIDTLCSVLPLREVLPYAPKHMLEASTIPSFL
                     YRQYIS"
     CDS             complement(111097..113007)
                     /note="no search hits"
                     /codon_start=1
                     /transl_table=11
                     /product="hypothetical protein"
                     /translation="MMTADRCWVSAAVCRCGVPLYMPAESMLTFESTDAFVAWLQHHE
                     ETNTPIVPTIHVQLPDGIWRVRMAMNPKNVAIYPSPMYARQQPFSSVKRLVEFLRSRD
                     FMDADDVLQMIDDLPPLAPQPLDAPQPLDVPPPPDAPPPPDAADVLPPLDAPPPDAPP
                     PPNAPPPPNAPPLALVAEVTLAKKKAATLIQVTWRAKSLRRVLDRLEEMKRRIEWRPS
                     HDSDDEVKSIGGVEYGGDILEEYGSIMSMEEKAVHMIGQYAKSNVLHICARALLHTSM
                     SGPVPLLRAAVGLPTGTFAFRALNQTTYYVSQTPKLSDVHSTLLSSTFADPEFKVHIE
                     RLLDTSYFEPFDVFSDASRTVLIGGIVLGKFHVDVAGVDYPGICIASIAIQGEKYSGS
                     GTVLMELARQVIFHGNSVAKLGYMFAQCLKIPFWQYRLENGNLGKSINFQLSCHVPEY
                     VLDRRLDMKASVIFPSDWDSRLPHQAMIFDSYVSEGTSKTVVSYMTRLGVLPWKYFSN
                     DQIGDTCGHLASNFLVKAYTLSCFSVDTFRDTFMDKNTPEFIYHINTILGIPETSRLN
                     ETQLLELMTQEAGDTSWVTGVMSLNHFYTCFRDTVQKKDNVKYFCLVNNGTSSSLDTE
                     VGSHWFAVAWQV"
     CDS             113041..113271
                     /note="no search hits"
                     /codon_start=1
                     /transl_table=11
                     /product="hypothetical protein"
                     /translation="MKKRVGGTRSNQVASVVAFVTRNQRAGLYTSGVHDDKPDVEARR
                     KQRDEKLRSLLHTARNFVFTLLIEYFILTHLV"
     CDS             113296..113388
                     /note="no search hits"
                     /codon_start=1
                     /transl_table=11
                     /product="hypothetical protein"
                     /translation="MGVWSPNGISQKEAGLPPQGTPSQKKELRE"
     CDS             113388..113477
                     /note="no search hits"
                     /codon_start=1
                     /transl_table=11
                     /product="hypothetical protein"
                     /translation="MDAVWKARLSPKGFLGPRSKKSTNKQEVL"
     CDS             113573..113680
                     /note="no search hits"
                     /codon_start=1
                     /transl_table=11
                     /product="hypothetical protein"
                     /translation="MFRNSNGCNVLTGPSYFLHFPLHSSTLAQVSGPYG"
     CDS             113738..114124
                     /note="no search hits"
                     /codon_start=1
                     /transl_table=11
                     /product="hypothetical protein"
                     /translation="MYFLPIFGFLPTTYFSVTTFCTSYFFVTTTSLLFVLLFFCTTYF
                     VLLTFLLTFCTTYFCTSYFCTSYFLYLLFCTYFFVTTTSYFLLPTTFYFLPSTFCCLY
                     FLLFGYFLPSTSCCIVLEDVRIHCCA"
     CDS             114143..115207
                     /inference="protein motif PFAM:PF05551.10"
                     /codon_start=1
                     /transl_table=11
                     /product="homing endonuclease"
                     /translation="MTAGLGTKKVAVSSLGRFRDMRGIVKTPIPRKGGYVSVSIRGRD
                     LALHRLVATAFLGPPPTESHQVDHINMNPSDNSKINLEWVTPSENIRRSFAYNLTRGS
                     SASQDSKPIKARIFGSDDEWIPYPSVNECSRELNLDHGSMKSAANGSRKRVGKYEFEW
                     DAPNEVSVLPGEVWKPVVGASNLGISSLGRFKDHNGVVKTPSVETKGYQRVRIHGKKT
                     FVHRLVAYAFLGPPPPSLENPTVDHLNMNPSDNRAVNLEWVSQAENNQRSYCKNASRR
                     TSASKTSKPVKVRRFGSDDEWVRYESAATAARMLNMSDKNIAKVLYKRARYTKGYEFV
                     FDMPNEEDVLPGEEWREFDV"
     CDS             115251..115424
                     /note="no search hits"
                     /codon_start=1
                     /transl_table=11
                     /product="hypothetical protein"
                     /translation="MYFLPTFWVLLTHFLGRYIRKCRKDTYQWTWDDAKARLLYYFKK
                     KPTANFLVWYINT"
     CDS             115421..115627
                     /note="no search hits"
                     /codon_start=1
                     /transl_table=11
                     /product="hypothetical protein"
                     /translation="MRDFCVIQRFSEYRSTVSQNFIKYNIGERSETTEGNAREIIKSI
                     KEIKGELVGSGDYNTVKRVPRGPVE"
ORIGIN      
        1 aggggggtgg agaggggggt ggcggagagg gtggtggcga gggtggaggt ggagagggtg
       61 gtggtggcga cggtggcggg ggagacggag gtggtaacac attctgagcc atgatgtaat
      121 aatcgtccgg agcgtggaag atgcgggtgt ttgcggagta cacgacggtg aactcgacat
      181 cacggcgaat gggtaagaca cgtctgcaaa tgtcgtcgtt ggtgggagtg cgtcctaaat
      241 cgttaagtgc gggataggtg gaaggagcgg tggtgtatgg caaacgtggt tcaaagtgtt
      301 tcttgagaac cgaggacaag accatgccac tcgtggaaga gtacgaggtc aaatactcac
      361 ccataccata tgtgtctttc aacacaatac agtccgccac attctccctg tgatttgcat
      421 caatacactc atattcaatg aatgccatgt gaaagagtcg atcgatgaca agacagctct
      481 gttgcggaag gaagacgtct tccgattgca gttgaggaca gtcgatggcg ggacatgcca
      541 ccacctccac gttgacttga caattttgct ccgagttgaa gttaccgtta cagcggtaac
      601 tgtcaatggg agctgggtaa tacggtgggg gtgggggtgg actataaggg tagggatcgg
      661 tacgaggaag cgacggaggc tcgggaggag aaggaggagg gctgggtggt ccgggtggag
      721 ccgagggtgg ctgcggagcg tgtggtgggt acggtggagc tatgggaggc aagaacggtc
      781 gcggaggtgc gggaggagga gacggagggg tttccgactt gtggacacac atgcaatgtt
      841 cgacccacga actgcatccc acctgttggc gaccggtgta acgagggctt gtgaattctg
      901 caatcccagg ccacggcaca ggactgaaca cgtacgcggg aacttctggg aggccgaaca
      961 cgttgttctg gtaaatgtag gcacatcctg tgaagttcac actccaaaga tagtagtagg
     1021 cgacacctga cgcgttcgca tgatcacggc attgctgcgg tgttggctct tgcgaccccg
     1081 cgggacacat cttgtggttg gacgtgacgg tgggtgaacc gaaccaggaa attgcggtgc
     1141 tgccaacggc gttggcgatg gattggagac caccgcctga ggagagaaac gaggagatgg
     1201 acatggcagt agcacccgaa gaagtgtgta ccgacagcgt aatactttga aacggaggtg
     1261 gtgagggtgg tgaaggaggg gaaggaggca gaggtggaga gggcgtcggc ggcgggggcg
     1321 acggcggcgg cggcggagga tcgagaggcg gcgagggcgg cgagggcggc gagcgtggcg
     1381 gcggcggggg cgacgtcggt ggcgacggcg gcgatgccag ttgtttcaac acgcaccgat
     1441 aatccagatt cacagaagcg ggagtttgac tgttcagagc actgaaaaac gtgcactcgg
     1501 gaggaacggc agctttgttt ctgtgatatg ccacacaagt agggtctgga ccgcacgtcg
     1561 cttggcaagt cgcgtgattt ccttgaacac gtcccgtggc tccgatttgt gttgtgtagt
     1621 cgcaaggtcc tgcgtcgcca ccttcctgtg caatgatgta ccagaaatgg ggcggagtgg
     1681 gagggggtag tgccgggggt ggaggggggg acggtaactc tttgtagcag aatacaccct
     1741 gggcagcggg gttgttgcac ctccaaagag tgttggacca agtactacct ccttgcaagt
     1801 ttccccactc ttgccttgca acgtcgactc gcacaaatga gaagtcctgg ccgtttacac
     1861 agttattgac gtctccgcac tcggagtcgc aggagacggc attcttcgca tcgagatagt
     1921 ttgtatcgca gttgttcgcg ttaccacttc cacatgcgtc aaggaacgct cccaagtatc
     1981 cggttgccca attgttcgca aagtgagttc gagtcggaac tgccaagtat cctatggtgg
     2041 cacaatacgc aggagaaagt ccaccagaat agtcaaattc atagtaatat tcgtagccgc
     2101 cactttgata tgtgccttgg atgtcgctca acggcggcgg tggtgacgga ggaggcgatg
     2161 gcggcggagg aggaggtgga gaggggggtg gctcgggcat ccaagattgg taggactggc
     2221 tcaagaaatg tgagccatca ggacaacaat atcccgaata catgtggtca acactgttgc
     2281 ggtgaacatt gagattgtta ttacagtttc ctagattgtt tgcacagtct ccgccataag
     2341 aggcgtgtat tctggaacca cacactatat aaacgtggtc gttctgacat gaacattgca
     2401 tgttcgaccg ttgagaccat gcacacgacg ggtaggcgat agggtagtgt tgagcattct
     2461 gtctatagcc agttgctcct cctgtacagg taagacagtc cgaaccccac acgagaaaac
     2521 gattgcacct agttgacgga tttcctgtcg cagcgaccgt ctgatctaaa cacagttggg
     2581 cacattgtgc atgcccgttt gcagcaccat ttggatggta ggttgatcca gcacagttct
     2641 ggtgaggatt gcattgttgg ccaccgtata ttgatatggc atatccagtc tggccacctg
     2701 agcctgcaag cgtataggag ccatccccgc aacgtccttc acccccgtaa ccgtgccaat
     2761 acgttacgtg atgcaaccgg cgtccatgag gaacaagact cagacgtcgt cccactcctg
     2821 gaggaggtgc tggtgccggc agggccggtg ggctgccgta cacgacatgc acggacgaaa
     2881 gaccaatgac tcgcgacttg tctccagacg tcactgcaat atttttcagt tcgatggcgt
     2941 acgagttttg gttcaacaca ttgtaggtcg ccattcgtgt ttcgtcgacg gaccccgcgt
     3001 acgaattgaa gttattcatc attcctgccg cggtcacttc gaacgtcgtg cttccaccgt
     3061 cgatgagaag ggcacctccg ggcatgagag gtggggttgc gggaggtggc ggtgactccg
     3121 gaggaggcgg aggaggagga ggaggtggca aggacggcgg tgtggggctc aacgaacctc
     3181 ccaatgtcaa gggataaccg aaaaagctgt aatgatttgc ggcgtgaacc tgctgaaact
     3241 cccatgcgta gaatgagatg taggcaacgt ttgcttgtga gtatctacca tctccttctc
     3301 cgatttttat ggtattgtcg tagtttggaa aatcccatgc ccaaccaggg tcgtctctgg
     3361 ggtcagtaca tcctcgggat gctccgttca ggtacgcaca gatggacgta ctcgtgaatg
     3421 tagcgacgag gtgataccat gtgtctacag tcaatccaga aatagtagga ccagacgcag
     3481 cgacgttgga tctcctataa tcgacgtaag aacctattaa tacttcggtt ccagcttgat
     3541 tagctcttat ttgaaagaca ccacccccgc taaagcctgt accgccttga caaagcacct
     3601 gattgctgta atcatacctg ctacccattt tgaatacgag cgtgaccgtc agttccgaaa
     3661 aacggaaatt ggtggcggaa tgcgtcacga aggttcttac tggtccactt cctccataga
     3721 agtagttgtt tggagaaccg cccgcacgac ttggggtatt tccattgaac cccgaaatgc
     3781 ttggtgaacc ggtcgttagg tacgcattcg aaccaccgga gagaagtgaa acggtcggca
     3841 caaagtacga ttcggtaggc ggaagcggag gtggagaagg aggaggagga ggcaacggtg
     3901 agggaggagg cgagggtggc gataggaacg agaaaccagt cgtgtaatga ggaccacatt
     3961 ccggagccat ggtgctgatt ctgccaatga agctcacata cgcggttccg cgtttctgca
     4021 tgtagaaatc ccagtccgtg tcggtataac taccgtgcgg attgctctgc ggttgttgtc
     4081 tcgtgtaatc tcgccatgtg tacgtacaat ctccggacga cgagcattcg cttgactttt
     4141 caggattcaa gtgtctgacg tatgaatgag cactgtacga ccctgcgttg ttatcgaagt
     4201 gtgactgact cgagtggcaa ctggaaccag acaacactcg agatcttaga tctataaata
     4261 atgagtcatc ggcgtacact gttgcgtatc caccatagaa ggtgcacgta tacgatccac
     4321 cacattgcat attgactgta tatgtaccta cggccagtcc attgctactt gcctgtagtt
     4381 ctctgtgact ccccgtggga agcccgagaa ctgaagatac tatgtataac agagtgaaca
     4441 ctcgcattgt tattacttga cgggacaaaa aaaaaagagg gttctctcac atctcaaaaa
     4501 cgaggcgatt actaacttcc cagagacctg tcgcaataat actcagaaac aaagaatagc
     4561 gttgttgacg agaagggaat gagaagcatt cattgaatac gacaacgaaa gaaatccaac
     4621 caagtgtaga tgaaacaagt gcagcggtga tttgaaactc gacagaagat gttttcacgg
     4681 ccaaagctgc gatccatctc acaaatcccg aatgaatgaa taagagaaga gcccacatgt
     4741 ccatggtggt gaacctgtga aacccacgaa aacgattcat ggagaacacg agttgtatcc
     4801 aagagacaac gctaatgcaa agctgtggaa cgagaatcca cagagcagaa gatgtcaaag
     4861 gttccgactc catatttact tgaataagta cgaaaaaaac ttaggtgtgc actaatcgta
     4921 ccaaacgcaa ctgtgcatac tggtcgtttt gcatcttcca attcgtatcc tctgacaatg
     4981 gtccgttatt caaacgttcc aagacacctt tgagtgatcc ggacgaatct tcaagtgctt
     5041 cgaaagcatc aatgagtgga ggatgaacaa acgccaaggc atccgacgct aggtcgggcc
     5101 aatgttctaa agattgtgtc aaataacacc acgcggtgga tgtttgcact cccaagttgg
     5161 atgctagttc ggagattgtt tctggacgtt ttttcttcat cacttcgttt gttcttctca
     5221 aagacatgac aggagtcgac gaccctcgaa acgtttgttc ggagagaagt ggtttgttgt
     5281 gaggtcctct ccaattacca cgttcatcga gcaatggcaa acgatacgtc gtgaaacctg
     5341 tatctttgta cattcgaata agttgtccat cgggagacaa gtacaacgta gagcgtttgg
     5401 tttcttcgat gacgttcatt gttgtttgaa caacatattc ttttctcaag caaacttact
     5461 cagcatcggc tcccagtttc gcggcggtgt caggacccat tctcacttgc accattgccc
     5521 ccgtcgaaga acgcgtaacc atatcacgca acgcttcatt cgctcgagcc cgtgaagttg
     5581 cttcaggatt cacatcaggt agtccatcgc catctgcctg ctcttccctt ctaacgtttt
     5641 ctatctcagc atcggcctgt gtggagcttg tctcaagcaa tgaggtcatc ttctctaacg
     5701 cgtcggcgtt gaccggctca ttagactgca gcaattcgtt catttgtgca aggagagtgc
     5761 gattctgggc acgctgatca tcatattgtt tggtaatttg tttagccagc gtctgctttt
     5821 tctcaagcag ctgctctcgt tcggcgagat caatctccaa acgtacgata taatctttga
     5881 tctctcccaa tgcaccatcg agggtcgtcc cttggatctt ttgttgcata gccgacttcg
     5941 cagcctgtgt tgcctgtgac tcgccctcag aaggagcgaa cagtacgttg gcgatcttct
     6001 gaacgctttc tatcgatgcc tctctgccca cttccaccgc cttggcttca gtgatgttcg
     6061 cgatggaatt catcatgaac aagcttggcc agtacgcaga aacccattcc tcatgaccca
     6121 actccttgtg cttgcggatg aaatcacgca actgccggaa gcttgctgcg tgcaaagaca
     6181 agggaaagaa tatagtctgt tgattagcct tcctaacctt ctgaatatgc gtaatcaggg
     6241 ccaacgtctt ctcaaacagg tccatcatat ttgtgccttc cttgtgtgac aattccttca
     6301 gactttcttg cacgaattga atagccacat tgaacacgaa aagtgcctgc tttgtattat
     6361 ccatgtttac atcaggaaag ctctgttggt ctgcacgaat ttttgacgtc acaacttcat
     6421 ttatttcgac caattgcaac atggcatcgt gaaacgaatt gacaccttcg atgatgaatt
     6481 ctgaaccggt cggaccctcg gcacttggtg accatttcct aataccatgg gagttgatgg
     6541 cactatttac gtcgtcttct aaccaggttt tgatttgtgg ctggatggtg gtaaagtgtt
     6601 catcactctc gaacgttgtg agtggaacat ccttattaat gttaatatca tcgaaaagct
     6661 gtgcgagttt ctctgtatga ttgtggaagc gatccaccgc agctcggaac tgtgcattat
     6721 ttgtaatggt ttccttgaga tctttgacaa tctctgtctc cttaccaggt gtcatcaatg
     6781 gagtaaggct cggcgtttta gcacgaacac tcaacttcgc tttagttcct ggcagtctct
     6841 tttgaaattt gggaggagtc tcgaaacttt cctccgcatg tgcatcagga gcaggaatac
     6901 caagagcatc accaaaagaa gaccccatat ccgcttccga cggtttttgt gagggcggct
     6961 tcggcttatc ccccgccggc tggccgccgc ttgcaaatct gctaaataaa cctctagccg
     7021 atctgtatgt tggaacactg cctcggtagt tcttttccgc aacgatggga acagaagaac
     7081 gaaacaggat cgcagtttcc tctccgtcgc caatgacggt tccaatcgta agaaagtcgt
     7141 tttcctgtac cttttcaagg ggaagacgtt cgtacccttc aaaaccagtg tggtgaacaa
     7201 tgttaccgta tacaacatct tcatccggat ccatgtaccg catgaaaaca tcgttcagcg
     7261 tgcctatgga gacaccgggt ttgagtctac gtgtgacagc atcgcaccct ctgtaggcac
     7321 gttgcaaacg ttcctcccaa tcattggtct tgggaatgat gcgagtcaga tcggagacac
     7381 gacccaaaga atcacggaag ccggcacgat gctccacgaa tccatttcct tccttggttg
     7441 tgtgagcaac ttgcagatta cccacgtcct tcgatatgcc tcggaacgtg tatccgattt
     7501 cctcttcatt ttgattcaat agattgtacg ttgcagaggt gagctcagaa agaacactaa
     7561 gctctgcatc actcttagaa cggcgaaacg tatcgagatc cgcgggaatg gctccctctg
     7621 gaacattcag gggcagaaga tcatcgtctt tacgtgtatc gacttcgatc gtaccacgaa
     7681 aagtatcgtc cttcatgtac gtctccatct tctcaacatc ccattgatcg aagacctgac
     7741 gatcggaaac acgtccattg gtcagttcaa tcattgcata cttgccttgg tttccatcgt
     7801 gagccacaca tgcataggtg ggatcaaggt tactcaccga accacgaatg aaaatacgcg
     7861 actttgtcat atgtgttgtt gtgaagtcat gaaaaaaaaa aacgagaaat gacattcaca
     7921 tatcgccgtc accgtttgta cgtctttcca tttcgggttg tacccttact tttctgggaa
     7981 gtggtttgtg gttcgcgaaa cgcttctccc gttgcttttg ccacagataa gattcatgtg
     8041 ccaacgctgc agcgtgaata tagtcatctt tcttcgatcc gggaagaata tcgtcgtaaa
     8101 aacgtctggc agtttcggag tcaacgtctg caagtttcac aaactcttgg aacgacatga
     8161 gaggcgtaaa cgtagttgag catttttccg acaagaggaa catggtcggt cgatcaaatg
     8221 catccatttt ctaatgtaca ctgcaaaaaa aacgaaagcc tccggtggtg ttcgaaacca
     8281 cgcccttcac attacaagtg tgctgctcta ccactgagct acgaaggcat ctattttata
     8341 cagtagtcac aaaaaaaatg gcatatttcg aacgcaacat taaaaagagc agatgtcaac
     8401 gcccttcgta tgacgtgtgc acgtgagagg agtgccggga atcgaaaacc cccgtctgac
     8461 gtacttgatg atcctattca ctagtcgttt cgtgtttgca tgtgggcatt tgatcgcaga
     8521 ctccagcctg cgttctgata gacattttat cgcgtttggc gtgcaacgga acgagtattc
     8581 accagcattc gtgacatcca aagacacttt acaatgctca aagtcgaatg tgtgtatgtc
     8641 aaagtttttg acaaatatga tgttcacaat gcatggagtg agcggttcat tgtagtttga
     8701 tgagaaggat gtagattgta gctcgggttg aggcacattg tccgtttttt gtgacaacca
     8761 caattcgacc catcgtgcgg ggagcaagtc ttcaagcaac cgtttcaaat acgacgtaga
     8821 ggtcgtgtct tgatcgtctt gccagtagga accggcatgt tcttctaaaa cattagcttg
     8881 gtcacagtcg aacatgtcac aaatatattg cttgtatact ccattcgata gatcatacac
     8941 tagttccaca tcatctgctt ctataaagaa gtcaatatcc acgggtaccc acattggtgc
     9001 gtaagaaatg tttggtgcga cgtttccgat gctagtgtcg ctgaacgttc tcggaaaggc
     9061 atcgcgaccg tttgcggtgt tgatgcttcg ttccagttcc caggcgacaa accctccggc
     9121 acaggtgacc gtcgtatctc tggcgatcaa gggtacgatc gtcgttgtca tggagcgaat
     9181 catgcgacga gtggcgagtt caatcgtcaa cattcgtatg gtatacgcca tgtcaacttc
     9241 tttcaaccaa ggcctgtgaa tatctttttg taagagagac acgttcgtgt gcaatcgttt
     9301 acaggtcaac atcaaatgca cacacatgat tgctgcttca gaacacttcc actgtttgtt
     9361 gacaacaagc tcccagcagt ggtgatagga acacaaggta tcccaaaaac attcatggat
     9421 caccgtgtcg tcccacatat gttttaaacc cgtaatgcca aaaaatcttg aacggattga
     9481 acatctagat cacactcttc accctcactg tcgctccgta tcaccacaat tttacctttt
     9541 acttcttcct ccaaaaaacg agacattggg ttgacctctt cattgctgcc tggagtttcc
     9601 cgtgctacca acatcgcctc gtattccgga aacgcaccca caaacgtcag agacccaccc
     9661 agaaacgtgc ctattgtatt ttgaggaaag ttgtatactt ccatggtggc atctgtgttg
     9721 cagaccaagc atagtaccat tttaaactag ctcgtttcaa tttttcggat tttgtatgaa
     9781 cgccgatgaa attctgtgta tccgtgctcc ttgatgccgc gaatgtgctc atcgctcagg
     9841 taacccttgt ttttgtgaat tccataccga tccgaaagcg tctcatcttc gtcgcacaag
     9901 cgtgacactt gtcggtccct cgtcactttg gcgagcacgg aggcggctgc aacacacgag
     9961 tatttctcgt ccgctttggg aatgcattcg taaggaatgt cgttccacga ttcgaaaatg
    10021 gttccatcca caatgagctt cttgacgtgc acacccggat tgttttcgaa caggtttttc
    10081 agggcacggt gaaataccac acggcgagct cttgcgaggc cactttcgtc gatttcagag
    10141 caggtcactt cgcccaaacc ccagagcgtt tgcttcgtca acttttcgta catgagttct
    10201 cttttttttt cgctcatgcg tttgctgtct ttcatgcctt gaaactcttc atcgttcgga
    10261 atcgcaacgg cggcggccca cagagaccca aacgccggcc ctacacccgc ttcgtccaac
    10321 cccacaatca tctctgctgg tgtccctctc ctctctcaca cgatactgac acacgtctta
    10381 gtcgtcgacg gagatcgcgg tttgctgcga ggtgcctgcc gcctccttct tctccgtctt
    10441 tgccttcttg ggagcgggaa gaagaagggc aggaggaggg cggacctcat cttcggtgta
    10501 gaggccgcga acagccatgc caaagtcggt ggtgtagtgg atggtggcgg tggcgatatg
    10561 ctggcccttc tcgtatacgg cgttcgacaa gcctgcgatc tggctcggtg cggaaccgac
    10621 gcccgccttc agcgtcgcca tctccttctt gttgtgggaa ctggcgtgag cgtcgctcgc
    10681 gacggcttgc caagaggcac acgacgacga cggagtgtcg taggtcttcg cggtcttgta
    10741 cgtcaagtgc cagtttactt gcactgtgcc cgcggcaggg agaggccccg ggccatcgtc
    10801 gtcgtcctcc tccaccgtct tgttctcgtg gcggacgaac ttgaaggcgt gcacgacgtt
    10861 gttctctagg tcgccgccct tggccggccc gagcatgtcg gagcgatcag gcccgtgagt
    10921 gacccagccg tagccgaggt cgttgccatc caccttgacc gatgcatcca cgtcgctgcc
    10981 gcggggcatg ctgctgatga cctgtacgaa gaactcgtcg cctggatcgc ccttgaccca
    11041 cactttgcca tcgccgtcca ccttctcggg gagcggctgc ttggtgacag cgtcgatgag
    11101 gaggagctcg aagcaaccag tacgcaccat gccttttggt tttctgggtt ccagaacgca
    11161 acctggcaac gcgacctcgt tacgcttcac acgcgacctc gaaaggcgtt acacaggttg
    11221 aacgtcagtg ttatctcgtg tgttgtgtgc gacagcgaca catgaatctt gagaatgaag
    11281 cggcgttggt acaccttccc accgcatgca gagaaggagc tctcttgtgt ataggtaact
    11341 ttttgtttcc ctgtgacaca aaaggatatg aacaggaacg acagcgtttg tacagcctgg
    11401 tggacgatat ctgtgatcgt tgcaccttgt tcgacaatcc attccacaat cacaagttga
    11461 cagtcaagct gcagtttttc atggactcac ccaaccacgt gtgttacgaa tggctttttg
    11521 attttttaga ttactgcaac atacgccatg tggctgtagg ttttggtacc atgctcaagg
    11581 acgatctagc gatcgaaaca gcaacaatcg ttcgtttgaa tgcggaaggt tacaccaaca
    11641 tcatcgcaac ggtggcatgt taccgtacgg aagcatccga tctcgtggac ctctacttga
    11701 aactaggcgt ttgcattcgt ctggtcaaag ggtactatcg cgacagggat gtaccttcat
    11761 ggacgcaagt gaccggcaca ttctacgaaa acgccatgaa gctcaagcac tcgggaaagt
    11821 accacattct agcgacgcac gactacgact tgttgctgga cgtgtaccgt catggcgacg
    11881 cacaacacct cgagatctca catttttggc acgctcgatg gtatgttttg caaaaaaaga
    11941 aagaattccc gtttcggatc gccaagttgt cgtactacat ccccatagga aaacgccaaa
    12001 gtacatttct cttctggtgc aggcacgtca actggtcccg cgagatcagt gacattctct
    12061 tcagcatgtg gtacttgttc aggtcaaaac tttaacgatg cgaccacaga aacttcctgt
    12121 tttcgtccat cgtcgtgtgt catctgcaca cgagcaatgt gatacccaaa caattcgttc
    12181 tcactcgtga gccaagggga acccgaatat ccgtgacgtg ttccgagaga acagccagtg
    12241 ccgtccggat cacattctaa tgtaccttgt acgatgaaac atggtcgtct tatctttgga
    12301 acattttgca caatccacat tccaatgcga tcgctttcgt tgagtgcacc cacgtacttt
    12361 cccggtatgc ggtgtccgtt gttgagcaga gtcaccggtt cgtgggaaga tataagtcgt
    12421 ttgcacacac gtatggaatg attcgtgaag tcgtcgggac gatgcacctt gagagaggca
    12481 acctccttgt attcattgac accgccgtat ccgctggtgt acacgatgga gcaaggagac
    12541 gacacgacgg tggcattttc cggcatgcaa tgtccacacg tgtaaagtgt ggcgtttttc
    12601 tcgtcgtagt atgtgatcgt catcgtatca gtgatggtcg tcgacggatc cacacatacc
    12661 tgaatggtga tgcgatctcc aggaccccac tttcgacgga ccagatccct catatattat
    12721 gtatgtattc ttgataaaaa caaatgaggt atcactcttc ggtgcccgcg ggatattctc
    12781 gacaggtttt gagacatgca cgaaaccgat accacttgga tgtcgaaata catcacgttg
    12841 tgcccaggca gttcgcttct catcctgttt tgaagtatta tggctacgac gtggaatcgg
    12901 actacaattt aatgttgatg ccatcgagaa gcaatatgat ctcgaagcgt cccaatcaca
    12961 ctggggggca catgaagtac aacgacttcg tggcctcaca actcagtgaa accatttctt
    13021 ttggtgggtt tgtgcagttg ctttgtctcc ttcactgggg gtgtcgtgga agacgaacga
    13081 taccgtggaa atgaagctca gtacaacgtg tcaagactgt tccattgggg caccaatgaa
    13141 ttgtaatgaa caccatcgta tgacagagcc ttgacacgtg gagaacttcc gtatgagctg
    13201 atcattctac ccgaatgtgc atcgaacact cgtactgtgg tgtcgtacac ctcgctgaag
    13261 gctcgcaatg tgagttcgtc tccccaagtg gcattcttcg acatttggtt cacatacatc
    13321 agagattcat gttcatctac aaaaggccga aatcgttccc aatcgtcttc aatatgacga
    13381 actacgttct tgcgaacttc tgcatgatct agatcgggat aagcgagaga atgaaattgg
    13441 caatttccat ctccaggcat tcgaacgatt ttgcgtcgtc ttgttttttg aatcatcaga
    13501 aaagtaagtg ccactagtat tgactgccac atgttaaaat atatgataat gtttaaatga
    13561 cattcgtttg gacactcgtg cttgccctgt ctccacctgc tcctccgctg gcacccggtt
    13621 ccacgatggt tttgagggat gttgtggtgg catccttcac cgcatcagga gatgcagcga
    13681 ccttccctcc gtcgaccagg tcgaacatcg caggtgtctt ttcgcagtac acgggagtcg
    13741 caaccaacag catctacgtc ggggttgaag acgacacgac ggatgtggtg cttgtggagg
    13801 tagagcacac ccctccggat ggtaccactc ccgaaacgat cacgagcacg ttgaacactg
    13861 gaatcatgcg gtccggtcaa gttttacaag gagctttgtc ttctgccgga gttgtagttg
    13921 tatcgctcgg gacagtgtcc atcgttcaaa aacctagagt cgtcgttccc ggcgaaccac
    13981 caccggaagc attcactcag accactatca tcgtcatcgc cgtcgctggt gtagcaggtc
    14041 tcttcctact catcttcatt gctagacaat gtgacccaga acgtttgaga gagacaacaa
    14101 agcttgcggt gaatgttctt caaagaattc cgattcccgg tatcggagga gggggaggag
    14161 gtggcggcga gcaaccaccg ccgccgcaac cacaaccgcc gccgcaacca caaccgccac
    14221 cgccgccgca accacagggc ttcgtatcag gactgtttga taaggcggaa aattactttg
    14281 acaaaaatga attcatgaca ggactcattg gtaaagctcg tggcatggca tctgctcctc
    14341 ctcaaccgtc agtaccttct tcttccaatc gaatgaaccc catacagcaa cgtgacatga
    14401 tgcaacaaca acgtttggcc accatacgtc cgccacccat ggtttacgag gatggagtca
    14461 cagaacccgg catgtaccga gtgtagcaaa aaaaaagtga caaaatgtaa aagaatggac
    14521 gagcaattta cagttattct cgaagcgaac aatgcagaac gcttgaacat tcgcaatcac
    14581 gttcttgcta ccgtatgtgg atacgaacga catgaatacg tcacgaaagc tgtgatcacg
    14641 gttcagagat tcgtgcgagg ttttttgagg caacgtaaat ggaagcagat gcgacgtgca
    14701 tcgtgcatca tagtgagaag tatcacgtcg tatcatacca agtccgcatg gcaacgtttg
    14761 ttgcatggcg tgaaatgcgt tcaaagaacc tttcgtggtc atcgtgtccg tacgtcacct
    14821 ctcggaaagg ccatccaaaa gataatttca aatgagcagg acaaaatatt ttatgagttg
    14881 accattttgc gttggtcaaa cattcagaat ggtgtcatgc aagacgcagc acacattccg
    14941 tacagacatt cacgtgacca cattcctcaa actctaccat cgctctcgac tcgtagcata
    15001 taatacattc tcctcccgtg aatttttttt tcaagggatt gatggacccg ctcactcgtt
    15061 tacatgtggg gcacatacga gacaatagtt gcacacacgt acaagcatct ccgaattgac
    15121 aacacacccg gcaaaaatga ccatctttcg tgtgcgacca tggagtatcg cagttgagac
    15181 gatcgcaaaa catgtgcgat ggtagctgct cgttgcaaaa cgtcatcaga cgtgtcacca
    15241 tttgagtgtt cccgcattcc agttggccgt gtccgcgatc tttgcaggtc ccacaaatat
    15301 gcccggcagt cgtgtgagaa tcacggaagc gacaaccttt cacccgacac ctcattttgc
    15361 tctcgcacaa aatcacggaa ggaggtgacg agctgcaccg gatccacggt accctgtgtg
    15421 gttcgcacga agtctttggc gagagtgtgc atattctgat gatgttgaaa gcgtcggacg
    15481 atcttctcga gtttgtggtg gtagcacaga agcgacgaca tcttcatcca ccacagcaag
    15541 tccatcacgt ccacgtgctc catcagattt gggtttgtgc actgtaaagg tcgcgtgtgg
    15601 cgatgtcttc cgacggaagt gccgactttg aggaggttga cctcctgact gggtctcact
    15661 acgtgtttgg gtatccccaa aaaaaaaaga atactgagtt tcccgccttg gtggtcatca
    15721 ctccgactac aaagggttgg ttcacacgtt gtacacagca ggacatttgc aatcacgact
    15781 acgtttctct cgaacctctc tcggaggtga tttcctggat caagatggac ctgacgagga
    15841 cttttgtttc atccaatcgc gaagaggtcc tggaacttct cgccagtcag actcagaaag
    15901 accccaacgg cgtagttcaa ctgggtgact actttcccgt ggcagatgac ggggaggaac
    15961 gagtgctccg acatctcgag caaggctatg cgtgaacacg ctttccccca caaaggtgag
    16021 gggaatgtga gagcacatgt cacgatgttc gtaccctgaa ggaaccaagg cagtagatga
    16081 cgaaatgtcg tcgagaacgt tggaaagaat gtcaatgtca ccattgacgt aattcgggat
    16141 gtgatgttga agcaaatgaa tgtcccgtgg ttctgcgtgt tctccccatt ctcgtccctt
    16201 ttcttgtttt agtagtaggc gacgtgaaga ttgaaagata tttgaatgac ccttttcttt
    16261 gctttgaaac tccaatcgag ccttggatgt cattcgccac atgagtgcga tcttcatctt
    16321 tcgaaagtcg cccagagatg ccgtggcgga ttccttgttc acgacatgaa ttgggaaccc
    16381 cttgcgacaa atttccacac cgttctcgaa gtaggtccac accgcatcat tgacaaacca
    16441 atccttcacc acttcttccg aagggggcca catgcgaacg acgtcgagcg attgaaggca
    16501 tttcatggac ggatcgcgga cattgttgca cgagatgatg atgggggcga gacgtttgtc
    16561 gtctgcggta tccttcagta gcttcaacac ttgttgttgc gtgttgggtg tgaatccttc
    16621 gaaatcgtcg aggaacacaa cggtcggtcc gtagagaacc ttcacggcac gtgatttctt
    16681 cacccagttg gcaagttcgt aagcgttgtc gccgtcggac ccatccagtt caaacagccg
    16741 aaaaccacag tacttgaaaa gggtacgcac accttctgtc ttgccacagc ccacgggacc
    16801 ggaaagcacc agaggtgtgc tcttgttctt cttcaagtgt tcgaccactt cgttccatgc
    16861 cttttcgttc cccagctttt gcagtttgcg agggacctcg aacttgacgc tttttctggg
    16921 cggcggagga ggaggcggtg gcggaggcgg cggaggagga ggcggcggag gaggaagtgg
    16981 tggtgcggtc ggttgcggtg cggtcggttg cggtgcggtg tccttcttct gcttctttcg
    17041 tgcaactgca gcagcactcc aatcatgtga aacttggctg gtggttttgc cagacttggt
    17101 gttcgtcgtc tctacatgcc catctcgatg agatgcacgc gggtgttcgc tggactgctg
    17161 ctgcttgccg cccatcaatt tttttgggaa cgtggtggta agacgcgacc tttgtcgcgt
    17221 gtgttgagtg aacccaaatt ccgagaaatc tgagatgaac cctgtccaag acctggctca
    17281 ccacagctct gtcgaccagt ggatctacca ggagcgaaag aatctcggat ctcaggaagc
    17341 cacccatctc accatgacgg gcggccggaa tgcaaagttc cgcttggata atcccgccaa
    17401 actgtatggc gagatggcaa aggtcatgaa ctgccgcaaa gcccccggcc aatgtgcgga
    17461 ggccatccca cccatcacgg agcgtatcac tccagatggg tttcccatgt tctgcgattt
    17521 cgacttcgag ctccactgtc cgtcgctttc ggctttggca gtgaacaagg tcatggaagt
    17581 catttccaac caacttgttc gcttctttcc gtgcccggag aacgagaaga ccttttatgc
    17641 cattgtctgc tccaagtatc gtgagatcca ggcgaacgaa gcatgtgagg gacgactgga
    17701 gcgaggcgac atcacggatc agatggtttg gcggggcgac ggaacgtaca agcttggtct
    17761 tcacgtacat tggccgtttc tcttagtgaa caaggaacag gcccttcaga ttcgtctcag
    17821 catgctgtct gctctctacg tcgtccccat tacggattgg caagcctttc ttggccccga
    17881 agacctcttc aactgggaaa agattctgga cgagtctgtc tataacactg gacttcgtct
    17941 tcctggttgc ttcaagtcga agccgtgcac tctttgtcga ggcaaagatc ggtgtctgga
    18001 accgggaggg tgtgcaaagc aaaacaaccg tcacatcatc gaacccgtgt tctacgattt
    18061 caactctgcc ttttctggag cagaacgcgt ggacgaatca cacgattggt acaaacgggt
    18121 gacttcgagc acaagcattc tactcaaata cacgacggtt cgctcggatg aaaatgcaaa
    18181 ggatggttat ttcaaggcat atcctggttg cccccaactt tcaaagtcgg tcaccagtgc
    18241 tgcttctgga gggaaacgta aggcgacagg tgccctcgat gcaccacaag tcaaggacaa
    18301 ggatgccaag aaaatgaagc cgatcaccga tagcaaacaa ctcgaagtca ttcgacgcca
    18361 tctcgtcaag cattgttcca aatacaagga cagcaagatt acggccaagg gcgacgacga
    18421 tcgtgtcttt gcctcgctct ctggtgacga gtcgaccttc tgcttgaaca agaacgatta
    18481 tcacggcagt tcgcatgtgt acatgcaaat cagccgtggt aaccagaaca aggcattcaa
    18541 tagttgcatg cggtgctttt gtcccaagga caccaaatgg cccacgagtc gtggccgatg
    18601 caagatcaag tgccccgact accattcgaa cactgaatct ctcgaaccag aagaggtggc
    18661 ctgtctcttt cccaagacca aggttggcgt ggtggcctca catgccaact atcgtgtctc
    18721 ttcgactcca tggcgttctt cgtagaaggc atgtgtgttt ttttttgtat gtgtgtcgta
    18781 aacaatgact tcggttccac gttcgagcaa ttgtacgcag tatacagata ctgtgtcttt
    18841 gttggtcgat acgactgcag ttgtcccagg tgatgaaaag aggtgcagtg taccgttgag
    18901 catgttctcg tgtcaaacaa aaaaatttga agctccggac gatgcaactc tcgacaccct
    18961 gaaagaaaaa gcgatttttc atctgcaaga aaagggatgc gatgttgcaa agatggagct
    19021 catcaacact tccacgaatc tcatgggtgc tcaggagatg gaatacagtg cccaaaagct
    19081 tgctggtact ggccttgcgt ccaactgctt cgttgctgga aacgatccca accacgccac
    19141 gcatcgggcg acggcagtgt gcacgccgca gtacgacatg accgacatca acggcaaccg
    19201 tgttcgtgac acgaacaaga agtttcacgc caaccttcac gtgtgcgaca tcacgaacga
    19261 agccgcccct caggtcaacg aagatctgag aaaggttgcc gctcacaatg ccgcacaaaa
    19321 tggttacaca cttgaccgtc cagaagatct cgcttgcaca ttcgccatgc ttccgattct
    19381 ttgagacaca ctacaatgtc tcacgacgca gctgatgtaa tttccgcttc aaccaatgca
    19441 ccgccgacag acgttctttg atctcattgg ccgtcatcgc gttcgtcaac gagtctcgga
    19501 ggactcgttc tgtcacatcg acgatgaacg gaaggtccaa gtaaatgtga gcgtagtcct
    19561 ccatgagatt tggcactccc gaaatgtgcg gaagaaataa atggttgagt tcaggtgata
    19621 atgtatggaa aaagtcttct aagaatacga ccgcttgctc atccaaacgc tgttgcttct
    19681 cgtccgaaaa cgaaatgaga atgttgaacg catcgtccgc cattctggga ttgatgtagt
    19741 tgaagctgaa gagaacaccg agcaacgcag tgtacacagt ggcataaccg gtctcgggga
    19801 gcccgctgga cggaagccgt ttgatggtcg tttccgaaag acgtctcttg ggtttgcgtg
    19861 acgcttgacg tttggcacgt cgttttgtgt ctgagatttc aaagtcctgc gacgcgacga
    19921 cgtcttcatg gatgatcatg cttcctctaa aactcaaggg acgatacatg agtgtcttat
    19981 aactgaacac cttttttttt accagaaggc cgatgttttt gttgcgggtt gaggacaggt
    20041 gtcagatgat ttattgaggg ggtcggtatg caggatactt gtcgttcttc tgttctgtag
    20101 ttctgtggat ttcttttcct caaacacctt gatgtcacga gaagaagtgg tgatgatcgc
    20161 acgcgatgcg ggaagccacg cgatgaggca gacggcggcg atgcagaagg cttgttggag
    20221 agggatcagc agttccacaa ctgaaacaat gtccgtcgtc caccatccac gcaatccaaa
    20281 ctccaagacg atggtcgcag ctgcgaagac caacgccagc acaatgttca aacgaggaac
    20341 acgtttgttg aggatcgcga aatgcagacc aaagaatcct aacgccaaag ccagagcgat
    20401 gatctgccat acgagcgtca tggtgtcatc aagaatgttg tcagaacagt tcagacgctc
    20461 cactgcacga tagccaatga tgcccacaac accaaacgcc aaacctccta ggaaggtgct
    20521 ttgaagtttt tgtccggtcg tgaatcgctt acgtttggag cattcacatg ccaagtaaaa
    20581 cagtattgta aatgtcgtag gcaacaagtg cacgatcaag agatgccact ccacagtggt
    20641 ctctgtcgac aatgtgtacg ggaaaaacga gtcgagtgtg cagttcattg agtttaaaag
    20701 gatgcaacaa aaaaaatatg catttcacaa gaatgtctga tccaaaggag atacatattt
    20761 caactactgg ttctgcgatc aatagataca tggatatcga tagaagttct ctgatctgtt
    20821 ttcggtgtgg ggaaaccggg cacgttcgtt ttcaatgctt gtctttcaag gtacgacatt
    20881 gttggcattt caacaatggt gggtgcaccg atttgaattg tacttttgct cacggcgagt
    20941 ccgatttgcg taccccgtgg aaacaacggt gtgtacgtgt ggtaaagcaa ggggggcgtc
    21001 tcgtttgcat agggtgcaat tctacagaac acacgtttcg aaagtgtccc ttgcaccaag
    21061 acctgctgct catctaatat tttggagact actgtacaaa tggagaccaa acctgactgg
    21121 gtctgtgtga ttgacaaaga cgaagcgtcg gacaaacaaa aaaagatcat cacagatctg
    21181 aaaccgaaaa cgacgatttt gggtttgatc gaatgtcaca aggatgaaaa cgcgtcgtct
    21241 caaacatgtc acagtgtgga atactttcca gcattttgca atcaggtgag caagatgtgt
    21301 gtttatgggc tgcgtgaaaa cgaacgagat tttgaggaat tgtctaagat gtctcagaaa
    21361 tgaagaaggc aatgcccaca acaagtccca acaacgctac cacacacgtg aacgcgacac
    21421 acgtcacgtc gttttccttt tccatatata cttgttatac tcttgttttt ttttttaccc
    21481 tacaaccgtt gcaatgtcgg ccattaagcc tgcgatagca gtggtttgat tgtcgagccc
    21541 caccaacatc aggtcgggct tcttgtatgt catagcagaa atgagtgcta ccacaaatgc
    21601 gagtgtgttc aggccagtga aaaacacatt cgttgtcagg gtcatggcgg acaggatttc
    21661 cttcatggct cccatctgtt catcctgtga gtttgccatg ttcaggcgtg tgaaagcgtc
    21721 ctgcttgttt gacgggagtt tcttgtaggc caatacgctc ttgacaagac cgatccccgc
    21781 taccgccaga ctgcacaaag cgacaagagc atctgcccga acgtgggtct ttgtctttac
    21841 gatgacggga atgttgctat tcaaatgggg aaattctgtc tgcaagtgtt tgtctaaaaa
    21901 cttgatcttt gtgaacatta ccacttgaat gaggacctgt accaacacga gacctgtgac
    21961 cacccaccat gtcgcatcca ctaaatttgg agaggataga tgcatcccga acaggaccaa
    22021 tcgcatcacc agtagacctg ccgttagcgt gagcaggttt ttacgcaacg cacttttccg
    22081 cttttccgac gcgacatgaa cgtaggtggt gttttgttcg acaagtccag tcaattgttc
    22141 gagaatgtct ttgacaatgg aatcgttact gttcgatgtc gttttttgtt cttccaactg
    22201 ttgcaacaaa tccttgattt cttgtgtttg ctcgacgttt gtattcctaa tagttttcaa
    22261 ggttctgccc tgggctttca aggtttgagc aatctctgac attacaagta tgtctcaaaa
    22321 aaaaatcagg ccccataagt ttcctctgtc gtaaactgca cttcgtaatg gttggactga
    22381 tagaacttgt gtcgcttgaa tttcagacca cgaaaaatgg aaaagtcgtc caccaaatct
    22441 agcaccaccg gaggtttctt tgtttcacat gggcgttgga tgcgacccac agcttgttcc
    22501 acacgagctt ttggagtcgc gagaatcaac gtgtcggcat ccttcttgtc gacgccctca
    22561 ttggccattc cgtaggtgca cagaacgact cgcttcttca gttcttcctc cctcacatcg
    22621 tcacgcatac ctccgcgaaa gatacccacg tcatcgtcgc tcaatccctt ttcgaacaac
    22681 atgttcttta ggagatcgag ttgatcacgg cgatcagaga ggatgagcac agtgcgacct
    22741 gccgcgaaaa actctgctgt gcactgagag atgaaacgat ttcgctgcac gttctttccc
    22801 aaatcggaga gcatcaccga aaccagcggg ttgcctgtgg ttcgctggac gatctccttg
    22861 gtacgctgtt gcaagaccac catcgtcact cgaacggctt ccgtcccttt tcgctcggca
    22921 cgaaaccctt cgggcccgag acaccaatgg agaagcggtg tgagtccatc gggtcgctct
    22981 ggagtcgcac tcaacgccag acagtagtga gcattgaaca gacgtgtgca caaattcatc
    23041 acaggagcgg ctagatggtg tgcttcgtcg tatatgacaa atccgaatgc gttgaacatg
    23101 tcagcattgt aatctcgttt tgccatggtt tgcaccattg caatgacgac gtcaaaacct
    23161 tccacttccc acgtagtgcc ctgaatgaac ccaactttcg tgtttggaga gaagcgtgcg
    23221 tacgatgctt tccattgatc tctaatcaca cccttgtgaa cgatgaccat ggtcttgcaa
    23281 cggagaatgc tcgtcaagta cacgccgagc acggttttcc caccaccgca gtgaatggca
    23341 accatcgctc ccccgtttcc ttctggagaa agatgacgtt ccatcagggt gctcgcagcg
    23401 tttttctgta gttccgaaag cgttccttcg aatgcgacat cgatcgactc acctcgaaca
    23461 cgcacgtcgg tctccggagt accaaacgtc ttcagaccgt agaaccgggg catgtaaaac
    23521 atgctttcgt cgatgaggta tgcgggaaac ggcggaggtg gaatgccgta cgacgccttt
    23581 gcttgaagcg taagaatctt cttgtgttct gccatctcgt tttcaccgag cgactctagt
    23641 ggaatgcagt acatggctcc aatggaagaa cccttacgag ggccggtacg gctcatgaag
    23701 gctcgcatat ttttttggga atgaaattta tctgtgcatt ttgttgagac gcgactcttt
    23761 ctgacgcaaa tttttcaagg cagtcgcgtc tgttgtttgt tttcgcgacg gtcttcgcga
    23821 cgtcgtagag atcgttgtga gtgtcgaagg tgtgggggaa accggttgtg gtgccgtgaa
    23881 gtcgctttcc gtcggagacg acactgtgat gggtggaggt cttggggacg gcactacctc
    23941 caatcgtggt cgttgaggag aagaaggcac gttctgttcc ttgatggatt tgtagtgttg
    24001 aatgaactgt ggtttcaaga gagagcatga accgacgatg ttgtccgtct cgtgaacatc
    24061 gctgtctgca tcgaagacag cgacaagttc tccttggcgt gtgaccacaa tgctatactt
    24121 tctctcttgt atgaacaaca cacaacggct gtacatgtca ttgcacgtca tcagttgccg
    24181 ttcacaattg tatatggtac cactgttaga aatgtgccgc acaaagtcgt gcatgttttg
    24241 ctcgagttgt tcatgaaggg ggatgtgatt gacagaggtg gaccagatcg tttcggagca
    24301 gacatgtgtc ggagaagcac ctcctcgtat tccgtgttca ccgatcgcca aggaatgtgt
    24361 gcatgtaatc gcgacctccg tgttgatggg aatcgaatcc agaaatgttg tgatgcacgg
    24421 ttccaaacgg tccaagtacc tttgagttgc ggagagaagt gagtagtagt acacctcgtc
    24481 gaccgaagtg gtattcgatt ctccgtgctt ttcttgatcc ttctttcgta tgctatctcc
    24541 gagactaccc aacggtcgcg aagaaagaca cgaagggatg gtgcgtggat cgtcgatgac
    24601 ggacaccggc aacgtcgaaa cgttcacctt gggactcttg ttggtttcca ttcgcattcg
    24661 atccacatcc cgacacgaca gcaagtttat tatcatgaaa aatggcgagg gtgcacgttg
    24721 caccaattct tcggcttcct gtaataccct tttgtcgtgg tcgaagctgt ttccttcgta
    24781 tgtcaacaac ggtggggaac aatagtccac attcgtgatc atcgacacca tgtcggggag
    24841 cacgtcgtac gcttttgcaa cgtgcacctt atgaagcatg gaagagactc ccagaaccaa
    24901 gacgtagtat ccttcttttt ggagatgttc gatgagagac gtgttgaaca tgttttgaaa
    24961 ggagctgtct ttgtcgtagc tagagagcaa cgtcccgtcc ttggaattgt cgaagcgaca
    25021 gacttgagat tgaacacatc gcggtattcc tccccagtga tttatcaaga taccattcat
    25081 tattctcttt taattcatga aatcttgggt tgacaacgaa cgaaatctgt ttcctccaac
    25141 gaccgtcccc tgtaggagag ggtatccaaa gatctagaat acacgaacac gatacacgtg
    25201 atgatagcaa cagacacatt tcgtgggctc atcctgcttt tcagtagagc aattattttt
    25261 atctacgata aggtcgtacc tttttttgga tcgactttgg ttggcgaaca tattgctttc
    25321 cacttttgta cccgcggagc ttggcgatgt tcgtttcgcg tttctctttg gcggacagag
    25381 ccttccaagc cttgtccgga aggtaccgaa gcttgcctcc actctttttc ccactcgagg
    25441 ttctccactt ttctcgtgtc catttcacca tacgattgtt cgacgagcgt ttacctttgt
    25501 aagtgcctcc atgtttcttg tagtgttgag tcgcccattg cattttacgt gcactatgct
    25561 tgcacagttt gccaatgcta caggcagctt ctttgctttt ttcccacagt ttcggatctg
    25621 actttacggc aatcattaaa aaaataagac tgttttctta gctctggtac agttgcttga
    25681 actgctccgc gagtttgcgt tctctactgt tgccgggttt gtaaagagcg tggttcatcc
    25741 acatctgaaa cgtgggggag tttttcagtc gtctcagagc caccttttgc gacatgcgtt
    25801 ccttcagttt cgaacggcgg acaaccgttc gcaacgactt cagttgtttc gcttttctca
    25861 catcgcgtgc ttcggcagca gaggcgaggg catgacgctt gcgtttgcta ccaccagagg
    25921 atctgtatgt tcttcccccc atgatgtttg aattggggcg gggaaaaaaa accgtgcacg
    25981 cgactggttg cgtgtgtgct cccaaacctc gaaacccaaa ggtgtgtcag atttgccttg
    26041 cctcgtccct ttcctctcga gtcactcggt tccgtgcaca cacagatcgc aatgtcgcag
    26101 cgtgccaagt tcgtcggtga tgtcgacttc tccaagctgt gcttcggcaa cttccagaac
    26161 aaggacggaa agcaaagcgt cgaggtgtgg gccgatgcat cgaacaccac caacaagaac
    26221 aagcccaagt tccagctctg ccagtttgtc gacgagccca acgaggtccg cttcccgctc
    26281 gatccgatcc gctacgatgc gacgggcaag gctaccaacg aggaccgtcg tggcatcaag
    26341 gtgaagctca ctcccgcaca ggaggcgtcc ctactggtgt tggacatgaa gattgtcgcc
    26401 gccgcggtga agaactccaa ggagtggttc aagaaggagc taacggagga gcaggtcatg
    26461 cttcgctatc accccgttgt ccacaaggct gttgagacgg acgacttcaa cagcatgggc
    26521 ttcaaggtga agaccggcaa ctcgtcttgg cccaccacgc tcaacctcat gctccccaac
    26581 ggcaagttcg ttgagaatgg cggcaagatt tcgcacatcg acaagggcgt tggcatccgc
    26641 gtagccccga ttctctcggc gttctccatc tggttcatgg ggggcggggc acagttcgga
    26701 atctccttct cttgcgacaa gatggttgtg tcgccaggga cggtgcaaac gagcatgtcc
    26761 gagttcacca gccgtgctcc tgttgaaatt gtgcaggcgg aggagaacga cgtcaccctg
    26821 gaggaggagg acgaggaggg tccccctgag aagaaggccc gagtcgagga ggatgacgtt
    26881 ccggccatgt gagagggatg ttcggaatgt cctgtttttt tttccttggt gacttcctaa
    26941 acatcaacct gttgagacat aatgctcgat acagataatg cttgtgtact tgccggtatg
    27001 gccgcgatcg gtgccattgt ctggtcccgt aaccaagaac aaacattttt tgcaccaaac
    27061 tcgtacccaa cagcttgcag tgccatgaaa gcgtctgtgg aggatgaaaa tgatgaatcc
    27121 tcggacggag ttctggccat gaagtcgggt gtggaggagg agaccggggg gtcgatgtgg
    27181 gagtccttgt ttcccgcaac cagcaaggag ttcaaggatc actacgcgga tgcgaccgcg
    27241 acccccaagg gcggcttcta ctcggcgtcg gtgcagaagg cacagagaga gctgagaccc
    27301 aagtaccaga ttcagagcaa ccactcttca gagctgggca actcgattcc agtggccggg
    27361 cgtgagttcg actacttcaa gccgaagcgt atcaaggtca agggtggttg catgctctac
    27421 cagaccgaag cgtacgcgga acagatcgaa tcgcagaagg aggaggaggt cgaggaggag
    27481 gaagttgccg agacggaaga gtaattatct cgtcaacacg tagactgtaa gaaaacaccc
    27541 gtaaaaattc tttgacacta tatcaagcaa attatacgct atatttttgg ttttgtactc
    27601 aaacaatgct gcaattccgt acaaactcca cactacataa attgtccaga aaagtgagat
    27661 gctcatgatg tcgtcgtcag gaatgaacga cgccaaacac acaaaggaac cgacgagacc
    27721 cacgcttccc aaaaacaaca gattgacctt gtctccccga taccgttcaa acagatatcc
    27781 gaagcccaac atgcaccagt tgaacgtcag cattgcgtaa aatgtgaatg tatcgagaac
    27841 atcccacaac actttgttac ttctatgctg gaagaacaag ctcgtggaaa ccaacatgaa
    27901 cggagtactg attacccagt caatgtaacg agtccaagtc aaaatgtttt taaataccag
    27961 cacaatggac acataccata caaactctat cacttgagag acgagttcta gtgtgagaat
    28021 cgtgttcaag tcttccttga cactctccgc cgtgtcgacg aaaaatccaa ccgccgtaaa
    28081 tccggccacc agaagctgca caaggagtga tgccacagtg gtccgataca ccaagttcat
    28141 ttttcaacac acgtttattt ttttacgcat ctttcttctc ctcttctggt gcttcttcat
    28201 cgtccgtgtc gtacacacac gtctttacgg gcttcgcgaa cattcgtcga aacgctcgtc
    28261 tcgttacgac gaccacgatc acgagatttc tgcgtccaat gcacattaac gggatcgaca
    28321 caaagatccc agctacgatc accgcgatga cattggagac aacggcatca agagtcagtg
    28381 acatcctcct ctactgcctc taactcgagc atattctgat tgtcattttg aagcttgtct
    28441 tggtcacgtt tccagtcctt gtagttcttg acagcgatcg ggttcgcctc tgcggcatcc
    28501 atgatgcgtt gcagctcatc gacacgatac ttgtgagtcc ccttgttttc tccattggga
    28561 tacaaccatt cacagcacga tgccacgatc acgtcgtggt cgatgatctg acggcacgcc
    28621 acattgttgc tccattggtt cgcgtcgtcc gtcgtctcga aacacccgag aagcttgatg
    28681 gcacactctc cgaactcatt cggcacgaca cagagcgtca ccacggtttg cccgcgtact
    28741 tcgcacccca ctcgtatgcg tcgcgggggc ttgtatacca gagcttcggc ttcttgaatc
    28801 gcggcttcct cttccggttc gggcaagtcg ttctgatggc tcggttcact gccaccatcc
    28861 ttctcatcga cccgcgtctt gaagtcattc tttagctctg tttgccggtc cgaccaagac
    28921 gtcaaaacct tttgcagtct ctttgcgttt tccttggaat cgtcgcgagc ctcttccgtg
    28981 atgggcatga ggacccattc gtttcgtttg acgacgatga gagaacagtc ggcatcgata
    29041 ctttgcacga cttcggcatg ttccttggcc tcttcgtggg tgtcgaacgc tccgtacacc
    29101 ctcaatgcgg gtcgatcggt atccttcgga cgaggtgcaa gcacggcggt tcccatagac
    29161 acgaggaaga cgttttggcc aggaagttcg aatggcaact gaaaaccggt agaagacgtc
    29221 ttaaagtacg tgacctcctc gttttcgtac tcctttgcta cggtcgaacg cctggagatt
    29281 tcctcaaatg ccggacgaaa ggcatcctct atcgagtttg tctttggagc ctcctccatg
    29341 gattgtgtcg tgtgaagata caaaaaaaca aaactgatag agtaatttat ggagctgccg
    29401 tttgacatat tgtgtcaaat agtgagttac tttgttcagc ccaacttgtc gcttgtgaac
    29461 agaagctttc gtgatgccgt gatggagacg aacacgaagc cgtggtttcg acacgtggaa
    29521 aagtactgcg acggaatggg aatatgcatg acatctacaa gaacgagatg gtatatggta
    29581 aacaagatgt ttttccccaa accgaatcac tgtattcctt acatagacat cgaacaagga
    29641 acagaatatc agtgcactgc tcgtacgacg aagaatacac gatgcaagcg gccatggtct
    29701 cactgtgaca caaaattatg tggagcacac caccgacgtg tagtcttgaa acttttttaa
    29761 aagatatgat acaaggaaag gatgaaaaat gtgcatatcg tcacatatga gaacacatac
    29821 caccatcatt tgcaatttct gaagcataca gcgaaagtct atggctggcc tgatgtgatt
    29881 gtgattggtt cgggtcagac ttggaaggga ttcggaacca agatatttgc gtacactgat
    29941 tttctgaaaa cgttgcctgc gaatgatatt gcgatcgttg ttgatgccag agatgtgcta
    30001 gtcaatggaa cgatgacaca atttttgcaa cggctgaagc ttccggatga cacattgatt
    30061 gtgtccgctg agtttggatg ttgtgctgat gggactccag aaataagtga caagactcgc
    30121 aaatggatgg agtcttttac cacaaacaag aatcgatatt tgaattcggg gatggtaact
    30181 ggacgcgtat ccacatttcg gcggatttat ccgtttggaa tgaccaagtt caacgaagac
    30241 gaccagaatg caatgatcaa gtattgggag aagaatcctt cggacatcgt attggattac
    30301 gatgaacgtc tattctctaa tgggaactgg tctcccaatc ataatgggta cgcattgggc
    30361 aacggacaat ggatgtccaa acatacttgc aacactccca tctttataca gactcaggct
    30421 aagaattgga ctctttacaa gaaactactt tccattcaca ggcagccgcc gtacgaagcg
    30481 atacttttgt tatgcatttg tattatactc agaagagcga tgaagtctcg tactctgaaa
    30541 cttttttgac gaccctacta aaagtatgaa gcgggctagt tttcacggcc gtgactctcc
    30601 taaactagtg gactcgaaaa gaatgaagcg aagatcggag ggcatgatag aagcagtacc
    30661 tccacctcct ccgcctccgg aagcacccat tcgacagcac gtttcgttgc cactcataca
    30721 cgacttcaaa aacgtgtacg gcttgcgtgc aggagcgaag atgcagaatg aggaggggta
    30781 cacggtaggg aaatacccat ggaagaactc ttccgtacaa aaagtgtcgt ggatgaaata
    30841 catcaagctc ggagccatcc catccttcaa cttgttggat ccatccgacg agatgacgga
    30901 agagaaacgg gcctttttca atcacatagc atcttccagc agcgaagcgt tgaaggtgaa
    30961 gaatgccaag cagattcaaa aagatacttc gtcacgcaac gcttttttga agctgacggt
    31021 gccacgcatc ctggaactca tctttgtgga agaccgccaa tggaccggca ggtatccaga
    31081 atacgtgcag ggcatggatc gactcgtcga ttcgtggact gtcaagatca acctccgttc
    31141 caccatcaac acattacgat actacatcct tgcaatcgag tatgtgttta aggacatgga
    31201 gcaaccaaac agcgtcatgt acctgggaag attgagtcca tttgaaaaca ttcatgaagc
    31261 aaatgaaagt ctgccactct tcgacaagat caaatacata agcgaacttt ttagcgagcc
    31321 tcacttcgct tacgatgttg ccctacaact gaaaaagtac tacacatctc agaaagacag
    31381 cactttgatg aagaatgtac gcaagtactt gaaaagcatg gaggtcatac cacccatggt
    31441 ggacactccc gaactcatgg tgacgtttcg tcatgccgaa tagtcggcgt cgtcatcgtt
    31501 ctccgttgag gaggaggtga tcacgagtgg tgcaaggacg cgtggacgaa cgagcgtatg
    31561 cgtcgtttcg agttcgccca tcacacgcga gacgagacga acggtgcgag ccatctcagg
    31621 aaacgtgatt ctgggatcgt cttgtatggg ccgagggatc tcgagttctg tgcgacacat
    31681 gggacattca ttttttttca actgcatcag acactcgaga cacatgacat gtttacaagg
    31741 agtcatgacg ttgattttat gtgatgtgtc ggtcaagcaa ataggacact ccatttacta
    31801 agacgagaat taaaaaagtc tggataaatc aatatggagg cttccaatgc tgccgctctc
    31861 ggaatatcgt ttatcacgtc gacgattata ttctcgaggc gtgtgctcgt tctcaataag
    31921 tcagttcttc cttgcagtaa gacattgatt gcctcgtggt gcacctcctt gtatgcgggt
    31981 gttttgtttt ggctttctct gaatgctctg aatgagccaa tttatctgca gttttttgca
    32041 ggggttacct ctacggttct cgcatggctc gtatatgttc ttctagtgaa cgactccctc
    32101 gcctatccca gcaagtctca atgggtctcc ctcttcttcc acattctcac agaagtgttc
    32161 atcttgcttc aggtgagact cgtgctgcag accagctcct gagctgagtc attcgtattt
    32221 tagttgtatg ggtcgtcgaa gtagtttggg tcatctttcc actttccccg aatatcccaa
    32281 taagccgctt ccttcgccgc ccttgctgct gcctcctgct ccggggtcac ttcatcacgt
    32341 gcctttgcag cactccgttt cgtatccttg tacagatcaa tctgtcgttc agtgagaaga
    32401 tcatagatgc tttctggaat cgcaccgtcc gtagcatagt ctacgacgta ataatccggg
    32461 atcgtcccgt acccatctgg gcgtgatggt cccgcgtcct cctggtctac cactactggc
    32521 acaatcttct tcttctcctg ctttcggagt tcatctgcct tcttcttctc ctgccttcgg
    32581 agttcatctg ccttcttctt ctcctgcctt cggagttcat ctgccttctt cttctcctgc
    32641 tttcggagtt catctgcctt cttcttctcc tgccttcgaa ctgccgctgt ttcatccgtc
    32701 ttctgcttcc gaatctctgc ggcctcaatc atttcctgct ccagactctg tgacgcatcg
    32761 tcgtcgggat cgtgtgtagg ggtaaggagt ttgaggacaa tgagaatacc aattcctacg
    32821 gtggcagcaa tcaatacgcg ttttcgggtc ttcatgtgat ttggtaacac aactgcaaaa
    32881 aaaaaacacg tgtgtagatt ccgcgtgttt agtcacgaac acatacgaga tggtaggttc
    32941 ccatgggtcg cacttcgaac tcgaattcct tctcgatcat gtcgtgcaac gtcaacgagt
    33001 gattcaacaa gtccttgccc aggaaggcct cggtgacgtg cacgttcgga tcattgggaa
    33061 gcccgaacat catcacgggc tcgtcgtact tcccatgccg atcggtgtac aggtactcga
    33121 aaaagacacc actgtaacgc ggatccaagt acacgcactg ggcagggatc gagcgaacga
    33181 ggtagatcat ttgggttttt ggttgcgtcc ttacgcaaca tgaaagggtt ctgttctggg
    33241 tctctcagta ctacttggtc tcaacatttg actcacgatg tcatcacgcg acaagcctgg
    33301 tcgagagagg agttcattca ccaactcaac cctctcctta gaagataggt tcggaccatg
    33361 ttcctcaacc aggtcgacaa ttttgcctcg actcaaagaa acgctttgtg gtttcgaggg
    33421 tgctgaaatg cggtcgtcgc atttgcaaac gtcttcgacc tcttcgcgat ttaaacggta
    33481 atcataagat gaagaagaag acccatcgtt tcccatctct cgtatgttga cgttgagcat
    33541 tgttcgaacc ggtggttccc cacgtgttgg atcgtgattt tctttgatct tcagccgcct
    33601 caagtaattg tcaataaacg ttagactgtt gaacggtaga tctttatcga tctctttgac
    33661 acgtcccgag cctaccgcaa gttcttcacc atgcagtttc ttccatcgac atgccaaagc
    33721 acaaaaggct cttctcgcct tgtctgtttg ggaaggtttc ttgtaaagtt ctgtttttct
    33781 ttcttctttc agcttttttt ctacgatctc acgttcttgt ttagctctat gtgccgcttc
    33841 gcgttcttct attgattgta acacgagttc aacattagct ttctgttgtt gttgttttcg
    33901 ttctatatac tcacgagctc gttttgcggc tccttcagga gtgggatcga acgcaggtct
    33961 tccaacgcag gtcttttttc catccaattg aaacatgaca cgaatcagat gagcatggca
    34021 ggaattcgga aacgagctcg aaagtccgcc cagatgctca gtattcgttc cggttcgacg
    34081 ccgtacgcca tggccaaatg ttggtgtcgt gttcgaccca tctggtcttc tatcgtacga
    34141 atgtcttgag gagaaagcga ggtggctcgt gcacgcacaa acgagaaaaa ccgttccaaa
    34201 acaggacctt cgctcttctc gggatggaac tgaacgccga agcggaggag ttcgcggctt
    34261 tcaatgacgt cgattgttgc gtcatgtgtc gaccatcttt tgaatgtggg aggacagcgt
    34321 gttaccgcat cctcgtgtga gaaacaagcc ttgaattggg tatcgtcgag caacacactt
    34381 tcattggtgt cgttgtaaca cacatacctg tcctgtttca aaggacaagg cattcgttct
    34441 actaatccac cgtacgccat ggccatgagt tgcatgccaa aacagattcc caggattgga
    34501 acgtttggga ataataacaa cgatgataaa tcttttgaaa tatgccgcat cgaaactggc
    34561 tccgacagat tgacagacga acccgaaagt acgatcgcgt cccaatgttt gtcggtgggc
    34621 atgtcattta tcgaccgaca agaagtcacg tccccccatt ctttcaggcg ttgtaacagc
    34681 aatggagtga aaaacgccaa gtcgggcttc gtattatcta tgagcagaat acgcatctaa
    34741 cacgtgtgtc acacatctaa caactctaac gaatgagact gcaaatatcg tcgcacgtta
    34801 cgacgcctcg taggggagcg gaagggtgcg tcttccaatg ctgcgacacg aaattgttgg
    34861 ccgacaccat cgtcttgcag accgaacagt aacgcttgcc aggtccaaga ccgttcttgt
    34921 cttttgcccc cgaatgctgt acctttccgg tcaacggaca gacaaaaaaa atgatgtgcg
    34981 acgtcttcat ggccacaaag aagtcgtagc cgagatcttc catcgtcaga ggaacatcca
    35041 cggacgattc cagagacacg tgttcaaaca caagaaagaa gggagaacca gtgcgagaat
    35101 caacccacgt atcgtgccgc gggatggttg cgggatgcaa tgccgccgtg tagcataccg
    35161 ccatcacatc gtttccacgt tgcagagtcc aaagcgaccc cttcagcagc agacggtgac
    35221 cgttctccgc gacccagtcg ctgccctccc gagtccacac gtaaggcaaa tcgatgtgga
    35281 tacacttgga cagcagctgc atttgggaac tggccaacac acgcaacaat atttttcctc
    35341 gtgtcataaa atatgatgca agaaacggac tgggtcttgc gaaatgagtt caaaatcgtt
    35401 ggactggaag gtggacgggg gaatgagatg gtggaactga tgcggcagca agacaaaaat
    35461 ggaatctgtc tgtcgttgaa ggacttctac gagggtgaaa cacatgatct tgatttgatg
    35521 cgtgggtgta ttgtttccct catggtccat gatgaaaccg atattccagt ccaggaaggt
    35581 gatcggaaga atttccgtcg tgtaaaagga aactttgatc acatcatcgt cgaaggatgg
    35641 tgccacggat ccaaatcggt aactcggcaa ttggtccgtc agcgagatct catcttttcg
    35701 ctgttcgacg cttgcatcgt tgtgccagag gcatgtgacg gaatggccac gtattgtttg
    35761 ccaacagtgc tgtatgattc agctatgcct gtgttccgtt catccgaacg tgttctctag
    35821 actgtactgc acatagagga atccatcttc ggacggacgg ttcgattgaa tgctttgcaa
    35881 cgttgtcgaa cctgtgacta gcgtgttgtc gacgaacaaa aagaccgcct gctcacgatt
    35941 caaatgcata cgtttgcgta ggacgaaaag cagttgggcc gcagtcagat ccatcggcac
    36001 caaaaacttt tcgcggtcaa ggtcgggatc ctctcgacgg tgtttttcac aaatcactgg
    36061 aatgtaggct ggacattttt gctttattct cgcatactcg tttgtacgtt gctgcaaagt
    36121 caaacgtttt ctgaacggca acatttatta cctaacacaa cacatttttt ttgttacttt
    36181 tcctactttt ccacagggga catggggcgg aaacgtgccc gctttcgggt cttcccgtcc
    36241 ttctccacaa cagtcggagg agacaacgga cgcgatcctc ttggacgctg atcgtcgaac
    36301 acatactcca gctgttctgc aacctcttgt ctcacgaacg atctgcaagt agaacgcatg
    36361 agtcggacct tggacttgct cgtgatgcag acgtcctcct cgggaaataa gatcttggtc
    36421 atccccgatc ccaactctgc caactgtccc gtcatgatgg aagttgtgac ccctctcgcg
    36481 ttctcgtgtt cggcaaacgc agctgcgtcg cacaacacgt ccgtcgtctc ttcgaacgag
    36541 caacgcatga gaggactgac gtcggtccgg ttgatgccat ggcgattcaa gggcatgaga
    36601 ttccctcccc ggcatatggt atcacacaac atagagatgt gtcgatcatc gacataggtt
    36661 ccatcaaagc ttatgaccgt tttgatttga tcaaaaagca cgtgggtgca agcttcgatg
    36721 cccaaggtat tgtagacttc ccaaatgtca ttacttgtgc aacgtgtcca atccacacaa
    36781 tgagaggcag cacaatccat gagaaagttt ccgtacgcat gaaccacgaa ttgttcctgg
    36841 ccgttcaaga ggtcgggggc ctcggcgacg ttgctcgaaa gtacctccgg atgtccattg
    36901 atcaccaccg tttgaagcag aacgttggca gcacgatggc agatgatggc ctcatggtct
    36961 tccgcgaacg atccaatcga catcatctct tgaactcgag cgaaacgaat gcgtatcacc
    37021 caattcaccg agttcacctc cgaggagacg acattacctc gctttccgtt ttcgagacgc
    37081 tccgacagca tcgtgcgaat catgggtggt gtcaggtgcc gagaacgcat caagtcttgg
    37141 tgcaatttga gacgcaccac gtactgcgag aatccatccc acgaacgttg tggatgtaac
    37201 atttgctctg tttcgaccat ccaacggtct tcttcgatgg tcgtggtctc catctgcgga
    37261 tcgaacacga tattggactc ataaacgacg tcgcccaaac gcgtcagcat gatggtgttc
    37321 gacatgtact ccacaaagga acgattgcca gcaaactctg gaaggaaacg gatcgttgtg
    37381 catggggttt tcggtgtctt cgacgcatcc agtagttcct tgaggcgtgg aatgcccaac
    37441 gtcacgtttt tggtagacac acccgctgta tggaacgtat tgagcgtcag ctgcgtgcag
    37501 ggttctccaa tggactgtgc ggcgatgcat ccgacacttt ctcctggtgt cgctttcgcg
    37561 tcttccacaa gttggagcaa cttgtccaaa tggattttca attgttcctc cgtcaacccc
    37621 ttgacacttg agtaacaaaa gacgtcaatc gcagcagcct tgaccaatgc ggagtctatg
    37681 tgactgagag cctggaagag cagagtctcc gcgacggccg tgtccaaaca tgctttggat
    37741 gctcggcgaa tgcttcgttt ccatcgagca gtgttgaacg gaagcagaac gcgttggtcc
    37801 aactctgtat tcagcacgtt tgccttgacg atcatgagtt ctacaaacaa tgtttccaaa
    37861 aggtcgaact cacgaggcgt aaagtccttc ttcagtttgt ctttcgaggt ggtcaaaagc
    37921 ttgaagttga tccgctccag acgtgacggg tgcatgccat cgcttcccca ctggaagctg
    37981 atgatctcgt ctagtgcgtt gcgaatggtg cagtcgtgat agacccgatg atcttccatg
    38041 ctcttgttca ttcgacgcga ggcgtaaccg gtttgactgg ttttgacggc cgtgtcgacg
    38101 aggccttcac gtcctcctat cgcgtgcatg aacaactcgt tcggcgagag accgagagaa
    38161 aaagaattgt acacgagacc acgcgaggcc aaggacaaat cattgggtgc aaagcatggg
    38221 agcgtgcgtg cactcttgtc gaacttgatt cgtttgcctt ccagtgactg ttgacccaac
    38281 gctgcacaaa tctgcgatag attgatgaaa gatcccttgg aaccaccgtt gaccatacgc
    38341 ccgatggcat tgtctttcga catgtgttcg ttgacgatgg cacccgtctg ttgaagagtt
    38401 ttcgataaga ggcgaagaat tgcattttcg gcgaccacag ccatgtcggc gggagcctcc
    38461 aaaatttccc gttgaatatc ctcgcaaagc gtggtgactt tctggagacg ttcgttcact
    38521 tgttgctgcc cttcttcgga caacaggaca tccttgatgc cgacgtgatg gcctttctgc
    38581 aaaagaaagg catgtgtgac tcgttggatg tccgccatga atcggagggt gtaaacacca
    38641 cctcgcaggc gatggagagt gtcgatgatg ccacccgaag cggtacctac gtgagccttc
    38701 ttgagtaccc cacaaagaag ttggccctct cgtacgagta cattgagatc ttcatccttc
    38761 cattcgtctc ccttcttgat ggattctggt tccacaaaga gatccttcgg catgagaacg
    38821 gtgaatacct gtttccctgt ccaaaagcgt tccgttgtgg aagcattctt cttgaagatg
    38881 actgccgcag tgggaatccg ttttgtgcaa ttcaaggtgg tcccaatgat acgacaaaag
    38941 ttggccttgg acaagaaaat gtcgggttgg gtcatgaaat gacaccccaa caaggaatcc
    39001 tgaacgattc ccatcacagg tttcgacgac tgggctccaa tgaagttctg agaaggggcc
    39061 atgaggatcg cacattcggc ggatgcggcc ttggactgcg gaacatgaac attcatctcg
    39121 tcaccgtcaa agtccgcatt gtaaggtgct gcaagtacca aagatagacg aaacgtgtgc
    39181 cctggcatga gacgaacacg atgtgattgc attccatgca tgtgcagact tggctgtctg
    39241 ttgaaaacga caacatcatc gtccgccaaa aaccgttcga ccacatctcc gattcgcagg
    39301 ttgatttctt cacgtttctt gcaattgctc aggtttgtaa cggttccatc tgaatgaatg
    39361 atactttgtg caccatggac gttcgtatct cccaggcgta cacgttgggc gagggagaag
    39421 acgttcgtcg cattcacaat ttctggtatg gtgaggttca tggcgatctt gtacgggatt
    39481 cccacacgat cacactcgaa gtaagcatct ggtgtgatga cacagcgggc ggagaaatct
    39541 gtgcgtttgc ccatcaggtt gcctcgcaca cgcccttctt tccccttgag acgatcggtg
    39601 agactcttgt tcttgactgt accaccggat cgtcccatgc cagagggttt ttgaatgcga
    39661 acattgttgt tcacaagtac aaaaacctcg tactgaagtc gattgatgcg ttccatgagc
    39721 tccatggata ccgttttcaa gtctcgccat gtttcatcat gcattgcatt cgagatttca
    39781 tgagaacgtt ttagtacttc caagaggcgt accgtgagtt cgttttgtcc acgagaacgc
    39841 gacccttccg acgtgtagat ggcggggcgg ggggaggggg gaggaaccac caagttttga
    39901 acgatcatgt cgactggatg agtcacggag ggcacgaagc caaggagttc gacgtcttcg
    39961 tccgtcatgt tcttcagaat agaaatcgcg tctctcgctg taaagggttg ggtgcagtac
    40021 ttctcttcct ccgcagaact ccattgcatg tccttgggcc agtccacacg aatgcccaaa
    40081 ggcacccgaa cgaagcttgg gcgttgcatg ttgcaaaatg gacacacctt tcgaccacga
    40141 acgttggcat gaatcgcgag caagcgattc ttgccttgaa gatctttgac cgaaagaatg
    40201 tcttcaggag ttgcacacac cctagaacag caaaagcaca ctgttcgaag tgttttgaga
    40261 acggtgtcta tgaatccaat gtggtacacc ggaaagctca gctcgatgtg acccgcatga
    40321 ccttgacacg tgcgagcgtc acgcatgcag gatgcacaca tgtgacgacg atccacggaa
    40381 cccatgagcg gatcgagcaa gcctcctgat gctggaaggc ctcgatagta gagtgtcgtt
    40441 tctgtcactt tgcagacgct catggcagca atttcggtag cagacaggag accaaaacga
    40501 agttttgtgg gacgtgttgg ttgttcattg ctgctgtgat acttgagcat tatatgtcct
    40561 tgcgaggaga agggtacact gcattcaaac tgacgcaaca aatttgtgaa tgtacgaacc
    40621 aatatggata cgatactttc tcctgttgac aggaaacaaa tgattgcaca cgcacgcaca
    40681 aattttttga agcatcatca cgtcgctttt gtgtcgtctt gcaaaagcgg ccgaatcttg
    40741 gcttcaggag tcaatgttgc acaacaagtg gagaactgtg ccatacatgc ggaagctgcc
    40801 gcggtggatc aatttcgcaa aagagtaaaa cacaaagtgt tgaaaccaca ggatctaaag
    40861 aagggaatca cggtgtcctc cattcgtgta gcaaagggcg gacatttgct gaatgcgaaa
    40921 ccgtgtgcac ggtgtcaaca aattattctg gcatgtccct acctaaaaca atatgaatgg
    40981 tcgacagacg aaggtgaact cgcctatgtc attttgtgat gtatcatgta atggttgtga
    41041 ttcttcatgc acccgatgcg gcaaatccgt ccctgtggcc tccgttggcg ggggactgtg
    41101 tcgatgtggt actagatctt caatcctttc tggcagactt gaaatgtgaa cgtctttacc
    41161 atcagctgga aatggatgtt ccacgatgca gagtcacggt gggaggagct ccaacacgcg
    41221 atcctcgtgt ggtgttctgt tccacccctc acccgatact gtgtacgcag gcggtgatgg
    41281 ctccctttgt ggaatgggcc gtatactcag gttatctcct caccgaacca acaccaaagt
    41341 acgaaatgtg catttttgtg gaccgtcatt ttgtacatgt tcaaaaaaaa ttagagaaac
    41401 gcaaagattt tacagttcaa tcggtcgtag aactgcaggt cttggcagac gtcaaggaag
    41461 gacgggtcgt cctacgctgg aaggaagatc tcctcacaca aggagaaaac ccagaatttc
    41521 ggagcgaact gcctgcaaaa ccttgcccaa acgattctca cccggatgac accaagcccc
    41581 ttctcctgtc tgttgaatgg gaccatccgt gatgaggaga cttgtcatgg cggggcaaca
    41641 gagagctttg tacaaacatc cctgtttgac gatgtcgaaa caccgatctt cccagtcggt
    41701 gggaacgaag ttgaccacac gacgtcccag agtcttgatc tcgtcatagt ctgcggtttc
    41761 caatatgtcg ttcgcgacct tctcgttgcc tggaaacatg cgagctttgt tccacatcat
    41821 gtactgttcg accgacacga agacacgctc gttgtcatcc ttgaacttgc aatgaaaccc
    41881 attgttaagc gggtgtgttt ggtcggacga tgcgaacacg acagcggaca ttttgggttt
    41941 gggtgcagga gaggttgcgt tcatatcata cacacgacac gaaagtaagt atcatcaagt
    42001 aaagatagat tagtggtcaa agaaccagac attaaatcca agtgttctgg gttcgaattc
    42061 gggtggggta tggacagtga aaaaaaactg aatacttaac tatattaacg gaacaattcc
    42121 ttgtgtgacc aaacggaaca tttcggctga gggaaaggac caagcctgat cacctcggaa
    42181 cacctctctc accttctagc ccggggacat gcagcatgaa atgtttgtga gctcaacgca
    42241 catgacgatg ggtgagacca ttgaccaact gggaaaaaga ccagtgacat tcgaggagag
    42301 acccgatgac agtctgaaag aagactccca cccgctctat ctttactttt ggtccagcag
    42361 ctttttatcg gctttggtgc gtcccggagt cttgttggtt ccttgatacg cccaattgtt
    42421 tctcagaaca ctcagatagg acgtgtacac atggacatgc ggactctcac cactttgcgg
    42481 accacctacg ggcatcctct ctttctctca caacggggaa aactctcgtc cgcgtctcaa
    42541 cgcgtcagaa attcttcagc agctcgtcgc ggaggtcgta cagcttgccc tttgtcgcgg
    42601 gcgttgcatc gcacagatcc ctcatgaatg gggagcacag acgtttctcc aaaccatcaa
    42661 gtagttgctt cagctcgtgg agttctcctt cctcccactt ctgggaaaga agaagcttgt
    42721 cgatcgtggc agcttttgcg accatctgag cacggtggtt ggccgcccat gctttgcctt
    42781 tcgagatgca agagagagga cgctgggtgt ggacaatggc ggtagatgtc atcattggtt
    42841 ttttgggttc gacacacaac ggccacacgc aacgcaaacc tccaacggcc acacgcaacg
    42901 caaacctcca acggacggcc acacgcaacc cacattccca aaacgttatg ctcgactctc
    42961 atggcttcct cgctcgtccc atcgtgggtc tggacaagaa cggcttcctc gactcgctac
    43021 agaagggaac acgaacgtgg tttcacgatc gcatggaagc gaaactcggc caaccgttgg
    43081 atgcagcaac caaagaactc ttcgacccag ccacacccgc agggatcgac cgcatctttg
    43141 cacatcgcaa cgacttcccc caacacaaag aagcaatctc ctatgtcgtg caaggcgaca
    43201 gcaaactggg ccttgcacgc atggaacagt cgtgggctcg gtcgggcttc ggaaagtggg
    43261 ctcatttgaa ccctggcttt tgcatgcgtc tttcggctgc gatcaaggat aagctctgca
    43321 acgaagaagg catccaatgc ttcgtttctg gcccaccaca cctcatctac aagccaccta
    43381 tgggtgcaga attggcacct catcacgatc agttcgcccc aaaggagctt cttcaggctc
    43441 tccggcagca cgtgaaagaa gaggacacgt ccaccacggc ttgggtcaaa aagtttggat
    43501 ttcaatgttt ggcccacatt gatggtggtc gtgtcgatgg ttccacgtac atcattgggc
    43561 caatgacccc ccaacgcctt ttgatttgtt tggaggcatt cgcggatggt cgtgtccaaa
    43621 atgttccttc tgattttttt gatcgaagcg atggtcctca ctttctcaag tggaagtcct
    43681 tcctcccggc actgaaccac gtgttggagg agaagaacga acaacctctt tcggtcatgc
    43741 caatggtttg tggaagtttc gaccccttca tggtgatttg gcccgttggg tttccacacg
    43801 gatctgccaa gaacaagcat cctcgtgtga cttcgacggt ctgtctttcg atgaaaccgc
    43861 caaccgatcg ccgttttctg aaacgtgccc gttgtatggc cgacttggga gacaacgaca
    43921 aaaaaatgga ggctgaaacg tggctcaaga aagacgtgac cccttacgaa gaaggacgca
    43981 ctcacaagaa gccacatctg gcggcacgat gggtgcgtcc caatgggttt tatgcggccc
    44041 tcgcacccac gcacgaagat gtggacgtga tggaatcggc atgcgattag gtgaagcacc
    44101 tgctaagaga gatgaccgac atgccctctg ttgaaacagt gttgtaggac atcatgaact
    44161 cttgaaccgt tgctctcgta cgaaacgatg tgacggaacg attttctttg ttggcaagag
    44221 tgatggttgt ggagtgtatg taagatgtca gttctttaat tctttccaaa aattctacca
    44281 catcaacgtt ggcaggatcg tgttgaataa tgcagtatcg gacatactct gagttcgtga
    44341 ccagtctaca caaatggttc aaggtgttct tgtcgttgac tctgcaaaac acatgtgtga
    44401 cacacgacag agttcccagg ttttccaaac gccctggaac ggtccagtga tagtgaggat
    44461 ccatttccgt tttgtcgaca tagttcttcc cattccatct cacagaatga aacaagttga
    44521 tgttttgcga ggcgtgaact cgatccatgg ggttctccac caagctcacg taccccgcca
    44581 tgcgtgggct aacctcttcc gccgcgagtg acaccatgca gtctccacct tgcaggtcac
    44641 agaacaccgc attgtttcct cgcatgacag cattgtcacg caaccacgac aacactttaa
    44701 tgagactttt gtgttcgatt gcatcgggct cttcgaactc tcgttgatac gttttcttca
    44761 ctctcggcaa agaggaactt ccacgacgct cttccaacgt tgcctcgtaa ggctggcgaa
    44821 ccccaaacgg aatgcggttc gtcatgaagg gtggacgcgg acacggaatg tggtacaacg
    44881 tcttttgtcc ttgctcaaat ctcacaccgg ctgatttgac ccgtggcatt tgctaataca
    44941 ctacattttt ttccgtcaaa attacagtat ctaaaatggt ttaccaccaa tatcaatgaa
    45001 tcctgtggtt aagccgttgc ttcaacaggc ttcttttttc ggagtacttg cactaggagc
    45061 atacactata aagacgttaa acaccattcc aaatcaccac attgtctgcg agagcagtat
    45121 cattgtgaac agctatccgg ccatcgcgtc gttgctaacg agtttggcac ggctacaact
    45181 cgatcaaggt ttacggcaaa tcgtagagaa aacacaacaa ctgctagagt gggatcaaaa
    45241 aaagagactt tcgtcgcgtt ggcacatctc tcggttgagt acagaaatcg tatcagacgc
    45301 gaaacgactg tgcaagcagc acacctatcc gtcggacgac atgtaccgca cgatgctttt
    45361 gtgtgaggca gaagtcattc cacaactgga acaacagctg caagatgtac tacacaacca
    45421 tctgctcaat caacggctag gatgaacacg aagcacctcc gacaacacgg tttgtttgtc
    45481 gaagatcaaa ccgacgattc tctgacgagt acaatcgtat gtgttcattt gttccagcaa
    45541 ccatcgcacg agttcggaag tggggtcgag atcggaaatg atatcttcct ttgtcatttg
    45601 taacaacgga gcgttgtgag gcatattttc tgaatggaat tgcacgtgtg ctacgggctc
    45661 atcagtaacg tcggctttat gtgagtgtag agagaggaac gtttcaaaac tctttcgttc
    45721 cttctccatt tatgacacgc atcatttttt cgttatcatg tgttaacgaa caaacttttt
    45781 ttttacatac caggacataa atggtaaatc cagtcgtttg gggacctccc ctatggcaaa
    45841 cactttttgc gtgtgcatgg cactgttgtc aagacaacgc tgtcgcactg aaaacgatgg
    45901 tattggactg tctgcccatg ttgcttccat gtgagctgtg tcggaaccat tggatcgtga
    45961 caaacaagga ggcaacacgc attctgggta agcagccatc gtcgggtgat ctcatgttca
    46021 aatggttgta ccacttcaaa aacgaggtaa tcaaactgaa ccgccaacga ccttacgttt
    46081 cattggatga cattacagaa cgtttttgtt ttcatggagg aatcgtggac gatgtcgccc
    46141 taggtgacgt tttggttctc atggccatca cagcggaaaa actttcgaga gatgccatat
    46201 ttatcgagtt ttgcaaacat ctcttcgtgt tgcttccact tcccgcggat tcagaactct
    46261 tgaaacgctt gcaagtaatg aaaaaaccga tcgtgtgtca caccgttaga gcggcacgtg
    46321 cagctagggt cgagagaggt ctgtcaaaat tatcggagaa acattataga acagtagcag
    46381 atgacggcta atgatgccgc attgaaaatt caacatgctt ggcggatatg catgtcgtca
    46441 cgttacggtt ctatgacaaa aaatctcacg tcgctattga cgtgcgtgat ttgtcaagat
    46501 gaaacgacgg aaaatacacg gtgttgcaat ggccaccctg tgtgtctggg ttgttccatt
    46561 gcgtcgaacg atctacgatg ccccgtttgt agggaaccaa agcgttcgaa tcacttgtcg
    46621 tacgacaata cgctccacgt gttgctctcc ggaataccat tgagactcaa atgctccacg
    46681 tgcaacaata cgtttccatg gaagtctcac gaaacacatc gagcttggtg tcccaagtac
    46741 atgttcatgt gtcctttcac aaattgttcg cacacttcgt cggtggcgga tttgcgttca
    46801 cacttgaagc aacaccaaga tgacgtggtt cacgtgtcca acaatacgct gttcacgatc
    46861 atgtgtaacg aaaatcaagg agacattgtt tgcattcttg aggaagccat agttctgatc
    46921 tctttcacgt tccaatcaat ggtgttttgc gactcgaatg ttatccttcc gcaaccggca
    46981 tgtcgtgtac agatgcgagc attttataat acgagcaaca gtgcaccatt gcatgcgacg
    47041 atgcaacaga taggagtgaa cacgtcgtcg gatcccgaac atgcgtttga aacgtttgac
    47101 tgtgggttgg ttccggcaat tctggcttca cgcgagcgaa tcctcatcac tggcactgtg
    47161 cctctcgtga caccacgcac gagaatatcg cagttttcga ccgaattacc aagggcactt
    47221 tcggacgaga cgagttctcc acatttgcgt tcgaagttgc tgcactttgg attgcgagac
    47281 gtacctcagc cgtacactcc cgccgacaag tgcttccttg tggactccaa gttttgtgcg
    47341 gtgatgaagt tcgtgttcaa gagtgtgaag ggtacacggg tggcgtcatt gttcaaatct
    47401 tgatcagttt ttcacgttta ttgaagaaga caacaacaat ggcgaaatcc gtaaaggatt
    47461 gggacaaaat catgcgtgaa tacagctcgc cagaagcaag cgacgcggaa gatgagctca
    47521 acattcagag tgtcaaaaaa aacacgcacc gtattgcaga aatgtttgag aacttgagtg
    47581 gcttgaagga taacatgcgg aatcccccca tgggaatgaa ccgacttgac gatattagag
    47641 acggcctcgc cgcttcagct cgcgaagttt ctcatcggaa agacgcacaa ccaaattcct
    47701 ccgaaacgtc gaccagtccg acgactgagg cggcggagga ggagaagatg tcttctcctc
    47761 ctcgggaaga tccaacttca gaggaaaatc acgaaggcgt ttagccggct tcaccttgca
    47821 cgaacacggc attttttacc ttagtctttt ttttttcaca acgatttcga acactccctc
    47881 gcaatgacat gcccgctccc cacatgccct gtaaacactc tgaaacaata acatgtagca
    47941 cctgacgacc catgtcgaac catgaggacg gttcctgtct ccattctcgc cgcacatgcg
    48001 aatacaaagt gagcacacgg aaggccgata ggtccaaaca gcaaatataa cgcctcaatc
    48061 ttctccactc tacacgtttg gtatgtttta ggaaatcgta cgccctccac tttctctgca
    48121 cgaccatagc ggcaccgtgc tcttcaacta gcgttagaat atcgtcggga agattcttcc
    48181 accgactcat tttcattcgt gcacacacaa atatgtttca tccagttgaa cgattgcttc
    48241 gtccgcagga agacgatgcc gacttgccct tcgtcacgtc cataaatgaa gccactgtac
    48301 tgagtactct tcaaaacacc aaaggtacaa tgaaacaaca tgaagtggat gtggtacgtc
    48361 aatggatgaa gttcaacaag ggactgaacg aacgggaagg agaaccatat gtcacttggg
    48421 tcaacgaggt ttattcttat attgaaagta tttgcgaaac ggtggaagaa aacctggaaa
    48481 acgtttcttg atgccgtcgt acgcaacgtc gtcacatttc atcagaaatc tgttgcggtc
    48541 tgtactgcca gaggtaggga gatctgggta caccttgtcg acttcgacgc ttatgaagtc
    48601 tctccgtata ggcccgtctt gtccggtttc tatttcggga ggtctactcg tcatttaaaa
    48661 aaaaagtttg aggttagttc attcatacta tgcgtcattg aatgacgcga gaaggtctct
    48721 ccgcgacggc gtatgtttcg acaatatcct ctcgtttcgc cggcttctag ggtcgtccat
    48781 tctcgaaagg ttaattcccg gcgacctcgc tgaagtaggg tccccaccca tcttcccccc
    48841 tatgaagctc tggaataacg ccgttttctc ttctgcacca cgcttgataa catcgtttcc
    48901 tatcttgaac tccttgagca tgaggttagg gtcaaccaat ctgtcttggt acgatacctc
    48961 cagacctggt ggccgcggtt cccgttcgat cgaaaacgca tatctctcct gttcgggatc
    49021 gagacgtttt gatgacattg catctgtgta ttcttgcacc tcactattgt agaacatgtt
    49081 ctgtcccttg aagaggaaga agaatggcgt gaatccggcc ttgtggatgt gaaagtgtag
    49141 atgctccttc cacccatccc gatcaacgaa tgtggagttt gtgatttgat tttcccatct
    49201 aaaagtcccc ttgtccattc gataccaaag atacatggtg aatgagaact cagggttacg
    49261 cattttacgt ctgaataagt cgttatgaaa ggcttcgtgt tgcatccagg cggaaaacac
    49321 gtcttggata actcgcattt gtaaatgagc atgagccaca ttagtcttat cattatcaac
    49381 atttaagatc tttttcatgg ggaataattt ttcatcgtgt cgttcaagta cggtacacaa
    49441 cggatcgtag agtaacatga atgcctgata aacttctttc aaagtttggt gtctcttagt
    49501 tgacgtctga aacatgccat cgagaatctc gaactcttct ttctttacga gtttcgatgg
    49561 ttgtaactgt cgtaagacat ttatcattga ttttgtctca tactttgcct cccgcaagac
    49621 atcttcggta acgtttctga tcatacttat cacgaacagc ctgttcaaat aaatgatcac
    49681 cttgagcaag acaatcgttt caaatttgta cgcgttttct atgatctctt gatctctaat
    49741 atccaactcc cagttcttgg cacttttagt taccaggtcg ttcaacgaag cggccacggc
    49801 ggagagattg taaaagtcga gatcctcacc attaaggtag acaccaaagt ctgcgggttt
    49861 ctttttgaag tcgaaatctt tgacaactgt agacaacaga cgtttggtca ttgctattgc
    49921 atgatatctt ttctcgtcag gatcatgatg acttagggta tacacttgtt ccttcttcac
    49981 ttgtaagaga tcaagattga aacgttcctt cattatcata acttgttgcc gtaatttctc
    50041 tctgttgtcg ccgtgatctt gattgatatc aaaactttct tcgcctttcc gtactatata
    50101 aatcgggctc aaaagtccat gcgttttggt ttggatctcg aaggcatacg ccgggtaacc
    50161 atcatcatac gtctttttca taattgaacc caccttgagt ggtacctttt cgacattgat
    50221 gatagttacg ctttggatgt cttttgcctt tacgttgaac acctcgtcga cgtcttcgaa
    50281 tttcgcaatc atattgtctt tgttcaaggc ataaatgtta agtggaaatc cgtctctagt
    50341 tacgtcgatt ttcggaaagt ctttcagcaa cttgtccttc gttgtgttgt caagtggttt
    50401 catggacttc atggacaact ggtagaggga cctattgaaa gggtcaccca ctgaagcaaa
    50461 cggagatact ggggcaaggt aacttacgta tttttgtttg tcggtagggt cgtgaaacac
    50521 gagcttgatg ttctggtctc cctgacgtat actaaccata agtggcacgc cctctttctg
    50581 taagcgtgtg taattctcca tgtttatgac attattttga ggtgtgctag gatctggtga
    50641 gtcgagctgc acgaaaggaa agccgtttcc tacgttatga actatgcggg gaatgccatc
    50701 ttcaaaccta taatacgctg ggaacacgcc caagtagtgc aagaatggcg attcgtgcaa
    50761 tggaaattca ttaggtaatg tgtaatatcc tgttttcgac cttaggccaa cgagttgtcg
    50821 tagcgacatg gatgatggca tcaaggatgt tattgcgttt ttgtaggcgg ggaacatgtc
    50881 tttcctgtgg gacgtcatat agttcaaaac tccaattctt agctccggcg gtgtgcgact
    50941 tacgaattgc tggataattt cgaaaggggt tgttacatca ggatccgccg tacgtgattt
    51001 taattctgtt gcatgcaacc cccgaaaccg ctgtacactc atacgcttct cttcgctaat
    51061 ccatccattg gtgcgattac gattgtattg agaggtttcg gaacgtggtt tgtttcgctt
    51121 ccacgtctta aaccattcca ggaagtcttg caaagtgtat tttgccgaag aaggaggtgt
    51181 cgccgcaaca tcagccgcat cagcagccgc atcagcagcc gcatcagcag cagcaggagc
    51241 attcgcagca ggagctttca caggagcagc cggtggtact agacaaagca tctctttatc
    51301 actgaacact ttagggtaga actcttccac cgatttgaag aacaattttc gtctttgttc
    51361 ttcagtgtgt acccaatact cttcgaagtc gacaagctta ccactgtcct tatactcgtt
    51421 tgctctcttg aggtggtctt cataaatatt ggaagccaac cgcgatgtct tccatgtact
    51481 ccaatcgttg gtttcagctg cgtcttttgt tgcttgcatt ctttgtttta aagcctcgat
    51541 gtcgagtccg tgtagtggtg gcatcgtcgc attttcaggc tttgtatcta tgaataattt
    51601 atcggtcggt tcgtagtatc ctggatgatg gaatatacaa ttgctgtccc acatcttcga
    51661 agtacatccg gttcgttcca tttttttcat ctttaaaacg aatgtttctt cgttagctcc
    51721 ggcaggcatg ctaggttgta tgaacgaaga ctcttctgta ccaacataac ggactgcaaa
    51781 tgtagagtag atttcgcttg ccttttcaga gacataatat tgtctggcga tctttgtcgc
    51841 actctcaacc attgcattac gtctgtcctt ttcccttctg ggcacgtgga gtggttggac
    51901 tggtttcttc tcctcgctcg tagtccatac aggtggagct tcatgcatgt catcttctgg
    51961 gtatatgcgt tggtggcggt cgggatgaag aattgtttct ggtttctttc ttagtgcggt
    52021 gttcaacagg tcgagaagag ttttcttttg tgtagcatcg ggcttgactg tcggtgcttg
    52081 tacatgcgtc gggggagttg tgttgtaacg gtctgtaacc ttgagttttt cgtctatctc
    52141 tgtctccaac atcgcaacgg attcaccatg ttgtgcaggg acgggtggtg ttttatccac
    52201 ggctgatgat acggggtttc ttgatctctg cagcatcgcc accgccgcct tcaccgccac
    52261 cgccgtctcc gccgccgtcc ccgccgccgc cgcctccgcc gccgcccttt cctcctccgc
    52321 cgcggcgaga gtcgccgccg cctccgcccc cgccccatca tcatcatcag caaactctct
    52381 catccctaga gggttgtccg acgaatcaga agcacgatac agaacgtcgt caactggtgc
    52441 cccaaattct gtgagatctt taaagaaggc atcaaaggct ttttgatcat tggttaccca
    52501 agatgacaaa accttgtagg ttccattctg ttgaatgtgc agacgatatg tagcacggtg
    52561 agctacatag tgatcgggat gcgaggtacc ccgtaaaata tcatttttaa aatcctcata
    52621 tactctcttg tccaatgtgt tccacagtgt tatccataat acttgttggg cataatcgta
    52681 tgtcatatcc atgtatcttc cattctgttt gtaatggttg cccagcctgt ccgctgtagt
    52741 caacatatct tctaatactg aatctgtctg ccccgtcgta tttgccttcg cctcggctgt
    52801 ttccatgatc gcacttggta ccatggagta aggccatgtc tcagagttcg tttgacgcca
    52861 gtcgttcaat gactgcaatg cactgatact gtatccacga ctattctgga gaccctttgt
    52921 cacaatttcg aaatgagtgt tgaggccggc cgcatcgtca aagaataaat gatattcgga
    52981 agacgatgtg ggtaaatcga caagaccatg aattgccctc ctgtaggtga actgagacgg
    53041 tctaggaagc tcatatgtcg caaatgaaat gttttgactc gcggtgccgt ccgccggttt
    53101 agcttcttcc tcaatgggct caggtgtgtc ggcgtatgcc gcttctaaag atctcagctc
    53161 tcgcgagttc tgcatctcaa agtatcgttt ttgtgccata actttccctt tgtcgccagc
    53221 agcaataata gaagcaacag cttggaacct ctgttttgat gtagtcgtcc cccttttttt
    53281 gttcttgcgt tgtatctttt cttctgcctt gcttagtggt acgcctgaac gatacgtcat
    53341 atcttgatct tcatgatggt gcagacgtcg ggaaggttcc agattgaaaa catccagctc
    53401 ttcttccagg tttccgaaat ggtgaatgcg atcgtagtca caaacaaagt acatcatatt
    53461 tccggcgtct cctccatatc gtggtataaa tggaactact ccatacggta gcaacttttt
    53521 caaacgaaat gtcgatttat ttaccggtac aaagttatta tttaaacgat ctgtgctgtg
    53581 taccacaccc ggaataagtg tgaattgcag aggggcgata tcttcccatg taatcatgaa
    53641 tctgaattca ccgctcattt tttcagataa catagtaccc aagggtctga ggaatgtctc
    53701 gttctttgtg tcatcatcat agggtccgag catgtgaaat tctttgaaag cggcatcttg
    53761 atcgcctccg acaggtacac tgagaaatcc cgaccttgct ttgaagtttt cctgcaaaga
    53821 ctccaaaaca ctgttcagtt taccagactc tgggtgtatg atttcatttg ttctgtcgac
    53881 gacgctcatg tctcgtgctc ccagatcgat gtggggtgcg gggagaacaa acgttgcact
    53941 tccattcgga ggcttgagag cccaccagct caaaccggtc ggtggtgcct gtacgttgcc
    54001 gtaaatgggc atgccggctt ggtgggcgac cgcgttgact gcgttccaca tggagtagtg
    54061 atcacttgct gtgtcttctg caagtttgta cgttggatct ggcaaatact ccatacgctg
    54121 taaagcatcc gacattacgt acaacgagtc aggatacaca caacgaagat aagcaggatt
    54181 cgaataccag ttcttaatct gcagtttatc tctccaaaac ttttcttgcg tcgtccttgt
    54241 tttatagagc tcttcggtcg accagtcctc ttctttcaaa tggctgcttc cagtccaaaa
    54301 cacggcctgg ccgaagacac gtacttttcc gccgggcatt ctgaatacgt acaagtcacc
    54361 gtcttcgttg agatcgtttt taccatcctc caaccacttt ttccgttcct ccttgcacat
    54421 gtacgatttg gtatctcgtg cacggtccct ctgcagagtt agttcgtgac gtagaggttc
    54481 gcaaaagtac gttgagacct tacgatgtga tttcagatgt tcagccaaac tcctgttttc
    54541 gtgctcttgt tcgaattcgt tgagcatggc agtccggcgt tgggcttccg acattttaca
    54601 tccccaattg ccttgattat tgtcgtctcc aatgcaagtt tcagaaaaca cgaggtcatc
    54661 acgaattaca cgcggatcac tttctgttcg ctcactgtat atttcatctt tgccagaatt
    54721 catcatctca gcacaaagtt tgatgatctg atgacgcacc cattgctctc ttctgaggat
    54781 gcgacgttcg agataaagag ccctcgcagg caacgatccg ttgatgtttg tacatcctgg
    54841 ataacgttga tcataatacg gcgtctgttc tgattttaaa ccttcaaatg tcttggaaac
    54901 cggagacctt ggaatgtccg ggtttgtgtt ttgaccaagt ctgaaaatat tcgcggggtt
    54961 ataccccgag ctccagaagt ggggcatacg gatggacgtc atcaggcttt gctgcattag
    55021 cgaaaaactg ttgcttaaaa tgccagggcg agattctgtc atcatgtcat attctagacc
    55081 tggaaagtcc agcgaaaagg gatgtttgtg acccctagta tgattattag aaagatagac
    55141 gtttccttct acgaagttgt cgtcgtgccg ctgtctggaa aatggcactt cgagacgaga
    55201 gtacaaacgc aacgtaccaa actcttgtat ttttgtgccg actctatcac tacctgagta
    55261 gttcatgtct tcgccactca gtgcagctac ccgcaatgct tggtggaatg gattgactcc
    55321 aatgaagttg tagtcgagaa aggttccatc cacatcaaac gccttggagt agtcgatagc
    55381 ttcttcctta aggaagcgaa actcttttcc ttcttcgtat ttatcgaaat aaacaccatt
    55441 cccagtggtc tgagcatggt ctacaaggtg gtgccatcta tcatcattac tccagagatc
    55501 tttatcgtag aaatgatccg gatctggtgg tgtttgtgaa ttagtgtata tcgaacacat
    55561 ggcagaaaca ttatcgccgc aaatggaata gatgggtcga caacgttgct tgcgaaaagt
    55621 atcggtgtta gtagttctcg cgatgttgaa caacgtcggg tcacccacgg ggtcggaatg
    55681 ggtaacccat tcctgttcgg aacgaccagg agtctcagaa gagaagaagt ctttgtttgg
    55741 ttggtatgtt tccatgtgcc catcgaacat gagcttgtct tcgaaaacgc cttcgccatc
    55801 cgtcgctggg aatgtttcct tgaaacggaa ccgtttgtga caacaagata cgatgatacg
    55861 cacacctttt gacttgacat gtttgccgaa atctgtcata caatgtgtgg ggtttgtcca
    55921 tgttttaaat tctttatcat agcctagaga gggtggttgt gtgccggtaa atggtacata
    55981 acattcgtct tgattcgtgt cattcgtcgc ggtgtgcgga atttccgcat cattgaagaa
    56041 gagacttgca tctaactcaa cccatctgtt ggtgtcatgt agttttcgtc cgtcccattc
    56101 tttttttctg ggggtgtgca aacgtttgta gaagccgtga ggtctcgcag agtacttgat
    56161 ggtgttgtgc agtcgctgca tatatagctt cattgtgtcc atgccatcgt ccaaacagtt
    56221 ttcaatggag gtcgcgatca aatgagtagg aaatgaaccg tagtcgcgtc gcagctcagc
    56281 cgggtgatct ggaagtttgc cagatccaat catgaactgc agacgtctta ggtttctgat
    56341 ggtttcatcg atggagtccg acaaatgctt ggattgttct tcgactgcat tctttcgagc
    56401 gtcgaactca gcaacgtagt gcataaaacg atgatagttg gccatgtatg acgggacacc
    56461 tttcttcacg agttctgtca cgttcagttc ttgttggttg ccttctagat caaagaaagc
    56521 gacccgagaa tgtaagtctc tatcggtact agcgggacca tgaatcttcc gcacgtcact
    56581 gtccaccaac tccgtcttac caggggcttt cgtgtctgta tacagttcat tcgtatctaa
    56641 tatgaatttt ttcaccgcct cggctttgat caacgttggg gacgtttcgt ctttgattga
    56701 tctgtacaca accaacttca aacgtttgta aaccaccagt ttcaaagtca aaagaacgaa
    56761 ctgtgcattt tgtatcgctc gctcataaga ctcaacaaaa cgcgaacgaa cgtgtgtaat
    56821 catagccggt ccatctttac cttgtaccat ggcactgagc gaatcgtggt tgaaccaact
    56881 gaaaagatgt ctgtagagca tggcattttc cacatgtttt tcatcttgga ttggataggc
    56941 gatatcctcc agtgcttctc ggccactttt cttcgtttgt aacatggcca tcgacgtggt
    57001 tcttactttc aattcctgat ggagttgctc aacattcatg ataggggtcg taactccgtc
    57061 ataggtgatg ttcaaagacg ccctctcacg ttggaagtat tcttgccaaa gctccagggg
    57121 caaacattcg atgatttcat ggataacgct tctttggaga ataccttctt gaagttgatc
    57181 gcctttctca gtgcgatggg cacacaaaat gtacttacag aaggaatcca tgatggcgga
    57241 agccgatcgc atttcgaact ctgccaatct gaagaggaca tcggaaagct gatagagttt
    57301 atccgttgta tcctgaccag caagactgca gtccatcact tcgacagtcg tctcatcata
    57361 atcggtctcg ggacagtagt acgtgaacaa tttactgccc attatacgtt tgaacgtctt
    57421 tgtgtcttta tcgaagatgt ttttgctcag gcgaggcaca acatcttgaa gaaagatgaa
    57481 cggattgctc atggtagtca ccgtctcttt cggcacttga gggagagtga aaacgacgtg
    57541 tgtattcgtc catgtcttaa ggttgtcgtt gaacgatgga gtgccaccat ccgtcttgaa
    57601 cgaggaacct ggacgagctt tccagttcac actttcgaat gcgacagtta attcttgagc
    57661 agaatacgtt gaaccacttg tttgctcttt gaatgccttg caagttcttg ccagtacagc
    57721 tgcatctcta ggtagaaagt acggcaacct ttcggcatct gtcggtaaca tgagtttgct
    57781 attcgatacc aaattggtca ttttcgtctc cttgagctcg acgtcgattt ctcgcacatt
    57841 tgtcttcatt gtcaaaggat ctttcaatga agacgcgaat ctgttcgtgc tggtgtaaag
    57901 aggcaggtca acaaacattt ttcttgtttt gtcggtcaca ttgtatgcag cacagacaaa
    57961 gaaaaacact tcacctgttg acaacgcttg gttcatctcg ctcaacattt caatagggtc
    58021 attgtccaaa tggtagtgtt cctggtgatc tggtgaaatc cccttcaacc atgcacgcga
    58081 aaatagactg tccgacgacg ttttggcgta tctcgtgttg tttcgtttgt tttctatgtg
    58141 tactttttgt ccagtcgtac ggaagagtac tttgtcgttg actttaagat gttccagctg
    58201 cgagagtttg aagtttgtac tgctagagca ggaacttgaa agacgaggca ttccaatgtc
    58261 tttgtacaat cccgatgcgt acgtgtgaag catatcttgt ttatagtctt tagcaaacac
    58321 cgaggcattt gcatccgtcg tcgcaagggc aacaccaaca tcaggcattg ttttcgttaa
    58381 tttttcctta gtcccgtatg gccccttttc cgggcgggct ttctccggga gtgcggtagg
    58441 aaaaatgggg aagggaccta gcgtgaacaa agctaccaac tcagcctcga tgccttcagt
    58501 catgtgttga tgtaactcca tcgtgctggc tccaaaatgt gcctgtcttg tatctttctt
    58561 ttcttctacg gcaattttga agttatcctc cattgccagg ttgagtgagt ttggagttga
    58621 tgggaatgtt ttgcctttga tgaagcgtcc gtctttcctc tccaagtttg ggtcataatg
    58681 agttccactg gaaatatctg tcattggacc tcggacacgt agagaatcta ctaacatgtc
    58741 ataattgtca aaatcaggtg ttgaaaacac aggtccgcca ggactatcgt ttgcattcag
    58801 gttgaaattg tgctgtccta ccagagggag gaagacttta tctgtcgtca tatgaatgtt
    58861 aagataaaag ctgaaaaaaa aaattggggt tttaacttaa atgagcttac gtgatttttg
    58921 tgtgttgaca caacgaactc gaaaactaac atcatcaaac gaattcttgt cttcacgcaa
    58981 ccaactcaaa acgacaagac agcagatgcg ggagatgatg gtgtctcatg atctgaaaag
    59041 tgttccgatt gatgagacga acgctgtcac attgcactac cccaaagttc gccccgttat
    59101 cgccaacgtt catgatttct tggagttcac aaaagacctg gacaatcagc tagttgacat
    59161 tcctcttgag aacctatcaa aagccattct cgccatcgtt cgacagcgtt tggacgatgc
    59221 ttctacaaca aaatcgacac cgagagtaat catcaaaaag gacggtaact caaacgtcga
    59281 aaaagttcca gtatctcaac aaccgactct tagccacttc aaagactctt acgaagcaca
    59341 caaggcactg tccagtggag ttcgggagat caggaaacac gctcgggaag tacaaacaca
    59401 agccatagaa agtcttgatg aaccagtcgt ggtatccatg caacacgcag gtcaagtaga
    59461 acattacaag gtagaacgaa agaacaagtc aaccactaaa atcggcctga gagagctcat
    59521 gaaggaactg aaacattgtt tacaacaact tcaaaacaga gaatgtatta gcgactccat
    59581 ccgtgtatac atgattgaca aattttcaga ttacaactcg acgtctactc tcatacaaat
    59641 gaaagttttg aagtaagcaa gttacacatt ggtctttttt tttgagcata ttaggtaata
    59701 taccacatgg ttgagtttcg tgacgactac ctttggaaaa aagtgtcttt atcagatgga
    59761 gtgtttgatg ttcaagcttc atttcagaat gcttttcagc agtatgacac caatgaaata
    59821 cccgacaggt ggttctcgga gcgtcaactg aattacgtat tcgacgccgg ccaacagtct
    59881 cgaattttca ttcataagtg ggacaagcga ctcagaatcc gaatggttag aatgtttgac
    59941 aaagaaggca gcccccaaat ctatgtatat cttgatatga agagcacaag gtttaaaaag
    60001 atcgctgatg ccttcaagca atacaatgga cgctttcgtc aatttatgat atatccaatg
    60061 gctgaaacgt ccttcattct tctcaaggaa gaaataagtc gagaagttcc agttcccccg
    60121 aactgctttc ctgactttcg ctttcgtctc gtagtaccat ccagtaatac cgttgacgat
    60181 agggaggaca gtgaaatcaa acatgtggat gaattcgtac aaagagtcat agcagagtcg
    60241 aactcgatct tgagatatcg agaaaaagca atggggaaag gaaaggaaag gcaaaaagtg
    60301 gtgaggcagc ttcgaaacct cccagtgaat actgcggaaa tcgcagacag agtgggtgac
    60361 gctaggagga tgtattccga aaaactcagg tttggacttg gtgtgaatgc caatatgttg
    60421 tccgacaatc tgagacagct gattgccaac agaatggctg cggaccgccc agaacgctcc
    60481 cggttcgatt ctctttatct tcgagacatg tacatatcgt caaacatcaa tatccttgaa
    60541 gtgaatggaa tttacaactc ctgccgcgag tatctggact acatgaataa gatttcgcaa
    60601 cccacgaaca cgtcgacacc tctagaccgt gaatggaagg cttttcaaag atgttacttc
    60661 gaaaaggacc cttggaagaa tgggtatgta atgctccgaa aagtcagaga gtacagacgt
    60721 attccaagtg ccgatatcag tggcagatta acaaaggtaa cgcaggaaga gtccgacata
    60781 acgtcgaaag ttccaggcct tgatagattg ccgatattgg tccactcacg ttttttaaac
    60841 catgtgttgg ccaatgatgt agactatctt gctctgttct tgcgacgaca ctacgtaaaa
    60901 gaagttacca ttagatgtac aaaggacaga aaagaccaaa caatcggcgt aacactcaaa
    60961 acttttgata attcggtcaa agtgattcac gtcgaacctg cttcgttggt ggcgacttgg
    61021 ggtattaaag tcggagacat catcacacag ataaacgacg cttttgtgcc aaaaaatcat
    61081 tcggaagtgt ctgaaaaact aagggacgcg tccggaacgt tcacaatgaa ggtcctacga
    61141 tctccccacg cccttgattt gacagtgaac aggataagtc ccgtacaagg actcggtgtt
    61201 gagtttactt ctgatggcgt ttctgtcaga gtgagtaaag tcattaaagg aacgcctgag
    61261 gacactgctg ggattaaaat cggagacgta atcacacata ttaacggcaa tgaagttctg
    61321 ggcagttccc gtgcgttagt aactctaatc acgcaacaat tgccaggtaa tatcagtgtc
    61381 gtggtcatta gaactcctgt tccaacatca gatgaacgat atgcaattaa ctttcacgaa
    61441 aaagctaagg aactgagaag ttacgcatat aatgtgcgtt ctgatcacat gaatggtttc
    61501 cacaacagca gccgtgctac cccacctcgc cattcaacaa acgattacat tatagtacca
    61561 caccattcag actttgtcga ggtaagtgga gccatcgaat acatctatga cacagcggag
    61621 ctacgggagg aaaaaggcat cagtccagaa atgttcgtcg cttacgtaag cagatggaac
    61681 agaataaact gtgagattgc atcgtacagg agaccaagac aatttctacc tgaatacgat
    61741 gataaaggca tcgatcccga tggatcatgg tattacactc cacgacggac cgtgctcgaa
    61801 aacatgcctg ttccaatgga aatcgacacg cgtggtgcag aacagcctga gttgatacca
    61861 atgttgtgcc ttcagctata cttcataagc gaggcatttc ggatgatgtc taaggctagt
    61921 agtctcgaga acaaaacatc caccaatgta gttgggtaca taagtacaac aaaggagaga
    61981 cttcgtacgt tgttcgacta cccactgtat gacaaagagg acgatgaatt gatagggttc
    62041 gatcaaagtg atgcatatct tgccatctat catccgaaca cagtcctcat gcaaacttat
    62101 gtcacactga acccggaatc attattcagg tcgaacacac acttaacaaa gagctggatc
    62161 aatcctacaa ctacctttca cggagttgaa gtacaaaaaa gagtacaggg gactatctac
    62221 aacgttcacg ataaggactt ggtcgtaagt gtcgaccctc acgggtccgc gtatggcata
    62281 ctctctcctg gtgacggaat ccggtaccat aatatggact ctctgggaca acaagatgtg
    62341 gaagtcgaag tcacacgtcc cggaaaaaag catgtatgga cattggaatc agcaccagca
    62401 gttcatcaca acgtcgtatt tggcgtaaaa cgattccatc gatggagtta cagaagattg
    62461 atgaaacctt taaagatcgg acctttagat gcgttgtctg cgacgtggag aggtggtgat
    62521 aagtttactt tccacaataa acaaagtcga cggtattttg gtgcatacct tccactggag
    62581 gtgttagatg tttacaacga cgactacgtg aagacgaaac tcggtcaaca tgaggacgaa
    62641 gctgagctca aagagtgtga tctgtctcaa ctgaaaaacg agttcgtcag aggctttctg
    62701 aaaggtaaaa aagaccctct gactattgat gacgttgcac aagttacgag gactgtcgga
    62761 aatgtatcaa atgatgtgag tgaaacaaag gaggatttaa ggaaactgtt cttgttgtac
    62821 atcattgcag aatgggacag gcaaggtgtt caagacatga actctaaaca gagagtgttt
    62881 gctgaggaag ttgcacagct gcaagtagca ggattaacac aagcaaagta cgacatcttt
    62941 gcaaattacc accgtgatca tgataatgcg tatatcagag tatttcagtt gttgacccaa
    63001 gaagacaagg atacatacta tttcttcaca aaggggctcg tgagagtttc tccagaaaaa
    63061 aggaacggcg gcaccaccaa cgagatgaaa ctgtttgaat ctatagaaaa tccagttgca
    63121 aggaaacact attataatct ataccaaaaa gcgataaagc atgaaaccaa ggttcaggct
    63181 cttgaaactc tagtgaattt gccagggaag atagatacgg attttctgaa gaaaatgatc
    63241 tcgcttaagt acgaattggg tttccgagcc acctctcaac cgcctggagg agacctctat
    63301 gatcctcacg agacactttt tgaaccggag gacgactccg cacgtgatac caaaaaaact
    63361 ggtgaaaccg aagcagttgt gacacggctt cgtaccatgc tcgacgagtt caaagactac
    63421 aaagcacttt tacagtttgt gatgccaccg gaggagttca gaaaaattca gaatatgtca
    63481 ttcaacgata tcgaaaagta ttacgagaca agacccgtcc caaccttacc tccaccttcg
    63541 ccgagagtga ctgtcaaaac acccacaaag atgcaagatg ataaatttac tgtagaaata
    63601 agcacattta gtaaaaagtt taccgtggta ttgcagagta ctggctatcg gtggttagtt
    63661 tcaccattca gtgaagaaag aatcagaaaa cttcacttca aggacagcga tgttatcgat
    63721 gactcgataa tgcaaggcct caagtacgca tactttcttt gtgcagacca ctaccggaaa
    63781 ctcctaccca gccgtatacg aatgatgcgg gctaatctgc tgtcgttaga ctcgaaacga
    63841 attcaacttg tcacgaaaag acaagtatac gtgaaggaaa tcaaagaccc tagtctgaca
    63901 gatctccgaa aaggagacgt tatcacacga gcgattcggg ggagaaaaca aacaacagtc
    63961 aagccgcttc ccggtcaact gctggaagta aagttggatg atggagaaac atatgtgaag
    64021 gtgtatatcg atgaatcaaa cgaaaaaacc attgatggta aggagttctc tccatacata
    64081 ccattttcaa aggacttttt gtgggataca cccaaggccg acattaccca cagttattta
    64141 tcccgtagcg gtcaggtcat gaataaggag ttgaatgctc gacaagacat ttacgatgcc
    64201 gaagaaccag gagaagacgc atacatggga acggaagtcg acgacagtga cgatacagaa
    64261 ctggagtctt tgttgaatgc tgtaatggaa catctttacg gtagaatgga ggagtacgag
    64321 gaggatgaac aaacctatgg taaggttttc gcaaagagca tcggagcaac gctcagcccc
    64381 ttggtgtctt ctattcgttc tcctcaaacc gctgttggac gagcttacat aaatgtcaca
    64441 aaggattcaa tagctgacct cgaaagaatt ttccatgaca gccagggcac attgtgtgtc
    64501 tcgtatatca gactagttga tccgacacat gccgagcaaa tgttcaacac aatgaaccgg
    64561 agacaaagga aaatcgtaga tgctcccaac tgggatgctc cgttcacgtt tcctgcatac
    64621 tccagaaagc actttttaag atcgaacaaa gaccgtttga aatggttgcg tcgaacactg
    64681 tacgaaacct actacgaaat gatgatgagc cttcctaacg cagtggataa ggtcttgtac
    64741 agcttcgaaa aaccagacaa gtcactagag aaactattga gaggtggaat gatgagacag
    64801 tggtccatga agttgtctcc aacgattgtc gttttccctc acgagcaaaa atatgatgtc
    64861 aagactttgc aaaaacaaat aacattagtg gattcaacgt tttggtcgaa cgtgaatata
    64921 cccaacgtga atgaccctcg acaccttgaa gttgtgttct ccaatattgc atcgatgatc
    64981 gatgttccgg cgaaacggga aacgattgaa ttgatggtac gaacatttca actgtcgatg
    65041 aacatactgg actacaatag ggagtatttt atgcaaaagg cttggacaca gttcgttcac
    65101 gagtactttt tacgggaggg aaagtcgtac agtaacctaa ggtttcgcga tgagaagctg
    65161 caccaaatca aagaaaaaga catccgcgat tgggtggcag cattacaact gccagactcg
    65221 tgggaaatcc ttttgaactc cagattgatc atccccccag caatgaaaac caggccactt
    65281 gtgttggcac aacaacttcg gttgggcggt gttaccgaag aacttccaat caacgttcag
    65341 aaacagatcg tgttgggcat tcgggaagca aaaccgaacc tggatttgtc tccttcagat
    65401 cttataacgg ttgttggaaa tgttttaaac cgcaaacttt atgccgagcc tctaacatcg
    65461 gatgagcgtt tcaggcaaca aactgagata aacgattctt tgaaagcttt catcgaaaac
    65521 gacatgaccc tgaaaaacga aattttgcat caccacaaag tttccctctt cttacaacca
    65581 cctgtcgaag aaccagtggc acaagaagca acgcgtaacc caacaggtgg ttccaatgca
    65641 ctaatcctcc caaagctagg tcgaaatgct gcctcggacg atgacgaatg gaccgacgac
    65701 gaatccgaaa gtggtggtga tgacacgggg agtgaagaag atgtagaaca tctcgagagg
    65761 gctgtagaat atctcgagga ggattcagaa tttaatgctc aaaaaagtgg tcttccacta
    65821 attttccgaa aacgttactc cgaggccccc gcccccgccc ccgatgagcg aaccgtacgg
    65881 atgaaggaaa aagcaccagc ggtcgacccc gccctcgctc tcgtcgaccc cgccctcgcc
    65941 gccatcgacg acctcatcga tgtcaaactc ctcgtccccg ccgaccccgt acggaaggaa
    66001 agaaaaccag aggaagagga gtggacagac gacgacatcg acgccgtcga cgaaagatca
    66061 ctgcggaccg acgaaaaatc actgcggaca atcatagacg caaacagaga actcgtgaac
    66121 gtaataaaaa gaagtaacgc cgaaggcaca acagcaataa ccgctcaaca acttcaaaaa
    66181 gaaattgagt tggtcagaag catattcgat aacatagaag ccacacctga acttatggga
    66241 caatacgaag aggtattaag ggatctcgaa ggattgatac cgacactcag ggacaaagaa
    66301 gttccagttg aggaaccacc catcgtacca cctatctcaa ttctcccacg ccaagattcc
    66361 agtgttgccg atttggtcaa acacgtatca caaagggcag cagaattggc tgcagcagca
    66421 gaagctgccg acgaaaaaac accgcgagat aaagtgttag aactagctga gagagtggtt
    66481 cgagcaagcg acgtagcgga tgaactcaga ctcaaacaaa gaaccatcga cgacccatct
    66541 gtagccgctg ctgctggaga agcattagaa tctgccagag aagcagtaat tgcggcacag
    66601 gatgcacatg aatcggtttc ggtattagca ggaaatctac gtctagaaga cagtgatacc
    66661 agaaatgagc ttgaaaaaat gggtttaacc gcacgaaagt tggaggaata cgtaaaactc
    66721 acttcgagct taacacctga acagaatgca cttgtgaaag aattcgtaca aaagcttgtt
    66781 gatagagtag ccaaggcacg ggtagtcacg gacaagagcc tggaagtggt cgatgaaacg
    66841 aaacgtcgag cggaggcact caaccgtact gttggaggag gacctgacga aataatagat
    66901 actactaatc aaatgataac cgagtatcct cctgtggagg ttctggagga tgacagtggt
    66961 gatgagtcct ccgacgagtt tgaagcacaa caaaagggaa gacttcctca tggtcttacc
    67021 ccccgtgcta aacccgatga acccgatgtt aggctagatg ctgtagtacc cccgcaggcg
    67081 ggtgtatcat ctgctgatag cattactcaa actacgagta ggctcaagca tgatggtact
    67141 caaacttcga aaaagatgct cgtgaaccca cgtcctgcgg aggatcccac attggttgcg
    67201 ttcaatgcag ctgcaaaaga agtttcaccc gtgtatgaac cctcgcctaa gggcacagac
    67261 atcctagctt ttatcgcgaa aagtgccgca acgagtggtg catcagatga aatgaacgaa
    67321 atcgacaagg aaagactgca agccctacag ggagatatta ctgcgaaact tgcagaggca
    67381 aaacgcttga cacaggactt cttagataag gctgaaagac aaaagaccca agtacacgaa
    67441 gagtatatca aggtgttgag ccaacaagat ttgactgatc aactcttcac ccagttgtca
    67501 gacaagattt cagagggagc agcagcaact ttgacacgag acttctcagc agatatggaa
    67561 aagagaaata aagaagcgac gaggataacc actgaactgg ttcaacgaaa tttgattcct
    67621 gtcatgaaga tgattgcacc tctgaggcat ttgaaggacc ttctgaaaag tacagaagag
    67681 cagagtacaa acttctttga acatctgtca atcgacgaca tgtctcccga tttcatagaa
    67741 caaaacacag gacgacccgt tcaagaactt cactattact gcaattctct gcagtcggcg
    67801 ttgcacgatc tggtagatgc gttgaatgtg gagtttgaag aattggtaga taaacccgac
    67861 gaagctagtg catttgaagg atctctatta gaaagtgcca gacgtttcaa aatcaatctg
    67921 caacatcaac ccgtcgacat tctgtacaaa cgtctagcat acgagtccgc aaacaacaag
    67981 gtagaagact acaaagacgt gtacaaccgg aggtttatta gtctggtaac acgtttcgag
    68041 gattctctca agataggaca attcactgcg ttggaaaccc tcaacaatca ccttcagaga
    68101 agccctgcgt ctttcactga agaacctcat tcagaaatgc aaaaggtgaa aagggcgaaa
    68161 ccctaccaga ttactgaaga tggcaatgtc gaacgtgtga gcataaaaaa atagagtagc
    68221 attacattga gggaagtttt ccactaacag ttcctttcaa cttgcggtcc atgaatatgc
    68281 acgcctcttc gtcgatgtgt tgcatgtaag atgacagtgc atcgtagtgt gcaacatccc
    68341 acaatttgtc tccaaaccgt gcaatcactc ctccatgggc tttcgctatt ttcaagaatg
    68401 acttccactt gaacctttcg acataggagt aatctttacc atactgggcc gatggtaaca
    68461 tatgaagtcg gtccggtggg atacagaacc cgagatcttt caacatcttc atgacaacag
    68521 aatgttgatc gtctggtctt gcggtcacga tatgaacagg atataaaacg cttacctcat
    68581 tgtacatttc cttcatgaac tcaaacccat gtttggtacg ctcgttcgca tcaatgatgg
    68641 tgtcgtcaat gtcaatcatg atggcacctc tcgccctgcg tttatgctgt gtgcgaatcc
    68701 acaacaatgc atgctcggcg atgaagcgac gtatatccgt tttagtcctt gctttcacga
    68761 tgcagttggg caccgggtct tcctcattct cagagagctt cttgtcttca tgtagactta
    68821 tctttttcat ttacatgtta tagctatttt tttattctgg ttttgtccct acgaaactaa
    68881 gactgaatga gaactgagca ccatggaact tgtacggtgt tttcatatct gggttccaaa
    68941 aagcaagcgt aaacctcgat acctgactcg acagcaatgt ggtgtcacga ggtaacattc
    69001 gttcttctct gaaaagcgga taaagggaaa gcttgcagaa cacttgctta ttctgaccat
    69061 tgaacatgtg ttcgagagat gctccggagc tctcggaaaa tgtcatcaac acgtagtcag
    69121 gatgatcgag acagtgtgtg aagggggcat cgaaaggggg tagacggtgt ccaacttcgt
    69181 tgccaacact cccatctatt ccccactcga taaccttcgg aggaaatcca agcatatgag
    69241 cttgaatgga actcggcttg caaaaggcca tattccacgg ttcgacttcg cagtgaatgt
    69301 tgattccggt attctcttcc gaaatgccgt cgcatgatgc gggtggtgtg aagcgaagga
    69361 cacaaggatc tgtgactcct gacagaacga cacaggagca aaggctcggt attcttgccg
    69421 aagagacatc tattgatact tctttcagag caacaccatt ttcgtccatg gctaccactt
    69481 tcgttcctga actcatcacc gacaagttga tgatgtctcc ttcttggagt ccatgtgcga
    69541 aaggaaactt gttgatgtgg gttcgaactt caatcgcacc atctttggtc ttgcccatta
    69601 ccacacctat cataggtgga ggatgtgtgg aatgaaacct gaatctcttc tggcaagaaa
    69661 cctcacctac acgtatgatg ttactcacat gctttccaaa tgccttgcac gatttggtcg
    69721 tcgatgaaga aacgtaacag cttgatccag agtgaggttg gtttgcgaac cccagacgag
    69781 aaccgtcgat gctcatgggg tgatgaaaca aaagctcaaa gtttaccgga tacactcgac
    69841 catcgattct ccgttcacat gaaaacctga aacgatcgtc ctcaaaacca actgcaaaac
    69901 tcgtgtcggg tgccgtctcc tgtgctgctc gtgtcatttc cgtttccaag tgtgcacaga
    69961 gttggattgg cgtgtaacgc ccacacggga tcggacatgt gagcaggtgc ccccctggat
    70021 cggtgaaaat taccagatga ggtgtgatgc ccttgtactc accctgcgaa cccagtggaa
    70081 agtagaatcg gttgacggcg gactccaact cttgagtgaa ccgcaaaggt tgtccggtac
    70141 acatgggtcg atgacacggg gcgtagaaac cacgcggcat ctccacgtag tcccagaaac
    70201 gtgtcggttc tgaaggaagc acaaacgtgt tcgtggggac attcatgagg atcgttgaaa
    70261 gtccacattg cacggcaaga cacgtattga tgatgtggag cttgtgaggt gacgtgtcga
    70321 aatgaaacgt catcaaaaac gtatcgttgg atgcatcgaa tgcaacattc acctttccat
    70381 gctcaaactt catttttgca ttcaaaatgc ttgcaaactg tgtgggacct gagatggttg
    70441 gcacgtgcag aaatttgaca tcactcggaa ttggtgagtt tgtttgaaac actgtctcac
    70501 tcttgacaat gaactcttcc aaaagaatgt cacctttgtg actgccgagc agctttacca
    70561 ccccgtcgta gcttttcaat ccatgtggga atttcgtggt gattttgttt ccattcaccg
    70621 ctttgattgt gttcacacgc aatggcacaa acacatcata cgttttaccg tcaactgaaa
    70681 agctcaagtg attgttttga tctgtcacgt gaatgccttc gttcatgtaa aatcgacacc
    70741 attcctcttc cacggtccat tgaaccatgg gaaactcgca cgacgccaat gccactttcg
    70801 atgcgggtgc tctgagacga tctccaggca tttcgaacgt gaatgaagac tcgtctcggg
    70861 ccaccgcatc gcgggtatga aaacacattg tggctatctc aggcatcttt agtctacatg
    70921 tcaaaaaaaa gacagacttg ttgtacgtaa cttattttct gaacatgtta caatcatgca
    70981 gatcttcgtg aagacactca ctggtaaaac catcactttg gaagtcgagc ccagcgacag
    71041 catcgacaac ataaaagcaa aaattcaaga taaggaggga attcctcctg atcaacagcg
    71101 actcatcttt gcaggaaaac aacttgaaga tggtagaaca ctttctgact ataatattca
    71161 aaaagagtcg acacttcatc ttgtcctacg cttgcgaggt ggatacgact aagttttgtg
    71221 cattcttttt tttcacatga tgtgtattaa atgatctatc aagcttgcac tacgctgtca
    71281 ttgctcacat tcgtagcggt ggggtccaaa atgtatagtg gtatccctgc tcacactcca
    71341 cccaatccaa atctcttaca aaagatctat cacttgaaaa acatggctaa aaatacagaa
    71401 gatcccatcc tcaagttcca atattttatt gctgcccaag ctgttcttca aagcttgaca
    71461 agtgtctatc cagatgcaga gcatactctt gaccttaaca aaattcaaag atctttagaa
    71521 cgcaatatca gattgtcgcg tgcaggtctg accaagacgg aacccaaacc aaatgagttt
    71581 gcggagccgg ctgcgtaaag ccgcgggagc tgtcaaggag gaggaggagg agggggagga
    71641 caatcccata ctaccttacg ccagcgttca cgacgttctc gccggtcacg atttggtgtc
    71701 gtgctttcgt ttgaacccac acgacgttca tgcggccatt gttgctctgc atgagatttt
    71761 ggagctctcg gaaaaagaga aggtgaaaca agatagcacg cccgtccaac gtgtgcagcc
    71821 aaactgcaaa gaatgtgggc tagggtactt gatgctggac actcacgagg cgttgttgat
    71881 ttgcaacaaa tgtggtgccg tggacaacta ccgcactttc aacatagaac ctgagtttca
    71941 agcacctcca gaaatcacac acaaacgttg tcgtaaaacc atcaagggtg tgccagactg
    72001 gatggtcaag caacagtggt ctcaaaatcc gaaccgacac tctcgttttt gggaggatct
    72061 acagagtttc aaccatttcg tctccctctc cgaggacaca ctctcacaat tggacaacgt
    72121 gctcaaaaca tggaccacgg gtggtttcgc atacgaagtg cgtcttgtgg caactctact
    72181 ctatcatcgt gttcgccaac acttcaccca tgagaagact attcgtgtct gtgtagcgaa
    72241 atcgacaccc atccccatcg tcaagcaact agaaccagag gctacgtttg cttgcagcac
    72301 atgcggaacg atgtgcttca ctgggaaatc tgcgaggtgg cactgtcgtc ttgggattcg
    72361 ttaaacatga aacgaactcc aatgtgcatt gcctgtagtt cctgaagcat gaggcgaaac
    72421 gcgaccggag aacacatctc tttgatgttc gatgattcac cacaattttt gcaaaacgct
    72481 tgtttgtgtc ggacgtgggt gttttccgcc ttcggaagtg cgagaaggcc acactttcca
    72541 cagatggcca gtgtcgaagg atccgagttg tccaacagtc ggtccatcag catgtaggag
    72601 gcaccgtgcg aaatgagagc gtccctttcc atctcgccaa aacgcaatcc accgtctctc
    72661 gatcgacctt ccgtcggttg acgtgacagc atgtgcacgg gaccacgccc tcgaccgtga
    72721 tctttgtctt gagccatgtg acgaaggcgt tggtagtacg taggtcccat gaagataaga
    72781 gactggtatg cttcacctga aaaaccattg tacagttttg tgcgtccaaa gcgatcgtag
    72841 ccagctttct ccaattgttt gcaaagatat tcgattgatg tctcgcgaaa catagttcca
    72901 tcgccccgag ttccttcctg tatgcaaaga atgttgagaa ggcattctgc cagctgacca
    72961 atggtcatcc gagaaggaat cgcgtgtgga ttgacgatga tgtcgggcac cacaccatcc
    73021 tcggtgtatg gcatgtcttc gggatccaaa atggctccta tgacgccctt ttggcccata
    73081 cgcgacgaga atttgtcacc gacgattggg gttcgcgttt tgcgaacacg cactttgcac
    73141 attcgagttc cgtcatggtt ggtaacggtg agtaccgcgt cgacgattcc ctcgtcgtga
    73201 cgcatgatgg tggacttgtc ccgtttcact gctttgcgtg ctccttcgcc cagttccgtg
    73261 gtcgtcacag tcttgctgat gagtacatca ttctgcgaca catttgttcc aacgttgacg
    73321 atgccttgat cgtccaaacg ctcatagttg gcatctcgtt tgccagcgac gttgttcagt
    73381 tttcccacat tttcgaaacg ttcagcatcc gttccaccat tctgtcgctc ttcatcgcga
    73441 tacgtttgta gcttcacact tcgaaacgca ccgagctcga ggaacttgcg gttcatgatg
    73501 agactgtcct cttgattctg gccagtatag cacatgattg cgacaatggc attgatccca
    73561 gcaggagcat cggaagctcc aatgagagag tccattcgtg tggtggtcat tggtttctgg
    73621 ggagccacca tgttgtgggc gatggtgtcc attcgaactg ggtggttcaa tgcaaaaaca
    73681 ccgagagctt gtttcatcat tgcggattga taagtgttgc gggggctctg gttgaactct
    73741 ggaaaaggaa tgagcgaacc cgaaaggcca gcgatgagac acggatgaag ttcgcaatgc
    73801 gtgaacgact tccacccttc cgcgggcgtt tgaaagggcg acagtgccac tcgcaacgag
    73861 gcttcttctt gcttgtccac atattcgatg acattttttg tgatcatcga ttccatgatg
    73921 aattcgtgag aaggagccgt ttgaatgact tccttgaagg cctcaagctt gtccacacga
    73981 atgagaggac gcatcaagca accagggtcc gagtcgatgt gcagatgccc atcgacgtgt
    74041 gctatggtgg tgtcgaaagg cagtgtttgg tactggcgta gctttcgcag ttgctgcatc
    74101 aacttcgaac agcttgcaac atctttcacg tacatgtaga gacagccatt gatcaacacg
    74161 gggattccat tacaacggaa ctccgaagac gattcgagtg ccttctgaag aacattgctt
    74221 tgcatgagat cgagctgttc acggatggca tttgaaaatg ttccgacacg cacgtgagcc
    74281 atcatggcga acgactttgt caggccgcat gctccacctt cgggagtgtc catgggacag
    74341 agaagacccc aagcggtatg atgcagctgg cgaggagctg gattctttgt ctcacgtgcc
    74401 acaggcgtcg agaccttacg caacaaggcg accgtcgaag cggatgtcat tcgtcctagt
    74461 tgctgagcaa cgccattttg ggcggtgttc ccacgtgtgc tcaagatacc ccagtttcct
    74521 gttgccatcg cgtaacggaa tgcttgtgtg agtttgcgtc ccgcaactat atttccaatg
    74581 ttcgtgtagt acaacttctt gttgtctgcg aagcgttgaa gttgcatcaa cgtggacttc
    74641 tgaacatttc gaaacacctg tcggaacagt aaaccgtact gcacgccagc acagtcgtat
    74701 cgtttggcag agatgtgatc gcgatcgtca cattgcaagg aacccgtata gacacgcaga
    74761 agctttcgta tcatgattcc aaggaagaga gtcttggcac gtaacacctc tggagtgcga
    74821 gacagacctt gatgtggaag tacctcgcaa ttaacgatgt gctccaagta tcgatgacgc
    74881 ttttcacggg taacttcacg tgttccttct ttgccgataa agtcgtacag attttccgtc
    74941 gtcatatctg cggtggagtc gttgtccaaa attgccgaca gaatacgagt ttcgctggtc
    75001 tcaccgcggc ccagtatggc ttccaccgct ccttcgcgtg tgtttacacc cagaagacga
    75061 aagaggccga gaaccggaac catgatgttg ataaacggta gttcggccac catctctgga
    75121 gttgcaccat tcttcgaatt ggtgatgtat atgtacagcg acgacgtgct acgaagctta
    75181 cgctcgtggc agcttcgtat ttcacactgg agcatgtacc gagaaggttg cttcactggg
    75241 aagacgtagg gagtgttgtg atgaagcttc tcttgtgcaa tcagcacctt ctcgtttcca
    75301 gacacgatga agtaaccacc agggtccaaa cgacactcca tagacatttc attgtattga
    75361 gtatggcaac agacggatcc cagcatgatg ggcagacggc aaaggcacac ctcacgaaac
    75421 aaacgtcgct cgatgcgaac tccatccttc atgatgtcgt gaaccacgtc gacgtttaca
    75481 ctcgacgagt aggtcaagtg acacaggcga gcgagttgag gcgtcagagg tacctcactg
    75541 ccgtccacat ctgtcttcgt cggacgatcc agactcatgt tgcacaatga tacaatatgc
    75601 tcctcgtcat cttgtgtgac acgaagttct gaggattctt gaataatatg tgggagaagt
    75661 gtcgtgatga atgcattgaa actctctatc tggtgacgga cgaaaccgta ccgagagtag
    75721 taagattgca gcatatacca gacctcattt tcattcggaa gtttcatgat cccatggtgg
    75781 ggatcatggc atcgttaaat tttgatgcat ttttttgaag gctgaacccc aatatgaagt
    75841 catttgatcg tttggtaaag gaaagtctag atctgggtga gacgcttcat ggcaatggca
    75901 catacaatgt cttcataatt tttacctacc ccaacttcgt ggcttggttt cgagacgtct
    75961 actattctac gggtcccctc aagtacatca taaaaaacca atggaagaaa tgcttgatgt
    76021 atgactggca cgccgatgtc aaaacaatga tcgcaagcga gacagctctt gaagaggagg
    76081 tttcatacgt gttgtctcat atctcatcct tcgaacacac catgaaccta cgcattcaac
    76141 gttgggccat cgcgagcaaa gaacttttgg cagacacaag ggtcttcaag atattcgcat
    76201 acttgatcga ccaaaatgaa caactcaaag cattcgtgaa aagttctttg agttatatga
    76261 cgtcagaatg tattcaacat aaacacatat tcgcaccgta cgatgtccac aaagcgttac
    76321 aaggaggtgt ggcaggtttg ggaacttgta aaacctcaag ctgaaacggt tctcaaagac
    76381 gttgtcgaac aggatgtttt agaaagaaac aacacctttc gcttcaagat gcaaaccgca
    76441 cgcatcgaga aacgcatgtc cattgccgaa ctcgcttctg ccgtcaaatg tgaggtcgcg
    76501 ttactcgcgt cttttgaacg agggctggaa gtgatcgaca gtcagatgca gtctgaactg
    76561 cgtaaaattc ttaatatttg atcacttgaa gtgacgcacg cgacacgtgc acacccaaaa
    76621 cccaaaaaaa acgtggacgt ccgaagcaag acggaagcgt atactttttt tcttgggcca
    76681 gtgtaaacac ctttcgacta ccatgaccga tcaccacacc aaggatacgg agatgcttct
    76741 tcgcccggag gagaagcgaa ccaatttgtt tcccattcgt tatccgcaca tctgggaatg
    76801 gtacaagaag gcgtttagtt cgttgtgggt tgttggagat gtggaccttt ccaaagacaa
    76861 ggaggactgg gataaactca cggacaacga acggcatttc gtttctatgg ttctggcgtt
    76921 tttcgccaat gcagatggca tcgtctgcga caaccttgcg gagcgtttcg gcatcgaagt
    76981 tcagattcgc gaagctaaga tgttctatga cctccaaaag gtcatggaaa atgtacataa
    77041 tgagcagtac agtatcctca ttgacactta catatccgac gtcgttcaga aggacaaact
    77101 gttgcatgcg gtggaacact ttccctgcat tcagaaaaag gcagcgtggg ccacgaagtg
    77161 gatcgactcc tccgagtcgt tcgcgacacg cttgatcgcg ttcgctgtcg tggaaggcat
    77221 cttcttttcc ggctcctttt gtgcgatata ctggatcaag accaaaggtc tcctaccagg
    77281 gctttgtttc tcgaacgctc tcatctcgcg agacgaggcc atgcaccagg acttcgcagt
    77341 ggatatttac aacaccatga tcaagaacaa acttcctgaa gatgtggtgt acagtattgt
    77401 ggaagaggca gtgactcttg agatggagtt ctgttgcgag gctcttccgg tttcgctcat
    77461 tggcatgtgt gcttccgaca tgtcaaagta catcaagttc gtggcagatc gtcttttgac
    77521 acagctcggt ctggagaaga agtacaacac ggagaatccg tttgcgttca tggacatgat
    77581 ctcgctgacg ggcaaaacga acttctttga aaaccgtgtg gcggagtact caaagacggg
    77641 cgtcgacaat gccgatcgca acaaattcga gctcgatgcc gttttctgaa gtgcgtttct
    77701 tttcactgga aaaagatgcc gtcaattgtc aaaaatggat catccgttcc tgacaagaaa
    77761 gaaagagatt caccattgtc aagaagtgct cgaaatgctc aacgacatgt tgggtctgct
    77821 caacatggac gatgtggatc tagcaaacgt agtcgtgcga caggagagta acgtaaaaga
    77881 tgatttggtg aagtcgattt tgaaaaagag gtccttttcg ttaggaactt ttgcggatgc
    77941 aatcaacagc acgtcgaagc aacaggtgat ggacaccagt atttggaaag agtatatttt
    78001 gaaaggaaac aaacaacggg tgacttctac cctcaaggac aaactagatg cacataaaag
    78061 ggcattgcaa aaagaaatgc agtgtctcct ccctacggag ggaacaggtg atgagtcctc
    78121 ttcgtcggac tattcggact cggaaacttg ttcgagtgac gaggaggagt acgagcaagg
    78181 agagcagggg gaggaggaga gtggggagga ggaggagagt ggggaggagg aggaggagag
    78241 tggggaggag agcgaatcct ctccttcgcc gtcttctcca cccccacgac gccgcaaaaa
    78301 gtgatccctt tcaaaatcca agccattttt ttgcccatgc taatagctcc atcagacgtt
    78361 ttcttccact ctcgtttctg tcaacctcca catactccca atcctcttct tctttgtggc
    78421 tgggttgctc ttctgctacc tgtggaggag gctcgtctga cgacgacgtc gacaacagct
    78481 tgtacattcg acgttttctt gctaaaacat tcgcgaggcg ttgttttttc ttaagtacaa
    78541 gggtgtcttt tttccactct gctctctttt tttctcgctt tcgtgtagga agagctcttg
    78601 ttggccgctt ttcttcttcc cacatcctta cctctcatac acacaaaaat aagatggtca
    78661 ctggaagtaa tcgttgttga tccagttcat ccaatcctct tgtggcaggg gctgcacttc
    78721 cacatcatgg gggtagggct tcttgatgtg tgacagtgct aggaaggcag caaggatggt
    78781 gaacttgtcg gcatccatcg tatcctgttc actgcatggc cacgcgtaca cattggagtc
    78841 gatgccgtcg agcgaagctg ctaagtcggc gtgcggtttg tagatgaccg aatgcggtgt
    78901 gggggaagtc atgaggaatg cattcattcc ttccaggtcc gtcttcccgt gacggagcac
    78961 gttgttttcg atgtccacca cgtgcatggt gatctccgtg tcagactcgt agcagagcgt
    79021 gacgagaaga gactccgaac gcgtcatttg gttttgggac gggggtctgc aacgcaacaa
    79081 gagaggtgac gattgcgtgt ggggtgggtc gcgttcccaa aacccaaaat gtccagcatc
    79141 cacgatctct gcatccatcg tcttgtcgcg gcagtgctcg acagtgaagt tggtgtcgac
    79201 ggcagcctcg catttcagcg tgcttccgct ttcgacttgt cgatacacga tgccattcgt
    79261 caactggatg ccaccggtca cacatgccgc atcaagtcac aagtcgattt gaaaccgcac
    79321 atcgaagaag ttggcgatac ggtcctgttc cacatagcga atgccgacgt gaaggacttt
    79381 gacgtacgtt tcatcaatcg aaagcgagga tccgaatcgt ttcgtttcat tcatcacttc
    79441 gagccatgcc atgggttgac ggtttcagtc aaggacatcc aaatgccagt cgagtgtccg
    79501 gatggtgtgg attggacgtg ggtcttcgaa ggcgatgagt acagtctacg cttcgccgtc
    79561 gtgtcttctc ccgggtcgtc ttccgtacat ttcttcatag caggagttca tcagctcacg
    79621 gagactatga aaggagaatg cgggaaggtc ctttacatcg atgccattca ctcgtcgaag
    79681 gaacacgcca ttccaaagtt cccagagtgt acggagaacg tcgtcgagtt ttcgcgatgc
    79741 ttcttcaacg ttgtcgacat gcacgtatgg caagaaagtg acactgtgtc caaactactg
    79801 attgccgcca tgccatgggc atctgcaatc aaagaacatt ggttcatgca ggactcacag
    79861 gagtggatcg acacccttca ctcggcgaaa gacgatgttt tggcgtttgt gaacgtcaaa
    79921 acgattttgg atatggcatc tgtcaagcag aatgtggcat accttgggct cgcgatctta
    79981 cgccgcatgc aaaccaatcg gtgcacatcc ctcttggatc ataaggcagg ggtgatcaac
    80041 gaatttgccg tggataaatt caagattttg ccggtttcac gcagtgtgtg gaagcgtttg
    80101 tatgatcttg gtctcatgca gtcctactgc aatgtctctg catacggcat cattttgggt
    80161 tacgataccc gtcgaactgt gtgtgttccg ttcgatgcag actctgcggc aatcacgatg
    80221 gcgattgctt ctctgctcaa cgtatccctg tcacacgttg cggagcaaca gaaggacgag
    80281 tactttttcg aatggggaac gtccaatgag gaacttctca caacgtgcga tccagacgag
    80341 ccgctttggg cttatcgcat tcgacacgag gcggagggca ttcatctcat ttccgacacc
    80401 gcgttcacac cgatggtcgc atccatggca attcccatcg acagtctcac acctggccaa
    80461 gttcgtctgg atcctcgtcg cacacgtcgt gtcaacctgg aaaagatatt ccctcttttg
    80521 tgtgaccgcc tgaaacttca aggaaacaac gtcgacgcat gccttcacga gattcagtgt
    80581 cgtcgtctcc aaaaaaaatg gtcattggag gacttggact ccggaggaaa catgagcagc
    80641 atgggccttt ccattctctt tgctaccatt cttggtggtt ggatgggagc acaagtgcga
    80701 gtactcgtcg gcaagggcgg gtgtgcctct gttgcttttt ggggtggcga cgaggacaac
    80761 ccttggacac tagtggatgt ctcttgctcg gtgaaaaact cgttcgacat ggctccctac
    80821 gtgtcaaaga ttcacgaagc cagtgaagaa gaagagatca agaaaggatt cctcgttgag
    80881 gttcggtgca agcaaatgtg gtctgtcgct caagtcattg acatcaacaa gcactccaac
    80941 atggctacga tcaagctact ttgcaatgaa cgtgttacaa cgatcaacct cgattctagg
    81001 acgtttcgta agctaagtcg gacgtcaaac tcggacgtgg agcgggtgat gaagaagctt
    81061 ctcctccaca agaacaagac gtgcggaagt tcgttccaag ttgaagagtt ggatgagtga
    81121 tcagttttga aaagatgggt gtgtgtgtgt ccgtgaggaa tggaagattt gaaggaaatt
    81181 gttagtgaat tcctgaaggg tgatgccaaa gaaacagaac tcgaactgcg tctgggttat
    81241 gtggacggtt ctgggaaatt cattaccgga gtgcctcgat gtgtgttcga gcagttggaa
    81301 caagacctga aagaatcgcc cacacttacc gcagatgaaa aatggtccga gatcatcgac
    81361 taccatttta cgaccccaga caaacgcaat gtgcgtacga gagtgtcctt tcaggcagac
    81421 aacatgacga tgcaaaagac acacatcaca aaggaaaaac acagtcatgt tatggtgaaa
    81481 cgtcttgaag acgacagcgg cgagcgttgt aaaatatcac ttgcccacga agtacccgtc
    81541 gactccgtgc ccggcacgtg cattccaaac tatgtccgtg tcaaacaacg caaatgtttt
    81601 cgtgacatac gagaaaatag aacgacgtgg agctacgagc tgtcgagatg ctggtctgcg
    81661 agcaatcgaa gtgctgtgga acacatgcaa cacctcagcg aacccgtgta tgaagtggaa
    81721 tgtgagctcg tcaatgagga acgagcgtac tcggattctc gaagcataga tacgatcgtg
    81781 gagtcgctgt taacgaaatc acacattctt ctgggagaag accaacggca aaaagtagaa
    81841 atcagttgcg gggacaaacc cacacaggaa agacgaaaga ggagacgtca gaattgatgg
    81901 tcgcaggaaa aaaaatcgga atgaatcgtt tgtcatttgg aaacaatgag tggtgcgatg
    81961 ttcctgcgtc cgttgccaac gctttcgatg ggaaagatat cacggtttca ttcgacgacg
    82021 agaatgacaa tcggtatccc agtgtcgagt tcaatggaat cgtcattgca gtggaagacg
    82081 atcgctacat aatttcctcg gggggtgttt tgagctgcct gaacctcacg aaacggatcg
    82141 atgaagggag ctgcatacgg tttcgaatcg taccccagca acgttcgaga aaaggaaagt
    82201 agcgaatatg tttcgacatg tcagaagaga ggcgtttgag aagtgtcttg ggagcattat
    82261 tgtccaacag tgtagtactg tatgccaaat taaggaaatg aattcttagc ggacgacagg
    82321 aacaaaagta ctcttgtgtg ttttcacaaa ctaacagttt ctctagaagt gaaaagactt
    82381 cctttttgca caaactgtct ggccaatctt ccttttctaa caactgcaaa agtttgtttg
    82441 cattcatcag attgttactt ttatgacata cccaccaaat attcatgcca acacgtcaac
    82501 gcgtggatgt gtggaccagt accattccca aaactcaaat gcaacggaat gcctttttgg
    82561 atacgtgcgt gaactggctc accatggagc ctgccgatcc ttgtgaaaat gaaacactga
    82621 cgccgacgtt tacacaaacg gtcgaaaccg aggtttggga aaacaaggcg ttttctttgt
    82681 cagagcacaa catccaatca caacgcgttt gtacgatttg cacgagccac acacaaacac
    82741 aagctctcac ggcgaaccca ttcgctcaga ggtacattat ctacgtgtgc tccaagtgtg
    82801 gagcgagcgt gtcttaggag gagatgcggt ggatgtaggc catcataatc ttgtttggta
    82861 tgacgtcttt cgtagtcagg acctcgcctg tcagtggcga acgttgttgc ttggtgaccc
    82921 atgcctcgaa cgacttccgt tcgtacgtgt agccgtcgac cgcgacgacc gcatccttga
    82981 acacctcgca tgagatggga caatagcact cctcgggaaa gttgtcgatg tcctccttcg
    83041 aaaagccgaa cgggttgcca aaggcatcct tcgctttcga aggcggctcg atgtacgtga
    83101 tcgtggtgtt tggcttcttc ccctggatgc agagagtgag aggctcttcg tgaccggcat
    83161 tcttcagccg catggaaagg ttgttcaggt gggagttgca aaagctgaag agatcctcga
    83221 tcgccatggt gaacttggtg gggtcatcga ctgtgatgtc gttgtgcttg catgccgcga
    83281 gcatcagctc cttagtggtc gtgatgtcgt ggtgcttcaa gcgagccacg ttcttggcct
    83341 tcacgttcca ccattctggg tacgtcatgt cttttggttt tggtttggga cacgcaacgc
    83401 aacaatgttg cgtgtccgtt acgaagtgga caccacttcc ccatgttcgt cttccgtttg
    83461 caccacagta caccctcctc gcttgttgtt gttcacgggg gaagtacgtt gcatcacaaa
    83521 gtgttctact tcgaaggcct tggcttgttc ccgacgtatt tcttcccgag atcgacagta
    83581 ctgtttgttc aacctccaaa atacatcttt gcatagacga aaaggcggga cgttgacgga
    83641 tgccttgtac cacatgacag agtccgcagg gtcgttactc ggacatgtgc catccattac
    83701 taatgtttta tattcttctg tacacgctgt cataaccttg tcaaattcat caaacttttg
    83761 gaactgaccg aaaaagtact tgtgaagttt ttggcgattc gtaagaatac tttcacgcat
    83821 tgtgaatatg taatctatat tcgtacgcaa agaaacgtcg acttccatca tgtactgtgc
    83881 ggcacacatg aggcttatat ggtcgtgtcg tccattgaaa aagatggacc gcatcgctgt
    83941 agacttcaat actcctttct ggtacaaaca atcgtccaat agtattagaa cattgcgttt
    84001 cttaccacgg tttaccaatt ctcgttgcaa cgagacagtt cgttcgagtt ttgcttgaga
    84061 gaagtgatca aagatgcaac agtctggaag gaactcacga aacatttgca aggtgtcctc
    84121 tgtaggagcc atcgcgagca catagtcagg acgtggcatg tgatacaata gatctttcat
    84181 gagcacagat tttcctgtgt gacgtttgcc caaaatgaat attattctag cctccttgat
    84241 actatctgca ttgaacttct taactcgaat agcattcatt tgtttatact gcatcaaaat
    84301 tattggcttc acacgaaaag gtccgaacga tgccgtcgac acagatagtc gtggggcagc
    84361 tgctcgaacc ttcctactcg aagatttcag gtggaaagga gcgggagttt tactggaagc
    84421 tgttgttgaa acactatgga aaacgctcca acactagcat atttccatca aacaacccat
    84481 gcagcatttc gaaaaacgac ttcaaacatt tcaagggcga ggactacaag atcgctttga
    84541 aatcggatgg cattcgttac acactcctcc ttactctgcg gccagactct atcacgccgt
    84601 ctccggtggc agtcatggtg gaccgagcta aaaacatgtt cgaagtggaa gtgttagctc
    84661 ccgaagaaca ctttttgaac accaccatgc tggagggtga gctagtatgg cagcagcccg
    84721 aggaacggtg tttattgttc atggtgttcg attgtctggt cgatcgcggg aagaaccatt
    84781 tgcgtacacc gtttcacaaa cgactggaga ttgcaacgaa attgacacga tggtccgagg
    84841 agttgatgaa cgaaattgac atggagcaac gaaccatgga aacggaatgt ttggtaatgt
    84901 gccattacaa cccaaagatc atcatgcgac ccaaacagtt tgtggagcga aaacatgccg
    84961 aacggttgtg gaacgagcgt ggtgacttcg aacatcgtgt ggatgggatc attttgaacg
    85021 cgaacgacag tccgtacatc tgtggaaaag cacacgaatc tgtcttcaag tggaaggaaa
    85081 acagcagcat tgatttaaaa ggaacacttg aagatttaca tcatttgtct ggaccgcttc
    85141 caaagaccat ttgcgacaag aacgtggtcg tcaagtcgtc gaggatcgag tgtaaaccag
    85201 attctgtgac ggagtttcac gtcgaagtca caaacacgga cgtcgttctc ttccccacac
    85261 gttctcgtgg cgacaaagac tcacccaaca gcatggttgt catcgaggcg actgttgtta
    85321 atgtcatcga aggaatcacc ccacaggagc tcggttcgtc ggtcagtttt gaacttttgt
    85381 aagagcgtgt atgacatgtt gaccgttcaa agacaacgag gtttgactgt gctacacacc
    85441 gtatcaaagg atttcgacac gatacgaaag gtggagtccc tttgtcattc gttgagtgca
    85501 aacgttacag actacctcga caacatcaag cgttgtgcat tcaatctcaa agagaaccca
    85561 tgtttggatt cttcggtcgt atgttcgtcc gatcactcca tgacggaaaa cacgctggtc
    85621 ggacgcatcg aacagaacag aatcgaacgt aacaatcgtt tcgaaaaaat gctgcaagaa
    85681 aagtacgagt cgatgaacga cgaatccatc ggatcactca ttcgatgcag gcgttgtggc
    85741 agcacggaag taacttggga ggagaaacaa acacgcagtg cggacgaggc cgcaaccctg
    85801 ttctgttctt gcagcacttg taaaaatcgg tgggttgtac gttaaattaa caatgcaacc
    85861 aagggggagg gggttcctgc gtatggttgc catgatagta ctcacatagt tcagatggat
    85921 cgtcttgcac aagtatgacc attgtaagta tcatgtgaac aataaataac atagttttta
    85981 catagtgatg tggaaaatct cctggagcac gacatgggag tcggaacgcg actttgcaac
    86041 gcaacctagg aacacccaaa cccaaaacac actcatgtct ccttctaccg tgtctgccac
    86101 catcatggac gaggtcctcg acacccttct tcccatcgat gccgacgacg ttctgctgac
    86161 accgtccact ccggctgcca tgaacttctc cgccctggaa gagataccca tcgccccgaa
    86221 gcctacccgc accattccat ggctggtcac tcccccgcgg aactggaact cgctgcaccc
    86281 cgacgaccag aacaggctca tcaccgtcta cgagtacaac cgcgacctcg tcgaacgtgg
    86341 tcttgaccct cacatggcca ttgatctcga ttatctcgta cctcctcgtc tgggaaagaa
    86401 gcgtccccgc acagtgctgc tcgaggagat gaacaaggtg aagacggaac tcgacatgtt
    86461 catggaaaac ctcttggaca atggcgacgg agacgtgctc aacatcctgt acgataccgc
    86521 catggaaacc ctctaaaaaa aagtcgaggt gtaaagtgta aaggatgcaa cgttcgaaaa
    86581 agtgtgtgcc tcggtgtcaa tgtaccacga gaaagggtgt gcagtgtgtt cgtccgtctg
    86641 cgagagatgc gtatggaaag tatgggaagt actgtggatt acacaaaaca tgcctttccg
    86701 aaaacgatgc acaaacacgc atatcacgtg cggttcgcaa aagacagagt gacaaacaca
    86761 aaaaggaacg gcagttgaat gcgttgatga aatacgctca agctactatg atggatctga
    86821 agaggttaca accatccaag attcccagtg cgagaaaaaa ataaactaca agaaggtttg
    86881 cagataaaaa tgaaatgtaa aagtaacata tgttgtttcc gccagaacaa aaatcatacg
    86941 tcattccact tatgacgctg atgctggtca tgtatgtata cacgtacttt ccgacgtata
    87001 tgggtatcga cgacgacgaa gaggatgcta caaggtaaac gcgtccattt gtttttctat
    87061 ttttttacgt actgtaagaa acacaaatgc acaagatcac ttcttccgaa gaattccata
    87121 aggaactgaa ggacaactca aaggttgtgg cgtacttcac ggccacatgg tgcggcccat
    87181 gccaggccat caagccacat ctgttgaatc tctcagacga acacacctcc atccgatttt
    87241 tgatgatcga tgtggacgac aaccaagagc tcaccacgga actcggtgtg gaagccatgc
    87301 cgacctttat gttctacaac aatggagttc gttctcagat gttttgtggg gcagataaga
    87361 accggctcat ggcaactgtc atagacatgg accaataaaa aaacaatgtg tatcaacaaa
    87421 tgttaagaca gtatcttgtt ttcccatccc tgtttttggt gtcgtttcat gtctcgtacg
    87481 tcttgttggc ccgagaggtg gagccgtact cgatcctctt aggatttgca ctttccgcca
    87541 tagcgtgcag tgagcagtgt agtacaccaa gtgtcatccg cgaaccctta ttgttgctca
    87601 tcaccggttt cctcgcatgg tgtggtaatg tgttgtacga gtacgcactg gcttttgtga
    87661 cgactccttt tattctcgtc tggatccagg ccgcagctgc gtcgggtctt gtgaactaca
    87721 acgcgtcggg agatatattt tatgccaacc gctgcattct ctgggcatgt atatattcct
    87781 cgtccgtatt cgtgagcacc aacatacttg atcttccctt tcttcgcttc ctcatccctt
    87841 ttggagtaac atccatcgaa accgtttgga tgttgttgtc caaaaacatc gatcgaagct
    87901 actcattttc gttccatggg aaaatacagt acgttactct caaatgttgt gtatttttgt
    87961 tgcttcctct cgtaatagaa aagtctaaaa gttccgctcc atggatcaac gaatgaaaaa
    88021 atagtttgag gttgtaaaca caacaaagaa tgtcgagctc tttggggttc cgcaactctc
    88081 agcgtccaat ggtctcgtct cttcctacca ccagaaccga aaacgtgaaa gtgaccgttt
    88141 caaagacggt cgaacaagac gagtgcgagg acgactactc gttctttacc aaagtgggta
    88201 tcaagttgct tcctatcttg ctcgtgtggg gactcttgac ctcgtttttc attcccccag
    88261 gatgggctcc ggaaagcaaa tactctacca tggtgggccc tgccattctc cagctgattc
    88321 cgtttgtcct cgcttacgtg gcgggtgaac tcatgtacga aggacgcggc ggatgcctcg
    88381 ccacgttcat agttctcgct tcgtcgcttg gtctcacggc attccgctta gaagaggccg
    88441 gttctggtgc ggtcgtgtct gccgtgacga cccatcccat gatcttcaac gccctctatg
    88501 ttgcccccct catcgtcgca ggatacgggt tgatcgccga aaagctgtgg aagccctacg
    88561 tgctcgaacc tctctcgacc actgcgaacc gcacgtacgc cctcgagatc gcagattcca
    88621 tcgtctacgt tggactcgtc cttggactca cgctcgcggc cttcgaatcc attcctcacg
    88681 cgtccgactg gttcggtcag gcattgggcg acgccgccaa gacgcttacg gacgcatggc
    88741 cccctctggg ccatctggtc atcgaattgg gcaagctgct cttcctgaac aacgcgatca
    88801 acatgggggt gctcgtacct ttgggcatgg cagaccttgc cagcaaggga aagagtctct
    88861 ggttcatgct cgagacgaac ccgggtccag gtgcgggcgt cttgtttgcc ttcctcctca
    88921 ccgcgggaca gttcgacccc tctctcactt gtgggaaact cattcgccgc actgttcctc
    88981 ttgcactgat catccacctc ttcggaggca ttcacgaggt gtactttctg tacgtgctga
    89041 tgcgtccccg tttcattctc gctctcatcg tcggcggatt cgtcggaaca tgcattttcg
    89101 tgtggggaga cgctggttac acggctcctc cgagccctgg ttcgctgatg gcgatggcag
    89161 acgtgactcc ttccggagac gccgcggctg ttgttttcgg cattctcctt gctgccctcg
    89221 cttcgtttgc gacatcgttg cttctgctgc ggcccaaagt gaacttgtgc atcgaacagg
    89281 tgtacaatca atgttcgaag attttggaca gaaagtgaac tgaccgagcg agaattttat
    89341 tcttgggtaa aggaataaca aaacaacatg tccagcagcc ttggagatcg taatggtcag
    89401 agacctccca caatgtcgcg tgctatcaac atcgatgtgg aagccccgtc ggcctcgccg
    89461 acacttcccc tgtcgattcc tcgcaacgga ttcctccccg tgttcctcgt gtcgtccctg
    89521 ttcgctgtcg ccatgagcct gttctgcttc tacggcatca cggacgctga ttactcggct
    89581 gccgacacac gcggtcttgt gattgcttcc tccgtgattg ggacgctttt ggtgctcatg
    89641 gccaagaccc ccgccgtcct ttacaacatc gttctcttta cccatcttgg tctggagatt
    89701 tacgtcatcg agcgtgcttt tgtctatggt cttgccgacg atgcggacac caccgagatg
    89761 gtgctttccc tcacgggtgc tggtgtcatt attgcccacc ttcttccgtt cttcgtgtac
    89821 gatggtgcaa tggttctcgt cctgctcgcc gcggtcggcg tcgtcgtcaa tacgctctcg
    89881 atcctgatga cctctgccgc catgggtgcc aatctgctcc tgccggtcgg cttgacgtcc
    89941 gtcacgctgc tcgcaaccac ccagcacctc gtaggcatga tggaatgccc gtgctccctg
    90001 ctaacgctct accgtacgaa aggcatgctc gcctaaaccg gcagtgcaac cacagttcgt
    90061 cacgaaacga ccaacaagca taaagtagaa agaacaacat ttctacttcg aacaatgcac
    90121 gcttcattat gtttgcgagt atctcgaaca tcctaatctg acttccggtt tttttttaat
    90181 cgactctaaa atgtcgtgtg ttgtgaatcc tcaaaatcgt tctttcgtgc tgcctcgaca
    90241 ggaaaaacaa aacaaggaag aatgaaggtc agcgaaggtt ctttgggaaa cgaaatggac
    90301 acgaagcttt tcgaagcatc ctacgtcctt tctttttttg gtgtctatat tcaaaatgag
    90361 tgcgttgtta ttgtacggcc tgcctatact cgcacggttt agtatcgctg acacgttcga
    90421 cgtaggttcc attttcctgt cgctgctccc actgtttgtt gtattcccca cgctcaagtt
    90481 tcaggcgtgg ttctcggacg aacgacgcga gcacgtggct cgacacgcgg tatacgcgtt
    90541 cgcgttcacg gtctccgcga tcaccagtgt gcgttgggac gtcatctacg acaacaggca
    90601 agactcttgg gcacaaacac tggtcgcata tctcggaatc ggaagcatca ccctttggtg
    90661 gttttgcctc tcgcacatgg cggaaaatcg acttgacgaa accgttcgaa cacatcaagg
    90721 agacgttgcg gtattaccgc tcacactctt tgcgatcgct acgtttgcct ttgatgttcc
    90781 gaacgaagca tttcgtttct ctcgctctgt catctttttc gtacctgttg ttgttgcatg
    90841 ggccacactg catttcatcg cgttcacaaa ctttgcatgt cgtcaagtga cgacgtacaa
    90901 tgaaagcaac ttcgacaccc tcgcacattc ggcgttgatc attgcgtcta ctcttcttac
    90961 catgattgaa ctgaactcgt cgagcttctt gtttcagttt cttcccattg tggcagccat
    91021 tctttgtcag gtgtcgtatt tggaacatcc tctccccccc gtctccttcc gtgtgagacg
    91081 caggattatc cctcccctgt tcgccattct tctcgcgttc ccggcggcct ggttgtggaa
    91141 tctcaaagga gaagaagaca cattttggtt gttgttcgga atgctctctg tcgttcatgt
    91201 gttgggcgtt acatgcgtac cacaactcgc cggcgatcgt tgggtcgtgc cggcaacact
    91261 ttattcagca ttgctgtctt tttcctatgt gtcacttaca ccgagtttct tcgacattgt
    91321 ggctctcaca tgtctcttct atgtgtcgtt cagtctactt caatgggtga cgccttcaca
    91381 caaacgagcc ttttgggagt gagagtgtgt gtcagtatca gatgtactat gacataccat
    91441 accgcgatgt ggtatctcgc gggcttgatt tcctttttgc tgggctgctt atgtttcacc
    91501 tacgatgcga tccgagcgaa aaatcccgct ctcatcacag gctcgattct ctttgatctc
    91561 ggatgtgtcc tctttttttt cgacctgtac aacccttcag aatttttgtc acaaacaaca
    91621 tagtaaatga aaacagtcgt cgtttgtgtg atagtgtgct ttgtcgtgat atttgtcgcg
    91681 aacaacttga ctgagttgaa cagactcccg atcggtacac acgatcgagt cgtcattgtc
    91741 ggaaacggtc cctcggtcgg atctcacgat tggggaaagc tcatcgacag tttcgacgtc
    91801 gtcatacgtt tcaacgcagc acccatcatt ccttcgaaga cgggaacgaa aacgacgata
    91861 catgtgatca ctgggggtag tttgaatgac ttcaaggagg gggctacacc ggtcattgcc
    91921 tacaaccatc cacttcaacg gttgttgaga cctaaaatgt gtgtgcgatg tatgccgttg
    91981 ttttcgaaca acgatgtgca tgtgaacccc acctctggtt tgttgacgat acttcatgtt
    92041 cttaagtatc atccaaacaa tcaagtgttc attgttgggt tcgatggaat gcaaacaaag
    92101 gacttttcaa aagaacacta tttcgagtcc aacaatgcca gccgaacctg gacagatcga
    92161 ctacttactc cgataggaat gaaccatcac tctaacgagt ctaccacgtt tcaaaaactg
    92221 cttgcctctc atcccaacct ccaggaactg gcttctctca aaggacagcc tggagagcgt
    92281 ccagatcatc cttccacgcc tgcgtgggtg tggtcgcctt gattcgttcc agaatctccc
    92341 gcttctttgc ttcttctgcc ttgagctttt ccacacgctc cttgttaaag gctttgttcg
    92401 gcatgtcgag aaggtagtcg tacgatccct tggagtcgga ctggatgttc aacgcttgaa
    92461 tcgccgcgat gcattcggcg tcaccgtcgt accaacgtgt gtcgaacttg gtgtcgagcc
    92521 acgcctgaat gtaagcgacc ttgttggaga tgacgtgcag gtcccacgtg catacctcct
    92581 cctggtgggc caaacgcttc ttgtaaacct ccaagcgtgt gacagcatga tccttgagaa
    92641 tctcgtgagg agaaaggtac tttttgatct tgccatgagg acccaggaga tgcatgttgt
    92701 tgagtgagat cttcttctcg agtcccaact ccttcagagg gtccgtcaac ggcttgcacg
    92761 gtttgacgac ccaatgaacg acagtgtcgg tgtaattgtc tcccttggac accgtgtgac
    92821 cagcttcgag ccaatcctcc ttgtacgctt cggtctcccg catgggaggc acatcgtgca
    92881 catgaatgca atcgcccttc acctccacga gtcctcggac gaaaaaggtg agaggatcgt
    92941 cagggaccac gacgacgtcc ccctgaaatc cacgaaagta agggacgagc ggtgtcatct
    93001 ctcggtcctc caaaaacttg agagtgcaat ccagaacgtc cttgggattg tattgcggta
    93061 gatccgtcga ccacccggtg gcgataccgt gagtgccaaa gcagagagcg gtgcaaatga
    93121 ccggagagta cgattcgggc tccacttcga tgccttcgtc ctccacgtag gtcaacacca
    93181 cgtcgtccgc gggaggaaag agaagcttgt gaagcgggtc gttcaggcac gtcttgggat
    93241 acgcggcaga agcggccgtg tgcttgtgac gaatcccgaa ctgaccattt ggaaccagta
    93301 gattcagatt gcccgtgccc gcatagtttg cagccatccc gatgatggtc tcttccatgg
    93361 cagtaccacg atgatgatag ttcgtgcgtg atgcgatctt gcctgcagca ttcgccacgc
    93421 tcagttcggt cttttgtggc atgtcgcgaa agccaaaaaa cactttgcga tgagcctcct
    93481 tgaacccgtc attcacgttg ggaatcgccc gaacgagaga cgccatggcg aattgaggaa
    93541 gcaactcttg agtgacaaag gtcgtcaaga acgtttcctc gtcctggtac ggtacgtgtg
    93601 catccgggtg gttgtcgtcc gaaagcagaa aggcctttcg atcgtcggaa cgcttcttgt
    93661 tgaagaagag gtcaagagtc tcactgcact ccttgcccga gtgacgcatg acgatggtat
    93721 tcattttcag atcacgaaag tattccttgg cctgttcccc cgaggatgtg ccgagacctt
    93781 tgaagtactt tgcggttcca atggagaggt cgttcgccat acgatcttcc ttccacgttt
    93841 cgtactctcc ttgcgagtag aacccaatgt ccttcttcgt tttaggcagt gagacacgta
    93901 tgagggaggt cgcaaaccgg cagaggaagt caggtttgtg agcaagaagc gatggagcga
    93961 cagaatccac caagttgaac agcagacccg caatgtggct tccatcgaca tcttgatcac
    94021 tgagtaccat gagacgttgg tagggcagct ttttgatggt atccgggtcg tgtttcattc
    94081 ccagctgaag tcccaggatc ttcaagagtt ccatcgccac cttgttgtcc gagataacct
    94141 tcatggagac atctcgaaca ttgaggaact tgccgcgaat gggatagatt ccatagagct
    94201 ttcgctcctt gagttctaga gcggcgatcc ccgacacggc aaagctcttt gcagaatctc
    94261 cttcggtgat gatgagggtg gaacctggct tgtacaagaa ggaggcagca tcgtactttg
    94321 cgactgtagg gtgccgggcc gtggtcgttt tcgtcgcttt ttgagcatcc atgtcgctct
    94381 tctctcgtgc tgcgagaatt gccttttcga cgagcgaggt cttgccgacc ttgtccacaa
    94441 actcttccga cggggaccac ttccaaccgt agtccttcac cttcgtctcc agcttgtctt
    94501 ttgtttgcga agagaacttt ggattgtcga tcagagccgt caccacaatg atggcatggt
    94561 gcttcagaaa ggttggggtg caacgaatgt cgtcgttgtt ggttccgcgt tttccttttg
    94621 ccttggtcac cacaaggtcg ccgatcttgt ccatcacaaa ggacgccagt gtgccttccg
    94681 aacaaggggt cgagttgaca aatccgagag taaggcccgg gcagggtggc atctccacct
    94741 cgtcaccacg gctggcgaca caaatacgga aaacctccac accgtcctct aggatcgtct
    94801 cgttggcata gggtgccacg ccaccgagtg ccttgcaaag cttctcgggt gttgtcgttt
    94861 tcacctcttt gtcattgtat ttgaccttga cgtgaggcgg tgcacagagc gacgcgtaca
    94921 tggcatacgt cttgcagact tccatgaaaa aggacggagt tgatggatgt cccagcttcg
    94981 caaagtctgg tttccattcg atataggtct cgttcccctt caccttcaca tctttcacct
    95041 tgggaactcc gatctcagac atgttgttct tgcagaccag ctcgaacgtt ttttgttgtg
    95101 cagcatttgc gaccttgatc ttgaagcatt cgccgaaaat gttacaacct ttgctgccaa
    95161 agccattcat tccggcggtg aacttggcgt ctttcttgcc tccgttctcc ttcttgtcga
    95221 aattggagcc cgtctgcatg ttgcaaaaag caagttcggg tttgtacttt ccagtcgcat
    95281 cgtcgagtac gatcggaagg gtacttccat cgttcgtcgt gatgagcgtg catccatcct
    95341 tgcattgaaa cttaatgtag gtctgtgtgt tgccacgaaa gcagttgtcc agagggttcg
    95401 tgaacaactc ccccatgagc gtgagcaatg ccttggaggt ctccacattc ttccacgaca
    95461 ccttcccatc ctcggagaga agtgggatgg catgttccga tgggagcatc gatccgagca
    95521 tgacttcacc acgttgcagc aaccaatcac gagggttcaa cgacacgatg tcctgctcgg
    95581 catcacgcat gggaacgtcc tccgagaagg atccggacac cttttgcttc ttcgacgaca
    95641 ttggggggaa tcacgagagt ttgggttttg ggaataaact gacacacgcg atgtcgcgta
    95701 aaaaaaacag gaacaggttt ttcggggagg ggggaaacca ggtggttaca tacgcaactg
    95761 ggagtaccca aaatggtccg gtggaatcga tggaagccga acgaggaaga tacctttctc
    95821 ctgcaacact cctttcgcga gagtcacctc ccggacatca cggaacgttc ctctctcgcc
    95881 atgtggtgta acacggacat gaggagaatc caggtctggt ttcaaaaccg tcgtcagcgg
    95941 atcaatgaag acgtgaagga agccggggct gggaatggga cgttgccagc gtctcccacc
    96001 atcgcacctc ccgccaacac agtccccatg gaacacaagc cggttacgtt gacagaaatt
    96061 gccatattct gtcttgcgac ccaaaagatc tttcccgcat cgaatatggc agacgtggct
    96121 cgcaacgccg acacatttct acgccacaat tttcagagag agcagatcct ccgtgctctg
    96181 atggaaatgg cgatcaagaa agacgtcatg cgtctcacgg acccttccat atcgatggat
    96241 gaaaagtatg cgatcgcaga gtttgcattc tacggatctg tgcagacggc tcttagtgat
    96301 tgaacggacg gaaccgcttt tcttcataat cgggtggagg cacaaacatg tactcgatga
    96361 gtacggggag agaagaggga tcacggggtg ggggaggggt cggcgttttg ggtgtcggcg
    96421 ttttgggggt cggcgtttgg ggtgtcggcg tttggggtgt cggctttggt tgaggagtat
    96481 catgttgttc tttcggggca aacgcgaatt gagaaaagaa gtcgtccatt gtcgctgtgg
    96541 tggttcggac tacaaatatg atgcacaaaa aaaatcagac gtgactgtac tcatacaatg
    96601 cctctgtgag gttcaagaaa cttgtagact cgttcaccat gcgtgagatc tcgtcataaa
    96661 agtaactcac aatgtactcc accatttttt agagaaacag aaaagaaacg ttacgtacta
    96721 aacgacacag tctttcagaa cgtgcaaatg ttccgacagt tgttggcacg tgactgtgat
    96781 gcgtttcttc tcctccggag ctgcgtattc gtacaacgtt tttagcgtct ccaacgcttc
    96841 ttgcaaaaca cgaactgctt ccacatagtc aggctccatc gttaactcat tcgtctacga
    96901 aaaaactcag gccgtacgaa actgacaaca ccagaaaaaa caacatcgaa tacttgggtc
    96961 cgaacgtgtc gtggacgacg gtgagcaaga atggaaagag gatgaacgga aggtacgcct
    97021 ccatcatctc gggcatggga taccgtggag gaaagggcat ggttcacttt tggggcaacg
    97081 cgaattctgt gacgagttgc gtgtcagata cgcgatcacc caacccaaaa agaaatccac
    97141 cccaaactca aagcacacac atgaaggtca tcaagcgtga cggacgtgag gaggccgtgt
    97201 ctctcgacaa gatcaccgct cgcatcacac agctatgcaa cggccttgat caagtggatc
    97261 ccgtgaagat tgccatcagc gttgtccaag gcgtttacga cggtgtgcgg acgtcacagc
    97321 tcgacgagct tgcggtgcaa actgcaaccg ctctctctgg tcatcatcca cactactcga
    97381 agctcgctgc tcgcatcgcg atcagcaacc ttcacaaggt tacggcaccc acaatcttgg
    97441 caatcaagca cgtgttgccg gaacacatcg tgagcattgt ggaagcaaat gaagaactca
    97501 tcaatgaaca gttcatctgg gagaacgact tcaagttcga catctttgga tggaaaactc
    97561 tggagcgttc gtaccttgtc aaacgttccg gtgagattgt ggaacgtcct caagttctct
    97621 acatgcgtgt cgctctctgt ctctatcacg atgacttaga caatgcattc aagatgtatc
    97681 atgaactctc gaactggaag tacaccatgg caacaccaac acttttcaac gccggcacgg
    97741 atcaaccctg cctcgcgtcg tgtttcttga tgactatgga agaggacagc atcaagggca
    97801 tatacaagac gctcagcaaa tgtgccgaca tttcaaagtg tgccggcggc attggaatct
    97861 cggtgagcaa cattcgctcc aagggcaccc ccattggaaa gaatggctgc atttcgtccg
    97921 gcttggttcc catgcttcgt gtctacaatg agacagctcg ctacgttgat caaggtggtg
    97981 ggaagcgaaa gggtgctttt gcgatctacc tggaaccatc ccatccagat gtcaagtcgt
    98041 tcttggacct caagaagaac catggagcag aggaactgcg tgctcgagat ctcttctacg
    98101 cattgtggat tcctgacctc tttatgaaac gggtcaagag caatggttct tggtcgctct
    98161 tctgtcccac caaatgtcca gatctcattg atctctacgg tgatgaatac gaggcacggt
    98221 acgaagagta cgaaaagctg ggtatggctt ccgtcacgtt gccggctcaa gaactctggt
    98281 ttgcgattct cgactcgcaa atcgagacgg gcactcctta catgctgtac aaggacgccg
    98341 cgaacaagaa gagcaaccag aaacatttgg gcaccattcg caattcgaat ctttgcacgg
    98401 aaatcatgca gttttgcagc aaggacgaga tcgcggtttg caatcttggg tcgttgtcgc
    98461 tgccggcatt tctgcaaaag gacgaaatgt ccttggcgat gccctcgaag ccgacgtttt
    98521 cgttcgagga actcggaaag gcgacggcca acctcacacg tcacctgaat cgtgtcatcg
    98581 acttgaatct ctatcctcgt gaagaggcag agaagtcgaa cttcaagcac cgtcccgttg
    98641 gaatcggagt ccaaggtctc gcaaacgtgt ttgcgacttt gggactctcg tttgactctc
    98701 cggaagcacg ccagctcaat cgtgacatct ttgagaccat ctatttccac tcggtcaaca
    98761 cttcggtctc tctcgcagcc gaaacggaag cgtttgcgag ttacgacggc tctcccacat
    98821 ctcaaggcct acttcagttc gacctctggg gggtggatcc cgggaacaag cgtcacgact
    98881 ggacggctct caagcaacgt ctgggtgaac acggcattcg caactctctc cttgtggcac
    98941 cgatgccgac ggcgtccacc gctcaaatca tgggaaacaa cgagtgcttc gaaccattca
    99001 cttccaacat gtacgtccgc cgtgtcctgt cgggagaata cattgtgatc aacgaccacc
    99061 tcgtcaaaga tcttgaagcc atcgggcttt ggaccgaaga catacgccag agtatcattg
    99121 ctcacaatgg gtcggtgcaa aacatcgatg ccattcccaa tggcctgaag aagatttaca
    99181 agacggtctg ggagctttcc atgaagacca tcatcgatat ggctgccgat cgcggcccgt
    99241 ttgtgtgcca gtcgcagtcg atgaacctgt tcatgcaaaa ccccaatcac gccaagctca
    99301 cttccatgca cttttacgca tgggagaagg gcctcaagac tggccagtac tatcttcgca
    99361 ccaccgctcc ggcggatccc gtgaaagtca ccgtgcccgt caagacgatg aagcaggtgt
    99421 gcactcgcga cagcgagggc tgtgtctcgt gctcggcgta aaaaaaagag atctgtgatg
    99481 atggtgtcgt ggtaaaaaaa gagacttgtg tccttgaggt ctgtgccaaa ccgatttttt
    99541 ttgtacttcc taccgagtac tttttcgttc ctttctgttc gacacgaacc ctcccacatg
    99601 gctattgatg caaaactctg cttcacccga acatttgtga tacgccttgc aaggtcagtt
    99661 ctacgaaccc accgctgagt gcatactcat caagatcacc actctctatc ttactttcta
    99721 aatatccgat atcttttcca cgctctgaaa attgtttata tatcgcaaat aacttttgtg
    99781 atgttgttac ctcgccatca acattcctct gctctgcttc aatccggacg tcgagtttgc
    99841 cggatgcctt tagtcgttca aaattttgaa tcatgccgaa attcatacgg ttgtcagtca
    99901 acacaagtgt tttcaattgg ggtaggttat cactcacaat cattgtgtac aaccggccac
    99961 cagcaacatc atctatttca ttattgctca agtttaacac tttaagattt ggaagggatt
   100021 tcgacagttc actgagcgta ttgacttcgt gctgagtaat tttagtgtta ctcaatctca
   100081 gctcttctaa cccaagtagc aagtcttgtt tggcatctaa cgcctccagg attgcttcgg
   100141 ccatcttctc cttttcctct gtcgacagct gctcatccac accttgtgga cttggcctgg
   100201 tagttggagc cattaaaacc aattttttcg tttccaatgt gatgcctctt attgctttct
   100261 ccatatcgtt aagtggcctg agatccattt tgggtttaat gggctcggaa ggcatggaag
   100321 ccatttgggc tgtgaaagcc gttgcagccc cagtggagcg atagtttctt ccacggaact
   100381 tcaacccacg gtagttgtag aagatttctg tgagaggctg gaacatgttt acttattgca
   100441 acaatttttt atcgcattgt ttttaatcgt ttcacttcct ttttagtggg agaccgagga
   100501 cgcttttttg cgggggactt cttcttacgt cttcctgggg acaggctgcg acgtggtcta
   100561 cgccctggcg acgcattctc tcttcctctc ctcggagaag tgtcccttgg ttgtggaccg
   100621 taattaacat tcgaaccaaa cagtatgtcg agaatgggat cgcgaaacgt gagatcttcg
   100681 tcttcgtcgg tccacgttgg catttgttta ttctgttctt tttttttatt catctgccat
   100741 cttcggagcc aagaagaatt gaacttggcc accgtgcacc acctcgtact tgaccaccaa
   100801 cggaaggtcc gcactcatct tgaaggaaac agacgacgac aggaccgaag cacgtgtgaa
   100861 catgttcaag taacgcaagg aatacttggc agtcacagta ccctcgctgc gaatggcaat
   100921 gtcttccgtg ccggagcgaa gcacgacacg acccttcgaa acagccccgt ctacagaaaa
   100981 cgtcacccct gacttgctgt cggtggaaat cgtcaaaacg tcgtccagtt ctttgaggtc
   101041 cttgcaaatc tttgtgagta acgatgatga catctgaact tcggcgggga actccgtgtc
   101101 tggcacctga agcatttccg aatcgatgtt catcagcttc agctcaaagt ccgaaacacg
   101161 gtttccatcg ggtgactcga acatgaaggt gagcacgtcg tcattggatt gctgcagtgt
   101221 cacaatgtca tcgtttccac aacatttgag aagctttgcg agagcggtca gagacatgcc
   101281 aatcgttgtc ggatggtcgc accggaagtg cgaaaatgcg gtttggggta gttcaatgga
   101341 gagcaagcaa acgtgagatg agtccattgc ctgcatgctc aatccattgt gagaaaaatc
   101401 aaagtttgct tctttgacaa tgtcctgtac ggagtcgacg agggctttga ggaaggcacc
   101461 gttcgcggcg aagcgtgctt cgatcatcgt atgggtcttt ggggaactct ggaacgcgag
   101521 accaatttga tgtcggcaag atcgttggtt tgggcacgcg gtcgtttctt tgcaagagcc
   101581 agcaaacacg cgagcaaaag gacgccacca agaactaaca caacgataag gaacgttgaa
   101641 gattgatcgg gaggtggcgg gggtggggac acactcaaaa ccggagtgac ctcctcgacg
   101701 accatgttga gagtttgaga tgctatcgtc gcgttcgcca acgttgtgga catgtggtgt
   101761 tccaacaaga gagcctcagc cacagtagaa actgcaatgc gagtaataac acgaacagaa
   101821 gctgacgtga caatgagtgt gacggaggaa gttgggacat tgtacacgct ggataatttt
   101881 tgaataaatg cggtttgatt gaatgtttcg acagacccag cgacaatgag ttcgacttgt
   101941 acgatctctg gcagaggcga gggtggcaga ggcgagggtg gcggcggaga tggcgagggc
   102001 ggtggtggcg atgtcggaag aggggggggc gagggtgacg gaggtgacgc cagggaaggg
   102061 gggaggggcg acacgatcac cgaggtttgt ggtattctag gatagggagg tggacgctgc
   102121 ggctgtggtg gaagaggagg cgagacgggt ggaagtggtg gaagtgactg acaaatggga
   102181 tgcaggcatg tcgacgtaga gctccgagga cacaacgttt cgtcacaaaa attggcaacc
   102241 ggcacacaca aatccccaca ggaatgagca gttccaaaca gagctaagaa cacaggtagc
   102301 atgattcgtt tgaacgttga cacatcaaaa aaaaaaacag agatcagttt tgtgcttctg
   102361 aaactcgttc gccacaagaa tgagtacgtc caagattggc gtgtttcgtg cgatcgtcaa
   102421 cggagtagaa cagcgtggag atgacggatt cctctatgtg aaaggagaga gttgtgctta
   102481 catgaaactt ggagaactcg aaaacatgga cttcaaagcg gcattgacgg agatcatatc
   102541 caacgacgac ggagaacact tttttgttgc gacggaaacg tccggacaag tcgacatcat
   102601 ggcgtacaag aaggaacgtg tgtacgagaa cgtgaagcaa gacgagttga gcaaacttca
   102661 gcgtatgtcg gcagcgtaaa ggacatcaac gcttgtacta cccacggtgc ctctgtattt
   102721 gtccaaaaga gaatcgtttg gattctgagg gttaatatta caaaactcgg atgtgtttgt
   102781 tccgaatttg gtgacatgaa caacatgttt ccatgccttc caccagttgt ccgtgttcca
   102841 ctcgcttccg gagaatatta tgtaaaaggg accaattcct gacttgtgca agtccgcatc
   102901 tccgattccc caatgtctcc aattgtcatc gatcgtggac gctcctattt gatgtccaca
   102961 ctttcgagaa cccatgtaca ttccacacaa cttatatctt tgcttgtgga attgaatccg
   103021 tcggtggaca ggaaactttg tatgatctcc atcttgatat ctcaatacca gaagatgggg
   103081 gtcgtccttg ttttttggga gcgtcacagt gcatggattt cccttgcggt ctttcacaac
   103141 gggttccatg gctttcatga tgccggaatt ctccttgtac cgaatcatgg ggatgccgaa
   103201 tttcgcacaa agcgtcgtga actcgctgaa gccatttctg ccgtccatct cgggaggttg
   103261 actaatgtca tctccaatgc tgtatttgct ccacagcatg ttcctcagtt gttgggcttt
   103321 gttgcggtcg gacaggcact ccttgcaaag gtcccgcatc tcgggtggaa tctttgaacg
   103381 aatgatagat gcgatcgtgt cgtttgcaaa actcgtccaa cacatggcgg cgaaccaaca
   103441 gataccagaa ttcttgtaga actgaggaat acccaatctg tgctgagttt tcacgggcac
   103501 cagaagttga cgcgaaagag gatcgtcttt cggcacgaag acggcttcca catctctgtg
   103561 gttgacacac ccggacccat cttgaaatcc ataccgtttt aagagctctc gaagactcga
   103621 cgagccatcg tacagacgca agaaacgatc gggtaaacct tgacactcga ctttgtacca
   103681 tgcatctctg tagactccgt gatcgtcgat cgggctcgac gtgttcgttt tgaccacgaa
   103741 taacctcaac gttgatccag gacatgtttt gaaacgtatt tcatttaatc gtgcatcttt
   103801 gggagccaat ggtaaacgat ccgtagatgc attgaatgtt agaatcttca tgctctttac
   103861 tacgccttac aaattttgtg tcgacctttt acgtcttgtt ttccttcgtg aatctcccag
   103921 ggtataccac actgcaaact ccgccaatgt gaacccgtat tgaggaaaca gtaaatccgg
   103981 tgtgagttcg ggagctgctc tcgcaagttg gaatatctga cgtcgttctc gaatggatag
   104041 ctggttgatg acacaggata agatcgtgta gcgttcccat atgggatatg tgacgagatc
   104101 tgagttcatt ggattgataa atgtaaactc ttttagagaa ggtctgggaa cggtcatcag
   104161 tatagtgatg atgacataat gcatgcaact gcaaaaaaat gaaaacattc aaaatagtgg
   104221 acgaacgtca tacactggca tccgcgttgc gacccaactt agaaagcctt tgtggggatg
   104281 aagagtttgt gagctgcacg ctgaagcatc caatggacac tcacatcgag atcatagtac
   104341 ctcaggagca acttcttcgc acagcgttgc ttctgataaa ggatcagata cgtcaagcac
   104401 gtcgtcaatg taagatgacc gtatgcaaaa tatcaacaga ctctgcaaca ccggcatgaa
   104461 gtaaggacga aacctgtcca cacccatatg tcctcgtgca cgcaacacgt ccaacaactc
   104521 gtttgttgtc caccacttga cctggtcttt ttcgaggtag tctttcataa cctttgcatc
   104581 ttgaatgtag ttccaaacat tgtctcgtac tacatgtaca cattcgtata ctttgttttt
   104641 agtgttgcga tccagtttag atcgtatttg atcccaatgt aacaagctgg acgcttcgtc
   104701 cccccagaac gtggcatata tgtattctgg tttatcctcg tcgatggtcc atgggtgccg
   104761 aagaatgcag ggtgcgttgg cggtgacacg acgaaccatt acctttttgg tggggtttgg
   104821 ttcgtcagac ggcgtcacat ccagaatgtc tcccacttcc tgttcatcca aaaaggtcgg
   104881 acggcggtac ttccactcct gaatgatacg atcaatattt tccacgtcgc tgcgtttgac
   104941 ctgaaacgag ttggggatcg cggccgtgtt ctcgtcccat ggaacctgca tcaagtaggt
   105001 gcaatgatac cgttccgaat accgttcatt gctgatcttc aatacgattc gtgatgcgta
   105061 ctcttttttg ccaatcatgt ttttggcatt ctgaagggca tccaccactc ccatactttc
   105121 ctctgtaaac tctcggactg cagtttcttg catcgtttcc aattctttgc gagatccctc
   105181 gaatccgctc catcgacagc ttcccttcca tgctggcatc catcgttctc gtcccaacag
   105241 aaaccggacc acaccagtgt catcgacact gaacggaact attccagctc ctaatccatg
   105301 tcgttcgata tccgcttcct caaaggaatc aattttcaaa tccatgatct gttacttagt
   105361 tactacagga gtaaaatgta tttcattttt gaactgaatc cttcaggatc tgcaggtacg
   105421 tcaaagacga aaagatgatt atttgcattg ctaaaagggg ccggcctatg cgtttttcgg
   105481 gcatgccgag cgaattcttt ctcaagtaac tgagcagaca aacgagcatg gttccataca
   105541 acaatacaaa tgttttgatc tctttcggtg ctttcacttt caaatggaca agtgcaacga
   105601 tgctagagta tactacccag ccacctacga tgacattgat gtcaggctcg tcgatttcgt
   105661 agtagaacct ctccgagttc atttacaaac tcagcatcaa aaaaaaaact gtgtttttag
   105721 ttttcgtcgg gcattcggtt gggaatcctc tgaagcgacg cagacatgca aatgagcttc
   105781 aatgcgattg gtgcataaaa ctttacgatc acccacgttg ccgtccacga caacttgtga
   105841 cgacgcttca agcgttttgc aacttctctc atgaattctt caatgacttc accataaggt
   105901 gtgaacttga agatgtagtc ggtacacatg agttctcgag ccacctgatc cacaggcatc
   105961 gaacattctc cactcacgaa cattttggtg agccggctgt catcccgtgg aaccatgttg
   106021 tagtgacgtt gccagctctg caagagttcg agacgttccc cttcattcgc catttggtcg
   106081 tttggttgac gacaataaaa tatacgaatc tgatcaaacg atgtggatac cttcgaaccc
   106141 accatgtcaa aatgtgagac gagctctcgc cactcttcga cagaaatggg accagcactc
   106201 accggtggca cctttgtatt tgggagacga agtcgaggag aatgttaccg ttgcacagtt
   106261 ttgtgtgagc tttctactca ttcagcgttc gcgtcggggt gggacgtctc tgattcatga
   106321 gaaggaggag gatgaagacg aaccggactt acacgatgac gacgatgagg agacgaacga
   106381 tacgatggag gagaggtcgg aggggacgcc tccgaaattg agacggcaac cttctcgcgt
   106441 agcacgctga tgtgaggctt cacaaccaca agaaaatctt tgatttctac tgttatcaaa
   106501 cgtatttggg atgccaatgc agcatcgtct ctgtacgttt gtgtgagatt cgtcagacct
   106561 tttgttgcat tttccaacgc gtccacaaga cgtacgctgt gcatcgcgat cgtgtgaact
   106621 ttcagcttga gtcctagttc ctgctgcgag tccatgagtt gtgtagattc ttccaataag
   106681 gaagaggcgt gcgtgatacc cgcacgcacc gtttgccgaa ctcgttctat gttttgtgtt
   106741 cggcgttctc cataccatgt tcggtaaatg gctctgaagg tggtagggct gtaaatgtcg
   106801 aatgtgtcat cattcgtcat caacttgtcg ttgtgcgaaa tcgcggccaa aacattcaag
   106861 ttgttcaacg ttcgttccgc atctgcattc attctcttac cttcatcaca atttattttt
   106921 ttcctatctt ttaccgaagt ttcagtactt ggtcgacgtc gtctcgaaag ccaggtactg
   106981 acgggatcct aagggacacc ctgatacccc tccgattcgg caagcacctt gttcaggtgc
   107041 gtcagcgtct ccttttgctc gatctggagt tctttcagaa gcttcgtgaa ggtcttgcaa
   107101 gtgtcgagac gttgctgcat gtggtggacg ctttcgacct cactcttgcc gtcttggtgc
   107161 atgagcctgg cgatctcgcg gaaaacgtag agccggtcgc gaaacgcgtc actcacttgc
   107221 cgattgctgg tccgccaagc aatgtccttg gcctccaatg gacgaaggtc acacaaatag
   107281 tagttccaaa gatcggcgat ggagttcttg tgcgacgcga acggacgaat gaccacctgt
   107341 ccgtccgcga cggcgtcctc ttgacgagcc cgcttcttgc ccgcagggga aggtgccgac
   107401 agtatcttgc tgcgaatgga ctcttccgct gcctcaaaac tctgtcgcat gatgtcgcaa
   107461 tccgccgtgt ctcgcatgtg ggaaagtgcg tcggcaaaca ctttcgcttt ggatggatcg
   107521 aagctcagca acttgagggc gatgctgctc gcggccgcgg cactcgaact gagtgcggaa
   107581 gaacgaggca tcgtatccgt gcaggcggcg gaagcgatca ctgaaggcgg cggtagagac
   107641 ggcgttagag acggcggtgg cggtagagac ggaggcgtcg tcgacggcgg cgacaacccg
   107701 tagtgctgca atgtgcgatg gaactcgctc tgcatcgcaa gagtgttgtc cttcactgcc
   107761 ttcaacgtcg cttccatttg aggagccatt gtgtctttga ccgcttttgc gatcctgctg
   107821 gaacggggcg tgtgcttcat ggttatatcg ttttccatgg cagccacttt cccggcgaac
   107881 tccaagaagg acggatgctc cacgaaaggg agtccgtcaa tctgcagctg agcaaagacg
   107941 ggagaacgag caaacaatcg gtagaggggt atgccattga aagcacccgt ctcgtccttg
   108001 gccctcgcgg ctgcacaagc gatggtcaca cggaacgtgt tgtacaagaa ttcgacgaga
   108061 gaacgagcgg aacgcagctt gtgatccttc cgagctcggg gtcggtcttt ggcaggaagc
   108121 gtctcgatcg cctcgtgcat tcgtactaga tccaacttca tacgctgaag attgggaagc
   108181 atgagatcga taatgcgatc taccaaatgc acgtacataa ccatggcatt caagtgtacc
   108241 gccagtgctt gggggtccgc ccaagagtag ccagcacggt tgagttgcca cgagatagga
   108301 acgatgacgt tgtagtgctt ttcccgttgc cccagctgat agttgcacgc tcgttctgcg
   108361 tcgcggtcgt ctactccggc tttggtagct tccacttgcg actggtgacg acccaagtgg
   108421 gtggcggcgt cgtttgtttc gcactccaca cccgactccg agaacagctt cttcacggag
   108481 tccagcagtg aattgtcgga gacggggttt gtgttcccat tgtcacacat catggaacgg
   108541 agcacgatga agtggtgcca cgacttggga tcgtccagcg agggcatcgc ctctttgagc
   108601 acgaggaacc gatagaacaa actcagaccc aaatagaata tagtgcaaaa gaaaggattg
   108661 aagtgaggaa gacacgccgt gtacttgggg gcagtggact ccttgtctcc cttcaccttg
   108721 atgttcttca tcacgagccc tttgatggag catttgtcgc tcaacatgtc cttggggtac
   108781 tcggtgaagt ataggtgcga caacaaaaga cccctccagt tcattccgcg attcgccatg
   108841 gccagcatgc cgcggatcgc aagaagcgtt tgcagcccct gcaagggatt gccgaacgaa
   108901 gtggcagcga gcacgaggtc tgccattctc tcctgctgct gaaaggtcaa gagcaggtcg
   108961 ctccgttggt ctgcctccgt gcagttctca tacttcctct ccttctcggc gtccttgact
   109021 tgccgactca tgcccttcat gcctggaaga agacctacaa agccaggttc caatgtgatt
   109081 tgcttgccac gttccagctg cacgttcatg tggtgccata cccatttggt cgcctgatcc
   109141 cacgtctcga aagagaccgt cctcttgtcc ttggcggtga cgaccacagg cgtctggtga
   109201 atggattgtt cacccaacca tgtgagatag tcgatggcca catcacacac cacaccacgc
   109261 tccttaagca cctcaccgtc cttcaggtcg cggacgaaca ccattgcctc ttccactgta
   109321 cgacctgtgg tttggcacca tgcctgagaa agggtgttgg tcagttgagt gccgcggtga
   109381 accgcatcgg aaaaatgttg cagcgggtgc ggtgcacaca aggttgcgac gagcggaagg
   109441 cgtcgagcga gcagcgtgtc tcaccgaaaa atacgctcgt gtgttctcgt atcggtcgac
   109501 ggtcttcttg gtcttgccag aggggtcgca cgccatggag aggagagcct cagcccgctt
   109561 ggcttttttg gtgccgcggt tacagttgca gcgtgggggc ctcaggaagt gacgctcggg
   109621 aagtgctcga gtttttcggg ggggggaggg gggggggcta ccccctcctt gacggtgctg
   109681 aggaacctct aacggttcgt acaactcaca cttttgggta aaatacttta tgatagtaac
   109741 gtttctcgcc acctaaaaac caaaagctcg aacaaaaaca aaagcgaaca aaaactagga
   109801 caaacccaaa ccagaagaat gtacgacgtc cctgaaggtg tggagttgcc atcgaactgg
   109861 aacgtgctct gcacttacga gagaggaaat ctcatcaaca tctacaacaa caaacgcaag
   109921 ctcgtcgaac tcggtcttga atcccacgac ctgcggtacc tcatcgggaa accacctctc
   109981 aaccagaccg cggaacacgt cccaaagaag aagaaactca tcgactcttt accgtcgctt
   110041 tatgtcaaaa tttctccgac gccgtacaaa cacgtccatc cagttcctct ccccagtgtg
   110101 gacgacaacg ttgctcccgt cgtcaatgcc aaagaacaat ctctcaattt tcgacaagaa
   110161 aaacgagagc aagaacagat gcagtacgac accctatggt ggaaacgtcc tggtcgtcct
   110221 catggcctgc tactgcatcc gaaatcgacg aagaactcgc ccactccctt gctgatgctc
   110281 gacgtaccgt cgtctctttt gactgtgatg gaacctaaga tcaacgagct caaacgggaa
   110341 ggtatcatcg aacctctgac gcaggaacaa atgtacagct acgtgagcat gcaaaactct
   110401 ctcgtgaaag gtgtgcgagc ctttcgtgga tggcaagtgc agctcagcat cacgggtccg
   110461 aactcacacc gtgttggtgt cacatgggaa tcgcaaatgg gggctctcat ggcggccgcg
   110521 gctctcattg atcctcggct gcagagcacc atcagtgcca cctcgtgggt catgaccctt
   110581 gtggaaggcg gcgacaatgc tgcaaaacgt tggatcaacg aagtcggaaa gaacgtcatt
   110641 gaaagtacga tgatgatcaa atcgtcgaat cgcaacggag gacgccgtcc tggtgcatcg
   110701 ctgggaggca tcaacgctcg cgaggaaatg atcgagatgg ggtacgaaca ccctgtgcct
   110761 cgcatgcttc ccttgccgga agaagaaatg gtcatggaag aagaaacggt cgtggaagaa
   110821 aacacgatgc acaaggagat gcttattcaa ctgttagatg acggtctcac tgttcgctcg
   110881 ctactcgaac gtgggttcga cattgacaca ctgtgcagcg tgttaccttt gcgagaggta
   110941 cttccctacg ccccgaaaca catgctcgaa gcatctacca ttccttcctt cctttaccgc
   111001 cagtacatct cgtgaagaac tctaccgtga ggcaacagag ccatctgtag acatgtacgc
   111061 gtggcccacc aaggccaaca gccgagacaa aaaagattag acctgccatg caacagcgaa
   111121 ccagtgcgag ccgacttcgg tatcgagaga cgacgacgtc ccattgttga ccaaacagaa
   111181 atacttgacg ttgtccttct tctgtacggt atcgcgaaaa cacgtataga aatggttgag
   111241 ggacatgacg cctgttaccc aactcgtgtc gcccgcttct tgtgtcatga gctcgagtag
   111301 ctgcgtctcg ttgagacgtg acgtttcggg aatgccgaga atggtgttga tgtgatagat
   111361 gaactcgggt gtgttcttgt ccatgaaggt gtcacgaaac gtgtcgacag aaaaacacga
   111421 aagagtgtaa gccttcacga gaaagttgga tgccagatgt ccacacgtgt ctccgatctg
   111481 gtcgttcgag aagtacttcc acggcagaac gcccaaacga gtcatgtagg acacgaccgt
   111541 cttactcgtg ccttccgaca cgtagctgtc gaagatcatc gcctgatgcg gaagacgcga
   111601 atcccagtcg gaggggaaga tcacactcgc tttcatgtcg agacgacggt ccagcacgta
   111661 ctcgggaacg tggcacgaca actgaaagtt tatcgatttt cccaaattgc cgttctccag
   111721 tcggtactgc caaaacggga tcttgaggca ctgagcgaac atgtagccga gtttcgcgac
   111781 cgagttgccg tgaaagatca cctgtctcgc aagctccatg agtaccgtac cgctaccact
   111841 gtacttctcg ccctggatgg cgatgctggc gatgcagatg ccagggtagt ccacgcctgc
   111901 cacgtcgaca tggaatttgc ctagcacgat gccgccgatc agcacggtgc gagatgcgtc
   111961 cgagaacacg tcgaacggtt cgaaatagga agtgtccaac agtcgctcga tgtgcacttt
   112021 aaactccggg tccgcgaacg tggagctgag cagcgtggag tgcacgtcgg acagcttcgg
   112081 ggtctgcgac acgtagtaag tcgtttggtt cagagctcga aaggcgaacg tacccgtcgg
   112141 aaggcccacc gccgccctca gaaggggtac ggggcccgac atgctcgtgt ggagcaacgc
   112201 acgagcacag atgtgtagaa cgttgctctt cgcgtactga ccgatcatgt gcacggcctt
   112261 ctcctccatg ctcatgatgc tgccgtactc ttcgagaatg tctcctccgt actcgacgcc
   112321 tccgatcgac tttacctcat cgtcgctgtc gtgcgacgga cgccactcga tgcgacgctt
   112381 catttcttca agacgatcca gcacccgacg gagcgacttc gcacgccagg tcacctggat
   112441 gagcgtggcc gccttcttct tggcgagtgt cacttccgcg accaatgcga gcggcggtgc
   112501 gttgggcggc ggtggtgcgt tgggcggcgg cggtgcgtcg ggtggcggag cgtcgagcgg
   112561 cggcagaacg tcggcagcgt cgggcggcgg cggagcgtcg ggcggcggcg gaacgtcgag
   112621 cggctgagga gcgtcgagcg gctgaggagc gagcggaggt aggtcgtcta tcatctgcaa
   112681 cacatcgtcg gcgtccatga agtcccggct tcgcaagaac tctacgagcc gtttgacgga
   112741 cgagaagggc tgctgccgag cgtacattgg tgaaggatag atggccacat tcttggggtt
   112801 catggccatg cggaccctcc atatgccatc ggggagttgg acatgaatag tcggcacgat
   112861 cggcgtgttc gtctcttcgt ggtgctgtaa ccatgccaca aacgcgtccg tactctcgaa
   112921 ggtgagcatg ctttctgcgg gcatgtacag cggcacaccg cagcggcaca ccgcagcgga
   112981 aacccaacag cggtcagcgg tcatcatagg caggatggag caacatgcac aggcgaagag
   113041 gtgaagaaac gcgtaggagg cacgcgttcc aaccaagtgg cgagcgtcgt tgccttcgtg
   113101 accagaaatc agcgagctgg actgtacact tctggtgtcc acgacgacaa gcccgacgtt
   113161 gaagcccgac gaaaacaacg cgacgagaag ctgagaagcc tgcttcacac agcgagaaac
   113221 ttcgttttca cgctactaat tgaatacttc atacttacac atctagttta aagccaggga
   113281 gggagggtcc tgtgtgtggg ggtgtggtca ccaaacggca tttcccaaaa ggaggcgggt
   113341 ttaccgcctc agggaacccc gtcccaaaaa aaagagctta gggaatgatg gacgctgtgt
   113401 ggaaggctcg tctgtcccca aaaggatttt tgggacccag aagtaagaaa agtacaaaca
   113461 agcaagaagt actctgattg agcaacatgt acaggcgaag agacgaagaa acgcgtagga
   113521 gcggtaaaac atttaacaag ccgtatgtaa cggacgtaac cgaaattaca ccatgtttcg
   113581 taacagtaac ggttgtaacg tgttgaccgg accatcctac ttcctacatt ttccgttgca
   113641 ctcctcaact ttggctcaag tttctggacc ttacggttga cccccgccga gtacccggtc
   113701 gcacccgaag acctcaaggt ctgtcccaaa ccgatttttg tacttcctac cgatttttgg
   113761 gttcctaccg actacttact tttctgtaac gactttttgt acttcctact tttttgtaac
   113821 gactacttct ttactttttg tacttctttt tttttgtact acttactttg tacttcttac
   113881 ttttttactt actttttgta ctacttactt ttgtacttct tacttttgta cttcttactt
   113941 tttgtactta cttttttgta cttacttttt tgtaacgact acttcttact ttttgttacc
   114001 gactactttt tactttctac cgagtacttt ttgctgtttg tatttcttac tttttgggta
   114061 cttcctaccg agtacttctt gctgtatcgt gttggaagac gtcagaatac actgttgtgc
   114121 gtgaaggacc accgtttcac caatgacggc aggtctcggc accaaaaagg tagcagtatc
   114181 ctcactcggc cggttccgag atatgagagg aatcgtgaag acacccattc caaggaaagg
   114241 tgggtacgtg tcagtgagca ttagaggccg cgacctcgct cttcacagac tcgtggcaac
   114301 cgccttcttg ggtcctcctc ctaccgaatc tcaccaagtc gatcacatca acatgaaccc
   114361 gtccgacaat tcgaaaatca acttggaatg ggttactcca tccgagaata tacggcgttc
   114421 ttttgcctac aatcttactc gaggttcttc ggcttcccaa gatagcaaac ccatcaaggc
   114481 tcgtatattc ggaagcgatg acgagtggat tccttaccca agcgtcaatg agtgttcacg
   114541 tgagctcaac ctcgatcatg ggagcatgaa aagtgctgcc aacgggtcac gaaagagggt
   114601 agggaagtac gagttcgaat gggacgcacc caacgaagtg tctgtactac cgggagaggt
   114661 atggaaacct gtagttggtg catccaactt gggcatttct tcgttgggac ggttcaagga
   114721 ccacaacgga gtggtcaaaa ctccaagcgt agagacgaaa ggataccaac gagttcgaat
   114781 tcatgggaag aagacgttcg tgcatcggct cgttgcgtac gccttcttgg gtcctcctcc
   114841 tccaagcttg gagaatccga ctgtggacca tctgaacatg aatccatcgg acaacagggc
   114901 agtcaacttg gaatgggtgt cgcaagcgga gaacaaccag cgatcgtatt gcaagaatgc
   114961 gagtcgacgc acttcggcgt ccaagacttc caaacccgtg aaagtccgca ggtttggctc
   115021 cgatgacgaa tgggttcgtt acgaaagtgc tgccactgcg gcacgcatgc tgaacatgag
   115081 cgacaagaac attgcgaaag ttttgtacaa gagagcacgc tacacgaaag gatacgagtt
   115141 cgtgttcgac atgcccaacg aggaagacgt gcttcccgga gaagaatgga gagaatttga
   115201 tgtgtaatta atgtaaccaa caaaccgtac ggtctgtccc aaaccaattt ttgtacttcc
   115261 taccgacttt ttgggtactt cttacccatt ttttgggaag atacatacga aagtgtagaa
   115321 aggatactta ccaatggaca tgggatgacg ccaaggctcg tctgttgtat tacttcaaaa
   115381 aaaaacccac agcaaatttt ttggtgtggt atattaacac atgagggatt tctgcgtaat
   115441 acaaaggttt tccgaatatc gtagtacagt ttctcaaaat tttataaaat acaatattgg
   115501 tgaaagaagc gagacaacag aagggaacgc tcgtgaaatt attaagagca tcaaagagat
   115561 caagggtgaa ctagttgggt cgggtgacta taatactgtc aaacgtgtac cacggggacc
   115621 tgttgaaa
//
