# Supplementary material for: Widespread Horizontal Gene Transfer Among Animal Viruses
Source: bioRxiv. 2024 Mar 26:2024.03.25.586562. Preprint. [Version 2] doi: 10.1101/2024.03.25.586562 (PMC11071296; doi:10.1101/2024.03.25.586562)
Supplement: Supplement 2 [file media-2.zip › File2_Maps/refAdinto_diachasma7305_waspendogenized_LDKA01017305.gb]

LOCUS       AdiLDKA01017305        15891 bp    DNA     linear   SYN 25-Jan-2019
DEFINITION  [note=genome binned from sequencing reads available in SRXX].
DBLINK      BioProject: PRJNX
            BioSample: SAMNX
            Sequence Read Archive: SRRX
KEYWORDS    .
SOURCE      Adintovirus sp. (environmental metagenome)
  ORGANISM  Adintovirus sp.
            Unclassified.
REFERENCE   1  (bases 1 to 27730)
  AUTHORS   Tisza,M., Buck,C., Pastrana,D., Welch,N. and Peretti,A.
  TITLE     Uncovering a Universe of Circular DNA Viruses in Animal Metagenomes
  JOURNAL   Unpublished
REFERENCE   2  (bases 1 to 27730)
  AUTHORS   Tisza,M., Buck,C., Pastrana,D., Welch,N. and Peretti,A.
  TITLE     Direct Submission
  JOURNAL   Submitted (25-JAN-2019) Lab of Cellular Oncology, National Cancer
            Institute, 37 Convent Dr., Room 4118, Bethesda, MD 20814, United
            States of America
FEATURES             Location/Qualifiers
     repeat_region   1..334
                     /rpt_type=inverted
     CDS             complement(441..707)
                     /codon_start=1
                     /product="hypothetical protein"
                     /translation="MIYLLLNFDKLKKQLRINALHSSKSLVELTDETCKSKMANAFLCF
                     IPINFLMNMMSYKYSSGCVIASSAGVNTTCTSQGVELHLGTYL"
     CDS             complement(800..1309)
                     /codon_start=1
                     /product="hypothetical protein"
                     /translation="MGAPPGVARTQHTPCFPRKKFISLLFCFCIDLKIVMKILEFFGNF
                     ENFGKFWKFLEILEIFGNFGIFSKFMEILVIFEIFGNFGNLGNFWKFWKFWKFLEIWEI
                     FGNLKNSINQKFKRKVKNSKVKKNSTVLLKILKKVNHSNNNTPKNHEFKHFEKISKIFH
                     KTSGKL"
     CDS             complement(1213..1770)
                     /codon_start=1
                     /product="hypothetical protein"
                     /translation="MNKILRNNKKMNKLYKKCFLLIIIKVEKNIPLYSIYKNKIIKNGF
                     SASKNYPCLRRSGLRLEKVRKKLNSRNETHTHTHTHTHTYLQKCIRVKGNLEKEGLTLF
                     NNPQCGAHSSEKAPDRGWMTVPVLVNTVIGDHPHVLEGVHIDPSLGDYDVWGPPRESHV
                     PSILHVFLGKNSYHYYSVFVLT"
     CDS             complement(1846..2229)
                     /codon_start=1
                     /product="hypothetical protein"
                     /translation="MDKEKRKMSSYTRINKIARLEHDFATKKITDLEVNKVYKIGELRT
                     APTTWGPKVLAFLDDEFSIWLPKRLSDLLTETPEELEALKKDAGQGILRIRFLPGQYNP
                     CEFFTIDEEEGDQEKSKCEKNEK"
     CDS             2900..6610
                     /codon_start=1
                     /inference="similar to AA sequence:INSD:chris_annotate.1"
                     /product="PolB"
                     /translation="MDSKKCLEIVDLLEGAYRNQPVINSEKWIRMCENYIKLFGKLLKK
                     DSSQLSIADKRRIQTMLSCLHSYCEKFKRKGQQQQHHGGRLGETSNEDESVRVIWKDLE
                     SAFRSRMKTGVIINLTHKDPQSFLEEAKALAIIHLKDALREQGNIKANGILACKFQVMK
                     NDEIIEETKYFNTKNEIILPTTNMEEWFNENLTERFLTKIEDFQERDSGWELVEVINLT
                     ININKYAPLAAGSRTYIPSPKHVQTKRAVVNVRNNDAFCFLWSIIAALHPATTNADRLS
                     SYPHYSRATLPDGVTKLSYTGLEFPMKLKNIPKFERMNGLSVNVYGINNEKDIVPLYLS
                     NIRSIWSTIHLLLICDNTQMERDEEPIYHFTWIRNLSRLVRSQLSHHEHHIFFCDHCLS
                     HFTTVKSYENDKADCFEINKYRMVLPEAGTNISSFKNYRFKEMIPFVIYADLECILESI
                     QSESLDQKHIPHSIAFYLYCDFDDSRSQFRMNRGPECIEWFIDELHRIADEVDTCLKTN
                     ISMESLTREQAWDFENAQTCHICEKPFTPTDTKHHDHCHFTGKYRGPAHPGCNVNYKNS
                     HTIPVVFHNLSGYDSHFLIKTFASQFPGHIDLLPINKEKYISFTKYVDGTDVRLRFIDS
                     FRFMASSLEKLASYLSAENKSITRKYCNGDSEKFQLLTRKGVFPYEYVNSWEKLNAPEL
                     PPIGEFYSQLNDESVSDEDYIHAQKVWDVFDITSLGEYSDLYLATDVVLLADIFQNFRH
                     TCSSVYKLDPLHYFTAPGLAFDAMLKCTRVKLELLTDVEMHLFIEKGIRGRVTQCSNRY
                     ASANNKYMPEQFDPLRETWYLMYFDINNLYGAAMSQYLPYGSFKWIDPSIIDVHTISDD
                     SSKGYILEVDLEYPKELFETHKDLPLCPEHFVPPNKKMSKLITTLFPKKNYVIHYKNLQ
                     QCLNLGLKSTKIHRVLEFNQAPWLKPYIDLNTELRKQSSNEFEKNFFKLMNNSVFGKTI
                     ENVRKQKNVKLVTKWEGRYGAKVLIAQPNFHSCMIFNDNLVIIQMNRTKMLFNKPIYIG
                     FSILDLSKIFLYDFHYEYIKKLFNDKAKLMYTDTDSLLYEFKVPDIYECMKDNLSKFDT
                     SDYPEDNQYGIPRVNKKILGLMKDECNGKVMSEFVGLRAKLYTFKIYGDEKVKKRAKGV
                     KGSTLKRITFDDYKDCLDNHNHIVKSQYLIKSDKHEVRTVEQRKLALSWEDDKRILLTD
                     SSDTVPYGYCK"
     CDS             complement(6663..7589)
                     /codon_start=1
                     /inference="similar to AA sequence:INSD:chris_annotate.1"
                     /product="Integrase"
                     /translation="MDNAKATVVEELHRPARRNYPRRRVEVRGLDETWQADLVDMSAYA
                     RENGSHKYLLTIIDIFSKYAWAVPIKTKNGKDVTSAMESILKQGRIPQKLHVDRGKEFY
                     NSDFRKLIKDYGITMYSTFSNLKASICERFNRTLKEKMWKQFSLQGTYKWIPIIKNLVG
                     FYNDTKHRTIRMKPKDVTAAHEKYLLRHVYGKLKAPRTKRIKFKVGDKVRVNKYKNVFE
                     KGYTPNWTTEIFTIGEVVNTHPVTYKLIDYEDEPIEGGFYQEELTKVTHPNVYLVDKIL
                     RRRGNEVFVKWLGFDDSHNSWINKNEL"
     CDS             complement(7549..8151)
                     /product="Cah"
     CDS             complement(8184..9158)
                     /codon_start=1
                     /inference="similar to AA sequence:INSD:chris_annotate.1"
                     /product="Adintoc3"
                     /translation="MQSDNLKKETDILRNITQASNAIRRKHKMIKLGRETTERAMSEVF
                     KPVITPLEKLVDQSVMKEPLHKIKKEKTFSAPIRMKKDEDDDDDSEYKTLVDFPFSMEE
                     AHSSTPMRKISPIKAMTPTDRILSIKLESPTASQKHLEMYLNRYNTEREDSDLDKEFGV
                     RRLQEGMKIGDSLVTFHGDSMTLKGEKYTLTPGLIELIFQKSPNMSLITETDKHTYGNI
                     IQSTNAYRKYYKPNGALRTSTMMKYHSIIEDIIKSKKTGMALPHYMIASAKPRKMDYVY
                     WDNPNELVDRLRLLMASQSAGNMSHTNEIMSIIEELREANIIY"
     CDS             complement(9216..9911)
                     /codon_start=1
                     /inference="similar to AA sequence:INSD:chris_annotate.1"
                     /product="PacK"
                     /translation="MRFKEQKTKLPIINFDGFSQRQKTREKRHGPLLPDSVRAVICGPS
                     NCGKTNALLALIMHPNGLRFENIYVYSKSLNQAKYQLLKRLLFPIKGVGYFPFSEHDEV
                     IKPEDARPNSIMIFDDIACEKQDNVRAFFCMGRHRNVDSFYLCQTYAHVPKHLVRDNTN
                     LLILFRQDDMNLRHIYEDHVNTDMSFAEFKDLCAKCWNEGKYSFVVIDKDSEIDEGRYR
                     KGFDSFLKR"
     CDS             9931..10848
                     /codon_start=1
                     /inference="similar to AA sequence:INSD:chris_annotate.1"
                     /product="PLA2X"
                     /translation="MTDAHHFYGISQGTYKYTRFISSLVSPSMTMKVCKRKRGRQGKGL
                     VNSIINKLPVELHIPGYQYCGPGTKLQERLKRGDPGINPLDAACKEHDIAYSKNRDNLT
                     ARHEADKVLTEKAWKRVLSKDAGLGEKAAAWGIANTMKAKTSLGMGIKPSKGIKKKKRR
                     KRSGGGGCGRKKKVALRQILQAAKTSMRPGTDAIKTALEGARAAVKKIGGKKQVRSPRV
                     LPVPAKIGGLIPFLIPLFAGLSATGALAGGAAGVAKAINDANTAKKALQESMRHNQTME
                     AVALGKGLYLKPYKKGLGLHLKNA"
     CDS             10884..11213
                     /codon_start=1
                     /inference="similar to AA sequence:INSD:chris_annotate.1"
                     /product="Adenain"
                     /translation="MKYVKLMGIPHFRGVYMRNEMPKSGPWKYESSIVNLDDKDGPGTH
                     WVAYKKRKHEIIYFDSFGNLHPPQDLMDYFGVGSIIKYNHDRYQDYDTVVCGHLCLKFL
                     NGEII"
     CDS             11260..11943
                     /codon_start=1
                     /inference="similar to AA sequence:INSD:chris_annotate.1"
                     /product="Penton"
                     /translation="MSDSFTLTLSGTSSVLEAHYFPPIELSPLKNHTLGLAELLTFNSI
                     PNIDTGNNKFYVADEIIEIPTGSYEIEDIEYFLVEKLAKHNINISLKPNNNTLKSIIKC
                     SHPINFEPEDSIGRLLGFTQGMLSPHVSHESDSPVMILKVNSLRVECNITTGAYINEQR
                     VHTVHEFFPTVPPGYKIIEVPSNIIYLPIAVQAIDHLQVRIVDQEGQLVNFRGEVITIR
                     LHIKA"
     CDS             12168..13397
                     /codon_start=1
                     /inference="similar to AA sequence:INSD:chris_annotate.1"
                     /product="Hexon"
                     /translation="MEEILKIQKPIVFDESIAHYEIHAHQPFASATFNNNDEIRIAVQH
                     QDLCLLPSKSSLHIHGRLTKADGGAVTHTRLVNCAVLHLFEEIRYELNAIVIDRNKNVG
                     ITTLMKNFVSQTPSQAALLENAGWILKDDESTVTDEDGYFDISIPLSMLLGFAEDYGRI
                     IVNAKHELILTRGNSDVNAVIQAPAGAAAAEAFRLSLDKLEWMIPYIKVADSKKINLLN
                     YISKDAPIPISFRAWETYEYPLLPATSKHVWVVKSSTQLEKPRYVIVGFQTDRKNRTNK
                     NASRFDHCNIRDIKLFLNSQSYPYGNLNLDISHNQYALLYNMYTNFQNSYYGKEAEPLL
                     SKTEFLSYAPLIVIDCSKQNEYLKSGPVDIRLEFEADRHFPPQTAAYCLILHDRIVEYH
                     PISGGVKNMM"
     CDS             complement(13494..14180)
                     /codon_start=1
                     /product="hypothetical protein"
                     /translation="MDHLSPNEVKLLCALPPFLVDYNDIVIRHYGENPTQTAQDCFRDF
                     LDLKENLALIKSLRIGPNKKDLQLTTDEIHLLKSISPYVCEYDDIVINHYGNNPPQTSW
                     DFLQDFLDLEGNYKIVKLHRDSNMDGSEEQTDLVDKTSETPHFAQQQQQPQDQGQEQQN
                     QNLVEEALASSSKINTNTPVKRTKDTAAASAKRHHHHHHCEAKDRQRPHPYGSRKFKKN
                     KEYFLK"
     CDS             14509..15342
                     /product="Mael"
     misc_feature    15175..15237
                     /note="paired CXXC motifs"
     repeat_region   complement(15580..15891)
                     /rpt_type=inverted
ORIGIN
        1 ATATGGGCGA GGGGGTGTGC GGGGGGGGGG CACGAGGCGG GGGCAGGAGG CAGGAGGCAG
       61 TAGGCAGGAG GCAGCCGGCC GGCGGCAGGG GGAAGGGGGC CGCTGCGGCT GGAGTCGTGA
      121 TGGTGGGGGA GTCGCTGTGG GTAAGGTTTT TTGCTAGTGA GTGGGGTTGC TCGGTGGTGG
      181 GAGGTGGGTT CAAGCTGTGC GTGGATTGGC TCAGCCGTAA CACGCGGGAA ATTTTGAATG
      241 AAATAGATGC GCTCATCATC ATTCCTATGG AATTATCCCG TACTGAGGGA AGGTATTTTA
      301 AAAAAAATAT AGAATGCATA TAGATTATGA TTCTGGAAGA ATTTGATCAT GGAAAATAAT
      361 AATTTTTAGG GAGAGTGTAT TCTCACTCAT ACATTATTTT CTCACGAAGA AATATGCCGC
      421 GCACTTCTGA TTGTTGTGTC TCAGAGATAC GTTCCCAGGT GTAATTCAAC ACCCTGGCTC
      481 GTACACGTGG TGTTTACTCC AGCGGACGAT GCGATAACGC ATCCGCTGGA GTATTTATAA
      541 GACATCATAT TCATTAGAAA ATTGATTGGA ATAAAACAAA GAAATGCATT CGCCATCTTT
      601 GATTTACATG TCTCATCGGT CAGTTCGACA AGTGATTTTG AAGAGTGCAG AGCATTTATT
      661 CTCAGTTGTT TTTTTAATTT GTCGAAATTT AAAAGTAAGT ATATCATCAG TTTCCATTTT
      721 TTGAATGTTT ATATATGTTC AGTGCACGGG AGTGTTTCCA AAAAAAAAGA AAAAGTGCCT
      781 ATTTCGTTTT TGATGAATTC TAAAGTTTTC CGGAAGTTTT GTGGAATATT TTTGAAATTT
      841 TTTCAAAATG TTTGAATTCA TGATTTTTTG GAGTATTATT ATTAGAATGG TTGACTTTTT
      901 TCAAAATTTT CAGTAGAACG GTTGAATTTT TTTTCACTTT TGAATTTTTG ACTTTTCTTT
      961 TGAATTTTTG ATTTATTGAA TTTTTTAAAT TTCCAAAAAT TTCCCAAATT TCTAAAAATT
     1021 TCCAAAATTT CCAAAATTTC CAAAAATTTC CCAAATTTCC AAAATTTCCA AAAATTTCAA
     1081 AAATTACCAA AATTTCCATA AATTTCGAAA AAATTCCAAA ATTCCCAAAA ATTTCCAAAA
     1141 TTTCCAAAAA TTTCCAAAAT TTTCCAAAAT TTTCAAAATT TCCAAAAAAT TCCAAAATTT
     1201 TCATCACAAT TTTCAAGTCA ATACAAAAAC AGAATAATAA TGATATGAAT TTTTTCCTAG
     1261 GAAAACATGG AGTATGCTGG GTACGTGCGA CTCCCGGGGG GGCCCCCATA CATCATAGTC
     1321 CCCCAAAGAT GGGTCAATAT GCACCCCCTC CAACACATGA GGGTGATCAC CGATCACTGT
     1381 GTTAACGAGT ACTGGAACGG TCATCCACCC CCTATCTGGG GCCTTCTCGC TGGAGTGGGC
     1441 ACCACATTGA GGGTTATTGA AGAGGGTCAG ACCTTCTTTT TCCAGGTTGC CCTTTACCCT
     1501 AATGCATTTC TGCAGGTAAG TGTGTGTGTG TGTGTGTGTG TGTGTGTGTG TTTCATTTCT
     1561 GCTATTTAAT TTTTTTCTTA CCTTTTCTAG GCGCAATCCA CTTCTCCTCA GGCACGGATA
     1621 GTTTTTGCTG GCCGAAAAAC CATTTTTAAT GATTTTATTT TTATATATAC TGTATAGAGG
     1681 TATATTTTTT TCTACTTTTA TGATAATTAA AAGAAAACAT TTTTTGTAGA GTTTGTTCAT
     1741 TTTTTTATTG TTCCTCAAAA TTTTATTCAT AAAATTCTAT GATAGATACA TCACCAATGA
     1801 TTAGTTTGTT CTTTTTTTTT TTCTTTTTTT TCAATGAATA ATGAATTACT TTTCATTTTT
     1861 TTCACATTTA CTTTTTTCTT GATCTCCCTC CTCCTCATCA ATGGTGAAAA ATTCACAGGG
     1921 GTTGTACTGA CCAGGCAGGA AACGAATGCG TAAAATCCCC TGTCCTGCAT CCTTTTTGAG
     1981 AGCTTCCAGC TCTTCTGGGG TCTCAGTTAG CAGGTCGGAG AGTCTTTTTG GCAGCCAGAT
     2041 GGAAAATTCA TCATCCAGGA AAGCCAGTAC TTTTGGTCCC CATGTGGTAG GTGCAGTTCG
     2101 GAGTTCTCCG ATTTTGTACA CCTTATTGAC TTCCAAGTCT GTGATCTTCT TTGTCGCAAA
     2161 ATCATGTTCC AGTCTTGCGA TTTTGTTGAT TCTGGTGTAA GATGACATTT TGCGTTTCTC
     2221 TTTATCCATT TCTTTTCTGA AATCAACGAA CTATTTTTCA GAATTTGATT TGATTTCCCA
     2281 ACAATGATAA AACACAGTGG TTGAAATTAT AACAATAGGA TATTTACCTG TATTATATTT
     2341 TTCCACAAAA AAATAATATT TGTTAATGTT TGCGTTGAAT TGACAAGTCC CAGTTCGGTT
     2401 GAATACTGAA GCGCGCTCTG AAGTGACACC AATTTATAGG GCGTAATCCA GTCACATGAT
     2461 CTCTCATATC CCCTCTCTAA GTCTATCCCC ACTTTCTGCT GCATCACACA CTATGGTTCA
     2521 CAAACAGGAA AATAACGGTA GTTGACCGTT CTCATACAGT AATCTCGTAT TTCTTCAGTC
     2581 CATGATACTA ATTGGTCTTT GTAGTAAACA TTTGAAATTG GTTGTGCTGG ACGAANCCGT
     2641 CGTAAGGAAT GCGTAAAATG CGCGTAAAAT GTCTACAAAT TGCATAAATT TCATGCTCAC
     2701 GCAGTATTCT TGTGCGACGC AAACAGTCCT GTGAATCACT CAAGGGGACA GCAACAAGTC
     2761 CGAGAATTGT TTTTTTTTTA ATATTTTGAA CCTCTATATA AATGCGTGAT GGACTCCACT
     2821 CGAGTTAGTT GACGCGCAAC TAGTCAGTGT AAAGAAGCTT GCTGAAAAAA CATTTAGTGT
     2881 GAAAATATAT TTGAACATTA TGGATTCCAA GAAGTGTTTG GAAATTGTGG ATCTACTCGA
     2941 GGGAGCATAC AGGAATCAAC CTGTCATAAA CTCTGAGAAG TGGATAAGAA TGTGTGAAAA
     3001 TTATATCAAA CTGTTTGGGA AGCTTTTGAA AAAGGACAGT TCTCAACTAT CGATCGCAGA
     3061 TAAACGGCGA ATCCAAACGA TGCTGTCCTG TCTTCACAGC TATTGTGAGA AGTTCAAAAG
     3121 AAAAGGACAA CAACAACAAC ACCATGGTGG ACGACTTGGT GAGACATCAA ATGAAGACGA
     3181 AAGTGTTAGA GTGATTTGGA AGGATCTGGA ATCGGCCTTC AGAAGTCGAA TGAAGACAGG
     3241 TGTTATCATA AACCTAACTC ACAAAGATCC TCAGTCTTTT CTTGAGGAGG CAAAAGCTCT
     3301 TGCTATCATT CATTTGAAGG ATGCTCTACG AGAACAGGGC AATATCAAGG CTAACGGAAT
     3361 CCTTGCCTGC AAATTCCAAG TCATGAAGAA TGATGAAATT ATTGAAGAAA CAAAATATTT
     3421 CAACACCAAA AATGAAATCA TTCTGCCTAC TACCAACATG GAAGAGTGGT TCAACGAAAA
     3481 TCTCACAGAA CGATTTCTTA CGAAGATTGA AGATTTCCAA GAGAGAGATT CCGGATGGGA
     3541 GCTGGTTGAG GTTATCAATC TTACAATTAA TATCAATAAA TATGCGCCAC TCGCAGCGGG
     3601 TTCAAGGACT TATATTCCAT CACCCAAACA TGTGCAAACA AAGAGAGCTG TAGTGAACGT
     3661 GAGAAACAAT GATGCATTTT GTTTCCTATG GTCAATCATA GCAGCACTCC ACCCTGCAAC
     3721 AACTAATGCT GATCGACTAA GCTCATACCC TCATTACTCT CGTGCTACTT TACCAGATGG
     3781 GGTAACAAAG CTCAGTTATA CTGGCCTGGA ATTTCCTATG AAACTTAAGA ACATCCCGAA
     3841 ATTCGAGCGT ATGAATGGAC TATCGGTAAA TGTGTATGGA ATTAATAATG AAAAAGATAT
     3901 TGTGCCTTTA TATTTAAGTA ACATTAGATC AATTTGGTCC ACAATTCATC TTTTATTGAT
     3961 TTGTGATAAT ACTCAGATGG AACGTGATGA AGAACCGATT TATCATTTTA CTTGGATTAG
     4021 GAATTTATCT CGATTAGTTA GGTCACAATT GTCCCATCAT GAACATCATA TCTTTTTTTG
     4081 TGATCATTGT CTGAGCCATT TTACAACAGT CAAATCATAT GAAAATGATA AAGCAGATTG
     4141 TTTTGAAATT AATAAGTATA GAATGGTATT GCCAGAGGCG GGTACAAATA TCTCAAGTTT
     4201 TAAAAATTAT CGATTCAAAG AGATGATTCC CTTTGTTATT TATGCAGATT TGGAGTGCAT
     4261 TTTGGAGTCA ATTCAGTCTG AATCTTTAGA TCAAAAGCAC ATCCCTCATA GTATAGCATT
     4321 CTACCTCTAT TGTGATTTCG ATGATTCCCG CTCACAGTTC AGGATGAATC GTGGGCCTGA
     4381 ATGTATTGAA TGGTTCATAG ATGAGTTACA CAGAATTGCT GATGAGGTTG ATACCTGTCT
     4441 AAAAACTAAC ATATCGATGG AGTCTCTTAC ACGTGAACAA GCTTGGGATT TCGAAAATGC
     4501 TCAAACCTGT CACATTTGTG AGAAACCCTT TACTCCAACT GATACGAAAC ATCACGATCA
     4561 TTGTCATTTC ACTGGCAAGT ATCGTGGTCC AGCACACCCT GGATGTAATG TCAACTATAA
     4621 AAATTCTCAT ACAATTCCAG TAGTTTTCCA CAACCTTTCA GGATATGATT CACACTTCCT
     4681 CATTAAGACT TTTGCTTCAC AATTTCCGGG TCATATAGAT TTACTACCCA TTAATAAAGA
     4741 GAAGTATATC TCTTTTACAA AATACGTTGA TGGAACTGAT GTTCGATTAC GTTTTATTGA
     4801 TTCATTCCGG TTTATGGCTA GTAGCTTGGA AAAATTAGCA TCTTATCTCA GTGCTGAAAA
     4861 TAAATCCATC ACTCGGAAAT ACTGTAATGG TGATTCAGAA AAATTCCAAC TTTTAACTAG
     4921 AAAGGGAGTT TTCCCTTATG AGTACGTCAA CTCTTGGGAA AAACTCAATG CACCTGAATT
     4981 ACCTCCAATC GGTGAATTCT ATTCTCAACT GAATGATGAG TCTGTTTCTG ATGAAGATTA
     5041 TATACATGCG CAGAAGGTTT GGGATGTTTT TGACATTACA TCCTTGGGTG AATATTCTGA
     5101 CCTCTATCTC GCAACTGATG TCGTACTGTT AGCAGACATC TTTCAGAATT TTAGACACAC
     5161 TTGCTCCTCC GTGTACAAAC TCGATCCTCT GCATTACTTT ACGGCACCAG GATTAGCATT
     5221 TGATGCCATG TTAAAATGTA CTCGTGTCAA ACTTGAGCTT CTAACAGATG TGGAAATGCA
     5281 TCTGTTTATT GAAAAAGGGA TTCGAGGTAG GGTGACTCAA TGCTCCAATC GATATGCTTC
     5341 TGCTAATAAC AAGTATATGC CAGAACAATT CGATCCTTTA AGAGAAACCT GGTACTTGAT
     5401 GTACTTCGAT ATCAACAACT TGTACGGTGC AGCCATGTCA CAGTACTTAC CATATGGATC
     5461 ATTCAAATGG ATTGATCCAT CAATCATTGA TGTACACACA ATTTCAGATG ATTCGAGTAA
     5521 AGGATATATC CTTGAAGTCG ATTTGGAGTA TCCAAAGGAG CTCTTTGAGA CTCACAAGGA
     5581 TTTACCACTC TGCCCGGAAC ATTTTGTTCC CCCAAATAAG AAAATGTCGA AATTAATAAC
     5641 AACGTTGTTT CCTAAAAAAA ATTATGTCAT TCATTATAAG AATCTCCAGC AGTGTCTAAA
     5701 TTTGGGATTG AAATCAACAA AAATTCACCG AGTACTGGAA TTTAATCAAG CGCCATGGCT
     5761 GAAACCATAC ATTGACCTTA ATACGGAATT GAGAAAACAA TCAAGCAATG AGTTTGAAAA
     5821 GAATTTTTTC AAATTAATGA ACAATTCAGT TTTTGGGAAA ACCATTGAAA ATGTAAGGAA
     5881 ACAAAAAAAT GTGAAGTTGG TCACTAAGTG GGAGGGAAGG TATGGAGCCA AAGTATTGAT
     5941 TGCTCAACCC AATTTCCATA GCTGTATGAT TTTCAATGAC AATTTGGTAA TCATTCAGAT
     6001 GAATCGTACA AAAATGCTCT TCAATAAACC TATCTACATT GGTTTCTCTA TTCTGGATTT
     6061 ATCAAAGATA TTCCTCTATG ATTTTCATTA TGAGTATATT AAAAAACTGT TTAATGATAA
     6121 AGCCAAGCTC ATGTATACAG ATACAGACAG TCTTTTATAT GAGTTCAAAG TACCTGATAT
     6181 CTATGAGTGT ATGAAAGATA ATCTTTCAAA ATTTGATACA TCGGATTATC CAGAAGATAA
     6241 TCAGTATGGA ATACCACGTG TAAATAAGAA AATATTAGGA CTTATGAAGG ATGAATGTAA
     6301 TGGGAAAGTA ATGAGTGAAT TCGTTGGTCT AAGAGCAAAA TTGTATACAT TTAAAATTTA
     6361 TGGAGATGAG AAAGTGAAGA AGCGTGCTAA AGGAGTGAAG GGCTCGACAT TAAAGAGGAT
     6421 TACATTTGAT GATTACAAAG ACTGTCTAGA TAATCATAAT CATATTGTTA AATCGCAATA
     6481 TTTAATTAAG AGCGATAAAC ATGAAGTGAG GACCGTTGAG CAAAGGAAGT TAGCTTTAAG
     6541 TTGGGAAGAT GATAAGAGAA TATTGTTAAC GGACTCGTCT GATACTGTAC CATACGGCTA
     6601 TTGTAAATAA AAGAAAGAAA TAATTCTTTG TAAATTATGT TTTTTATTAA CCACTGATTT
     6661 AATCACAATT CATTCTTATT TATCCAGCTA TTATGGGAAT CATCGAAACC GAGCCACTTG
     6721 ACAAAGACTT CGTTCCCACG TCTTCGAAGT ATCTTATCCA CGAGGTAGAC GTTAGGGTGT
     6781 GTAACTTTCG TCAACTCCTC CTGGTAGAAT CCACCCTCAA TTGGTTCATC CTCATAGTCG
     6841 ATGAGCTTAT AGGTCACAGG ATGAGTATTT ACAACTTCAC CAATAGTAAA TATCTCGGTT
     6901 GTCCAGTTGG GTGTATAACC TTTCTCGAAA ACATTCTTGT ACTTGTTGAC GCGCACCTTA
     6961 TCTCCAACCT TGAATTTGAT TCTCTTTGTG CGAGGTGCTT TGAGTTTTCC ATAGACATGA
     7021 CGTAAGAGGT ACTTCTCATG AGCAGCAGTG ACATCTTTCG GTTTCATTCG AATTGTGCGA
     7081 TGTTTAGTAT CATTATAGAA CCCAACTAGA TTCTTGATAA TAGGAATCCA CTTATATGTT
     7141 CCTTGTAAGC TGAACTGTTT CCACATCTTC TCCTTTAGCG TACGATTAAA TCGCTCACAG
     7201 ATTGATGCTT TGAGGTTGCT GAAGGTTGAG TACATAGTAA TCCCATAATC CTTTATGAGC
     7261 TTCCTGAAAT CGCTGTTGTA GAATTCTTTG CCTCGATCTA CATGCAATTT CTGAGGTATA
     7321 CGGCCTTGTT TCAGTATAGA TTCCATAGCA CTGGTCACAT CCTTTCCATT CTTCGTCTTA
     7381 ATTGGCACAG CCCAAGCATA CTTCGAGAAA ATATCAATAA TAGTCAGGAG ATATTTGTGG
     7441 CTTCCATTCT CACGAGCGTA GGCACTCATA TCCACAAGAT CTGCCTGCCA TGTTTCATCC
     7501 AATCCACGGA CTTCAACACG TCGACGGGGA TAATTCCGGC GCGCTGGTCT ATGGAGCTCC
     7561 TCCACTACTG TTGCCTTCGC GTTGTCCATT CTCCAATACA ATTAGACATC TATCCAAATG
     7621 ACTAATTATT TCAGAATTGC GTAGTGCCAA ATTTTGGTTA GTCGCTTCTT CTTTCCTTAT
     7681 TCCGTCCAAT TGCTCACTTA TCAGTGAATA TAAACCATTG ACCATCACTC TGGTTTCATG
     7741 TATAACCGAT TCTTTCAGTG TTGTCAGTTC CTCGTTTACA CGTTGAATGA TCTCAGAATG
     7801 ATTGGTCAAA CGTTCTTGTA CTTCCTCCTC ACTAACATCT CTTCGTTTCA TGGTCTCTAT
     7861 GAAATTTGCT TGGAATGTAT CAATCATCGT TTGAATTCCA TCAAGTCTAC CACCCATTGC
     7921 TCCAGTCACA GTATATATGA GACGAAGCTC CTCCTTCAAC ATACTGCGCA ATATCTTCAA
     7981 AGATGTAGCA TCATTCTCTT CTTTAGGATC CGCCAAATTA CATAATCTCC GATGATCCAT
     8041 ATCGTATTGT CCATCAAGCG TGACCTTGAA TCCATCACCT GGAGGACCTC GGCTGCCAAT
     8101 GGTTCTCACA GCACCAGTAC CCAACTGGCG TCCAAACACG TCGACACTCA TGTTTTAAAT
     8161 GATGGAATTT TCTTGGCTAC AGCTTAATAA ATAATATTAG CTTCACGCAA TTCCTCAATT
     8221 ATTGACATAA TTTCATTGGT GTGACTCATA TTTCCAGCTG ACTGTGACGC CATGAGCAGT
     8281 CGGAGTCTAT CCACCAGCTC ATTAGGATTG TCCCAGTACA CATAATCCAT TTTCCTGGGT
     8341 TTCGCTGATG CGATCATATA ATGAGGGAGG GCCATTCCAG TTTTCTTGGA TTTGATGATA
     8401 TCTTCAATGA TGCTATGATA TTTCATCATA GTACTTGTTC GAAGAGCTCC ATTTGGTTTA
     8461 TAGTACTTTC GGTACGCATT CGTACTTTGT ATGATATTAC CGTAGGTATG CTTATCAGTT
     8521 TCAGTTATGA GACTCATGTT AGGTGATTTC TGAAAGATCA ATTCGATTAA ACCGGGTGTT
     8581 AATGTGTATT TTTCACCCTT GAGTGTCATT GAATCGCCAT GGAACGTGAC CAAAGAGTCG
     8641 CCAATCTTCA TACCCTCTTG CAGCCGACGA ACACCAAATT CCTTATCCAG ATCGCTATCT
     8701 TCGCGCTCTG TATTATAACG ATTCAAATAC ATCTCGAGAT GTTTCTGCGA GGCTGTAGGA
     8761 GATTCCAGCT TAATTGATAA AATACGATCA GTTGGAGTCA TGGCTTTTAT TGGTGATATC
     8821 TTCCTCATGG GGGTACTCGA ATGTGCTTCT TCCATGCTGA ATGGGAAATC TACCAGAGTT
     8881 TTATATTCAG AATCATCATC ATCATCCTCA TCCTTCTTCA TCCGTATAGG AGCACTAAAT
     8941 GTCTTCTCTT TCTTTATCTT ATGTAAAGGT TCCTTCATTA CCGATTGATC CACCAGTTTC
     9001 TCGAGAGGAG TTATCACTGG TTTAAACACT TCACTCATAG CTCTTTCAGT GGTCTCCCTA
     9061 CCCAATTTTA TCATTTTGTG TTTGCGGCGA ATAGCATTAC TCGCTTGAGT AATATTCCGC
     9121 AAGATATCCG TCTCCTTTTT CAAATTGTCG CTCTGCATGT TGACACTTGT ACAGTCACGC
     9181 TACAACTGCT CTCAAATTCT CCAAATAGTG CATATTTATC TCTTCAAGAA ACTGTCGAAT
     9241 CCTTTTCGAT ATCGACCCTC ATCAATTTCA CTGTCTTTAT CAATTACCAC GAAACTGTAT
     9301 TTGCCCTCAT TCCAACACTT GGCACATAAG TCCTTGAACT CGGCAAATGA CATATCGGTA
     9361 TTCACATGAT CCTCATAGAT GTGTCTCAAA TTCATATCGT CTTGGCGGAA GAGGATCAGG
     9421 AGATTGGTGT TGTCCCGCAC CAGATGTTTA GGTACGTGAG CGTACGTCTG ACAGAGATAG
     9481 AAACTGTCAA CATTTCTATG TCGTCCCATG CAGAAGAATG CTCGGACATT ATCCTGTTTC
     9541 TCGCAGGCAA TATCATCGAA AATCATGATG GAATTTGGTC GAGCATCTTC AGGTTTGATG
     9601 ACTTCATCAT GCTCACTAAA GGGAAAATAT CCTACTCCCT TGATAGGGAA GAGCAGACGT
     9661 TTGAGTAATT GGTATTTAGC CTGATTGAGA GATTTTGAGT ACACATAGAT ATTCTCAAAC
     9721 CTCAAACCGT TAGGGTGCAT TATGAGCGCT AGTAGAGCGT TTGTTTTTCC ACAATTCGAC
     9781 GGTCCACAGA TGACTGCACG CACACTATCT GGTAACAGAG GACCATGACG TTTCTCCCGA
     9841 GTCTTCTGCC TTTGTGAGAA CCCATCAAAA TTTATTATCG GTAGCTTAGT CTTCTGCTCT
     9901 TTGAAACGCA TAGTTGATGA CTGAACATGA ATGACGGATG CCCATCATTT TTATGGGATC
     9961 TCTCAGGGAA CATATAAATA CACGCGGTTC ATCTCATCAC TAGTCAGTCC TTCTATGACC
    10021 ATGAAGGTGT GCAAACGTAA GAGAGGACGT CAAGGTAAAG GATTAGTGAA CAGTATCATC
    10081 AACAAACTCC CTGTGGAATT GCATATCCCC GGATATCAGT ATTGTGGTCC TGGGACAAAG
    10141 CTACAGGAGC GATTGAAACG GGGTGACCCT GGCATTAATC CACTTGACGC TGCCTGCAAA
    10201 GAACACGATA TAGCCTATTC TAAAAATCGA GATAACCTCA CTGCGCGACA CGAAGCAGAT
    10261 AAAGTCCTCA CGGAGAAAGC CTGGAAACGA GTCTTGTCGA AAGACGCAGG TCTTGGGGAA
    10321 AAAGCTGCCG CTTGGGGTAT AGCCAACACC ATGAAAGCGA AAACCTCCCT AGGCATGGGG
    10381 ATAAAACCGA GCAAAGGAAT CAAAAAGAAG AAGAGGAGGA AACGTAGTGG TGGTGGTGGA
    10441 TGTGGAAGAA AAAAGAAAGT AGCCCTACGG CAAATTTTAC AAGCTGCCAA AACATCTATG
    10501 CGTCCGGGAA CCGATGCTAT TAAAACAGCA CTCGAAGGTG CACGCGCTGC AGTGAAAAAG
    10561 ATCGGTGGTA AAAAGCAAGT GCGATCACCT CGCGTTCTAC CTGTACCTGC GAAAATCGGA
    10621 GGTTTAATAC CCTTCTTGAT ACCGCTGTTT GCAGGTTTGA GTGCCACCGG AGCTCTGGCT
    10681 GGTGGTGCAG CAGGTGTTGC AAAAGCCATC AATGACGCGA ATACAGCTAA GAAAGCTCTT
    10741 CAGGAGAGTA TGAGACACAA TCAGACAATG GAGGCTGTTG CATTGGGCAA AGGATTATAC
    10801 TTGAAACCCT ACAAGAAGGG CTTAGGTCTC CATTTAAAAA ACGCATAAAG CTACCACACC
    10861 GAGCTCTCAC CGATACCGAC TTGATGAAAT ATGTCAAGCT TATGGGAATC CCACATTTTC
    10921 GTGGTGTATA TATGAGGAAC GAAATGCCCA AGTCAGGTCC ATGGAAATAC GAATCAAGCA
    10981 TTGTCAATCT TGATGATAAA GACGGGCCTG GAACGCATTG GGTTGCATAC AAGAAACGGA
    11041 AGCATGAAAT TATCTATTTC GATAGTTTTG GTAATCTTCA TCCACCTCAA GACCTGATGG
    11101 ATTATTTCGG TGTTGGTAGC ATTATCAAAT ATAACCATGA TCGGTATCAA GATTATGATA
    11161 CGGTGGTGTG TGGACATCTC TGCTTGAAAT TTCTCAATGG AGAAATAATA TAAAACCTCA
    11221 ATCCGCTACA CCACGAGCAT CAGTTAGATA TCAACTGTGA TGAGTGACTC TTTTACATTG
    11281 ACATTATCAG GCACCTCTTC GGTGTTGGAG GCTCATTACT TTCCTCCAAT TGAATTATCA
    11341 CCATTGAAAA ATCACACTCT AGGATTGGCT GAACTATTAA CCTTCAATTC CATTCCCAAT
    11401 ATTGACACCG GGAATAACAA GTTTTACGTG GCGGATGAAA TTATTGAAAT ACCAACGGGA
    11461 AGCTATGAAA TCGAAGATAT TGAGTATTTC TTGGTTGAGA AACTGGCCAA ACACAACATA
    11521 AATATCAGCC TTAAGCCCAA CAATAACACT CTGAAGAGTA TAATCAAATG CAGTCATCCG
    11581 ATAAATTTTG AACCAGAAGA TTCGATTGGA CGATTATTGG GTTTCACGCA AGGTATGCTC
    11641 TCGCCCCATG TCAGTCATGA ATCTGATTCG CCAGTAATGA TTCTCAAGGT CAATTCACTA
    11701 CGAGTTGAGT GCAACATCAC CACTGGAGCA TACATCAATG AACAGCGAGT ACACACTGTA
    11761 CATGAATTCT TCCCAACAGT TCCGCCAGGA TATAAGATCA TTGAAGTGCC ATCGAACATC
    11821 ATTTACCTTC CAATCGCCGT ACAAGCAATA GACCATCTCC AAGTGAGAAT TGTTGATCAA
    11881 GAAGGTCAAT TGGTGAATTT CAGAGGAGAG GTTATAACAA TTAGATTACA CATTAAAGCC
    11941 TAATATGGGC ATTGTTTTCA ACATCAAATC CGGAGGTCGT TATAAAAGTG AATCACCATT
    12001 GCCACTTCCA AGCAGTCATC GACGAGCGCT CAAAGCGTTA ACACCACAGA ATCGAAAATT
    12061 CCTAAGAAGT CTAGGACTCA AAGTCCTGAA GAAAGGAAAA ACAAATTAGG GAGAAGAAAA
    12121 ATTCATAGTT TCCTCTGCTG TTGCATTGTC ATCTACCACC GTAAGCCATG GAAGAGATCC
    12181 TGAAAATTCA AAAGCCCATC GTCTTCGACG AATCAATCGC TCATTACGAG ATTCATGCAC
    12241 ATCAGCCTTT TGCATCGGCG ACTTTCAATA ATAATGATGA AATTCGCATC GCCGTCCAAC
    12301 ATCAAGACTT GTGCCTGCTG CCAAGCAAAA GTTCATTGCA TATACATGGA CGCTTGACCA
    12361 AAGCAGATGG AGGAGCTGTG ACGCACACAA GATTAGTGAA TTGCGCGGTT CTCCACTTAT
    12421 TCGAAGAAAT TCGCTACGAA TTAAACGCCA TTGTCATTGA CAGAAACAAG AATGTTGGTA
    12481 TCACAACACT GATGAAGAAT TTCGTCTCAC AAACTCCGAG TCAAGCTGCT CTTCTGGAGA
    12541 ATGCAGGTTG GATCCTTAAA GATGATGAAT CAACAGTCAC TGATGAGGAT GGCTATTTTG
    12601 ATATTTCCAT ACCTTTGAGT ATGTTATTGG GCTTTGCTGA GGACTATGGA AGAATCATTG
    12661 TCAATGCGAA GCATGAACTC ATTCTAACAC GTGGGAACAG TGATGTGAAT GCAGTCATCC
    12721 AAGCACCGGC AGGAGCAGCT GCTGCTGAAG CATTCAGACT CTCACTGGAT AAATTGGAGT
    12781 GGATGATTCC CTACATTAAA GTAGCTGATT CCAAGAAAAT CAATCTGCTG AACTACATTT
    12841 CCAAGGACGC CCCGATTCCC ATCAGTTTTC GAGCCTGGGA GACGTATGAG TATCCACTCC
    12901 TACCGGCGAC CTCTAAACAT GTCTGGGTGG TGAAAAGTTC AACTCAATTA GAGAAACCTC
    12961 GCTACGTCAT TGTGGGATTC CAAACTGACC GCAAAAATCG AACCAATAAG AATGCGAGTC
    13021 GTTTTGATCA TTGTAATATC CGCGACATAA AGCTCTTTCT GAATTCTCAA AGTTACCCTT
    13081 ATGGTAATCT GAATCTTGAT ATCAGCCATA ATCAATATGC GTTACTCTAC AATATGTATA
    13141 CGAATTTCCA AAACTCTTAC TATGGTAAAG AAGCTGAACC ACTCTTGAGC AAGACAGAAT
    13201 TCCTCAGCTA TGCTCCACTC ATTGTCATTG ATTGTTCAAA GCAAAATGAG TACTTGAAGT
    13261 CCGGACCAGT AGATATTCGT CTTGAATTCG AGGCTGATCG TCATTTCCCC CCTCAAACTG
    13321 CAGCCTATTG CTTAATCTTA CATGATCGTA TAGTGGAGTA TCACCCGATT AGTGGAGGAG
    13381 TTAAAAATAT GATGTAAAGA AGAAAAAAAA AACATTGTTT ATATCGATTG TATACATATA
    13441 TTTTTAGCAA TAAAAAGTTT TTTTTCATAT AACAATGTGA ATATGTTTTC ATTTTATTTC
    13501 AAAAAATATT CCTTATTTTT CTTGAATTTT CTGGACCCAT AGGGATGAGG ACGTTGTCTA
    13561 TCCTTCGCTT CACAGTGATG ATGATGATGA TGACGTTTCG CAGATGCAGC AGCAGTATCT
    13621 TTGGTTCGTT TCACCGGTGT ATTTGTATTG ATTTTGGAAG AGCTGGCCAG TGCCTCTTCT
    13681 ACCAGATTTT GGTTTTGTTG TTCTTGTCCT TGATCTTGTG GTTGTTGTTG TTGTTGCGCA
    13741 AAATGAGGAG TCTCTGAGGT TTTATCAACC AAGTCTGTTT GTTCCTCGCT CCCATCCATG
    13801 TTTGAGTCTC GATGTAATTT CACAATTTTG TAATTTCCTT CCAAATCTAG GAAATCTTGG
    13861 AGAAAATCCC ATGATGTTTG CGGGGGATTG TTACCGTAGT GATTGATAAC AATATCGTCG
    13921 TACTCACAGA CATATGGCGA AATCGACTTT AACAAATGAA TTTCGTCAGT TGTCAACTGG
    13981 AGATCTTTTT TATTTGGTCC AATTCGTAAA CTCTTGATGA GTGCCAAATT CTCTTTCAAA
    14041 TCCAGGAAAT CACGAAAACA GTCTTGCGCC GTTTGTGTTG GATTTTCACC ATAATGTCTA
    14101 ATAACAATAT CATTATAATC CACCAAAAAT GGTGGAAGTG CGCATAACAA TTTCACTTCG
    14161 TTTGGACTCA AGTGATCCAT GATGCAAACT GATGCCAAAA GGAATGAGGG AAGTATTACC
    14221 TCTTATGACG CAATCTTCCC CCACTCCGAA CCACTGTCCT TGAAAACTGC GCGAAAAAAT
    14281 ATGCGCACTT CTTCTAAAAG TGTAAACATT TCTCAGAAAT ATGTCGCAAT TTTCTCCCAC
    14341 TCCGAACCAC TGTCCCTGAA ACTGCGCAAA AAAAATATGC GCACTTCTTC CAAAAATGTA
    14401 AACACTTCTG AGAAATATGA CGCATAATGA TGCAATCTAA TTCTTGAAGA AAATACGCAG
    14461 TACTTTCAGC GTAGTGATCA GTCGTACTCA GAACGTTACA GTGTAAAGAT GGACGCGATT
    14521 GTGGACGTTC AAGGATTTCA GAGTGATGAT AATAAATTTA TCGTTAAAGA ACTGGCAGTT
    14581 GCATATATTG ATGACCTTGA GCGAGTTGAA TGTGTGCTCT TCAAACCACC ATATTCATGG
    14641 GATGACTTGT CAGCTAAAGC TAAACGTTCC AACACATGGC TAATCAACAG TTTCCATGGC
    14701 TTGCGCTGGG AAACCGGAGA CACACCATAT TCTGAGCTTC CACAGATTGC TGAAGAAGTT
    14761 CTCAAAGACG CAGCTAACCT CTATGTGAAA GGATTACAGA AGAAACAGTG GCTGGAAGGG
    14821 ATTCTTGGAA GTTCACAATC AGTGATCGAT TTAGAAGATT TAGATTGTCC GAAATTATCG
    14881 GACCTTGAGT TGTCGAAATG TTTGCATCCT CATAATGATG ACGATGACGA GGACCCATTC
    14941 GTTTGTGCAT TGGAAAATGT GAAAAATTTG AGAACCTGGT ATGTTGTGAA ACATGGCAAC
    15001 CGTTTGCAAC GATCTTTGGA AATGTTCTGT AACTCGAAAA GTCTTGATGG AATGAGCACT
    15061 CAAGACATAG CGATTCTCCC AAAAAGTTTT TTGCTCATGT GCGCTGCACA TAGTATTGAG
    15121 AATGTTTGGG ATAAATTACC GGAAAATATG CAAAAGGATG AAGATATCGT GAATTGTCGA
    15181 AGATGTCATC TCCATCATTC CTCCAATGCT CCAATGAAGA AAAACTGTCC CCTCTGCAAA
    15241 TTCTTCAAGA ACACAGAGGT CCACACGGAA GAATCACCCG AAATTATCCT CAATCAATTT
    15301 ATGGTTTTGT TCTTATTGAT GAACTTATTA ATCAACCGTT AAGGAAATTA TATGGGAAAA
    15361 AATGGATAAA CGACCTCAGA ACTCAGAATC TCGGGAGAGC AGTTGGTTAA AAGAATAGCA
    15421 GCCGCAGAGA CGCACCGCTA CATTTCGCGA AGAGTTCGAG AAATCCAAAA CCTTGGAGGG
    15481 TAGTAAGCCC TACAACAAAG AAACCCACTC CAGGAAAACA TGATTGATAT AAATATTGAA
    15541 GGTTATGAAA ATGTAACAAA AAAAGAAAAA AATATATGTA TAAAAAACAA TCTATATGCA
    15601 TTCTATATTT TTTTAAAAAT ACCTTCCCTC AGTACGGGAT AATTCCATAG GAATGATGAT
    15661 GAGCGCATCT ATTTCATTCA AAATTTCCCG CGTGTTACGG CTGAGCCAAT CCACGCACAG
    15721 CTTGAACCCA CCCCCCACCA CCGAGCAACC CCACTCACTA GCAAAAAACC TTACCCACAG
    15781 CGACTCCCCC ACCATCACGA CTCCAGCCGC AGCGGCCCCC TTCCCCCTGC CGCCGGCCGG
    15841 CTGCCTCCTG CCTGCTGCCT CCTGCCTCCT GCCCCCGCCT CGTGCCCCCC C
//
