# Supplementary material for: Widespread Horizontal Gene Transfer Among Animal Viruses
Source: bioRxiv. 2024 Mar 26:2024.03.25.586562. Preprint. [Version 2] doi: 10.1101/2024.03.25.586562 (PMC11071296; doi:10.1101/2024.03.25.586562)
Supplement: Supplement 2 [file media-2.zip › File2_Maps/uParvo_homo_feces_SRR1804338_3175.gb]

LOCUS       uParvo3175ct_1          3175 bp    DNA     linear       01-JAN-2019
DEFINITION  [note: taxonomic lineage
            d_Viruses;-
            _Monodnaviria;k_Shotokuvirae;p_Cossaviricota;c_Quintoviricetes;o_Pi
            ccovirales;f_Parvoviridae] [isolation_source=original].
ACCESSION   
VERSION
DBLINK      BioProject: unknown
            BioSample: unknown
            Sequence Read Archive: unknown
KEYWORDS    .
SOURCE      Parvoviridae sp. ctOK439 (unknown)
  ORGANISM  Parvoviridae sp. ctOK439
            Unclassified.
REFERENCE   1  (bases 1 to 3175)
  AUTHORS   Taker,C.
  TITLE     Cenote-Taker 2 dummy template file. Do NOT submit
  JOURNAL   Unpublished
REFERENCE   2  (bases 1 to 3175)
  AUTHORS   Taker,C.
  TITLE     Direct Submission
  JOURNAL   Submitted (01-JAN-2019) Taker 2, Cenote, 1000 Circle St., Cenote,
            DC 31111, USA
COMMENT     ##Genome-Assembly-Data-START##
            Assembly Method       :: unknown_assembler
            Genome Coverage       :: 1x
            Sequencing Technology :: Illumina
            Annotation Pipeline   :: Cenote-Taker 3
            URL                   :: https://github.com/mtisza1/Cenote-Taker3
            ##Genome-Assembly-Data-END##
FEATURES             Location/Qualifiers
     source          1..3175
                     /organism="Parvoviridae sp. ctOK439"
                     /mol_type="genomic DNA"
                     /isolation_source="unknown"
                     /collection_date="unknown"
                     /note="genome binned from sequencing reads available in
                     unknown;
                     derived from metagenome: unknown"
     CDS             111..1796
                     /inference="protein motif PDB:1S9H_A"
                     /codon_start=1
                     /transl_table=11
                     /product="Rep 40 protein Helicase"
                     /translation="MNNMFTNINLINDKSFQNDNHSLFNSTSSSHSNEDIHSGSIDFL
                     STNPVFAQNWVERFERLSISDPRYHRSSDRIRRKLRMLASRVAFRLSQQPIGRSSRFI
                     SDIIINATRRTCSEFLDKIEKTKTVIAIYHPESKDQEIGHIHVYHICSYNQSHCRCVF
                     LKGYNIKKRDPRRTPFVRAQFNTKFWTNFFFYYIKAPREFIQFQIGARSFMSTIDQIR
                     NLEQSQTTAEHSAEPMVEEEQFPCQDVDWENGVRSTEIQQNQQHVSRVAETLDRGYAN
                     VPGLQMLPDKYIQRRLNIQNQILNAIQELLVVPVESTCQVEKWLEHPVLSIFNQSDPE
                     YKKACSLFNRRLQHMSFEQLRQLHLTHPHAIYLARNSNHYYNLDDSLLHVDSLLDYQY
                     QTLDEKKTFLQCLYNVCERKIPKLNSIYLFGGANCGKTWFMDMVTSYYINVGHVKNFV
                     RGQNFPLNDCVSRRILLWNEPSIMPSAFDSVKMLAGGDPCPCAVKYEGDGKISRTPLI
                     FTANYTTFPTSKSVWTTRIATYKWQPCEYLKDCSKYPHPYTFALLMDKYVLNE"
     CDS             complement(1805..3052)
                     /inference="protein motif PDB:4MGU_A"
                     /codon_start=1
                     /transl_table=11
                     /product="Minor capsid protein VP2"
                     /translation="MSSIGNDNVLTTNLSSTTSIIFENCFQIYSGAFQFSRRTDTFFS
                     RVPGTDFFSTPLCVINPSLLCLYMSVYQYKQLPKIAYATHAEINITPLGYRLPFATNE
                     AASGYANSQTVVQIAKGIGLERHIPIAVVGYSNTDADPTSIEGFNENLDIESSIWGNK
                     TQIGAVTGIPRHYNQYASIMQTSAAFGSPMLLKFIDVFNCNDVKGSNFIQYKYDFKNG
                     LLTSPDDFGDVGNILQQQELLQGVYRGPVTTVIKDRKIQTEQLQYPDTNKFGYWDLIE
                     KSYFFSNTLGQEQSPRQPPLIYFGVFPVQSNAALTSKATFSPAVVMWKVSTKLNIRIN
                     TNYIYDSMLSTMVYNAISIRKPQISIWGTMYVDGHLIHNYTQKSSKSAPMEEENDDVS
                     IAPTTPSISNVKLNYKKTTKKFF"
     CDS             complement(3022..3150)
                     /note="no search hits"
                     /codon_start=1
                     /transl_table=11
                     /product="hypothetical protein"
                     /translation="MNNMFTNINLINDKSFQNDNHSLFNSINISRISCHQLEMIMY"
ORIGIN      
        1 gtcttctacg ccgcaaaaaa ctttgttttt gggcaagttc ccagtgctat gataagtata
       61 tcatagcatg aggatataaa tacagtgtgt atttatatcc agttgtatgt atgaataata
      121 tgtttacaaa tatcaattta atcaacgaca aatcatttca aaatgacaat catagtcttt
      181 ttaactcaac ttcttcatct cattcaaacg aagacatcca ttcaggatct attgatttct
      241 tgtctacaaa ccctgtcttt gcccaaaatt gggttgaaag atttgaacga ctctccattt
      301 ccgatcccag atatcataga tcttctgaca gaatacgaag aaaacttaga atgctcgcat
      361 cccgagtcgc atttagactt tctcaacaac caatcggaag atcatcccga tttatatcag
      421 atatcatcat taacgctact agaagaacct gtagcgaatt tcttgacaaa attgaaaaaa
      481 cgaaaacagt catcgcaatc taccacccag aaagcaaaga ccaagaaatc ggccatatcc
      541 acgtctatca catctgttcc tataaccaat cacattgcag atgtgtattc ctcaaaggct
      601 acaacatcaa aaaacgtgac cctagaagaa ctcctttcgt ccgtgcccag tttaacacaa
      661 aattctggac aaactttttc ttctattaca ttaaagcacc aagggagttt attcaatttc
      721 aaatcggagc cagatcattc atgtcaacaa ttgatcaaat tagaaatctg gaacaatccc
      781 aaacaactgc agaacattcc gcagaaccaa tggtggaaga agagcaattt ccgtgccaag
      841 atgtggattg ggaaaatggg gtccgatcaa cagagataca acaaaatcaa caacatgtta
      901 gccgagttgc agaaactctt gatcgaggat atgcaaacgt cccaggactg caaatgctac
      961 cagacaagta tatccaaaga agattaaaca ttcaaaatca aatcttaaat gcaattcaag
     1021 agttattggt tgtacctgtt gaatccactt gtcaagtaga aaaatggtta gaacaccctg
     1081 ttctttctat attcaatcaa tcagatccag aatacaaaaa agcatgttca ttattcaatc
     1141 gaagattaca acatatgtca tttgaacagc tccgacaatt acatttaaca catcctcatg
     1201 caatatactt agctagaaat tcaaatcatt attataatct tgatgattca ttattgcatg
     1261 tagattcatt attagattat caatatcaaa cattagacga aaaaaaaaca tttttacaat
     1321 gtctttataa tgtatgtgaa cgaaaaattc ctaaacttaa ttcaatatat ttgtttggtg
     1381 gtgcaaattg tggcaaaact tggttcatgg atatggtaac atcatattat atcaatgttg
     1441 gacatgttaa aaattttgtt cgtggtcaaa attttccact gaatgattgc gtatctagaa
     1501 gaattttatt atggaatgaa ccatcaataa tgccatctgc attcgattca gttaaaatgt
     1561 tagctggagg agatccttgt ccatgtgctg taaaatatga aggagatgga aaaatatcaa
     1621 gaacaccatt aatttttaca gcaaattaca ctacatttcc aacatcgaaa agtgtatgga
     1681 ctactagaat tgcaacatac aaatggcaac catgtgaata tttaaaagat tgtagtaaat
     1741 atccacatcc atatacattt gcattactaa tggacaaata tgttttaaat gaataaagtt
     1801 ttatttaaaa aaattttttt gttgtttttt tataattcaa tttaacatta gaaattgagg
     1861 gagttgttgg agcaattgat acatcatcat tttcttcttc cattggagct gatttggatg
     1921 atttttgtgt ataattatga attaaatgtc catcaacata cattgttccc catattgata
     1981 tttgtggttt tcttatagaa attgcattat ataccattgt tgataacatt gaatcataaa
     2041 tataatttgt attgattctt atattcaatt ttgttgaaac tttccacatt accacggctg
     2101 gagaaaatgt tgctttagat gttaaagcag catttgactg gacaggaaat actccaaaat
     2161 aaattaatgg tggttgccta ggtgattgtt cttgtcctaa tgtattggaa aaaaaatatg
     2221 atttttcaat taaatcccaa taaccaaatt tatttgtatc aggatattgc aattgttcag
     2281 tttgtatttt tctatctttg atgactgttg ttactggacc acgataaaca ccctgcaata
     2341 attcttgttg ttgtaaaata ttgccaacat caccaaaatc atctggactt gtcaataatc
     2401 catttttaaa atcatactta tattgtatga aattgcttcc ttttacatca ttacaattaa
     2461 atacatcaat aaatttcaat aacattggtg aaccaaatgc agctgaagtt tgcattattg
     2521 aagcatattg attataatga cgaggaatac cagtaacagc accaatttgt gttttattac
     2581 cccagatact tgattcaata tctaaatttt cattaaatcc ttcaattgat gttggatctg
     2641 catcagtatt ggaataacca acgacagcaa taggaatatg tcgttcaaga ccaattcctt
     2701 tagctatttg cacaacagtt tgtgaattgg cgtagccact tgcagcttca tttgtagcaa
     2761 aaggtaaacg atatcctaaa ggagtaatgt ttatttcagc atgtgtggca tatgcaattt
     2821 ttggtaattg tttatattgg taaacactca tatataaaca taataatgat ggattaataa
     2881 cacataatgg tgtagaaaaa aaatccgtac caggaacacg agagaaaaag gtatcagttc
     2941 gtctcgaaaa ttgaaatgca ccactatata tttgaaaaca attttcaaat ataattgatg
     3001 ttgtggatga aagattggta gttagtacat tatcatttcc aattgatgac atgatattct
     3061 ggaaatatta attgagttaa aaagactatg attgtcattt tgaaatgatt tgtcgttgat
     3121 taaattgata tttgtaaaca tattattcat acatacaact ggatataaat acaca
//
