# Supplementary material for: Widespread Horizontal Gene Transfer Among Animal Viruses
Source: bioRxiv. 2024 Mar 26:2024.03.25.586562. Preprint. [Version 2] doi: 10.1101/2024.03.25.586562 (PMC11071296; doi:10.1101/2024.03.25.586562)
Supplement: Supplement 2 [file media-2.zip › File2_Maps/Parvo_apodemus5161_mouseCressrep_Run18s7.gb]

LOCUS       Parvo5161               3556 bp    DNA     linear       10-NOV-2023
DEFINITION  [label=nearest existing NCBI txid535600].
ACCESSION   
VERSION
DBLINK      BioProject: PRJNA393166
            BioSample: SAMN09074600
            Sequence Read Archive: SRR7122347
KEYWORDS    .
SOURCE      Parvovirus apodemus5161
  ORGANISM  Parvovirus apodemus5161
            Unclassified.
REFERENCE   1  (bases 1 to 3556)
  AUTHORS   Buck,C.B., Welch,N., Belford,A., Varsani,A., Pastrana,D.V.,
            Tisza,M.J. and Starrett,G.J.
  TITLE     Widespread Horizontal Gene Transfer Among Animal Viruses
  JOURNAL   Unpublished
REFERENCE   2  (bases 1 to 3556)
  AUTHORS   Buck,C.B. and Tisza,M.J.
  TITLE     Direct Submission
  JOURNAL   Submitted (10-NOV-2023) Lab of Cellular Oncology, National Cancer
            Institute, Building 37 Room 4118, Bethesda, MD 20892, USA
COMMENT     ##Assembly-Data-START##
            Assembly Method       :: Megahit v1.2.9
            Assembly Name         :: Parvo5161
            Coverage              :: 3294x
            Sequencing Technology :: Illumina
            ##Assembly-Data-END##
FEATURES             Location/Qualifiers
     source          1..3556
                     /organism="Parvovirus apodemus5161"
                     /mol_type="genomic DNA"
                     /isolate="mouseCressrep"
                     /isolation_source="Apodemus sylvaticus"
                     /note="wood_mouse"
     CDS             347..1417
                     /codon_start=1
                     /product="CressRep"
                     /translation="MVKVRVFNCFHNVDGVQEGILWVDQKLHENEDIKWYRAQLEEGT
                     NGRLHVQAIFGFKNARNLGPVQRMMEEASVQYTAEPDNMYFYCTDEDKRYPDTQLMQK
                     GEYKVTTKVDDRLKSMQEAEQLGSFTKAMQYMELHHKMYTIQNYKTLAGHFMRKFPCE
                     DDPEFTLDQFTSPPIDPEILKKKTVVLCGEASYGKTSFAMAHFKHPAVIKTKCDYVKI
                     TPKTDGVIFDDMDMASWNIATVKNMCDLTKTSHQHVKYGHAVLEKGLPRFVCVQDEDD
                     FWPHLEDADGIVSSVQNRKHLRGIKKRTHIINLTKPLYDTTDAAIDAEIDKNPSTWGT
                     EENPSRRAINVKKANMNRYFPY"
     CDS             1423..2190
                     /codon_start=1
                     /product="NS1"
                     /translation="MYKLMCSHFGPKTQYKDAEFDIVRTLENTPESSIKYYKVESYLE
                     LEKILNNDDFDYKLNWYLDELAKCLADKDIKPDRINDIHDVFNLQYEDLIGYLKVILR
                     QFPKHRTLVLYGKSNSGKSLIANALYYPFAPGMIQRAGTTNVHWLEAIYQKNFILWEE
                     PSVDMSTIEDVKLLTGGETIVINRKNKNLIERLKGPAVLVTTNVAFWNYRYEELTNRC
                     IIKRFSTPIKFKQNTIYTDYEFAYYVFYILKYCNKDR"
     CDS             2187..3146
                     /note="hypothetical capsid protein"
                     /codon_start=1
                     /product="VP"
                     /translation="MNSDETPSAVNTLVAQKEATTEAIMSSEMGGQSMVDSDPVAKLD
                     VQPTKVDSIKKQVTVVQTQAPINVTSGEWFDLPILYRAQTQAPTFDTIDYIGQVELNY
                     LLGFITDTDIENSGTNRIMQISDPGLNRFYNFKLDSVTQHFKNFNILVERDQSGGLQI
                     QDPFIFQIRRVYYQGWQSSSPQLVNTTAFSLSDLSHGISSHYVFNNLGWIPGTALVSS
                     TTGIYNSLQSIIGDRPTNTQFALYPETVPYRWQMRLANFGVFTNVIVNLAYISEINAS
                     WTAQSSLITAAILPAPNLPDTLKKQEEEVQDRIVKKRKLINID"
ORIGIN      
        1 gacctaacga acgacaagga agaggttaaa atagcaagga acacatcgac aaggatagag
       61 ctaaatctta atagcaagtg tgccatacta tttttattta aaaaaaaacc aagggtatgt
      121 atagagacgg cacacttgct actaatatat ggggtcccaa aattgaaagt gttccaatga
      181 cgtcatcagc ttatctactt gcgtcattct attgttctat tgttctattg tttagctgtc
      241 aagattgtta tcagtttgat tgattgtctt ctagaatgtt cttaataaag gtatataaac
      301 taaacggcac agcataataa gtatcagttc attacaagtg ttcaagatgg ttaaagtgcg
      361 agtgttcaat tgtttccaca atgtggatgg tgttcaagaa ggaattttat gggtagacca
      421 gaaacttcat gagaatgaag atattaaatg gtatcgagct caactagaag aaggaactaa
      481 tggtagactc catgttcaag ctatatttgg attcaaaaat gcacgtaatc tgggacctgt
      541 tcaacggatg atggaagaag cttctgttca atatactgct gaacctgaca atatgtattt
      601 ctactgtact gatgaagaca aacgttatcc tgatacacag ttaatgcaga aaggtgaata
      661 caaagtaaca actaaggtag acgatagact gaagtcaatg caagaagcag aacaacttgg
      721 cagtttcact aaagctatgc agtacatgga attacaccac aaaatgtata ctattcaaaa
      781 ctacaaaacg ttggcaggtc atttcatgag aaagtttcca tgcgaagatg atcccgagtt
      841 taccctagat cagtttactt ctcccccaat cgacccagaa attctcaaaa agaaaacagt
      901 tgttctctgc ggtgaagcat cttacggcaa aactagcttt gctatggccc attttaaaca
      961 tccagcggta attaagacca aatgtgatta tgttaagatt acacccaaaa cagatggagt
     1021 tattttcgat gatatggata tggctagttg gaatattgct actgttaaga atatgtgtga
     1081 tttaactaaa acaagtcatc aacacgttaa atatggacat gcagttttgg agaaaggatt
     1141 acctagattt gtatgcgtac aggatgaaga tgacttctgg cctcatttgg aagatgccga
     1201 tggaattgta agcagtgtcc aaaatagaaa acatttaaga ggaatcaaga aacgtactca
     1261 tataatcaat cttactaagc cgttatatga tactaccgat gctgccattg atgctgaaat
     1321 tgacaagaat ccaagtactt ggggaactga agagaatcca agtcgtcgag ctattaatgt
     1381 aaagaaagca aacatgaata gatactttcc ttattaataa agatgtataa gttaatgtgt
     1441 tcacattttg gtcctaagac ccaatataaa gatgctgagt ttgacatagt tagaacttta
     1501 gaaaatacac ctgaatcctc tataaaatat tataaagttg aaagttattt ggagttggag
     1561 aaaatattga ataatgatga ttttgactat aaactgaatt ggtacttaga tgaactagct
     1621 aaatgtttgg ctgataaaga tataaaacct gaccgtatta atgatattca tgatgttttc
     1681 aatttacaat atgaagactt gattggttat cttaaggtta ttcttcgtca gtttcctaaa
     1741 catagaactc tagttctcta tggtaaatct aactctggta aaagtctaat cgctaatgca
     1801 ttatactatc cattcgctcc tggtatgatt caacgagctg gtacaacaaa tgttcattgg
     1861 ttagaagcta tatatcaaaa gaacttcatt ttatgggaag agccttctgt agacatgtca
     1921 actattgaag atgtgaaact gttaactggt ggtgaaacta ttgtaataaa ccgtaagaat
     1981 aaaaatctta tagaacggtt aaagggtcct gctgttttag taacaacgaa tgtagcgttt
     2041 tggaattata gatacgaaga gttaactaat agatgtatta ttaaacgatt cagcacgcca
     2101 ataaaattta agcagaatac gatatatacc gattacgagt ttgcatatta tgttttttat
     2161 atactaaagt actgtaataa agatagatga attcagacga aacaccgtca gctgttaata
     2221 cccttgtagc ccaaaaagaa gcaactactg aagctataat gtcatcagaa atgggtggac
     2281 aatcaatggt ggattcagat cctgtagcta aactagatgt tcaaccgact aaagtagact
     2341 cgattaagaa acaagttact gttgttcaaa ctcaagcacc tattaatgtt actagcggag
     2401 aatggttcga cttacctatt ctttaccgag ctcaaactca agctccaaca tttgatacta
     2461 tagactacat tggacaagtc gaattaaact atttacttgg atttataact gatactgata
     2521 ttgaaaattc aggaactaat agaatcatgc aaatatctga tcctggacta aaccgatttt
     2581 acaacttcaa attagattca gttactcaac attttaagaa ctttaatata ctagttgaac
     2641 gagatcaatc tggtggatta caaattcaag atccatttat atttcaaatt agaagagttt
     2701 actatcaagg atggcaatca agttcgccac aactagttaa tacaacagcg ttttcgttaa
     2761 gtgatttaag tcatggaata agttcacact atgtgtttaa taatcttgga tggattcctg
     2821 gtacagctct tgttagtagt actacgggaa tatataatag tttacagagt atcattggag
     2881 atagacctac taatactcaa tttgctttgt atcctgaaac agtaccatat agatggcaga
     2941 tgagactcgc taattttggc gtatttacta atgtaatagt taacttggct tatatttctg
     3001 aaattaatgc tagttggaca gctcaatcgt cgcttattac cgcagcaatt ttaccagctc
     3061 ctaatttacc agatactttg aagaaacaag aagaagaagt acaagataga attgtcaaaa
     3121 aacgtaaatt aataaatatt gattagttaa aatgtatact taatttccta tgacgtcaat
     3181 gcacattata attttagggg tagggagaat tttgtgatag tgtgctgttt tatgacacac
     3241 tatctatctt tatattcttt atacttttac ttttttaaat aagaaagtta gcactctatc
     3301 gaaaaaagat gcctctatca aaatttattg tgtgcaatag ataacctatt gattttccct
     3361 gtcaacttct gcgtttctgg gtctactttg ctggaaccaa cgacgaaatg agtgacagat
     3421 gggagatttc ggtaaagcta tgagatggat caaagaacat cataaagttt attttatatc
     3481 taacagaaag aagttagctg cccattttag ggaagagttt accattaaag atcaggttaa
     3541 gtacagctta gaccaa
//
