# Supplementary material for: Widespread Horizontal Gene Transfer Among Animal Viruses
Source: bioRxiv. 2024 Mar 26:2024.03.25.586562. Preprint. [Version 2] doi: 10.1101/2024.03.25.586562 (PMC11071296; doi:10.1101/2024.03.25.586562)
Supplement: Supplement 2 [file media-2.zip › File2_Maps/uAdinto_nephila_SRR5139337_11314.gb]

LOCUS       uAdinto11314ct_1       11314 bp    DNA     linear       01-JAN-2019
DEFINITION  [note: taxonomic lineage
            d_Viruses;-
            _Varidnaviria;k_Bamfordvirae;p_Preplasmiviricota;c_Polintoviricetes
            ;o_Orthopolintovirales] [isolation_source=original].
ACCESSION   
VERSION
DBLINK      BioProject: unknown
            BioSample: unknown
            Sequence Read Archive: unknown
KEYWORDS    .
SOURCE      Orthopolintovirales sp. ctU07II (unknown)
  ORGANISM  Orthopolintovirales sp. ctU07II
            Unclassified.
REFERENCE   1  (bases 1 to 11314)
  AUTHORS   Taker,C.
  TITLE     Cenote-Taker 2 dummy template file. Do NOT submit
  JOURNAL   Unpublished
REFERENCE   2  (bases 1 to 11314)
  AUTHORS   Taker,C.
  TITLE     Direct Submission
  JOURNAL   Submitted (01-JAN-2019) Taker 2, Cenote, 1000 Circle St., Cenote,
            DC 31111, USA
COMMENT     ##Genome-Assembly-Data-START##
            Assembly Method       :: unknown_assembler
            Genome Coverage       :: 1x
            Sequencing Technology :: Illumina
            Annotation Pipeline   :: Cenote-Taker 3
            URL                   :: https://github.com/mtisza1/Cenote-Taker3
            ##Genome-Assembly-Data-END##
FEATURES             Location/Qualifiers
     source          1..11314
                     /organism="Orthopolintovirales sp. ctU07II"
                     /mol_type="genomic DNA"
                     /isolation_source="unknown"
                     /collection_date="unknown"
                     /note="genome binned from sequencing reads available in
                     unknown;
                     derived from metagenome: unknown"
     CDS             2..133
                     /note="no search hits"
                     /codon_start=1
                     /transl_table=11
                     /product="hypothetical protein"
                     /translation="-PTTARAFVLEFGNIIKRISISISQKFQDLEILEHLISSLDPS"
     CDS             complement(135..230)
                     /note="no search hits"
                     /codon_start=1
                     /transl_table=11
                     /product="hypothetical protein"
                     /translation="MGLPCGGLKVPGHCVSCFQYSNHMASDSSGC"
     CDS             complement(255..380)
                     /note="no search hits"
                     /codon_start=1
                     /transl_table=11
                     /product="hypothetical protein"
                     /translation="MSFIFCNDFFSYIYNSLLCLTHPIIFYFILVLSTLYSMFSV"
     CDS             complement(474..3872)
                     /inference="protein motif PDB:2PY5_B"
                     /codon_start=1
                     /transl_table=11
                     /product="DNA Polymerase B"
                     /translation="MINFQNYRSSFRGFTITYRAVINYTDPHTLFRDSRRSIYNILNS
                     NILALRIRLIICLSIIFTKTNEQGEEIISTFYFCSNAERILSHIQILPAVDSAFSKIF
                     NAIDNFIRNGSGWQIKTISHIDLHIGNYRNPRGGCGNVSLPTKLKNKKAILNIKCNDN
                     KCFLYCVLAKLYPSHINSTRSSKYQKYLKYLKTNDIKFPMTINKAGKFEKINNLSINV
                     YGWEENEVFPLYVSQQNKRCRVIDLLYFQQHFFLIKNFDRFMHQKNGIYFYCRKCLSG
                     FSREETLISHKTLCNEMKPQKISMPKSTKLKFTNLAKMLYHPFCVFADFESLTKKIHT
                     VLPSSHISYNSIIERHEAVSYTIIAIDAEDNIIFHEYYAGENVIQNFLNTLKTLSEKI
                     LQKMRTIMPMVENPEISYDKNTCHICKQKFKKGDIRVRDHYHWGSGYILGLAHQSCNL
                     NYRSTYFVPVVIHNSRNYDTHLILKNLPPNFAKIVNIIPINMEKFTMFSLDALKFIDS
                     FQFLDSSLDVLVNNLKTSDHEFKIFETFFGSEKHNHLLKQKGIFPYSYLDSLEKLNEP
                     HLPSQRDFYNILTSTSISNKDYEHAQLVYKTFKCKKLANYLELYQNVDTIMLAEVFTS
                     FRRKAMRYYELDPIHFVTSAELTWNAGLKFTKVELQLLTNVNDYIWFESQMRGGICFL
                     GKRHDKANNPYVVETYNEKKPHNYIVALDANNLYGYVMSQPLPIGNFSWLTPEEINDF
                     NVFNYDQNSKVGFIIEVDLRCPKHLQLKTNDLPLAPEHLNITYDMLSPYSKRLCDKFN
                     LRHTLPSKKLTPNFYPKKNYITHYLNLQFYIDEGMIVEKYHRILAFSQRPWLAEYIHF
                     NNEKRKQAKDEFTRTFCKKLNNSFFGRLMLNQRKKISVRASTTEKDCKNNLASPLLEY
                     FEPINENLTIFKMRKPNLILDKPIYGGFCILELSKLHMYKLYYHNFKKIYQDRSELLY
                     MDTDSLYLSIQTEDIFSDMKTIFADIFDFSNYPPHHFLHDNSNQGKLGYLKSEAIEPI
                     REFVGLKSKMYAYSFGSSCKKTAKGIKKATLRNFTLDSYRKILEDESFSRQTQCSIIS
                     KKHELHTVIQNKIGLSAYYDKKYLADDGIHSLSYGHFSVNNMVD"
     CDS             complement(3869..3958)
                     /note="no search hits"
                     /codon_start=1
                     /transl_table=11
                     /product="hypothetical protein"
                     /translation="MKILLRKISITKEKNLLKPLAFSYVGSEI"
     CDS             complement(3955..4074)
                     /note="no search hits"
                     /codon_start=1
                     /transl_table=11
                     /product="hypothetical protein"
                     /translation="MIHCKYYFHQIFYVCMLFLQNILCVRACYRLEIFCSYML"
     CDS             complement(4201..4566)
                     /note="no search hits"
                     /codon_start=1
                     /transl_table=11
                     /product="hypothetical protein"
                     /translation="MIANFKPLHLDRKRMFDFADNDEDDFLIATKKQKRGCDKPKYDL
                     DLSTIDGGAEKNIPPYVINLGKGLLLEVKCFRGSYYVGLSKVGEAGEVKNRFNIPLIQ
                     LDTFHKGIEAMMAYVKDYR"
     CDS             complement(4556..4744)
                     /note="no search hits"
                     /codon_start=1
                     /transl_table=11
                     /product="hypothetical protein"
                     /translation="MDILLQKSYLSRSSHQQTRSFFSALLIFSTKSFYHNAMNNGKLF
                     FLLLVRNFFEPSNLGDDC"
     CDS             complement(4927..5091)
                     /note="no search hits"
                     /codon_start=1
                     /transl_table=11
                     /product="hypothetical protein"
                     /translation="MLFFFYLASTFLKIWMHRKLFLKYEHTHLGGKYSLQEGGCSSRG
                     GIALGEVRIA"
     CDS             5100..5222
                     /note="no search hits"
                     /codon_start=1
                     /transl_table=11
                     /product="hypothetical protein"
                     /translation="MITHEHIYIFEIYLFHYFFKKNKRYRYSTKCIIVQQNIRE"
     CDS             complement(5279..5719)
                     /note="no search hits"
                     /codon_start=1
                     /transl_table=11
                     /product="hypothetical protein"
                     /translation="MERYGYLILSSAKTYDYIHYELSPNILDCLRDVLTGSNLDEETK
                     KRIYYFKILNNEEIDDLIHTKDQKYKFGKCWLHRMTPNKKCSVYGRENSLYSNIIDCI
                     ETDSLCRSENNFSNSDSFKHGFFQILTDKEIINLLKITIEKNSL"
     CDS             complement(6129..6557)
                     /note="no search hits"
                     /codon_start=1
                     /transl_table=11
                     /product="hypothetical protein"
                     /translation="MQIMERYGYLIADSSGACVYQIHNILYRDIINCVKNAIEQKNDD
                     GNSILYFRILNNSDIVKYLHTGKKDINYSYVYLHQLSLSEPYYIYQGANKLYKDLLQC
                     IIDVKSTETKVPDSPSHRVKVGYLKILNADELLIDLHAPM"
     CDS             complement(6576..7094)
                     /inference="protein motif PDB:4EKF_A"
                     /codon_start=1
                     /transl_table=11
                     /product="Adenain"
                     /translation="MDTFTICRLACSDFNIKRRFGGVFASDDLPEQKNEFVSFIVNLD
                     PKNLPGSHWVSIFFRPNVVFYFDSYGRPPTNKNILKFLKNNSIEILYNSICFQDYFTN
                     TCGYFCLYFLWVSSRHLPLLGLDEFNTQKNEIFIKRFANRNLKLGGCCVSYLSRGRQL
                     CRALSNVEHSLR"
     CDS             complement(7109..8401)
                     /inference="protein motif PDB:5TIP_B"
                     /codon_start=1
                     /transl_table=11
                     /product="Major Capsid Protein"
                     /translation="MDEKSNICLKSELDLFSTLPTQLAIDSSSFVQIHPLASLSDSGP
                     LEFYISGNGEHYLDLAHSILHLQIKILKKNDSVIGDNDHVAPLNYILNTMWSEFSVFL
                     NDKQIANQSNYSYRSFFESLLFSSKSSQDSFLSSALFHKDTASAHDNVGATSTNEGFL
                     TRKSICKTSKLVDLIGILHYDLAAQPKLLVNGVNVRIKLERQKDPFSLMASGDNYKIC
                     LKSACLFIRKINVAASVVLAQEKALELGLIKMPIRRAEVRSFALSSGLQSSTIANAFI
                     GQLPSRLILAFVSNEAYNGNFGKNPFNFQNYNLNYLSVLEGSKMIPSKPFQPNFANNL
                     YARSYLSLFTDLNRFHNSQNINITYGEYSKGYTMYAIDLTPDMAGGETHMSINRTGNI
                     AIDIKFGVPLPETVSLIAYAEYRNTIEIDKARNVFTDF"
     CDS             complement(8401..8781)
                     /note="no search hits"
                     /codon_start=1
                     /transl_table=11
                     /product="hypothetical protein"
                     /translation="MHLSKKDCELYYQHQVGGNYFQGSPYQRGYGFFGDLRRYITPLA
                     LRAGKYLGNHLLRTGKNVVHDVAGGTSFKDSARNRLRETSKQIKDDFFRKLQEGKGIK
                     RRAKKKRTHSKAKRRKTQTEDIFS"
     CDS             complement(8832..10244)
                     /inference="protein motif PFAM:PF01686.17"
                     /codon_start=1
                     /transl_table=11
                     /product="Penton"
                     /translation="MDERISDFYLTLPSNANMDYFPKNTQSFYRTKLSHPLLLFGDWE
                     VALSEICIPRNWFNIGNHNNFYTILLEEERKIIQEEQPFEIKFKYGTNDPETFFKLLN
                     RKIANHVGENVRFSFKAHKMEVELFLGEGFEIHLQYTNSSNFLHLLSLENHDTVINIS
                     KTFAFQPPLQLSNDFSFVIMNTNPLSVSEHIIPVIPHHNENVIPKTPKQLFEVFRENI
                     KLLRLEHLIHFIYNDITSEVDIHLAKNIEVHFSQSLGKSLLEKLNLKSDIILQGISSF
                     KVNRAHPIDKNDHFKIIVKEYFEKTDIFKQRHDLFLNIGMYKTEKELLEAFHFVTLTH
                     LQNSHVAIEVPSHVKLILGQGLADLLGYSEKEMTSGSYIGKYPMQLNAGISEIFVYSD
                     VVESHHVGDSFSPLLRIIPCLNEKDEQIVKYYDKPLYFPIKKAFVETIEIDLRTSSGD
                     NIIFTGGRTYAVLSFRRKVI"
     CDS             complement(10214..11314)
                     /inference="protein motif PDB:4FW1_B"
                     /codon_start=1
                     /transl_table=11
                     /product="Integrase"
                     /translation="-
                     WGMAITKSNDKRVEDILEDIYYDVQNPASYGGVKKLAKEANVPVKVAEKWLMTQDTYT
                     LHKPVRFKFQRRKTLSYGIGDLIQSDLVDMSKFSRQNKGIKFLLTSIDVFSKKAYVQA
                     LKNKSANVVLEAFQKLLKQIGPIKHLQTDQGKEFYNKKLQNLFTKNKINHYSSHSEYK
                     ASVVERFNRTLKNKLFRIFTHRGSYKYIDILSRVLKSYNDSIHRSTSFAPNQVTSKLE
                     PIIFRKLYGYKRNFNYKFNIGEQVRISKSRKTFQRGYLPNWSEEVFAIVERFPSNPPT
                     YFLKDFAGIKLKGRFYESELQKIHKGSNSFWRIEKVLRTKGIGANKEYFVKWKGFDSR
                     FNSWVRAKWMKGFRIST"
ORIGIN      
        1 atttccgaca accgctcgag catttgttct cgagttcgga aatataatca aaagaattag
       61 catttcaatc agtcaaaaat ttcaagatct tgagattctc gagcatttga tctcgagttt
      121 agatcctagc tgattcaaca gcctgaagaa tcactagcca tgtgattcga atattgaaaa
      181 cacgatacac aatggccagg gaccttcagg ccaccgcaag gtaggcccaa tctttattga
      241 acaaaatcta aatgtcacac tgaaaacata ctatacaaag tagacaatac aagtataaaa
      301 taaaaaataa tggggtgtgt taaacaaagt aaagagttgt atatgtaaga aaagaaatcg
      361 ttacagaata taaaagacaa tataatgaat agtttggagc atgcatgcta ttgctcgtac
      421 aaaaatatga aacttgttac aaatacggcg ttgagaaaaa tagcatttta aaattaatca
      481 accatgttat ttactgaaaa atgtccatac gatagagaat gaattccatc atctgctaga
      541 tactttttat catagtatgc tgacaagccg attttatttt gtatcaccgt atgcagttcg
      601 tgttttttcg aaatgataga acattgtgtt tgtcttgaaa aggattcatc ctccaaaatt
      661 tttctataac tatctagtgt aaaatttcgt aaagtagcct tttttatgcc tttggcagtt
      721 tttttacagc tcgaaccaaa agaataagca tacattttag attttaaccc cacgaattct
      781 cttatcggtt cgattgcttc acttttcaaa taacctaatt ttccttggtt tgagttatcg
      841 tgtaggaaat gatgtggggg ataattgcta aaatcgaata tatctgcaaa aattgttttc
      901 atgtctgaaa atatgtcctc cgtttgaatc gaaagataca atgagtctgt gtccatgtaa
      961 agaagttcgc tccgatcttg atatattttt ttaaaattat gatagtataa tttgtacata
     1021 tgcaattttg aaagctctag aatacaaaaa cctccataga taggtttatc aagaattaag
     1081 ttgggtttcc gcattttaaa aattgttaaa ttttcattaa tgggctcgaa gtattccaac
     1141 aaaggacttg cgagattatt tttacaatcc ttttcagtag tcgaagctcg tacggatatt
     1201 ttttttcttt ggttaagcat caaacgaccg aaaaaagagt tgtttaattt tttacaaaat
     1261 gtgcgagtaa actcgtcttt tgcctgtttt cttttttcgt tattaaagtg tatgtattcc
     1321 gctaaccagg ggcgttgact gaacgctaat attctatgat atttttcaac aatcataccc
     1381 tcgtcgatgt aaaattgtag atttaaatag tgtgtgatat aatttttctt tggataaaaa
     1441 ttgggggtta gttttttact gggaagagtg tgcctaagat taaatttatc gcaaagtctt
     1501 tttgaataag gagatagcat atcatatgtg atgtttaaat gctctggtgc gagaggtaaa
     1561 tcatttgttt taagttgtag gtgctttgga catcttagat ctacttctat aatgaatcct
     1621 actttagaat tttgatcata attaaagaca ttaaaatcat ttatttcttc tggagttagc
     1681 cacgaaaaat taccgattgg cagaggctgg ctcattacat aaccatataa attattagcg
     1741 tctaaggcta cgatataatt gtgtggtttt ttctcattat aagtttctac aacataagga
     1801 ttatttgctt tatcatgtcg cttacctaaa aagcaaattc cacctcgcat ttgggattcg
     1861 aaccaaatat aatcgtttac atttgttaag agttgtaatt ctactttagt gaatttcaaa
     1921 cctgcgttcc aagttagctc cgcgctggtt acaaaatgta taggatcgag ttcgtaataa
     1981 cgcattgctt ttcttctaaa tgatgtgaaa acctctgcta gcattatagt atcaacgttt
     2041 tgatacaatt ctaagtaatt tgctaatttt ttgcatttaa aagttttata tactaattga
     2101 gcatgttcat aatctttatt gcttatcgat gtgctagtta agatgttata gaaatctctt
     2161 tgagatggaa gatgcggctc atttaatttt tctagcgaat ctaaatatga gtatgggaaa
     2221 atacctttct gctttaataa atgattgtgt ttttcacttc caaaaaatgt ttcgaaaatt
     2281 ttgaactcat gatcggatgt ctttaaattg tttactaaaa catcaagaga agagtctaaa
     2341 aattgaaaag agtcgataaa ttttagagca tctaaggaaa acattgtaaa cttttccatg
     2401 ttaattggaa taatattcac aatcttagca aaatttggtg gtaaattttt caatatgagg
     2461 tgtgtgtcat aatttcgaga gttatggata actacgggta caaaataagt cgagcgataa
     2521 tttagattac atgattggtg agctaatcca aggatatatc cactacccca atggtaatga
     2581 tctcgtacgc gtatatcacc ctttttaaat ttttgtttac aaatgtggca tgtgttttta
     2641 tcgtagctga tctcaggatt ttccaccatc ggcataatag tacgcatctt ttgcagaatt
     2701 ttttccgata aggttttgag cgtatttaaa aaattttgaa taacattttc acctgcataa
     2761 tattcatgga atattatatt atcttccgca tcaattgcta taattgtata actaactgcc
     2821 tcatgtcttt cgattatcga attataactt atgtgggaag aaggtaatac ggtatgaatt
     2881 ttttttgtta aagattcgaa atctgcaaac acacagaatg ggtgataaag catttttgct
     2941 aaattagtga attttagttt tgtgctttta ggcatggata ttttttgggg tttcatctca
     3001 ttacataacg ttttgtgaga gattaaagtt tcctctcggg aaaatccact taaacatttc
     3061 cgacagtaaa agtaaattcc attcttttgg tgcatgaacc tatcaaaatt tttgatgaga
     3121 aagaagtgtt gttgaaagta aagtaaatcg atgactcggc aacgcttgtt ctgttggcta
     3181 acgtataaag gaaaaacttc attctcctcc caaccatata cgttaatgct taaattattt
     3241 attttttcaa atttgcccgc tttatttatt gtcattggaa attttatatc attcgtttta
     3301 agatatttta agtacttttg gtatttagaa gatcgtgtgg agtttatatg tgatggatac
     3361 aattttgcta gaacacaata aagaaaacat ttgttatcat tacattttat gttgagaatc
     3421 gctttcttat tttttaactt agtgggtaga gaaacattac cacatccacc tctggggtta
     3481 cgatagttac cgatatgtaa atctatatga gaaatagttt ttatttgcca accgctacca
     3541 tttcgaataa aattatcgat agcattgaaa atttttgaaa aagcagaatc gactgctggt
     3601 aatatttgaa tatgggaaag aattctttca gcattgctac aaaaatagaa ggtacttatg
     3661 atttcttcgc cttgttcatt tgttttggta aatattatac ttaggcaaat gattaaacga
     3721 atccgtaggg ctaatatgtt ggaatttaaa atattataaa tcgatctcct agaatcacga
     3781 aaaagtgtat gggggtcagt gtaattaatt accgcacgat atgttattgt gaaaccccga
     3841 aaagaagatc tatagttttg aaaattaatc atatttctga acctacataa gagaatgcga
     3901 ggggttttaa caaattcttt tcttttgtaa tgctaatttt tctcaacaat attttcataa
     3961 catgtaagaa caaaaaatct ctaatctata gcatgcgcgt acacataaaa tattttgtaa
     4021 aaataacatg cacacataaa atatttgatg aaagtaatat ttacaatgaa tcacataaga
     4081 acatctatcg aaggatttaa aagagtttca aacaatgcag acaaaagtct tctaatctaa
     4141 aacacacaca cacgcagcaa tcgaaaatta gaacatatgg aaaaacttca aaaatttttt
     4201 ttatcgatag tcttttacgt acgccatcat ggcctcgatc cctttatgaa aagtatccag
     4261 ctggatcaac ggtatattaa accgattttt cacctctccg gcctccccaa ctttagatag
     4321 gccaacataa tagctacccc gaaaacattt tacttctaac agaaggcctt tccccaagtt
     4381 tataacatag ggaggaatgt ttttttccgc tccgccgtcg atcgttgaaa gatctagatc
     4441 gtatttgggt ttgtcacagc ctcttttttg ttttttggtc gcaattagga agtcatcctc
     4501 atcattgtca gcgaagtcga acatacgttt tctatctaga tgtaaaggtt taaaattagc
     4561 aatcatctcc aagatttgaa ggctcaaaaa agttcctaac aagaagaaga aaaaataact
     4621 taccgttatt catggcgttg tggtaaaaag acttggtaga aaatatcaaa agagcggaga
     4681 aaaacgatct cgtttgttga tgagaggatc gggataagta cgacttctgc aaaagaatat
     4741 ccaagagagc ggagaaaaag gatctcgttc gttggctgga atcggaatga atgcgacttc
     4801 gacggaagaa ctatttattc aaaaatctca tgttttttaa atattgaggt tatttcgagt
     4861 gtttcttacc tacctcctgc cctaacccca tctccctcct actgcgtttt ctttcgtcta
     4921 gctatttcaa gcgattctta cctctcctag cgcaatccct cctctgcttg aacaaccccc
     4981 ctcctgcaat gaatattttc cgcccaggtg tgtgtgttcg tattttaaga ataattttct
     5041 atgcatccaa atctttagaa aagttgacgc taaataaaaa aaaaataaca tgaagaaaaa
     5101 tgatcacaca cgagcacata tatatttttg agatatattt atttcattac ttttttaaaa
     5161 aaaacaagag atacagatat tcgacaaaat gcatcatagt tcagcagaat attcgagaat
     5221 aaaaaatttt aaaaatatat agaataatcg taaattttac aaaacacact ttgttcgctt
     5281 acaaagaatt tttttcaatt gttattttca acaaatttat gatttcttta tcagttaaaa
     5341 tctggaaaaa accatgttta aaggaatcgc tgtttgaaaa attgttttcc gagcggcaaa
     5401 gagagtcagt ttcgatacag tctataatgt tagaatacag actgttttca cgcccataaa
     5461 cagaacattt cttgtttgga gtcattcgat ggagccaaca ctttccaaat ttgtatttct
     5521 gatcctttgt atgtattaaa tcatcaattt cttcattatt caggatttta aaatagtaaa
     5581 ttcgtttttt ggtttcctca tcgaggttcg agcccgtcaa aacatcccgc aggcaatcaa
     5641 ggatattagg agacagttcg tagtggatat aatcatatgt tttagcagaa ctgagaatga
     5701 gataaccata gcgctccatg gcaaacaacg aaatgaagaa agtcctatgc aaaaatattt
     5761 ttatacatga tctaaagaaa aaagtaatct tgcaatgtgt attcgtcaga gttgtatctt
     5821 ttaaaagtca cgaagtttat tatttttaac aattattttt aaataggatg atgtagtatt
     5881 cgtgtcttgc acgtgtgcaa catgttataa catgatgctt tattaaaaac aaacagacaa
     5941 actatttctt ttttttaaaa aaacgcttta ttttattaaa tcactctaaa agcttacagg
     6001 atatagtatt cgcaaaacat actagatttg aatgatttga aatacataat tcatactaat
     6061 ataaattgta tataaatcat aatcaagttt ttacataaat ttaaagaaat acaaaatatc
     6121 ttgttttcct acattggtgc atgcagatcg attaacagct catcagcatt gagtattttc
     6181 aggtatccca ctttcactcg atggcttgga ctatccggaa ctttcgtttc cgtacttttg
     6241 acatcaataa tgcattgaag tagatcttta taaagtttgt tagctccttg gtagatataa
     6301 tacggttcgg aaagtgataa ttggtgcaaa tagacatagg agtaattgat atctttcttc
     6361 ccagtgtgca aatacttgac aatatctgaa ttatttaata ttctaaaata caaaatggaa
     6421 ttcccatcat cgtttttctg ttctatagcg tttttcacgc agtttattat atctctgtat
     6481 aaaatgttat gtatttgata aacacacgct ccgctagagt cggcaatcaa atatccataa
     6541 cgttccatga tttgcatgag ttctctttta aactactatc gcagagaatg ttcgacgttt
     6601 gaaagggcgc gacagagttg gcgtcctcta ctaaggtagg atacacaaca accgcctagt
     6661 tttaggtttc ggttcgcaaa tcgtttgatg aaaatctcat ttttttgggt attgaattcg
     6721 tccaatccga gaagaggcaa atgtctactt gatacccaga gaaagtataa gcaaaaatag
     6781 ccgcaagtgt tggtaaaata atcttgaaaa caaattgaat tataaagaat ttctatcgaa
     6841 ttatttttta aaaacttgag tatatttttg tttgtcggcg gacgaccata gctatcgaag
     6901 taaaatacta cattaggtcg aaagaaaatg ctaacccaat gactgccagg aagattctta
     6961 gggtctaaat ttactataaa tgatacaaat tcattctttt gttctggcaa atcatccgaa
     7021 gcaaatactc ctccgaaacg tctcttaata ttaaaatcac tacacgccaa gcggcaaata
     7081 gtaaaagtat ccattctcgc gtcttgtttt aaaaatcggt gaaaacgttt cgtgccttat
     7141 cgatttctat cgtatttctg tattccgcat aagcaattaa actaaccgtc tcgggcagag
     7201 gaacgccaaa tttaatatca atagcaatgt taccagttct attaatactc atatgagttt
     7261 caccgcctgc catatccgga gttaagtcaa tcgcatacat tgtataaccc ttagaatact
     7321 ctccataggt aatatttata ttttgcgaat tatgaaaacg attcaaatcg gtgaaaaggc
     7381 tgaggtaact acgcgcatat aaattattag caaaattagg ctggaagggt ttagatggaa
     7441 tcatttttga tccctctaat acggagaggt aatttaaatt ataattctgg aaattaaacg
     7501 gatttttacc gaaatttcca ttataagctt cgtttgagac gaacgctaaa atgaggcgac
     7561 taggaagctg gcctataaac gcattagcaa tcgtagaaga ttgtaatccg ctgctaagag
     7621 caaacgatcg aacttctgcg cgtcttatcg gcattttaat aagacctagt tctaaagctt
     7681 tttcctgtgc taaaacaaca gaggctgcta cgttaatttt tcgaatgaaa aggcatgcag
     7741 acttcaggca tattttgtag ttatctccgg acgccatcaa agaaaaggga tctttctgtc
     7801 gttctaattt tattcgtacg ttaactccat taactaaaag cttaggttgt gctgctaaat
     7861 cataatggag gattcctatt aaatcaacca atttagatgt tttacaaata gattttctgg
     7921 tgaggaaccc ctcatttgtg ctagtagcac ccacattatc atgagctgag gccgtatctt
     7981 tgtgaaacag tgcagaagac aagaaagaat cttgacttga ttttgatgaa aaaagcaaac
     8041 tttcaaaaaa agaccgataa gaataattgc tttgattggc aatctgttta tcatttaaaa
     8101 aaacactaaa ttctgaccac atcgtattca aaatatagtt gagcggagca acatgatcat
     8161 tgtctcctat aacactgtca ttctttttta aaatcttaat ctgcaaatgc aaaatgctat
     8221 gagctaggtc taaataatgc tctccattcc cgctgatata aaattcgagc gggccgctat
     8281 cactcagcga agccagagga tgaatttgca cgaaagacga ggaatctatc gctagctgcg
     8341 ttggcaaagt ggaaaacaaa tccagctcac ttttaagaca aatatttgat ttttcatcca
     8401 ttatgaaaaa atatcttctg tctgcgtttt gcgtcgtttt gccttcgaat gcgtcctttt
     8461 tttcttcgca cgtcttttta taccttttcc ttcttgtaat tttcgaaaaa aatcatcctt
     8521 aatttgtttc gaagtttctc gtaagcggtt acgagccgaa tctttaaacg aagttccgcc
     8581 ggcaacatcg tgtaccacat ttttacccgt tcgcagcaga tgatttccta aatatttccc
     8641 cgctcgcaat gctagtggcg ttatataacg tcgaagatcc ccaaaaaatc catatcctcg
     8701 ttgatagggc gacccctgga aataatttcc accgacttga tgttgatagt ataactcaca
     8761 atccttttta ctcagatgca tcgtgtcttg tccaaagtaa gagaatgagc aattttttaa
     8821 aggcttagtt attatataac ttttcgtcta aacgaaagta ccgcatacgt tcttcctcct
     8881 gtgaaaataa tattatcacc agaactggtt cggagatcaa tttcaattgt ctctacaaat
     8941 gcttttttta ttgggaaata aagaggtttg tcataatatt taactatctg ttcgtctttt
     9001 tcattcaaac acggtattat ccgcaacaga ggagaaaaag agtctccaac atggtgagac
     9061 tctaccacat cgctgtatac aaatatttca gagatccctg catttaactg cattggatat
     9121 tttccgatgt aagagccgct cgtcatttcc ttttcgctat accccaatag atcagccaga
     9181 ccctggccga gaattagctt aacatgcgag ggaacttcga tagctacgtg ggaattttgt
     9241 aaatgtgtta aagtgacgaa atgaaaggcc tcgagcagtt ctttttctgt tttatacatt
     9301 ccaatattta ggaatagatc atgtctttgc ttaaagatgt ctgttttttc gaaatattcc
     9361 tttactatta ttttaaaatg atcattttta tcgatgggat gagctctgtt tactttgaac
     9421 gaagagatgc cttgcaaaat tatatcactt tttaaattca gtttttctag tagcgattta
     9481 cctaaagatt gtgaaaaatg aacttcgata ttcttcgcaa gatggatgtc aacctcgctc
     9541 gtgatgtcgt tataaatgaa atggattaga tgttctaaac gtaataattt tatgttttcc
     9601 ctaaacactt caaataattg ttttggtgtt ttgggtataa cattctcatt gtgatgtggt
     9661 atgacgggga taatatgctc actcacgctc aatggatttg tgttcattat gacaaaactg
     9721 aaatcattag acaattgtag aggcggttga aacgcaaacg tttttgaaat atttataaca
     9781 gtgtcatgat tttctaaact taatagatgt aaaaaattcg aagagttagt gtattgcaaa
     9841 tgtatttcaa acccctctcc tagaaacagt tcgacttcca ttttgtgagc tttgaaagaa
     9901 aacctcacgt tttcaccaac atgattagca attttcctgt ttaataattt aaagaacgtt
     9961 tcaggatcat ttgttccgta cttgaattta atttcaaatg gttgttcctc ttgtattatt
    10021 tttctttctt cttctaataa tatagtataa aagttattat gattaccaat attaaaccag
    10081 tttcgtggaa tacaaatttc cgaaagagca acttcccaat caccaaataa taatagcggg
    10141 tgagatagtt ttgttctata aaacgattgc gtgtttttgg ggaagtagtc catgttagca
    10201 ttactcggta gagttaggta gaaatccgaa atcctttcat ccattttgct ctcacccaag
    10261 aattaaaacg actatcaaaa cctttccact taacaaaata ttccttgtta gcaccaatac
    10321 ctttggtcct taataccttt tcgattctcc aaaaagagtt tgaacctttg tgaatttttt
    10381 gaagttcact ttcatagaag cggcctttta attttatccc tgcaaaatct ttcagaaaat
    10441 acgttggagg attagaagga aaacgttcga ctatggcgaa tacttcctcg ctccagttcg
    10501 gtaaatagcc gcgctggaaa gtttttctgc ttttcgatat tcttacttgc tcaccgatgt
    10561 taaatttgta gttaaagttt cttttataac catatagttt tctaaaaatg ataggttcca
    10621 atttcgaagt gacttggttg ggagcgaaag atgtactacg atgaatgcta tcgttgtagc
    10681 tttttaaaac cctcgacaaa atatcgatgt atttatagga tcctctatgc gtaaaaattc
    10741 gaaataattt gtttttaaga gtgcgattaa atctctccac gacgctagct ttgtattcgc
    10801 tatgtgaact gtaatgatta atcttatttt ttgtaaataa attttgaagt tttttgttat
    10861 aaaactcttt cccctgatct gtttgcaaat gttttatagg tcctatctgt tttaatagtt
    10921 tctgaaaggc ttctaagacc acattagcac ttttattttt aagggcttgt acataagcct
    10981 ttttagaaaa tacatcaatc gaagtcaaaa gaaattttat gcctttattt tgtcgagaaa
    11041 atttcgacat atctactaag tcactttgaa ttaaatctcc tatcccatag gataaagttt
    11101 ttcgacgttg aaacttgaat cgtactggtt tgtgaagtgt gtaagtatct tgtgtcatca
    11161 accatttttc tgctactttt acaggaacgt ttgcttcctt agcgagtttt ttcactcccc
    11221 catatgaggc aggattttga acatcgtagt atatatcctc taatatgtcc tccactcttt
    11281 tatcattcga cttggtgatt gccatccccc atgc
//
