# Supplementary material for: Widespread Horizontal Gene Transfer Among Animal Viruses
Source: bioRxiv. 2024 Mar 26:2024.03.25.586562. Preprint. [Version 2] doi: 10.1101/2024.03.25.586562 (PMC11071296; doi:10.1101/2024.03.25.586562)
Supplement: Supplement 2 [file media-2.zip › File2_Maps/uPolyoma_canis_ancientbone_ERR8764817_5197.gb]

LOCUS       uPolyoma5197ct_1        5056 bp    DNA     linear       01-JAN-2019
DEFINITION  [note: taxonomic lineage
            d_Viruses;-
            _Monodnaviria;k_Shotokuvirae;p_Cossaviricota;c_Papovaviricetes;o_Se
            polyvirales;f_Polyomaviridae] [isolation_source=original].
ACCESSION   
VERSION
DBLINK      BioProject: unknown
            BioSample: unknown
            Sequence Read Archive: unknown
KEYWORDS    .
SOURCE      Polyomaviridae sp. ct1BRD3 (unknown)
  ORGANISM  Polyomaviridae sp. ct1BRD3
            Unclassified.
REFERENCE   1  (bases 1 to 5056)
  AUTHORS   Taker,C.
  TITLE     Cenote-Taker 2 dummy template file. Do NOT submit
  JOURNAL   Unpublished
REFERENCE   2  (bases 1 to 5056)
  AUTHORS   Taker,C.
  TITLE     Direct Submission
  JOURNAL   Submitted (01-JAN-2019) Taker 2, Cenote, 1000 Circle St., Cenote,
            DC 31111, USA
COMMENT     ##Genome-Assembly-Data-START##
            Assembly Method       :: unknown_assembler
            Genome Coverage       :: 1x
            Sequencing Technology :: Illumina
            Annotation Pipeline   :: Cenote-Taker 3
            URL                   :: https://github.com/mtisza1/Cenote-Taker3
            ##Genome-Assembly-Data-END##
FEATURES             Location/Qualifiers
     source          1..5056
                     /organism="Polyomaviridae sp. ct1BRD3"
                     /mol_type="genomic DNA"
                     /isolation_source="unknown"
                     /collection_date="unknown"
                     /note="genome binned from sequencing reads available in
                     unknown;
                     derived from metagenome: unknown"
     CDS             121..315
                     /note="no search hits"
                     /codon_start=1
                     /transl_table=11
                     /product="hypothetical protein"
                     /translation="MPIWCWVSVSSHNNCPPPCSSHAPPLLLPLASVQRPFFPLEQSQ
                     MGRRNRRMAWLRAQNETLCF"
     CDS             361..1377
                     /inference="protein motif PFAM:PF00761.19"
                     /codon_start=1
                     /transl_table=11
                     /product="VP2 minor capsid protein"
                     /translation="MGALISVISELFELAAATGFTTEAILSGEAATAIEGLIDEIAYV
                     SLVDGVTDLQALESFGISQELFNLYLDIPRGLSEVLESLGQGLKGSLGEFTVVALSIA
                     GASLSPLNYSHSVPNMALQVWYPDLDIFFPGVSTFARYAQYIDPYYWAPDLINHISRV
                     FWQALMREGRRQIGVASRDLATSLGGSVQETLARFLENTRWAVSHLTGDWYGALQSYY
                     RELPPLNPPQLRQLKRRLEATGQIDVLEDTEEKRHYPSAEFIQKYDAPGGAGQRHAPD
                     WLLPLLLGLYGDLTPTWRKEIEEVEDEEDAPKAKRGKRSPSSAGAQTSHKRRNRGVRH
                     QNRR"
     CDS             1265..2677
                     /inference="protein motif PDB:3IYS_E"
                     /codon_start=1
                     /transl_table=11
                     /product="Major Capsid Protein"
                     /translation="MKRTLPKRSGGKGAPPAQVPKLLIKGGIEVLDIRTGADSLTTIE
                     LFLNPRVGTPSEHEFGFSSTLTVATSDDSDKPGPQELPCYSLGKVSLPMLNEDMTGEK
                     ILMWEAVSCKTEVVGVGSLCNVHVLRRRVGGAKQTAAAEPICGLNYHFFSVGGEPLQL
                     QFLTENYKTKYEHYAAPKTALTGLAQVLDPRLKGILDKDGMYPVECWHPDPARNENSR
                     YYGTYTGGAQTPPVLQITNSMTTILLDENGVGPLCKGDSLYIACCDIAGFKYENAEAM
                     KFRGYPRYFQVTLRKRQVKNPYPVGTLLNSLFNKLTPEVDSQPMVGEHSQVEEVRVYQ
                     GTEPLPGDPDLERYIDKYGQEETKVPDTEKNLLLEIQKLRARLQFVRQRRGPVSVITF
                     PYKEPRTASAERPPGTLSGHAEGPILTIEDTGLPRQGGEGEAISGHAEGVVETIEDSD
                     SAPSSETHSNVVEFTMDTSA"
     CDS             complement(2731..4362)
                     /inference="protein motif PDB:5J47_A"
                     /codon_start=1
                     /transl_table=11
                     /product="Large T antigen"
                     /translation="MEESSDEEPNTQTTPPKKKRKLEFPECLNKYLSKACNSNKTTDK
                     FVIATNLEKSSFLYEKLSNKFAINFMSRHQVDDFGIILLLTAARHRSSALLNFCMKQC
                     TYSAVACKPVLKEKELYDFMSEDPHKKLEESIEGGFFNEEEKEPSVSWVKIQEFAMEN
                     NIEDVLLCMGLYLEFAKPLNNCLPCMSEDPLIHSNNHKNHHDNAKLFKESKSQKNICQ
                     QAIDGVQAQRRVRLSTFKREDLLLHRFKMILNKMNTLFGAKGKGDLKVYMAGAAWLHC
                     LIPKCEDTCLSIIQGITENKPKQRFYLFKGPINSGKTTLATAFLDLLGGKSLNINCPK
                     EKLGFELGMAIDQFMVVFEDVKGDKSENNLPKGMGMSNLDDLRDCMDGCVPVNLEKKH
                     LNKRSQIFPPGIVTCNNYEIPSTIQCRMVRILVFRRKLYLENALRNTPVLSLERILQN
                     GITLLLLLIYYLPIQEFETEIQEEISKWKERIDLEVGDGMYKTFLSRVAQGTNIYPGD
                     VEEEDASSQASDAVPSDSGLGSAPSTQETTHGNQE"
     CDS             complement(4502..5056)
                     /inference="protein motif PDB:1GH6_A"
                     /codon_start=1
                     /transl_table=11
                     /product="Large T antigen"
                     /translation="MDKGLTREESLKLMQLLGLPMKLYGHLPLMRKAFLRKSKDYHPD
                     KGGDEEKCKLLTQLYRKLEDSLAAHQEFEGFWTQGGSPWNTSDVSTQHYNAKQKVGRE
                     VEFWKNFDLCRRNVNQKCSCLMCKLRRKHIWRQKEFRFPNSWGICFCFKCYCEWFGFP
                     DDQGAAIVWLGVVAEFTWGDLNLW"
ORIGIN      
        1 tttttgcagg tgctgatgct gcctaggaca agcctcaatc tccctactta agcagataag
       61 gtaaggaggc aaaaaaagcc ccagctcttt ataagaaaaa aaggctcata ccctggcata
      121 ttgccaattt ggtgttgggt ttcagtttca tcacacaaca attgtccccc cccatgctcc
      181 tcccacgccc cgcccttact cctcccactg gcatctgtcc agagaccgtt ttttcctctg
      241 gagcagagcc agatgggaag gcgcaaccgc aggatggcct ggctacgtgc tcagaatgaa
      301 accctctgct tttaacataa cttctgctct ctaaggtagg atcttcttct ttttttaggc
      361 atgggagctc tgatatccgt tatcagtgaa ctctttgagc ttgctgcagc tacaggcttc
      421 accacagaag caatattatc cggggaggca gcaactgcca tagaaggcct cattgatgaa
      481 attgcatatg tgtctcttgt tgatggagtg acagatctac aggccttaga gagttttgga
      541 atctctcagg aattgtttaa cctttacctt gatataccta gaggattgtc agaagttttg
      601 gaatctctgg gacaaggcct aaaagggtcc cttggagaat ttactgttgt agctcttagc
      661 attgcaggag cttctctttc tccccttaac tattcccact ctgttccaaa catggcactt
      721 caagtttggt atcctgattt agatattttc tttcctggag ttagtacttt tgctagatat
      781 gcccaataca tagatccata ttattgggcc ccagatctga ttaatcatat ttctagagtt
      841 ttctggcagg ccttaatgag ggaaggcaga cgtcagattg gagttgcatc gagggactta
      901 gccacctctt tagggggaag tgtgcaagag acacttgcca ggtttttgga aaatacaaga
      961 tgggcagtgt cacatttgac aggggattgg tatggggcat tacaaagcta ttacagagaa
     1021 ttgccaccat taaatccccc tcaattgaga caattgaaaa gaagactaga agctactggg
     1081 caaatagatg tgttggagga tactgaagag aaaagacatt atccttcagc agaatttatt
     1141 caaaaatatg atgcaccagg aggtgcaggc cagagacatg cacctgactg gttactccct
     1201 ttgcttttag gcctttatgg ggatttaaca cctacttgga gaaaagagat agaagaggta
     1261 gaagatgaag aggacgctcc caaagcgaag cgggggaaaa ggagcccctc cagcgcaggt
     1321 gcccaaactt ctcataaaag gaggaataga ggtgttagac atcagaacag gcgctgatag
     1381 ccttactaca attgaactgt ttttgaaccc aagagtagga acaccttctg aacatgaatt
     1441 tggatttagc agtaccctta ctgtggccac cagtgatgat tctgacaaac ctggcccaca
     1501 agaattacct tgctacagcc tggggaaagt atcattaccc atgttaaatg aggatatgac
     1561 tggtgaaaaa attcttatgt gggaagctgt cagttgcaag acagaggtgg ttggagtggg
     1621 gtctctgtgc aatgtccatg ttttaagaag aagagttgga ggtgctaagc aaactgcagc
     1681 agcagagcct atctgtggat tgaattacca ctttttctct gtgggaggtg aacccctaca
     1741 attgcaattt ctgactgaaa actataagac taaatatgag cactatgcag ctccaaaaac
     1801 tgctttaact ggcttagccc aggtattaga tccaaggctg aaggggatcc ttgataagga
     1861 tgggatgtat ccagtggaat gttggcatcc agatcctgca aggaatgaga actccagata
     1921 ttatggaacc tacactggag gtgctcagac cccacctgtc ctgcagatta ccaattccat
     1981 gacaacaatt ttgttggatg aaaatggagt tgggcccttg tgtaaaggag atagcttata
     2041 tattgcttgc tgtgatattg ctggttttaa atatgaaaat gcagaggcta tgaaatttag
     2101 aggttaccct agatattttc aagttactct taggaaaaga caagttaaga atccttatcc
     2161 tgtaggtacc ttgcttaata gcttgtttaa taagttaacc ccagaagttg atagtcagcc
     2221 catggttgga gagcatagcc aagtagaaga ggtaagagtc tatcaaggca cagagcctct
     2281 cccaggagat ccagacctgg aaagatatat tgacaaatat ggtcaggaag aaaccaaagt
     2341 tcctgatact gagaaaaacc tgctacttga aatacaaaag ttaagggcaa gattgcaatt
     2401 tgtcagacag agaaggggcc cagtgagtgt tatcaccttc ccatataagg aaccaagaac
     2461 agcatctgca gaaagacccc cagggaccct ttctggacat gctgagggtc ccatactgac
     2521 aattgaagat acaggcctgc cacgtcaagg aggggagggg gaggctattt caggacatgc
     2581 tgagggtgta gttgaaacta tagaagactc tgactcagct cctagctctg aaacccattc
     2641 aaatgtggtt gaatttacca tggacacatc agcttgatta tctttgcttt attgttaaga
     2701 tttacatatt actgccaaaa aatacatctg ttattcttga tttccatgtg tggtttcttg
     2761 tgtgcttggc gccgacccca gaccagagtc acttggaaca gcatctgagg cttgggagct
     2821 ggcatcctct tcttccacgt caccaggata tatgttggtt ccttgtgcca ccctagagag
     2881 gaatgtctta tacatgccat ccccaacttc tagatcaatc ctctctttcc atttagatat
     2941 ctcctcttga atttcagtct caaactcttg tataggtagg taatagatta acagcaataa
     3001 tagagtaata ccattttgca aaatcctttc caaagataac acaggagtat ttctaagtgc
     3061 attctcaaga tacagtttcc tcctaaatac cagaattctc accattctac attgaattgt
     3121 tgatggtatc tcataattgt tgcatgtaac aattccagga ggaaatatct gggatctctt
     3181 attcagatgt tttttctcca gatttactgg aacacatcca tccatgcaat ctcgcaggtc
     3241 atctaggtta ctcataccca ttcccttagg aagattgttc tcacttttat caccttttac
     3301 atcctcaaat accaccatga attgatctat tgccatgcct aattcaaagc ccaatttttc
     3361 cttggggcaa ttgatattaa gggatttccc ccccaaaaga tctaagaagg ctgtggccag
     3421 agttgttttt ccactattta taggcccttt aaagaggtaa aatctttgct ttggtttatt
     3481 ttcagtgatt ccctgaatta tggataggca ggtatcctca catttaggaa ttaaacaatg
     3541 taaccaagct gctccagcca tatacacctt tagatcacct ttccctttag ccccaaataa
     3601 ggtgttcatt ttgtttaaaa tcattttaaa tctatgaaga agcaagtctt ctcttttaaa
     3661 ggtagagagg cgcacccttc tttgggcctg aacaccatca attgcctgct gacagatatt
     3721 tttctggctt ttactttctt taaataattt agcattatca tgatggtttt tatgattatt
     3781 tgagtggatt aaggggtctt cagacatgca tggcaagcaa ttattaagag gtttagcaaa
     3841 ctccagatag aggcccatgc aaagcaatac atcttcaata ttattttcca ttgcaaactc
     3901 ttgtattttc acccaagaga cagagggttc tttctcctcc tcattaaaaa aaccaccttc
     3961 tatactctct tccagctttt tatggggatc ctcactcatg aagtcatata actccttctc
     4021 cttcagtaca ggtttgcaag ctacagcact ataagtacat tgtttcatgc aaaaatttaa
     4081 tagggcagat gatctatgtc ttgcagcagt tagcagtaaa ataattccaa aatcatctac
     4141 ttgatgtcta ctcatgaagt taatagcaaa cttattactt aatttttcat ataagaaact
     4201 acttttttct aagttagtag caattacaaa tttatcagtt gtcttattac tattgcaggc
     4261 tttactaaga tacttattta agcattctgg aaattctaat tttcttttct tctttggtgg
     4321 ggtggtctga gtgttgggct cttcatctga ggactcctcc aaggtctcat tgcaatgtag
     4381 gtcctcatcc caatccttgt tgaagctctc ccaccatctg tcccagtcat ctgttccata
     4441 gggaggtatc tattaacaag tgataatatt gcttaggact tcttctagaa aatagagaca
     4501 cttaccacag attcaggtct ccccaggtga attctgcaac aactcccagc caaacaatag
     4561 cagccccttg atcatcaggg aatccaaacc actcacaata acatttgaag cagaaacaga
     4621 ttccccaact attggggaat ctaaattctt tctgcctcca aatatgcttc ctcctcaact
     4681 tgcacattaa acaggagcat ttttgattta catttctcct gcaaagatca aagtttttcc
     4741 aaaactctac ctctctgcct accttttgct ttgcattata gtgctgggta cttacatcag
     4801 atgtattcca gggactacct ccctgggtcc aaaatccttc aaactcctga tgggcagcca
     4861 aactatcctc cagctttcta taaagctgag tgagaagttt gcatttctcc tcatctcctc
     4921 ctttatcagg gtgataatcc ttactttttc ttaaaaaggc ctttctcatt aaaggtaagt
     4981 gtccatagag cttcatagga agccccagga gttgcatgag ctttaaagat tcttctcttg
     5041 ttaaaccctt atccat
//
