# Supplementary material for: Widespread Horizontal Gene Transfer Among Animal Viruses
Source: bioRxiv. 2024 Mar 26:2024.03.25.586562. Preprint. [Version 2] doi: 10.1101/2024.03.25.586562 (PMC11071296; doi:10.1101/2024.03.25.586562)
Supplement: Supplement 2 [file media-2.zip › File2_Maps/uParvo_zoobird_PolB_SRR10874829_6274.gb]

LOCUS       uParvo6274ct_1          6274 bp    DNA     linear       01-JAN-2019
DEFINITION  [note: taxonomic lineage
            d_Viruses;-
            _Monodnaviria;k_Shotokuvirae;p_Cossaviricota;c_Mouviricetes;o_Poliv
            irales] [isolation_source=original].
ACCESSION   
VERSION
DBLINK      BioProject: unknown
            BioSample: unknown
            Sequence Read Archive: unknown
KEYWORDS    .
SOURCE      Polivirales sp. ctBQUJC (unknown)
  ORGANISM  Polivirales sp. ctBQUJC
            Unclassified.
REFERENCE   1  (bases 1 to 6274)
  AUTHORS   Taker,C.
  TITLE     Cenote-Taker 2 dummy template file. Do NOT submit
  JOURNAL   Unpublished
REFERENCE   2  (bases 1 to 6274)
  AUTHORS   Taker,C.
  TITLE     Direct Submission
  JOURNAL   Submitted (01-JAN-2019) Taker 2, Cenote, 1000 Circle St., Cenote,
            DC 31111, USA
COMMENT     ##Genome-Assembly-Data-START##
            Assembly Method       :: unknown_assembler
            Genome Coverage       :: 1x
            Sequencing Technology :: Illumina
            Annotation Pipeline   :: Cenote-Taker 3
            URL                   :: https://github.com/mtisza1/Cenote-Taker3
            ##Genome-Assembly-Data-END##
FEATURES             Location/Qualifiers
     source          1..6274
                     /organism="Polivirales sp. ctBQUJC"
                     /mol_type="genomic DNA"
                     /isolation_source="unknown"
                     /collection_date="unknown"
                     /note="genome binned from sequencing reads available in
                     unknown;
                     derived from metagenome: unknown"
     CDS             complement(83..178)
                     /note="no search hits"
                     /codon_start=1
                     /transl_table=11
                     /product="hypothetical protein"
                     /translation="MSSLDKIPTLYTHLIFFPDKQTTRTLRLLCN"
     CDS             185..3478
                     /inference="protein motif PDB:2PY5_B"
                     /codon_start=1
                     /transl_table=11
                     /product="DNA Polymerase B"
                     /translation="MALRGNVRPITETTQPQFAYYRATSRELFAKFLESAIRRFTSCT
                     LSIHVQYVFYKSSFDDFVEAHSAPMRTDIDIDDCEVEEGRILRLINEAEVGATDDLAG
                     SGYTMADIKSYYVNILPYCLMPEGITPTQYNTVSTTRNDMGKKSTIPRVGANSFIGAL
                     CIGFMAATGGPKIQKPRQLLQSQAEKFVKAFKLQSYVGKDINLSNVVNAHDRIDEFNL
                     IVINERGHIVYRRSFTLESEEEENEIGNYIVLLWKNAKWYYIKSVKALFGTSRKTRQQ
                     FCIKCNFCHDNMERCGKPKEIPMKFMIKEQPSEPRHLVGYADFEAYIDHETLEHRLSG
                     YSVCYTKREDKKAYIWAHRVTNLYNEDLTDAEPDVATHDLMKNFFDHINEFIRDYHDG
                     ISVDSPPICCAPGDYHSTSTWVFNSYNTGQPVTYCGYHLIRSDEKLVIYFHNFKGYDS
                     NFIVQYAIANNYECNIFTRRAAKVDQFLITHKENPFIRFEFRDSFNHLASPLGALADT
                     IENWINMPKRYKEAFESNKGPFPYDWFDDPHKLEDDIPREKAQWFNKLSQTTHPYWRE
                     AIRYFDQQEWTQFHQYHDFYNLLDTYLLAVVFEQYRSTVLTEDNIDPTYFFGVPSLSL
                     YTAVKANPTKYVAPPTAGLYHLLQKNIRGGVSQVLYRYAEKTENNYIKYLDVNALYSS
                     CMMERLPTEFISFIEGYWDRRGSEKYSSEEFTSIFLIDRITYPRELHDKPEHFQYPLC
                     PHHYQGKLCTTFLEKEKYLMHEDNFNFYKEKGLVMEDILATYIFKYEYVMRDYIKTNI
                     DKRNLATTPKPIKDLCKLKNNALFGKTCENVWKYKKIGINVVPDGSSDEEIKAFSRKF
                     KKAQEIQYITPMKVVYGEAYSHVKLCKPIQLGFVILERAKLKVYQFIHKIFEIYGERI
                     QLLYTDTDSLIILFKNFDRDPYYDLNLTMPHLIDVPIVNGKFAKATKEPGKWSDDSSY
                     KVIVKYCGLRAKSYALLFDDDTDSIKNKGIIKSAQINNNKINFNHFRAALVHDQKFVA
                     QQQIIFRRHRTYVLESRLQNKLAINTYDSKHMYARDKRTAVPFGYLGDKFSQLHYIIS
                     DFTGDKIHL"
     CDS             complement(3475..4833)
                     /inference="protein motif PDB:3N7X_A"
                     /codon_start=1
                     /transl_table=11
                     /product="Capsid protein"
                     /translation="MGISRKRARYTLHFDDDDNGGDEIGQQGVSQQAGGAGHGAGVLA
                     GKESIEPEKKLHLANTSNVIKFVHTYRNWYEIDTGLFAVPSQHSIHSLFTKEVKTLAA
                     KFVNNGTYVYAHFGVSPIRLSNFIVLSDNIQTTGGVNEVSSFVQNSKILHIKVSEPDI
                     GSAYAMYVKNVDDTTGRLALPYSNCNSGTSYNDPDMLAKLKFGSQKNDDYDIEDIGIF
                     TFKEQTITGMKKLRPTVNSFGIFDYAEARSGGISSSELDVYPAARLNTWNVQNQLKDY
                     KMSIIDATEVIHCCGPKYAPLVWSSNSPYSADKIILPDKLPEYQTAISASGQAVKNSL
                     VWQPQTKNYGAFIKEDVGSEIHATKRLAGRIDNKKCHDYITLIPIRKSDGTRMKLRAS
                     LLAETTITIHFMFRERALEEASLNIDEMQDWMEIVGGGHHEAHPNLKGIMTDGGMTHF
                     TF"
     CDS             complement(4817..5611)
                     /inference="protein motif PFAM:PF01057.16"
                     /codon_start=1
                     /transl_table=11
                     /product="NS1 Rep helicase"
                     /translation="MLRNRTSQTDRDDVIYLFDLCKKYRATTYSELYNAAKFSELKEI
                     MLGDRAMDKFNRACRLYGKYRYDEEHDDRFNYLIKLPKVENTVFDEIMEANSIDPYKF
                     VDDVKKWLGCKHMKRNTFILLGESNTGKTLFVSLLEEALMSKRVNCMDMSSDFMFGNL
                     INCNLIVMEEPFFAPVQLEDFKSLAGGKKLSVNSKYMEPQKLCRTPIILSCNFSTLCR
                     GHAPSVSENAVKNRSYIYRFDKLYEPKFTVGIEHLSYFLNKYGNKS"
     CDS             complement(5583..5987)
                     /note="no search hits"
                     /codon_start=1
                     /transl_table=11
                     /product="hypothetical protein"
                     /translation="MLYVYTRAAFTNFTDCTRKKDSVRLNLPYNKRLDKMQQVFGKFP
                     VIVTRTIPNLTESEETLLSDVLKKYGPPCTGAASSDPPEGNASNAQARKRTGRQQQQQ
                     QPPAKRPVSKQRGSYQFNAYEEDDASEQDFAN"
     CDS             6052..6171
                     /note="no search hits"
                     /codon_start=1
                     /transl_table=11
                     /product="hypothetical protein"
                     /translation="MLLVIAPLTMRSRYIPISSTHFNLSSDKQTTRTLRLLCN"
ORIGIN      
        1 atctttatca aaacatcact gatctacgtc actgataatc cccaccaccc tgatgataag
       61 tattaagcgc acttcccacc agctagttac ataacaagcg caaggttcga gtggtttgtt
      121 tgtcgggaaa aaagataaga tgggtatata aagtgggtat tttgtcgaga gacgacatta
      181 catcatggct cttcgtggaa acgtacgccc catcaccgag actactcagc cgcagttcgc
      241 gtattatcgg gctacgtcgc gggaattgtt cgcaaaattt ttggagagtg ccatacgtag
      301 gtttaccagc tgtactctgt cgatacacgt gcagtatgtg ttttacaaga gttcgttcga
      361 cgacttcgtg gaggcgcatt cggcaccgat gcgtaccgac atcgatattg acgactgcga
      421 ggtagaggaa ggaaggatac ttcgtctgat caacgaggcc gaagtcggtg ccacggacga
      481 tttggcggga tccggttata ctatggcgga tataaaaagt tattatgtaa atatattacc
      541 ttattgttta atgcccgaag gtataactcc gacgcagtac aatacggtga gtactacgag
      601 aaacgatatg ggaaagaaat ctaccatacc gagggtcgga gctaattcct tcattggagc
      661 gttgtgcata ggatttatgg ctgctaccgg cgggccgaag attcaaaaac cgcgacaact
      721 gttgcaatcg caggcggaga aatttgttaa agcgtttaaa ctgcagagtt acgtgggtaa
      781 agacatcaat ctgtctaacg tggtaaatgc gcacgatcgc atagacgagt tcaatttgat
      841 cgtaataaac gagaggggac acatcgttta tcgacggagt tttactttgg aatccgagga
      901 agaggaaaac gaaataggca attatatagt attgttatgg aagaatgcaa aatggtacta
      961 catcaagtcg gtcaaagcgt tattcggcac gagtcgtaaa actcgtcagc aattttgtat
     1021 aaagtgtaat ttttgtcacg ataatatgga gaggtgcggt aaacccaagg agatacctat
     1081 gaaattcatg atcaaggaac aaccgagcga accgagacat ctggttggtt atgcggattt
     1141 tgaggcctac atcgatcacg agacgttgga gcaccgactg agcggttata gcgtttgtta
     1201 tacgaagcga gaagataaga aagcgtatat ttgggcgcac agggtaacca atttatataa
     1261 cgaggatctt accgacgccg aacccgacgt agcgacgcac gatttgatga aaaatttctt
     1321 cgatcatata aacgaattta tacgcgatta tcacgatggt ataagcgtcg attcgccgcc
     1381 catatgttgc gctccgggtg attatcatag tacgtctact tgggtattca attcctacaa
     1441 taccggtcaa ccggtaacgt actgcggtta tcatttgata cgttcggatg aaaaacttgt
     1501 gatttatttt cataatttta agggttatga cagtaatttt atcgtacaat acgcgattgc
     1561 caataactat gagtgtaata tttttactcg acgcgccgct aaggtggatc aatttttaat
     1621 tactcataag gaaaatccat ttatacgttt tgaatttaga gattcgttta accatttggc
     1681 ttcgccgttg ggagcgttag ccgatacgat agaaaattgg ataaatatgc cgaaacgtta
     1741 caaggaagcg tttgaatcta acaaaggacc gtttccgtac gattggttcg acgatccgca
     1801 caaattggag gacgatatac cgcgtgaaaa ggcacaatgg tttaacaaat tgagtcaaac
     1861 gacgcatccg tattggcgcg aagcgatacg ttactttgat cagcaggaat ggacgcagtt
     1921 tcatcagtat catgattttt ataatttact ggatacgtat ttattggcag tcgtgttcga
     1981 acagtacaga agtacggtat taacggagga taatatagat cccacatatt tcttcggtgt
     2041 accgagtctg agtctgtata ccgcggtaaa ggcgaatcct actaagtacg tggcaccacc
     2101 tacggccggt ttgtatcacc tgttgcaaaa gaatatcaga ggtggagtat ctcaggttct
     2161 gtatagatac gctgaaaaaa cggagaataa ttatataaag tatctcgatg taaatgccct
     2221 ttattcgtcg tgcatgatgg aacgtttacc gacggagttt atatcgttca tagaagggta
     2281 ctgggatcgg cgtggatccg aaaagtatag cagcgaggag tttacgagta tatttctcat
     2341 cgataggatt acgtatccgc gcgaactaca cgataaaccg gaacattttc aatatccgtt
     2401 gtgcccgcac cattaccagg gtaaattatg tacgacgttt ttggaaaagg aaaaatatct
     2461 gatgcacgaa gacaatttta atttttataa ggaaaaaggc ttggtgatgg aagatatatt
     2521 agcgacttat atttttaagt acgaatacgt gatgcgggat tatattaaga ccaatatcga
     2581 caagcgaaat ttagcgacga cgccaaaacc gattaaagat ttgtgtaagt taaagaataa
     2641 cgctctgttc ggtaagactt gtgaaaacgt atggaaatat aaaaagatcg gtataaacgt
     2701 cgtaccggac ggtagtagcg acgaagagat caaagcgttt tcgcgtaaat ttaagaaagc
     2761 acaggaaatt caatatataa ccccgatgaa ggtggtatac ggtgaggcgt atagtcacgt
     2821 taaattatgc aaacctatac aattgggatt cgtaatattg gaaagagcta aattaaaagt
     2881 atatcaattt attcataaaa tattcgaaat atacggtgaa aggattcaat tgttgtatac
     2941 ggatacggat tcgttgatca tattgtttaa aaattttgac agagatccgt attacgacct
     3001 aaatttaacg atgccacatt tgatagacgt acctatcgta aacggcaaat ttgcgaaagc
     3061 aacgaaagaa ccgggcaaat ggtccgacga ttcgtcgtat aaggttatag ttaaatattg
     3121 cggattacgc gccaaatcgt atgctctcct gttcgacgac gatacggatt cgattaagaa
     3181 caaaggaatt atcaaatcag ctcagatcaa taacaataag ataaatttta atcattttcg
     3241 cgcggccctg gtgcacgatc agaaattcgt cgctcagcaa cagattatat tccggcgcca
     3301 cagaacctac gtattggaaa gtaggttaca aaataaatta gccattaata cgtacgatag
     3361 caaacatatg tacgcgaggg ataagaggac ggccgtgccg tttggttatc tgggtgataa
     3421 atttagtcaa ctacattata tcataagcga ttttactggt gacaaaatac atctttaaaa
     3481 agtaaaatgt gtcatgccgc cgtcggtcat tattcctttc aaattgggat gcgcctcgtg
     3541 atgtccacct ccgactatct ccatccaatc ctgcatctcg tcgatattga gactagcctc
     3601 ttccaacgca cgttcgcgaa acataaagtg tatggtaatg gtagtctcgg cgagcaacga
     3661 cgctcgaagt ttcattctcg taccgtcgga tttgcgtata ggaatcagcg taatatagtc
     3721 gtgacatttc ttattgtcga tcctcccggc caaacgttta gtcgcatgta tctcggaacc
     3781 gacgtcctcc tttatgaacg ctccgtaatt cttcgtttgc ggttgccaaa ccagagaatt
     3841 ctttaccgcc tgtccactcg ccgatatagc ggtttgatat tccggtaact tatcgggtaa
     3901 tattatttta tccgccgaat aaggggaatt ggacgaccat accaacggag cgtattttgg
     3961 tccgcaacaa tgaataacct ccgtcgcgtc gataatggac attttgtaat ccttcaattg
     4021 attctgtacg ttccaggtat ttaatcgcgc cgccggatac acgtccaatt ccgacgaact
     4081 tataccaccg ctgcgcgcct cggcatagtc gaatataccg aagctattca cggtgggacg
     4141 taattttttc attcccgtta tagtctgttc cttgaacgta aatatcccga tatcctcgat
     4201 gtcgtagtcg tcgttcttct gcgatccaaa tttcagcttg gccagcatgt ccggatcatt
     4261 gtacgatgtc ccggaattgc aattggaata cggcagagcc aggcgtccgg tcgtgtcgtc
     4321 gacgtttttg acgtacatgg cataggcaga accaatatcg ggctcgctta ccttgatatg
     4381 aagaatcttt gaattttgta cgaacgacga gacctcgttc acaccgccgg tagtttgaat
     4441 attatcgcta agtacgataa aattactcaa tcttatgggc gaaacgccga aatgcgcgta
     4501 cacgtacgtt ccgttattga caaattttgc agccaacgtt tttacttcct tcgtgaataa
     4561 actgtgaata gaatgctgcg acggcacggc aaaaagaccc gtatcgatct cgtaccaatt
     4621 acgatacgta tgaacaaatt taatcacgtt cgacgtattc gctaaatgta attttttctc
     4681 cggttcgatg gattctttac cggccagaac tccggctccg tgtcccgctc caccggcctg
     4741 ctgcgacacg ccttgctgtc cgatctcgtc accgccgttg tcatcgtcgt cgaaatgaag
     4801 ggtataacga gcacgtttac gacttattcc catatttatt taaaaaatat gacagatgtt
     4861 ctattcctac ggtaaattta ggttcgtaca gtttgtcgaa tctatatatg taagaacgat
     4921 tctttacggc attttcgctc accgatggtg cgtgtccgcg gcacagcgtc gaaaagttac
     4981 aactcagtat tatcggcgta cgacagagct tctgcggttc catatacttg ctgttgactg
     5041 acaatttttt acctccggcg aggcttttaa aatcttccaa ctgtaccggc gcaaaaaacg
     5101 gttcttccat tacgataaga ttacaattga ttagattacc aaacataaag tccgaagaca
     5161 tgtccataca atttacgcgc ttggacatca aggcctcctc cagtaacgaa acgaacaacg
     5221 ttttaccggt attcgattcg cccaacagaa taaacgtatt acgcttcatg tgcttacagc
     5281 ccaaccattt tttcacgtcg tcgacaaact tatagggatc tatgctattc gcttccataa
     5341 tttcatcgaa cacagtattt tctaccttag gtaattttat taaataatta aacctatcat
     5401 cgtgctcctc atcgtaacga tactttccgt acaacctaca cgcacgatta aacttatcca
     5461 tcgcgcgatc acccaacatt atctccttta actcgctaaa ttttgccgca ttgtacaact
     5521 cgctgtacgt cgtagctcga tacttcttac aaagatcgaa caaatatata acgtcgtcgc
     5581 gatcagtttg cgaagtcctg ttccgaagca tcgtcctcct cgtaggcgtt gaactgatag
     5641 cttcctcgct gtttggatac cggtcgctta gcgggtggct gttgctgctg ctgctgacgc
     5701 cccgtacgct tccttgcttg cgcatttgat gcatttccct ctggaggatc gctgctggcc
     5761 gctcccgtgc agggcggtcc atacttcttc aacacgtccg acagcaacgt ctcctccgat
     5821 tccgtcagat tcggtatcgt gcgcgttact atgaccggaa atttaccaaa cacctgttgc
     5881 atcttgtcca atcgtttatt gtacggcaag ttcagacgca cggaatcctt cttgcgagtg
     5941 cagtccgtga aattcgtgaa cgccgctcgc gtatagacgt acaacatgtc caacgttacc
     6001 tcctcgttac cgggaatcag attccaagac gacggactct gcagggcgca catgttgctt
     6061 gtgatagctc cattgacgat gcgaagtcgt tatataccca tctcaagtac ccacttcaac
     6121 ttatcatcag acaaacaaac cactcgaacc ttgcgcttgt tatgtaacta gctggtggga
     6181 agtgcgctta atacttatca tcagggtggt ggggattatc agtgacgtag atcagtgatg
     6241 ttttgataaa gatctagagg tcatcgctcg cctt
//
