# Supplementary material for: Widespread Horizontal Gene Transfer Among Animal Viruses
Source: bioRxiv. 2024 Mar 26:2024.03.25.586562. Preprint. [Version 2] doi: 10.1101/2024.03.25.586562 (PMC11071296; doi:10.1101/2024.03.25.586562)
Supplement: Supplement 2 [file media-2.zip › File2_Maps/uCress_apodemus_AnelloAssociatedRep_Run18s9_1235.gb]

LOCUS       uCress1235ct_1          1094 bp    DNA     linear       01-JAN-2019
DEFINITION  [note: taxonomic lineage d_Viruses;-_unclassified virus]
            [isolation_source=original].
ACCESSION   
VERSION
DBLINK      BioProject: unknown
            BioSample: unknown
            Sequence Read Archive: unknown
KEYWORDS    .
SOURCE      unclassified virus sp. ct6UHBT (unknown)
  ORGANISM  unclassified virus sp. ct6UHBT
            Unclassified.
REFERENCE   1  (bases 1 to 1094)
  AUTHORS   Taker,C.
  TITLE     Cenote-Taker 2 dummy template file. Do NOT submit
  JOURNAL   Unpublished
REFERENCE   2  (bases 1 to 1094)
  AUTHORS   Taker,C.
  TITLE     Direct Submission
  JOURNAL   Submitted (01-JAN-2019) Taker 2, Cenote, 1000 Circle St., Cenote,
            DC 31111, USA
COMMENT     ##Genome-Assembly-Data-START##
            Assembly Method       :: unknown_assembler
            Genome Coverage       :: 1x
            Sequencing Technology :: Illumina
            Annotation Pipeline   :: Cenote-Taker 3
            URL                   :: https://github.com/mtisza1/Cenote-Taker3
            ##Genome-Assembly-Data-END##
FEATURES             Location/Qualifiers
     source          1..1094
                     /organism="unclassified virus sp. ct6UHBT"
                     /mol_type="genomic DNA"
                     /isolation_source="unknown"
                     /collection_date="unknown"
                     /note="genome binned from sequencing reads available in
                     unknown;
                     derived from metagenome: unknown"
     CDS             1..840
                     /inference="protein motif PFAM:PF01057.16"
                     /codon_start=1
                     /transl_table=11
                     /product="Rep protein"
                     /translation="MTTQGKNWCFTINNYTLDHEVSLKSIDSVYLIYGREVAPSTGTP
                     HLQGFIVFATNKRFKAVLKLLPQGTHLAKANGNAQQNITYCSKEGDYESHGIPPVTPT
                     DKGLKEKDRWANAFVSAQNQRIEEIPGDIQLRFYRTLKEIKKDYMVKPDPAPGYTGIW
                     IYGESGVGKTHSVVTTYPDRYIKPLNKWWDGYQYEPVVHLDEVCPDHVRFLTPYLKKW
                     GDRWPFDGETKGSALQVRPQKVIVTSNYAIDEMGFDHHDLPAIKNRYKEIKKEDKQQI
                     ILW"
     CDS             846..947
                     /note="no search hits"
                     /codon_start=1
                     /transl_table=11
                     /product="hypothetical protein"
                     /translation="MPYQSTLVQFVTREGPREGTREHQADPEGGTPR"
ORIGIN      
        1 atgacaactc aaggaaaaaa ctggtgtttt acgatcaaca actatactct ggatcacgaa
       61 gtatccttaa agagtataga ctctgtctac ctaatctatg gtagagaagt agccccgtct
      121 actggaaccc ctcatcttca aggctttatc gtcttcgcaa ccaacaaacg attcaaagca
      181 gtcctcaagc ttctccctca gggaactcat cttgctaaag ctaatggaaa tgctcaacag
      241 aatataacat attgctcaaa ggagggtgac tacgagagtc acggaatccc tcctgttacg
      301 cccactgaca agggactcaa agagaaagac cggtgggcaa atgccttcgt ctctgctcaa
      361 aaccagcgga tagaagagat ccctggtgac attcaactaa gattctatag aaccctgaag
      421 gaaatcaaaa aggactatat ggtgaaacct gacccagccc cgggctatac tggcatatgg
      481 atatatggcg aatctggtgt gggaaaaacc cactcagtag tgaccactta tccggatagg
      541 tatattaaac cccttaacaa atggtgggat ggctaccaat acgaacccgt agtccatcta
      601 gacgaagtct gccctgacca cgtacgtttt ctaaccccct acctaaagaa atggggtgat
      661 cgatggccct tcgatggaga aacaaaaggc tccgctcttc aagtaaggcc ccaaaaggtg
      721 atagttacaa gtaactatgc aattgatgaa atgggcttcg accatcatga cctccccgct
      781 atcaagaacc gctacaaaga aatcaaaaag gaagataaac aacaaataat tctctggtaa
      841 ataaaatgcc ctatcaatca acacttgttc aattcgtgac tcgcgagggc ccccgtgagg
      901 ggacgcggga gcatcaggcc gatcccgaag gggggacccc ccgataggga gggttgaggc
      961 cgaaccctaa cccgctcacc caagccaaag tgcctcggaa aaaaaatgag tcatgtgact
     1021 cggagtatgc ggatatataa tgggattcga ggtcttggct attactaccc aagacctaac
     1081 gtcccaaatc ccaa
//
