# Supplementary material for: Widespread Horizontal Gene Transfer Among Animal Viruses
Source: bioRxiv. 2024 Mar 26:2024.03.25.586562. Preprint. [Version 2] doi: 10.1101/2024.03.25.586562 (PMC11071296; doi:10.1101/2024.03.25.586562)
Supplement: Supplement 2 [file media-2.zip › File2_Maps/refAdinto_strongylocentrotus0195_seaurchinendogenized_BK011011.gb]

LOCUS       AdintoBK011011         16476 bp    DNA     linear   SYN 08-May-2019
DEFINITION  .
FEATURES             Location/Qualifiers
     repeat_region   1..637
                     /rpt_type=inverted
     CDS             794..1276
                     /product="MOSUB"
     CDS             1607..6154
                     /product="PolB"
     CDS             6792..7433
                     /product="PacK"
     CDS             7473..7817
                     /product="GasderminX"
     CDS             7830..8570
                     /product="Adintoc2"
     CDS             complement(9794..10027)
                     /product="hypothetical protein"
     CDS             complement(10180..10698)
                     /product="Adenain"
     CDS             complement(10726..12060)
                     /product="Hexon"
     CDS             complement(12093..12575)
                     /product="Cupiennin"
     CDS             complement(12597..13358)
                     /product="Penton"
     CDS             complement(13426..14514)
                     /product="Integrase"
     CDS             14558..15079
                     /product="hypothetical protein"
     CDS             complement(14784..15650)
                     /note="Avipox Bcl-2 (69%)"
                     /product="Bcloid"
     CDS             complement(15233..15670)
                     /product="hypothetical protein"
     repeat_region   complement(15812..16476)
                     /rpt_type=inverted
ORIGIN
        1 ACGTATAGCG TCATACTAAT CCCTATTGTT TACAAACAAT AGAAATATGA ATTATGATAT
       61 GATCCTATTG TTTACAAACA ATGGAATATG AATTATGGAA ATATGGATCA ATAATTATGA
      121 AATATGAAAT ATGAAATATG AAATATGAAA TATGAAATAT GGATTAAAAT ATGAAATATG
      181 GATTAAAATA TGAAGTATGA ATTATGGATT AACGGATAAT AAATTATGAA ATGGATTAAA
      241 AGCAAAAACA ATAGAATATG AAGGAAAGAG GATTAAAGAA ATGAAAGACA AAGGAGGGAT
      301 TACCTCGCTA TGGAATAGCA ACGATGGATT ATAAATGTAT GGATGATATC GGAAGGGATT
      361 ATAACGCGAG GGATGAATGA CGAAGGGATT AGACACGTAT GAAAGAGTTA TGAAAAGATA
      421 ATCCTTAAAA ACAATAGGGG GATTATAAAC AATGACGTAG TGCTTGACGA AAAAACAAAT
      481 GACGTCATGG GTACCACGGT GCAAATGACG TCATGGTGTT GCACAACGAC CCAATGACGT
      541 CATCCATGCG ACACGCCTCG ACAAGACCAT GAAGTTGGCC AAGTACGAAA CAAGAAATTT
      601 CATGTATAAT CCTTAAACAA AAGAAAAGTA AAGAAATTGT AAACGTAAGA AAAACGTTCT
      661 TTACGAAACA AGTAGGGACA AGAGCGTAAA AGTTCTAAAT ATAGACAATT ACATAATCAT
      721 TAAAGGAGGC CGAAGCTATA AAGGTGGGAA TCGAACACGC TTGTCGTATC AACATCCCGA
      781 CCTTCCATCA ACGATGTACA GCTATTACAA TTCATCACGC TCGACGTCGA TGTCACCGAC
      841 GAGGGACAAC TCTCGTGAAA ACGAGTTAAA AATGGACTTG CATGCGTACA CAGACCCTGT
      901 ACCAGCGACC GCCTCGCGTG AAATAGAGAA GGATGAGGGT TTTGAAGAGA AAGCTGTGCA
      961 TGGACAACCC AAACCAGAGT ATGAGATCGC CGTGGCTAGC AAACCCCCCG CCATAGAGGC
     1021 TACTTCCAGT GGCATGGATA TTTGCAAGTT TAATATAGGC GGTGATAGTA AACGACCAAA
     1081 ATATGCAACA GTGAGGAGTT TTCAGGGGAA GGTGTACGTT GACATTCGGG AGTTTTATGG
     1141 TTCAGGAGGC CTTTTTTTTC CGACAAAGAA AGGGATTACA CTGCCAGCGA GTAGCTTTAA
     1201 ATCTCTTCTA ACGGTGGCGA AGAAAATCAA CGCAGGCATC TATCGAGGGG AACAGCTCGT
     1261 TAAAAAACGA CAGTAATCAT CTCTGTGTAA CATGTTACAA TTAGCAATTA CTCTTTGAAA
     1321 GAAACCGAGG AGAACAGTTT GTTAAACATT TTAGCGATCG TCTCGCTGTT TCAAATGGCA
     1381 ATTACTCTTT GAAAGAAACC GAGGAGAACA GCTTGTTAAA CGTTTCAGCG ATCGTCTCGC
     1441 TGTGGACCTG TTTGGACTTC TTTTGTCTCC CACGACCTGA TATATACGTA ACCCCTCTCC
     1501 AGGGATCATC ATTTCACGGC GGGGTCTTAA GGTGTCTGTA TTAATTAACG GCCAAGTGTC
     1561 ATATATTGTT AGGGTGTTCT ATCAGTTCTA TCATTTTTTA ACCGGTATGT CTTCCCACGA
     1621 ATCTAACTCT CAACGTTCAT TAAATTTTAA GGAGAAATTG AGAAAGTTGG TTGTCTCCTT
     1681 CTTTCCTCTT TCATCTTCTC AATTACAATC CACGGTTGAA AAAGCCGCAG AAAGTGTACG
     1741 GGATGGGGTT CGCCGTGCAT CTTCATCCAC CACCAGCGCT CATCATGGTA CTACAAACGG
     1801 GGTAAGTGAA CGTGATGCTT TTAACGATTT TTTACCAAGA GATGGGGGTT CTTCCAATAA
     1861 TAGTGACCAT GCCCTCGATA CACCCGCTAA CGCTGGACAA TCAGCGCGTG GCTCTGGCGC
     1921 GTCTGAAATT GCAACGCCTC CAATTGCACC TCGCGAAATC CCAGCAACGT CCAATCACGA
     1981 TGGCCCAGGA GCGCGCTATA GCTCCAAAAA TGTCCCTCCA CCCCACGTTA ATTTTAACTT
     2041 CTCTTCCGAT GAAGAGGATT ACCCAAATCC TCCGCCCACT AATGTACAAA AGGGGTTAAA
     2101 AAAACAAATT GGGGGGAAAC GCATACACTC TGACACTTCA ACCGGTGGGA AGAAAAAAAG
     2161 AAAAACAAAA AACACAACGG ACCCTTCCAT CGTTATATAC CCCGAGGAGG GTGAAAAAGA
     2221 AGAAGAAGAA GAAGAAGAGG AAGTTTTCTC AGATATTCCC GATCTTTTAC CATCCTCTCC
     2281 AAAATGGGTG TTTGTTGACC AGAGGATGTC AAAACGTTTT GGGGTTAGGG AGGTATGGTA
     2341 TGACTTTAAA AGTGATTCAA AACCCTTTGC CACGATCGAA GACATGCTTG AATACATTCG
     2401 CTCGTCTCTC GAGGAACTTA GGACTTTGAT TTTGGCAAAT ACATCGGAGC GAGACTATGT
     2461 CAGACTCGTT CTGGTGTCTG ATCAATTAAA CGTCCCCATC GCTTTTCCCT GGGCCACCGT
     2521 GAGGGATTTC GATATAGACG CAATTTTGGA TCGAATCGAA GAGGTACTCA ATAGCAATCA
     2581 GGATTTTTTT ATCAATCCCG GATTCACGAT TCGATTCCAT CATGTTGTGA ACCCTGCGGG
     2641 GGGTCGTGCG CGCAAGTATG ATGGCATATC CGCAACTCTT GCTGCTCTGA AAAAAAAATC
     2701 CATCGTCACA GTTCCCGCGG GTGATGATGG TATGTGTTTT GCGAAAGCCA TCCTCATTGC
     2761 GAAATATCAA AAACTGAAAC ATCAAAAGTA CCGAAATTGG TCTAGGAACG ATCGCGCTTC
     2821 ACCGACTGCC TTTTTATCCG AGGCGCGTGC ATTGCACAGA TTGGCGGGTG TACCAGAAGG
     2881 CGAGGTCGAC AGTAGTCAAT ACAATGCCTT TCAAGCTGTT CTTTCACCAG CTTATAGATT
     2941 GATGGTTTAC AGGGGTCGCC GTAAAGAGGC TCTCATTTAT GCGGGTCCTC CGACGGGTGA
     3001 ACCCCTCTTT TTATATTTGA CGGGCAATCA CTACGATGTG ATAGTGAACC ACGAAGCATT
     3061 TCTATGTGCC AGGTTTGTGT GTACCGAGTG TCACGAGACG TATCGCGATC CGAGATATCA
     3121 CAGCTGTTGT CGAATGTGTT TAGATTGTCA ATCGACGAAT TGTGATCGCG ATACGTTCCG
     3181 TGAGACCGTA AACACAACCC TTGTATGTGA CAAATGCAAC GTGACCTTTC TTACGGAAGG
     3241 TTGCTTTAAA ATGCATAGCG TTCACATTTT TGATGGTAAA ACCGCTTGCC AGCGAAATTT
     3301 CAAATGCCAA AGTTGTGAGA AAATTTTCGA CACCGACTTG ATAGGCATAG AAAGGTCGGC
     3361 TCATAAATGT TCAAATATGA AATGCAATAC CTGCAAAATG ACCGTAGATG GCCGCTATCA
     3421 TAAATGTTAT ATGAAGGTAC CCCCGCAGAG TCCTTTTTTC CAACAGGAAA ATGCAAAGCC
     3481 TTCCACGCGT CGCGCCAAAA AGAGAAAAAC AGGAAAAAGC AAGGAAGATT TCCCTACAAA
     3541 GTATATTTTT TTCGATTTCG AATGCACGCA GGAAACGGGT TTACATGTTC CAAATTATGT
     3601 TCATGCCACT TGGGAGTGTG TACATTGCAT GGACGGTAAG CAAGACGAAA ACCAACATTG
     3661 CGAACGGTGT GGCCCTCCGG AGGGAAGGTC CGTCGCATTC TCGGGCGATT CCACCCTCGT
     3721 TGACTTTTCA AAATGGCTGT TTTCTGTTGA AAACCATCAA TCGGTAGCCA TAGCGCACAA
     3781 TGCCAAGGCG TATGATTCCT ACTTTTTACT GAATCATCTG GTAGAACAAG GAGTCCAACC
     3841 GCATGTCATA CTGAATGGTG CGAAAATCAT AAGCCTCCAA ACAAAAGACC CTAAAATCGA
     3901 AGTCAAAGAC TCCTTGAACT TCTTTCAGAT GGCCCTCTCA AAATTGCCCA AAACCTTCGG
     3961 CCTGGATGAA ATGAAGAAAG GGCACTTTCC CCATCTTTTC AACACCGCTG CAAATGCAAA
     4021 TTACGTAGGA CCTTTGCCAG ACAAAAAGTT CTACGGTGTT GGAAGTATGG GGAAAAGTGC
     4081 CCTGATGGAA TTTCATTCAT GGTACGACGC GCTGTTCAAA GAAAACTATG TTTTCGATTT
     4141 CAAGAAAGAA ATGCTTGACT ATTGTCAAAG TGACGTTCAC ATCTTACATC AAAGTTGTAA
     4201 GGTTTTCCGC GCCAATTTCA AATACATCAG TATGACAGAG ACAAACGAAG GTGGAATCGA
     4261 CCCTTTCTTA CGTTGCTTAA CCCTCCCCAG TGCTTGCAAC CTTTTGTTTC GTACTAATAA
     4321 TCTAAAACCC AAAACAATAG CGCTTATCCC CCAGGACGGT TACGTGCGCG CAAAGAACCA
     4381 ATCTCTTATA GCGGGCGAGT GGTTACACCA CGAGGCAATG CTAAGTGGTA TTGACATCAA
     4441 ACACCACTTC AACGGGGGGG AAAGGAAAGT GCATGGTCGT TATGTAGACG GGTATGGGGA
     4501 GGGGGAGGAT GGAAAGAAAT ACATCTGGGA ATTTCTAGGC TGTTTCTACC ATGGGTGTAC
     4561 CACTTGCTTT CCCAAACCGG GGTTCAAAAA CAAAAAGCTA GGCAAAACAG CGGGACAATT
     4621 ATACAAAGAG ACGATGCATA GAATCAAGCT CTTGAAAGAT GCCGGTTACA CCGTGTGCTA
     4681 CACGTGGGAG TGTGAATGGA AAGAAATACG GAAATACCCG GATGTCAACC CCCACATTGC
     4741 ACACCTCCAA GACGTGTTTC GGGAGCCACT CAATCCCAGG GATTCTTTTT ATGGAGGGAG
     4801 GACGGGTGGA TGTTCACTTT TCTACCAGGC AAAACCAGGT GAAAAGATCA AATATTACGA
     4861 CTTTACAAGC CTCTACCCTT TCATCAATAA ATCTGCCAAA TACCCCGTCG GTCACCCCAC
     4921 CATCATGCAC TCGAATTTCC CTCCCTTAGA AAGCATCTTT GGCCTCGTCA AATGTACCAT
     4981 TCTACCGCCA AAGAAATTGT TTCACCCTGT CTTGCCTTTC CGTTCGGGGG GTAAGTTGAC
     5041 TTTCACTCTA TGTAGAACAT GCACTACAAC TTTAAACCAA GGCCCTTGTA CCCATACCGA
     5101 CAGCGAGCGC GCATTAAAGG GGACGTGGGT GTCGGAGGAG TTGAAAAAAG CAATGGAAAT
     5161 GGGGTATTCT AACTTGCAGT TAGAAGAAGT ATGGCACTTT CCAGCTTCTG CACAATACAA
     5221 TCGTCAGGAG CGCGAAGGTG GGCTATTTGC CGCATACATC GATAAATTCA TGCAAATAAA
     5281 GCAAGAATCC TCGGGTTACC CCGCTCATGT CGTCACAGCG GAAGACAAAG AGCGATACAT
     5341 CGCGGATTAC CTCGAACACG AGGGTATCGC TCTGGATCCG GCAAAAATCG AAAAAAATCC
     5401 CGGCTTGCGT GCTATTGCGA AATCGATTAT CAATGTACTT TGGGGAAAGT TTGCCGAAAG
     5461 AAGCAATTTG AGAAAGACCG TTTTTGTTAG AACAAGCGCG GCATTATTGG ACATGTTGAA
     5521 TGACAAATCT ATTGTCGTCC AGGATATTAT TGTTTTGAAT GAACATTTGA TCGAGGTACA
     5581 CCATACCATG GCAAAAGGTT TCGTCGATCA TAATGTGAAT ACAAACATTA TCTTAGCCTC
     5641 TTTCACAACC GCTTTAGCGC GACTTAAGTT GTACACTGTA CTTGAACAAT TAGACGATAG
     5701 GGTTTTATAC TACGATACCG ATAGCGTCGT TTTCAAGACA GACCCTCTTG TTCAACACCT
     5761 TGATCCTACC ACTGGCGATT ATGTAGGGGA CCTCACTGAT GAGATCGACG AAACGGGTGA
     5821 GGAGTTTATA GAAACATGGT TGTGCGCGGG GCCAAAAAAT TACAGCTATC GTACAAACAA
     5881 GGGGAATACG GTCTGTAAAG TGAGAGGCTT TACCTTGAAT GCTGCCAATT CTATGGTCAT
     5941 CAACCACGAC ACCATGAAGG AACTCATTCA GGGAGTTCCG GGCACAACCA AAACCATCCA
     6001 CGAATCCAGA ATATTAAGGG ACAGTAAAAA CAAAACAATC TACACAAAAC AGACTAAAAA
     6061 AGACTACAGG GTTGTTTTTA CCAAGAGGGT CTGTCTGGAT GGTGGTAGTA CACTACCTTA
     6121 CGGGCACGCC GATATTCCCC GTACATGTAT ATAAATTGCA GGCGTGAGTA AATACTATCA
     6181 TTTGTAAAAA GAACCCCGGA AAAGACGGTA CATTTTGTAT TCTCTATCGC AACAATTAAG
     6241 CGTTATTTAA AAGAAGCGAG ATGGATCGTG ATCGTTTGAC AATGTTACAA GTACTGTTTA
     6301 GTAAAGCAAT GAGGGGCAAT AATACCACGC GCAATGTCTA TGTGTTGGCA TTGTTCGTAT
     6361 TCCTCTTTTT CCTAACCTTT TATGTTGAAC TATTAATCGT GGACAACAAT CCGATGAACG
     6421 AAACAGATTC TAATTTCTAT TTAAACGACT CGTATTTTAA CGAGAACGTT AGTTCTTTTC
     6481 CAATTGGATG ACCGGTAGGA CCTCCGGTCA TAGTGTATAT TTTGTACGAT ATCTTCTTTT
     6541 ATATATTTTA CTCTGACCTC TGCTTTGAAT ATGTTATTTT TGATTCATTC TTCTTATTGA
     6601 ATAGGGTAGT TGTATATTAT AATTGTACCC ACATCTCTTG GTAAAAGTTC GTTAAAAGCA
     6661 TCACGTTCAC TTTTTACGTT TGTTGATAAA CCGATGTGCC TTAACCTTTA TCTTCTTTTC
     6721 TCCTATCTGT GTATCTGACA GCATCTTCAT ACAGCGATAA ACATTCAATT ATAAAACCAG
     6781 AGTCGTCCGA CATGGACACG CTGTTAAAAC ATAGTTTTTC ATGCATGGTA GTTGGACCGA
     6841 GTTTTTCGGG TAAAACACAA TTTGTGAAAC GGCTCCTTGA AAATGCTTCA AACATGATCA
     6901 ACCCACCCCC GAAAAAAATA GTGTGGTTTT ACAGCGAGTA CCAACCGTGT TATACAAACA
     6961 TGCGGCGGTC CATTCCAAAC ATTGAATTTT ATGAAAATCT ACCTTCTGAT TTTAACGATT
     7021 TTACATCGGC TGAAAGGCCA ACCTTATTTG TTATAGACGA TTTGATGGAT GTTGCCGCCG
     7081 GCGATAAAAG GGTGTCCGCT TTGTTTACAA AAGGCTGTCA CCATAGGAAC GTTAGTGTCA
     7141 TTTATATAAC TCAAAATCTA TTTCACCGTG GTAAGGAGTC GAGGACCATT TCCCTTAATA
     7201 CACAATATTA TTGCCTTTTT AAAAATTGCA GGGATAAATT GCAAATAACG TGTCTTGGTA
     7261 AACAAATGTA TCCCAGGCGT ATTAAATTTT TCCAAGAAGC TTATCACGAT GCTACTAAAG
     7321 ATAAATGGGG TTATTTGTTT GTGGATCTCA AACCCGACAC ACCCGAGGAC TTTCGCCTTC
     7381 GTACGAACAT TTTTCCCGGA GAGACTCAAT TCGCATACGT TTCAAAACTA TAAAATATCA
     7441 ACGAGCTGTC TAGGGGGTTT AGTTGAACAA CGATGTCTCG ACGTGTACGG ACACATGCCG
     7501 TGCTTCTAAA GACATTGGCC CATTGTTCAG CCAAACATCG ACGCCAGCTC CTCAAGACTG
     7561 CGGACAGAGG TCTCATCGAT GCCATCTGCG AATGTGTCGT CAACGTGCTT CGCGGAAACA
     7621 TCAAACTCTC ACCCGTTCAC AAACGTTCAC TGGCCAAACA CAAACGCCAT CTCCGTAAAC
     7681 TAGCGGACCG CAAGACACCG TTAAAGGAAA GAAAACATAT CATCACCCAG CGAGGAGGTT
     7741 TCTTCATTCC TCTTCTTTCC AGACTGGTGG GCCCCGTCTT GGGTGTACTT TCAAACCTTG
     7801 TCGCCGGTGG TAAATAGAGC TGAATACGGA TGGAAAACAC ACGAAAAATG GTGTTGGTAC
     7861 CTCAAGAAAC TTTACGAAAT TTACAAACTA CACAACCCAC GGTGAAAGAG AAACAAATCA
     7921 ACGCGTTGGA CGAGCAGATT AGAACGGTTC TTGAACGAGA CGATCTCGAT CTTCACGGAA
     7981 AAGCACAACT GTATTCCCAA TACCTCCGCC AATATCTCCA TGCCACGGAT TCTCTGAAAC
     8041 AACCGCTCTC CATCGAACTT AAAAACGCCC CTTATTCACC ATCCACTCCT ACATCGGACA
     8101 CACCGCCCAT GTTGAAAGAA GAGAATACGG TAGAACGTGA CATCCTACAA CATGTACCGA
     8161 AACTGTATGT GAAAAGAGCT ACGCAACTCC TAGAGAAAAT GAAACAACAC GGTGATATTG
     8221 GATGGACAGG TAGCGGAGAA CTCCTTCTCC GTGGTCAACG CATGATGGGC ACGAATATGT
     8281 GTGACCTGGT CTATGATTTA TTCAGAGAAC GGCGGGGTTA TACACCGAGT GGCAGTGAAC
     8341 ATTTTATCCG TGGTTTGGCC AACATCAACC TCCCCGAAAC GATCGTGAGC AATCCTCAAA
     8401 GAAGAAGCGA ACTCCAACGG TTGAAACGTA TGCGGATAGA GTCTACCAGT TCTACAGCGA
     8461 GTCCGGGTGT GTCACTTACT CCACAATCTA AACCCCTTAG TAGTAAATCC AAAAGAAAGA
     8521 AAAAAGGCCG CGAAACGAGT CCTCGTTCCC CCGAGTGGTT CCCATTTTAA ATTCATAGAG
     8581 TTACCGTAAG GCTGTAATAC AGACACCGCC CCCCGTGATA CTATTTGAAT GTATTGGATT
     8641 GTATTTGTTT GTATATATTT TTTCTTCTTC TTTTTTTTTT TCTTTTTTTT TTCTTTTCTT
     8701 TTCAGTAACC CTAGTTTTGT ACGCTATGAC ACGTTACATT TTAAAGAGTG AAATGTCAAT
     8761 TGTATTTTTG TTATTTTCAC ATGTTGTTTT TTTATCGACG AGATGAACAA ACCGAAGAAA
     8821 TGAACGGATC GAAATCAGGC TTAAATCTTT TCAAGAAATG AGATATTCAT TACCCGTTTG
     8881 TTTAAATCTT AGCTTTACGA AGGTATTTTT TAAAAAATAA TTTTAATTTG TTATTGTTAT
     8941 GTACCTATAT TTCAGTAAGA GGTTTAGTTG GTTTATATAT TCGCTATCGT CAACACGTTT
     9001 ACCTCGTTTC AAAACTGTTA TTTTTTAACG TAGTAGGTGT TCGAAAAAAA TCTGTATATA
     9061 TTTTTTCTTT TAGTATGTAG TTTGTATTTT AACGAGAGTG TTGTTACGTT CCTAGTTTAC
     9121 GGTGCGGGGT TTCTTTGGTT TTTATATTCA GTGTCGTCAT CGCGTTTACT TCGATTCAAA
     9181 ATGTCTACTG TATTATTTTT ATTTTTTCAT AGTCAATTCA CTTTTTTTTC AACTGTTTTT
     9241 CACATCGACG AGATGAACAA ATCGAAGATA TGAACAAATC TAAACCAGGC TTGAATCTTT
     9301 TTCAAGAATG AAATCTTCAT TTACCATTTC ACTTATATCT TCAACTTATA AAGGTTTTTT
     9361 GTAAATTGTT ATGTTTATAG ACAATGGTGC GGGGTTTCTT TGGCTTTTAT ATTCAATGTC
     9421 GTCATCACGT TTACCTGGTT TTAAAAGTTG TATTTTATTT TTAGCATAAC ATGTTATAAA
     9481 AAACTTGTAT ATAATTTTAC TTGTAGTATG TAGCGTGTAT TTTAACGAGA GTGTCATTCA
     9541 ATCATGATCC CCTTTCCTCT CATTCTCTCT CTCTCTCTCT CTCTCTCTCT CTGTCTCTCT
     9601 TTCCGTTTAC ATAGACACTG TGTAAATAAA TCCACCAGTT TGTACGTTTG TTTCATGGTT
     9661 GAACAATATT TTATTCGTCA TGTATTCATG CATTAAACAT CATTGAATCA TTGAATTTTG
     9721 TATACATCTT TTCATTACAA CGGTGTACAT CGTATAGTAT ATAACTAAGA AATGATTGAA
     9781 GCGTGAACAA AAGTCACGCT AGAAAAGAAA ATAGGAAAAT AAGAGGAGAG AAAGAGAGCT
     9841 TGTACGAGGA CTTAAGAGTG AAAGAAGATG CGGGAATGTA CTTCAACGGT ATAAAGAAGG
     9901 GTTGTGGGAT GTAAAAAGGA TAACGGGTAG CGAGGGATAC TGCATGAAAA GAGGATGTAA
     9961 GATGAGGGTA AAGAGAGAGA GGGAAGGAGA TGGAAATAAG AGAAAGATGT ACGAGTGACG
    10021 GTGTCATAAA TAAGATTGAA AGAGGTGTGA GATAGAAATA CGCGCAATAG GAGAAAAGAG
    10081 GGAAAGAAGA GGAATACAAA CACCCCTACA AATAGCCTTC CTTTTTATCA CAATTCTAAA
    10141 CTAGCAAAAC TAAATTCACG TCAATCAAAT CTAAAAATGT TAGATGGATA AACTTTTTGC
    10201 AACTTGACTG AGAACGAACG ATACATCGTG CACTGGAAAT GAGGAACCGT AACGGCGATT
    10261 AAACCAGTTA TTTATCTTGC TATCATTTTT ATTAAAATCA TTACCAAAGG CACTCACTAT
    10321 AGGGGTCAAT GTATAACCCT GACACCGTTT GAGGTTATAA AATATACAAT ATTGTCCACA
    10381 CACGGTAGAA AGCGTTCCCT GCACTCTCTT GCTATTATAA ATCCACGACA CGCTATTTCT
    10441 TTGAAGAAAC GTGGTAAATC TTTTACTGTA AAACGAGGGT TCATTTCCAT AAGAGTCAAA
    10501 GAATTCCCCT TTACCCCCTT CAAAATAAAA AGCTACCCAA TGAGATCCGG GTTGACTGCG
    10561 AGGGTCCACG TTCACGACGA AGCATTGCTT GTCCAAACCA ATATCACGTG GTAGAGCGTC
    10621 CGATGGATAG GTTCCTCCGT AATAGGTTCT TATAGAGGGA TGCTGTTTTA AAACGTAGTC
    10681 GATCTGGGAG GTATCCATGG TGATTAAAAG TTACTACCTC GCCCGTTATC CCTGGTAGTC
    10741 GTAGACAACG TTCCTACTTC TGTCGATTTG AATCAGTCCC TGTGATTCCG AATAGACGAG
    10801 GCAATTTACA GTGTTCGGGA GGGGATTATC AAACTGCAGC TCTAAACGTA GGTTTCCCTG
    10861 TTTGACGAGA TTAAGATGAC AGCCATCCGA CAGATCGGGT GTAAGGTCAA ATGCAAAGAG
    10921 TGTGTACCCC CTTGCATACT CCTCTCTATT TATATCGATG CCCTTGTCCT GAAAAAGACG
    10981 GTTGGAACCC ATGAACAACG AGTTGTACGC GTGAATGAAG TCCTGGCCAG GACCCTCTCG
    11041 AAAATTGGGG CGTAGGGGTT TCATAGGGAT GCTTTCACCG TCCACGGTCA CACCGACGTA
    11101 ATTCAACAGT AGATTTTTAA AGTTGTATGG ATTCTTCCCG TACGTTCCAT TGTAGGCGTC
    11161 ATTATCCACA AATCCTACGA CGATACGGTT AGGGAGATGT CCTAGGAAGA GATTGTCTTT
    11221 ATTAAAAGAC ATGTTTCCAG CGGGAATCGT GAAGGACCGC ACATCTACTT TATTAAGGGG
    11281 GTATTTGGCA TTCGCTTTCT CCAACATCTT AGCATGGTTT AACATGACGG ACGGGTTCGT
    11341 TTTCACCCTC CTAACATAGA GGGCAGCAGA TAAAATCTTG ACTTTGTAAT TTCCTTCGGC
    11401 ATTTGAGGAA AGTAGACAGA AGGCATCTTT GCTACGGTTC AGTTTGAGTT TTAGATCCAC
    11461 CCCCGGAAGA AGCAGTCTTT CTTGAAAGAA AAGATCGCCG TAGATAGGCC CGAGCATGGA
    11521 AAGTACTTTA CTGTCGACGA TAAATTCATG TCTTTTTTTC AATCCCTCGT TGACATTTTC
    11581 TCCGGCTAAG AGAGGGTTTA GAAGGTCCAT TTTCCCCGCT GCATCTTTAT AATAGAGTTG
    11641 TTGCGTGAGT TGAGAATCTT TTGTTTCCTT CCCATAATGC ATTATGCTTT CAAGCATTGC
    11701 CCGGTAGGGA TACGTATTTG AAGGTTGAGA CACGAGTTTC TCGTTCAACA TGACATCGAC
    11761 TTGACTGAAA AGCGACGGGA GAAAGAGGTT GACGGGTCCA ACGGGAGCCT CTTGTGCAAG
    11821 GTTTGTATTG TCGGGGTTCG TGATTTTCGC AGTCACCGCT AACATGGTTT GCGATAGGTC
    11881 GACGTATTCC TCAGCCGTGC CGGCTACATT GAACTCAATA GGGGCTGAAT CCGTGATATT
    11941 GCTCACGGGG TGGTATTCCA CCCAGGGTCC TTTTAAGATA CTCATCTGTG TAAAGGGAAG
    12001 GGTAAACAGA TCCAATTCAG ATTTACAGCA CACGTCGCTT TTATCGTGTA GGAGAGACAT
    12061 GATGGGTTAC CAGGAGTAAT TTCGGAACAC AGTTAGTCGA AGATATCTGA CGAGCGAGCT
    12121 CTTTTACCAC GGGATGACGG GGTGCGAATG ATGCGTTTAC GTTTTTGCCC TTTCCTTTTA
    12181 ACCTTTCTCA CCAGCAATAG ACTCGCTCCT CCCCCTTGAT TGCGTGCCGA TGTCATCTTG
    12241 TTTTTAATCC CCTTGACAGT TTTGGTGGCC AGACGTTTAC CCGCTTTTTT CACGTTTCTT
    12301 TTTGCCGCAG ATTTTATCGA TTGTCCAGCG CTCACGTCCT TGGCGATATT AAACCCCGTT
    12361 TCCATCGCCT CCTTCCCCAG AGCCATAGCG CCTTTTTTGA GGAGAGGCGC CGCAGATCGA
    12421 AAAAGTCCTT TCACCAAACT CCCTAGACCG TGACCGCGTT GAATAGGTGC TCCGCGGAAA
    12481 ACGGGCAATG TCCCACCCCT CTGATTCCTA ATAGATGGTG AATACCCATT CGTCAGCCTA
    12541 AAAAGGTTAC TCGGGTTTCG GTAATTGTAT TTCATGGCTT ATGAAGGTTG AATTTCTTAT
    12601 AAACTAGGGG AGCGTTCACG GAAATGTAGC TTCACGATCA ACTTTCCACG TTCAAATGGA
    12661 ACCACTTCTC CAGATTCGGT GGTTAATATA ATATCGATAG TTTCAAAGTT ATACAGTTTC
    12721 AGCGGCACGT AATGAGGGGT GTTGTATGTG CTGACGCTAT TGTACTGGTC TTTTCTAGCT
    12781 TTGGTTGCTA TTGTACGTAA TAAAGGCACG GATACTTCCC CTACATGCTG ATACTGTACA
    12841 ATATCTGAAT ACATATAAAA AGTATGGAAT TCCACGTGAG GATCCACGGG CATAGGGCTC
    12901 TCCGTGGATT CTAACAGATG ACATTCCCTG TCAAATCCAA GCATCCTGGC CAAGTTGCAC
    12961 GGTATCAGCA GCCCCGTGTC AGCTCTTAGT TGAACGTAAA CCTTTCTCGA TGATTTTTTG
    13021 TAAAACAGTC CAACTCTTTG ACGCCAGTCT TGGTCCAACG ATGCATTGAT CATGGTTATC
    13081 AACTCTTCCC CCGTATAATA GTATCCCGTC GGTAGAGTAA CATTTCGTAC CAACGGTACA
    13141 CCATCTTCTG TGTTTTTGTT AAATACGGTT ATGGTATTGT TGATTTCTCG TACATTATAC
    13201 CATGTACATT GAAATTGAAT TTCAACCAAC GCGACCTCGT AATCGCCGTT CAGAGAGAGG
    13261 GGAGTATGCA GTTTTGTCGT AAACTTACAC GTCTTGTTAT TAGGGTAATA TTGCATACTA
    13321 CTGTTGCTAG GCAGTGTCAT GTAGAAATGA GACCCCATGG TATATCAACC GCTTCAGACT
    13381 TTTCCGGATA GCAAAATGAG GTCGTTTTCA AAGGTGTACC GTCATTTAAC GGTTTTCAAC
    13441 CCTGTCTACC CAGCTGTCAA ATTCTTTGCC ATAACCCTTC CACCTTACCA GGTATTGTTT
    13501 CTTTCCCTTA TAAATACGAT TACGTAATAT TTTCTCGACA GTGTAAGACG TGTCCACCGT
    13561 CTTCACAACA CGTTGAAGTT CTTTCTCGTA AAATGTACCG CGTAATTGTT CACCGTTATA
    13621 ATCCTTTATC TTGTATACGG GTAATTTTCT TTTCACCCGT GCACTCACCG TGAATACCTC
    13681 TTCCGACCAA TTTGTTTCGT AACCCTTTTC AAAACGCATT TTTGATTTAC TGATGCGAAC
    13741 CCGATCTCCC GTAACAAATT TAAACCTTGT AGTTTTTTTC GACTTTCCCT TTTTTCTCTC
    13801 CCCATACAGT GCTTCCATCG CCCTCTTTTG ATTTTCAATG GTAACCTCTT GAGGTTTCAT
    13861 ACGGATGCTG GAATGGACGG TACCGTTATA CCCTTGCATT ATCCTCGTCA AAACATCTAT
    13921 ATATTTGTAC GTGTTGTTAA ACGTAAAATA GCGCCAGACC TTCGACATGA CAGTGCGGTT
    13981 GAATCTCTCA GCCACCGCAC ATTTCACGGT GTTCTCCGTG TTGAAAAATT GAATGTCTCT
    14041 GTCTTTGAGA AATGTTTGAA ATTTTCTATT CATAAATTCA CTCCCTTTAT CCGTATGCAA
    14101 CATGATAGGA CGGCGCCCTT CATCGAGTAT CTGCTTAAAA GCCCCAATAA CATCGTTTGA
    14161 CGTCTTCGTC TTGAGAGGAA TGGCCCATGC AAATTTAGAC AACACGTCGA TGCATGTCAA
    14221 TATATATCTA TAGCCACGGT TGAATTTGCC CAAATTCTGT ACGTCGATCA AATCAGACTC
    14281 CCATATCTCA TCCATACCAC GCACTCGTAC TCTATTGGTT TTGAACTTTT TTCTCACGGG
    14341 GGCATGCAAT GTATATGCAT CTTGTTTCTC TAACCATGAT TTCACACGAT GTAACCTCAC
    14401 ATTGGGAAAA CCGTTTTGTT TCGCAGCCTG CCATAGTTTT TGTACACTTC CAAAACTTGC
    14461 ACGGTGTTCC GGGTTGGAAT AAATATCTCT CAAAACTCTC TCCAATCCTT TCATGTTCTC
    14521 TCGATCTTCA CGCTGTATAA GCTACTGTAC CCAATGAATG TTCCCTTCAC GGAAACGACG
    14581 TTATATAACT CTCTCTCTCT CTCTCTCTCT CTTTCTCTCA AACATCTACA CACAAGCACC
    14641 CGCACACTTA AACACCGCCA TCTATGTTGA AACAACGCAT AAATACAACA ACGAGACGAG
    14701 CTATTACGAT TCCAACTTTT ATTACATTCA TTTTATATTC AGAATGCTTA AAAAAAAAAA
    14761 ACAACAACAA CAACAACATA CATTTAATGA AAAATTCTAT TTACATCCAT GTTACACAAG
    14821 AATACAAGCC GGTTCAACGC CGTGGGTGAA AACAGCCATG GAAGAAGTCC AATCAACGAT
    14881 CTTGGTCTTG CAACTCGCCA GGGAATATTG TATTCCGCCA TCGCCTTTAC AAAGTATGAG
    14941 AAAAGTTCTT CTTTCTTCCC CGTCGAAACG ACCGCCATTT TGTAGACGCT GTCAAAGTAA
    15001 CACAATAATA CCACAGCTCG GGTCCATAGA TGAGGATGAT CTTTTTCTTC CAAGCCTTCT
    15061 GAAAGTAGCG TGTCTATAAA TAGTTTAAGA TTGTCGTCCT CTGTAAGGCG GATGATAGAG
    15121 ACTTGTTGAA AGTCATCGTG GTGTATAATC CTCTGACATA GGCTGGTCAA TGTCGTGACC
    15181 CCTCTCGCTG TAATCTCTGG ACATAGCTCC CGTACAATCT TGGCTACTAG AGTTAGAGAC
    15241 ATGGCATCGG TGGGAAGCCC CTGTCCACGT CCATGGCACG GTAAACAATC TGTACCGCTG
    15301 CTTCGATCCC CTCCAGATGA CGCGCAATGT TTCTGCGTCT CGCCTCCAAT TCCGCCTCCG
    15361 TCTCCCCTTT GAGGATGAAT TGTAGATGTG CCATGTAGAG TCTGCAGTCT ACCTGATTGG
    15421 GTTTCAACCA TAGCACCCGG GCAACGTGAG GGTAAAATCG CTCCACCTTC TGAGGGTCGA
    15481 GGTAATTGAC TGTGTGATGA ACCAGGCAAT GAGGGTCGGC TGGTGGTAGA AGGCTGGATA
    15541 TATTGTCTGG CTGGTTCTTG ATACTCCATT GGGTTTCCAC TATCATGAGA TATTCTGTCA
    15601 GCATCAGAAG TTCCACTTTC TCCACGGTCG TCTCCATGTC TCTGCACCAT TCGTTTGGAG
    15661 ATTCGGGCAT CTTTAAACGT GGGTTCGTTT TCTACGGAGG AGTTTGATAA TGAATATAGA
    15721 CAACGTCTTG CCCTTCACCT TTATACCACC AGAATCTATT TTTAACGTAT TCACGTCACC
    15781 CGTGAACGGG TTCGTCTTTG TTCCTCTTTC CTTTTGTTCA TTACTTTTCT CTTGTTTAAG
    15841 GATTATACAT GAAATTTCTT GTTTCGTACT TGGCCAACTT CATGGTCTTG TCGAGGCGTG
    15901 TCGCATGGAT GACGTCATTG GGTCGTTGTG CATAACCATG ACGTCATTTG CACCGTGGTA
    15961 CCCATGACGT CATTTGTTTT TTCGTCAAGC ACTACGTCAT CGTTTATAAT CCACCTATTG
    16021 TTTTTAAGGA TTATCTTTTC ATAACTCTTT CATACGTGTC TAATCCCTTC GTCATTCATC
    16081 CCTCGCGTTA TAATCCCTTC CTATATCATC CATACATTTA TAATCCATCG TTGATATCGC
    16141 GTAGCGAGGT AATCCCTCCT TTGTCTTTCA TTTCTTTAAT CCTCTTTCCT TCATATTCTA
    16201 TTGTTATCAC GCTTTTAATC CATTTCATAA TTTATTATCC ATAATCCATA TTTCATACTC
    16261 CATATTTTAA TCCATATTTC ATATTTTAAT CCATATTTCA TATTTCATAT TTCATATTTC
    16321 ATATTTCATA TTTCATACTT TCATAATTAT TGATCCATAT TTCCATAATT CATATTCCAT
    16381 TGTTTGTAAA CAATAGGATC ATATCATAAT TCATATTTCT ATTGTTTGTA AACAATAGGG
    16441 ATTAGTATGA CGCTATACGT ACACCTATAC TACTAA
//
