# Supplementary material for: Widespread Horizontal Gene Transfer Among Animal Viruses
Source: bioRxiv. 2024 Mar 26:2024.03.25.586562. Preprint. [Version 2] doi: 10.1101/2024.03.25.586562 (PMC11071296; doi:10.1101/2024.03.25.586562)
Supplement: Supplement 2 [file media-2.zip › File2_Maps/uMega_freshwater_SRR3184736_36868.gb]

LOCUS       uMega36868ct_1         36868 bp    DNA     linear       01-JAN-2019
DEFINITION  [note: taxonomic lineage
            d_Viruses;-
            _Varidnaviria;k_Bamfordvirae;p_Nucleocytoviricota;c_Megaviricetes]
            [isolation_source=original].
ACCESSION   
VERSION
DBLINK      BioProject: unknown
            BioSample: unknown
            Sequence Read Archive: unknown
KEYWORDS    .
SOURCE      Megaviricetes sp. ctT0MUF (unknown)
  ORGANISM  Megaviricetes sp. ctT0MUF
            Unclassified.
REFERENCE   1  (bases 1 to 36868)
  AUTHORS   Taker,C.
  TITLE     Cenote-Taker 2 dummy template file. Do NOT submit
  JOURNAL   Unpublished
REFERENCE   2  (bases 1 to 36868)
  AUTHORS   Taker,C.
  TITLE     Direct Submission
  JOURNAL   Submitted (01-JAN-2019) Taker 2, Cenote, 1000 Circle St., Cenote,
            DC 31111, USA
COMMENT     ##Genome-Assembly-Data-START##
            Assembly Method       :: unknown_assembler
            Genome Coverage       :: 1x
            Sequencing Technology :: Illumina
            Annotation Pipeline   :: Cenote-Taker 3
            URL                   :: https://github.com/mtisza1/Cenote-Taker3
            ##Genome-Assembly-Data-END##
FEATURES             Location/Qualifiers
     source          1..36868
                     /organism="Megaviricetes sp. ctT0MUF"
                     /mol_type="genomic DNA"
                     /isolation_source="unknown"
                     /collection_date="unknown"
                     /note="genome binned from sequencing reads available in
                     unknown;
                     derived from metagenome: unknown"
     CDS             complement(140..559)
                     /note="no search hits"
                     /codon_start=1
                     /transl_table=11
                     /product="hypothetical protein"
                     /translation="MGNAQQGTRGLSAGDWTRIQRLRQSTTYATTLANNKDIAPTPFR
                     QSPHHLLSPAVIAGSSKIRRPASGWTDYTAFKTGDFVISAVSSATGTSVKNIVTKLCD
                     CSSTTLLTKIGKCSKCDADYTLYPPLLCSQITSPPIC"
     CDS             628..1233
                     /inference="protein motif CDD:pfam09445"
                     /codon_start=1
                     /transl_table=11
                     /product="RNA cap guanine-N2 methyltransferase"
                     /translation="MENLFPYKQDIDYTKLQTTEEGLYSITRKRDGERILSIIKHNVK
                     DLGNKTITDGTACIGGDTIQFAMAFHHVHSIELNSANFDCLVKNINVYELTNITLHQG
                     DCTLLFNWNTDVLYLDPPWGGPDYKAKKELDLMLGAKRIDTWLDEMLLRKNRPAYIVL
                     KLPHNYNFKRLNFLVNVEAIKPFRVRNYVLVIITVHPFQNN"
     CDS             1272..1784
                     /inference="protein motif PFAM:PF10828.7"
                     /codon_start=1
                     /transl_table=11
                     /product="Rz like spanin"
                     /translation="MDESLFFFDDYNTTSTNVPTTNDHTMLTGVLVGFFVGLAVHLVY
                     VCTDRARRKIDELMDEVETLKEAVDDLAEENEDLKLENDRLTVDASASERLIDRLKEE
                     VTVLTNKLNANEYEIAGLESDNYALSAELSHRLNSVLRNRQSQMTPPNRTNTSPVAPP
                     VIRKRQREEL"
     CDS             complement(1766..2143)
                     /note="no search hits"
                     /codon_start=1
                     /transl_table=11
                     /product="hypothetical protein"
                     /translation="MGGGLFGTPLALNPKCLVFSAFVLFVYWMPHPVAYSHRVLVAFL
                     LATAAYILLAWYDVIYDCNDHLKPTLLGWLSMPFKPQQYRDDYEKLPVKYKKIVRTVD
                     IFILFVLLGLLVLPYIYTHSSSR"
     CDS             complement(2144..2425)
                     /inference="protein motif CDD:cd01806"
                     /codon_start=1
                     /transl_table=11
                     /product="ubiquitin-like (Ubl) domain found in neural
                     precursor cell expressed developmentally down-regulated
                     protein 8 (NEDD8) and similar proteins"
                     /translation="MEIFVQFRQHDRRLIKVNPYDTLLELKQKIEVIDNVPPIQQLLV
                     FAGNPMVDDDKVLVDYKLENFSTVYLVLKLRGCSGCDCDKNKNIDKRST"
     CDS             complement(2466..2930)
                     /note="no search hits"
                     /codon_start=1
                     /transl_table=11
                     /product="hypothetical protein"
                     /translation="MDLLPLVTASLWVDFLTVVLSKYYFAGNAIREWYNKFQYVAVLS
                     DNLSVMIGITLGRLLFPKLNLVLSSVIVQMVHDIFFGAVVLPLIPSGHNTMIDLLKSY
                     QTESSFGILGYDAFMMTSTVLLMGYLGKVNKEIVTLLAMIGAYALTYIIYTK"
     CDS             complement(2930..3082)
                     /inference="protein motif CDD:KOG3173"
                     /codon_start=1
                     /transl_table=11
                     /product="KOG3173, Predicted Zn-finger protein [General
                     function prediction only]"
                     /translation="MDYKCPCEKIFCIKCRVPELHGCTFDFYTEHRKKLEKENPVVSG
                     EKVDKI"
     CDS             complement(3096..3716)
                     /note="no search hits"
                     /codon_start=1
                     /transl_table=11
                     /product="hypothetical protein"
                     /translation="MSSIPVPDNWCMEDGWVIDDDKIRLYLDYMYQHEYAYVSKNRRK
                     YPECVQSIIAEYDIPQVIKIAKNSKLKIKDLSDYDMYVASEKEKARMIEAMIPLWNDN
                     KVMYSLRRPRSSNDARATRVTETIRVKREKLSNEIAMIAKTMPKRYGSILKRTELAAA
                     APSVITLTSEIKLLENEFTKIVDYQLKEDHEWEQSAIHELAIMCQV"
     CDS             3786..6800
                     /inference="protein motif PDB:1Z6A_A"
                     /codon_start=1
                     /transl_table=11
                     /product="Helicase of the snf2 family"
                     /translation="MLSHPELKETRALSLPSANIDALKSMRDEACHSSLQADFKLQTH
                     QRFLRRVLSPDSPVRNLLMVHGTGTGKTCTAIQIAEEFILRPEFQEKRVLIMANPSIQ
                     DSFKSQIFDVSKASVDTEGLITSKQCTGKRYLEMIQRAQREPLRLTDKTVQNRVMEIA
                     SRLINEFYEFQGYESFSNLILDKTEHELEAYIHKTFDNRLIIIDEAHNIRQKEEGGKP
                     KLVASALEKVIKIANGVTLILLTATPMYDTYDEVLFYFNLFLWNDRRIDTKRVLKPAD
                     YFKDDAVKADKESEFRGWCQDYVSFIRGENPFTFPFRLPPPDSIVAKTDRKTDIAGVA
                     IKKHRKFLTLTESILSPNQAKSLQGLKDKNASIIDSRVICVYPQNKCFAESFTVSQGK
                     YVYKSDNFLAPSKVQEYSCKFALIMKILEKSEGIAFVYSNLVESGANLFSMCLEEHGY
                     VSALGTDLLNETSGEIARGSRGRYLLFTSDVSNADIRKAITRLKNPNNRDGSDIRVIV
                     SSPKISEGVDFRYIRQIHILDPWFNMSRIEQVVGRGMRTCSHSLLPFEKQNCTVYFHV
                     CRYADSDRETYDEYVYRVFVEEKGEKIAKVKQIMMESAMDCSLNEATNSLPKDWKEDL
                     KIPQVRSQDGEKLHLNLIQMSAPTFEIESKTLICNETAQDPDPQHVRPLSAFLDVREE
                     IFDKLGALFEKKSIWAKDDIFGHSLMKQYDPAVLSYTIQTAISNSTKFHDKLGRTGVL
                     ESKGDMIALSANDSRTMLDRVLKTEKPSYAPLEKHVRVPTIGVESNLIEKKRKAYGFP
                     TYIEKEFTDDVLNWYIIDHALSEDERLQYMLNMDWTNPPIYAAPLKIMLEDGKKLYVL
                     GLNKIFNELKELTTPIGKEKQEYDKWVEALKTKFVENSSSFFAAMKEGKIVFNVDETS
                     EDLKVVRRSKDIGGRACTSYHEGILNKFAEWLGVPFADTIKGKKDRCMFLDLLIRKMV
                     IEKKPDLFWITPEEWEILKDQKKNVKALIKNR"
     CDS             6816..7496
                     /note="no search hits"
                     /codon_start=1
                     /transl_table=11
                     /product="hypothetical protein"
                     /translation="MNNMDPLFERRELVKNIHIHSKFLQRNIHSSILAQVKMMYEGRC
                     SSEGFVQRNSVTVVRYSLGRANYIKGGIDYNVTFQADICMPHVGQRFRAPVKLRSKIG
                     IHAETPPIKVLIPRDLHFENEEFDNVKVDEEIEFEVIGSQFKQQDDTIIVVGKLLSKI
                     APNVEMPLVSPTKIEEEEDRPKSSMGVDDDGEKKVVFTPVAPAKTGTRRKLRKPDEAS
                     TTNELLAL"
     CDS             7459..7749
                     /note="no search hits"
                     /codon_start=1
                     /transl_table=11
                     /product="hypothetical protein"
                     /translation="MKRLLQMSFSRSKKEFLKDAIDKLEVNEHSQIFSIIKRYTQTFT
                     RTQNEVLVSTNNLNDDCLKEIESYIHFCVDQKKRMEDDSRTRKGYERMVQSS"
     CDS             complement(7750..8214)
                     /note="no search hits"
                     /codon_start=1
                     /transl_table=11
                     /product="hypothetical protein"
                     /translation="MVSRKNLIYGVVGLLVVVGIILGVLGGMGYLTPKGSSNLPPGVP
                     SLVIKNAAVTITDFDQITGTVKYTVNNPDKEYAHSQPLNVHLQCNGSKCPSNTNQDIV
                     NPIDIQSNTGNYSFTSSGLILPKGSYPTDELPPRAYIWIGNGYSDLYEKQLQ"
     CDS             8270..11701
                     /inference="protein motif PDB:2VDW_C"
                     /codon_start=1
                     /transl_table=11
                     /product="Capping Enzyme D1"
                     /translation="MEDIISPQVIEGLVSFITISKQDPKAEVECKLLSDRIQTKDVAD
                     RILKAIDGLCSGQPTEENRLTLSYGETRVNIMTPQLIHKVCVTNSFREVPLTVEKKTR
                     YYDMNAGKQDTLDAPEANVRFTLRSETPIRKDWDGSPSDVNAFIRVIHRKSFVTSDKL
                     FRFDFSMVKFRPKNSNKTVRDILKQHHLYELELEFIGKKSKLEPARIAAELVKNVGVI
                     LQAYHQTEFLLSNSDIERYKQEFRLSNNSFYDLVTLLRRHINPESPNNISKDYTVTNK
                     ADGERAGLYVARDRKVLKINKQEQIVWTGLTAANDNHVGDFIDGEYIPDKDLFCIFDV
                     YRFRNRDTKSLPLMKTDEETTKNPLSSRLGCAHMFVTDLQTEFIMKPSMHPLRIETKL
                     FLAGDGPAMEEAIQKMLTTKFEYEIDGLIFTPRSSGVAPPADRKGRKWMTVYKWKPAS
                     QNSIDFLLKIIPGEMVDTNTKEVVKQGELFVGRGSGDVFIYPRETMTGEYVRRQLPEE
                     LDKLADTNTYIPSFFQPDSPRDPDAYKIKLPLNGKGLPVDIRGNKIEDNTIIECAYDT
                     ETSQWIIMRTRYDKTYLYRVKRELQYGNDFATANSVWTSMHVPITERMISNFVSSPSD
                     TAFEDDAYYRDDLKRDSRVFKDVYTFHRMIKADMYKTHIHKNDTILELACGRGGDMHL
                     LKKSHPSKVVGLDFSLLNITSPSQGAAVRYLKDKTMNPHDFMPPILYVVGDMTSHPLF
                     DQEDKYMPILLGNEKGSTTYLSQFEGLNVFDRISCQFALHYACESELIFRNFAKNIQD
                     HCSDTFFGTCSDGKAIYSLLLGKKTQYFGKTRQIAGEYTKEYQDKEKWSEEFGMPVKV
                     FLESFDKPAVEYLVPFDKVVEIMKEHDFDLVESKMFTEIYSDQTQLSLTKDQQLFSFL
                     NRTFVFKRTKKMEEKTEPVAVEPKVEEEPPKVEGDVVKDEKEIKIDPEVKPKKTRKLR
                     KEPEPEEEPVLFFGADESKGEHRALSNMAEYPIEIDGVKFPTVEHYFQAMKAKLFADE
                     EMYEKILKAKTPKAAKALGKKVKDLVPEKWDAEKDMVMEKGVRAKFVQHPELRKQLLD
                     TGSKMIGEADPRGGYWGIGSGRESDKSRKPSKWRGHNKLGKIMMKLREVFKSESN"
     CDS             complement(11698..13239)
                     /inference="protein motif CDD:cd00063"
                     /codon_start=1
                     /transl_table=11
                     /product="Fibronectin type 3 domain; One of three types of
                     internal repeats found in the plasma protein fibronectin"
                     /translation="MPYTFTHLPPPVDKTKNLPGVDTSEITRRRRILTVGSFVSANSV
                     LSTQKSVQQAYQAIRSSNQGNIVQVSGLTRSLLADDIPAPSAPSSPTNLLTSMTNITS
                     TTCDCTVSWSVPTSDGRSPIIEYSITGSPGNLSGTTDVLTRSFTFTGLSVNTLYTFAV
                     TATNILGTSVPATLTVTTPTAPSSPTSLATSIDTDLSTYINCTVSWDIPSSNGGAAIT
                     GYTITGSPDNLSGTTNASTRTFTFTGLPGGTLYTFTVTATNIIGTSVPATVSVTTPGA
                     VDNATITVIEGINLVTTQTSVIASKNWVAQITGGVFGFGKSITKDSNGNLIVIGTFES
                     TIAIYDKNGNLSKGLSADNYDIFIVQYSSTGSVNWATGIGGTNTDISRGGAAIDLNGN
                     INIIGFYASSTLTVYDKDINPFTTTLPNSGEYDTFIAQYTSTGSVNWVARIAGTVTEF
                     PNEITTDSSGNITVIGRFNSPTLTAYNKDGTPFGTTLARVGDDNNTYSATYTSTGYVT
                     AFNRI"
     CDS             complement(13246..13638)
                     /note="no search hits"
                     /codon_start=1
                     /transl_table=11
                     /product="hypothetical protein"
                     /translation="MSGRTSIQIQALVRDMDTSFRKHKSIKISKPAEYRKKIEEENKV
                     LYDEFPSIFEMHYEGKLDGTFFDMLKLRQKVEKKELTDDEASKIIGQKLFDRYVAPVV
                     SSLPTPASPPPMSYTEYYKQFDKKDCTG"
     CDS             13667..14176
                     /note="no search hits"
                     /codon_start=1
                     /transl_table=11
                     /product="hypothetical protein"
                     /translation="MATLPNGQIYPGAPALHPGFVQNVDGGILKAAATSTLAAQAANV
                     AAVKGLGAGQKGGRKTRRRKYRGGGANVVPLQIPSAGSIPGVDPVKNQIAGVDALNHI
                     RTGAMYDKLANAAPYKVGGSRLRAENEQLAGRRKHRRKTKKHGRRISRHHRRSHRKSS
                     HRRRGSNRH"
     CDS             complement(14275..14997)
                     /note="no search hits"
                     /codon_start=1
                     /transl_table=11
                     /product="hypothetical protein"
                     /translation="MDSPTLSTMVVLYTTNLKMDTTKLLESLPLNDQIIKIEKRGLAK
                     RGESKRDKIKHRVKAVETPAKNTGFGHNSITIVMMNDGKGELPKKEITVKIFQNGVFH
                     LTGVLDDRYDQDCMGILLDVLWSDCQSTMKEIPEKYEILTRRVVLMNYTTKLTSNQTI
                     AREAFYIAIRSGKYENVTCHYDPDVYPGVKVHIGPQKWTAKVFRTGKIILTGITTHSE
                     CGIFIQQLLSLFEKVLPPVQLK"
     CDS             complement(14903..15322)
                     /note="no search hits"
                     /codon_start=1
                     /transl_table=11
                     /product="hypothetical protein"
                     /translation="MLWVLTNLNKISEFRELFKTTHETQRFLDLSKINSNDLANESES
                     IVSHHSNCVVYLGYLEPGWMLTPPDQTRLRKLFRKFTVAVVTFYPESLPYSWKTDIET
                     IYTEKPNGFTNSIDDGSIVHDKSKDGHHKAPRKSSAK"
     CDS             complement(15350..16249)
                     /note="no search hits"
                     /codon_start=1
                     /transl_table=11
                     /product="hypothetical protein"
                     /translation="MSYAEYLRRKAAAEPIIVDTRLKLDASSYTTRVKLAASSVFAPD
                     GQRYGSITNVNNPDSSGIAGQTIHAVRSYKKAAGGRTPDASAFTVFQGSQSLANQALV
                     PNQTRRLLNSTDAGSLSGCVHIDAPIPPQNASSFTKTISSCHETQGEKHNTNASTHPG
                     PPIFVDNTISHVKNYNLPQNKTKFQISQDCLSCGRNPEGTGVTCAFCIGANHAPPANT
                     PHNTRWGPRPRKSAQPILVAPSPSDARKVGDFNPRNIPYVEKHHGNAQIGHIQYPKTP
                     FRIPSGTAAHLKINEPVHYPGTM"
     CDS             complement(16274..16507)
                     /inference="protein motif PDB:5FMF_J"
                     /codon_start=1
                     /transl_table=11
                     /product="DNA Repair Helicase Rad35"
                     /translation="MIIPILCFSCRNPIAGKYQTYLKKVKEYRKKEGKSETGEMEYLT
                     ATTEKTAEGKALDDLGVKRMCCRRHFLSHVDLL"
     CDS             16565..16999
                     /inference="protein motif PFAM:PF13064.5"
                     /codon_start=1
                     /transl_table=11
                     /product="TciB like inhibition of cell division or
                     resistance to colicin"
                     /translation="MTPDVGLALVSSTFLVIFVLFPQLAEPFFDFYLYIGREVTTITL
                     LSLVAAAYYYGYMYTTLATALLVVYVLYQTWVVYRPSDKRRLNRDIAKDNARFDPSTS
                     IDLQFANGTAVHDSPNMLAKDSKQTPLLVFPPTAEVQHAMNG"
     CDS             complement(17000..17338)
                     /inference="protein motif CDD:KOG3405"
                     /codon_start=1
                     /transl_table=11
                     /product="KOG3405, RNA polymerase subunit K
                     [Transcription]"
                     /translation="MEDLRIKSRILHPEVQAVSRDEVTEALKNNRVMDPYYTKYEYVA
                     LLGTRIQQLSEGAQPLVSIDGMVTSDPRFLENVAKKEISEKKLPFIIHRRVLNGQSEY
                     WSTTELSVMW"
     CDS             17406..18044
                     /inference="protein motif CDD:TIGR02170"
                     /codon_start=1
                     /transl_table=11
                     /product="thymidylate synthase, flavin-dependent"
                     /translation="MANVQLLHVMGDDLMVVNAARVSFAKESIEFNNQDAKLVTYLAK
                     HNHISPFFHPQAQFRIKMPIFVAREWYRHQIGFARNEVSRRYVDTPPECWVPDPSDLR
                     QRDPKIKQGSRENPVENSDFLHGAITYQVRESINLYEQLLDQEVAPEIARTVLPQSMY
                     TEFIETGSLAAYARLYKLRTSPDAQREIQKYAKMIGEELSKKFPVSWAALTA"
     CDS             complement(18041..18592)
                     /note="no search hits"
                     /codon_start=1
                     /transl_table=11
                     /product="hypothetical protein"
                     /translation="MVEWRRPLGNVYTTLVMAAVCGLSLWATVPAMIAASDPRHSGFN
                     GGDTGDAYAQKTKILAAQKAPLAMLCVISGSLIALRVLGIPFLALRGWILNVIVTLFI
                     VGLFVMSVLFITQTIPTYNNYCGGDSFYYGIATNSSGGKSGVELKEKYTCFYPDSTYY
                     IFYITYAGISALALVWRLFGGSF"
     CDS             complement(18597..18782)
                     /note="no search hits"
                     /codon_start=1
                     /transl_table=11
                     /product="hypothetical protein"
                     /translation="MVTQKNRFCKCIKAVKARGISEQGAIAICVKSMLHKKGRTLKKF
                     SCGKKGKLVTQKKKLTK"
     CDS             complement(18802..18960)
                     /note="no search hits"
                     /codon_start=1
                     /transl_table=11
                     /product="hypothetical protein"
                     /translation="MSWLMILLGAVVAYAIYKYITREHFSSVAVIVIPFVIAVVIIGF
                     GYYITNKL"
     CDS             complement(18965..19354)
                     /note="no search hits"
                     /codon_start=1
                     /transl_table=11
                     /product="hypothetical protein"
                     /translation="MPLKFCPSCRSCLYQIEEEVVDGKNVAYEKCHKPECSFKREITG
                     KNPVVYEHILQQDKTSTFAVNDYIEHDRTLDHLTNVICRNKDCPSHDNDGPDPDVVAI
                     ELNAEELVWMYKCTNCKTMWKQNSRAS"
     CDS             19449..22121
                     /inference="protein motif PFAM:PF04735.11"
                     /codon_start=1
                     /transl_table=11
                     /product="Superfamily 3 helicase"
                     /translation="MASKGGLREFLENHKADGVWTHTSLAGGKYFVGEDAITQFYELY
                     AEAILDQDKQYLTERSTDIGPLRIDFDFIYPADIKNHLHTQDQVVKFTSEYLKMMGDY
                     LELPPNFDVYVMEKRKPTFDSKNNRMKSGIHMVVPAVCSHKFVEQRVRRALVKRMDEF
                     FPGLPLNEPWEKVYDEAVVNRSGPWTMYGSRKNDPNALPYLTAYILECSEDEIKIKND
                     VPQISLDLLKTLSLRRDDKDETPMTEEGKKLYEGIKEQPQVRISGGRAVTPGRGRPAV
                     RGEKPNSRASSPNGRIFVMLDPDRKEYLKKHVMNLNVSRCEGYEQWVQVAICLHNIHP
                     DLLDVFLDFSSQDEKKYNEADCIQKWNGLTFRNDGDRLGEGTLRYWSREDDRAGYDEI
                     ESHNVERLVLAACSQTEHDAACVIHAKFRDNYKCSDFRNNVWYRWSGHIWKENDSGVD
                     LLLKLSKQIATLFFDRMTKTNVEMNNRGLTECAGDGKGDCGVCEYCKLDNQRNGLNKV
                     FMNLKKTGFKANVMKECKELFFDEDFTKKVDANKDLIAFNNGVFDLVKMELRDGKPED
                     YISFSTEIDYDADKPYYEYAVWPAIDKFIKQVLPDVEVREYFMKHLATCLIGGNPAQK
                     FHILTGSGSNGKSMIMNLLSKALGDYACTVPISLFTQKRKGSGSAAPEVIRLKGRRFV
                     TMQEPDEAIALNTGLMKEITSGEKMYARDLFKSGCEFEVLAKFHLACNDKPKINTTDG
                     GTWRRLMVINFVSKFVVTPHAPNEFPLDESIQNLVNSKDWATPFLNYMVSILKEEKGL
                     RKLAAPAKVMEYTSDYRNENDGIARFIAEKISALVEGEDPISVDKATLKRVFKQWKEE
                     SDQRLLTPLDMEKRIVSLYGACPKGGWVNFKLEI"
     CDS             complement(22118..22366)
                     /note="no search hits"
                     /codon_start=1
                     /transl_table=11
                     /product="hypothetical protein"
                     /translation="MGASSSVPSSGPTLYQKATNAIASAANTVKGAVTSVVPGASAAT
                     APPSLTAPESDGVTSGGGRRRTRKGRKGRKTRRAHRKH"
     CDS             complement(22390..22668)
                     /note="no search hits"
                     /codon_start=1
                     /transl_table=11
                     /product="hypothetical protein"
                     /translation="MTELLTLSLAVYIGFTFVDFFKAITRDLVTPLFAPLFPGAQKSI
                     STFTIQAGPFTLPVGDALAATVHLLTALFVVSLVLPYIRTYAPLVSRK"
     CDS             22712..23428
                     /inference="protein motif CDD:pfam04777"
                     /codon_start=1
                     /transl_table=11
                     /product="Erv1 / Alr family"
                     /translation="MDTRYWGPSGWQLFHLIAFKSEQPEDVLMQMKDVLPCKFCRAST
                     TEFVHQHPLRGDPGKWLYEIHNMVNHKLRSQCKDDPNVINPGPDPSFEDVKNYYMGLK
                     PTEVPGRDFLFSIAINYPADPEEIDMANQRTFMEKLSTQFPFHSFDDYLKQHPVELQS
                     KKSYMKWMYGLLKYLAPKFRTTLPSFKGYVLRAMYYKSGCAKKSYRGKTCRRTPSGHY
                     TKVRDNRKTQKISHASLLRL"
     CDS             23505..23609
                     /note="no search hits"
                     /codon_start=1
                     /transl_table=11
                     /product="hypothetical protein"
                     /translation="MSVFLVSRRVSGGSIWFTLFSRVFKNSFSVVVNC"
     CDS             23609..25051
                     /note="no search hits"
                     /codon_start=1
                     /transl_table=11
                     /product="hypothetical protein"
                     /translation="MDITTYLTECIEKKVPVSFSKYGDGEYACALGDNTSNCDRDTMT
                     PKLQAKLRESFAYMVENVNNSYFGLWHVPYVVDFWNQFVTKEIKWAKYHTMIIDNDLN
                     NKSDSFCAKMKLYKTIKTSTMKKIMVCNPLMVKAKILLNIDDMIHVPLCNWFDTELET
                     IITKIKTIVTDEPFIVLTSCGTGSKVLICELFKLFPHGIFLDVGSALDLLCTKKDSRG
                     REYSYNTILKEFKNYDMIPESWDDVIYDDIYKVASTSLGVHIPSERFSVDFLIDHVKN
                     SILNAFSNTSNLSNDILNMEGMSGNKTRHLYNNICNLSDSSYLEVGTWKGSSFISAMY
                     KNYGTYGYCVDNWCEFGGPKDEFYNNIKRFLTNKDIKIVDKDCWNVTLDDVHKKINVF
                     MYDGAHDYESQKKAITYYHRFFSKFVVIMIDDWTCDWVDVKRGTLDGIREMNMKIHYS
                     YEIPLVNTTNHHQGGNTFWNGCGIFVCEVI"
     CDS             25074..25625
                     /note="no search hits"
                     /codon_start=1
                     /transl_table=11
                     /product="hypothetical protein"
                     /translation="MPSIHILIASIGRDTLQRMLDTILPNLTEIDHLTVVFDGVQPTN
                     INVETKGQVHIHSEPVALGFWGHGIRNKYAPLLEKTDFVMHADDDDVYLPNAFVDIRN
                     TCVDIDTLYITKMYYYQFVFPKTPEIKVNNIGTPNGIIPYELNKKGTWGDRVGGDGDF
                     YVSIAKHTDNIVFTDHIIYVAIH"
     CDS             complement(25622..26005)
                     /note="no search hits"
                     /codon_start=1
                     /transl_table=11
                     /product="hypothetical protein"
                     /translation="MKDVVDAWIKSVDWRVGKFSILPIFFGTMMAILDIFMMSSVKMI
                     NTGTLSYAFGLTFATVVYALQPYVFLKALNYENMTVVNLIWNLMSNIIVTLQGVLVFR
                     ESIAGLRWLAISMSLVSLVLFAYTD"
     CDS             complement(26005..26214)
                     /note="no search hits"
                     /codon_start=1
                     /transl_table=11
                     /product="hypothetical protein"
                     /translation="MPNLTDSLVSKWIENGDIAQLERNYDAIVKSGKLQRPGIICMLR
                     MCRPDEDDNDPNGLRKFYGKLLGEE"
     CDS             complement(26238..26441)
                     /inference="protein motif CDD:pfam19060"
                     /codon_start=1
                     /transl_table=11
                     /product="Family of unknown function (DUF5756)"
                     /translation="MPTNKTQRVGSRRKVFNGSAEKTVGGLRKEDLLKNNAGRIVSVK
                     RHHTMKRRIAGGDLSKTDDVESK"
     CDS             complement(26448..27416)
                     /note="no search hits"
                     /codon_start=1
                     /transl_table=11
                     /product="hypothetical protein"
                     /translation="MITFIYITCRNEPKLEWFVDSLCNQKDDTPIQLVVVDYALQFDE
                     SRKELFSNIVGDRLDFIHIPSKPNPVQGKYRLTSKNYFSAGSARNTGICYAKYDYLVF
                     VDDTSIMEEGSFNEIVKCAKEKIIVSFGYKKLWEMVVENGKRLSSRSEQSGIDSRWNQ
                     GDQFRRIGGSQLFGYSASPLSVILSVNGYDEICNTMGGEDYHYGMRVEKLNIPIYYNR
                     KVIFYESEDLADQGDVFTRRDPVLSKEHYETLMVKYNIPKRWVPDGRYDLSHLVLDML
                     IRNKHWTEGNTFTLSDLRKEIQNGGTFNNVFDPDMKTIEGLYYRDM"
     CDS             27440..28183
                     /inference="protein motif CDD:cd06532"
                     /codon_start=1
                     /transl_table=11
                     /product="Glycosyltransferase family 25
                     [lipooligosaccharide (LOS) biosynthesis protein] is a
                     family of glycosyltransferases involved in LOS
                     biosynthesis"
                     /translation="MDRITKVIYINCWHRTDRRQQIEEELKNNFKYDRAERLDGTVHV
                     RGIVGCTISHVRIMRRMIAEDWDTVMVIEDDATLQVSREELDGYINAFLDDERADMLH
                     IGNSCSKKEEYITSDTYTEPINRTKGDAHHADENCGCTKGGPCDGMPFYNPRFLRATS
                     TQTSSCYIIKKKIVKPLLSCYFSDTDVIQALDITKDIPSDIGVIDVSWANIIDKYIFL
                     IPNVPPYGRLLVQRASYSDISRCFADYKI"
     CDS             complement(28180..28905)
                     /note="no search hits"
                     /codon_start=1
                     /transl_table=11
                     /product="hypothetical protein"
                     /translation="MFYKHMDSFYLPWNESAKEATLDTNWKRNNNIQHMLEHLPGEHA
                     IVYIKLCREEGLTDTQIQAYADMCDSVGNPLRYFFSEVNLTFSPTSIRYLYHATQILK
                     ANNMLPIVELGAGYGGLALAINYVSTLWNKLVPAYIIIDLPGPKVLQSHYLKNFDIKF
                     HVHWSDGTNLPACFFVSNYALAEIGENDRAKYISYVFDSVVSGFMVWNSGASFEFLSK
                     KFNNVKVEDEYPQTGHVNKVIRF"
     CDS             28932..29696
                     /inference="protein motif CDD:cd11301"
                     /codon_start=1
                     /transl_table=11
                     /product="Alpha-1,2-fucosyltransferase"
                     /translation="MFVSGNLIGGLGNQLFILNAVIEYGRKYNRKVVFTELYSNPHCP
                     NDKSINDLFPEIPLIQKDSFKTVKNESGGLHEYVELPDTNEELVILNGYFQHKKYMGN
                     ANDDVWNKFKNRLPVPTLGINLSNVCFLHVRRTDYVGNNAFEFDSTNYYKKAIESVTS
                     PIILLSDDMEWSSKEMPKLFPNKTWIIPSTKMTATETLYVMSHCGKGAICANSTLSWW
                     GAWLNQNRYITMPDVWTGYCCGDQLYFNGVTVISRE"
     CDS             29721..30323
                     /inference="protein motif PFAM:PF13641.5"
                     /codon_start=1
                     /transl_table=11
                     /product="DNA methyltransferase"
                     /translation="MLPSNYTSIHGWCTVEKANKLMEVVMSSDPTLSVELGVFGGKSL
                     LPIALMSKYMNTGSRVIGVDAWSTQASLEGTNDKENDEWWSSIDYTNIFEYTKTLMVT
                     NNVDDIVELWKDTSKNVASKFKDNSIDFLHQDSNHSEEVTCEEVELYWNKVKEGGYWV
                     FDDTNWPTTKKAQTLLLSKGYTEYYDHNGEWKVYLRNKTV"
     CDS             complement(30303..31454)
                     /note="no search hits"
                     /codon_start=1
                     /transl_table=11
                     /product="hypothetical protein"
                     /translation="MKAIENATEKTSEEPPIFPNEIVANSEFPRSLCDYSTLQYIDTN
                     TLINPDIHLYYFNSCICRYKNIYRLFYRCSKNPKSVSDRIATCLLTLDLKVIPGTNKY
                     IDAFSDWGESYKAGYTNKPREILYAYINDDNDFVLKSYIYKNNEHVEDPRVIEYNNSW
                     FLCYTDGLAVGVAKLDLDTCETIYSHFLKSPPKKYIPSFNDGREKNWIMCVDKQRLFI
                     LYNDSPRTFMEYRDTGIYLECINIFKDNYSVTWPYGSVRGGCPPIQYDDHSLIWFFHS
                     VKKMTTTVGAEKNVYIIGGYLTKKVYPFVVIKMLSHPVLMGIPSHVSETLYLQDNVVY
                     PCGAIALDSQTFLISMGINDYKIAHLKVTKSMLRWDSFRPKFESYSFIS"
     CDS             complement(31603..33177)
                     /inference="protein motif PDB:5TIP_B"
                     /codon_start=1
                     /transl_table=11
                     /product="Major Capsid Protein"
                     /translation="MGGGLMQLVSYGAQDIYISGNPQITFWKILYKRHTNFAVESIEV
                     TFNGQADFNKRVTAVINRNADLMYKTYVQVVLPQIDLTSGAGTLGSNYGATAGFRWLN
                     YIGHRLLKQVELEIGGQRIDRQYGDWMQIWTQLTVEAGAVRALESIIGNTHDLVLMKR
                     ATGLALDATCSASETTISCVPRCGTPAKTLYIPLQFWFCRNPGLAIPLIALQYHEVRI
                     NVDFETWQNCQYSETATGVASAAAAQSLAAASLYVDYVYLDTEERRRFAQQSHEYLIE
                     QVQYTGAESITSSSNKLQLNFNHPVKELQWVVQRDSFVDCSNPAWIASVGGPQPFNYS
                     DDFSTDGIIMSLLSQSSGASAGPVNGAASVASAALGQGQAQNSTLLGADTVDASGVSE
                     FESGVNYLLAKVVLDSGIRCEGKNPVEVAKLQLNGQDRFTEREGSYFDKVQPFQHHCR
                     TPSTGINVYSFALRPEEHQPSGTCNFSRIDKATLQLTVSLNTVTGARTAQVRIYALNY
                     NVLRVMSGMGGLAYSN"
     CDS             33222..33392
                     /note="no search hits"
                     /codon_start=1
                     /transl_table=11
                     /product="hypothetical protein"
                     /translation="MDAWFFPTSNVLVNTFLRSIVVILIMIFGFKTTWYSAYWGAIIH
                     DAISLVLVRHLV"
     CDS             33436..33579
                     /note="no search hits"
                     /codon_start=1
                     /transl_table=11
                     /product="hypothetical protein"
                     /translation="MYRVAYRYHATGYIGYGDYCLSYTQAQDWVERLNARHTDMTHWI
                     EGK"
     gene            complement(33603..33674)
                     /gene="uMega36868ct_1tRNA1"
                     /product="tRNA-Thr"
     CDS             33703..34122
                     /inference="protein motif CDD:KOG3139"
                     /codon_start=1
                     /transl_table=11
                     /product="KOG3139, N-acetyltransferase [General function
                     prediction only]"
                     /translation="MIFIYFAKKWQSAVDILFTSIFDHEEIQYYKKTIIDHNSILAID
                     GNRVVGFLLLSPTPDGIHKYQISYLAVDEEYRKRGIATKMLDMVESNVWLEVLNSNTE
                     ACNFYIKKGFKLYETFTTSDGYPASIFINTRKQELPH"
     CDS             complement(34091..34627)
                     /note="no search hits"
                     /codon_start=1
                     /transl_table=11
                     /product="hypothetical protein"
                     /translation="MIIIFLFGNQKVTMDLSLCIRMSENDKLMVQAGIDAVTGAEMWD
                     WLKTYEPDEGKGFMYSDHPNLDKINSRMYKLYNGHSGSSYGWTMRQLQFIAKNGFNAY
                     VDIMNGGPRPPPRAATPVPEVPVVMPLVEIPDGPPGHNRANTGGAMPRHVCMCRDRQG
                     LSEGWCGVASGGVPACEY"
     CDS             complement(34636..35103)
                     /inference="protein motif CDD:PTZ00143"
                     /codon_start=1
                     /transl_table=11
                     /product="deoxyuridine 5'-triphosphate
                     nucleotidohydrolase; Provisional"
                     /translation="MSLFIYVVDPVLRQMMAEHLEKRRVTDSGCDLMSPTWVNDKQYG
                     AEMRLGVHCAALTEAAYPAPYLLLARSSTSLTPLRMSNQIGLADMGYRGELIARVDVM
                     HGDTYNVTQGTRLFQIVQQNWMPWKNVVLVDSLDQLPAAPDNRGSGGFGSTGT"
     CDS             complement(35133..35420)
                     /note="no search hits"
                     /codon_start=1
                     /transl_table=11
                     /product="hypothetical protein"
                     /translation="MEYKYFIEFLGALVLMFAHFFTHANPYVMGMATFAVYMIGHTAG
                     ATSFSPLTTTTAYFLGRTSVTETMYAIAAQFVAVALIIVTFQPLKTFIENG"
     CDS             complement(35428..35970)
                     /inference="protein motif CDD:pfam00265"
                     /codon_start=1
                     /transl_table=11
                     /product="Thymidine kinase"
                     /translation="MSLEIVMGPMFSGKTTYAISYVQRQQSIAKKSVVIKPNIDNRYS
                     TQSVIMAHNKQSHPCLTWDVSIGMYIVQEMLSADCVVIEEAQFFTGLAAVVKSLLFVH
                     KKHILVVGLNGDASQNVFGELLRCIPFATKITTLSAFCSICKDGTPAYYSKKTAVDMV
                     DDQIDVGGSDKYIAVCLKHL"
     CDS             complement(36024..36419)
                     /note="no search hits"
                     /codon_start=1
                     /transl_table=11
                     /product="hypothetical protein"
                     /translation="MASSASSARSASIILSISARSASILWNSATRVSISWMNPRRTLA
                     ARISSSLWPCVQPGLVQREPLWQARMFLNFSACLAAKIFLWSSVCSLAHLVPNRQFAP
                     KRHGLLNDISTVGCDSCVGEMKVCNLRNL"
     CDS             complement(36420..36815)
                     /note="no search hits"
                     /codon_start=1
                     /transl_table=11
                     /product="hypothetical protein"
                     /translation="MFLEWSLSKKTTLFSNLCLLIETTLAVIFYWRSSDRCLLRGLYS
                     SPQFPISGNSERSIVVGSAAGFLGAPGASLTIAAQLGFLGVCGTAAAGASAKAAVSSS
                     MSSFCSCSSTCAARFMCSSFSATKASNSF"
ORIGIN      
        1 attgggaacc ataattgcaa ataagcttgg ccaaactaaa cttgggaatt gaaaaaaaaa
       61 tatttttgac gaaagtcatt cgaaacttgg aattttattt ttcaaaagtt gggtgacttt
      121 gtgcgaaaag tggaaaaaat taacaaatcg gtggcgatgt tatttgagaa caaaggagtg
      181 gaggatatag tgtatagtct gcgtcacact tgctacactt tccaattttt gttagtaatg
      241 ttgtcgaaga acagtcgcac aactttgtta cgatattttt caccgaagta cctgttgcgg
      301 atgagactgc ggatataaca aaatcaccag ttttaaaggc agtgtagtct gtccaaccag
      361 aagcaggtct gcgaatcttt gaagatccag ctataacggc tggagatagt aaatggtgag
      421 gactctgacg aaatggtgtt ggtgcaatgt ctttattgtt tgccaaagtt gtagcatatg
      481 tagtactttg acgtagtctt tgaatgcgcg tccaatctcc tgcacttaat ccacgcgttc
      541 cctgttgagc attgcccatt gctgatccag cagttgacac agtagccatt tgtaaagaat
      601 atacaaatta gttgagtcta aactgtaatg gagaacttgt ttccgtataa acaagatatt
      661 gattacacaa agcttcaaac aactgaagaa ggtctgtata gtataacacg aaaacgagac
      721 ggtgaacgaa tactttcaat catcaaacat aacgtgaaag atttaggtaa taaaacaata
      781 acagatggca ctgcatgtat cggtggagat actattcagt ttgcaatggc gttccatcac
      841 gttcatagta ttgaattaaa ttcagctaac tttgattgtt tggtgaaaaa cattaacgtg
      901 tatgaactga ctaacatcac gttgcatcaa ggtgattgta cattattgtt caattggaac
      961 acagatgttc tttacttgga ccctccatgg ggcggtcctg actacaaagc aaagaaggaa
     1021 ctagacttaa tgcttggggc taaacggatt gatacttggt tagatgagat gcttcttcgt
     1081 aagaatagac cggcttacat agttctgaag cttccgcata actataactt taaacgttta
     1141 aactttttgg tgaatgtcga ggcaataaaa ccatttcgtg ttcgtaatta tgttttggtc
     1201 atcatcactg ttcatccatt tcaaaataat tgaaaacgga ttttaccact ccgacgaaac
     1261 aaaacataaa aatggacgag tctctcttct tctttgatga ttacaacacc acgtcaacga
     1321 acgttcctac tacgaacgat cacacaatgc taaccggagt tctggttggg ttctttgttg
     1381 gacttgcagt gcatctggta tatgtttgta ccgacagggc ccgtcgcaag attgatgagc
     1441 tcatggatga ggttgagaca ctgaaggaag ctgtcgatga tctcgccgaa gaaaacgagg
     1501 atctgaaact agagaatgat agactgacgg tagacgccag tgcaagtgaa cgcctgattg
     1561 acaggctgaa ggaagaggtc acagttctga ccaacaagct caatgcaaat gagtatgaaa
     1621 ttgcaggtct tgaatctgat aactatgcgc tctctgctga gctgtcgcat agactgaata
     1681 gcgtactacg caatcgtcag tctcaaatga ctcctccaaa ccgtaccaat acttcaccag
     1741 ttgctccccc agttatccgg aagcgtcagc gtgaagagct atgagtatat atgtagggaa
     1801 ggacaagaag accgagaaga acaaatagaa taaagatatc tacagttctt acaatttttt
     1861 tgtattttac gggaagcttc tcgtaatcat cacgatactg ttgaggtttg aatggcattg
     1921 atagccaacc taatagagta ggcttcaaat gatcattgca atcataaatc acatcatacc
     1981 atgccagcaa tatataggct gccgttgcca gaagaaatgc aacaagaacg cgatgtgagt
     2041 atgctactgg gtgaggcatc cagtaaacaa aaagtacaaa agctgaaaaa actaaacatt
     2101 taggattcag cgcgagtggc gtaccgaata gtccacctcc catttatgta gatcgtttgt
     2161 ctatattttt atttttgtcg caatcacagc cactgcatcc tcgtaacttg agaaccaagt
     2221 agactgttga gaaattttca agtttgtagt ctacgagtac tttgtcatcg tcaaccatcg
     2281 gatttcctgc gaacaccaga agctgttgaa tcggaggaac attatcaatc acttcgatct
     2341 tctgttttag ttcaagaagt gtatcgtatg gattgacctt aatcaaccgc ctgtcatgtt
     2401 gacgaaactg aacaaagatc tccatttttc tcttgaacat gaaatcaaaa aaagtatccg
     2461 ttttcttact ttgtgtagat tatgtaagtt aatgcgtatg ctccgatcat agcaagtagt
     2521 gtaacaattt ctttattaac cttaccaaga taacccatga gtaagactgt tgatgtcatc
     2581 ataaacgcat cataacccaa tataccaaaa gaactttctg tctggtatga ctttaacaaa
     2641 tcaatcatcg tattgtgacc agatggtatt aatggaagca caacggctcc gaaaaatata
     2701 tcgtgaacca tctgaactat tacggacgaa agaactagat tgagtttagg aaacaaaagt
     2761 ctaccaagtg taattccaat catcacggaa agattatcag atagtacggc tacgtattga
     2821 aacttattat accattctct gatggcattc cctgcaaaat aatactttga caacacaaca
     2881 gttaaaaaat caacccatag tgatgctgta acgagtggta gtagatccat tatatcttat
     2941 ctactttttc tccactaaca acgggattct ccttttctag ttttttccga tgttcggtgt
     3001 agaaatcaaa tgtacagccg tgtaattcgg gtactctaca tttaatacaa aagatctttt
     3061 cacatggaca tttatagtcc attaaagttt tcttcttaca cttggcacat aattgcgagc
     3121 tcgtggattg ctgattgctc ccactcatgg tcttctttga gctgataatc tacaatcttt
     3181 gtaaattcat tttcaagaag tttaatttca ctagttagtg tgatcaccga tggggccgcg
     3241 gctgcaagtt ctgttctttt tagaatagag ccatagcgct ttggcatcgt cttagcaatc
     3301 atagcaatct cattgctcaa cttctcgcgc tttacacgga tagtctcagt cactctcgtt
     3361 gctcgggcat cattagagct acgcggtctc cgtagagaat acataacctt gttatcgttc
     3421 cagagaggaa tcatcgcttc gatcattcta gccttctcct tttcactcgc aacatacata
     3481 tcgtaatctg acaaatcttt gattttcagt ttactgttct ttgcgatctt aatcacttgc
     3541 ggaatatcat actccgcaat aatagactgt acacactctg ggtacttccg tctattctta
     3601 ctcacgtaag catactcgtg ctgatacatg tagtctaaat aaagtcggat cttatcatca
     3661 tcgataaccc aaccatcttc catgcaccag ttgtctggaa cggggataga cgacatctta
     3721 tagtttactt tatttgtata ctgggttatc acaatccatt tttatcaaat tacatttata
     3781 aggggatgct gtcacatcca gagttaaagg aaacaagagc actgagctta ccttcagcta
     3841 acatagacgc attgaagtct atgcgcgatg aagcatgtca cagctcgctg caggccgatt
     3901 tcaaactaca aacccaccaa agatttctgc gtcgtgtttt gagtcccgac tctcctgttc
     3961 gcaatttatt gatggttcac gggacaggta ctggcaaaac atgtacggcg attcaaattg
     4021 cagaagaatt cattttacgc cccgaattcc aagaaaagcg tgttctgatt atggcgaatc
     4081 cttccatcca ggacagtttt aaaagccaga tctttgatgt atccaaggca tcagttgata
     4141 cagaaggtct tattacatcc aaacagtgta ctggaaagcg ttaccttgaa atgatccaac
     4201 gtgctcagcg cgagccatta agattgacag acaagaccgt tcagaatcgt gtgatggaaa
     4261 ttgcgtcgcg actcatcaac gagttttatg agttccaagg atacgaatcg ttttcaaatt
     4321 taattttgga caagacagaa catgagctag aagcgtacat tcataaaaca tttgataacc
     4381 gcctgatcat tattgatgag gcgcataaca ttcgtcagaa ggaagaaggt ggtaagccca
     4441 aacttgttgc atctgcactt gaaaaggtca ttaagatagc aaatggtgta acacttattt
     4501 tgctaacagc aactcctatg tacgacacat acgacgaagt tctgttctat ttcaacctat
     4561 tcttgtggaa tgatcgcaga atagatacca aacgcgtact aaagccagcc gattacttca
     4621 aagatgatgc agttaaggct gataaagaat ctgaatttcg tggatggtgt caagattacg
     4681 tatcatttat tcgcggtgag aaccctttca cgtttccatt ccggttacct cccccggata
     4741 gtatagtggc aaagacagat cgtaagactg acatagctgg tgttgcaata aagaagcatc
     4801 gtaagttctt gacattgact gaatctattc tttcaccgaa tcaggcaaag tcgttacagg
     4861 gattgaagga caagaacgcg tctattattg actctcgtgt aatctgcgtc tatccgcaaa
     4921 ataaatgctt tgcagaatca ttcactgtat cgcagggtaa atacgtatat aaaagtgata
     4981 actttttagc cccgtcaaaa gttcaagagt atagttgtaa gtttgctctt attatgaaaa
     5041 ttttggaaaa gtcggaaggc attgctttcg tatattcaaa tttagttgag agcggtgcca
     5101 accttttttc aatgtgttta gaagaacatg gttacgtgtc tgcgttaggc actgatctat
     5161 tgaacgaaac atctggtgag atcgctcgag gatcgcgtgg acgttatttg ctgttcacgt
     5221 cagatgttag caatgcagat atccgcaaag cgatcacacg tttgaaaaat ccgaacaatc
     5281 gcgatggatc ggatattcgt gtaattgttt catctcctaa aatttcagag ggtgttgact
     5341 ttcgttacat tcgtcaaatt catattttag atccgtggtt caacatgtct cgcattgaac
     5401 aagttgtggg gcgcggtatg cgaacatgtt ctcactcgtt gttaccattt gaaaagcaga
     5461 actgtacggt atactttcac gtatgtcgtt atgctgattc ggatcgtgaa acgtatgatg
     5521 aatatgtata tcgtgtattc gtagaagaaa agggcgagaa gattgcaaaa gttaaacaaa
     5581 tcatgatgga atccgcgatg gactgttcgc tgaacgaagc aacaaatagt ttaccaaaag
     5641 attggaaaga agatttaaaa ataccgcaag tccgatcaca ggacggtgag aagcttcatc
     5701 taaatttaat tcagatgtct gccccgactt ttgaaattga atccaagaca ctgatatgca
     5761 atgaaactgc tcaggatcca gatcctcagc acgtgagacc gttatctgct ttcttagacg
     5821 ttcgtgaaga aatctttgat aaattgggtg cactgtttga aaagaagtcc atctgggcaa
     5881 aggatgacat attcggtcac tcgttgatga aacagtatga tcctgctgta ttatcgtata
     5941 caattcaaac tgcaatttcg aattcaacaa agttccacga caaacttgga cgcacgggcg
     6001 tacttgaatc aaagggtgat atgattgccc tttcagcgaa tgattcgcga acaatgttgg
     6061 atcgtgttct gaaaacagag aaacccagct atgctcccct tgaaaagcat gttcgtgtac
     6121 cgacaattgg tgtagagtct aacttgattg aaaaaaaacg taaagcgtat gggtttccta
     6181 catacatcga aaaagagttt actgatgatg ttctgaattg gtatatcatt gatcatgcgt
     6241 tatccgaaga cgaacgttta caatacatgc tgaatatgga ttggacaaat cctcctatat
     6301 atgctgcgcc tctgaagatt atgcttgaag acggtaagaa gctatatgtc cttggtttga
     6361 ataagatttt taacgagcta aaagaattga caacaccaat tggtaaggag aagcaagagt
     6421 atgataaatg ggttgaagct cttaagacaa agtttgttga aaacagttca agcttttttg
     6481 cagcaatgaa ggaaggtaag attgtcttca atgtagatga aacatctgaa gacctaaagg
     6541 ttgttcgtcg atcaaaagac attggtgggc gtgcatgtac cagttatcat gaaggtatac
     6601 tgaataagtt tgctgaatgg ttaggtgttc cttttgcaga cacaataaag ggaaagaaag
     6661 atcgttgcat gttcttagat ttgctgatac gcaagatggt tatcgaaaag aaacctgatt
     6721 tattctggat tactccggaa gaatgggaaa tactgaagga tcaaaagaaa aacgtaaaag
     6781 cgctcataaa aaaccgataa cttatttttc agttaatgaa caacatggat cccttgtttg
     6841 aacgccgcga acttgttaag aatattcaca ttcactcgaa atttctacag cgtaacattc
     6901 attcatcaat tctggctcag gtcaagatga tgtatgaggg tcgttgttcg tcggaagggt
     6961 ttgttcaacg taatagtgta actgttgtta ggtattcgct cggacgagca aactatatta
     7021 agggtggtat tgattacaat gtcacttttc aagctgatat ctgtatgcct cacgtcggtc
     7081 aacgtttccg tgctcctgtg aaactacgta gcaagattgg tattcatgca gagacgcctc
     7141 ctattaaggt tctcattcct cgtgatctgc atttcgagaa tgaagagttt gataacgtca
     7201 aggtcgacga agagattgaa ttcgaagtca ttggttctca gttcaagcag caggatgata
     7261 caattatcgt agttggtaaa ctattgtcca agattgcccc gaatgttgag atgcctcttg
     7321 tgtcgcctac taaaattgaa gaggaagaag atagacccaa atcttctatg ggggtagacg
     7381 atgacggtga gaagaaggtt gtgtttactc ctgtagctcc tgcaaagacc ggcactcgta
     7441 gaaaactgag aaaacctgat gaagcgtcta ctacaaatga gcttctcgcg ctctaagaaa
     7501 gaattcctta aggacgcaat tgataaacta gaagtaaacg aacactctca aattttttct
     7561 attatcaaac gctacactca aacatttact cgaacgcaga atgaagttct cgtctcaacc
     7621 aataatctga acgatgattg cctgaaggag attgagtcat acattcattt ttgtgtggat
     7681 cagaagaagc gcatggaaga tgattcgcgt actcgtaaag gttacgagcg tatggtccaa
     7741 agcagttgat tactgtagtt gtttttcgta cagatcagag tacccgttac caatccaaat
     7801 gtatgctctc ggaggaagtt catctgttgg atatgatcct ttaggaagga tgagacctga
     7861 actggtaaac gaataattgc cagtattcga ttgtatatca atagggttta ctatatcttg
     7921 atttgtattg ctagggcatt ttgatccatt gcattgtaaa tgtacattta acggctggga
     7981 atgggcatat tccttatcag gattgttgac tgtatattta acagtaccag ttatttgatc
     8041 aaaatctgta atcgttacgg cagcattttt tataactaat gagggaacac cgggaggtaa
     8101 atttgatgaa cctttaggag ttagatagcc cataccgccc aatactccaa gaataatacc
     8161 tactacaact aataagccta ctacgccata aattaagttt ttacgactaa ccatttatat
     8221 aatatacatt aaaaatggac gatctttcat ctaagtaaaa tataactaaa tggaggatat
     8281 aatttctccc caagtcattg aagggcttgt gtcattcatc acaatttcga aacaagaccc
     8341 aaaagcagag gttgaatgca aactgctttc ggatcgtatt caaaccaaag atgtagctga
     8401 tcgtattctc aaggcaatcg atggactttg ttcaggacag cctacggaag aaaatcgtct
     8461 cacgctatct tatggcgaga ctcgtgtcaa tatcatgact ccgcagctca ttcataaggt
     8521 ttgcgtaaca aactctttcc gcgaggtacc tcttacggtt gagaagaaga caagatatta
     8581 cgatatgaat gcaggtaagc aagatactct agacgccccc gaagcgaatg ttcgtttcac
     8641 actacgttca gagacaccta tacgtaagga ttgggatggt agtccgtcgg atgtgaacgc
     8701 attcatccgc gtcattcacc gtaagtcatt tgtaacttcg gacaaactat tccgatttga
     8761 tttctcaatg gtcaagtttc gtcccaagaa ttccaacaag accgttcgtg acattctcaa
     8821 acaacatcat ctttatgaac ttgaacttga gttcattggt aagaagagca agctagaacc
     8881 ggctcgtatt gctgccgaac ttgtgaagaa tgttggtgta atcctacagg cctaccacca
     8941 gactgagttt ctactctcga attcggacat tgagcgctac aagcaggagt tccgtctatc
     9001 caacaattca ttctatgatc tagtaaccct gctacgtcgc cacatcaatc cggagagccc
     9061 taataatatc tcaaaggatt acacggtaac aaacaaggcc gatggtgagc gtgccgggtt
     9121 gtacgtagcc cgcgatcgta aggtacttaa gattaacaaa caggaacaga ttgtatggac
     9181 tggactaact gcagcaaatg ataatcacgt aggtgacttt attgatggcg aatacattcc
     9241 cgataaggac ctgttctgta tctttgatgt ctaccgattc cgcaatcgtg atactaaatc
     9301 gctaccactc atgaagactg atgaggaaac cacaaagaat cctctgtcat ctcgtcttgg
     9361 atgtgctcat atgtttgtca ctgatcttca aaccgaattt atcatgaagc cttctatgca
     9421 tcctctacgt atcgagacta agctattcct tgctggagac ggtcctgcta tggaagaagc
     9481 gattcagaag atgttgacta caaagtttga gtatgagatt gacggtctga tctttacgcc
     9541 ccgttcaagt ggtgtagctc ctcctgccga ccgtaagggt cgcaagtgga tgactgttta
     9601 caaatggaaa cccgcatcgc agaacagtat tgactttcta ctcaaaatta ttccaggtga
     9661 gatggttgat actaacacta aagaagtcgt aaagcaaggt gagttgtttg ttggtcgtgg
     9721 ttcaggcgat gtattcatct accctcgcga gacaatgaca ggtgaatatg tgcgccgtca
     9781 gcttcccgaa gaactcgata agctagccga tacaaataca tacatccctt cattcttcca
     9841 acccgatagc ccgcgtgatc ctgatgcata caagatcaaa cttcctctta atggaaaggg
     9901 acttcctgta gatattcgtg gtaataagat tgaagataac acaatcattg agtgtgcgta
     9961 tgatactgaa acgagccagt ggatcattat gcgtactcgt tatgacaaga cgtatttgta
    10021 ccgtgtgaag cgtgaactac agtatggcaa tgactttgct accgcaaata gtgtctggac
    10081 atctatgcac gtacctatta cagagcgaat gatttcaaac ttcgtgtcta gtccttccga
    10141 tactgcattt gaagatgatg catactaccg tgatgatcta aagcgcgatt ctcgtgtatt
    10201 taaagatgta tacacattcc accgcatgat caaggcagat atgtataaga cgcatattca
    10261 caagaacgac acaattcttg agttagcgtg tggacgtggt ggtgatatgc atctactcaa
    10321 gaagtcacac ccgtctaagg ttgtaggact ggacttttcg ctgctcaaca ttacatcgcc
    10381 ttctcaagga gcagctgttc gttatctaaa ggacaaaact atgaatcctc atgattttat
    10441 gcctcctatt ctatatgtcg ttggtgatat gacatcacac ccgttgtttg atcaggaaga
    10501 taagtatatg cccattctac tcggtaatga aaagggaagt acaacgtact tatcacagtt
    10561 cgaaggcttg aacgtatttg atcgcatatc ttgccagttt gctctacact atgcatgtga
    10621 atccgaactg atcttccgta actttgcaaa gaatatccag gatcattgtt cagatacatt
    10681 ctttggaacc tgttcggacg gtaaggctat ctactccttg ctacttggca aaaagactca
    10741 gtactttgga aagacccgtc aaattgcagg tgagtacacc aaagagtatc aggacaagga
    10801 gaagtggagt gaggaattcg gaatgcctgt aaaagtattt ctagaatcct ttgataagcc
    10861 agctgtagaa tacctagttc cgttcgacaa agttgtggaa atcatgaagg aacatgactt
    10921 tgatcttgta gaatccaaga tgtttactga aatttactca gaccaaactc aactatcgct
    10981 tacaaaggat caacagttgt tctcattcct gaaccgcaca ttcgtattta agcgtacgaa
    11041 gaagatggaa gagaagacgg agcccgtagc tgtagagcca aaggttgaag aggagccgcc
    11101 aaaggttgag ggagatgtgg tcaaagatga gaaagaaatc aaaatagatc ccgaagtaaa
    11161 gccgaagaag acacgcaagc tacgcaagga accggaaccc gaagaggaac ctgttctctt
    11221 ctttggtgct gatgaaagca aaggtgaaca tcgtgcgctc agtaatatgg cagagtatcc
    11281 gattgaaatc gatggtgtaa aatttcccac tgttgaacac tatttccaag caatgaaagc
    11341 caaactattt gcagatgaag aaatgtatga aaagattttg aaagcaaaga cacctaaggc
    11401 tgccaaagct ctcggtaaga aagttaagga tctagttcct gaaaagtggg atgcggaaaa
    11461 agatatggtt atggagaagg gtgtacgagc taagtttgtc caacatccag aactacgtaa
    11521 gcagttgcta gatacaggta gtaaaatgat tggtgaagct gatcctcgtg gaggttattg
    11581 gggtattgga tccggacgtg aatcagataa gtcccgcaaa ccgtctaagt ggcgcggtca
    11641 taataagtta ggcaagatca tgatgaagtt acgcgaagtg tttaaaagtg aatcaaatta
    11701 aattctgtta aacgcggtca cgtatcccgt tgaagtatac gttgcactat aagtattgtt
    11761 gtcgtctcca acacgcgcta aggttgttcc aaacggtgta ccatctttgt tatatgctgt
    11821 aagcgtgggt gaattaaacc ttccaataac agttatgttt ccacttgaat ctgttgttat
    11881 ttcattggga aattcagtta ctgttcccgc aattcgagct acccagttca cagatccagt
    11941 tgaagtgtat tgagcaataa atgtatcata ctcgccgcta tttggtaatg ttgttgtaaa
    12001 tgggttaata tctttatcat acactgtaag cgtggatgaa gcataaaatc caataatatt
    12061 tatgtttccg tttaaatcaa ttgctgcacc gcctctagaa atatcagtgt ttgtcccccc
    12121 aattccagtt gcccagttca cagatcccgt tgaactatat tgcacaatga atatatcata
    12181 attatcagct gataatcctt ttgatagatt accattttta tcatatattg caatagttga
    12241 ctcaaatgtt ccaatgacaa ttaggtttcc atttgaatct ttagtgatag atttaccgaa
    12301 tccaaatacc cctcctgtaa tttgagctac ccagttttta gatgctatca cactagtttg
    12361 tgtagtaacc aaattgatac cttcgataac tgtaatagta gcattgtcga ccgctcccgg
    12421 tgttgttaca ctaactgttg caggaacgga agttcctatt atatttgtag cagttactgt
    12481 aaatgtatat agtgtaccac ctggcaatcc ggtaaatgta aatgttctag ttgatgcatt
    12541 tgtggtccca gataaattat caggcgatcc cgttatagtg taccctgtaa tggcagctcc
    12601 tccgttagaa ctagggatat cccatgaaac tgtgcaatta atataagtgc ttaagtcggt
    12661 gtctatactt gtcgctaagc tggtaggtga agaaggagct gttggtgttg ttacagtaag
    12721 tgttgcagga acggaagttc ctaatatatt cgtagcagtt actgcaaacg tatacagtgt
    12781 attgactgat aatccggtaa atgtgaatga tctagttaat acatctgtgg ttccagataa
    12841 attaccaggt gatcctgtta tactatactc tataatagga cttcttccgt cagaagtagg
    12901 gacactccat gaaactgtac aatcacaagt agtgcttgtg atattggtca tacttgtcag
    12961 taagttggta ggcgaagaag gagctgaagg cgcagggata tcatcggcta ataatgatcg
    13021 tgtaaggcct gatacttgaa caatatttcc ctgatttgaa gaacgtatag cctgatacgc
    13081 ctgttgaaca gacttttgtg tacttaaaac actattcgct gaaacaaagg atccaactgt
    13141 tagaatacgt cgtctccttg taatttctga cgtatcgacg ccaggcaaat ttttagtttt
    13201 atcaaccgga ggaggtaaat gagtaaatgt atacggcatt cttgtttaac ccgtacaatc
    13261 ttttttgtca aactgcttgt agtattctgt atatgacatt ggaggtggac ttgcgggagt
    13321 aggtaaacta cttacaacag gagcaacgta tcgatcaaat agtttctgac cgatgatctt
    13381 ggaagcctca tcgtctgtca gttccttctt ctcaaccttc tggcgtagtt tgagcatatc
    13441 aaaaaaggta ccatccaact tgccctcgta atgcatctcg aagatagatg gaaactcatc
    13501 atataacacc ttattttctt cctcaatctt cttgcgatat tcagcgggct tagagatctt
    13561 tatagatttg tgtttacgaa aactggtatc catgtcgcgc acaagggcct gaatctggat
    13621 tgaagtacga cccgacattt atcttatttc tctttcatac attaagatgg ctactttgcc
    13681 gaatgggcaa atttatccag gcgcacctgc ccttcatccg gggtttgtac aaaatgtaga
    13741 tggaggtata ttaaaagcag cagctacatc aacactagct gcacaggctg ccaatgtagc
    13801 agcggttaaa ggtcttggtg ccggacaaaa gggcggacgt aaaacacgca gacgtaaata
    13861 tcgcggaggt ggtgctaatg tagttccttt acaaattcca tctgccggca gtattcctgg
    13921 tgttgaccct gtaaagaatc aaatagcagg agttgatgca ctgaatcata tacgaacggg
    13981 tgcaatgtat gataaacttg ccaatgctgc tccttataag gtcggaggat ctcgtctccg
    14041 tgctgagaat gagcaattag ctggaagacg aaaacataga cgtaaaacaa agaagcatgg
    14101 acgccgtatt tcaaggcatc ataggaggag ccaccgcaag tcttctcatc gtcgtcgggg
    14161 gagcaatcgc cattagtagc ggtgcatggg aaaaaatgac gattggattt tcattatttt
    14221 gctggatgac tattttgaca atattaacgg ttggtcaatt atttttaaca tatactattt
    14281 caactgcact ggcggcagca ccttctcaaa cagagaaagg agttgttgta taaagattcc
    14341 acactccgaa tgggtagtaa taccagttag aataattttt ccagtacgaa atactttagc
    14401 agtccacttc tgcggaccaa tgtgtacctt gacaccaggg tatacatcgg gatcataatg
    14461 gcaagtaacg ttttcatact taccagagcg aatagcaata tagaatgctt cgcgggcaat
    14521 cgtttgattt gaagtgagct tcgtagtata gttcatcaga acgacacgac gagtcaatat
    14581 ttcatacttt tcagggatct ctttcattgt agattgacaa tctgaccaaa gaacatctag
    14641 tagaattccc atacaatctt ggtcatatcg gtcatcaagt acacctgtta gatgaaatac
    14701 accattttga aatattttta cagtgatctc tttcttagga agctcaccct ttccatcatt
    14761 catcataaca atcgtgattg agttatgacc aaatccagtg ttctttgcag gagtttctac
    14821 agctttaacg cggtgcttaa tcttgtcgcg tttgctctca cctcgcttag ctagtcctcg
    14881 tttctcgatc ttaatgattt gatcatttag cggaagactt tctaggagct ttgtggtgtc
    14941 catctttaga tttgtcgtgt acaatactac catcgtcgat agagttggtg aatccattgg
    15001 gtttttctgt gtaaattgtt tcgatatctg ttttccatga gtaaggaaga ctttcaggat
    15061 aaaaagtcac aaccgcaact gtaaattttc gaaacaattt tcttagtctg gtctgatcag
    15121 gtggtgtcag catccaacca ggttctaggt agcccaaata cacaacacaa ttcgaatgat
    15181 gtgaaacgat agattccgat tcatttgcca agtcgttact attaatcttt gacaaatcta
    15241 aaaatcgttg tgtttcgtga gttgttttaa acagttcacg aaattcacta attttattca
    15301 aatttgttag aacccacaac attatatacc ttcatttcaa atttgtaaat tacattgttc
    15361 caggataatg caccggctca ttaatcttta ggtgggcagc agtacctgac ggaatgcgga
    15421 acggcgtctt gggatactgt atgtgaccaa tttgggcatt tccatggtgc ttctcaacat
    15481 acgggatatt acgaggatta aagtcaccaa ccttacgagc atctgagggt gaaggcgcaa
    15541 caagaatcgg ctgagcagac tttctgggac gagggcccca gcgtgtgtta tggggcgtgt
    15601 tagcaggagg agcatggttt gctccgatac agaatgcaca tgtaacacca gtaccttccg
    15661 gatttctgcc gcaggataga cagtcctgtg aaatttggaa cttcgtctta ttttgaggta
    15721 gattgtagtt ctttacatga ctgattgtat tatcaacaaa aataggagga ccggggtgtg
    15781 ttgatgcatt cgtattgtgt ttctcaccct gggtctcgtg gcaagaactt atagtcttgg
    15841 taaacgaact tgcattctgg ggaggaatgg gtgcatcaat atggacacat ccacttaagc
    15901 taccagcgtc agtagaatta agtaaacgcc gagtctggtt aggaacaagt gcctgatttg
    15961 caagagactg gcttccctga aacacagtaa atgcactggc atccggggtg cgtccaccag
    16021 cagctttctt gtatgaacga actgcatgga tagtctgtcc ggcaatgcca ctgctatcgg
    16081 gattgtttac gtttgttata gacccataac gctgaccatc gggagcaaaa actgaacttg
    16141 cggctagctt tacccgtgtg gtatacgatg acgcatcgag cttcaaacgt gtgtccacaa
    16201 taataggctc agcggcggcc tttcgtctta aatattccgc gtaggacatt tgtgttgttg
    16261 ctggatttta ttactataga aggtccacat gagatagaaa atgacgacgg cagcacatgc
    16321 gtttgacccc aagatcatct agagccttac cttcggccgt cttttccgtt gtagcggtca
    16381 agtactccat ttcacctgtt tcagactttc cttctttctt gcgatattcc tttaccttct
    16441 tgagatatgt ctgatactta cccgcgatag ggttacgaca gctaaagcag aggattggaa
    16501 tgatcatttt actctctgtg ctctctttgt tttccaattc gttttctatg taaaaaggat
    16561 aagaatgaca cccgacgtcg gcctggctct tgtgagttcg acgtttttag tgatatttgt
    16621 attgtttccc cagcttgcag aacccttctt tgatttctat ttatacatcg gacgcgaggt
    16681 caccactatc acgcttctat ccttagtagc cgctgcctac tattacggat acatgtatac
    16741 gacactagca actgcacttc tagttgtgta tgttctatac caaacgtggg tcgtatacag
    16801 accctccgat aagcgtcgtc taaaccggga catagcgaag gataatgctc gttttgatcc
    16861 gtcgaccagt atagatctcc agttcgcgaa tggtactgcc gtacacgaca gccccaacat
    16921 gttggcaaag gattcaaagc aaacgcctct tctagtgttt cctccgacgg cggaagttca
    16981 acacgcgatg aacggttaat taccacataa cagagagctc ggttgttgac cagtactctg
    17041 actgaccatt tagaacacga cggtggataa tgaatggtag cttcttctca ctaatttctt
    17101 tttttgctac attttctagg aagcgaggat cagatgttac cattccatca atcgaaacaa
    17161 gaggttgggc gccttcggac agctgttgga tgcgagttcc tagaagtgca acatactcat
    17221 actttgtgta gtaaggatcc ataacacgat tatttttcaa agcttcagta acttcatcac
    17281 gagatacagc ctgtacttcg ggatgcagga tacgagactt gatacgaagg tcttccatta
    17341 ttgtagtctt ctcttttttg tttgaaaatg aatacgtttt aaaccaagcg gcataaatta
    17401 caataatggc aaatgttcaa cttctacacg ttatgggtga tgatctgatg gttgtaaatg
    17461 cagctcgtgt atcctttgca aaagaatcga tcgaatttaa taaccaagat gctaaactag
    17521 ttacctatct ggccaaacat aatcacatta gtcccttctt tcaccctcag gctcaatttc
    17581 gcatcaagat gcctatcttt gtagcacgtg aatggtatcg tcatcaaatt gggtttgctc
    17641 gcaacgaggt tagccgccgc tatgttgata ctcctcccga gtgttgggtt cccgatcctt
    17701 ctgatctacg ccaacgagac cctaaaatta aacagggtag cagagagaat ccagtggaga
    17761 attcggactt tcttcacggg gcaatcacgt atcaggtgcg tgagagtatt aacctatatg
    17821 aacaacttct cgatcaagaa gttgctcctg aaattgctcg tactgtgtta ccacagtcta
    17881 tgtatactga gtttattgag actggaagtt tggcggcgta tgctcgtctt tacaagctga
    17941 gaacatctcc tgatgctcag cgtgaaattc agaaatatgc aaaaatgatt ggtgaggaat
    18001 tgagtaaaaa gtttcctgtg agttgggctg cacttactgc ctaaaaagag ccaccaaata
    18061 gacgccatac taatgccaac gcactaattc cggcatatgt gatataaaag atataatacg
    18121 tagaatctgg gtaaaagcat gtgtattttt cttttagttc aacaccgctt ttgcctccgc
    18181 tagaattggt agctatacca taataaaatg aatctccgcc acagtaatta ttatacgtag
    18241 ggatagtctg tgtgataaat agaacagaca tcacaaaaag acctacaata aataaggtga
    18301 caataacgtt tagaatccat ccccgtagag caagaaacgg tataccaaga acacgtaatg
    18361 caataagact accagatatt acacatagca ttgctaaagg tgccttttgt gcagctaaaa
    18421 tttttgtttt ctgtgcgtat gcatcacccg tgtcgccccc gttgaatcca ctatgacgcg
    18481 ggtctgatgc tgctatcatt gccggtacag ttgcccataa agataaacca caaacagcgg
    18541 ccatcactaa cgttgtatac acatttccca acggacgtct ccactcaacc atttaactat
    18601 ttagttagtt ttttcttctg tgtaacaagc tttcctttct taccgcagct aaactttttt
    18661 aatgtacgac ctttcttgtg taacatggat tttacacaga tcgcgatagc accctgttcg
    18721 gaaataccgc gagctttgac tgctttgatg catttacaaa aacgattctt ttgtgtcacc
    18781 attgttaagt agcacgcaaa tttaaagttt atttgtgata taatacccga atccaatgat
    18841 taccacagca ataacaaacg gaatgacaat aacagctaca gatgaaaaat gctctctggt
    18901 tatgtattta taaattgcat aggcaacaac ggcgcccagt agaatcatca accacgacat
    18961 ttatttaact agcacgtgaa ttttgcttcc acatcgtctt gcaattggta cacttataca
    19021 tccaaacaag ttcttcagca ttcaattcaa tcgcaactac atctggatca ggaccatcat
    19081 tgtcgtgaga cggacagtcc ttattacgac atataacatt tgtcaaatga tctagagtac
    19141 ggtcgtgctc aatgtaatca ttcactgcaa atgtagatgt cttatcctgt tgcaaaatgt
    19201 gttcataaac taccggattt ttaccagtga tttcacgctt gaatgaacat tcaggcttgt
    19261 gacacttttc atatgcgaca ttcttaccat ccactacctc ttcctcgatc tgatagagac
    19321 agctgcgaca cgacggacag aactttagag gcattcttgc tttgtatatc aggatcaatt
    19381 gtaaatacgt tttttatatt cgttcaaaat ggattggctc aaggaaaata atccgagttc
    19441 aacatacgat ggcatcaaaa ggtggtctac gtgaattcct tgagaaccat aaggctgacg
    19501 gggtttggac tcacacgtcg ctagccggtg gtaaatattt cgttggcgaa gatgctatta
    19561 cccaatttta tgagctatat gcagaagcga ttctcgatca agacaaacag tatctaactg
    19621 aacgttcaac ggatattgga ccgcttcgta ttgactttga tttcatctac ccggccgata
    19681 tcaagaatca tcttcacacc caagatcagg ttgtcaaatt tacatccgag tacctgaaga
    19741 tgatgggtga ttatttggag cttccgccta actttgacgt ctatgtcatg gagaagcgta
    19801 agcctacatt tgactcaaag aataatcgca tgaagtctgg tattcacatg gtcgtgccgg
    19861 ccgtgtgtag tcacaagttc gtagagcagc gtgtacgtcg tgcacttgtg aagcgcatgg
    19921 acgagttctt cccaggtctt ccgctcaatg agccgtggga gaaggtatat gacgaggcag
    19981 ttgtgaaccg ttcaggtcct tggactatgt acggctcacg taagaatgat ccaaatgccc
    20041 tcccatattt gactgcatat attctagaat gttcagaaga tgagatcaaa attaagaacg
    20101 atgttcctca aatttcccta gatttgctca aaactctttc gcttcgtcgc gatgacaagg
    20161 atgagactcc gatgacagag gaaggtaaga agttatacga gggaatcaag gaacagccac
    20221 aggtacgcat ttctggtgga cgtgctgtaa cgcctggacg tgggcgccct gctgttcgtg
    20281 gtgagaaacc caattctcgc gcttcttctc ctaacggtcg catctttgta atgttggatc
    20341 ccgatcgcaa ggagtatctc aaaaagcacg tcatgaactt gaacgtgtct cgatgcgaag
    20401 gatatgaaca gtgggtacaa gttgcaatct gtcttcacaa tattcaccct gatttgctcg
    20461 atgtctttct agactttagc tctcaagatg agaagaaata caatgaggca gattgtattc
    20521 agaagtggaa tggattgacg ttccgcaatg atggtgatcg tcttggtgaa ggaacgcttc
    20581 gctattggtc tcgtgaggat gatcgcgcag gttatgatga aattgagtcg cacaatgtag
    20641 aacgtcttgt tcttgctgct tgctctcaaa ctgaacacga tgccgcatgt gtaatccatg
    20701 caaagttccg tgacaactat aagtgttctg atttccgtaa caatgtatgg tatcgctggt
    20761 ctggtcacat ctggaaggag aatgattcag gtgtagatct actactcaag ctttcaaagc
    20821 agattgcaac tctgttcttt gatcgcatga ccaagactaa cgtagaaatg aataaccgcg
    20881 gacttactga atgtgctgga gatggtaagg gtgattgtgg tgtttgtgaa tactgtaagc
    20941 tcgacaatca acgtaacggt ctcaataagg tattcatgaa cttgaagaag actggattca
    21001 aggcgaacgt tatgaaggaa tgtaaggagc tattcttcga tgaggacttt accaagaagg
    21061 tagatgcaaa taaggatctg attgccttca ataatggtgt attcgatttg gtaaagatgg
    21121 aactccgtga tggtaaaccg gaagattaca tttcattctc aactgaaatc gattacgatg
    21181 cagataaacc ctattacgag tatgctgttt ggcctgcaat tgacaagttc atcaaacagg
    21241 ttctacccga tgtagaagtc cgcgagtatt tcatgaagca tctggcgact tgtttgattg
    21301 gtggcaaccc tgctcagaag tttcacattc tcactggatc cggttctaac ggtaagtcga
    21361 tgattatgaa tctgctttct aaagctcttg gagactatgc gtgtactgtt ccgatctctc
    21421 tcttcactca gaagcgaaag ggatccggtt cagctgctcc agaagtcatt cgtctcaagg
    21481 gtcgtcgttt cgtaactatg caggaacctg atgaagcaat tgcactcaat actggactca
    21541 tgaaggaaat cacttctgga gagaagatgt atgcacgtga tctgttcaag tcaggttgtg
    21601 agtttgaggt acttgctaag ttccatcttg cttgtaacga taagccgaag atcaatacga
    21661 cagatggagg tacgtggcgt cgactgatgg ttatcaactt tgtatcgaag tttgttgtaa
    21721 ctccccatgc accgaacgag tttcctctcg atgagtcgat tcagaaccta gttaattcaa
    21781 aggattgggc aactccgttc ctaaactata tggtgtcaat cctgaaggaa gagaagggtc
    21841 tacgtaagct cgctgcacct gcaaaggtta tggagtatac atctgattac cgtaatgaaa
    21901 acgacggtat cgcacgattc attgctgaga agatctctgc tctggtggaa ggcgaagatc
    21961 ccatcagtgt cgacaaggct acactcaaac gcgtattcaa acagtggaag gaagagagtg
    22021 atcaacgttt gttgacccct ctcgacatgg agaaacgtat tgtgagtttg tatggtgcat
    22081 gtcccaaggg aggttgggta aactttaaac tggaaattta atgcttgcgg tgagcacggc
    22141 gcgtcttgcg acccttgcga cccttacgcg tacgacggcg accgccacca gatgtaacac
    22201 catcgctctc aggagcagtt agactaggag gagcagtggc agccgacgca ccgggaacca
    22261 cgctagttac tgcgcccttt acagtattgg ccgcagatgc gattgcatta gtagctttct
    22321 ggtagagcgt cggtccactt gagggtactg acgatgaagc tcccattctt atttagttgg
    22381 aaacactttt tacttgcggg acactagagg agcatacgta cggatgtagg gtagcactag
    22441 gcttacaaca aatagagctg tgaggaggtg aaccgtggcg gcaagcgcat caccaaccgg
    22501 tagcgtgaat gggccagcct ggatcgtaaa cgtgctaatt gacttctgag cacccgggaa
    22561 taacggtgca aagagcggcg tcactaggtc acgcgtgatc gccttaaaga aatctacaaa
    22621 tgtaaacccg atatacaccg caagtgaaag tgtaagtagc tccgtcattt tacaaataga
    22681 gttagaaact ttttcacggt aagaagtagt tatggacact cgttactggg gtccgagtgg
    22741 atggcaatta ttccatctga tcgcgttcaa atcagaacaa cctgaagatg tcctgatgca
    22801 gatgaaagat gtattacctt gcaaattctg tcgtgcaagt actacagagt ttgtgcatca
    22861 acatcctctc cgcggtgatc cgggtaagtg gctgtatgaa attcacaaca tggtgaatca
    22921 taagttgcga tctcaatgca aagatgatcc aaatgttatc aatccgggac ccgatccttc
    22981 gtttgaagat gtgaaaaatt attacatggg tttaaaacct accgaggttc ctggacgtga
    23041 ttttctgttt tcaattgcta ttaactatcc agctgatcct gaagagattg atatggcgaa
    23101 ccagcgtaca tttatggaaa agctgagtac tcaatttccg tttcattcgt tcgacgatta
    23161 tttaaaacaa catccagtcg aactgcaaag caaaaagagt tatatgaaat ggatgtatgg
    23221 tctccttaaa tatttagcac ctaaatttcg cacaacactt ccttcgttca aaggatatgt
    23281 tttgagagcg atgtactaca aaagtggatg tgcaaagaaa tcatatcgtg gaaaaacgtg
    23341 tcgcagaacg cccagtggac attatacaaa agttcgtgac aatcgtaaaa cacaaaaaat
    23401 ttcacatgcg tcacttcttc gtctttagag acttacgacg ttcagattga atcttttcta
    23461 tattgcgaac atgtttcgaa ctataaggac cgcctttctt ttctttgtcg gtctttttag
    23521 tttcacgtcg tgttagcgga ggatccattt ggtttacctt atttagtcgt gtgtttaaaa
    23581 attcgttttc tgttgttgtc aactgttaat ggacattaca acctatctaa ccgaatgtat
    23641 tgaaaagaaa gtaccagttt ctttttcaaa atatggcgac ggtgaatatg cgtgtgcatt
    23701 aggagacaat acttcaaatt gtgatcgcga cacaatgact cctaaattac aagctaaact
    23761 cagagaatct tttgcataca tggttgagaa tgttaataac tcgtattttg gattatggca
    23821 tgtcccatat gtagttgact tttggaacca atttgttact aaagaaatca aatgggcaaa
    23881 ataccatact atgataatcg ataatgattt gaacaataaa tctgattcat tttgtgccaa
    23941 aatgaaactt tataagacaa ttaagacttc aacaatgaag aaaataatgg tttgcaatcc
    24001 attaatggtt aaagcaaaaa tattattaaa tatagatgat atgattcacg ttccactttg
    24061 taactggttt gatacagaac ttgaaacaat tataactaaa attaaaacta ttgttacaga
    24121 tgaaccattt attgtactta cctcatgtgg aacgggatca aaggttttaa tttgtgaact
    24181 ttttaaacta tttcctcatg gaatttttct agatgtagga tcagcacttg atcttttatg
    24241 tacaaagaaa gattcacgtg gacgtgaata ttcatacaac acaattctta aggaatttaa
    24301 aaattatgat atgattcctg aaagttggga tgatgtgata tatgatgata tttataaagt
    24361 tgcttctaca tcattaggag ttcatatacc atctgagcga ttttcagttg attttttaat
    24421 tgatcacgtt aaaaacagta tattaaatgc attttcaaat acatctaact tatcaaatga
    24481 cattctaaat atggaaggaa tgagtggtaa taaaacaaga catttatata ataatatttg
    24541 taatttatca gattcttctt atttagaagt tggtacatgg aaaggatcgt cattcatatc
    24601 ggcgatgtat aaaaattatg gtacatacgg ttactgtgta gataattggt gtgaatttgg
    24661 cggtcctaaa gatgagttct acaataacat aaaaagattt ttaacaaata aagatattaa
    24721 aatcgtcgat aaagactgct ggaatgttac attagatgat gtgcataaga agattaatgt
    24781 atttatgtat gacggagctc atgattatga atcacagaaa aaagcaataa catattacca
    24841 tcgatttttt tcaaaatttg ttgtgataat gatagatgat tggacttgcg actgggttga
    24901 cgtaaagcgt ggaacattgg atggaattcg tgagatgaac atgaaaattc attattcata
    24961 tgaaatacct ttggttaata caacaaatca tcatcagggt gggaatacct tttggaacgg
    25021 ttgtggtatt tttgtatgcg aagtgattta atcattaaaa ttttaaaaat acaatgccat
    25081 ctattcatat tttaatcgca tcaataggtc gcgatacatt acagcgaatg ctggatacaa
    25141 tccttcccaa tttaacagaa attgatcatc taacagttgt atttgatggt gttcaaccaa
    25201 caaatataaa tgtagaaacg aaaggacaag tgcatataca ttctgagccg gttgctcttg
    25261 ggttttgggg tcatggaatc cgcaataaat acgctcctct tctagagaaa actgattttg
    25321 taatgcatgc agacgatgat gatgtgtatc ttccaaatgc atttgtagat atacgaaaca
    25381 catgtgttga tatagatacg ctgtatatta caaaaatgta ctattatcag tttgtatttc
    25441 ccaaaacacc cgagataaaa gtaaacaaca taggaacacc aaatggtatc ataccatatg
    25501 agttaaataa aaaaggaacg tggggtgatc gtgtaggcgg tgatggtgat ttttacgttt
    25561 caattgcaaa acacacagac aacatagttt ttaccgacca tatcatttat gttgcaattc
    25621 actaatctgt atacgcaaat agaactaatg atacaagact catagaaatt gcaagccatc
    25681 ttaacccggc aatagattct ctaaaaacaa gaacaccttg tagagttaca ataatattgc
    25741 tcattaaatt ccaaattaag ttgacgactg tcatattttc ataattgaga gccttcaaga
    25801 atacgtaagg ttgaagggca tatactactg ttgcaaacgt aagaccaaat gcatatgata
    25861 gtgtacctgt atttatcatc tttacgctgc tcatcataaa gatgtcaagt atagccatca
    25921 tagtaccaaa aaaaatcggc agtattgaaa actttccgac cctccagtct acactcttga
    25981 tccatgcgtc taccacgtct ttcattactc ttcaccgagt aattttccat agaacttgcg
    26041 aagaccattg ggatcgttgt cgtcttcatc gggacgacac atacgaagca tacagatgat
    26101 accggggcgt tgcagctttc cagactttac gatagcatcg tagttgcgct ctagttgcgc
    26161 tatatcacca ttctcaatcc acttggaaac aagtgagtcg gttaggttag gcattttgaa
    26221 ccagtgtgta atctcaatta ctttgattca acatcatccg ttttgctaag atctccacct
    26281 gcaatgcgac gcttcatagt atggtgacgc tttactgaaa caatacggcc agcattattt
    26341 tttaacaaat cttctttacg tagtccacca actgttttct ctgcacttcc gttgaatacc
    26401 tttctgcgag atccaacacg ttgtgtttta ttggttggca tttgttatta catatcgcga
    26461 taataaagtc cttcaattgt cttcatgtca ggatcaaata cattattaaa cgttccgcca
    26521 ttttgtattt cttttcttaa atctgataac gtaaatgtgt ttccttctgt ccaatgtttg
    26581 ttacgtatta gcatatcgag aactaaatga cttaaatcat accgtccgtc tgggacccat
    26641 cgttttggta tattatactt aaccatcaac gtctcataat gttctttact taatactgga
    26701 tcacgtcgtg taaaaacatc accctgatca gctaagtcct ctgactcata aaatatcact
    26761 ttacgattgt aatatatggg tatgtttagt ttctcaacac gcataccgta atgataatct
    26821 tcaccaccca tagtgttgca aatttcatca tatccattca cactcaaaat aacggaaaga
    26881 ggggatgcag aatatccaaa taactgagaa cctccgattc ttctaaactg atctccttgg
    26941 ttccagcgag aatcgattcc actttgctct gagcggcttg ataaacgttt accgttctca
    27001 acaaccattt cccataactt tttgtagcca aaggatacaa tgattttttc tttagcgcat
    27061 tttactatct cgttaaaact accttcttcc ataatactcg tatcatcaac aaatactaag
    27121 taatcatatt ttgcataaca tattcctgta tttctcgcag aaccggctga aaaataattt
    27181 ttgcttgtta atctatattt tccctgaaca ggatttggtt ttgaaggaat gtgaataaaa
    27241 tcaagacgat caccaactat gtttgaaaat aactccttac gggactcatc aaattgcaat
    27301 gcataatcta cgacaacaag ttgaattggt gtatcatcct tttgattgca tagtgaatcg
    27361 acaaaccact ctagcttagg ttcatttctg cacgtaatgt agataaaagt tatcatttat
    27421 ttactattca cttaataaaa tggatcgtat tacgaaagta atttatatta actgttggca
    27481 tcgaactgac agaagacaac aaattgaaga agaattaaaa aataatttta aatatgatag
    27541 agctgaacgt ctagacggga ctgtacatgt acgcggcata gtaggttgta caataagcca
    27601 tgttagaata atgcgaagaa tgattgcaga agattgggat actgttatgg ttatagaaga
    27661 tgatgcaact cttcaagtgt caagagaaga acttgatggg tatattaacg cttttttaga
    27721 tgatgaacgt gccgatatgt tacatattgg aaatagttgt tctaaaaaag aagaatatat
    27781 tacatcggat acatatacag agcctataaa tagaactaag ggcgatgcac accacgccga
    27841 tgaaaactgt ggatgtacaa aagggggtcc ttgtgatgga atgccgtttt ataatccgag
    27901 atttcttaga gcaactagta cacaaacttc atcatgttat attataaaga agaaaatagt
    27961 taaaccgtta ttaagttgtt atttttcaga taccgatgta attcaagcat tagatataac
    28021 taaagatatt ccgtctgata ttggtgttat tgatgtttcg tgggctaata taattgataa
    28081 atacatattt ttgataccaa atgttccccc gtatgggcgt ttacttgtac aacgagcaag
    28141 ttatagtgat atttctcgat gttttgcaga ttataaaatt taaaatcgta ttactttatt
    28201 gacatgacct gtttgcgggt actcatcttc tacttttaca ttattgaatt tctttgataa
    28261 aaattcaaat gatgcaccgc tgttccaaac cataaatccc gaaacaacac tatcgaatac
    28321 gtatgaaata tacttggctc tatcattttc tcctatttca gccagagcat agttacttac
    28381 aaagaaacat gcaggtaaat ttgttccatc tgaccaatgt acatggaatt ttatgtcaaa
    28441 atttttaagg taatgactct gaagtacttt cggtcccgga agatctataa taatatacgc
    28501 aggtactaat ttattccaca gcgtagaaac ataatttata gcaagagcaa gaccaccgta
    28561 tccggcacct aactcaacaa tgggtaacat attgtttgct tttaatattt gtgttgcatg
    28621 ataaagatat cttattgatg taggagaaaa tgttaaattt acttccgaaa aaaagtatct
    28681 aagtggattt ccaacagaat cacacatatc ggcgtacgct tgtatctgtg tatctgttaa
    28741 tccttcttct ctgcataact ttatatatac gatagcatgt tctccgggta ggtgttctaa
    28801 catatgttgt atattattat tgcgtttcca atttgtatcc agagtagctt ctttggcact
    28861 ttcattccaa ggaagataaa atgaatccat gtgtttgtag aacataaata atataaattg
    28921 tgaaaataaa catgtttgta agtggaaatc taatcggtgg acttggcaat caattattta
    28981 tactaaatgc tgtaattgaa tacggaagaa agtataatag aaaggttgtt tttacagaat
    29041 tatattctaa tccacactgt cctaatgata aatcaataaa tgatcttttt cccgaaatac
    29101 cattaattca aaaggattca tttaaaacgg taaaaaatga atcaggcgga cttcacgaat
    29161 atgtagaact tcccgataca aacgaagaac ttgttatctt aaacggttat tttcaacata
    29221 aaaaatatat gggcaatgct aatgatgatg tttggaataa atttaaaaat agactcccag
    29281 ttcctacatt aggtattaat ttgtcaaatg tatgcttttt acatgttaga cgaactgatt
    29341 atgttggtaa taatgcattt gagtttgatt ctacaaatta ctacaaaaaa gctatcgagt
    29401 ctgttacatc tccaatcatc cttttaagtg acgacatgga gtggtcatca aaagaaatgc
    29461 caaaactatt tccaaataaa acatggatta tcccttcaac taaaatgaca gcaactgaga
    29521 cattgtatgt aatgagtcac tgtggtaaag gagctatttg tgcaaatagt acattaagtt
    29581 ggtggggagc atggctaaat caaaatagat atataacaat gccagatgta tggacgggat
    29641 attgctgtgg ggatcaactt tactttaacg gtgttacggt tatttcacgc gaataataaa
    29701 aatattatta ataaaaaata atgcttccgt caaattacac aagtattcat ggatggtgca
    29761 cggtagaaaa ggcaaataaa cttatggaag ttgttatgtc atctgaccct actcttagtg
    29821 tagaactagg tgtctttggt ggtaaaagtc ttcttccaat tgctcttatg tctaaatata
    29881 tgaacacagg ttcaagagtg attggagttg acgcgtggtc gacgcaagct tctcttgagg
    29941 gaacgaacga caaagaaaat gatgagtggt ggtctagcat tgattacacc aatatattcg
    30001 aatacaccaa aacacttatg gtaacaaaca atgttgatga tattgtagag ctctggaaag
    30061 atacaagtaa aaatgtagct agtaaattca aagataattc cattgatttt cttcaccagg
    30121 atagcaacca tagcgaggag gttacatgtg aagaagttga attgtattgg aataaagtga
    30181 aagaaggcgg atattgggtt tttgatgata caaattggcc aacgactaaa aaggcccaga
    30241 ctttgctttt atcgaaagga tacactgagt attatgatca taacggcgag tggaaagttt
    30301 acctaagaaa taaaactgta tgattcaaat ttaggtctaa aactatccca acgtaacata
    30361 ctttttgtaa cttttaggtg cgctatttta taatcattga ttcccatact tattaagaaa
    30421 gtttgagaat ccaatgcaat ggctccacaa ggatatacta cattatcttg caagtataat
    30481 gtttcagata catgtgatgg tatacccatt aacactggat gacttaacat tttaataact
    30541 acaaatgggt ataccttttt tgttaaatat cctccaataa tgtatacgtt tttttcagct
    30601 ccaactgttg tagtcatttt ttttacagaa tgaaaaaacc aaattaatga atggtcatcg
    30661 tattgtatag gtggacagcc tccgcgtaca ctaccatacg gccatgtgac actataatta
    30721 tctttaaaaa tatttataca ttctaaatat attccagtat cacgatattc cataaatgtt
    30781 ctcggactat cgttgtacag tataaaaagt cgctgtttgt ctacacacat aatccagttt
    30841 ttctctcgtc cgtcgttaaa actgggaata tactttttcg gaggagactt taaaaagtgt
    30901 gaatatattg tttcacatgt atctaagtct aacttagcaa caccaacagc taatccatca
    30961 gtataacata aaaaccagct attattatat tcaattacac gagggtcttc aacgtgctcg
    31021 ttatttttat agatgtagct ttttaataca aaatcattat cgtcatttat atatgcatac
    31081 aatatttcgc gcggtttatt tgtatacccg gctttataac tttcacccca atctgaaaat
    31141 gcgtctatat atttatttgt tccaggaatt accttcaaat ctaatgttaa taaacatgtg
    31201 gcaatacgat cactgactga tttcggattc ttactacatc tgtaaaataa tctgtatata
    31261 tttttatatc tacaaataca tgagttaaaa tagtataagt gaatatctgg attaataagg
    31321 gtgtttgtat ctatgtattg taatgttgaa taatcgcata acgatcgagg aaattccgaa
    31381 tttgcaacta tttcattagg gaaaataggt ggttcctctg atgttttttc ggttgcgttt
    31441 tctattgctt tcattttttc ctctcttaaa gttgtcgtaa tttttcttaa tttttgcgag
    31501 aagaaggtcg acattattaa taaataattt acaaatgaaa tcctgaatag gaactcattt
    31561 gtagttttgt tttttgttat aaattactat gcagcaaccg ctctagttgc tgtaggctag
    31621 gccgcccatg ccgctcatca cgcggagcac gttgtagttg agcgcgtaga tgcggacctg
    31681 ggccgtgcgg gcacccgtaa ccgtgttgag ggacaccgtg agctggagcg tcgccttgtc
    31741 gatacgggag aagttgcacg tgccggacgg ctggtgctcc tcggggcgga gcgcgaagct
    31801 gtacacgttg atacccgtag acggcgtgcg gcagtggtgc tggaacggct gcaccttgtc
    31861 gaagtagctg ccctcacgct ccgtgaaacg gtcctggccg ttgagctgta gcttggcaac
    31921 ctcaaccggg ttcttgccct cgcagcggat gcctgagtcg agcacaacct tggcgagaag
    31981 gtagttgacg ccagactcga actcggacac accactcgcg tctaccgtat cagcaccgag
    32041 tagggtcgag ttctgtgcct gaccctggcc aagcgcggca gaggcaacgc tagccgcacc
    32101 attaaccggg ccagctgatg caccagatga ctgcgagagg agggacatga tgatgccgtc
    32161 cgtgctgaag tcatcagagt agttgaacgg ctgcgggccg ccaactgagg caatccaggc
    32221 cgggttagag cagtcgacga acgagtcgcg ctggacgacc cactggagct ccttgaccgg
    32281 gtgattgaag ttgagctgga gcttgttgct tgagctcgtg atgctctcag cgcccgtgta
    32341 ctgcacctgc tcaatgaggt actcgtggct ctgctgggcg aagcggcgac gctcctccgt
    32401 gtctaggtag acatagtcga catagaggga ggcagccgcg agggactggg ccgcagcagc
    32461 tgaggctaca ccagtagccg tctcagagta ctggcagttc tgccacgtct cgaagtccac
    32521 gttgatgcgg acctcgtggt actggagcgc gatgagcggg atcgcaagac ccggattgcg
    32581 gcagaaccag aactggagcg ggatgtagag cgtcttcgcc ggggtaccgc agcgcgggac
    32641 gcaggagatc gtcgtctcag aggcagagca cgtggcatct agggctagac ccgtcgcgcg
    32701 cttcatgaga actaggtcgt gcgtgttgcc gatgatcgac tcgagggcac ggacagcgcc
    32761 ggcctcaacc gtgagctgcg tccagatctg catccagtca ccgtactggc ggtcaatgcg
    32821 ctggccacca atctcaagct caacctgctt gagaagacgg tgaccaatgt agttgagcca
    32881 gcggaaacca gccgtggcgc cgtagttgct accgagcgtg ccagcaccag acgttaggtc
    32941 gatctgcggg agaacaacct ggacgtatgt cttgtacatg agatcagcgt tacggttgat
    33001 cacagccgtc acacgcttgt tgaagtcagc ctggccgttg aacgtcacct caatggactc
    33061 cacggcgaag ttcgtgtgac gcttgtatag gatcttccag aacgtgatct gcgggttacc
    33121 gctgatgtaa atatcctgcg caccatacga aacaagctgc attaaaccac cacccatttt
    33181 atgtttatga tattcagcaa gaaaaaattt tgggaatata aatggacgct tggttcttcc
    33241 cgacgtcgaa cgttcttgtc aacacgtttc tgcgttcaat tgttgtaatt ttaattatga
    33301 tttttggttt caaaacgact tggtactctg catactgggg tgctattata cacgatgcaa
    33361 tttcacttgt tttagttcgc catttagtgt aaaaaacgaa ttttgaaatt agaatatact
    33421 aataacccaa ataaaatgta tcgcgtcgcg tatcgttatc acgccacagg atacattggt
    33481 tatggcgact actgtttgtc atacacgcag gctcaagatt gggttgaacg tttgaatgcg
    33541 agacataccg acatgactca ctggatcgaa ggcaagtaaa ccaactgttt agttttttta
    33601 cttgcctcct ctggggattg aacccaggac ctacagctta caaagctggt gctctaccac
    33661 tgagctaaga aggcttacat atacgtatcg cagtttatgt aaatgatatt tatatatttt
    33721 gcaaaaaaat ggcaatcagc cgttgatata ttgtttacat ctatttttga tcacgaagaa
    33781 attcaatatt ataaaaaaac aataattgat cataattcaa ttttagcaat tgatgggaat
    33841 cgagttgtag gatttttact tttatcaccc acaccagatg gtatacataa atatcaaatt
    33901 tcgtatctag cagtcgatga agagtacaga aaacgaggaa ttgctacaaa aatgttagat
    33961 atggtagagt ccaatgtttg gcttgaagtt ttaaactcaa acactgaagc ttgtaatttt
    34021 tacattaaaa aaggtttcaa attgtatgaa acatttacta caagcgatgg ttatcctgca
    34081 agtatattta tcaatactcg caagcaggaa ctcccccact agcaacgccg caccatccct
    34141 cggataatcc ttgccgatca cggcacatgc acacatgacg aggcattgct cctcctgtat
    34201 tcgcccggtt atgacccggg ggaccatctg ggatttccac aagtggcatc acaacaggca
    34261 cctcaggcac cggagttgct gcacgtggag gcggtctagg accaccgttc atgatgtcaa
    34321 catacgcgtt gaatccattt tttgcaatga actgtagctg gcgcattgtc cagccgtacg
    34381 atgatcctga atggccgttg tacagcttgt acatccggct attaatttta tccaaatttg
    34441 gatgatctga gtacataaaa cccttgcctt catcgggctc ataggtcttc aaccagtccc
    34501 acatctcagc accggtaacg gcatcaatgc cggcctgaac catcaactta tcattctcgc
    34561 tcatgcgaat gcagagagag aggtccatgg taactttttg atttccgaat aaaaaaataa
    34621 ttatcatccg ttttcttaag ttccagtaga accaaacccg ccagaaccac gattgtcggg
    34681 agcagcggga agctgatcaa gtgaatcaac aagaaccaca ttcttccagg gcatccaatt
    34741 ctgctgtaca atttggaata gacgagtgcc ctgagttaca ttatacgtat caccgtgcat
    34801 aacgtcaaca cgcgcaatta gttcaccgcg gtatcccata tctgcaagac cgatctgatt
    34861 agacatacgt agaggagtta ggcttgtaga ggaacgagca agaagtagat aaggtgccgg
    34921 ataagctgct tcagtcaggg ccgcacagtg aacaccaagt cgcatttctg caccatactg
    34981 tttgtcatta acccaagtag gagacattag atcacaacct gaatcagtta cacgacgctt
    35041 ctcaaggtgc tcagccatca tctgacgtag aaccggatca acgacataga taaatagact
    35101 catttttagt atatttttat atcacggtat cattatccgt tttctataaa cgttttgagc
    35161 ggctgaaagg ttacaataat aagagcaaca gctacaaatt gagcggctat ggcatacatt
    35221 gtttcagtta ctgacgttcg tcctaagaaa taagccgttg tagttgtcag tggcgaaaaa
    35281 cttgtagcac ctgcagtatg tccaatcata tacacggcaa atgtagccat acccattacg
    35341 tatgggtttg catgagtaaa gaaatgagca aacatgagaa caagtgcacc caagaattct
    35401 ataaaatatt tatactccat tattaagtta caaatgtttt aagcagaccg caatatactt
    35461 atcagagcca ccaacatcta tctgatcatc taccatatct acagctgtct tttttgagta
    35521 atatgcaggc gttccatcct tacaaataga gcagaatgca ctgagcgttg taatttttgt
    35581 tgcaaatggt atgcaccgca atagttcacc aaatacattc tgacttgcgt cgccattcaa
    35641 accaacaacg agtatatgtt tcttatgaac gaatagaagt gatttcacaa cagcggcgag
    35701 tcctgtaaaa aattgagctt cttcaattac aacgcaatcg gcacttaaca tttcctgtac
    35761 aatatacatc ccaatactta catcccaagt taggcaagga tgtgattgtt tattatgtgc
    35821 cataatgaca ctttgcgttg aatatcgatt atcaatattt ggcttaataa cgacagattt
    35881 cttagctata ctttgctgtc tctgaacata tgaaatcgca taggttgtct ttcctgaaaa
    35941 cattggaccc ataacaattt cgagagacat atctatctgt tataggtgga ttgttttaaa
    36001 actgcgaaac ggatgcaaaa aattcaaaga ttacgaagat tacaaacttt catctcacct
    36061 acacagctat cacagcctac agtcgagatg tcgttcagca agccgtgccg ctttggcgca
    36121 aactgccgat tcggaactaa gtgcgctaac gagcacacgg aggaccacaa gaagatcttc
    36181 gcggccaagc aggccgagaa gttcaagaac atgcgcgcct gccacaacgg ctcgcgctgc
    36241 accaagccgg gctgtacgca cggccacaac gaggatgata tccgggccgc caacgtgcgc
    36301 ctggggttca tccacgagat cgagacccgc gtcgcggagt tccacaagat cgaggccgac
    36361 ctggccgata tcgacaagat gatcgaggcc gatctggccg aggaggctga agaggccatt
    36421 cagaacgagt ttgacgcctt cgtggcggag aacgacgagc acatgaagcg tgcggcgcag
    36481 gtcgacgagc aggagcagaa ggagctcatt gaactgctca ccgcggcctt tgcgctcgca
    36541 ccggcggcag cagtgccgca gacgcctaag aagcccagct gggctgcaat cgtcaaggag
    36601 gcgcccggag cgcctaagaa gccggcagca gagccgacaa cgatcgaccg ctcgctattt
    36661 cctgagattg gaaactgggg cgacgagtaa agtcctctga ggaggcaccg gtctgaagac
    36721 cgccaataaa aaataaccgc gagggttgtt tctatcagaa ggcacaggtt gctgaataag
    36781 gtagtttttt tactcaaaga ccattcgagg aacaatgtgc attgcttcta gctcttggct
    36841 ccaaagcttg actgcatacg gaattgtc
//
