# Supplementary material for: Widespread Horizontal Gene Transfer Among Animal Viruses
Source: bioRxiv. 2024 Mar 26:2024.03.25.586562. Preprint. [Version 2] doi: 10.1101/2024.03.25.586562 (PMC11071296; doi:10.1101/2024.03.25.586562)
Supplement: Supplement 2 [file media-2.zip › File2_Maps/Parvo_myotis6593_batfeces_SRR13494363.gb]

LOCUS       Parvo6593               6593 bp    DNA     linear       10-NOV-2023
DEFINITION  [label=nearest existing NCBI txid535600].
ACCESSION   
VERSION
DBLINK      BioProject: PRJNA693645
            BioSample: SAMN17393240
            Sequence Read Archive: SRR13494363
KEYWORDS    .
SOURCE      Parvovirus myotis6593
  ORGANISM  Parvovirus myotis6593
            Unclassified.
REFERENCE   1  (bases 1 to 6593)
  AUTHORS   Buck,C.B., Welch,N., Belford,A., Varsani,A., Pastrana,D.V.,
            Tisza,M.J. and Starrett,G.J.
  TITLE     Widespread Horizontal Gene Transfer Among Animal Viruses
  JOURNAL   Unpublished
REFERENCE   2  (bases 1 to 6593)
  AUTHORS   Buck,C.B. and Tisza,M.J.
  TITLE     Direct Submission
  JOURNAL   Submitted (10-NOV-2023) Lab of Cellular Oncology, National Cancer
            Institute, Building 37 Room 4118, Bethesda, MD 20892, USA
COMMENT     ##Assembly-Data-START##
            Assembly Method       :: Megahit v1.2.9
            Assembly Name         :: Parvo6593
            Coverage              :: 1946x
            Sequencing Technology :: Illumina
            ##Assembly-Data-END##
FEATURES             Location/Qualifiers
     source          1..6593
                     /organism="Parvovirus myotis6593"
                     /mol_type="genomic DNA"
                     /isolate="batfeces"
                     /isolation_source="bat metagenome"
                     /bio_material="feces"
                     /note="mouse_eared_bat"
     CDS             60..1499
                     /note="similar to 6E9D_U (AAV parvovirus VP1 capsid
                     protein PLA2 domain)"
                     /codon_start=1
                     /product="PLA2"
                     /translation="MSDSDSGYSTSSENYLYTDEELEIADWDSTTDDDTDNEEQGDLH
                     NERLAVEEEVQEERLREEQVGPSFNRYNNYTVRNPYTWDPYKHYGPDVQSPYHKKLIE
                     RFNSYDSGRFKYTAEQLLSIWEYKSSNEDIVHMRPTNYAILPGNPHVGPGNPIYYKSY
                     NALDDIARNHDIAYSNATSPLDIYKADKEMLRKLEETPTDAVWPWIVKQIATYGIKFK
                     HQFELQWGVLYPKFSKKQVAFMKENYPEYKQIMGEVEERNKNMTTALSQYDPLVHSRF
                     WTHLSPSSNNTAGKIKSFMNKWGTKVNNYGLKVSQVWQSGAVWKDPYLRDQQQWAQRY
                     HEQLESSYINNPEHSKEMTKIHLGFYKEREEYWQNRLYLMRDSPWKQNKQQFDQLKID
                     MDNLDDIEYKALVEYMNRDDRGWGHAFSYDIYWDLAEYHNNQFKHWLKQTYDALDKSR
                     STFLEQPLLNVRGAEDKDIIKPRTERALG"
     CDS             1575..2756
                     /note="remote similarity to alpha helix-rich domain of
                     DUF1451"
                     /codon_start=1
                     /product="NSx"
                     /translation="MPKVTTKSRSSSFWAMIARETNKYGLTVEDFKTNPVKLYAKSAS
                     YRSWCHANIAEPTMMKISGGKRYDMINAMSELPDEHEIHGIMKSEAPSSWLDKVHNKK
                     EVHKQNRELQEIYDSEFTEELTEEMPSTSTDTKKPDEPPPKKTKTEQPSVADKFPKTK
                     TDEPGKSGKKRPAGTTTDQDPTQSSKAPKKATSLTGTETSEEPPQLNPPGSQQINTES
                     GPEHNTGGTLQGESGNRKLQKKSSVFGLIEVMATNKTKTFFFGLKSEEAATNFVRLLN
                     VIYPNQQLFTLKYITKLKLCELTSFFVIVKLSFNIGYGTLKSKVGKALDHLNYFWHVN
                     FQWEQDEDNMRTRLHELIDLHVINQVASLEWETLIQQEIDRKNFRKNEEAQTSTYVCK
                     W"
     CDS             2059..2313
                     /codon_start=1
                     /product="Alt"
                     /translation="MNQESPERNVPPVLQPIKIQHKVAKLPKRLLPSQELKLRKNLLN
                     LTLQAHSKLIQNLVQSITQEEPCKENQEIENCKRSLQFLD"
     CDS             2763..4556
                     /codon_start=1
                     /product="NS1"
                     /translation="MSFLKLNYTLLNTIKRYSSVSTDSKYKFYNVYECKKVNNVNQFY
                     FQNPNENYIKGLSRKYNLFSMYSFVVQFDEFIDTMDLFPDYLARNVESFLSILACSDV
                     MEVNHDYLAVVEHAPIKGFHINYIIITPQPLNSNQIKLFADTFDIKVTYEDEDQNLHE
                     VIPLIKHEQIKSPGSWLNYLKKNPLCIVSNKIEILTMFSSFDKVHIFHPDSMSKRFKR
                     DSQGNEIVSKDAMVQFFFQCFDQNKIDINDIYKLTDCQRFIHFTNFKQIYMTSYNTYL
                     ARRTLTDELMSILTSFMELHKDSKCFCPVNDWLDFQDIHNELFYECMEKWLFGTTKQN
                     VLYFIGPANTGKSHIARLIWSCFLSHKIILPDGIYSFANLVNAGAGLWEEPLVTPDQV
                     DMVKLIFEGEPSAEVSIKHQPSAKLGKRIPMIVTTNKELSTYCSNEHQFLEARLFRFS
                     CRHNVTMEKFCKGNNGEHYCPLIEDHYDFIPITVESCRSFNNEATNNESEEDTRRRDD
                     TRKEELPHAPINSDCFGIHHVKKNHIITFLAFIIIRKLDQLYAFNGGDISNVVFKHVD
                     ILKLADFVHRHSEKLTFTDNFCVNSLNPPDI"
     CDS             4556..6238
                     /note="remote N-terminal similarity to 6E9D_z (adeno
                     associated parvovirus VP1 capsid protein); predicted
                     C-terminal coiled coil domain"
                     /codon_start=1
                     /product="VPCah"
                     /translation="MTIMKYSKTRVVYWDNNLTNTSDENPNCTIITPSTNEPAVYGVG
                     EIEGSNLGWHHLPMNHYGLYLTTSEMQDLLELNAKITPVSAKVTIGHTIPLAQYPGTT
                     NTLALSFNNTIYSKTYHQPPSARLCPMLDFDTIHDFYNFCRTFDGHKWVENPPTPAQR
                     CVLPKPNLRFIYPKPDYWTGHAGSASRDTGYAREHTLVAGLNDSEVQQANIAAYLLRI
                     TNYKAFQAFDDTIEQPLLENDLMAGYAPEFLQDNANLKALYPGENIDEFEVRPKPNLT
                     HTIDNAEELLNDLWQTRDVRAMFNNSNFNYIDAVYLYLNLWPQCKGPNTSWNLSGNFI
                     DENPLQFNGEATAVSQGKHNIGLIESFMKSLTGFEYKDQWNDAIGHLWIKGNEILDPT
                     GALVVHTFQGTVTWQLELDVLEKIHKPLRDPWKWINVYRRIQRVVIPGANQAADTYVY
                     RTKYTKGNPYRSQSDELRYGTKIVCKNWAQTTATPSLNADAIAPSQIATPGATFTSTL
                     PSYTESEMIRWGPSLSNLPTTTLLISGGTGGAPAMNTRAKRRRRETAPSSEK"
ORIGIN      
        1 gtacgcctta tcgcagtgtg cctacttctc actagatggc gctgtaatta aaattaaaga
       61 tgtctgacag tgacagtggt tattcgacaa gcagtgaaaa ctatttgtat acagacgaag
      121 aactagagat agcagattgg gattcaacaa cagacgacga tactgataac gaagaacaag
      181 gagatttaca taacgaacgt ttagctgttg aagaggaagt acaagaggaa agattacgag
      241 aagaacaggt aggaccatca tttaatagat ataataatta tacggttcgt aatccatata
      301 cctgggatcc ttataaacat tacggaccag atgtacaaag cccttatcat aagaaattaa
      361 ttgaaagatt taatagttat gattcaggga gatttaaata tacagcggaa caactactca
      421 gtatctggga gtacaaatca tcaaatgaag atatcgtgca catgcgacct actaattacg
      481 ctatattgcc tggtaaccct catgtcggtc ctggcaatcc tatatattat aagtcctaca
      541 acgccttaga cgacatagca cgtaatcatg atattgcata tagtaacgct acaagtccgt
      601 tagatattta taaagctgat aaggaaatgt tacgtaaatt agaggaaact ccaaccgacg
      661 ctgtttggcc gtggatagta aaacaaattg ctacatacgg aattaaattt aaacatcaat
      721 tcgaattaca atggggtgta ttatatccta aattcagtaa aaaacaagta gcttttatga
      781 aggaaaatta cccagagtat aaacaaataa tgggtgaggt cgaggagcgg aataaaaaca
      841 tgacgacagc attaagtcaa tatgatccgt tagtacatag tcgcttttgg acgcacctat
      901 ctcctagttc aaataacaca gcaggaaaaa ttaaatcatt tatgaataaa tggggaacta
      961 aagttaataa ttacggttta aaagtatcac aagtttggca atccggagct gtatggaaag
     1021 atccttattt acgcgatcaa caacaatggg cacaacgtta tcatgaacaa ttagaaagta
     1081 gttatattaa taatccagaa cacagtaaag aaatgactaa gattcattta ggcttttata
     1141 aggaaagaga agaatattgg caaaatagat tatatttaat gagagattca ccatggaaac
     1201 agaataaaca acaattcgat caattaaaaa tagatatgga taatttagat gatattgaat
     1261 ataaagcatt agtggaatat atgaacagag acgacagagg atggggacac gcctttagtt
     1321 acgacattta ttgggattta gcagaatatc ataacaacca gttcaaacat tggcttaaac
     1381 aaacatacga tgcactcgac aagtcacgta gcacttttct agaacaacca ctgctcaacg
     1441 tacgcggcgc agaagataag gatattataa aaccacgaac agagcgtgca ttaggttagt
     1501 atagttcata actgtgttat aacatgtaag tacctcttaa tattattacg ctttttaatt
     1561 aatcatatta tagcatgcct aaagtaacaa ctaaaagtag atcaagtagt ttctgggcta
     1621 tgatagctcg tgaaacaaat aaatatggct taactgtaga agattttaaa acaaatcctg
     1681 ttaaattata tgctaaaagt gcaagttacc gttcatggtg tcatgcaaat atagcagaac
     1741 ctacaatgat gaaaattagt ggtggcaaac gttatgatat gattaatgct atgtctgaac
     1801 ttcctgatga acacgaaatt catggcataa tgaaaagcga agctccttca agttggttag
     1861 ataaagttca taataaaaaa gaagttcata aacagaaccg agaattgcag gagatttacg
     1921 atagtgaatt tactgaagaa cttactgaag aaatgccttc tacttccaca gatactaaaa
     1981 aacctgacga accaccaccg aaaaaaacca agacagaaca gccatccgtt gctgataaat
     2041 ttccaaagac taagactgat gaaccaggaa agtccggaaa gaaacgtccc gccggtacta
     2101 caaccgatca agatccaaca caaagtagca aagctcccaa aaaggctact tccctcacag
     2161 gaactgaaac ttcggaagaa cctcctcaac ttaaccctcc aggctcacag caaattaata
     2221 cagaatctgg tccagagcat aacacaggag gaaccttgca aggagaatca ggaaatcgaa
     2281 aattgcaaaa gaagtcttca gtttttggat taatcgaggt aatggctact aataaaacaa
     2341 agaccttttt ttttggatta aaatctgaag aagccgctac aaatttcgtt agattactta
     2401 acgttattta tcctaatcaa caactcttca ctttaaaata tattactaaa ttgaaacttt
     2461 gtgaattaac aagttttttt gttatagtta aattaagttt taatattgga tatggaaccc
     2521 ttaagagtaa agtgggtaaa gcgcttgatc atcttaatta tttttggcat gttaattttc
     2581 aatgggaaca agatgaagac aatatgcgaa ctagattgca cgaacttatt gatttgcatg
     2641 ttattaatca agtggcttct ttagagtggg aaactttaat ccaacaagaa atagatcgta
     2701 aaaacttccg caaaaatgag gaagctcaaa ctagtactta tgtatgtaaa tggtaatttc
     2761 agatgtcgtt cttgaaactc aattacacac tcctcaatac aattaaacgc tactcttctg
     2821 tttcaaccga ctctaaatat aaattctata atgtctatga atgtaaaaag gtcaataatg
     2881 tcaaccaatt ttatttccaa aatcctaatg aaaattatat taaaggttta tcacgaaaat
     2941 ataacttatt ttctatgtat tcgtttgtag ttcaatttga cgaatttatc gatacaatgg
     3001 acttgtttcc cgattattta gcacgaaatg tagaatcgtt cttatccatc ttagcttgta
     3061 gtgatgtcat ggaagtaaat catgattatc tcgctgtagt tgaacacgca ccaataaaag
     3121 gttttcatat taattatatt attattacac cacaaccctt aaatagcaac caaattaaac
     3181 tgtttgctga tacatttgat ataaaagtga cttatgaaga tgaagatcaa aacttacatg
     3241 aagttattcc attaattaaa catgaacaaa taaaaagtcc tggctcttgg ttaaattatt
     3301 taaaaaagaa tccattatgc attgttagca ataaaattga aatattaaca atgtttagtt
     3361 cattcgataa agtgcatatc ttccatcctg attctatgtc aaaaagattt aaacgagatt
     3421 cacaaggtaa tgaaatagta agtaaagatg caatggtaca attttttttc caatgttttg
     3481 atcaaaataa aatagatatt aacgatattt ataaattaac agattgccaa cgttttattc
     3541 acttcaccaa ttttaaacaa atatatatga catcatataa tacttattta gccagacgta
     3601 cacttacaga tgaactaatg agtatactaa ctagctttat ggaattacac aaagacagca
     3661 aatgtttttg tcctgttaat gattggttag attttcaaga tattcataat gaactctttt
     3721 atgaatgtat ggagaaatgg ttgtttggaa ctactaaaca aaatgtttta tattttattg
     3781 gtccagctaa tacaggcaaa agtcatattg ctcgtttaat ttggtcatgc tttttaagtc
     3841 acaaaattat attaccagat ggtatttatt cttttgctaa tttagtaaat gctggtgctg
     3901 gtttgtggga agaaccatta gtaacaccgg atcaagtaga tatggtcaaa ttaatatttg
     3961 aaggagagcc atctgcagaa gtaagtatta aacatcaacc atctgcaaag ttaggtaaac
     4021 gaattccaat gattgtaact acaaacaaag aattaagtac ctattgttct aacgaacacc
     4081 aatttttgga agctagatta tttagattct cgtgcagaca taacgtaaca atggaaaagt
     4141 tttgtaaagg taataacggt gaacattatt gtcctttaat tgaagatcat tatgatttta
     4201 taccaatcac cgtagagtcc tgtcgcagtt tcaataacga agctaccaac aacgaaagcg
     4261 aagaagatac gaggaggagg gatgatacaa ggaaagaaga actaccgcat gcaccaataa
     4321 actctgattg ctttggtata catcacgtaa aaaaaaatca tatcattact ttcttagctt
     4381 ttataattat tcgtaaatta gatcagcttt atgcatttaa tggtggtgat attagtaatg
     4441 ttgtgtttaa acatgttgat atccttaaat tagccgattt cgtacatcgc cactctgaaa
     4501 agttaacgtt tactgataat ttctgtgtta atagtcttaa tccacctgat atataatgac
     4561 gattatgaaa tatagtaaaa cacgtgtagt gtattgggat aataacttaa caaatacatc
     4621 tgatgaaaat ccaaactgta caattattac cccttccact aacgaaccag ctgtttatgg
     4681 cgtaggtgaa atagaaggtt ccaatttagg atggcaccat ttaccaatga atcattatgg
     4741 tttatattta acaacttccg agatgcaaga cttattagaa ttaaatgcta aaattacacc
     4801 tgtcagtgca aaagtaacta tcggtcatac tattccatta gctcaatatc ctggtactac
     4861 taatacatta gcattatctt ttaataatac aatttatagt aaaacttatc atcaaccacc
     4921 atctgctagg ttatgtccta tgttagattt cgatactata cacgactttt ataatttttg
     4981 tcgtacattt gatggtcata aatgggtaga aaaccctcct acacctgcac agcgttgtgt
     5041 gttgcctaaa cctaacttac gtttcatata tccaaaacca gattattgga ctggacatgc
     5101 aggtagtgca agtagagata ccggatatgc aagagaacat acccttgtag ctggtttaaa
     5161 tgatagtgag gtacaacaag ctaatattgc tgcttattta ttacgtatta ctaattataa
     5221 agcattccaa gcttttgatg atactattga acaaccctta cttgaaaacg acttaatggc
     5281 aggttatgca ccagaatttt tacaagataa tgctaatcta aaagctttat atcccggtga
     5341 aaatatagac gaatttgaag ttagacctaa acccaattta acacatacaa tcgataatgc
     5401 agaagaactt cttaatgacc tatggcaaac tagagacgtt agagcaatgt ttaataacag
     5461 taattttaat tatattgatg ctgtttattt atatttaaat ttatggcctc aatgtaaagg
     5521 tcctaatact agttggaatt taagtggtaa ttttattgat gagaatccac tccagtttaa
     5581 tggagaagct acggcagtct ctcaaggtaa acataatatt ggactaattg aatcctttat
     5641 gaaatcatta actggatttg aatataaaga tcaatggaat gatgctattg gtcatttatg
     5701 gattaaaggt aatgaaatat tagatccaac aggtgcatta gttgttcata catttcaagg
     5761 tacagttaca tggcaattag aattagatgt tttagaaaag attcataaac ctcttagaga
     5821 tccatggaaa tggataaatg tatatagacg tattcaacgt gtagttattc ctggtgctaa
     5881 tcaagcagct gatacatatg tatatagaac aaagtataca aaaggtaatc cttatagaag
     5941 tcaatcagac gaattaagat atggcaccaa aatagtttgt aagaattggg cacaaacaac
     6001 tgctacacca tcattaaatg cagatgctat tgctcctagt caaattgcaa ctcctggtgc
     6061 tacttttacg agtacattac caagctatac agaatccgaa atgataagat ggggtccatc
     6121 attatctaac ctaccaacaa caacacttct tataagtgga ggaactggag gtgctccagc
     6181 tatgaacacc agagctaaaa gaagaagacg tgaaacagcg ccatctagtg agaagtaggc
     6241 acactgcgat aaggcgtacg tcggaggtag taggaatctc cccacccagc ccgccccact
     6301 attttagtta aggcatctga ggccagatgt ctccactcta gtctgcagga tccacgggct
     6361 tatctatatg tttattctgt tatcttatca attaataaat taacatattc cttatctctc
     6421 attgttttaa ttattcaaat tatgaggttc taatacatgt agttggaatc aggagaaaaa
     6481 gttgtcataa ggcactgccg actgcactgt actctactct acttattata tatagtataa
     6541 ccctaggaca ccccataggg tagacacagg cgcgatgact gcagagctcc aac
//
