# Supplementary material for: Widespread Horizontal Gene Transfer Among Animal Viruses
Source: bioRxiv. 2024 Mar 26:2024.03.25.586562. Preprint. [Version 2] doi: 10.1101/2024.03.25.586562 (PMC11071296; doi:10.1101/2024.03.25.586562)
Supplement: Supplement 2 [file media-2.zip › File2_Maps/uAdinto_pristionchus_SRR546099_14297.gb]

LOCUS       uAdinto14297ct_1       14297 bp    DNA     linear       01-JAN-2019
DEFINITION  [note: taxonomic lineage unclassified virus]
            [isolation_source=original].
ACCESSION   
VERSION
DBLINK      BioProject: unknown
            BioSample: unknown
            Sequence Read Archive: unknown
KEYWORDS    .
SOURCE      unclassified virus sp. ctRSQG1 (unknown)
  ORGANISM  unclassified virus sp. ctRSQG1
            Unclassified.
REFERENCE   1  (bases 1 to 14297)
  AUTHORS   Taker,C.
  TITLE     Cenote-Taker 2 dummy template file. Do NOT submit
  JOURNAL   Unpublished
REFERENCE   2  (bases 1 to 14297)
  AUTHORS   Taker,C.
  TITLE     Direct Submission
  JOURNAL   Submitted (01-JAN-2019) Taker 2, Cenote, 1000 Circle St., Cenote,
            DC 31111, USA
COMMENT     ##Genome-Assembly-Data-START##
            Assembly Method       :: unknown_assembler
            Genome Coverage       :: 1x
            Sequencing Technology :: Illumina
            Annotation Pipeline   :: Cenote-Taker 3
            URL                   :: https://github.com/mtisza1/Cenote-Taker3
            ##Genome-Assembly-Data-END##
FEATURES             Location/Qualifiers
     source          1..14297
                     /organism="unclassified virus sp. ctRSQG1"
                     /mol_type="genomic DNA"
                     /isolation_source="unknown"
                     /collection_date="unknown"
                     /note="genome binned from sequencing reads available in
                     unknown;
                     derived from metagenome: unknown"
     CDS             16..432
                     /inference="protein motif PDB:4EKF_A"
                     /codon_start=1
                     /transl_table=11
                     /product="Adenain"
                     /translation="MELGFSKALPPLTNIDLLEFVKILKIKNFRGVFMRDELPGEPNN
                     IEVGIVNLDSASGGGTHWVCYSKNENKCYYFDSFGLDPPEEIQKYLRRDKNIKIDLST
                     FQIQKYGTHHCGYYCLSILKLLEQFTFEDSVLSLLI"
     CDS             complement(395..649)
                     /note="no search hits"
                     /codon_start=1
                     /transl_table=11
                     /product="hypothetical protein"
                     /translation="MKNVLKLDDYKDSLFNKTIIRKKQYTIRSSKHTIYTQEQEKVVF
                     DNEETVDKLLRFKRHVVPNCFDTLAYGNFRLKETEQNPRK"
     CDS             complement(677..4219)
                     /inference="protein motif PDB:2PY5_B"
                     /codon_start=1
                     /transl_table=11
                     /product="DNA Polymerase B"
                     /translation="MDHLKTMSRSDLQKEVRKINKQKGKLLKSRQIDSMNVVELRQFI
                     IDNTPTEENVEIPLPPVYEIFPYEDLIFSDYKETKKGIVRNTVYKNYRKDVASFFEKN
                     ETSVINDIRSDENVKIHFSLEFRQKKEEKIEIFAVHTKTKELCIGENREEFYKSACQE
                     MMGNMESLASRGSGWTMVGIIALRMNQTVCMSPIGASYIPLPDWIKNKKAVINIQNKD
                     DKCFMWCILAHLHPVDVHPERVSNYEKYQNELNFEGFSFPFKINDIDKFEKKNDLIIN
                     VLGIKNGRKEENQKIIRLRPSKRSTFKILENNRIINLLFHESMGKSHFSQITNLNKLY
                     NSKEEHQKLFCVRCHRSYYDKKKYNSHIEDCHNNIPLKISLSKDKKIKFRSIAKTQEH
                     RYIIYADFESVIKRVNTDKTNDPNSSWTENRGKHIPSGFCVMIIDSHEEKIYEKKTYI
                     GFNAALEFNKYIIETSQRIMNLPEVKMDKLTKEQNKEFENNKNCPNCLTEYGTIKKVK
                     DIKIKLELSGSPIIKVRDHDHWTGKYRGPLCNHCNQEKKKNKIIPVFFHNLKGYDSHL
                     IIGDPESTKYLKEKGIEIKNISSNTEKFISFSYYKFNDDLKILRKEAEYFYEIRFLDS
                     FGFIPASIDVLANDLEENQFKITKDYYKNVEIFRMMRRKGIYPYEYMDSFKKYEEGLP
                     SKDKFDDTLNGKTCSQDDYNYAIQVWNEMKCQNMEDYTSIYVINDVLLLADIFQKFRK
                     LSLEIYGLDPCWYYTSPGLAWDAMLKKTKVELDTIRDTEKYLMIEKGIRGGIVNAVKR
                     YSKANNPYLEEYDPNVESNYLLYLDANNLYGWAMSQPLPTGNFNFEIKSVVNSLHNGN
                     IMNYLKDCYPGYGCFLEVDLDYPMSLHDKHDDFPLCPENIKMGNQVSKLCNTLFEKEK
                     YVIHYKNLMQVLEQGLELKKVHRIIYFDESKWLSEYIDLNTNLRKTAKSDFEKDFFKL
                     MNNSVFGKTMENVRERVDVRLVCNEKKIVKLSSKHNFKRTIIFNNELTAVEMEKTSLT
                     LDKPIYVGFAILELSKWLMYDFHYNVILNKYDDKAKLCYQDTDSLIYEIITSDLYEDI
                     QKDVSLKQYFDFSEYPECHPLYNVENKKVVGKFKDELNGLIMEELVALKPKQYAYKIA
                     EEIRKPVIELYNKIRQEEKENPKLKKQSKPGDEV"
     CDS             complement(4233..4532)
                     /note="no search hits"
                     /codon_start=1
                     /transl_table=11
                     /product="hypothetical protein"
                     /translation="MYSLLQYSDEIKSLEELKKMSRDEVRQEVFTINNKLRSMILQAR
                     EVQKMKKEELIEFITIAREIMINTTSTDQRILFLENLDKFFSLLNRKQSNQVVKK"
     CDS             4601..5545
                     /inference="protein motif PDB:6E9D_B"
                     /codon_start=1
                     /transl_table=11
                     /product="Capsid protein"
                     /translation="MLVEVYDAKKRNEIIQNYLQNRKDHKFKNLQERNDLENVEDNRV
                     EVFKPILDSNRRLQNEIIEEKNKIVETLNSFKEGIQDRTSKMITQDQDKSIMPEPKID
                     KSITVSNLIVSYLQDGSDKSNAGYSLRYDPSNKKYTIGNKDVIFDNNTIRVNGVSYEA
                     TNGLMELLTKKSPNLIVIEEKDTRSYQTILFASNALYQGFDNTSKRYNADSSDKWRFI
                     KANYFVNKPQPTSQSTINTSPKSNSSSDNPTSSGSSIDFLPSNLNSLIESLRLSVGSY
                     HAGNTSEYNKIHSILDELLRQKKIKKKDLGVIYMNIGL"
     CDS             5679..6020
                     /note="no search hits"
                     /codon_start=1
                     /transl_table=11
                     /product="hypothetical protein"
                     /translation="MEQRTALARLFIKDQGNSPIKLKKTVWIKQFNYSVKTLYDGLRQ
                     LEKEEGINMDNIIDRKKLNFDENGKFKTLIHQEDLTPIRKLNLLGNKSSINAPNKVDD
                     KWKILEKNLNY"
     CDS             6021..6347
                     /note="no search hits"
                     /codon_start=1
                     /transl_table=11
                     /product="hypothetical protein"
                     /translation="MSQTLSLKTLADTIKHICPDSKDIVKKLKLLDSEQNSDTIKAAL
                     SMIGEIDEMVNNAKLPREISEAAKYILSLIIASQSETECFLTTAMNFQMKAKEYKRAF
                     EESQKN"
     CDS             complement(6471..6575)
                     /note="no search hits"
                     /codon_start=1
                     /transl_table=11
                     /product="hypothetical protein"
                     /translation="MRLAPVLLFTSSNFNRVFEGPISPISPLSKACFL"
     CDS             complement(6653..7453)
                     /inference="protein motif PFAM:PF05707.11"
                     /codon_start=1
                     /transl_table=11
                     /product="DNA replication protein"
                     /translation="MTIENKKSSDFSNYSVKNYYSKRNNNPLLPSSIRACLIGKSGCG
                     KTNLLMNLLLDGTRSHSSNNKDQNCQEYLDYNSLFIFSPSLHQPCYQVLINGFSNGLS
                     KQEISECFHTQNFLIDEKLDSDKAKGIEIHCYDSPTDVPDPSSIDPDKKTLMIFDDLM
                     LENQNKIEQYYTRGRHNNIDCFYISQKYTKLPKNTIRENANLFIVFPQDKLNLDYIYR
                     DHCSEIEKKEFCSMTTAIFFSFLTIVKTSDRNYGKFRKNLKYFYINPF"
     CDS             complement(6653..7453)
                     /inference="protein motif PDB:3PVS_D"
                     /codon_start=1
                     /transl_table=11
                     /product="DNA replication protein"
                     /translation="MTIENKKSSDFSNYSVKNYYSKRNNNPLLPSSIRACLIGKSGCG
                     KTNLLMNLLLDGTRSHSSNNKDQNCQEYLDYNSLFIFSPSLHQPCYQVLINGFSNGLS
                     KQEISECFHTQNFLIDEKLDSDKAKGIEIHCYDSPTDVPDPSSIDPDKKTLMIFDDLM
                     LENQNKIEQYYTRGRHNNIDCFYISQKYTKLPKNTIRENANLFIVFPQDKLNLDYIYR
                     DHCSEIEKKEFCSMTTAIFFSFLTIVKTSDRNYGKFRKNLKYFYINPF"
     CDS             7540..7929
                     /note="no search hits"
                     /codon_start=1
                     /transl_table=11
                     /product="hypothetical protein"
                     /translation="MTTLFLELASTNEKTFQFDFPQSFLEKEFSLAVVKVEGHLEVLG
                     TTNFVYLSCNLICDTYVGERQSNIIYRIDTRKKEGRKRDYEPKNLIYHKVVNRPNLIT
                     LKLVDAVGDAIKFEKCDLHFQLHLKSS"
     CDS             complement(7916..8134)
                     /note="no search hits"
                     /codon_start=1
                     /transl_table=11
                     /product="hypothetical protein"
                     /translation="MRFFNSGSSSSYEFSSPTKENQIQLLSISENKKVYPVDYKNKMQ
                     KAEPSQKLSKENNKFLKALKSGSGFKRI"
     CDS             complement(8177..9238)
                     /note="no search hits"
                     /codon_start=1
                     /transl_table=11
                     /product="hypothetical protein"
                     /translation="MERQQKEQEELEKQRIHIEEKKKREMEFQKHIEEKLKRQQNNQV
                     ISTTFGRRAKSEVTQNRKKRELYTDFQAAGEFQYLENISNNLLRHTTEIMCDIFNDQN
                     ELLEMLIRENPKKYMQKQLKHSAIRVKVMGSEDVVQVTFCKEIEPEAIEYVDLTHFDG
                     YKFSLALTQGQIPIKIKEYGDKIWYYKNDREDGVISSKLQIHPHVDNVTDVSDFKGYN
                     LEFLDNKVIFNEHILFDTKTNIEEDLINEMHEKSEITLNLHSNEQNSLIPHEILEDAE
                     SFFQKYFLKVWRIYVTIGVTLFYVFIGRSIWIILSPKVFFERSHSNINTKRKRHSSPI
                     ELMDLRRQDYESRMSLIVD"
     CDS             complement(9290..9937)
                     /note="no search hits"
                     /codon_start=1
                     /transl_table=11
                     /product="hypothetical protein"
                     /translation="MKECNYLDGICDVKKNEVLVWDVNRDQKCEYISIGKLDGFFSNG
                     LWVNSKNQIALSFTENKTISDCNISLSVSDEGFAVRRITTRSSISTKSNAPTSLPSLN
                     EMSRNPAGYEKEMNEYYERQRNQQEEGRKREEEYTTKLKQDEIAYQQKLKDEEELLKE
                     QQKQVLKTKNEELRKQQLEDISRRDEENREKLKQEYLQQMERERLEFVKKRQEEK"
     CDS             complement(9943..10128)
                     /note="no search hits"
                     /codon_start=1
                     /transl_table=11
                     /product="hypothetical protein"
                     /translation="MITEYSSRLVPGRGSQITKYQQSIQIDLLVFSLQNVSTKRIVSL
                     LIQRCILISINHVQQIC"
     CDS             complement(10205..10465)
                     /note="no search hits"
                     /codon_start=1
                     /transl_table=11
                     /product="hypothetical protein"
                     /translation="MMLIHSIILLIVFQLYENKPIICTENSPVQYFRLPKLPKCNYMF
                     KNFTEVVKYEVFKPNVIEYISEAKLCRKLISEVSMYTDFSGY"
     CDS             10532..10987
                     /inference="protein motif PDB:5TIP_B"
                     /codon_start=1
                     /transl_table=11
                     /product="Major Capsid Protein"
                     /translation="MEAIDRILVVDNPVISDTSIQKENLVNIFPSSGSNLNQHGEINF
                     VIETCDQYLLLHKSYIYLEAKLSKLDDSALADSDEVSLTNNAPLFLFDRATYFMDGNQ
                     VESIIDPGRASLMKGLLTYSSTMNKQNTFGWILESKEILTYKINKYTKK"
     CDS             11029..11118
                     /note="no search hits"
                     /codon_start=1
                     /transl_table=11
                     /product="hypothetical protein"
                     /translation="MGLLSVTTKLFMGESTLYPSIDHQKIRIR"
     CDS             11205..11780
                     /inference="protein motif PDB:5TIP_B"
                     /codon_start=1
                     /transl_table=11
                     /product="Major Capsid Protein"
                     /translation="MQNKLMNVYESNKLIQMPFISRQFESYNIPNGNREFTWKLGTKY
                     DKIKYIVVAFQCARDNNYMNASRFDNCGLEDIYVELNSERYPYECLKFDFDKFNAVQQ
                     HNFAKEFRNSYYESVKDYIFMEEDVYYYHYPLLVFDVSKQNDRIIQSRPDVTIKASFS
                     KNIVQSTKCYCLIMSENIVEVKDNRVKVVSI"
     CDS             complement(11811..12470)
                     /inference="protein motif PDB:4FW1_B"
                     /codon_start=1
                     /transl_table=11
                     /product="Integrase"
                     /translation="MNKLFKRLEIKHFSTYSDKKASIIERFNRTLKEKMWRVFTLNDN
                     HRWIEILPDLVSGYNNHYHSSIKMTPIEASKIENQKIVYENLFPQGNSQDKLEELPKE
                     FPLKSKFKLGDTVRITKYKGIFAKGYLPNWSTEQFKVSKIHFSTPIMYEIVDLGDEPI
                     KGKFYEEEFALFNNIKEEYKVEAIIKRRTKKGVKEVLVKWDGYPDKFNSWIPEGELGD
                     E"
     CDS             complement(12499..12780)
                     /inference="protein motif PDB:4FW1_B"
                     /codon_start=1
                     /transl_table=11
                     /product="Integrase"
                     /translation="MNQQDVYTLHKPARKNFKTQRVYINEIDEQWQSDLVEMIPYSDE
                     NEDFRYLLTVIDCFSKFAWVVPLKTKTGKETAEALDRIFKDRKPKKDSD"
     CDS             12887..13099
                     /note="no search hits"
                     /codon_start=1
                     /transl_table=11
                     /product="hypothetical protein"
                     /translation="MFFLKLHIYLLTFSDHFLLYSVQHLLCLFYFYTLDNTIYIFDSF
                     KTFKKFEKQNRLEMPGIESRTSHLIC"
     CDS             complement(13212..13310)
                     /note="no search hits"
                     /codon_start=1
                     /transl_table=11
                     /product="hypothetical protein"
                     /translation="MSIKVTRSLLVLFSSIDREGDVAQWLERPLIM"
     CDS             13413..13529
                     /note="no search hits"
                     /codon_start=1
                     /transl_table=11
                     /product="hypothetical protein"
                     /translation="MIRVEGAFYEFSFYKSLAKSELHLLPLLHINTTTKERK"
     CDS             13579..13692
                     /note="no search hits"
                     /codon_start=1
                     /transl_table=11
                     /product="hypothetical protein"
                     /translation="MYFLSKKKQFFEIQYFYMICMVFFGVYIIKTGKIVKN"
     CDS             13739..13966
                     /note="no search hits"
                     /codon_start=1
                     /transl_table=11
                     /product="hypothetical protein"
                     /translation="MSTLCRFCNTNVDDLVSHLIAKHPKLYCTDCNRVFCTSFSRRRH
                     QNTHAVIPATAAADQYNLKEPTAFSSTGPIL"
     CDS             14004..14297
                     /inference="protein motif PDB:4FW1_B"
                     /codon_start=1
                     /transl_table=11
                     /product="Integrase"
                     /translation="MQKASKQSAKKVQQFLESQPVYSRHKQVRYKFPRRQTRGDFIFS
                     HVQADLIDLSALSRQNKGHCFCLSMIDCHSRFAFTIPLHRKTGALVARALEDTF"
ORIGIN      
        1 tagtaggggt aataaatgga gctcggattt agcaaggctc ttcctccatt aaccaacatt
       61 gaccttttag aattcgtaaa aatattgaaa ataaaaaact tccgcggtgt tttcatgcgt
      121 gatgaacttc ccggtgaacc aaacaacata gaagtaggaa ttgttaacct tgattctgct
      181 tcaggaggtg gtacccattg ggtttgttat tcaaaaaatg aaaataagtg ctattatttc
      241 gactcattcg ggctagaccc acctgaggaa atacaaaaat acttgagaag ggataaaaat
      301 ataaaaatcg atctttcaac attccaaatc caaaaatatg gaacacatca ttgtggctat
      361 tactgtttat caattcttaa attgttagaa cagtttactt tcgaggattc tgttctgtct
      421 cttttaatct aaaatttccg taggccagtg tatcgaaaca attaggtaca acatgtctct
      481 tgaatctcaa taatttgtct acagtctctt cattgtcaaa aacaactttt tcttgctctt
      541 gtgtgtagat agtgtgttta ctagacctga tcgtatattg cttctttcta ataatggtct
      601 tattaaatag actgtcttta taatcatcga gtttcaaaac gttcttcaca acattctttt
      661 ttattccttt actcttttaa acctcatctc caggttttga ttgtttttta agctttggat
      721 tttctttttc ttcctgtctt attttattgt acagttctat aacaggcttg cgtatttctt
      781 cagcaatctt gtaggcatac tgtttgggtt tcaaggctac aagttcttcc attattaaac
      841 catttaattc atctttgaat ttgccaacaa cttttttatt ttcaacatta tacaaaggat
      901 ggcattccgg atattcactg aaatcgaaat attgttttag tgaaacatct ttttgaatat
      961 cttcgtataa gtcggaagta ataatttcat aaataagaga atctgtgtcc tgataacaca
     1021 acttcgcttt atcatcatat ttatttagaa ttacattata atggaagtca tacattaacc
     1081 atttactaag ctctaagatg gcgaatccaa cataaatagg cttatcgaga gttagagaag
     1141 ttttttccat ctccacagct gttaattcgt tattaaatat gatagttctt ttgaagttgt
     1201 gtttagaaga tagttttact atcttttttt cattacaaac aagtctaaca tcaactcttt
     1261 ctctaacatt ttccatagtc tttccaaata cagagttatt cattaatttg aaaaaatctt
     1321 tctcaaaatc acttttagca gtttttcgaa gatttgtatt aagatcaatg tactctgata
     1381 accatttact ttcgtcgaag tatataattc tatgaacttt tttcagttct aatccctgct
     1441 ctaaaacctg catgagattt ttgtaatgaa ttacatactt ctctttttcg aaaagagtat
     1501 tacacagttt tgaaacttgg tttcccattt taatgttttc aggacacaat gggaaatcat
     1561 cgtgtttatc atgtagactc attggataat ctaaatctac ctctagaaaa caaccatatc
     1621 caggatagca atctttgaga taattcataa tattaccatt atgaaggcta ttaacaacag
     1681 atttaatctc aaaattgaaa tttccagtag gcaatggctg actcatcgcc caaccatata
     1741 aattattagc atctagataa agtaaataat tactttccac attaggatca tattcctcta
     1801 aatatggatt gttagccttt gaatatcttt ttacagcatt aactattcca cctctaattc
     1861 ctttttcaat catgagatac ttctctgtat ctcgaatggt atctaattcc actttagttt
     1921 tcttcaacat agcatcccaa gccaatccag gagatgtgta ataccaacaa ggatcgagtc
     1981 catatatctc caaactaagt tttctaaatt tctggaagat atcagcgagt aaaagaacat
     2041 catttattac gtaaatactt gtatagtcct ccatattttg acacttcatt tcattccaaa
     2101 cttgaatagc ataattgtaa tcgtcttgag agcatgtttt accatttaga gtatcatcaa
     2161 atttatcttt cgaaggaaga ccctcttcat atttcttgaa cgaatccata tattcgtatg
     2221 gataaattcc ttttcttctc atcattcgaa aaatttcaac atttttgtaa taatcctttg
     2281 tgatcttgaa ctgattctct tctaaatcat tagcgagaac atctatcgag gctggtatga
     2341 aaccgaaact atctaagaat ctgatttcat agaagtactc tgcttctttc ctcaatattt
     2401 tgagatcatc attgaattta tagtagctga agctaataaa tttctcagtg ttacttgaaa
     2461 tatttttaat ttcgattcct ttttctttta gatatttagt actttcagga tctcctatta
     2521 ttaaatgaga atcataccct ttgaggttat ggaaaaacac agggatgatt ttatttttct
     2581 tcttttcttg attacaatgg ttacatagag ggcccctata ttttcctgtc caatgatcat
     2641 gatctctcac tttaataata ggagatcctg aaagttctaa ttttatttta atatccttca
     2701 ctttttttat ggttccatat tccgtgagac aattagggca atttttatta ttttcgaatt
     2761 ctttgttttg ttcttttgtt aacttatcca tttttacttc cgggagattc attattcttt
     2821 gactggtttc gatgatgtat ttattgaatt caagagctgc gttgaatcct atataggtct
     2881 tcttttcata tattttctct tcatgagagt caattatcat cacacaaaat ccagatggaa
     2941 tatgttttcc tctattctcg gtccaagatg aattgggatc attggtttta tcagtattta
     3001 ctctttttat cacactttca aaatcggcat aaatgatata tctatgctcc tgagtttttg
     3061 caatacttct gaatttaatc tttttgtctt tggatagtga tatttttaaa ggtatattat
     3121 tatgacaatc ttcgatgtga ctattatatt tttttttatc atagtaagac cgatgacatc
     3181 ttacacaaaa taatttctga tgttcttctt tactattata caacttattt aaatttgtga
     3241 tttgactgaa atgagattta cccatagact catgaaacaa aagatttatt attctattat
     3301 tctcaagaat cttgaaagtt gatcgttttg aaggacgtaa acgaattatt ttctggtttt
     3361 cctcctttct tccattcttt attcctaaga catttatgat tagatcattt ttcttctcaa
     3421 atttatcaat atcatttatt ttgaaaggaa aactgaaacc ctcaaagttc aactcgtttt
     3481 gatacttctc ataatttgag actctttctg gatgcacatc aacaggatgt agatgtgcta
     3541 gaatgcacca cataaaacac ttatcgtctt tgttttgaat attaataacg gcttttttat
     3601 tttttatcca atcaggaaga ggaatgtacg acgctcctat aggagacata catacggttt
     3661 ggttcattct aagtgcgatt attcctacca tcgtccagcc tgaccctcga cttgccaagg
     3721 attccatgtt tcccatcatt tcttgacatg cacttttata aaactcttct cgattctccc
     3781 cgatgcataa ctcctttgtt ttagtatgta ctgcaaatat ttctattttc tcttcttttt
     3841 tctgtctgaa ttcgagacta aaatgtattt taacattttc gtcactacga atatcattaa
     3901 taacagacgt ttcattcttt tcaaagaatg aagcaacatc ctttctataa tttttataaa
     3961 ccgtattcct tacaataccc tttttcgttt ctttataatc actaaaaatc aaatcttcat
     4021 atggaaaaat ttcatataca ggaggtaaag ggatttctac attctcttcg gtgggcgtgt
     4081 tatcaataat aaattgtcgc aattccacta cattcatact atctatttga cgtgatttta
     4141 ataatttacc tttttgtttg tttatttttc taacttcttt ttggagatca cttcttgaca
     4201 tggttttcag atgatccatt ttcagaagtt agttactttt tcacaacttg gttagattgt
     4261 ttcctattta ataaggaaaa aaatttatca aggttttcta aaaatagaat tctttgatct
     4321 gtacttgttg tattaatcat aatttctcta gcaatcgtta taaattcaat cagttcctct
     4381 ttcttcattt tctgtacttc acgtgcctgt aaaatcatgg atctaagttt gttgttaatt
     4441 gtaaatactt cttggcggac ttcatctcgg ctcattttct tcaactcttc taaacttttt
     4501 atctcatcag aatactgcag tagagaatac atatttatta cttagaaaaa atttaaaggt
     4561 aaataaataa caccctgata ttcaccctga tataaatagg atgttagtcg aggtttacga
     4621 tgcgaagaaa cgcaatgaaa tcattcaaaa ttatcttcaa aataggaagg accataaatt
     4681 caagaacttg caagaaagaa atgatctaga aaatgtagaa gataatcgcg ttgaagtatt
     4741 caaacccatt cttgattcaa acagaagatt acagaatgaa attattgaag agaagaataa
     4801 gatagttgag acgttaaata gtttcaaaga aggcatccaa gaccgtactt caaaaatgat
     4861 aactcaagac caagataaga gcataatgcc agaacctaaa atagacaaat caataacagt
     4921 gagcaacttg atagtttcat acctccaaga cggaagtgac aaaagtaatg cgggttattc
     4981 attgagatat gatccctcaa acaaaaagta cacgattggt aataaagatg ttatctttga
     5041 taataacact atccgagtca atggagtatc ttatgaggca actaatggat tgatggaatt
     5101 attaacgaag aagtcaccaa atttaattgt cattgaggaa aaggatactc ggtcatacca
     5161 aaccatttta tttgcttcaa atgcattgta tcaaggattt gataacacat caaaaagata
     5221 taatgctgat tcgagtgata agtggagatt tatcaaggct aattattttg tgaataaacc
     5281 tcaacctacg agtcaatcta caataaatac tagtcctaaa tctaactcat ctagtgataa
     5341 cccgacttca agtggatcaa gcattgactt tctaccatct aatttgaact cacttataga
     5401 gtctttgagg ttatcagtag gctcttatca tgctggaaat acttccgagt acaacaaaat
     5461 tcattccatc ctcgatgaac tacttcgtca gaagaagata aaaaagaaag acttaggcgt
     5521 tatatatatg aacatcggtc tttaagacgt cagggagtat cgaactttag gtattatttg
     5581 agataattat taaaaagtca cgtaatgtca cgtaatgtca cgtaatgtaa cgtaatgtaa
     5641 cgtaatgtta aaacactacg aaaaatgtta ttatataaat ggaacaaaga acagcattag
     5701 ccagactgtt cataaaagat caaggaaact ccccaatcaa acttaagaaa actgtgtgga
     5761 taaaacaatt caattattct gtgaaaacat tatacgatgg gttgcgtcaa ttagagaaag
     5821 aggaaggtat aaacatggat aacattatag acagaaagaa attaaatttc gatgaaaatg
     5881 gtaaattcaa gactttgatt caccaagaag atctaacacc aatccgaaaa ctgaatttgt
     5941 tgggtaataa aagctcgata aatgctccaa ataaagtaga tgataagtgg aaaatattag
     6001 agaaaaattt gaactactaa atgagtcaaa ctctatctct caaaactctt gcagatacta
     6061 tcaaacatat ttgccctgac agtaaagata ttgtgaaaaa actaaaatta ttagattcag
     6121 aacaaaacag tgatactatc aaagcagctc tttcaatgat aggtgaaatt gatgaaatgg
     6181 tcaacaatgc taaactacct agagaaattt cagaagcagc taagtatatt ttatctttga
     6241 taattgcatc ccaaagtgaa acggagtgtt ttttgactac agcgatgaat tttcaaatga
     6301 aggctaaaga atacaaacga gccttcgaag agtcacagaa aaattagaaa aattacgacg
     6361 aaatctatga aaagtttata aatctacaga aacaatacaa gctaaaacta gaacccaaaa
     6421 aagaaatagc attcaatttg aatcaaataa cgattcattc ctctcgatta tcaaaggaag
     6481 caagctttac tcagaggaga tatcggtgat attggtcctt caaacacccg attaaaatta
     6541 gaagatgtga aaagtaagac aggagcaagt ctcaatggtg ttactcatgt ttatgctaag
     6601 acgataggac acactgatga acctaaaaat attgttctaa aaaagattag ttctaaaaag
     6661 gattaatgta gaagtatttc aaattcttcc taaacttacc ataatttcga tcactagttt
     6721 tgactattgt taaaaaagaa aaaaaaatgg cagtagtcat actacaaaat tctttcttct
     6781 caatttcact gcagtgatcg cgataaatat agtcaagatt gagtttatct tgagggaaaa
     6841 ctataaagag attagcattc tccctgattg tgttcttagg taacttggtg tatttctgac
     6901 tgatgtaaaa acagtcaatg ttattgtgtc tgccgcgtgt gtaatattgc tctattttat
     6961 tttgattttc tagcattaag tcatcaaata tcattaaagt cttcttatct ggatcaatac
     7021 tactaggatc tggtacgtcg gtaggactgt catagcaatg tatctcaatt cccttcgcct
     7081 tatcagaatc aagtttctca tcaataagaa agttttgagt atggaaacac tcacttattt
     7141 cttgcttact aagtccattg gagaaaccat tgatgagaac ttgataacat ggttgatgta
     7201 aggatggaga gaaaatgaag agggagttgt agtctagata ctcttgacaa ttctggtctt
     7261 tattgtttga agaatgtgat cttgttccat caaggagtaa attcattagt aaatttgttt
     7321 tgccacaacc cgatttacca atcaagcaag ccctaatact actaggcaac agtggattat
     7381 tgtttctttt tgaataataa tttttaacag agtagttaga aaagtcagag gatttcttgt
     7441 tttcaatagt cattaaattt tagtttctcg taaatatgaa atatcttatt atttaaatgt
     7501 ttcaatttct tttaaattgg aaaataaaat acttattaaa tgacaaccct ctttcttgag
     7561 ctagcgtcaa caaatgagaa aacctttcaa ttcgattttc cacaatcttt cttggaaaaa
     7621 gaattttcac ttgcagtagt gaaagtagaa ggacaccttg aagtcttagg caccacaaac
     7681 ttcgtctatc tgtcatgcaa ccttatctgt gatacgtacg ttggagaaag acagagtaac
     7741 attatttaca gaattgatac tagaaagaaa gagggaagaa agagggacta tgagcctaaa
     7801 aatctgattt atcacaaagt tgtgaataga cccaatctaa tcacccttaa gctggttgat
     7861 gctgttggtg acgcaataaa atttgagaaa tgtgatcttc attttcaatt acatcttaaa
     7921 tcctcttgaa acctgatcca ctttttagtg ctttcaagaa tttattgttt tccttactta
     7981 atttttgtga aggctctgcc ttttgcattt tgttcttgta atccacagga tatacttttt
     8041 tattttcact gatggaaagt aactgtattt gattctcttt tgtgggagag ctaaactcat
     8101 aacttgaact acttccagaa ttgaagaatc tcatgtttaa tttaagtagc gaagcattta
     8161 taaaaataaa aaaaattcaa tcaacaatta aagacattct tgactcatag tcttgacgtc
     8221 tcaggtccat tagttcaatt ggagaggaat gtctttttct cttggtatta atattagagt
     8281 gacttctttc aaaaaatact ttcggagaaa gaattatcca gatagatcta ccgataaata
     8341 cgtagaataa agtgacacca atagttacat agatcctcca aactttgaga aaatactttt
     8401 gaaaaaagct ttctgcgtct tcaagaattt catgaggaat cagggaattt tgttcatttg
     8461 agtgtagatt caaagtaatt tcggatttct catgcatctc attaatgaga tcttcttcaa
     8521 tattggtttt tgtgtcgaag agaatgtgtt cattgaaaat tactttatta tctaaaaatt
     8581 caaggttgta gcctttgaaa tcacttacat ctgtcacatt gtcgacgtgt ggatggattt
     8641 gtaatttact tgaaataact ccatcttctc ggtcattttt gtaataccaa atcttgtctc
     8701 catattcttt tatcttgata ggaatttgac cttgtgtgag agctaaactg aatttgtaac
     8761 catcaaaatg tgttagatca acgtattcga ttgcttcagg ttctatttct ttacaaaatg
     8821 ttacctgaac tacgtcttca gagcccataa ctttgactct tatagctgaa tgtttgagtt
     8881 gtttttgcat gtatttcttt ggattttctc tgataagcat ttcaagtagt tcattttgat
     8941 cattgaagat gtcacacata atttcagtag tgtgtcgtag aagattattc gaaatattct
     9001 ctagatattg gaattctcct gcagcttgga aatctgtgta taattcacgt tttttcctat
     9061 tttgtgtgac ttcactttta gctctcctcc caaaagtagt tgaaatgact tgattatttt
     9121 gttgtctttt taatttctcc tcaatatgtt tttggaactc catctctctc tttttcttct
     9181 cttcaatgtg aatacgttgt ttctctaatt cttcttgttc tttttgctgt ctctccatct
     9241 tttctttatt ttttctttct tgttcactct gttgattaac ttgttgtttt tacttttctt
     9301 cttgtctttt cttcacgaat tctaatcgtt ctcgttccat ttgttgtaga tattcttgtt
     9361 ttagcttctc ccggttttct tcatcacgtc tgctaatatc ctctagttgt tgttttctaa
     9421 gttcttcatt ctttgttttt aatacctgct tttgctgttc ttttaatagt tcttcttcat
     9481 ctttcaattt ctgttggtaa gctatttcat cttgttttaa tttagtagtg tactcttctt
     9541 cacgttttcg accttcttct tgttgatttc tttgcctttc gtagtactca ttcatttctt
     9601 tctcataccc agcaggattt cgactcattt cattgagaga aggcagcgaa gttggagcat
     9661 tagactttgt cgagatacta cttcgagttg ttatccgtct gactgcaaaa ccttcatcac
     9721 ttactgatag actaatatta caatcactaa tagttttatt ttctgtgaaa ctcaatgcaa
     9781 tttgattctt actattaacc caaagaccgt tgctgaaaaa tccatcgagc tttccaattg
     9841 aaatatactc acacttttga tctcggttta catcccaaac gagtacttca ttcttcttta
     9901 catcacaaat accatccaga taattacact ccttcatgtc agctaacaaa tttgttggac
     9961 gtgattgatt gaaatgagaa tacacctttg tatcaataat gacacaattc tctttgtaga
    10021 aacgttttgg agagaaaaaa ctagcaaatc tatttggata ctctgttggt attttgttat
    10081 ttgtgaacca cgtcccggaa ctagtctact ggagtactcc gtaatcacat ctctttgttt
    10141 ctatcatttc tttgcattca ctgtgtttaa ttggtctatc attcatttcc ttttctacta
    10201 tgtgttagta accagaaaaa tctgtgtaca ttgatacttc acttattaat tttctacaca
    10261 atttagcctc tgagatatat tctattacat taggcttgaa gacttcatat ttgactactt
    10321 cagtgaaatt tttgaacata taattgcatt taggtaattt tgggagtcta aagtattgaa
    10381 ctggtgaatt ttcagtgcaa ataataggct tgttttcata aagttgaaat acaatgagaa
    10441 gtatgataga atgaattaac atcatttaat attagaaaaa attcttctaa gtaaataaaa
    10501 gtttctccta cggattcact ttttgaatac aatggaagca attgatagaa tccttgtagt
    10561 tgacaatcca gttattagtg atacatcgat tcagaaagaa aatcttgtca atatttttcc
    10621 gagtagtggt tctaacttga atcaacatgg agaaatcaat ttcgttattg aaacctgcga
    10681 tcaatacctt cttttacaca aatcttacat atatctcgaa gctaaattga gtaaattgga
    10741 tgattctgca ttagcagatt ccgatgaagt aagcctgaca aataatgcac ctttgtttct
    10801 ttttgacaga gctacctatt ttatggatgg aaaccaagtt gaaagtatca ttgatcctgg
    10861 aagagcaagt ttgatgaaag gacttttgac gtattcaagt actatgaata agcagaatac
    10921 atttgggtgg atacttgaga gtaaagaaat cctgacttat aaaatcaata aatatacaaa
    10981 aaaatagaaa aggaaatatc actttctgta tccctttgag tcatcttttt gggtttgctg
    11041 agtgttacaa caaagttgtt tatgggagaa agcacactct atccctctat agatcaccag
    11101 aaaataagaa ttcgatagtt agtagtgatg tgacaaagta tacagccaaa ttagttatca
    11161 agaagcttca atggatcatt ccaaagatta ttccctccct tgagatgcag aataagttga
    11221 tgaatgttta tgaaagcaac aaactcattc agatgccttt catttcaaga caattcgaaa
    11281 gttataacat tcctaatgga aatcgagaat tcacttggaa gcttggaaca aaatatgaca
    11341 aaataaaata cattgttgtt gcttttcaat gtgctagaga taataattac atgaatgcaa
    11401 gtagatttga taactgtgga ctcgaagata tctacgttga gctcaattcg gagaggtatc
    11461 cttatgaatg tctaaaattt gactttgata aattcaatgc agttcagcag cacaattttg
    11521 caaaagaatt tagaaatagc tactacgaat cagtaaagga ttacattttc atggaagaag
    11581 atgtctatta ttaccattat ccactactcg ttttcgatgt ttcgaagcaa aatgatagga
    11641 taattcaatc tagacctgat gtcactataa aagcttcatt ctctaaaaat attgttcaaa
    11701 gtacgaagtg ctattgtctg ataatgagtg aaaatatagt agaagtcaag gataatagag
    11761 ttaaagtggt tagcatttga aaaattggta aggattcaat gaaaattgga ctactcatca
    11821 cctaattcac cctcaggaat ccaagaattg aatttatcag ggtatccatc ccatttcacg
    11881 agcacttctt tgactccttt ctttgttcta cgtttgatga tagcttcaac tttgtactct
    11941 tctttaatat tattgaatag tgcaaattct tcttcataga atttaccctt tattggttca
    12001 tctcctaaat caacaatttc atacataata ggagtactaa aatgtatttt tgagacttta
    12061 aattgctctg tactccaatt cggtaaatag ccttttgcga agatgccttt gtattttgtt
    12121 attcgaacag tatcacctaa tttgaacttg cttttcagtg gaaattcttt tggtaattct
    12181 tctaatttgt cttgggaatt tccttgagga aacaaattct cgtaaactat tttctgattt
    12241 tctatttttg aagcttcaat tggagtcatt ttgatactac tgtgatagtg attattgtat
    12301 cctgaaacaa gatctggaag aatctcgatc caacgatgat tatcgttgag agtaaatact
    12361 cgccacattt tttcttttag agttctattg aatctctcaa taatcgatgc tttcttatct
    12421 gaataagttg aaaaatgttt gatttctaga cgtttgaata acttattcat ctctgaattg
    12481 tagtactcct ttccattatc agtctgaatc tttttttggt ttcctatcct tgaaaattct
    12541 atctaaagct tcggcagttt ctttccctgt tttggttttc aatggaacaa cccatgcaaa
    12601 tttgctaaaa caatcaataa ctgttaggag atacctaaaa tcttcattct cgtcagaata
    12661 aggtatcatt tctactaaat cagattgcca ttgctcatca atttcgttaa tatacactct
    12721 ctgtgtttta aagtttttac gagctggttt atgaagtgtg tagacatctt gttgattcaa
    12781 gaagttttgg actacttttt gagatttacc cgtttatcta gctagctcat tgataccaca
    12841 gaaacctgtg taggggtcat aatatgtttt ttctaaaaaa aaaaatatgt tttttctaaa
    12901 gcttcacatt taccttttga cattttccga ccattttttg ctgtatagtg ttcaacatct
    12961 gttgtgtttg ttctatttct acactttaga caataccatt tacatatttg attcatttaa
    13021 aacatttaaa aagtttgaaa agcaaaaccg tttggagatg cctggaattg aatcaaggac
    13081 ctcccactta atctgttagt aaactagggg acgttcagtg aaaataaagc ttcacccgag
    13141 agtgaataca tttcacctag ccatgaaccc taaacatggc gaccacatgc gtgggtcttg
    13201 aactcgttac ttcacattat aagtggacgc tctaaccact gagctacatc cccttcccta
    13261 tcaatgctcg agaagagaac taagagagaa cgtgtgacct tgatgctcac taagagtgaa
    13321 agtgtgacta atcattgagc ttaccgagta ttctttatca acaagatgtt attgcaatga
    13381 taaatactag tgaagggaga tgtaactaat cattgataag agttgaggga gctttttacg
    13441 agttttcttt ttacaagagc cttgctaaat ccgagctcca tttattaccc ctactacata
    13501 taaatacaac tactaaagag agaaaatagc acaacttctg gtgttttcat tttacaacac
    13561 ttttaatttt tttgccgttt gtattttctc tccaaaaaaa aacagttttt tgaaattcaa
    13621 tatttttaca tgatttgtat ggtatttttt ggtgtctata tcattaaaac aggtaaaatc
    13681 gtcaaaaatt aaaagtgttg taaaaactgt cccagcgtcg accgattata tactactcat
    13741 gtctactctc tgtcgattct gtaatactaa cgttgatgat ctggtcagtc atttgattgc
    13801 aaagcatccc aagctatact gtaccgactg caatcgcgta ttttgtactt cattttcccg
    13861 caggcgtcat caaaataccc atgccgtcat tccagcaaca gcagcagccg accaatataa
    13921 tctaaaagaa ccaacagcat tttcgtccac tggacctata ctataatcta aaagaaccaa
    13981 cagcattttc gtccgctgga cccttgcaaa aagctagcaa acaatcagct aaaaaagttc
    14041 agcagtttct agaaagccag ccagtatatt cgaggcataa gcaagtccgc tacaagtttc
    14101 cgcgtcgaca gactcgaggt gattttatat tttctcatgt tcaggcagat ttgatcgatc
    14161 taagcgcgct ttcccgtcag aacaagggcc attgtttctg tcttagcatg attgattgcc
    14221 attcgcgttt tgcgttcacg attcccctgc atcgaaaaac gggcgcgcta gttgcgcggg
    14281 ccttggaaga cacgttt
//
