# Supplementary material for: Widespread Horizontal Gene Transfer Among Animal Viruses
Source: bioRxiv. 2024 Mar 26:2024.03.25.586562. Preprint. [Version 2] doi: 10.1101/2024.03.25.586562 (PMC11071296; doi:10.1101/2024.03.25.586562)
Supplement: Supplement 2 [file media-2.zip › File2_Maps/uMega_feces_ERR3179579_26698.gb]

LOCUS       uMega26698ct_1         26698 bp    DNA     linear       01-JAN-2019
DEFINITION  [note: taxonomic lineage unclassified virus]
            [isolation_source=original].
ACCESSION   
VERSION
DBLINK      BioProject: unknown
            BioSample: unknown
            Sequence Read Archive: unknown
KEYWORDS    .
SOURCE      unclassified virus sp. ct7SW5R (unknown)
  ORGANISM  unclassified virus sp. ct7SW5R
            Unclassified.
REFERENCE   1  (bases 1 to 26698)
  AUTHORS   Taker,C.
  TITLE     Cenote-Taker 2 dummy template file. Do NOT submit
  JOURNAL   Unpublished
REFERENCE   2  (bases 1 to 26698)
  AUTHORS   Taker,C.
  TITLE     Direct Submission
  JOURNAL   Submitted (01-JAN-2019) Taker 2, Cenote, 1000 Circle St., Cenote,
            DC 31111, USA
COMMENT     ##Genome-Assembly-Data-START##
            Assembly Method       :: unknown_assembler
            Genome Coverage       :: 1x
            Sequencing Technology :: Illumina
            Annotation Pipeline   :: Cenote-Taker 3
            URL                   :: https://github.com/mtisza1/Cenote-Taker3
            ##Genome-Assembly-Data-END##
FEATURES             Location/Qualifiers
     source          1..26698
                     /organism="unclassified virus sp. ct7SW5R"
                     /mol_type="genomic DNA"
                     /isolation_source="unknown"
                     /collection_date="unknown"
                     /note="genome binned from sequencing reads available in
                     unknown;
                     derived from metagenome: unknown"
     CDS             complement(1..1440)
                     /note="no search hits"
                     /codon_start=1
                     /transl_table=11
                     /product="hypothetical protein"
                     /translation="MIDSIIMNIKDTLQTYTPNLILSKYQFKLINEGLKYYQELFKDS
                     LLEFNYQFNIDKLRFYCYDIKYHLTILKNIKEDKTLSDDKINELITNLFTRHLDINIH
                     FKHYQNNNVFNYIKHLITFNLTIQLDTVKKYLIHVFNYFNDYNLSTNDNRSFYDYGFN
                     NDEFWIFFSYIKNNMSYNELLLIINFVDKVIPNTYDLDDNYKLNKQLHYGNKITKYYH
                     NSNDKVILDAFNNIKRFEDKYSFVKDELEFKIKSQYQLHLNRFIGLFDYLRTYPNKFS
                     HKLTDGDLIDLIKEQRYYPVSHMQNRMNNKLFEYFNIHHLSQIPDFKIINKCKLKINL
                     LSLYTYHFDYLFNSMLTKTIIKHIPTHQYNLISNYLFFMCLFISDKFKVINKPLTKNN
                     IDNEIDYYLKHKQGGMYLHLNDLKPDIMVYTVNNEDKNNITIWNKANKILLNICYELI
                     SKFKDYPIRFKVGLFVFGVNEKVDNFDEKF"
     CDS             complement(1454..1588)
                     /note="no search hits"
                     /codon_start=1
                     /transl_table=11
                     /product="hypothetical protein"
                     /translation="MLIPSIFNSLNSSINFCKFLTLFCNESLCVIIELYFYFKIKIFW
                     "
     CDS             1610..2437
                     /note="no search hits"
                     /codon_start=1
                     /transl_table=11
                     /product="hypothetical protein"
                     /translation="MTVNSINTNNLLINNVSINDSLTTQNITSYRANITSSLTTSNIN
                     NSSLIETKQLKATDYMRIYGSGSYVNMKFNGNLYIDESVYLSSNKFFFQNNTTFLFDT
                     NATIYFGKHLNNVIAGNCINKCVCWGFLNKSSYIAIINTGYVQLNFNNTDSRWLSLLK
                     ISVNGYNLTCINYPNLSGTDDTVITTTGTDYVNGNIPTMPPITGQCDLVYFNRKRYKN
                     HPDTDEYTTYYLFPYGQKVTYNSTAYNAYTVRYGNCNDLNTNLSSIVVRLSNVIMKL"
     CDS             2479..2628
                     /note="no search hits"
                     /codon_start=1
                     /transl_table=11
                     /product="hypothetical protein"
                     /translation="MITYKDTLKLKLEKLQKAIDDISNINYGIIKRSSFNVQIYRCNI
                     TDSMP"
     CDS             complement(2629..3846)
                     /inference="protein motif PDB:2H7F_X"
                     /codon_start=1
                     /transl_table=11
                     /product="DNA topoisomerase 1"
                     /translation="MDIDSYFNDFDDSISDSDDEYFDQIMNNDYHGDNDNFNSFRNQD
                     NNYQGNIMFGGDKVPSFDEKNYDKGILRKCLNPDVDNIKDMKFKYVFTKDNKEVKDIK
                     TLERISELKIPYTWGYVWISNDPKTPIQVIGHDRKGKKQYLYNKAHRKVLVEHKFGNL
                     NLLVKLIDKLNDLIIKAKKESKGNPYDKHYILSTIIKIILLTGMRAGKEFYARTSETY
                     GVTSLRCKHIHIKNDYIVFKFKGKSNIIHEHKITDKEIVEHIKELKKLCKNEDDKIFN
                     YMKNGEVKKIDEFTLNNYLHKYLHPKIVIKDLRTYLVNFVLIQNLLEIIKKQRVNKDT
                     KEKELKKIIRTAIKKTADYIQHTVSVSKKNYVDPRIIKKFLINPEYFNKNINNKPSDI
                     LVDIIKDDIIVDE"
     CDS             3908..4834
                     /note="no search hits"
                     /codon_start=1
                     /transl_table=11
                     /product="hypothetical protein"
                     /translation="MANFERSGLYVVIKNVEQLKKTFATINALKGGKEITMHFETITI
                     NKDTNEKINVLKINENGINESVGITIQHELYSDPDKYKCIDDISKQRIYSNICVDSKT
                     LYDIFKGLNNNYTVIFYVYLNESSLRINITCNSFLQDLKIPTIDVTFNETNINKYSFD
                     CCVMMNTKTLNDNIKLYNKITDDLTIRCTNKSLTFETYSTSPNSIESTTTLQKGTNQD
                     DIIIFPNEKLGDSNSMIIKSTYPMKCLMLVSRIDEQFCEKVTLMFIKTKIGKNHAIIF
                     NYSYDKNEFIKIIVLPKNITTNNDENSEQINY"
     CDS             5029..5487
                     /note="no search hits"
                     /codon_start=1
                     /transl_table=11
                     /product="hypothetical protein"
                     /translation="MEPTPISDEIANKIISKVNDLLNINQKITELTKPIKPLREDKKN
                     ILNDLTDLFIDNNITTYEVNGQVISLVDKIIKKKIDESTIAKGVEEKFEDINKSDNVE
                     NLTKLLLTSIYDCQDTESIQTLKITKKKKERKPRVKKDKQVKPKQTKKKQ"
     CDS             complement(5551..6126)
                     /inference="protein motif PFAM:PF10960.7"
                     /codon_start=1
                     /transl_table=11
                     /product="involved in bacteriocin production or immunity"
                     /translation="MKYEFLLSNLIFAILFLILLYLLYKPGKYVKATLDNRDYFVSDR
                     STNPTSEEIANTLALIRQNINKLTTYIKTNKQPTEYQDYMDELVNTVSNIDISENTKN
                     IYTSYTINKKELVFCVRSKETGEIHNINLLMYVVIHELAHIACPEYGHGALFKKIFKH
                     LLSEANKANVYKTINFSSNNMEYCGMKITSG"
     CDS             complement(6146..7102)
                     /note="no search hits"
                     /codon_start=1
                     /transl_table=11
                     /product="hypothetical protein"
                     /translation="MLLSFKSIDNHIQRQLLKLMKYAIDEKETKRAIYLGYGVIRNHL
                     IDIIEKIKDYYRYHDKIDKIYSINDMFIPGIKPKFIIPSLSDDIYYGLGNEIRSYLNG
                     FDTLLSIDTSNYQVLNDIYYFKEYFSKMCYNSIYYALKELGTSNFTGLNLLIDTLKNK
                     SFFDNEIVNTYEIPNIFDFNRKCKYMFGWDDYINRYSIAHQEYKKLKKLNSEFYDTEE
                     AIRDNSYDDIHNGNQMFNKYVKDMLIEDINDRKKFKDNIKDLIQNIDSIEEDIESDDE
                     DIKKKSSKTKSKTKSSDTKSSDTKSSKTKSKSSKPEKSMKKK"
     CDS             complement(7178..8275)
                     /note="no search hits"
                     /codon_start=1
                     /transl_table=11
                     /product="hypothetical protein"
                     /translation="MFYVALIVLLLCLLITLYFHHKYICNEIEELKELIKNIKLSDSN
                     NSITKSLHSNNEPKKDTIKPIDELIESNEEIKQSIKPNYSKFINVPIIEHKEDNINDN
                     ITNNNSDQLNKPIDKLPNDQMIKESDNENINNNENISNKANDDVINKSDDKQLPSLID
                     SEDDLVIPKIINPNSFEYPTLNDLEQQVLNQITNEINNGITIINESLGITEINKHPRV
                     EEVNDEEPINDKDNNKDDNKNEIINYEINENIINDVLNDIKMQEVNNQNDNVKDEEVK
                     DNIKDDIKDNIKETKDNISDNVTNESLNENPEIKESNESIKPKIDPEVINDLLNGNYK
                     YLQLVKKCKDLGIDVAKKKKEEIFKILKSYL"
     CDS             complement(8407..9081)
                     /inference="protein motif CDD:PTZ00293"
                     /codon_start=1
                     /transl_table=11
                     /product="thymidine kinase; Provisional"
                     /translation="MNDYIKCSLAKKKCLLIKYLEDNRYNNCITHDSNYSVSKDKVIY
                     KNVVLNDFICKYLMEADDIINDYDIIFIDEIQFFKDNFIFCEKWANQGKDIVLAGLIS
                     TFERKLFSGMDKLIPLVEYININSAVCIDNGNEAYFSMRTNNDKNETIIGDDDIYKAV
                     DRKTYYQNDKVKIKNYLEMINEFNNIYNAKNNTSNKLNINKVKEFIISHNFNFNFIDC
                     ILSCNN"
     CDS             complement(9297..9746)
                     /note="no search hits"
                     /codon_start=1
                     /transl_table=11
                     /product="hypothetical protein"
                     /translation="MTDNFYFGCPAKSGPGFREVTNYAPNTTLNEYIAAKNQLNRDDE
                     YRLYLQTKTDGNKEWRYIREKYSCFPNECIFDNKMTLVHPNTFNKEMNKWNSMPYVDS
                     KGYFSTMNKKFNNRINAGTNESIYADKNVISFITPYKCKKLTDFNAF"
     CDS             9801..10022
                     /note="no search hits"
                     /codon_start=1
                     /transl_table=11
                     /product="hypothetical protein"
                     /translation="MEKILFNNSYIIISDNKLGNDFRCEFILKSLDDLHNQKIKTSNK
                     NTITKDKIDQIMNLGINEMFNKLFDCEYG"
     CDS             complement(10058..10999)
                     /note="no search hits"
                     /codon_start=1
                     /transl_table=11
                     /product="hypothetical protein"
                     /translation="MNFNNFWVVLIFVIIIILLLLNLFDVKIEFFDQAIDKVTDDIDF
                     MSTGDGKIKESSSILKDDIKIDHKIVDGSDEVQNTNSTITNDNANELDKVINKSELNQ
                     DLTITPKKPIDIELTTNKQETKDKVYENKTPETYKLKETGDKYVNLTDEEKAINEEMK
                     KRFDNQEKEYKKAFKGKNELDYDGSVITDENIYQFGDFSYINANQLFIPTDYKTKEED
                     YGRNYIPPELWYKNNQRLNLPVCVPANGRCTVKDNLTSGYPLDVVEWHSSRKVMNPDG
                     INQEYINEKLNTNSDIGSIKEIVREVIKETKEIETKQ"
     CDS             complement(10989..11174)
                     /note="no search hits"
                     /codon_start=1
                     /transl_table=11
                     /product="hypothetical protein"
                     /translation="MDASSILTNQQDNNETESFLFATLNPLIIKLRPFVLLHYILLCL
                     ILLFLILIYKQKLKYEF"
     CDS             complement(11264..12472)
                     /note="no search hits"
                     /codon_start=1
                     /transl_table=11
                     /product="hypothetical protein"
                     /translation="MSLEVTFKNMKILPKLFDSETKKKDDTFSFTISPIQTITDSSVN
                     QSNNSLVGGAKKCKSKRTVRPKLSNKFSDYDYDDEFFGGDDSFATVQLKKDVMNLKNK
                     RTANEIILGRLFYSSESKGDNETTIDINSESDKIEDKKVEDNKVENKIEDVSNQESTA
                     TEALVDKLEKVAVTTPKIEEPKETTESNTVQKLNDQVEQLQQKGGVIGVPDFFDDEEV
                     EEEDDEEEFNQSGGDFNTFISSLYNKKVGGKKRQYSEKATEFNRKTTEIIKSVYPNIN
                     PEELRAVRSEIYQTIRAKYDPEVFKTLKDYEKSELLLKATTPEVVKKIDIKEAVENKR
                     KRIEEYFGKKKEETPSNPEDDVKETKKAKKAKKEKKTKRGGGIEEETLELPFALDGGC
                     SCMSGGCDFF"
     CDS             12586..13323
                     /note="no search hits"
                     /codon_start=1
                     /transl_table=11
                     /product="hypothetical protein"
                     /translation="MNKDNINIIVGIIAIAVIVIIAIKIFKPQNTETFRKFIQKKEYM
                     DNVSFDETKEGNMNKLVNQKLDEYRENEIIGETANLPITWKNEAGDKYKTVSYLDGER
                     APYTKLDAQDSYETQLAESIDYSTSTSNDKYVPSDNGNGNYATYNQTKTNYTVKELMN
                     SEELLPKEENDWFDTVPEPIKVKNRHLININRPIGVDTVGSSMKNACRDLRGNIPAPK
                     FVVSPFLNSSIEPDVATVGFCNSSPYN"
     CDS             13456..13806
                     /note="no search hits"
                     /codon_start=1
                     /transl_table=11
                     /product="hypothetical protein"
                     /translation="MDFDINTAIDTLTKQRDDLVNNTTKKEINKINKKITIFKLTAKK
                     CYESINNNSTIDDINRVIEQLNYYNDLIKSNTERLNELKENKEQKTKKIKIDNDYCFC
                     DNNKYRSIPIIFYD"
     CDS             complement(13870..14442)
                     /note="no search hits"
                     /codon_start=1
                     /transl_table=11
                     /product="hypothetical protein"
                     /translation="MVESFGFDSFKNADPRQQEEIINEMNIIHMNNDKEDLVMGDKEV
                     FELAKSIVVDGKTRVYPTREHPDIQIGGKKLSAKKKCKKSTTKKQCGGAESYITVSTN
                     ISKKLVNDFKIPYKPAIMQKMLSIYRKKSSATEAVTQLKDADKYIREHKDEFIKKYEE
                     AIKATEKSGGKKIVMKDKKPVKKTVKKGKK"
     CDS             14601..16238
                     /inference="protein motif PDB:5FIR_C"
                     /codon_start=1
                     /transl_table=11
                     /product="5' 3' EXORIBONUCLEASE"
                     /translation="MGVPKFTAWLRQQQKNFNKFFIVKQPRNIDNLFIDANSTIYDVF
                     SNIDKKVLNEVKSVDQLEELIINGVTRFYDSIIDLIDPKLIYIAIDGVVPFSKITQQR
                     IRRYTSYYVNESDDSITNDIVKSWHPNSNISPGTPFMQKLNIELTKYINTKNKENKRQ
                     YIYSSFEHNGEGEHKIIQYIKEFTNEDTANMIYGNDTDIIFLSVISYICNSSKIFLFK
                     TFEKQNQFYNVKYITDLLINIITDFVIKNDIKYRVNKNNVLDLIILCFIIGNDFLQHV
                     PFIDAFKLPYVILSYVTSLNKFKGDNIIKINSTYGINYFNLFQTIQTLSEKETFLFKS
                     AYDENKLMINNKKPKKKVIENIRINQDDYGYFDSIVISDNDIVNNSSLINYKYNYYNY
                     YLKTNNNLILNQLFKNYFEGFNWTIDYYFNVKINKDKILDGNCLDWDWYFKYPCVPFV
                     SDLMNYLSSNWEELDKMERIELKTNPLSTNQQLFYIIPKEYLKDINIELFNQLSKYPF
                     ISPIKAKIDTVHKSKLWECHAIVPLIDSSIIRSIIKF"
     CDS             16353..17531
                     /inference="protein motif CDD:pfam05445"
                     /codon_start=1
                     /transl_table=11
                     /product="Poxvirus serine/threonine protein kinase"
                     /translation="MKDLIQDSYFILYDTFLKIVSKPLIPIDNIKPDDFFNTNKQKSI
                     SPYKFEISRVCNMLTGINAKLRYISSGSTGHFFKGVILNDIHKPVNDKDNIKCYFGLK
                     LTPYLKCSKYHTIYDINRPENTELNMLKCLSYFVMSGQTRHLILPVQSFFCPIHEFVK
                     MMEFNKIIDSKQKYQKFIIDYKADKYENIVSVLISELASEGDFLNYIRINKDKIKPIH
                     WKIFFFQLLSVLAVIQSRFPNFRHNDLKANNILLHKTKKICRNSYIINKKQYVTPPFN
                     LLLKMWDFDFACIPGYVDNIKVHENWTKEINITTKQNRYYDIHFFFTTLQMFFPLITN
                     PNYSGLETVNFINDVVPEYYKSNKTTATEKGRLLIDVEYTTPLKLLETHPYFEEFRVK
                     "
     CDS             17647..20151
                     /note="no search hits"
                     /codon_start=1
                     /transl_table=11
                     /product="hypothetical protein"
                     /translation="MLSFNDILPSKKLGGDNYKPFKQSNKPSNISINTETDTNIEESK
                     QIFNSPKKDNLITPFNHNKYPSKSSFGKSFNYDSNKHNGFNDSIKKPFNKSYNKYDSK
                     YDSNKTNSSKHYNKPFVKKDQLEPINITQEALFTPITKIDKLNAPIIEQPRQIDSRVT
                     PVREIIYEVPRVENRYIIANDNPYQNINRLNFLYEDFIPDPLMPDKILTINDRFNLGE
                     FISNNVLSLFEKETDKYYLGKAEQQIIKSLYTNEIDGLSKIFSKIKSLRLNPNFEGNN
                     NMPKDFMIFKSCYPIRKTDSNVTCSKSSQSVNLRIYKTPFNTETKTTADGISYEDIKG
                     IPEHSHIDNELNYYMQINNIIKNKESPNFPICYGIVKNIYDKTINFEPQKPTELKISD
                     SDDKYDIQMKNMTDTAKAAYDYLYDYIINKHPEVDKSDIEDKTKKLKEAIEDNFKNYQ
                     SIYSFSTNKDYISRFKNYKVNQMKAYLNQLFKTFNFRDFDYWRNTKKVPTTDKTISLL
                     DSNNEIVKINKSELDYVITFSLCESPDWSYKEWTNPQTIRQYGVAKMIESGWHTDEEK
                     EIFTFQLLYALLVMLKHQIFIPNFSIDNIFIKKIITKEMQTKIFVYEIDGIKYYIPNK
                     GFYVMIDQRYATKDINKDKQYYDNDPEYDNNVSVNDDGGNYEVNIIPMIQNIFNNILK
                     NNSIICQNVLKPTIDGKLDTDNIDNCINSIRNLIIYCFMNYSNNRNGTIISADEFKLV
                     NGNIKPLINYDCGELVLESVDNNTRYRIAQIVNLPNNSDTVSIQTVDNDNKKVIIEKK
                     IIELFSVKNNSFFRQIKDKYIRSDDNIIETYSISTI"
     CDS             complement(20199..20717)
                     /note="no search hits"
                     /codon_start=1
                     /transl_table=11
                     /product="hypothetical protein"
                     /translation="MNYERRFNEQLIINLSLNEDKQRILLELQNNNEIKTKLTTENNE
                     LRHKNNVLKDELKNVKEKLKYYRSDQLIKDNEELNNVINQLKVRISEIESDKELLIKQ
                     NENLKKKNNKIQNKLEMKKEEKQTINKPLIINKPLNRDDNVGDISDKYCLIFYCLLFN
                     VVGFIIGFWIAY"
     CDS             complement(20804..22549)
                     /inference="protein motif PDB:5TIP_B"
                     /codon_start=1
                     /transl_table=11
                     /product="Major Capsid Protein"
                     /translation="MSKLELVLPTNEDYFLTGNPEITFFNCVYRRYTHFASQLFDVKF
                     DTPIDFGTITELKLPILGDLLHKVYLKFTIPEVNINKEIDKNVIIELKDQLDNLKKLY
                     YVFKDLANNNMSSYVEIMRLEYLNNLTIDTLYQIVNSNTSKFESKVLVINNISYSYNV
                     YLSNSLKNDIFKDVVIKNQQTPTPFTYGNYQTTLTMTKENIQSHLTQQNKNNIFLILE
                     SIKDNMERLDKRFITLINKLQDEYDKYLNYRYNFAWVKYLGHNLIDYIELRIGNDTID
                     KQYGQWINIWWELNGDKYKEDIYYQLIGNTEELNSFNDNVKPESVIYVPIPFYFCNNI
                     GLSLPLLSLQYSDIIIRLKLREFKDVCYSDYTGASLNDLDKHLTGSLLCECYYLDKME
                     RLKFARASHEYLIEQTQFNTETFLLNDKNMHQFNFQHPVKGIVWVLQESKNLLIENNN
                     QITDPFNNLIIPNTTIYNDNIIHNELMLENETLENEESKYFSYVIPYHRFDNSGLNGI
                     YSYWYSIYPYEHQPSGSCNMSFIKNNKLLFSVDIDKKVNGESVYLSKEYVLNCYCLNY
                     NILRISNGSGQLVFK"
     CDS             complement(22639..23310)
                     /note="no search hits"
                     /codon_start=1
                     /transl_table=11
                     /product="hypothetical protein"
                     /translation="MAKVEIVSVDNYSKVIIIDKDSNNQGDIYSRFINSLKEAKIIST
                     DYNKISFLVSNICIVYNINNEDVIYDDIIKFNDIYQHKLNKYNVKLILLNKYDNKVYK
                     INNVIVCHSKLIKSLMSLSLFEDIINSLITYPKFKDDIQYYVNEVIRELMICICNENK
                     LNIRCFRLTKENIKRFIEKDSLHINKTNSISYLDKTVIILDYKQNNKHYEKINNDSIM
                     FYDIK"
     CDS             complement(23310..24065)
                     /note="no search hits"
                     /codon_start=1
                     /transl_table=11
                     /product="hypothetical protein"
                     /translation="MEDIPNYVLYIILFILLIIVLLFVLKYKFNWSFKISIGRKDAEV
                     IKSDEVNNSNVTESKDNVTKIDEKDKQEIIDEVVKNVENKIENFRSINEEEIESKSET
                     IDKESKLINDVNNSNQISSDSLDKLIESKINQKINEKINDYITRNNDELIVKRKYNNY
                     NVMLNEPVGRLKQSKLMIDQLIDKNLERYYAYVKPIAIEDKQKEAYNANTFCLKCDSR
                     DSDYSNYFFNDPLEYQNDKLDNNDNKGITAYNI"
     CDS             complement(24109..24981)
                     /note="no search hits"
                     /codon_start=1
                     /transl_table=11
                     /product="hypothetical protein"
                     /translation="MDEGSNDNSNNTNNIVLSSELIIKLGILLIVALGAVCATRISKN
                     SSYLIMLFRSATMKVIYVLGLVSVGYFCDYTAIIIINLLSFILFWIIHGAPISDDCLS
                     DKDKERLNKINNLNIQEEDLEKNQTEINEDTPLLNHIIDKGKDIINNAVIETASVISK
                     HSIGNRLNDIISKSDKEKRRNSRESNRNEHNFIVNIPKTKPLRQRRYSTNYYNNKNVI
                     NNICSKVDNQIYQENENNNHHNLKTIFTVSDDCENIVAKPRSYRRSFDPKDYKHYIIY
                     EHEPNDAISNYSDN"
     CDS             complement(25075..26076)
                     /inference="protein motif PFAM:PF05396.11"
                     /codon_start=1
                     /transl_table=11
                     /product="Major Capsid Protein"
                     /translation="MIIFCLFYLKCSYYIKSDKMSGSYPAPIQGVQKVGEVVTDSVSK
                     GINFVTSNIGNVKDYAKSGVQNLYESTTSTMDKSGVSDIFNKIMHFQAPNELDMTKMI
                     VLLLAAIVIIIVVFIIPKYNKSSKFMKLILDNKIIKILMCCVLFYAFYQYDVEVFIVM
                     LVIVFALYWFHNGYVAEHYGPIDTINIGSEYYKLNNILNNDKAAVIKKTGHNEVVVDD
                     LDNIKEDIIAEDKKNDIISKVNEEIKEIVDNSKDDKANVAVVKDNGDNMANYDFDDVV
                     GVSNNNLEVIKNQENIFDQRDFMIQPEVIKEQQQAYNRICDCTKCTKPTSYVEQRLF"
     CDS             complement(26140..26430)
                     /note="no search hits"
                     /codon_start=1
                     /transl_table=11
                     /product="hypothetical protein"
                     /translation="MTNNNIFRIKRESDIFEIVEDNRDKLVVVVFNYEIKNKEELIKM
                     CDDDLIILLVEIDNYETDGLITINKIPEYVLFNDKDTDKVNVIKESLDKIIC"
     CDS             26454..26696
                     /note="no search hits"
                     /codon_start=1
                     /transl_table=11
                     /product="hypothetical protein"
                     /translation="MLLTKRGYQINKKLLTNEQLKEIQDDLLVTPKLNPPYDFDNQPI
                     NLLHQTINNIFIPRYYGINKFGNVKESFNGKLINIEF"
ORIGIN      
        1 aaatttttca tcgaaattat cgactttttc attaacacca aaaacaaata aaccaacttt
       61 aaaacgaatt ggataatctt taaactttga aattaattca taacaaatat taagtaatat
      121 tttatttgct ttattccaaa tagtgatgtt atttttatct tcgttattta cagtgtaaac
      181 cattatatca ggttttaaat cgttcaaatg caaatacatc ccaccttgtt tatgttttaa
      241 gtaataatcg atttcattat cgatattatt tttagttaat ggtttattga ttactttaaa
      301 tttatcagaa ataaataaac acatgaagaa taaataatta cttatcaaat tgtattgatg
      361 agttggaata tgtttaatta ttgtcttagt taacattgaa ttaaataaat aatcaaagtg
      421 ataagtgtac aatgataata aattaatctt tagtttgcat ttattgatta ttttaaaatc
      481 tggtatttgg gataagtgat gaatattaaa atattcaaat aatttattat tcattctatt
      541 ttgcatatgt gacactggat aatatctttg ttctttgatt aaatcaatta aatctccgtc
      601 tgttagttta tgactaaatt tattcggata agttcttaaa taatcaaata aaccaataaa
      661 tctattcaag tgtaattgat attgtgattt aattttaaat tctaattcat ctttaacaaa
      721 tgaatattta tcttcaaatc gttttatatt gttaaatgca tcaagtatta ctttatcatt
      781 tgaattatga taatattttg ttattttatt tccataatga agttgtttat ttagtttgta
      841 attatcatct aaatcatatg tatttggtat tactttatca acgaaattaa tgattaataa
      901 taattcgtta taactcatgt tgtttttaat gtaactaaaa aatatccaaa attcatcatt
      961 attaaatcca taatcataaa aagatctatt atcatttgtg cttaaattgt aatcattgaa
     1021 ataattaaaa acatgtatta aatatttctt tactgtatct aattgaattg ttaaattgaa
     1081 tgttattaag tgtttgatat aattaaatac gttgttattt tggtaatgtt tgaaatgaat
     1141 attaatatct aaatgtctag tgaataaatt agtgattaat tcattaattt tatcatctga
     1201 taatgtttta tcttctttta tgttcttaag aattgttaaa tgatatttaa tatcgtagca
     1261 ataaaaacgt aatttatcaa tattaaattg ataattgaat tccaataatg aatctttaaa
     1321 taattcttga tagtatttta atccttcatt tattaactta aattgatact tacttagtat
     1381 taaattaggt gtatatgttt gtaatgtatc tttgatattc attataatag aatcaatcat
     1441 taaaaattag caattaccaa aatattttta ttttaaaata aaaatataac tcaatgatta
     1501 cacataaaga ttcattacaa aacaaagtta aaaacttaca gaaattaata gatgaattaa
     1561 gcgaattaaa tattgaagga atcaacataa gggaggtgta attgttgata tgacagttaa
     1621 tagtattaat accaataatt tattaataaa taatgtaagt attaatgatt cattaacaac
     1681 tcaaaatatt acttcttata gagcaaatat tactagttca ttaactacat caaatattaa
     1741 taattctagt ttaattgaaa caaaacaatt aaaagcaaca gattatatgc gtatttatgg
     1801 atctggttca tatgtaaata tgaaatttaa tggtaatctt tacatagatg aaagtgttta
     1861 tttaagttct aacaaattct ttttccaaaa taatacaaca tttttatttg atactaatgc
     1921 aacaatttat tttggtaaac atcttaataa tgttattgct ggcaattgta taaataagtg
     1981 tgtttgttgg ggatttttaa ataaatcttc atatattgca ataataaata ctggatacgt
     2041 tcaattaaat tttaataata cagatagtag atggttatct ttacttaaga tatcagtcaa
     2101 tggatataat ttaacatgta ttaattaccc taatttatca ggtacagatg acacagtaat
     2161 aacaacaacc ggaactgatt atgtaaatgg aaatattcca acaatgccac caataactgg
     2221 acaatgtgat ttagtttatt ttaatagaaa acgatataaa aatcatcctg atactgatga
     2281 atatactaca tattatttat tcccttatgg gcaaaaagtc acatataata gtactgctta
     2341 taatgcttac acagtaagat atggtaattg taatgattta aatactaatt tatcttctat
     2401 tgttgttaga ttaagcaatg taataatgaa attgtaaaaa taaccgaata tttttatttt
     2461 aaaataaaaa tataacacat gataacatac aaagacacat taaaactaaa attagaaaaa
     2521 ctacaaaaag caattgatga cataagcaat attaattatg gaatcatcaa aagatcatca
     2581 tttaatgttc aaatttacag atgtaatata acagattcaa tgccttaatt attcatcaac
     2641 gataatatca tccttgataa tatcaactaa tatatcactt ggtttattgt taatattctt
     2701 attaaaatat tctggattga ttaaaaactt cttaataatt cttggatcaa cataattttt
     2761 cttagatact gaaactgtat gttggatata atcagctgtt tttttaattg cagttctaat
     2821 tatcttcttt aattctttct cttttgtatc tttattaact ctttgtttct ttattatttc
     2881 caataaattt tggattaaaa caaaattaac taaataagtc cttaagtctt taattacaat
     2941 cttaggatgt aaatatttat gtaagtaatt atttaatgtg aattcgtcga ttttcttaac
     3001 ttctccgttt ttcatgtaat taaaaatctt atcatcttca tttttgcata atttctttaa
     3061 ttctttaata tgttctacaa tttctttatc tgttatttta tgttcatgga taatattact
     3121 cttccctttg aatttaaaaa cgatataatc atttttaata tggatatgtt tacatcttaa
     3181 acttgttacc ccgtaagttt ctgatgttct agcataaaat tcttttcctg ctctcatccc
     3241 tgttaataag attattttaa taattgttga caaaatataa tgcttatcgt atggattacc
     3301 ttttgattct ttcttagctt tgataatcaa atcattaagt ttatcaatta atttaactaa
     3361 taaattcaag ttaccaaatt tatgttcaac taatactttt ctatgtgctt tgttgtataa
     3421 atactgtttc tttccttttc tatcatgtcc tattacttgg attggtgtct taggatcgtt
     3481 tgaaatccaa acatatcccc aagtgtaagg tatttttaac tcactaattc tttctaatgt
     3541 tttaatgtct tttacctcct tattatcttt tgtaaataca tatttaaatt tcatatcctt
     3601 aatattatca acatcaggat ttaagcattt cctaagaatc cctttatcat aatttttttc
     3661 atcaaatgat ggcaccttat cacctccaaa cataatatta ccttgataat tattatcctg
     3721 attcctaaaa gaattgaaat tatcattatc tccgtgataa tcattattca ttatttgatc
     3781 aaaatattca tcgtcagaat cactaattga atcatcaaaa tcattaaaat aactatcgat
     3841 atccattaaa aaattgattt ttcaactatt ataaataaaa ggtttatatt aattttaggt
     3901 gttgattatg gctaattttg aaagaagtgg tttatacgtg gttattaaaa acgttgaaca
     3961 attgaaaaaa acatttgcca caataaatgc attaaaaggt ggaaaagaaa taacaatgca
     4021 ttttgaaaca attacaatta ataaagacac aaacgagaaa atcaacgtat taaaaattaa
     4081 tgaaaatgga attaatgaaa gtgttggtat tacaatccaa catgaattat attctgatcc
     4141 tgataaatac aagtgcatag atgatatatc gaaacaaagg atttattcta atatttgtgt
     4201 tgacagtaaa acattatacg atatctttaa gggattaaat aataattaca cagtaatatt
     4261 ttatgtgtat cttaatgaaa gttcattaag gattaatatt acttgtaact catttttgca
     4321 ggatttaaag attccaacta ttgatgtgac atttaacgaa acaaatataa ataaatacag
     4381 tttcgattgt tgtgttatga tgaatactaa gaccttgaac gataatatta aactttacaa
     4441 taaaataaca gatgatttaa cgattagatg caccaataaa tcattaacat ttgaaactta
     4501 ttcaacatct ccaaattcaa ttgaaagtac tacaacatta caaaaaggaa ctaatcaaga
     4561 cgatattata atattcccta atgagaaact tggagatagt aattcaatga ttattaaatc
     4621 aacttatcct atgaagtgtt taatgttagt gtctagaatt gatgagcaat tctgcgagaa
     4681 agtgacattg atgtttatta aaaccaaaat aggaaaaaat catgcaataa tatttaatta
     4741 ttcgtatgat aaaaatgaat ttattaaaat cattgttctc ccaaagaata taacaacaaa
     4801 taacgatgaa aacagtgaac agattaatta ttaattaatc cgttaagtat tgaacaaatt
     4861 aattattaat cagttaagca ttgattaatt attgatttga taactttgat ttaattttta
     4921 ttaaacttta aagtttaata attacatcaa aataacaatc aacattgact taataatttt
     4981 atttacgttt aattaatcat ctcgaatata attattaata ttataaacat ggaaccaaca
     5041 ccaataagtg acgaaatagc aaataagata atctcaaaag ttaatgattt acttaatatt
     5101 aatcagaaga taacagaact aacaaaacca attaaaccat taagggaaga taaaaagaat
     5161 atcttaaatg atctaacaga tttatttatt gataataaca ttacaactta cgaagttaat
     5221 ggacaggtga tatcattagt tgacaagatt attaaaaaga aaatcgacga atcaaccatt
     5281 gctaaaggtg ttgaagagaa attcgaagac attaataaaa gtgataatgt tgaaaatcta
     5341 acgaaactat tattaacttc aatttatgat tgtcaagata ccgaaagtat tcaaacacta
     5401 aagattacaa aaaagaagaa agaaagaaaa ccaagagtta aaaaagataa acaagttaaa
     5461 cctaaacaaa caaagaagaa acaataattt aatcattatc aaatattgct ttaatcattc
     5521 atccatttat ttaattttaa aattaaataa ttatccactt gttattttca ttccgcagta
     5581 ttccatatta ttagaactaa aattaattgt tttgtaaaca ttagctttat ttgcttcact
     5641 tagtaaatgt ttaaatatct tcttaaataa tgcaccatgt ccatattcag gacacgcaat
     5701 atgtgctaat tcatgaataa caacatacat taataagttg atattatgaa tctctccggt
     5761 ttctttactt ctaacacaaa aaaccaattc ctttttatta attgtatatg aagtgtaaat
     5821 attctttgta ttctctgata tgtcaatatt acttactgta ttaactaatt catccatata
     5881 atcttggtat tctgttggtt gtttattagt tttaatgtaa gttgttaatt tattaatatt
     5941 ttgtctgatt aatgctaaag tatttgctat ttcttcgctt gttggatttg ttgatctatc
     6001 agaaacaaaa taatctctgt tatctaatgt tgcttttaca tacttcccag gtttataaag
     6061 cagatacaat aatattagga ataagatagc aaatattaag tttgataata agaattcgta
     6121 cttcattata attaattgat cgtttttatt tctttttcat tgatttctcg ggttttgatg
     6181 atttagattt tgttttggat gatttagtat cggatgattt agtatcggat gatttagtct
     6241 ttgatttagt ttttgatgat ttcttcttaa tatcttcatc atcagattca atatcttctt
     6301 cgatactatc gatattctgg attaagtctt taatattatc cttaaatttc tttctatcat
     6361 tgatatcttc aattaacata tctttaacat acttattaaa catttgattt ccattatgaa
     6421 tatcatcgta gctattatct ctaattgctt cttcagtatc ataaaattca ctgtttaatt
     6481 tctttaattt cttgtattct tgatgtgcaa ttgaataacg attaatataa tcatcccatc
     6541 caaacatata tttacatttc ctattaaagt caaaaatatt tggaatctca taagtattta
     6601 cgatttcatt atcaaagaat gatttatttt ttaaggtatc aatcaataaa tttaatcctg
     6661 taaagttact agttcctaat tcttttaatg cataataaat gctattgtaa cacattttag
     6721 agaagtattc cttgaaataa taaatatcat tcaatacttg gtaattggat gtatcaatac
     6781 ttagtaatgt atcaaaacca tttagatatg atctaatctc atttcctaat ccataataaa
     6841 tatcatcact taaagatgga ataataaatt taggtttaat tccaggaata aacatatcat
     6901 taatggaata gattttatcg atcttatcat gataccgata ataatcctta atcttctcga
     6961 taatatctat taaatgattt cttattactc cataaccaag ataaattgcc cttttggttt
     7021 ctttctcatc aattgcatat ttcattaact taagcaattg acgctgaata tgattatcta
     7081 ttgacttaaa acttaataac atcgttatat gattaattca gaattaatat attttaaagt
     7141 atattaaata actggtggat tatgattaat gaatacctta aagatatgat ttaaggattt
     7201 taaatatctc ttcctttttc ttctttgcaa catcaatccc taaatcttta catttcttaa
     7261 ctaattgcaa atacttataa ttaccattta gtaaatcatt aattacctca ggatctattt
     7321 taggtttaat tgattcgtta gattctttaa tttctggatt ctcattaagt gattcatttg
     7381 tgacattatc actaatatta tctttagttt ctttgatatt atctttaata tcatctttga
     7441 tattatcttt aacttcttca tctttaacat tatcattttg attattaact tcttgcatct
     7501 taatatcatt tagtacatca ttaataatat tctcgtttat ttcgtaatta ataatttcat
     7561 tcttattatc atccttatta ttatctttat cattaattgg ttcttcatca ttaacttctt
     7621 caactcttgg gtgtttatta atttcagtaa ttcctaatga ttcattgatt attgttatcc
     7681 cattattaat ttcatttgtg atttgattta atacttgttg ctctaaatca tttaatgttg
     7741 gatattcaaa tgaatttgga ttaattattt tagggataac taaatcatct tcagaatcaa
     7801 ttaaacttgg taattgttta tcatctgatt tattaattac atcatcattt gctttattac
     7861 taatattttc attgttatta atattttcgt tatcactttc tttaatcatt tgatcatttg
     7921 gtaatttatc aattggttta tttaattgat cagaattatt attagtgata ttatcgttaa
     7981 tattatcctc tttatgttca ataattggaa cattaataaa ctttgaatag ttaggtttaa
     8041 ttgattgttt aatttcttca tttgattcaa ttagttcatc aataggttta attgtatctt
     8101 ttttaggttc attgtttgaa tgtaatgatt tagtaattga attattagaa tcacttaatt
     8161 taatgttttt aatcaattct ttaagttctt ctatttcatt gcagatatat ttatggtgaa
     8221 aatacaatgt aatcaataaa caaagcaaaa gaacaattaa agcaacataa aacattttaa
     8281 taggttatat cagagtataa attattaaaa tctccgttat ttcatgaatt aatattttaa
     8341 ttaattaaaa tatttcaaaa caagaataag tatttaatgg atattaaaca aagttttaag
     8401 caatatttaa ttgttgcatg ataatatgca atcaatgaaa ttaaaattaa agttatgact
     8461 aatgataaat tctttcactt tattaatgtt taacttatta gaagtattat ttttagcatt
     8521 gtaaatatta ttgaactcat taatcatttc taagtaattc tttattttta ctttgtcgtt
     8581 ttggtaataa gtctttctat caacagcttt ataaatatca tcatcaccaa ttattgtttc
     8641 gttcttatcg ttattagttc tcattgaaaa ataagcttcg tttccgttat caatacaaac
     8701 agcagaatta atattaatgt attcaaccaa tggaattagt ttatccattc cactaaataa
     8761 tttcctttca aaggtactaa ttaatcctgc taaaacaata tctttccctt gatttgccca
     8821 tttctcacaa aagataaaat tatccttaaa aaattgaatc tcatcaataa aaataatatc
     8881 ataatcatta ataatatcat ctgcttccat taagtattta caaataaaat cattcaatac
     8941 tacattttta tatatcactt tatcttttga tactgaataa ttgctatcgt gagtaatgca
     9001 attattatat ctattatctt ctaaatactt aatcaataaa cacttctttt tagctaatga
     9061 acacttgata taatcattca tcaataaatt actcttacct ccaaacatag gaccgctata
     9121 aaacttaatc ttacctgaaa acatcgctaa aaagataaaa gggattgaag aatatttata
     9181 tgaagatatt aaatattgta atttgaaatc aatttttacc tgtttttaat gatttaatca
     9241 atgttgatat attggttatt tctctttata gataaataat aaaaagactt agaatattaa
     9301 aaagcattaa aatctgttaa tttcttgcat ttgtaaggtg ttataaatga aattacattt
     9361 ttatcagcat aaatactttc attagttcct gcattaattc tattgttaaa tttcttattc
     9421 attgttgaaa aatatccttt gctatcaaca tatggcattg aattccattt attcatctct
     9481 ttattgaatg tattaggatg gactaatgtc attttgttat caaaaataca ttcattaggg
     9541 aaacaggaat atttttctct aatatatctc cattctttat ttccatctgt tttagtttgt
     9601 aaataaagcc tatattcatc atccctattt aattgattct ttgctgctat gtattcgttt
     9661 aatgttgtat tcggagcgta atttgttact tctctaaatc ctggtcctga tttagcagga
     9721 caaccaaaat aaaaattatc agtcatttaa tggtacttat ataaaaattg aacatttatt
     9781 tatttttagg taattaaaaa atggaaaaga tactatttaa taacagttac attattatta
     9841 gtgataataa attaggtaat gattttagat gtgaatttat tttaaagtca ttagatgatt
     9901 tacataatca aaagattaaa acatcaaata aaaatacaat taccaaagat aaaatagatc
     9961 aaataatgaa tttagggatt aatgaaatgt ttaataaatt atttgattgt gaatatggat
    10021 aatttttaaa ttttaaaatt taaaaagaat caataaatta ttgctttgtt tctatttctt
    10081 tagtttcttt aataacttct ctaacaatct ctttaatact tccaatatct gaattagtat
    10141 ttagtttttc attaatatat tcttgattaa ttccatcagg attcattact ttacggctag
    10201 aatgccattc gacaacatct aaaggataac ctgatgttaa attatcttta actgtacacc
    10261 ttccatttgc aggaacacaa acaggaagat ttaatctttg gttatttttg taccataact
    10321 ccggagggat ataatttctg ccataatctt cttcctttgt tttgtaatct gttggaatga
    10381 ataattgatt tgcattaata tatgagaaat ccccgaattg ataaatattt tcatctgtta
    10441 ttacgcttcc atcataatct aattcattct ttcctttaaa tgcttttttg tattctttct
    10501 cttgattatc aaatcttttt ttcatttctt cattaattgc tttctcttca tctgttaaat
    10561 ttacgtattt atcccctgtt tcttttaatt tgtaagtttc aggtgtttta ttttcataaa
    10621 ctttatcttt tgtttcttgt ttatttgtgg taagttcaat atcaattggt tttttagggg
    10681 ttattgttaa atcttggttt aattctgatt tattaattac cttatctaat tcatttgcat
    10741 tatcatttgt aattgttgaa ttggtatttt gtacttcatc tgatccatca actattttat
    10801 gatcaatttt aatatcatct tttaatattg aactactctc tttaatctta ccgtctcctg
    10861 tactcataaa atctatatca tctgttactt tatctattgc ttgatcgaag aattcaatct
    10921 taacatcgaa taaattaagt aacaataata ttatgattat tacgaatatt aacactaccc
    10981 agaagttatt aaaattcata ctttagcttt tgtttatata ttagtattaa gaataacaaa
    11041 atcaaacaca ataaaatata atgcaacaat acaaaaggac gaagtttaat aatcaaaggg
    11101 tttaatgttg caaataaaaa tgattctgtt tcgttattat cttgttgatt agttaatatt
    11161 gaactagcat ccataagtca aatatataat tcattaataa aatatcggag tgatcaatta
    11221 cttaacaatt cattaaacat taatatttaa tgataattaa aatttaaaag aaatcacatc
    11281 ctccactcat gcagctgcaa ccaccatcta gtgcaaatgg aagttctaat gtttcttctt
    11341 caattccacc tcctcttttg gttttctttt ctttctttgc tttcttagct tttttagttt
    11401 ctttaacatc atcctcagga tttgatggtg tttcttcttt cttctttcca aaatattctt
    11461 ctattctctt tctcttattt tcaacagctt ctttaatatc aatcttttta actacttcgg
    11521 gagttgttgc tttaagtagt aattctgatt tctcataatc tttaagtgtt ttaaatactt
    11581 caggatcata tttagctcta attgtttggt aaatttcact tctaacagct ctaagttctt
    11641 cagggttaat attaggataa acagatttaa ttatctctgt tgtttttctg ttaaattcag
    11701 ttgctttttc tgaatattgt cttttcttac cacctacttt tttattgtaa aggcttgata
    11761 tgaaagtgtt aaaatcacct cctgattggt taaattcttc ttcatcgtct tcttcttcaa
    11821 cttcttcatc atcaaagaaa tcaggaacac caataacacc tcctttttgt tgtaattgtt
    11881 cgacttgatc atttagtttt tgaacagtat ttgattctgt tgtttccttt ggttcttcga
    11941 tcttcggagt agtaacagct actttttcta acttatcaac taatgcctct gttgctgttg
    12001 attcttgatt gctaacatct tcaattttat tttcaacctt attatcttca acctttttat
    12061 cttcaatctt atcagattcg ctattaatat caattgttgt ttcattatca ccttttgatt
    12121 cacttgaata aaataatcta ccaaggatta tttcgttagc agttctttta ttctttagat
    12181 tcataacatc cttttttagt tgaactgttg caaatgaatc atcaccacca aagaattcat
    12241 catcataatc ataatcacta aatttattac ttagtttagg tctaacagtt cttttacttt
    12301 tgcatttctt tgctcctcca actaatgaat tattagattg attaactgat gaatcggtta
    12361 ttgtttgaat tgggctaata gtaaagctaa aggtatcgtc ttttttcttt gtttccgaat
    12421 caaatagttt cggaagaatt ttcatatttt taaatgttac ttctaaagac atttaaaata
    12481 agtgatgcct atctaaattt ttatatatta atgaaaggaa aataaaatta tttcaccaaa
    12541 ttttaaaaaa tcattcaata ttatataaaa ttattgattg cacacatgaa taaagataat
    12601 attaatatta ttgttggcat aattgcaatt gctgtgatcg taataattgc aattaaaata
    12661 tttaaacctc aaaatacaga gacatttaga aaatttatcc agaagaagga atatatggat
    12721 aatgttagtt ttgatgaaac aaaagagggt aatatgaata aattagtaaa tcaaaaatta
    12781 gatgaatatc gagagaatga aattattgga gaaactgcaa accttcctat tacctggaag
    12841 aatgaagcag gggataaata taaaactgtt tcttatctag acggtgaaag agcaccttat
    12901 acaaaactag atgctcagga ttcatatgaa acacaattag cagaaagtat tgattattca
    12961 acttcaacat caaacgataa atatgtccct tcagataatg gaaatggtaa ttatgcaact
    13021 tacaaccaaa ctaaaactaa ttacactgtt aaagaactaa tgaattcaga ggaattatta
    13081 cctaaagaag aaaatgattg gtttgatact gtaccagaac caattaaagt taaaaacagg
    13141 catttaatca atattaatag acctattggt gttgatactg ttgggtcatc aatgaagaat
    13201 gcatgccgtg atctcagagg taacattcca gcacctaaat ttgttgtttc accattcctt
    13261 aattcatcaa ttgagcctga tgttgcaact gttggattct gtaatagcag cccttacaat
    13321 taaactaaat taattcaaat ctaatattat cttgttcttt atttaacttt aaaattaaat
    13381 aatcacgatt aaacaacaaa aacaataaaa taattattac atataataac tcacatttta
    13441 taatcttaat aaacaatgga ctttgatatt aatactgcaa ttgatacatt aactaaacaa
    13501 agagacgatt tagttaataa tacaacaaag aaggaaatta ataagatcaa taagaagata
    13561 acaatattta aactaacagc taagaaatgt tacgaatcaa ttaataataa ttcaacaatt
    13621 gacgatatta atcgtgtaat agaacaatta aattattaca atgatttaat taaatctaac
    13681 actgaaagat taaatgagct aaaagaaaat aaagaacaga aaacaaagaa aattaaaatc
    13741 gataatgatt attgcttttg tgataataat aaatatcgat caattcctat tattttttat
    13801 gattaatatt taatgcttag ttcttgttaa tatttattta attttaaaat taaataatca
    13861 attaaataat tacttcttcc ctttctttac tgtctttttg acaggttttt tatctttcat
    13921 tactattttt ttacctccgc ttttctctgt tgctttaatt gcttcttcgt atttcttaat
    13981 aaattcgtct ttgtgttctc taatgtattt atcagcgtct tttagttgtg ttactgcctc
    14041 agttgctgat gatttcttac gatagattga tagcatcttt tgcattattg caggtttata
    14101 tggaatctta aagtcattaa ctaacttttt agatatgtta gttgaaacag taatatatga
    14161 ttcagcacct ccacattgtt ttttggtagt tgattttttg catttcttct tagctgataa
    14221 tttctttcct ccaatctgaa tatctggatg ttctcttgtt ggatagactc tagtctttcc
    14281 atcaacaaca atagattttg ccaattcaaa aacttcttta tctcccatta ctaaatcctc
    14341 tttatcatta ttcatatgga taatattcat ctcattaatt atttcttctt gttgtcttgg
    14401 atctgcattc ttaaatgaat caaatccgaa actttcaacc atagcacgat taaaatgtcc
    14461 tcctgtcgtc attgttaaaa tgaatttatt atattatgag aagatattta attatttcta
    14521 ataaaaattg attaattaat ggataattgg aataatcata aaaatacgtt aagtatatta
    14581 attagttatt attctaatta atgggagttc ctaaattcac tgcatggtta agacaacaac
    14641 agaagaactt taataagttt ttcattgtta aacaaccaag gaatattgat aatctattta
    14701 ttgatgcaaa tagtacaatt tacgatgtat ttagtaatat tgataagaag gtattaaatg
    14761 aagttaaaag tgttgatcaa ttagaagaat taattattaa tggtgttact agattttatg
    14821 atagtattat tgacttaata gatcctaaat tgatttacat agcaatagat ggtgtagttc
    14881 catttagtaa aataacacaa cagagaatta gacgatatac tagttattat gttaatgagt
    14941 ctgatgattc aataactaat gatattgtta aatcttggca tccaaattct aatatatctc
    15001 ctggaactcc atttatgcag aagttaaata ttgaattaac aaaatacatt aacacaaaga
    15061 acaaagagaa taaacgacaa tatatatatt catcatttga acataatgga gaaggtgaac
    15121 ataagataat ccaatacatt aaagaattta caaatgaaga tacggcaaat atgatttatg
    15181 ggaatgatac ggatattatc ttcttatctg taatttcata tatttgtaat tcatctaaaa
    15241 tattcctctt taaaacattt gaaaaacaaa atcaattcta caatgttaaa tacattacag
    15301 atttattaat taatattatc actgattttg ttattaagaa tgatattaaa tatcgagtga
    15361 ataaaaataa tgtattagat ctaataatat tgtgtttcat tattggaaat gatttcttgc
    15421 aacatgtccc atttattgat gcttttaaat taccttatgt aattctttct tatgttacat
    15481 cattaaacaa attcaaaggg gataatatca ttaaaattaa ttcaacttat gggattaatt
    15541 atttcaattt attccaaaca attcaaacac taagtgaaaa agaaacgttt ttattcaaaa
    15601 gtgcatatga tgagaataaa ttaatgatta acaataagaa accaaaaaag aaagtaatcg
    15661 aaaatattag aattaatcaa gatgattatg gatatttcga tagtatcgta attagtgata
    15721 atgatattgt taataattca tcattgatta attacaaata caattattat aactattacc
    15781 taaagacaaa taataatcta atacttaatc agttattcaa gaattacttc gaagggttta
    15841 attggacgat tgattattat tttaatgtta agattaataa agataaaata ttagatggta
    15901 attgtttaga ttgggattgg tattttaaat atccatgtgt tccatttgta agtgatttaa
    15961 tgaattattt aagttctaat tgggaagaat tagataagat ggaaagaata gaattaaaaa
    16021 ctaatccatt atcaactaat caacagttat tttacattat ccctaaagaa taccttaaag
    16081 atattaacat tgaattattc aatcaattat caaaatatcc tttcatatca ccaattaaag
    16141 caaaaataga tacagtccat aaatccaaat tatgggaatg tcatgcaata gttccattaa
    16201 tcgatagttc aataattaga tcgattatta agttttaatt tagtaattat tgatttaatc
    16261 ttgctttatc taaatttgag taatgaaatt atttatttta ttaataaaat aaattcatca
    16321 tgataatata ttgatgtttg atatattaag caatgaaaga tttaatccaa gattcatatt
    16381 ttattcttta tgatacattc cttaagattg tatcaaagcc attaattcca attgataata
    16441 ttaaacctga tgatttcttt aacactaata agcagaaatc aattagtcct tataaattcg
    16501 aaataagccg agtttgtaac atgttaacag gtattaatgc taaactacga tatattagta
    16561 gtggatcaac tgggcatttc tttaagggtg taatactaaa tgatattcat aaaccagtta
    16621 atgataaaga taatatcaaa tgttactttg gattaaaatt aactccttat ttgaagtgtt
    16681 caaaatatca tacaatttat gatattaata gacctgaaaa tacagagtta aatatgctaa
    16741 agtgtttaag ttactttgta atgagtggac aaactagaca tttaatatta cctgttcaaa
    16801 gtttcttttg tcctattcat gagtttgtta aaatgatgga gtttaataaa ataatagact
    16861 ctaaacaaaa atatcaaaag ttcattattg attataaagc tgataagtac gagaacatag
    16921 ttagcgtgtt aatatctgaa ttagcaagtg aaggtgattt tttaaattac attaggatta
    16981 ataaagataa aataaaacca atccattgga agatattctt tttccaatta ttatctgttt
    17041 tagccgtaat tcaatctaga tttcctaatt ttagacataa tgacttaaaa gcaaataata
    17101 ttttactaca taaaacaaaa aagatttgca ggaattcata cataattaac aaaaaacaat
    17161 atgtaacacc accatttaat ttattgctta aaatgtggga ttttgatttt gcatgtatcc
    17221 ctggatatgt agataatatt aaagtacacg aaaattggac taaagaaatt aatattacaa
    17281 ctaaacaaaa tcgatattat gatattcact tcttttttac aacactccaa atgttctttc
    17341 cattaataac aaatcctaat tattcaggat tagaaactgt taattttatt aatgatgttg
    17401 tacctgaata ttacaaatca aataaaacaa ctgcaacaga aaaaggacga ttattaattg
    17461 atgtcgaata tacaactcca cttaaattat tagaaacaca tccttatttt gaagagttta
    17521 gggttaaatg aattatttat tttaaagtaa ataatagttt gaagatcaaa taggattaat
    17581 aatttaagta attaataatc ttcgaattag gattttaatc aatatttata taatcaattg
    17641 taataaatgc tatcgtttaa tgatatccta ccttcaaaaa aacttggagg agataattat
    17701 aaaccattca agcaatcaaa taaaccaagt aatatttcaa ttaatactga aacagataca
    17761 aatattgaag aatcaaaaca aatatttaat tcaccaaaga aagacaattt aataactcca
    17821 tttaatcata ataaatatcc tagcaaatca tcatttggga aatcatttaa ttatgattca
    17881 aataaacata atggatttaa tgattcaata aagaaaccat ttaacaagtc atataataaa
    17941 tatgattcaa aatatgattc aaataaaact aattcatcaa aacattacaa taaaccattt
    18001 gttaaaaaag atcaattaga accaattaat attactcaag aagcattatt tactccaata
    18061 actaaaatag ataaattaaa tgctccgata atagaacaac cacgacaaat agattctaga
    18121 gttacccctg ttagagaaat tatttatgaa gttccaagag ttgagaatcg atatattatt
    18181 gcaaatgata atccatatca aaatattaat cgcttaaact ttctttatga agattttatc
    18241 cctgatccat taatgccaga taagatatta accattaacg atagatttaa tttaggtgaa
    18301 tttatttcta ataatgtttt atccttgttt gaaaaagaaa ctgataaata ctatctagga
    18361 aaagcagaac aacaaataat taaaagtctt tatacaaatg agattgatgg attaagtaaa
    18421 atattctcaa agattaaatc attaagatta aatcctaact tcgaaggtaa taataatatg
    18481 ccaaaagatt ttatgatatt taagtcatgt tatccaatta gaaaaacaga ttcaaatgtt
    18541 acatgttcta aatcatctca atcagttaat ttaagaattt acaaaacacc atttaataca
    18601 gaaactaaaa caacagccga tggtattagt tatgaagata ttaaaggaat accagaacat
    18661 agccatattg acaatgaatt aaattattac atgcaaatta ataatatcat caaaaataaa
    18721 gaatctccaa atttcccaat ttgttatgga atcgttaaga atatctacga caaaacaatt
    18781 aattttgaac cacaaaaacc aacggaacta aaaatatcag attcagatga taaatatgat
    18841 attcaaatga agaatatgac agacacagca aaagcagcat atgattatct ttatgattac
    18901 ataattaata aacatcctga agttgataaa tcagatattg aagataaaac aaagaaatta
    18961 aaagaagcaa tagaagataa ttttaaaaat taccaatcga tttattcatt ctcaaccaat
    19021 aaagattaca ttagcagatt taagaattat aaagttaatc aaatgaaagc atatttgaat
    19081 caattattta aaacgtttaa ctttagagat tttgattatt ggaggaatac taagaaagta
    19141 ccaacaacag acaaaacaat atcattatta gattcaaata atgagattgt taagattaat
    19201 aaatcagaat tagattatgt aattacattt tcattatgtg agagtccgga ttggtcatat
    19261 aaagaatgga caaatccaca aacaataaga caatatggag ttgcaaaaat gattgaaagc
    19321 ggatggcata cagacgaaga aaaggaaata ttcactttcc aattacttta tgctttgtta
    19381 gtaatgttaa aacaccaaat ttttattcct aattttagca ttgataatat ctttattaag
    19441 aagataataa ctaaagaaat gcaaactaaa atatttgttt atgaaataga tggaatcaaa
    19501 tattacattc ctaataaagg tttttatgtt atgattgatc aacgatatgc aacaaaggac
    19561 attaataaag acaaacaata ttatgataat gatccagaat atgataataa tgttagtgtc
    19621 aatgatgatg gtggtaatta tgaagtaaat attattccaa tgattcagaa tatctttaat
    19681 aacatattaa aaaataattc tattatttgt caaaatgtat taaaaccaac tattgatggt
    19741 aaattagata ccgataatat cgataattgc attaattcaa ttagaaattt aataatttac
    19801 tgctttatga attattcaaa taatagaaat ggaacgataa tatcagcaga tgaatttaaa
    19861 ttagtaaatg gaaatatcaa accattaatt aattatgatt gtggcgaatt agtattagaa
    19921 agtgttgata ataatacacg atatcgtatt gctcaaattg ttaatttacc taataatagt
    19981 gatacagtat ctattcaaac tgtagataat gataataaga aagtgataat tgagaaaaaa
    20041 attattgagt tatttagtgt taaaaataat tcattcttca gacaaattaa ggataaatac
    20101 attagaagtg atgataatat tattgagact tattcaattt caacaattta acataaataa
    20161 cactttgcag aataatttaa attttaaaat ttaaatttct aatatgcaat ccaaaaacca
    20221 ataataaatc caacaacatt aaacaacaaa caataaaata tcaaacaata tttatctgaa
    20281 atatcgccaa cattatcatc tctatttaat ggtttattaa ttattaatgg tttattaatt
    20341 gtttgttttt cttctttttt catttctaat ttattttgaa tcttattatt cttcttcttt
    20401 aaattttcat tctgtttaat caataattct ttatcactct caatttcact aattctaact
    20461 tttaattgat taattacatt atttaattct tcgttatctt taattaattg atctgatcga
    20521 taatatttta acttctcttt tacattcttt aattcatctt tcagtacatt atttttatgt
    20581 cgtagttcat tattttcagt ggttaatttt gttttaattt cattgttatt ttgtaactct
    20641 aataatatcc tttgtttatc ttcattcaat gataagttaa taattaattg ttcgttaaat
    20701 ctacgttcat aattcattgt ttataataaa tgcttaaggt tattatttaa tcatttttac
    20761 ggattatttg attaaacatt aatatttaat cacaatcaca atatcactta aaaactaatt
    20821 gcccacttcc atttgatatt cttaagatat tgtaattcaa acaataacaa tttaaaacat
    20881 attctttaga taaataaaca ctttcaccat taactttttt atcaatatca acactaaaca
    20941 acaatttatt attcttaata aagctcatat tacaacttcc gcttggttga tgttcataag
    21001 gataaattga ataccaataa gaataaatcc catttaatcc gctattatcg aatctatgat
    21061 aaggaataac ataactaaaa tatttcgatt cttcattttc caatgtttca ttttcaagca
    21121 ttaattcatt atgtattatg ttatcattgt aaattgttgt attaggaatt attaaattat
    21181 taaatggatc tgttatttga ttattatttt caattaataa attcttgctt tcttgtaata
    21241 cccaaacaat ccctttaact ggatgttgaa agttaaattg atgcatattt ttatcattta
    21301 ataaaaatgt ttcagtgtta aattgtgttt gttcaattaa atactcatga cttgctcttg
    21361 caaatttcaa tctttccatc ttatctaaat aataacattc acacaataaa gaacctgtta
    21421 agtgtttatc taaatcattt aaacttgctc ctgtgtaatc actatagcaa acatccttaa
    21481 attctcttag ctttaatcta ataataatat ctgaatattg aagtgataat aaaggtaatg
    21541 ataaaccaat attattacag aaataaaaag gaattggaac ataaataaca ctttcaggtt
    21601 ttacattatc attaaatgaa ttcaattctt cagtgttacc tattaactga taataaatat
    21661 cttctttgta tttatctccg tttaattccc accatatatt aatccattgt ccatattgtt
    21721 tatctattgt atcgttccct attcgtaatt caatgtaatc aattaaatta tgtcctaaat
    21781 acttaaccca agcaaaatta tatcgataat ttaaatactt atcatattca tcttgtaact
    21841 tattaattag tgtaataaat cgtttatcta atctttccat gttatctttg attgattcta
    21901 atattaggaa aatattattt ttgttttgtt gtgttagatg tgattggata ttttcttttg
    21961 tcattgttag ggttgtttga tagtttccat atgtgaatgg tgtcggtgtt tgttgattct
    22021 taataacaac atctttaaaa atatcattct ttaatgaatt agacaaataa acattgtaag
    22081 aataactgat attattaatt actaatacct tagactcaaa ctttgaagtg ttagaattaa
    22141 caatttgata taaagtgtca attgttaaat tgttcaaata ttctagtctc ataatttcaa
    22201 cgtatgaact catattatta tttgctaaat ctttaaatac ataatacaat ttctttaaat
    22261 tatctaactg atcttttaat tcaataatta cgttcttatc tatttcttta ttaatgttta
    22321 cttctggaat tgtaaacttt aaataaacct tatgcaataa atcacctaat attgggagtt
    22381 ttaattctgt tattgttcca aaatcaattg gggtgtcaaa tttaacatcg aataattgac
    22441 ttgcaaaatg agtgtaacga cgataaacac aattaaaaaa tgttatttcg gggttaccag
    22501 ttaaaaaata atcttcatta gttggtagta ctaattctaa tttcgacatt attatagttt
    22561 aaactatgat aaattacatt acttaaaaac attaattaat acatcattta atactgatga
    22621 ataattgaca ataaataatt atttaatatc ataaaacatt atggaatcgt tattaatctt
    22681 ctcgtaatgt ttattgtttt gtttgtaatc taagataata accgttttat ctaaataact
    22741 aattgaatta gttttattaa tatgcaaact atctttttca atgaatcttt taatattctc
    22801 ttttgttaac ctaaaacatc taatatttaa tttattctcg ttgcaaatgc aaatcattaa
    22861 ttccctgatt acttcgttaa cgtaatattg gatatcatct ttaaacttag gataagtaat
    22921 taatgaatta ataatatctt caaataaact taatgacatc aaagatttaa ttaatttact
    22981 atgacaaacg ataacattgt taattttgta aactttatta tcgtatttgt ttagtaatat
    23041 taatttgaca ttgtatttat ttagtttatg ctggtaaata tcattgaatt taataatatc
    23101 atcataaatt acatcttcat tattgatatt gtagacaatg caaatattac taactaaaaa
    23161 cgatatttta ttgtaatctg ttgatattat cttagcttct tttaatgaat taatgaatct
    23221 tgaataaata tcaccttgat tatttgaatc tttatcaatg ataattactt tagaataatt
    23281 atcaacacta acaatttcaa ccttagccat tatatattat atgcagttat tcctttatta
    23341 tcgttattat ctaacttatc attttgatat tctaatggat cattaaagaa ataattggaa
    23401 taatcagaat ctcgactatc acactttaaa cagaatgtat tagcattata tgcttccttt
    23461 tgtttatctt caattgcaat tggttttaca tatgcataat atcgttctaa attcttatct
    23521 attaattgat caatcattaa tttactctgt tttaatctac caacaggttc atttagcatt
    23581 acattgtaat tattatattt acgtttaact atcaactcgt cattattacg tgtgatataa
    23641 tcattgattt tttcgtttat cttctgatta attttagatt caatcaattt atctaacgaa
    23701 tcactggata tttgatttga attattaaca tcattaatta atttactttc tttatctatt
    23761 gtttctgatt tactctctat ttcttcttcg ttaatacttc taaagttttc aatcttattt
    23821 tctacattct taactacttc atcgattatt tcttgtttat ctttttcatc tatttttgtt
    23881 acattatctt ttgattctgt aacatttgaa ttattaactt catcactttt aattacttct
    23941 gcgtcttttc ttccaatact aattttaaac gaccaattaa atttgtattt aagaacaaac
    24001 aacagaacaa taattaaaag aataaataaa ataatgtaca aaacataatt tggtatatcc
    24061 tccatggttt aaagttatat attgataact taaaaatatg aattaatgct aattatctga
    24121 ataattagat attgcatcgt ttggttcgtg ttcataaata atataatgtt tataatcttt
    24181 aggatcaaat gatcgacgat atgatcgtgg cttagcaaca atattttcac aatcatcgga
    24241 aactgtgaat attgtcttta agttgtgatg attattattt tcgttttctt ggtagatttg
    24301 attatcaacc ttggaacaaa tattattaat cacattctta ttattgtaat aatttgtgct
    24361 atatcgtctt tgtcttaatg gttttgtttt aggaatatta acaataaaat tatgttcatt
    24421 cctatttgat tctctcgaat ttcttctttt ttctttatca ctcttgctaa taatatcatt
    24481 taatctatta cctattgaat gcttactaat aacacttgca gtttcaatta ctgcattatt
    24541 aataatatct ttccctttat ctattatgtg atttaataat ggggtatctt cattaatttc
    24601 tgtttgattc ttttctaaat cttcctcttg gatatttaag ttattaatct tatttaatct
    24661 ttctttgtct ttatcactta agcaatcatc actaattggt gctccgtgaa taatccaaaa
    24721 taatatgaat gataataaat tgataattat tatcgctgtg taatcacaaa aataaccaac
    24781 tgatactaaa cctaacacat aaataacttt cattgttgca cttctaaaca acataattaa
    24841 atatgatgaa ttcttactta ttctagtggc acatacagca ccaagagcaa caattaacaa
    24901 aatccctaat ttaattatta attcacttga taatacaatg ttatttgtgt tattcgagtt
    24961 atcattgctt ccttcatcca ttaatgacta tatttaatat taatattaaa tatgcagttg
    25021 atgaaaatat caatggataa ttaacattta cataatcact taaataatac taatttaaaa
    25081 taatctctgt tcaacatatg aagttggttt agtgcatttg gtacaatcac atattctatt
    25141 atatgcttgt tgttgttctt taattacttc tggttgaatc ataaaatccc tctgatcaaa
    25201 aatattttcc tgattcttaa ttacttctaa gttgttgtta cttactccaa caacatcatc
    25261 aaaatcataa tttgccatat tatcgccatt atctttaact acagcaacat ttgctttatc
    25321 gtcttttgaa ttatcaacga tttctttaat ttcttcgttt actttgctaa taatatcgtt
    25381 ctttttatct tcagcgataa tatcttcctt aatattatct aaatcatcga ctacaacctc
    25441 attatgtcct gtcttcttaa taactgctgc tttatcattg tttaatatgt tatttagttt
    25501 gtaatattca cttccaatat ttattgtatc aattggtccg taatgttcag caacatatcc
    25561 attatggaac caatacaaag caaaaacaat aactaacata acaataaaca cttcaacgtc
    25621 atattgatag aatgcataga ataacacaca acacattaag atctttatta tcttgttgtc
    25681 aagtattagt ttcataaatt tagagctttt attgtactta gggataatga aaacaacaat
    25741 aataattaca attgcagcta gtaacaaaac aatcattttt gtcatatcta gctcatttgg
    25801 tgcttggaag tgcattattt tattgaatat atcagaaaca cccgatttat ccattgttga
    25861 agtggttgat tcatagagat tttgcacacc agattttgca taatctttaa cgtttccaat
    25921 attactagtt acgaaattaa tgcctttgct aacactatcg gttacaactt ccccgacttt
    25981 ctgaacacct tgaattggag caggatatga accactcatt ttatcagatt ttatataata
    26041 actacatttt aaataaaaaa ggcaaaaaat aatcatttgg ataattaatt gaaacagtta
    26101 ttaattaaac gaaataatta aaaagactaa ttaactacct tagcaaataa tcttatctaa
    26161 tgattcttta ataacattta ctttatcagt gtctttatca ttaaataata catattcagg
    26221 tattttatta attgttatta atccatctgt ttcgtagtta tcaatttcaa caagtaatat
    26281 tattaaatca tcatcacaca ttttaattaa ttcttctttg tttttaattt cataattaaa
    26341 cactacaacc actaatttat ctctgttatc ttcgacaatt tcgaatatat cactttctct
    26401 tttaatccta aaaatgttat tattcgtcat cattacctta tatatattac ctaatgttat
    26461 taactaagag aggatatcaa attaacaaga agttattaac aaatgaacaa ttaaaagaaa
    26521 ttcaagatga tttattagta acacctaaat taaatccacc ttatgatttc gataatcaac
    26581 caattaatct attacaccaa acaataaata atatattcat cccaagatat tatggaatta
    26641 ataaatttgg aaatgttaaa gaatcattta atgggaaatt aattaatatt gaattcaa
//
