# Supplementary material for: Widespread Horizontal Gene Transfer Among Animal Viruses
Source: bioRxiv. 2024 Mar 26:2024.03.25.586562. Preprint. [Version 2] doi: 10.1101/2024.03.25.586562 (PMC11071296; doi:10.1101/2024.03.25.586562)
Supplement: Supplement 2 [file media-2.zip › File2_Maps/Parvo_ficedula5138s1_flycatcherBidnaPN_SRR10873771.gb]

LOCUS       Parvo5138s1             5332 bp    DNA     linear       10-NOV-2023
DEFINITION  [label=nearest existing NCBI txid535600].
ACCESSION   
VERSION
DBLINK      BioProject: PRJNA600556
            BioSample: SAMN13782218
            Sequence Read Archive: SRR10873771
KEYWORDS    .
SOURCE      Parvovirus ficedula5138s1
  ORGANISM  Parvovirus ficedula5138s1
            Unclassified.
REFERENCE   1  (bases 1 to 5332)
  AUTHORS   Buck,C.B., Welch,N., Belford,A., Varsani,A., Pastrana,D.V.,
            Tisza,M.J. and Starrett,G.J.
  TITLE     Widespread Horizontal Gene Transfer Among Animal Viruses
  JOURNAL   Unpublished
REFERENCE   2  (bases 1 to 5332)
  AUTHORS   Buck,C.B. and Tisza,M.J.
  TITLE     Direct Submission
  JOURNAL   Submitted (10-NOV-2023) Lab of Cellular Oncology, National Cancer
            Institute, Building 37 Room 4118, Bethesda, MD 20892, USA
COMMENT     ##Assembly-Data-START##
            Assembly Method       :: Megahit v1.2.9
            Assembly Name         :: Parvo5138s1
            Coverage              :: 87x
            Sequencing Technology :: Illumina
            ##Assembly-Data-END##
FEATURES             Location/Qualifiers
     source          1..5332
                     /organism="Parvovirus ficedula5138s1"
                     /mol_type="genomic DNA"
                     /isolate="flycatcherBidnaPN"
                     /isolation_source="bird metagenome"
                     /note="flycatcher"
     repeat_region   29..305
                     /rpt_type=inverted
     CDS             367..774
                     /codon_start=1
                     /product="NSx"
                     /translation="MSASSSFLVLPAATCNLTIDELYLVCKLRCTFKSTIVKQESTIL
                     LKFGFYANLEKLRQKFSILPVSIVPANEDFSADDQKALAAILTKYPDLFKNTPEEAPV
                     EKEKKKKAPAASKSAKRKRKVSVSESDVNDDDS"
     CDS             761..1534
                     /codon_start=1
                     /product="NS1"
                     /translation="MTTLKDQVCALALSYKVFSKTGFLEKVPFSQCEKLLRSTEFEET
                     LKIGLRLARKYQYDLENKNLYHYFRTHYLPKPSDFFENICNANSIEPRELAIALRVWL
                     EKADKKKNTLKLVGIPNSGKTLIANLLRKVFICANWLNSSAGSAFNFGNLTYASLIIV
                     EEPFLPPPLLEDFKSICGGASVSVDVKYSNYEALNRTPVLITSNFSEVSRGYAAAVSE
                     QAINLRSYQFTFTAGLQPTFEVTPEHLLDFIQRNAVDSN"
     CDS             complement(1754..4969)
                     /note="similar to adintovirus type B DNA polymerase clade
                     Alpha"
                     /codon_start=1
                     /product="PolBa"
                     /translation="MLPQSFPTIHELALGVVENLVNLERVKVCVTAKIVWQNLRGEEV
                     LSNATLFTGEFDIDEHSSEDIEDTLSNALNQIDATYQQESGLMLEHVEAYFLHLLRFN
                     ENPINNSRKAVQAAINNPRIKNYLLFHYFQVLYKNKNGFFPRSDMRVLKKYLIWLKLK
                     HWETNALHLGNLANILRWASENNLFKLRIFSKRGKRIFCNFEIAPNTSEVNLIWNKAT
                     SQLLLIKNILTFFKNRKKDRKLKIQCEACDFVHRRNAGCPNLEKQPDQVAKVKIPRIQ
                     EGQYQLVSYCDFEAIVREPHILSHYALCVFEKGECKTLRGGSLLREDGTFRSSEKLLR
                     NFITTLYIVFAAYQEWDLDNMTIVYRSCVCCKKLANCVLFKSLYKNNWQKWLCKKCIR
                     FEREVMPVIFHNFIGYDMVFLMKMLMKEFKVRVAAKSITKIINLSVYKPENPYINFMF
                     RDSLSYLFGSIAAWSGQLTEQDWQQLPQQRLKTIFNASKGGYPYEWLNTKEKLKEHLP
                     ELPAIWANKYNTRQLNREEILATYRAYNYPNCSTYILDYCKIDAFILGAYFQRFRTAV
                     LELDKTDPLFFYSTPSYSWAVAVNNFPNDFHPPPTVELYRRIKEGIRGGVSQVSFRYF
                     DVNIEQGRYFKILDVNTLYASCMTKKLPGALIETISYYIEPTAEPEDQVWFYCVDLTY
                     PEELHDNVAHFYLPCAPHRYAEKLCTTFLDKDNYLVLGEHLQFLLEQGLKIKAFHHLF
                     KWTAEMYFKDFVETNVRLRNESNDPNIKDTCKLKSNSLYGKTCENVYKYGDYRVYKQT
                     ANDDEHVMQNAFLANAEQFTIIDNETVFAKLHKHEILLNKPIQIGFTILEYAKLAIYK
                     AWYAIANLFQDDVVLCYTDTDSLMLAFVRQERDPYLTMLEDQTCAALLDIPLLSDGSF
                     GPPKKTLGLLSDDCGYKKIVKFIGLKSKMYSVMFEDESTKVRFKGIPKSALVVYNDQP
                     LTSINFQHFYQALFDFREFYVKFLNFKKSKTFDISTSIMLKKALNSFDSKHKYTENLV
                     IGYPIGYNDPTIEFLSYDELHDEILSQFNELEGDESDNSLA"
     repeat_region   complement(5056..5332)
                     /rpt_type=inverted
ORIGIN      
        1 ttaggcttat ggggaagcga cgttgccaga ttgtgaaaac gacgaatcgg gatacgctct
       61 cagatgaaaa ccgccgaatc tacctacaat ttcgaggacc acgccctaaa aatggcaaca
      121 ccgcttctcg tcgctaagcg tcaggtgtac gtgcgctcga taagaaagat aaggagcacc
      181 gagataacag atttccctaa atctagggaa ttcgtatagt aaaatatcca tttttcccta
      241 aatttaggga aattcggccg caacgaagag gcgagcagta cagcgataac tgcgcgcgcg
      301 cagaatctga taagcgcaac ggaaggataa aagccgcgcg ctcggagaga aaagcattca
      361 gccgccatgt ccgccagcag tagttttcta gtgcttccag cagccacctg caacctgacg
      421 atcgacgagc tgtacttagt gtgcaagttg cgctgtacgt tcaagtctac tatagtgaaa
      481 caagagtcta caatcctgct aaaattcgga ttttacgcca atctagaaaa gctgaggcag
      541 aagttctcga tcctacctgt ttctatcgtg cctgccaacg aagatttttc ggcggacgac
      601 cagaaagcct tagctgcgat cctaacgaag tatccagact tgtttaaaaa cacgccagaa
      661 gaagcgccag tcgaaaaaga aaaaaagaaa aaagcgcctg cggcctcgaa atctgcgaaa
      721 aggaagcgaa aagtatccgt aagtgaaagc gacgtgaacg atgacgactc ttaaagacca
      781 agtatgtgcc ttagccctaa gctataaagt gttttcgaaa actgggttcc tagaaaaagt
      841 tccattctcg cagtgtgaaa agctgctaag atcaaccgag ttcgaagaga cattaaaaat
      901 agggttaaga ctagcacgta aatatcaata tgatttagaa aataaaaacc tataccatta
      961 ctttcgtact cattatttac cgaagccatc agattttttc gaaaacatat gcaacgctaa
     1021 tagcatcgag cctcgcgaat tagcaatagc attaagagta tggctagaaa aggccgataa
     1081 aaagaaaaac acactaaagt tagttggaat tccgaacagt ggaaaaacat taatagccaa
     1141 cttgctacga aaggtgttca tatgcgccaa ctggctaaat agctcagcag gctcagcgtt
     1201 taatttcggc aaccttactt acgctagcct gataattgta gaagagccct ttctgcctcc
     1261 tccgctgctc gaagatttca agtcaatctg cggcggagca agcgtatcag tagacgtaaa
     1321 atactccaat tacgaggcct taaacagaac tccagtgcta ataacatcga acttctccga
     1381 agtatctcga ggctacgctg cagcagtgtc cgaacaagca ataaacttgc gctcgtacca
     1441 gtttactttc acggcaggac tgcagcctac tttcgaagtc acgcctgaac atctactaga
     1501 ctttatccag cgaaatgcag tcgattctaa ctgatgtact agtttatagg aaatgtataa
     1561 aaatctaact tataaataaa tgcatgaaca gaactttagt cctatttatt aatttataga
     1621 aaatataaaa cgtaatttat aaatgcatga acagaagttt agtcctattt taataaaacg
     1681 caattactca taaagttatc tttattaatt acaatctgac agataagcgc aatctaaaca
     1741 ttgataagcc tacttatgct aagctattgt ccgattcatc tccttccagc tcattaaatt
     1801 gagaaaggat ctcgtcatgg agttcgtcat aagatagaaa ctcgatggta ggatcgttgt
     1861 agccaattgg gtagccaatc actagattct ccgtgtactt gtgcttcgag tcgaaggaat
     1921 taagcgcctt tttcagcata atagacgttg agatgtcgaa ggtcttgctc tttttaaagt
     1981 ttaagaactt cacgtagaac tcgcgaaagt cgaataaggc ttggtaaaag tgctggaaat
     2041 taatggaggt tagcggctgg tcgttatata caaccaaggc gcttttagga atgcctttaa
     2101 atcgcacttt agtagactcg tcttcgaaca ttacagaata catcttagac tttagcccta
     2161 taaacttgac gatcttctta tagccgcagt cgtctgacaa taagcctagg gtctttttcg
     2221 gtggtccgaa gctgccgtcg cttaaaagcg gaatatctag tagtgcagcg caggtctggt
     2281 cctctagcat ggtcaagtag ggatctcgtt cctgacgcac gaaggctagc atcaggctgt
     2341 ctgtatcagt gtagcagagc acaacatcat cttgaaacag gttagcgata gcgtaccacg
     2401 ccttgtagat tgccaactta gcatactcga gaatcgtaaa gccaatctga attggtttat
     2461 tcaggaggat ttcgtgctta tgcagcttcg cgaaaacagt ctcgttgtca ataatagtaa
     2521 actgctctgc gttggctaag aatgcgttct gcattacatg ctcgtcatca ttagcagtct
     2581 gcttgtagac gcgataatct ccgtacttgt agacgttttc gcaagttttc ccgtagagcg
     2641 agttggactt cagcttgcac gtgtctttta tgttaggatc gttgctttcg ttcctcaggc
     2701 gaacgttggt ttcaacaaag tccttaaaat acatctccgc cgtccacttg aaaagatggt
     2761 ggaaagcctt gattttcaag ccttgctcga gtagaaactg caagtgctct cctagaacta
     2821 agtagttgtc cttgtctaga aaagttgtgc acagtttttc tgcgtagcgg tgcggcgcgc
     2881 aaggcaagta gaaatgcgcc acgttgtcgt gcagctcttc aggataagtc aagtcgacgc
     2941 aatagaacca gacctgatct tcgggctctg cagtcggctc aatgtaatag cttatagtct
     3001 ctatcaatgc gccaggaagc ttcttagtca tgcatgaagc gtataaagtg ttcacatcta
     3061 aaatcttaaa gtatcttcct tgctctatgt tcacatcgaa ataccggaaa gatacttgcg
     3121 atactccgcc tctaatgcct tcttttatgc ggcggtacaa ctctactgta ggaggcggat
     3181 gaaagtcgtt cggaaagttg tttactgcga cggcccaaga gtacgacggc gtcgaataga
     3241 aaaacaacgg gtctgtttta tcgagctcta gaactgctgt tctgaaccgc tggaagtatg
     3301 cgcctaagat gaaagcgtcg attttacagt agtctagtat ataggtgcta cagttcggat
     3361 agttgtatgc tcgatacgtt gctaggattt cttcgcgatt tagctgccta gtgttgtact
     3421 tattcgccca tattgcagga agctcaggaa ggtgctcttt tagtttctct ttcgtattta
     3481 gccactcgta tggataaccg cccttgcttg cgttgaagat tgttttcagg cgctgctgcg
     3541 gaagctgctg ccagtcttgc tcggttaatt ggccgctcca ggctgcaatg ctaccgaaca
     3601 agtaagacaa gctgtcgcga aacatgaaat taatgtacgg gttttccggc ttgtagactg
     3661 ataggtttat gatcttggtt atagacttcg cggcaactct taccttgaat tctttcatca
     3721 gcattttcat tagaaatacc atatcgtacc cgataaagtt gtggaatatt acgggcatca
     3781 cttcgcgctc gaatctaatg catttcttgc atagccactt ctgccagtta tttttataca
     3841 gcgacttaaa cagcacgcag ttggccagct ttttacagca gacgcagctt cggtaaacta
     3901 tggtcatgtt gtccaagtcc cattcttgat aggccgcgaa gacgatgtac aaggtcgtaa
     3961 tgaagttgcg cagcagcttt tctgaacttc gaaaggtgcc atcttctcgc agcagtgatc
     4021 cgcctcgtag agtcttgcat tcgccttttt cgaaaacaca cagcgcgtaa tggctcaata
     4081 tgtgtggctc gcgcacaata gcttcgaagt cgcaatagct tactagctgg tattgccctt
     4141 cttggattct cgggattttc actttagcta cttggtctgg ctgcttctct aggttcggac
     4201 agccggcgtt tctgcggtga acgaaatcgc atgcttcgca ctggattttt aacttgcggt
     4261 cttttttcct atttttaaaa aaggttagaa tgttcttaat tagcagtagc tggctagttg
     4321 ctttattcca tatcaagttt acttcggatg tgttcggcgc tatttcgaag ttgcagaaaa
     4381 tgcgctttcc tcgcttcgag aaaattctca gcttaaataa gttattctca cttgcccagc
     4441 gtaggatgtt cgctagattt cctaggtgca aggcgttcgt ttcccaatgc tttagcttta
     4501 gccagattag gtactttttc agcactctca tgtcggagcg aggaaagaac ccgtttttat
     4561 tcttgtacaa cacttggaag taatgaaata gcaagtagtt ttttattcta gggttgttta
     4621 tcgccgcttg cacggccttt cttgaattat taatcggatt ttcgttgaat cgaagtaaat
     4681 gcaggaaata tgcttctacg tgctctagca ttaagcctga ttcttgttgg taggtagcgt
     4741 ctatctggtt tagtgcgttg cttagcgtgt cctcgatgtc ttcactgctg tgctcgtcta
     4801 tgtcgaattc tccggtgaaa agcgttgcgt tggataggac ttcttctccg cggaggttct
     4861 gccatactat tttcgcagtt acgcacactt ttacgcgctc taagttcact agattttcga
     4921 ctacgccgag cgctagctcg tggatagttg gaaaactctg cggtagcatg gccgtttact
     4981 gcattgctcg aataaagttg gaactaatga gctagaggcg gcggctcgct gccttttccg
     5041 ctgcgcttat caaggttctg cgcgtgcgca gctatcgctg tactgctcgc ttcttcgttg
     5101 cggccgaatt tccctaaatt tagggaaaaa tgggtatttt agtatatgaa ttccctaaat
     5161 ttaaggaaat ttcttatctc ggtgctcctt atctttctta tcgagcgcac gtacacctga
     5221 cgcttagcga cgagaagcgg tgttgccatt tttagggcgt ggtcctcgaa attgtaggta
     5281 gattcggcgg ttttcatctg agagcgtatc ccgattcgtc gttttcacaa tc
//
