# Supplementary material for: Widespread Horizontal Gene Transfer Among Animal Viruses
Source: bioRxiv. 2024 Mar 26:2024.03.25.586562. Preprint. [Version 2] doi: 10.1101/2024.03.25.586562 (PMC11071296; doi:10.1101/2024.03.25.586562)
Supplement: Supplement 2 [file media-2.zip › File2_Maps/Anello_molossus2401_batfeces3_SRR4201715.gb]

LOCUS       Anello2401              2260 bp    DNA     circular     10-NOV-2023
DEFINITION  [label=nearest existing NCBI txid2788222].
ACCESSION   
VERSION
DBLINK      BioProject: PRJNA341472
            BioSample: SAMN05725475
            Sequence Read Archive: SRR4201715
KEYWORDS    .
SOURCE      Anellovirus molossus2401
  ORGANISM  Anellovirus molossus2401
            Unclassified.
REFERENCE   1  (bases 1 to 2260)
  AUTHORS   Buck,C.B., Welch,N., Belford,A., Varsani,A., Pastrana,D.V.,
            Tisza,M.J. and Starrett,G.J.
  TITLE     Widespread Horizontal Gene Transfer Among Animal Viruses
  JOURNAL   Unpublished
REFERENCE   2  (bases 1 to 2260)
  AUTHORS   Buck,C.B. and Tisza,M.J.
  TITLE     Direct Submission
  JOURNAL   Submitted (10-NOV-2023) Lab of Cellular Oncology, National Cancer
            Institute, Building 37 Room 4118, Bethesda, MD 20892, USA
COMMENT     ##Assembly-Data-START##
            Assembly Method       :: Megahit v1.2.9
            Assembly Name         :: Anello2401
            Coverage              :: 6x
            Sequencing Technology :: Illumina
            ##Assembly-Data-END##
FEATURES             Location/Qualifiers
     source          1..2260
                     /organism="Anellovirus molossus2401"
                     /mol_type="genomic DNA"
                     /isolate="batsaliva3"
                     /isolation_source="Molossus molossus"
                     /bio_material="saliva"
                     /note="freetail_bat"
     CDS             218..493
                     /codon_start=1
                     /product="Duspho"
                     /translation="MSTQEDYIWKEDQWFCVIRQSHHLFCDCGSWIQHLNKVLIEKEG
                     PQWLELTGQEKTDGDGAEEENGAPTDAEIIQLLEDIGGGDGEDTDKK"
     CDS             join(355..1377,1381..1671)
                     /note="translated via hypothetical stop codon readthrough"
                     /codon_start=1
                     /product="Capsid+"
                     /translation="MARAYRPRKNRWRRSRRRKWRSYRRRNYTTARRYRRWRRRRHRQ
                     KVRVLTEIQPKFQRKCTIRGIFTGLILGQGQATPNFSHNIQEFNPVRRFVSLKNSNNL
                     QTGGWAVGNFSLQALYEEHKNWRNRWSNTNCGFDLVQYHYTTVYLEQHKTMDYIVFFD
                     EEYQSTEEFLKSTSIHPLLMITHPKTILIKSRDRAGPRRARKIHIPRPSWWESGWNFS
                     TDICKKGMFLYYFAFIDLDWPWAVRSTSKDDWNNKDGSAWWKGDAWKKKFDDAVKASF
                     DNSNPDQTDHKLANVGPLIPRAPASNTEPNKQITFFYKSRWTWGGNNLTFKAVCDPCN
                     VLPSGDSDTTNWSPYTPTMVADPKTPCRWNLDKNGYIPNDKFRYFTKEITPTKHTMGN
                     FFKKAPTGFQQKKTTTKRKKKAVKKLQTQYQQLQQQFGILLKYLQ"
     CDS             355..1380
                     /note="ORF1"
                     /codon_start=1
                     /product="Capsid"
                     /translation="MARAYRPRKNRWRRSRRRKWRSYRRRNYTTARRYRRWRRRRHRQ
                     KVRVLTEIQPKFQRKCTIRGIFTGLILGQGQATPNFSHNIQEFNPVRRFVSLKNSNNL
                     QTGGWAVGNFSLQALYEEHKNWRNRWSNTNCGFDLVQYHYTTVYLEQHKTMDYIVFFD
                     EEYQSTEEFLKSTSIHPLLMITHPKTILIKSRDRAGPRRARKIHIPRPSWWESGWNFS
                     TDICKKGMFLYYFAFIDLDWPWAVRSTSKDDWNNKDGSAWWKGDAWKKKFDDAVKASF
                     DNSNPDQTDHKLANVGPLIPRAPASNTEPNKQITFFYKSRWTWGGNNLTFKAVCDPCN
                     VLPSGDS"
     CDS             complement(1401..1700)
                     /note="hypothetical transmembrane protein similar to
                     PF09753.12 (Use1 membrane fusion protein)"
                     /codon_start=1
                     /product="Usemem"
                     /translation="MDPSLSRMYCYWRYLSSIPNCCWSCWYCVCSFLTAFFFLLVVVF
                     FCWNPVGAFLKKFPIVCFVGVISFVKYLNLSFGMYPFLSRFHRHGVFGSATIVGV"
     CDS             join(1475..1813,1817..2116)
                     /note="translated via hypothetical stop codon readthrough"
                     /codon_start=1
                     /product="Splicom+"
                     /translation="MTSLDILQKKLHQQSTRWGTSSKKHQRGSSKRKLQLKGKKRLSK
                     NYKHNTSSSSSSSEYYSSTSSSSTSDSDLDPWDDGCPLTPSQELNWTQFIAKMCNKSP
                     VDPICPINKDDIGTLSYEPDLIGNPKGGKAPLNPRGLPPPNPRGAKPPKPPPVICNNF
                     YKWSPLSSYIGPSRGPPAALQAKNQRCSPRMAGPHPPPCFGRSKVGNFPFLI"
     CDS             1475..1816
                     /note="ORF3"
                     /codon_start=1
                     /product="Splicom"
                     /translation="MTSLDILQKKLHQQSTRWGTSSKKHQRGSSKRKLQLKGKKRLSK
                     NYKHNTSSSSSSSEYYSSTSSSSTSDSDLDPWDDGCPLTPSQELNWTQFIAKMCNKSP
                     VDPICPINKDD"
ORIGIN      
        1 gtagagtttt tgctgacacc ttggggaccg gccggaccta acctgttttt gccgcaggca
       61 aaaacccggc cggctgccgg ggcgggtgcc ggagcacctt gtgcggagtc aaggggcaac
      121 tcgggcaagg cagccaaggt gagtgggcaa gaaacttatg ctaaaccgaa ggtttatgag
      181 ttttaaatat atactaaaat aacttttatg ttacagaatg agcacacaag aagattatat
      241 atggaaagaa gatcaatggt tttgtgttat tagacaaagc catcatctat tttgtgattg
      301 tggatcttgg attcaacatt taaacaaagt actaattgaa aaagaaggac cacaatggct
      361 agagcttacc ggccaagaaa aaacagatgg agacggagcc gaagaagaaa atggcgctcc
      421 tacagacgca gaaattatac aactgctcga agatataggc ggtggagacg gcgaagacac
      481 agacaaaaag taagagtact tactgaaata caacctaaat ttcaaagaaa atgtactata
      541 agaggaattt ttacaggact aattttagga caaggacaag caactccaaa ttttagccat
      601 aacatacagg aatttaatcc agttagacgg tttgtaagcc tgaaaaattc taacaactta
      661 cagaccggtg gttgggcagt aggaaacttt agcttacaag ccttatatga agaacataaa
      721 aattggagaa atagatggtc caataccaac tgtggctttg atttagtaca ataccattat
      781 acaacggtat atttagaaca acataaaaca atggactata ttgttttttt tgatgaggaa
      841 tatcaaagta cagaagagtt tttaaaatca acatctattc atccactatt aatgattaca
      901 catccaaaaa ctatcttaat taaaagtaga gatagagcag gacctagaag agccagaaaa
      961 atacatatac caagacctag ctggtgggaa agtggatgga actttagtac agatatttgc
     1021 aaaaaaggca tgtttttata ttattttgcc tttattgact tagactggcc ttgggctgta
     1081 aggagtacca gcaaagacga ttggaataat aaagacggct cagcctggtg gaaaggcgat
     1141 gcttggaaaa aaaaatttga tgatgcagta aaagcatctt ttgataattc caatccagac
     1201 caaacagatc acaaactagc aaatgtgggt ccattgatac caagagcacc agctagtaat
     1261 acagaaccta ataaacaaat aacatttttt tataaaagta gatggacatg gggaggaaac
     1321 aatttaacct tcaaagctgt atgtgatcca tgtaacgtgc ttccttctgg tgactcctag
     1381 gacaccacaa actggtctcc ttacacacca acaatggttg cagatccaaa aacgccatgc
     1441 cgatggaatc ttgacaaaaa cggatacatc ccaaatgaca agtttagata ttttacaaaa
     1501 gaaattacac caacaaagca cacgatgggg aacttcttca aaaaagcacc aacggggttc
     1561 cagcaaaaga aaactacaac taaaaggaaa aaaaaggctg tcaaaaaact acaaacacaa
     1621 taccagcagc tccagcagca gttcggaata ctactcaagt acctccagta gcagtacatc
     1681 cgactcagac ttggatccat gggatgatgg atgtccctta acaccttcac aagaattaaa
     1741 ctggactcaa tttattgcca aaatgtgcaa caaaagtcct gttgatccca tatgccctat
     1801 taataaagat gattaaatcg gaacactgag ttatgagcct gatttaatag ggaacccaaa
     1861 agggggcaaa gcccccttaa acccccgggg gctaccgccc ccaaacccca ggggggcaaa
     1921 gccccccaaa ccccctcctg ttatatgtaa taacttttat aaatggtcac cactcagtag
     1981 ttatattgga ccttcgcgcg gccctccggc cgcgcttcag gctaagaatc aaagatgtag
     2041 ccctcgcatg gcggggcccc atcccccgcc atgcttcggt cggagtaagg tgggcaactt
     2101 ccccttttta atttaaaaaa ggcgggaata tagcaataaa ggaaaccgca aaccacaaaa
     2161 ctgtttgtgg tcggcaattc aaataagata aaccacaagc agttcctggg cggaaccggg
     2221 gcggagccat acactatata actagtgtag gctccgaatg
//
