# Supplementary material for: Widespread Horizontal Gene Transfer Among Animal Viruses
Source: bioRxiv. 2024 Mar 26:2024.03.25.586562. Preprint. [Version 2] doi: 10.1101/2024.03.25.586562 (PMC11071296; doi:10.1101/2024.03.25.586562)
Supplement: Supplement 2 [file media-2.zip › File2_Maps/uParvo_eptesicus_batendogenized_ALEH01095822_77468.gb]

LOCUS       uParvo77468ct_1        77468 bp    DNA     linear       01-JAN-2019
DEFINITION  [note: taxonomic lineage
            d_Viruses;-
            _Monodnaviria;k_Shotokuvirae;p_Cossaviricota;c_Quintoviricetes;o_Pi
            ccovirales;f_Parvoviridae] [isolation_source=original].
ACCESSION   
VERSION
DBLINK      BioProject: unknown
            BioSample: unknown
            Sequence Read Archive: unknown
KEYWORDS    .
SOURCE      Parvoviridae sp. ctOG391 (unknown)
  ORGANISM  Parvoviridae sp. ctOG391
            Unclassified.
REFERENCE   1  (bases 1 to 77468)
  AUTHORS   Taker,C.
  TITLE     Cenote-Taker 2 dummy template file. Do NOT submit
  JOURNAL   Unpublished
REFERENCE   2  (bases 1 to 77468)
  AUTHORS   Taker,C.
  TITLE     Direct Submission
  JOURNAL   Submitted (01-JAN-2019) Taker 2, Cenote, 1000 Circle St., Cenote,
            DC 31111, USA
COMMENT     ##Genome-Assembly-Data-START##
            Assembly Method       :: unknown_assembler
            Genome Coverage       :: 1x
            Sequencing Technology :: Illumina
            Annotation Pipeline   :: Cenote-Taker 3
            URL                   :: https://github.com/mtisza1/Cenote-Taker3
            ##Genome-Assembly-Data-END##
FEATURES             Location/Qualifiers
     source          1..77468
                     /organism="Parvoviridae sp. ctOG391"
                     /mol_type="genomic DNA"
                     /isolation_source="unknown"
                     /collection_date="unknown"
                     /note="genome binned from sequencing reads available in
                     unknown;
                     derived from metagenome: unknown"
     CDS             complement(3225..3359)
                     /note="no search hits"
                     /codon_start=1
                     /transl_table=4
                     /product="hypothetical protein"
                     /translation="MQATSYWKKADASETGPTGRGKAMENNSQEVGWVLMKDWNYVPG
                     "
     CDS             complement(4914..5363)
                     /note="no search hits"
                     /codon_start=1
                     /transl_table=4
                     /product="hypothetical protein"
                     /translation="MLIDCPTLKDGSAHSHKMVSPSPLSLAACLPPESPSSLSPPAAQ
                     GRPEEQASLRWWLPSLPGLARGTGKPWMAAAQRPGPPEAQVTRAGWGLCCQQWQQQRC
                     DGGIAFPWSPGHLLPLRAPGLWEGAGWAEGAPSPVHEFSFTGPLVKL"
     CDS             10200..10928
                     /note="no search hits"
                     /codon_start=1
                     /transl_table=4
                     /product="hypothetical protein"
                     /translation="MSLLDTPSSVRACLVSFVDFEMLVDFFHFPFLFGLISGCYSSSP
                     WVFPLNTRQEPGRAAKRCCAPALNVRVKVKAQPSFRRLWCTGLNLSTATGFKLFCGWE
                     APFKIRAQQTWPVGLRSPRGDDSWCGGWEILKITISPWTQLQRSGVGWVGCTCRDGGW
                     GLRRAAVEGRIPVQTRQVQGHRQFWVLPSVCGLASHLSTCFSSDRLCCVYSVPSCFSP
                     RRVDRKSKRKKKHLSPVNYFMKNS"
     CDS             complement(11263..12057)
                     /note="no search hits"
                     /codon_start=1
                     /transl_table=4
                     /product="hypothetical protein"
                     /translation="MLLWRLANWRVVAHGARLHVGPCHHYHVTINEGRGGRTSEVREE
                     GTASVPSPFKPMSEPQGEEPAGGIQRPRFLGECLEPQVREPSMHRMGLWDSEKWTECE
                     AALTFFEFCSFGEPEKPEPEQAAWQGQEGNWLLKPWTWGRDLYGITRNIGSWAMQGTH
                     RLPESLGGGGSAGGCRWRWVVARARAIRIISVGVTLSTHPHRQLELDIHQLALLQGGA
                     QGLTEKGHSLSDRLRACAGNCQQVSSWVLTPPISRCWVLASRWGGC"
     CDS             complement(12150..12962)
                     /note="no search hits"
                     /codon_start=1
                     /transl_table=4
                     /product="hypothetical protein"
                     /translation="MNPIRTFQTTLSDREKPPPASLTSFCLGNLPNISLDRIQNPYGL
                     RIKSQHLGLSGLPTNLPRPLLPPQGAVEPHHASWAPSRLGSPLFLKVSMPAPLLWLLL
                     WAPFCGRLPLWPLSVLSPLSPKAPPIRKGCTWGPYRCTPCVTSMIHRVLHVYPWGPCR
                     KATSHVSSFLSLQRRGCLPVVGKLISQQSQISTVQRLKFLLRAKFFKLKLLLTPLLQN
                     RLAQAVVFCGRATLKGPKTCMWLASHSLLTTGLGHSCEDWLDTSPTLTCCCR"
     CDS             complement(13274..13408)
                     /note="no search hits"
                     /codon_start=1
                     /transl_table=4
                     /product="hypothetical protein"
                     /translation="MEYYAADKKNDVEKSSNSIVKWEKQNPDKCVQHVIFIFVRKKGR
                     "
     CDS             15106..15576
                     /note="no search hits"
                     /codon_start=1
                     /transl_table=4
                     /product="hypothetical protein"
                     /translation="MCSSLSSLFHTSVFIVSLPQNRYVLFPYPPPTHFVGKEEPREGR
                     WLAPDHANPEVEPGLWLESSEPQTGALPRICVLTHCKISSNEGERAEKGKRRHPPHTH
                     TRSSRAIMTLLRENPKSRQLSWIQTQGSVSNRCLWDCPADCRGDGSTVKHFNWN"
     CDS             complement(16423..16629)
                     /note="no search hits"
                     /codon_start=1
                     /transl_table=4
                     /product="hypothetical protein"
                     /translation="MKLDTKKIQTIQEEYILSIYTMEYYAAIKKRDLLPFETKWMDLE
                     SILLSEISQAEWVKYHLISLICEI"
     CDS             17674..18012
                     /note="no search hits"
                     /codon_start=1
                     /transl_table=4
                     /product="hypothetical protein"
                     /translation="MILDRNSNEFSTKKIISWKVCVLSFLSCSGYLLNQRSSGAQGEI
                     KLEVKLEINIPSGLTLISIPVLNPTAESKLYFSGFFCKFSDKENLPKNEAYLFSILTN
                     FDKHHSRNQL"
     CDS             18368..18817
                     /note="no search hits"
                     /codon_start=1
                     /transl_table=4
                     /product="hypothetical protein"
                     /translation="MALAPPLQQNESGVMSLSDSVNHSGRLGKASPAGAGSLEGLISQ
                     QGHEGPAATFLKTRVPRQNMCVHVRVCYFRFLLCIMKMLYTAVWFPTAIGTNRRICLY
                     HGSMFNPSIMQKAKIPTVNLWGSFIIYHLKGSNFLIIFSPRDMKVSS"
     CDS             21002..21475
                     /note="no search hits"
                     /codon_start=1
                     /transl_table=4
                     /product="hypothetical protein"
                     /translation="MTSNDQGLTNWKSVLQSISTAGTVPQHWLLRGLGIRARERPEER
                     SRDWSVASVTAFDQHLLLSFSPSLASSHASIPLWASTRAADQPCLSDQAPLIGPETLT
                     GIGTDQSEPNVGDVKKQWLPRRHSDADWHKNQPIRTKLASKGGKLGAIRLAGEGS"
     CDS             21942..22076
                     /note="no search hits"
                     /codon_start=1
                     /transl_table=4
                     /product="hypothetical protein"
                     /translation="MPIAIKAQLQQEGAHTHKGAGHTWSAQLGVIEAVPLDPIGYLLH
                     "
     CDS             22796..23314
                     /inference="protein motif CDD:pfam02994"
                     /codon_start=1
                     /transl_table=4
                     /product="L1 transposable element RBD-like domain"
                     /translation="MGVPEGEEWEQGVENLCEKIMTETFPNLMKEIDMQVQEAHKVPI
                     NIKPKRPIPRYIIIEMQNVKDKERILKAAREKHLVTYKGSSHKTVSWFLNRNFSSQKG
                     FERNIQSDVKKDPQPRLLYPAKLAFRIEEHIRSYPDQGKLKELIITKKVLLEMLRVFF
                     KKKGGGDKKYEQ"
     CDS             23365..23490
                     /note="no search hits"
                     /codon_start=1
                     /transl_table=4
                     /product="hypothetical protein"
                     /translation="MNKHKRNRFIDTENILTIARGLGRMGEKGEGIKKYKLVVTE"
     CDS             complement(25256..25798)
                     /note="no search hits"
                     /codon_start=1
                     /transl_table=4
                     /product="hypothetical protein"
                     /translation="MPPWSTPSLLPASCPAMTLSNSLSSVPAMHMDLPHSFRARTLVT
                     WPELGTQSWVLLSCGHCIDPHSWGHMCSVDVCLWWLQAIQRPPGVLARSAVRRQRVVN
                     TLSQHIWGPAQGRKGLTNPSPRAPPDRTALTLGKGEFLCMFTLVLIELLAEHLNREDT
                     HVAFRGMNKHQKCHREWSKF"
     CDS             complement(28370..28606)
                     /note="no search hits"
                     /codon_start=1
                     /transl_table=4
                     /product="hypothetical protein"
                     /translation="MTCHVQGNPSMIKSWLLLRNDERPEPSGIIYSKSWPERKQQQSS
                     TKKYIQQNCFLKSKVKKGILKQKWREFIARRSAL"
     CDS             complement(28812..29249)
                     /note="no search hits"
                     /codon_start=1
                     /transl_table=4
                     /product="hypothetical protein"
                     /translation="MRNANKQESVTHKQKISKQKVPVRRYRCQLSRQRLQTSYYEYVQ
                     TAKGNCASSTKERYGATARQIEAINKETEIVKKNQKEILQWKSTMTKMKNSLEGLNSL
                     FGLTEERMSEFEGPSIEIMLSEEHREKRTKKKMNRASEKCGHH"
     CDS             complement(30039..30491)
                     /note="no search hits"
                     /codon_start=1
                     /transl_table=4
                     /product="hypothetical protein"
                     /translation="MKIIFIFKNVLNLCENSESLCHPRWTHSRSIPQPSSDGSSTLGE
                     CTRLPCPIAPSLGLWHLSRRGRLPAFLMTPALCCRTFIPGESRWDFGAPFIYNFREER
                     RGKWEGDTNINDKREPLIGCFLHVPHWGWSPQPRHMTQPGIKLWLPGS"
     CDS             complement(30793..31698)
                     /note="no search hits"
                     /codon_start=1
                     /transl_table=4
                     /product="hypothetical protein"
                     /translation="MQWSYHQEATVAPEKQLPSVKPPSHPRPLPCHWPLSHKDLLVPS
                     PVAPSAHLRIPTPLPSLLWTLPSSPAPAWTTAPHTRLICLSGSIAALFMLVRSGFLKR
                     DPIASLWGLNTFTGSLVLMVTVSFPNLMSLKSCSNLNLFSVAPAPLPSTIHTQCILCA
                     RPPRSPKSSEHSHRPCAPTPLLFLTVLFPIPLYDGWIHFKRQLKCCCTEAHLNFSRKS
                     VIPSPPRHSTCHMPLSSPPPYMEGLLLPCLALCLLCELLDLRIVNSRTSTEPHICLVL
                     CHAGWIHNIHRAVEEGFLIHTFVWQ"
     CDS             31899..32486
                     /note="no search hits"
                     /codon_start=1
                     /transl_table=4
                     /product="hypothetical protein"
                     /translation="MPVHGLFWKMRRTLPSGDSRNIWERGLLGKKSWPMRVYKYTLRV
                     LLPITFLLNWLTSTEPGFHRTFFCHKPRQPRFQDQSWLSMNKSGKERFRKAVFERPLM
                     HPRCITARNSGSHAISHRQTPGWWADPSSTEGRLGTPHGLWPGHLSPASRLGPGTLLV
                     KPEEANCSFVFQILLLSQRSRFSMTKEELCEIKEH"
     CDS             complement(34137..34586)
                     /note="no search hits"
                     /codon_start=1
                     /transl_table=4
                     /product="hypothetical protein"
                     /translation="MRQLTWGWKIITLRMMKQQPETLMTTTELLHQLWDRLPLNNVCP
                     FNLIGRWYLPLNAFLIGTMSRARWKMRQEAASGGEVGWRTVIHLQGWRQSQEREGPLD
                     ISPEKPRVIQLSLPANLTMLFFYNSLYRCHFSVLDYRAGNFSRESIQ"
     CDS             complement(35435..35530)
                     /note="no search hits"
                     /codon_start=1
                     /transl_table=4
                     /product="hypothetical protein"
                     /translation="MEYYVAVKKKDNSMDGPGDYYAKRNKPVIER"
     CDS             35679..36296
                     /note="no search hits"
                     /codon_start=1
                     /transl_table=4
                     /product="hypothetical protein"
                     /translation="MESLGQKAVLFLTFWGNSILFPTVAALGIPTTSAQGSPFSTSSP
                     ALVRGHLIVVLLCISLFTCDVEHLFICQSAICISASEKCLFRSFARFLIGLFVFLVLS
                     YINSLYILEINPLSDVSLPSMFSPTVGSLSISLMVSFARTKLFSLIQSHLFIFPFASL
                     VLGDTSVKILLHKISEILLPMFSSRIFMVLWLTFQSFIHFELILV"
     CDS             complement(36213..36668)
                     /note="no search hits"
                     /codon_start=1
                     /transl_table=4
                     /product="hypothetical protein"
                     /translation="MAYFRDLEQIFQKYIWSRKRSWIATAILKKKNKVGGITIPDITL
                     YYKAIVIKTACYWHKNRHIDQWNRTKSSEINPIGLYGQLIFDKRGKSIQWSKNRLFNK
                     WCWKNWTGICTPKRETRPPTYTLHKNKFKMDKRLKCKSQNHKNPRRKHR"
     CDS             complement(36730..36882)
                     /note="no search hits"
                     /codon_start=1
                     /transl_table=4
                     /product="hypothetical protein"
                     /translation="MNYQKEKLRNNKKSYIRINLTKEVKDLYLENYRTLKKEIEEDIH
                     GLEELA"
     CDS             39182..39358
                     /note="no search hits"
                     /codon_start=1
                     /transl_table=4
                     /product="hypothetical protein"
                     /translation="MVSMTNFPYLLKPDMKYSTCPASVNILCMLGEGQWGKEKGDIYT
                     TICNTLNNKIKFKK"
     CDS             39513..39782
                     /note="no search hits"
                     /codon_start=1
                     /transl_table=4
                     /product="hypothetical protein"
                     /translation="MVIELALFSYDLFSLFLYVLMIYFGVFNLWIMSAVYQYVVSLLA
                     PSNVLGFMYVLPDNNIATLVFFWLAFALNIFFQSPYFQPFQVLIF"
     CDS             complement(41895..42182)
                     /note="no search hits"
                     /codon_start=1
                     /transl_table=4
                     /product="hypothetical protein"
                     /translation="MWSSAESVVERKLGGLFPRTPATLMVSGWGNIWNDQYPFVSCKS
                     SNGSEKTKTVFVSSVALGFMNTSQDHNKGKWVQSELVQVSIFFEELLEISN"
     CDS             complement(42223..42393)
                     /note="no search hits"
                     /codon_start=1
                     /transl_table=4
                     /product="hypothetical protein"
                     /translation="MIRGYSPLAPIPTRLDILELRSKKKYIFGGGGQVGLTHNIVKES
                     VMMDAFELPKGS"
     CDS             43588..44124
                     /note="no search hits"
                     /codon_start=1
                     /transl_table=4
                     /product="hypothetical protein"
                     /translation="MLERPKGNRGYDWNGWSCVFPFRFIMRRACKPDAKMHAFHHLAQ
                     HQPSTRAFLGVLLSTLIILYATEDWVTQKSTTQSGAWGDTVYLEPSQRVMLLPLLSPS
                     RIRSAYLHRSRERDCMCPGPTVNKSVLCSFLISILLISQTALWSRIAVLAPFYEWGSW
                     QCHLCAGPCMKRLSLWVQ"
     CDS             44161..44622
                     /note="no search hits"
                     /codon_start=1
                     /transl_table=4
                     /product="hypothetical protein"
                     /translation="MSEPFPSQRPVSISSLQEVGFVLSFTQHYWPPNMCGTQTQYVHA
                     THAKHSRALFYLSFHQLECPAHIWQPGRSLFTGVCVCLLLDPVLLGHKSLNIPFPQPP
                     ILSASTTHTHTHTHTHTHTHTPGANIQVLLLLHTGKLSNRGRRNLLEIIPW"
     CDS             complement(46356..46904)
                     /note="no search hits"
                     /codon_start=1
                     /transl_table=4
                     /product="hypothetical protein"
                     /translation="MSLLCFKLPRAPSALNKPPTPRPGRPWAIPPPHASPSAMLTPSP
                     LTGLLSAPQICLSDSYLWAFTLAVCSLVWNVLSLNLSDHQCTIHFPARMSRHPGVSYL
                     AILRRILPSFVTIWNSGPCELCRMKTPQRKACPVLFTAPSPVLGWEGGREEGREEERV
                     TILLEIGPPNRGQICILPRLPN"
     CDS             48000..48518
                     /note="no search hits"
                     /codon_start=1
                     /transl_table=4
                     /product="hypothetical protein"
                     /translation="MVVACGTVGDFTAQPFTERSTTIRTEIGPLGWAMLRSLGCSDEA
                     PRRAWEGRGREGEHGQPCRASSVERDVWQGGGRSCHCNQKGSLYRGRGRQLTWCWKLR
                     QPLSCCICSQRDAVAVEWAWLVPAGAEDTGAAERADSLSLSPYVTNPWFAATWESHCV
                     KVAPALSAACCA"
     CDS             48544..49014
                     /note="no search hits"
                     /codon_start=1
                     /transl_table=4
                     /product="hypothetical protein"
                     /translation="MMIIITLSYTFTLYSEYHIYSFCQRLLNKRVIAATFCYLYCHRR
                     TCTQRTTLEIYAQLASGAFKTNKLTGDISSLLVHSVHAPCLERLLFQALSLDLGLQTQ
                     AAVTSRLDCMAWGLGVSRWDSDQDTSLQRYPVVPNWRATPSALFAITSRGWGSC"
     CDS             49106..49759
                     /note="no search hits"
                     /codon_start=1
                     /transl_table=4
                     /product="hypothetical protein"
                     /translation="MSSDHKAYSFAQTLDRNDGRVAWGREDCLPGDALGKHQALVQRA
                     VSGLRGHWGINPPTTKEAPRFFRSISVPDLAQSGLLPTPMALPLCSLCREHRDLLPSS
                     SCSWVPKTFHRRNFPCKSLCNLMMSLVCSSQSSPPSASCYHQCTSSVSALLLYTVSFD
                     LPIAPVLCIISSRTTFLLFICNWPEKRAVDRVGAQHLLTDGASPIDSLPEWINKCCN"
     CDS             50149..50790
                     /note="no search hits"
                     /codon_start=1
                     /transl_table=4
                     /product="hypothetical protein"
                     /translation="MKQLPQPPGTFPQSPTHKDLQLFWAACPNKMHSWFSVHVPITAL
                     QKLPLALYHLWPHQEEASQQLTMAFGSGQYISNLGSPEFLRFQRSWSLFVRWRGMLPS
                     CSVGLLASCPLTHKGLGHSWKWSIHLKLGESWVFEIPKKLEPLRTLKRNAAFLFSGPL
                     DQLPFNPQRARTHMSFHQIPRVGPNIGHGIRHQGSSRAAQLWAEQWESLPDAG"
     CDS             52207..52662
                     /note="no search hits"
                     /codon_start=1
                     /transl_table=4
                     /product="hypothetical protein"
                     /translation="MLWLVGKVCHRGEEGEWEHRPHICHPCFSCNFQNLLLSNDNTLP
                     TVREDGKESISDVPLIFLGDSPFLFMRSYSASPSHQFIHSESMDPLLSMLEAAGLSFT
                     PVSGCSHHFLWDILVPAHSHECWPTDLSFSSQALLTCFICLDRLSLPLI"
     CDS             57243..57509
                     /note="no search hits"
                     /codon_start=1
                     /transl_table=4
                     /product="hypothetical protein"
                     /translation="MEMALSLNQPLPASDFSSAAASPLLTLKELRVGALFSGLGFGLL
                     QWWRAMTGVSALTRVAISDNTRPLRQPHAEDETFAAPEDETFAK"
     CDS             complement(57542..57871)
                     /note="no search hits"
                     /codon_start=1
                     /transl_table=4
                     /product="hypothetical protein"
                     /translation="MSMPLTLNQKLEVIKFIEEGMLEAKIGPNLSLLGQTVSQVVNAK
                     EKFLKETKSAAPVNTRMIRKWNILTSDMENVLVAWRDDKPAKHSNKSVMGNLLSLVCQ
                     TSPKNWA"
     CDS             complement(59436..59963)
                     /note="no search hits"
                     /codon_start=1
                     /transl_table=4
                     /product="hypothetical protein"
                     /translation="MVQGGPGSCLTSASCVTVAPADSSSLLGCSGAWFWKPVRRASAL
                     GVAVGISSHASQGEGPWRCVPGTLSESWIHSWILDESTIIFLCLCPSFLFPCFYPFNP
                     TYLCNPGCVTTSMKLPKAQKDKSFLYHRPIDASETRTATDAVTSHDGSFWWNASFSGD
                     GENIFWWILGALFND"
     CDS             complement(60111..60884)
                     /note="no search hits"
                     /codon_start=1
                     /transl_table=4
                     /product="hypothetical protein"
                     /translation="MWDLQRKLVLPITVPDVGNRLSWAGEAYTPGESYQVDAIHCETE
                     WLPCLPFRSWVGQLREDKSELPPAGPAQPCRARGSLSRPYLCFRICLLSSMVTLSAWS
                     LLKISKASWRPIDISSLIPVGDTGKWPQSQHQDPINFIVTLVRPQRRPRLREAHSKRL
                     STRQVAPGSSSGRPPGSRRSHTRCTPLAGLCIHVTVGGGVWNVWSKEMKTRVPSPRLP
                     RTSANTLSAIIQCHISPCFPVTPHLGFLLNFILNFQAFS"
     CDS             62789..63337
                     /note="no search hits"
                     /codon_start=1
                     /transl_table=4
                     /product="hypothetical protein"
                     /translation="MLKQDTLLSEDKHVKLDECCFTNNDFQRALSCVPAWDVIAPASS
                     SFPWLHIKVTTELVKATKALAGLPTYSHSDRAPTSICLKALAGHQVWKPLPRQCPETL
                     KGGASEVDLNTSQAKPVPSDSLAHSSLRTTGWGRTCYVIFLILELAFFLILICILEFE
                     YSGGWVGVGVAEIRMWWSLEAS"
     CDS             65577..66182
                     /inference="protein motif CDD:pfam08724"
                     /codon_start=1
                     /transl_table=4
                     /product="Rep protein catalytic domain like"
                     /translation="MTGSMTTEARGSCGLEHWLLCGASHRVSEPAWLRGRDFPPLYVS
                     CEHWPKSTHISRESPWEREYDVNMQVYKHHRADTRNHMLMDTWAVASLYEVIICIPSD
                     LDSHLPGIHDKFVDWIMNREWKLLSDSDMDLDQIEQPQLMIAGKIQQEFVNEWKKTVK
                     SEPIYFVQFEKGTKIFHLHNANWNEWYEEYCCWTLPESNSQ"
     CDS             66648..67838
                     /inference="protein motif PDB:1U0J_A"
                     /codon_start=1
                     /transl_table=4
                     /product="DNA replication protein"
                     /translation="MSLTKTASDYLAGNELSNDIKTNRIYKMFELNGYDPAYAGSVLY
                     GWCQKKVWEKKHYLAVWSFHNDRKDKLCRSHLACCSILWMCSLNQWKLSILWLHQEGK
                     MTAKVVESAKVILDGSPVCIDQKCKSSQQTDLTPVIVTSNTNMCAVMDGNSITFEHQQ
                     PLEDQIFKFELVCQLDHDFGKTTKTEIKEFFAWAKANECDVTREFNVRRVEAKKRSAP
                     SAENVSLSKRVQTSFEIETSREPEVLDFSSRYVSKCSQHLHLTQMMFPCKNWERMNQK
                     LDICFTHGVSDCEQYFPKVISDYGFTQKLSTKLSQIHKLQWDTPFACTACDELNVDFD
                     ESSSHVFCCSSSRLVGKGWPCTCWVFFILRQDLQSQKLINKNKKTPEGLLFLDTNILD
                     HLMV"
     CDS             68630..69112
                     /note="no search hits"
                     /codon_start=1
                     /transl_table=4
                     /product="hypothetical protein"
                     /translation="MTHDNTMTIANNLTSTIQVFADSDYQLPYHNGERTQRNTASVSS
                     RCIHGSTAWISNSQQWRKCNRQVCMLSELAPVAGAPFLPKILTPAWGHVASSPIREAI
                     AMPGCILRALPLTSTLFADVHPTDALLLAAVSCTTSCRMQGPGGQVQYCDARSPLLHC
                     "
     CDS             complement(69087..69527)
                     /note="no search hits"
                     /codon_start=1
                     /transl_table=4
                     /product="hypothetical protein"
                     /translation="MLLRLQYEKPLQCLVAFCVLFRWQVLCLQMSIQLTCCCWQLFHA
                     WPAVACKDQAAKRDIVMLGRLCCIFKNQLAYISEWIAECNVVVYSITFSYSFGNGPFH
                     CSHAHNQSIDRLMNHLIDQYPWVLAATAQNSVSKLVFNNATKAT"
     CDS             69600..70268
                     /note="no search hits"
                     /codon_start=1
                     /transl_table=4
                     /product="hypothetical protein"
                     /translation="MTTSESKIQTTNPVAYNEGYRIANSVEQTSTRPTLENVNHQGAV
                     PEWYGKIMKFTSRDQFGLKVLTQMGIFLPHRRWVYLDWNIPTSNSNKKYSSSCKSSNN
                     VQHQQDQLVHHSVFHRTSDGWNRMGASKRIIQEMESRESGRERERLRNTHVRETHWLV
                     HSRLWHRGYAFICPRQQQGVFRIQGNWHSLPHLPALIQQCCISSINCVFVSRLWCNVL
                     LINK"
     CDS             complement(70568..71530)
                     /note="no search hits"
                     /codon_start=1
                     /transl_table=4
                     /product="hypothetical protein"
                     /translation="MLGSVGSYWLCLPGSIISGLVQAIQRWGLSSCFSFYQVGRLGLN
                     HGHPVHVQYLGFHRIWQSFVAQWKMPCLASSVESGSIEQWKCKSKAEELLEFMSALEG
                     SRWRHNSRSLQGGQATNAALLTEARRAWVRPPTPHHHLGSVQTARGAQQRGAFSAVVH
                     ALQRAAQDWQTQCWVGPPWAVPAPGSEGFGLPTAEVRAEGCPSSWDRFPLLRSCHRSR
                     PPRPRVLLIPGCQDKLFPKEAQPWGRRGRVWRGLGDEQGKEANWRAEKRVALSATSLF
                     FLACPAPSCPQPVPFLLPGAEFRSSRLCWEEPSTANLLTDTHSH"
     CDS             72692..72910
                     /note="no search hits"
                     /codon_start=1
                     /transl_table=4
                     /product="hypothetical protein"
                     /translation="MWFNIIYNRSQKTSVKGQIINILSSAGYMASVQSTQFAVLAGES
                     FPMVLGDPASGSQPVGRDPQVENRCCRA"
     CDS             complement(73653..74183)
                     /note="no search hits"
                     /codon_start=1
                     /transl_table=4
                     /product="hypothetical protein"
                     /translation="MAFVPAKEEGGDNGTQGVLCEQVGSCCLPSHGDRLCEAAPPGRW
                     ISVCLLRVSSNLEEKTHSPLAVTKVCDTLLLNLPLALTSPFPRCTPKRGSPAQQPASW
                     EGTLAQFCFSSFPWLTGWCWKTSTGAPNAKRKLWRCDGVSQHLKTPIVTAILWWGPAE
                     LLLKTTREKVTFSLGC"
     CDS             complement(74208..74567)
                     /note="no search hits"
                     /codon_start=1
                     /transl_table=4
                     /product="hypothetical protein"
                     /translation="MSIKDTLPCRPTVLWNGNVCDSHWWQVLLVLLWSAAYIHHWGSA
                     KPQAEVSKNEGAFPPSKTLDCRLRISEALAILLLELGLAQGLAALALPIQANEEDIGL
                     PFPQLKQPEATMIFSIL"
     CDS             complement(76511..76675)
                     /note="no search hits"
                     /codon_start=1
                     /transl_table=4
                     /product="hypothetical protein"
                     /translation="MEDGDVPRGVSQSLSPASKAAGSWTGSGVGLMPGSSHSLSFIAK
                     DSAASGRTLM"
     CDS             76693..77316
                     /note="no search hits"
                     /codon_start=1
                     /transl_table=4
                     /product="hypothetical protein"
                     /translation="MRTDVTGCCTEGFSLESQSMASSKIAGNVLEETVSERQRKRPTL
                     GRLTRHSERFLSPAPNSEKDPNPPLKQYSFKKGFSRTFGIWENRIWVSILRIKRTVFQ
                     FCEFLYFNIPPRFTSRPASAHRLLVSSPRAGQDSSMGMLRDCEDLNQVYSFVIICLQL
                     QITTTSTTASIIHWAPTLSCGKNSTCVMSHNPPRESHYLYGASPYVL"
ORIGIN      
        1 aatgtttttt cctcaaagtg acacactacc cgagttatgc tcagtttttt ggcgaagttt
       61 gacacaccaa gctcaaaagg ttgcccatca ctggtctagg gcaaccccat tcaactgttt
      121 gttttgttta actcatcatt ttaaggcctg tttgatcact gcactgcccc gcccttttat
      181 atgcataaga cctttaatgg ggcagaaatt cacattcctt gcagcatagc gcgggaaata
      241 ccgttacagg caccaacgtg gccactgagg aaagagatgc agagtataaa aatgatggtc
      301 attttgcctg ccctcaggaa ccttccaccg tccagggctg ggagaggaag gagctgctga
      361 ggaagcgctc agcactcaat gagcccactc ctgcttcccc gtttgtacta attctccctc
      421 ctccacccga ccaagaggct gttgctcctc ttgctgctgc aaattgcgaa gttgcgtgtc
      481 ttccccattc taacttcact ttggaataga gacccagaga gcagagccca gaccagggcc
      541 tctaagttgt cccttcattc gtgccttaaa agacctagaa tctggagact gttttaatta
      601 cagtaacttg tggctgtttg ggaatgcagc tatctcatct accagaaatg ctgttggtga
      661 ctagtcttgg agtgaccact agcacgggat gtgggagaca cggatgcaga ttttttccac
      721 ctttgtttcc tttccctgaa taagcttggc agctctgcat ccctgacggc cccatcccca
      781 cctcccctta ggaactgcct gatgtgaaca gtatgtttgc aagccggtca gagatgaccc
      841 tggcagccac cctgcctggt gagaaagctt ctggggattc accagttcat agaatcttat
      901 catctttgtc cataaaatca agaggtatcc ttgtaggtct tatctgccat tgcttatata
      961 cctcactatt cattcatctg gatttttttt ttcctacaga aaggaccatg gaataagaaa
     1021 atatcacaat acttttctct ccatgaataa aataccccat tcttttgcat cttaatatta
     1081 gactttcttt aaaatttcag gattctaaaa gcattaattt gtttgctatc aaatttaaca
     1141 tatgctttga cttgaatgct gtactagtag ttcttcacgt ttcttttgta aaaatacttt
     1201 caagtgtctt ccccttctct tgtgctccaa aaagttctat tattatttaa tctacaaaaa
     1261 caatattttc ttatttggta ctgagtattg atttatttta atttgtcact tattttatta
     1321 taaacatttt attttagaaa gttcttaaga aagaggctgt agctacttct taatatataa
     1381 acatccaaat aataaaacca agcattattc ctaggactta agattcactt gaatcttata
     1441 ctcaaaaagt agtactaagc cctggccaat gtggctcagg tggttgagtg tcatcccatt
     1501 cactgagagg tcaccagttt aattcccagg caggcacagt aggggatgtg caagaggcag
     1561 ctgatcaatg tttctctctc atcgagatgt ttttctcttt ctctccctct tccttcttct
     1621 ctctctaaaa tcaataaaaa cattttttaa agggtaatat taaattctct tcagtgcagg
     1681 tataccaggc actatccaga gtcactcacc agacatcacc cttaccttct aaatcatgta
     1741 actatcaagt caataataaa cactaaacaa gaaagaaagc aggaaggatg ggacaatcca
     1801 caccccacac ttatagtccc taaagaatta aagaggaaat gggtttctta ctgagatttt
     1861 cccaaagata tcaagaaagt tcttaatgtt cttggaaaca aaatattcct catgtaggga
     1921 gttgtgcaac aaaggtttgg tgccaagagt ggggaaaatg ttgctgaaag atgccaggac
     1981 ttcaccggga tgtgtgtaga aagaaaccaa aaaagaaggt tctgcaagcc aggaggagct
     2041 ccaagctgag ctccgtcatg ctaagctgca gtgatgggtt tggggaaagg ccggggaatg
     2101 ggctaaagca gctggtaaga agggttgctg tacctttttt aattaaatgg agtttgtacc
     2161 atttgaaggt ggctataaga taaagaagaa tattctactt ggaaaatacc caattcattt
     2221 agttcctgat tatcggtggt acacaagtca tctggcataa ataatcagaa atccaggcaa
     2281 ccccatgcca aaggcaatag ttttcacatc tccacccatc aaactttgtc tagaactact
     2341 ggaaaagaag ggattcggta gattggcttg aatgcctgtg tacttcctga ttctggtaaa
     2401 catcatctac tgggaatgaa agggaaccag agaaggaaag aatccagggc atgccttaca
     2461 aatagcaggc tctaaggaaa gcttgttgaa cgcaggagtg gaatgacagg agaaatttct
     2521 cgtcctgact ccgtcattaa tcacatgacc ttgggcaggt cacttaacca ctttatggta
     2581 aatcatccca ctgacaaata aaacctccat gtcctcatct gtaaaatgaa ggggttgaac
     2641 tattggactt gttaggtccc ttccagctct aaaattccag aacatacaag atttgtcttc
     2701 cataaatagt ttctgagtca ttcacaaggg caagtgttgg aactacgaat tctgcagcaa
     2761 gaagtatacc ccctaggctc tgggaaagga gaaggaaggg cacaaagttt tcatcaccat
     2821 ttttattatc atcaagataa tgaaagcagt cagcttcatg gaggaagtaa gacctaagtt
     2881 agtggtttag atgtctaagg agaaaaggaa gtcaagatat taaatatggc agtttctgtg
     2941 ctttgagcca tgttttttcc tataaaactt aagagcctga tgaaagcatt aggctcaagg
     3001 cctgggctct aagtcaggtc ctggtgtact tccttgggta cttctctgtg agtacctcac
     3061 tttcccaact gaaaaccagt agagacaagt tacctgcctc aacatatata acatgcaatg
     3121 ctgaacttac tgccaaactc cggataactg cagtagatgc tgccattcag aaacagggag
     3181 aatgggaggc acacagcagc actaggccat atcagttata aaatctatcc aggcacatag
     3241 ttccagtcct tcattagaac ccaaccaact tcctgggagt tgttttccat ggctttgcct
     3301 cttcccgtgg gtcctgtctc tgaagcatct gctttttttc aataagaagt ggcctgcatt
     3361 tgcaactgag caacttctca gcttacttcc tacccacaaa gggttgaggg tccaaaggct
     3421 tctttatatg ttgcactatc tctgtctccc ttggccccaa ctgatacaat ttcctgggat
     3481 gccttcgatt caatttataa tccactccat tagacaaaat tcacacccag gaatctcttt
     3541 aaggtaagtc cttctctgtc tctataagga tctgggaggc atgccctcat ttatgattct
     3601 gaggagttct ttagtctgtc tgaaaggatc agagagatct ttatggggtc ttaacaaagg
     3661 atctattgtc ccaccctaga tgtcatcttt ccctggaagc cattccttaa ctcaagaacc
     3721 ctttgctgac ataaaattct cttctggacc ctttaaaatt cctgcaactt ctacgaaaaa
     3781 aaccgaatag cttgtatctt gcttcctttt cctcccctct ggtttgatgt aggcagccag
     3841 aagagccagg cagtgccctc acactcttcc tggaagtctt cctagctaaa tcattgaggg
     3901 cattgggtaa aatttatatt ttattgctgg tgataatttg gctaaactcc cccctaatat
     3961 ataacaagaa tctcctttcc tccagctcga ataatatttc cctcactttc cgttaagccc
     4021 tcacccatct aacacactct ttaaagctcc caggctctca ctagcagact cttcaggtcc
     4081 ctcctggctt cctgttgctg tctagttcca aggccagtgt gacatgttat aggttttcat
     4141 ttacaaaatg ccccaattcc aggtaccaaa attacccaca tctactgatt agttacagct
     4201 aagtaacaaa tcacgccaaa cttagtggca taaaatagca ataattttat ctctcacggt
     4261 ttctctggat caggattttg ggaaggggtt gcctgggcag ttccagtgta gggcctctca
     4321 tgtggtggct ggagctggaa ctgtggggag agggctgcgg gagaagctgg gagctgtctc
     4381 catatctcct tacacgttgt ctcagggcct gccaggtggc ctctgtctgg ctttcccaca
     4441 tcgtggcagc ctttagtgtg taagcagcca gattgcttcc ttagcaactg aagtcttcaa
     4501 gagcaagtgt tccagctaac aagccagagc tgcaccgtct tttatggtct agccccagga
     4561 accatccaga attacttcgg tcacatcctc ttggctacaa acgagccaca cgtacaccag
     4621 attcaaggag aaggaaacta gtcttctcct cttgatggtg aagggacaaa attctaggag
     4681 agtgtatggg atggggcata cactgtggcc accgggtgcc aactgtcacg acggccacgg
     4741 gtggggaatg taaagtgcct ggcccgcagc ctgacattca cgtagtagct gctaaatgaa
     4801 gtatgttgtt attactcatg tcattatgac tcacataatt cagtgtgagt ttttctaagt
     4861 gttctcagaa tcttctcaga taaagcactg ttttaacttc ctttcttctc tctttataat
     4921 ttcactagag gcccggtgaa tgaaaattca tgcactggag agggggctcc ctcagcccag
     4981 cctgccccct ctcacagtcc gggagccctc aggggcagga ggtgacccgg tgatcaaggg
     5041 aaggcgatgc ccccatcaca cctctgctgc tgccactgct ggcagcacaa gcctcagcca
     5101 gccctggtta cctgagcctc cggtggtcct gggcgctggg cagccgccat ccaaggcttg
     5161 cctgtgcctc gggccagccc tgggaggctg ggcagccacc atctgaggct tgcctgctcc
     5221 tcaggccggc cctgggcagc tggagggctg agggaactgg gggactccgg aggcaggcat
     5281 gcagcaaggc tgaggggact aggcgacacc atcttgtggc tgtgggcact gccatctttg
     5341 agggtggggc agtcaattag catattccct ctttattaga tagaagcatt accttttatt
     5401 gctagcagga tgcttttgta gataatttga tatttcataa aatcacagaa tactagagct
     5461 aaagtcatct tatttagcct gtcaaccaac catgttattt ttagatgcaa gtccagagct
     5521 tagtgcagca cagccatttg ctgtgcacac aaagtcaggc aacttactgg taacagagaa
     5581 caggctcaca gaccacttgt gtggactccc aaaccagtgc ttttgccctg tagcattccc
     5641 actcctctca tcaagaaagg tgtgatagct gactttttca tcctttggaa taaaagttta
     5701 catttcccct tatttgatgt cttcacaatc cactctgctt tcccatcgtc tggcagcgag
     5761 ccttccactg ccggcgataa gagcattgcc ttggaataga tgatgctcct gtgggcacat
     5821 ttcagggtta gtgagaaggc actggcgctg gtgaatgcag ggatggagcc tctccaaagg
     5881 agaaaataat gaagtgctcc cctctctccc agcatctctc atctaaagca agaactctga
     5941 tcgcccaaca atcattttca cttctagtgc tttattaata tctttggaaa gatcctttgg
     6001 gcccaatttg tcctttgggc ccaatttgtc ctttgagcat gtacatttaa cttccttcta
     6061 atttagtaag agtgtttgca tacatccaag ggtgaaattt ggccagagga taagaagaaa
     6121 aaaactggca caggtcgaac acatcaccag gggttcgatt ctggatgtat tttctgcctt
     6181 ctgcgtcctc cctggaccct gtgcactgct ctgaagaaga ccttaatttt cctttttgaa
     6241 atgactaaca acatctagtt gtagtgccta gaggtttgta ttaagtagtt ctgtaaggtt
     6301 tggtttgctc atttttaaga cctttatcct ttcatcccct tctcatgtgg ctctccctag
     6361 cagctacttt tttgttttgt ttttattaag ccagcgctgg gggaaatact ccatcccgga
     6421 accgtgtagc tgcttgaagg cactaaatta ctactgttct tgtcacagtc atcatccctt
     6481 tctgatcttt aggattcatg tttgagattt ttgctcaagt gctagcattc ttcatctcct
     6541 atcctggcaa gaagtaagac ataaataatc tgaggttatt tttaaagata acattaatta
     6601 cgtaggtctg tgcagacctc atgtccagct gagaaatctc tcaagcccat tgctatgacc
     6661 atcctgatgt ttaaagaaat gtatcccaac ttatgtgatg tgggacaaaa acaatttgga
     6721 aaattaatag ccttctttag gaaaaagctg atcctcaaaa aataaaaaaa taaaaaggaa
     6781 aaaaatttca caaaagaaat caaatagtca aaggcaattt agaaaacaaa tattttatat
     6841 aaaattgcaa aaaaaatggg aaatagttga aaacctattg ctaaagctgt cctcagtaat
     6901 tctgatgaag ataggaaggt ggacatttga ccacttggac tttcagagtc gaaccaatgc
     6961 taaaagtcag tgtttcctca ggtatgtgtg ttttctggaa aatgtatcct ttctgtgtgt
     7021 cacagttcaa gtgttcagag cacaccgttc cagctgacac aacacaactg cctgacaaag
     7081 atcccaaaac tcagtggcaa gaagccacaa ccatttcatc atagctcgct gttttgtgaa
     7141 tcaggcattt agacaggggg cagctccatg tgacatggaa tctccaatga cagtcagctg
     7201 ggcggggctg agggtcggag atggctcttt cacctggtgc ctgacaaggg acacctgtcc
     7261 tccaggtagc ccctgggcct ctcccctggt ctttcctgca gggtggtcag gctgcttact
     7321 tagaggctca aggctcgcag cgggaagaaa tggagatggt tagtcttctt aaaagctagg
     7381 cccagactgg catatggtta cttctgtgag accgtgttgg tcaggttagc tgcaggccca
     7441 tctgggctta aggggagggt acaagagtct accctcagat ggcaggattg tcaaagtatc
     7501 catgggttcc ttgaatctgc cactttgttc ggtattgcct ggtgtgggct ctggaacccg
     7561 actacctgga ttcaaatccc actttgtagc tgggcaacct tgggcaagtt acttaattta
     7621 atttcactgt gctcattttc ctcatttaca aaagggggat aatacagagg gggggaggga
     7681 gtaggtttac agttgtgaat atgtaaaaca cagagtttac tcttgtttta ttatttataa
     7741 attattatat tactagaggc ccggtgcacg agattcatgc acaggggtgt gtgtccctca
     7801 gcccagcctg taccctctcc aatctgggac ccctcgaggg aagtccgact gctcattggg
     7861 atcgggccta aacgggcagt cggacatccc tctcacaatc caggactgct ggcttccaac
     7921 tgctcacctg cctgccttcc tgattgcccc taaccgcttc tgcctgccag cctgatcacc
     7981 ccctaaccac tcccctgcca acctgattga tgcctaactg ctcccctgcc agcctgattg
     8041 cccctaactg ccctcccctg caggcctggt ccccccccaa ctgccctccc ttgcagacct
     8101 ggttcctccc aactgcccta ccctgctggc catcttgtgg tggccatctt gtgtccacat
     8161 gggggcagtc atcttgtgtg ttggagtgat ggtcaatttg catattactc ttttattaga
     8221 taggattttc catatgaacc accataaact gacttttgcc tgccccagat atgccatctc
     8281 ccttataaga tagttgttag attcaatgat gtgcaaactg taaagcactg agacttttgc
     8341 tggcctggag tgcatgctgg gtaagtggca gctctttctt tgaccgtccc tcgtatgttg
     8401 gcctgttctt cctaagaacg tgctgatgcc tgttcaggct ggacatcaga ggcttgccct
     8461 ggttctgccc cgacacaccc gaggcgcacg catgctgact cccgtgagag ggatggggtc
     8521 aaagtctccc actggaggtg gagtgggagc tcttcttcaa gctcccctct tgggaatcgc
     8581 tcagcgctag gttgtatcga tccattgctg tgtgccagtt ggttcagaca caggcctgac
     8641 tgggactgaa tgggacagct agcagttgct gagcaaaggc ctcctaagtg ttttttaatg
     8701 ttgaacacag gcattgagga ggactgggag aggagggtga ttttagttaa agcttcgggg
     8761 atgatgtctt tgataaggac agtgagcatt tccacatttc atgctatctt attaaatgtc
     8821 tagagctttc ctttcttcct taatcttggg agacattctg tctatgaaag agcttggcag
     8881 gtggctggtc gcatccgtga tgtgaggatg tatccgggtc ctgccaggaa gctcccagag
     8941 tcccagccct ggagacgcca ctgcaggtcc ctttccaggt actagacttg ctagtgtgac
     9001 aacggacaag ttgcttaacg tcactaagct ttaatttccg catctataga atggagaagt
     9061 cttccgtgga gcctggggag ggggtgacag tgaattgctg ggaagggaaa gcggataaag
     9121 ggagtggtca ggggggagag ctgaggccag agacgggccc agaaggcaca tccacaggcg
     9181 tggcaagaat ggcttccctg gggaggcaaa caccagattg aggaggggca aaggtgacag
     9241 ccacacacac aggctgccca cccaaaggac cctgctaccc taagccgggc ctgtgcgtga
     9301 ggaagcagtg gtgcctttat gcataaaggc ccagtctgca caggtgatgc cacttagcac
     9361 agagaaaatc gcaccagcac tcacagtcca ggtgctctca ggagctgctt aacgtcacta
     9421 acactgcagc tttgccatat atctgggact cctggaatga ttgcttccat caggcaatca
     9481 acatggactt ttcctgggaa atcaaggtca acatagccct ggcctgtcta catttcccac
     9541 ctcttctgcc actgcacctc ccaccgtttt tctttcccga ggctccctcg caccctcccc
     9601 cacctcccac ctgctgtcca tccaggcaga tccaatggcg cctggccctg ccttccctca
     9661 gcgctgtgtg tgtgtcactc ttgtgacccg ttagcaggcc atgcctttca cggtcactga
     9721 gctgcaatct tgaatgtggg gactatttgc tcagcacagg aagcctctac ttttagtctc
     9781 acaccaggta ccagctgctc aataaaaaac tgcggcccta attatttatt atgcatctgc
     9841 tgccgagcag accctgcaaa caaaacaagt aagatgcaat gtggtcccca caacataatg
     9901 ggggagagga ggcagacgtg cccagatgca catgcagagt ggtgagcaag gcacaggtaa
     9961 acgccagcag cagcaagtcc tttgaagtca cttgtgagtg ttctcgtggc tccgtgccct
    10021 cgtcttcatt atcgcttgtc actctgtaat gccgtcacct gttgacatgc cagtgggcct
    10081 gccccacttg gtgacttgaa gggcacagaa tatgactagt ccatttgttt ttcagccctg
    10141 gtccctggca gaatgcaata aatgtttttt agaataaata gagcagctag tcaccgagaa
    10201 tgtcactttt agataccccg tcttccgtca gagcctgtct cgtttcattt gttgattttg
    10261 aaatgctggt agactttttc cacttccctt ttctgttcgg actaatatct gggtgttata
    10321 gcagcagtcc ttgagttttt cctttgaaca ctagacaaga gcctggaaga gcagcaaaac
    10381 gttgctgtgc tcctgccctt aatgtcaggg tcaaggtcaa agcccagccc tctttcagac
    10441 gcttgtgatg cactggttta aacctctcca cagcaacggg cttcaagctg ttttgtgggt
    10501 gagaggctcc ttttaaaatt cgagcccagc aaacctggcc cgtgggacta aggagccccc
    10561 ggggtgatga ctcgtgatgt ggcgggtggg aaatcctaaa aatcactatt tccccatgaa
    10621 cccagctgca gagatcaggc gtgggctggg tggggtgtac atgcagagac ggagggtggg
    10681 gcctcaggag agcagctgtg gagggaagga tccccgtgca aacaagacag gtccaggggc
    10741 accgtcagtt ctgggttctt ccctcagtgt gtgggctcgc cagtcatctg tctacctgct
    10801 tctcctcaga ccgcctatgc tgcgtctact cggtcccctc ttgtttctcc cccagaaggg
    10861 tagacaggaa gtcaaagaga aagaaaaaac atctcagtcc tgttaactat tttatgaaaa
    10921 actcatagtt tcttttctag aagagcagag gggagggatg ggacaataag actcttcact
    10981 aaaatcaagg ttttagatca tttgttattt tgattatcct tacttttcca tttgtctaaa
    11041 aaaagaaaat ttataaaggt aatggagaag ccgaggtagg gggagaaggg acctagcttg
    11101 gagagagacc ttgaacgagc cactttctcc agggctcagt gtcctggact gcaatgtgga
    11161 ccaaccatgg aaaatctgca tgaagtgcgc cctcctgctc tgagcccacg gcagctgctg
    11221 tgctggactg tggtgctccc tcccagtgag cccacctggg ctttagcatc ctcctcagcg
    11281 ggacgcaagg acccagcacc ggctgatggg aggggtcagc actcaggacg aaacctgctg
    11341 gcagttccca gcacaagctc taagtctgtc actcaaacta tgtcccttct cagtgagacc
    11401 ctgggccccg ccctgcagga gggctagctg gtgaatatca agttcaagct gcctatgtgg
    11461 gtgtgtggac aaggttacac caacagaaat aatccgaatg gctctggctc ttgccactac
    11521 ccacctccat ctgcagcctc ctgcagaacc ccctccaccc agcgactctg gcagcctgtg
    11581 ggtgccttgc atggctcaag aaccgatgtt tcttgtaatt ccgtagaggt ccctccctca
    11641 tgtccatggc ttgagaagtc aattgccctc ctgcccttgc catgctgcct gctcaggctc
    11701 tggcttctcg ggctccccaa agctgcaaaa ctcaaaaaat gtcaaagccg cctcacattc
    11761 tgtccacttc tcactgtccc agagccccat ccggtgcatg gatggctccc tcacttgtgg
    11821 ctcaaggcat tccccaagga aacggggcct ttggatgcca cctgcaggct cttccccctg
    11881 aggctcagac atgggcttaa aggggctggg aactgaagct gtcccctcct ctctcacctc
    11941 agatgtcctc ccacctcgtc cctcattgat ggtgacatgg tagtggtggc agggacccac
    12001 atgcaaacga gctccatggg cgaccaccct ccaattcgcc agacgccaca gtaacatttg
    12061 gatttcggtt tgacttccag ggtggatgcc tgttatacaa gtaacagttg gcaggaatct
    12121 gggcagttga gctcagggtc cctaaaccct tatctgcagc agcaagtgag ggttgggctg
    12181 gtgtctagcc agtcctcaca gctatggcct aggcccgttg tcagcaaact gtggctcgcg
    12241 agccacatgc aggtctttgg ccccttgagt gtggctcttc cacaaaatac cacggcctgg
    12301 gcgagtctat tttgaagaag tggcgttaga agaagtttaa gtttaaaaaa tttggctctc
    12361 aaaagaaatt tcagtcgttg tactgttgat atttggctct gttgactaat gagtttgccg
    12421 accactggta ggcaacctct tctttgtaga ctcagaaagc tggaaacgtg tgaggtcgct
    12481 ttccgacaag ggccccaggg gtacacatgg agtaccctgt gtatcatgga ggtcacacag
    12541 ggcgtacatc tatatgggcc tcaagtgcag cctttacgga tgggaggggc cttgggagac
    12601 agcgggctca ggacagacag aggccagagt ggaaggcgcc cacagaaagg cgcccacaga
    12661 agtagccaaa gcaaaggcgc aggcatggaa actttcaaga agagtggtga acccagcctg
    12721 ctgggagctc aggatgcgtg gtgaggctca acagcgccct gaggtggcag cagtgggcgt
    12781 ggcaagtttg tggggagccc tgaaagtccg agatgttggg atttgatgcg gaggccataa
    12841 ggattctgga ttctgtctaa agaaatgttg gggagattac ccaggcaaaa gcttgtaaga
    12901 gaagctggag ggggtttctc cctgtctgag agagtagttt gaaaggttct tatgggattc
    12961 atccctcaat gagtttttaa ttaattgtaa aataaggttg tcatgtgtat tgtacgtatt
    13021 attggcacag gtgtgtgtct tccctaaaaa tttttaaaaa cgtgctcatt aattttgtga
    13081 agaggcaata tccgcacatg gcttttaagt acaaacgcta tgaagaggca cggtgcaggg
    13141 ctcccccctg gggtgtttca ttcccacctg gcacgcggcc ccactccagc acccccaccc
    13201 ctaacgccat ggcttccttt atgtgcctct gcagttcctt tatgcaaact caagcaaaca
    13261 ctagggaaga tttttatctt cctttctttc ttacaaaaat aaagataaca tgctgtacac
    13321 acttatctgg attttgtttt tctcacttaa caatagaatt tgaagatttt tccacatcat
    13381 tcttcttgtc tgctgcatag tattccatta tacaggaccc tccctgaggg gtgggtgtgt
    13441 tttaatcttt tgctattaga gatagtgctg caaaaaaaaa aaaaaaacaa ctgcccttat
    13501 atcatggtgt atgtgtgcgt gtgtatccgt agaataaatt tccacacggg cccattgcat
    13561 caaagtctgc gtacaccatg atgttaacag gtgtgtacac tgccctcttc agggggtggt
    13621 gctcactcgc atccttgcca gcagcgtcgg gatgcctgct tcccacggcc tggcccgcac
    13681 agtgctcatc actccggggc ctttcccagt cggtgaggcg aaaccttcgt gagctctgat
    13741 ttgcttctct cctgctatga atgcggctaa gcaactttct atgtctgtgg gcccgagtgc
    13801 ttttaagctc cttcttaggg gtcagcttca tttctgcacc cccacacccc ccggagcttt
    13861 cccaaacgcc ttgctacaaa gtaggttttc agtcaagttt ggtaaaccca atagatgttt
    13921 gtatgaatga gtagataaat tattgaataa atgctcgtgt gaatggagtt atacatcttc
    13981 aattagatct gattcttccc tcaagcagca gaagatagga taagctccca acgcagatct
    14041 gaaagcaaca tgtatgttac atgcagtatt ctaagggtga gtaatttttt ttccttcagc
    14101 taaatacctc gttcatctcc agaaaggtga ggggttgagg agaaggaatc tcccactctt
    14161 tgccaggggc tcctgttcat ttgcagagcg ggctggagct gtaggacgaa gtggttttca
    14221 gagaaccacc tggtaaatca ggagaggcaa atgaggccca gcacgtggct tcctcgggct
    14281 cctgtggctt catttctact ctggttctgc ccagaaatcg gctcctgtgg ccatgtggac
    14341 tgtcattagc tggacctcca gcctgagttt ctttgttttt ctgtcatttc tttgtgtccc
    14401 cacgtgaaaa taccccgcgc cacaagcata gtgtgtctgt gtcagttctt tgaacttgat
    14461 gaattccatt ctccagcagc gccttcgcca cccgtggcgt gatgccacct gctgttccac
    14521 gggcagcgag accacagcag agcttcccac ggagccatgt cacctgaagt gacttttcta
    14581 acagccgcgc tccagccgca cccaaaggaa agcccaggga cccatcgccc cgggcataat
    14641 cagccgcgct ccagtggccc ccaaaggaaa gcccagccca agagaagcac aaagccgtcc
    14701 gcctgctcgg gaggctcccc cttctctctg gaagatgcga gcgcctcccg gtccctgggg
    14761 ctctgacgct gagcgcagcc cagaatctgg ctcacaccca gccagggccg gtggggggcc
    14821 gcagccccgc taaggagcag ggacacagga gaagaataag gcagacctga aattcaggtt
    14881 agaaccctga tgccacaccc tctgtgacag aaaacagtcc cagcaaacag ggtcagggtc
    14941 taggaaagca atgtgaacgg agcgctactt ggtcatttag agagctctgg tggtggagat
    15001 tgttgtatac aaggacactt ggaaaactag gtcacctgcc aactctccat cgcttttctt
    15061 tcctgtgttt gcttgagtga caggtcaaga agaaacaact ttcccatgtg ttcatcactg
    15121 agcagtctct ttcacacatc tgtgttcatt gtgtcacttc ctcagaacag gtatgtctta
    15181 tttccatatc caccacccac ccatttcgta ggcaaggagg agccgagaga ggggaggtga
    15241 cttgccccag atcatgcaaa tcctgaggtg gagccaggac tttgactaga gtcttctgaa
    15301 ccccaaaccg gagctcttcc caggatttgt gtcttaactc attgcaaaat tagttcaaat
    15361 gaaggagagc gggctgagaa gggcaagagg agacaccccc cacacacaca cactcgcagc
    15421 agcagagcca ttatgacatt gcttcgtgag aatccgaagt cacggcagtt gtcctggatc
    15481 cagactcagg gatcagtgag taaccgatgc ctctgggatt gccctgctga ttgccggggc
    15541 gatgggtcca ctgtaaagca cttcaactga aactagagtt ggaaccactc ttcaaaagat
    15601 gccacttctt cagaaataag cgtgtcctgt caaaattcac aaaccacaca tgacaacaca
    15661 cagtcccaag gaagtatgta tttagtccca ccatgtgccc gcaggtccca gagggactgg
    15721 gacaaagaaa tagagaagct gtcagaccgc agccccttca caggtgccgg cgttccagca
    15781 cttggtatta ggtgttcgtg atcagttatt acaccatgga aatggtcaag gggctggctt
    15841 tctgacataa catataaggt ttgtaagatg cacttcatgc aagtaaagaa ggaaaattta
    15901 tggagcactc acatgtgcca gttaccttag ttattggatg gagagttgag attaaagaga
    15961 tctcttaact aggagagaaa tttgctttaa ggatgccctt ttctccacat cctcaccaac
    16021 acttgttgat ttactgatgc tagccattct gacaggtgtg aggtgatatc tcctgtggtt
    16081 ttaatttgca cctctctaat gattagtgat gtggagcatt ttttcatata tctataggcc
    16141 atctgtatgt cttctgtgga gaagtgtcta ttcaggcctt ttgcccattt tttttttact
    16201 cctttttttg aatatatata ttttattgtt gacagcatta cagatgttcc cccatttccc
    16261 cctctttgcc cccctctgcc taggccttca ctattctatg tgtccatggg caatgcatac
    16321 aagaatatac gtcctttggt taatttcttc ttgtgctccc cccgctgctg ttccctctga
    16381 catatgtcag tctcttccat gcctctggac ttattttgtt cattagattt cacaaataag
    16441 cgagatcagg tgatatttga ctcactctgc ctgacttatt tcacttagca gaatactctc
    16501 caggtccatc cattttgtct caaagggtaa gagatccctc ttttttatag ctgcatagta
    16561 ttccattgtg taaattgata ggatatattc ctcttggatt gtttggattt ttttggtgtc
    16621 gagtttcata agttcttata aattttggat attaacccct tgtcagatgt atcattggtg
    16681 gatatgttca ccatgcagtg ggttgtcttt tcattttgtt gatggtttcc ttttttgtgc
    16741 aaaacagcca ctgtggaaag cagtgtggag ttacttcaaa aaattaaaaa tggagctgcc
    16801 ttaggaccca gtgattccac ttcttgggat ttatcctaag aaacccaaaa ctctaattca
    16861 aaagaattta tgtaccccgg tgatcataga agcattatta acaatagcca agagttagaa
    16921 tcagcccaag tgcccatcag tagatgagtg gataaaaaaa aaaaaaacct gtggcacatc
    16981 tacatgatgg aatactactc tgctgtaaag aggaagaaac ttttgccttt tgtgacagaa
    17041 tggatggacc agagagcatt atgctaagta aaataagcca gttagagaaa gacaaatacc
    17101 atatgatttc actcagatgt gtgatttaat gaacaaactg aactaccaag caaaatagag
    17161 acatcctcat agatagagag caggcagaca actctagagg tggggatatt gagtgggtat
    17221 tgagcaaaaa aggaaaaaag agaaagagaa ttcatggaca tggacaacag tgtggtgatt
    17281 gtggggggtt gagggagtag aggtggaaga ggttatagag cagataaatg gtgatggaaa
    17341 aaaaaaaaaa gaaaaaaaaa aagaaagaag gaaggaaatg ggtaaccccc aaataggtaa
    17401 tatctttact aattatttta cttatttagc attacctact acacatcatg gcttacatat
    17461 aatcaatgaa ttttaaatat ttcaaactcc tagaaaaaaa ctctctttaa atattctctt
    17521 gttaaagatc ccctcgttca gttatttcct gttttcagat attagctttt atttagagcc
    17581 acacagaaac ttcttcagtc atacacatct attttatttc caagattgga ttttccaaag
    17641 atcaaataaa gaacagaagt gggtggtatt gtcatgatct tggatcgaaa ctcaaatgaa
    17701 ttttccacca agaaaattat tagttgaaaa gtatgtgtcc tgagttttct gtcatgctca
    17761 ggttacctac ttaatcagcg aagctctgga gcacaggggg aaataaagct agaagtcaag
    17821 ttagagataa atatacccag tggtctaacc ctcatttcta ttccagtttt gaaccctact
    17881 gcggaatcaa aactctactt cagtggtttt ttttgcaaat tttcagataa agaaaattta
    17941 ccaaaaaacg aagcttatct cttttccatt ttaaccaatt ttgataaaca tcattccaga
    18001 aaccagctgt aaagagagta tgatatttta ggtttagtct cttcctgaaa cgtagggccc
    18061 tgcatcacaa acttaatatc tacaggtcag cactgggcag cctagagaac tcacagcatg
    18121 agcgtgaagc aagcctttcc agactgtccg tgaagctgga caccgtgcag ggggagtgtg
    18181 agttccgtgt tctctacggg ttctgtcaca caggcaacaa aattagcaaa atcttacttt
    18241 tctacatgtt gatttgtatc cttttctttt ctcttttctt ttttttgtgt gaatctctag
    18301 aaagtagagt ttttatgccc agcaagcgat tggaaagtgt gcaacattct tattagggga
    18361 gaatctggtg gcattggcac caccgttgca gcaaaacgaa agcggtgtga tgagcttatc
    18421 agacagtgtg aatcactctg gccgacttgg caaggcctcc cccgcagggg ccggaagtct
    18481 agagggcctg atttctcagc aaggccacga aggcccagca gctacctttt taaaaactag
    18541 agtgccccgt cagaacatgt gtgtgcatgt gcgtgtgtgt tactttcgtt ttttactttg
    18601 cattatgaaa atgctctaca cggctgtttg atttcctact gcaattggga ccaaccgtag
    18661 aatctgttta tatcatgggt ctatgttcaa tccctcaata atgcaaaagg caaaaatacc
    18721 aacagttaat ctttgggggt catttatcat ttaccatctt aagggcagca attttttaat
    18781 tatattttca cccagggaca tgaaagtttc tagttagagg agaagaaaaa agccagcatt
    18841 taaaacaaga aggagcatgc catgagaact gagcgggaat agacagggag atggaggaca
    18901 gaacagaacc agagctagtt gatggcatca aataagatca ggactgcagc aagactcctg
    18961 cagggttctg gcccagcgtg tagagagttt ggaagtcacc actctgtccg tcctaatgat
    19021 agtaaaaagc tgaacaaact ggaaaatcaa cgacttttct tagaccagtg gtcggcaaac
    19081 cgtgctcgcg agccacatgt ggctctttgg ccccttgagt gtggctcttc cacaaaatac
    19141 catggccttg gcgaggctat tttgaagaag tggcgttaga agaagtttaa gttaaaaaaa
    19201 aatttggctc tcaaaagaaa tttcaatcat tgtactgttg atatttggct ctgttgacta
    19261 atgagtttgc caactactgt cttagaccca taaaagaagt gaggtcacca ggcaaaccac
    19321 tgcctccaaa attagagaga ccaatgggca aatacagaga gccatagctc actgcaccag
    19381 aaacccctgc acacaaacct gcacaggagc cagtcatagg gaaactgaac tgtaacgaac
    19441 tgtttgaggc tcagtgggga cacctctgag agttaacaac tccagggaac ccagttatgg
    19501 ggtttccctg gagttttgat cttttgtgag ttttagctcc aagagctcca tcacaccctc
    19561 acagtgacta tcagagaaaa atcccctgat gcttctggcg atgggaagga ggaagagaca
    19621 ctttgaaata tgccagagca ttctgttctt cctaacaagg tctgccctca ggagaaaatg
    19681 tgcaagcaga gcctaacctg ctggggttgc atccgagcct acctgaccca ggggaaggaa
    19741 aatgcccaac cccagcccct tctaggcttc catgtggtaa aagggaaata cccaactcca
    19801 gccctagctg ttctctccac ataaggggca ggtagagaca gggactgaga agcatgagtg
    19861 aaggtcacag acctgagcat tggctcacta agagactgag atctaattgc aatagcatag
    19921 aatgttttcc ctctccccac accctaccac caccttacta aagagctatt tatagcagtt
    19981 ccttttaccc agtgctttac gtctagctat caagaaaaaa aaatcgggaa agacatacta
    20041 aaaggccccc aaaaaatatt tgaagagaca gatcaaaact agaccgatat tacagggata
    20101 ttgggattat caaatcagaa atttaaaaca gctatgatta atatgctaag ggctctaata
    20161 gataaagtac acatcattca aaaagagatg ggcaatgtaa gcagatagat ggaaattcta
    20221 aaactgaata gtgaaagaaa aagacaaaaa atagaacaat atctaagaac attgggccag
    20281 caacaaacat atgtgcaatg ggaataacag aatgagaaga gagaaaggaa tacagaaatt
    20341 atttacaaca gtcatgacta agaaatgtca gacaccaaag caatgttggg caccaaacca
    20401 tagatcctgg aagctcagaa aaacaaaaca ccagggaact aataagtgat tataacaatg
    20461 ttgcaggata caaatttaac atacaaaaag tctatctctt tcctatatag tgttatgaac
    20521 aagtggaatt tgaaattaaa aatacaataa tatttacatt ggcatccaaa acagtgaaat
    20581 acttagttat aaacctaaca aaatatatac aaaatcttta tgagatgaac tataaaactc
    20641 taatgaaaga aatacaagaa ctaagaaaat ggaaagatat tccattgtcc agatgtcact
    20701 atttcccaac ttgatctata gattcattgc aattccaatc aaaatcccaa aaccttattt
    20761 tgtgtacatg aataaattaa ttttaaagtt tatatggaat ggcaaaagac caagaatagt
    20821 caacacaata ttgaagaaca acaaagttag aagactgaca ctactcaact tcaagattta
    20881 ctataaaact aaagtaatca acacagtgtg gtattggtga aagaatagac aaataactca
    20941 atgggaaaga atagggaact cagaaataaa atcatcctag tatataaaaa ccctggtcgt
    21001 aatgaccagt aatgaccaag gcttgaccaa ctggaagtca gtcctgcagt caatttccac
    21061 tgcaggcaca gtgccccagc actgactatt gaggggtctg ggaattaggg ccagagagag
    21121 gcctgaagag agaagtaggg actgatctgt tgcctctgtg acagcttttg atcagcactt
    21181 gcttctctct ttctctccca gtctggccag cagccatgcc tccattcctc tctgggcctc
    21241 caccagggct gctgatcagc cctgcctttc tgatcaggcc ccattgatag gcccagagac
    21301 actgactggc ataggaactg atcaatcaga accaaatgtg ggtgatgtga agaagcaatg
    21361 gctgcctagg aggcatagtg atgctgactg gcataaaaac caaccaatca gaaccaaatt
    21421 ggccagcaaa ggagggaagt tgggggcaat taggctggca ggggagggaa gttagggacg
    21481 atcaggcagg caggcaggca gaggcagtta ggggcaacca ggccgggcag gggagagtag
    21541 ttagaggtga tcagccagca ggcagaggca gttaggggtg atcaggcagg caggcaagtg
    21601 aacagttagg agccagaggt cccagattgt gagagggatg tccccaatta gagagggtgc
    21661 aggctgggct gagggaaccc cctctgtgca caaattttgt gcaccaggcc tctagtataa
    21721 atatagtcag ccaatgtttg ataaaggagc aaaggcaata caaagaggaa aaggagcaaa
    21781 ggcaatacaa tttttttttt caacaaatgg tgctaaaaca actggatata cacatgtgaa
    21841 aaaatgaatc tagacacaga tctcactctt cacaaaaatt aactcaaaaa gaatcacaga
    21901 cctaaatgta aaagacaaaa tggtaaatcc ctcccattta tatgccaata gcaattaagg
    21961 ctcaactaca gcaggagggt gcacacaccc acaaaggggc agggcacacc tggagtgccc
    22021 agcttggggt gattgaggct gtgccactgg accctatagg atacctacta cattaggcca
    22081 ctttgctaag cccaggagat gtagcagctc tgccttatac atagaaacaa acatggggag
    22141 actgccaaaa tgaggagaca acaaaacatg tccaaatgaa ggaacagaac aaaactccag
    22201 aaaaagaact aaacaaaatg gagacatgca atctactaga tgcaaagttc aaaacattgg
    22261 ctgtaaggat gctcaatgaa cttagagtaa gagtagatga acttagaatg ttaacaaaga
    22321 gataggaaac aaaaacagaa ctagaaaatc taaaaaaaaa gagtcagtaa tgaagaatac
    22381 attaactgaa atgaagaaaa cattacaggg aatcaacagt agagtagatg aagcagagga
    22441 ttaaatcaga tatttggaaa atatgaaagc agaaagcagc caatcagaac atcaaaaaga
    22501 aaaaaggccc tggctggtgt ggctcagttg gttagaaatc attccatgca ctgaaagctt
    22561 gccaatttga ttcctggtca ggcacatggc cagattgtgg gtttgatcca tggtagggga
    22621 catgcaggag gcaatcaatc aatgttttac tctcacatca atgtttcacc ctctctctcc
    22681 ctctccattc ctattgctct aaaaatcaat ttaaaatatt ttaaaaaggt aaaggagaaa
    22741 cgaatttaaa aaaataaagc cctgagacaa cttcaagtgt accaatattt gcatcatggg
    22801 ggtaccagaa ggagaagagt gagagcaagg agttgaaaac ctatgtgaaa aaataatgac
    22861 agaaactttc cctaacttga tgaaggaaat agacatgcaa gtccaggaag cacataaagt
    22921 tccaatcaac attaagccaa agaggcctat accaagatac atcataattg aaatgcaaaa
    22981 tgttaaagac aaagagagaa tcttaaaagc agcaagagaa aagcatttag ttacctacaa
    23041 agggagctcc cataagactg tcagctgatt tctcaacaga aatttttcaa gccagaaggg
    23101 atttgaaaga aatattcaaa gtgatgtaaa gaaagaccca caaccaagat tactctaccc
    23161 agcaaagcta gcatttagaa tcgaagaaca tataaggagc tacccagacc agggaaagct
    23221 aaaggagtta atcatcacca aaaaagtatt acttgaaatg ttaagggtct tctttaagaa
    23281 gaaggggggg ggagataaaa aatatgaaca ataaaatggc aataaataat atctatcaac
    23341 aattgaatct aaaaaacaaa ataaatgaat aaacataaga ggaacagatt catagataca
    23401 gagaacattt taacaattgc cagagggctt ggtaggatgg gtgaaaaagg tgaagggatt
    23461 aagaagtaca aattggtagt tacagaatag tcatggggag ctaaagtaaa acataaagaa
    23521 tatagtaagt aatatggtaa taactttgta tggtgtcaga cgggtaatag atttattggg
    23581 atgatcactt agtaggttat ataatgtcta atcattggat tgtacacctg aaactaatat
    23641 aatattgtat gttaattgta attgaaaaat aaaaaaatta tttaaagtaa aaaaaatgag
    23701 ccaaagaccg taatagacat ctcgctaaag aagatatata catggcaaat aaaaatctga
    23761 aaagatgctt catatcatat gtcatcagga aaacacaact tagaccagca atgaggtacc
    23821 tagtagaatg gccaaaatca agaatactga caacatcaaa tgcatagcta atggaaatgc
    23881 aaaatggcac agtcacttta caagatagcc tgacagtttc ttgcaaaact aaacatactc
    23941 ttaccatagg atctagcaat agcactcatt gatttttagc caaaggagtt aaaaacatgt
    24001 gtctacacaa acacctgcac agagatgttg atagcagctt tatttataat tgcaaactct
    24061 tagaagaaac taagatgccc ttcagtaggt gagcagaaaa gtaaactgtg gtacatgcag
    24121 acaatggagt actaggcagt gctaaaaaga aatgaactgt caagccttga aaagatatgg
    24181 aagaacctta aatgcatatt actcaatgag agaagccaat ctgaaaggct acatactgta
    24241 tatctaacca tatgacattc tggaaatggc aaaactataa tgacagtaaa aagttcagtg
    24301 gttagccctg gctggtttag ttcagtggat aaagcatcgg cctgtgaact gaagggtcct
    24361 gggttcgatt cggatcaagg gcacatgccc aggttgcggg cttgatcccc agtagggagc
    24421 gtgctggagg cagtcaatca atgattctct ctcatcattg atgtttctat ctctctctct
    24481 ccctctcctt tcctctttga aatcaataaa attatatttt tttaaaaaag ttcagtggtt
    24541 gccagggttg tgggaggaag ggaaaaatag gcagagcaca gaggatttta tggatagtga
    24601 agttgctctg tatgatgctg tgatggtgaa tacatgtcat tatacatttg tccaaactcc
    24661 tagaatgcac aacactgaga gtgaacgtaa cgtaagctat ggactttggg tgataatgac
    24721 gtgtcgatgt aatacatgtg tcactttggt gggggatgtt gataaagggg gaggttatgc
    24781 ttgtgtggga gccaggggcg tatgggaaat ctcagtacct tctcagttgt tctgtgaacc
    24841 caaaacttct ctaaacaata aagtctgttt taaaaaaaaa tagacgggtg tggcgctaag
    24901 gaagtggtgg ctgacctcag aagagcagtt tcggtgaggt gctgagtatg gaaaccagac
    24961 tgcagtgaaa tgaggtgtga agagtagttg aggaaatgga gccagggaac gctgacagca
    25021 cttccaggag tttgcttgtg aaggggaaga agattcgagt taggagaggg tgggaagggt
    25081 tggggacagc gagggattcg ttgccacctg tattaggatt cggtgctctc agacaaagat
    25141 tctcagtgtc tcatgtgctg agattcctca gctgcaggat agagctggga ttccttggtg
    25201 tgtcaaaagt atcagtggct tcacttaaaa atggaaaaag cagaaggcca tgtagttaaa
    25261 atttactcca ctctctgtga cacttttgat gtttgttcat tccacgaaag gctacatgtg
    25321 tatcctctcg gtttagatgc tcagcaagta gctctatcaa gaccaaggta aacatacaga
    25381 gaaactctcc ctttcctaga gttaaagcag ttctatcggg aggagcacga ggacttggat
    25441 tagttagacc tttcctacct tgagctggtc cccagatgtg ctgggagagg gtgtttacta
    25501 ctctctgtct cctgacggcg ctccgggcca ggacacctgg gggtctctgg atggcctgca
    25561 gccatcacag gcacacatct actgaacaca tgtggcctca tgaatgagga tctatgcagt
    25621 gaccacagct aaggagaacc caagactgag tgcccagctc tggccatgtg accagtgtcc
    25681 gtgcccggaa agagtgtgga agatccatgt gcatagctgg caccgaggac agggagttgc
    25741 tcaatgtcat ggcaggacaa gaggcaggga gaaggctggg tgtggaccac ggaggcataa
    25801 tggaaagaaa ggtcagggag tccgagcgga ggaagcaaaa atagacgctc cgcaaatgca
    25861 gctgctgtgc gcaaggcaga gccttccctg ggcagacgtg ggtccctgtg ctggatggac
    25921 tgccccagga ggaagcgtgg agaccttaaa ggtaccaggg ggaaagagga acaggagaaa
    25981 aggaaatgaa aacagaagag aggggtgtca cgtttctttg gcatttaaaa cacttccaga
    26041 ttgcatcctg aaatctcgct ggaccaagaa ctgcagactt ctggcaaacg cgaggcctta
    26101 gctttggcat ccctggcgtt gtaatatcaa atcacagctc catgttaagt tttattattc
    26161 aacatgaatt aaaaggtcaa ggaggaagag agctcagtgg tgttccatta aagggaaaat
    26221 ctgatcgtct taaagcaatc tgatcttaaa ggagccggcg ttgaaaagag cagcacatag
    26281 tggaatcggg cagttagtgc cgttcctccc tcggaagggc atgcgcctgc tgggaagggg
    26341 ttctgtggac ggagttaacg cttctctccg actggctcgc ttaccgggat tagtgggaac
    26401 atctgtcagt agacgattac ccacgtagtt gaaaaatgac atgttcttcc tttttctttc
    26461 ccccaaatct gttgctttct aaacctgacc ctgtacatgt acatctttca catcacctgg
    26521 ggagcatgca gagcgatccc tcctgatcag actcctgggt cacaggtgtc acctttaaat
    26581 ggactccagg ttgaagtgct tagggacaaa ctcagggggg tacactgctg gatgttctgc
    26641 tatgaccaat cgagatgctc ctacagagaa gtctgtgacc tcctgtgtca ttggcttggg
    26701 ctgtacttag ccacatcata cagctcagcc acctgtcaga ttgggagctt ctgtcactgc
    26761 attggtctgt catctataaa tttgctctga gacctctgaa ctttgaacct caaaccctaa
    26821 aattccctcc tctgcctcct tacctgctcc tcccttatcc ctgatatccc aactcctggc
    26881 ccttcccgac tctgctctat atccccttct ctgccactag tctgttgtca gagaacatac
    26941 tttgtttgat ttcagtcctt tgaaatttat ggaggcctgt tttatggtat aaaatatagt
    27001 ctatcctgga gaatgttaca cttgaaaaga atgtgcattt tgctgggttt gactagagtg
    27061 ttctagaggt gtctgttagg tctagttgat ttgtagtata gttcaaatct tctattccct
    27121 tgctgatctt ctccttagtt gttctatgca ttttttaatg tgacatattg aaatcttcag
    27181 atattcttgt tgaaatgtct gtttctccct gcaattatgt cagtttgttt catctttctt
    27241 ggggctctgt ttttagttgt atacatgtaa ttgttatagc ttcctgttgg attaatcctt
    27301 ttatctttat aaaatgtccc cttttatcta taataacatt ttttgtttta aaatttattt
    27361 tgtctaatat tagcatagcc cctttagctt tctcatggtt actgtttgca tgatatatct
    27421 tttctagcct tttactttta acctatttgt acctttgaat gtaaagtgtg gctcctatag
    27481 catatccttg gatcttggtg ttttttttat cccatttgat aacctcttct tttttattgg
    27541 attgtttaat ccattcacat ttaatgttat tactacttta gttgaattta tatctgccat
    27601 gctatgtttt gttttctatc atgtatcatg tctttttcct ttctctcttc ctccttactg
    27661 ctttattttt aattaagtga atatctagtg tagcatttta attcctttaa tttttttcta
    27721 tttgtttttg agtttttttc ttatttgttg ctctggctga aaatatgcat ttcaacttta
    27781 tcagaatcta cttcagatat ataataatta attccagtga tatataaaaa acgttaattc
    27841 tatataattc tatttcatct tccctttttg tcttattttt gatatacata ttacatcttt
    27901 atatgttaca aacccaacaa gacagtgtta taattatgcc tttatgtaat ttttatctta
    27961 aaggagctga gagaagaaag gcaagcaatt atgtatttat agagtttatt atatttctga
    28021 tttaccattt ctggttctct tcctctagtc cctggattca ggttaccatc tggtgtaaca
    28081 ttgaagtaat gttcttactt cagtacagct ttgttcccac ctacctcctt tgcactgtta
    28141 ttgtcaacta tattaaattt ctatatgtta taagccacac aatacaatta tatacatatt
    28201 gttttataca gtccctttaa agtaagttaa aagaagaaat atgcactata atgtgtttta
    28261 gaattatcta catgattacc tttgctggtg ctctttgttt tctcatgtgg attttagtta
    28321 atgtctggag tccgctgtgt ttggcctaaa gaaatttctt tggtgtttct tataaggcag
    28381 atcttctggc aataaattct ctccactttt gtttcaggat gcctttttta accttacttt
    28441 tgagaaaaca gttttgctgg atatacttct tggttgatga ttgttgttgt tttctttcag
    28501 gtcaggactt tgaatatata atcccactgg gttctggcct ctcatcattt ctgaggagaa
    28561 gtcagctttt aatcatactg gggttccctt gtacatgaca agtcattttt ctctctctgc
    28621 tttcaagatt ttctgtctgc agctttcata ttttctagga tgctactggg tgtagatctc
    28681 actttttgga tgtgtaggtt aaagtttttc atcaaatttg gggagtttaa gcattattta
    28741 ctaagtaatt ttatgttctt ctctctctcc tctcttcttc tagtacttct attccttgta
    28801 tattggtgtg cttaatggtg tccacatttc tctgaggctc tattcatctt tttctttgtt
    28861 cttttttctc tgtgttcttc agatagcata atctctattg atggaccttc aaattcactc
    28921 attctttctt ctgtcagtcc aaatagactg ttgaggccct ctagtgaatt tttcattttg
    28981 gtcattgtac ttttccactg cagaatttcc ttttggttct tttttacaat ttctgtctct
    29041 ttattgatag cctctatttg gcgagccgtt gcaccatacc tttctttagt acttgaagca
    29101 cagtttcctt tggctgtttg aacatattca taatagctgg tttgaagtct ctgtctacta
    29161 agctgacatc tgtaccttct aacaggcact ttctgtttac ttattttctg tttatgggtt
    29221 acactttctt gtttatttgc atttctcatc atgctttatt taaaagtaga cattttagat
    29281 aatatactgt agcaactccg gagactggcc cctaccatcc acccccaggg cctgttgtta
    29341 tctgtatgtt tatttcgtta gcagtttggc tggactatct cagtgaagtc tgtttccctg
    29401 acagcctctg gtgttgctcc tccttgagaa gacatgatcc cggctatgtg cacagtcacc
    29461 ctaggatgaa ggtggtttta gcaggcaacc tcttccattg ttttcctgat ctttctgtca
    29521 agctgtctgc ctgttggtat cacacctagc tgttagcttc tgctaattga cagctgattg
    29581 ctctattgtt ttcaacaatg cggagcataa aagactccac agtttgatgc aattaaattc
    29641 atccttagac atgaacttct ccacgctttc tgttcaaata aagtcagtta ccttggggag
    29701 aactatgaag ctctctgttg ttgtgcctgt ctcttcttct gagccaaacc tctgagctgc
    29761 tctggaactg agtgtgggaa ccatggtctg tttctcttga ggtgacactt ctgctttatg
    29821 agtgaggtgc tggccagggg cagtcgccct ttaccttctc attttgcctc ctctagcatg
    29881 gaaccatcat tttgtgagaa aactcaggca aaagcaatta ggacccagta atcttggcct
    29941 gcaactcctg gggtaaaact tctgtcttaa aagtggggaa tgagtgaagg aaaggggccc
    30001 ccagcctggc cagcatggct cgttggttga gcattgacct atgaacctgg aagtcacagt
    30061 ttgattcctg gttgggtcat atgcctgggt tgcgggctcc atccccagtg tggaacatgc
    30121 aggaagcagc caatcaatgg ttctctctta tcattgatgt ttgtatctcc ctctcacttt
    30181 cctctccttt cctctctgaa attatatata aatggggccc caaaatctca tctgctctca
    30241 cctggaataa aggttctgca acacagagct ggggtcataa gaaacgctgg cagcctaccc
    30301 cgcctggaga gatgccataa ccctagacta ggagctatgg gacaagggag ccttgtgcac
    30361 tcacccaaag tagagctacc atcactactt ggttgtggga tggaacgaga atgggtccag
    30421 cgaggatggc acaaactctc actattctca caaagattta gcacattttt aaaaataaat
    30481 attattttca tttgctatgt gcccttagga taattttcag agatgttaat tttttaaaac
    30541 attcactagc tatggttgtt ttactgttga gagggccctc tgaattcctc ataccaatat
    30601 ttgaaaatac caactccctt gtctttgatt tttaacttgg gaaccattgc tctatgttat
    30661 tccagaaaat ccagaagagg tttgataccc agtgattttt agaaggaagg aaggaaggaa
    30721 ggaaggaagg aaggaaggaa ggaaggaagg aaggaaggaa ggaagaaagg gagggaggaa
    30781 gggaggccag tcttattgtc acacaaaagt gtgtatcaga aaaccttcct ctaccgccct
    30841 atgtatgtta tgtattcagc cggcatgaca gagcaccagg catatgtgag gctctgtgct
    30901 agttctggag ttcactatcc tgaggtcaag gagctcacag agaagacaaa gagctaaaca
    30961 agggagaagg agcccttcca tgtaaggtgg aggggatgag agaggcatgt ggcatgtgct
    31021 gtgccgtgga ggggagggaa taacactctt cctggagaaa ttaaggtggg cttcagtgca
    31081 gcaacatttc aactgcctct tgaaatgaat ccatccatcg tacagtggaa tggggaagag
    31141 cacagtcaga aagagcagag gcgtgggagc gcatggtctg tgtgaatgct ccgaagactt
    31201 cgggcttcgg ggtggtcgag cacacaagat gcactgtgtg tgtatggtgg aggggagggg
    31261 ggcgggcgcg acagagaaaa ggtttaggtt ggaacatgat tttaaactca taaggtttgg
    31321 gaatgacact gtgaccatca acactaggga acctgtgaaa gtgtttaagc ctcagagaga
    31381 agcaatcgga tctcttttta gaaagccact cctgacaagc atgaagaggg ccgcaatgga
    31441 gccagagaga caaatgaggc gggtgtgagg ggccgttgtt caggcaggag ctggtgagct
    31501 ggggagggtt caaagcaagg aaggcagcgg tgttgggatg cggaggtggg cggagggcgc
    31561 cacaggagac ggaaccagca ggtctttgtg actaagaggc cagtgacagg gaaggggtct
    31621 ggggtgactc ggtggcttca cactgggcag ctgtttctca ggtgccactg ttgcctcttg
    31681 atgatacgat cattgcattg atttttggag ccatgaatta ttagttcgaa attattcaaa
    31741 actgtgtctg catccaacta tgtggcaatg tctgaccttc ctccttggcc tcccttgata
    31801 acgtggcagc caggtatgcc agtgaccacg gactggagcc tccctccagg cacctgcgtg
    31861 cccagggcag gactccccat ctgcctgcag aagcagcaat gcccgtccat ggcctgttct
    31921 ggaaaatgag acgtacactg ccctctggtg atagcaggaa tatttgggaa agagggctgc
    31981 tgggaaagaa gtcctggcca atgagagttt acaaatacac cttaagggtg ctacttccca
    32041 tcacattttt gctcaactgg ctaacaagca cagaaccggg ttttcacaga actttctttt
    32101 gtcataaacc gcgacagcca cgctttcagg accaaagttg gttgtccatg aacaagagtg
    32161 gaaaggagcg gtttagaaag gcagtgtttg aaaggccttt aatgcatcct cggtgtatca
    32221 ctgcccggaa ctcaggaagc cacgcgatct cccacaggca gacacccggc tggtgagccg
    32281 atcccagctc cactgagggg cgcttaggaa caccccacgg gctctggccc ggccacctca
    32341 gcccggcgtc caggctgggt ccaggcactc tgctagtgaa gcctgaggag gctaactgta
    32401 gttttgtatt ccagattcta cttttaagcc aacgctcacg attttcaatg accaaagaag
    32461 agctgtgtga gataaaggaa cattaggtgc aaagataggg acacttcact gcgttagtgc
    32521 acaagttcat acttcacaca ctggctaatc taaagcaaac actggattta attgagatca
    32581 ttttttccaa aaagggggta agcctcccat atacacagag gttctctcat cccccagata
    32641 ttcagcagcc aaaataaata tgttttcatt tagcctggaa atgcagatgg tgtccaaatg
    32701 cctgatagtc tatctggttc ctcaaacccg gccaacatta actactccct gctgctcagc
    32761 attggagcac gagaaggtcc tacctgcccc cccacccccc tccttccaga gccgaccaga
    32821 ctcctaaagt gcaacggggg gtcgagaaga agcggccccc agcctgcgag ctccattctt
    32881 cctgctctcg gcccccgagc ggcccctgcc accctttcag accatgacac gtggagaaac
    32941 ataaatacga tcagctacaa actgcagggc atgaacgtgt acaccagata aactgggata
    33001 tatgaaacac aaggaggggt agtgggagat tattggactg acaccaaggt gacttctaag
    33061 cagcacgatg agctgacaga gatgtaggag gaagaaaatg aggcatgctc aggggagaga
    33121 ggctagttgt atgtgggagg gagggagcag agctaggggc tataccgtga gccgccagct
    33181 ggagggagag gcagctgcgg aatagcagca cctgacaggg tccaggagca ggaattttta
    33241 tttaacacaa aagacaattg gcagtcattg tggggaatca gaaaagagag gtgataacgt
    33301 aagaatacgg ctaaataagt taaagaatgg ccatctgatg ggacatcatg cagttgcttt
    33361 ttaaattctt ttgaagaatt tttaattaca caggacatgt ttcgcgatgt gatgagaagt
    33421 gaaaaagatg aatgcaagtc tgtttatgat acaatttcaa tcacgataca tagatcttac
    33481 gcatagagag tctggaagaa aatacactaa aatatagtta ttatctcttg gtagtcagag
    33541 tagagattat tttctctttt taaagtttat tccaaatatt ctacaaagaa tatattattt
    33601 caaaatctga gaaatattta catgtgactt taaaaatagt accagaggaa tctgattgga
    33661 ttgtaggttg aggttgatga ggctggaggc agtttggcca atagaggttt gcaaatgatt
    33721 caagctgtaa gtgggaggcc tggtctcaca ctagggagcg agagaaatta ggcagtttag
    33781 ttcagaggaa taacagtaag gacatcaaga ggttaggtgg tacatgttca aagagatgaa
    33841 aatagaagcc aaatgccgga ggaaagataa aggtgctacc tgctaattaa gtggaaagta
    33901 gagagggtta ggcaaaatcc agctcactgt ggtccttttt gttttaggta tttatgggat
    33961 ataaaaggta ggccagggac tttccactcg acatattaat acaggaaccc ttaataggtt
    34021 ttctcacgga gggctttagg tcgctgggat ttctttaatg ttagacattt gatctaggct
    34081 gcagagcctg tcttgatacc accagctctc aatcgaatca tttagctaat gaatatttac
    34141 tgaatacttt ctctggaaaa gtttccagcc ctgtaatcga gtaccgaaaa atggcatcta
    34201 tacaaactat tgtagaaaaa caacatggta aggttcgcag gcagggacag ctgtattact
    34261 ctgggcttct caggtgagat atctagtggg ccctcccttt cctgactctg cctccatccc
    34321 tgcaaatgta tcactgtcct tcaacctacc tcccctcctg aggctgcctc ttgtctcatt
    34381 ttccaacgtg ctctgctcat tgtgccaatt aggaatgcat tcagcggcaa gtaccatctg
    34441 cctattaaat tgaaaggaca gacattgttc aaaggtaggc gatctcagag ctggtgcagc
    34501 agctcagtgg ttgtcatgag ggtctcgggt tgttgcttca tcattcttag tgtgattatt
    34561 tttcatcctc atgtgagttg cctcatggtg acaagatggc tgctctagct ccacttatca
    34621 cataatgttc acattcaaag caagaaaaag gagggagaaa tggtgctagc aaattccctt
    34681 cttttgtttg ttcctttatg aggaaagcaa aagacttttc agaagatcac tctgaacttt
    34741 gtcgcacatt tctttggcca aaatgtatca cacagccacg ccaaggtgcg gggaaggctg
    34801 ggaacacgga tgtgtggctt ttccagcctc tagagctgct ctggccaatg tggtagcctc
    34861 cagctacatg tgactattta gtacttggaa tgtggttagt gcaactgagg ctctggattt
    34921 ctcattttat gtgattttaa ttcatttaaa tataaacatg ggagccgtaa aaaaaaaaca
    34981 cacacacaca ttttttccca ttagatacac tttattgttt gggtaagact acatttcatt
    35041 ttggtcattg catgtggcac acatgtcagc agctgcatgc atggttccca gtattacaca
    35101 tgaatagttc attgaccggt tttatcaatg tgtatcaaat attgagggct gtattttatt
    35161 attgttgaca ctattacaga tgtccccttc tttgtccccc tccacccagc cccaccatcc
    35221 ttcccctggc cttcactaca cggttgtctg tgtccatgga ctatgtatat atgttctttg
    35281 tctactctct tcaccttgtt ttatctggtc ctccctccac tctcaccctc tgacagctgt
    35341 cagtctgtac catgtagcta tgcctctagt tccattttgt ttgtcagttt attctgttca
    35401 ttagattcca catatacgtg agatcataag gtatttatct ttctatgacc ggtttatttc
    35461 gcttagcata ataatctccg ggtccatcca tgctgttgtc cttctttttt acagccacat
    35521 agtattccat cgtgcaaatg tacctaagat tttttatcta ctcatctgat gggcacttgg
    35581 gctgcttgcc aaatattgca aataatgctg caataaacat aggggtgcat atatattttc
    35641 tggttggtgt tttgggttct tagaacatat tcccagaagt ggaatcactg ggtcaaaagg
    35701 cggtcctatt tttaactttt tgaggaaact ccatactgtt tcccacagtg gctgcacttg
    35761 gcattcccac caccagtgca cagggttccc ctttctccac atcctcgccg gcacttgtga
    35821 gggggcacct cattgtagtt ttactttgca tctctctgtt cacttgtgac gttgaacatc
    35881 ttttcatatg tcaatctgcc atctgtattt ctgcttcaga aaagtgtctg ttcaggtcct
    35941 ttgcccgttt tttaattgga ttgtttgtct tccttgtgtt gagttatata aattctttat
    36001 atattttgga aattaacccc ttatcagatg tatcattgcc aagtatgttc tcccctacag
    36061 tgggttccct ttccatttcg ttgatggttt cttttgcgcg tacaaagctt tttagtttga
    36121 tacagtccca tttgtttatt tttccctttg cttcccttgt tctaggagat acatcagtaa
    36181 aaatattgtt acacaagata tccgagattt tactacctat gttttcttct aggattttta
    36241 tggttttgtg acttacattt caatctttta tccattttga acttattctt gtgtaaggtg
    36301 taagttggtg gtctagtttc cctcttgggg gtgcatatcc ctgtccaatt tttccaacac
    36361 catttgttga agagtctatt tttacttcat tgtatgctct tgcctctttt gtcaaatatt
    36421 aattgaccat aaaggccaat tgggttgatt tctgagctct ttgttctgtt ccattgatct
    36481 atatgcctgt ttttgtgcca atagcaggct gttttgatta caatggcttt gtagtatagt
    36541 gtgatatctg gtattgtgat ccctccaact ttgttcttct ttttcaagat tgctgtggct
    36601 attcaggatc tttttcggct ccatatatat ttttggaata tttgttctag atccctgaaa
    36661 tatgccattg gtattttaat aggaattgca ttgaatctat agattgtttt ggtagtatgg
    36721 acattttaat tatgctaatt cttccaaccc atgaatatct tcctctattt ctttcttcaa
    36781 tgtcctatag ttttccaagt acaggtcttt tacctcctta gttaagttta ttcttatata
    36841 actttttttg ttgtttctta gtttctcttt ctgatagttc attattggtg tataaaaaat
    36901 gccattgatt tatggctatt gattttgtat ctggctactt tgctaaattc ttttattaga
    36961 tccagtggtt tattggtgga gtctttagga ttttctgtct ataataataa aagcataata
    37021 tgctaattag actggacagc caaacaacct tccggacgtc cttccagaca accatccggc
    37081 taaagccgtg gtggtggggg ctgaggcaga ggcagctgca gcagcaggca gagccgaggc
    37141 agaggtggtt aggggcaatc aggcagacag gtgagtggtt aggggcaatc aggcaagcag
    37201 gcaggcagag tggttagggg tgatcaggca ggcaggtgag tggttagggg tgatcaggca
    37261 ggcaggcagg tgaacgatta ggagccagcg gtcctggatt gcaagaggga tgtccgactg
    37321 ccgatttagg cctgatcctg ctgggatccc tatgggatga ggcctaaatt gtcagttgga
    37381 catcccccaa ggggtctcag attgcaagag ggtgcaagcc gggctgaggt gacccccccc
    37441 caacatgcac aaatttcatg caccaggcct ctagtgtata atattatgcc atttgcaaat
    37501 aatgacagtt ttacttcctc cttttcagtt tggatgcctt tcctttcttc ttcttgtttg
    37561 atctttgtgg ctagggcttc cactactatg ttgaatatga gtagtgagcc tcggttggtg
    37621 taactcagtt ggttggagca ccgttccata caccaaaagg ttgcagtttt gattttcagt
    37681 catggcacat atacctagat tgtgggtttg atgccagttg gggcatgtac tggaagtcaa
    37741 ctgatgaatt aatgtctctc tctttctctt tttctctccc ttcctccctt cttccctcac
    37801 cctctctcta aaatcaatga ctatgacctc tggtgaaagc agacatccct atcttattcc
    37861 tgattttaag ggaaatgctt ttagtttttg tccattgaag atgatattgg ctgtaggtaa
    37921 gggcagtgtt ttttagcact cattttggtt attggaaaac cttaaggatg tatctcttca
    37981 tctcaattca gtgtctgaaa taaggtgtac tataagtata taatatacaa aggagttcaa
    38041 caatatatta taaaaagcaa atgtaaaata tcttaatttt acaaatattg attacatatt
    38101 gaagttacaa tattttgagt taaataaaat atattattaa agtcaatttt acctgttcct
    38161 ttacatttta atgggtctac tagaaaactt aaaattatat atataacttg cattatattt
    38221 ttattgtaca tccttgtcta aattgagagg aaggcaaaaa tgaagaggat tggggatgat
    38281 ttttaggtta gccaaccaat aggattggcc tcactcatat ggcctgtgtc atctgctcat
    38341 caggaatact ttctctctcc tcacctatta actgtgcaca gcagtgctca ataaaccttg
    38401 actataattt attgttgagg ttactcctat tgctattaag ttgggcctca aacaatacct
    38461 agcgtggctt tccataaatt ctagcttaag gctgacatct tctaaaaact cttctttgac
    38521 cacccagttt aacaattcta ctcatgcata catgctcact ctcacatgac aaaaagccat
    38581 tgtctattga catcagtgtg aaaggatgta agaattctgc agaggagaga caaaaggttt
    38641 cccggaagag gtagcacttg aactgaaata agaagaaaga ggtttggagc ctgccaaact
    38701 gaggaagcag cattgcaaaa gcatgaacag gcatcgtgca tttggatacc agtgaaaatt
    38761 ttgtatagct ggaggaaagc tggcttggaa ctgaggctag acttggggct ttctatatgg
    38821 gtggagtggg aagaagcagg acatttctca acaggtttgt tcctattatt cccttccttc
    38881 ttgtaagggg tttattctaa tgtttctcta ccttctcaag atatatgctt agttcattaa
    38941 cttacctttt tccttatttt ataatataac ccttaagcta taaattttcc attaattact
    39001 aatttagctg cattccacaa gatatggaaa acattaatat tgttataaat aacatctact
    39061 ttgcttttta gtttttcttt gacgcacgag taattttgag ttgttctata catgttcaaa
    39121 catacaaagt ttttaaagat gtcttttgtg ttaagtttct aattatattg cattattatc
    39181 aatggtttct atgaccaact ttccgtactt gttgaaacct gatatgaaat atagtacatg
    39241 tccggcttct gtcaatattt tatgcatgct tggggaaggt caatggggta aagaaaaagg
    39301 agacatatat actaccattt gtaatacttt aaacaataaa ataaaattta aaaaataaat
    39361 aaaataatat atattttctc atttggggat aaaggatttt tgtgttcttt atattaagtc
    39421 tacttactgt attatttcaa atcctcaata tttttactca ttttatctca ttgccctttt
    39481 attattgtga tggaatatta aaactttcca ttatggtaat agaattggcc cttttttctt
    39541 atgatttgtt tagtttgttt ttatatgttt tgatgatata ctttggtgtt ttcaatttat
    39601 gaattatgtc tgctgtgtat caatatgtag tgagtctatt agcccctagc aatgtacttg
    39661 gctttatgta tgttttgcct gataataata tcgctacgct cgttttcttt tggttagcat
    39721 ttgctttgaa tatctttttt caatcccctt actttcaacc tttccaagtt cttatatttt
    39781 agatatgcct cataaataga atatacttgt attttctaaa tccaatctga caatatatat
    39841 tgttgccctg gtgaatttta tctattttca taaattgtga ctactaatat cttggatttt
    39901 attgttttat ttaatgtgtc ttttctatta actgcaattt gtcttatttc ttttctttcc
    39961 tacttccagt aaatttattg agaggtttct agttttttgt ttgtttgttt cttagtttag
    40021 cttggacatt ttatgtgcta tatctattat tcttacattt tattaagcaa catttacttt
    40081 atgaaatcta aggttagtta attactactt tagatttaaa attaactaat tactacagcc
    40141 aatgaaggta gttaatagtt ctactgcctt cctaaacaat acagaaacct taggacattt
    40201 taattcaaag ttctgttcat cttaaacatt attattgttc aagatatgac caaatttatt
    40261 tatattcttt cttttctcca gattaataaa tagtattaat attattatat acaggtactt
    40321 cttatttaga ttttcctatt tatttatcta tttttcttcc atatgtcagt ttcctttttg
    40381 atttggcatt ctttttcctg aagtaacata gaaggattgg ttggagcctg cctgtggaaa
    40441 agggcatttc atgccaagga ggcagtattg caggagccca aggtcatggg agaatacagt
    40501 gtgtttggat actgatgaaa aactgcttga aattgaggac agagtttgga ctttgtatat
    40561 gggtagagga gagagtaagc cctaaacacc ccccgctcta aacaccctct gcccccatgt
    40621 ttgaatggca atttagctga gtatagaatt ctaacttaat atatctcttc tctcaatact
    40681 atcctattgc ctttttgttt ccattattat cgttgggaaa tagggtgtca atctaattgt
    40741 tattctttag tagcaatatg ccttttaaaa cccctggctg cttttaagat ctcttgtctt
    40801 tggtgctctc agcatgaata ttatgtagga aatgagggtt gttgtttttt aatgtataat
    40861 tctgcccagg acttactgtg cttcctgaat gccagaattc acatatttct tatttctgga
    40921 aaatgtagaa ccattatctc ttttaatatt ggctctccac cattctctct attctctgta
    40981 cactccaatt agacatctgt tagaccttat taatctgtca catctcagtc ttttctattt
    41041 tccacatcag tagatgtctg tgcttcattt tcagtgattt cctcagatca gtcttttctc
    41101 cttctcttcc ttttgattct ttgaatcaaa gagtacctga agccagtgtt gtctttgaat
    41161 ttttcaatta cctttaccag tacaaaacac ttttaaagcc agattaaatt ttaggttccc
    41221 atttttttgt aactcaagag ttctaatata tagttacaca gcttgttagc catcgtgtct
    41281 cattagaaat gtctactgaa tttaacactt cctttccatc cccactgatc tcattgtcag
    41341 ctatgccact tagatggacg gcagtgccgc agtcagtgaa ggaggcttat gggaacagta
    41401 gagacataga gggataataa ggaggggact ctgccaagat tcagggaaca acattttcat
    41461 aattaaggga tattcaaata ctgcagagag gccaagaggt atgagaattg aaaatgtgta
    41521 cccaaattgc ccattaggag ttgattggtg accattatat tctgccttta cttttcatgg
    41581 cttttactga ttttttttta accaattact atgattagca gaaagcatag aagatggata
    41641 ttccaaaaaa tattaagtga tttactgagt tcatttggtg ggtttgggaa catatgaaaa
    41701 tagccattta gtaactatgg tttctatgga aggggcaaga aataaagtaa tcaagaaaca
    41761 agaaaacttt aaattgaaag taatttggaa aggatctaaa atttgtgaga caatttaacc
    41821 cagagccacg ttccccgggt agtttatgaa atgttctaca gtggtgtggg tgagggggtg
    41881 gctacttaaa aaaattaatt ggaaatttcg agtaattctt caaaaaaaat agacacttga
    41941 accagttcac tctggactca tttcccctta ttgtggtcct gggaagtgtt cataaatcct
    42001 aaggcaacag aggaaacaaa aactgtcttt gtcttttcag atccgttact actcttgcaa
    42061 ctgacaaagg ggtactgatc atttcaaatg tttcctcagc cagagaccat taacgtagca
    42121 ggtgtcctcg ggaaaaggcc cccgagtttc ctctccacca cagactcagc actagatcac
    42181 atttatttgc tctgctctct acctatcagt ccatctatcc aactagctac ctttgggcaa
    42241 ctcaaatgca tccatcatca ctgactcttt aacaatgttg tgggttaaac caacctgccc
    42301 ccctccccca aatatatatt tcttctttga cctcaattcc agtatgtcca agcgagttgg
    42361 aatgggggcc aggggagaat atccacgaat catagcatta tagcaatttt atgctgttgg
    42421 ctgcacaagt cggttttgca tctgttctga aatgaattcg cctgatcgtt tgctttctgt
    42481 gccattttta ctatttattt tgttgcttgg ctcacgtggg gcctgagctt gactttggtc
    42541 catatgtctg gaaagcatcg tgcagttggt tcttccacac agcccgctct tttaatgaaa
    42601 gtgttccttt tgtgtgtgtt ttcaacagaa tggctgatca cggcaattgg taactgggca
    42661 aaaactgata atttgcttaa aatgactcac ttttgtgcca gactgggagc cccgtgactc
    42721 ataattacac gttcaaaact ggctctttgt aacaagagga agcccagcca gaggggcgct
    42781 cagcagcccg ctcactctgt gcattcgtta cgtccagaga gcagctcctg cccggggcag
    42841 cccacggctc attagtgagt cccgcagtga aaggcacagg gcgtctcccc cagcccatgc
    42901 accccagaca gttagccagg tcctgcctgt ctgccgtgaa catgggtacc acggatgaat
    42961 gtcactctgg gaagcttttg caaattgaga ttctccatcg ctcctgcttc ccttttagtg
    43021 ccttcccgtc tccctcctcg tcctgccatt gcagcagatg gcggcatgtg ggcccgagcc
    43081 cttggtattg ttttccaaag tccagttctg cttctggctt aaagaaaaga caggattaaa
    43141 aaataaaaaa taaaaaaaaa acacaattga gcagtgaagg aagaaggcag acaaaggcta
    43201 gcactgcaag tactgagagg agacctactc cgtgcctctc ccacgtgagg agacacagca
    43261 aagagagcag agcataaaca cggggaggag ctgtgaggcc agcagcaggt gggaccgatc
    43321 tgtggtttcc acccggtgcc tcacaagtaa ggaacctgga catcactggc ttttgagaaa
    43381 gagaagggtg atcgtggtgg tcacgtctaa tgtgtgtgtc ctactcccaa cgaataggac
    43441 acccaaacag cgcgtgcccc ggcgccaggc agcacacctg gcagagagcc tcgggccagg
    43501 aggcagaaag atgatggagg aggtgggaca gagcagagag gtaagctcgg gcctgtgagg
    43561 tagaaggacc tagatctgaa ggagaaagtg ctggaaagac ccaagggaaa taggggatat
    43621 gattggaatg gttggagctg tgttttccca ttcaggttca tcatgaggag agcatgtaag
    43681 cctgatgcta aaatgcatgc cttccatcac ttggctcaac accagccatc aaccagggcc
    43741 ttccttggag ttcttttgtc aacattaatt atcttatatg caactgaaga ctgggtaact
    43801 caaaagagta caacacagtc tggggcttgg ggagatacag tgtacctaga gccctctcag
    43861 cgcgttatgt tgttgcccct cctctcgcca tcccggatcc gctctgccta cttgcacagg
    43921 tcgagggaga gagactgcat gtgcccaggg cccactgtga acaagtctgt gctgtgctct
    43981 ttccttattt caatcctttt aatctcccaa acagccctat gaagtaggat tgcagtacta
    44041 gccccatttt atgaatgagg aagctgacaa tgccacctct gtgcaggccc gtgtatgaag
    44101 aggctttctt tgtgggtcca ataggcagat tctgggcgct gctgggctgc tgtgtgatca
    44161 atgtctgagc cctttccttc tcagcgcccc gtgtccataa gctctttgca ggaggtcggg
    44221 ttcgttcttt cgttcactca gcattactga ccacccaaca tgtgcggaac tcagacacag
    44281 tacgttcacg ccacacatgc taagcactcc agagccctct tttatttaag tttccaccaa
    44341 ctggaatgcc ctgcacacat ttggcaacct ggtcgttctc ttttcacagg tgtgtgtgtg
    44401 tgtttgctcc ttgacccagt ccttctaggt cacaagagcc ttaacatccc atttccacag
    44461 ccacccatcc tttctgcctc caccacacac acacacacac acacacacac acacacacac
    44521 acacacacac caggtgcaaa cattcaagta ttacttctgc ttcacacagg aaaactaagc
    44581 aataggggaa gaaggaactt acttgagatc ataccgtggt aaggagcact tttataattg
    44641 tctttcttcc atgcactgct atcagggagc aatctagctt cctagaaaac aggaactcag
    44701 aaactccctt gaggaatcta gcctacagaa atcgcccaaa atgcctttgt gcaaatatgt
    44761 ttcctcagag agactttcct ctcatctcgc taagaaaata gcctccccat tattcctatc
    44821 tcgcacatcc cttgctttgc ggtatctccc ttcatagagc tggctaacag tgtgtattcg
    44881 tgtgctcctg tctgtcaccc tcagcagaat gtaagctctc caaggaaaga ggcctttgct
    44941 caccagctcc acgaacagga tctgggacac agtgggctct atacttgtcg tgttaattaa
    45001 tttaatttag tgtggcatta aatgtatata ccaacatgtc actgcagcat tatttacata
    45061 gcatttacat atataaaaat aatggaaaag accaatatta aggaatggac tgtaatgatt
    45121 aaatattata caaccataaa aagtaatatt cataaagaat tttaataact tagaaaaatt
    45181 ataagataat gttaagtgaa ataaataggc tacataattg tatatgcatt atcttcttaa
    45241 ctacatagtt aaaacaaagt atagaaaaaa actggagggt agagggatta tgagtgattt
    45301 ttttcctgct tttttacatc attctttatt tcccagcaat ttttttaaat ttaattcttt
    45361 attatttaaa gtattgcata tgtctccttt ttctcccatt gatctctccc tggtcattcc
    45421 catcccctct ttttcccaac aatttttgca atggacaagc tgtacctcga aaattaggaa
    45481 aagtaaagta aggcctggga ccggttccta cctcatcagg caaagatatg ggtgtttaaa
    45541 tctttaggac gtgccttcag catcaactat attcctctcc aagttcttat ggaataatgc
    45601 atctctgaca gaaacactcc tcggaaaccg tcctgaatgg cttaacatga atgggtcacg
    45661 gtggtcaatt gcttctctct gttgaggctg tccaagcctc agacacagag atcactgtgg
    45721 ctgacccata cactccgaaa cagctatagg catccccacg gctctcatct ctgtctcaga
    45781 tggaagctct ctccaggaaa aggaacgaga actgttccca caagccctcc ccatgtacac
    45841 gtggagttta gtgtggttcc ctttagagac aattacttat aggtgtggta ttcagaaaat
    45901 aaaaacaaaa caaaataagc aagcacaaca gtgaaaacca agtaagagag agagcagagc
    45961 gtgaggcgag gaggttaatc aggagatgga ttagcagggc ctgcagaggt tgccccaggc
    46021 caggatcctg ggagagaagg ggtgtttgtt tttctggggt ttttttaagt tgttattgat
    46081 ttgggagagg aagggagaga tggaaacatc aatgatgaga gagaaccatt gtttggctac
    46141 ctcctgcacg ccccacactg gggatcgagc ccacaacctg ggcatgtgcc cttgactgga
    46201 atagaacctg ggacccttca gttccaggtt gatgctctat ccactgagcc taaccagcta
    46261 gggcaagagg ggctttttat agttctcgct gtgggtgcag agaggagaga gctctaacct
    46321 gagagtcagt gtcttcacag gacggcaggt taggcttagt ttggaaggcg ggggaggatg
    46381 caaatctggc ccctattagg gggacctatt tccaatagga ttgtgaccct ctcttcctcc
    46441 ctcccctcct ccctcccacc ctcccatccc agaactggag aaggggcagt gaacaagaca
    46501 gggcaggctt tcctctgcgg cgttttcatt ctgcacaatt cacacggacc tgagtttcag
    46561 atggtgacaa agctaggaag gatgcgacgc agaatagcca gataggaaac acctgggtgg
    46621 cgtgacatgc gagctgggaa gtgaatagtg cattgatggt cagaaagatt cagggaaaga
    46681 acattccaga ccaaggaaca aacagcaagt gtaaaggccc agaggtagga atctgataga
    46741 catatttgag gagctgaaag aaggccagtg agtggagagg gtgtgagcat agcgctgggt
    46801 gaggcgtgag gaggagggat ggcccagggc ctgccgggcc gaggagttgg gggtttgttc
    46861 agggctgagg gagccctggg gagtttaaag cagaggaggg acatgatggc attatgaata
    46921 aactagaggc ccagtgcatg aaattcatgc atgggtagag tccctagcag ctgctggctg
    46981 ctggcagggc gcctcccttc ccccagccac ctgccgctgc cagccctccc cctggtcgaa
    47041 ctcccagtca aattccccat cgaactccca gttgagggga caatttgcat attaggcttt
    47101 tattatatag gatcactcgg gttgctaagt gggcaaaaca ggtaagagac atgccaggtg
    47161 agaaatggca gtgacttagg ttgggataaa aaagacacac taaagagaag caaagaggta
    47221 taacgtatga gtttagaggc tgcagatagg acctgctggt gagctgatgg gggattaggg
    47281 atcgtggaag agccccagag gttttgctgg agcaagtggt accgtttact gctatggaag
    47341 caattagggg aaacagctct gggagggttt ggaatggagt ttgaaattaa gggttctgtt
    47401 tggggcatgt taagtttgag atgccaagta gacattcaag tcgagatttc aagtgggcga
    47461 ttagctatcc cagcctggcc ctccttgggg aggtcagagc taaagatgca agctttggag
    47521 ccactggtgt ctaattcaca ttaaagctct gagactaaat gaaatcacct gttggcggag
    47581 aagggcccag ggctgagccc cacgccctgc catctggagc tgaaaggaga acacccagga
    47641 gcacgtggca gtggtgccac agaggccagg aaggcagcgc tggagcagaa gggaggtgtc
    47701 tgcattggtg ctcgctgctc gctcgggaca gatgcgttag aacagtgagg ctcagtcgct
    47761 aatcataagt tatttcttat tcagctgcat gaaccacgtg ggtcagaggg cagggtctct
    47821 ggtccactgt caccagactg acggagactc gatgcctgga atgactgggg tcagcagagt
    47881 gagagagaag cgagcgccgc ggctcttcag tgcattagcc gggaagtagc acctcgccgc
    47941 cccgctcaca gcctgcgggc cagggcggcc gtgtgcctcg ctaaccccgg ggacaggaca
    48001 tggtggtggc atgtggaacc gttggtgact tcactgctca accgtttact gagaggtcaa
    48061 ctacaataag aacagaaatc gggccgctgg gttgggcaat gctgagatca ctgggatgtt
    48121 cagatgaagc cccgaggaga gcctgggagg ggaggggcag agagggcgaa cacggacagc
    48181 cctgtcgggc atcgtctgtg gaaagggacg tttgacaagg tggtggacgc tcgtgccact
    48241 gtaaccagaa gggaagcctg taccgcgggc gaggccgcca gctgacatgg tgttggaagc
    48301 tgaggcagcc cctgtcgtgt tgcatttgtt ctcaacgaga tgctgtcgct gtggaatgag
    48361 cctggctggt gccggcggga gcagaggaca caggcgcagc ggagcgcgct gacagtttaa
    48421 gcctctctcc ctacgtgact aacccctggt ttgcagctac ctgagaatcc cactgtgtta
    48481 aagtagctcc tgcactctca gcagcttgct gtgcgtaggt tttcagatga cttgttatta
    48541 cttatgatga taataataac tctgtcttac actttcactt tgtatagtga ataccatatt
    48601 tattcattct gtcagagact tttaaacaaa cgagtcatag ctgccacatt ctgctatctt
    48661 tattgtcatc gtagaacatg cacacagaga actacattag agatatatgc acagttagca
    48721 agtggtgctt ttaagacaaa caagttaact ggagacatct catccttgct cgttcattca
    48781 gtccacgcac cttgtctgga gcggctgctg tttcaggcac tgagcttgga cctggggctg
    48841 cagacacagg cggcggtcac atcccggctg gattgcatgg cctgagggct gggggtgagc
    48901 aggtgagaca gtgaccagga tacatcattg caaaggtatc cagtggttcc aaactggaga
    48961 gctacaccaa gtgccctctt cgcaataaca tccagaggct ggggttcttg ttagcttcag
    49021 cacgtagatg aggaccctga gattcgagcc atttaaatgc agaccctagg ccacacagct
    49081 aataagtgaa gccagcactc atcccatgtc ttctgaccac aaagcctatt cctttgctca
    49141 gacactggac aggaatgacg gcagagtggc ctgagggagg gaggactgcc tgcctgggga
    49201 tgccctgggc aagcaccagg cactagttca gagagcggtg tctggactga gaggtcactg
    49261 gggaataaat ccccccacaa caaaggaagc ccccaggttc ttccgatcta tctctgtgcc
    49321 agatcttgca caaagtgggc tcctccccac gcccatggct ttgcctctct gttccctatg
    49381 ccgggaacac agggacctcc ttccctccag ctcctgctcc tgggttccta aaaccttcca
    49441 caggaggaat tttccttgca agtccctctg taatctgatg atgtcccttg tttgctcctc
    49501 acaatcatct ccgccatctg catcgtgtta ccatcagtgt acatcgtctg tgagcgctct
    49561 tttgctttat actgtaagct ttgaccttcc catagcccca gtgctctgta tcataagttc
    49621 aaggacaaca tttctcttat ttatctgtaa ctggccagag aagagggctg tcgatagagt
    49681 aggcgctcag cacttgctga cagatggggc ctcaccaatt gactcactgc ctgagtgaat
    49741 aaacaaatgc tgcaattaaa taatgaaacg cttcccagag acacagccgt taggacacag
    49801 aggattggaa aggaaagcgc tggcctcccg ggtcctcttc atctcttttt catgacttgc
    49861 tcgtttgcag gtgggaggtt gtctgccaaa gcccacactc ttcggtcctg cacccttccc
    49921 ctgctcttct ctatggtaac ccccacccgc tccaatccaa cagaaccatt tcaggtgcct
    49981 aggctattct attgtggaga cttctgggtg tacgctctgt gtagattagg gagagatgat
    50041 tacttaatcg gacctgacat agttggctaa caaagtcctt ctgtcagaga ctcgagtcag
    50101 ccaaccctcc cttccctctg ctcctgaccc cgccccctgg gttcctggat gaagcagctc
    50161 ccccagccac cagggacctt tccccagtct cctactcaca aagatctcca gctcttctga
    50221 gccgcctgcc ctaataagat gcattcatgg ttttcagtcc acgtcccaat cacagccctc
    50281 caaaagctgc ctcttgctct ttaccatctc tgacctcatc aggaagaagc cagtcaacag
    50341 ttaaccatgg cctttggaag tggtcaatac atctcaaact tggggagtcc tgagtttttg
    50401 agattccaaa gaagttggag cctcttcgta cgctgaagag gaatgctgcc ttcctgttca
    50461 gtgggcctct tggccagctg ccctttaacc cacaaagggc taggacactc atggaagtgg
    50521 tcaatacatc tcaaacttgg ggagtcctga gtttttgaga ttccaaagaa gttggagcct
    50581 cttcgtacgc tgaagaggaa tgctgccttc ctgttcagtg ggcctctcga ccagctgccc
    50641 tttaacccac aaagggctag gacacacatg tccttccacc aaattcctag ggttggtcca
    50701 aatatcgggc atgggattag acaccaaggc tcttccaggg ctgcacagct gtgggccgag
    50761 caatgggaaa gcctcccaga tgcaggttag gctggcagca ggctgtctta ttcaatggaa
    50821 acattgctgg cctccagatt cctgagttaa ctccaaaaca cagaaatgcc agcatgcccc
    50881 aggctgctct ccaagcgcca tgcctgcatc tgtctatggg tttctctaag caaccacatg
    50941 ggcgctttgt cctgaataag aacgcccaca aaataaaacc tagagatgca gggttaggaa
    51001 aatgaaggct ttctgcaggt ggcctttgcg accatgttta aaggtttgat gtaactgctg
    51061 gaaatgggca actgccctca agcggcggcc atgttttgag gggctccggg cctgtccacg
    51121 tggctggcac accaggcctt tcttcccctg ctcaggtgaa cgtccaggac acagtgtggc
    51181 aggagggtgc ttcagacatg gttaccaaga tgaaagggaa acacaacctg ccttgaacac
    51241 cagccctcag ttcctcccag cccacgtggt ctgcgctgtt gggcctgtga gagttgctgg
    51301 tgggatgtgt gatttctggc actaggagtc aggaacccac ttgatttatt tagatgtggt
    51361 gccaccattg ggtgggtctc ctaaggtttc tgtggctttc cacttcagat tttccctcac
    51421 tcccctccct agagcccctg ccaagccggc catgctccag cctggtccaa tccagcccta
    51481 cgactctact aattaaaggt tctcctttga catctttcat gtagcaattt aggaaactcc
    51541 aagacaagtc ctaatctgag gacattagcc caggtggtat catctggttt gaacacaggc
    51601 cttgaacccc taggccttgg ggcaccaacc ccttccagaa gttctcaatc aaaagcagga
    51661 agtaggttgg gcaagtgtcc ttggtcaccc ccaaaaatct accctttggt cttcacatct
    51721 gtagtcactt tggccgtggc taagtggttt tgtcttcccc tcatcctcag attttgtact
    51781 cggctgtccc cacccagcaa ctcctcaaat tgtagctgag ctggtctggc cctttaagta
    51841 agcagagcca tggcatatgg ccctgcttcc tgcggtggcc tccatcaccc tggtggtgga
    51901 gaagcaggga cagaggcctc ctcagcaccc actcccagac ggccactcct agtgagtcta
    51961 gggcatgctg ctccctgagg aaagtcacct gcaggccagc tcctacggtg atggaaccag
    52021 gcagctgttt tatcctgaaa gcacgggaat gatgaaagcc acaccagatg ttgtttgctt
    52081 gggtagcgat ctgggagcca tctattaaaa ggaggagctt ctagggcagg gatggttggc
    52141 tgggacaggc tgcctggaga cctgtgctaa aaactctggt gctgccattc gtttccccag
    52201 caaaggatgc tgtggctggt tggcaaagtc tgccatcggg gtgaggaagg agagtgggaa
    52261 cacaggccac atatatgcca cccctgtttt tcatgtaact tccaaaacct cctcctttct
    52321 aatgacaaca ccctccccac agtgagggaa gacggtaaag agagtatctc agatgttcct
    52381 ctaatctttc tgggagatag tccattcctc tttatgagat cctatagcgc ctccccatct
    52441 caccaattta tccattctga atcgatggac cctttgctct ccatgcttga agctgctggc
    52501 ttgtccttca ccccagtttc tggctgtagc catcacttcc tgtgggatat ccttgttcct
    52561 gctcattccc atgagtgctg gcccactgac ctttccttta gttctcaagc cctcctgacc
    52621 tgtttcattt gccttgatag attatccctc cctctcatct aaattcttga ctcctccctc
    52681 ccattggtcc attcattcta acctctccac acactaaaga aaggacttct cttctaacta
    52741 tatgtgagga tatttttggt atttcaccta actcaacatt tacagagaat tctcagtgcc
    52801 tatggaactt tatatcagct acgaaaacac actccccacc ccctcctgct gcttctcata
    52861 actatatgta cgtccttgta atgtggattg tagacatgca tatcattccc ttacctgcag
    52921 tttggaagct tccaatacca agccacagat agtgtaatca cacaccccct cgcccccgac
    52981 acacacacac acatccagct tccttccacc atcagccccg agtgtcccca aacagtgttg
    53041 ccaggactga ccagcagacc ctgagaaact gatgaacaga ttgctctgac acaggtttct
    53101 gtgaaagaga ggctaaggga ctgttttact ttagtaataa aagcagccct gattgcctgc
    53161 ctcattggct ttttattgta acaccagttt gaacttaaat taacctttag atacaaacag
    53221 cagggtaagt attcttgaga aagtatatgc ttctacaagg tcaggtcttt aaagactaaa
    53281 catagagatt ccagcaaaac accccagggc agtggtcagc aaactcatta gtcaacagag
    53341 ccaaatatca acagtacaat gattgaaatt tcttttgaga gccaaatttt ttaaacttaa
    53401 acttcttcta acgccacttc ttcaaaatgg actcacccag gccctggtat tttgtggaag
    53461 agccacaccc aaggggccaa agagctgaat gtggctcgca agccgcagtt tgccaaccac
    53521 ggccccaggg gatcggactt gtttggaaaa gtcaaggtag gagctgccac cttcagcaag
    53581 gccccctcag aggcccccga cctttcagag aatccacctt acagacacgc caaccaagtc
    53641 ccatgcttcc ccacacagtg tctcccaaac cccctctccc ttaggaacct accccatctc
    53701 tcactttcct tcattccctc ttgctcttct tttctcccct tcctccttca ctcagaggca
    53761 ccaacatgaa taaatgtctt ttccaaggaa aacacatttt tggctctaac caggcaatca
    53821 tttttcagca tgaacaacac aactctccat tcttttactt tcgtccattt ttaagcaata
    53881 gctgcagcag cagtaggttg tttgtgagca gccaggaaaa tgagttctgg cccacgtgcc
    53941 cagactaaag gaaatcagac agcaagccca aaggcagcag catagactcg gcacttccgc
    54001 tgttttccct ttccatttgg tttccatggg accctgcttt gggagtgggg agggcttcca
    54061 aaagtaagga accaaatttc aggatggcaa ccgcgtgagc attaagaaat gcacaaggca
    54121 ccagggccta agaacttggg atgcccaaca ttttcagaaa cccaactcga ggctaatttt
    54181 gatggtcatt tctacctgag cactcctcat aggtatcaaa atccggaaga ggtggctcct
    54241 ttaggacttg gaaatgtttt ccatccaatt cacaactgca attgcaatgt cgtgtttggg
    54301 agacttagac tgagaaactc ctctccttta ggggtttggg tttgggtttg ggggtttttt
    54361 tttgttgttt tgttttggtt tggttttggt tttactttgt tttgtttgaa attttatgcg
    54421 attatgtgat gcttttattt gctccccttt aggttttaaa cagccccgtg actcagcaag
    54481 ccagcgggct tctctgagtc atccatattt tctgggattc aacactggga cctatgattg
    54541 aaattcacta aaaggaaaca gctaagagct agaaatggga agccagatct ccttaggtgt
    54601 acacttcctg agcagctgag tccattagac gaaacaaagt ggggaccaag gtgcaattta
    54661 tcttctcttg caagctcata tccccctgat tctgacacca acctctcatc tttgcaggac
    54721 ctgttagcaa attgtcaaca aattatgcaa tttttctttc ctggtcctaa aacagtgata
    54781 ccttcaagaa tattggcatt tttatgaaag cttcttggta ttagaatccg tctctaatgg
    54841 tgggctttga agcatggtga cacgtagcgg ggggaagatg gtgttacact tctaaaatca
    54901 cactagatga agggtgaacc tacccaggag catgagggtg gagggaggga aagccatgga
    54961 aacatcgtct cttcccccat aaagtcataa tatgctatat cacaaagaaa agcattaagg
    55021 ctccaaaaca tccattaaaa agacatttga ttaagttctt cctatgtgcc agggatcacc
    55081 caggtgctag aaatattgca gcagacaaaa ctgacaaaaa aaaaacaaca cacacccaac
    55141 cctgccctca tggagtttac aaattctaga aataatttta gaacatatta ataaaggaaa
    55201 taaactatgc aaacagtaaa ccaaattcat ggttctgttt tccctataat acaataaaga
    55261 aagctcaaag ctttagacaa gatgagcact cataagagca tagttttatg ggtagatcaa
    55321 ctactaccag gttatctgga ggtctaccac ctgctctcct ctatcaggca tgctatccct
    55381 ggaaaaactg atcaaagagc agaactagcc tgtctctaaa agctgggaaa attttacctc
    55441 tagactaagg tgaccagatc gtcctgcttt tggcgggaca aaaccgattt ttaacaattt
    55501 gtcccgcgtc ccacggcgtt aatagggact tttttaaaac gccttgggac gcgggacaaa
    55561 ttgttaaaaa tcgggactgt cccgccaaaa gcaggacgat ctggtcacca tactctagac
    55621 ccatttcttt actgaatctg tttcctcatc tgtacagtga aattataaca atggatcatg
    55681 gagaagttta actaaggtaa cacaggcata gcttggaggc attgcaggct tggttccaga
    55741 tcaccgcaat aaagcaagta tcacaataaa gtgagtcaca tgaatgtgtt tgctttccca
    55801 gtgtatataa aagttatgct tgcattgtac tgtagtccat tgtgtgcagt agcattatgt
    55861 caaaaaaaaa aacaatgtac ataccttaat ttaaaaatac tttattgata aaaatgctaa
    55921 tcatctgagt cttcagggag tcataatctt cttgtggtgg agcatcttgc ctcagcattg
    55981 atggctgctg ctgatcaggg tggtggttga tgaaggttgg gtgggggggg ctggcaattt
    56041 cttaaaatga gacaataatg aagtttgccc cattgattga ctcttccttt catgaacgat
    56101 ttctctgtag catgtgatgc tgtttgacag cattttaccc tgcagtacaa cttttttttt
    56161 tcaaaattgg agacaatcat ctcaaaccct gccactgctt tttcaactaa gttatgtaat
    56221 attctaaaat gttgttgtca tttcaacaat cttcacagca tcttcaccaa gaatagatta
    56281 catctcaaga aacctctttc tttgctcatt cacaaaaagc agctcctctg ttcaagtctt
    56341 gtcatgcgag ctgtagcaac tcagtcacat cttcaggctc cacttctaat cctagttctc
    56401 ctgctgtttc caccacatct gcagctactt actccactga agtgttgaac cccttaaagt
    56461 catccatgag gattggagtc aacttcttcc aaactcctgt taatattgat attttggcct
    56521 ttccccatga atcataaatg ctcattatgg catcatgagt ggtgaatctt ttccagaagg
    56581 ttttccattt actttgccca gacccatcag aggaatcact atctgtggca gctgtagccg
    56641 tacgaaatgt atttcttaag caagaagatt tgaaagtcaa aattactctt tgatccatag
    56701 gctataaagt ggaagttgtg ttaacaggta taaaaacaat atcaatcttg ctgtacatct
    56761 ccatcagacc tttggtgtaa ccaaatgcat tgtcaactag ccataatatt ttaaaaggga
    56821 tctttttttc tgagtactag gtctcaacaa tgggcttaaa atatttagta aaccatgttg
    56881 taaacagatg tgctatcatc aggctttgtt gtgccatcta tagagcacag gcagagtaga
    56941 cttagcatag gattttcaga atggtaaatg agcattgact tcaatttaaa gtcaccagct
    57001 gcattagccc ctaacaagtg agtcagcctg tcctttgaag ctttgatggc aggcattgac
    57061 ctctctctct ctggctatga aagtcctgga tggcatcatc ttccaatatg aggctgttta
    57121 atctacatta gaaacctgtg gtttagtgta gccacttcat taatcatcct agccagatct
    57181 tctggatggc ttactgcagc ttctacatca gcacttgctg cttctccttg cccttttata
    57241 ttatggagat ggctctgtcc ttaaaccaac ctctgccagc ttcagacttt tcttctgcag
    57301 ctgcttcacc tctcttgacc ctcaaagaat tgagagttgg ggccttgttt tctggattag
    57361 gctttggctt attgcagtga tggcgagcta tgacaggcgt gtcagcactg acacgcgtag
    57421 ccatttctga taatacgcgg ccgctgaggc agccgcatgc cgaggatgaa acatttgctg
    57481 ctcctgagga tgaaacattt gcgaaataat gtttttttct caaagtgaca cactacccga
    57541 gttatgctca gttttttggc gaagtttgac acaccaagct caaaaggttg cccatcactg
    57601 acttattgga atgtttggct ggtttatcat ctctccaggc cactaagacg ttctccatat
    57661 cagatgtcag gatgtttcac tttcttatca ttcgtgtgtt cactggagca gcacttttag
    57721 tttccttcaa gaacttttcc tttgcattca caacttggct aactgtttgg cccaaaaggc
    57781 tgagatttgg gcctatcttg gcttccaaca taccttcctc aataaactta atcacttcta
    57841 gcttttgatt taaagtgaga ggcatgctca ttatctcagt agcaaggtag gctgtggtca
    57901 ctcctgtgct ccactgcccc gccctttctg ctgcatacca tgtgtgcgag agcttgtcat
    57961 ctgagaaagg gaatcctgag agggaaagcg agctggagac atcttttcag caaataaaaa
    58021 ggggttcatt aacttctcag gtgaccccaa attggagtgg gaagtggtcc attagtacaa
    58081 cccaaaagga ctagagctct aaatgagcat aattggaatg gacaagagta gagctgggat
    58141 agagcctggg gtctcacact acagctgcct ggggagtcct tcccattatt gccgtctctg
    58201 cggactctca gtctcccttc catgaggcag cagtgaagtc tctctctgct tccaggcctt
    58261 gctttgcctc tttgccttca ggcaatgggt atcatgagcc ccctcacttt ggcctctcta
    58321 agcagacact taggatgctg actgccagga tgatggccat catactaatg ctcatccacc
    58381 taaggtcact accctcagag aactcaattc cagagtattt ctccattcca acaagaggaa
    58441 aagcaatacc ttgctcctga cgataagcct atatagcact gcaggaccca gtgctcttaa
    58501 ctcactcaaa gtagcaatca cttcccatgc aacttcccca taatgtgtgc tttactaaac
    58561 tttaaaaaat ctttgaaaag tgctgattta tacttttata taataaaata acaacagggg
    58621 gtggagggaa tatgatatca aactggccca gatttcttag caagacctta cagattttct
    58681 gataaatgat cccaaccaac cttcctggat tgtcttttct gtgtacccca tgttgtttct
    58741 gttcccactg cccaggaagc ctgctctcct cctctgtggg tggcactttg gggatcccac
    58801 cagcaggctc caatgtggcc tctatgcagc ttcccccatc ccctctattc cagagagacc
    58861 cattccctcc accccctgct gttatcttat taggcagtga aaggcaaaca tacattgtta
    58921 gaatgagcac aaaccggggg caggggagag gtatggagtg agtccctcgg ctcctggtgg
    58981 aagcaaagtg ccccctggtt aatgtcgctt atgcatcagg gcttctcttt ccgagtctct
    59041 cataaacccg tccccagacc acgccccgat tctggagtgt gcagggcaga tgtgcagacg
    59101 gaactgagct gtgccccttc gcttcgatgg aaagggtggg gtgtctttgt gtgcctcacc
    59161 attcagacat tctccatggt gctattttta tcaacagaaa tcatgaaatt ggtgtcagat
    59221 gggctggtcc agttccccac cctgaagctg ggtgtttgca ggcaggagat gtggtctgtg
    59281 gcccatatga atgcatctct ggtaccctag gcctcagagt gaacccctgg agccctggac
    59341 cctgttccta tggcaacaag caaggctcat catcactccc agttcaatct gggcctgact
    59401 cacttaacag acatatgttg agcacattct aaacgctagt cattgaacaa ggcaccaagg
    59461 attcatcaaa aaatattctc tccatctccg gagaaacttg catttcacca gaaagaacca
    59521 tcatgtgaag tgacagcgtc tgtggctgtg cgtgtttcag aggcatcgat gggtctgtga
    59581 tagaggaaag atttgtcctt ctgggccttg gggagcttca tggaggtggt aacacagcca
    59641 gggttgcaaa gataagtggg attaaaggga taaaaacatg gaaaaaggaa cgaagggcag
    59701 aggcataaaa aaatgattgt agattcatcc aaaatccagc tgtgaattca gctctcactg
    59761 agagtcccag gcacacacct tcatggaccc tcaccctggg aggcgtggga agagatgcca
    59821 actgctactc caagggcgct ggcccttctg actggctttc agaatcaggc ccctgagcac
    59881 cccagcaggg aggatgagtc tgcaggggca acagtgacac aggatgctga agttagacat
    59941 gagccagggc ctccctgcac cactgtctgc tcatgggtct tgcacggaga acttaagttc
    60001 tgaggaagat caggggcccc tcattagcca caggaaacaa ggacaggccg ggatctgaag
    60061 acagcagaat tttctagatt ctaaatcttt cggtctgaat tatacttctt ttaactaaat
    60121 gcctggaaat tcaggatgaa atttaacaga aaacccaagt ggggagtaac aggaaaacag
    60181 ggagaaatat ggcactgaat gatggcagaa agtgtatttg cagatgttct tggcaatcga
    60241 gggcttggca ctctggtttt catttccttc gaccagacat tccaaacccc accccccaca
    60301 gtcacatgga tgcacagccc agccagcggg gtgcagcggg tgtggctgcg acggctccct
    60361 ggtgggcggc cgctggagga gcctggggcc acctgtctgg ttgagagcct cttgctgtgg
    60421 gcctctcgga gccggggccg cctttgtggt cggactagag tgacaatgaa attaatggga
    60481 tcctgatgct gtgactgagg ccatttccct gtgtctccaa cagggatgag agaggaaatg
    60541 tcaataggac gccaggaggc ctttgaaatc ttcaagaggg accacgctga cagcgtgacc
    60601 atcgaagaca acaaacagat tctgaagcag aggtaaggcc ggctcaggga gccgcgggcc
    60661 ctgcaaggct gagccgggcc agcgggagga agctcactct tgtcctccct aagctgccca
    60721 acccagctcc tgaaaggaag gcacggcagt cactcagttt cacagtgaat cgcgtccacc
    60781 tggtacgatt ctccaggcgt gtaggcctca cccgcccagg acagccggtt acctacatca
    60841 gggactgtta ttggtagcac taacttcctc tgcaagtctc acattgcaca tccattctca
    60901 tcagcttgtc actatatcaa taccttcctg ttccaaaggc agggaaatat ctaaggacta
    60961 agttatagtc ttagaactcc aggccctgct gtcctggagg gtggccctgc actcctcagt
    61021 caaagcaagt gaaaggacgc ccgtcggtga ccccaggccc agggtgtgct ctccaggccg
    61081 gaagctgagc cggcagcatc gtctgtgcag tggggcaaag ctgtgttgtg agccctttag
    61141 aataaactta cgctttgttt cagattaccc atgaatcaga cacatatcct caaaccgtgg
    61201 aaaacagagt gactgccaga tgtatgggtc tagagctcta gcctaggtat atgtcacacg
    61261 tgactgggtc ttagcacaca gtaagttctc aaaactactg ttgaattaca gtgagatcca
    61321 ggatcgagag gcatacgcat gaggagtgga tgcgcgctct cagaaaaaca cgtggcagtg
    61381 gaaggtccta gagggtggaa gcagggggaa gctccaaagg acagggcgag ggaaaggagg
    61441 ccgcggtggg gctgagaaga ggcagagaga gaagatgcgg gagaaccagg agaaaatcct
    61501 gtcctgtcct gaaggcccaa ggagaggccg ccccatgagc agcaagcagc gtgtgctcac
    61561 tgtggcaggt gctaccaaga aatcggcagg cggagctggg aagcgcagag tcggccccta
    61621 gaagaccagg ggttggggtt tcagaagtga cgaagcaagc agaaagagag caaacaacgt
    61681 gtgcaaaaag ctggtgatgg atgaaaaaca ttttaaaaag aaaaagggga ggtagcttaa
    61741 ggagaagtct gtttgagaat gggagagaat cagccaaagc ttaggccgca gaagcaaacc
    61801 agtgacaagc acgagagaga aatgtgggaa agacagccac agaagggctc caggagtggg
    61861 gagtggggtc ggaaggggat tgaggtcagg gcagctgagc cgggaaggag ccctgaacag
    61921 aacaacaaag caagatgcgg ccaacattga cacacttaga aggggaggga gaaaactgaa
    61981 agtacccgct actttctctg tgcaagtcca tgtagaataa gagcctggag gatggtggtg
    62041 aagggttagc acagctgcca cgggcggggg agagaaggca gactgggaag agaggaagga
    62101 acagcaatgg ccatgagagc agcttccact attaaccgac agcttttcca cttggtgggg
    62161 ggtttggtgg ggatcttaga tcactgggaa cgcagtgaag gtgatcagag tgtaaccagg
    62221 agcaatcgac tggagcaccc tgcagccctc ttagtcccgt gacccagcaa ttccacatcc
    62281 gggtttaatc tctcacggtt cagaaggaga catgtatgag gatgcccaca gcagctgttt
    62341 gtggccagag agaattggaa acctcctggg catccatccc ggggaagtag agaggtaaac
    62401 cgggagggca ggtgggaacc atgggttaat gtacacatgc taacaaggga gccctaagaa
    62461 cacacaattt atgtaaaata taaatatgtg catgcaaaac aaacaaaaac agtcaaatga
    62521 aaagatacag tttagcgtac tttaaccata agaacagtta cccctgtcgg ggagcagaac
    62581 aggaccaaga ctctgggaca tgaatgaata aatgaatgaa tgaataaaat aatgagtgtt
    62641 ggggaaagga agtgaagcta gtgaagtctg acagccctct ccctccaaaa atggacatac
    62701 gcccggccac acgaattttg gcacctgaat ccaggggtcc ccgtccttct ccatgccgtg
    62761 ggccatggat ttttagcagt cagtggccgt gttgaagcag gataccttgt tgtctgaaga
    62821 taagcatgtc aagctagacg aatgctgctt taccaataat gacttccaaa gagcccttag
    62881 ctgtgtccct gcctgagacg tcatagctcc cgccagttcc tcattcccct ggctccatat
    62941 caaagtgacc acggagcttg taaaagcgac caaggccttg gccggcctcc ccacctattc
    63001 tcactcagat agagccccga catccatttg cttaaaggct ctagcaggcc accaggtttg
    63061 aaagccactg cctagacagt gtccagagac cctgaaaggc ggagcctctg aggtggatct
    63121 caacacttca caggctaaac cagttccaag tgattctctc gcacattcaa gcttaagaac
    63181 cactggctgg ggaagaacat gctacgtcat ctttctgatt ctagaattgg catttttcct
    63241 gatcctgatt tgtattcttg agtttgagta cagtgggggg tgagttgggg tgggggtggc
    63301 agagataagg atgtggtggt ctttggaagc ttcctaatgc agagctcact aacctccagc
    63361 tcagtagagt tcttacaacc cgggtgacaa atgtgctttg gattgaaaca catctaagtc
    63421 acgcaggatg ggctggtgat gctggtggcc catcgtccct gaggccattg ggcaagggaa
    63481 tcaatgaaag tcatgcaaag cttccctctg aaaagaggtt ttcccagcag taaatcagtc
    63541 ttttcaagtc aaatgaaaag ttgggagacc tgcccacatt tttttttaaa tgtcacatct
    63601 gcttaatgtt actgtaataa ccatcagtaa aggaatattt ggtactgggg agtttaacct
    63661 cagacctacc cctttctcag gatgggagct tttgtttgcg ttatggagcc tattcaattg
    63721 ttagatatga catgcttata cctccttaag gcaggggact aagagaacat gtttgtgtat
    63781 gaaaacacag agctgtgaac cagtgttccc acagcagaca tcaaaataag gcccacaggt
    63841 gctaataggg gtggcctcca tgccaccctc actttaggaa ctggcccctg atcccctcca
    63901 ttccacacgg tgctcccatt ccctctagtg gcaggagcat cgtgtgaaac gtttctggga
    63961 ggaagggcca gacctcacaa cacagacatg cacctgtttc tcaggatgct attaaatcac
    64021 tgtttcctgg cttgacagac tgccgagtct ctcctttcta atagtcctca gcagccagga
    64081 cctagtggcc tggcttgcct gtttattcct acttctcata taaagtaact gtccttcaaa
    64141 ggttctggtg ttgtgacacc atgttggcca agtccactaa agagggactc aggactaata
    64201 gcccccacac catgccttgg gccagctcag cctctctacc ccatggtaat tagttctaag
    64261 cccaaatata gggatccctt gtgattccct cagttcccaa gagtgtaaga gttgctttag
    64321 tgttgcagga ggggacgatt gatggaacac acatctgagt tacttgatag aagggttctc
    64381 ttcccctttt tacctgcacc ctttgctgcc ttcacagggg ctttctaact tctcccagct
    64441 ctggcctcca gtctggggaa agcctgcctg gaacaagaga aacaagatgt cggcacgtta
    64501 gtagggggtt tgcctcgctg aatcagagct tgtgagccag ttcttaggcc gatttttaaa
    64561 gacaattgca attgtaaatc actgcatttc aggtatgacc cattcatcct catagtgcag
    64621 gatgtgagga gaggctggaa cccatgacgg caagcaccag tgcccaggca ccacacagcc
    64681 aactcctcca tggcagatct ttcatacaaa cggaatccct cactcacaga gcaccagcaa
    64741 atagcaaaag aagaaataaa cgaggagatt aactgcagca ggaaagaagt ccttgctact
    64801 gtgaactaat ccaagaaaag tgccccttta ctcagctgga tccttcagac acagaaccta
    64861 aacacaacaa atctcatggc atcatctgga aataacatcc atgacacata ggagttccct
    64921 ggttcccctt agacttcatt tttaacttta ttatttttcc acctgctttt tatatttaca
    64981 cctgtctcct gaactagaat gataaactcc aagagcagag agcagattag actcttctcg
    65041 gcctccctgc agtttttaaa acagtgctgg cctcaaaaat gatactcaaa agcactcttt
    65101 tgcctgggaa tgacaatttg aaattgactc tgggagacct tggcagtcca gaaaactgct
    65161 gggccatcct gtgtctctct agaagtagga gaatacagca acgggcttct gagagccagg
    65221 gtcaggactt cttaacggga gacaagagaa ggcagccatc ctgaggcaga aatgagatga
    65281 aagagaagaa tattggtatt taaaacgtgt aaaggaaatg aaaggaccgt cctcattgca
    65341 gaggcagctg aggtactgtg tcagaaacaa gtctatagag aaggcaatga catagatacc
    65401 cgcccagtct tctctcttcc tctctgatgg ggaagaaatt aaatattcac tctataaata
    65461 atcaatctat taagttcatc actctagaca aaaagactgg ggaaaatgtc gtaggagccc
    65521 cttgccttca aatgacatat ttgccccact gacctaaaga aactgccccc gctgacatga
    65581 cagggagcat gaccacagag gcccgtggaa gctgtggcct tgaacattgg ctcctctgtg
    65641 gtgctagcca ccgagtgagc gagccagcct gactcagagg ccgggatttc ccccctctct
    65701 atgtgagttg tgaacactga ccaaagtcca cccacatctc gcgagagtca ccgtgagaac
    65761 gagaatatga cgtcaatatg caagtatata aacaccaccg tgctgacact cgtaatcaca
    65821 tgctcatgga cacttgagcc gtggcctcac tttatgaggt tattatctgc attccaagtg
    65881 atttggactc tcaccttcct ggaatacatg acaaatttgt ggattggatt atgaaccgag
    65941 aatggaaact gctgtcagat tctgatatgg acttggatca aattgagcaa ccacagctaa
    66001 tgattgcagg taaaattcag caggaatttg ttaatgagtg gaagaagact gtcaaatctg
    66061 aaccaatcta ttttgtacaa tttgaaaaag gaactaaaat ttttcatcta cataatgcta
    66121 attgaaacga atgatatgaa gagtattgtt gttggacact acctgagtca aattcacagt
    66181 aagttgataa gacagcttta tcagacaatt gagcctcaaa ttccagactg gatggcaatt
    66241 actaagacca atttaacgga gccaatcgta tttgagacaa caatactttc ccatatgtct
    66301 tcttccaaag acccagtcag agtttcaaat gggcatgggc taccatcaaa gagtataaag
    66361 gtgctgttct taatttgcag gaacacaaat gactaactgt tctcccgatc atcaacaagt
    66421 caagtcttca gattctcaac aaactgaccc agacaaagct gaatctgatc ctttccacag
    66481 gagcaaagca acgtcaaaat atatgggact tgttctgtgg ctggttcagt atcacctcag
    66541 aaaaacaatg gatacaacaa gagagccagg aagattatct gagctacaat gcaactggaa
    66601 tatccaggag ccagattaaa tctgcactgg agaatgcatg taagatcatg agtctgacaa
    66661 aaacagccag tgattatttg gccggtaatg aactgtcaaa tgacattaag accaatcgga
    66721 tatacaaaat gtttgaacta aatggatacg atcctgcata tgctggaagt gtgctgtatg
    66781 gctgatgtca aaaaaaagtt tgggaaaaga aacactatct ggctgtttgg tccttccaca
    66841 acgaccggaa agacaaactt tgcagaagcc atcttgcatg ctgttccatt ttatggatgt
    66901 gttcattgaa ccaatgaaaa ctttccattc tatgattgca tcaagaagga aaaatgactg
    66961 ctaaggttgt cgagtctgca aaggtcattc tcgatggaag tcctgtttgt attgaccaaa
    67021 agtgcaagtc ctctcaacag actgatctga caccagtgat tgtgacttca aatactaaca
    67081 tgtgtgctgt catggatgga aattcaataa cattcgaaca tcaacagcca ttggaagatc
    67141 aaatattcaa atttgaactt gtctgccaac tcgatcatga ctttgggaag accacaaaaa
    67201 cagagatcaa agagttcttt gcctgggcaa aggccaatga gtgtgatgtc acgcgtgagt
    67261 ttaatgttag aagggtggag gctaagaaaa gatccgcccc ctctgcagag aatgtaagcc
    67321 tgtcaaaacg cgttcaaact tcatttgaga ttgaaacatc aagggaacca gaagtgttgg
    67381 atttctcctc tcggtatgtt tctaaatgtt ctcaacattt gcatttgaca caaatgatgt
    67441 ttccatgtaa aaattgggaa aggatgaatc aaaaattgga tatttgtttc actcatggtg
    67501 tatcagattg tgaacagtat tttccaaaag ttatatcaga ttatggattt actcaaaaac
    67561 tgtctacaaa acttagccag attcataaat tgcagtggga tactccattt gcttgcactg
    67621 catgtgatga gcttaatgtt gactttgatg agtcaagtag tcatgtcttt tgttgctcat
    67681 cctccagatt ggttggaaaa ggctggccat gcacttgctg agtttttttc atcttgaggc
    67741 aggacctcca gagccaaaag ctaatcaaca aaaacaagaa aacaccagag ggcctgttgt
    67801 tcctggatac aaatatcttg gaccacttaa tggtctaggt aaaggagagc tggttaatag
    67861 agcagacatg gttgccaaag agcatgacaa ggcatataat caactcctta acagctgtga
    67921 taatccacgt ctaacataca accatgcaga tgctgagttt cagaagaagc tcgcagacga
    67981 caacatcgct aggtggaaac cttggaaaag ctatattcca ggccaataaa tgagttcccg
    68041 aaccctttgc tctggtataa aagccagtca agatggcaac agtgaaaaca ctgacaaaag
    68101 gacacaaaag accaagactt tagatccagt ctccaccact gttagacgaa gactctaact
    68161 ttgaaaacag caacaacaga gcagacagcc aagactccgg gatcagaact caatcccagc
    68221 aaacaaatac gagtggatga tcagtagtgt cctcaaattt ggcatctagt acaatggctg
    68281 caggtgctgg cagcccaatg ggcgacaata tgcagggttc cgatggagtg ggcgcttcct
    68341 tgggaaactg gcattgcgat tccacgtggg tgggtgagag tcatcacaaa atctaccggt
    68401 acctgggtcc tgccaaccta cgacaaccac ctgcacaagg aaatcaacaa ctctggagcg
    68461 actggaaaca atgacaccca gtactatgga ttcagcacct gtagagatac ctggacttcc
    68521 atcggtttca cggccacttt tcccctcaag attggcaaca tctcatcaat aacaactggg
    68581 gaccaaaaag gcttgacttt agcttttcca cgttcaagtc taagaagtca tgacacatga
    68641 caacacaatg actatcgcta ataatctcac aagcacaatc caggtgtttg cggactcgga
    68701 ctatcagcta ccgtaccaca acggggaacg cactcaaagg aacactgcct ctgtttccag
    68761 caggtgtatt catggctcca cagcatggat atctaactct caacaatgga gaaaatgcaa
    68821 ccggcaggtc tgcatgttgt ctgaactagc accagtagca ggtgctccgt ttttaccaaa
    68881 aatcctaact ccagcttgag gacatgttgc ttcgtctcca atacgagaag ccattgcaat
    68941 gcccggttgc attttgcgtg ctcttccgtt gacaagtact ttgtttgcag atgtccatcc
    69001 aactgatgca ctgttgctgg cagctgtttc atgcacgacc agctgtcgca tgcaaggacc
    69061 aggcggccaa gtgcaatatt gtgatgctag gtcgcctttg ttgcattgtt aaaaaccagc
    69121 ttgcttacac tgttttgagc agttgcagca agtacccatg gatattgatc tattagatga
    69181 ttcatcaatc tgtcaatgct ctggttgtgc gcatgtgagc agtggaatgg cccgtttccg
    69241 aatgaatagc tgaatgtaat gctgtaaaca acaacattac attcagctat tcattcagaa
    69301 atgtaagcaa gttggttttt aaaaatgcaa caaaggcgac ctaacatcac aatatcgcgc
    69361 ttggccgcct ggtccttgca tgcgacagca ggtcatgcat gaaacagctg ccagcaacag
    69421 cacgtcagtt ggatggacat ctgcaaacaa agtacttgtc aacggaagag cacgcaaaat
    69481 gcaaccaggc attgcaatgg cttctcgtat tggagacgaa gcaacatgtc ctcaagctgg
    69541 agttaggatt tttggaaaaa aacagagcac ctgctaccgg tgctggttca gacaacataa
    69601 tgacgacaag cgaaagcaaa atacaaacaa ctaatccagt tgcctacaac gaaggataca
    69661 gaatagcaaa cagtgttgag cagacaagca caagaccaac actggaaaat gtcaatcacc
    69721 aaggagccgt tccggaatgg tatggcaaga tcatgaagtt cacttccagg gaccaatttg
    69781 gtctaaaagt cctcacacag atgggcattt tcctccctca ccgccgatgg gtgtatttgg
    69841 actgaaacat ccccacctca aattctaata aaaaatactc cagttcctgc aaatcctcca
    69901 acaacgtgca acaccagcaa gatcaactcg tgcatcactc agtattccac aggacaagtg
    69961 atggttgaaa tcgaatggga gcttcaaaaa gaatcatcca agagatggaa tccagagaga
    70021 gtggaaggga gagggagaga ctgagaaaca cccatgtgag agagacacat tgattggtac
    70081 acagcagact ttggcaccga ggctacgctt tcatttgccc caggcagcaa cagggtgtgt
    70141 tcagaatcca gggcaattgg cactcattac cccacctgcc cgctctaatc caacaatgtt
    70201 gcatatcatc aataaactgt gtatttgtaa gtagactttg gtgtaatgtg cttcttatca
    70261 ataaataaca tcttaatcat aaaccaatag acattatgta cacacagaga cgtgtcagtg
    70321 ttcacctctc acggaaagag tgggcagtcc cggcctcttc aggaaactgt ggttctcatc
    70381 gccctggagc agagccaggt gtggcctcct tagctgctat caccctgggg ccacacctcc
    70441 ccaatgggcc atgcctcctc agcagtgagc agcagcttgg gatatctatt gtctgggtgc
    70501 acatgccctg gggaaggtca gcacaggttc cccaccttgg tcactggttg gctccctgag
    70561 catgtcacta atgggaatgt gtgtctgtta gaaggttggc agtggagggc tcctcccagc
    70621 acagtctgga tgagcggaat tcagctccgg gcaggaggaa ggggacgggc tgggggcatg
    70681 aaggggcagg gcaggccagg aagaacaagg atgtggcaga cagggccacc ctcttctcag
    70741 ctcttcagtt tgcctccttt ccctgctcat ctcccagtcc ccttcacact ctccctcttc
    70801 tcccccaggg ctgggcttcc ttaggaaaga gtttgtcttg acaaccaggg atcagcaaca
    70861 cacgtgggcg gggtggcctg gagcggtgac agctgcggag taaagggaaa cggtctcatg
    70921 aggacggaca gccctcagcc cgcacctctg cagtgggtaa accaaaccct tctgagcctg
    70981 gcgctgggac tgctcaaggc ggccccaccc aacactgtgt ctgccagtcc tgggcggctc
    71041 tttggagagc gtggaccacc gcactaaacg cccccctttg ctgtgccccc cgggcagtct
    71101 ggacactgcc aaggtggtgg tgcggtgtgg ggggcctcac ccaggcccgt cgggcttctg
    71161 tgagcagtgc cgcgttggtg gcctgtcctc cctgcaggct cctgctgttg tgtctccacc
    71221 tgctgccctc cagcgctgac atgaattcca gcagctcctc agccttgctc ttgcattttc
    71281 attgttctat gcttccagac tccacagaac tggcaagaca aggcatcttt cattgagcaa
    71341 cgaaggactg tcaaatccta tgaaagccta ggtactggac gtggacaggg tggccatggt
    71401 tcagtcctag tctccccact tggtagaaac taaagcatga agacagtcct cacctctgaa
    71461 tggcctggac caaaccagag atgatgctgc ccggcagaca cagccagtat gagcccacgg
    71521 agcccagcac agtgacctac atgccacatg catgtttgtt gaatgaaatc caatctgaat
    71581 ggcatcggaa ggaactgcac tcctctcctg gaggcgacag gccctcgctc aagagaggac
    71641 gtgcatagtc tatgatgagc ctgaataccc tcggtgaggg agccaggggt ggagtcccaa
    71701 gaaacgtaac atgaagggaa aatgttgtcc ccttccctgg aaattctcgt ctgcagtcgc
    71761 aggccaagga gacagacgcg gaaaatagca gtgacataat tcacacttct tttcatcaag
    71821 cccagagcac tctggccttc gtttatgttg ttcccttgcc tgaaatgctc tcctcacccc
    71881 acttcctcta acaaaaacct tgcaactaag cagctatgtg tgaaataatg tgggtcttac
    71941 tgggatgcag aaaaatttga gaggtgagga gagaatgggg agaaaggaga taattaaaat
    72001 caaactggcc aaatgttgac aattaatggc ctatgttggt gggtatgtga gtgttccttc
    72061 tgttattcta ttttctgcat atttggaaat ttccataata aaaagtttct taaagctcct
    72121 atgcacccat taaacccagg tcagtcctgc cttgtacatg agctttcctg atggacaggc
    72181 ccctccctgg tcctctaagg gcagggtcac tgttgcccac agtagcacaa ggctttactg
    72241 tagccatata ttacgtattg tttcatagac tttcagttgc ctcttaaatt tcatggcaga
    72301 aaggagaaga tgagaaagca actaacattt cgtaaggtcc tgggctgcaa gtttctcata
    72361 caggccttat ccttcctctg ccacctctcc agctctccct gggggtctca taagtatttg
    72421 ttgggtgaca gggaatcatt aagcaaacat cagcacaatc acctggtgga ctagtagaca
    72481 gccatcaaag acaacagaga cgtttctaaa gacatgggga aaggctgcta tagtgctaag
    72541 ggaaaaaaat caaagcacag aaccatgtat acatcatagt cttaactcta taaaacactg
    72601 gctagaaaaa agactggaaa gatctcaaaa tgtgcttatt tctaggtagg ggattattag
    72661 agattttttt tcttgttttt aaattttcaa aatgtgattt aacatcatct ataacaggag
    72721 tcagaaaact tctgtcaagg gtcagataat aaatattctc agctctgcag gctatatggc
    72781 ctctgttcaa tccactcaat tcgctgtttt agcaggggag agttttccga tggtcttagg
    72841 cgaccctgct agtggttctc aacctgtggg tcgcgaccca caggttgaaa accgctgctg
    72901 tagagcctaa gaccatcgga aagcacagat atttacatta cgattcatta acagtagcaa
    72961 aattagagtt atgaagtagc aacaaaaata attttatggt tgggggtcac cataacatga
    73021 ggaactgtat taaaggtcgc ggtattagaa aggttgagaa ccactgcaga gcatacatag
    73081 tacagaaagc ttacagtcat gctttattct ggtacccttg catcataaac actagaaatt
    73141 gaaagtcata aattagtgaa tatgagaatg aaaattctat gctgggtaga ggagtaaaaa
    73201 ttcacaacac cagtgataaa tacaaaattt atctctattt taaacctagt atatttcatt
    73261 tattgagatt ttcttttatg tcttttaata aagtattata tataatattt tagagatctc
    73321 tcagaaatct attattttta aatcataatt taagatgaag aggaaaaact taaattctct
    73381 tttttttttc ctccagattt tctgaagcaa aggccctggg agaaaatata aatgaagcga
    73441 gaagtaaaat cggtaagcag accatcttct gtgagcctct ctcacggacc attttcctgg
    73501 tggcatcagg tcaaggcgtg ccagagtgcc tttccttgca agtctctcct cctccccttg
    73561 tccatcagga aaagcagttc cttttatctg gaacttgagc ttttcatccc ccttcccgcc
    73621 ctcccccctc cccccacatg caggcctgag ctctagcatc ccagtgagaa agtgaccttt
    73681 tccctggtgg ttttcagcaa cagctctgct ggccctcacc acaggattgc ggtgacaatt
    73741 ggtgttttca ggtgctggga aacgccgtca cacctccaaa gcttacgctt agcatttggg
    73801 gcgccggtgc tcgtttttca gcaccagcca gtgagccagg ggaaggatga gaagcaaaac
    73861 tgagccagtg tgccttccca ggatgcaggc tgctgagcag ggctcccccg cttgggcgtg
    73921 catctcggga aaggcgaggt taaagccaga ggcaaattca acaaaagcgt gtcacagacc
    73981 tttgtgacag caagaggaga atgtgtcttt tcttccaagt tagaagacac acggagaaga
    74041 cacacggaga tccatctccc aggcggggca gcttcacaga ggcgatcccc gtgggaggga
    74101 aggcagcagc taccaacctg ttcacagagg actccctgag tcccattgtc cccaccttcc
    74161 tccttggcag ggacaaaagc cactctgaat ggcccttttg gcttctgcta cagaatactg
    74221 aaaatcatgg tagcctcggg ttgtttcagt tgaggaaagg ggaggcctat gtcctcttca
    74281 ttggcctgaa tgggaagggc taaggcagcc aggccctgcg ccaggcccag ctccaggagg
    74341 agaatcgcta gagcctcaga gattcttaac ctacagtcca gggtcttgga cgggggaaat
    74401 gcaccttcat ttttgctaac ctctgcctgc ggtttagcac tacctcagtg atgaatgtag
    74461 gcagcagacc acagtagcac tagcagcacc tgccaccagt gggaatcaca gacatttcca
    74521 tttcacagca cagttggccg acatggtaaa gtgtccttta tactcatcag tatgtctcaa
    74581 ttacagtctt tattagactt ggcattcgag ctggttattt aatgcattta tataaaagca
    74641 catagatatc tctgtatcaa aaaaaaagtt ttaaaatttt ggtaaccttt agtacagtta
    74701 gtttctctta aaaccctatt taaagttcct tccttggcct agaccccaag cccttgaaat
    74761 tgcatgaaaa aaatgggggg ggggtatgag tgtgcattat tctggaggta atagtttatc
    74821 tggttctcga aggggtcagt gacccaaagc attaaggaag ctgattgggc aggaaagcag
    74881 acgcctgagg agcagccagt ccggcagcag ggcagctgac ccacctggct ggtggccggg
    74941 agggcggggc aggggagcag gcttccatgg atcccaggac ttgtcagcat catgtgactc
    75001 aaaggaccca atggtctgtt ttcattcctg gagacaaggg ggaaagacct tttataaatt
    75061 gcttctccac acaaagtagt ataaggtttt gctcttaaaa tatatctaac tctctaaccc
    75121 aaataaaact gttccaacag taatgacata gattatgatg gaaggtatcc atggcctatg
    75181 tgtcaatgta cttagctttg tactctcagt accttgggtt gtcacaatta taaattctcc
    75241 atcattttgg tgcaataacg tatgtaaatg gatcccgctt gccacattct tgggattaag
    75301 caagccggga ctgcctgcgg ctgcgcaggt tggggcgggg agacctccca cagaggaatc
    75361 tgtgattgca aatatgccag cagaagccct gggtgagcaa acctttgttt tctctggaga
    75421 ctaacaatgt tgagatttac cgctaagaga aagtagctgg ttcagtggtg ccaatcaagt
    75481 catcatcact atcacttcat ttcatgcaag tagcagacta acaccatcct ctttcaaatg
    75541 tgctcatgat ccggggaggt ccaggtgagt ggatcacttc gactcaagcc cagaaccgca
    75601 caagcccctc ctggtgcttg gccacaggga gcagcccacc atcactgcat ctcagacaca
    75661 aggttaagag tgagaaggca taaggaggaa ttcacacaca tatttaaaac gtccaaagta
    75721 accttgaggg aaattgcttt cgggagatgt atgatgttcc cgagtcatac atctttaatt
    75781 tcttcctagg gagaaattaa atcaagtgat attaagttca gtccccagtg agtcctttag
    75841 tgactccaag ggtgaggagg tgggacccct caccatgtac tattacatgt gcaaaatgac
    75901 gactcagctt cgctccagac tgtaccatac cccgcccctg tggcacgcac ttgcaagtga
    75961 cctgcggaga ggaaatgaga gctgtgtgtg caaatggcag gtcagccagc ccacctgggt
    76021 aagcaggtgg cgccgtcttc tcaggtcatt tggcttttct ctgacattgt gacctggagc
    76081 tgccacttgc gtttcattct caaaattccc tgacacttcc acattatttg tttttcttaa
    76141 accaagctac cccaaactag gtagataagc tcttgccaca agctcctttt tttggccctc
    76201 tctgtacatt atttagatca atcctgatgc tgaaacaagt atagatcgga aacggaagaa
    76261 taaaaaagtc atagaatatt ggtgtccatc ggagagtcat ttcccttggg tttgcttacc
    76321 ggctccgtac acaggagctt ttcatcctgt gggctgtgtt ttgaccatgt tcatatacac
    76381 cctggttcca tttgtcatat ctctaaaaat gctgtcaagc ccagtctgtg gggaaagaag
    76441 gagactgctt cagagatggc ggcacaaacc aggccatttt tcactcactg ggattctggc
    76501 gtcggtgttt ctacatcagc gttctcccac tggcagcact gtctttggca ataaaggaca
    76561 atgaatggct gctccctggc atgaggccca ctcccgaacc agtccaggaa ccagctgcct
    76621 tggaggcagg tgaaaggctt tgactgacac ctcttggcac gtctccgtcc tccatagacc
    76681 gtccaggcct aaatgagaac tgacgtcaca ggatgctgca cagaagggtt ttcactagag
    76741 agccaatcaa tggccagttc caaaatcgca ggaaatgtcc tagaagaaac tgtcagtgag
    76801 aggcaaagga aacgaccaac actgggaagg ctaacaaggc attctgaacg ttttctttct
    76861 cctgctccaa attcagagaa ggatcccaac ccacctttga aacaatactc ctttaaaaaa
    76921 ggtttctccc gtacatttgg gatttgggaa aatcggatct gggtctccat tctcagaata
    76981 aagaggactg tttttcagtt ttgtgaattt ttatacttta atattccccc gaggtttact
    77041 tctagacctg ccagtgcaca tcggcttcta gtgtcttctc ccagagctgg gcaagacagc
    77101 agcatgggca tgttgcgaga ttgtgaagac ctgaatcaag tgtattcttt tgttattatt
    77161 tgtctccagc tccaaataac aaccacatca acaacagcct ccatcattca ttgagcaccg
    77221 actctgagct gtggcaagaa ctcaacatgc gttatgtcac ataatcctcc cagagagagc
    77281 cattacctat atggggcatc accttatgtc ctatagtcct acagtcacaa cacctcaaat
    77341 caggatacac cccagttggc tattttttca tgttctgatt ttaaatgttt acattataaa
    77401 aacctctgca atgaagatga tcctatctta tagctgatgc catctagagt ctatgaaata
    77461 tggtatta
//
