# Supplementary material for: Widespread Horizontal Gene Transfer Among Animal Viruses
Source: bioRxiv. 2024 Mar 26:2024.03.25.586562. Preprint. [Version 2] doi: 10.1101/2024.03.25.586562 (PMC11071296; doi:10.1101/2024.03.25.586562)
Supplement: Supplement 2 [file media-2.zip › File2_Maps/uRetro_homo_feces_SRR8240783_5217.gb]

LOCUS       uRetro5217ct_1          5217 bp    DNA     linear       01-JAN-2019
DEFINITION  [note: taxonomic lineage unclassified virus]
            [isolation_source=original].
ACCESSION   
VERSION
DBLINK      BioProject: unknown
            BioSample: unknown
            Sequence Read Archive: unknown
KEYWORDS    .
SOURCE      unclassified virus sp. ctF9Z8K (unknown)
  ORGANISM  unclassified virus sp. ctF9Z8K
            Unclassified.
REFERENCE   1  (bases 1 to 5217)
  AUTHORS   Taker,C.
  TITLE     Cenote-Taker 2 dummy template file. Do NOT submit
  JOURNAL   Unpublished
REFERENCE   2  (bases 1 to 5217)
  AUTHORS   Taker,C.
  TITLE     Direct Submission
  JOURNAL   Submitted (01-JAN-2019) Taker 2, Cenote, 1000 Circle St., Cenote,
            DC 31111, USA
COMMENT     ##Genome-Assembly-Data-START##
            Assembly Method       :: unknown_assembler
            Genome Coverage       :: 1x
            Sequencing Technology :: Illumina
            Annotation Pipeline   :: Cenote-Taker 3
            URL                   :: https://github.com/mtisza1/Cenote-Taker3
            ##Genome-Assembly-Data-END##
FEATURES             Location/Qualifiers
     source          1..5217
                     /organism="unclassified virus sp. ctF9Z8K"
                     /mol_type="genomic DNA"
                     /isolation_source="unknown"
                     /collection_date="unknown"
                     /note="genome binned from sequencing reads available in
                     unknown;
                     derived from metagenome: unknown"
     CDS             2652..3032
                     /note="no search hits"
                     /codon_start=1
                     /transl_table=11
                     /product="hypothetical protein"
                     /translation="MDSWKILLLICHLVYLFLSLVAFVKSFLEHLGIITCDENYLCFT
                     ALTALKAHDFYLWYLDSGCSRHMIGNKALFKTLFEGKIGTVMFGDESKFVIRGIETVD
                     IPGLSVFEDVWYVDGLKANLLSIS"
     CDS             3807..4160
                     /note="no search hits"
                     /codon_start=1
                     /transl_table=11
                     /product="hypothetical protein"
                     /translation="MYFRPDSKQTPYELWRGKKPIVKYFQIFGSDCYILRDKENLEKF
                     DAKSDKEYFLGYSSTSRAYKVYNLRTKTVMESSNVVINDELSSKSHSKNNSPVQEKIM
                     EVDDSLPDDYVGEAW"
     CDS             4120..4272
                     /note="no search hits"
                     /codon_start=1
                     /transl_table=11
                     /product="hypothetical protein"
                     /translation="MIHFLMIMWGKHGEEELLLLNDTVSVPSSSKPSTPVHETQQEQS
                     ELSPPS"
     CDS             4552..5205
                     /inference="protein motif CDD:pfam07727"
                     /codon_start=1
                     /transl_table=11
                     /product="Reverse transcriptase (RNA-dependent DNA
                     polymerase)"
                     /translation="MIGTKWIFKNKSDEHDTIIRNKSKLVAQGYTQLEGIDFDETFAP
                     VARMESIRILLAQTSHLNFKLYQMDVKSAFLNGMLQEEVYVEQPKGFVDPHRPDDVYK
                     LKRALYGLKQAPRAWYDRLTAYLTKHGFKRGFAETTLFIRKDKNYFVVAQIYVDDIVF
                     GATNDSLAQSFADEMKTMFEISMVGELTYFLGLQVKQIDSGIYINLIRIRKSSKRQI"
ORIGIN      
        1 acatttaata aaatgccata tcaccatcta aataaaaaaa aaaaattagg aaaaactcga
       61 attaaaaaaa ggcaaaccac cagcaccaaa acgattagta catgaaaaac acaaaaaaag
      121 aaaagaaaaa gaagcttgaa atagagatct gggttatttt acatttgatg agctgataca
      181 tgaacacagc tcccaaaccc accacgtgct cccatcccct gtatctatta aagtacaaca
      241 atttccatta gaattggttt tgtgggtttg tgttttgttt ggaaatgaaa gggaatgaga
      301 aacacagcat cccaatagag ctccatgcca tttctctctc tgatcctaat ttcttcgggt
      361 gctctctctg tttgggtttt acaaaattta gggcccgttt gataagagat ttctagtaac
      421 attgtttaag ttttgtggaa atatgtataa gtgaaaaagt gtgtagaaat gcatgttatg
      481 gtgtttaaac aacatttttc gttgtttaaa caccgttagt gacttggact cacccattca
      541 gtctcttttt cttcgatctg tgatggggta agggtttggg ttgtttaatg gttcaaaata
      601 tgtctgagtt tgtggttgaa atatgatttt cggatttgtt ggtgatggat ctagtttcag
      661 tagtgtggtg ctaattcagg tttggtggtg atggatttgg gttaatggtg gtgctaattg
      721 ggatcggcgg ttgtaatttg ggatcagcag tggtggatct actcccctcc actccccctt
      781 cctctccctt caatccaaac gggccctaaa atttagataa gttaaattta gacaagttag
      841 cattaggcat acacgatcaa ttgcaagtta aaaataactg ttgggttcta agactttagg
      901 tttaattgta tttgttaggt tctaaggatt agaaactaat gtattagaac tctaatttgt
      961 attgttggaa aaccatgatc aaagcaggtt ttagtcttgt ttagacttgc tcaaagtgta
     1021 tgcgttttat gtaaagttgg aatcgagtta ctgcagaatt tattgtgcaa ttctgtctgg
     1081 ctcgatcgat caagaattag actcgattga tcgaaactcg ggcataatgt ttttttgcag
     1141 aattttccaa ctcagcccaa gcccgtttga tgtgtagaat tttatgtttt gtctaagtat
     1201 aaaagaaaaa accttagcca tgttttgtgg ttgcttctta tgttgtgtgt gtgaatcttt
     1261 tgtaagatca agaggtggtt gccttcacac atatttaggg tttccaagat tcaagattat
     1321 gtcaagaact tggtgatcaa ttcagttgct ataataaaag cttaaagata tacaagtggg
     1381 agtgcttgta cttgctggag aatccaagaa agaaggagtc cgtggtctcg gagcttgcac
     1441 gtggtcatgt cagtaagttt tctactggtg ggtagcaata ggatgttagt ggtctaagtt
     1501 gctattgtaa aatttcgatt ctttcatagt ggattcaggt ttaccttgag gatagttagg
     1561 ttaaatcctc cctaggtttt tacttatgtg gtttcctggg tcatcatatc tttgtgtttt
     1621 tttatattca gcattttaca ttgatatgat tatatgattg tgttaaccta gatctgaaat
     1681 ttggactaag taatcacttg gctaatttac taggttaatc cgattgtgtt tttaaggggt
     1741 ctaaaaacaa acaatattag aacttcaatt tgtaatgttg gcaaaccatg atcaaaacgt
     1801 ttagtcttgt tttagacttg ttttagactt gctcaaagta tgtttatgtg taaagttaga
     1861 atcgagtgta ctgcaggatt taccgtgtaa attttcctgg ctcgatcgat cgagaattag
     1921 actcgatcga ttgaagctcg tgcagattgt ttttctgtag aattttccaa ctcagcccaa
     1981 gcccaaaccc atttgacgtg tagggtttta tgttttgcct taagtataaa aggaaaaacc
     2041 ctaaccatgt tttgaggtcg ctctttatgc tgtgtatgtg gattttttgt gagatctaga
     2101 agtgttttcc ttcatacaca cttaaggttt ccaatctcaa gattgatgtc gagagcttgg
     2161 tgatcaattc agttgctgtt tcaagagctt aaaggtacac aagcgagagt gcttgtactt
     2221 gctgtgaatc caagaaagaa gtagtctgtg aactcggagt tgtcacatgg tcttggtagt
     2281 aagtttccta ctcgagatag taataggatg ttgatggtct aagtcgctat tgtgtaaact
     2341 tcaattcttt catagtggat ttgttttacc ttgaggatag ttaggttaaa tccttctcag
     2401 gttttttacc gatttggttt tcctaggtta tcatatcgtt gtgttattta tattccgcac
     2461 tgtttcaatg atatgattta tatgtgttaa cctaaatctg cataatttac ctaagttaat
     2521 cacttgacta aataactcgg ttaatttggc tgtgttttaa ggggtctaaa aacgtacaag
     2581 tggtattaga gcgggttagc tctagtgttt agatcctttg atctaggagt tgatccttga
     2641 cccctgttgt catggattct tggaagatct tattgctaat atgccatctt gtttacttgt
     2701 ttttgtctct tgttgctttt gttaaatctt tccttgagca tctcggtata attacatgtg
     2761 atgagaatta tttgtgtttt actgctttaa ccgccttaaa ggcacatgat ttttatcttt
     2821 ggtatttgga tagtggttgt tccaggcata tgataggaaa taaagcttta ttcaagacac
     2881 tctttgaagg aaagattggg acagtcatgt ttggagatga aagcaaattt gtgatcagag
     2941 gcatcgaaac tgtggacatt ccagggttgt cggtttttga agatgtttgg tatgtagatg
     3001 ggttgaaagc taacttactc agcatcagtt agatttatga taatggactg aatgttctct
     3061 tcactaagta tgaatgtgag atacttgatg gaggaggtga ctgtatgtgt attggtgtaa
     3121 ggacagctaa caactgttat ggtataacac cgagtataag caacaagtgt tttagtgaaa
     3181 agatcaatta agttgactta tggcatcaac ggttgggaca tgtaagtcac aagcaattag
     3241 agaaaatttc caagtgtgat gcagttattg gtttgcccaa gtttgagaag atagaaaagt
     3301 gcatatgtgg accatatcag atgggtaaac aagtgaagtc caagcatctg tctgtaactg
     3361 aagctcaaac ttccagacct cttgagttgt tgcacattga tctcatgggt cttgccagag
     3421 tttagagttt aggtggaaag aagtatattt tagttgttgt agatgatttt actagatata
     3481 catgggttgt acttttgaga gataaagctg aggctcctga gaagatgata tatttgtgca
     3541 agaaattgca agttgagaaa ggtactgtta tagccataat cagaagtgat catggaagag
     3601 aatttgaaaa cacaaaactg gctaccttct acaataatca aggcacatat caagagttct
     3661 catcacccaa gacaccacaa cagaatggaa tagtggaaca gaataatagg gttgttcaag
     3721 agatgacacg tgttatgcta cacaataaaa aaatgcccaa atccttctga gaagtagtta
     3781 acactgcttg ccatacactc aatcgagtgt atttcagacc tgattccaag caaactccct
     3841 atgaactttg gagaggaaag aagcctattg ttaaatattt tcagatattt ggcagtgact
     3901 gttacattct acgtgataaa gaaaacttag aaaagtttga tgcaaagagt gacaaggaat
     3961 actttctagg atactcctcc actagtagag catataaagt gtacaatctg agaaccaaaa
     4021 cagttatgga gtcttccaat gttgtgatca atgatgaatt aagttctaaa agtcattcaa
     4081 aaaacaattc tccagttcaa gaaaagatta tggaagttga tgattcactt cctgatgatt
     4141 atgtggggga agcatggtga ggaagagctg ttgttgttga atgatacagt ttcagtacca
     4201 tcaagttcaa aaccatctac accagttcat gaaactcaac aagaacaaag tgagcttagt
     4261 cctccatcat aacagaaagg tacctccaca tctctagtca aaggttcatc ttctaaagtt
     4321 aagttgaatc accctgccat agatatattg ggtagtctaa aagataacat gagattgaga
     4381 tccaaagcat tgaatgtaat tactcagtca tgctatctat cccaatttga actgaaaaag
     4441 gtgtatgaag cacttcaaga tgttgattgg gttaattcca tgcataaaga acttcatcaa
     4501 tttgttcgaa atgatgtgtg agaattagtt ccaggaccaa agggagtaaa tgtgattgga
     4561 actaagtgga tttttaagaa caagtcagat gaacatgata caattattag aaataaatca
     4621 aaacttgttg ctcaagggta cacacaactg gaagggattg attttgatga gacttttgca
     4681 ccggtagcaa gaatggaatc cattaggata cttttggccc aaacaagtca tctgaatttc
     4741 aagttgtatc aaatggatgt caagagtgct ttcttgaatg gaatgttgca agaagaagta
     4801 tatgttgaac aaccaaaggg ttttgttgat cctcacagac cggatgatgt ctacaagttg
     4861 aagagagccc tttatggttt gaaacaagct cctagggctt ggtatgatag gttgactgca
     4921 tatctcacta agcatggatt caaaagggga tttgcagaaa ctactctctt catacgaaag
     4981 gataagaatt attttgttgt agctcaaatt tatgttgatg atattgtttt tggtgctact
     5041 aatgattctc ttgctcaatc ttttgcagat gaaatgaaga caatgttcga aataagtatg
     5101 gttggtgaac taacttattt cttgggattg caagtgaagc aaatagactc aggaatctac
     5161 atcaacctaa tcagaatcag aaaatccagc aagagacaga tttgactctt tgctata
//
