# Supplementary material for: Widespread Horizontal Gene Transfer Among Animal Viruses
Source: bioRxiv. 2024 Mar 26:2024.03.25.586562. Preprint. [Version 2] doi: 10.1101/2024.03.25.586562 (PMC11071296; doi:10.1101/2024.03.25.586562)
Supplement: Supplement 2 [file media-2.zip › File2_Maps/Tombicorna_soil7041_miswitchgrass_SRR5413693.gb]

LOCUS       Tombicorna7041          7041 bp    DNA     linear       10-NOV-2023
DEFINITION  [label=nearest existing NCBI txid2732396].
ACCESSION   
VERSION
DBLINK      BioProject: PRJNA365855
            BioSample: SAMN06267559
            Sequence Read Archive: SRR5413693
KEYWORDS    .
SOURCE      Tombicornavirus soil7041
  ORGANISM  Tombicornavirus soil7041
            Unclassified.
REFERENCE   1  (bases 1 to 7041)
  AUTHORS   Buck,C.B., Welch,N., Belford,A., Varsani,A., Pastrana,D.V.,
            Tisza,M.J. and Starrett,G.J.
  TITLE     Widespread Horizontal Gene Transfer Among Animal Viruses
  JOURNAL   Unpublished
REFERENCE   2  (bases 1 to 7041)
  AUTHORS   Buck,C.B. and Tisza,M.J.
  TITLE     Direct Submission
  JOURNAL   Submitted (10-NOV-2023) Lab of Cellular Oncology, National Cancer
            Institute, Building 37 Room 4118, Bethesda, MD 20892, USA
COMMENT     ##Assembly-Data-START##
            Assembly Method       :: Megahit v1.2.9
            Assembly Name         :: Tombicorna7041
            Coverage              :: 33x
            Sequencing Technology :: Illumina
            ##Assembly-Data-END##
FEATURES             Location/Qualifiers
     source          1..7041
                     /organism="Tombicornavirus soil7041"
                     /mol_type="genomic DNA"
                     /isolate="miswitchgrass"
                     /isolation_source="rhizosphere metagenome"
                     /bio_material="michigan_switchgrass_soil"
                     /note="soil"
     CDS             148..3129
                     /note="hypothetical protein with predicted transmembrane,
                     coiled-coil, and protease domains"
                     /codon_start=1
                     /product="Coilpro"
                     /translation="MAEATKVAEVPQVVPLTATVSSAQNEVDGVSTTAVPASVPVPTQ
                     PIVIQTAAGISGSIEDVKILEENEATTGGESVADEETSHLDADEFYASEAEQKDEKRK
                     LLARLKKVQNDLKSYEDHKIKQTEGMIAAKELIDRTHFTLLGDDKSLEFTPQENQILS
                     LIEEGSKRAKRQWGRLRGVFNTLWAMKSVRYATIGSLGVGAVVATIATTLYLKQKHNN
                     EKLVKKEGSITDCRALYRAIETHFGILVCASVPFNLFKHGIGRTLNWIRTADAIVVLA
                     ASTAVGSAVIYNSGIKKVFRAFEDHIDKFKELSVSEMPADYRTLAPMIIPLKEQKLGF
                     LSYQTKVIKKRFDELTAHEMICAAYEFSMSNVYPPGWEDMWKRVRENYTVYLTIKKHI
                     SKDLADFVVSKHFQIGVYAIIVAYFIYELYLWYSEAPENEVYRVDKLLGGPVSEVTVG
                     LREGSRPFSKEGGNRGKQKKKWRGSRNFKGYGGDYKRQHGQWMKEIGKFNLYDAKMDQ
                     QMMNEQRAWIEERLDDNIAVTKEAWEQYMARVNYQRQIEALQNVYDSDDDFDEDRRDE
                     KEQNREWNAMENQEIEDELLADLDVKEGAEQSPNVLLEKQSKLEEDNKRIKEAFDRLS
                     KQIADMKSENVSLRLKLKEGEIPIKPPTQSEAEEMFKQKTWRGIPQGILKPPPVIENM
                     DEKVLTFKCEKCARTVGLKPKINKAASNEIYPSKMYGILRTSLLPGIPKRDWERYCIH
                     LRNRGQKNLCPECNDERKAKLLKQQEKPWRREEELKKEGATSLPPFIFKDYVQYYIKV
                     WAIDNECEDTEFKQICDDDERLFEAGWGYNYQGKWIMPQHLVYKNAYTDMSTQQVKRF
                     LLVNYKNERIVVSVANALKNIPSADYLEFQAKTVNFVPAVPLANWYQGKCYTCNPMDF
                     KAETSKLSSGYSPVVGHYDDWTTAGWSGLIVWQSKEPLNKTNVKLGCVGMHIEGGHDW
                     KYAEQSYPNYFVSNALLGKNF"
     misc_feature    1597..2409
                     /note="predicted coiled coil domain"
     misc_feature    2602..3027
                     /product="ProteaseS31"
                     /note="similar to PF05578.15 (pestivirus NS3 polyprotein
                     peptidase S31)"
     CDS             join(3183..4718,4722..5060)
                     /note="translated via hypothetical stop codon readthrough"
                     /codon_start=1
                     /product="RdRP+"
                     /translation="MPKNKLSHEYEKYLSHVPLITVFPKVTKVEQKEVQNPYFYDFLK
                     KNYPEFKIPENKWRIPELSVEKSYQEISKYWEGKEVKYDDHLFQLSQELVFLHYKYWM
                     RNTGQLSLNEVIDSWDKSSSAGFYYNMKYKDTNEFIEKEKIIQLLMRWDERLRSNRPL
                     PDIFVSSLKHEELRPIGKNPRTFMGSGKRMLAWKQVLFKSQNDALTKYHRHTWIKSGL
                     SNYHRGFHQLFETLKIKGGKNPLFWDSDVSGWDRSVPAILLEAELQLRMRFWPDNMRT
                     KKNILRAKRLYDLTINSFIILENGEVVQKFKGQPSGDANTLPTNSWIHEMVAVYSLLT
                     MIPREILNNMSMLEVYNLIYSVEMAFMGDDNLGAVDLDKFPWFNTKKLQAGYECFGFV
                     LKSITSSPILEEREFLSRKFIKRDNTWVPLPNREKILCQLMYGNRGTHPKELLQRALG
                     LMRESWGDAELFKVVRHYCEWMFNTFNLALSEIRDDLPSLEILQSQFSTDAQLKEDYC
                     SASFFEKPNNCANTVSTLGVAESQAENFARSAYLHLFLACNLSEEEEGFEQKLIFHKR
                     QYLYFCNLALTTIPIQRILDIFVICNAGEIEKDIQRNKEAGKEDCKEGSKESKDYDKT
                     "
     CDS             3183..4721
                     /codon_start=1
                     /product="RdRP"
                     /translation="MPKNKLSHEYEKYLSHVPLITVFPKVTKVEQKEVQNPYFYDFLK
                     KNYPEFKIPENKWRIPELSVEKSYQEISKYWEGKEVKYDDHLFQLSQELVFLHYKYWM
                     RNTGQLSLNEVIDSWDKSSSAGFYYNMKYKDTNEFIEKEKIIQLLMRWDERLRSNRPL
                     PDIFVSSLKHEELRPIGKNPRTFMGSGKRMLAWKQVLFKSQNDALTKYHRHTWIKSGL
                     SNYHRGFHQLFETLKIKGGKNPLFWDSDVSGWDRSVPAILLEAELQLRMRFWPDNMRT
                     KKNILRAKRLYDLTINSFIILENGEVVQKFKGQPSGDANTLPTNSWIHEMVAVYSLLT
                     MIPREILNNMSMLEVYNLIYSVEMAFMGDDNLGAVDLDKFPWFNTKKLQAGYECFGFV
                     LKSITSSPILEEREFLSRKFIKRDNTWVPLPNREKILCQLMYGNRGTHPKELLQRALG
                     LMRESWGDAELFKVVRHYCEWMFNTFNLALSEIRDDLPSLEILQSQFSTDAQLKEDYC
                     SASF"
     CDS             4960..5391
                     /note="remote similarity to PF06363.14 (picornavirus P3A
                     protein)"
                     /codon_start=1
                     /product="3Aoid"
                     /translation="MPVKSKKIYKGIKKQEKKIAKKEVKKAKTMIKRNHKWTIAASAL
                     GYHGGYDRSSGFFGGKGGIKTGHTEQKLQTGVKLKEAPARSTAMFSPYYTTKKSGKDG
                     LMVSGLQKWAQIGYDNTSTTANKQWLFINTQSAARTAFFGN"
     CDS             5450..6880
                     /note="similar to 4V99_Ao (tombusvirus capsid protein)"
                     /codon_start=1
                     /product="Cap"
                     /translation="MKEFEVIFVVPSTSYSLSAGSGGTPVMTPSTLDNVNMAVGYFND
                     DNIAALETIDYSALQASNNMFEHQTISPWGGFNWKPKNVKMRQVKWFNTELTQSTAAD
                     KHMCCQGIVYGFYDQNVFTTATTGTQNFKIGDVYIKYKMQLKGRISTNGITAELQSKA
                     ACGAVYNALKTLDEEIRKDSKDDGYTSNSLMRRFDTKMKKLKAAAYLSDPVPSNAAQA
                     TTKVIIVDSKYDGTDATKLATVSTNTLQCASTISGTQAVNVTQVGGSNVTAGFLPTDL
                     KRINGTTISSVAGVPNVTVSNVSASNIPVVIQDGTALGTNYLTVSSNAANVGLAGYAG
                     TTLTSTGLPVNVNGCNGATFVNTSNPSGGGLSQNSSLPVQIWGYDSAGHLLAQSLYNS
                     TASSGTSSNVSSLVVTGFTGTDNETKSAPISPTESMDGFVTVKKRDYKAALKRGLEMP
                     IKQIGDKAVIDPIDKSVVKDKKESKK"
ORIGIN      
        1 attctggtct ggtaaggaca agtccttatt tcagaagctc tcaactgttc aagtaacagt
       61 attttcgtta ggctgtttag ccagatcgcg cgagcgatag atttcccctt gctggaatta
      121 cctcaagaga taggtcaatt ttcagtaatg gcagaagcta ccaaggtagc tgaagtaccg
      181 caagtggtac ctttaacagc aacggtatcg tccgcacaaa acgaagtgga cggagtatcc
      241 acaactgctg taccggcctc agtgccggta ccaacacaac caattgttat tcaaacggcg
      301 gcgggaatat ctgggtcaat tgaagacgtt aaaatattgg aggaaaatga ggcaacaacg
      361 ggtggggaat cggttgctga tgaagaaaca tcgcatttgg atgcagatga attttatgcc
      421 tcagaagcag aacaaaaaga cgaaaaaaga aaattgttgg cgcgattaaa gaaagtgcaa
      481 aatgatttaa agtcatatga agatcataaa atcaagcaaa ctgaaggaat gatcgctgca
      541 aaagaattaa ttgatcgaac acattttact ttattgggtg atgataaatc attagaattt
      601 acaccacaag aaaatcaaat tctttccctt attgaagaag ggagtaaacg cgcgaaaaga
      661 caatggggtc gtttacgagg agtgtttaat accttatggg caatgaagag tgttcgttat
      721 gctacaattg gatctttggg agtgggcgct gttgttgcaa ctattgcaac aactctgtat
      781 ttaaagcaaa agcacaataa tgaaaaattg gtaaaaaaag aaggatcaat tacggattgt
      841 cgtgctttgt accgtgctat tgaaacgcat tttgggattt tagtgtgtgc ttctgtaccc
      901 tttaatcttt ttaagcatgg tattggaaga actttaaatt ggatacgaac ggcagatgca
      961 attgtcgtgt tagcagccag taccgctgtt gggtcagcag tgatttacaa tagtggtatt
     1021 aaaaaagtgt ttcgggcctt tgaagatcat attgataaat ttaaagaact ctctgttagt
     1081 gagatgccag ctgattatcg tactttggca ccaatgatca ttcctttaaa ggaacaaaaa
     1141 ttgggattct tatcttatca aacgaaagtt attaagaaac gatttgatga attgactgca
     1201 catgaaatga tttgtgcagc atatgaattc agtatgagca atgtatatcc gcccggatgg
     1261 gaagatatgt ggaaacgtgt gagagaaaat tatacagttt atttgacaat taaaaaacat
     1321 atttctaaag atttagcaga ttttgttgtg tcgaaacatt ttcaaattgg tgtttacgct
     1381 ataattgtag cgtattttat ttatgaactg tatttatggt actcagaagc ccctgagaat
     1441 gaagtttatc gtgtggataa attgttgggt gggcccgttt ctgaagtcac tgttggactt
     1501 cgtgaaggaa gtcggccttt tagtaaagaa ggcggaaatc gtggcaaaca aaaaaagaaa
     1561 tggcgtggta gccgaaattt caaaggttat ggaggagact ataaacgcca gcatggccaa
     1621 tggatgaagg aaattggcaa atttaatttg tatgatgcaa aaatggatca acaaatgatg
     1681 aatgaacagc gtgcgtggat tgaagagcgt ttggatgata atatagcagt aacaaaagaa
     1741 gcatgggaac aatatatggc tcgtgttaat tatcagcgac aaattgaagc attgcaaaat
     1801 gtttatgatt ctgatgatga ttttgatgaa gatcgaagag atgaaaaaga acaaaatcgt
     1861 gaatggaatg caatggagaa tcaagaaatt gaagatgaat tgttggctga tttggatgtt
     1921 aaggaaggag ctgaacaatc gccaaacgtt ttattggaaa aacaatcaaa attggaggaa
     1981 gataataaac gaattaaaga agcatttgat agattatcaa aacaaatagc agatatgaag
     2041 agtgaaaatg tttcattacg tttaaaatta aaggaaggtg aaattcctat taaacctcca
     2101 actcagagtg aagcggaaga aatgtttaaa caaaaaacat ggcgaggtat tccacaagga
     2161 atccttaaac ctccgcctgt gattgaaaat atggacgaga aagttttgac ttttaagtgt
     2221 gaaaagtgtg ctcgaactgt tggattaaaa ccaaaaatta ataaagctgc atcaaatgaa
     2281 atttatccga gtaaaatgta tggtatatta agaacatcat tattaccggg tattcccaaa
     2341 agagattggg aacgttattg tattcacttg cgtaatcgtg gacaaaaaaa tttatgtccc
     2401 gagtgcaatg atgaacgaaa agcgaaatta ttgaagcaac aagaaaaacc atggcgtagg
     2461 gaagaagaat tgaagaagga aggagcaaca agtctcccgc cttttatttt taaagattac
     2521 gtacaatatt atattaaagt ttgggcaatt gataatgaat gtgaagacac agaatttaag
     2581 caaatatgtg atgatgatga acggttattt gaagcaggtt ggggatataa ttatcaggga
     2641 aaatggatta tgccacaaca tttggtttat aaaaatgcat atactgatat gagtacacaa
     2701 caagttaaac gatttttatt agtaaattat aaaaatgaac gaattgtcgt atcagtcgca
     2761 aatgcattga aaaatatacc atctgcagat tatttggaat ttcaagcaaa aactgtgaat
     2821 tttgttcccg ctgtgccttt agcaaattgg tatcagggaa aatgttatac ttgtaatcca
     2881 atggatttta aagcagaaac ttcaaaatta tcttcaggtt attcacctgt agtgggacat
     2941 tatgatgatt ggactactgc aggttggtcc ggattaattg tttggcaatc gaaagaaccg
     3001 ttgaataaaa cgaatgtaaa attaggatgc gttggaatgc acattgaagg cggtcatgat
     3061 tggaaatatg ccgaacagtc atatccgaat tattttgtgt caaatgcatt attgggaaaa
     3121 aacttttagt ggcatacgct tgggatgatt attgggaaga tttttttaat tttactcagc
     3181 gtatgccgaa aaataaatta tcacacgagt atgaaaaata tttatcacat gttccattaa
     3241 taacagtttt tcctaaagta acaaaagttg agcaaaaaga agttcaaaat ccctattttt
     3301 atgatttttt aaagaaaaat tatccggaat ttaaaatacc ggaaaataaa tggcgtattc
     3361 cagaactttc tgttgaaaaa tcttatcaag aaattagtaa gtattgggaa ggaaaagaag
     3421 ttaaatatga tgaccattta tttcaattgt ctcaagaatt agtgtttttg cattataaat
     3481 attggatgcg aaacacaggg caattatcac tcaatgaagt gattgattca tgggataaat
     3541 cttcttcagc cggtttttat tataatatga aatataaaga cacgaatgaa ttcattgaaa
     3601 aagaaaaaat tatacaatta cttatgcgtt gggatgaacg attacgatcc aatcgtccat
     3661 tacctgatat ttttgtatct tcacttaaac atgaagaatt acgaccaatc ggtaaaaacc
     3721 caagaacgtt tatgggatca ggaaagagaa tgttagcttg gaagcaagtt ctctttaaat
     3781 cacaaaatga tgctttaaca aagtatcatc ggcatacatg gattaaaagt ggtttatcga
     3841 attatcaccg tgggtttcat caattatttg aaactttaaa aattaaaggt ggaaagaacc
     3901 ctttgttttg ggattcagat gtttctggat gggatagaag tgtcccagca atattattgg
     3961 aagcggaatt gcaattgcga atgcgatttt ggccagataa tatgcgaact aaaaagaaca
     4021 ttttaagggc aaaacgatta tatgatttaa ccattaattc atttattata cttgaaaatg
     4081 gagaagttgt tcaaaaattt aagggacaac cttctggtga tgcaaataca ttgccaacaa
     4141 actcatggat tcatgaaatg gttgcagttt attcactgtt aacaatgatt ccaagagaaa
     4201 tcttaaacaa tatgagtatg ttggaagttt ataaccttat ttatagtgtt gaaatggctt
     4261 ttatgggaga tgataatctt ggagctgttg acttggataa atttccatgg tttaatacaa
     4321 aaaaattaca agcaggttat gaatgttttg gatttgtatt gaaaagtatt acatcatcac
     4381 cgattttgga agaaagagaa tttttgagta gaaagtttat taaacgggac aatacatggg
     4441 tccctttgcc gaatcgtgag aaaattttat gccaattaat gtatggcaat cgtggaaccc
     4501 atcctaaaga attattgcaa cgagctttgg gtttaatgag agaaagttgg ggtgatgccg
     4561 aattatttaa ggtagttcga cattattgtg aatggatgtt taacacattt aatctggcat
     4621 tgagtgaaat tagagatgat ttaccatcgc tggaaatttt gcaatcgcag ttttctactg
     4681 atgcgcagct taaagaagat tattgttcgg caagctttta atttgaaaaa ccgaacaatt
     4741 gcgcaaatac ggtgagtacc ttaggggtcg ccgaatctca agcagaaaat tttgcacgta
     4801 gtgcatattt acaccttttt ttagcgtgta atttgtcgga agaagaagaa ggctttgaac
     4861 aaaagttaat cttccataaa agacaatatc tttatttttg taatttggca ttgacgacaa
     4921 ttccgattca gagaatattg gatatatttg ttatttgcaa tgccggtgaa atcgaaaaag
     4981 atatacaaag gaataaagaa gcaggaaaag aagattgcaa agaaggaagt aaagaaagca
     5041 aagactatga taaaacgtaa tcataaatgg accattgctg caagtgcatt gggctatcac
     5101 ggtggttatg atcgtagttc tggtttcttt ggcggaaaag gtggaattaa aacaggacat
     5161 acagaacaaa agttacaaac aggtgttaaa ttaaaagaag caccagcgcg ttcaactgca
     5221 atgttttcgc cttattacac aacgaagaaa agtggtaagg atggtttaat ggtaagtggc
     5281 cttcaaaaat gggcacaaat tggttatgat aatacttcaa caacagccaa taaacagtgg
     5341 ttgtttataa atactcaatc ggctgctcga acggcttttt ttggaaatta atcctgatgc
     5401 aattggtggt gcaattacca ctgatgcgca gagttatgaa tattttttaa tgaaagaatt
     5461 tgaagttatt tttgtcgtac catcaacatc ttattcatta tctgcgggtt caggtggaac
     5521 tccagtaatg acaccgagca cattggataa tgttaatatg gcagtgggtt attttaatga
     5581 tgataatatt gcagcattag aaacaattga ttattctgca ttgcaagcat caaataatat
     5641 gtttgaacat caaactatct caccatgggg tggatttaat tggaaaccca aaaatgttaa
     5701 aatgcggcag gttaaatggt ttaatacaga attaacacaa tcaactgctg ctgataaaca
     5761 tatgtgctgt cagggtattg tttacggatt ttatgatcaa aatgtgttca caacggctac
     5821 aaccggaaca caaaatttta agattggaga tgtttatatt aaatataaaa tgcaattaaa
     5881 agggagaatt tcaacaaatg gtattacagc tgaattgcag agtaaagcag cttgtggtgc
     5941 cgtttataat gcattgaaaa cattggatga agaaattcgg aaagatagta aggatgatgg
     6001 atatacaagt aattcactta tgcggcgttt tgatacaaaa atgaaaaaat taaaagcggc
     6061 agcatatttg agtgatccag ttccttcgaa tgcggcacaa gcaaccacta aagtgataat
     6121 cgttgacagt aaatatgatg gtactgacgc tacaaaattg gcgacagttt caacgaatac
     6181 attgcagtgt gcctcaacca tttctggaac gcaagctgtt aatgttacgc aggttggtgg
     6241 atcaaatgtt acagcaggat tcttgccgac tgatttgaaa agaattaatg gaacgacaat
     6301 ttcatcagtg gcaggtgtgc cgaatgtaac ggtatcaaat gttagtgcat caaatattcc
     6361 tgttgttata caggatggaa cagcattggg cacaaattac ttgacagtaa gttctaatgc
     6421 tgcgaacgtg ggtcttgcag gatatgcagg aacaacctta acttcaacgg gtctaccggt
     6481 aaatgttaac ggttgtaatg gtgcgacatt tgtaaataca tcaaatccat caggtggtgg
     6541 attatcacaa aatagttcat tacctgttca gatttgggga tatgatagtg caggacattt
     6601 attagctcaa agtctatata atagtactgc atcatctggc acttcatcaa acgtttcatc
     6661 tttggtagta acaggtttta ctggtactga taatgagacg aaaagtgctc caatttcgcc
     6721 gactgagagt atggatggtt ttgtaactgt aaagaagaga gactataaag ctgcacttaa
     6781 acgtgggctt gaaatgccaa ttaaacaaat tggcgacaaa gctgttatcg accctatcga
     6841 taagagtgtt gtgaaagata aaaaggaaag taagaaataa ctgtgcgaat aaacgcttag
     6901 gccttgcgcg gggtaaccct caatataggt aaagtagtat cgtgtggttt gaaacacttt
     6961 ttatgtcgta gtgaatatac ataaaagagg gttgtaaatt acaactttgg gaggtccttt
     7021 ttccgtccct tagtgtgaag a
//
