# Supplementary material for: Widespread Horizontal Gene Transfer Among Animal Viruses
Source: bioRxiv. 2024 Mar 26:2024.03.25.586562. Preprint. [Version 2] doi: 10.1101/2024.03.25.586562 (PMC11071296; doi:10.1101/2024.03.25.586562)
Supplement: Supplement 2 [file media-2.zip › File2_Maps/Nido_silurus29643_catfishgill_SRR12184956.gb]

LOCUS       Nido29643              25995 bp    DNA     linear       10-NOV-2023
DEFINITION  [label=nearest existing NCBI txid889872].
ACCESSION   
VERSION
DBLINK      BioProject: PRJNA644951
            BioSample: SAMN15486376
            Sequence Read Archive: SRR12184956
KEYWORDS    .
SOURCE      Nidovirus silurus29643
  ORGANISM  Nidovirus silurus29643
            Unclassified.
REFERENCE   1  (bases 1 to 25995)
  AUTHORS   Buck,C.B., Welch,N., Belford,A., Varsani,A., Pastrana,D.V.,
            Tisza,M.J. and Starrett,G.J.
  TITLE     Widespread Horizontal Gene Transfer Among Animal Viruses
  JOURNAL   Unpublished
REFERENCE   2  (bases 1 to 25995)
  AUTHORS   Buck,C.B. and Tisza,M.J.
  TITLE     Direct Submission
  JOURNAL   Submitted (10-NOV-2023) Lab of Cellular Oncology, National Cancer
            Institute, Building 37 Room 4118, Bethesda, MD 20892, USA
COMMENT     ##Assembly-Data-START##
            Assembly Method       :: Megahit v1.2.9
            Assembly Name         :: Nido29643
            Coverage              :: 303x
            Sequencing Technology :: Illumina
            ##Assembly-Data-END##
FEATURES             Location/Qualifiers
     source          1..25995
                     /organism="Nidovirus silurus29643"
                     /mol_type="genomic DNA"
                     /isolate="catfishgill"
                     /isolation_source="Silurus sp. WD-2020"
                     /bio_material="gill"
                     /note="catfish"
     gene            join(169..11457,11457..19010)
                     /gene="ORF1ab"
     CDS             join(169..11457,11457..19010)
                     /gene="ORF1ab"
                     /note="Remote similarity to coronavirus replicase
                     polyproteins"
                     /codon_start=1
                     /product="ORF1ab polyprotein"
                     /translation="MATNKQNQQLLANYGDLAPVVAGIEADIESLSTQNLANLLVTPQ
                     TPALALSMSPDVKPLEQRSRRKEPSALRFDLELFDEPVSTSMKVVVTDQASQIVSSSS
                     SEVDDTLEVKIGGVSYTINRVNFEPNNLDNTLFHTTTHIGGKYVRVWHRPPRDAINAE
                     FGTCSDQNCFCHVAEPGQKIPQSEAFFKAHHGGPTPNGATLFGVVVDAFGPAVIALAN
                     PVFETVVSKTILSSVIKKTVEYQVDNAIVRTTNTVKTSSYAVMSGGDRSVHTHVSYFN
                     KKRNIRVPKKCKPEYYMPPVIKDKSTADLSNIDYKALKKRYITPCVDHSVTYTFKELK
                     KHVYRSSYITPTVYEEVVVNSEEPDFFYVERQAPKKIVRESVKTRPERVTIRRYTLGR
                     AAKTVVPVSYSFDTEAYKSQLARNNTTLTGPRGRCLEAFFTHVMAIDAGRFLPFDAIL
                     VRNELVYTPEVAGKHYIRKENNRDFLLGKYKILYEPEGAVAGILATDKHIKLVSPKDL
                     RATHYLHETGNATLHPDLPENIHNWVIDPTHHTDKDRVYGFNPNEYVDHIQKMVGNIG
                     DQLPLESGNIAYDHNGPAYAKFTATLGGLVLHDVWLPLRHNTAPGAVLGYYALDTASV
                     KLALDTGAVVITYPSAHNCTMSSVHAVTGFAVLDDTFVPYLPIILSSARYKNFDSITL
                     TDSAPTDFVYDNSFGTCCSHNTAAYVFNNMFDEDVKVHEFKASGWDTGKWDCFVTVFM
                     KLCNAYNKKVSLQASSAPDATWRVGTSLYQTDVPTENTVAAYVPGHIMPCDPSGQCSD
                     DGFVGDSILQPTHYYNITTISRKFDFCVVNTASGRKFNDLRCTVVDELGYPIIRKPES
                     DEVIRLCRPVINFSSWSPQIISDVSYTQTLGDPVDPMVLYDEEFEYVLHPFDIDCYLM
                     RTTQNLSKNTFKKMGFSVQEQKRWAKECLCVTGKVAEPGTTIMNMTTLPHTGIPAPVV
                     INKMSTILSDEPDIIVYNVPETFMRNVSEIQHLFGKHVAVKATPAATAANKNSALYQA
                     HFATHVDGDVLHRVIPDDLSSVPSEPESLPIIDVYDALAHRSIRADIKVVAEKLASRE
                     SEVVALKAQQAAALVSIADTQDEDVIQQQLYATQNYELLISATTDTLLPLTEKKAQLE
                     SQDDAYLQDKEAYKHSWSKTVLGAVVVDVESDIEDEPIPQRDPTVVLQPAQNDRLVID
                     ATPEGASVRVLEVSAVKSESKAYNAIVVDAVKQQLTPADVIVNKTTMSMELPNSIDEN
                     VVCPKKTYNFGDLVPSTVADPDLGIQYHNNAYNHQCTLSTLDVCDFTFKPASVRTRVE
                     VYGVNLDIDWPYPLACSAGEVFPRTIASASPSTKVTVNDAHSYRYSTENSFATVVNCC
                     HNCKRTMVSTEKRSLSLLSTSTCSYCSRAQLTLTHSDGVAVVHTDTFSNYAITSLDDA
                     PNIASDSIGPYKLTQTALTYKGNEIVPAAIIAGVYETAPITIYSPQTNDGFTVDGKRV
                     VVPPPASKLRMAIIALKRPSALRDWSYWASKIGTTVDLSFEQNPFPLDVNSSPLWHCD
                     ISKNRFSKNLLPTLLNANKDVASVAKSCTGDHIVRVRDLNYTSQATIELLKMHNTPYI
                     YKDEKIDTPVVSARAVTAEPTDRRFDFLALPLMGLLLVLLSPWFAIFFPVYLMYIINN
                     YVASYSAQVKFVKEGFSTCKHCSLTVYAFVRSIPYAVYFNKFKCILTLLLCRSKVILH
                     MLKRASMYAKAATLICVVSTIGLAIFLLWYYLTSTSYASYSFLRHQALSFASIVEACA
                     EHNPDYCVKSPARHYFMWLEDFPEWGQIPSVVVNSFYELKNGAGFAWTEPIVMCAIIL
                     LTCLLAYPVAFYLVFNLIVVALVAHVHFAIVTPWLDTTYADVFITLFFSHANVATFVL
                     TALMSRGLFYVISLFHQCRNDLCMVCSDKALPQNTKVPITFNAKVGAKTITLSIKRGL
                     KWCRTHKFYCDHSNIMTPWAAEHLHKVYRINVIPDNCYAIKAMSHANVIAYCASQCIN
                     YTTIPTPENYLEESYHGATHINIGSNVLTSHHREIATHMAHISGKATTILMLSEQYTS
                     LEHVEHEDPNTHRFAYKGPIYFPNLKKFLFNSENAAYDDNLDVSDFTFIGSEEGLTKP
                     IYFPITLWNKFKSTTKFELKRVWPHIQTFHDTGYNFSAETPQFTAVPSVTGVSAGTGI
                     GVNIVSNVLPPLVWCVVLYPFFALAFDTHALYDYFIHGQTYFEAASAVPLVDYGCYNN
                     YMDLPINLTYTNDWHCPLVYQVVVNFEGLNCLNTSLTDLCVTRVGENLHMYSSVPQTV
                     LETFGFFRQTITNLVPLTTSQSIAPEHVPAHAVARYLFENQNVNKTGYFGLDTILSAI
                     QPHVPYQSTPTHLTVPEVLAHLYYYLTYYKAGVEYSNTTHVITPTQDMYCVQGSLLNT
                     PTEHTFCYHDILSLLTDLLISGDQVDAIAYLHWLKLYLPITVILYLIAFKLDCSRGYL
                     NSKTGLVVVSLFFTIVRILMAWYIYNNSSILSLAVCVADLVYLWQVSAVLYPSWLLVG
                     AYSLYRCYLHLPILLALLAMIVLYKLYNFYVLRSIDIASLRIGGKYNADFAVCAQHSI
                     PLDIHTAKQLLQDTDTTLNDLHQFASTLPRFRLGSHKSHAIYVQHCKAHLAKHLVDNY
                     FQAHGTDCHTTYYPPQWVTMDTLTTKLQAYTQDKTCVPECQLPSNLEPHIYKVSYTFG
                     TTTTSMTGVHVGDYIYTQRHILGSSTATSPQDNKKFYDDLVAGASLESFLIQNGQGHV
                     LDPIECTSDGMLLKLRVSSSGLVALFSRLTPYTPFTVLNTNQGVALSTSHAYCDEDGF
                     IKAPFTNGSCGSPGFRVDGDGLKIVYFHCMLVSPGRHTGCDGYGLAYGEHFDSIHGAK
                     QSTAVHIYSKLVHTAALIARVGYSKTMTLASFLEACPKNGWTYSEQMQEQFNADCARM
                     AVDPKKVYHAVCTQVPLNHTQLPVAHDSVAPQALVNYTMLQTAVVSYWGSFFIHLVKL
                     VVCAAIVAYATCLIYTPNPLVAAAVTTLVIIFFAMAVKYKVAFLHCVLIPLTVYAGVY
                     IVNAHGLLADSELYYILYATYLVLQIAVILSSTANTFMILLRFVLFTSTCAYLQYAYG
                     RSIEDLTTMLAFSAAAVNSLDTCIFVAFFRPMFHYMNPTFHPYIAVIYCSAFLHFNWI
                     HFINWLVGLKLFNYGVWVSDAQLKYMARNGIKPPQSTLENILFRARLAHVGGKPVHLI
                     SRLQATSSEQQVATAAVYQILSHTTKLSYAQQKEICAAFNALQKSPTEQSLLAFIYQA
                     YLNGSEEFKEIITQCFGQLNPDQKDSILQSCDVDPYVKLGELEQELQLAQACFEKDPS
                     QANRARIARVTKDKNRHINEIQHIESEQKKLDKMQRDLLSRLAKEAKTSSTKTTVYTA
                     LAQFLGSVLKTMDSEKLITLYKNICPHKPVPLYVLPKYTSVYLDVYVPTFKTFQEYFG
                     STLSGLKIHRNGATYTVTSIKDSDGKPVDDVEVASYPLRIECKRDSVILQNNEIQNFS
                     MTQTAGTDNNGKQCTVFVSTMGAVSKTAVAAIVRTTDATHFKIGDNKFDLEDSYFTVG
                     TSTYRMVKGITPTQRAAFFVYLNRCSILQSTHCDERECELIKAIYFEMDPAELYLNAN
                     IPLQPVPIQATAATPRDGFTEPIVIDTPENFINCNTYAGHTLCVKCIGLHQHECKLRG
                     KWVVMPKSIVDPIRYTLTSELCDSCGSFKIQGRCQCTIPDTTLQYRVTTTAPLIEFTN
                     AVTSALNLERGTTAVLLPLSGPDPTHPDGVARAFDINRAPYPSEKTTSRKSFVGINIK
                     SNTYRYQDGKNIVLVKLVAPDIIAHEMQMYSAIKHPSHVCVHTTAVVRKNTVLIRASC
                     TEYSMLDLVTAIETRNFELLRTILEQNDTEMDFSHDKWYDPIENPDYRKGIKCLGGPV
                     MHCLSTMNYLAQSMQANLICGVITLDNICTNGKYLDFGDFQKLTIGDTAYVKSDAALS
                     MLMPLFGLTECISINPQDDMDYDYTQQKVTLFNTHFKQLWEREYHPNCQQCPDKYCRL
                     HCSNFNIILAHAIPMHHTGPLTLMSHYNGHPIPVTTGYSSREFGIVLNMDEGPENDVL
                     ELFVRTCDPTTHIGASRNFVDYRTTQQSLGSVVLAPKATTKPAHINLEFYDFIKDELL
                     YDGSPIKLKYFYFQQPKGAIIDDYEYYKYSQPCTLNILRFLYVFRVVEHYFEDYEGGC
                     ISSEEVVVRNLDKSAGFPLSAMGNARVVYDALGHENIDLLYAYSKRNVVPTITKLNAK
                     SAITAKDRVRTVAGVGILSTIINRCCYQKKLKSIANARGKPVVIGTPKYYGGWDSMVQ
                     QLIKPEVKQLFGWDYPKCDRAMPDLLRIAADEILLIGHDNCCSNSDVFYRLVNETAQV
                     LHEVVYIEGGFYGKRGGTSSGDATTAYANSAFNLFQVVTSCVQKLLQNPDSPNRALQA
                     DVYASIYTDAQPNTRQFYEHIQCRNPVIILSDDGVCGTMQGPDDLDLQTFGNTLYFQN
                     NVNMTPEKCWTEDDLTRGPEEFCSQHSLLVDGVYLPVPDPARILGAMLFATDTARADS
                     VVMVERCVSLAMDAWPLKYHPDPTYQKVFPLMLQWIQKNYQNLDEHILVDFGAVVTTE
                     NYNLTSESFYANMFQTVALQSTGTCVACAGINLAPTIIRCNSCMRKPFLCSACCYDHV
                     ANTPHCELMSLKQLCCAHPDCSVKDCRLLYYTNSALFCTEHAHTGSKRIPLVNHTVKR
                     IFTINMNASSLSPFIEAFNKVSCTDWTKASDYDMHEYPDVLYRFALETLRSCEEHAKT
                     QYATGTIKTILNGVYNIIWQKGHQKPPLGRNSHFSIYNQRKHYGEYTLTLYSDGYYHL
                     HSNSSALPTIGSTVKLLTHSVVSLTHPPVLKATVYPWPLTKYIDDPDKLSKLFNSIAT
                     KFVTTIQGPPGTGKSYTCMQIASYFSDKSIVFAAAAHAAVNALCEKAYAQGFADKSSR
                     SSPEKSNHEIFSGFKHNDTSSQFYFTTIQAAPKRRCNILIIDEVSMLTDYDLSFLNSR
                     ITPDRIVFVGDPKQLPAPRTLCKQTLPIPLFNQVVRHMYDNGPTLFLDKCYRCPKQVV
                     DFVSASYYDGKLTAAKPDGQCFYTVVEPQPTYDNSGGCYDERQLQAVQNFLQLHPEFS
                     TAVVITPYHLMNNRIHKETGLTTQTVEASQGSEYDYVIYVQTAKTNHAMDPNRLNVAL
                     TRCKKGLFSIFSTVQSRELTGFVAINVLQGIPRTNYGATVAETYSMPLLAQLPQDTSP
                     LSNYRGLVALDFECVHGAGKGAGTACPVQLGACTSSMLDCSIKPYCSQVKGISLVVAP
                     MPSWRAPPTMPNLRQIALRGRPLMDVQRAFCNYIHRTTQGPITFLLYCAKLDLNCLTL
                     FCRNGSKTICNRGCGVARFVQDEILQCDSCFNNPTHVYNCKYYEVQKDRVSLTVAHGL
                     HCAENHGDAHNPACDASMTMCLFNATHVPIYPDWTLSIPEDARINKCLRLLQKHMVYS
                     TFPKGVTIHDIGNPKAQRTTLEHQYIYYDMNPVSPGVKKVAISGNEAFLRDKCVMVWN
                     CPINNYPNNSIVCRFETDRRDALAYPAPNGAVVYANKHLFYTRPAPKMSPHLEPWVPV
                     YTSYDACSDDIEHLVNSQSYIHTPCATVNSVCRKHYHAYMHLRDAYDFIMSHTAFRLY
                     APRRNRLQGLAEDISWLNAYGVYRPNTACPQLVDFDIKGTSVLVKGNVIFKALNDPIK
                     ELHDHVYRPPDRIVVPTMQVLRAFGIDAVKTYCVYGLPSNGTSYLVFDENDFKNTENA
                     LLVTDKVPNCDHVSYASGTFFGTRRGLTTSNFVSQHLAWKQGGQVIKFLKSSLSPERD
                     PNDFMCLTQMEHDFLEFSPSDFKLKYNIKFDADHILYGENHKLNFGGLHTVISLAYHK
                     RQQDIMSSIPMRTDLPYYNVFVSFSNGSYKDTTVFDMVLDDFVKLLDTVHSSFTTSSK
                     VVGINLDYCTFDAMAWNDIDGLRTFYPMAKQSPKFINSAQLQTFTSSPVVRMPRALIS
                     PYVKPQECKIANYDAHAHGIIGPITYYKFTQVFQYVIKNTSIALPKKMRVLHVGYASP
                     TPHLCSGSNLAIATVFSKFDLEITNVDMGVTNALGSIYRQDIRTFQPAGSYDLIVSDM
                     YPADDITASYDALEKIIRNNLSYGGTFIIKMTETRDSSSIFQLVGNCAYWTTATATCN
                     ASSSEYFLIGVNFHPKLFNYRVVPFDQFKASYVNFRNSVVFSPNIASLMDTKTLVARP
                     TSCKRVTTHTDQYSGLFMSGQIITNNPNAA"
     gene            19007..22777
                     /gene="S"
     CDS             19007..22777
                     /gene="S"
                     /note="Similar to minnow nidovirus; N-terminal chitinase
                     domain"
                     /codon_start=1
                     /product="Spike"
                     /translation="MIAIVLLLVGLCSAEVYHVTFLEPYTTFWLNCYSTDCVTWRDCP
                     TETQETVCLKFRVDKPAFYTTEAGELAGYSPQVGDVYSIQSFKVQSSYSIPSALTQSP
                     PARTCSAKSPVVSGQCLTPADACADPTCPTAPYFSNTADTSTLTPKYYCVASYYGYGS
                     PYGTLCEPFAAQLSEYYSISPPAEGSQSFSDYGIQRQRKSFGCYWENWSKYRPSPYTS
                     SYDDLIGCDKIYFFVNTLADREGNIAFVEREENDNKALSAIKSRFPTAEVYMTYGGWT
                     SNNTIMYMAMKTLKSEYLPKILGHARQYKVGVDFDVEFPGSSNGYADIFPLDFDSIVE
                     FMGELCTELHKDNLKCSWGGMAVGTHFFPTLYTRLHQAGVDFFNMFGYDLHGPWSQPP
                     RQQSPLINYPSDPTKPGGGDLFDYSLQTMVTNMLAVVPPGKINIGLPLYARGFSSTGG
                     GCPGTSYLLGPGETGVDGIATDSTGLEFPSTKSNQSIITEDPAQPGYYLMVTGTCTIP
                     FMNSTTFQLIYDTLSAMGITNYYVYAASMNRLGARRFSSIVHSQSLLSRKRRDLVQQN
                     GIFYVFPQNTREGVFICPGIIAYTASIIAVNVPYKGCGSVSSASRIFFCLRSTFTCQS
                     GSTSILVDSTSATCSGLNPNTLLQSKPSDSVVVCNDLTVRRTDVTVCQQSAPTPVNTL
                     VSIQIPSPLTTWPEVSIPIYTTWDVSYQTIKQPQLCTTFQALPTCLELLCGTNANCYE
                     KVQSYNKTAVCGPLGLAINTYEQVIRKLRSQSQQLAKSFDELALYSTHRLGQVKSMNP
                     FSTGQVTSVQQVVQAQSAPGMMVNMNQELLTTQAKSLRRRKRSTDYGNDIYSNGGWAI
                     LPNEDVLFQYASEAAGKINTLFSSVNNLVGSDREQWVQLQRLRDQSQDNFNQINSKFN
                     EFQRLTAESLNQQFQVNEIFQKNFQTLQNTQQKFAEVADVKFKELQAVTQQLADQISS
                     LQNDFSIESQLNTNVHKAISSVISASSAALETYTTITDSLALVRTCLSSTQDGRLGGC
                     VDSGSDSVPLGVQVYNQGDLKSITYMYLTRKPLGYMRIRAVKSYCYEDAVYTAPSGCT
                     FMYNSTKVQLVNELNLVTCQSLPIVFPVVECPVISFNITTTSPPVNFTFEVPQFNMPN
                     NTATLIYNGTDMETLIQDLLQANLTKLHDLQQQIEQLNLTLSTLSNINPVITTPLGNF
                     QWTATTTTIASVVGTIVVLIILVLVAVAIKLAYDKYKKNAAYSQLHNYNEMY"
     gene            22734..23102
                     /gene="E"
     CDS             22734..23102
                     /gene="E"
                     /codon_start=1
                     /product="Envelope"
                     /translation="MQRIRNCIITMRCTSRSHYQKQINFMNFLDVTLGTIANDALAVI
                     YGLIAVFILFILLLLAICAYKVYKVCHGQSGGQYHELPSGDRGPSYGPHSSPIHHHEL
                     ESGPYRGDKISHYEQGTVYL"
     gene            22945..23610
                     /gene="M"
     CDS             22945..23610
                     /gene="M"
                     /note="coronavirus-like matrix/membrane protein"
                     /codon_start=1
                     /product="Membrane"
                     /translation="MDNLADNITNSLLEIEAQVMAHTQVLFTIMNLSLVLTVVTKLAT
                     MNRAQSICRDIILGVLSLITYVTFVAYILAHATSSPVTEYQSIALAVVLIVCFMIFTI
                     VKLKLWYNSGSAMALYPSAWMVLKVSSGFITLPAIPGAVTITKQNNSIVVAGQKVAMS
                     FSDLPSVLKGYTPFSSCDFNEVSSSECDEDGIRTKFALYAKGIVTKVIPRKNNKETKL
                     LLP"
     gene            23620..24687
                     /gene="U"
     CDS             23620..24687
                     /gene="U"
                     /note="Ubiqitin-like protein; remote similarity to Talin1
                     (2KMA_A)"
                     /codon_start=1
                     /product="Ub-like"
                     /translation="MTNKETLIFTGGPCEKSSHNGKASYIYPSLSFSPTDTFKDVLSE
                     LESNVKIKNYFLTPVKSQLYIRASDNICEMAYYANPENYQGKVVPSDIQVGKWHVALY
                     HKGQHFPLTVRLASGERFKVICHRSMPLSDLTIHVEKITGIHRNDQRYRTDDDNSMLD
                     STDVVIFCTQMRKTVTLFSQAPPNPLKKYNIRWQVNCPRMQFKRALLPLNSIMWGQRD
                     DNVKLFENPEFHYFFMCHLLEKSIPLPETTGHYVFTFNNVRSYHVYSTPVQHLYRVLE
                     LCTFAVGEYTVTFAHLFYEDLFIVFPRNYIPAEAFTIAGASTFRTMRRTSITDSVFTH
                     ESIPDLTINVVKHRYSFDALQ"
     gene            24732..25658
                     /gene="N"
     CDS             24732..25658
                     /gene="N"
                     /note="similar to coronavirus nucleocapsid proteins"
                     /codon_start=1
                     /product="Nucleocapsid"
                     /translation="MSADRLRRAGYNTNQANQILAFIEQHRHHEGAIVRYAEITLMKT
                     RPPQAFSLPIPAIAEFFKQLHQRVAAAGNGTPLAQVKHLPRYTIASVQRRNAGGQKQQ
                     KTMVFTPTANQNQGGRSRSQSKGRPQKGRSQSADRTTQSRGPSQISEYFVQQARKHQH
                     KAIPPSSSTGLAGNQLLFHPFMPAVNALMPSAWFLVQNDGIRFDRDQDGVFMNIHYRM
                     PVDIMNAQFNSKHGVATLARHMLARDGVELPEPPVVKDVELEKAQAVFPGAYRDKTTK
                     NIIVPPKADELPMPTLTFTSSAQDLENDESEI"
ORIGIN      
        1 aattacgcta ttcatacccg actagccgtt cacacaccca aaaacaacta taacaaacaa
       61 cgtcccaacg cggacaacaa aaacgtgact atttacagca cgtatagcca attgactatt
      121 tagttcgtca ctgtcgcaca ttgtcgcaca ttacgtacta ttgaaccaat ggcaaccaat
      181 aagcagaatc aacaactgct ggctaactac ggtgacttag ctcccgtcgt agccgggatt
      241 gaggctgaca tagagtccct cagtacccaa aacctggcca accttttggt cacaccccag
      301 acccccgccc tcgcactatc tatgtctcca gacgtaaaac ctctggaaca acgtagtcgc
      361 aggaaggagc catctgcttt gcgctttgac ttggaacttt ttgatgaacc tgtgagtact
      421 tccatgaaag tggttgtcac agaccaggca agtcaaattg tctcctcttc atcaagtgag
      481 gttgatgaca ccttggaggt gaaaattggt ggtgtttctt acactatcaa tcgtgtgaac
      541 ttcgagccta ataacctcga taacacactt tttcacacca ccactcatat tggtggtaag
      601 tacgtccgtg tgtggcatcg tccaccacgt gatgctatca atgccgaatt cggcacatgt
      661 tctgaccaaa actgcttctg ccacgttgca gaaccagggc agaaaatacc tcagagtgag
      721 gctttcttta aagctcacca tggtggacct acacctaatg gtgccactct atttggcgtc
      781 gttgtcgatg cctttggccc ggcagttatc gctttggcca atccagtctt tgaaacagtt
      841 gtctcaaaga ccatactttc atcagtcata aaaaagactg ttgaatacca ggttgataac
      901 gcaattgtgc gtacaaccaa cactgtcaaa acgagctctt atgcagtaat gtcgggcggt
      961 gacaggtcag ttcatactca tgttagctac ttcaataaaa agcgcaatat tcgcgttcca
     1021 aagaagtgca aacccgagta ctacatgcca cccgttatca aggacaaatc tactgctgat
     1081 ttgagcaaca ttgactacaa agcgttaaaa aagcgctaca ttactccttg tgtagaccac
     1141 tcagttacat acacttttaa ggaacttaaa aagcacgtct accgtagctc ctacatcact
     1201 cccactgtct acgaagaggt agtggtcaac agcgaagagc cagatttctt ctatgttgaa
     1261 cgtcaagcac ccaagaagat agttagggag agtgttaaaa cccgtcctga acgtgtcacc
     1321 atacgtaggt acactttagg ccgcgctgct aaaacggtcg tgccagtgtc atactctttt
     1381 gacactgagg catataagtc ccagctagca aggaacaaca ccactctcac aggcccacgc
     1441 ggtcgctgtc tggaggcttt cttcacacat gtcatggcaa tcgatgccgg gcgctttttg
     1501 ccctttgatg ccatactggt gcgtaatgaa cttgtttaca cacctgaagt tgcaggaaaa
     1561 cattacatcc gcaaggaaaa taaccgtgac ttcctcttag gtaagtacaa aattctttac
     1621 gaacctgaag gtgctgtagc aggaattctt gccacagaca agcatataaa gttggtctct
     1681 ccaaaagatc tgcgtgccac tcattattta catgaaacgg gcaatgcaac actacaccca
     1741 gacttgccag aaaacataca caattgggtt attgacccta cccaccatac agacaaggat
     1801 cgtgtctacg gcttcaaccc caatgaatac gtggaccaca ttcaaaaaat ggtgggtaat
     1861 attggtgatc aattgcctct tgagagtggc aatattgcct atgatcacaa tggcccagca
     1921 tatgcgaaat ttacagctac attaggcggt cttgtgctac atgatgtatg gttacctcta
     1981 cgccataata cagctcctgg cgcagtacta ggctattatg cacttgatac tgcatcagta
     2041 aaacttgctt tagacacagg tgctgttgtg atcacatatc cttctgcaca taattgtacc
     2101 atgtcttcag ttcatgctgt tacaggtttt gcagtcttgg acgacacctt tgtgccttat
     2161 ttgcccataa tcctgtccag tgcccgctat aagaactttg actcgataac actaacagac
     2221 tcagccccta cagactttgt ctatgataat agttttggca catgttgtag tcacaacaca
     2281 gccgcctatg tcttcaacaa tatgttcgac gaggatgtca aagttcatga atttaaggct
     2341 tcaggctggg atactggaaa atgggattgt tttgtcacgg ttttcatgaa gctatgcaac
     2401 gcttataaca agaaagtgag cttgcaggct tcttctgccc ctgacgctac atggcgtgtt
     2461 ggcacttcat tgtaccaaac agacgttcct actgaaaaca cagttgctgc atacgttccc
     2521 ggacatataa tgccttgtga tccaagtgga caatgttctg acgatggctt tgtgggtgat
     2581 tcaatacttc agcccacaca ttattacaac atcaccacca taagtcgtaa attcgacttt
     2641 tgtgttgtta atacagcatc aggccgtaag tttaatgact tacgttgtac tgttgttgat
     2701 gagcttggat atcccataat ccgcaagcct gaatcagatg aggtcatacg cctttgtaga
     2761 cctgttatca acttctcatc atggtcacca caaataataa gtgatgtttc ttacacacaa
     2821 actttgggtg atccggttga ccctatggtc ttatatgatg aggaatttga gtacgtcctc
     2881 catcctttcg acattgattg ttaccttatg cgcaccacac agaacttgtc taagaacaca
     2941 tttaagaaaa tgggtttttc agtacaagag caaaaacgtt gggctaagga gtgtttgtgt
     3001 gtcacaggaa aggttgcaga accaggtact actataatga acatgacaac tttgccacat
     3061 acaggcatac ctgcccctgt ggttatcaat aaaatgtcaa ccatactatc agatgagcct
     3121 gatataattg tgtataacgt tcctgaaact ttcatgcgta atgtttcaga gatacaacac
     3181 ttattcggta aacatgttgc tgtaaaggca acccctgcag ctactgctgc aaacaaaaac
     3241 tcagccttat atcaggcgca ttttgctaca catgttgatg gggatgtgtt gcatagagtt
     3301 atacctgatg atttaagttc agttccttct gaaccagaat ctttacccat cattgacgtc
     3361 tatgatgcac ttgcacatag aagtatacgt gctgatatta aagttgttgc tgaaaagttg
     3421 gcttctcgcg agagtgaagt tgtagcccta aaagcacaac aggccgcagc attagtcagt
     3481 atagcggaca cacaagatga agatgtaata cagcaacaac tttatgccac tcagaattat
     3541 gagttgctta tttcagccac aaccgacaca ttgctccccc ttactgaaaa gaaagcacaa
     3601 ttggaatctc aggatgatgc ttatttacag gataaggagg cttataaaca ttcttggtca
     3661 aaaacagtcc ttggagctgt tgtcgttgac gtagaaagtg acatagaaga tgaacccata
     3721 ccacaacgtg atccaacagt ggttttacaa ccggcacaaa atgatcggct ggtgattgat
     3781 gccactcccg aaggtgccag tgttagagtt cttgaagttt ctgctgtcaa gtccgaatct
     3841 aaggcctata atgccattgt cgttgatgca gttaaacaac aattaacacc cgctgatgtc
     3901 atagttaata aaaccactat gtccatggaa cttcccaact ctatagacga aaatgtggtg
     3961 tgtccaaaaa agacatataa ttttggtgac cttgtcccta gtacagtcgc tgatccagat
     4021 ttaggaattc agtatcataa taatgcctat aaccaccagt gtactttgtc cactttagat
     4081 gtatgtgatt tcacattcaa accagcttcg gttcgtaccc gtgtggaagt ttatggtgtt
     4141 aatctggata tcgattggcc atacccactc gcctgttcag caggtgaagt tttccctcgc
     4201 acaatagcat cagcctcacc ttcaaccaag gttactgtta atgatgcaca ttcatatcgg
     4261 tattctactg aaaattcatt tgctacagtt gttaattgtt gccacaattg caaacgcacg
     4321 atggtctcca cagaaaaacg ttctttgtcc ctgttatcaa cttctacttg tagctattgt
     4381 tcaagggcac agttgactct cacacatagt gacggagtgg ctgtcgtaca tactgacact
     4441 ttcagtaatt atgccattac atcactcgat gatgcaccaa acatagcttc tgatagcata
     4501 gggccttata agttaactca aactgcactt acatacaagg gcaatgaaat tgttcctgct
     4561 gcaataatag caggggttta tgaaacagcg ccaataacaa tttattcccc acagaccaac
     4621 gatggtttta ctgtggatgg taaacgcgtt gtggtacccc caccagcaag taaattgaga
     4681 atggccataa ttgcactaaa aagacctagc gctttacgag actggtctta ttgggctagt
     4741 aaaataggta caacagtgga tttaagtttt gaacaaaatc cattccctct tgatgttaac
     4801 agtagtccgc tttggcactg tgacatcagt aagaacaggt tttcaaaaaa tcttctacct
     4861 actctactca acgccaataa agatgttgcc tcagtagcaa aatcttgtac aggcgatcat
     4921 attgtacgtg tacgtgatct taattataca tctcaggcaa caatagaact gcttaagatg
     4981 cataacacac cctacatata caaagatgaa aaaattgaca cgcctgtcgt ctcggccaga
     5041 gctgtcacag cagagccaac ggatcgcaga tttgatttcc tggcattgcc cttaatgggt
     5101 cttttgctag tccttctcag cccctggttt gcaatcttct ttcctgtgta ccttatgtac
     5161 ataataaata actatgtagc atcttatagt gcacaggtta aatttgtcaa agaaggattt
     5221 tccacctgca agcattgctc attgacagtc tacgcttttg ttagatcaat tccttatgct
     5281 gtatacttta ataagtttaa atgcatacta actttacttc tttgtaggtc aaaagtcata
     5341 ctgcacatgc taaaacgtgc tagcatgtat gcaaaggccg cgaccctgat atgcgtcgta
     5401 agcactatag gcctggcaat ctttttgcta tggtactatc ttacatctac tagttatgct
     5461 agttacagct tcctacgaca tcaggcatta agttttgcta gtatcgttga agcatgtgct
     5521 gaacacaacc ctgattattg tgtcaagtct cccgcacgcc actattttat gtggcttgaa
     5581 gactttccag aatggggtca gattccaagc gttgttgtga attcttttta cgaattaaag
     5641 aatggcgcag gtttcgcttg gaccgaacca attgttatgt gtgcaataat attgcttact
     5701 tgtcttttag cttatcccgt agcattctat cttgttttta acctgatagt tgttgcgttg
     5761 gttgcacatg ttcactttgc aattgtgaca ccttggcttg atactaccta tgcagatgtt
     5821 ttcatcacac ttttcttctc ccatgcgaac gttgcgacgt ttgtccttac tgcattgatg
     5881 tcccgaggac tgttttatgt aatcagcctc tttcatcagt gtcgtaatga cctgtgtatg
     5941 gtgtgttctg ataaagccct acctcaaaat acaaaggttc ccataacctt taacgctaaa
     6001 gtaggtgcaa aaacaataac attgtccata aaacgaggtc ttaagtggtg ccgtacccat
     6061 aaattttact gtgaccactc aaatataatg acgccatggg ctgcggaaca cttgcataaa
     6121 gtataccgta taaacgtcat ccctgacaac tgttatgcca taaaggctat gtctcacgca
     6181 aatgtcatag cgtattgcgc ttctcagtgc ataaattaca ccaccattcc aacaccggaa
     6241 aactatcttg aagagtctta ccatggtgcc acacatatta acattggttc caatgttttg
     6301 acatctcacc atagagaaat agccacacat atggcacata tttctggtaa ggctactaca
     6361 attctgatgc tttcagagca gtacacatct cttgaacatg ttgaacatga agatccaaat
     6421 actcatcggt ttgcatacaa gggacccata tatttcccta atttgaaaaa attcctgttt
     6481 aacagtgaaa atgctgccta tgatgacaac cttgatgttt cagacttcac attcatcgga
     6541 tctgaagaag gtttgactaa acctatatat tttccaatta cgctttggaa taagttcaag
     6601 agtactacca aatttgagtt gaagagagtg tggcctcaca ttcaaacatt ccatgacaca
     6661 ggatacaact tttcagctga aactccacag ttcacagcag ttcccagtgt aacaggagtt
     6721 agtgctggta caggcattgg agtcaatatt gtatccaatg tcttgcctcc acttgtttgg
     6781 tgcgttgtct tgtatccttt tttcgcactg gccttcgaca cccatgcact ctacgattac
     6841 ttcatccacg gtcaaacata ttttgaagca gcgtctgctg tcccgttggt tgactacgga
     6901 tgttacaata actatatgga tttgcctatc aatttaacat atactaatga ctggcattgc
     6961 cctttggtgt accaggttgt cgtaaacttt gaaggactta attgtttgaa tactagtctc
     7021 acggatttgt gcgtcacacg tgttggtgaa aacttacaca tgtactcttc cgtccctcaa
     7081 actgtcctcg aaacttttgg ttttttcaga caaactataa ctaatctggt accgttgaca
     7141 accagccaga gtatagcgcc tgagcacgtt ccagctcacg ccgttgccag atacctattc
     7201 gaaaaccaaa atgtcaataa aactgggtac tttggattgg ataccatatt gtctgccatt
     7261 cagccacatg ttccatacca atctacaccg acacatttaa ctgtccctga ggttctagcg
     7321 cacctttact attacttgac atactacaaa gctggtgtcg agtattcaaa cacaacgcat
     7381 gttataacac cgactcagga tatgtattgt gtacaaggtt cactcctaaa cacaccaaca
     7441 gaacatacat tctgctacca tgacatacta tctttgctta ctgacctgtt aatttcaggt
     7501 gatcaggttg atgcgattgc atatttgcac tggctaaaac tttatctacc cattacagtc
     7561 atcctctatt tgatagcatt taagcttgac tgttctcgtg gttaccttaa tagcaaaact
     7621 ggtttggtcg ttgtgtctct gtttttcaca attgtgagaa ttctgatggc atggtacata
     7681 tataacaatt ccagcattct ctcccttgca gtttgcgtgg cagatcttgt ctacctttgg
     7741 caggttagcg ctgtgctgta tccatcatgg ttgctagttg gtgcttattc tttatatagg
     7801 tgttatttac atctcccgat ccttctggcc ctgttggcaa tgattgtgtt gtacaagttg
     7861 tacaattttt acgttctacg ttccatagac attgccagcc tacgtatagg aggtaagtac
     7921 aatgctgact ttgcagtttg tgctcaacat agcattccat tggatataca caccgcaaaa
     7981 caacttcttc aggacacaga cactactctt aatgatctac atcagtttgc atcaacctta
     8041 ccacgatttc gattgggttc gcataagagt catgctattt atgtacaaca ttgcaaagcg
     8101 cacttagcta aacatcttgt tgacaactat ttccaggcgc atggcactga ttgtcacact
     8161 acatactacc cacctcaatg ggtcactatg gatacactta cgaccaagtt acaagcttac
     8221 acacaagaca aaacatgcgt gcctgaatgt caactaccaa gtaatttgga acctcacata
     8281 tataaggtgt catacacttt tggaactact accactagca tgacaggtgt acatgtaggc
     8341 gactacattt acacacaacg tcatatacta ggaagctcaa cagctacttc ccctcaagac
     8401 aacaaaaagt tctatgatga cctagtggcc ggtgcttctc ttgaatcctt tttgattcaa
     8461 aacggtcagg gccacgtatt agacccgatt gaatgtacaa gcgatggcat gttgcttaaa
     8521 ttgcgcgtgt ctagctctgg tcttgtggcc ctcttttcac ggcttacacc ttacactcca
     8581 ttcactgtgc ttaacaccaa tcagggtgtg gctttatcaa ctagccacgc atattgtgac
     8641 gaagacggtt ttatcaaggc cccttttacc aacggctcat gtggatcccc aggttttaga
     8701 gtagatggtg atggcttaaa gattgtgtat ttccattgca tgctagtttc tccaggacgc
     8761 cacacaggat gtgatggcta tggtttggca tatggtgagc attttgatag catacatggt
     8821 gcaaaacagt ctactgctgt acacatatat tctaagttgg ttcacactgc tgcattaata
     8881 gcacgcgtcg gttactcaaa aacaatgaca cttgcgtcat ttttagaagc atgtcccaaa
     8941 aatggttgga cttactctga acaaatgcag gaacaattta atgctgactg cgcacgtatg
     9001 gctgttgatc ctaagaaagt ctaccatgcc gtttgcacac aggtgcctct taaccataca
     9061 cagcttcctg tggctcatga ttcagtggca ccgcaggcac tagtaaatta caccatgtta
     9121 caaacggcag tcgtttcgta ttggggttct tttttcattc atttggtaaa gcttgttgtg
     9181 tgtgccgcta ttgtggcata tgcaacttgt cttatctaca ctccaaatcc tctcgtcgct
     9241 gcagcagtga caacattggt catcatcttt tttgcaatgg ccgtcaagta caaggttgcc
     9301 tttctacatt gtgtcctcat accacttact gtgtatgctg gagtatacat tgttaatgct
     9361 catggactac tggctgattc agaattgtac tacatattgt acgcaaccta ccttgtcttg
     9421 cagatagcag tcatactgag tagtactgca aacaccttca tgatactgtt acgttttgtg
     9481 cttttcacga gcacttgcgc ttacttacag tatgcttatg gacgtagcat agaagacctt
     9541 acaactatgc tcgcattttc tgcagctgca gtgaattcgt tggacacgtg tatattcgtg
     9601 gcatttttca gacccatgtt tcattacatg aacccaactt ttcacccgta catagcagtg
     9661 atttactgtt cggcattcct acacttcaat tggatacatt tcattaattg gcttgtcggc
     9721 ttaaaactct tcaactatgg cgtgtgggtg tctgatgctc aattgaaata catggctcgc
     9781 aatggtatta aaccaccaca aagtaccttg gagaacatcc tatttagggc acgtcttgca
     9841 catgtaggtg gaaaaccagt tcatttgatt tccagactgc aggcaacgtc ttctgaacaa
     9901 caggtcgcaa ctgcagcagt ttatcaaatt ctttcacaca caactaagtt gagctatgcc
     9961 caacaaaaag aaatttgtgc agcatttaat gcactccaaa agagcccaac tgaacaatct
    10021 ctcttagcct tcatttacca agcttacctt aatggaagtg aggaatttaa ggagataata
    10081 acacagtgtt ttggccaact taatcctgac caaaaagatt ccattttgca atcttgtgat
    10141 gtggatcctt acgttaagtt gggtgaattg gaacaggaac ttcaattggc tcaagcatgt
    10201 ttcgaaaaag atccgtctca ggctaataga gcacgtatag cccgtgtgac caaggataaa
    10261 aataggcaca taaatgaaat tcaacacatt gagtctgaac agaaaaaatt ggataaaatg
    10321 caacgggatt tgctcagccg gcttgctaaa gaggcaaaaa catcttctac aaagacaaca
    10381 gtctatacgg ctttggctca attcttaggc agtgtcctta aaaccatgga ctcagagaag
    10441 ttaattactc tctataagaa catatgtcca cacaagcctg tccctcttta cgtgttgccc
    10501 aaatacacat ctgtctattt ggatgtctat gtccccacat ttaaaacatt tcaagaatac
    10561 tttggttcaa ctttaagcgg gcttaaaata catcgtaatg gggccactta tactgtaacc
    10621 agtattaagg attccgacgg caaaccagtt gatgatgtcg aggttgcctc ctaccctttg
    10681 cgtatagagt gcaaacgaga ttctgtcatt cttcaaaata atgagatcca gaatttctca
    10741 atgacgcaaa cagcaggcac tgataacaat ggaaagcagt gcactgtttt cgtttccacc
    10801 atgggtgccg ttagcaaaac agcagttgct gctattgtgc gtactactga tgccacacat
    10861 tttaagatag gagataacaa gtttgatctt gaagactctt attttactgt gggcactagt
    10921 acctatagaa tggtcaaggg cataacacct actcaacggg cagcattttt cgtctacctt
    10981 aaccggtgct caattttgca gagtactcat tgcgatgaac gtgagtgcga acttataaag
    11041 gccatatatt ttgagatgga tcctgctgaa ctatatctta atgcaaacat tccattgcaa
    11101 cctgtcccaa tacaagcgac agcagctacc cctcgcgatg ggttcactga accgatcgtc
    11161 atcgacacac ctgaaaattt catcaattgc aacacatatg ctgggcacac cttgtgtgta
    11221 aaatgcatcg gtcttcacca acatgagtgt aaattgagag gaaaatgggt tgtcatgcca
    11281 aagagtattg ttgatcctat tcgctatact ttaacatctg aactatgtga ttcatgtggt
    11341 tcttttaaga tacaaggtag atgccaatgt acaatacctg atactactct ccaatacaga
    11401 gtcaccacaa ctgcaccctt gattgaattc actaatgcgg ttacatcggc tttaaactag
    11461 agcggggaac cacagctgtg ttgctcccct tatctggtcc agaccctacg caccccgacg
    11521 gcgtagcacg agcttttgac attaataggg ctccttaccc tagtgaaaaa acaacgtcgc
    11581 ggaaatcttt tgttggaatt aatataaaat ccaacacata tcgttaccag gatggtaaaa
    11641 acatagtcct agtaaaatta gtcgcaccag acattattgc acatgaaatg cagatgtatt
    11701 cagcaattaa gcatccatct catgtttgtg ttcatacaac ggctgtagta cgaaaaaata
    11761 ccgtgcttat tcgcgctagt tgtactgagt actcaatgct ggatctggtg acagcgattg
    11821 aaactaggaa ttttgaactg ctccgcacta tattggagca gaatgacaca gaaatggatt
    11881 tttcccatga caagtggtat gaccctatag aaaatcctga ttaccgaaaa ggcattaaat
    11941 gtcttggtgg tcctgtcatg cactgtctat caacaatgaa ttaccttgca caatctatgc
    12001 aggctaattt aatatgcggt gtcataacat tggacaacat ttgtaccaat gggaaatacc
    12061 ttgattttgg tgatttccaa aaacttacca ttggcgatac agcctatgtt aagtcagacg
    12121 ccgcattgtc catgcttatg ccactttttg gtttgactga atgcataagc ataaaccctc
    12181 aagacgacat ggactacgac tacactcaac aaaaagtcac cttgtttaac acccatttta
    12241 aacaactatg ggagcgtgaa tatcacccta attgtcaaca atgcccagat aagtattgtc
    12301 ggttgcattg ttccaatttt aatatcatct tggcgcatgc aatacctatg caccacacag
    12361 gtcctcttac cttaatgtcg cattacaatg gccatccaat accagtgact actggatatt
    12421 caagtcgaga gtttggcata gtactcaaca tggacgaggg ccctgaaaat gatgttttgg
    12481 agctctttgt gcgtacatgt gatccgacta cacatattgg tgcaagtcgt aattttgtcg
    12541 actatcgcac aacacaacaa tcattaggat ctgttgtact tgcacccaag gccactacta
    12601 aaccagcgca cataaacttg gagttctatg actttattaa ggatgagctc ctttatgatg
    12661 gttctcctat aaagttgaag tacttttact ttcaacaacc taagggagct atcattgatg
    12721 actatgaata ctacaagtat agtcaacctt gcactcttaa tatcctcagg tttttatatg
    12781 tctttagagt cgttgaacac tacttcgaag actatgaggg agggtgtatt tcgtcagaag
    12841 aggttgttgt gcgcaatctt gacaaatcag caggtttccc gttgtcagca atgggtaacg
    12901 caagagtcgt ttatgatgca ctaggtcatg aaaatataga ccttttatat gcttactcaa
    12961 aacgcaacgt cgtccctaca atcacaaaac ttaacgcaaa gtcagcaata acagctaaag
    13021 atagagtgcg tacagttgcc ggagttggca ttctttccac aataataaat aggtgctgtt
    13081 atcagaaaaa attgaagtct atagcaaatg ctcgaggcaa gcctgtagtc attggcacac
    13141 ctaaatatta cggaggatgg gattcaatgg tccagcaact cataaaacct gaagtaaaac
    13201 aactcttcgg gtgggactac ccaaaatgtg atcgggctat gcctgactta ctacgtattg
    13261 ccgcagatga gatattactg ataggacatg acaattgctg ctctaatagt gacgtttttt
    13321 atcgtctcgt caatgaaaca gcacaggtct tacatgaggt tgtctatata gaaggcggtt
    13381 tttatggaaa acgcggtggc acctcttcgg gtgatgccac tacagcctat gccaacagtg
    13441 cattcaatct tttccaagtg gttacttcat gtgtccagaa actgttgcaa aatcctgaca
    13501 gccccaatag agctttacag gccgatgttt atgcatcaat ttatactgat gctcaaccca
    13561 acactcgaca attctatgaa cacatacagt gccgcaaccc ggtcatcata ctatcagatg
    13621 acggtgtttg tggtactatg caaggacccg atgatctcga tcttcaaact tttggcaaca
    13681 ccttgtattt tcaaaataat gtcaacatga cacctgaaaa atgttggact gaggatgatc
    13741 tcactcgcgg cccagaagaa ttctgttccc aacattcatt gttggtggat ggtgtatatt
    13801 tacctgtgcc tgacccagca agaattctgg gggctatgct ttttgccaca gatacagcta
    13861 gagctgattc agtcgtaatg gttgaacgct gcgtgtcttt ggcgatggat gcatggccat
    13921 tgaagtacca ccctgaccca acatatcaaa aggtattccc tttgatgttg caatggatac
    13981 agaaaaatta tcaaaacctt gacgaacata ttctagtgga ttttggtgct gttgtcacaa
    14041 ctgaaaatta caatttgact tcagaatcat tttacgccaa catgttccaa acagtagctt
    14101 tacaatccac tggtacgtgt gtagcttgtg cgggcattaa cctagcccct accattatac
    14161 gatgcaattc atgtatgcgc aaacctttct tatgttcagc ttgctgttac gatcacgttg
    14221 ctaatacacc gcattgcgaa cttatgtcat tgaagcaact ttgttgtgcc caccctgatt
    14281 gtagcgttaa agattgtaga ctattgtact atactaatag cgcacttttt tgcactgaac
    14341 acgctcatac cggatctaag cgtataccct tggttaacca tactgtgaaa cgcattttca
    14401 ctataaacat gaatgcatca agtcttagtc cctttataga agcttttaat aaagtgtcat
    14461 gcactgattg gactaaggca tctgattatg acatgcatga ataccctgat gtgctttaca
    14521 ggtttgcact tgaaacactt cgttcctgtg aagaacatgc taagacccag tacgctactg
    14581 gcaccataaa aaccatattg aacggtgttt acaatatcat ctggcaaaaa ggtcaccaaa
    14641 aacctccatt gggacgtaat tcccattttt ctatatacaa ccagcgtaaa cattatggtg
    14701 aatacactct tacactttat tcagatggct attaccatct gcattcaaac tcatctgcac
    14761 ttccgactat aggcagtact gtaaaactcc ttacacactc tgttgtgtca cttacacacc
    14821 cacctgtttt gaaggcaaca gtctacccgt ggccattaac aaaatatata gatgaccctg
    14881 acaaactgag caagcttttt aattcaattg caacaaagtt cgtcacaaca atccaaggtc
    14941 cacctggtac tggcaagtca tatacgtgca tgcaaatagc cagctatttt tcagacaaat
    15001 ctatagtctt tgctgcagct gcacatgctg cagtgaatgc actatgtgag aaagcatatg
    15061 ctcaaggctt tgctgacaaa agtagtaggt catctccaga aaagtctaac catgaaatct
    15121 tctctgggtt caagcacaac gatacgtcca gccaatttta ttttacaacc atacaggctg
    15181 caccaaaacg tcgttgcaac atactcatca ttgatgaagt cagtatgctc actgactatg
    15241 acttgtcttt tcttaatagc agaataacac ctgaccgcat agtgttcgtt ggtgacccaa
    15301 aacagttgcc agcaccaaga acactatgta aacagacact tcccatacca ctgttcaatc
    15361 aagtggttag acatatgtat gacaacggtc caacactttt tttggataaa tgttatagat
    15421 gtccaaagca ggtcgtggac tttgtttctg cgtcttatta tgacgggaag ttgactgcag
    15481 caaaaccaga tggtcagtgt ttctacaccg ttgtagaacc gcaacctaca tatgataata
    15541 gcggtggctg ctacgatgaa agacagcttc aagcagtcca aaacttcctc cagctacacc
    15601 ccgaattttc aacagcagtt gtcataacac cttatcattt aatgaacaac cgcatacaca
    15661 aagaaacggg gcttacaact cagacggtag aagcttcaca aggctctgaa tatgactatg
    15721 tcatttatgt tcaaactgca aaaactaacc atgctatgga ccctaataga ctcaacgtgg
    15781 ctttaacacg ttgtaagaaa ggattatttt ccatattcag cacagtacaa tcccgtgaac
    15841 tcacaggttt tgtggcaata aatgtccttc aaggcatacc tcgcaccaat tatggtgcaa
    15901 cagttgctga aacttacagc atgccactct tagcacagct tccacaggac acatcaccgc
    15961 tttctaatta tcgtggctta gttgctttgg attttgaatg cgtacatggt gcaggaaaag
    16021 gtgcaggaac agcatgtcca gtacaacttg gagcttgcac atcgtcaatg ttggactgct
    16081 caatcaaacc atattgtagt caagtaaagg gaatctcttt agttgttgca ccaatgccat
    16141 cttggcgagc tccacctaca atgccaaatt tgcgacaaat agctctgcgt ggccgtcctc
    16201 taatggatgt tcagcgtgct ttttgcaatt atatacatcg cactacgcag ggtcccatca
    16261 catttttatt atattgtgca aaattggacc ttaattgtct aactttattt tgcagaaatg
    16321 gtagtaagac catatgtaat agaggttgtg gtgttgcccg atttgtgcaa gatgaaattt
    16381 tacagtgtga ctcatgcttt aacaatccta cacatgtgta caactgtaag tattatgaag
    16441 tacaaaaaga tcgtgtttca ttgactgtcg cacatggtct acattgcgca gaaaatcatg
    16501 gtgatgcaca caatcctgca tgtgatgcta gcatgacgat gtgtttattt aatgcaacac
    16561 acgtccccat ataccctgac tggactctgt ccattcctga ggatgcacgc ataaataagt
    16621 gcttgcgtct tcttcaaaaa catatggtct atagcacgtt tcccaaaggt gtcaccattc
    16681 atgatatagg caatccaaag gcccaacgta ccaccttaga acaccaatat atctattatg
    16741 atatgaaccc cgtatcaccg ggtgtaaaaa aagtggcaat aagtggtaat gaagcgtttt
    16801 tacgtgacaa gtgtgtcatg gtttggaatt gccccataaa caattacccc aataattcca
    16861 ttgtctgccg ctttgaaact gacagacgcg acgccttggc ctacccagca cctaatggag
    16921 ctgtagtgta tgctaataaa catttgtttt atacacgacc agcacctaag atgtcacctc
    16981 atcttgaacc ctgggttccc gtatatacaa gctatgatgc atgttcggat gatatcgaac
    17041 atttggttaa ctcacaatca tatatccaca ctccttgtgc caccgtcaat agtgtttgtc
    17101 gcaagcacta tcatgcatat atgcatctta gagatgctta tgatttcatt atgtctcata
    17161 ctgcatttag gctttacgca cctcgtcgta ataggcttca gggcttagcc gaagacatat
    17221 cttggcttaa tgcatatgga gtctatagac ctaatactgc atgtccacaa cttgttgatt
    17281 ttgacataaa aggcacatca gttctggtta agggcaatgt aattttcaaa gctctaaacg
    17341 atcctataaa agagctccat gatcatgttt accgtcctcc agatagaatt gtcgttccca
    17401 ctatgcaagt tttgcgagct tttggtatag atgcagttaa gacctactgc gtatacggtc
    17461 ttccttctaa cggaacatcg tatctcgttt tcgatgaaaa tgacttcaaa aataccgaaa
    17521 atgcattact ggtcacagat aaagtgccaa attgtgacca cgtttcatat gcctcaggca
    17581 ctttctttgg cactcgcaga ggtctaacaa catccaactt cgtttcacag catttggcat
    17641 ggaaacaagg aggccaagtt ataaaattcc tgaaatcgtc attgtcacct gaaagagacc
    17701 ctaatgattt tatgtgtctt acacaaatgg aacacgactt tctagaattt tcgccttcgg
    17761 acttcaaatt aaaatataac ataaagtttg acgctgatca tatactttat ggagaaaatc
    17821 acaaacttaa ttttggtggt ctacatacag tcatatcctt agcttatcat aagcgacaac
    17881 aagacataat gtcatcaata cctatgcgta cagatttgcc gtactataat gtatttgtaa
    17941 gcttttcgaa tggtagttac aaggatacta ctgtctttga catggttctt gatgacttcg
    18001 ttaagttgct tgacaccgta catagttcat ttacaactag ttctaaagtg gtgggcataa
    18061 atctcgacta ttgcacattt gacgcaatgg catggaatga catagacgga ctgcgtactt
    18121 tttaccctat ggcaaaacaa agtcctaaat ttataaattc tgcccaattg caaacgttca
    18181 catcatctcc agtagttcgc atgcccaggg cattgatatc accttatgtc aagccacagg
    18241 agtgcaaaat tgcaaattat gatgcacatg cacatggaat aatcggtcca attacctatt
    18301 ataaattcac tcaagtgttc caatatgtga taaagaatac gtctattgct ttacctaaaa
    18361 agatgcgtgt tttgcacgtt ggctatgctt ctcctacgcc acacttgtgt tcgggctcaa
    18421 atttggctat tgccactgtt ttcagtaaat ttgacctcga aattacgaac gtagatatgg
    18481 gggttacgaa cgcattaggt tcaatatatc gtcaggacat ccgcactttt caacctgcag
    18541 gatcatatga tcttatagtt tctgacatgt accctgcaga cgacatcact gcttcatatg
    18601 acgcacttga aaaaattatt cgtaataatt tatcatacgg tggcactttt ataataaaaa
    18661 tgacagaaac acgcgattca agttcaattt tccaacttgt aggcaattgc gcctactgga
    18721 caacagccac tgccacatgt aatgcgtcat cttcagagta tttcttgata ggtgtcaatt
    18781 ttcatcctaa actattcaat tacagagtgg ttccttttga ccaattcaaa gctagctatg
    18841 taaattttcg caattctgtg gtattttcac ccaacatagc cagtttgatg gacacaaaga
    18901 cattagtggc acgtccaaca tcatgcaagc gcgtgacaac acatacagac caatattcag
    18961 gtctttttat gtcaggacaa attataacaa acaatcctaa cgcagcatga ttgcgattgt
    19021 gctgctactg gtaggtctct gctctgcaga agtctaccat gttactttct tggagcctta
    19081 tactaccttt tggctcaact gctactccac tgactgtgtc acttggaggg attgccccac
    19141 tgaaacacag gaaactgtgt gtctcaaatt ccgagttgac aagccggcct tttatacaac
    19201 agaggctggc gaattagccg gttattcgcc acaggttgga gatgtttatt caatccaatc
    19261 ctttaaggtg cagtctagtt attcaatacc atcggcacta acacaatctc cacctgcaag
    19321 aacatgttca gctaagtcac ctgtggtttc aggccagtgc ttgactcccg cagatgcatg
    19381 tgctgatccc acatgtccca ccgcacctta tttctcaaac acagcagaca ctagtacatt
    19441 gacacctaag tactattgtg tcgcatccta ttatggctat ggctcgccct atggcaccct
    19501 ttgtgaacct tttgctgctc aactttcaga gtattattca atcagccctc ccgctgaagg
    19561 ttctcaatct ttttccgatt acggcatcca acgccaacgc aagtcttttg gctgctattg
    19621 ggaaaattgg agcaaatatc gaccctctcc atacacgagc agctatgatg atttgattgg
    19681 atgtgacaag atctatttct tcgtcaatac cttagctgat cgcgagggaa atattgcatt
    19741 tgttgaacgt gaagaaaacg acaacaaagc cctttcggcc ataaaatctc gttttcctac
    19801 tgctgaagtc tatatgacct acggcggctg gacttctaat aacacaatta tgtatatggc
    19861 catgaagaca ttaaagtctg aatatcttcc taaaatcttg ggtcacgccc gccaatataa
    19921 agttggcgtt gactttgacg ttgagtttcc tggttcatct aatggctatg ctgacatatt
    19981 tcctcttgat tttgactcca tagttgagtt tatgggggaa ttgtgtacgg agcttcataa
    20041 ggacaacttg aaatgttcat ggggaggcat ggccgtaggg acacactttt tccctacact
    20101 ctatactaga ttacatcagg caggtgttga ctttttcaac atgtttggtt acgatcttca
    20161 tggtccctgg tctcaaccgc cacgacaaca atcaccgtta attaattacc catccgatcc
    20221 cacaaaaccg ggcggtggtg atttgtttga ctactcactg caaactatgg ttaccaatat
    20281 gcttgcagta gttcctccgg gcaaaattaa tataggtctg cccttgtatg cccgaggatt
    20341 ttcttcaaca ggtggcggat gtcctggtac atcatacctg ttaggtcctg gtgaaactgg
    20401 agttgacggt atagcaacag attcaactgg cttggaattt ccatctacca aatccaatca
    20461 gtctatcatc actgaagacc cagcacaacc aggttattac cttatggtca caggtacttg
    20521 taccattcct tttatgaact ccaccacatt tcaacttatt tatgacacat tgtcagcaat
    20581 gggcataact aattactacg tttatgctgc tagtatgaac agacttggag cacgacgttt
    20641 ttcttctatt gttcactccc agtccttact ttcacgtaaa cgtagagacc ttgtccagca
    20701 aaatggcatt ttctacgtgt ttccacaaaa cacacgtgaa ggtgttttta tctgcccagg
    20761 catcatagca tatactgcat ctattatagc agttaatgtg ccatataagg gttgcggttc
    20821 tgtttcatca gcatcccgta tattcttctg tcttcgctcc accttcactt gtcagtcagg
    20881 ttctacatcc attctggtag attcaacatc agctacttgt tcaggactca atcctaatac
    20941 cttacttcaa tccaaaccat cagacagtgt tgtagtctgt aatgatctta cagttagacg
    21001 cactgatgtc actgtttgtc aacagtcagc tcctacacca gttaacacct tagtgtcaat
    21061 ccaaatacct tcaccactta caacgtggcc tgaagtttca atcccgattt acacaacttg
    21121 ggacgtttcc tatcaaacca taaaacagcc gcaattgtgc accacatttc aggctcttcc
    21181 aacttgcctt gaattacttt gtggtaccaa tgccaattgt tacgaaaaag ttcagtctta
    21241 taacaaaact gctgtatgtg gtccattggg tttggctatt aacacatatg aacaagtcat
    21301 tagaaaactt cgttcacagt ctcaacagtt agctaaatcc tttgatgaat tggccctgta
    21361 ttccacacat agattgggtc aagttaagag catgaatcct ttttcaacgg gccaagtcac
    21421 ttcagtacaa caggttgtgc aagcacaatc agcacctgga atgatggtca atatgaatca
    21481 agaactcctt actacacagg caaaatcttt acgtcgtagg aaacgttcca cagattatgg
    21541 gaatgacatc tactccaatg gtggctgggc cattttgcct aacgaggatg tgctgtttca
    21601 gtatgcatcc gaggccgccg gaaagattaa tacgctgttt tcttctgtta ataaccttgt
    21661 aggttctgac agagaacagt gggttcaact tcaacgactc cgcgaccaat cccaagacaa
    21721 cttcaatcag ataaattcaa agtttaatga gtttcaacgt ttgacagcgg aatcactcaa
    21781 tcaacaattt caagttaatg aaatttttca gaaaaacttc caaactctcc agaacactca
    21841 acaaaaattt gcagaagtag cggatgtaaa atttaaggaa ctccaagctg taacacaaca
    21901 gttagctgat cagattagct cactccaaaa tgacttttct attgagtcac aattgaacac
    21961 caatgtccac aaagctatat catcagttat ctctgcatct tcagcagctc ttgaaacata
    22021 taccaccata actgacagcc ttgcactagt aagaacgtgc ttgtcatcta cacaagatgg
    22081 gcgtcttggt ggttgtgttg attcaggttc tgattccgtt ccattgggag ttcaagtcta
    22141 caatcaaggt gatctaaaat caatcactta tatgtacctc actcgcaaac cattaggtta
    22201 tatgcgtatt cgtgcagtta aatcgtactg ctatgaagat gcggtttata ccgctccctc
    22261 gggctgtaca tttatgtaca attcaactaa ggtacagctg gttaatgaat tgaatctcgt
    22321 aacttgccag tcacttccca ttgtctttcc cgtggttgag tgtccggtta tatcgtttaa
    22381 tataacaacg actagccctc ctgtcaactt cacttttgaa gttccacagt ttaatatgcc
    22441 taataatacg gctactttga tatataacgg tactgacatg gaaacactca tccaagacct
    22501 ccttcaagct aatttgacta aattacatga cctccaacag cagattgagc agttgaattt
    22561 gactttgtca acactcagta acatcaaccc agttataaca actccgttgg gcaactttca
    22621 atggacggcc acgaccacca ccattgcatc agttgtaggc acaatagtag tgcttataat
    22681 tcttgttctt gttgctgtag ccataaagct tgcctacgac aaatacaaga aaaatgcagc
    22741 gtattcgcaa ttgcataatt acaatgagat gtactagccg ttcacactac caaaaacaaa
    22801 ttaactttat gaatttttta gacgtcacat taggtaccat cgcaaacgac gccttagcag
    22861 tcatttacgg ccttattgct gtctttatac ttttcatact tcttcttctt gctatttgtg
    22921 catataaagt gtacaaagtt tgccatggac aatctggcgg acaatatcac gaactccctt
    22981 ctggagatcg aggcccaagt tatggcccac actcaagtcc tattcaccat catgaacttg
    23041 agtctggtcc ttaccgtggt gacaaaatta gccactatga acagggcaca gtctatctgt
    23101 agagacatca ttttgggtgt cctctccctc atcacctatg taacttttgt tgcatatatc
    23161 cttgcacatg caacatcatc accggtaaca gagtaccagt ccattgcact tgcagttgtc
    23221 ctaattgtct gcttcatgat tttcactatt gtgaaactca agttgtggta caattcaggc
    23281 tctgctatgg ctttgtatcc ctctgcatgg atggttctta aagtctcttc aggctttatc
    23341 actttgcctg caattccagg tgctgttacc ataaccaaac agaacaattc cattgttgtc
    23401 gcaggccaga aggtagcgat gtctttttct gacctccctt ctgtgcttaa gggttataca
    23461 cccttttcct cctgcgattt caatgaggtt tcatcctctg aatgtgatga agatgggatt
    23521 cgcacaaaat ttgctcttta tgctaagggc attgtgacca aagtcattcc tcgcaagaac
    23581 aataaggaga ctaaattgtt gttgccataa acaacgacaa tgacaaacaa ggagacattg
    23641 atcttcaccg gcgggccttg tgagaaatct tctcataatg gcaaggcctc ttatatctat
    23701 ccttctttat ctttctctcc aacagacact tttaaagatg tcctttccga gctcgaatca
    23761 aatgtaaaaa ttaaaaatta ttttcttaca ccagtcaaat cacagctcta tataagggct
    23821 tctgacaata tctgtgaaat ggcatactat gctaatccag agaactacca gggaaaggta
    23881 gtaccttccg acattcaagt tggaaaatgg catgttgctc tttatcataa aggacaacat
    23941 ttcccactta ctgtacgcct cgcatcaggt gagcggttca aagttatctg ccacaggtct
    24001 atgcctttgt cagatttgac catccatgtt gagaaaatca ccggcattca tcgtaatgac
    24061 cagagatatc gtacagatga cgacaattcc atgcttgatt ccactgatgt tgtgatcttt
    24121 tgcactcaaa tgcgcaaaac tgtcacactc tttagtcaag caccacctaa tccactcaag
    24181 aaatacaaca ttcgttggca ggtaaactgt ccaagaatgc aattcaagcg tgctctcctt
    24241 ccactgaatt ctatcatgtg gggacagcgc gatgataatg tgaagttgtt tgaaaatcca
    24301 gaatttcact acttcttcat gtgtcatctt cttgagaagt caattccatt accagaaact
    24361 acaggacatt atgtctttac tttcaacaat gtgagaagct atcatgtgta cagcacgcct
    24421 gtacaacatc tctacagagt gctcgaattg tgcacttttg cagttggcga atacacggtg
    24481 acttttgcac acctctttta tgaggacctt ttcatcgtgt ttccgcgcaa ctacattcca
    24541 gcagaggctt tcacaattgc tggtgcgtcc acttttagga caatgcgacg caccagcatt
    24601 actgactcag tgtttacaca cgagtcaatc cccgatctga ccataaatgt ggtcaaacat
    24661 cgttatagtt ttgatgcact acaatagtgt tgttgtgaag gcacactacc aaaaacaaac
    24721 tataaacaat tatgtctgca gataggctgc gccgcgctgg ttacaacacc aaccaggcaa
    24781 accagattct tgcttttatt gagcaacata gacaccatga gggtgctatc gtgcgttatg
    24841 ccgagatcac tctcatgaaa actaggcctc cacaggcttt ttctctgcca atccctgcca
    24901 ttgctgaatt tttcaagcaa ttacaccaac gagtggcagc agctggcaat ggtactcctc
    24961 ttgctcaagt taaacacttg ccacgttaca ctattgcatc tgtgcaacgc cgtaacgcag
    25021 gaggtcagaa gcagcagaag actatggtct ttacacctac tgccaaccaa aatcaaggtg
    25081 gcagatcacg cagccaatca aagggtcgcc cacaaaaggg gagatctcag tctgcagaca
    25141 ggactacgca gtcgcgcggt ccctcacaaa taagtgagta tttcgtgcaa caggcacgta
    25201 agcaccaaca taaagcaatt ccaccatcca gttctactgg attggctggg aatcagcttt
    25261 tgtttcatcc attcatgcca gcagttaatg cactaatgcc atcagcatgg ttccttgtcc
    25321 agaatgatgg aataaggttt gaccgtgacc aggatggtgt tttcatgaac atccattata
    25381 ggatgcctgt tgacatcatg aatgctcagt tcaactccaa gcatggagta gctactttag
    25441 cccgccatat gcttgctcgc gatggcgttg aattgcctga accaccagtg gtaaaggatg
    25501 ttgaacttga gaaggcacag gctgttttcc ctggcgcata tcgcgacaag acaactaaga
    25561 acattattgt tccacctaaa gcggatgagc ttccaatgcc aacgcttaca ttcacttctt
    25621 cagctcaaga tctggagaat gacgagtcag aaatttgact ctaaaaactg tgacagaagg
    25681 agtaatccgt caatttctat cttttatagt aaccctctat acaccaatta atcttacaca
    25741 cacatataaa cccgggttaa gtgggtcaat gtatatgcat ttattatatt agctatttct
    25801 ctaagatcat ctttctcttc agtttcctga tttatcagtc atctaggcca ttatatatcg
    25861 ccgacaatga ctttgtctag tccaagcgac tttctctgtc gaaataatac tgactttatc
    25921 aaatcacata cacatatata tacctttatg ctttaaacta cttaatcttc acttaagcag
    25981 cataattaaa aaaaa
//
