# Supplementary material for: Widespread Horizontal Gene Transfer Among Animal Viruses
Source: bioRxiv. 2024 Mar 26:2024.03.25.586562. Preprint. [Version 2] doi: 10.1101/2024.03.25.586562 (PMC11071296; doi:10.1101/2024.03.25.586562)
Supplement: Supplement 2 [file media-2.zip › File2_Maps/uAdinto_hydra_ABRM01007812_25233.gb]

LOCUS       uAdinto25233ct_1       25233 bp    DNA     linear       01-JAN-2019
DEFINITION  [note: taxonomic lineage unclassified virus]
            [isolation_source=original].
ACCESSION   
VERSION
DBLINK      BioProject: unknown
            BioSample: unknown
            Sequence Read Archive: unknown
KEYWORDS    .
SOURCE      unclassified virus sp. ct82OHZ (unknown)
  ORGANISM  unclassified virus sp. ct82OHZ
            Unclassified.
REFERENCE   1  (bases 1 to 25233)
  AUTHORS   Taker,C.
  TITLE     Cenote-Taker 2 dummy template file. Do NOT submit
  JOURNAL   Unpublished
REFERENCE   2  (bases 1 to 25233)
  AUTHORS   Taker,C.
  TITLE     Direct Submission
  JOURNAL   Submitted (01-JAN-2019) Taker 2, Cenote, 1000 Circle St., Cenote,
            DC 31111, USA
COMMENT     ##Genome-Assembly-Data-START##
            Assembly Method       :: unknown_assembler
            Genome Coverage       :: 1x
            Sequencing Technology :: Illumina
            Annotation Pipeline   :: Cenote-Taker 3
            URL                   :: https://github.com/mtisza1/Cenote-Taker3
            ##Genome-Assembly-Data-END##
FEATURES             Location/Qualifiers
     source          1..25233
                     /organism="unclassified virus sp. ct82OHZ"
                     /mol_type="genomic DNA"
                     /isolation_source="unknown"
                     /collection_date="unknown"
                     /note="genome binned from sequencing reads available in
                     unknown;
                     derived from metagenome: unknown"
     CDS             complement(149..571)
                     /note="no search hits"
                     /codon_start=1
                     /transl_table=11
                     /product="hypothetical protein"
                     /translation="MFDQIKLKMKELLSLNFMLNVELETMLFQILLWICKGGNSFGVQ
                     ELVKKEFGLCDLAQFDGSSAKNRTPNPNTYSPLSFISSFSLSDLKCLYLNPTSLDNKW
                     DEFQAIYIYIYIYIYIYIYIYIYIYIYIYIYNKINRIK"
     CDS             complement(744..863)
                     /note="no search hits"
                     /codon_start=1
                     /transl_table=11
                     /product="hypothetical protein"
                     /translation="MIISGLTESVNLDDDNKAIDEILTILKVSSADVKVKKRL"
     CDS             complement(933..1109)
                     /note="no search hits"
                     /codon_start=1
                     /transl_table=11
                     /product="hypothetical protein"
                     /translation="MVSSFTTRVGFLEAENKNQRKEIDFFKNNNIANITYQNYIHNAE
                     VWAGFVSKEKDLAA"
     CDS             1429..1626
                     /note="no search hits"
                     /codon_start=1
                     /transl_table=11
                     /product="hypothetical protein"
                     /translation="MYSTKRVLNVLKKTKQLQIRRKSLFLINFSYLTLCFINKGSSKM
                     NYQIIRTSIYTKNLITVSHMS"
     CDS             complement(1753..2244)
                     /note="no search hits"
                     /codon_start=1
                     /transl_table=11
                     /product="hypothetical protein"
                     /translation="MLNKKEIQIEKTTENCNCKQKNNCPMSGSCLSKNVVYKCFVSSK
                     NVPDKQYIGITESEWKKRFANHKQSFKNKKYSKDTMLSKYIWEFKDKNIDDFTLNWSI
                     PKTAPAYKNISKKCILCLQEKIEIITHTNQECLLNKKSELISKCRHENKFLLKTIKIS
                     ELK"
     CDS             complement(2770..2892)
                     /note="no search hits"
                     /codon_start=1
                     /transl_table=11
                     /product="hypothetical protein"
                     /translation="MVRMVVTLNSGDAQIGRSRSFAELLGQCYYYALALQRLKK"
     CDS             complement(2892..3074)
                     /note="no search hits"
                     /codon_start=1
                     /transl_table=11
                     /product="hypothetical protein"
                     /translation="MENEIVKKLKLLSMKLKLIEERLELLEDTEVTEITKVTEVTEDE
                     DEDDEVVYDYKSTQKL"
     CDS             3162..3467
                     /note="no search hits"
                     /codon_start=1
                     /transl_table=11
                     /product="hypothetical protein"
                     /translation="MNNLIKRNKISKENQNINEINNILEFQLFEEIRNFEFKESDSDF
                     ESENDTYFISDDSNKEDIQEKCIIPIPTKTVQIMELYKDKLKWINYVPTYNDIINNE"
     CDS             3460..3549
                     /note="no search hits"
                     /codon_start=1
                     /transl_table=11
                     /product="hypothetical protein"
                     /translation="MNKHYYCRLFHPKKSELLKIRKAKTKLCK"
     CDS             3697..4380
                     /note="no search hits"
                     /codon_start=1
                     /transl_table=11
                     /product="hypothetical protein"
                     /translation="MQCKNDECKQLYPDHSQFSEKPSAPPILTDHNFRLQKLSKIQNK
                     IEYERKRREILSKKYHRASRIISTVDNTLLASTMALGAAGVGCLTTGVLAPVAIRCEI
                     VALVIGAVNLIESQANKKLNLKAEKHEKIKVLADAKLNTISSLISKAISDQYIDNAEL
                     NMILLELEKFQAMTEQIRTKFKNDIDEQTKESIFNKGIEKGTNDVIVLNMRFNKNQSI
                     GMINNTLKN"
     CDS             5078..5281
                     /note="no search hits"
                     /codon_start=1
                     /transl_table=11
                     /product="hypothetical protein"
                     /translation="MIGKSGKGVIILPSNSNALFDMLKLHLAALLAGNTGVKNEAVAI
                     CDELLRQGYINNDEYKALQKAIY"
     CDS             5324..5749
                     /note="no search hits"
                     /codon_start=1
                     /transl_table=11
                     /product="hypothetical protein"
                     /translation="MTKYYYPLINLSEVQKEKIKKAIQSDTNAVIKLTHQDLNGEHKI
                     ALTDSQKNRMKAAYLKKTGITLSLSRAQFKHNAKVNGGFLPLIGMIGSLIALKVAPAI
                     VTGLLTGTAAAAGINIVNKIAGNGIIYMKKMVLELKLEK"
     CDS             complement(5960..6316)
                     /inference="protein motif PFAM:PF05707.11"
                     /codon_start=1
                     /transl_table=11
                     /product="DNA packaging NTPase"
                     /translation="MIFDDLQLTKQNKCEKYYIRGTHSNVDCFYLAQNYFELPRRTVR
                     ENTNFICLFKQDSKNVNHIYNDHVSNDMKLDEFRKICNESWSKKHGFVVIDLFSDLLN
                     RKYRSGLDLFYYLTSL"
     CDS             6810..6998
                     /inference="protein motif CDD:pfam18930"
                     /codon_start=1
                     /transl_table=11
                     /product="Domain of unknown function (DUF5679)"
                     /translation="MYCVKCKNKTDTLNSQHVVSKNNRNMLRGNCAISGTTKTQFTSS
                     KKGGDLVESINKFTKNKK"
     CDS             7023..7214
                     /inference="protein motif PDB:4G0R_A"
                     /codon_start=1
                     /transl_table=11
                     /product="Capsid protein"
                     /translation="MHLPGNNFAGPGTNLDERLIFTDTLKEWSMPVDRVDKAAYTRDI
                     AYKHYSDKEHRNLADKMMI"
     CDS             7451..7723
                     /inference="protein motif PDB:4FW1_B"
                     /codon_start=1
                     /transl_table=11
                     /product="Integrase"
                     /translation="MIVNGIDDIWAADLVDMQAYSKFNNGIKYLLMVIDIFSKYGWIV
                     LLKNKTGIEVANAFNKIFKVRKCDKLWVDKGLEIYNKHVKSLGGEN"
     CDS             7909..8169
                     /note="no search hits"
                     /codon_start=1
                     /transl_table=11
                     /product="hypothetical protein"
                     /translation="MSKRLVELILELKPEKLRLKILIRDEVLKKEMKKCGMKKKFKLM
                     SYLLFNEKVSEIVKYDIELKKIICLETDKKRMDELRFEDDVL"
     CDS             8532..9182
                     /note="no search hits"
                     /codon_start=1
                     /transl_table=11
                     /product="hypothetical protein"
                     /translation="MSYVDTENFDEASLYVKEITKFNKPVPYQKIVIGYNYSDCSEAL
                     RVKTPKMLSYGVCEKRDLKSGYSIPFVCENDIFITIIEAIEKFCRYKVTGNESKLKKG
                     GTKSLNIQNLNILKYRNDNPNEPPVIYAKIPTGYKSKKMDQVFRKKNDGDILGESLIK
                     KRCDVVGCLAIEGVYIGSMIQSIQVKLLDAVVYEKEYEIERLRLYFKDDDLESEDG"
     CDS             9427..9519
                     /note="no search hits"
                     /codon_start=1
                     /transl_table=11
                     /product="hypothetical protein"
                     /translation="MYIEIEKDKKNPVIIKFDDIIKLDENKEYE"
     CDS             9658..9843
                     /note="no search hits"
                     /codon_start=1
                     /transl_table=11
                     /product="hypothetical protein"
                     /translation="MLIIVSKNSVINEQPLSKKYFPLKTNSLSEIKIDIIDNFSKPIE
                     FGHESFTIEFHIREKKK"
     CDS             10023..10250
                     /note="no search hits"
                     /codon_start=1
                     /transl_table=11
                     /product="hypothetical protein"
                     /translation="MSYNSFPNIIKGVKNTINITIEASDIPIFQQIKIPTGSYELTNI
                     NKIVSNYVMTTLKDQLAKYKESLKMLQTLNL"
     CDS             10464..10676
                     /note="no search hits"
                     /codon_start=1
                     /transl_table=11
                     /product="hypothetical protein"
                     /translation="MDINHVNVIRITNSHLTGSIIEGASANVIYSFYPSKPIGWKTVK
                     VPNNPTYYRLLSKKIWNMKTTLIDQD"
     CDS             10680..10805
                     /note="no search hits"
                     /codon_start=1
                     /transl_table=11
                     /product="hypothetical protein"
                     /translation="MLNLQGEPISIEYEVKQIASKRKSEHLLERQVSLLEERNEL"
     CDS             11087..11320
                     /note="no search hits"
                     /codon_start=1
                     /transl_table=11
                     /product="hypothetical protein"
                     /translation="MLDINNEGYTHKYEVGRSGLFTRFINMFNKQALYNALKSSCIIA
                     SRAAATDLGKTAIDAAKSAGKELTTSAISTAKL"
     CDS             11416..11610
                     /note="no search hits"
                     /codon_start=1
                     /transl_table=11
                     /product="hypothetical protein"
                     /translation="MSKLTPENKQELKNLINSIDNSSNEVITDINKIMMGSSIKSKSS
                     NPIRIQDLVKKQKGSGLRII"
     CDS             11672..11848
                     /note="no search hits"
                     /codon_start=1
                     /transl_table=11
                     /product="hypothetical protein"
                     /translation="MVKSDIFNITEQLRFDEEIKKYEEYEFTPSVSSNLNSGKIKIFV
                     ENNDSLFHPQESYL"
     CDS             12653..12844
                     /note="no search hits"
                     /codon_start=1
                     /transl_table=11
                     /product="hypothetical protein"
                     /translation="MKLTRAYRHAANFAEGYYNMTNLISLCGITPSDYRDLYPITYFN
                     VSKQSERMKDSTVYIRLKA"
     CDS             13065..13292
                     /note="no search hits"
                     /codon_start=1
                     /transl_table=11
                     /product="hypothetical protein"
                     /translation="MSDRIKYTKKYLLKLLKKNNIQQTSKDPIAIVMIAMDNNLIDKE
                     SVQPNFTTKKEKVKKVKKEKPKKRERTCRKT"
     CDS             13766..14227
                     /note="no search hits"
                     /codon_start=1
                     /transl_table=11
                     /product="hypothetical protein"
                     /translation="MENITLIELRKIAKERKIKYYYRINKADLIRAVEQATPILDIPI
                     LSNITQNTLTPTQNTLTPTHFVPNTLTPAQYVSNNYINTAIKKVNLFANWIMSVVPEP
                     IRNIANERLESIKSTVSNLYKKFGVRKPIEFKLTKSVVRNVTKQFLDKGVI"
     CDS             14246..14728
                     /inference="protein motif PDB:2PYJ_B"
                     /codon_start=1
                     /transl_table=11
                     /product="DNA polymerase B"
                     /translation="MNLTKNDVIDTLNSNKRSKINIVLTREIKRIDLKTGETTRIISL
                     FSTTAEVVLESTDLNELYERAKQRILELLSEFQKIGSSCRFISVEKMDINIIEYKPIK
                     GKSNIPLPKELAAKKAINNMKNKDNECFKWCVARFFNPKDDHPERIDKDLKEQAEKLN
                     "
     CDS             15124..15315
                     /note="no search hits"
                     /codon_start=1
                     /transl_table=11
                     /product="hypothetical protein"
                     /translation="MRVPLVVYAEYQSTLAHLTRMNLILSNIKDIHQVHSDIILNVLM
                     KVYIKVNQSHLLQVVKMKM"
     CDS             15361..16182
                     /inference="protein motif PDB:2PYJ_B"
                     /codon_start=1
                     /transl_table=11
                     /product="DNA polymerase B"
                     /translation="MTHLKFQKNMKITDNDKNNFNNAEKCHICEEELKEDRLRDHCAA
                     HSDCNLQFKIPKFFPVLFHNLSGYDSHLFIKKLSGGGKINCIPNNEEKYISFSKEIKL
                     DEFTNKEGKKIEVKRELHFLDSFRFMASSLDSLSKNLKKEQCKNIGKYYSGSKLDLLI
                     RKGIYPYDWVDSIDKLNETQLPPKESFYSRLNDEGISDEDYLHAQTVWKEFDCETFID
                     YHNLYNVSDLLLLADVFKNFRYVCMKNYKLDPAWYYTSPGLVWDAALKITKRELE"
     CDS             16639..17214
                     /inference="protein motif PDB:2PYJ_B"
                     /codon_start=1
                     /transl_table=11
                     /product="DNA polymerase B"
                     /translation="MSEEELKNWKSISCLLEVDLEYSEHLHDMHNDYPLASERSKIDK
                     VEKLVPSVNHKKSYIIHYENLKLYERLGMKLTKIHRGIKFEESVWLSKYIELNTDLRT
                     KATNDFEKDFFKLMNNSVFGKTMENIENRVDVRLVTKREESIKLALKPTYESRTIFDE
                     NLIAIHMKRTKLKYNKPIFLGMCILEQNIDV"
     CDS             17429..17785
                     /note="no search hits"
                     /codon_start=1
                     /transl_table=11
                     /product="hypothetical protein"
                     /translation="MFKDESAGKQIEEFLGLRSKLYSYKIIGEDKNRCKGVKKNVVKN
                     YITHEDYKYCFMNRKDQMRKMNFIRSHLHGVYTEEINKIVLSAEDDKRVILKDGIHTL
                     AYGHYKLKKINRQAGK"
     CDS             17830..18156
                     /inference="protein motif PDB:4EKF_A"
                     /codon_start=1
                     /transl_table=11
                     /product="Adenain"
                     /translation="MDKHINVEGIILPNEPLTNFQLIKTAKKLKIKNFRGVFVRNELP
                     KNTQKKECGILNTRDSSTNGFHWICWYKDVDEKLSFDYYALPPPVELVQYLHNPVYYN
                     NRRIQF"
     CDS             18327..18719
                     /inference="protein motif PFAM:PF03906.13"
                     /codon_start=1
                     /transl_table=11
                     /product="tail fibre like protein"
                     /translation="MSMNIAGSTSMYGYTTDVLNININVDNTATTDVDLNLHKLINVA
                     DPTNAQDGATKHYEDNNQTSSSSYLKIDGSSSATTNINLNTHKLINVADPTNAQDAAT
                     KHYVDNNQTSSSMYLRTDGYNPATANIK"
     CDS             18828..19688
                     /inference="protein motif PFAM:PF03906.13"
                     /codon_start=1
                     /transl_table=11
                     /product="hyaluronase tail fibre protein"
                     /translation="MLWTKISSILCNSRIIYYFSYSASSGILRKLWIAFTGSTIAPNT
                     VPGNLFLKIYADNVLCIGNDSFITDGVGINNTALACDLIIAPLDGPYYANSLQGCNVS
                     SKSALGGYFAFDLHFTSSLNIQLYNKTGSSVTLWLQPFITRTLSLQKTLTSINPLIPR
                     SISLTKLYSSTFRYVNTTYRSDYMLMNAMDNGNGLYLKYIRMHVVGGSGNWWESRVCI
                     YDGYGAPTNTNSVIQPWTPYNNNGYTTFSGYDVNSRCIYASSSLEDFYFSSWNGSTVR
                     SFNNTSSGLL"
     CDS             20153..20938
                     /note="no search hits"
                     /codon_start=1
                     /transl_table=11
                     /product="hypothetical protein"
                     /translation="MQQWKNTTDVINWFSKIDNKNDCTFIQFDVNDFYPSITADILDK
                     TIEFAKSHTVIPEETIRIIKHCRKTLLYFNKETWKKKNIHNCFGVTMGSYDGAEICKF
                     VGLYILDLLSKIININGIGLMVYRNDGLIVMRKKSGPQLDKIRKTILKIFQNIGFQID
                     ININLKIENFLDVTLNLSKNTYRPFKKPNNELLYININSNHLPQILKQIPISINNRLN
                     QNSSNENVFNSSKQIFEDALKKSGFENFELKFDPEKNKYKKAK"
     CDS             21004..21621
                     /note="no search hits"
                     /codon_start=1
                     /transl_table=11
                     /product="hypothetical protein"
                     /translation="MFLKLIDKHFTPSNKLHKIFNQNTIKVSYSCTKNMERIIKGQIN
                     ALLNKKKIQIEKTTENCNCKQKNNCPMSGSCLLKNVVYNCVVSSKNVPDKQYIGITEG
                     EWKKRFANHKQSFKNKKYSKDTMLSKYIWEFKDKNIDDFTLNWSILKTVPAYNNISKK
                     CILCLQEKIEIITHTNQECLLNKKSELISKCRHEIKFLLKNYKNK"
     CDS             22528..22662
                     /note="no search hits"
                     /codon_start=1
                     /transl_table=11
                     /product="hypothetical protein"
                     /translation="MENKDVDKGLQYCFLFIKILKKLFAFNVKLLKLINFTLKANNLV
                     "
ORIGIN      
        1 ttactctttg ttttctgtaa ctctaaacta tagtggttgc ttacatcgtt gttggtagtg
       61 atttagattt taaaaattca aacatgaata tgtataaatt ttgtttatca ttagtttctt
      121 atttagttta aaccattttt atatcatttt attttattct atttatttta ttatatatat
      181 atatatatat atatatatat atatatatat atatatatat atatatatat atatatatat
      241 atatatatat agcttggaat tcatcccatt tattatctaa agatgttgga ttaagataaa
      301 gacatttgag gtcagataaa gaaaagctag atataaaaga tagaggactg taagtgttag
      361 gatttggtgt tctattcttt gcgctcgatc catcgaattg tgccagatcg cacagaccaa
      421 attccttttt taccaactct tgtaccccaa atgagttgcc tcccttgcaa atccacaaaa
      481 gaatttggaa gagcattgtt tctaactcta cattcaacat gaagtttaga gagagcaatt
      541 ctttcatttt cagtttgatc tggtcgaaca taaacttttg ttaaaccaaa cttgtttttt
      601 agttctcttg cattagccaa agctgattga cgctttttat agtttttgaa ttcaattaaa
      661 accaatggag gacgttaaga cacaaaacta aattgatttt cgatctcaca agagatagga
      721 gtaggaggag aggcaatttt cttttaaagt cgttttttga cttttacatc ggcagaagat
      781 actttaagaa tggtaagaat ttcatcaatc gctttattat catcatccaa atttactgac
      841 tcagtaagac cacttatgat catattattt aaaattctat ttttttcgtt gttttctttt
      901 gaaattttgg caaacaaagc agtatttttc tcttaggcag caaggtcctt ttctttactt
      961 acaaaacctg cccagacctc agcattgtga atataatttt gataagtgat atttgcaatg
     1021 ttattatttt taaaaaaatc aatttccttt cgttgatttt tattttctgc ttctaagaaa
     1081 ccaactcttg tagtaaaaga agagaccatg aatgataact ttccacacca aacatgtaat
     1141 gctctgctta aatcactgtg atttccttga ccaatttttg gccaattttc ttatagaagg
     1201 aaatccatct tgaagcaaat agtttgtaaa gagggctacc acccttaata acagtggatt
     1261 acctcaggat gtgaactttt tgttttatat tatatttaat accttattac acagggacta
     1321 aaaagtttca gtatgtgttt ttttccgtga atatataaat ataaatatat gtatatatat
     1381 atatatatat atatatatat atatatatat atatttaaat aatttaaaat gtattctaca
     1441 aaaagagtgc tcaatgttct taaaaaaaca aagcaattac aaattaggag aaaatcactt
     1501 tttctaataa atttttctta tttaacactg tgtttcatca ataaaggctc atcaaaaatg
     1561 aattatcaaa ttattagaac ttcaatttat actaaaaatt taattacagt aagtcacatg
     1621 tcttaactac tgcaattttt cacttatttg tgtaatttgc tgacactatg ataaaaagta
     1681 ttctttagaa atgattactt tagctttttt aaaaaataat atatttttct caaagggaag
     1741 ttaatgtaac tattatttga gctcacttat ttttatagtt tttaggagaa acttattttc
     1801 gtgcctgcat ttagaaatca attccgattt tttgtttaat aaacattctt ggtttgtatg
     1861 tgtaattatt tcaatttttt cttgtagaca tagtatgcat tttttggaaa tatttttata
     1921 tgcaggcgct gttttaggga tggaccaatt cagtgtaaaa tcatcaatat ttttatcttt
     1981 aaattcccat atatattttg acagcatggt atcttttgaa tactttttat ttttaaaaga
     2041 ttgcttatga ttggcaaaac gttttttcca ttcactctct gttatgccaa tatattgttt
     2101 atcaggtaca ttcttagagg agacaaaaca tttatatacc acattttttg ataaacaact
     2161 tccactcatt ggacaattgt ttttttgttt acaattacaa ttttctgtag ttttttcaat
     2221 ttggatttct tttttgttta acaaagcatt gatgtgacct tttataattc tttctatatt
     2281 ttttgtgcaa ctgtagctaa ttttaatagt atttcgatta aaaattttat gtaattaaat
     2341 agatgcaaaa agtaatgcca aaaaaataag ccttgataac agaatcgaat caactgctgc
     2401 agccaaacct ttgtaacact aaaagaccat aaaccaaatt tttaaaacaa acttccttgt
     2461 aggttattgg ttccctcaaa aagtcaaatt ggacatgtaa gcaaaattaa attggacaaa
     2521 attaataata ttactacgta taaaaaaaga gttctaagac attttctggg ccattttata
     2581 ttcaaccata ttttcaagca tatatttact taaaatatat ggtccattat catccatagt
     2641 gtgtataaat attataacta ataaataaat ttttaaacca atttttagat ttaaaaatta
     2701 gtatcaattt tgtttctatt gtgtgacgtc acatgtcaca tgacttttta tttgcttagt
     2761 gcgcatgcgc tattttttta ggcgttgtag cgctaatgca tagtagtagc attgtcctaa
     2821 taattcagca aagcttctag atcgtccaat ttgtgcgtca ccagaattga gtgtcacaac
     2881 cattcttacc atcaaagttt ctgtgtactt ttataatcat atacaacttc atcatcttca
     2941 tcttcatctt cagtaacttc agtaacttta gtaatttcag taacttcagt atcttctaat
     3001 aattctaatc tttcttctat taattttaat ttcatggata ataatttaag cttcttcact
     3061 atttcgtttt ccattctttt atatacccaa gaaaattatt taagttattt taaatttttt
     3121 taaattttaa tattatatta aaaattaata ttaaaaatat aatgaataac ttaataaaga
     3181 gaaataaaat atcaaaagaa aatcaaaata taaatgagat taataatata ttagaatttc
     3241 aactttttga agaaataaga aactttgaat ttaaagaatc agattctgat tttgaatctg
     3301 aaaatgatac atattttata tctgatgatt ctaataagga agatattcaa gaaaaatgta
     3361 taattccaat tcctacaaaa acagttcaaa ttatggaatt gtataaagat aaactgaaat
     3421 ggattaatta tgttccaact tacaatgata ttattaataa tgaataaaca ttattattgt
     3481 agattatttc atcctaaaaa gtcggaatta ttaaaaataa gaaaagctaa aactaaatta
     3541 tgtaaataaa cttaaaaaaa agaatgttct ttaaaagata aatgtaaata tgctcatttt
     3601 tctgacaaag ctaaagactc tactatattt gattttggta aataaaaaaa aaatttatta
     3661 aaaacgaatt aaacaaattc ttctttataa aaaagaatgc aatgtaaaaa tgatgaatgt
     3721 aaacaacttt atccagatca tagccagttt tcagaaaaac catctgcacc accgatatta
     3781 acagaccata actttagatt acaaaagctt agcaaaattc aaaataaaat agaatatgaa
     3841 aggaaaagaa gagagatctt aagtaagaaa tatcatagag cttcaagaat catttcaaca
     3901 gttgataata cactactagc aagcactatg gcattaggag ctgctggagt tggttgttta
     3961 acaactggtg tattagctcc agtagcaatt agatgtgaga ttgttgcttt agttatagga
     4021 gcagtaaatt taatagaatc acaagctaat aaaaaattaa acttaaaagc agaaaaacat
     4081 gaaaagatta aagtactagc tgatgcaaaa ctaaatacaa taagtagtct tatttctaaa
     4141 gctatatcag atcaatatat tgataatgca gaacttaata tgatactttt agaacttgaa
     4201 aagtttcaag ctatgactga acaaattaga acaaaattta aaaatgatat agatgaacag
     4261 actaaagagt caatatttaa taaaggaata gaaaaaggta caaatgatgt tatagtgcta
     4321 aatatgagat ttaacaagaa tcaaagtata ggaatgataa ataatactct taagaattaa
     4381 ataaaaaaca tatattatgt atttacttga acataatata tgtcgattaa aaaaatatat
     4441 tatttatata aaatgtcgta tgtaaaagct acagatattg aagcaagatt aaaatagcaa
     4501 aagaacttga tagattaaag aaaagtgtaa atcaagattc aattaatgaa aagttaggtt
     4561 atgatacttt acagactaag ttggaaaaat tgtacaaacc aataatagat agccaatctg
     4621 gaataaaaga tagcttatat aaattagaaa ataaagccaa tcaattagct aatacttttt
     4681 caaatcctga atatattact aaaactaaag caattatgcc acctgaagtt gaatattaca
     4741 tgacattagg agctatcaca acataatatc taaagttata tactgcagat gacatatttg
     4801 gtatacatta caatgaagat gataaaaaat tttacattgg taaaaaacca ataactattg
     4861 aaggttatga tataactatt aaagaaaaaa aattcattgg aacacctggt ctttgagaga
     4921 tcatagtctc atcctgttag atatactaac gatgatcgta ataagaaaag aaattttaga
     4981 tcaaacagat gcaattcgct ctgatttaaa gtcagctaaa ccaagatcat ctagaagtta
     5041 taaatacact aatgtaataa aacctatttg agaagagatg attggaaagt ctggaaaagg
     5101 agtcattatt cttcctagta actcaaatgc actatttgat atgcttaaat tacacttagc
     5161 tgctttacta gctggtaata ctggagttaa aaatgaagct gttgctattt gtgatgagct
     5221 gttaagacag ggctatataa ataatgatga gtataaagca ttacagaaag caatctatta
     5281 aataaataac ttaaaataaa ttaaaaaatt attttatata aaaatgacaa aatactatta
     5341 tcctcttata aatctttcag aagttcagaa agaaaaaatt aaaaaagcaa ttcaatctga
     5401 tactaatgct gttataaaac taacacatca agatctaaat ggtgaacata aaatagcttt
     5461 aacagattca caaaaaaaca gaatgaaagc agcatattta aaaaaaactg gcataacact
     5521 ttcacttagt agagcacagt ttaaacataa tgctaaagta aatggtggat ttttacctct
     5581 aataggaatg attggaagtc taattgcttt aaaagttgct ccagctatcg taacaggatt
     5641 attgactgga acagctgcag ctgctggaat taatatagtt aataaaattg ctggaaatgg
     5701 tattatttat atgaaaaaga tggtactaga attaaaatta gaaaagtagg aaaaggagta
     5761 tttttaaacc catggaatgg taattataat tattcaaacg atggatatta tttaggaaat
     5821 gaaaacgatt attcatcagt aggtataagc ttgttattag ttgaaaattc tccatttaag
     5881 aatataccat tattaaattt gattctttaa aactcattaa aatatatata tatattttga
     5941 aaatatatat ttattgattt cacaacgaag ttagataata aaataaatct aatccacttc
     6001 tatactttct atttaataaa tcagaaaaca aatctataac aacaaatcca tgcttctttg
     6061 accaagattc attacaaatt tttctaaatt catctaattt catatcattt gaaacatggt
     6121 cattataaat atgatttaca ttttttgaat cttgtttaaa caagcatata aaatttgtat
     6181 tttctcttac agttctccta ggcaactcaa aataattttg tgctaagtag aaacaatcaa
     6241 cattgctatg tgttcctctt atatagtatt tttcacactt gttttgcttt gttaattgta
     6301 aatcatcaaa tatcattaaa ttatttttaa tacagttaag attttcaggt tctggtacat
     6361 tatctgctgt ttaaaaaaat ttacactcta tatctgtttt atcttttaaa tttcttgaaa
     6421 tgtttttaat aataaactct ggacttacat tgtttttatt tatttgatct tgcaacttaa
     6481 atagttcaag aataataata atttattttc aaaagaattt tttaatattt tatattcagg
     6541 ttgaaaaaga gattttccaa aaacttgtaa attattatag tctagccaac caggtcttaa
     6601 aagcaagttt aataataatg ttgtttttcc acaacctgat tttccaacaa taatccctct
     6661 tatactttta ggcaataact cattattatg acgtttaatt ttatttacat tccattataa
     6721 atctacaata tccatttttt atttatgaaa agtatttttt aaatagattt atgtgaaata
     6781 atttaaaata aatatacata tataaaaaaa tgtactgcgt taaatgtaaa aataaaacag
     6841 atacactcaa ctcacaacat gttgtaagta aaaataatag aaacatgcta cgtggaaatt
     6901 gtgcaatatc tggaacaaca aaaactcaat tcacctcatc aaaaaaggga ggtgatttag
     6961 tagaatctat taataaattc acaaagaata aaaaataacc atgggctaaa ttcccaggta
     7021 aaatgcattt accaggtaac aactttgcag gacctggtac taatttagat gaaagattaa
     7081 tttttactga tacattaaaa gaatggagca tgcctgtaga tagagttgat aaagcagctt
     7141 atactcgtga tattgcttat aagcattatt cagacaaaga gcatagaaat ttagctgata
     7201 aaatgatgat ttaacaaata gatgctatac ctaatcctac acctcgtgaa aaattagaaa
     7261 gaaagattat aaaacctatc atatctgcta aagtaaagtt tggtatggga aataaagaac
     7321 caatgagtat taaagaatta tgccgaaaaa actacaaaca atcaacaaaa aaagcaaaaa
     7381 cttaaaatag actgataaac ttacaaatga acttcataaa cctgttataa aacattttag
     7441 aaaaagaaaa gtgattgtaa atggaattga tgatatatgg gctgctgatt tagttgacat
     7501 gcaagcttat tctaaattta ataatggtat aaaatactta ttaatggtaa ttgatatatt
     7561 ttcaaagtat ggatggattg ttttgttgaa aaataagaca ggaattgaag ttgctaatgc
     7621 attcaataaa atctttaaag ttaggaaatg cgataaatta tgggtagata aaggcttgga
     7681 aatttataac aagcatgtta aatcattagg aggagagaat taaaatttga attaagattt
     7741 aaaaaagaaa gacttgagga attaggcgat aaagaaggtt atatcaaaac tgtattaaac
     7801 caaataaaag aattaactcc atatgattat gaagaagaaa gtatatatga aaaagatata
     7861 ttaatcttag aaaatagatt agaaataata taagaaaaaa tagcagactt gagtaaaagg
     7921 ttagtagaat taatattaga attaaaacca gaaaaattaa gattaaagat attaattagg
     7981 gatgaagtat taaaaaaaga aatgaaaaaa tgtggaatga aaaaaaaatt taaattaatg
     8041 tcatatttat tatttaatga aaaagtatca gaaattgtaa aatatgatat agaattaaaa
     8101 aaaataatat gtttagaaac tgataaaaaa agaatggatg aattaagatt tgaagatgac
     8161 gtgttataag aaagacttaa ttcaagatca gaattagtgt ttgattaaaa aaaaatgaat
     8221 gaattggtaa aaatagtagc atattatgga gaatatgaaa aaaaaaatta gaagagatag
     8281 aagaagtatt aatttacagt aaaataataa tattagaaaa aatagaaaat tatgaaaaaa
     8341 aattacaagc ttgtgaagag ttagaagaaa gaatagaagc aataagatta gaagataatt
     8401 taaaactagt agtagaatca ggattggaat taaaaagatt agaaaggaga ttttcaaaga
     8461 tttaaaaaat atatacaata aaaacatttt tttgaaatga gttaaataat tttcttgtgt
     8521 atataaaaaa gatgtcatat gtagatactg aaaattttga tgaagcaagt ttatatgtta
     8581 aagaaataac taaatttaat aaacctgttc catatcaaaa aatagttatt ggctacaact
     8641 attcagattg ttcagaggct ttaagagtaa aaactccaaa aatgttatca tatggagttt
     8701 gtgaaaaaag agacttaaaa tcaggatatt caatcccttt tgtatgtgaa aatgatatat
     8761 ttatcacaat tattgaagct attgaaaaat tttgtagata taaagttact ggaaatgaat
     8821 caaagttaaa aaaaggtggt acgaaaagcc ttaatataca aaacttgaat attttaaagt
     8881 atagaaatga taatcctaat gaacctccag ttatatatgc taaaatacct acaggttata
     8941 aaagtaaaaa gatggatcaa gtattcagga aaaaaaatga cggcgatatt ttaggagaaa
     9001 gtcttattaa aaaaaggtgt gacgttgttg gatgcttagc aattgaaggt gtatatatcg
     9061 gatcaatgat tcaatctatt caagtaaaat tattagatgc agttgtatat gaaaaagagt
     9121 acgagataga aagattaaga ctttatttta aagatgatga tttagaaagc gaagatggtt
     9181 aagataaaga ataaattatt tattttttat attattaagt attataaaaa aatgagataa
     9241 ataaaataat atataatata aaataatgta tattgaaata taaaaagata aaaaataatc
     9301 cagttataat taaatttgat gatattatta aacttgatga aaataaagaa tatgaatagg
     9361 ctcttgttaa tcttattaag tattataaaa aaatgagata aataaaataa tatataatat
     9421 aaaataatgt atattgaaat agaaaaagat aaaaaaaatc cagttataat taaatttgat
     9481 gatattatta aacttgatga aaataaagaa tatgaatagg ctcttgatag atttcaaact
     9541 attctatcta gtagttcaaa taaaaacaaa taagtatata cattaaataa tcttgtagat
     9601 ggaaaaattg tatctaataa tggtaatgct aagaaaacta ctgtaatgta ttcatttatg
     9661 cttataattg tttctaaaaa ttcagttatt aatgaacaac cattatctaa aaaatatttt
     9721 ccgttaaaaa ctaactcact ttcagaaata aaaattgata taattgataa ctttagtaaa
     9781 cctatagaat ttggtcatga aagctttaca atagaatttc atataagaga gaagaaaaag
     9841 taagttcaaa aagaactaat ggtaaatctc atataaattt ttttaattca ttaaatgaat
     9901 taaaaaatta ttacatatat aaaaatgtca aaaacaatac atatatcttc aaacgatact
     9961 gttataaata ctaattttac agttcctatt gaactagatg aaaaatagct ctaaaaaaat
    10021 taatgtctta taatagtttt ccaaatatta ttaaaggagt aaagaatact ataaatatta
    10081 ctatagaagc tagtgatatt cctatttttc aacaaattaa gatcccaaca ggatcatatg
    10141 aacttacaaa tataaataaa attgtaagta attatgtaat gactactcta aaagatcaac
    10201 ttgctaaata taaagagtct ttaaaaatgt tacagacgct aaatctttaa aaaaaaagct
    10261 gtatatgaaa gtataagact tgatagtaca tctattatat ttgaagcaaa ttttaatact
    10321 gaaaaatcac agatcattat taatagaagt agcaatatta gaatacaatt tgatgatgac
    10381 tcaataaaag atcttttagg ttttaataat agagatgaat cgaaacattc gattcatcaa
    10441 aagtgtatat ttcagataaa ataatggata taaatcatgt taatgttata cgaataacaa
    10501 atagtcattt aacaggatca attatagaag gtgcatctgc aaatgttata tattcatttt
    10561 atccatctaa accaattggt tggaaaactg taaaagtacc aaataatcca acttattata
    10621 gattattatc gaaaaaaatt tggaatatga aaacaacatt aattgatcaa gattgacata
    10681 tgcttaattt acaaggagaa ccaataagta ttgaatatga agtaaaacaa attgcgtcaa
    10741 aacgtaaatc agagcatctt ttagaaagac aagtatctct tttagaagaa cgaaatgaac
    10801 tttgaaaaaa acaattaaga taatggcctt gtcattaaat gaattaacta aaattataca
    10861 tatataaaaa cgatagatac aagtaataaa gcatatacac ataagtatgt agtaggtgga
    10921 agtggagtat ttacagataa ataatatgta taatcaagca aaatcttctg atttttttag
    10981 agcattatct ggtatgaaaa caatgttaac taatcatttt aataaaaatg gttctgaaag
    11041 aactcaaatt caataaataa attaaaaaat atatatagta aataaaatgt tagatataaa
    11101 taatgaagga tatactcata agtatgaagt aggtagaagt ggactattta cacgttttat
    11161 aaatatgttt aataagcaag cattgtataa tgcactaaaa tcatcttgta ttatagctag
    11221 tagagcagct gctacagatt taggaaaaac tgctatagat gcagccaagt cagcagggaa
    11281 agaactcaca acttctgcaa tatctactgc taaattgtaa atactcagaa aaaaaataaa
    11341 tcctgctaaa ttgtaataaa tactgctaaa ttgtaataaa taaagggaaa aaaaagaata
    11401 gaaaatgtaa ataaagtgtc taagctaaca cctgaaaata aacaagaact gaaaaatttg
    11461 ataaactcta tagataattc atcaaatgaa gtaataacag acattaataa aattatgatg
    11521 ggatcatcaa taaaaagtaa atcttcaaac cctattagaa tacaagattt agttaaaaaa
    11581 caaaaaggca gtgggcttag aataatataa ttttatcaaa atagttagat tcattaaaaa
    11641 ttattttaaa aaattatatt gtatatataa aatggtaaaa tctgatatat ttaatattac
    11701 tgaacaatta agatttgatg aagaaattaa aaaatatgaa gaatatgaat ttacaccatc
    11761 tgttagttct aatttaaatt caggaaaaat aaaaattttt gttgaaaata atgattcttt
    11821 gtttcatcca caagaatcat atttataaat tgaaggaaga cttgtaaaag cagatggaag
    11881 agcatatgaa aatagagatg cagtaacact aacgcacaat ggaattatgc atttatttga
    11941 tagaattgaa tataagttct ttgattcggt agttgaatca gttaattttc caggtaaagc
    12001 aactacaatg cttggattgt taaaatatcc aaatgacttt caacaaacaa aagcaatgaa
    12061 ccagttgtgt ataaagatac tacatcagct gcagatttag ttaataattc aggattttca
    12121 gcaaggcagc aatatataat tcaaaaaccg aatgcaaaag gtacatttaa atttaatatt
    12181 ccattaaggc acatttttgg attttgtgat gactatgata aagtttttta ttgattaaag
    12241 catgaacttt ttctgttaag atcaagtgat gataatgcaa tttttagagc tgctggtgta
    12301 gctgcaggaa aagtaaatat tactagaata tcataaatga tgagacgtgc aactttatct
    12361 gctgtagcag atttagaact aaaataatta aatcaaaagt agcacttgat ctaggtttta
    12421 gatcaaggta cttagacaaa ataaatgttc cacaaaattc atcatttaat tggagattat
    12481 gaataagaac tactgaaaaa acgagatata tacttgttgg ttttcaaaca aatagagaag
    12541 gaaatcaaga acaaaatgct tcataatttc atcattgtga tttaaataac aagtggatta
    12601 aacttaatga agaaagatat actgcttcta ttataattta tcattcccaa atatgaaact
    12661 tactagagct tatagacatg cagcaaattt tgctgaaggt tattataata tgacaaatct
    12721 tattagtcta tgtggtataa ctccttcaga ctatagagat ttatatccta ttacgtattt
    12781 taatgtaagt aaacaatcag aaagaatgaa agattcaaca gtatatatta gacttaaagc
    12841 ataatttaat acacctgctc cagcaggtac tataatattt gctctcatca tatcaaatag
    12901 aatagctaaa cttacttcta atggagataa atttagattt gaatattagg ttcctttgag
    12961 accaattctt tgctacgcaa attataaaat atatacaaga ataaaaatac tattatttag
    13021 attatttgaa agtaatttaa ataaattttc tttatataat aaaaatgagt gatagaataa
    13081 aatatacaaa aaagtattta ttaaaattac taaaaaaaaa taatatacaa caaacatcta
    13141 aagatcctat agcaatagtt atgattgcta tggataataa tttaattgat aaagaatctg
    13201 tacaaccaaa tttcactact aaaaaagaaa aagttaaaaa agttaaaaaa gaaaaaccaa
    13261 aaaaaagaga gaggacctgt aggaagacct agaattcatc ctataaaagt aaaaaaagaa
    13321 agagatccta aatacgatag acttgtcaaa attagaataa attcagtaac tattaaacta
    13381 actaatgtag aaaatggaga agttaaaata tacaattctt tataagattg tatcagaaag
    13441 gatttatata tttagagaag tataatggaa aagttaaaaa tagtgtaaaa atagaattat
    13501 taagatctaa aatagatgaa aaagaaaatt atcaaaattt taaattattt ttatagataa
    13561 aacaaatttt aaattatttt tatagaaaca acaaatttta aattattttc atagatacaa
    13621 caaattttaa attattttta tagatacaac aagtctataa aaatatgaaa aagaaattta
    13681 cttaaatgtt tttattttaa tttttataca agaaaaaaat tttaaaaatt gaaagtgatg
    13741 taaataattt tcttgtatat aaaaaatgga aaatataact ttaatagaat tgagaaaaat
    13801 cgctaaagag cgaaaaatca aatattatta tagaataaac aaagcagatc ttattagagc
    13861 agttgagcaa gcaacaccta tattagatat acctatccta agcaacatta cgcaaaatac
    13921 cttaacacct acgcaaaata ctttaacacc tacacacttt gttccaaata ctttaacacc
    13981 tgcacaatat gtttcaaaca attatattaa cactgctatt aaaaaagtta atttatttgc
    14041 taattggatc atgtctgttg ttcctgaacc tattagaaat atagctaatg agagactcga
    14101 atcaataaaa tctacagttt ctaatttgta taaaaagttt ggagttagaa aaccaataga
    14161 gtttaaatta acaaaatcag ttgttagaaa tgtaacaaag caatttttag ataaaggtgt
    14221 tatatgatat gatgctctat cctttatgaa cttaactaaa aatgatgtaa ttgatacact
    14281 caacagcaat aaaagatcaa agatcaatat cgttcttaca cgtgaaatta aaagaattga
    14341 tcttaaaaca ggagaaacta cgagaattat ttcattattt tcaacaacag cagaagttgt
    14401 tttagaatca acagatttaa atgaacttta tgaaagagct aaacaaagaa ttttagagtt
    14461 attatctgaa tttcaaaaaa taggatcaag ttgtagattt atttcagttg aaaagatgga
    14521 tataaatatc attgaatata agcctattaa aggcaaatct aacattcctc ttcctaaaga
    14581 gttggcagct aaaaaagcaa ttaataatat gaagaataaa gacaacgaat gctttaagtg
    14641 gtgtgtagct cgatttttta atcctaaaga cgatcaccct gaaagaatag ataaagattt
    14701 aaaagaacaa gctgagaaat taaattgaga aaaaatagaa tactcagtgt tactacaaca
    14761 gattactaaa tttgagaaaa ataataaaga tataagtgtt aatgtctatg gatatgaaag
    14821 ttcagtttat cctttacgca tatctaaaaa tattattgga caacatcaaa tcgacttgtt
    14881 actcatttcg aatgatgaaa ccaatcatta ttgttaaata aaagatttaa gtagattact
    14941 ttcattgcaa atcaaaaatc tgaacataat ggtacaaaac acttttgtag aaactgctta
    15001 caagcattta gtactgaaga atctttatca aagcataaat tgtcttgtga ttttcatgat
    15061 tcagtacgaa ttgaacttcc aaagccaaat acaatgatta agttaaatca tttttaaaaa
    15121 tctatgagag tgcccttagt agtatatgca gaataccaat caacacttgc acacctaact
    15181 cgaatgaatc ttatactaag caatatcaaa gacatacacc aagttcattc tgatattata
    15241 ttaaatgttt tgatgaaagt gtatataaaa gtaaaccagt cacatttact gcaagtagtg
    15301 aagatgaaga tgtagcacaa aaatttatcg atatgttaaa agcagatatt aagaaaatat
    15361 atgacacatt taaaatttca aaaaaatatg aaaattactg ataatgacaa aaataatttt
    15421 aataatgcag aaaaatgtca catttgtgaa gaagaattaa aagaagatag attacgagat
    15481 cattgtgctg ctcatagtga ttgtaattta caatttaaaa ttccaaaatt ctttccagta
    15541 ctatttcaca atttgtctgg ttatgattct catttattca taaagaaatt gtcaggagga
    15601 ggaaaaataa attgcattcc taacaatgaa gaaaagtata ttagcttttc taaagaaatt
    15661 aaacttgatg agtttactaa taaagaaggt aaaaaaattg aagttaagag agaactacat
    15721 tttcttgata gttttagatt tatggcttct agtttagata gcttatctaa gaatctaaaa
    15781 aaagagcaat gtaagaatat tggaaaatac tattcaggta gtaaactaga tcttttaata
    15841 agaaaaggta tttatcccta tgattgggtt gactccattg ataaattaaa tgaaacacaa
    15901 ttaccaccaa aagaatcatt ttattcaaga ttaaatgatg aaggaataag cgatgaagat
    15961 tatttacatg ctcaaactgt atggaaagag tttgattgtg aaacatttat agattatcat
    16021 aatttataca atgtttcaga tctattgtta ttagctgatg tctttaaaaa ttttagatat
    16081 gtatgtatga aaaattataa actagatcct gcttggtact atacttcacc aggattagtt
    16141 tgggatgcag cattaaaaat aacaaaaaga gaattagaat aattaagtga ttatgatatt
    16201 atcttaatga taaagcaagg aataagaggt ggaattagta tggttcctaa ctgctaataa
    16261 taaatatatg aaaaatgcaa atacaaagac taataatata tatcagttta aaagtagtat
    16321 ttccgataat aaatggatcg atgaattaat agaaaaagga atacaaggca aaattagtat
    16381 aaaatctaaa taggaaataa gtaaaacact tcctacacct ggttttgaat ggctagatga
    16441 aatgatgaca acaataaagc aaggaataca aagtggaaaa ccttgtaaat tagaaaatag
    16501 cgaggttacc gagcctccta agcacattag taatgtatat gatccaagca aggaatctac
    16561 ttaaatacag tatttagatg caaataattt atatggatgg gcaatgagta aaccccttcc
    16621 aacattggat ttgagtggat gagtgaagaa gaattaaaaa attggaaatc tatttcatgt
    16681 ttattagaag tagatttaga atattctgaa catttacatg atatgcataa tgattatcca
    16741 cttgcttctg aaagatcaaa aatagacaaa gttgaaaaat tagtacccag tgtaaatcat
    16801 aagaaaagtt atatcattca ctatgaaaat ttgaaactgt atgaaagatt aggaatgaaa
    16861 ttaacaaaaa ttcatagagg aataaagttt gaagagagtg tatggctaag taagtatatt
    16921 gagctcaata cagatcttag aacaaaagct actaatgact ttgaaaaaga cttttttaaa
    16981 cttatgaata attcagtgtt tggaaagaca atggagaata ttgaaaacag agttgatgtg
    17041 agattagtca ctaaaagaga agaatctatt aaattagcat taaaaccaac ctatgaaagt
    17101 agaacgatat ttgatgaaaa cttgatagca atacatatga aaagaacaaa acttaaatat
    17161 aataaaccta ttttcttggg tatgtgtatt ttagagcaaa acattgatgt atgaatttca
    17221 ttatgattac atcaaaacta aatatggaga tagagctaaa ctgttatatg cagttacaga
    17281 ttcataagtc tatgaaataa aaacaaaaga cttttattca gatatttcaa atgacattga
    17341 aagtaaattt gatacaagtg aatttgataa aaattatcca gctgttcaaa atggatttaa
    17401 agtaggtgta aataaaaaag tattaggaat gtttaaagat gaatcagcag gaaaacaaat
    17461 tgaagaattt ctaggactca gatcaaaatt gtattcatac aaaataattg gagaagataa
    17521 aaatagatgt aaaggagtaa agaagaatgt agttaaaaat tatataactc atgaagatta
    17581 taaatattgt tttatgaata gaaaagatca aatgagaaaa atgaatttca taagatcaca
    17641 tttacatggt gtttatacag aagaaataaa caaaatagta ttgagcgcag aagatgataa
    17701 aagagttatt ttaaaagatg gtatacacac attagcatat ggacattata aactaaaaaa
    17761 aataaacagg caggcaggta aataattttt taaaaagtga ttttaaaaaa tctaaaacta
    17821 ttaataaaaa tggacaaaca tatcaatgtt gaaggaatca tattaccaaa tgaaccatta
    17881 acaaactttc agttaataaa aacagcaaaa aaattaaaaa taaaaaattt tagaggtgta
    17941 tttgtaagaa atgaattacc taaaaataca caaaaaaaag aatgtggaat attaaatact
    18001 agagattcaa gtacgaatgg atttcattgg atttgttggt ataaagatgt agatgagaaa
    18061 ttaagttttg actattatgc actaccacct ccagttgaac ttgttcaata tttacacaat
    18121 cctgtttatt ataataatag aagaattcag ttttgagata cctcctattg cggacacttg
    18181 tgtctttatg tattaaaaaa gctagatgaa gctttttcat tttttttttt tcaaaagatt
    18241 atttaaaaag attattttca aaagattatt ttcaaagtat tgaaaactca ttatattgaa
    18301 ttaaaaaaaa tatatagtaa ataaaaatga gtatgaatat agccggtagt acttcaatgt
    18361 atggttacac aacagatgta ctaaatatca acattaatgt tgacaataca gccactactg
    18421 atgttgattt gaatttacat aaacttatca atgtcgctga tcctactaat gcacaggacg
    18481 gtgctacaaa acattatgaa gataataatc aaacttctag cagttcctat ctaaaaatag
    18541 atgggagcag cagtgcaact actaatataa acttaaatac acataaacta atcaatgtag
    18601 ctgatcctac taacgcacag gatgcagcta caaagcatta tgtagataat aatcaaactt
    18661 ctagcagtat gtatctaaga actgatggtt ataatcctgc aactgcaaac atcaaataaa
    18721 ctcatcaacg tagctgatcc tactaatgcg caggatgctg ttacaaagag ctatgttgat
    18781 gatatacaaa atcaaagttt agatatcatt tccaatacaa gtttaatatg ctttggacaa
    18841 aaatctcaag cattctatgc aactccagga tcatatacta ttttagctat agtgctagtt
    18901 caggaattct aagaaaactg tggattgcat ttacaggatc tactattgca cctaatactg
    18961 taccaggtaa cttgttttta aaaatatatg ccgacaatgt actttgcata ggtaatgatt
    19021 cttttataac agatggtgta ggtattaata atacagcttt agcttgtgat ttaataattg
    19081 caccacttga tggaccttat tatgcaaact ctttacaagg atgtaatgta tctagtaaaa
    19141 gtgcattagg agggtatttt gcatttgatc ttcattttac atcaagtttg aatatacaat
    19201 tatacaacaa aacaggcagt tcagtgactt tatggttaca accttttatc acaagaactt
    19261 tatcgttgca aaaaacatta actagtatta atccgctaat acctcgatcc atctcattga
    19321 ctaagttgta ctcatcaaca tttagatatg taaatacaac ttatcgtagt gattatatgc
    19381 ttatgaatgc tatggataat ggaaatggat tgtatttgaa atacattaga atgcatgttg
    19441 ttggaggatc tggaaactgg tgggaatcta gagtttgcat ctatgatgga tatggtgctc
    19501 ctaccaatac aaactctgtc attcaacctt ggacacccta taataataat ggatatacta
    19561 cattttctgg atatgatgtt aacagtcgat gcatctacgc ttcatcaagt ttagaagatt
    19621 tttatttctc ttcatggaat ggatctactg taaggtcatt taataataca tcatcaggat
    19681 tactttaaca atcaagtagt gtaattggtc caacaactac aatttcattt tatataaact
    19741 ttgattcatc tgaaagtatg cctagcgttg gtagtggtag aagaatggta gtgacactca
    19801 attctggtga cgcacaagtt ggacaatctg ctttgctgca tttataggac aatgctacta
    19861 ctatgcttat aaaatagtgc atgcgcacaa gagcaaaata aaagtcatgt gacgtcacac
    19921 aatagaaacg aaattgatac taatttttaa atctaaaaat tgatttaaaa atttatttat
    19981 tagttataat atttatacac actatggatg ataataatcc atatatttta attaatatat
    20041 atgcttgaaa aaatggttga aaatgaaaat ggcccagaaa atatgtttga aaatgaaaat
    20101 gtcctagaac tctcttttta tacgtagtaa tattcttaga aataaattaa atttgcaaca
    20161 gtggaaaaat accactgatg ttataaattg gttctctaaa attgataata aaaatgactg
    20221 tacatttatt caatttgatg ttaatgattt ttacccctca ataactgcag atattttaga
    20281 taaaacaatt gaatttgcaa aaagccacac agttattcct gaagaaacaa ttcgcataat
    20341 aaaacattgt agaaaaacct tactttattt taataaggaa acttggaaaa agaaaaacat
    20401 tcacaactgc tttggtgtaa caatgggcag ttatgatgga gcagaaattt gtaaatttgt
    20461 tggattatat attttagatt tattaagtaa aataatcaat ataaatggta taggtcttat
    20521 ggtatatcgc aacgatggtt taatagtaat gcgtaaaaaa tctggtccac agcttgataa
    20581 aattagaaaa actattttaa aaatttttca aaatattggc tttcaaattg atataaacat
    20641 aaatttaaaa attgagaact ttcttgatgt cacacttaac ctatcaaaaa atacatatag
    20701 gcctttcaaa aaaccaaaca atgaattatt gtatattaat attaactcaa atcatctacc
    20761 ccaaattcta aaacaaatcc caatttcaat taataacagg cttaaccaaa actcctctaa
    20821 tgaaaatgta ttcaattcct ccaaacagat atttgaagat gcccttaaaa aaagtggttt
    20881 tgaaaacttt gaattaaaat ttgaccctga aaaaaacaaa tacaaaaaag cgaaatagaa
    20941 caagaaatgt aatttggttc aaccctttat attgcaaaaa atgttttcac aaatataaga
    21001 gaagtgtttt taaaattgat cgataagcat ttcacgcctt ctaataaatt acataaaatt
    21061 tttaatcaaa atactattaa agttagctac agttgcacaa aaaatatgga aagaattata
    21121 aaaggtcaga tcaatgcttt gttaaacaaa aaaaaaatcc aaattgaaaa aactacagaa
    21181 aattgtaatt gtaaacaaaa aaacaattgt ccaatgagtg gaagttgttt attaaaaaat
    21241 gtggtatata attgtgttgt ctcctctaag aatgtacctg ataaacaata tattggcata
    21301 acagaaggtg aatggaaaaa acgttttgcc aatcataagc aatcttttaa aaataaaaag
    21361 tattcaaaag acaccatgct gtcaaaatat atatgggaat ttaaagataa aaatattgat
    21421 gattttacac tgaattggtc catccttaaa acagtgcctg catataacaa tatttccaaa
    21481 aaatgcatac tatgtctaca agaaaaaatt gaaataatta cacatacaaa ccaagaatgt
    21541 ttattaaaca aaaaatcgga attgatttct aaatgcaggc acgaaattaa gtttctccta
    21601 aaaaactata aaaataagtg agctcaaata atagttacat taactcccct ttgaaaaaat
    21661 atattatttt ttaaaaaagc ttaagtaatc atttctaaag aatacttttt atcatagtat
    21721 tagcaaatta cacaaataag tgaaaaattg cagtagttaa gacatgtgac ttcctgtaat
    21781 caaatttttg gtataaattg aagttctatt aatttgataa ttcatttcga taagtcttta
    21841 ttgatgaaac acagtgttaa atgagaaaaa attttgctaa gtgattttct actaatttat
    21901 atatatatat atatatatat atatatatat atatatatat atatatatat atatatatat
    21961 atatatatat atatatatat atatatatat acatttataa atattatata tatatatata
    22021 tatattaggt acgtggaaat atctgtttta cggaaccgta ttatgtgcta aaaaacagtg
    22081 ccacgttttt tagatttttt tttaactagc gttgggaaga cgtgtttagt taaaaaactt
    22141 tttagaattt gatatcaata tagattattt ttagaaacta gaatagttaa tctttattac
    22201 tgtgagcttc attattttac tggatggctt ttttattgag ttttttgatg tctaaaactt
    22261 tgttgtactc taaacatgaa attaatatcg aagatatgct cttttttttt ctatactatt
    22321 ttttttttta agtttttcat ttaactatgc acctggaaaa ttttattgaa aaaaaagttg
    22381 tagcagggtg tctatttttt gtcgcacttt tcctacctaa ttttcaattt tgctgaagtg
    22441 gtcgcgggag acagaggggt taaataaaca ttgtttacat ttgattttga ttaaataaaa
    22501 tttcagtttt tttttagatt aaataaaatg gaaaataaag atgttgataa aggtttacaa
    22561 tattgtttcc tatttattaa aattttaaaa aagttatttg ctttcaatgt aaagttattg
    22621 aaacttatta actttacatt gaaggcaaat aatttagttt aactgaattt taatgtttcc
    22681 ttacttgaaa gttgaatttt ttaaaaatgt aactgacata taagtaacat tataacatat
    22741 tttatcttac attgtaatca ttaaaaaaat tgttgtatca tgatgatcat gatacaacaa
    22801 ttagtctctc caataacaat tgtaataaac tactagtagt agtagtatat tacaattgtt
    22861 attggagagt cttgttgtat catcatgata caacagttag tagtatattg taattgttat
    22921 tggagaaaaa agtctagttt ttacctagac ttttttataa aaagatgcac gatagtcatt
    22981 tttttttttt tttaatgatt aactgttaat cttttaactg taacaaataa tataaattaa
    23041 atatggtcat atttaactaa tatatgttag caaccttatt caacttttat gtataataaa
    23101 tgtaacgtaa ataatcaaga acatttgtta tattgtttag ctgcccaaag cagtcctacg
    23161 gcagcagcca acaatatcag ttagttattt taaacattaa atattcatta gtttctttta
    23221 acttaagatc agtagattta ttcaaatgtt tgtattattt tgctaaaaaa agtttttcat
    23281 tttttgttta gatgatgctt ttgagaggat aagtcagttt tttttggcga tttattattt
    23341 tagtatttag tcttttgctc tcaatattaa attatatatc tttattatgc tatgtgtttt
    23401 gtaccgattt ttgtgcatcc acaaagtttt ttttacagtt gtttattttg tatattcctg
    23461 attatttctt gctttttatt gagtcattgt tatttttttt ctatagacaa tttagaacaa
    23521 actattagta agtaaagttt gaactatttt agttatttag tcatttgaac tttttttttt
    23581 tgtaatgtta gtctgataat ttaattttat aataaagtta gtatatttaa attggctttt
    23641 aggcgaattc agacagcagt tttgtaagtt taataaattt taacaattta ttgatttaat
    23701 ttaatgattc atgctaagaa tattatttaa ctgatacacg ttaaagttta ctctattgac
    23761 acacgctaac taaagatgta acgaaaagtg taacttgaaa ttaagtttat tttagtaaac
    23821 tattgttatt actattgtta ctattttttc cttttaattc tttagcaaca cttacttaat
    23881 taattggtaa gagattaagg tgtattttta tgtttaagta ttgagaaata tagcttgatt
    23941 ttgtgtatta tgcagtattg tactatttaa tatgtactat gttattgtat atttaatatg
    24001 tactatgtat ttatatttaa catgtaatat ttacatgtac catttaattt tttgtgtcat
    24061 tgtattattt aatctttcat atccttgtca tctgttgcag ctggtaaggt ttctatatta
    24121 tgatatttca aaattattta tatggcaaag taattgcaag agtaagtttt ttgttcatta
    24181 catttttttt ttttttttga agtatcatct atagctgctc tatctggtaa ggttttttta
    24241 ttttaacttt ttaatatatt tttaatattt aaattttaat aataacttca agattggtat
    24301 gtgtattata tgcttccata ttttaaagtt atttaaaaat tgtatttttt tactttgtaa
    24361 catgatttaa ttaaaaaaat catgcaatat attttatact aatccaactg gtaagtttat
    24421 ttattttaac tttgtaataa gactttcata gcaaggtaat tataaaaata ataaattatt
    24481 atgatttttt tttttagtac caccattatc tgtttcagct ggtaaggata aatatattat
    24541 aattttgcag cattttttaa acacaaaata atttaaagat ttttgtttgt attatgtttt
    24601 caatttttta attccacctt tcactgatct aactggtaag gttgtatatt tttgctttgc
    24661 aatatgattt gcaataagat tgtgtaaaat gctttatcat ttctttttta gtgccatcat
    24721 catctactcc aactggttag tatatatgtt ttaactctgc aatatgattt taaatagaat
    24781 ttgttattaa gattgtttaa aatacttttt tatttctttt ttagtggcat cttcatctgc
    24841 tccaactggt tagtatatat gttttaactc tacaatatga ttataaataa aatttatttt
    24901 taagattgtg taaaatgctt ttttatttct tttttagtgc tatcatcatc tactccaact
    24961 ggttagtata tatgttttaa ctctgcaata tgattttaaa taaaatttat ttttaagatt
    25021 gtgtataatg cttttttatt tcttttatag tgccatcatc atctgctcta actggttagt
    25081 atatatgttt caactctgca atatgatttt aaataaaatt tatttttaag attgtgttaa
    25141 atgtttcttg attttttttt agtgccatca tcgtctactc caactggtta gtatatatga
    25201 ttcaactctg caatttgatt ttaaataaaa ctt
//
