# Supplementary material for: Widespread Horizontal Gene Transfer Among Animal Viruses
Source: bioRxiv. 2024 Mar 26:2024.03.25.586562. Preprint. [Version 2] doi: 10.1101/2024.03.25.586562 (PMC11071296; doi:10.1101/2024.03.25.586562)
Supplement: Supplement 2 [file media-2.zip › File2_Maps/uParvo_lutraria_clam_SRR9265029_6870.gb]

LOCUS       uParvo6870ct_1          6870 bp    DNA     linear       01-JAN-2019
DEFINITION  [note: taxonomic lineage
            d_Viruses;-
            _Monodnaviria;k_Shotokuvirae;p_Cossaviricota;c_Quintoviricetes;o_Pi
            ccovirales] [isolation_source=original].
ACCESSION   
VERSION
DBLINK      BioProject: unknown
            BioSample: unknown
            Sequence Read Archive: unknown
KEYWORDS    .
SOURCE      Piccovirales sp. ctZESXB (unknown)
  ORGANISM  Piccovirales sp. ctZESXB
            Unclassified.
REFERENCE   1  (bases 1 to 6870)
  AUTHORS   Taker,C.
  TITLE     Cenote-Taker 2 dummy template file. Do NOT submit
  JOURNAL   Unpublished
REFERENCE   2  (bases 1 to 6870)
  AUTHORS   Taker,C.
  TITLE     Direct Submission
  JOURNAL   Submitted (01-JAN-2019) Taker 2, Cenote, 1000 Circle St., Cenote,
            DC 31111, USA
COMMENT     ##Genome-Assembly-Data-START##
            Assembly Method       :: unknown_assembler
            Genome Coverage       :: 1x
            Sequencing Technology :: Illumina
            Annotation Pipeline   :: Cenote-Taker 3
            URL                   :: https://github.com/mtisza1/Cenote-Taker3
            ##Genome-Assembly-Data-END##
FEATURES             Location/Qualifiers
     source          1..6870
                     /organism="Piccovirales sp. ctZESXB"
                     /mol_type="genomic DNA"
                     /isolation_source="unknown"
                     /collection_date="unknown"
                     /note="genome binned from sequencing reads available in
                     unknown;
                     derived from metagenome: unknown"
     CDS             28..135
                     /note="no search hits"
                     /codon_start=1
                     /transl_table=11
                     /product="hypothetical protein"
                     /translation="MCFLNFQQNKECVCRTYFQFEFSILETKNTIIKYI"
     CDS             complement(338..442)
                     /note="no search hits"
                     /codon_start=1
                     /transl_table=11
                     /product="hypothetical protein"
                     /translation="MNIQKKSLICKLYYNLCQSMYVFNACMYLLYVCN"
     CDS             complement(411..2477)
                     /inference="protein motif PDB:2GXA_K"
                     /codon_start=1
                     /transl_table=11
                     /product="Replication protein E1"
                     /translation="MHYTVLVSDLPDNFTATFFTPNILDEDEKGNPIRMKDGHMKTIR
                     YYQPKHGPIEKTLIEKWTTPLDAYNELSQQHKDIVNAVKSFLNGTESALTFHDGLDDD
                     GCKFHSKHLHILTLSVKHVSESYQYKKLRNNLVKKGIAVSSQEIHKLQNFAEYMSRNP
                     RIYLGSNNAELLKVIPPSHDKEDSTPQDTTKNAPKTKTNKLYEDIQHLLKIMHHFKTS
                     EKDDLYKLSRKTEYADKYIELYRGHQWSRLYQSAKEEYMLQNQLQNIDYFNWFMEFKP
                     ENYPNNTYMTWSETQRYLYYWCMEQHVNSNTFLEAAYTVIKMRDNKKNTLYLQGASNA
                     GKTFLTKLLIPTDTITGYVTTAKEFPFGECVYSPIIVINELTIESKVKSDLYKNVLGG
                     ETTQINIKNRPSTMMLRKPVIVTTNTHIWKYVTNDKDMFKNRCYMFTNLIPSTVAKEF
                     SKKGQPNPKYLQDVITQMEQGTYDGIMNVEEIHGSRKTTTQTLQKDQSTQTQTNTKET
                     ETQTETQTVDAASETTTCYGCAVGHPSQIQHMQQGGCMYDLETEPDSPTYQMDTVNTP
                     STQSAMQTPEYIARLQLSDISNATPRQPNPEDSPERMEVDQTLPQTPKKSPRKRLFSK
                     EHINEALKELFGSSPTPKRRKTDENSPPIVISSASTDSETEEDTHSWTDSSFFNIEYT
                     EEVTHL"
     CDS             complement(2485..3126)
                     /inference="protein motif PFAM:PF06871.10"
                     /codon_start=1
                     /transl_table=11
                     /product="tail length tape measure protein"
                     /translation="MKLAEVQQQKNTNSIQTIQMQLAKLSSSIQVFENKFATTTPSTT
                     DNENIRILSDKVNNMNKNLSKLRTNYANYTKKVDPILEKLQTHKDGSSIFTTITNVVS
                     NAASATTIAKNAIELTEETSTKLTDYAKAAADVASTIQSITSSVDNISNTVKKFTDTV
                     KTVTDTVQEMKNKFDDLKDTTTDHNIDLSTLAEDIKDGIRKTGYTLLTHGGIV"
     CDS             complement(3213..3548)
                     /note="no search hits"
                     /codon_start=1
                     /transl_table=11
                     /product="hypothetical protein"
                     /translation="MGTYKLKEVSDLNSTYNYYRLQFQAEQRIHHTDNTCIFRLKKIP
                     QMMVVHADGVGTAHVSYNDNMDNDHWATLAVFGTKNTIPDNDQDLTKIKKTNTKYTNK
                     TNKTKHTIN"
     CDS             complement(3530..4039)
                     /note="no search hits"
                     /codon_start=1
                     /transl_table=11
                     /product="hypothetical protein"
                     /translation="MVSIYQNEFGLLYGDKQIENGKYKYVKNPTWSTHSDYDPATAGG
                     KHLGVPLLHLSQPATVTEVITYVSEWYKQPYADIDDNTTNSFKIALLKAEQRLYGAQL
                     SRVDPDYKKSSVLQEISGTDPNYDYDVMAWPIGYLEDIQRNDKLELTAEVGHSREHPP
                     HQYTWELTN"
     CDS             complement(4041..4454)
                     /note="no search hits"
                     /codon_start=1
                     /transl_table=11
                     /product="hypothetical protein"
                     /translation="MKDIYDATTQLDSSELEWSLQTPDVHGIRNSTPIAFKRKSDALT
                     DDDIDKLPPSKRYRRDQAGNLLDPMGNPVLPAKLKVKDDNTIENVIEISSDLKEIPSR
                     QLQLSSSLPDLDFYRDTKGSWHTSDLDDIDIEEYL"
     CDS             complement(4363..5748)
                     /inference="protein motif PDB:8A9U_0"
                     /codon_start=1
                     /transl_table=11
                     /product="Capsid protein"
                     /translation="MSESNTVNAPSKDTKSSSKNDEGLGGLDGGLDGAPVTTEELEPK
                     IMHKQAKGSSFTKTYTRSFWHYVSNNADDKMGTALQYKPGQPASLVLDFGAQIIPYTN
                     CRIAMRPVDWYDAWQHASSYRILSHAVTISDYQPLQETINPVDASCVTSNFVQNPPLY
                     IYTDPNRYFKECSIEPVTTGIDLYKTNKHYNKAMPDSQEEGLLRRVHVNLGPEFTASV
                     LEDMNAQDLNLFFDELHGMLEESRMSPGVSFHYESKYDSAKCRWYQIGKYNTTNQDKD
                     INSNAFLPRACPTKTGDIEANAETFVNHNFLDESKPLMLKLHDYHASAGAINITAQIR
                     VTYSTTLEFQTNPDLGFNCLPFSGRAEQLKKLNPWTKVMVPEHHHTWNNPRLLTMKGV
                     GFAYKGLKTVAENNNVENSERPEPDESKYKKLTKTSSRLHERHIRRNYTTRQQRIRME
                     LTNTRRTRHTK"
     CDS             5875..5994
                     /note="no search hits"
                     /codon_start=1
                     /transl_table=11
                     /product="hypothetical protein"
                     /translation="MNCYRIFFTFGLILPVYHFRLNVYLIFFYFHYFKSKLFH"
     CDS             6168..6332
                     /note="no search hits"
                     /codon_start=1
                     /transl_table=11
                     /product="hypothetical protein"
                     /translation="MVVIFRLTNRFYFRFLTSGMYFRFRFLTSCFDFLFVFTFLLTYW
                     CCFTVFIVFK"
     CDS             6374..6553
                     /note="no search hits"
                     /codon_start=1
                     /transl_table=11
                     /product="hypothetical protein"
                     /translation="MFYFYSLYLVSFKCFLLFYYLFLLRMYAMRGQSIRQLSYVLSDF
                     RYESLYAVVIRTTKI"
     CDS             6616..6870
                     /note="no search hits"
                     /codon_start=1
                     /transl_table=11
                     /product="hypothetical protein"
                     /translation="MVALKRAVGFGPNKDRWFWSPDRLVGNRLLFDVDLTLVRVTVLT
                     GWVPAVPFLFWNRGLKVLSLGSGNQLPMVFFFSFLLIIRFQ"
ORIGIN      
        1 atttgacttt gtttttttga atttgaattg tgttttttga attttcaaca aaataaagaa
       61 tgtgtgtgca ggacttattt tcaatttgaa ttttcaattt tagaaacaaa aaatactatt
      121 attaaatata tataagataa gtatagtata taagacatta cctggccagg gtctgtctta
      181 tatactatac ttatcttata tatatttaat aatagagtta tatgcggtag aatgtcctgt
      241 tcaatagatt ttttattctg taagtgtaag taattttaac atcttttttt tacatttttt
      301 ttgctgcact tataacatat ttacatttta tttcatttca attacataca tacaataaat
      361 acatacatgc attaaataca tacatacttt ggcacaagtt ataatatagt ttacaaatga
      421 gtgacttctt ctgtatattc aatgttgaag aatgaactat ccgtccagct gtgagtatct
      481 tcttctgttt cagagtctgt tgatgctgat gatatcacta taggtggaga gttttcatct
      541 gtctttcgtc ttttgggtgt agggctgctt ccaaatagtt ctttgagagc ttcgttgata
      601 tgttccttgc tgaatagtct ttttctgggc gatttctttg gtgtctgtgg tagtgtctgg
      661 tcaacttcca ttctctctgg gctatcttcc gggtttggtt gtcgtggtgt ggcgttggat
      721 atatctgata gctgtaatct tgctatgtat tcgggcgttt gcattgctga ttgtgtagac
      781 ggagtgttta cggtatccat ttggtatgta ggtgagtctg gttctgtttc taagtcgtac
      841 atgcaccctc cttgctgcat gtgttggatc tgtgaggggt gtcctactgc acatccgtaa
      901 catgttgtgg tttctgacgc ggcatccact gtttgtgttt ccgtttgtgt ttctgtctcc
      961 tttgtgttag tttgggtttg tgttgactga tctttttgta aggtttgtgt agttgttttt
     1021 ctgctgccat gaatctcttc tacgttcatt attccgtcgt atgttccttg ttccatttga
     1081 gtgattacgt cttgtaaata tttgggattt ggctgtcctt tcttagagaa ttcttttgct
     1141 acagttgatg ggattaagtt tgtaaacatg tagcacctgt tcttaaacat gtctttgtca
     1201 ttagttacat atttccatat gtgggtgttt gtggtgacaa taacaggttt cctcagcatc
     1261 atggtgcttg gccggttttt aatatttatc tgggtcgttt ctcctcctaa aacattcttg
     1321 tataggtcgc tctttacttt actttctatg gtaagttcgt ttattacgat tattggtgaa
     1381 tagacacatt ccccgaaagg gaattctttg gccgtcgtta cataaccagt gattgtgtca
     1441 gtaggtataa gcagtttggt tagaaatgtt ttcccggcat tactggcgcc ttgtaggtat
     1501 aatgtattct tcttattgtc tctcattttg atgactgtgt aagcggcttc tagaaatgtg
     1561 ttggagttta cgtgttgctc catacaccag tagtataaat aacgttgggt ttcggaccag
     1621 gtcatgtatg tgttgtttgg gtagttttcc ggtttgaatt ccatgaacca attaaagtag
     1681 tctatatttt gtaattgatt ttgtagcatg tactcttctt ttgctgactg gtatagcctt
     1741 gaccattgat gacctctgta caattctatg tatttatcgg cgtattctgt cttcctgctt
     1801 agcttgtaaa gatcgtcctt ctcggatgtc ttgaagtgat gcatgatttt aaggaggtgc
     1861 tgtatatcct cgtagagttt atttgttttc gtttttggag cgttttttgt ggtgtcctgt
     1921 ggcgtgctgt cttctttatc atgtgatggt ggtataactt tgagtaattc ggcgttgttg
     1981 ctgcctaggt atattcttgg gtttcgtgac atgtattcag cgaagttctg tagtttgtgt
     2041 atctcttggc tgctgactgc tattcctttt ttgactaagt tgttgcgtag ttttttatac
     2101 tgataggatt cgctgacgtg tttcacagat aaagttaata tatggagatg tttgctgtgg
     2161 aacttacagc cgtcgtcgtc caggccatca tgaaatgtta atgctgattc agttccgttg
     2221 aggaatgact tcactgcgtt gactatatct ttatgttgtt gagataattc attgtaggcg
     2281 tctagtggcg ttgtccactt ctcaattaaa gttttttcta ttgggccgtg ttttggttgg
     2341 taatatctta tagttttcat gtgtccatct ttcatacgta tggggtttcc cttttcatct
     2401 tcatccagga tgttgggtgt gaaaaatgtt gccgtgaagt tgtctgggag gtcgctcact
     2461 aatactgtat aatgcattct gaaattatac tataccaccg tgcgttagca gtgtgtagcc
     2521 ggtttttctt atgccgtctt ttatgtcttc ggctagagta cttaagtcta tgttatggtc
     2581 agttgttgtg tcttttaggt cgtcgaattt gtttttcatt tcttgtactg tgtctgttac
     2641 tgtttttact gtgtcagtga atttttttac tgtgtttgaa atgttgtcta cgctagatgt
     2701 tatactctgt attgtggatg cgacgtctgc tgctgctttt gcgtagtctg tgagtttggt
     2761 gcttgtttct tctgtaagtt ctattgcatt tttagctatt gttgtggctg atgctgcgtt
     2821 tgatactaca tttgttatgg tagtgaatat gcttgatccg tctttgtgtg tttgtaattt
     2881 ttctagtatt gggtctactt tttttgtgta attggcatag tttgttctta gtttacttaa
     2941 gtttttgttc atgttgttaa ctttgtcact taatatcctt atgttttcgt tgtctgttgt
     3001 ggatggtgtg gttgtggcga atttattttc aaatacttgt atggatgatg atagttttgc
     3061 tagttgcatt tgtatagttt gtatagagtt tgtgtttttc tgctgttgta cttctgctag
     3121 tttcattact cttacgttgt cagctactgt ttgtattatg tgtgtagtgt ttattgttgt
     3181 ggtgtttagt cttttttatt gatgctacgt tactagttaa ttgtgtgctt tgttttattt
     3241 gttttgtttg tatattttgt atttgttttt tttattttag taaggtcttg atcgttgtct
     3301 ggtattgtgt ttttagtgcc gaatactgct agagttgccc agtggtcgtt gtccatgttg
     3361 tcgttgtatg atacatgtgc agttcctact ccgtcagcgt gtactaccat catctgtggt
     3421 attttcttca atcggaatat gcatgtgttg tccgtgtgat gtattctctg ctcagcttgg
     3481 aactgtagtc tgtagtagtt gtatgtgctg ttgaggtctg agacttcctt cagtttgtaa
     3541 gttcccatgt gtattgatgt ggtggatgtt ctctgctgtg tcctacttca gctgttagtt
     3601 ctagtttgtc gtttctctgt atgtcttcta agtatccgat tggccatgcc atgacatcat
     3661 agtcgtagtt agggtctgtg ccagaaatct cttgaagaac tgaagacttt ttatagtctg
     3721 gatcaacgcg gctaagttga gctccataca gtcgctgttc tgctttgagt aaggcaatct
     3781 tgaacgagtt tgttgtattg tcgtcaatgt ctgcgtaagg ctgtttatac cattcgctaa
     3841 cgtaagtaat gacttcagta actgtagctg gttgactaag atgtaatagt ggtactccga
     3901 gatgttttcc tcctgctgta gctgggtcat agtcgctatg agtgctccaa gtgggatttt
     3961 tgacgtattt gtattttcca ttttctattt gtttatctcc gtatagtagt ccgaattcgt
     4021 tttggtatat gctgaccatt ctagaggtat tcttctatgt ctatgtcgtc taagtccgat
     4081 gtgtgccagc taccctttgt gtctctgtaa aagtcgagat cgggcaatga acttgatagt
     4141 tgtaattgtc tgctgggtat ttcttttagg tctgaggata tttctattac attttctatg
     4201 gtgttgtcgt cttttacttt tagttttgcg ggtagtactg gatttcccat tgggtctaat
     4261 aagtttcctg cttggtctct tctgtatctt tttgaaggtg gtagtttgtc tatgtcgtcg
     4321 tctgtaagtg catctgattt ccgtttgaat gctataggtg tactatttcg tatgccgtgt
     4381 acgtctggtg tttgtaagct ccattctaat tcgctgctgt ctagttgtgt agttgcgtcg
     4441 tatatgtctt tcatgtagtc tgctgctagt tttggtaagt tttttatatt ttgattcgtc
     4501 tggttctggt ctttctgagt tttctacgtt gttgttttct gctacagtct tcaatccttt
     4561 gtaggcaaat cctactcctt tcattgtaag taatcttggg ttattccatg tgtggtgatg
     4621 ttcgggtacc attacttttg tccacgggtt taatttcttt aattgttcag ctcttccact
     4681 gaatggtagg cagttgaatc ctaagtctgg gtttgtttgg aattctagtg ttgttgagta
     4741 tgttactctt atctgtgcag ttatattgat tgctcctgcg ctggcgtggt agtcgtgtaa
     4801 tttgagcata agtggtttgc tttcatctaa gaagttatga ttgacgaaag tttctgcgtt
     4861 tgcttctatg tctcctgttt ttgtaggaca tgctcttggt aagaaggcgt tactgtttat
     4921 gtctttgtct tggtttgttg tgttgtattt tcctatttgg taccatctac atttagcgct
     4981 gtcgtatttg ctttcgtaat ggaatgacac accaggtgac attctgcttt cttctaacat
     5041 gccgtgtagt tcatcgaaga ataaatttaa gtcttgtgca ttcatatctt ctagtacaga
     5101 tgctgtaaat tctggtccta ggtttacgtg tactctacgt agcagtcctt cttcttgact
     5161 gtctggcatt gctttgttgt agtgtttgtt tgttttgtat aagtctattc cagtagttac
     5221 tggttctata gagcattctt taaaatatct gtttgggtct gtgtatatgt ataatggtgg
     5281 attttgtaca aagtttgatg ttacgcatga tgcatctact ggatttattg tttcctgtaa
     5341 cggttggtag tctgatatag ttactgcgtg tgatagtatt ctgtatgatg atgcatgctg
     5401 ccacgcgtcg taccaatcta cgggtctcat tgctattctg caatttgtgt atggtattat
     5461 ttgtgctcca aaatctaaga ctagtgaggc tggttgtcct ggtttgtact gtaatgcagt
     5521 tcccatttta tcatctgcat tgttgcttac atagtgccag aaagatctag tatatgtttt
     5581 tgtgaatgaa cttcctttgg cttgtttgtg cataattttt ggttcgagct cttcggttgt
     5641 gacgggtgca ccgtcgagtc caccgtcgag tccaccgagt ccttcgtcat ttttgctgct
     5701 agacttagta tctttagatg gggcattgac agtgttcgat tcagacatat tgatattaca
     5761 agtgttatta atatgatagc tagaagtaca aatacaaacg ggttatgaga aaccatctac
     5821 tcacttgtca gttgccagtt aatccaattt aaatccaatt tttattccaa tttattgaat
     5881 tgttatcgaa tatttttcac tttcggatta atacttccgg tttatcactt ccgtttgaac
     5941 gtatatctaa ttttttttta ttttcactat tttaaatcca aattatttca ctaggaatgt
     6001 ttttaatcca tttattttga atagcacagt aataaatcca tacacttttt tcacagtata
     6061 tccaattgaa tgtaaataga agttgttagt ccaagagatc gttacagaat gaggtatttc
     6121 ctgttgctca gtcttttata gtgtgtttgt cacgtatttt attttgattg gttgttattt
     6181 ttagattgac caatagattt tatttccggt ttttaacttc cggtatgtat ttccggttcc
     6241 ggtttttgac ttcctgtttt gattttttat ttgtttttac tttcttactt acttactggt
     6301 gttgttttac agtatttata gtttttaaat aggtaatact tacttatatt ggattatagt
     6361 ggaagtgagg taagtgtttt acttttatag cttatattta gttagtttta aatgtttttt
     6421 attgttttac tatctttttt tacttagaat gtatgctatg agaggacaat ctattaggca
     6481 gctttcttac gtactttcag attttcgtta tgaatcatta tatgcggtag tgattcgaac
     6541 aacgaaaatc tgaaagtacg taagaaagct gcctgagctg gccagcatat tgacacaaga
     6601 caatttcgaa atgacatggt ggccctgaaa agggccgttg gttttggtcc taacaaggac
     6661 cgttggtttt ggtcaccaga ccgtttagtt ggcaacaggc tcctgtttga cgtagacctt
     6721 acgcttgtca gagtaacagt cttgacaggt tgggtccccg cagtaccatt cttgttctgg
     6781 aacagagggt tgaaagtact ctctctcggc agtggtaatc aattgccaat ggtcttcttc
     6841 ttcagctttt tgctgataat acgcttccag
//
