# Supplementary material for: Widespread Horizontal Gene Transfer Among Animal Viruses
Source: bioRxiv. 2024 Mar 26:2024.03.25.586562. Preprint. [Version 2] doi: 10.1101/2024.03.25.586562 (PMC11071296; doi:10.1101/2024.03.25.586562)
Supplement: Supplement 2 [file media-2.zip › File2_Maps/uSpiretro_drosophila_RNA_SRR11959320_8745.gb]

LOCUS       uSpiretro8745ct_1       8745 bp    DNA     linear       01-JAN-2019
DEFINITION  [note: taxonomic lineage unclassified virus]
            [isolation_source=original].
ACCESSION   
VERSION
DBLINK      BioProject: unknown
            BioSample: unknown
            Sequence Read Archive: unknown
KEYWORDS    .
SOURCE      unclassified virus sp. ctHK6KD (unknown)
  ORGANISM  unclassified virus sp. ctHK6KD
            Unclassified.
REFERENCE   1  (bases 1 to 8745)
  AUTHORS   Taker,C.
  TITLE     Cenote-Taker 2 dummy template file. Do NOT submit
  JOURNAL   Unpublished
REFERENCE   2  (bases 1 to 8745)
  AUTHORS   Taker,C.
  TITLE     Direct Submission
  JOURNAL   Submitted (01-JAN-2019) Taker 2, Cenote, 1000 Circle St., Cenote,
            DC 31111, USA
COMMENT     ##Genome-Assembly-Data-START##
            Assembly Method       :: unknown_assembler
            Genome Coverage       :: 1x
            Sequencing Technology :: Illumina
            Annotation Pipeline   :: Cenote-Taker 3
            URL                   :: https://github.com/mtisza1/Cenote-Taker3
            ##Genome-Assembly-Data-END##
FEATURES             Location/Qualifiers
     source          1..8745
                     /organism="unclassified virus sp. ctHK6KD"
                     /mol_type="genomic DNA"
                     /isolation_source="unknown"
                     /collection_date="unknown"
                     /note="genome binned from sequencing reads available in
                     unknown;
                     derived from metagenome: unknown"
     CDS             2..127
                     /inference="protein motif CDD:pfam03564"
                     /codon_start=1
                     /transl_table=11
                     /product="Protein of unknown function (DUF1759)"
                     /translation="-GEARNVVTHLLLGSGENYEATWEFLTKRYENKRNVLRSYE"
     CDS             90..860
                     /note="no search hits"
                     /codon_start=1
                     /transl_table=11
                     /product="hypothetical protein"
                     /translation="MRIKETFSDHMNRLMDMPNLNLESNKQIKTFIDTINESIYIIKL
                     KAQLPEDVDAIFAHIILRKFNKESLNLYESHAKKTKEIQALSDVMDFLEQRLNSISSL
                     SQEVKPVKKMINNNKNKNYSDNCAYCKLPGHYLIQCHKFKIMNPAERSDWVRKNGICL
                     RCLRHPFGKKCISEQLCSTCRKPHHTLLHFAGHNPEKVNTCRTTGQALLATALIQVKS
                     RYGGFEQLRALIDSGSQSTIISEESAQILKLKKISVSY"
     CDS             973..6255
                     /inference="protein motif PFAM:PF12259.7"
                     /codon_start=1
                     /transl_table=11
                     /product="Fusion protein F"
                     /translation="MKALPVNTINVDQKKWKNFKLADPDFNKPGRIDLIIGADVYTHI
                     LQNGVIKIDGLLGQKTDFGWIVSGCKKSKGKETIVATTIEIKELDRYWEVEEEEKDDI
                     ESEICENKFIKTTKKDSDGRYIVSIPFKEDVTLGDSKKQAIARYMNLEKKLKRNEKLK
                     VDHTKFMNEYMDLGHMIEVSDEGRYFLPHQAVIRDSSLTTKLRVVFDASAKTTNNKSL
                     NDIMWVGPRVQKDIFDIIIKWRKWEFVVSADIEKMYRQIKIDNNDQKYQYILWRNSPK
                     EKIKTYKLTTVTYGTASAPYLATRVLVDIADKCKNQVISAIIRNDFYMDDLMTGADSV
                     EEANKLITLIPHELQKVGFNLRKWISNNSKILTTVEDTGDNKVLNIIESECVKTLGLK
                     WEPQKDLFKFSVNCNDESKNINKRVVLSTLAKIFDPLGWLAPVTVSGKLFIQKLWINK
                     SEWDQELSIEDKNYWEKYKENLLLLENIRIPRWINSNSSSVIQIHGFADASEKAYAAV
                     VYAKVGPHVNIIASKSRVNPIKNRKTIPKLELCAAHLLSELIQRLKGSIDNIMEIYAW
                     SDSTITLAWINSGQSKIKFIKRRTDDIRKLKNTEWNHVKSEDNPADLASRGVDSNQLI
                     NCDFWWKGPKWLADPKELWPRQQSVEEPVLINTVLNDKIDDPIYELIERYSSIEKLIR
                     IIAYINRFVQMKTRNKAYSSIISVKEIRIAETVVIKKQQEYQFRQEIKCLKIKKETKT
                     NNKILSLNPFLDKDGVLRVGGRLQNSNAEFNVKHPIILEKCHLTSLLIKNAHKETLHG
                     GINLMRNYIQRKYWTFGSKNSLKKYLRECVTCARYKQNTAQQIMGNLPKYRVTMTFPF
                     LNTGIDYAGPYYVKCSKNRGQKTFKGYVAVFVCMATKAIHLEMVSDLTSDAFLAALRR
                     FIARRGKCSNIYSDNGTNFVGAARKLDQELFNAIQENITIAAQLEKDRIDWHFIPPAG
                     PHFGGIWEAGVKSMKYHLKRIIGDTILTYEEMSTLLCQIEACLNSRPLYTIVSEKDQQ
                     EVLTPGHFLIGRPPLEIVEPMEDEKIGNLDRWRLIQKMKKDFWVKWKSEYLHTLQQRN
                     KWKKEIPNIEEGQIVLLKDENCHPARWPLGKVEKVHKGNDDKVRVAKVKMQEGYITRP
                     ITKICPLEGIKSVDKNEADQEPKRRTRATSGMSKIGIIMAMLLFVLSCQVSSALPKDI
                     APRYSIDKINKTSAIYLDPLGDVEIVSTSWNLVIYYEMDPYFKMLTKGNALIQSMRKV
                     CERLHSFEEQCSLVLDNMQSQLSELEENNKLFMIQSRSRSKRAPFEFMGSLYHILFGI
                     MDEDDREQLEENMKNLLDNQNNLDKLIQKQTSVVDSTSNLLKRTTEDVNSNFRSMQIR
                     IENMTEVLKENYYVYKESIKFFMITKQLHSLIEEGEKIQAGIISLLIDINHGRLNTNI
                     LRPNQLKKEIAKIQQSLSENLVIPGKRSGTELKEVYTLLTARGLFIDDKLIISAKVPL
                     FSRHPSKLFRLIPVPIRNEDRIIMVHTTSEYLIYNFEIDSYHTMTEATLNQCQKWQLN
                     KRICKGSWPWNSANDNACEIQPLKPDKAANCIYKTVVDSKSYWVELEKKSSWLFKVPA
                     NSKVRLQCTGSQIELFDLPQQGVLSIAPYCTARTDDKILVAHHNIQSESEELLSTPYI
                     GEVSEAPKIIWDPLKLSILNHTEEFERLNNEIKFMKENHQKLKDLHFHHISGHAGLII
                     ALILMIVLIIYFIRKCAVQQRMQAITFAGPLPVL"
     CDS             complement(6259..6357)
                     /note="no search hits"
                     /codon_start=1
                     /transl_table=11
                     /product="hypothetical protein"
                     /translation="MLFLCRSTFSIKQRYSGLYIFICYIILLFIYY"
     CDS             complement(6373..6489)
                     /note="no search hits"
                     /codon_start=1
                     /transl_table=11
                     /product="hypothetical protein"
                     /translation="MFIYFATKISMGLVFLAFNFIGLQLWFILFLIQQFVLN"
     CDS             6565..6669
                     /note="no search hits"
                     /codon_start=1
                     /transl_table=11
                     /product="hypothetical protein"
                     /translation="MAECSHMNTNIFKDLQFWAPFISYVNESRAINYI"
     CDS             complement(7019..7180)
                     /note="no search hits"
                     /codon_start=1
                     /transl_table=11
                     /product="hypothetical protein"
                     /translation="MYLFAFYIYTLFLTFGRGKQESLIFATFSCKMLKGAGLSLSSLP
                     LVGGNCRVD"
     CDS             complement(7211..7309)
                     /note="no search hits"
                     /codon_start=1
                     /transl_table=11
                     /product="hypothetical protein"
                     /translation="MHFLISQLLMYGLKHALPQFIMVHKATFSYRL"
     CDS             complement(7352..7456)
                     /note="no search hits"
                     /codon_start=1
                     /transl_table=11
                     /product="hypothetical protein"
                     /translation="MARFIIFVVQSDFLFFSHLFRHLCSFGIYTALYL"
     CDS             complement(7432..7632)
                     /note="no search hits"
                     /codon_start=1
                     /transl_table=11
                     /product="hypothetical protein"
                     /translation="MSLLLLLLLLLLLLLLLLLLLLLLLLLLLLLLLVEAPLNLTSFS
                     SLRLRRCLKMIFFFFWHVLLFL"
     CDS             complement(7636..7746)
                     /note="no search hits"
                     /codon_start=1
                     /transl_table=11
                     /product="hypothetical protein"
                     /translation="MKIFCDFLIYIVRVYVFYMYLYIYVCLDKQKILVLT"
     CDS             7751..8743
                     /inference="protein motif CDD:pfam03564"
                     /codon_start=1
                     /transl_table=11
                     /product="Protein of unknown function (DUF1759)"
                     /translation="MSEKTIQFLKKQSEIILEIRKLEAKPTLTDAEILKLNELQKCFI
                     ANHSNLLKIGVVDHEYFNAKQYDLIMMVLEKIKNKNEKIKGESVENTFPKSNTVPKSN
                     PPPTLNLEMRGHPEKEGIAQNNALKVEQAFRNNVGQFRVYLEDTSKLIDSSPDFLKIR
                     KNKIEFLWHKIDNLIEQVNSHFESSLFEEEISELEFDKQNILTAINSRLSGTINKAEM
                     STVVKAEELPTLPKIQIPTFFGDSKEWDLFNELFTELIHVREDLSPSLKFNYLKSALK
                     GEARNVVTHLLLGSGENYEATWEFLTKRYENKRNIFSDHMNRLMDMPNLNLESNK"
ORIGIN      
        1 cgcaggagaa gccagaaatg tggttactca tttactgctc ggctctggag aaaattatga
       61 agccacttgg gagtttttga ccaagcggta tgagaataaa agaaacgttc tcagatcata
      121 tgaataggct tatggatatg ccaaatttaa atttagaatc caataagcaa ataaagacat
      181 ttattgacac gattaacgag tcaatttata ttataaaatt aaaggcacaa ttaccagaag
      241 atgtggatgc aattttcgct cacataattc ttcggaaatt caataaagaa tcactcaatt
      301 tatatgaaag ccatgctaaa aagacaaaag aaatacaggc actttctgat gtcatggact
      361 ttttagagca aaggctcaat tctatatcat cactctcaca ggaagtaaaa cctgtaaaga
      421 aaatgattaa caataacaag aataaaaatt atagtgacaa ttgtgcatat tgcaaactac
      481 cagggcatta tttaattcaa tgccataaat ttaaaataat gaatccagca gaacggtctg
      541 actgggtaag aaaaaatggg atttgcctaa gatgtctgag gcatccgttt ggtaaaaaat
      601 gtataagcga gcagctttgt tcgacttgtc gtaaacctca ccacacgtta cttcactttg
      661 caggtcataa tccagaaaaa gtgaatacgt gtagaacaac aggtcaagcc ttgttggcca
      721 cggccttgat tcaagtaaag tcgaggtatg gaggctttga acaattaaga gcattgattg
      781 atagtggctc tcaaagcaca attatctcag aagagtctgc acagattcta aaattgaaaa
      841 aaatttcggt ctcatactga aataagtgga gtatcttcca caggaacgtg catctccaag
      901 cacaaagcgg ttatttcgat aagaaattct ccgaaaaatt tagaaattga agcaattatt
      961 ctcccaaaac ttatgaaggc acttccagtc aacacgatta atgttgatca gaaaaaatgg
     1021 aagaacttta aattagccga ccccgatttt aataaaccgg gtcgcattga tttaatcatt
     1081 ggagcagacg tatatactca cattctgcaa aatggagtta taaaaataga cggtctcctt
     1141 gggcaaaaaa ctgatttcgg gtggatagtt tctggatgta aaaaatccaa aggaaaagaa
     1201 accattgtag ccacaacaat agaaataaaa gagttagatc gctactggga agtggaagaa
     1261 gaagaaaaag atgatatcga gtctgaaatc tgtgaaaata aatttatcaa aacgacaaaa
     1321 aaagattcag atgggcgata cattgtgtca attccattca aggaggatgt caccttagga
     1381 gattcaaaga aacaagcgat agctcgttac atgaatctgg agaaaaaact aaaaagaaat
     1441 gaaaaactca aggttgacca cactaaattc atgaatgaat acatggattt aggacacatg
     1501 attgaagtga gtgatgaagg cagatatttt ttaccgcacc aggcagtgat tagagattca
     1561 agccttacga ccaaattgag agtagttttt gatgcttcag caaaaactac gaataacaaa
     1621 agtttgaacg acataatgtg ggttgggcca cgagttcaaa aagatatttt tgacattatt
     1681 attaaatgga gaaaatggga atttgttgtt tcggcagaca ttgaaaagat gtaccgacaa
     1741 attaaaatag ataataatga tcaaaaatat caatatattt tatggagaaa ttctccaaaa
     1801 gaaaaaatta aaacatataa attaaccaca gtcacttacg gaactgcatc tgcaccatat
     1861 ttggctacca gggttctggt agatattgca gataaatgta aaaaccaagt tattagtgca
     1921 ataattagga atgatttcta tatggatgac ctaatgactg gagctgattc ggtagaagaa
     1981 gctaataaat taataacatt aattccccat gaattgcaga aagttggatt caacttaagg
     2041 aaatggattt ccaacaattc caaaatatta accactgtgg aggacacagg ggacaataag
     2101 gttctcaata ttatcgaaag tgaatgtgtt aaaactttag gactaaaatg ggaacctcaa
     2161 aaggatttat ttaagttcag cgtaaattgt aatgatgaat caaaaaatat aaataagcgc
     2221 gttgtgttat caacgctagc aaaaatattt gatccgttag gatggttggc accagtcacg
     2281 gtttcaggaa aactttttat tcaaaaactt tggataaata aaagtgaatg ggatcaggaa
     2341 ttatccatag aagataaaaa ttattgggaa aaatataaag aaaatttatt attgttagag
     2401 aatattcgaa tcccaaggtg gattaattca aacagttctt cagtcattca gattcacgga
     2461 tttgcggacg cctccgaaaa agcatatgct gcagtagtct atgctaaagt aggacctcat
     2521 gttaatataa tagctagcaa aagtagagtc aaccctataa aaaataggaa gacaattccc
     2581 aaactcgagc tgtgtgcagc tcacctgctt agtgaattaa tccaaagact aaaaggatca
     2641 attgacaata taatggagat ctatgcttgg agtgattcca cgattacctt agcatggatt
     2701 aacagtggtc aaagtaagat caaatttata aaaagaagaa cggatgacat tcggaaatta
     2761 aaaaatactg aatggaatca tgttaagtca gaggataatc cagcagattt agcatccagg
     2821 ggagtggatt ctaaccagtt gatcaactgt gatttttggt ggaaaggtcc gaaatggcta
     2881 gcagacccaa aagaactttg gcctcggcag cagtctgtag aagaacctgt cttaataaat
     2941 acggtattaa atgacaaaat agatgatcct atttacgaat taatagaaag gtattccagt
     3001 atagaaaaac ttatacgtat aatagcatac ataaatagat tcgtgcagat gaaaacaaga
     3061 aataaagcct attcatcaat tatttcagta aaggagataa gaatagcgga aacagttgtt
     3121 attaagaaac aacaagaata ccagtttagg caagagataa agtgccttaa aatcaaaaag
     3181 gaaaccaaga caaataataa aatattgtca ttgaatccat ttttggacaa ggatggggtt
     3241 ctaagagttg gaggaagatt gcaaaattcc aatgcagaat ttaatgttaa acatccaatc
     3301 attttagaaa aatgccacct aacaagctta ttaataaaaa atgctcataa ggaaacattg
     3361 catggaggga taaacctaat gcgaaactat atccaaagaa agtattggac tttcgggtcg
     3421 aaaaattcgt tgaaaaagta tttaagagaa tgtgtaacgt gtgcaaggta taaacaaaat
     3481 acagctcagc aaataatggg taacttgcca aaatatagag tgacgatgac attcccgttt
     3541 cttaatactg gaatagatta cgcaggtcct tattatgtta aatgttcaaa aaatcgtggc
     3601 caaaaaacat ttaaaggata cgttgctgta ttcgtttgca tggccaccaa agccatacac
     3661 ttagaaatgg taagcgatct aacttcagac gcatttttag cagcactcag aagatttatt
     3721 gctagacggg gaaaatgttc caatatctat tcagacaacg gaacaaattt tgtaggagct
     3781 gcaagaaaat tagatcaaga gttatttaat gcaatacaag aaaatataac gattgcagcg
     3841 cagcttgaaa aggacaggat tgattggcat tttattcccc cggcaggacc tcacttcgga
     3901 ggtatttggg aagctggagt taagtcaatg aaataccatt taaagcgtat aatcggcgac
     3961 actattttga cttacgaaga aatgtcaact cttttatgtc aaatagaagc atgcttaaat
     4021 tcaaggccat tatacactat agttagtgag aaggaccaac aagaagtttt aacaccaggt
     4081 cattttttaa ttggaagacc accgttagaa atagtcgaac caatggaaga tgaaaaaatc
     4141 ggaaatctgg ataggtggag acttatccaa aaaatgaaga aagatttctg ggttaagtgg
     4201 aaaagtgaat atttgcatac gctccagcaa aggaataaat ggaaaaagga aattcctaat
     4261 atagaagaag ggcaaatagt tttattaaag gatgagaatt gtcatcctgc aagatggcct
     4321 ttaggaaagg tggaaaaggt gcataagggg aatgatgata aggtccgagt ggctaaagta
     4381 aagatgcagg aaggatatat cactagaccc attactaaaa tttgtccctt ggaaggaata
     4441 aagtctgttg acaaaaatga ggctgaccaa gagccaaaaa gacgaactag agcgacatcg
     4501 ggaatgtcca agatcggaat cattatggca atgttgttgt ttgtgttaag ttgtcaagtt
     4561 tctagcgcat tacctaaaga tatagcacca agatattcta tagacaaaat aaataaaacc
     4621 tcagcaatat atctagaccc gctaggagat gttgagattg tgagtacttc ttggaatttg
     4681 gttatctatt atgaaatgga tccatatttt aaaatgttaa caaagggtaa tgcgcttata
     4741 caaagtatga ggaaagtttg cgaaagactt catagctttg aagagcaatg tagtctagtc
     4801 ttagataata tgcaaagtca gttatcggaa cttgaagaaa acaataaatt gtttatgata
     4861 cagtctagat ctagaagcaa gcgtgctcct ttcgaattta tgggttcctt gtatcatatt
     4921 ttatttggta taatggatga agatgataga gagcaattag aagaaaatat gaagaatttg
     4981 ttagataacc agaacaacct tgataaacta attcaaaaac aaacatctgt ggttgattca
     5041 acttctaatc tattaaagag aacaacagaa gatgttaact ccaattttag aagtatgcaa
     5101 ataagaattg agaacatgac agaagttctt aaagaaaatt attatgttta taaggaatca
     5161 ataaaattct ttatgattac gaaacagcta cactcattga ttgaagaagg cgaaaaaatt
     5221 caagcaggca ttataagcct gttgattgat attaatcacg gtaggctaaa tacaaatatt
     5281 ctcaggccaa atcagcttaa aaaagaaatt gccaaaattc agcagagtct ttcggagaac
     5341 ctagtaattc caggaaaacg gtcaggtacg gaacttaagg aggtgtatac actgttaaca
     5401 gccaggggtt tattcatcga cgataaattg atcattagtg caaaagtgcc tctgtttagc
     5461 aggcatccat ccaaattgtt caggcttatt ccggtgccaa ttcgaaatga agatcggata
     5521 ataatggtgc atacaacgtc cgaatattta atttataatt ttgagataga ttcctatcac
     5581 acaatgacgg aagccacatt aaatcaatgt cagaaatggc aactaaataa gagaatatgc
     5641 aaaggaagtt ggccctggaa ttcagcgaat gataatgcat gtgagattca gcctctaaag
     5701 ccagataaag cggcgaactg catctataaa acagtagtcg actctaaaag ttactgggta
     5761 gagttagaaa agaaaagtag ttggttgttt aaggttcctg cgaattcaaa agtccgtctg
     5821 caatgtactg gctctcaaat tgaattgttt gatttgcctc agcaaggagt tttaagcatt
     5881 gcgccatatt gtacggcaag aaccgacgat aaaattctag ttgcccacca taacattcag
     5941 tccgaaagtg aagaattatt atcaacacct tatataggag aagttagtga agcgccgaag
     6001 attatttggg atccgctgaa actatcaata ttaaatcata ctgaggaatt tgaacgattg
     6061 aataatgaaa ttaaatttat gaaagagaac catcaaaaat tgaaagattt acatttccat
     6121 catatttccg gacatgctgg attaattatt gctttaatac taatgatagt attaataata
     6181 tatttcatac ggaaatgtgc tgtgcaacaa agaatgcaag caataacctt tgcaggtccg
     6241 ttgccagtac tataaatatc aatagtaaat aaacaataaa ataatataac aaataaaaat
     6301 atacagtcca ctatatcgtt gtttaataga aaatgtactt ctacatagaa aaagcaaaat
     6361 gtttaaaata agttaattga gtacaaattg ttgaatcaaa aataatataa accataattg
     6421 taatccaata aaattaaaag ccagaaaaac taggcccatt gaaatcttag ttgcaaaata
     6481 aatgaacata tatcaaataa atacagtcca ctactgttat aaatgcaact aatatactaa
     6541 tgtacatctc agcttgctgg ccctttggca gaatgttcac acatgaacac gaatatattt
     6601 aaagacttac aattttgggc tccgttcata tcttatgtaa atgaatcgag agcgataaat
     6661 tatatttagg attttgttat ctaaggcgac atgggtgcat tgctcaaaaa catgtaattt
     6721 aagtgcacac tacatgagtc agtcacttga gatcgttccc cgcctcctaa aatagtccct
     6781 tagtgggaga ccacagataa ggtcctcgcc gctcaagata ggcagatgtg cccgagcgtg
     6841 ggacctcgat aaggcgggga ctatttactt aggcctctgc gtaggccatt tactttaaga
     6901 tgcgattctc atgtcaccta tttaaaccga agatatttcc aaataaaatc agtttcttac
     6961 aaaaactcaa cgagtaaagt cttcttattt gggattttac atttggtcaa tcgagccttt
     7021 aatcgactct gcagtttccc cctaccaaag gtaaggaact cagagaaagg ccagcccctt
     7081 taagcatctt acagctaaag gtagcaaaaa taagtgactc ttgtttcccc ctaccaaagg
     7141 taaggaacag agtataaata taaaaagcaa aaagatacaa aagaatcttt tatgttttaa
     7201 aacaagcacc ttatagtcta tagctaaagg ttgctttgtg taccattata aattgtggta
     7261 aggcgtgctt gaggccatac atcagcaatt gtgaaattaa aaagtgcata acaaaagtgc
     7321 cttataaatg ctctaatagc attaaatcag ctcataaata gagtgcagtg tatatgccaa
     7381 aagagcataa atgccgaaat aaatggctaa aaaacaaaaa atctgactgg actacaaaaa
     7441 taataaaacg tgccaaaaaa aaaaaaaaat catctttaaa catcgacgga gccttaaaga
     7501 agagaaggaa gtcaaattca aaggagcctc taccagcagc agaagcagca acaacagcag
     7561 cagcagaagc agcaacagca gtagcaacag cagcaacaac agcagcaaca gcagcagcaa
     7621 caacaacgac atcagctaag tcaaaacaag aattttctgt ttatccaaac acacatatat
     7681 atataaatac atataaaata catatacacg tactatatat attaagaaat cacaaaaaat
     7741 tttcaaaacg atgtcagaaa agactattca attccttaag aagcagtccg aaattatttt
     7801 ggaaattaga aagttggaag caaaaccaac attaacagat gcagaaattc taaaactaaa
     7861 tgagcttcaa aaatgtttca ttgctaatca tagcaatttg ttaaagatcg gcgttgtcga
     7921 tcatgaatat tttaacgcga agcagtatga tttaataatg atggtgttag aaaaaattaa
     7981 aaataaaaat gaaaaaatta agggcgagtc ggtagaaaac actttcccta aatcaaacac
     8041 tgtccctaaa tcaaaccctc cccctacatt aaaccttgaa atgcgtggtc accctgaaaa
     8101 agagggtata gcacaaaaca acgctttaaa agtagagcag gcatttcgta ataatgttgg
     8161 ccaatttcga gtatatctag aagatacgtc taaactaata gacagtagtc cagatttcct
     8221 taaaataagg aaaaataaaa ttgaattttt atggcataaa atagataacc tgattgaaca
     8281 ggtgaatagt cattttgaga gttcgctatt cgaagaagaa attagcgaac ttgaatttga
     8341 caaacaaaat attcttacag ccattaatag tcgactcagt ggcacaataa ataaagctga
     8401 aatgtcgacg gttgttaagg cggaggagtt accaaccctg cctaaaatac agattcccac
     8461 tttctttggt gattccaaag aatgggatct ttttaatgaa ctctttacag agctcataca
     8521 tgtgagagag gatctcagtc cttctctcaa atttaattat ctaaagtcag cattaaaagg
     8581 agaagccaga aatgtggtta ctcatttact gctcggctct ggagaaaatt atgaagccac
     8641 ttgggagttt ttgaccaagc gatatgagaa taaaagaaac atattctcag accatatgaa
     8701 taggctcatg gatatgccaa atttaaattt agaatccaat aagca
//
