# Supplementary material for: Widespread Horizontal Gene Transfer Among Animal Viruses
Source: bioRxiv. 2024 Mar 26:2024.03.25.586562. Preprint. [Version 2] doi: 10.1101/2024.03.25.586562 (PMC11071296; doi:10.1101/2024.03.25.586562)
Supplement: Supplement 2 [file media-2.zip › File2_Maps/Parvo_tarsiger4314_bluetailfeces_SRR10874909.gb]

LOCUS       Parvo4314               4314 bp    DNA     linear       10-NOV-2023
DEFINITION  [label=nearest existing NCBI txid535600].
ACCESSION   
VERSION
DBLINK      BioProject: PRJNA600556
            BioSample: SAMN13782218
            Sequence Read Archive: SRR10874909
KEYWORDS    .
SOURCE      Parvovirus tarsiger4314
  ORGANISM  Parvovirus tarsiger4314
            Unclassified.
REFERENCE   1  (bases 1 to 4314)
  AUTHORS   Buck,C.B., Welch,N., Belford,A., Varsani,A., Pastrana,D.V.,
            Tisza,M.J. and Starrett,G.J.
  TITLE     Widespread Horizontal Gene Transfer Among Animal Viruses
  JOURNAL   Unpublished
REFERENCE   2  (bases 1 to 4314)
  AUTHORS   Buck,C.B. and Tisza,M.J.
  TITLE     Direct Submission
  JOURNAL   Submitted (10-NOV-2023) Lab of Cellular Oncology, National Cancer
            Institute, Building 37 Room 4118, Bethesda, MD 20892, USA
COMMENT     ##Assembly-Data-START##
            Assembly Method       :: Megahit v1.2.9
            Assembly Name         :: Parvo4314
            Coverage              :: 28x
            Sequencing Technology :: Illumina
            ##Assembly-Data-END##
FEATURES             Location/Qualifiers
     source          1..4314
                     /organism="Parvovirus tarsiger4314"
                     /mol_type="genomic DNA"
                     /isolate="bluetailfeces"
                     /isolation_source="bird metagenome"
                     /bio_material="feces"
                     /note="bluetail"
     CDS             416..760
                     /note="remote similarity to 1W4R_F (thymidine kinase)"
                     /codon_start=1
                     /product="Tkoid"
                     /translation="MPSIKGGPNHIESISTMAAIQVDLQINKELQKSLCVLESTQNYV
                     IRTTRNQIRYLRQSKFVKFQRLLPLNRINPFKTARWFLVIDESELTEEVKTKLSCLSN
                     HRGNTILHIIAV"
     CDS             760..1305
                     /note="encodes P-loop ATPase motif"
                     /codon_start=1
                     /product="Alt-N"
                     /translation="MSFTCFVCNTPSLLTELWYTGEDPRDRGVNFAEYYIELHDKETE
                     VDTTKVKCYQCHTTALAELGIHIEDLNMEVPQTQVRQEHTSVLSEINMPRHTQSYPAV
                     SGSSSAPASLSSFETEPTSPSPGMPSIDMITSLMQQKLAEMERKFLERVQNTIPIPVN
                     RAHISTSSFTTTEQNHMEGME"
     CDS             921..1355
                     /note="hypothetical nicking endonuclease"
                     /codon_start=1
                     /product="Nick"
                     /translation="MSYNSVSRARNSHRRFKYGGPTNTSKAGTYQCIIRNKHAQTYTE
                     LPGCEWEQFCTRLIKQFRDRTDKSLTWNAIYRHDYEPNAAEVGRDGEEVSREGTKHYS
                     DSCKPGAHLHVIFHHYRTKPHGRYGIVFLSKAGSMYNNPLYV"
     CDS             1387..2637
                     /note="first exon uncertain"
                     /codon_start=1
                     /product="NS1"
                     /translation="-
                     LGKLVAESQLLHRFSRIRSPSSYWQYLRSGGGRAVLYEKNPQDGQLRRQAQIFIGPRG
                     AEIDRVRREPESDNESGSSQSMLGSEGSDPESEPEGRDLDFWESKEKKPLPWNFLLGV
                     QQILQVFPALDVQQFKRYVITKGSDEMKDWFQRMKFSQKFNEKVQDEIIEMRTANYNT
                     PWYFLLRNTTSDTFKALCEKTPMSLLASEQCIETILNYNEIDIRNFVWFLWNLMDKKS
                     GKCNALHFLGEVNSGKTLLANSIARSAVYYSVLNKVGKGNVDFCYEPLLGSRVAILNE
                     CSVNYNNYEDFLSITEGERIPINVKYKAPVALDRVPLIITSNNVLWADCSSWRATIAM
                     QAFPQRVKVLHFRSCPELSDYAGKDINPFVWLMLIDKYVKKSEIDKVYNSAPDMDEVD
                     VNELELDSE"
     CDS             1388..1768
                     /note="conserved +1 overprinted ORF; first exon uncertain"
                     /codon_start=1
                     /product="Alt-C"
                     /translation="-
                     WGSLLQNPNSSIDLAESEAPPPTGNIYVRAAGEQYFTKRIPKTDNCVDKLKFSLVLGA
                     QKSIEYDGNLNPITNPGVHKACLALREAILKANPRDETWTSGNLKRKSPYPGTSSSGF
                     SRYSKYSRR"
     CDS             complement(2660..4042)
                     /codon_start=1
                     /product="VP"
                     /translation="MASKPPSIKSHFSVQKKSAAKRPRMDLEEGEISDGDEMEQDAQN
                     MGESSSGGATEAGQGISHSSIIPHKHLPALHFSCKRNMRFSFINSVEDTSWSVSGTNP
                     NYTLQFGSDFFEIPHNHMCFYLPPNVQGFVGAANAYKIRNPSWRISNLQFIAAQENVV
                     PGTTPPQTFEMQGNANFTIDTLYNPSVQPPGRLRIYNYDGYGRQRAGIGNTAATVNGF
                     CANAESGTQALPLVQWQAPANAASDTFSTPQMYRWCRNHKLDSKIGCSPKFISGWRRT
                     IPAQNQAWNSIPVASPWPDADAPVENSAAPKAYKALPAWSSIASSLSNDIIGSDCKDR
                     HYTYYDNSKDKLVQHVNPDFFMRIRDPPRWGTGATAGSNNNDPASQLAIKCVVDIETD
                     IDIELTLDCLNNDVAANVHNDNRWMSRNFSVYAPMFYSTTVVTNPGGAPTVMPNELND
                     APIDTPIVQD"
     CDS             complement(3349..3636)
                     /note="predicted transmembrane protein"
                     /codon_start=1
                     /product="Valt"
                     /translation="MLIKSEIHHGGYQTYNLLPLKKTLYLELLHRKRLKCKVMPILQL
                     ILSITLRYNLLDVFAYTTTMDMAGNERVLVIPLLLLMAFVLMQSQVLKLYL"
ORIGIN      
        1 gcttaggtta cgcgcgtaac ctaagccaat gtcaacaaat ttcgtaaatg tcgtgacctt
       61 gaccttgacc tacttcctta tcagtgacct tgaccttgac ctaattaatt tgaccttgac
      121 ctaattagat taagattaga ttagattaga ttagattaga taagattaga ttaaagataa
      181 gataagatgt catagataag ataagatatg gcagatcgtt atctcggtcg tccacgtgta
      241 cgtcatcggc ggccatcttg gtactgtgca tggtgcggcc ggggtagaag gagaaggaga
      301 gttttcccac tatctattaa agcaaataaa agtgctccaa ataagagcga cggttaggtg
      361 ctaagtaaat agtacatatt cttactcttt acataaccca aaacaacaag ataacatgcc
      421 tagtataaaa gggggcccaa atcacataga atccatcagt actatggcag ctatccaagt
      481 agacctccag attaataaag aattgcagaa atctctttgc gttcttgaat ctacccagaa
      541 ttacgtcatt agaactaccc gcaaccaaat tagatacctt agacagagta aatttgttaa
      601 gtttcaaaga cttctcccac ttaaccgtat taaccctttc aaaaccgctc gttggttttt
      661 ggttattgac gaatccgaat taacagagga agttaaaact aaacttagct gtttgagtaa
      721 tcatagaggc aataccattt tgcacataat tgcagtataa tgtcttttac ttgtttcgtt
      781 tgtaataccc ccagtctttt aaccgaactt tggtacacgg gtgaagaccc tagagataga
      841 ggagtgaatt ttgcagagta ttacattgag ttgcacgaca aagaaactga ggtagacact
      901 actaaagtga agtgttacca atgtcataca acagcgttag ccgagctagg aattcacata
      961 gaagatttaa atatggaggt cccacaaaca caagtaaggc aggaacatac cagtgtatta
     1021 tccgaaataa acatgcccag acatacacag agttacccgg ctgtgagtgg gagcagttct
     1081 gcacccgcct cattaagcag tttcgagacc gaaccgacaa gtccctcacc tggaatgcca
     1141 tctatcgaca tgattacgag cctaatgcag cagaagttgg cagagatgga gaggaagttt
     1201 ctagagaggg tacaaaacac tattccgatt cctgtaaacc gggcgcacat ctccacgtca
     1261 tctttcacca ctacagaaca aaaccacatg gaaggtatgg aatagtattc ttgtctaaag
     1321 ccggtagtat gtataataac cctctatatg tataactgac ttcacaatat tactattcca
     1381 taaaggtggc tggggaagct tgttgcagaa tcccaactcc tccatcgatt tagccgaatc
     1441 cgaagcccct cctcctactg gcaatatcta cgttcgggcg gcgggagagc agtactttac
     1501 gaaaagaatc cccaagacgg acaactgcgt agacaagctc aaattttcat tggtcctagg
     1561 ggcgcagaaa tcgatcgagt acgacgggaa cctgaatccg ataacgaatc cgggagttca
     1621 caaagcatgc ttggctctga gggaagcgat cctgaaagcg aacccgaggg acgagacttg
     1681 gacttctggg aatctaaaga gaaaaagccc ttaccctgga acttcctcct cggggttcag
     1741 cagatactcc aagtattccc ggcgttagac gttcaacagt ttaaacggta cgtaattact
     1801 aaaggtagcg atgagatgaa agattggttt caacgtatga agtttagcca gaaatttaat
     1861 gagaaagttc aggatgaaat aattgagatg agaacagcta attataatac tccttggtat
     1921 ttcttattac gtaatactac ctcagatacc tttaaagcct tatgcgaaaa aacaccaatg
     1981 agtctgctag cctctgaaca atgtatagaa actatactta attataatga gatagacatt
     2041 aggaattttg tttggttctt atggaatctt atggataaaa agtcaggaaa gtgcaatgcg
     2101 cttcatttct taggagaagt aaatagtggg aaaaccctat tagctaattc tattgctaga
     2161 tcagccgttt attatagcgt gcttaataaa gtaggaaaag gcaacgtaga tttttgttat
     2221 gagcctttac taggaagtag agtagctata cttaatgaat gttctgtcaa ttataataac
     2281 tatgaggatt tccttagtat aacagaagga gagagaatac ctatcaatgt taaatataaa
     2341 gcacctgttg ctctagatag agttcctctt atcattacct caaacaatgt attatgggca
     2401 gattgtagtt cgtggcgtgc cactatagct atgcaggcat ttccacagag agtcaaagta
     2461 ctccacttta ggtcatgccc agagttatca gactatgcag gcaaagatat caatcctttt
     2521 gtttggttaa tgcttattga taagtatgta aaaaaatctg aaattgataa agtgtataat
     2581 agtgcacctg atatggatga agttgatgta aatgaattag aacttgattc cgaataaaat
     2641 aattgtttat taattgaatt taatcttgta caatgggcgt atcaatggga gcatcattta
     2701 attcatttgg cataacagta ggagcacctc ccgggttagt aacaacagta gtagaataaa
     2761 acataggagc ataaacagaa aaattgcgac tcatccacct attatcgttg tgtacattag
     2821 cagcaacgtc attgtttaag cagtctagag ttaactctat atctatgtca gtttctatat
     2881 caacgacaca tttaattgcc aattgactag cgggatcatt attattactc cctgcagttg
     2941 ccccagtacc ccacctaggt gggtctctta tacgcataaa aaaatctgga ttaacatgtt
     3001 gtactagttt atctttagaa ttatcataat aggtataatg cctatcttta caatcacttc
     3061 cgatgatatc gttagataaa ctactagcta tactactcca tgcaggtagt gctttgtaag
     3121 ctttaggagc agccgagttt tcaacaggcg catctgcatc tggccatggg gaagccacag
     3181 gaatagagtt ccaagcttga ttttgggcag gtatagtacg gcgccatcca gatataaact
     3241 taggggagca ccctatctta ctatctaatt tatggtttct acaccatcta tacatttgag
     3301 gagtactaaa agtatcacta gccgcattag cgggagcctg ccattgcact agaggtaaag
     3361 cttgagtacc tgactctgca ttagcacaaa agccattaac agtagcagcg gtattaccaa
     3421 tacccgctcg ttgccggcca tatccatcgt agttgtatat gcgaagacgt ccaggaggtt
     3481 gtaccgaagg gttatagaga gtatcaattg taaaattggc attaccttgc atttcaaacg
     3541 tttgcggtgg agtagttcca ggtacaacgt tttcttgagc ggcaataaat tgtaagtttg
     3601 atatccgcca tgatggattt cggattttat aagcattcgc agctcccacg aagccttgca
     3661 cgttaggtgg cagatagaag cacatatgat tgtgaggaat ttcaaagaaa tcacttccga
     3721 attgtaacgt gtagttagga ttggttcctg aaacactcca agaagtatct tccacactat
     3781 taataaaact aaatctcatg ttgcgtttgc aactgaaatg tagagcaggc aaatgtttat
     3841 gtggaataat agaactgtga ctgattcctt gacccgcttc agtagcacct cctgaagaac
     3901 tttcgcccat gttttgggca tcttgctcca tctcgtctcc atcactaatt tcaccttcct
     3961 ccaagtccat acgagggcgc ttggctgcac ttttcttttg cactgagaaa tgacttttga
     4021 tagatggcgg tttcgatgcc attttgggta gtacttcccc gttgcagagg caaagacaga
     4081 ctgagctccc ttatcttttg caccctcttt atataccctg ataacgacta tctaatctct
     4141 tatctattat ctcttatctc ttatctgtta tcttatctct tatctcttat ctcttatctt
     4201 atctttaaag caccttatct aggtcactag gtcaaggcca ttaaaattct cttatctatg
     4261 ggtcaaggtc accagcacat gtaggtcata tccagggttt gtcgaaggta actg
//
