# Supplementary material for: Widespread Horizontal Gene Transfer Among Animal Viruses
Source: bioRxiv. 2024 Mar 26:2024.03.25.586562. Preprint. [Version 2] doi: 10.1101/2024.03.25.586562 (PMC11071296; doi:10.1101/2024.03.25.586562)
Supplement: Supplement 2 [file media-2.zip › File2_Maps/Polyoma_sarcophilus5240_devilfeces_SRR8048111.gb]

LOCUS       Polyoma5240             5099 bp    DNA     circular     10-NOV-2023
DEFINITION  [label=nearest existing NCBI txid1723728].
ACCESSION   
VERSION
DBLINK      BioProject: PRJNA495667
            BioSample: SAMN10229745
            Sequence Read Archive: SRR8048111
KEYWORDS    .
SOURCE      Polyomavirus sarcophilus5240
  ORGANISM  Polyomavirus sarcophilus5240
            Unclassified.
REFERENCE   1  (bases 1 to 5099)
  AUTHORS   Buck,C.B., Welch,N., Belford,A., Varsani,A., Pastrana,D.V.,
            Tisza,M.J. and Starrett,G.J.
  TITLE     Widespread Horizontal Gene Transfer Among Animal Viruses
  JOURNAL   Unpublished
REFERENCE   2  (bases 1 to 5099)
  AUTHORS   Buck,C.B. and Tisza,M.J.
  TITLE     Direct Submission
  JOURNAL   Submitted (10-NOV-2023) Lab of Cellular Oncology, National Cancer
            Institute, Building 37 Room 4118, Bethesda, MD 20892, USA
COMMENT     ##Assembly-Data-START##
            Assembly Method       :: Megahit v1.2.9
            Assembly Name         :: Polyoma5240
            Coverage              :: 53x
            Sequencing Technology :: Illumina
            ##Assembly-Data-END##
FEATURES             Location/Qualifiers
     source          1..5099
                     /organism="Polyomavirus sarcophilus5240"
                     /mol_type="genomic DNA"
                     /isolate="devilfeces"
                     /isolation_source="gut metagenome"
                     /bio_material="feces"
                     /note="tasmanian_devil"
     CDS             686..1750
                     /codon_start=1
                     /product="VP2"
                     /translation="MGGILSLIVDLAEVGELSAMTGFTAESIIVGDAAEFIEAQVAVL
                     TELEGLTTSEALAQLGWTPQTVAALQSIPLQALSNLNTGLDAVWQSISGASLLASGLR
                     NTDFKNSQVPRPRMNEDENQNTGLIPWFPNVDYLYPGVNGIVSIINYIDPFNWGPALF
                     HAVGRAVWDYSVREGARQIGEVGRDLAVRQVRTFQESLALFLENVRWTVNQVPNLYQG
                     LGNYYSELSHLRPTQLNQRDRILERLHEEIDRALGGHGSVNEPLITGQETTGEVVEPV
                     PAPGGANQRVTPDWMLPLILGLYGDLTPTWKANIEDIEQQEDEQEKKRHKKNMSKSGS
                     RSKTPNKRRTGGVKRGGRTR"
     CDS             1638..2816
                     /codon_start=1
                     /product="VP1"
                     /translation="MSKRKSDTKKTCPRVAPVPKLLIKGGLEVLNVVAGPDSTTTIEA
                     YLQPRMAANSAYPQTYPKSLSGAASFPINSSAQGVDTPNQWTTPCYSTAKIQLPPIND
                     DLTCDTIYMWEVVSVKTEVLGISSLVNVHSAGMKLNDSAEKGYISQPIEGINYHFFSV
                     GGEPLDLTSIVLKDGVQYQKYLVAPSGVNQSQTYNPANSGQLLVDAIYPIEAWCPDPF
                     KNENTRYYGTYTGGATTPPVLQFTNTVTTVLLDENGVGPLCKGDGLYISSADIVGFEY
                     GREVLTDSQQPQATMAYRGLPRYFQLNLRKRAVKNPYPVSSLLNSLMKGSMPQVEGQP
                     MEGLQSQIPEVRVFEGTEPLPGDPNLNRVFNNCNPCDITLLPPARVICTNVCTNETRR
                     "
     CDS             complement(join(2820..4362,4873..5099))
                     /codon_start=1
                     /product="Large T"
                     /translation="METSEYREFLSLLELEISEHPTDDEINGAFRKTALKYHPDKGGS
                     EQCMKRLTELHTKWKETTQPSCSTPRPAKRRRTPPRCSPSENSSQSFTTPPKPATIKF
                     PEEMEGFLLNKNSVQSTPNCFVLASTETKLGLLIKAIKERYFPVGSMQIHSVKGEELH
                     AYCFLLQTGLRISTIQTLCKKHCVVSPFAVRGVKKACVSKLIRWFQLNPDFQCIECEF
                     APDCKETEEKLFDHQMLNEFAVQKNITDTLFLLALYKRFETNPEKCKLCQQEAASSLR
                     SVFKTHRRDHRKHFENAQLFVKLRDLKKCCQYAVDQVLAEKRYKALTETRDERVEARV
                     EVLLKNIADIIKSPEATDSFICAVIILQHLLPECIEKICETFILNPPKRRYYIFKGPI
                     NTGKTTVAAAILDFFTGASLNLNGNPDRLQFELGCAIDAFMVLIEDIKGAPVDPKSSL
                     PRGLGMINLDNMRDFLEGSVCVNLERKHQNKVAQIFPPGIITMNNYVIPPTVRVRCVE
                     IIDFKKLPFVHLALENNPRVRQERWLIKGETLAAALFLFHPTMFTQKIKEKMATEIAL
                     LNIECDKRFAEYSVAIKEGKACI"
     CDS             complement(4193..4498)
                     /codon_start=1
                     /product="ALTO"
                     /translation="MNKRSLLSWRRCMIRLIGIALNCLWLDFYRAALDLQASGPLPTL
                     LGLLQDALPARIPVNLSLPHPSLLQSSFLKKWKASCSIRTLCSLLPTVLFLLLQRLN"
     CDS             complement(4410..5099)
                     /codon_start=1
                     /product="small T"
                     /translation="METSEYREFLSLLELEISEHPTDDEINGAFRKTALKYHPDKGGS
                     EQCMKRLTELHTKWKETTQPSCSTPRPAKRRRYNEPEPDLYCEESMDSSDSEPDQPSG
                     RSYYEDSGFQSTQHVSYHFNLLFHLRDLLNIVKANVGMHDYLNVFVYDLIKRHDEMMW
                     DALWVLWHGRRKPDISQMIVNSCFMDFLDLKWALGRLFVQDEQKKFVELEEVYDQIDW
                     HCLELSLAGLL"
ORIGIN      
        1 tcttctatag tgatgaatga aatatgaaac agctgaaaaa accacctaaa atacccaaaa
       61 gggcagatgc tgtgggagcg ctctttcctt tttttgttcc tctggcaact acagcacttg
      121 ccagtgcgct cttactaaaa gagggaagat gcaagctcag ctaccatatt tactgtaatt
      181 atatgtcccc ttttattgtg tccctctagt ggcacttgat aagaaacttg tgtaaatatg
      241 gcaatttgtc cctgagcacc atctagtgtt tagtctcctg aaatacaata gatatccaat
      301 tatttttatt ggcaggttca aatgggtcag atgacatcct gtgtgggagc tgtagctcgc
      361 gccataaccc gaggcagtga gctggcgagg gagataacca cagaagagga gccaggtaac
      421 tcattataac ttggcaggag ggtataacag taagcttggt atagagggta atgtaaaatt
      481 ttgtgagtgc tcttgagaat aaatatggta ataattttta ttgtggtttt tagggtgcct
      541 gcggctggga tcatacaaaa gtgaaacaag aaatttaaat gttaattgcc ctgtgaactg
      601 catctgctct tcatcagttg tggatggtgg gaaaagagcc attggcacca gtacttcatc
      661 ctccctggac actacaattt gaggtatggg agggatactg tccttaattg ttgacttggc
      721 tgaagtgggg gagctctctg ctatgactgg cttcacagct gaatctatta ttgtaggaga
      781 tgcagctgaa tttatagagg cccaggtggc agtactaact gaacttgaag gattgacaac
      841 ttcagaggct ttggcccagc tagggtggac acctcagact gtagcagcgc ttcaatctat
      901 acctctacaa gccttatcta accttaatac tggactagat gcagtttggc aatcaatatc
      961 tggagcatca ttattggcat ctggattaag aaatactgac tttaaaaatt cacaggttcc
     1021 tagaccaaga atgaatgagg acgaaaatca aaatacaggc ctcatcccat ggtttcctaa
     1081 tgtggattat ttgtaccctg gggttaatgg gattgtatct attatcaatt atattgatcc
     1141 ttttaattgg ggcccagcac ttttccatgc tgttggcagg gcagtctggg attactcagt
     1201 aagggaaggg gctagacaaa ttggagaagt gggtagagac ttggctgtga gacaagtgag
     1261 aacttttcaa gagagtctgg ccttattttt agaaaatgtg agatggactg tcaatcaagt
     1321 gcctaactta taccaaggac ttggtaatta ctacagtgag ctgtcccatt taaggcctac
     1381 tcagcttaat caaagggatc gaatattaga acgcttacat gaggaaattg atagggcatt
     1441 aggtggccat ggtagtgtta atgagccttt aattacaggt caggaaacta ctggggaggt
     1501 ggttgagcca gtgcccgccc ctggaggagc taaccaaaga gtaactcctg actggatgct
     1561 tcctttgata ctaggccttt atggtgatct gacaccaacc tggaaagcaa atattgaaga
     1621 tatagaacaa caagaagatg agcaagagaa aaagcgacac aaaaaaaaca tgtccaagag
     1681 tggctcccgt tccaaaactc ctaataaaag gaggactgga ggtgttaaac gtggtggcag
     1741 gaccagatag tactactact attgaggcct accttcaacc tcgcatggct gcaaatagtg
     1801 cttatcccca aacatatcct aaatctttaa gtggggcagc ttcttttcca ataaatagtt
     1861 ctgctcaagg tgttgatacc cctaatcaat ggactactcc ttgttactct actgcaaaaa
     1921 tacaactccc tccaattaat gatgacttga cctgtgacac tatttatatg tgggaggtag
     1981 tgtcagtcaa aacagaggtg cttggcatca gtagccttgt aaatgtacac tcagcaggaa
     2041 tgaaactaaa tgactctgct gaaaaaggct acatctctca acctattgaa ggaattaact
     2101 atcacttttt ttctgtggga ggggaacctc ttgaccttac ctcaattgta ctcaaagatg
     2161 gagtgcagta ccaaaaatac ctcgtggctc caagtggtgt aaaccagagc caaacataca
     2221 acccagcaaa tagtgggcaa ttgcttgttg atgccattta ccccattgag gcctggtgtc
     2281 ctgacccctt taaaaatgaa aatactagat attatggaac ttacacagga ggagcaacaa
     2341 caccacctgt attacagttc acaaatactg tgactactgt gttacttgat gaaaatggtg
     2401 taggcccact ctgtaaagga gatggcctat acatctcttc tgcagatatt gtaggatttg
     2461 agtatggaag agaagtatta actgattccc agcaaccaca agctaccatg gcctacagag
     2521 gcctacccag atacttccaa ttaaatctaa ggaagagagc agtaaaaaat ccttaccctg
     2581 tgtcatcctt attaaattcc ctaatgaaag gctctatgcc ccaggttgaa ggtcaaccta
     2641 tggaaggcct acaatctcaa attcctgaag tgagggtgtt tgagggcact gaaccattac
     2701 ctggagatcc caatcttaat agagtgttta ataattgtaa cccctgtgac atcacccttc
     2761 tgccccctgc tcgtgttatc tgtactaatg tgtgtacaaa tgaaaccagg cgttaattgt
     2821 tatatgcaag ctttgccttc ttttattgca actgaatact cagcaaatct tttgtcacac
     2881 tcaatgttca acaatgctat ctctgttgcc attttctctt taattttctg tgtaaacatt
     2941 gttggatgaa ataaaaataa tgctgcagct aatgtctcac ctttaattaa ccacctctct
     3001 tgtcttactc tgggattgtt ttccaatgct aaatgtacaa atggcagctt tttaaagtct
     3061 ataatttcta cacatcttac cctcactgtg ggaggaatca cataattatt catggttatt
     3121 atacctggtg ggaaaatttg agcaacttta ttttgatgct ttctttctaa attaacacat
     3181 acagaacctt ccaaaaaatc tctcatatta tcaaggttga tcatacctaa cccccttggg
     3241 agtgatgatt tgggatctac tggggcacct ttaatatcct caattaatac catgaaagca
     3301 tctatggcac aaccaagctc aaattgtaac ctgtcagggt tcccattaag atttaatgat
     3361 gcccctgtaa agaaatccaa aattgctgct gccactgttg tcttgccagt gttaattggc
     3421 cctttaaata tataatatct tcttttagga gggttaagaa tgaatgtttc acatattttt
     3481 tcaatacact ctgggagtaa atgttgtaaa attatgacag cacatataaa actgtcagtt
     3541 gcctctgggg attttataat atctgcaata tttttaagta agacctccac tcttgcttcc
     3601 accctttcat ccctagtttc agtaagggcc ttataccttt tttcagctaa tacctggtca
     3661 actgcatatt ggcaacattt tttcaaatcc cttaatttca caaacagctg ggcattctca
     3721 aagtgtttcc tgtggtccct cctgtgcgtc ttaaagactg accgcaggga ggaagcggct
     3781 tcctgttgac acaacttgca tttttctgga tttgtttcaa atcttttgta taaagccaac
     3841 aggaaaaggg tgtcagttat atttttttgt acagcaaatt catttaacat ttggtgatca
     3901 aaaagttttt cctcagtttc cttacaatca ggagcaaatt cacattcaat acattgaaaa
     3961 tctggattta attgaaacca tctgatcaat tttgaaacac acgctttttt cacaccccta
     4021 acagcaaaag ggctaacaac acaatgcttc ttacataaag tttgaatagt tgaaattctt
     4081 aggcctgttt gaagcagaaa gcagtaagca tgtaattcct cccccttaac agaatgtatt
     4141 tgcatagacc ccacaggaaa atacctttcc ttaattgctt taattaaaag tcctaattta
     4201 gtctctgtag aagcaagaac aaaacagttg ggagtagact gcacagagtt cttattgagc
     4261 aggaagcctt ccatttcttc aggaaacttg attgtagcag gcttgggtgg ggtagtgaaa
     4321 gattgactgg aattctcgct gggagagcat cttggaggag tcctaggaga gtggggaggg
     4381 gtcctgaagc ttgcaggtcc aaagctgccc tataaaagtc cagccaaaga cagttcaagg
     4441 caatgccaat caatctgatc atacacctcc tccagctcaa caaacttctt ttgttcatct
     4501 tgaacaaata gccttcccaa ggcccacttt aaatccaaaa aatccataaa acaggagttc
     4561 acaatcattt ggctgatatc aggctttctt ctcccatgcc acagcaccca tagagcatcc
     4621 cacatcatct catcatgtct tttgattaag tcatacacaa agacatttag gtagtcatgc
     4681 atcccaacat tcgccttaac aatgttaagg agatctctca ggtgaaagag caggttaaaa
     4741 tgataactca cgtgttgagt ggattggaag cctgaatcct catagtaaga cctccctgat
     4801 ggctggtcag gttcagagtc agaagaatcc attgattcct cacagtataa gtcaggttca
     4861 ggttcattgt accttcttct tttagcaggt ctaggtgtag aacaggatgg ctgggtggtc
     4921 tccttccact tggtgtgcag ctcagtgagc cttttcatgc actgctcaga accccctttg
     4981 tcagggtggt atttaagggc agttttgcga aaagccccat tgatctcatc atctgtggga
     5041 tgctctgaaa tttccagttc taataaactg agaaattctc ggtattcgct agtttccat
//
