# Supplementary material for: Widespread Horizontal Gene Transfer Among Animal Viruses
Source: bioRxiv. 2024 Mar 26:2024.03.25.586562. Preprint. [Version 2] doi: 10.1101/2024.03.25.586562 (PMC11071296; doi:10.1101/2024.03.25.586562)
Supplement: Supplement 2 [file media-2.zip › File2_Maps/uMega_sargassosea_SRR1230754_20020.gb]

LOCUS       uMega20020ct_1         20020 bp    DNA     linear       01-JAN-2019
DEFINITION  [note: taxonomic lineage
            d_Viruses;-
            _Varidnaviria;k_Bamfordvirae;p_Nucleocytoviricota;c_Megaviricetes;o
            _Algavirales;f_Phycodnaviridae;g_Prasinovirus]
            [isolation_source=original].
ACCESSION   
VERSION
DBLINK      BioProject: unknown
            BioSample: unknown
            Sequence Read Archive: unknown
KEYWORDS    .
SOURCE      Prasinovirus sp. ctS4J55 (unknown)
  ORGANISM  Prasinovirus sp. ctS4J55
            Unclassified.
REFERENCE   1  (bases 1 to 20020)
  AUTHORS   Taker,C.
  TITLE     Cenote-Taker 2 dummy template file. Do NOT submit
  JOURNAL   Unpublished
REFERENCE   2  (bases 1 to 20020)
  AUTHORS   Taker,C.
  TITLE     Direct Submission
  JOURNAL   Submitted (01-JAN-2019) Taker 2, Cenote, 1000 Circle St., Cenote,
            DC 31111, USA
COMMENT     ##Genome-Assembly-Data-START##
            Assembly Method       :: unknown_assembler
            Genome Coverage       :: 1x
            Sequencing Technology :: Illumina
            Annotation Pipeline   :: Cenote-Taker 3
            URL                   :: https://github.com/mtisza1/Cenote-Taker3
            ##Genome-Assembly-Data-END##
FEATURES             Location/Qualifiers
     source          1..20020
                     /organism="Prasinovirus sp. ctS4J55"
                     /mol_type="genomic DNA"
                     /isolation_source="unknown"
                     /collection_date="unknown"
                     /note="genome binned from sequencing reads available in
                     unknown;
                     derived from metagenome: unknown"
     CDS             complement(2..1012)
                     /note="no search hits"
                     /codon_start=1
                     /transl_table=11
                     /product="hypothetical protein"
                     /translation="MAYNTPGRIESNLKKLLKGEKACYPEEFLKVPSYNSPTLRVGKG
                     KPISEGQFGKMYRGSINDDGKRYVAYKEIDTSDSTNGAFEFEFKVAQKLKEFAVPEVY
                     LFKKCPIQYKTPKKIRKGGTPGSKMGHWLVVPKRKKPKDILYMELLDAQPFHSWFETN
                     PSLDAMKSVILQVFDNLYRINQKFPNFRHRDLHGGNVMVNPNALTTPYTWKVDLGRKV
                     IRNDPGGSFRSRVGSPDIKKYKRTNAGVEATIIDFGLSYWSRSMPNPETANGGYKGAG
                     ILRHDGGPGTIRYDTHRFLYIIYAKVRQPQNSKERAIKNFIEELVPNKRYFDFNGPFT
                     SQG"
     CDS             complement(1080..1316)
                     /inference="protein motif CDD:pfam07885"
                     /codon_start=1
                     /transl_table=11
                     /product="Ion channel"
                     /translation="MKNVIIISLLFGIIYSSLEPGHFDFKSMLDPFYFSFTTMSTVGY
                     GDYIPKTNLAKVLVMCQQSLLFNEFIQVAKMIKY"
     CDS             complement(1338..2057)
                     /note="no search hits"
                     /codon_start=1
                     /transl_table=11
                     /product="hypothetical protein"
                     /translation="MSLAIQKFSDFNANNVSFSKLRKNKNGGKAVYLNSSDNKKIFVQ
                     LPFMRSPYGLSVYTDETSGRTSYSLDLSFDPDNAESAQFLQAMTELDELIVNTVADNS
                     KEWLGKNFNVAVLKEALYKPIVRPGKEQYPSTMKLKILTKSDGSFVPEAYNMKRERVS
                     LDSIEKGQKVVAIIDLNQIWFIDNKFGCTIRLQQVLLEQSEKLPSFAFQGIDFPEADV
                     EVDVEGSEEEPEIDEDAEIDQ"
     CDS             2126..2554
                     /note="no search hits"
                     /codon_start=1
                     /transl_table=11
                     /product="hypothetical protein"
                     /translation="MGIFKDCGCGCNGAKAQEKLVISLMSALIFFVVANPQTFILMRR
                     ILGQWVAGPNGCPKFGGLLLHTVVFMLIVWGIMLLKKEKKPCKKVEEEEDKISVVPVP
                     MKNAPLPLPGMKEEKIELVDSGLELEGMDVTGSFEHPAGL"
     CDS             complement(2613..3212)
                     /note="no search hits"
                     /codon_start=1
                     /transl_table=11
                     /product="hypothetical protein"
                     /translation="MNIESVYKKVNKVFDENQSDPLTEVEMRLGKFNGKMFDTNVGKD
                     TFDRVYRALTKYQGWEKVFTTQEEVFYRDRDNIRMSIDENTGDQKIIQKSSIHKEDIK
                     RIKGVPYDVRISFSKETPAEIDDFSDMDRKRTKHRQSFVRKNLSIDLTMSTGDAVDLD
                     AEDTTDYQIEFEIINPSDVKSKNELLNIIQKVNDLFKVF"
     CDS             3279..4076
                     /inference="protein motif CDD:pfam00443"
                     /codon_start=1
                     /transl_table=11
                     /product="Ubiquitin carboxyl-terminal hydrolase"
                     /translation="MNGIINVGNTCYFNSALQCMLNIPVVKEYFTRRPYDGPCAFTRL
                     LSLLTCHYWDESIQATFNVAPLLKEFITHFPRFEVGEQHDVQEAILCIIDIIERSVPL
                     LKHYFYGKKVQETVWPGGSKKREEVFSMHILCSNSNDFGEMMKESFKWNVLTDYKDDD
                     DVVHNVATTRYLLSEYPNVLMVSFDKKSVIKITENIVIDNHVYELFATSVHAGIQHGG
                     HYSAFVKRGETWYYIDDDLVKKHELPENAPYYVLMYILKTRPSVYPP"
     CDS             complement(4033..4917)
                     /inference="protein motif CDD:cd07895"
                     /codon_start=1
                     /transl_table=11
                     /product="Adenylation domain of GTP-dependent mRNA capping
                     enzymes"
                     /translation="MNDYVKKFILDTWGVKDRFPGPQPVSIELKHFPILQNNHYVVCE
                     KTDGVRYMMVALMYEGKKQCVFVNRNFEMFTAPLNFKKSIFNGTILDGELYENTFLVY
                     DAVMTEGEVIGQKHFLDRLDHMEKVVKGLIGLKSDRVKVKLKKFHPMCDFKSFMHDYL
                     PTVKERMDGLVFTPVYEKVLMGTHETMFKWKPKEKNTVDFMVKKDQRGVWRLYVQEKG
                     KLYMESEIPADKVDQLPLLEEGAILECQYMIDDVPMWWKPILRRHDKTYPNNRRTFYR
                     TIVNIKEDIRMDEFLKCT"
     CDS             complement(4940..5593)
                     /note="no search hits"
                     /codon_start=1
                     /transl_table=11
                     /product="hypothetical protein"
                     /translation="MKFGTIIVTRSKSCHVKTLHTILRMNIACIQHGHKNEISFVNDD
                     PYAKAKAIENHMKICDRILFVDFGISMDENSITEVIKPHEDIGCLVFPGVVEGIDWDS
                     FKDKVLKGVDEPTHQMGLNFDTTIDEEVSKDIYTVKNTSSRAWIMNCASVTESLNNSK
                     SNRNFGVNMIPPRMDMMFLKFRENGVKIHAFTAAKLTMTYGHECISNILNAAGVKAN"
     CDS             complement(5610..6338)
                     /inference="protein motif PFAM:PF13641.5"
                     /codon_start=1
                     /transl_table=11
                     /product="glycosyltransferase"
                     /translation="MVKIFLATPCYGGLCLDKYMISIIKLQLLLINKGVQLMLDTTEN
                     ESLVHRARNVSVGRFMQKTDAEYFMFIDADVDFDPDSVVKLLESDHDIAVACYPKKVV
                     MWDQAAEAIKNGDDRNMAMLSSSLVVNIGSNRRSVENGFVEILDGPTGFMLIKRSVFE
                     RMHEEYPELWCKNDHQNRDFDDYCAVFDCMIDPDTRRYLSEDYAFCRRWQKMGGKIHA
                     HIHTTLGHIGNLPFSGCLNDRLKV"
     CDS             complement(6341..7294)
                     /inference="protein motif PDB:4V1N_M"
                     /codon_start=1
                     /transl_table=11
                     /product="DNA directed RNA polymerase II"
                     /translation="MELAAIWNQVDKLIKKEDELKPVINRNICSECEGTKVITPEGLP
                     VCSSCGLVEDGFIDESPEWTSGIGEDGRVNDPSRCGNPNSNPELFSQAWGKGTVMSTS
                     GPGRTSYEVKRMAKINFHMSMNHKDRSLFHAYKDIDEACYTLPETILRDAKMMYKKFD
                     DSKLTRGAVRTGIKGNCVLYACRLAKVPRTTKEIADMFGIQSKDISRTTQIFKETIMG
                     KTEKNYTTRPCDVVHRLLGNFNTTQNYRPICTKLCNEIEDCVELMSKTPNSIASAVIL
                     IILRNNFTKSEICSTCGVSVPTVNKIESIIKKHLEAKGVSY"
     CDS             complement(7343..7876)
                     /note="no search hits"
                     /codon_start=1
                     /transl_table=11
                     /product="hypothetical protein"
                     /translation="MISRESIHQDDIVKVLVNEDGIEDEMYAVVGMNTGNTLGLKYLS
                     PTNKIYKSACVYQIEDGDLSPAPYESVCEHYPSGTTFTDIGMKTVGENMFSIYEEIDI
                     EDDDSEIYEDHDDSDTDSEMADFIVPDNEIDGQPIEAPPGQALIDKEWDEWNPSTPGA
                     RSFKETVDMIETYARSL"
     CDS             7921..9087
                     /inference="protein motif CDD:PLN02492"
                     /codon_start=1
                     /transl_table=11
                     /product="ribonucleoside-diphosphate reductase"
                     /translation="MKVQIYSKDGCDLCEAAAKLCTSEGLDFEKTNIDREDLKKLCGG
                     KLDSYPQIFVNDRRIGNYFEFQEYIEDEYEPLLEPTLDRFTVFPLKHQNLWDLYKKAQ
                     MSNWTAEEIDFSKDMEDWKSLTDNEQKFIKYILAFFAGSDGIVFENINNNFADEVQAP
                     EARSFYAYQCHNEMVHGETYSKLIDKYIKDSTEKKQLFQAIQTIPCIERKAKWAMKWF
                     DKSRPFAERLFAFACVEGIFFSGSFCAIFWLKKRGLLPGLCFSNELISRDEGLHQEFA
                     VELFNMLQQKPSKDIIHTIIKEAVEIEKGFILDALPCSLIGMNSDKMSEYIEYVSDRL
                     LKQVRHPTIWNSKNPFDFMENISLDGKTNFFEKRVGDYGKLDDESENIEFNEEF"
     CDS             complement(9084..9842)
                     /note="no search hits"
                     /codon_start=1
                     /transl_table=11
                     /product="hypothetical protein"
                     /translation="MREKYISVIQVMSNTVDQCDGWCEKQERLLIKWAEKAAGYRWLH
                     NHARLYYKKQNDWLAYPSIIIASITGVGGFAVLNPSGNDGVSNETKTRIIIIQYFFAF
                     LNVIAGILSSISKFSQSLPLSEAHSAMCVQWSKFYRSIDMEISLDIRHRSDVVEFIMK
                     SREEYDKLLDEAPDIPAFSIQAFMVQFPDKENKPDVCNGLSIVVSDDAASITSSKRAV
                     SRWLGAFSAVTNKRKSGEIQRKQSGIQMDELENV"
     CDS             complement(9818..10246)
                     /inference="protein motif PDB:1JL1_A"
                     /codon_start=1
                     /transl_table=11
                     /product="RIBONUCLEASE HI"
                     /translation="MYEVYTDGSCLGNPGRGGWAAISNDFKLCGSQPNTTNNIMEMTA
                     IIKALEQCTWMEKKEVCIITDSNYVKQGITSWIHNWKKNGWKTANGGDVKNRELWVKL
                     DNAREKITMIEWKWVKAHNGNPKNEEVDKLARECAKNISA"
     CDS             complement(10249..10446)
                     /note="no search hits"
                     /codon_start=1
                     /transl_table=11
                     /product="hypothetical protein"
                     /translation="MIRRLFDIFTKVDKPVLGRWSLKTCNELSTSINSVYQNRDHCGD
                     TICKTPKKASDYRDIKNKYEK"
     CDS             complement(10470..11126)
                     /note="no search hits"
                     /codon_start=1
                     /transl_table=11
                     /product="hypothetical protein"
                     /translation="MSIPDSVIRDTSLHEVVHELPLNRDVADHILSFTNKYFTYKDDP
                     DLFWYTLGKETCNLTILGYNCFRNVQQAFGKSSKFSKSMDMHNVFIDFKGHLDNILCA
                     SYGINSDEEKKFRKRFGDIPMTHVFYNNSEYIEPPSLGLRFKKFLTVFEERYIRVFIS
                     RFREYLDHLYTDIDTISLTEKIGDWNFPRYIRENRTKIKKLVEKTRVRLDKIEHFVNT
                     "
     CDS             complement(11181..13010)
                     /note="no search hits"
                     /codon_start=1
                     /transl_table=11
                     /product="hypothetical protein"
                     /translation="MDVQGMRRFVKNSNVEIRTDSNSNSNNNNNNFARELESVMEVES
                     NKLNKYLKEKNTTEYGNFAQFLDDEEFIVSALKPGMFNVTVNKNFDKEARLDLKKILR
                     KPIRPAGILVGNIKIQVTEIRGLYGRFQTGFRKDAQGSQGNIDGFQFSAVDFKARMFD
                     SREEKGISFTVYRNGKIRYSGGFLGINNITKQPDAIKKYIVDNYTDGQFFLYNPAFYN
                     NISGQFKVNAKFRSLKRIASPLAVAQYGIEPTSSYEPELSPIVYVDYKGFNYNITENG
                     IIQILGISNPDDLIEAYEKGSQLMKKFNKGGEFLSTGLLYKPAKRAVKGKKSTCPKLR
                     VPPCKKGFSARKNPQGFDCCYKIPKKTPKRKAAPATPPVKKYNVAMTNKQELKINGIL
                     CRRLPKEVVIKTARDMGIVGVSKKNTVAEICKMISMVQRVNPVVNSIKVGNKNMKVTG
                     KNNTFRLSNRICKTYKKEKLKQIVDALKIKRTNKETVPQLCRMIEKYKPMQNLRKKII
                     SAYGAAWINKYKPSINSDVKELSNKIATTNVLNVDQLIKRTVAAKKRAMRPRPPPVPK
                     RSTPNRKPSPPKKKNSPNKKKVSPPKKKTSPTKFPKGTKVEYL"
     CDS             complement(13034..14989)
                     /inference="protein motif PFAM:PF04735.11"
                     /codon_start=1
                     /transl_table=11
                     /product="dsDNA helicase"
                     /translation="METHFISEDADQHQSNMEIIKNQIQTLDSEQLLSVIEDEEKNWG
                     LQTKNNTRVSFELGYRKFFRPDEINLKTGKPFTVDLEKVSTTHMRFITQMGQIYHRAV
                     ALEIDKYEPEDDGLNVASRINRVIEQIDDAFQIVHRDTRIYDRINKPTKILIAPESDP
                     SLFRCNTSQIDTLSPYQQSIISFLNHTYINNIRRYKGYCCTQIVTAEGYTTRAWKPIR
                     SIEAEVYRFSQKETNRTNWENLTSKGSTINDVIRHASKCYDIQFPEIVKNRHVWSFKN
                     GLFIGKEYVPATGKYRSKFYSYDSKEYQCLDPTIVSCKYFDQVFDGYEHLEDWWDIPT
                     PYFQSILDYQGFDKNVAKWMYVMGGRLCYDVGDLDGWQIAMYCKGVARTGKSTLLTNV
                     FQKFYEAEDVKTLSSNSEKQFGLSAIYDGFMFIAPECKTNMSLNQAELQSIISGEDVS
                     VAVKHEKAKSIKWVTPGCMAGNELPDYKDASGSILRRLLVFDFPKQVKDKDADPHLNN
                     KLAGEIPAILLKCIRAYIEYGQKYADKDAWAVVPAYFKKIQKQVAMVTSSLTNFLESS
                     AVDRGTKLFVPQQVFTPAYTIHCTQTLNLGKPRFNPDTYAGPFSSYGIEVREEAVTYK
                     GRSYRKQPVFYGVDVVDDNEEILRNGY"
     CDS             complement(15021..15245)
                     /note="no search hits"
                     /codon_start=1
                     /transl_table=11
                     /product="hypothetical protein"
                     /translation="MSSDQEPEIEEGEILPEEEDDELFMEEDDEPSIDLLDILTTPDG
                     DTVCSALVALVQQVATQNKILIKILGKLSA"
     CDS             15231..15323
                     /note="no search hits"
                     /codon_start=1
                     /transl_table=11
                     /product="hypothetical protein"
                     /translation="MVTRHLRYTEKRPMSIFRMCDIRPKKNITI"
     CDS             15356..16630
                     /inference="protein motif PDB:5TIP_B"
                     /codon_start=1
                     /transl_table=11
                     /product="Major Capsid Protein"
                     /translation="MQLVAYGAQDVYLTGNPKVTFFQAVYKRHTNFAMENIEQTTNGN
                     PSANGRISVTVARNGDLIGDMYVELSAKDSLVTASGAADDCNWVAERAIKTAELSIGG
                     QRIDKHYQRWWRMYSELYLDESKKANWGKMTSGKGQVFLPLIFFFNRNPGLYLPLIAL
                     QYHEVRVDFDLTSEFDTYFNLNTFKVWGNYVYLDTEERRRFAQKGHEYLIEQVQHTGV
                     DALTVGQTKQVRLSYNHPIKELVFAATASDATRAKLWNFTSNVGQTEVKINSSPVLAG
                     SNCFVPLTHAAGVPLYATGTGTGAPSLRLIEEGASGEGAVGPVETFKLVLNGQDRFKE
                     QSGKYFNSVQPYNHHSGCPMPGIYAYSFALKPEEHQPTGTCNFSRIDNAQVAIKVKAG
                     MGTDAGTSLNMFATNYNVLRIQSGMGGLAFSN"
     CDS             16744..17064
                     /note="no search hits"
                     /codon_start=1
                     /transl_table=11
                     /product="hypothetical protein"
                     /translation="MTVREHVIKRLDLGRSKYGHGVRVMDDTVTWGTKKDSWLEMASE
                     ELLDAIVYVIADYLRTIEQMYDEDAKDDNDLIMHIFDNPKTVMSEKHRSLLEGLINMT
                     QICL"
     CDS             complement(17039..17368)
                     /note="no search hits"
                     /codon_start=1
                     /transl_table=11
                     /product="hypothetical protein"
                     /translation="MYAFFNSPTEQVPGSKNFHMSDGASAAMYKLMKERGMSDENLRR
                     FVIMEDYLLELEKISVCTGIPRLGEATSMSQQIKDYFLGYDFSYHTFHLKQVSEPTKI
                     INKFVSC"
     CDS             complement(17417..20020)
                     /note="no search hits"
                     /codon_start=1
                     /transl_table=11
                     /product="hypothetical protein"
                     /translation="-
                     TGAAKVAGGLGVAGEIYTSNINADNAELDSINITSQKLLNIGGNIHALSDLVVTENAY
                     VSNNLTTEGEIFAKTDLTVTENAYVSNNLTVTKNVIVSGDASTTSKTTGALTVVGGVG
                     VQGNVHATHVNFEDAEIDSLTVTDATASTSVTSGAAKITGGLGVSGNVYASNIIVAGD
                     WYGKFTSPFLAKSDTTTEGEAFMENLNAGEMTTQSISVVYDNNSSFSSPTAHTAQNPI
                     AIQYYGSNWLISSYPGNIHFSGGQYFNLTFVEGFTYVFDISHISIRPQATGPHIGYFG
                     ISGDDGYGNNSIPYEFGVKIVGTQGYSGAQFRWTVPRGASTFQGRGAGTHPGPGVFSL
                     YTKPYVGSGGASPSQTLWRRIYVIPNPDDHILTGQTHVHGLLNAESVNVTDTTSSTST
                     TTGAVKVAGGLGVVGNVYADTFYGDGSNLTGTFSMTSITTTSDVDVGGNISIGGLTQN
                     KIPYVGAGKYLADSHITHSTDATTITSNLEVLGNVVVGGKSLALDSESLVINDRVIGV
                     ANNNSSHLLDVGIVMQHPGKNIGLIHHGAATENDPHDHTFTIGYTQNTVTDNHILDDS
                     NLITVEILGNLITQNNLTVSDDAIITGSTPSTSKTTGALRVAGGVGIVGDVYAESGDF
                     SSLVTTSNVATTNLTASDTIHTTNINIIDTVTTTNVATTNLTASDTIHTTNLNIIDTI
                     TTTNVATTNVTASDTIHTANLVASDTVKITNGLITNLGGLTRKTYSYSSGTITASTTP
                     EINVVFANQMFSAKITAHLVEPTSNISVLNLDVTGGTGRDIGKGFLSITGDENSKHWN
                     STIATTDTTVTLTPSVGLISNGTYGIHVEHTSPLGVGGVTSIDKDNTAETTFNY"
ORIGIN      
        1 atccctgact cgtgaagggt ccgttaaagt cgaaatacct tttgtttggt acgagttctt
       61 caatgaaatt tttaatagct cgctccttag aattttgtgg ttgtcgcacc ttagcgtaaa
      121 tgatatacaa gaacctgtgt gtatcataac gaatcgtacc tggacctcca tcatggcgga
      181 gtatacccgc acccttatat ccaccattag ccgtttctgg gtttggcata ctcctagacc
      241 aataagacaa cccaaaatca atgatagtcg cttccacgcc agcgtttgta cgcttatact
      301 ttttgatatc cggtgaaccg acacgactcc taaaagatcc accggggtcg ttccgaatta
      361 ctttacgacc gaggtcaact ttccaagtgt atggggtggt gagagcattt ggattaacca
      421 tcacgtttcc tccgtgtaaa tcacggtgac ggaagtttgg aaatttttgg ttaattcggt
      481 aaagattatc aaaaacctgc aagattacag acttcattgc atctagggat ggattagtct
      541 caaaccaaga atgaaatggt tgagcatcga gaagttccat ataaagaata tccttgggtt
      601 ttttacgttt tggcaccaca agccaatgac ccattttgga accaggtgtt ccccctttgc
      661 gtattttttt aggtgtttta tattggatgg gacacttctt aaagaggtac acctcgggaa
      721 ccgcgaactc cttcaatttc tgggcaacct tgaactcaaa ctcgaaggca ccattagtac
      781 tatcagatgt atctatttct ttgtacgcga cataccgctt accgtcatca ttgatacttc
      841 cacggtacat ctttccaaac tgaccttcac tgataggttt acccttacca acgcgaaggg
      901 tgggtgagtt gtaactggga accttcaaga attcctctgg gtaacacgcc ttttcaccct
      961 tgagtaattt tttgagatta ctctctatgc gccctggtgt gttataagcc atacttacta
     1021 ttagttagaa aattgttatg tattcaagag aagatcgttt ctcatatagg atcttcttat
     1081 caatacttaa tcattttagc cacttgtata aattcgttaa aaagtaacga ttgttgacac
     1141 atgactaaaa cttttgcgag atttgttttt ggtatataat caccataacc cactgtactc
     1201 atggtcgtaa aagaaaaata aaatggatct aacatacttt tgaaatcaaa atgtccaggt
     1261 tctaacgaac tatatatgat cccaaatagt aatgaaatta tgattacgtt tttcatctaa
     1321 tatttatgta tattttttta ctgatcaatc tcggcatctt catcaatctc gggctcctcc
     1381 tcgctaccct caacatcaac ctcgacatca gcctcgggga aatcaattcc ctggaacgca
     1441 aaggagggaa gcttctcgga ctgctcaagg agaacctgct gcaagcggat cgtacagcca
     1501 aatttgttgt caataaacca gatctggttg agatcaataa tggctacgac cttttggccc
     1561 ttctcgatcg agtctagaga gacacgctca cgcttcatgt tgtaagcctc gggaacaaag
     1621 gaaccgtcac tctttgtgag gatcttgagc ttcatagtag agggatactg ctccttaccg
     1681 gggcgaacaa taggcttgta gagtgcctcc ttcaggaccg ctacattgaa gttctttcca
     1741 agccactcct tagagttgtc ggcaacggtg ttgacgataa gctcatcaag ctcagtcata
     1801 gcctgcagga actgagcaga ctccgcattg tcggggtcga aagagaggtc aagagaatag
     1861 ctggtgcgac cactagtctc gtcagtgtag acgctgagac cataagggga acgcatgaaa
     1921 ggaagttgaa cgaagatctt cttgttgtcg ctactgttaa gatagacagc ctttcctcca
     1981 ttcttgttct tgcgaagctt ggagaaggaa acgttgttgg cattgaaatc ggaaaacttt
     2041 tggatggcaa gcgacattgt ttggttgtta tatattttat aggatccgaa actttaagca
     2101 tatttttttc tccaggtatt ttataatggg tatctttaaa gactgtggct gtggatgtaa
     2161 tggggccaag gctcaggaga aactggtcat ctctctgatg tccgcgttaa ttttcttcgt
     2221 ggttgctaac ccccagacat tcattcttat gcgtcgtatt cttggtcagt gggttgccgg
     2281 tcctaacggt tgccccaagt tcggtggtct cttattacac accgttgttt tcatgctaat
     2341 tgtgtggggt atcatgcttc ttaagaagga gaagaagccc tgcaagaagg ttgaggaaga
     2401 ggaggataag atttctgtcg ttcccgtgcc tatgaagaac gctccccttc ctctccccgg
     2461 aatgaaggag gagaagattg agctcgttga ctctggtctc gaactcgagg gtatggatgt
     2521 gactggctct ttcgagcacc ccgctgggct gtaaatagtt taaatattta ttacaattgg
     2581 ttataccatt ttacgtgact aacatggtat atctaaaaaa ctttaaacaa atcgttcact
     2641 ttttgaataa tgttgagaag ctcgttcttg gatttaacat cagatgggtt gataatttca
     2701 aattcgatct ggtagtcggt agtgtcctcg gcgtcaagat caactgcatc accggtcgac
     2761 atggtgagat cgatagagag atttttgcgg acgaatgact gacgatgctt ggttcgcttc
     2821 cgatccatgt cactaaagtc gtcaatctca gcgggtgtct ccttactgaa ggagatgcga
     2881 acgtcgtaag gtacaccctt gatacgcttg atgtcctcct tgtggattga agacttctgg
     2941 ataattttct ggtcaccggt attttcgtcg atcgacatgc gaatgttatc acggtcacgg
     3001 tagaatactt cttcttgggt cgtgaaaacc ttttcccacc cttgatactt ggtcagtgca
     3061 cggtacacac gatcgaaagt atccttacca acgttggtgt cgaacatctt gccgttaaac
     3121 ttgccaagac gcatctcaac ctccgtcagc ggatcgcttt ggttctcatc gaacactttg
     3181 ttcactttct tgtatacgga ttcgatattc atctttactt ttacttatct atatgctaac
     3241 gcgtcttctt cttaagttct ttatctttgc gaattttaat gaatggcatc atcaatgttg
     3301 gaaacacatg ctatttcaac tcagccctgc aatgtatgct gaacatacca gtggtgaaag
     3361 agtatttcac gcgtagacct tatgatggac cttgtgcatt tactcgacta ctttcattac
     3421 tgacctgtca ttactgggat gaaagtatac aagcgacatt caatgttgct ccgttactga
     3481 aggaattcat tacacacttt cctagattcg aagttggtga acaacacgac gttcaggagg
     3541 ctatcttgtg tatcatagac atcatagaaa gatcagtacc actcttgaaa cattacttct
     3601 atggaaagaa ggttcaggag actgtatggc cgggtggttc taaaaaacga gaggaagttt
     3661 tcagtatgca catactttgt tcaaactcca atgactttgg ggaaatgatg aaagaaagtt
     3721 tcaagtggaa tgtattaact gattataaag acgacgacga cgtggtacat aatgtagcta
     3781 ctacacgtta tttattgtca gagtacccga atgttttaat ggtgtccttt gacaagaaat
     3841 cagtcataaa aattaccgaa aacatagtga tcgataatca cgtatacgag ttgtttgcta
     3901 catcggttca cgcgggaatt caacacggtg gacattattc ggcatttgtt aaacgcggtg
     3961 aaacatggta ttacatagat gatgacctag ttaaaaaaca tgaactaccc gaaaatgctc
     4021 cttactatgt acttatgtac attttaaaaa ctcgtccatc cgtatatcct ccttaatatt
     4081 gactatcgtt ctatagaaag ttctgcggtt gttaggatac gttttatcat gtcttcgcag
     4141 gataggtttc caccacatag gcacatcatc aatcatgtac tgacattcga ggatagcacc
     4201 ttcttcgaga aggggtagct gatccacttt atcggcaggt atttcacttt ccatgtaaag
     4261 tttccccttt tcttgaacgt acagtctcca cacaccccgt tgatccttct tgaccatgaa
     4321 atcgaccgta tttttttcct ttggcttcca tttaaacatg gtttcatggg tacccatcaa
     4381 tactttctca tacacaggtg tgaaaacaag accatccatg cgttctttca cagtgggtag
     4441 atagtcatgc ataaatgatt taaaatcaca catcggatgg aattttttga gttttacttt
     4501 cacacgatct gatttcaacc caattagacc tttgacaact ttttccatat gatccaatcg
     4561 atctaggaaa tgtttctgac caatcacttc accttctgtc attaccgcat cgtatacgag
     4621 gaatgtattt tcatacaact caccatcaag tatagttcca ttaaaaatac tttttttgaa
     4681 attcaatggt gcagtgaaca tttcaaagtt tctattcaca aacacacatt gcttctttcc
     4741 ctcatacatg agggccacca tcatataacg cacaccatca gttttttcgc atacgacgta
     4801 atgattattc tgtagtatgg gaaaatgctt caattcgatg gagacaggtt ggggtcccgg
     4861 aaacctgtct ttaacacccc acgtgtcgag aataaatttc ttcacgtagt cattcatact
     4921 caacacggga tttgtaactt taattggctt taacacccgc agcgttgaga atgttactta
     4981 tacattcgtg accataggtc atcgtcaact tagctgccgt aaatgcgtga attttgacac
     5041 cgttttcacg aaacttgagg aacatcatat ccatgcgagg agggatcata ttgaccccaa
     5101 agtttcggtt acttttggaa ttattcagag attctgtaac cgatgcacag ttcataatcc
     5161 atgcacgaga ggaagtgttc ttcaccgtgt aaatatcctt cgaaacttcc tcgtcaatag
     5221 ttgtatcaaa gtttagaccc atctggtgtg tgggctcatc tacacccttt aggactttat
     5281 ctttgaagga gtcccaatca atcccctcga cgacacctgg aaatacgaga cacccaatat
     5341 cttcgtgtgg tttgataact tctgtgatac tattctcgtc catactaatt ccgaaatcaa
     5401 caaaaagaat cctatcacag attttcatgt gattttcgat ggctttagct tttgcataag
     5461 ggtcatcgtt tacgaaggaa atttcattct tatgcccatg ttgaatacac gcaatattca
     5521 ttcgaagaat ggtgtgtaat gttttaacat ggcatgattt tgatcgagtt acaattatag
     5581 ttccaaactt cattatctac tattacaatt taaaccttaa gcctatcatt caagcacccc
     5641 gagaatggta aattgcctat atgtccgagg gtagtgtgaa tatgggcgtg aatttttcca
     5701 cccatttttt gccaacggcg acaaaatgca taatcttctg acaaatatct acgagtgtcg
     5761 ggatcaatca tacaatcaaa tacagcacaa tagtcatcaa agtctcgatt ttggtgatcg
     5821 tttttacacc aaagttccgg atattcttcg tgcatacgtt caaatacaga gcgtttgatc
     5881 aacataaaac ccgttggtcc atctagaatt tctacgaaac cattttcaac cgatcgtcga
     5941 ttagagccta tgtttacaac aagactagac gacaacattg ccatatttct atcatcgcca
     6001 tttttaatgg cttcagctgc ttgatcccac ataactactt tctttggata acaagcgacg
     6061 gcaatatcat gatcggattc taaaagtttt actacagaat cagggtcaaa gtctacgtcg
     6121 gcgtcaataa acataaaata ctctgcatca gttttctgca taaatctacc aacgcttacg
     6181 ttacgtgcac gatgaacgag actttcgttt tcagttgtat caagcatgag ttgaacacct
     6241 ttattaatca aaagtaattg caacttgata atgctaatca tgtatttgtc taaacacaaa
     6301 cctccatagc aaggagttgc taagaagatc ttgaccatct ttaataacta acacccttag
     6361 cctctaagtg ctttttgatt atgctttcaa tcttgtttac cgtaggaact gaaacaccac
     6421 atgtcgaaca gatttcactt tttgtgaagt tgtttctgag tataatcaga ataacagctg
     6481 aagctatgct attcggggtt ttactcatga gttccacaca gtcttcaatt tcgttacaca
     6541 acttcgtaca gattggtctg taattttgtg ttgtgttgaa attaccaagt aaccgatgca
     6601 ctacatcaca tggtcgagtt gtataatttt tctccgtctt tcccataatc gtctctttaa
     6661 aaatctgtgt tgtgcgactg atatctttac tttggatacc aaacatgtct gcaatttcct
     6721 tcgttgtgcg aggaacttta gccaaacgac acgcgtataa aacgcagttc cccttgatac
     6781 cggttcttac tgcacccctc gtaagtttgc tatcatcaaa tttcttgtac atcattttag
     6841 cgtctcgaag aattgtttct ggtaatgtgt aacacgcctc gtcaatgtct ttatacgcat
     6901 gaaaaagtga ccgatcttta tgattcatag acatgtgaaa gtttatctta gccattcgct
     6961 tgacttcata acttgttcgt ccaggacccg atgtagacat aacagtccct tttccccacg
     7021 cttgtgaaaa tagttcagga ttagagttgg gatttccgca tcttgatgga tcgttcacac
     7081 gaccatcttc tcctatgcca ctcgtccatt caggagattc gtcaatgaaa ccatcttcaa
     7141 cgagtccaca cgaagagcac accggaagtc cttctggtgt aattactttt gttccttcac
     7201 attctgaaca aatgtttcta ttaataaccg gctttaattc atcttctttt ttgataagtt
     7261 tgtcaacttg attccatata gcagccaatt ccatgctaat ggttatgaat taataaattt
     7321 ctggagaaga acgcacttag gttcacaaac ttcgtgcata agtttctatc atatctacag
     7381 tttccttgaa actcctggca cctggagtag atggattcca ttcatcccac tctttatcga
     7441 taagagcctg tccgggtggt gcctctatgg gctgcccatc tatctcattg tcgggtacaa
     7501 tgaaatcagc catctccgaa tctgtgtctg agtcgtcgtg atcttcgtat atttcactat
     7561 catcgtcttc tatgtctatt tcctcataaa tactgaacat attctcaccc acagtcttca
     7621 ttccaatatc tgtaaaggtt gtaccgcttg gatagtgttc acatacactt tcgtaaggtg
     7681 ctgggcttaa atctccgtct tcaatttgat atacacaagc cgacttgtat atcttatttg
     7741 ttggggaaag gtactttaat ccaagcgtat ttcccgtgtt catacccacc accgcgtaca
     7801 tctcgtcttc tataccatct tcgttaacta aaactttcac aatatcatcc tggtgtatgc
     7861 tctcgcgcga aatcatactt agagttttcg gacaaaaaat aatcagggca aataacacag
     7921 atgaaagttc aaatttactc taaggatggg tgtgacctat gtgaggccgc cgcgaaacta
     7981 tgcacatcag agggtctcga tttcgaaaaa acaaacattg atcgagaaga tctgaaaaag
     8041 ttatgtggtg gtaaactcga ctcttatcct cagatatttg tgaacgatcg tcgaatcggt
     8101 aactattttg aattccagga gtacatcgaa gatgaatatg aaccgttgtt agaaccgacg
     8161 ttagatcgtt ttacagtttt tcccctcaag caccagaacc tttgggacct ttacaaaaag
     8221 gcacaaatgt ctaactggac tgccgaagag attgatttct caaaagatat ggaagactgg
     8281 aaaagcttga cggataacga acaaaagttc ataaagtata tattggcatt cttcgctggc
     8341 tcggatggaa ttgtctttga aaacattaac aataactttg cagatgaagt acaagcccct
     8401 gaagctcgtt ccttttatgc ttaccagtgt cacaatgaaa tggtacacgg tgaaacatac
     8461 agtaaactaa ttgacaaata catcaaagac tcgacagaaa agaagcaatt attccaagct
     8521 attcaaacga ttccgtgtat tgaacgaaaa gctaaatggg ccatgaagtg gtttgataaa
     8581 tctagaccct tcgccgaacg cctttttgca tttgcgtgtg tagagggtat atttttcagt
     8641 ggctcattct gtgctatatt ctggttgaag aagagggggt tgcttccagg actctgcttc
     8701 agtaatgaac ttatcagtcg tgatgaaggt cttcatcaag aatttgcagt tgaattattt
     8761 aatatgcttc aacaaaaacc ttcaaaggac attatccaca caattataaa agaagctgta
     8821 gagattgaaa agggttttat tttagatgca ctcccatgca gtctcatagg aatgaattct
     8881 gacaaaatgt cggaatatat tgaatatgtg tctgatcgtc ttttaaaaca agttagacac
     8941 ccaacgattt ggaattcgaa gaatcccttt gattttatgg aaaatatttc attggatgga
     9001 aaaacaaact tctttgaaaa gcgagttggt gattatggaa aattggacga tgaatctgaa
     9061 aatatagagt ttaacgaaga attctaaaca ttttctaact catccatctg tataccgctt
     9121 tgttttcgtt gtatttctcc gcttttacgt ttatttgtaa ccgctgagaa cgcacctaac
     9181 caacgagaaa cagcacgttt agaagaggtt atagatgctg catcatcact tacaacaatt
     9241 gaaagtccgt tacatacatc tggcttattt tctttatccg gaaactgaac catgaatgct
     9301 tgtatagaaa acgcaggtat atctggagct tcatcaagaa gtttgtcgta ttcctctctt
     9361 gacttcatga taaattctac aacatcagat ctatgtctga tatcaagaga aatttccata
     9421 tctatggatc gataaaactt ggaccattga acacacatag cagagtgtgc ttcagataac
     9481 ggtaaagatt gcgaaaattt tgaaatactc gataaaatac cagcaatcac atttaggaaa
     9541 gcaaagaaat attgtatgat tatgatgcgt gtttttgttt cattgcttac cccatcattg
     9601 ccactaggat ttagtacagc aaaaccacct acacctgtta ttgaggctat tatgatagat
     9661 gggtaggcca gccagtcatt ttgttttttg taatataaac gtgcatgatt atgcagccaa
     9721 cgatacccgg ccgctttctc ggcccatttg attaaaagcc tttcttgttt ttcacaccat
     9781 ccatcacatt gatcgacggt attactcata acttgtatta cgctgatata tttttcgcgc
     9841 attctctggc aagtttgtcc acttcttcat ttttaggatt tccgttatga gcttttaccc
     9901 acttccactc aatcatggtt attttttctc tcgcattgtc tagtttaacc catagctctc
     9961 tgttttttac atcaccacca ttggcggttt tccatccatt ttttttccaa ttatgaatcc
    10021 atgaagttat tccttgtttc acgtagttac tgtcggtaat aatacacact tctttctttt
    10081 ccatccatgt acactgctcg agtgctttga tgatagctgt catctccatt atattgtttg
    10141 tagtattagg ttgagatcca cataacttaa agtcgttgct tatcgcggcc cacccgcccc
    10201 taccaggatt tcctaaacag cttccatcag tatatacttc gtacatactt acttttcgta
    10261 tttatttttt atgtctctgt agtcggatgc cttctttgga gttttgcaaa ttgtgtcacc
    10321 acaatggtct ctattttgat aaacagagtt gatagaagtt gaaagttcgt tacacgtctt
    10381 aagactccat cgacccaata caggtttatc tacttttgtg aagatatcaa aaagacgtct
    10441 tatcattatt aaatatgaga atcttatatt taagtattaa caaagtgttc tatcttgtca
    10501 agtctaactc ttgtcttttc aacaagcttt ttaattttag tcctgttctc ccttatgtat
    10561 ctcggaaagt tccaatcccc tattttttct gtaagagaaa tggtatcaat atccgtatac
    10621 aaatgatcca ggtactctct aaaccttgag ataaacaccc gtatgtatcg ttcttcaaaa
    10681 acagtgagga attttttgaa cctcaatccc aatgatggtg gttcaatata ttcggaattg
    10741 ttgtagaaaa catgtgtcat tggtatatca ccaaaacgtt tacgaaattt tttttcttca
    10801 tcactgttta taccgtacga agcacagaga atattgtcaa gatgaccttt gaagtcaata
    10861 aaaacattat gcatatccat acttttagaa aactttgaag attttccaaa agcctgttgt
    10921 acgtttctga agcagttgta ccccaatatc gtcaaattac acgtctcctt tccgagggtg
    10981 taccagaata gatctgggtc atctttgtag gtaaaatatt tgtttgtaaa actgagaatg
    11041 tgatcagcca catctcggtt tagaggaagt tcatgaacga cttcgtgaag tgaagtatcc
    11101 cgaattactg aatcaggtat cgacattttg aaatgtgatt cactaattga gggctaactt
    11161 aggttattgt tttagtataa ttataagtat tcaactttcg taccttttgg gaacttggta
    11221 ggggaggttt tcttcttagg tggtgatacc ttctttttgt ttggtgaatt cttcttttta
    11281 ggaggagaag gtttgcgatt aggagtagac cgtttaggga ctggaggagg cctgggccgc
    11341 atcgcacgct tcttagccgc taccgttcgt ttgatcaact ggtcaacatt aagaacgttt
    11401 gtcgtagcta ttttattgct aagttctttc acatcactgt ttatcgaggg cttatacttg
    11461 ttaatccatg cagcaccata tgcacttatg atctttttgc gaaggttctg cattggcttg
    11521 tatttttcaa tcatcctaca cagctggggc acagtttctt tatttgtgcg tttgattttg
    11581 agtgcgtcaa cgatttgttt gagtttctct tttttgtatg tcttgcatat cctgttactt
    11641 aacctgaacg tattattctt accagtaact ttcatgtttt tgttaccaac ctttatagaa
    11701 ttgacaactg ggttgacacg ttgaaccata gaaatcatct tacagatttc agcaaccgtg
    11761 ttctttttac tgacacccac aatacccata tcccgggcag tttttataac aacctctttg
    11821 ggtaaacgcc tacataatat accattgatc ttcaactctt gtttgttagt catggctacg
    11881 ttatacttct taacaggtgg tgtggcgggg gctgccttac gcttaggtgt tttctttgga
    11941 attttgtaac agcaatcaaa accctgtgga ttctttcgtg cagaaaatcc ctttttgcaa
    12001 ggagggacgc gtaatttggg gcatgtagac tttttaccct ttactgcacg tttagcaggt
    12061 ttatataaga gacctgtcga gaggaactct ccacccttat tgaacttttt cataagttgt
    12121 gaacccttct catacgcctc gatgagatca tctggattag aaataccaag tatttggatt
    12181 ataccatttt cagtgatgtt atagttgaat cctttgtagt ctacatagac tataggagaa
    12241 agttcgggtt cataactgga agttggttcg attccatatt gagcgacagc taagggtgac
    12301 gctatacgct tcaagctacg aaactttgcg tttactttaa attggccact gatattattg
    12361 taaaacgctg gattgtagag gaaaaactga ccatcagtat aattgtctac aatatacttc
    12421 ttgatggcgt cgggttgttt ggttatattg ttaataccca agaatccacc cgaataccta
    12481 attttaccgt tcctataaac ggtgaaacta ataccctttt cctctctaga atcgaacata
    12541 cgagccttga aatcaaccgc agaaaactgg aacccgtcta tgttaccctg tgacccttgt
    12601 gcatccttcc tgaaaccggt ttgaaatctc ccgtaaagac ctcgtatttc agttacctgg
    12661 atctttatat tcccgacaag aatcccagct ggacgaatgg gttttctcaa gatcttttta
    12721 agatctaagc gagcctcttt gtcaaaattt ttgttgacgg ttacattgaa catacccggc
    12781 tttaacgcag atacaataaa ctcttcgtca tctaagaact gtgcaaagtt gccatactct
    12841 gtggtattct tttccttcaa gtatttgttg agtttattag actcaacttc cataacactt
    12901 tcaagttcac gagcaaagtt attattgtta ttgttactat tactgttact gtcggttctg
    12961 atttcgacat ttgaattttt tacgaatcgt cgcataccct ggacgtccat gttactatac
    13021 aagtggattt tttttagtaa ccgtttctga gtatctcttc attgtcatcg accacatcga
    13081 caccatagaa caccggttgt tttctgtagg agcgaccctt ataggttacg gcttcttctc
    13141 tcacctcaat accataggag ctgaacggcc ccgcatatgt atctggattg aatcgcggct
    13201 ttccaaggtt gagtgtttgt gtgcagtgaa tggtgtatgc tggagtaaac acctgttgtg
    13261 gaacaaagag cttcgttccc cggtccaccg cactactctc gaggaagttc gtcagtgagc
    13321 ttgtaaccat ggccacctgt ttctggatct tcttgaaata cgctgggaca actgcccatg
    13381 catccttatc cgcgtacttt tgtccgtatt caatgtatgc acgaatacac ttcaagagaa
    13441 tcgctggaat ttcacccgcc aacttgttgt taagatgagg gtcagcatcc ttatccttta
    13501 cctgcttagg gaaatcgaac accagtagac gtcgaagaat ggaaccagat gcatccttat
    13561 agtccggaag ttcgttacca gccatacaac ctggtgtaac ccacttgata gacttagcct
    13621 tctcgtgctt tactgcaacg ctcacatctt ctccactaat aatcgactga agctctgcct
    13681 gattaagact catgttcgtt ttacactctg gggcaataaa cataaaccca tcatagatcg
    13741 ccgaaagacc gaactgcttc tcagagttgg aactcaaggt tttaacgtct tcagcttcat
    13801 aaaatttttg gaaaacgttt gtaagaagag tactctttcc cgttctcgca acacccttgc
    13861 aatacatagc aatctgccac ccatctagat caccgacatc atagcataga cgaccaccca
    13921 taacatacat ccacttagcc acattcttat cgaagccttg ataatcaagg atgctttgga
    13981 aatacggtgt agggatatcc caccagtctt ccaggtgttc atatccatcg aacacttgat
    14041 cgaagtactt gcagcttaca atagttggat caagacactg atattcttta ctatcgtagc
    14101 tgtaaaactt agacctatac ttaccagtag caggtacata ctctttacca atgaagagtc
    14161 catttttaaa actccataca tgtctatttt ttacaatttc gggaaactga atatcgtaac
    14221 acttagatgc gtgacggata acatcattta tagtcgatcc cttagaagta agattctccc
    14281 aattcgtacg gttcgtttct ttttgagaga acctatagac ttcggcttcg atacttctga
    14341 taggtttcca cgcacgtgtg gtgtaacctt cggctgtaac aatttgtgta caacagtatc
    14401 ctttgtaacg cctaatgtta ttgatatagg tgtgattcag gaaggaaatg attgattgct
    14461 gatagggtga gagtgtatca atctgggatg tgttacaacg gaaaagggat ggatcagatt
    14521 caggagcgat taagatcttt gtaggtttgt tgatccgatc atatatccgg gtgtctctat
    14581 gaacaatctg aaaagcatca tcaatttgtt cgatcacacg attgatacgt gaagcaacat
    14641 tcaggccgtc gtcttcgggt tcgtacttat caatctccaa agccactgca cgatgataga
    14701 tctgccccat ctgtgtgatg aatctcatat gtgtagtcga aactttctcc aaatcaactg
    14761 taaatggttt accagttttc aagttgattt catccggcct gaagaacttg cgatagccaa
    14821 gttcaaagga tacacgtgta ttgttcttgg tttgtagtcc ccagttcttt tcttcgtctt
    14881 cgataacact caagagttgc tcactgtcca atgtttggat ctggttttta ataatttcca
    14941 tattcgattg atgttggtct gcatcttcgg atatgaagtg ggtctccatc cctcaattta
    15001 ctaatagaag gcagttattt ttaagctgat agttttccaa ggatctttat aagtatctta
    15061 ttttgagtgg cgacttgctg tacgagtgct accagggcac tgcatacggt atcaccatct
    15121 ggggttgtga gaatatcgag gagatcgata ctcggctcat catcttcctc catgaaaagt
    15181 tcatcatctt cctcctctgg gaggatctca ccttcctcga tttcaggctc ttggtcacta
    15241 gacatttgag gtataccgag aaaagaccaa tgtctatttt tcgcatgtgc gatatcaggc
    15301 caaaaaaaaa tattactata tagtacaaac aactttcaaa atggcgggtg gacttatgca
    15361 actcgtagcg tacggcgcgc aggacgtgta cctgactggt aaccctaagg ttactttctt
    15421 ccaggctgtc tacaagcgtc acactaactt cgcgatggag aacatcgagc agactaccaa
    15481 cggaaaccct tccgccaacg gccgcatctc tgtgactgtt gcccgcaacg gtgaccttat
    15541 tggcgacatg tatgttgagc tttccgctaa ggattctctc gttaccgctt ccggtgccgc
    15601 ggatgactgc aactgggtcg ccgagcgtgc gatcaagacc gcagaattat caatcggtgg
    15661 ccagcgtatt gacaagcact accagcgttg gtggcgcatg tactccgagc tctacctcga
    15721 tgagtctaag aaggctaact ggggtaagat gacctcgggt aagggtcagg tcttccttcc
    15781 tcttattttc ttctttaacc gcaatcccgg tctttacctc ccactaattg ccctgcagta
    15841 ccacgaggtt cgcgttgatt tcgatttaac ttctgaattc gacacctact tcaaccttaa
    15901 caccttcaag gtttggggta actacgtgta cctcgacact gaggagcgta ggcgttttgc
    15961 gcagaaaggt cacgagtacc tcattgagca ggttcagcac accggtgttg atgccctcac
    16021 cgtcggccag accaagcagg ttcgcctctc gtacaaccac cccatcaagg agctcgtgtt
    16081 cgccgcgact gcctccgatg ccactcgtgc caagctttgg aacttcacct ccaacgtcgg
    16141 tcagactgag gtaaagatta actccagccc tgttctcgct ggttccaact gcttcgtgcc
    16201 cctcacccac gccgccggtg ttcctctcta cgccaccggt actggcactg gtgccccctc
    16261 cctccgcctc attgaggagg gtgcctctgg cgagggtgcc gtcggccccg tcgagacctt
    16321 caagcttgtc ctcaacggtc aggacaggtt caaggagcag tccggtaagt acttcaactc
    16381 cgtgcagccc tacaaccacc actctggctg ccccatgccc ggtatctacg cgtactcctt
    16441 cgctctcaag cccgaggagc accagcctac cggcacttgc aacttctccc gcatcgacaa
    16501 cgctcaggtt gccatcaagg ttaaggcggg tatgggtacc gatgccggca cctccctcaa
    16561 catgttcgcg actaactaca atgtccttcg catccaatcc ggtatgggcg gtcttgcctt
    16621 ctccaactaa atactcatac gaagtatttt aataaatagt attacaattc atatttaaaa
    16681 attgttactc gcaactttta aaaatgaaaa tcttagttaa agtttagtga cataaactac
    16741 taaatgaccg tcagggaaca tgttattaaa cgcctggatt taggaagatc taagtatggt
    16801 catggtgtac gtgttatgga cgatacagta acatggggaa cgaaaaagga ttcgtggctt
    16861 gaaatggcat ctgaggaact tcttgatgct atagtctacg taattgccga ttatttacga
    16921 acaattgaac agatgtatga tgaagacgcc aaagatgata acgatctcat catgcatatt
    16981 tttgataacc ctaaaactgt catgagtgaa aaacaccgtt cattgttaga aggattgatt
    17041 aacatgacac aaatttgttt atgattttag taggttcgga tacttgttta aggtggaagg
    17101 tatgatagga aaagtcatat cctaaaaagt aatccttaat ttgttgggac atactcgtag
    17161 cttcaccaag cctcggaata cctgtacata cagatatctt ttcgagttca agtaaataat
    17221 cctccatgat gacgaagcgt ctaaggtttt cgtcagacat gccacgctct ttcatgagtt
    17281 tatacatagc agccgatgca ccatcagaca tgtggaaatt tttagatcct ggtacctgtt
    17341 ctgttggaga attaaagaag gcatacatga gaatacctcc aatgataagt ggtatcattt
    17401 gtcataagtt tagaaattaa taattaaacg tcgtttctgc tgtattatct ttatcgatac
    17461 tcgttacacc acctacaccc agtggtgaag tgtgttcgac atgtatacca tatgtaccgt
    17521 tactgataag accgactgaa ggtgttaagg taacagttgt atctgtggtt gcaattgtag
    17581 aattccaatg ttttgaattc tcgtcaccgg ttatacttaa gaaacccttt ccaatatctc
    17641 taccagttcc accagttacg tcaagattaa gtacactaat attactcgtg ggttctacta
    17701 gatgagctgt aatcttcgcg gagaacatct gatttgcgaa gacgacattg atttcgggag
    17761 ttgtagaagc tgtgatggta ccactcgaat aactgtatgt ctttctggta agtccaccaa
    17821 ggttggtaat aagaccattg gttatcttga cggtatcaga agcaacgaga tttgctgtgt
    17881 gaatagtatc agaggcggta acgtttgttg tagcaacatt agtagttgtt atagtgtcaa
    17941 tgatgttcaa gttcgttgtg tgaatagtat cggaggcggt gaggtttgtt gtagcgacgt
    18001 tagtagtggt tacggtatca ataatattaa tattcgttgt gtggatggta tcggaggcag
    18061 tgagatttgt ggtcgcgaca ttagatgttg ttactaaact agaaaagtca ccactttccg
    18121 cataaacgtc tccaactata ccaacaccac cagcgactcg taaagcaccg gttgttttag
    18181 aggtgcttgg tgtacttcct gtaattattg cgtcatcgga aacagttagg ttgttttgtg
    18241 taataagatt accaagtatc tcaactgtga ttaagttaga gtcatcaaga atatgattat
    18301 ctgtaaccgt gttttgtgtg taaccaattg taaatgtatg atcatgtggg tcgttttcag
    18361 ttgccgctcc gtgatggatc aatccgatgt ttttacctgg atgttgcatc acaataccga
    18421 cgtcgagtaa atgactcgag ttgttgttag caacacctat aacacgatcg ttaattacaa
    18481 gagattcaga atcaagagca agcgattttc caccgaccac gacgtttcct aacacttcta
    18541 ggttagatgt tattgttgtc gcatcagttg aatgtgtgat gtgagaatca gctaaatact
    18601 tacccgcacc cacatatgga attttgtttt gtgttaaccc tccgatcgaa atattacctc
    18661 caacgtcgac atcggatgtt gtagtaatgc ttgtcatcga aaaggtacca gtaagattac
    18721 tgccatcacc gtaaaatgta tccgcgtata cgttacccac aacacctaaa ccaccggcaa
    18781 ctttaaccgc acccgtagtt gtggatgtag aagatgtggt atcagttacg tttactgact
    18841 ctgcattaag aagcccatgg acatgtgttt gacccgtcag aatatgatca tccggattgg
    18901 gtatgacata tatccttcgc cataatgtct gactcgggga agcaccacca gaaccaacgt
    18961 atggcttagt ataaagagaa aacacaccag gtcctggatg agttccggca ccccttcctt
    19021 gaaaagttga tgcaccccgc ggaaccgtcc atcgaaattg tgccccggaa tacccttgtg
    19081 taccgacaat tttaacaccg aattcataag gaattgagtt atttccatat ccatcgtcac
    19141 ccgatattcc aaaataacct atgtgaggac ctgtcgcctg aggtcggata gatatatgtg
    19201 atatatcaaa tacatacgta aatccttcca caaaagtaag attaaaatat tgaccccccg
    19261 agaaatgaat attaccggga tatgacgata ttaaccagtt actcccgtaa tactgaatag
    19321 ctataggatt ttgagcagta tgtgctgttg gactactgaa actagaatta ttgtcataaa
    19381 ccacggatat agattgagtc gtcatttcac cggcatttaa attttccata aaagcttctc
    19441 cttctgtggt tgtgtcactc ttagctaaaa atgggctagt aaatttacca taccagtcac
    19501 ccgcgacaat aatattcgat gcgtagacat ttccagaaac tcctagacca ccagtaattt
    19561 tagctgcacc actggttaca gatgtagacg cggttgcatc cgtaacagtg agactatcaa
    19621 tttcagcatc ttcaaagttt acgtgtgttg cgtgaacatt gccttggact cctactcctc
    19681 ctacaacggt taaagcaccg gttgttttgg aagtggttga tgcgtctccg gatactataa
    19741 catttttagt tacagttaag ttattagaaa cataagcatt ttccgttact gttagatcag
    19801 tcttagcaaa aatctctcct tcggttgtca agttattaga aacgtaggcg ttttcagtca
    19861 ctacgaggtc agatagtgcg tgtatattac caccaatatt taataatttt tgtgaagtga
    19921 tatttatact gtctagttcg gcattatcgg cattaatatt agatgtgtat atttctcccg
    19981 cgacacctaa accacccgca acttttgcgg ctccggtagt
//
