# Supplementary material for: Widespread Horizontal Gene Transfer Among Animal Viruses
Source: bioRxiv. 2024 Mar 26:2024.03.25.586562. Preprint. [Version 2] doi: 10.1101/2024.03.25.586562 (PMC11071296; doi:10.1101/2024.03.25.586562)
Supplement: Supplement 2 [file media-2.zip › File2_Maps/uAnello_homo_Run1s14_3787.gb]

LOCUS       uAnello3787ct_1         3787 bp    DNA     linear       01-JAN-2019
DEFINITION  [note: taxonomic lineage d_Viruses;f_Anelloviridae]
            [isolation_source=original].
ACCESSION   
VERSION
DBLINK      BioProject: unknown
            BioSample: unknown
            Sequence Read Archive: unknown
KEYWORDS    .
SOURCE      Anelloviridae sp. ctI0YJ4 (unknown)
  ORGANISM  Anelloviridae sp. ctI0YJ4
            Unclassified.
REFERENCE   1  (bases 1 to 3787)
  AUTHORS   Taker,C.
  TITLE     Cenote-Taker 2 dummy template file. Do NOT submit
  JOURNAL   Unpublished
REFERENCE   2  (bases 1 to 3787)
  AUTHORS   Taker,C.
  TITLE     Direct Submission
  JOURNAL   Submitted (01-JAN-2019) Taker 2, Cenote, 1000 Circle St., Cenote,
            DC 31111, USA
COMMENT     ##Genome-Assembly-Data-START##
            Assembly Method       :: unknown_assembler
            Genome Coverage       :: 1x
            Sequencing Technology :: Illumina
            Annotation Pipeline   :: Cenote-Taker 3
            URL                   :: https://github.com/mtisza1/Cenote-Taker3
            ##Genome-Assembly-Data-END##
FEATURES             Location/Qualifiers
     source          1..3787
                     /organism="Anelloviridae sp. ctI0YJ4"
                     /mol_type="genomic DNA"
                     /isolation_source="unknown"
                     /collection_date="unknown"
                     /note="genome binned from sequencing reads available in
                     unknown;
                     derived from metagenome: unknown"
     CDS             84..374
                     /note="no search hits"
                     /codon_start=1
                     /transl_table=11
                     /product="hypothetical protein"
                     /translation="MLRRALPGRSLCPHITNCTSEWLSFPRPSAASEPRRDSRASRGR
                     VPEVSLHTAVKGQFGHGTGRALGKCLKNVLFQKKKTQEGEAAATAIRVWPTA"
     CDS             413..574
                     /note="no search hits"
                     /codon_start=1
                     /transl_table=11
                     /product="hypothetical protein"
                     /translation="MSQDKRACGTDPFLLLMALFVVAVILWVIFRDLANAWVDPNHQD
                     PRADRRALL"
     CDS             642..2804
                     /inference="protein motif PFAM:PF02956.13"
                     /codon_start=1
                     /transl_table=11
                     /product="TT viral ORF1"
                     /translation="MWWWRRRRWRAPWRRRRWRRRRLRTRRFRRAPRRPRRPRVRRPR
                     RRRGWARRYRLRRRRRRRRRRKLILTQWQPAKIRKCLVIGYLALVLCGNGTFSKNYAS
                     HSDDYVQKGPFGGGLSSMRFNMRILYDQFKRHLNFWTHTNQDLDLVRYRGCTMTFYRH
                     PEVDFIVKFNRKPPFLDTIVSAPAMHPGMLMTTKHKILVKSFKTKPKGKGTVKVRIRP
                     PTLFDDRWYFQHDICKTTLFTISATPCDLRFPFCSPQTDNPCVNFLVLAGVYNGKLSI
                     EATKVEAEYTSLISAINMTTHGTLFNTFKTPEMIKCPPAVKTTEASDISTNCYKKLDS
                     AWGDTIWNETTIENLKANTNNLWNARGNQTMTGSKYLNYRTGIYSAIFLSAGRLSPDF
                     GGLYNDIVYNPTTDEGIGNIVWIDWCTKADCNFNETQSKGVIKDIPLWAALFGYVDFL
                     KKTFKDDQLDKTARLTLICPYTNPKLIGPTQPNKGFVPYDYNFGRAHMPSGESYIPIY
                     YRFRWYICLFHQQKFIEDIVSSGPFAYHGSQPSATLTTKYKFHFLFGGNPVPQQTVRD
                     PCNQPVFDIPGAGGLPRPIQVVDPKYVNEGYTFHAWDFRRGLFGQAAIKRVSGEQTNA
                     SLYSSGPKRPRTEIPPQDAEEGSYSREGKLQPWLDSSDQEESETEAPEEEATSPPSLQ
                     LQLKQQIREQRQLRCGIQHLFQQLVKTQQNLHINPCLQ"
     CDS             2729..2995
                     /inference="protein motif PFAM:PF02957.14"
                     /codon_start=1
                     /transl_table=11
                     /product="TT viral ORF2"
                     /translation="MWNPTPLPATSENPAKLAYQPMPTVGPKAYLFPERLPRMWTKQD
                     WETEYQVAAAFNRPARTNLNDTPFYPYIPRNPGFRVSFKLGFKP"
     CDS             complement(3040..3291)
                     /note="no search hits"
                     /codon_start=1
                     /transl_table=11
                     /product="hypothetical protein"
                     /translation="MAKSGPTHFRCCMPPQCPMASRSLFSKAPDPPDAEGPKRASVSG
                     GGGVRDVRRSAKRVAPDFEGVAPGGRVALLAALGVLSDL"
     CDS             complement(3466..3576)
                     /note="no search hits"
                     /codon_start=1
                     /transl_table=11
                     /product="hypothetical protein"
                     /translation="MPRDGAYFRVCAVGPPHVTCDVGVTFDPEEKHHHFV"
     CDS             complement(3566..3787)
                     /note="no search hits"
                     /codon_start=1
                     /transl_table=11
                     /product="hypothetical protein"
                     /translation="-
                     HDHCTIHSHRHAPPCGSEEKWREGGGGGPRATRTQHPPLRGTSAFLLKKRKEVSHFVK
                     QNGGCDALSTWYAT"
ORIGIN      
        1 gtggtgagca gaacggaaac cgcaggtcac atggtgttgc gctaagtccg tcactaacca
       61 cgtgactcca acaggccacc catatgctac gtcgtgcact tcctgggcgg agtctatgtc
      121 ctcatataac taactgcact tccgaatggc tgagttttcc acgcccgtcc gcagcgagtg
      181 agccacggag ggactcccgc gcgtcccgtg ggcgggtgcc ggaggtgagt ttacacaccg
      241 cagtcaaggg gcaattcggg cacgggactg gccgggctct gggcaagtgt cttaaaaatg
      301 tacttttcca gaaaaagaag acccaagaag gagaggccgc tgccactgcg atacgtgtgt
      361 ggcctaccgc ctagcaggcc tgatccgatg agctggcgtc cacctgccca cgatgtccca
      421 ggacaagagg gcctgtggta ccgatccgtt tttacttctc atggcgcttt ttgtggttgc
      481 ggtgattttg tgggtcatct tcagagactt agcgaacgcc tgggtagacc ccaaccacca
      541 agacccccgg gcggaccgcc gggccctgct gtgagagctc tgcctgccct gccgcctccg
      601 gagcctgaac caagaagaca cgtccagaga gagaacccgg gatgtggtgg tggagacgcc
      661 gcagatggag ggccccatgg agaaggaggc gatggagacg acgcagactt aggaccagaa
      721 gatttagacg agctcctcga cgtcctagac gccccagagt aaggagacct cggcgccgca
      781 gggggtgggc tcgcagatat agacttagaa ggaggcggag gaggaggaga aggagaaagc
      841 ttatactaac acaatggcag ccagcaaaaa taagaaaatg tctagtaata ggatatcttg
      901 ctctagtact atgtgggaac gggacattca gtaaaaacta tgcctcccac tcagatgact
      961 atgtacagaa aggacccttt ggagggggac taagcagcat gagatttaac atgagaatac
     1021 tatatgatca atttaagaga caccttaact tctggacaca cacaaaccag gacctagacc
     1081 tagttagata cagaggctgc accatgacat tctatagaca cccagaggtg gactttatag
     1141 taaaatttaa cagaaaacct ccatttctag acacaatagt atcagctcca gccatgcacc
     1201 caggcatgct aatgacaaca aaacacaaaa tactagtaaa aagctttaaa acaaaaccca
     1261 aaggaaaagg cacagtaaag gtgcgcattc gcccccccac actctttgac gaccgttggt
     1321 actttcaaca tgacatctgc aaaaccacac tgttcaccat tagcgcaaca ccatgtgacc
     1381 tgcggtttcc gttctgctca ccacaaactg acaacccttg cgtcaacttc ctagttcttg
     1441 caggagtgta taacggcaaa cttagcatag aagccacaaa ggtagaagca gaatatacat
     1501 cactaatttc agctataaat atgaccaccc acggtactct atttaataca tttaaaaccc
     1561 cagagatgat aaagtgcccg ccggcagtaa aaaccacaga agcttcagac ataagcacaa
     1621 actgctacaa aaaactagac agcgcctggg gagacactat atggaatgaa accaccatag
     1681 aaaacttaaa agcaaacaca aacaacctgt ggaatgcaag aggcaaccaa acaatgactg
     1741 gtagcaaata cctaaactac agaacaggaa tatacagtgc catattcctt tcagcaggca
     1801 gactgtcacc agactttggg ggactataca atgacatagt atacaatccc accacagacg
     1861 aaggcatagg aaacattgtg tggatagact ggtgcacaaa agcagactgc aacttcaatg
     1921 agacacagtc caaaggagta ataaaagaca ttccactgtg ggcagcactg tttggctatg
     1981 tagactttct aaaaaagaca ttcaaagacg accagctaga caaaactgcc agactcactc
     2041 tcatatgccc gtacacaaac cctaaactaa taggacctac acagcccaac aaagggtttg
     2101 tcccgtacga ctacaacttt ggcagagcac acatgccctc cggagaatcc tatataccta
     2161 tatactacag attcagatgg tacatctgcc tatttcacca acaaaagttt atagaggaca
     2221 ttgtaagcag cgggcccttt gcataccacg gctcacagcc ctcagcaact ctcaccacta
     2281 aatacaaatt ccactttctc tttgggggca accccgttcc ccaacagact gtcagagacc
     2341 cttgtaacca accagtcttt gacattcccg gagccggtgg actccctcgt ccgatacaag
     2401 tcgttgaccc gaaatacgtc aacgaaggct acacgttcca cgcctgggac ttccgtagag
     2461 ggctctttgg ccaagcagct attaaaagag tgtcgggaga acaaacaaat gcttcacttt
     2521 attcatcagg tccaaaacgg ccaagaacag aaattcctcc acaagatgca gaagaaggct
     2581 catattccag ggaaggaaaa ctccagccct ggctcgactc gagcgaccag gaagagagcg
     2641 agacagaagc cccagaagaa gaagcgacct cgccgccgtc gctacagctc cagctcaagc
     2701 agcagatcag ggagcagcga caactcagat gtggaatcca acacctcttc cagcaactag
     2761 tgaaaaccca gcaaaacttg catatcaacc catgcctaca gtagggccta aagcttatct
     2821 gttcccagaa cgcttaccac gcatgtggac caagcaagat tgggagacag aatatcaagt
     2881 cgccgcggcc ttcaacaggc ccgcgcgaac aaacctaaat gatactcctt tttaccctta
     2941 catacccaga aacccaggct ttagagtgtc ctttaagcta ggatttaaac cctaataaaa
     3001 tatccaggcc gtgggagttt cacttgtcgg tgtctacctc tataagtcac taagcactcc
     3061 gagcgcagcg aggagtgcga ccctcccccc tggggcaact ccctcgaagt ccggcgctac
     3121 gcgcttcgcg ctgcgccgga catctcggac cccccctcca cccgaaacgc ttgcgcgttt
     3181 cggaccttcg gcgtcggggg ggtcgggggc tttactaaac agactccgag atgccattgg
     3241 acactgaggg ggcatacagc aacgaaagtg agtggggcca gacttcgcca taaggccttt
     3301 atcttcttgc cattggtcag tgtctggggt tgccataggc ttcggcctcc attttaggcc
     3361 ttccggacta ccaaaatggc gcattccgtg acgtcatcgc cgccatttta agtaagcacc
     3421 gcctaggact gacgtataag ttcaaaggtc atcctcagcc ggaacttaca caaaatggtg
     3481 gtgtttttct tccgggtcaa aggtcacgcc tacgtcacat gtcacgtggg gaggccctac
     3541 tgcgcaaacg cggaagtagg ccccgtcacg tggcatacca cgtggacagt gcgtcacagc
     3601 cgccattttg tttcacaaaa tggctgactt ccttcctctt ttttaacaaa aaagcggaag
     3661 taccccgcag cggcgggtgc tgtgtgcggg tggcgcgcgg cccccccccc cccccctccc
     3721 tccacttctc ttcgctgcca cacggtggag cgtgtcggtg tgagtgtata gtgcagtgat
     3781 cgtgtag
//
