# Supplementary material for: Widespread Horizontal Gene Transfer Among Animal Viruses
Source: bioRxiv. 2024 Mar 26:2024.03.25.586562. Preprint. [Version 2] doi: 10.1101/2024.03.25.586562 (PMC11071296; doi:10.1101/2024.03.25.586562)
Supplement: Supplement 2 [file media-2.zip › File2_Maps/Parvo_ordospora4990_fungus_SRR9597069.gb]

LOCUS       Parvo4990               4849 bp    DNA     circular     10-NOV-2023
DEFINITION  [label=nearest existing NCBI txid535600].
ACCESSION   
VERSION
DBLINK      BioProject: PRJNA419750
            BioSample: SAMN08098155
            Sequence Read Archive: SRR9597069
KEYWORDS    .
SOURCE      Parvovirus ordospora4990
  ORGANISM  Parvovirus ordospora4990
            Unclassified.
REFERENCE   1  (bases 1 to 4849)
  AUTHORS   Buck,C.B., Welch,N., Belford,A., Varsani,A., Pastrana,D.V.,
            Tisza,M.J. and Starrett,G.J.
  TITLE     Widespread Horizontal Gene Transfer Among Animal Viruses
  JOURNAL   Unpublished
REFERENCE   2  (bases 1 to 4849)
  AUTHORS   Buck,C.B. and Tisza,M.J.
  TITLE     Direct Submission
  JOURNAL   Submitted (10-NOV-2023) Lab of Cellular Oncology, National Cancer
            Institute, Building 37 Room 4118, Bethesda, MD 20892, USA
COMMENT     ##Assembly-Data-START##
            Assembly Method       :: Megahit v1.2.9
            Assembly Name         :: Parvo4990
            Coverage              :: 890x
            Sequencing Technology :: Illumina
            ##Assembly-Data-END##
FEATURES             Location/Qualifiers
     source          1..4849
                     /organism="Parvovirus ordospora4990"
                     /mol_type="genomic DNA"
                     /isolate="fungus"
                     /isolation_source="Ordospora colligata"
                     /note="microsporidian_fungus"
     CDS             564..2390
                     /codon_start=1
                     /product="NS1"
                     /translation="MSGFFAAALARKLARSQNVCSKDVRGTSDGSGQRFECNPPTSVR
                     RRLFVDEIGQDPVSPSGVAPETSLQGDHQQTIASSKRSVSEIVQQDHIEVVTVEPDID
                     GWRQQDGADDGRICTDRFRGTFDGRRKLVHSLFKPPEDGRFSFYRRLRTLSERGERSP
                     IGAVYAASHDDHIHVIHGCNFSDERCRCTGIKRCFGEAFKTVVSPSSSWDGGRRDRMW
                     EHLAKGPGKRRWHIRQSSYHEPSHIDGVYILSAEDERRPEEEVPCEDEFYRCSVSDVS
                     EGADGSSGQDGGTGPAKKKRRGASWFATIQTALEIGRKQWISSPDAILNLDVLTEAPD
                     HNYNIICSRDKLLKGIASGQQALYSKIRPMRMEEIISLIDSNATFGYNRIASREESLL
                     ALRYFFQQFDDGYHDMVKLFHDWFNQDLGKKNTICLIGPPSCGKTWVANAFMKLGLFG
                     GSIGAWNKNDNKFAFNNCVTARIVMHDECKQPLADIGYIEKLKEIYAGSEGCVDRKFA
                     NDARASGCPVIATCNSHPVTNKEHRPAFDERITYVYCNQVPEMKEYCEFPCNPLAIWD
                     LVNHVLSGEIDYENEVELHGQPYSMFINQLKEDVINELESIQ"
     CDS             616..1536
                     /note="widely conserved NS1 +1 frame ORF; remote
                     similarity to Q90055 (junonia denso parvovirus NS2)"
                     /codon_start=1
                     /product="Alt"
                     /translation="MSVPKMSEEQVMEVGNDLSVILQLLCDGDYSWTKLDKILSALPA
                     LLLKHRFKGITNKQSLLVKGQSVKLFNKITSRLSQSNQTLTDGGNKMELMMEEFAQIA
                     FEELSMVDVNWFTAFSSLLKMEDSAFTEDLERCLNEVKEVPLAQSTPRPTMTTSTSST
                     AATFRMNDVVALGSNDASERLSRLSSRLLLAGMEEDEIECGNIWLRDLESGVGISGKV
                     PITNPATLMECTFFLPRTNGGRKKRCLVKMSFTDAAFQMCLKELMDQADKMEERGQLR
                     RSDEEPAGSLPSRQPWRLGGSSGYRRRMPY"
     CDS             complement(2391..2978)
                     /note="remote similarity to PF05995.15 (cysteine
                     dioxygenase type I) and PF04055.24 (radical SAM 4Fe-4S
                     domain)"
                     /codon_start=1
                     /product="Fesoid"
                     /translation="MVQILSGEVHVHITDGGVDSNYLAGLPCNLNTNILDPTQHAFLT
                     GSLHRQFNTPDPLPVGEVPAINVWVYYREAGTQQKWEIRPQTAVPVGGGINLNLPQAK
                     HNFIDPVNKRVYPNWWINSGSDYDLLARWQWWDNITYDGRVYTNNLLCPYCELNVSGP
                     GSVGSRGFFFPSPSALREYVAGFRSDWGLTTGLYY"
     CDS             complement(2978..4849)
                     /note="central domain similar to 3P0S_A (denso parvovirus
                     single jellyroll capsid protein); N-terminal domain alpha
                     helix rich similar to DUF5610 and flagellar motor protein
                     FliL; C-terminal TroA_c domain"
                     /codon_start=1
                     /product="VP"
                     /translation="MTTPRRRYKTRKGTQFRFSQSLIRRYIKSVSQTIFVSMDLDRFQ
                     PGPRVRNALISAAIAYARSRLRGAALANLENNLVGALNQGFQQFRQVLGAYLPEGEVQ
                     NIVQQGFGYYRDQNDRAGQSILGDTPPNSARGSLDNTHQQSAVEEQLEQPGSSDRMDT
                     SSQRDGQLQRRRTADDAGLGAIDEPEGRAAPGGSGGGSGTGGGGTGQLKHVCTDYRQF
                     FNVNSHPFSKRTLLSFHSFKPLWTINGAVASKQGVFYHCVFAFIPHARMWCTQGVETW
                     MQELIANGYDLEWEGVTMKLEQQNYSTTFITNNTTEQSGVNSAPTGMIGHARGLEQDI
                     ILKSVVCTYSGKSDSVTGVTTGSVDFRRLELPKGSVTGIAAGTLQEVDYGFGSCTYQR
                     YNQIIGTPCSTNVTEGSSVATLDEASVLDIGAQFPLLSNIQAAGVVFESKIKNCPIAF
                     QPSVKAHMFPVVSTNYTGNFVLAGSQTTGITPITEGRPIAATTQGVNIQGTSGNLQAS
                     DALLYGYIHGEGNNPHIHVPPNDYVILVPSYGVDPTEPQPATFYGLFEASGSLKIRRD
                     LGYNKDPRYTAHFAGIKRATAVDSKAVDQQVYRGQVRATPSVVATSQSTIIPPVRRV"
     CDS             complement(4108..4356)
                     /codon_start=1
                     /product="Valt"
                     /translation="MASCSAEELRMMLALAQLTNRRGVLRQEEAEEAVELVVVELGNS
                     NMFALIIDNSLMSIHIHSVKEPFFPSIPSNHSGQLMEQ"
ORIGIN      
        1 gccgccgcac ccgccaactc gtcagtgagg ttatggttag caagtagtta tggttaagag
       61 cagacgttct cgtgaaatgt tgcctctcgt gaaatggccc ccgtggactc ggcgtgaggg
      121 gcctaacgcg gaggcaacta acgcggaacg tcatctctta accgtatctg ctgctaaccg
      181 tatccgagct gacgagttgg cgggtgcggc ggcatgacga caccgcggcg gcgttataag
      241 acccgtaagg gtacccaata gaaaactccc gagtgtgacg tcataaccgg aaatcctctc
      301 gtaggtgttg cggatcgtcg gtcaccttac cacccaccaa gtctgaaggt cctcagggtc
      361 ttcgttctgg taggtgacgt catgcttcca acttgttagg ggattcccct ttccccttgg
      421 gacttggaaa attttctaag ttcttagggg aataaccgtt cccccttggg ggcggagact
      481 ggcgcgtggc gatcacgcca ttctgcgtca tagataagag acgacgctca tatataaggc
      541 agttatcggc attttcgtca gtcatgtccg ggttcttcgc agctgcactt gcacgtaaac
      601 ttgctcgttc tcaaaatgtc tgttccaaag atgtcagagg aacaagtgat ggaagtgggc
      661 aacgatttga gtgtaatcct ccaacttctg tgcgacggcg actattcgtg gacgaaattg
      721 gacaagatcc tgtcagccct tccggcgttg ctcctgaaac atcgcttcaa ggggatcacc
      781 aacaaacaat cgcttctagt aaaaggtcag tcagtgaaat tgttcaacaa gatcacatcg
      841 aggttgtcac agtcgaacca gacattgacg gatggcggca acaagatgga gctgatgatg
      901 gaagaatttg cacagatcgc tttcgaggaa ctttcgatgg tcgacgtaaa ctggttcaca
      961 gccttttcaa gcctcctgaa gatggaagat tcagctttta ccgaagactt agaacgctgt
     1021 ctgaacgagg tgaaagaagt cccattggcg cagtctacgc cgcgtcccac gatgaccaca
     1081 tccacgtcat ccacggctgc aacttttcgg atgaacgatg tcgttgcact gggatcaaac
     1141 gatgcttcgg agaggctttc aagactgtcg tctcgccttc ttctagctgg gatggaggaa
     1201 gacgagatcg aatgtgggaa catctggcta agggacctgg aaagcggcgt tggcatatcc
     1261 ggcaaagttc ctatcacgaa cccagccaca ttgatggagt gtacattctt tctgccgagg
     1321 acgaacggag gccggaagaa gaggtgcctt gtgaagatga gttttacaga tgcagcgttt
     1381 cagatgtgtc tgaaggagct gatggatcaa gcggacaaga tggaggaacg gggccagcta
     1441 agaagaagcg acgaggagcc agctggttcg ctaccatcca gacagccctg gagattggga
     1501 ggaagcagtg gatatcgtcg ccggatgcca tattaaactt agatgtgtta acagaggcac
     1561 ctgatcataa ctacaatatt atttgttcca gagataagtt gttaaaggga attgcttctg
     1621 gtcagcaagc attgtattct aagattcgcc ctatgagaat ggaagaaatt atttcattga
     1681 ttgattctaa tgcaaccttt ggttacaata gaattgcctc gcgtgaagaa tcgttgcttg
     1741 cccttagata tttctttcaa caatttgacg atggatatca tgatatggtt aagttgttcc
     1801 acgattggtt caatcaagac cttggaaaaa agaatactat ttgtttgatt ggtcctcctt
     1861 cttgtggaaa aacttgggtt gctaacgcat ttatgaaatt gggtttattt ggtggaagta
     1921 ttggtgcatg gaataaaaat gataataaat ttgcatttaa taattgtgta actgctagaa
     1981 ttgttatgca tgatgaatgt aaacaaccct tagctgacat tggttacatt gagaaattga
     2041 aagaaattta tgctggatcg gagggatgtg ttgatcggaa attcgccaat gatgcccgtg
     2101 cttctggatg tccagtcatt gcaacatgca attctcatcc cgtcactaac aaggaacatc
     2161 gtccagcctt tgacgaacgg attacttacg tttactgcaa ccaagttccg gaaatgaaag
     2221 aatattgtga atttccttgt aaccccttag ctatttggga tcttgtcaat catgttctat
     2281 ctggtgaaat tgattatgaa aatgaagtgg aattacacgg acaaccttat tcaatgttta
     2341 ttaatcaatt gaaagaggat gtaatcaatg aattggaatc aatacaatga ttaataatac
     2401 aatccagttg ttagtcccca atcacttcga aatcctgcaa catattctct taaagcgctt
     2461 ggagatggaa agaaaaagcc acgcgaacca acggaaccgg gcccagacac attcaattca
     2521 caatatggac ataacaaatt gttcgtataa actcttccat cgtaagttat attatcccac
     2581 cattgccagc gtgcaagaag atcgtagtcg gatccggaat taatccacca atttggatag
     2641 acgcgtttgt tgacaggatc aatgaagtta tgcttagcct gaggcaaatt taaattaatt
     2701 ccgcctccaa caggaactgc tgtttgtggt cgaatttccc acttctgttg tgttccagct
     2761 tctcgataat aaacccaaac gtttattgct ggaacttcac caacaggcag tggatcgggc
     2821 gtattaaatt gacgatgcaa tgatccagta agaaacgcat gttgtgtggg atctaagata
     2881 tttgtattca agttacatgg aagaccagca agataattgg aatccacacc accatcagtg
     2941 atatgcacat gcacttcacc acttaaaatt tgcaccatta tacacgtctt acggggggaa
     3001 taatagttga ttgtgaagta gcaacaaccg aaggagttgc acggacttga ccacgatata
     3061 cttgttgatc gactgctttg gagtcgacgg ctgttgcgcg ttttattcca gcaaaatgcg
     3121 ccgtgtatct tggatctttg ttgtatccaa ggtcacgcct tatcttcaaa gaaccggatg
     3181 cttcgaatag accatagaat gtggcaggct gtggttcagt tgggtcaact ccgtacgatg
     3241 gcacaagaat gacgtaatcg tttggtggaa catggatatg cggattattt ccttctccat
     3301 gaatgtatcc atacaataaa gcatctgacg cctgaagatt tccagacgtt ccttgaatgt
     3361 ttactccctg agttgttgcg gcaattggtc ttccctcggt aatcggggta attcccgttg
     3421 tttgtgatcc agcaagaaca aaattccctg tataattggt gctaacaaca ggaaacatgt
     3481 gcgcctttac agatggctga aatgcaattg gacaattttt aatttttgat tcaaaaacaa
     3541 cacccgctgc ttgaatattt gacaataaag gaaattgggc accaatatca agaacggaag
     3601 cctcgtctaa tgttgcaaca gaagaccctt cggtgacatt tgttgaacat ggcgttccaa
     3661 taatttggtt ataccgttga taggtacatg atccaaaccc atagtcaact tcctgaagtg
     3721 ttcctgccgc aattccagtt actgatcctt tcggaagttc aagtcttcga aaatcgacag
     3781 aaccagtagt cacaccggtt acgctgtcgg attttcctga atacgtgcaa actaccgact
     3841 taagaataat gtcctgttcc aatcctcttg catgtccaat cattccagtt ggtgccgagt
     3901 tcaccccact ttgttcggtg gtgttgttag taataaatgt cgttgaataa ttttgttgtt
     3961 ccagcttcat ggtgacacct tcccattcta gatcatatcc attagcaatc aattcttgca
     4021 tccaagtttc aacaccttgc gtgcaccaca tgcgagcatg tggaataaat gcaaaaacgc
     4081 aatgataaaa caccccctgt ttgctagcta ctgctccatt aattgtccag agtggtttga
     4141 aggaatggaa ggaaagaagg gttcttttac tgaatggatg tgaattgaca ttaaagaatt
     4201 gtcgataatc agtgcaaaca tgtttgagtt gcccagttcc accaccacca gttccactgc
     4261 ctcctccgct tcctcctggc gcagcacgcc cctccggttc gtcaattgcg ccaaggccag
     4321 catcatccgc agttcttctg cgctgcaact ggccatcccg ttgagaagat gtgtccattc
     4381 tgtcactaga tccaggttgc tccagctgtt cttcgactgc tgattgttgg tgcgtattat
     4441 caagactccc tctggcagaa ttcgggggtg tatctccaag aatggactgg ccagctctgt
     4501 cgttttgatc acgataataa ccaaatccct gttgcacaat attctgaact tcgccctctg
     4561 ggagatacgc accaagaact tgtcggaatt gttggaatcc ttgattcaaa gctccgacaa
     4621 gattattttc aagattagct aatgcagctc ctcgtaatct actgcgagca tacgcgattg
     4681 cagcagagat aagagcgttt cgaactcgag gacctggttg aaagcgatcg agatccatac
     4741 tgacgaatat cgtctgagat acactcttta tataccttct gataagagat tgtgaaaacc
     4801 gaaattgggt acccttacgg gtcttataac gccgccgcgg tgtcgtcat
//
