# Supplementary material for: Widespread Horizontal Gene Transfer Among Animal Viruses
Source: bioRxiv. 2024 Mar 26:2024.03.25.586562. Preprint. [Version 2] doi: 10.1101/2024.03.25.586562 (PMC11071296; doi:10.1101/2024.03.25.586562)
Supplement: Supplement 2 [file media-2.zip › File2_Maps/uMega_marine_SRR5213598_125259.gb]

LOCUS       uMega125259ct_1       125259 bp    DNA     linear       01-JAN-2019
DEFINITION  [note: taxonomic lineage
            d_Viruses;-
            _Varidnaviria;k_Bamfordvirae;p_Nucleocytoviricota;c_Megaviricetes;o
            _Algavirales;f_Phycodnaviridae;g_Prasinovirus]
            [isolation_source=original].
ACCESSION   
VERSION
DBLINK      BioProject: unknown
            BioSample: unknown
            Sequence Read Archive: unknown
KEYWORDS    .
SOURCE      Prasinovirus sp. ctSCVKZ (unknown)
  ORGANISM  Prasinovirus sp. ctSCVKZ
            Unclassified.
REFERENCE   1  (bases 1 to 125259)
  AUTHORS   Taker,C.
  TITLE     Cenote-Taker 2 dummy template file. Do NOT submit
  JOURNAL   Unpublished
REFERENCE   2  (bases 1 to 125259)
  AUTHORS   Taker,C.
  TITLE     Direct Submission
  JOURNAL   Submitted (01-JAN-2019) Taker 2, Cenote, 1000 Circle St., Cenote,
            DC 31111, USA
COMMENT     ##Genome-Assembly-Data-START##
            Assembly Method       :: unknown_assembler
            Genome Coverage       :: 1x
            Sequencing Technology :: Illumina
            Annotation Pipeline   :: Cenote-Taker 3
            URL                   :: https://github.com/mtisza1/Cenote-Taker3
            ##Genome-Assembly-Data-END##
FEATURES             Location/Qualifiers
     source          1..125259
                     /organism="Prasinovirus sp. ctSCVKZ"
                     /mol_type="genomic DNA"
                     /isolation_source="unknown"
                     /collection_date="unknown"
                     /note="genome binned from sequencing reads available in
                     unknown;
                     derived from metagenome: unknown"
     CDS             2..112
                     /note="no search hits"
                     /codon_start=1
                     /transl_table=11
                     /product="hypothetical protein"
                     /translation="-GVRVCIESATPVTGNVYEALYEKLKEGLTDYTEDI"
     CDS             141..4781
                     /note="no search hits"
                     /codon_start=1
                     /transl_table=11
                     /product="hypothetical protein"
                     /translation="MSLSSDNVGYLDISNAILRVGTLDVVGLQGVDTVSNALRANSVL
                     VYDDMGTDIATPPFTIGSGVSRSTSPAEIDLRYASGNNFMYKGIKLPNFFVGEFELYS
                     GDTATGNVFMQTYTESTTSYANDGYELIFDWQYNTITLKYDNTQLAQATSVGLTTSTW
                     HRISVVYDRNVWTISLDGAQKFLLDDSERAAVYENPTTGQYLRFATNSGTSRKVREIK
                     FMNGSYWSQSKLGHLSYTNGNVGVGTYAPTTHRFEVYGSAKTQSLDATNMALSSTTTS
                     TSTSTGALTVAGGIGARELYSGNAYVSNVFTQLSQGGYGNNDILTTVRLNEFNDNGND
                     RWWKLATLTAVNAGVWSYIRGVITMNRVNETQRTYEFSVWGVPTSPDNQFYYGPVNVT
                     GELNFTYHNYLAIYNNTSNNTVDVYLKVSPYSRVKIELDYANLTTLYLQPNWTTTAPT
                     TSGTYIAKYYTPNSKQSLVSVTNKLGVNVTYPSEALHVDGNVRLGNPTGQDDNTDYNI
                     STAGQLMIRSNDTSDTDGSFTYFNLICGPTSVASNTAQIQLGSHANAVVNTFSRNALI
                     TKQKLNGTTGELYVYSHSLGSNVLMTGYGDLYRRYVSGGIEYNGGIHITGSLIAPGWN
                     GTADTGLNMSLGASAYRWNTVYGATANFYHPTYITATTNVSQLARHVTSNSSSNYSDV
                     VTAKVLEDSSQNGWQGWSSRITQIIDSVTMGGMRFNGYNNHRGVSIETGASDQSSPLS
                     LKTCAHFDGNGSVGIGTTTPFNWGYGVYLDYNLGGLHVQKDLYTRGSGYFCDAHTQNA
                     NVQCYGKVYMDTNQSAEPYITSGMMIENLTTNTAGTAGNYSQRLYFKAHNSAIWGGNF
                     ADCGMAIERNGKVTMRNYSYAEPLSKLHVEDEGYACTVSGTRAAYNTWSYIRIGYPWS
                     TSYADYCSAIESFNNWSVDYKSQLRLFTHTASRELDGGFLYTAFESRDGLVGLAGGVT
                     ASHTVQIGNGNGSVYGYMYQVRSTYGENKWQEGNADNATYSAYNHFIKTWWGLAFSDY
                     ANAVRTVYNARNGYWYATGTFTSNSSSASDDRIKDFEKPLRLSTETLLKLDPQHYWKR
                     DNLELSTKTKYHEEFGLIAQDVYYDAPELRPLVKMHYDADPSPEKPVRDENIQIDPPY
                     DNWGSQQAGMNYIGLIPIMINSIKDIVAEKDAVNTRVTDVPFSNVADHHGLVVCARDD
                     VFSPKSGKPLVELSSRVACKAWYGVIAHTNTHTEDSETLISRGGDAKVWVLMREGASV
                     ETGDLLCTSNIHGYAWTQSDDLVRSSTVAKLTQGCDFTVPVPRPKKKVRRELRDVTYY
                     IKRRWYKTDKKDHDSMPEGKKRSFLEDYYLKTDYEYQPAKEQKRDSDVDWTGPPVWIK
                     VLEYEISKETYETLTPEAREAYRHKDESTYARTEKQTATQEAYDLMTEEEREGYVKYQ
                     SKPVETEKTVDEWEALEADEKAQYVLKSRRVWQRMEQWVSKDPLITNTTVETKQEMVD
                     VLDEHGQRIYEDDPEETELPYDIRYISDTQGTLTTRHNAVYYAALLSCTLMG"
     CDS             4815..5867
                     /inference="protein motif PDB:5TIP_B"
                     /codon_start=1
                     /transl_table=11
                     /product="Major Capsid Protein"
                     /translation="MSAGITQLLAIGAQDKAITGDASVSYFRSVHKTHTNFAQTVERQ
                     TIQGQVKANSMSTVRFERKGDLLSYVYLTPLTNGTQANTAIADWSTVIDKVQLVIGGQ
                     VVDEQDAIFTQRIAPTVMAPNLAQSVSGDIFGGASNALFYPLKFWFNSHQQALPLVAL
                     QYMDVEIRIHWGAEVGDKWEVWANYIYLDQPERDYFASQPLQYLVTTVQKSVPTSAKV
                     TDLNFNHPVKAIVSAANTGGTVALAHIANRLKLQMNGIDVGDFRLAQPHFTNAAAYFH
                     CPFSQRASLQDNMIIVPLCLDTSKGHISTGSVNFSRLDSARLISETQTNQQNLYAVGF
                     NLFIVKNGMGSLAFAN"
     CDS             5893..6132
                     /note="no search hits"
                     /codon_start=1
                     /transl_table=11
                     /product="hypothetical protein"
                     /translation="MRLYTVAIILAIIFVITYDPRSRTLEKYISPLTSGQVNADGPTP
                     SEVACKHPHFQARNFGEPVYDCPKGNSKMGAIHSA"
     CDS             6162..6440
                     /inference="protein motif CDD:pfam19084"
                     /codon_start=1
                     /transl_table=11
                     /product="Family of unknown function (DUF5775)"
                     /translation="MIQMDRQLLTMIAAIVCVAACVYLFKEMRQAREDVDGLKMVQTK
                     MMHMFAAPPPQPRPYGMPVAPPSTQQPPKEAVVTETTASEPEEIVEEK"
     CDS             6449..7012
                     /note="no search hits"
                     /codon_start=1
                     /transl_table=11
                     /product="hypothetical protein"
                     /translation="MVDENHNMKKHKAIAIPVTFETDDKKPRFLTVRDRRWHEWIFVT
                     GGCRKREITSPLRCALRELEEETRGCMNLRSGSYTEFVFTVKDKDDGTDLVYSVYVFF
                     VDVNGAQRQAMVKKFSEEKAKMQLRKHNKLPIKRVYDENDFMSWDTLEDFNKRKQWKM
                     QVDHILKNPEFYSAVSSQYRKTFNYVK"
     CDS             7012..7242
                     /note="no search hits"
                     /codon_start=1
                     /transl_table=11
                     /product="hypothetical protein"
                     /translation="MKSKKFILNQIKEIMLEKGHSEADADKYVEEVKENTVYELLVLK
                     KEIKEVVEEEGEEQQEQPSLFDRLRGFTRYEE"
     CDS             7254..8702
                     /inference="protein motif PFAM:PF03121.14"
                     /codon_start=1
                     /transl_table=11
                     /product="UL52 UL70 DNA primase"
                     /translation="MFKRWCHENKLNNASNLSHVLMNGGKLSIPDDRLKEFYQVYCDA
                     VTSGEKLYVVEQKSSLYNFFVDLDYKSKESLDLPEVESIVKVICNKVKAHGGKDALVS
                     LAPPKELAGGRIKTGIHINFDQFVVDQRSAIALRQHILIALFTAKPSVDWSEVVDSSV
                     YGDISRGSRGSGFRMPWSLKRARCENCEGRGCATCSNDGRVDQVAYLPVYKYRHGPVL
                     SMLERIEQTPDPTILAMSAVRSSSTTHVRVEPPSGAFKEGAFTKQETRDEFTDDVAVA
                     QLEAFVQKYMEGQGNARLTKAYKQNNGNLIVSTTSRYCENTKRDHGGNHVWFLVTNEQ
                     VMQKCFCRCETLVGRHMGFCKDFTGKEYKLTSEVKKALFSEQSAPLKRKRPAAPPPRS
                     NFSDVKSELETFIQKYFSGHDSTKIVEVSKKAGRVLITTNSKFCAKKAQDHDKFVSFT
                     IDKSGMIQQTCGCPNMQKFKLFASTVDKLKKK"
     CDS             8719..9111
                     /note="no search hits"
                     /codon_start=1
                     /transl_table=11
                     /product="hypothetical protein"
                     /translation="MALYLVGATGVLTYLLTSQRQRVTLDLHDLKTEAHKFSGVDPTE
                     FMEFLKNINKIQLYIDDPNVASYFLYTALDHLSNLKFNKFGIESDIDDLVSRIGFKAE
                     LSIMDSALREEKRFTPKYLNETFEYKAE"
     CDS             9117..9521
                     /note="no search hits"
                     /codon_start=1
                     /transl_table=11
                     /product="hypothetical protein"
                     /translation="MTTRTRSGRAIKKPEEIYIPDLDFAEDDFSDSEYDDDSDVLDAS
                     DIDTDDEVSDSDDSDDSEDDNDSLDLDELGNVIGLIVADDEYDDSESDDSYYESSDDE
                     TESEIEEDSSSEEEDEEEDLRAIMRRKRYRRG"
     CDS             9527..9655
                     /note="no search hits"
                     /codon_start=1
                     /transl_table=11
                     /product="hypothetical protein"
                     /translation="MYFFITIWKLISAKRSITIQTSMYPKSHPCRYPTTIDKTVRP"
     CDS             complement(9690..9785)
                     /note="no search hits"
                     /codon_start=1
                     /transl_table=11
                     /product="hypothetical protein"
                     /translation="MRYVFLSSDVMSNCCCAGYAVYICGGGACSM"
     CDS             complement(9805..10080)
                     /note="no search hits"
                     /codon_start=1
                     /transl_table=11
                     /product="hypothetical protein"
                     /translation="MSALSIILNVVTLLIVFYAIMIHGDALDIDRKKKPDTASGVMEE
                     NLTDPLVVGRGYFTDRERFGRIGKFTGNDLGVPEDNWTNHRFAHEES"
     CDS             complement(10099..10701)
                     /inference="protein motif CDD:pfam19150"
                     /codon_start=1
                     /transl_table=11
                     /product="Family of unknown function (DUF5832)"
                     /translation="MSLLDQDYDLPPGQLFACISVVGPETPQRSDNFAVKIRGVFGTR
                     DEAAKHASRLQKSDDTFDIYVADVGKWLLLPPPKDLSDAHYANDKLEELFSEYKENQI
                     QAKKMFEERKRGMIERPDGNYAVPGDEHSAFYTKPDEPPISHPSDIVDKLKVEHPDWE
                     MPKLIEEADKVVAQEIEERKKAREAEAEAAAEAPTEESKE"
     CDS             10769..11764
                     /inference="protein motif CDD:KOG2779"
                     /codon_start=1
                     /transl_table=11
                     /product="KOG2779, N-myristoyl transferase [Lipid
                     transport and metabolism]"
                     /translation="MVHEFWDTQPVGKDAVTLDAGDAPIELPEGFEWSTCQTHELRNL
                     LSAHYLSDEVSSMDYSKNIIEWVLHADPYWNIALRKGGKLVGFIAARPSVMRVEGCRR
                     DVVEITFLCVSRRLRDKRLAPLLIREVTRRAVLRGIHQAIYTAEHELPHPVASTYYWH
                     RLLNVPNLIKSGFYETDRPNARVFDVRGTSVLHRATQDDAADILNILRAEANSLRLCR
                     DVDEDYVQHLLRLPHVFTGEGKVVCLYEVGHRQRGVTNRQAYVLHAVGQGALQDAIIL
                     AKNAGFDVLNCLDAPFTEKELRERRFIRAEGALHYYLYNWKSSPLKNTELGFVLL"
     CDS             11771..12442
                     /inference="protein motif PDB:2VDW_C"
                     /codon_start=1
                     /transl_table=11
                     /product="Capping Enzyme D1"
                     /translation="MEAIRKHHNFVKRELITFACTQDCHVLDVGCGFGGDLPKYKSAG
                     VTNLNMCDPEGSALVEARQRAKNLDMRRVNFYHGDIHAAPKRPFDVIVYNFSLHYCFQ
                     SKTLFESTIREIKKRMKRGGKLIGVIPDSRRILSITPYQDEEGNFFKMKLPHGNGDFG
                     EKLFVQLAGVPFYDDGPKSEPVCYSDVLITSLENSGFKLHMWEPLQGERISQMYSKFL
                     FVFNK"
     CDS             12449..12874
                     /note="no search hits"
                     /codon_start=1
                     /transl_table=11
                     /product="hypothetical protein"
                     /translation="MFFLPLLLAVNVIVLSRTREPPEMVEVRRRYKILRDHLRETNNL
                     RFQMLWDPKPLTAFKSMKDTVGFNTNKGANITLCLQGTANEIFHVLIHELAHCTVKTY
                     DHSDLFWSNYKDLRDVCVSLNIYKRIEGPTEFCGEHISD"
     CDS             complement(12864..13433)
                     /inference="protein motif CDD:pfam19105"
                     /codon_start=1
                     /transl_table=11
                     /product="Family of unknown function (DUF5792)"
                     /translation="MNDSIQSVNLADDSQYVSLNADTSNPPPSTATTTVREAETTTAF
                     VEQEKNLVQQHTGMMDSTPISDLMIEDMDQQPMLQQQPMLQQQPRMQSLQMQAPQSGQ
                     MMPMAQQQEPVVVESKNFMNLTDDQLIALVAGVAASIAISKPIQDKLVTSVPNFLDNA
                     GSRSLVGLAATGAVAAVVFYIAKSYVVSR"
     CDS             complement(13447..14220)
                     /inference="protein motif PDB:4KFU_C"
                     /codon_start=1
                     /transl_table=11
                     /product="Genome packaging NTPase"
                     /translation="MNLQLKRFNPRTMPDDAVCVFVGKRRTGKSQLLKDMMYHKRHIP
                     AGVVLSGTEEGNSFFGTFVPDLFVYGDYDKEALERVVGRQKQCIASKKCQPAFVVLDD
                     CMYNPSFLKDKIIRQCFMNGRHWKLWFALTLQYSMDLPPSLRANCDYVFVLRENVLAN
                     RERLWKNFFGVVPTFDMFCKILDATTENYECLVLDNTSTSNKLTDCIFYYKADLRKNF
                     RVGSPKFWSIHKKMYNPSHARDDTRKADKKTALKITKKK"
     CDS             14285..15541
                     /inference="protein motif PDB:5TIP_B"
                     /codon_start=1
                     /transl_table=11
                     /product="Major Capsid Protein"
                     /translation="MSTVGRLKLATTGSLDGWLVGKPSYSHFLKRYKRSTPFSVEQIE
                     VPFEGGGSIDFGKHVTALIDPSRGDLIRNMTLRVTLTDPKPDFSSVWNNNYYPPSVIS
                     HLIEYADLVIGSQTIERITGEYIYMNSQLTLTSDDIEQTEYFLSGHGNFLSYTGQYTY
                     FLDIPFYFHKHSALSIPTCALTKQIVEVRLKLRPLEEMIFYGHVPGVTAQIKNMSLDC
                     EFAYVGEDERNYYMSTPLDYCITQLQKAEFEIPYGETERSVLLKFQHPVKEMYFLSRS
                     KASVVANFPNTFNPIERVELRFNNEVVFDHDYKYLTYEVPLRRHVNSPIVQTVLTTEV
                     VADGDPDIVFNHTIRGNFGAYSWALRPDAYHPTGQVNFSRVGHQHLKVQIQQMAEYAG
                     YDNIVRVFAKNHNILTISDGICGLKF"
     CDS             15557..16906
                     /inference="protein motif PDB:5TIP_B"
                     /codon_start=1
                     /transl_table=11
                     /product="Major Capsid Protein"
                     /translation="MAGRTQLTVSGEGSRDAYLIDDPEYTPFKELFHKRAAFASQTVN
                     LEHLGEGTPDFGQTLRFKIASNTGDVLTNLAFRMTLPRTGRSATGWIESIGHAIIERV
                     DFIMGDVVIQRLTSDELTIHSEHHVTQTKQNALAQLIGKYPIRSAGTRVGSKSILYYL
                     GSQATTETKWIVDLPFWFYMKEHLAVPLCALHKQEVFVEVKLRDYAPLVVSYQNISSD
                     PDVDNATRPTLSTTPRLTDFTLDAEVVFVDEFERAKIQNTPVDYVIHQYQRQEFTVAA
                     GATTARLRTSFNNPVKELLCVIQREDLGQELRFCSPLDFDNITNDSATGYGKYSAEDG
                     QVLYEHLKSMSLTFDGTPVLDTVTGNGLFLKAVMGGIHHSKTQLIRRFYSYSWALEPQ
                     KSAPSGSINMSFIKDQLVDLVLHPNPDYSRQIRLIAVSANVLRISEGYGRTLFDDNR"
     CDS             16907..17296
                     /note="no search hits"
                     /codon_start=1
                     /transl_table=11
                     /product="hypothetical protein"
                     /translation="MDFEGTAVNIITPVFEKAVILAAEYCGACGRDAITAKDFEYALK
                     YCARYTVGQDIGSILQDVDDDDDEDDEGVEIVEETDEEGFTRYTGDDEIFRRVNLAFD
                     TWDEWKPESPVEEYLFNAINSNEHLVG"
     CDS             17277..17489
                     /note="no search hits"
                     /codon_start=1
                     /transl_table=11
                     /product="hypothetical protein"
                     /translation="MSTSWAKVEEPQAYDATSTSFKVLVEDSSSEDSEDSDEEEDDEI
                     VPAQITSRKHNIKYKKILTKEPLLPE"
     CDS             17526..17801
                     /inference="protein motif CDD:pfam18898"
                     /codon_start=1
                     /transl_table=11
                     /product="Family of unknown function (DUF5654)"
                     /translation="MSEQVVLVAQEVEAQSLNALVGGFAFAAAISWADLARFVVSRVI
                     PGRQNGLAQNTVTALLTTLLSVLIFMIVSRVSKRVTKPQQSQFAITR"
     CDS             complement(17791..18810)
                     /note="no search hits"
                     /codon_start=1
                     /transl_table=11
                     /product="hypothetical protein"
                     /translation="MDHIVDVDSGERDPVLNASPSDYVVALKTPLYDVTKIELVSARI
                     PHQSVLHDSNNKFTIEVDALASDGVTALPDAGSYDIELTSRQFTGGTALKDHVVARIQ
                     SAGITTIDLVEWRSTRNSLKFSNVASTGGLNYNYTLKFNTGVDGWSTDAKDRTTPNQL
                     LGFTAADHRSNNGVINLEGRVNYEYPAKMYVLKISTGSDEFNQDCYTDSPFYTGTLLN
                     TMLDPTDQFMVYSGQDDVVLHEFIRGPQKHVDSLRLQWFARENNKLVPCDFRSQDHCM
                     KFRITGNLDRTLNLPKVVEEDVLELPPPINIPELNGRVYDWKKFVPLVIILFVGFALI
                     KMLSA"
     CDS             complement(18853..18951)
                     /note="no search hits"
                     /codon_start=1
                     /transl_table=11
                     /product="hypothetical protein"
                     /translation="MSVDFMFEHVIRFFQSHPRTFYTRSFSYLWGE"
     CDS             complement(18952..20073)
                     /inference="protein motif CDD:pfam19251"
                     /codon_start=1
                     /transl_table=11
                     /product="Family of unknown function (DUF5899)"
                     /translation="MADPLSLLAVAALVYTGRQLSEKSEPVQKAPEPPLLQEEPQEEI
                     EVEDGLEFDFSGKREMGSFATVAPQKRSSGGEMLEMRNRVYDTGRMGNVSPVERQLVG
                     PGLGLDANTPALGGHQQLFRVMPENVGAYRLTTLRGGSGPAFDHTGGRSSQPSIVQNN
                     RPEKTAFLPDRLPPSKGRAAVSGAVVRSEHEKTKRTTNRSQTGLRTDGLDKGAAKRFI
                     GAQTVPQLPTRFKTDTNTGSFWHVNNPQPGIHSHHGGYTMSPAAQVQAKTNDELMRAG
                     MRPEDKRGMPGRTNNPGRMNVRGHPSQQGGALTAVRADVNSGRFNAANGGWTQDYKPP
                     AFQDLNAYKGQVNPNATMHSLDIAKRQLSNNPFAHTLCK"
     CDS             complement(20096..20482)
                     /note="no search hits"
                     /codon_start=1
                     /transl_table=11
                     /product="hypothetical protein"
                     /translation="MAQQLQPGLRLVDDAESRPAQPATESFFAYPQSSNLNYGGRPNA
                     FVYGTAPAMFGKGAPAAHIETDDELRPQSTKTFNKKFAEPFRQQLHPLMNVDCKLPLR
                     TIDFEPSSSRAELQNDLFTQRYQSRK"
     CDS             complement(20509..21162)
                     /inference="protein motif CDD:pfam19066"
                     /codon_start=1
                     /transl_table=11
                     /product="Family of unknown function (DUF5762)"
                     /translation="MTTWFESPKELVRADRVSQFWPNSSQHPADRVNAASRFIIYATC
                     VLYLIRRDVRVFVLGATCLGVLYVMYRNDMVTSPVGNPTQAGENDHFACEMPTPENPM
                     QNVMLHEYTDKPNRKPACYYPTVKPFVDRMMDDTFKFGPGRSRTPLPEYQKRFAARQF
                     VTAPVSSIPGDQTAFAEALYGSKGGPMCRSHPAACSPDMRGVQAQAFGGLHMSGARR"
     CDS             complement(21185..21673)
                     /note="no search hits"
                     /codon_start=1
                     /transl_table=11
                     /product="hypothetical protein"
                     /translation="MASVGAFVQMMGDFLGEMQNLFPDEKGITKFATQFDLLKSTNPR
                     KCVETYMSGIAPYVGLVTSKDESLFQELEKSEYLKDLNLAKNWSSISEHSKGCIWQYL
                     STLYMLGTTIVSIPTETLAAIENIAKDCASKIEDGEGGLDQEALMKAMSNMLGGMMNP
                     PQ"
     CDS             complement(21710..21928)
                     /inference="protein motif CDD:pfam19149"
                     /codon_start=1
                     /transl_table=11
                     /product="Family of unknown function (DUF5831)"
                     /translation="MELSEALREPMSAAIIGGAITAAYIHVKARMNNEGVLQTHQYTK
                     PAVLVALLVYFIVSQGIGAKESISTEPF"
     CDS             complement(21931..22806)
                     /inference="protein motif CDD:pfam19068"
                     /codon_start=1
                     /transl_table=11
                     /product="Family of unknown function (DUF5764)"
                     /translation="MDINVLVEAKREYTNQLCLIMIPHLITTFQDLYEEAVRESKNRK
                     PLIHFQRYLKEVPNFSSSMSQKHASEITARCNWFNDLLAAVFVSSVKILSSVRLRPES
                     GKKISVKVPTEEVFVQSVLNACAKNLYRDPYIYHEQMSEYDRDDQLTKRYTTAIDETI
                     KDLLPVQQILSTYMQNDSTSNDREIDLDGEIQDEDPEEIEDEPLPPQPVPEPVPEPVV
                     PDQPVPEPVPEPPSLQEFKDIQGVPPDEGVGEEEPPAPPTTVPEPVEDMIPEGTPQSL
                     FEDAPDSRVKKPNYM"
     CDS             complement(22841..23218)
                     /inference="protein motif CDD:pfam19063"
                     /codon_start=1
                     /transl_table=11
                     /product="Family of unknown function (DUF5759)"
                     /translation="MLLDEIRRLDEKKLQLKKELYKNIYAQFERKIRRAVEMGQKSIV
                     LRTPGFVVGYPPFNVEAATRYMHRQLTRGGFDVQLVTVADMLVSWDVRRKKTQKKVEE
                     DETTDEYPSLMNLRKVANQWRNA"
     CDS             complement(23250..23777)
                     /note="no search hits"
                     /codon_start=1
                     /transl_table=11
                     /product="hypothetical protein"
                     /translation="MNWWVIALIVLVVYALTTMKPRTEKYREMFGFAGHQKREQVRFK
                     DPAYNTSKLRETEAKVTNDVMEELVTKTLAEIQSRTGACCNIIETTALKYYTGINNVY
                     KVQFMCVETGGFPYAFSVAATLVMKGDTATVVSLRSQPLNSESPSNVDAFENASGEGA
                     EFLDFKLVQDISELS"
     CDS             23840..24250
                     /note="no search hits"
                     /codon_start=1
                     /transl_table=11
                     /product="hypothetical protein"
                     /translation="MSLLIYSPKCEHCNDIIEFIKKNPALKSLVSYHNIHAQPIPQHY
                     RNQINRVPTLLTKNQKFLVGQEIKAWLRSLLPPDEIENCSLRGNCGVSIEDDDDGVGD
                     LFALDSYGTSLAAPMTPEIEAKIKKQVQASQYQT"
     CDS             24280..25035
                     /inference="protein motif CDD:PHA03383"
                     /codon_start=1
                     /transl_table=11
                     /product="PCNA-like protein; Provisional"
                     /translation="MPLRLTTVQASAFKSTFETLKDILNDVNIMFRPSGMFITCLDTA
                     RTSLIDLQLHASNFEEYTCDEEEIIAGVNIANCFKLLKTISSNDVLKLAIDDKEFLNI
                     TIESQDKKSKTEFALKLLDINESRITLPEISMNIITTLPSVDFQRLLRDMNHVSSGEI
                     VITREKNRIRFQCEGDFASQDTEIETVETIEEKLTGLFSLKYLNIFAKSASMCSSMQL
                     MQESENRFLKIVYNVACLGSLSFYLASKIAECE"
     CDS             complement(25010..25612)
                     /note="no search hits"
                     /codon_start=1
                     /transl_table=11
                     /product="hypothetical protein"
                     /translation="MLVNLLTYVWGMYRRLTTPRDYEIYREDLEYYIDPSRNYVVDDD
                     FWDNESRHWVTLDALYSDVRGKKYRNTDVPQCVTKLLSRVKYWYRGHKYTFIADNVDF
                     TFPPDDKKGSMMFSLPIMRAVLLDHDDKPVRDVTTKITRAAGPRYNFHDQCVAIRDVL
                     FFDEGTLKEEYPKIKVTNAVGQSSISSTLTDDTTHILRFC"
     CDS             25622..26596
                     /inference="protein motif PFAM:PF04947.13"
                     /codon_start=1
                     /transl_table=11
                     /product="Late Transcription Factor VLTF3 like protein"
                     /translation="MNGNFLTSYDRKIAEYRELIENDPENKKAHEDAMSEYIIKCMPF
                     MKAYADDDEEDAEATTNEDNIFNVTETRGLQRKDIYLDYLIEVENENLPRPVERVNDQ
                     CPTCLDDPESKLVWFPDTSELVCEKCGMVCKQQLISEELTFREEQETSKIVVYSYKRQ
                     NHFNEYISAFQAQEQTRIPDEVIEAVRAELKKMKINSCEEITQTRVRAILKKCRYNKY
                     FEHVPTICSMITGVQPPKLSQQLEEQLRQMFALIQEPFDRHVAKVAPNRKNFLSYSFV
                     TYKCLELLEEDHLLPYFSLLKSREKLNMQCKIWERICADLQWQYVPTC"
     CDS             26557..26829
                     /note="no search hits"
                     /codon_start=1
                     /transl_table=11
                     /product="hypothetical protein"
                     /translation="MRRPSVAIRANLLKNRSGFVVMDKYTAYCVQEAKFHMRRAEEIL
                     TEGLADPEKFYIENNKEWRDIIRVFPFLILACNASREQEEERAKSL"
     CDS             26852..27568
                     /inference="protein motif CDD:TIGR01444"
                     /codon_start=1
                     /transl_table=11
                     /product="methyltransferase, FkbM family"
                     /translation="MTTFDTRLVDNGRYNVHVIRDDLYIGRTIAAGHEWDGWMRRDIL
                     AHYKPDTDILDIGANIGYNALMFSDYGPVHAFEPVFHEIVSKNVKANPYLRHDVTVHP
                     IALSSEKGECVLHLPPKEHGMMNYGGTSLVNYGTDAEPMSASRDRLDDVYHGTPSIVK
                     IDVEHHEMEVLLGAVKTLEKHKPMLLIEIHGYDQSPIPKFLEQFGYLRPKKFLGGMKF
                     DPGSPEPRPEHMWMFTVAAA"
     CDS             complement(27549..27902)
                     /inference="protein motif PFAM:PF13366.5"
                     /codon_start=1
                     /transl_table=11
                     /product="PD (D E)XK nuclease superfamily"
                     /translation="MIDVRALAQTIWDKLGPGYSERVYHNCMEVLLRKEGIPYESERI
                     VPICFEGHTVGNLRADIIVNSELVLEFKAVAKLTDAAETQACQYLRLLGLTKAHVINF
                     GTKDLDVKTVTLLQP"
     CDS             complement(27925..28530)
                     /inference="protein motif CDD:KOG1591"
                     /codon_start=1
                     /transl_table=11
                     /product="KOG1591, Prolyl 4-hydroxylase alpha subunit
                     [Amino acid transport and metabolism]"
                     /translation="MQEYALLISAIVLVALMIPRYRDPVVYESAVTRRECEYIMDKAR
                     EKLKPSTVALSSVKDAKVRQSETAWLTTDDAVINGVCRRLLKNCDRPIKNCEQLQVVR
                     YEPGGFYRPHQDAFQETSNRRMYTFIIALNDGYEGGETSFPNLDKKFKLKQGDVLLFD
                     TLDNYMMIAGGALHAGMPVQSGEKWIANLWVHTHPYDRKRD"
     CDS             complement(28552..29835)
                     /inference="protein motif CDD:cd20354"
                     /codon_start=1
                     /transl_table=11
                     /product="Rcat domain found in RING finger protein 14
                     (RNF14)"
                     /translation="MQTCDVCCERYNATFHRKLKCSNCDHECCRRCAQTYLLSTHDDA
                     HCMNCKTKWSREFVDSWCSKVFRNTEYRKHREESLFLREQLYFQETQIIVERIVRIRM
                     LREALWAQRDKMVFLNRNRAPEPVILEAATDFDRMYRELHDLENQHDNLTSETSRQFT
                     RKCPTADCKGFMSLWSDEKNHHCGLCNRVYCDECNQPLSEGHVCDEETRLTFQLIQRD
                     SRPCPKCGEMITKIVGGCDQMFCTGCKTAFSWRTGEIETGRIHNPHFFEEKRAEGSIG
                     RELGDIPCGGLPSFRELREMGAPEMMVRYRIMLGTVERYFLWMGNATETDERRRHTQR
                     YRIQYMANIIDEKRFRSVIQQVDKKMQKDMEVREIFEMVINCASDLLRQYVVHRDQHD
                     IVWRQLCELVKYTNDVLKSRIWKRYNCVTPRLLSF"
     CDS             complement(29859..30596)
                     /note="no search hits"
                     /codon_start=1
                     /transl_table=11
                     /product="hypothetical protein"
                     /translation="MSKIAAGVVTFFIVCLIALFYFTNAKKKDEKKEPKQLEEELRDM
                     KSRISAAEGYKMYEGYESPGNPGLTVAGTILECMLDVAVAILAQDNSRKIAQEFIQNE
                     NDAAIFAKGIRGFTDDAITLIESTNFIKCIGEGDDPCLKVRAHHENIENVFDALMNES
                     VEKHLMTDDMKDSTANIVVAQFRRAGEEGISKEYVVDRLDNEWTRVSNSTDEKGVAID
                     EEIETALEEAEDGAETNQGVANVLSED"
     CDS             complement(30626..36238)
                     /inference="protein motif UniProtKB:E4WLY5_9PHYC"
                     /codon_start=1
                     /transl_table=11
                     /product="Putative virus inclusion body protein"
                     /translation="MVVCDPGASLQDLRQLVKQDTGLSVSSLKKQDICDAYASMGSGL
                     VLPPMRMSRDGSYLIDVASPLEVKDYTILFKKSSTVGDLKKVARKVKAVIVNGAKKTD
                     IVKAIKNRLDRLNVAEPVQLRSKRTTKRKIPVPVNSNNVVNTKEMERNNNNVRSNTAT
                     NTNSRSNTATNANSRSNTGPANVKSNTVTNVRSNTSTNVKSNTVTNVRSNTASNANLR
                     SNMNQKVSASNAKLRSNMSTALRNQNQRTMSAVAGANASLRSNVSTALQNQNQRALSA
                     VSNAKANVTQQIARIEQNRQVQVQNSRARQTALAEEQRVLKEQLRGANTVIAQQKAQQ
                     ALDLVTFKKELESNFEKRQKNALATIEKQKNIAERKVANANTDLEKMKAKKELEFEER
                     LLKMKIQESKFLEQRLNGMLNLTEKEKGDFRKMYETSSLDEVIQKASELNEEKGLNKK
                     VTAAAVSTAKEEAVNAKAKEALAKKEAQNAKNAQRKAEQAVKNAKNAAQVKAAQNAAN
                     EARKRAENAERKFNAAQKEKVMNSSALVAQLTAVIQEAKRVPVSKNDAQAQKNRNAQV
                     VKLEAQLKNARVAENAAKKSVNAVKRNANAAVKKATNNATARVSAANAARAKAVSNAN
                     VAVKKATNNATVRVSAANAAKAKAVSNANVAVKKATNNATVRVSAANAAKAKAVSNAN
                     AAKASAAAQVNAAKKEANTAMRNAVAAANAKAKAEQALMKNASNANKRKLQNAFNAAK
                     RQSNNAQRKLQEELQNTKKLLVQAQSQPQVAAANTSGIAQLQAQVVALQEQIGKQNRT
                     TPSVKPPNVPRPVNVNGKINPALLNNVPKPVPKPNVSKNANVMKAQEEVAKKQELARL
                     AEQGRQVALAEEEAKKTHEEGRRLALEREKLNKEAREAKTEEDKRAAEEKKRLANEEL
                     ARVAKEQAAWNKKKKLFGNGGGGNEKYLNQYLKATGLQLNSVNVATYKAKVTKDIKLA
                     QLEANAKGNKGGFGGFMRANPKLEYVNDGQYNKRLQKAKTLVNVITERKKKAEENKEK
                     ANAAKAKKKQNAANAKAESIRLTKEEANLLKKLSTNFGVDTAYLKAFANGKPVRNVNK
                     NALKTKVNRDTEVAKIKATAVKSFMGKYANAKPVIKFIKNANYNATLATAKRNMNARI
                     ANRDKKNTEAEAKQATKNTKKLIAKLAKSGPIKVDAAYVEAFLADNAHKLFDAQKLNA
                     NRSKLNARIKADDELANIRAAEGGGKKRIQYTKVSDYVNARQKAANDRMTRSTTPNKA
                     KTKELTSSILNKLKKAGTPADASYVSKFLVENKKLTALTLEANVQPIITKIQRDQKVA
                     DLNATDVKGMRGWSTKKGTLKYISGPANVAIKAAENRLRIRQGKKKAEENKAGRKSNA
                     KTLNIAARGEAISQKIRNTSGITTEAKNTLANEIRKDLTSKLTGKRAKWVNNVELNKR
                     LKKLQSDPKTRARMSTQKTFRGNRREENVNINAFKKTAGFNNNGKPNVKPNVKPNVNM
                     RKQLKLEAAKRRESKNEFQNASNKTFNERNAELGREKTRLVQRVNKNIPGVFGQYRRT
                     WQANIRQVKNKNALTAIEKLLNEKVRLRSEIQSAKISNKDRSGHLRWVMQKRNDVQKR
                     RQELARHVNENSKRKSAANVAAKKKAEANAAAKKKAEANAAAKKKAEANAAEKKAEAN
                     AAAKKKAEANAAAKKKAEANAAAKKKAEANAAAKKKAEANAATKKKANAERNALKREI
                     QGSNIGVKNRTRFIRDLNTGKKVASVRKQFNAKKKAPKSKTVTQLATPKPKSSPPVKM
                     AGAGTKALANAAKKKELAEKLRRASKKSVAQNVRASRIGNKNKKKLIDQLKKRKTSAK
                     SVQSNLRKKTTSGGMRSYAARRQDWRFE"
     CDS             complement(36268..37029)
                     /inference="protein motif CDD:cd07207"
                     /codon_start=1
                     /transl_table=11
                     /product="ExoU and VipD-like proteins; homologus to
                     patatin, cPLA2, and iPLA2"
                     /translation="MKHLCIGPGGTGIFTIAGFLKRHESSLEQVEEISGSSAGAILGL
                     FLALGFSMDHIVELLFSADMQKFVKINVRSFFNNFGFVDTSPIRDEFVRLCGGDPTFS
                     ELDKKFYVAAFCLNTGDTVYFSRDTHPDMKVIDAVLMSMSVPLIFSTARFEGYTYTDG
                     GTTEAFPVTPFLGKKPHEILCIKLKSTKKYQEDIRNHVQFLEALLRSTMNNRHASVVD
                     NTRVVELDVGDLNVFDFSIDLETKLRLYTKGYDHC"
     CDS             complement(37035..37409)
                     /note="no search hits"
                     /codon_start=1
                     /transl_table=11
                     /product="hypothetical protein"
                     /translation="MIDVTTPKVAIPSALFLTLSPGLVLRTTGKSLALGDGRTDRASV
                     FFHAAVFFLAYSAIARAMGLVLTKTDLLVTTTLFMTLQPGMLITLPPHEAGQASLQAS
                     VVHTVVFAIIFAILRRQFSSYY"
     CDS             complement(37413..37781)
                     /note="no search hits"
                     /codon_start=1
                     /transl_table=11
                     /product="hypothetical protein"
                     /translation="MVWSQYIYEGTYGLDVDEQFSGDEDSTDPSLNSTVHGYYDEFND
                     ELWHLYDHLQVLLYDGLMQSDIQFDDFVDFCFYEEDDTVFTEDERLAYVWDRLQRTDE
                     WGLMRNKNFGTFCSYINLDV"
     CDS             complement(37799..38173)
                     /note="no search hits"
                     /codon_start=1
                     /transl_table=11
                     /product="hypothetical protein"
                     /translation="MQMTDTSELSSNVQKLVELSKQISEARKDMKVLVAAEKKLKDQV
                     KSSMVSQDIDTINLKKGKISVKKSSRKSSMTKTNIVDGLRKFFNGDEETLQKCLAIIN
                     ENLPVKESTTLSLSGIKETTTE"
     CDS             complement(38200..38625)
                     /note="no search hits"
                     /codon_start=1
                     /transl_table=11
                     /product="hypothetical protein"
                     /translation="MKGLSKNIVMLAALAVLVYLLFNMKSTSTYASFTADGQVVGPSP
                     SPQRAVNCAAKAGTGLASALLPREVSQDEDWGQFAPSDVLKGQSFMDPRAQIGVPETA
                     GGSLRNANQSVRAEPPNTKEVFVWNNSTIMPDVMQRPLV"
     CDS             complement(38658..39272)
                     /inference="protein motif CDD:pfam19196"
                     /codon_start=1
                     /transl_table=11
                     /product="Family of unknown function (DUF5871)"
                     /translation="MFFKPPTKEKDGLYYVRAYQDDKKKVFYQLNGAKITSATAGELE
                     LELKSRAKIDALDEQNIQAAVEHSQEWFGKELTEDYLRNAYTSPKVISVERIHPTKVF
                     SPDLEVVDFDAATAGRECNAIVEFAGLYFARQAFGPVWNIVQVRLHATKVAEYPEEYA
                     FVDEEEPTPEPEPEPEPEPEPEPEAEAEKDSAPEPTPDEDVVEE"
     CDS             complement(39279..40784)
                     /note="no search hits"
                     /codon_start=1
                     /transl_table=11
                     /product="hypothetical protein"
                     /translation="MLLSLESTKLVLVRIGGLLPCVTSTPRAIHLISCNILMDTEVYS
                     QKTVDEFTKKNFFFGDSVLKKHYDTNNVVAFRKRLVARHGKESLEKMLYVYVTDTLRD
                     ILLKTVGDLTAFMRPMADVVISGGEAFNMHLPRDSRVVTSDIDTKVCPRIPYNKAYFG
                     KLQAIKLILWDKIGRVAKSLGPKIQKRMAKRTKLARFLGVSLPPRTVHVTRRYTLIKK
                     KKGGKNNKPSVGDVLIDVELFALDLNLRVFDIESKKIIDKTLGGLLDMPLMRPGEFGY
                     EIVDNQKKGVTYKDKDRGSIVHDHRVYIGGKRFLLDDVYEMQKLGLRPEKVDKDKKRM
                     TILAKLVDPKMKISNSNSIDVIYRRVRPKVPAPPRSWNVPKIRSVNMEAASKIKANRY
                     AKYTTPPSAKVVTQMSRGIVARAGQKVPTGYAKTHGGMRFDVDKKRWVKNNSTAYIGN
                     QYTHKKTAPKAAKKSVYGYRGNRNAWVPRAILRGSSEIPFVGLKNTREKKT"
     CDS             40827..40952
                     /note="no search hits"
                     /codon_start=1
                     /transl_table=11
                     /product="hypothetical protein"
                     /translation="MGGKPSKPFKILKKHEFYRPPPPYLKLLLILLVVLSTLFMV"
     CDS             40987..41415
                     /inference="protein motif CDD:KOG1946"
                     /codon_start=1
                     /transl_table=11
                     /product="KOG1946, RNA polymerase I transcription factor
                     UAF [Transcription]"
                     /translation="MSTEQQFNIETEIAAIRGDIKLLAKLVRRIQAHIDDPTGEKREK
                     RKVNNGFNKPLKVTVEMQAFLGLGADELISRSEVTRRITGYVKEKGLKHPTNGRQIVL
                     DQPLRTLLAVEDPNAEITYLNIQKYLSKHYVKTPPVAATA"
     CDS             41445..42119
                     /inference="protein motif CDD:TIGR02191"
                     /codon_start=1
                     /transl_table=11
                     /product="ribonuclease III, bacterial"
                     /translation="MITREVISNILGGTKPKNIGLYVQAFTHKSCLKEDPSLESYERL
                     EFIGDSVLGFVITRWLYDNYSNQMEGFLTKARTKLVRGEMLASVGRKLGLQHLVQMDK
                     KGMSMGWQNNTKLLEDVMESLIGAVYLDLGLLHAKQFILRLFSDPQYVDLSTIHYDDN
                     WKDHLMRYTQQHQISLPEYRVMAHDNAVFTVDAYVDGNFLGRGEAKTKKQAEQNAARA
                     FFYPNT"
     CDS             42148..42858
                     /inference="protein motif PDB:3SM4_A"
                     /codon_start=1
                     /transl_table=11
                     /product="Exonuclease"
                     /translation="MHPVCEYLISLTYAAQKSEEWLALRGNMLTASDVATAIGENHYQ
                     TPHDLLLKKLGLGEKFTGNDATRWGEKYEDVAREIYEERYGEKVHEIGLVPHPVHKWL
                     GGSPDGVSESGKLIEIKCPMMRKIIPGEVPAHYVPQIQLCMEILDLESCDFIQFAPTE
                     LTWPEPEVLDVTHVKRDREWFAKYLPVMDEFWKKVLYHREHGGVEAPPPKKTRPRKPK
                     EPKAFEIVHDPDDDYISD"
     CDS             42887..43147
                     /note="no search hits"
                     /codon_start=1
                     /transl_table=11
                     /product="hypothetical protein"
                     /translation="MVELKKGETRELPNGDKLVGVNKNERDKVSGGRVVRQIKNKWGK
                     WVSKAKSIAGKAMYKKNKDALKPNQFKKGDNGASASKSIFGR"
     CDS             43150..43338
                     /note="no search hits"
                     /codon_start=1
                     /transl_table=11
                     /product="hypothetical protein"
                     /translation="MLPHGNMAIDKDWEEAVRVARLASKKDPRERFSGPIKGAFLKDV
                     VSRYKKILAIKAVVRQRS"
     CDS             complement(43322..43930)
                     /note="no search hits"
                     /codon_start=1
                     /transl_table=11
                     /product="hypothetical protein"
                     /translation="MSFIGIDERLTTHEYRGRKMVLSDGDKPMRFQMPRLYMPWGVSA
                     FTPEIGQKKYNVDFNLTGFDETGNYVQKFYNTIKSVETKVIEEVAKQSVAIFGEQKTV
                     DELRGMFNSNIKEADNGHAPKFRVKLQVGADGFAKSEIFDTNRNLLKEQIKEGLYGRM
                     SGKGIAEVGSVYFLNKRFGITYSMYQLQVFEPERLKGFSFSV"
     CDS             complement(43957..46209)
                     /inference="protein motif CDD:KOG1112"
                     /codon_start=1
                     /transl_table=11
                     /product="KOG1112, Ribonucleotide reductase, alpha subunit
                     [Nucleotide transport and metabolism]"
                     /translation="MKVKKRNGRVEDCRFDKVVQRIKPLTDGLSPSVDSQVVAQQVFS
                     SMFDGINTREIDDLSAETCIALFTTDPDYELLAARIVASNIQKTAPNNFNTAMKKLKA
                     AGIVTDEVVRVSALVKDQIVPDRDNDFTFFGLKTLQRGYLTKVDDLVLETPQYMFMRV
                     AIGIHGDDVDNVLRTYDDLSRHKYIHATPTLFNAGTNHSQMSSCFLVANKSDSIDGIF
                     DTIHDCASISKWAGGIGLHIHDVRARGSKIRGTNGASDGIVPMLRVLNNVARYVNQGG
                     GKRKGSIAIYLEPWHADVFEFLELRLNTGDEEMRCRDLFTALWIPDEFMRRVQSDGDW
                     TLMCPDECPGMSDVHGEAFDELYRKYESEGRGKKTVRAQELWRAILRSQIETGTPYML
                     YKDAMQKSNQKHLGVIKSSNLCCEIAEYTSPDETAVCNLASVALPKYVVSGKFDYDEL
                     HRVTKQIVRNLDRVITRNFYPVESARNSNMRHRPIGLGVQGLADVFQIMDLSFDCEDA
                     REINRTVFETMYHAALEASCELASEVGSYESFEGSPASEGILQFDMWKGETKFSGRYD
                     WDAMRERVKKGLRNSLLLAPMPTASTAQILGNCEAFEPYTQNIYLRRVLAGEFTVVNR
                     HLVRDLKARGLWSHDMKNLIIRANGSIQDIIDIKDEHLKSKYRTVWEIPQRSIIEMAA
                     DRGRFIDQSQSMNLFVSEPSYGKLSSMHMFAWKNGLKTGMYYLRTKPKANAQKFTLDP
                     DQNECVACSA"
     CDS             complement(46247..46471)
                     /note="no search hits"
                     /codon_start=1
                     /transl_table=11
                     /product="hypothetical protein"
                     /translation="MSDFDSFKSKPDHEDFSPKCQAPTCFVGTYAPVSKPGVQGDFYN
                     NSYLLGDGRKFETVGAVSVRSGDVRMDCKK"
     CDS             46531..46926
                     /inference="protein motif CDD:pfam19065"
                     /codon_start=1
                     /transl_table=11
                     /product="Family of unknown function (DUF5761)"
                     /translation="MDANSLKQAPTPLNQLYFSEFNRGLVQRAIRATFKRRHGMAIDY
                     QKDEDVYAVMRAVFVLNEGDHYNNINEQVRAMNTIVVDNAVSQIKSGVAQYLHYIKDI
                     ETSAEPIARPVNTSTHGKKMDYNDKIGIN"
     CDS             46953..47291
                     /inference="protein motif CDD:cd11535"
                     /codon_start=1
                     /transl_table=11
                     /product="Nucleoside Triphosphate Pyrophosphohydrolase (EC
                     3"
                     /translation="MLNTYKRETQELCRAKGWDKADISTVWLLLTEEIGELASAIRQA
                     TNTFKKTGLKKERGQDLMMEMSDVLSYLFQIAGMLNLDLDLSWQQHRKKLNTKKYIST
                     QYNELRAGER"
     CDS             47266..47688
                     /note="no search hits"
                     /codon_start=1
                     /transl_table=11
                     /product="hypothetical protein"
                     /translation="MSYVLGNDKNSMDRLNPFVGFPPGGVRRAGDFADFTKVLDEDHG
                     VLKPDGSSIACNVSRTAGDRTIDYCTKKVPNCASNRPHYPDRQIDEGHTGYVQKRCGT
                     KKVKPSPRVAITTAVVSYNKTRILMAILVFIFIVYLLQ"
     CDS             complement(47677..48147)
                     /note="no search hits"
                     /codon_start=1
                     /transl_table=11
                     /product="hypothetical protein"
                     /translation="MTSYVRSARYVHDVESRLDYVEISYTRVGIDYLEYLNTRPIGDW
                     VELCSLRRNLSYEKFLDCMVEKTLEVRQRIVQMSLRTLLDQKGKDPRIIIRTLHATKV
                     LDRSFTPPYVNIDSPWQMDLAKHICENVFHDLIEECMDERALEKLYLILRLLLQ"
     CDS             48075..49079
                     /note="no search hits"
                     /codon_start=1
                     /transl_table=11
                     /product="hypothetical protein"
                     /translation="MISRRNRVVIQHRVRIEPTGRTRSFKLGWVFFFNHTARRMRYHA
                     VQNTSFSFLLTLDEFRASFDETKVSPSWLKITTITMLCRRGRTTDVDRFRKVFEAVPS
                     IRMSLGDGPLAYEWRLGNTKFYNQVTLENRDGFSRRSVKLFKNGTVHVTGCTDVVDCQ
                     RCVKQVNLLFEKIAGVPTESTDENFQIVMINSSFTMNYKLNLLEAEKCFRECPSVFTE
                     THFEPGDYSAVKIKFRPSFDMKQVTTSIFNTGNIIITGAQTYKEIAYAYNLVVTTLHA
                     YTSGRVLCTPYDVIQKFDTKFLGYRIDDLLPILRRQGHKSWGLTTKNRQINFSHDCNT
                     "
     CDS             49082..49321
                     /note="no search hits"
                     /codon_start=1
                     /transl_table=11
                     /product="hypothetical protein"
                     /translation="MSQRLGMADGRCFSLNSSSQLVNNFIMQENNIRMEDNYAYRQFL
                     QNNGPVLLNKMQEKVQGKGPCFTCDKPMMDLRNMY"
     CDS             49350..49706
                     /inference="protein motif CDD:cd16480"
                     /codon_start=1
                     /transl_table=11
                     /product="RING finger, H2 subclass, found in
                     TRAF-interacting protein (TRAIP) and similar proteins"
                     /translation="MDTCGICLNPVRETRGTTAIRCGHLFHKTCLTRWEEQGKNTCPI
                     CRRVYNAKNYTVHMTIRNNVTGSSNTIELSNNSLLSVFDVFELELDMEPIDLDSLFED
                     LGVSMSDFDPSTFDAE"
     CDS             complement(49635..50345)
                     /note="no search hits"
                     /codon_start=1
                     /transl_table=11
                     /product="hypothetical protein"
                     /translation="MVKELPLSGSERTFNQTGPFGRKGAVVGNNCYAYAFGDVERGRL
                     YKSVPGERSGKNWGDHTYTHCRGVSKRVLSDNPKTVYRCKDANKACKRGYYKVMLFVA
                     PARPSDWIKQGDFHWYRQDKACKYKMKEGDTATSIARFFKVSPEKIKAALRRARLRTP
                     VRGRVITFPVNMWSHKRGWATGPLYVDAKGAVIKDPRRASRNYESLDYKTYCDSFCVK
                     RRGVKVGHTHPKVLKKRI"
     CDS             complement(50424..50573)
                     /note="no search hits"
                     /codon_start=1
                     /transl_table=11
                     /product="hypothetical protein"
                     /translation="MHKLRLSKKASPSVSICLNTVMCFAKLWFQRRRRRKVEMRTTRI
                     AVRIS"
     CDS             complement(50586..50873)
                     /note="no search hits"
                     /codon_start=1
                     /transl_table=11
                     /product="hypothetical protein"
                     /translation="MKPTFKQIVIALVVIAVIYIVRRRFASASRPKTTEGWTVYGVMG
                     CSWTRKQLKHLESKKVPYKFVDCEKGGCDGKTAFPTLVSPSGEEIVGYTEI"
     CDS             complement(50895..51617)
                     /inference="protein motif CDD:pfam19196"
                     /codon_start=1
                     /transl_table=11
                     /product="Family of unknown function (DUF5871)"
                     /translation="MSLTITPATEFNADAIEFSAMRKGKMGNKTVYINTSDSKKLYVQ
                     LPFMRAPYGLSAYTDESTGRTSYSLDVSFDSDNVEAMDFMSRLEELDNKILDIAAENS
                     EAWLGKKFHRDVLAQALYKPLIRVAKDPQYPNTFKAKIMCKPDGSFVPEVYNFQREQV
                     DLDTLQKGQRCCAIVNFASLWFIDSKFGCTVRLSQLLLDRSEKLQSFAFVGLEDHLPE
                     AQKSDQGEDEEEDEIDEGVEEE"
     CDS             51683..52177
                     /note="no search hits"
                     /codon_start=1
                     /transl_table=11
                     /product="hypothetical protein"
                     /translation="MEYVNDQIEDLKEELRTLEDEMYKTQQRYHVFESDAHKLYEAGN
                     KHRDDMFRPFAELASEGLWDAVMGILDEGVDHFSYDRCRKMIGDMSDSSKHATQLLVA
                     LTRACPHVMAHKLQGDLCLKSHECLLVNRRLTRLYTQATRAMDSYDASTTDRISSTPR
                     RCAL"
     CDS             complement(52131..52880)
                     /inference="protein motif PDB:2H7F_X"
                     /codon_start=1
                     /transl_table=11
                     /product="DNA topoisomerase 1"
                     /translation="MITRKRGVYVKNGVKLPEPEQIRCRRLGIPPAYTNVVVYPKNAK
                     LQATAVDGQGKTHYYYHEKYLADQRKKRKARASDIDFSKIKSATGRILSQGAHPSWDD
                     ALALRMIASGYLRSGVAERETGALGAFSLERKHVKLRADGETVVFDFPAKSGQRRLFE
                     ARDRVLHGALSKRRGGLLVGKAKYERVRDLLRKIVGNKDIQLKDIRTAGSMQLFEKNL
                     RESKGDEKLARKVTADTIGHTAAVSKKFYLL"
     CDS             52873..52965
                     /note="no search hits"
                     /codon_start=1
                     /transl_table=11
                     /product="hypothetical protein"
                     /translation="MIITILLKFQIPEAHTSEIMTPHPSQSDAP"
     CDS             52962..53429
                     /note="no search hits"
                     /codon_start=1
                     /transl_table=11
                     /product="hypothetical protein"
                     /translation="MMRPKPEDFDHYPDLELDPKSEERRAYENAMHRYWRWKEQVPVA
                     TVSRRLLSEHFDQSLGPENCLAVTVPDLKKRVVFHNTVVHIKTKVIEFGGPDGFKTLP
                     LHENQSRCKAVIFTDDIDPVDVEQYLQMLCPDIRVGFYKGWRSEATDTWVLVM"
     CDS             53463..53927
                     /note="no search hits"
                     /codon_start=1
                     /transl_table=11
                     /product="hypothetical protein"
                     /translation="MSKAIMIVGLLAVAFCFCCCVLGGGLYAFSGPSPAPAPAPTAQK
                     SPGELIEGDGVEDEPEGANVAEATNCSRQVTATRTDTGNPAHGWGMNLRFKCGDTLVP
                     IGSSGGGPKSHTVKFDGTGCPSEINKSNWEGNDTYPDTFEISVGECNISELN"
     CDS             53957..54409
                     /note="no search hits"
                     /codon_start=1
                     /transl_table=11
                     /product="hypothetical protein"
                     /translation="MMRMRTHIVPNTQSEIYELSRSFDDGVTLPDHVLIRYVASPIVA
                     WERDHEGEWSSVGLNGVILRPDQEAAAANTSLLFGIRQLIYNDMVTDNNGTRTTVDAY
                     LSETAANAEADERIIYENHDGRMWYYKSDGLILEITDKTPEGLRQIVL"
     CDS             54438..55592
                     /note="no search hits"
                     /codon_start=1
                     /transl_table=11
                     /product="hypothetical protein"
                     /translation="MKSEALLGLIVVGVCCSSLMCSCMTLSAHTCTKGTFDTYDFDSD
                     ACFELPGPSPGPSPAEDNKFPSDITGLTGLYTVDSFAEDGQWKDLSGKDNHADVQGGM
                     LTPIEDAPGGVTILRGEHTVSITFPEACMNDANGDYTLCYVGKYAGDKRGRIFEGKGV
                     NWLSGWHGNRAGYAHHGAGAWLTVYNANTSQYGQALFLGVDQKNKFRANGVNKTKIGY
                     TNGEAPTQITVNNGMAKEQNWGGDGEVSDFALGEVVIFNRELSDVEIRRVEEYLSKKF
                     FQELESPELVAQGWRRGEPAGHNGEGFEPLMNRWELSGNQEHCRKLAEKHGKAVWGHR
                     NETHGAPEWRNTCWFYESNENFDGYVDDVSDGTHTMGCADPTKDVRKGCQ"
     CDS             55613..56167
                     /note="no search hits"
                     /codon_start=1
                     /transl_table=11
                     /product="hypothetical protein"
                     /translation="MNAGGLIALCCLFMIMMSCVGTYMALRASEEADLDAAQAKKDKQ
                     TRQENLIDALGKVKSVEAQIVEIVNDQALNIQEVYVYDQMENNLVDAETTVVTGGYDT
                     VKVSIDLGSLTEIPSLVIVNNKDSGSVVGATIRLLDASGNPKHVSKAVRDVSDAYEYD
                     PNFKTWSNLSFVKVGRNEDGTKFS"
     CDS             56173..56784
                     /note="no search hits"
                     /codon_start=1
                     /transl_table=11
                     /product="hypothetical protein"
                     /translation="MYNYTMGFFKDCGCGCNGEKAQEQFTISVISGLTFFLVANPQMY
                     MVMRNLIGSRVATVNGNPTMFGLVLHSIVFTGVVWMMMQINKKERYEPSPGPSEEGPS
                     EEKKKGPLTPAEIAAKKKAILAKRNAKKKGEAAKKEEGPAAEEKEDVEEGPSEEQAEG
                     PAPNGLSGFDLDGFDLQLADFDGPAPKKAMVCACPDGSSVTVN"
     CDS             complement(56781..57311)
                     /note="no search hits"
                     /codon_start=1
                     /transl_table=11
                     /product="hypothetical protein"
                     /translation="MQNILFREIQKDEIVKVLCKEDDVEEALNAVVTMNTGRVLGVRY
                     LTATDKIYKSATCYQLEEEEYPVIPEAVMEHYPDATLEDLEYKMVHVDLYVRLMDVDI
                     EDDESEIWEDDDDEDDLSFVVSDDEVEARDLPADHMEIDREWHSWEPSTSGGRSFKDT
                     VDMIEARERARLSIDV"
     CDS             57365..58534
                     /inference="protein motif CDD:PLN02492"
                     /codon_start=1
                     /transl_table=11
                     /product="ribonucleoside-diphosphate reductase"
                     /translation="MKIKIYSKPDCEYCTLAEDLAKTEGLTYEKVNIARDELKELCDG
                     RLDAYPQVFCDGTRIGNYFDFQDWCQTTVEPMLVPNLDRFTTFPIVHQNLWDLYKRAQ
                     HSNWSAEEIDLSADKEDWDKLTDNERHFISWVLAFFAGSDGIVYENLNMNFADEVQYT
                     EARAFYAFQGFNEHVHGETYSRLIDRLITDPKQKHQLFTAVNSIPSIKRKADWAMHWF
                     SRDRSFAERLFAFACVEGIFFSGSFCSVFWLKKRGLMPGLSFSNELISRDEGLHLEFA
                     VELFKMLRLKPSTQTIHDILREAVEIEKGFIIDALPCSLIGMSSDKMSDYIEYVSDRL
                     LKQIGYPTIWNTKNPFDWMEAISLEGKTNFFEKRVGEYAKVSETVDTTLGFDEDF"
     CDS             58560..59234
                     /note="no search hits"
                     /codon_start=1
                     /transl_table=11
                     /product="hypothetical protein"
                     /translation="MVSHEEYWDKKSEDLLREWKEKASGYRWLHNHARMFHKSISDWL
                     SYPSIIIASVTGVGGFAFMNPNSDGDMPENLRWFQIAFATLNVVGGILTSVNKFSQSA
                     SLVEKHSIASVAYSKLYRAIDMELTLDPAHRDKKSVADLVRSFREHYDRLLDDSPDIP
                     AKTIIQFQKQFANDPRARPEVTNGLSPVVKGIKERSESLQSIKSVMLKWKESVMNRRR
                     SSEDSV"
     CDS             complement(59197..59826)
                     /inference="protein motif PDB:1JL1_A"
                     /codon_start=1
                     /transl_table=11
                     /product="RIBONUCLEASE HI"
                     /translation="MIYVYTDGSCMHNGKPNAIAGIGIYFGDDDPRNVSRRVVGKQSN
                     NTGELGALIEAHEILRQEIARGESVTVCTDSTYALRCVGEYGDKCAVSGWTKDIPNKD
                     MVRQAHAMYKATPNVRVHKVRAHTGGKDAHSVGNDHADRLANEAIGAGKAGKRKPRVW
                     LDVPYVDKDYAKKHKAKWDPKKKKWWVDAVTPPLERFVTRCPPMNDDDS"
     CDS             complement(59853..60173)
                     /note="no search hits"
                     /codon_start=1
                     /transl_table=11
                     /product="hypothetical protein"
                     /translation="MGLTVNHTKMIKQFNFELPNFYAALSGPVRVSKEYRAGMNANEP
                     AQYFVVAGFGVWANKAACESKAEPMMVDRTIAGPYDEAPTGDVYQLAYEKYKSQWRYF
                     VDDK"
     CDS             60224..61654
                     /note="no search hits"
                     /codon_start=1
                     /transl_table=11
                     /product="hypothetical protein"
                     /translation="MDPKIIGLIVVILLVVGYMLMYVMSSPDPELSQDDGPAALGDAS
                     LEAEGLVEAAQVDEDDIVAEDAETVEEPVAEDEPSIEDPKQLKGLTGWYTGDSWDEEN
                     EIWLDLSDANNDATDVKGSIIVDSSNYSNNNKYLIGGTDAGIVFPQECMSTGRKYTMI
                     TVARYNGSARARIFDGVGNNFFSGFHNGRTGGGFRSGSYWIAYDGHASDRDKESQKFI
                     VHTDMKALIRRNGIRRSGLTNHRGQIPRQMSINRGFSGHPSDWAVAEVMFFRGELPKT
                     EYKKIETYLFKKYMIAREIRPTVFAAQAWAHTRDGIANTGAICGDEGMLNNTYLARHR
                     HANNDTNGNFDYRASCIQGVDGGVDEKNGQVVSMEDGEWWDNYAKLLDIDCKDKGIAG
                     YQFDAVGDGNVRTKFSCHNAPLNKQSCYSKETSLGQKGAGDLHETLDHAQVRCDSPVQ
                     AVTKLQMVEDDGQLKYKYRCCNLEDL"
     CDS             61692..63224
                     /note="no search hits"
                     /codon_start=1
                     /transl_table=11
                     /product="hypothetical protein"
                     /translation="MIAVVGGVVVLCIILIAVLVMMSGDSKSPAPAPSPSDNSYDPQT
                     ASQEPPQPEVGEEEDSPPLEEEPETQEVEVPEDAPSVDDPTSISGCVGWFTGESFDED
                     EQIWKDKSGKGNDVTDVKGNIFKTEDHHGNQFIQGTKEDGLKFPTECMSKQKKHTFIS
                     VARYTSLANADDNHRIFDGIDANYLVGFHGYTPCTGVVGTGHRWGNGWIGHWECAHHF
                     VDTEGNPKWLLHSDQKSKMWINGALKTGNTTLGEQRTSQMTINDGMGVGWGQASNWSV
                     GECIFYDRELDVDELEKVELMLHKKWKIMRRQLVPVWSHNSVWSRWYKDGYTNQDMLK
                     SLNRFGVICGDKAINDNSRFVSHHYYNNNSGAWELNGNWGSDGGCIQNAASGPGAKKK
                     TQWTNTADSAGSWQARIQKAMQIDCGKNGLQNWEFELNPDGSQIRVNYQCSADKLATQ
                     ACQKVHREMRHGGTETVGMADSVHAVQAACNPGTVTNKLGFEKIDNKWGWSSTCCPME
                     DK"
     CDS             63249..64832
                     /note="no search hits"
                     /codon_start=1
                     /transl_table=11
                     /product="hypothetical protein"
                     /translation="MSAALIGGLVVVIIMVVVAILMMGEMGSPAPAPAPSISTDEVTD
                     PDQLASGVAGAAEEAGGAAAEAASVMDDQDDTAAVAVEVTDEDPMIDPADVDGLVGHY
                     TGDSWDEDQNIWKDLSSAGNDITDVKGTPLVFDADDLATEKYVYGGKEDGFRIPQECL
                     TRGKKYTFIHVARYGSTNKADQHRIFDGIDGNNLSGFHNQHIGMAHRNGSGAIAHWWN
                     EDNYMQHFYGIGPDEPSKFLVQVDQKRKFRTDGMARSGHSGGREVITSQMTVNMGEAE
                     RLNWGGHGEKSIWNIGEMLFFNRVLSEDDIFKIENYLFKKWDIPRKLYVAHGGWPHNN
                     WKREDGWSSDRPWGGMSNTGVACGSDGVMNMYRSANRHHYHDGNQWRPNRHWYPEGSC
                     TNNITDGQDQKLQEKKGPVVNIRDTSTTDRQKYYKLMNIDCKNKGINSYRFEKVGEDN
                     MRLVYKCHNRPVIRQSCADGQTYSHGRANRTSQDIYEAIDLLDVSCGAKALTKIEAYD
                     KENGELSFKSRCCALEDLA"
     CDS             64899..66440
                     /inference="protein motif PDB:5TIP_B"
                     /codon_start=1
                     /transl_table=11
                     /product="Major Capsid Protein"
                     /translation="MRSVLSGLRTPDGAHPTQTVPSQPSELVDLSQGAERASSTREFP
                     PPWRRQVARARGAHHQGNSNFINTRLPEKKILAISTTTTTMAGGLMQLVAYGAQDVFL
                     TSSPKVTFFQAVYKRHTNFAMETIQQTVNGSPSASSRVSVTVARNADLLADMFVELKA
                     KSSGLSTDTEGNSACWLAERAVSSCELSVGGQKIDKHYQKWWRLYSELYLDEAKKANY
                     AKMTTGFHDATVYLPLIFFFNRNPGLALPLIALQYHEIRLDFDLSSEFDTYTDGSTFK
                     VWGNYIFLDTEERRRFSQKAHEYLIEQVQHTGTDTVDTGATKQVRLSLNHPVKELVWC
                     FGSSSAADRGLWNFASNVAATDVILESNPTALADSNCFVPITQGTGAPLYKVGTDGSA
                     CQWVEDGAAGSTRSVGPLSTWKLVLNGQDRAAEQPGRYFNQVQPFVHHSGTPYPGVYS
                     YSFALEPESHQPTGTCNFSRIDNAQVAVTLKANTGSSTTMHLFATNYNILRIQSGMGG
                     LAFSN"
     CDS             66513..66851
                     /note="no search hits"
                     /codon_start=1
                     /transl_table=11
                     /product="hypothetical protein"
                     /translation="MHDVDYAVRDYQDELWDQIHLGYKRNVRAHEHSVKDHRDNRLGV
                     PSPLHERIRDYPRHAIEKHQHRMRPQSQCEFEPGPYPQVCRGQWFSHWLPSRVQFHES
                     RPFYVNLTHA"
     CDS             66883..67890
                     /note="no search hits"
                     /codon_start=1
                     /transl_table=11
                     /product="hypothetical protein"
                     /translation="MGTYRFLSLSIIMLNANKEKIRQEARKLGLKTETVRADGKSVKV
                     RWDVLQRQIAKKRRERITKKRDRNYNSDSDSAMKRAKVNARKINASAKRTVVQRDNYK
                     DENALNNAFYNANNVPFNLRNNAKNAINHKFKTALVNDIASTPKLKRSAVALATRIKG
                     FIASGKFVKAVVTVTSLFQVVALYQNPRAADMILDEMSKTPFARAVARSDNGARGAVF
                     ARMMSAFSASPTESQLIYESVLATIPGNVHKRSLAGIMLNYLGMVVLSLVSVLPWEGA
                     SRATSWRLLSFIFKILELMFPVVARTVFKVMTERKGTASNRTKGLISVVLPLIVKQSL
                     G"
     CDS             67902..68264
                     /note="no search hits"
                     /codon_start=1
                     /transl_table=11
                     /product="hypothetical protein"
                     /translation="MKDLALPVALVVVGVTGILRMRGVAGANINYFPNAEKGFRRPLV
                     LGILSLLLSKTSTITESPKRLQQIMRTVPVKIFLLFMVSFLASPDVENAVFLSFVFLG
                     LIQLLRTKEERERHPYIL"
     CDS             complement(68209..69027)
                     /inference="protein motif PDB:3QV2_A"
                     /codon_start=1
                     /transl_table=11
                     /product="Cytosine DNA methyltransferase"
                     /translation="MKSPLRYPGGKTRACKTLLDIVEDKQLDTSEVVSPFTGGGSFEF
                     HLRDTRQSRLILNDKFRPLASFWRACKHDRDQLCDALQRIHDTGVSKDDFKRMREGID
                     EEPGVDQAVKYFVINRCSFSGATLSGGFSEESSKKRFTKSSIDRVRGVDLSDVDVHNE
                     DFTTFLATHGKGRKGFVFVDPPYYLENSRLYGNNGDLHENFDHEGLRKALGSVERDWV
                     LTYNDAPYIRELYRDYEIIDVSWSYGMNSSKASSEIVIICTGGARAPPSCEGVE"
     CDS             complement(69034..69798)
                     /note="no search hits"
                     /codon_start=1
                     /transl_table=11
                     /product="hypothetical protein"
                     /translation="MMFTLRQYEVVRSLRSIRQVMHKITKDAMGTLYAYGTMIGASVK
                     PGAGSSRSGRRYEKMCYENIRHDICELGGHSGKENDIRCTYGDIEIKARSSAPDWGQQ
                     KFKYCPEKRRWIGEFLERVTDNTRVRIPKLPSNLTDSKLRDLKEPEDSPYKDQYMKVD
                     DNAIQSYYRNKGNAYIQICGYGLYHLGEDPGGLGVPEFRVRQQMRVRIKHHTATNFSV
                     TGAFQPMPGAMDDLAPSPYSLDDPDKVPNRLKDVSL"
     CDS             69847..70137
                     /note="no search hits"
                     /codon_start=1
                     /transl_table=11
                     /product="hypothetical protein"
                     /translation="MSNQQEREIEEGEIVEEDILVDDDELSEEDGSGSDVSDEELEMV
                     YDDDDDLPDVTDLLGSALMTPDGDTVCSALCAIAQAMDMQNKILIKILSKLS"
     CDS             70151..72124
                     /inference="protein motif PFAM:PF04735.11"
                     /codon_start=1
                     /transl_table=11
                     /product="dsDNA helicase"
                     /translation="MSGKINMTTADEGKMHFVDKDADREESEMETYYTRIQTLDAETL
                     LRYVAWLEHKWWLTRERADIHYACRLGYEQFFDHSELTNGFPRHAVITTVDEKRSREI
                     RILKSVGARIKALDMAEYRLPDDDLEVGERHTRLMKQVNDAFKNVRLHVMHAQRITQP
                     RESPLKFDIDPEYFDGTPMPMLESSLKEMSPYQRAIVGCLAKLYEKGMRRYKDNVCVQ
                     RLSEGKPTRAWMPVFTIQEFVYHVASKEDNYEMWKDLTSKGSGFKDVINHLTNCVDHQ
                     FPEVHKNRHVFSFKNGLFNAKEWIPTKGEYGCRFYPYESKEYMALDPTVVAAKFFDQY
                     FEEYNVLDWYTDVPTPHMQNIMDYQGFDEQSCRWMYCMGGRLLFDVNDLDSWQIIPYL
                     KGVARSGKSTLITKIFRKFYDSEDVRTLSNNIERKFGLSSIANGFMFISPEISGELQL
                     EQTEFQSLVSGEDVSCAVKNKAPMNMTWKTPGILAGNEVPGYKDNSGSILRRMLTWNF
                     GKMVKDDVVDPHLDRKLHDELPAILYKCVLAYMDYSQKFSGKDIWNVTPPYFKRVQKQ
                     VAMNVSSLTNYLEQPEVVYGKDMCVPQKVFVMQYKNHCTLNNLGNPKFNPDAYAGAFN
                     ARDLTVNNATMVWQGNHYKNEPFIYGLTIELQN"
     CDS             72146..73684
                     /note="no search hits"
                     /codon_start=1
                     /transl_table=11
                     /product="hypothetical protein"
                     /translation="MKSDIQNFIKASGVKVVRDNKARPPPVRTNAKTMNTPPRQAARP
                     VRAMSLSPTCRLRSPRVVPSPFKTPQKNVRRAPVTPPRPKTVTGKLSITPFEYKLVNM
                     SSRSEGANLRLRSALVKKPKLTFEPIVHGQRRYRVRMQTTYAMRGMQTLAKHEAGISK
                     IAGNASEADISTVRFRVELADEKSKTYTVDVYAYKTGSVRITAAVPKDDVGVLSKVRD
                     WVMYNYLPRRKVLLSRLVLRSVNAQWRHNGTFNPSAGLRYLHNARKNALSYEPEMKQY
                     FIQFKIREHTVQLYPGGSVTLTGSKSLEAVKRGYAAANVVVYQMFKDGVIQASNKPFV
                     SPKRPTKRAIVVNAPTVSWVGSVLHVGSRKCTSKHVKKGELVAVAKSLGIMHEKMKKE
                     ELCKAIQRAVPKNGGAVVSNRRVPARPDLTAKGVRNDLISMFGKTWMNSFGKRARKDL
                     PRDVKNVIKAMSFLKGDHLNAYGQPKKTIADALKKYLVNVLKNARRARYTQEVLLESI
                     VAGV"
     CDS             73709..73984
                     /note="no search hits"
                     /codon_start=1
                     /transl_table=11
                     /product="hypothetical protein"
                     /translation="MTNYILTGTLTVAGDANICGTVYDVKSLGALVKLLRQGGYKDLM
                     ELTDNERSVGKLDLDGDLILVTFECGPEKSNLLVQGNTTALQVISLE"
     CDS             74004..74408
                     /note="no search hits"
                     /codon_start=1
                     /transl_table=11
                     /product="hypothetical protein"
                     /translation="MFKYTRRHVLFRLKELEFRGRPLVVDENQTVWKRSVHDKLVECL
                     IETACDYIEWGRHRRDGKVMSKLERTYMFTPDFYTCDDPRAWFEEHRTSDDHGLIMFV
                     LENYGSMEARVYKDKITYIIGALTHDHMFSFS"
     CDS             74440..74718
                     /note="no search hits"
                     /codon_start=1
                     /transl_table=11
                     /product="hypothetical protein"
                     /translation="MSPVILWELLFDHLRHRERARQLRDLCHVTLHLETAKFRVELFE
                     PPNAFGCDMVLLHSLFGIRWSLVFVLEGEEQCDGDEYQSQHTITNFIF"
     CDS             complement(74715..75305)
                     /note="no search hits"
                     /codon_start=1
                     /transl_table=11
                     /product="hypothetical protein"
                     /translation="MDIQAIVDATHDVFEQYKAAPHIEVEVRLGRKNGTFFDTNVGAD
                     TFNTLMAGLRQYDGWESQRASTTDVYYNDEYGIRISVDGETARQLMVQKAPVMKEDFV
                     HGGAPLDVRVAISTETPVIGQYEMNRKKIKQRVSFVRKGLSIDMTITRGDASDPDAEE
                     DVSYQVELEIVNPSSVECVEEFYNHLWKVNDLMKLL"
     CDS             complement(75323..76087)
                     /inference="protein motif CDD:cd02661"
                     /codon_start=1
                     /transl_table=11
                     /product="A subfamily of Peptidase C19"
                     /translation="MTRGLINTGNTCWFNTSLQVLLHVAPLTDHFIRVGYEGDCAFTI
                     LYSKFVRGYWDDNNYPIDPVILLRAFMDKYPRFKPGRQHDVQEAVLCVIDILERSIPS
                     IKHWFYGVKRQETVFPGGRSDQDEKFGVHILSDDGSKNMKKMLAKTVEWTILDDYDGH
                     RVASTRSVFTKMPKIFMVSFDKKSQVKPVSTIQIGGLIYTLVASAIHGGVQWGGHYAA
                     MVRDSNDVWSLVNDESVSRTEPEMDGHYLMIYLNTT"
     CDS             complement(76090..77001)
                     /inference="protein motif CDD:cd07895"
                     /codon_start=1
                     /transl_table=11
                     /product="Adenylation domain of GTP-dependent mRNA capping
                     enzymes"
                     /translation="MIVPRDSPVHAHIVSFVSWVFGSNPDRFPGCQPISIERRHFRTL
                     TSTDYVVTEKTDGLRQFVVALKLGQQRKVFMVNRSYDIVEVPLRLGPKAYDGTILDAE
                     LLGSNLYVFDAIYMNGTACGHLDFLGRLERMEEFMTQVISMTNDEYKIRLKQFHAFVE
                     FERFADEYLPSLSGVDVDGVIFIPVREHVKMGTHETMFKYKKLEKNTIDFKLEWDITR
                     RVWRMYLQDKGKPVYELDTPVSEPWFRSGMVVECAHDPERDAWIPQFERTDKNYPNNR
                     RTYYRTLVNIKENLQLEDFKDLARSIL"
     CDS             complement(77018..77659)
                     /note="no search hits"
                     /codon_start=1
                     /transl_table=11
                     /product="hypothetical protein"
                     /translation="MKFTTIIVTRNSAAHVKTLHTVMKLNIRTIRAGIQNELCFVNDD
                     PFEIAEVIQDRMKTCDRICMIHYGVHVDEATIEYFCKDRALEGIGVLVFPAAKSTINW
                     DQFSKVTKENTTESIHQRALEFDTDVRQKMSPSLWTINSTEAKTWVMNCKNVRKKTDR
                     IFAGKPGRMFEKLREQGVKVVAYTAATVTMTFAHECVSNILQSSGVRTTPLET"
     CDS             complement(77665..78420)
                     /inference="protein motif PFAM:PF13641.5"
                     /codon_start=1
                     /transl_table=11
                     /product="glycosyltransferase"
                     /translation="MSSEEIIKLFVSTPCYGGQCLDKYFTSMIRLQILLMKKGIQMYL
                     DTTENESLVQRARQVALARFYQKTDATHFLFIDADIEFDPQSVISLIEGGHPVSCGVY
                     PKKVIMWDQLEKAVKEDDNRSPIMLSSSLVINFGASSRPVQNGFVEVLDAATGFLLIK
                     RDVVTQMHDAYPSLQCVNDHQNADFKNYYALFDCMIDPDSKRYLSEDYSFSRRWQKIG
                     GKVYAHVHTTLGHVGNLPFVANMDDRLKSVTVA"
     CDS             complement(78433..79404)
                     /inference="protein motif PDB:4V1N_M"
                     /codon_start=1
                     /transl_table=11
                     /product="DNA directed RNA polymerase II"
                     /translation="MLAAIWSDVDTLLKTNGNNEKPAQLTVKNFCVECHGVKVISPEG
                     LPTCSVCGLVEDSYIDQSPEWTSGITDDGRVSDPSRCIHPNANPDLFSASWGKSTVMS
                     TTAKKVSRYENRRLSRINLHMSMNHKDRTLYHAYREIDEACHLHLPDNILTDAKRFYK
                     FFTGEKLTRGGVRKGVKANCVLLSCKHHSFPRSAEEIAKMFHIDLKDVTRTAQLVRDV
                     LRGNVGAENQQPTSSATKPRDLMQRLLNNFEPTKEQRFACNKLCTEVEDCVELMSKTP
                     KSVASTCIYMVMSEHVSKAKVCDLCGLSVPTLNKIETIMKTHLESKM"
     CDS             complement(79471..79962)
                     /inference="protein motif CDD:pfam00249"
                     /codon_start=1
                     /transl_table=11
                     /product="Myb-like DNA-binding domain"
                     /translation="MTRKPRKPPSPWTMEEHNAFLDGLATLGNKWTKVARLYVPTRTP
                     AQVASHAQKYQDRRKEKTRAKRKSIFDVRLEGMDESPCPTPPSVSVSDEEEEEPVRAT
                     RPMARRLSDGRLRLAAPKPPPPLAYPRFENHCHLLLYHYALANQAARLWCVPRPRYPL
                     YSQ"
     CDS             complement(80042..80344)
                     /note="no search hits"
                     /codon_start=1
                     /transl_table=11
                     /product="hypothetical protein"
                     /translation="MVVKNFLSPITGPTESLIKAQPILFTLIILYQGLFSGNAISIPK
                     KLKTMFDNRLFRYVSLLAIAFSATQDIEYAVVSTFLFLALMYALKTPEERKKTGFV"
     CDS             complement(80353..80652)
                     /note="no search hits"
                     /codon_start=1
                     /transl_table=11
                     /product="hypothetical protein"
                     /translation="MEFIRKRLQLGHAKYGHGVRVRDNPRTWGTDKDSWYEMAEEEFA
                     DGVVYIVADYIRIFETPNHDGDDNDRILQLLETPSLMTSEPHRGKVETLMNFISA"
     CDS             complement(80660..81427)
                     /inference="protein motif CDD:cd06532"
                     /codon_start=1
                     /transl_table=11
                     /product="Glycosyltransferase family 25
                     [lipooligosaccharide (LOS) biosynthesis protein] is a
                     family of glycosyltransferases involved in LOS
                     biosynthesis"
                     /translation="MFSTYVINMDTQPERFETQRAYLRETGIEPKRVHGYKYDEISED
                     ELTRFFKPHAKVVMPKSNIGCCYSHLKALEHFLENGISPIALILEDDAYPLFIDRRYL
                     EDKIRHGKIGWDFLFLHCDGFCPEGGGKPSRLSASAAAYFVTRDGARKALLHKYSDHF
                     DMDSSRIPGVKKVIDGLNAFWTDEDNTMTTQKSTNRNTVPCPKALANIKGNRGEKNLC
                     HALGYRLFRIGPLVVDTLNVCVLVVGLGLLALKRSST"
     CDS             complement(81451..82146)
                     /note="no search hits"
                     /codon_start=1
                     /transl_table=11
                     /product="hypothetical protein"
                     /translation="MNNNTHMSTRPPFDLKAICKPPPTETFVYKPQPIYRFDDYIALY
                     ERVCKEQGYEFDASKFDPEVYKCEPPPPVVEPEKFDFGAFGDRAIVHLDVDEDDNITV
                     AVDTVLNDLWSKSWGMGKQPPLNDLVVTFKKLGADDSFLKKIIKRHDRIRSVCKNFDL
                     DKAFKPKSKPKKKKQKQKEVEEAPKDDIVEEREEEEEEEDEEEFEGMDVEDNEEDDEC
                     QGEDDEEYIDTEE"
     CDS             complement(82183..83382)
                     /note="no search hits"
                     /codon_start=1
                     /transl_table=11
                     /product="hypothetical protein"
                     /translation="MPSFIPPKDIRNLRITPQEKTISSIMAEHVDNEDETNLFVLPDA
                     QRDPTKGWTTVQRQEYIESLRYNLTSDQNWLINLVSATDTYEMLDAGHRLETVKMFDR
                     STLPALDGRFLKDMTKKEVSYWRNKITIKLCIYHDLTDEHKQVLFNRRNQGLSMSDGE
                     HVNSQIFTSPFMQYLKYNLLPRFDEPLARIQSTDREKEIFTLFRLVNRILNPGPAKKS
                     NKDLISTFLPLCEKELKSTGWTKTHNKIVSYLTQLFRLFDGRRTYVENMAVNKKRTAA
                     GAPINAKNLYAITELLTVLKWLMYEFEGLEEFINLDTTPQKLVFKEGVQKFLLCAWKG
                     LDKADKTDWCEKWSHGTDAGRNVDHTIKKTAALYDWLECNFDEMLTTFRKSTKHATPK
                     KRMSFRL"
     CDS             complement(83541..84407)
                     /note="no search hits"
                     /codon_start=1
                     /transl_table=11
                     /product="hypothetical protein"
                     /translation="MGITIRAGRLVIFLWHNSMIALRVGVALFVLALILLLTRRRRLE
                     YQPYLLTLENSTKRRQAFFHRYDQHGIPIDVVYGVDTKKVENARAFESSVDSRYMKKA
                     VEMHYNHNTPRPDITYFNLGAIGAMQGHLSVFERARASGVKYALVMEDNVMVNDPSFF
                     AEIQKAIDALKDDFELVFFHSLSRFPDREGHLPGYEKIRWISSMKCYLMHVPNMERYV
                     SKFLPQDNHIDHKVEDLIADGARVFYRDLRHLISINRSTSSTIGHSKHDNPDFFSRQF
                     PDASASELSGGY"
     CDS             complement(84358..85932)
                     /inference="protein motif CDD:pfam05704"
                     /codon_start=1
                     /transl_table=11
                     /product="Capsular polysaccharide synthesis protein"
                     /translation="MTLTWTDIFFCQSTVGMISGVPLVLATIIALLLYTFLPDTRPVT
                     PDTIWTYWHSPVPPAIVRRCILNWRKVGNAKDIRVLNAFTVHKYISWGTLSHFSSITS
                     TEAHKSDLIRFYLLDTYGGMWIDASVFCNQSLDWLPDDGFFCFRADRFSKEGLVCLEN
                     FLIKSPKGHPFLKQWMDQTVKEFTNPEYKTENEKYRKIIGKNGDYLVPYVASMKLDKP
                     PDLVIHSAEEDPYYDTVRENWDPKKTCRTISYTTKLVKLWNASRKECAATVVPLAGTA
                     SYTPKGIYQRFKHKFKPVGDKGSNDLDMIYCICMPSRVKYATEQLKSFGQKYKLLDAI
                     KPNDLTPDDYRILSQTFSPVNKHLYKQMTKLCVCLSFFMCYYDAYKNGFETILIVEDD
                     IKYQASITQIFEAVRQFKTTEGQIMFLGYCWSNCNQPFTQLTEHVWRAPKDAQLLCNH
                     ALVCKREFLTRYMERDGVVYWKHRNDHTLSDWLRDTDTFKCVTTKAFINQNRAELGSN
                     NGNHDTGGKACDFSMA"
     CDS             85939..87189
                     /inference="protein motif CDD:pfam19082"
                     /codon_start=1
                     /transl_table=11
                     /product="Family of unknown function (DUF5773)"
                     /translation="MSCTWDECKNWSWDGAPCYNGRRGSLSQTYWYNSLTSWRLHSGC
                     ENVQLRGHVNHNYQGDYIVMTKTEKDVPNGWDNRINSIKEVPVPATKSGHVVFDVNGG
                     ECHGAASKMQKSAGDKWRCYYNDDDAAGIRMAHVHRTDSTYDGNAYARAREKFCALEK
                     NVFKNHGDGKCADLDDSNTLQKAYCSRGDRIKTDDDCTETNLGTTLHKELIDEYCTNA
                     GKADEWCGCIHAKKGRCDLDNWAEYAGCDVVNQAHNDLIEDIPASSLSGGVRTQLKER
                     KHCRAKICDDPDRYVPENAVDNCALNLQVCVQDVKVAGHLVDSGIEVKCEQNQEVSTS
                     GQDGGGGGGGGGGGGGGGDGVQGVKKDGFLVTNPEDAYDPDEDKKKKKKDKMIKMGAA
                     ATAAFMFLCCCLIALILVAGENNA"
     gene            87224..87294
                     /gene="uMega125259ct_1tRNA1"
                     /product="tRNA-Gln"
     CDS             87428..87808
                     /inference="protein motif PFAM:PF01007.19"
                     /codon_start=1
                     /transl_table=11
                     /product="cAMP dependent Kef type K+ transporter"
                     /translation="MSSITRVISLNLVAIIVFGVLYFLLARMGAADFTGLSKTSTPLD
                     ALYFSSTIQSSVGFGDISPSSARAKFLVMLQQFVLIIGIVDLMSSGGVKNAVKNVVKN
                     VQKPLASTAAPAPTVSSAISGTTI"
     CDS             complement(87805..88449)
                     /note="no search hits"
                     /codon_start=1
                     /transl_table=11
                     /product="hypothetical protein"
                     /translation="MFGSLENFRRRNIHANQNKLIQEELGLIARNSPLVRALKVAPGA
                     RLNQHPRIRRTYNKYGSKPPLTPGYIAQNNGSLKENPRLKKVRGRYETQRQCEYVPKL
                     ALMKMAKDFGIEPYKSAKPGEFRKGSNLWKAGRTVDICKAMSAKYRSQKQKPIRMMTA
                     YRDQSLKGVKQSLEFMAARVGVRTVRNDGTEKSLLVLSREIKDKIANNAVSDIF"
     CDS             88492..88746
                     /note="no search hits"
                     /codon_start=1
                     /transl_table=11
                     /product="hypothetical protein"
                     /translation="MITEALEAQGYVVEEFQDDDKYLAVKWSTDELTMAMADEFMWAI
                     PIHYSTELEGFFTLLSENEWTHEAKFIPIEHGAFIITKLD"
     CDS             complement(88730..88993)
                     /note="no search hits"
                     /codon_start=1
                     /transl_table=11
                     /product="hypothetical protein"
                     /translation="MAPYNPPLNTHYSEMDLSEYDPEMVYDFIGKKGHRMYWLTRFLE
                     LSYLWYDESRKKLEIWGPFYTHQNKQSEHVIRCELDHYASQVL"
     CDS             complement(89009..89179)
                     /note="no search hits"
                     /codon_start=1
                     /transl_table=11
                     /product="hypothetical protein"
                     /translation="MCRGEDHLEFVDEEFVDSFDENVNRLRALPEDYERRVGVFACVS
                     GDGVTVMQLKKI"
     CDS             complement(89203..89373)
                     /note="no search hits"
                     /codon_start=1
                     /transl_table=11
                     /product="hypothetical protein"
                     /translation="MECEAKRAQRLHRWMMRMSLGSFVLWNFIVYLRVRYAMKDRGVS
                     PFDVDTISAYDV"
     CDS             89395..89793
                     /inference="protein motif CDD:pfam03767"
                     /codon_start=1
                     /transl_table=11
                     /product="HAD superfamily, subfamily IIIB (Acid
                     phosphatase)"
                     /translation="MDALRAQGMFYLNMYKPGNNSAVMFDIDDTLIRASDGMVMFPMV
                     DVLLHAKSLGYKVILITARPRLQNVVEYTRDQMGDLGIPYDELGFCNPEDKGRLKMRL
                     GYDFVLSVGDQWTDLTHTRHALNTLTFQHF"
     CDS             complement(89790..89936)
                     /note="no search hits"
                     /codon_start=1
                     /transl_table=11
                     /product="hypothetical protein"
                     /translation="MTKIVRYTWALPYSVAKSLPYFFKDIWEALDNFYNNVTCELMFL
                     VKDD"
     CDS             complement(89970..90500)
                     /inference="protein motif CDD:cd13749"
                     /codon_start=1
                     /transl_table=11
                     /product="domain III/zinc ribbon domain of Transcription
                     Factor IIS"
                     /translation="MSTQSTAGDMHATREYVVKKFAEILSLSETDAIVVNLEKNILNH
                     AVDKVAEDDASFENEYFRTAYKCKFLSVKNNFLKNPDLVVKVQDRKIKSSEVVNLKPW
                     EAVPDGLYAKALEEHLHRELRKEWFKKQQENTVGFFKCRCGSNKTTYSQLQTRSADEP
                     MTTFVSCMTCGKNWKC"
     CDS             complement(90512..90724)
                     /note="no search hits"
                     /codon_start=1
                     /transl_table=11
                     /product="hypothetical protein"
                     /translation="MNRLVIAAILIIAFFLYRRREAYSVRDEWKTDRIDLNIARRVAG
                     FFDRCSPENLEDCQRGRTGFEGLPLA"
     CDS             complement(90729..90878)
                     /note="no search hits"
                     /codon_start=1
                     /transl_table=11
                     /product="hypothetical protein"
                     /translation="MSYYNKMADQQKKQMSTGMVVLLGCFCFLCLIGTMKYTNLSPAI
                     FLALQ"
     CDS             complement(90885..91133)
                     /note="no search hits"
                     /codon_start=1
                     /transl_table=11
                     /product="hypothetical protein"
                     /translation="MTDLVKNFDCKHKSHVEWLKRFTTSMAKATSGDKTDTDIVGVMN
                     ENPLGVKVEIPSIAYIHFQVAMKYTTAVLNGEAYIPTN"
     CDS             complement(91146..92681)
                     /inference="protein motif CDD:PRK09431"
                     /codon_start=1
                     /transl_table=11
                     /product="asparagine synthetase B; Provisional"
                     /translation="MCGIVCVFGEEKRIPTGLLTHRGPDDFKSVTFGKCQIDYYRLAI
                     NDLSSSGMQPFEYKDQVAFACNGEIYNYEDLQVGDETSSSDCEPVMHVIRLLGVKNAL
                     EMIRGDFAMVYTDGSHVIAARDPVGVRPLFYSRHAEGSIAFASEAKALQFLGTPISVF
                     PPGHFYDSTIDDFVCYYTTHWSINTSERKLRSSSSIDMRKTFEDAVKIRLKMSDRPKG
                     FLLSGGLDSSLVCAIAQRLSTRPIRTFSIGLKGSPDLEAARVVADYIGSNHTEIHFTV
                     EEGLAAIPDVIHSIESWDTTTVRASVPNYLLCKYISEKTDVRYIFSGEGSDEVLGGYY
                     YFKYAPNVTDFSMENMRRLRLIHQFDGLRADRCAGRWGLDLVVPFLDKEFIDACMTMP
                     QKLKMTTLEKDVLRRAFHGYLPDAILYRRKDAFSDAVGEAWVGRLRKMGDTLSDTMVD
                     NIRMMCRGKNEPRTKEEAFYRELFWSYFGSANDTLIREYWRPRWTEQTDPSARLLIEN
                     DRM"
     CDS             complement(92695..93141)
                     /note="no search hits"
                     /codon_start=1
                     /transl_table=11
                     /product="hypothetical protein"
                     /translation="MHTFHAVQFRVTKGFMTMNDPENQPRMMTFKDRDVAEKYVAYIA
                     RFRSKHGQFPYLDLTKKNMYLYGNRHKKTVTEERIRSHINVVDLYETDLDSIALKSGM
                     SFFYIHTFSYDPTSLLESIGVRGQNIDGSEDPDLLRQHLEMRLKIK"
     CDS             93186..93806
                     /inference="protein motif CDD:COG1702"
                     /codon_start=1
                     /transl_table=11
                     /product="Phosphate starvation-inducible protein PhoH,
                     predicted ATPase [Signal transduction mechanisms]"
                     /translation="MWSTYFPQTAGQCKFLLTLQSPKPIVVGVGPAGCGKTWLACHEA
                     LSYIGGINRGRVVVTRPIVPADDRNLGYLPGDMDKKMLPFTMPMYDVFDSTYSRANID
                     RFMTVEPLGFMRGRTFTNTWLIADEMQNATQEQMKMLMTRVGHGTKLVITGDPNQSDL
                     GDENGLSDLLDRLEGLDLSHIDVVRMENEDIIRHPSVQEVIKIYDV"
     CDS             93796..94167
                     /note="no search hits"
                     /codon_start=1
                     /transl_table=11
                     /product="hypothetical protein"
                     /translation="MMYRVMIIALLLLACFVVAVSTPLGYMPGTDLYYIRKHKADLYV
                     KKVNYLAGEINNGRIVTDVGFENFRELFQGVEKVIDTDTTEAWKTNDLGRKVTVAKVI
                     FDYTERVRENRDLIIRHYSVK"
     CDS             complement(94160..94549)
                     /inference="protein motif CDD:pfam19058"
                     /codon_start=1
                     /transl_table=11
                     /product="Family of unknown function (DUF5754)"
                     /translation="MYTIYKMRELRLDPSPVATKKWRVTFEDGTNVDFGARGYADYTT
                     HKNSRRMRNYIRRHGGIISRKTEDENDPIEIHRLMLNVDKSTREAWGPRRGIKTPGFW
                     SRWLLWSQPGLGKAIKFMRKKFDIYLI"
     CDS             94553..95311
                     /inference="protein motif CDD:pfam01619"
                     /codon_start=1
                     /transl_table=11
                     /product="Proline dehydrogenase"
                     /translation="MLRYAALNRELRSVMTRCREAGERVIVDYAREDVTKDVSSVRRV
                     TDIMVNSLPAEYMCALKMTSFGSRQSEDIAVGHVDDIITQAKSKGVRVCIDAEDVLYR
                     DACYDLMRRHNTEQNVVVYATYQMYRRDALRELLSDMESSQNHGFKLGVKLVRGAYMR
                     TQSGLFDVKDDTDNSYNRGLGHALSAPHVHAILATHNSLSLRIARRFPKERYVTAHLM
                     GFGGNPTYRYVPFGNLVELTPYLWRRFKERLSWD"
     CDS             95453..95590
                     /note="no search hits"
                     /codon_start=1
                     /transl_table=11
                     /product="hypothetical protein"
                     /translation="MATAIIWILESGNPPDGAAAAVGGATGAGDGPITIANMWYSILR
                     F"
     CDS             95608..96183
                     /note="no search hits"
                     /codon_start=1
                     /transl_table=11
                     /product="hypothetical protein"
                     /translation="MDDSLWDTLPIELQEHIFHTSVDLCRQEWLEQGRAKHERQKKKQ
                     GRGMLSVDMIENLRQHTDTIEILNWGYELELRELETKIDPPTEELMHIEDFDYHEYYD
                     KFLERCVEWMKDESNIDEWVVPGPDHFLNMYTRLLEFKKRHGHLNILSEPGGSPGLHL
                     WLGLQKDPDTHLSRERRHALQSMGVRLPRAR"
     CDS             96087..97457
                     /note="no search hits"
                     /codon_start=1
                     /transl_table=11
                     /product="hypothetical protein"
                     /translation="MAGTPEGSRYTPQSGATTCPPVDGRTSTQSTMKKKSESTVQNNN
                     MKVTPSEAKAKIASLTNALVQREEAAKNNAANKIAALKKQAARERAAARRAALSNANK
                     EALREKARARYAKKRAGKANLRKKTNDEKAATKEARLKRAANKRAAERAGKPNLRKRT
                     NAQKAASKAARVQRAANKRAAARVGKPNGRRTTNEEKAASKAARLARAAKKRANARAA
                     ELANNELQATKMFQKILARSAKKQTDAANVYAKGQAKLNKQAAKKVAEANEEANKATA
                     RFQKLLAPKKKAQKSKSIEEKIGALLNKKRANAYAKNKAVPAAKVNKKMQRAHERAHE
                     KKAKAAAKAAAAANKALQKEAERLNAVLALIAKRRSLTPNQKAQALINAAGKSAANLK
                     AKYIVVKKRVKAANKAAAANKPAANKPKKAAKKTSKKRRTSAQEAANNAKKAGLLVEG
                     KRTRRA"
     gene            complement(97528..97642)
                     /gene="uMega125259ct_1tRNA1"
                     /product="tRNA-Tyr"
     CDS             complement(97678..98799)
                     /inference="protein motif PDB:5TIP_B"
                     /codon_start=1
                     /transl_table=11
                     /product="Major Capsid Protein"
                     /translation="MSAALVDVISTGVQDIHLTSKPEISYWRQVYRKYTNFAVNTQRV
                     DYIGSFSATGSVTCEIPVKGDLLTHIHIEAPRIGTAGQNSTGLFSSNAAQRPTTFELW
                     VGGQMVCALDSLYINGVHNLLYNATGAKASGAQLTGATLENAYGAESGYADCYTIPFW
                     FSDDWTKSLPLVCMQFSSVTLKIKCRDGFTPRATPKIYCSYATLDTDERKWFVDNVHE
                     LLIRQVQSQLSSQSETEIDLSTFNHPCMAVHIASGAGTGGHWSSQYSFDKSTLYINGT
                     PLFEETSNVYHHTTVPLTHCTELPTQALDNSPTFTWPFALYLNKSSPSGSLNYSRLDN
                     SKLQIYSPHGNANTQHRVYGVNWNILKVKDGLAGVLYGS"
     CDS             98694..98804
                     /note="no search hits"
                     /codon_start=1
                     /transl_table=11
                     /product="hypothetical protein"
                     /translation="MYICDRPVSNTRFPAWRLNEYLARPWKSRPPEQHSC"
     CDS             98798..101614
                     /inference="protein motif PDB:3IAY_A"
                     /codon_start=1
                     /transl_table=11
                     /product="DNA polymerase delta catalytic subunit"
                     /translation="MLIIISTDKKKRRHSSTGNMVTFQVIAWDDRDEDDQHLISIYGK
                     AEDGRSVCVTTPYIPYFYIKFPVDWSTSDAQVFIRTIESKCKGALVGHEFVERKDMWG
                     FQNGEVSRFVRLDCKTLKARRLVDWKIRDQFPSVTAFEANLDPVLRFMHETNIHACGW
                     VCAEEGTNPSFVAAVDVDLWMDDWSHLRPVDRDDVAPFVIASVDIEAYSKSHKFPNPQ
                     ISEDACFQIGVTLCHIGTDTPYDEAIFCFGPTDPVEGVRTESFSTEAGMLAAFRDYIH
                     EKNVDIITGWNIFGFDLDYLYTRALMTNCSKFFNLGRRRGFSSKIVEKKLSSSALGDN
                     VLKLLPMPGRFVYDMFQEVKKNYKLDSYSLNSVSLVYLNDSKIDMPAREMFARFERQN
                     SNEMSEVAAYCVKDTVLPHRICKRLVLDVNLLEMAKACWVPLSYLCERGQQIKVFSQV
                     CKKARELGFLVKTIRNKDDPGSYVGATVLDAQKGAYYKNPITALDFASLYPSIMMAHN
                     ICYSALVMDPRYDNLPGVEYDEFQVAGVTLRYAQNVPSILPSILSDLKQYRKAAKKQM
                     AQAEGFMRAVFDGKQLAMKISMNSVYGATGTSVGILPCVFKGCMALAATVTTKGRSMI
                     DETKEYVEKNFPGAVVRYGDTDSVMVEFDCEGRTGMDAIEYSWKLGELASEGATKLFR
                     APNDLELEKIYHPFLLYSKKRYAAKMYEMGKSGNVEFKKVDIKGLSLVRRDTTMHCRG
                     VCRELLDVILNSSDPQPAIDLARERAISLLTGEVPTSELILSQKLSDTYKVKGEPVSV
                     TDEFASLQINQAHVAVVRKMRERRPGSEPQTGDRVPYVIVRSDNPKARAFEKSEDVAY
                     AEQHGLPLDYFHYAENKFFTPVSDLLEPLVEGDAKREIFGEIRGQHRPKTARELKKEA
                     AQPTDTEKNAIATLFKNYTSNMGK"
     CDS             101620..101955
                     /inference="protein motif CDD:pfam19067"
                     /codon_start=1
                     /transl_table=11
                     /product="Family of unknown function (DUF5763)"
                     /translation="MDAVLNQVAQLITDQVDIKVEKKLSLYIDIIARKHGISRSELFK
                     DLNAILEKEPLCQGLKKDGTRCKNKATIEGYCAKHNDQRRCTTPVILQNPYTEDQQAR
                     MADFKLFPF"
     CDS             101961..102269
                     /note="no search hits"
                     /codon_start=1
                     /transl_table=11
                     /product="hypothetical protein"
                     /translation="MTVVRIGITDATTPDDLDRYFTKTWKQFHGHKIHFVFDVCQCRR
                     VSLRRLLGMRSVLNKHRASCRAQVDRSTVIVSSRATKNILRAGLAIIRTERPVKVIKM
                     "
     CDS             102274..102915
                     /inference="protein motif PDB:1GH6_A"
                     /codon_start=1
                     /transl_table=11
                     /product="Large T antigen"
                     /translation="MLSMPLRVENARRQLRELMKEKKIDARRAFKRLSLKYHPNKGGS
                     VENQQTLQKALNTISQSTTSSRPQTRSSRPQPRSRPTYQPGNYGWIKVDSEYVRDRNG
                     RLSQIFRITRRVKSRTGKTRIVSRRCEGTECFLAALMEVYGQHFKRDSKSYYKPTSCT
                     MKKVAGATTKTGRKCVPGGRTSAQQIKARRKYDKKFIPWYRAGAKGQNPAYKK"
     CDS             102987..103400
                     /note="no search hits"
                     /codon_start=1
                     /transl_table=11
                     /product="hypothetical protein"
                     /translation="MTNALRMSYDATSIKNLRWQVIQQKRKLLSKRVDTLNEKMHTNR
                     NCDKTVQILMEDLREVWEEEYTLEQEDMTKKEIQRKKLDEGDSDIEDYLEDEVDWTFD
                     DFVDHFCTFYPHVKWAIKDLHYRDLKRQYWNTEWY"
     CDS             103426..103821
                     /note="no search hits"
                     /codon_start=1
                     /transl_table=11
                     /product="hypothetical protein"
                     /translation="MSKSDILLTSIDNFYSKPTNREKLLGILQKKSHISLRNIEWFIT
                     NYSRKNHTHYEINGTPFVVHSAYKSSLDGFSKAFFDPFARSSKISYRVPGTGEEISTT
                     VAQLNFLRWVIRTKLLDYMEANRLTLFKK"
     CDS             complement(103782..105248)
                     /inference="protein motif PDB:5TIP_B"
                     /codon_start=1
                     /transl_table=11
                     /product="Major Capsid Protein"
                     /translation="MSGGEAAKITLKAIGAQDTFLLSGEPEDSLFHYANKQHSQFRKY
                     HRSKNVNKPGTAQPSWPFGETTIVTYEPRNMGDLLSNMWMSFKLPALSNGKYCDQIGR
                     HMFRKVTMRVDEQIVEIFHSDWAIIYDELYQEISEKVAARFLTNRSLAFDSSELNTEI
                     NAYATQVIVPLNFFFSRRYAGDEHSVIEPNRPFFPTCAIHKQKIEFEFEWYPQTFFTD
                     SSGTVTLPEFNIITEEITLTAEERLYFMRERQTIVTSVAKKHPVVQTEVGKPFVKNEL
                     VPNGPVKAVHWFFRNSAFEQENLVKESGETDEGKYYIHNRFNFSSNLNYDEVYSFFAP
                     VMDTAKFYIQGNALPNSTSTNHLFYKWLMPKHKYLSRPIRNLYTYAFSTYPSNAQPSG
                     YLDFEKLQGSKTKIECTLENSDYTYSLHMYYTSIEVLLFEGGKMEIVGARGSLRDDKK
                     KIIEKSVDDIPNTCGPLKPRKQNKVDHFLNKVRRLASM"
     CDS             complement(105262..108471)
                     /inference="protein motif PDB:4FM9_A"
                     /codon_start=1
                     /transl_table=11
                     /product="DNA topoisomerase 2 alpha"
                     /translation="MKETVRKLDHIEHILLRPDTYVGSTAKVTEEAWVVGAQGDSLDR
                     QVLSYSPALLKIFDELLVNAIDRNALYPKEVNTIAVSVDDSTGAVTVENNGPLGGLCV
                     EVHATHGIFNPELIFGHLMTSTNYDDSVKRIVGGRNGYGAKLCNVYCRQFSIRVRDHV
                     NKKTYNQHWTENMRSCMKPNIRNFSGATSSVAVTFIPDWKRFGMTGLEKDFVKIIRKR
                     CWDAAVCTSSNCKVKWQGEKLERLNLQKYALMHGVEKVSVVETDRWSVAVGPSADGFQ
                     QVSFVNGICTTNGGSHVDHVVNVITHGILEEMKTKIKLKPTQVKNCLHVFVRATLENP
                     SFSSQVKSECTSKMADFGSRFEPTTKTFFKNILKTGVADELTALSRFKEMKALQKTDG
                     SAKKSRISGIPKLDDANRAGTKDSHKCCLILTEGDSAKSFAIAGLSVTGRDHYGVFPL
                     RGKFRNVRDAPLSALEKNEEFTSVKKILGLQQGKVYTDLRDLRYGKLLILTDADHDGS
                     HIKALLVNMIECYWPSLLEIGFVWSMVTPIKKAWKGKQVETFFNELSYQEWDSRKTGQ
                     WNVKHYKGLGTSSTQEAKEYFREIDRLSIRFNFDSMASDSLALAFDKNLTNERKVFIQ
                     VNTANPPTPLPYGNMKKVDVTEFIHRDFVNFSIADLKRSVPSLMDGLKPSQRKVLHAC
                     FLRNLSSDMKVAQLAAYVSEATAYHHGEQSLAETIVSMAQDYVGSNNINLLVPSGQFG
                     SRLMGGKDASQTRYIYTRLSPVTRKMFDKRDDDVLTSVIDDGKKVEPEFFAPILPMVL
                     VNGARGVGTGYSCIIPSFDPNHIRDNILRALDRQPIKELVPYFKGFKGRVFKNGEHTW
                     MTEGIWKDGRVLELPPGVWTQKFKETLDTMIDDKVITGYTNNSSTDDVNFTIQGYTGS
                     DPYVDFSLRKSFAVSNMHLFHPDSGIKKFATPEDILIDFMKTRLVLYKSRKDHLVTSM
                     RRESKVLEYKSTFMKMVLKREIEVLGRKRALVVQDLQTHKFPTVDDSYDYLLKITLNQ
                     CTEEAVVSLLRSSDQMKKDLYVLENTEPVDMWKSDLKNL"
     CDS             complement(108468..108842)
                     /note="no search hits"
                     /codon_start=1
                     /transl_table=11
                     /product="hypothetical protein"
                     /translation="MISVCWKKRCYICHCPLDVEVGFDDEEDEFYWNLCMDFVIGEER
                     FIKNKLYWKKLGGHVYPACKSCFDLKFACNPAIIRDIETGKIRRQRPTPEGYTYAELD
                     AWVDMCKRFIRRLKASDEFGRR"
     CDS             108875..109390
                     /note="no search hits"
                     /codon_start=1
                     /transl_table=11
                     /product="hypothetical protein"
                     /translation="MRGKTKTMATFTFENFANFLRDKNYKPSTINLYVSQLKRCGVDL
                     HDRGRVHEVVSGHIFDDLNGHTYRSLRLFDCYVNKKPVKRMPERKKRNPITIREACLG
                     LTRRADIRQAWWLMRSQGYAPSTAVFYVHSSGKIDKNKNGRRARMALQNFRPIEINDP
                     VVLNHYNNLYV"
     CDS             109401..109766
                     /note="no search hits"
                     /codon_start=1
                     /transl_table=11
                     /product="hypothetical protein"
                     /translation="MFHYLLLIACVAFLMSQNGRRNRRKEIETLIRQAARYSTAALQD
                     DSPIIALLHANYSAAYFYALRDIASEDEIHNATGIDVKKFRRHITASQDAVTKRMNEL
                     CPSVKGKVDLYLETIGGEA"
     CDS             109768..109881
                     /note="no search hits"
                     /codon_start=1
                     /transl_table=11
                     /product="hypothetical protein"
                     /translation="MDDPKKKEEKFKSALIRVRESYARIKTRRDQLTTKKI"
     CDS             109897..110118
                     /note="no search hits"
                     /codon_start=1
                     /transl_table=11
                     /product="hypothetical protein"
                     /translation="MLDQEQLRPVILAMAIYLAVMTLVPKIAKKPTGVKVVDELVMYI
                     LAQRDQMMSGAIFFGLLTLATEYARNELM"
     CDS             complement(110053..111012)
                     /inference="protein motif CDD:cd03814"
                     /codon_start=1
                     /transl_table=11
                     /product="GT1 family of glycosyltransferase"
                     /translation="MIDAFIGPTLRSGIGQHCRKYCDLFPHANYYSYSENTAIPKCDR
                     ALLFLIPAGPFEKVIQYCKNQVKHLELYTVCETETVHDAYGEMFKHFDRCAVPSEFCR
                     DVLSRQFPDTEFYVLPVHIPEPPYVFYHIGNIKDDHRKNFLEILRAFIELNLEFRNTR
                     LLVKATCNQDVTIEHKYVEVINGVLSDDTLNTIHDRGDCYVNFSNSEGAGMGAIEAAI
                     RDKPVIITDFGAPKEYVKTPYTIDCGTQEIQHDDFLFQKGMVWGKPDPKQLREFMRDA
                     YMKRVRYMDHSHTKRMVSAENILHEFVTSVFGREGQKTKEDRS"
     CDS             complement(111009..111131)
                     /note="no search hits"
                     /codon_start=1
                     /transl_table=11
                     /product="hypothetical protein"
                     /translation="MEGLVECGLVDAASRHLLFEFFLEGIHLVVYLEQRILYTP"
     CDS             complement(111116..111301)
                     /note="no search hits"
                     /codon_start=1
                     /transl_table=11
                     /product="hypothetical protein"
                     /translation="MDFFAAGFFGAGALLQSHFPAGPGGPAGPGTPGSPFGPLAPAFG
                     VPPPPSPIMSTIFWRVW"
     CDS             complement(111313..111684)
                     /note="no search hits"
                     /codon_start=1
                     /transl_table=11
                     /product="hypothetical protein"
                     /translation="MVLVTRCTSYPSIKRKLKLKTGRVGTVLSLYYTTLGTQSSVSSV
                     VGAFTALAYVEALSKHVDNIESSPIQKHLLIPVGCSVFEAMWNASHIWQFDYGVTLTC
                     FLSYQVALFWILMEEIFTRPR"
     CDS             complement(111714..112316)
                     /inference="protein motif CDD:PTZ00015"
                     /codon_start=1
                     /transl_table=11
                     /product="histone H4; Provisional"
                     /translation="MLSMKRRTGGEPVRNVTKPGIRRLARRAGVVRVQGLMYNEMRGL
                     IKVHIENIVKLAVIFMQYKERRTLMHSDVKEALRRLKLPVWGVDGTEKTERSGVKKGK
                     GKRTAKRGSVAVREIKKYQKSSNLLLARAPIERVVRQSMYDFTSNTRIEGKALALIHA
                     STEARVTKAFSKSQLMAIHAGRKGVTMSNLRAGNRVRNND"
     CDS             complement(112316..113089)
                     /note="no search hits"
                     /codon_start=1
                     /transl_table=11
                     /product="hypothetical protein"
                     /translation="MVELEPLTDLSDVPHKVQYVTIDSADVKPHQGPGGQSLYDTRTR
                     HTPVRLDLDLNSNIHFEGMSQVIGLKIVEAYFMQIGGAGSRDGGVARLVDIICPQIPT
                     AGQLLTNRGQVLARCPLDGNAVPQNATNRIIFDKQARLMTRKTNYFNPISIKKLDFSF
                     YELGANDIYQGLQNSREWSITLEITTIAPKEKPRSKEAQMLNALERLNVKIDELNSNV
                     RRLPDKPTHKGKRPATTLYAFVVAMVLLFIGWVNYKNVS"
     CDS             113177..113311
                     /note="no search hits"
                     /codon_start=1
                     /transl_table=11
                     /product="hypothetical protein"
                     /translation="MRIPVVGGMIKLLRSLLTKDTSAEDTWDTSVEDSFIKIMNMLKR
                     "
     CDS             113349..113558
                     /note="no search hits"
                     /codon_start=1
                     /transl_table=11
                     /product="hypothetical protein"
                     /translation="MFTPLKSLTDLFGREDSQSNLIPHSVKTELVEAVNEVGEIIILE
                     IPLKEREKKVSSPLHWLSPNFLFEP"
     CDS             113584..114060
                     /note="no search hits"
                     /codon_start=1
                     /transl_table=11
                     /product="hypothetical protein"
                     /translation="MDHALFDMSNLNLVPRPSPIKTTPVSVPSTSNAPMHEPAYRQRA
                     LTDYVSNLNVRIQGVRSRLLTLRPLDTIDREFVKEAVLETAERYGIERVRVPRAVGLE
                     EAGFDVGNRREFYQARLREHNQKIAYTRAALELELEELQNVRDQVLTEMYAYTKSR"
     CDS             114274..114693
                     /note="no search hits"
                     /codon_start=1
                     /transl_table=11
                     /product="hypothetical protein"
                     /translation="MHDLDALRDARDGDIVQHIYDAVEKNRDVLDSDSYGTLMNALLI
                     QHERLKPQPPPAREEPVPYVVRVMGRVSLSSERERRQRIIEALQLKHEVEQDMDTYGE
                     SSILTLVYKNVLETIQRLERLPITPPTPVIEYHPVIL"
     CDS             114695..115954
                     /inference="protein motif PDB:5M1S_D"
                     /codon_start=1
                     /transl_table=11
                     /product="DNA polymerase III subunit alpha"
                     /translation="MRYVAFDTETTGRPSEFVSPTKYNLHNYEGCRLLSIAAVAFEDD
                     KEVDAMYMVVRPDGFKVGATEIHGITEEEAHASGESFEDVIKSFVSFVRRHGNGPMVA
                     HNSAFDENVVGAELIRRGYDDELAWFRSRSFLCTFGIWKKRNFCRTGKLVNCYRECIG
                     GEFDAHHALFDARACGELFWYMRSNPIEFPVSDISVPIVHINASDVAAAVGCGIKDPQ
                     ELVKELWKKHSPHTFTEMTRTEKVHTIARQNKPVETLLRKFTNHRATSVEDLQHKIEE
                     VKSVCQTDELRPVKDHLMSELNKNFARQEGGRPNFYNKTICQIEGTRYQLVGVPGQVV
                     DDTLIQKKKRTKKMFNRLVPYEEVQCRVYLELLRETVHTCCLVEQFNGRQSTQVIHRD
                     ALKWYEIHSDLRDFCRYFHSRLSMVKK"
     CDS             115970..116368
                     /note="no search hits"
                     /codon_start=1
                     /transl_table=11
                     /product="hypothetical protein"
                     /translation="MLTLSIRAPSTVAKIGSNVVTHIVTPLAILYTVLYASEYVYYSQ
                     SCSRIDRIGTPVCEYSHKLFVKARSLIYTFMDNGLTTIGTFALSRFVNLSSKAENINA
                     TKIASPPSPFTMPPSSSVTEDPLGLPPFRL"
     CDS             116365..116703
                     /note="no search hits"
                     /codon_start=1
                     /transl_table=11
                     /product="hypothetical protein"
                     /translation="MTATYALPPFPPFIDAPVIRGSKLCPLCGLPHCDSCRIFLDRIP
                     MQEHTWKAYGLKKLKVDGVRVLRRYFRCTQCTSFGLPRQMCQDTYPDGRIHHHSLNGS
                     ILAPCKAHKP"
     CDS             116750..117223
                     /note="no search hits"
                     /codon_start=1
                     /transl_table=11
                     /product="hypothetical protein"
                     /translation="MTDATLPPLQEIINGVVAAIKPDIDALKTAITARASAPRKRKDG
                     PTCKGITASGKPCSNGCAEGTEFCRMHSVERQQRKKKVASETPTVKKVPKEKKVLPEH
                     THAPLETDPDCLPCKVHGDVLTERAVENFQTEEGLEDRLKEILDACPELTKEPVE"
     CDS             complement(117201..117293)
                     /note="no search hits"
                     /codon_start=1
                     /transl_table=11
                     /product="hypothetical protein"
                     /translation="MIVDVIQKRGRCTNSSDRGKRSGPTRLAPS"
     CDS             complement(117290..117628)
                     /note="no search hits"
                     /codon_start=1
                     /transl_table=11
                     /product="hypothetical protein"
                     /translation="MATRVASDWHLSFYYDPEKHVDDLFKTAWGAKIANHTFVTAVGY
                     YVSETRIQTCHALIQLNRGVTRNELEAFIGNRVGSYFLYPMRAPPRFVDRLQQSHGTF
                     ATFSVKEMYA"
     CDS             117699..118052
                     /note="no search hits"
                     /codon_start=1
                     /transl_table=11
                     /product="hypothetical protein"
                     /translation="MKIDTTMYGSCDEREPAMTRAMHKSLHYAYIIPFCVVENLPKLL
                     SGLFDVLVDTVRVAHTYLLCVRQSVINMHDFREAYDYDSDDTAHDTESIASDMSHISS
                     GSRMSTRSTSRKKDI"
     CDS             118201..118581
                     /note="no search hits"
                     /codon_start=1
                     /transl_table=11
                     /product="hypothetical protein"
                     /translation="MRTIILDKKIDELCALRARQKAAQGSSSSNTGRRINRPTLTSFG
                     YGGPATGNRPTAIRLLPSGMRREALVRAHEEGGWTYSQLLERLRYIHKIQPATRSRVQ
                     NDIQFIMDNPRLFGRQVVKRRRRG"
     CDS             complement(118559..119611)
                     /inference="protein motif CDD:pfam03457"
                     /codon_start=1
                     /transl_table=11
                     /product="Helicase associated domain"
                     /translation="MNDINQLSTHDIINGLSNNKIREILLSLGPRLKGDALGQIDDVV
                     ICPDGHFLLSGRKRPREEEPAEEVIEQSEEYYQPQEPIDPIDPIVEEESSEEETIIPD
                     SQAQITPLEHCFAYQLCMEENGLQHIRESWRHQFIVAIDYVRQHGLDTINIPDTTTHT
                     YNDMTRDIGSWIKHQRVSYREGRLSVHRRNVLEDCGINWFKKQEHWDSMYLVLKKYKE
                     THNNEDPPTTYMCDSGENLGEWCAIQRKEYLKGTLSEDHRTKLEAHNFVWKPRANVWN
                     ENYEKLVSFLSGNHDVLPVKGKTGTREQYGLDLSTWLSKQKQKIKSGRITMEQKTALN
                     ALPETARTFLSLSDDA"
     CDS             complement(119608..119727)
                     /note="no search hits"
                     /codon_start=1
                     /transl_table=11
                     /product="hypothetical protein"
                     /translation="MTTVPDSWSGRGSQKLKFQFWTIYLGDRGRRSPHNATQS"
     CDS             119740..120090
                     /note="no search hits"
                     /codon_start=1
                     /transl_table=11
                     /product="hypothetical protein"
                     /translation="MSVKRERDSDESPPIGDLTAPERMVEIDVEKYRQDMRLLHSQEV
                     STRSKYERTCTGMLHDMFTALTCMKQDEQKEFFTKALREYNDMKLKYHTDMANLATQK
                     RTVRVSRYPPKKNS"
     CDS             120190..120297
                     /note="no search hits"
                     /codon_start=1
                     /transl_table=11
                     /product="hypothetical protein"
                     /translation="MEDLASSIQKFDCVHHSFIIIFKFLIFVTPIPNIT"
     CDS             120381..120560
                     /note="no search hits"
                     /codon_start=1
                     /transl_table=11
                     /product="hypothetical protein"
                     /translation="MGPHVMSSWNLMNLHEFSQPSSRKDQRLKNNLSSCEIHESNVIR
                     FPYVNHESKSTVKET"
     CDS             complement(120718..120837)
                     /note="no search hits"
                     /codon_start=1
                     /transl_table=11
                     /product="hypothetical protein"
                     /translation="MTLLSWISHELRLFFEGWSFLEDGHENSCKFMRFHEDMT"
     CDS             complement(121029..121148)
                     /note="no search hits"
                     /codon_start=1
                     /transl_table=11
                     /product="hypothetical protein"
                     /translation="MTLLSWISHELRLFFEGWSFLEDGCENSCKFMRFHEDMT"
     CDS             121166..121339
                     /note="no search hits"
                     /codon_start=1
                     /transl_table=11
                     /product="hypothetical protein"
                     /translation="MTRARVQLKKGKDFRFLNFVTLSLSSHLDAEWRVSVSCTLSSET
                     YIDDRRDLSYSPL"
     CDS             121414..121605
                     /note="no search hits"
                     /codon_start=1
                     /transl_table=11
                     /product="hypothetical protein"
                     /translation="MTRVKRVTRYESLSFEMGAPPPECARCGKEMINVPIVVTRSDDL
                     ICLPCFCIGAIYYNHDGPA"
     CDS             121617..122159
                     /inference="protein motif CDD:pfam04749"
                     /codon_start=1
                     /transl_table=11
                     /product="PLAC8 family"
                     /translation="MYVNINPVIFTERLGTMNQFQTGLFDCCKSEHRTVHGHVVHTSR
                     CVPVKAFFCPCIVLAENTRRLDLDEQLDDPVYCQRYNCLGYTAFLALSGALGWAGSPV
                     NECRVGAAALHASERDALMREYDITTERSSAETFLKAVFCPWCALSQESREITIRQHL
                     GSAGLLYEPPQPEEMNKIFE"
     CDS             122201..122557
                     /note="no search hits"
                     /codon_start=1
                     /transl_table=11
                     /product="hypothetical protein"
                     /translation="MTTTCECGGFYVEALEKARKTLVERARTIMSLQDRLEEYEKIQN
                     QTVSGMEECAQDLVIELVERLERVTEERDLAYKVIAEMALTHNKSDDELLQRASDLIQ
                     RTMKLSVEETEDSDSD"
     CDS             122623..122841
                     /note="no search hits"
                     /codon_start=1
                     /transl_table=11
                     /product="hypothetical protein"
                     /translation="MSNDSSSRSKVRGSSDPIVHDGESSHSAVCWIDSVCSIDSSSGS
                     GMTTISIMMACDYEGWTDDRPRLCSLKT"
     CDS             122899..123021
                     /note="no search hits"
                     /codon_start=1
                     /transl_table=11
                     /product="hypothetical protein"
                     /translation="MRIPDRNDIFYYHFAYNTEGPYSPTNSYMCATDYFCHAIT"
     CDS             123018..123383
                     /inference="protein motif PFAM:PF09665.9"
                     /codon_start=1
                     /transl_table=11
                     /product="endonuclease"
                     /translation="MTHAMEDVNAYLKRIFKDEKVRARKRGVSFTATLNDWLDILTWQ
                     KGACDATGLKMTCQPAGHHAPARNITPILVNEDLGYTRENVRFVCARVDAMKSSMSYD
                     SLVRWCGDIVEWDRYKSCD"
     CDS             123384..124343
                     /note="no search hits"
                     /codon_start=1
                     /transl_table=11
                     /product="hypothetical protein"
                     /translation="MFLIYPNTKMSSCFKVNRLWQDEIKLPNWYKPIDPTLQEFLKQY
                     HASSKTGEISGKNGNKKRRKNRCLRYITRMIPFYDVPYQIDLGSCTLLKRTRGSKMKY
                     SSRNNVVFVNFSRYYLRISVKTIATTINGFGLNVLGNGVELDVSKTDPETQTYTIPPI
                     LYKHDYIKNVRDDSRVLRHFSRNSINSTTNLQYLVLPKCLAASTVQLDPYSSAYYLTV
                     EIVDENDNVKRVLMRDILHHTCWDVIFDDENVNKDFNKMIHDNLQDILESMTLEDQKR
                     SSQLDKVKAAIKEQNELNKGPPRVPTTRVGAFFGALALFMFMR"
     CDS             complement(124333..125259)
                     /note="no search hits"
                     /codon_start=1
                     /transl_table=11
                     /product="hypothetical protein"
                     /translation="-
                     DIPGREYEVATHVIQHRNPTWYPYIVDFVSRSTNPRNIALLKLAIKVGDTAISSQIYP
                     YLKPRTTETATQKDLGDFMECAAFSGQIHSVRWVEQHFNERSDVPWPSAWKNNGRRLI
                     EMIFKNKERCKRRHLEQLVGHFAHIFERVEIHCWDTVAKLVLSFKDDYPNVHRFGGPS
                     LFGMFWTQLDGRRHATPSWKNYCIRWSKHYELEHIHMQCPEWPADFLALCESTPGRNY
                     SCRQDMIRFASENGLGPALPAREPEPEVVPTPIVEKEATNLQKALAVIEDCDIPEGKY
                     LELCRLLLDVHRRGVTA"
ORIGIN      
        1 cggtggggtg agggtgtgca tcgagagcgc taccccggtc acgggaaacg tatacgaggc
       61 attgtatgaa aaactcaagg aggggctcac ggactacaca gaagatatct aggtagaaaa
      121 ttttagtaac caataatagt atgtctctca gcagcgacaa cgtcggatat ctcgacatat
      181 cgaatgccat tcttcgggtc ggcacactcg acgtggtcgg tttacaggga gtagacaccg
      241 tgtcaaatgc tttgcgtgcg aactccgtcc tcgtgtacga tgatatgggg acggacattg
      301 ccacaccacc tttcacgatc ggttctggcg tcagtcgatc gacgtcgcca gcggaaatcg
      361 accttagata cgcgagcggg aacaatttca tgtacaaggg gataaaactc cccaactttt
      421 tcgtcggcga gttcgagttg tactccgggg acaccgcgac cgggaacgtc ttcatgcaga
      481 cgtacacgga gagtacgacg tcttacgcga acgacgggta cgaactcatc ttcgactggc
      541 aatacaacac catcaccctg aaatacgaca acacccaact cgctcaggcc acgtccgtcg
      601 gtttgacgac gtccacgtgg catcgcatct ccgtcgtgta cgatcgaaac gtctggacga
      661 tctcactcga cggtgcccaa aaattcttac tggacgacag cgaacgcgcg gcggtgtacg
      721 aaaacccgac caccggacag tacctccgct tcgccacgaa ctccgggacg agtcggaaag
      781 tgcgagagat caaattcatg aacgggtcgt actggtccca gagtaaattg ggacacctgt
      841 cgtacacgaa cgggaacgtg ggtgtcggta cctacgcacc cacgacacac agattcgagg
      901 tgtacggatc ggcgaagacg cagagcctcg acgcgacgaa catggccctc tcgtccacga
      961 ccacgtctac cagcacgtcc acgggggcgc tgactgtcgc gggcggaatc ggggcgcgtg
     1021 agttgtattc gggtaatgcg tacgtctcga acgtgtttac gcagttgtcg cagggtggtt
     1081 atggcaacaa tgacatcttg acgaccgtgc gcctgaatga attcaacgac aatggcaacg
     1141 accggtggtg gaaattggcg accctcaccg cggtgaatgc tggtgtgtgg tcctacattc
     1201 gaggggtcat caccatgaac cgcgtgaacg agacacaacg cacgtacgag ttcagtgtgt
     1261 ggggggtgcc gacatcgccg gacaatcagt tctactacgg accggtcaac gtcaccggtg
     1321 agttgaattt cacttatcat aattacttgg cgatttacaa caacacctcg aataataccg
     1381 tcgacgtgta cttgaaggtg tcgccgtact ctcgcgtcaa gattgagttg gattatgcca
     1441 atctgacgac tttgtaccta caaccgaatt ggacgacgac cgcgccgacg acgagcggga
     1501 cgtacatcgc caaatactat acaccgaatt caaaacaatc cctcgtctcc gttacaaaca
     1561 aactcggggt caacgtgact tatcccagcg aagcgttaca cgtcgatggg aacgttcgat
     1621 tgggtaatcc cacgggacag gacgataata cggattacaa catatcaacc gctggacaac
     1681 tgatgattcg ctcgaacgac acgagcgata ctgacggatc atttacctat ttcaatttaa
     1741 tatgcggacc gacgtccgtc gcgtcaaaca cggcgcaaat tcagttgggg agtcacgcca
     1801 acgccgtcgt taacacgttc tcgaggaatg cacttatcac caaacagaaa ctgaatggca
     1861 ccacgggaga attgtacgtg tattcgcata gtctgggctc gaacgtgctc atgactggtt
     1921 acggagactt atatcgaagg tacgtgtctg gtggtataga atacaatggt ggtatacaca
     1981 ttaccgggag cttgattgct cccgggtgga acggtaccgc cgacaccggt ctaaatatga
     2041 gtctcggtgc atccgcgtac cgatggaata ccgtctatgg ggctacggcg aatttctatc
     2101 atccgacgta tatcactgca acgaccaacg tatctcaact ggcgagacat gtgacatcga
     2161 attcatcatc gaattactcg gacgtagtca ccgccaaggt actagaagat agtagtcaaa
     2221 acggttggca agggtggtcg tcgcggatca ctcagatcat cgattccgtg accatggggg
     2281 gaatgagatt caacggatac aacaaccaca gaggagttag catcgaaacc ggtgcgagcg
     2341 accagtcaag tccgctcagt ttgaaaacgt gcgcacattt cgacggcaat gggtcggtgg
     2401 gaattggtac caccacgccg ttcaattggg gttacggtgt atacctggat tacaatctcg
     2461 gtgggttaca tgtacaaaaa gacctctata cgcgaggttc cgggtatttt tgcgacgccc
     2521 atacgcaaaa cgctaatgta caatgctatg gcaaagtgta catggacacg aatcaaagcg
     2581 cggagccgta tatcacgtcg ggtatgatga ttgagaatct caccacgaac accgcgggga
     2641 cggctggcaa ttattcacag cgtctctatt tcaaggcaca caatagcgct atatggggtg
     2701 gaaactttgc ggactgtggt atggcgatcg agcgcaacgg caaagttacc atgcgtaatt
     2761 actcatacgc tgaacccctg tctaaactcc atgttgagga tgaagggtat gcatgcacgg
     2821 tgtccgggac gcgcgctgca tataacacgt ggtcgtacat ccgtatagga tacccgtggt
     2881 ccacctcata tgctgattac tgcagtgcca tagaaagttt caacaactgg tctgtcgatt
     2941 acaagagtca acttaggctc ttcacacaca cggcgtcgag agaactcgac ggtgggttcc
     3001 tctatacagc gtttgaatca cgtgatggac ttgttggact cgccgggggg gtaaccgcga
     3061 gccataccgt acaaatcgga aatggcaacg gttcagttta tggatatatg tatcaagttc
     3121 gatcaaccta tggtgaaaac aaatggcaag aaggcaacgc tgacaacgcg acttactccg
     3181 cttacaacca cttcattaag acgtggtggg gcttggcatt ttcggattac gcaaatgccg
     3241 tgagaacggt ttacaatgca cgtaatggct attggtacgc caccggcacg tttaccagca
     3301 acagtagttc cgcatccgac gatcgcatca aagatttcga gaaaccgctc cgtttgagta
     3361 cggagacgtt gctcaaactc gacccgcaac actactggaa acgggacaat ttggaattgt
     3421 cgaccaagac gaaataccac gaggaattcg gattgatcgc ccaggatgtg tactacgacg
     3481 cacccgaact gcgccctctc gtgaaaatgc actacgacgc cgacccgtcg cccgagaaac
     3541 cggtgcgtga tgaaaacatc cagatcgatc caccctacga caattggggg tcacaacagg
     3601 cgggtatgaa ttatatagga ttgatcccga tcatgatcaa ttccatcaag gatatcgtcg
     3661 ccgagaagga cgcggtgaat acccgagtga ccgacgtacc gttctcgaat gtcgccgacc
     3721 atcacgggtt ggttgtgtgc gctcgagacg acgtgttcag tccgaagagt ggcaaacctc
     3781 tcgtcgaact ctccagcaga gtcgcatgca aagcgtggta cggagtcatc gcacacacga
     3841 acacgcacac ggaagattcc gagacgctca tctcccgcgg cggtgacgcc aaggtgtggg
     3901 tactcatgcg cgagggtgcg agcgtcgaga ccggtgatct cctatgcacg tccaacattc
     3961 acgggtacgc atggacacag agcgacgatc tcgtgcgctc gagcacggtc gccaagttga
     4021 cccaggggtg tgatttcacc gtacccgtgc ctcgtccaaa gaagaaagtt cgtcgcgaac
     4081 tccgcgacgt gacgtattac atcaagcgac gatggtacaa gacggataag aaggatcacg
     4141 acagcatgcc cgaaggcaag aaacgctcat tcttggaaga ttattacctc aagacagact
     4201 acgaatacca accggcgaag gaacagaaaa gggatagcga tgtcgactgg acgggtcccc
     4261 ctgtatggat caaggtactc gagtacgaga tcagtaaaga gacgtatgag acgctcacac
     4321 ccgaggcgag ggaggcatac aggcataagg acgagtccac gtacgcgcgt acggagaagc
     4381 agaccgcgac ccaggaggcg tatgatttga tgactgagga agagcgcgag ggctacgtca
     4441 agtaccaatc gaaacccgtg gagaccgaga agacggtgga cgagtgggaa gcgcttgaag
     4501 cagacgagaa ggcgcagtac gtcttgaaaa gtcgtcgtgt gtggcaacgc atggaacaat
     4561 gggtgtcgaa ggatccgctc atcaccaaca ccacggtcga gacgaagcag gagatggtcg
     4621 atgtgttgga cgagcatggt cagcgcatct acgaagacga cccagaggag acggaactcc
     4681 cgtacgatat tcgatacata tccgacacac aggggacgct caccacgaga cacaacgccg
     4741 tctactacgc ggcacttttg agttgcacct tgatgggtta aaaataatct cgcatgttac
     4801 taatactata aaccatgagt gccggtatta cccaattgtt ggcgatcggt gcccaagaca
     4861 aggccattac cggagatgcg tctgtaagtt atttcaggag cgtccacaaa acgcacacca
     4921 acttcgccca aacggtcgag cgtcaaacga tccagggtca ggtgaaggcg aattccatgt
     4981 ccacggttcg atttgagaga aagggtgatc tcctttccta tgtttacctc acgccgctca
     5041 cgaacggtac ccaggcgaac acggcgatcg ctgactggtc gacggtcatc gacaaagtcc
     5101 aacttgtgat tggtggacaa gttgtggacg aacaggatgc cattttcacc caaagaatcg
     5161 ctccgacggt catggcgccg aacctcgcgc aatcggtgtc cggtgacatt ttcggtggtg
     5221 cgtcgaacgc gcttttctac ccgctcaagt tctggtttaa ctcgcatcag caagcccttc
     5281 cgctggttgc gctccaatac atggatgtcg aaatccgcat ccattggggt gccgaggtcg
     5341 gcgacaagtg ggaggtgtgg gccaactaca tctaccttga ccaaccggag cgtgattatt
     5401 tcgcgagcca accgcttcaa tacttggtca cgacggtgca aaaatccgtc ccgaccagcg
     5461 ccaaggtcac ggatctcaat ttcaatcacc cagtcaaggc gatcgtctcg gcggcgaaca
     5521 cgggtggcac cgtcgccctc gcgcacatcg ccaaccgctt gaaactccag atgaacggca
     5581 tcgatgtcgg cgatttccga ttggcacaac cgcactttac caacgcggct gcatatttcc
     5641 actgcccgtt ctctcagcgt gcgtctctgc aggacaacat gatcatcgtt ccgttgtgtc
     5701 ttgacacctc caagggtcat atctccaccg ggtcggtcaa cttttctcga ctcgacagcg
     5761 ctcgattgat ctccgagacc cagacgaacc aacaaaactt gtacgcggtt ggattcaatc
     5821 tcttcatcgt aaagaacggt atgggctcct tggccttcgc gaactaaaat tctcctagta
     5881 ttgtaacgta acatgagact ctacacggtt gccataatac tcgccatcat cttcgtcatc
     5941 acgtacgacc cgaggagtcg aacgctcgag aaatacatct ccccactgac ctcggggcag
     6001 gtgaacgccg atggtccgac gccgtccgag gtcgcatgca agcacccgca tttccaggcg
     6061 agaaacttcg gtgaacccgt gtacgattgt ccgaaaggta attccaaaat gggtgcgatt
     6121 cactcagctt aaaaggatgt gggtaagacg atatatacac catgattcag atggacagac
     6181 aactgttgac catgatcgcc gcaatcgtgt gcgtcgctgc gtgcgtctac ctcttcaagg
     6241 agatgaggca ggcgagggag gacgtcgacg gattgaaaat ggtccagacg aagatgatgc
     6301 acatgttcgc cgcacctcct cctcagccga gaccgtacgg gatgcccgtc gcgccaccgt
     6361 cgacccaaca accaccgaag gaagcagtgg tgacggagac gaccgcgtcc gaaccggagg
     6421 aaattgttga agaaaaataa gttcactcat ggtagatgaa aatcacaata tgaaaaaaca
     6481 caaagctatt gcaataccag taacgtttga aacggacgat aagaaaccac gatttcttac
     6541 ggttcgtgat cgccggtggc acgaatggat atttgtcacg ggtgggtgcc gcaagcgaga
     6601 gatcacctca ccgcttcggt gtgcccttag ggaattggag gaagagactc gtggatgcat
     6661 gaatttgcgg agcgggtctt acacggagtt tgtgttcacg gtcaaagata aggatgatgg
     6721 aactgatctc gtgtattcag tgtacgtctt ttttgtcgac gtgaacggcg cccaacgtca
     6781 ggcgatggtg aagaaattct cagaagaaaa ggcgaagatg caactcagga aacataacaa
     6841 gctacctatc aaacgcgtgt acgatgagaa cgatttcatg tcatgggaca ccctcgaaga
     6901 tttcaacaag aggaaacagt ggaagatgca ggtcgatcac atcttgaaaa atccagaatt
     6961 ttattccgcg gtaagttcgc aatatagaaa aacgtttaac tatgtaaaat aatgaagagt
     7021 aagaaattca ttcttaatca aatcaaggag atcatgctcg agaagggtca ctccgaggcg
     7081 gacgcggaca aatacgtgga agaggtcaag gagaacaccg tgtacgaact cctggtcctg
     7141 aagaaggaga tcaaggaggt cgtcgaggag gaaggggaag agcagcagga acagccgtcc
     7201 ctcttcgacc gacttagagg gttcacgcgt tacgaggagt aagggcaccc gccatgttta
     7261 aacggtggtg tcatgaaaat aaactgaaca acgcttccaa tctttcgcac gtgctgatga
     7321 acggggggaa actcagcata cccgacgaca gattgaaaga gttctatcag gtgtactgcg
     7381 acgctgtgac gtcgggtgag aaactgtacg tggtcgaaca aaagtccagc ctgtacaact
     7441 ttttcgttga cctggactat aaatcgaagg agtccctgga ccttcccgag gtcgagtcca
     7501 tagtcaaggt gatttgcaac aaagtgaagg cacacggagg gaaggacgcc ctcgtgtccc
     7561 tggcgccacc caaagaactc gccgggggga ggatcaagac tggcattcac atcaactttg
     7621 accaattcgt cgtcgaccaa cgatcggcga tcgcgcttcg acaacacata ctcatcgccc
     7681 tgttcacggc gaaaccgagc gttgactgga gcgaggtcgt ggactcgtcc gtgtacggag
     7741 acatctcgcg cgggagcagg ggcagtgggt ttcgcatgcc gtggagtctg aaacgcgcga
     7801 ggtgtgaaaa ttgcgagggt agggggtgtg cgacgtgttc gaacgacggt cgagtcgatc
     7861 aggtggcgta cttgcccgtg tacaaatacc gacacggacc ggtgctgtcg atgcttgaga
     7921 ggatcgaaca aacgcctgac cctacgatcc tcgcgatgtc cgcggtgcgc tcgagctcga
     7981 cgacgcacgt gagagtggaa cctcccagtg gagcgttcaa ggaaggggcg ttcacgaaac
     8041 aggagacgag ggatgaattc acggacgacg tcgcggtggc gcaactcgag gcgttcgtgc
     8101 agaaatacat ggaggggcag gggaacgcgc gtctgaccaa ggcttacaaa cagaataatg
     8161 ggaacctcat cgtgtcgacg acgagtcggt actgcgagaa cacgaaacgg gaccacgggg
     8221 ggaatcacgt gtggttttta gtcaccaatg aacaagtcat gcaaaagtgt ttctgtcgat
     8281 gcgagacact ggtgggtcgt cacatgggat tctgtaagga tttcaccggg aaggaataca
     8341 aactcacgtc cgaggtgaag aaggcgttgt tttcggaaca gtcggcaccg ctgaagagaa
     8401 agcgacccgc cgcgcctccg cctcgatcga atttctcgga cgtcaagtca gagctggaga
     8461 cgttcattca aaaatatttt tcgggacacg acagtacgaa gatcgtcgag gtgtctaaga
     8521 aagcgggtcg ggtgttgatc acgacgaatt caaaattttg tgcgaagaag gcacaggacc
     8581 atgacaagtt tgtgagtttc accattgaca agtcgggtat gattcagcaa acgtgtgggt
     8641 gtccaaacat gcaaaagttc aagctgttcg cgagcacggt ggacaaactc aagaaaaaat
     8701 aaaccttcca catagtagat ggcgctctac ctagtagggg cgaccggtgt tttaacgtac
     8761 cttctcacct cacagcgtca gcgcgtgacc ctcgaccttc acgatttgaa aaccgaagcg
     8821 cacaaatttt ctggcgtcga cccgacggaa ttcatggagt ttttgaaaaa catcaacaag
     8881 atccaactgt acatcgacga cccgaacgtg gcatcgtatt ttctgtacac cgcactcgat
     8941 catctgagta atttgaaatt caataaattt ggaatcgagt cagatataga cgatcttgtc
     9001 tcaaggatag ggttcaaggc ggaactgtcg attatggaca gcgcactccg tgaagagaaa
     9061 cgattcacac caaagtactt aaacgaaaca tttgaataca aagcagaata atcatcatga
     9121 ccacgagaac gagatctgga cgcgccatca agaagccgga agagatttac attccggacc
     9181 tcgatttcgc cgaggatgat ttctcagatt cagaatacga cgacgattct gacgtcttag
     9241 acgcgtctga catcgacacg gacgacgagg tctccgactc cgacgactcc gacgactccg
     9301 aggacgacaa cgactcattg gacttggacg aactcgggaa cgtcattgga ttgatcgtcg
     9361 ccgatgatga atacgatgac agtgagagcg acgattccta ctacgaatct tcggacgacg
     9421 agactgaatc tgaaatcgag gaagattcgt cgtccgagga ggaggatgag gaagaagacc
     9481 tacgagcgat tatgagaagg aagaggtata gacggggtta aaaggaatgt acttttttat
     9541 aacaatatgg aaactgatat cggcgaagcg atcaattaca atccaaacat ccatgtaccc
     9601 aaagagccac ccctgccgct acccgacgac gatcgacaag acagttcgcc catagacgaa
     9661 tacatgcacg accaacaaca acagccctac tacatggaac aggcaccacc accgcagatg
     9721 tataccgcgt accccgcgca acaacagttc gacattacgt cactggacaa gaacacatac
     9781 ctcatggcgt tcgtggcgtt cctcttagga ttcttcatgg gcaaaacgat gattagtcca
     9841 gttatcttcc ggaaccccta gatcattgcc tgtaaattta cctatacgtc caaacctttc
     9901 cctgtccgtg aaataccccc ttcccacgac gagtggatct gtgagatttt cctccatcac
     9961 cccactcgcc gtgtctggtt tctttttcct gtctatgtcg agcgcgtcac cgtgtatcat
    10021 gatggcatag aagactatga gtagggtcac aacattgagt ataattgaaa gtgcactcat
    10081 tacaatatgg tatgaaattt attccttgga ctcctcggtc ggagcttccg cggcggcttc
    10141 agcttcggct tcgcgtgcct tcttgcgctc ttcgatctcc tgggcgacga ccttgtccgc
    10201 ctcttcgatg agtttcggca tctcccagtc gggatgttcg accttgagtt tgtcgacgat
    10261 gtccgacggg tggctgatag gcggttcgtc cggtttggtg tagaacgcgc tgtgctcgtc
    10321 gcccggaacg gcgtagtttc cgtccggtcg ctcgatcatg cctctcttgc gctcttcgaa
    10381 catcttcttc gcttggattt gattctcctt gtattcggaa aatagctctt cgagtttgtc
    10441 attggcataa tgcgcgtcgc tcaagtcctt gggcggcggt aacaacagcc acttacccac
    10501 atctgcgacg tagatgtcaa acgtgtcgtc tgatttttgg agacgcgagg catgcttcgc
    10561 cgcctcgtcg cgagtaccga agactcctcg gatcttgacc gcgaaattat cggatcgctg
    10621 gggggtctcc ggaccgacga cggagatgca ggcgaaaagc tgacccggtg ggagatcgta
    10681 atcttggtcg agaaggctca tggtttcctt gtacaatacc ctgtcatgat ttctttaatt
    10741 taaaaaggta cacacaaacc aatacagaat ggttcatgaa ttctgggaca cacagcccgt
    10801 ggggaaggat gcggtgaccc tcgacgccgg agacgcgccg atcgaactcc ccgaggggtt
    10861 cgagtggtcg acgtgtcaga cgcacgaact ccgaaatctt ctgtccgcgc actacctgag
    10921 cgatgaggtg tcgagcatgg actattccaa gaatatcatc gagtgggtgc ttcacgcgga
    10981 cccgtactgg aacatcgccc tgcggaaagg tggaaaactc gtcggcttca tcgcggcgcg
    11041 tccgagtgtg atgcgcgtcg aagggtgtcg tcgtgacgtg gtcgagatca cgtttctgtg
    11101 cgtgtcaagg cgccttcgag acaagcgtct cgcaccgctc ctcattcgcg aggtcacgcg
    11161 tcgcgcagtg ctccgaggga tccaccaagc catatacacc gccgaacacg agctcccgca
    11221 cccggtggcg agcacgtatt actggcacag attactcaat gtcccgaatc tgataaaatc
    11281 agggttttac gagaccgacc gaccgaacgc gcgcgtattc gacgtccgcg gcacgtccgt
    11341 gctccaccgc gccacacagg acgacgccgc ggatatcctc aacattctca gggcggaggc
    11401 gaacagtctt cgtctgtgca gggacgtgga cgaggattac gtccagcacc tgcttcgtct
    11461 gccacacgtg ttcacggggg aggggaaagt ggtctgtctg tacgaggtcg gacacaggca
    11521 gaggggcgtg acgaacagac aggcgtacgt gttacacgcc gtgggacagg gggcgcttca
    11581 agacgccatc atactggcga agaacgcggg cttcgacgtg ctcaactgtc tcgacgcccc
    11641 gttcacggaa aaagagttgc gcgagcggag gttcattcgc gcggagggtg cccttcacta
    11701 ttacctgtac aactggaaat catcaccgct gaaaaacacc gaacttggat tcgtgttact
    11761 ttagtaagta atggaggcga ttcgaaagca tcacaatttc gtgaagcgcg aactcatcac
    11821 cttcgcatgc acacaagact gtcacgtgtt ggacgtcggg tgtgggttcg ggggtgacct
    11881 tccgaaatac aaatccgcgg gggtcacgaa tctgaatatg tgcgatcccg agggatccgc
    11941 gttggtagag gctcgacagc gcgcgaaaaa tctggacatg cgtcgggtga atttttacca
    12001 cggcgacatt cacgccgcgc ccaagcgccc gttcgacgtc atcgtgtaca atttcagttt
    12061 acattactgt ttccagtcca aaacactctt cgagtcgaca atcagggaaa tcaagaaacg
    12121 catgaagcgc ggtgggaaat tgatcggggt catacccgac agtcgtcgca tcctttccat
    12181 aacaccctac caagacgagg agggaaactt tttcaagatg aaactgccac acgggaatgg
    12241 tgattttggc gaaaaattgt tcgtccagct cgcgggcgtg cccttctacg acgacggacc
    12301 taaatccgaa ccggtgtgtt actcggacgt gttgatcacg tcgttggaga actctggatt
    12361 taagttacac atgtgggaac ccctacaggg ggagaggatc tcacagatgt atagtaaatt
    12421 tttatttgtt tttaataagt aagtgaccat gttcttccta ccactccttc tcgccgtgaa
    12481 cgtgatcgta ttgtctcgaa cgcgcgaacc accggagatg gtggaggtgc gtcgtcgata
    12541 caaaatcctt cgagaccacc ttcgcgagac gaacaatctt cggtttcaga tgctgtggga
    12601 cccgaaacca ctcaccgcgt tcaagagcat gaaggacacg gtcggtttca acaccaacaa
    12661 gggtgcgaac atcaccctgt gtttacaagg gaccgcgaac gaaatattcc atgtgttgat
    12721 ccatgagctc gcccactgca ctgtgaagac gtacgaccac agcgacttgt tctggtcaaa
    12781 ctacaaagat ctcagggacg tgtgcgtgag tctgaatatt tacaaacgca tcgagggtcc
    12841 tacggaattc tgtggagaac acatcagcga ctgacgacgt aggacttggc gatgtaaaac
    12901 acaacggcgg cgaccgcgcc ggtggcggct aaccccacca acgatcggct tccggcgttg
    12961 tccaagaaat tcggaacgct ggtcaccaac ttgtcctgaa tcggtttact gatcgcgatg
    13021 ctcgcggcga cgcccgccac cagagcgatc agttgatcat ccgtcaaatt catgaaattc
    13081 ttgctctcga cgacgactgg ctcttgttgt tgcgccatcg gcatcatctg accactctgc
    13141 ggagcctgca tctgcagact ttgcatcctc ggctgttgtt gaagcatcgg ctgttgttga
    13201 agcatcggct gttggtccat gtcttcaatc atgagatccg aaataggtgt ggaatccatc
    13261 attcccgtat gttgttgaac gagatttttt tcctgttcga cgaacgctgt cgttgtctcc
    13321 gcttcgcgca cggtcgtggt ggcagtagac gggggtgggt tcgacgtgtc agcgttcaac
    13381 gatacgtatt gggaatcgtc cgctagattc acgctctgaa tcgaatcgtt cattattgaa
    13441 gacgccttat tttttcttcg tgattttcag cgccgtcttc ttgtccgcct tcctcgtatc
    13501 atccctggcg tgggacgggt tgtacatctt cttgtgtatg ctccaaaatt ttggtgaccc
    13561 caccctgaaa tttttgcgta ggtcagcctt gtagtagaag atgcagtctg tcagcttatt
    13621 ggacgtcgac gtgttatcta gcaccaaaca ctcatagttt tccgtggtgg cgtccaatat
    13681 cttacaaaac atatcgaacg ttggtacaac cccgaaaaaa ttcttccata gccgctctct
    13741 gttcgctaat acgttttcgc gaagaacaaa cacatagtca caattagccc ttaaactagg
    13801 gggtaaatcc atagagtact gcagcgtaag ggcaaaccac agtttccagt gtctcccgtt
    13861 catgaagcac tgacgtatga ttttgtcttt gaggaaggat gggttgtaca tgcaatcatc
    13921 gaggacgacg aacgccggtt gacatttctt cgacgcgatg cactgtttct gtcgaccgac
    13981 gactctttcg agcgcctcct tgtcgtaatc accatataca aacaggtcag gaacgaatgt
    14041 tccaaagaac gaattccctt cctctgtacc actgaggacg acacccgcgg ggatgtgtct
    14101 cttatgatac atcatgtcct tcaaaagctg tgattttccc gtgcgacgtt tgccaacgaa
    14161 gacgcacacg gcgtcatcgg gcatggtcct cggattgaat cgcttgagtt gaaggttcat
    14221 ctggtaatac tggacaaaga aagtgctcga gtctgacgcg aaaacttttg tgagttaatc
    14281 gtagatgtcc acagtcggca gattgaaatt ggcaaccacg ggttcgctcg acgggtggct
    14341 cgtcggcaag ccgtcgtata gtcatttcct gaaacggtat aagaggagca cgccgttcag
    14401 cgtggaacaa atcgaggtcc cgttcgaggg cggtgggtcg atcgattttg gcaaacacgt
    14461 gacggcactg atcgatccga gtcggggtga cctcatacga aacatgaccc tccgggtgac
    14521 gctcaccgat ccgaaaccag atttttccag tgtgtggaac aacaattatt acccacccag
    14581 tgtaatcagt cacctgattg aatacgccga tctggtgata ggttctcaga caatcgagcg
    14641 aatcacaggc gagtacatat acatgaattc ccaactgacc ctcaccagcg acgacatcga
    14701 gcagacggaa tattttctgt cgggtcacgg taatttcctg tcctacaccg gtcagtacac
    14761 gtactttctc gacattccat tctatttcca caaacacagt gcactgagca ttcccacgtg
    14821 tgcgttgacg aaacaaatcg tcgaggtcag gctgaagctt cgtccactcg aggagatgat
    14881 cttctacggg cacgttccag gggtcaccgc acaaatcaaa aacatgagtc tcgactgcga
    14941 gttcgcctac gtgggcgagg acgaacgaaa ctattacatg tcgaccccac tggactattg
    15001 catcacccaa ctccaaaagg ctgagttcga aatcccgtac ggggagaccg agaggagcgt
    15061 gttgttgaaa ttccaacacc cggtcaagga gatgtatttc ctgtcgagga gcaaggcgtc
    15121 ggtggtggcg aattttccga acacgttcaa cccgatcgag cgggtcgagt tacggttcaa
    15181 caacgaggtc gtcttcgacc acgattacaa atatttgacg tacgaggtcc cccttcgacg
    15241 acacgtgaac agtccgatcg tgcagaccgt gttgacgacg gaggtcgtcg ccgacggtga
    15301 cccggacatc gtgttcaacc acaccattcg agggaatttc ggtgcgtaca gttgggcgct
    15361 tcgccccgac gcgtaccacc caacgggtca ggtgaatttc agtcgggtgg gacatcaaca
    15421 tctgaaggtt caaattcagc agatggcgga gtacgccggg tacgataaca tcgtccgcgt
    15481 gttcgccaag aatcataaca tcctcacgat atccgatggg atttgtggtt taaaattctg
    15541 attggtaata gtagtaatgg ctggtcgaac acagctcacg gtttccggtg aaggatccag
    15601 agatgcatac ctgatcgacg atccagagta cacaccgttc aaggaattgt tccacaaaag
    15661 agcggcgttt gcctcgcaga ccgtgaactt ggaacacctc ggcgagggaa cgcccgattt
    15721 cggacagacc cttcgcttca agatcgcctc taacaccgga gatgtattga caaacctggc
    15781 gttcagaatg acgttaccgc gcacggggcg atccgccact ggctggatcg agtccatcgg
    15841 acacgctatc atcgagcggg tggatttcat catgggcgac gtcgtcattc agcgcttgac
    15901 gagcgatgag ttgaccatac acagcgaaca tcacgtgacc cagacgaagc aaaacgcact
    15961 ggcacagttg atagggaaat acccgattcg atcggcgggc acgcgagtcg ggagcaaatc
    16021 gatcctgtat tacctaggga gtcaggcgac gacggagacc aagtggatcg tggacttgcc
    16081 gttttggttt tacatgaagg aacacctcgc cgtgccactg tgcgcgctgc acaagcagga
    16141 ggtgttcgtc gaggtcaagt tgcgggacta cgccccgttg gtggtgtcct atcaaaacat
    16201 cagttcggat ccggacgtgg acaacgccac ccgaccgacc ctctcgacga ccccgcgcct
    16261 gacggatttc accttggacg cggaggtggt cttcgtggac gagttcgaac gagcgaagat
    16321 tcaaaacact ccggtggatt acgtgatcca tcagtaccag cgacaggaat tcacggtcgc
    16381 cgcgggggcg acgaccgctc gccttcgcac ctcgttcaac aatcccgtga aagagttgtt
    16441 gtgtgtgatc caacgagagg atttgggtca ggaactacga ttctgttcac ccttggattt
    16501 cgataacatc acgaacgact ctgcgaccgg gtatgggaaa tacagcgcag aggacgggca
    16561 ggttttgtac gaacacctga agagcatgag tctgacgttc gacggcacgc ccgtgttgga
    16621 caccgtgacg gggaacggac tgttcctcaa ggcggtcatg ggtggaattc atcacagcaa
    16681 aacccaattg attcggagat tttacagtta ttcgtgggcg ttagaaccac agaagagtgc
    16741 accgtctggt tcgatcaaca tgtcgttcat caaggatcaa ttggtggacc tcgtgcttca
    16801 tccgaatcct gattactccc gacagattcg tttgatcgcg gtgtcggcga acgtgctgcg
    16861 aataagcgag ggatatggga gaactttatt tgacgataac aggtaaatgg atttcgaagg
    16921 aacagccgtg aacataatca cgcctgtctt cgaaaaggcg gtcatactgg ctgccgaata
    16981 ctgtggggcg tgtggcaggg acgccatcac cgccaaagat ttcgagtacg ccctcaagta
    17041 ttgtgctcga tacacagtgg gtcaggacat cggttcaatt ctccaggacg tggacgacga
    17101 tgacgatgag gacgacgagg gagttgagat cgtcgaagag actgacgagg aagggttcac
    17161 tcgatacacc ggggacgatg agatcttcag gcgagtgaat ctggcgttcg atacgtggga
    17221 tgaatggaaa ccagaatcgc ctgtggaaga gtatcttttt aatgccataa atagtaatga
    17281 gcacctcgtg ggctaaagta gaagagccac aggcatacga tgccacgtcc acgagtttta
    17341 aggtgctcgt cgaagactct tcgtcggaag attcagaaga ttccgacgaa gaggaggatg
    17401 atgaaatagt tcccgctcaa atcaccagca ggaaacacaa cattaagtat aaaaaaattt
    17461 taacaaagga acctttactc cccgagtgag tgatattttt ttctccggtc cttatatact
    17521 ataccatgtc cgagcaagtt gtcctcgtcg cccaagaggt tgaagcgcaa tccttgaacg
    17581 ccctcgtcgg aggcttcgcc ttcgcggcgg ctatctcgtg ggctgatctt gcgcgattcg
    17641 tcgtgtcccg tgtcatcccg ggtcgccaaa acggtttggc gcaaaacacc gtcaccgccc
    17701 tcctcacgac gctcttgtcg gtcttgatct tcatgatcgt ctcccgtgtc tccaagcgtg
    17761 tcaccaagcc gcaacaatcc cagttcgcga tcacgcgcta agcatcttta tcagggcaaa
    17821 cccaacaaag agaatgataa ccaatggaac gaattttttc cagtcataaa cacgtccgtt
    17881 taactccgga atgtttattg gtggcggtaa ttccaaaacg tcttcctcga cgaccttggg
    17941 caggttcagg gtgcgatcga gatttccagt gattctgaat ttcatgcagt gatcttgtga
    18001 tctaaaatca cacggcacga gcttgttgtt ttctcgagcg aaccactgaa ggcgaagcga
    18061 gtccacgtgt ttctgtggac cccgaatgaa ttcatgtaac acgacgtcgt cttgtccaga
    18121 atacaccatg aactgatcag tggggtcgag catggtgttc agaagggttc ccgtgtagaa
    18181 gggtgaatcg gtgtaacaat cctggttgaa ttcatcggac ccggtggaaa tcttcaacac
    18241 gtacatcttc gccgggtatt cgtaattcac tcgaccctct aggttgatca ccccgttatt
    18301 cgatcgatga tccgccgccg tgaaccccaa gagttggttg ggtgtcgttc gatccttggc
    18361 gtccgtggac cacccgtcca cacccgtgtt gaatttcagc gtgtaattgt aattcaatcc
    18421 acccgtcgaa gcgacgttgg aaaatttcaa cgaattcctg gtcgatcgcc actccactaa
    18481 atcgatggtc gtgatgcccg cggactggat tctggcgacc acgtgatctt ttagggcggt
    18541 gccgccggtg aattgtctcg acgtgagttc gatgtcgtac gaaccggcgt cgggtagggc
    18601 ggtgaccccg tccgatgcca aagcgtcgac ctcgatagtg aacttattgt tagagtcgtg
    18661 taacacggac tgatgtggaa tcctcgccga gacgagttcg attttcgtca cgtcgtacag
    18721 gggagtcttc aacgcgacca cgtaatcgct cggtgaggcg ttcaggacgg gatctctctc
    18781 tccactgtcg acgtctacta tgtgatccat ctaacattta gggagattat aaatgttagc
    18841 gagattgttc actcactcac cccacaggta actgaatgat cgagtgtaaa aggttctagg
    18901 gtgtgactgg aaaaatcgaa tcacgtgttc aaacatgaaa tcgacggaca tttatttaca
    18961 gagcgtgtgc gcgaacggat tgtttgataa ttgacgtttg gcgatatcga gcgaatgcat
    19021 ggtagcgttc ggattgacct gtcccttgta cgcgttgaga tcttgaaacg ccggaggctt
    19081 gtagtcctgt gtccacccac cgttcgcggc gttgaatcgc ccgctgttga cgtccgcgcg
    19141 cacggcggtg agagcacctc cctgctggga cgggtgtcct cgaacgttca tgcgacccgg
    19201 gttgttggtg cgaccgggca tcccacgctt gtcctctggg cgcatacccg cgcgcatgag
    19261 ttcgtcgttc gtcttcgcct gtacctgcgc cgccggggac atcgtgtaac caccgtgatg
    19321 cgagtgaata cccggttggg ggttgttgac gtgccagaac gacccagtgt tggtgtcggt
    19381 cttgaatcga gtcgggagct ggggcacggt ctgagcaccg atgaaacgct tcgccgcacc
    19441 cttgtccaac ccgtccgtgc gtaagcccgt ctgagaacgg ttcgtcgtgc gcttggtctt
    19501 ctcgtgctcg ctcctgacca cggcaccgct caccgccgcg cgacccttgc tcgggggcag
    19561 acgatccgga aggaacgccg tcttctccgg tcggttgttt tggacgatgg agggctggga
    19621 cgagcgacca ccggtgtgat cgaacgctgg accactgcca ccgcggagcg tggtgagtcg
    19681 gtacgcgccg acgttctcgg gcatgaccct aaacaactgt tggtgacctc cgagcgcggg
    19741 cgtattcgcg tccagaccca gaccgggacc taccaactga cgctcgaccg gcgacacgtt
    19801 acccatgcgt ccggtgtcat agactcggtt tcgcatctct agcatctcac cacccgagct
    19861 tcgcttctgc ggggcgacgg tggcgaaact gcccatttca cgcttaccac tgaaatcgaa
    19921 ttccaaaccg tcctcgacct ctatttcttc ttggggctct tcttggagaa gcgggggctc
    19981 tggtgctttt tggacaggtt ccgatttctc ggacaactgt cgacccgtgt agaccagagc
    20041 tgccactgcg aggagagaca ggggatctgc catctgttac tagttggcaa cataattatt
    20101 ttctactttg gtacctctgc gtgaagagat cgttctggag ttcggcgcgg gacgacgacg
    20161 gttcgaaatc gatcgttcgc agggggagtt tgcaatccac gttcatcaac gggtgcaatt
    20221 gctgtctgaa cggctcggca aatttcttgt tgaacgtctt cgtggactgc ggacggagtt
    20281 catcgtcggt ctcgatgtgt gcagccggtg cgcccttacc gaacatcgcc ggagccgttc
    20341 catacacaaa cgcgttcggg cgaccaccat agttcaagtt gctgctttgg gggtaggcga
    20401 agaaggattc agtcgccggt tgcgccggac gcgattccgc gtcgtcaacg agtctgagtc
    20461 cgggctggag ttgttgcgcc attatatagt aaggggggaa tttatttttt aacgacgcgc
    20521 accgctcatg tgcaacccac cgaacgcttg cgcttggacc cctcgcatgt cggggctaca
    20581 cgccgccgga tgcgaacgac acatcggacc acccttgctt ccatagagag cctcagcgaa
    20641 cgcggtctgg tcgcccggga tgctgctcac gggcgcggtg acgaattgtc gcgcggcgaa
    20701 tcgcttctgg tattccggga gtggcgttct gctgcgcccg ggaccgaact tgaacgtgtc
    20761 gtccatcatt ctgtccacga acggtttcac ggtggggtaa tagcacgccg gcttgcggtt
    20821 aggcttgtcc gtatattcgt gcaacatcac gttctgcatg gggttttcgg gggtgggcat
    20881 ctcgcacgcg aaatgatcgt tctctccggc ttgcgtcggg ttgccgaccg ggctggtcac
    20941 catgtcgttc ctgtacatga cgtacagaac acccaaacac gtcgcaccga gaacaaacac
    21001 tctgacgtct ctacgaatga gatacaagac acacgtcgcg tagatgatga atcgactggc
    21061 agcgttcact cggtcggctg gatgctgact ggagtttggc caaaattggg acacgcggtc
    21121 ggctcgcaca agttccttag gtgactcgaa ccaagtagtc atattacata agacaaagat
    21181 ttatttattg gggagggttc atcatgcctc cgagcatgtt gctcatcgcc ttcataagcg
    21241 cttcctggtc taatccaccc tcaccgtcct cgatcttcga agcgcagtct ttggcgatgt
    21301 tttcgatcgc cgccagcgtc tccgtcggaa tgctgacgat cgtcgtgccg agcatgtaaa
    21361 gcgtcgacag gtactgccag atgcacccct tcgagtgttc actgatggaa gaccaattct
    21421 tcgccaggtt gaggtctttc aagtactcgc tcttttcgag ttcctggaat aaagattcgt
    21481 ccttggacgt gacgagtccg acgtacggcg cgatgccgct catgtacgtc tcaacgcatt
    21541 tcctcggatt ggtgcttttg aggagatcga actgggtcgc gaatttggtg atacccttct
    21601 cgtctgggaa gaggttttgc atttcaccga ggaaatcgcc catcatctgc acaaacgcac
    21661 caacggatgc catggtgttg tagtgttcac taatgctaag tctttaagtt cagaatggtt
    21721 cggtgctgat gctctccttc gccccgatac cctgactcac gataaagtac acgaggaggg
    21781 cgacgagcac agcaggtttg gtgtactggt gcgtctgaag cacaccctcg ttgttcatcc
    21841 gcgccttgac gtgaatgtag gcagccgtga tagcaccgcc gatgatcgcc gcggacatcg
    21901 gctcgcgaag agcctcactg agttccattg ttacatgtag ttaggttttt ttacgcgact
    21961 gtccggggcg tcttcgaaca gagattgggg cgtgccctcg ggaatcatat cttccaccgg
    22021 ttctggtacg gtcgtcggcg gtgccggcgg ctcctcctcc cccaccccct cgtccggtgg
    22081 cacgccttga atgtctttga attcttgcag agacggcggc tcgggtacgg gctctggtac
    22141 tggctggtcc ggtacgacgg gttccggcac gggttccggc acgggttgtg gcggtaacgg
    22201 ttcgtcctcg atctcctctg ggtcttcgtc ctgaatctca ccgtccagat cgatctcgcg
    22261 atcgttgctc gtcgaatcgt tctgcatgta cgtgctcaag atctgctgca ctggtaacaa
    22321 atccttgatg gtctcatcga tggcggtcgt gtatcgcttg gtgagctgat cgtcgcggtc
    22381 gtactcgctc atctgctcgt ggtagatgta cgggtcgcga tagaggttct tcgcgcacgc
    22441 gttcaacacg ctctgcacga acacctcctc cgtgggcacc ttgaccgaaa tcttcttccc
    22501 agactccggg cgaagacgca cggacgagag gattttcaca ctcgacacga agaccgcggc
    22561 gaggagatcg ttgaaccaat tgcatcgagc tgtgatttcg gacgcgtgct tttgggacat
    22621 ggatgaactg aaattcggaa cctctttcag atatcgctgg aaatggatca ggggcttgcg
    22681 gttcttggat tcgcgcacag cctcctcgta caggtcttgg aacgtcgtaa tcaaatgggg
    22741 aatcataatc agacaaagct ggttcgtgta ttcacgttta gcctcgacga gaacgttgat
    22801 gtccatttta ctgtgtgtgc aggataaaaa aatcctgggt tcacgcgttc ctccactgat
    22861 tcgccacctt acggagattc atgagcgatg ggtattcgtc ggtggtttca tcctcctcga
    22921 ccttcttctg tgttttcttc cttcgaacgt cccatgacac gagcatatcc gccaccgtca
    22981 cgagctgaac atcgaaccca cccctggtga gctgtctatg catgtatcgc gtcgcagcct
    23041 cgacgttgaa tggtggatac ccgacgacga atcctggcgt tcgaagcact atgcttttct
    23101 gccccatttc gaccgcacgg cgtatcttcc gctcgaactg ggcgtatatg ttcttgtaca
    23161 gctccttctt caattggagc ttcttctcat cgagtctacg gatctcgtcc aagagcatta
    23221 atattgaatc attttatttt tgccttgatt tagctcagct cggagatgtc ctgaacgagt
    23281 ttgaaatcga ggaactccgc tccctctccg gaggcgtttt cgaacgcatc gacgttcgag
    23341 ggggactccg aattgagcgg ttgtgaacga agggatacga ccgtggcggt gtcacccttc
    23401 atgacgaggg tcgcggcgac ggagaacgcg tacgggaacc caccggtctc gacacacatg
    23461 aattgcacct tgtacacgtt gttgattcca gtgtaatatt tcagcgccgt ggtctcgatg
    23521 atgttacagc acgcgcccgt gcgactttga atctcagcca aggtcttcgt cacgagttct
    23581 tccatgacat cgttcgtcac cttggcttcg gtctcgcgaa gcttcgaggt gttgtacgcg
    23641 ggatctttga acctgacctg ttcacgcttt tggtgtccgg cgaacccgaa catctctcga
    23701 tatttctccg tcctgggttt catggtggtg agtgcataca caacgagcac gatgagtgcg
    23761 atgacccacc aattcattta taatctaacg cgtgaaattt ttttgaacaa aactcgactc
    23821 atatatcaga tcacagagaa tgtctctcct catctacagt ccaaagtgtg agcactgtaa
    23881 cgacatcatc gagttcatca agaaaaaccc agcactgaaa tcgctcgtga gttaccacaa
    23941 cattcacgcc caaccgattc cccaacacta tcgaaatcaa atcaatcgcg tgccgaccct
    24001 cttgacgaaa aatcagaaat tcctagtcgg acaggaaatc aaagcgtggc tgcgaagcct
    24061 gctgccgccc gacgaaatcg agaactgttc cctcaggggg aactgtggcg tgagcatcga
    24121 ggacgatgac gacggcgtcg gcgacttgtt tgctctggat agttacggca cgtccctggc
    24181 ggcgccgatg acacccgaga ttgaggcgaa aattaaaaag caggtccagg cttcacagta
    24241 tcagacataa agaaaacgat agcatccagt gtaggaacaa tgccactgcg tctgaccacc
    24301 gtccaagcga gcgctttcaa atcgaccttc gagacgttga aggatatcct gaacgatgtc
    24361 aatatcatgt ttcgtccgtc gggtatgttc atcacgtgcc tggacacggc gaggacgtcg
    24421 ctcatcgacc ttcaattaca cgcctctaat ttcgaagagt acacatgtga cgaagaggaa
    24481 atcatcgccg gtgtgaacat cgcgaactgt ttcaaactgt tgaagaccat ctcgtcgaac
    24541 gacgtgttga aactcgccat cgacgacaaa gaattcctca acatcacgat cgagtcccaa
    24601 gacaagaaga gcaaaaccga gttcgcgctg aaactcttgg acatcaacga gtccagaatc
    24661 acgcttcccg agatttccat gaacatcatc acgacgctcc cgagtgtgga tttccaacga
    24721 ctcctcaggg acatgaatca cgtgtcgagc ggggagatcg tcatcactcg cgagaaaaac
    24781 cgtatccggt tccagtgtga gggtgatttc gcttcccagg acactgagat cgagaccgtg
    24841 gagacgatcg aggaaaaatt gaccggtctt ttctccctaa agtatctgaa cattttcgcc
    24901 aagtcagcga gcatgtgcag ttcgatgcag ctgatgcaag aaagtgaaaa tcgctttttg
    24961 aaaattgtat ataacgtggc ttgtcttggt tcattatcgt tctacttggc tagcaaaatc
    25021 gcagaatgtg agtagtgtcg tcggtgagag tcgaagagat agaactctgt cccacggcgt
    25081 ttgtaacttt aatttttgga tactcttcct tcaacgtgcc ttcgtcgaaa aataacacgt
    25141 cgcgaatcgc cacgcactga tcgtggaaat tgtatctcgg tccggcggct cgagtgatct
    25201 tggtcgtgac gtcgcgaact ggtttgtcgt cgtggtcgag taaaaccgct cgcatgatgg
    25261 gaaggctgaa catcatgctc cccttcttat cgtccggtgg aaatgtgaaa tcgacgttgt
    25321 ccgcgatgaa ggtgtactta tgacctcggt accaatactt gactcgactc aaaagtttcg
    25381 tcacgcactg gggcacgtcc gtgttgcggt actttttccc tcgaacgtcc gagtacaacg
    25441 cgtcgagggt cacccagtgg cgactctcgt tgtcccagaa atcgtcgtcg accacgtaat
    25501 tcctggacgg gtcgatgtaa tactcgagat cttcgcgata aatctcgtaa tcgcgcggag
    25561 tcgtcagtcg acgatacatt ccccagacat aggttaaaag atttacaagc atttagttta
    25621 catgaatggg aattttttaa cctcctacga caggaagata gccgaatatc gagagctgat
    25681 cgagaatgat cccgaaaata agaaggcgca cgaagatgcc atgagcgagt atatcatcaa
    25741 gtgcatgcca ttcatgaagg cgtacgccga cgacgacgaa gaggacgccg aggctacgac
    25801 aaacgaagat aacatcttca acgtcaccga gaccaggggg ctacagagga aagatattta
    25861 cctcgactac ctgatcgagg ttgagaatga aaacttaccg cgaccggtcg agagggtgaa
    25921 cgatcagtgc ccgacgtgtt tggacgaccc cgagagtaaa ctcgtgtggt tcccggacac
    25981 gagtgagttg gtgtgtgaaa agtgtgggat ggtgtgtaag caacaactca tcagcgagga
    26041 actgacgttc agggaggaac aggagacgtc gaagatcgtc gtgtactcgt acaagcgtca
    26101 gaaccatttc aacgaataca tctcggcgtt tcaggcacag gaacagaccc gcatacccga
    26161 cgaggtcata gaagccgtgc gagccgaatt gaagaagatg aaaatcaatt catgcgagga
    26221 aatcacccag actcgggtgc gagcgatcct caaaaagtgt cggtacaata aatatttcga
    26281 acacgtcccg acaatctgta gcatgataac gggtgtccaa ccccccaaat tgagtcaaca
    26341 attagaggaa cagttgagac agatgttcgc cctgattcag gaaccgttcg accgccacgt
    26401 cgcgaaggtg gcaccgaata ggaagaattt tttgagttac tccttcgtca cctacaagtg
    26461 tctggaacta ctcgaagagg atcacctgtt accatatttt agcctgttga agagtcgaga
    26521 gaaactgaac atgcagtgta aaatttggga aagaatatgc gccgaccttc agtggcaata
    26581 cgtgccaacc tgttaaagaa tagaagcggc tttgtagtaa tggacaaata cactgcatac
    26641 tgtgtccaag aggcaaaatt ccacatgaga cgcgccgagg agatcctcac ggagggactc
    26701 gcagaccccg agaaatttta catagaaaac aacaaggagt ggagggacat cattcgggtg
    26761 ttcccgttcc tgatactcgc gtgcaacgct tcgcgcgaac aagaagaaga gcgcgctaag
    26821 tcgttgtaat tttaatgcgg aaaggtagta gatgacgacg ttcgacacca gactcgtcga
    26881 taacgggcgc tataacgttc acgtgattcg cgacgatctg tacatcgggc gcacgatcgc
    26941 cgcgggacac gagtgggatg gatggatgcg tagggacatt ttggcgcatt acaaaccgga
    27001 cacggacata ctcgacattg gggcgaacat agggtacaac gccctcatgt tctcggatta
    27061 cggtccggtc cacgcgttcg aaccagtgtt ccacgagatc gtgagcaaga acgtgaaggc
    27121 aaatccctac ctcagacacg acgtcaccgt gcacccgatc gccctctcgt cggagaaggg
    27181 tgagtgcgtg cttcacctcc caccgaaaga acacggcatg atgaactatg gtgggacgtc
    27241 actggtcaat tatggcacgg acgcggaacc catgtcagcc tcgcgcgacc gactggacga
    27301 cgtgtaccac gggacaccct ccatcgtgaa gatcgacgtc gaacatcacg agatggaggt
    27361 cctcttgggt gcggtgaaga cactcgagaa acacaaaccc atgcttctca tcgagattca
    27421 cggatatgac caaagtccga ttccgaaatt tctcgaacag ttcgggtacc ttcgaccgaa
    27481 aaaattcttg ggtggcatga aattcgatcc tggcagcccc gaaccgagac ccgaacacat
    27541 gtggatgttt acggttgcag cagcgtgacc gtcttcacgt ccaaatcctt cgtcccgaaa
    27601 ttgatgacgt gcgccttcgt gagacccaac agtctcaggt attgacacgc ctgggtctct
    27661 gccgcgtccg tgagtttcgc caccgccttg aattccagaa cgagttcgga gttcacgatg
    27721 atgtccgctc gcaaattccc gaccgtgtgc ccttcgaaac agatcggtac gattcgctca
    27781 gattcgtagg gtatgccttc ttttcgtaat aagacctcca tgcaattgtg gtagactcgc
    27841 tcgctgtagc caggacccag tttgtcccat atggtttgcg cgagcgctcg cacgtcgatc
    27901 atgaattatt tacacacact ctctctaatc cctctttcga tcgtaggggt gggtgtgtac
    27961 ccacaagttt gcgatccatt tctcaccact ctgcacgggc atgcccgcgt gaagagcacc
    28021 gccggctatc atcatgtaat tatcgagggt gtcgaacaat aagacgtcac cctgtttcag
    28081 tttgaatttc ttgtcgaggt tggggaacga ggtctcgccg ccctcgtacc catcgttcaa
    28141 cgcgatgatg aaagtgtaca tgcgcctatt gctcgtctcc tggaaggcgt cctggtgggg
    28201 tcgatagaac ccccctggtt cgtagcgcac gacttgcaac tgttcacaat tttttatcgg
    28261 tcggtcacag ttcttgagca gtcgacgaca caccccattg atcaccgcgt cgtccgtggt
    28321 cagccacgcc gtctcgctct gacgcacctt ggcgtctttc acgctcgaga gggcgacggt
    28381 ggagggtttc aatttttcac gggctttgtc catgatgtac tcgcactcgc gacgcgtcac
    28441 cgcggattcg tacacaactg ggtctcgata cctgggtatc atcaacgcga cgaggacgat
    28501 ggctgatatc aaaagagcgt actcttgcat catctactta caacggcgaa attaaaaact
    28561 taagagccta ggcgtcacac aattgtatcg cttccatatc ctactcttca agacatcgtt
    28621 cgtgtacttg accaattcgc acaactgcct ccatacgata tcgtgctgat ctcggtgcac
    28681 gacgtactgg cgaagaaggt cgctcgcaca gtttatcacc atctcgaaaa tctctcgaac
    28741 ctccatgtcc ttctgcattt tcttatcaac ctgctgaatc accgacctga atcttttctc
    28801 gtcgatgatg ttcgccatgt attgaatcct atatcgctgt gtgtgccgtc gtcgttcgtc
    28861 ggtctccgtg gcgttcccca tccacaagaa atatcgctcg acagtcccga gcatgattct
    28921 gtatctaacc atcatctcgg gtgcacccat ctcacggagt tcgcgaaaac taggtaaacc
    28981 cccgcatggt atgtcaccca actctcgacc gatggaacct tcggcgcgct tttcctcgaa
    29041 aaaatggggg ttgtgtatgc gaccggtctc tatctctccc gtgcgccacg aaaacgcggt
    29101 cttgcacccg gtacaaaaca tctgatcgca ccctccgaca atcttagtga tcatctcgcc
    29161 acactttgga catggtcgac tgtctctctg aatcaactga aacgtcaatc gcgtctcttc
    29221 gtcgcacacg tgtccctccg acaacggttg gttacactcg tcgcagtaca cgcggttaca
    29281 cagaccacag tggtgattct tctcgtcaga ccacaagctc atgaaaccct tgcagtcggc
    29341 ggtcggacac tttcgcgtga actgacgact ggtctcggac gtcagattgt cgtgttgatt
    29401 ttccaagtca tggagttctc ggtacattcg atcgaaatcg gtagccgcct ctaggatcac
    29461 cggttcgggt gcgcggtttc tgttcaaaaa taccattttg tccctctgtg cccacagcgc
    29521 ctctcggagc attcgaatgc gaacgattcg ttcaactatg atttgggtct cctgaaaata
    29581 taactgctcg cgaaggaaga gactctcttc tcggtgcttg cgatactccg tgtttcggaa
    29641 caccttcgaa caccacgagt cgacgaactc acgtgaccat ttcgtcttgc aattcatgca
    29701 gtgggcgtcg tcatgggtcg acagcaaata cgtctgcgcg catcgtcgac aacactcatg
    29761 atcacagtta gagcatttca attttctgtg aaaagtcgca ttgtaccttt cacagcaaac
    29821 atcgcaggtc tgcatttttt tataatattt tttactcttt aatcctcgct taacacattc
    29881 gcgactccct gattggtttc agccccgtct tcggcttcct ccaaagccgt ttcaatttcc
    29941 tcatcaatgg caacgccctt ctcgtcggtt gaattcgaca ctctcgtcca ttcattgtcc
    30001 aatctgtcta cgacatactc cttggaaatt ccttcctctc ccgcgcggcg aaattgtgcg
    30061 acgacaatgt tcgccgttga atccttcata tcgtccgtca tgaggtgctt ttcaacactt
    30121 tcattcatca acgcatcaaa cacattctca atgttttcat gatgtgctct cacctttaga
    30181 cacggatcgt ctccctcacc gatacatttg ataaagttag tcgactctat gagggtgatc
    30241 gcgtcgtcag tgaaaccgcg tatgcccttg gcgaagatcg ccgcatcatt ctcattctgg
    30301 atgaattcct gtgcgatttt gcgcgagtta tcttgggcta agatggcaac cgccacgtcg
    30361 agcatgcatt cgaggatggt tcccgcgacg gtcagtcccg ggttacccgg agactcgtac
    30421 ccttcataca ttttgtagcc ctcggcggca ctgattcgag atttcatgtc tcgcaactct
    30481 tcttcgagtt gcttcggttc ctttttttca tctttcttct tcgcattggt gaaataaaac
    30541 aatgcaatga ggcacacgat gaaaaacgtc accacacccg cggcgatttt agacatttag
    30601 tttgacatga tccaagatta tttttttact caaatctcca atcttgtcga cgagccgcgt
    30661 acgatcgcat gccaccactg gtggtcttct tcctgagatt actctgcaca ctcttcgcac
    30721 tggttttcct tttcttgagt tggtcgataa gctttttctt gttcttgttt ccgatacgtg
    30781 acgctctcac gttttgggca acactcttct tcgaggcgcg gcggagtttt tccgccagct
    30841 ccttcttctt cgcggcattc gcgagtgcct tggttccagc ccccgccatt ttgaccggcg
    30901 gtgacgactt gggtttaggt gtagccagct gcgtgacagt cttcgacttg ggcgccttct
    30961 tcttcgcatt gaattgtttg cgcacgctcg ccaccttctt accggtgttc aaatctcgga
    31021 tgaatctcgt gcgattcttc accccgatgt tcgaaccctg gatctccctc ttgagcgcgt
    31081 ttcgttcggc gttcgccttc ttcttagtcg ccgcgttcgc ttcagccttc ttcttagccg
    31141 ctgcgttcgc ttcagccttc ttcttagccg ccgcgttcgc ttcagccttc ttcttagccg
    31201 ctgcgttcgc ctccgccttc ttcttagccg ctgcgttcgc ctccgccttc ttctcagccg
    31261 cgttcgcttc agccttcttc ttagccgctg cgttcgcctc cgccttcttc ttagccgctg
    31321 cgttcgcttc agccttcttc ttagcagcca cgttcgcggc agatttcctc ttcgagttct
    31381 cattcacatg cctggcgagt tcctgacgac gcttttgtac gtcgttcctc ttttgcatga
    31441 cccatcgaag gtgaccactg cggtccttat tcgagatctt cgcactctga atctcagatc
    31501 gaagcctgac cttctcgttg aggagtttct cgatcgcggt cagcgcgttc ttgttcttca
    31561 cctgtcgaat gttcgcttgc cacgtgcgcc tgtactgacc gaacacaccc ggaatgtttt
    31621 tgttcacccg ttggacgagt cgggttttct cccgaccgag ttcagcattt cgttcattga
    31681 acgtcttgtt gctcgcgttt tggaattcat ttttgctttc ccgtcgcttc gccgcttcga
    31741 gtttcaactg tttgcgcatg ttcacgttcg gcttcacgtt cggcttcacg ttcggcttgc
    31801 cattgttatt gaaaccggca gtcttcttga acgcattgat gttcacattc tcttctcgac
    31861 gattacctcg gaacgtcttt tgcgtgctca tgcgcgcccg ggtcttcggg tccgattgga
    31921 gtttcttgag acgtttgttc aactccacgt tattgaccca cttggctctt ttacccgtca
    31981 acttggatgt caggtccttt ctgatttcat tcgccaacgt gttcttcgcc tcggtggtga
    32041 tacccgacgt gtttcgaatc ttttgtgaaa tcgcctcacc acgcgcggcg atgttgagcg
    32101 tcttggcatt cgactttcgt ccagccttgt tctcttccgc cttcttcttc ccctggcgaa
    32161 tcctgagacg gttctccgcc gccttgatcg cgacgttcgc cggaccactg atgtatttga
    32221 gtgtaccctt cttcgtcgac caaccacgca tgcccttcac gtcggtcgcg ttcaggtcgg
    32281 cgaccttttg atccctttga atcttcgtga tgatcggttg cacgttcgcc tcgagagtga
    32341 gtgccgtcag tttcttgttt tccaccaaaa actttgacac gtaggacgcg tccgccggcg
    32401 tcccagcctt cttcagtttg ttcaagatac tcgacgtcaa ctctttggtc ttcgccttgt
    32461 tcggggtcgt cgatcgagtc atgcgatcgt tcgccgcctt ctgtcgggcg ttgacgtagt
    32521 cagacacttt cgtgtattgg atgcgtttct taccaccacc ttcggcggca cgaatgttcg
    32581 ccaactcgtc gtccgccttg attcgggcgt tcaacttgga tcggttcgca ttcaattttt
    32641 gggcgtcgaa cagtttgtgt gcattgtcag ccaggaacgc ctcgacgtac gccgcgtcca
    32701 ccttgatggg accactcttg gcgagtttgg cgatcaactt tttcgtgttc ttcgtcgctt
    32761 gcttcgcctc cgcctccgtg ttcttcttgt cacggttggc gatgcgcgca ttcatgttac
    32821 gctttgcggt cgccagggtc gcgttgtagt ttgcattctt gatgaacttg atgacgggtt
    32881 tggcgttcgc atacttgccc ataaaactct tcacggcggt cgccttgatc ttcgccacct
    32941 ccgtgtccct gttgactttc gtcttgagtg cgttcttgtt cacgttacgc acgggtttac
    33001 cgttcgcgaa cgctttcagg tatgcggtat caacaccgaa attcgtcgac aattttttga
    33061 gtaggttcgc ttcctccttg gtcagtcgaa tggactccgc cttggcgttc gccgcattct
    33121 gtttcttctt cgccttcgcc gcgttcgcct tctccttgtt ctcttccgcc ttcttcttcc
    33181 tttcagtgat gacgttgact agcgtcttgg ctttttgtaa ccttttgttg tactgaccgt
    33241 cgttcacgta ctcgagtttg ggattggctc gcatgaaacc accaaatcct cccttattac
    33301 ctttagcgtt cgcttccaac tgtgcgagtt tgatgtcctt ggtcactttc gccttgtacg
    33361 tcgccacgtt gaccgaattc aattgcagtc cggtcgcctt caggtattgg ttcaggtatt
    33421 tttcattacc tccgcctccg ttcccgaaca gtttcttctt tttgttccac gcggcttgtt
    33481 ccttcgcgac tcgtgcgagt tcttcgttcg ccaaccgttt cttctcctca gcggctctct
    33541 tatcctcttc cgtcttcgcc tcgcgcgcct ccttgttcaa cttttcgcgc tccagtgcca
    33601 atcgtcgacc ctcctcgtgc gtcttcttgg cttcctcttc ggcaagtgcc acctgtcgcc
    33661 cctgctctgc aagtctcgcc aactcttgct ttttcgcaac ttcttcttgg gctttcatga
    33721 cattggcatt cttcgagacg ttgggtttgg gaacgggttt gggaacgttg ttcaaaagag
    33781 ctggatttat tttcccgttg acgttcacgg gtctgggaac gttcggtggt ttcacactcg
    33841 gggtggtgcg attttgcttc ccgatctgtt cctgaagcgc caccacttgt gcctggagtt
    33901 gtgcaatacc cgacgtgttc gcggcagcca cctgcggctg agactgcgcc tgcacaagca
    33961 actttttagt gttttgtaac tcttcctgga gtttgcgttg ggcgttgttc gattgacgct
    34021 tcgccgcatt gaacgcgttt tgtaattttc tcttgtttgc attcgacgca tttttcatca
    34081 gcgcttgctc cgccttcgcc ttggcgttcg ccgcagcgac tgcgttccgc atcgcggtgt
    34141 tcgcctcctt cttcgcggcg ttgacctgcg cagcagcgct cgccttggca gcgttcgcat
    34201 tgctcactgc cttcgccttg gcagcgttcg cagcgctgac ccgcactgtg gcgttgttgg
    34261 tcgccttttt caccgccacg ttcgcattgc tcaccgcctt cgccttggca gcgttcgcag
    34321 cgctgacccg caccgtggca ttgttggtcg cctttttcac cgccacgttc gcattgctca
    34381 ctgccttcgc cctggcagcg ttcgcggcac tgacccgcgc cgtggcattg ttggtcgcct
    34441 ttttcaccgc cgcgttcgcg ttcctcttca cagcgttgac actcttcttc gcggcgttct
    34501 ctgcaaccct ggcatttttc aattgtgctt ccaacttgac gacttgcgca ttcctattct
    34561 tttgcgcttg tgcgtcgttc ttcgacactg ggaccctctt cgcctcttgg atcaccgctg
    34621 tcaattgtgc gacgagtgcg ctcgaattca tgaccttctc cttttgagcc gcgttgaatt
    34681 tgcgctcggc attctccgcg cgctttcgag cctcgttcgc cgcgttctgc gccgccttca
    34741 cctgtgccgc atttttcgcg ttcttcacgg cttgttcggc tttgcgctgg gcgttcttgg
    34801 cgttttgtgc ctccttcttc gcgagagcct ccttcgcctt cgcgttcacc gcttcctctt
    34861 tggcagtcga gaccgccgcg gcggtgactt tcttgttcaa ccccttctct tcattgagtt
    34921 cggaggcttt ttgaatgacc tcatcgaggg acgacgtctc gtacatcttt ctgaaatcac
    34981 ccttctcctt ctccgtgagg ttgagcatgc cgttcaggcg ttgttccagg aattttgact
    35041 cttggatttt catcttgagc agtcgttctt cgaattctaa ttccttcttc gccttcatct
    35101 tctccagatc tgtgttggcg ttggcgacct ttctctcagc gatgttcttt tgcttctcaa
    35161 tcgtcgccag ggcgttcttt tgtctcttct cgaaattcga ttcgagttct ttcttgaacg
    35221 tgaccaggtc gagagcctgt tgcgcctttt gttgtgcgat caccgtgttc gcacccctca
    35281 gttgttcctt caaaactctc tgttcctccg ccaaggcggt ttgtcgtgcc ctcgagttct
    35341 gcacctgcac ctgtcgattc tgttctattc tagcaatctg ttgggtgacg ttcgccttgg
    35401 cattggagac cgcggacagt gccctttgat tttgattctg caaagccgtc gacacgttcg
    35461 atctcaagct agcgttcgcc ccggcaaccg cagacattgt cctctgattt tgattccgca
    35521 aagcagtgga catgtttgat ctcaacttag cgttagacgc ggagaccttt tgattcatgt
    35581 tcgatctcaa attggcgtta gacgccgtat tcgatctcac attggtcacc gtgttcgatt
    35641 tcacattggt cgacgtgttc gatctcacat tggtcaccgt gttcgatttc acattggcag
    35701 gtcccgtgtt cgatctcgaa ttggcattgg tcgccgtgtt cgatctcgaa ttggtattgg
    35761 tcgccgtgtt cgatctcaca ttgttgttgt ttcgttccat ctccttcgtg ttgaccacgt
    35821 tgttggagtt gacaggaaca ggaatcttcc tcttcgtggt cctcttcgat cgcaattgca
    35881 cgggttcggc gacgttcagt cgatccagac gatttttgat cgccttcacg atgtcggtct
    35941 tcttcgcgcc gttgacgatg accgccttca ccttcctggc aacctttttc aggtcaccta
    36001 cggttgatga tttcttgaag agaatcgtgt agtccttcac ctcgagaggc gaagccacgt
    36061 cgatgagata tgaaccatcc ctcgacatgc gcatgggagg gagaacgagt cccgaaccca
    36121 tggatgcata cgcgtcgcat atgtcttgtt tcttgagtga ggacacggat aagccggtgt
    36181 cctgcttgac gagctgtcta agatcctgta gactggcacc cggatcgcat acaaccataa
    36241 gtatataatt acacggcaaa aaaaatacta acaatgatcg taaccttttg tgtatagtct
    36301 caatttggtc tccaaatcta tagagaaatc aaagacattc aggtcaccta cgtcgagttc
    36361 taccacgcgc gtgttatcca ccacgcttgc gtgtctgtta ttcatcgtcg agcgaaggag
    36421 cgcctccaag aactgaacat ggttccgaat gtcctcttgg tatttcttgg tcgatttcaa
    36481 cttgatgcac aaaatctcat gaggcttctt ccctaaaaat ggagtcaccg ggaacgcttc
    36541 ggtcgtaccc ccgtccgtgt acgtgtaccc ctcgaatcga gcggttgaaa atatcagcgg
    36601 cacgctcata gacatcaaca ccgcatctat gactttcatg tctgggtgag tgtctcggga
    36661 aaaatacacc gtgtcaccgg tgttgagaca aaatgcggcg acgtaaaatt ttttatccaa
    36721 ctctgagaac gtcggatcgc caccacacaa tcgcacgaac tcgtcgcgta tgggagacgt
    36781 gtcgacgaag ccaaagttgt taaaaaaaga cctgacgttg attttcacga atttctgcat
    36841 gtccgcagag aatagcagct ccactatatg gtccatcgaa aaccctagtg ccaggaacag
    36901 tcccaagatg gcgcccgcgg aagacccgga gatctcctcg acctgttcga gtgatgattc
    36961 gtgtctcttc aggaacccgg cgatggtaaa aataccagtc ccgccgggtc ctatacagag
    37021 atgcttcatc ttatctagta atacgaactg aattgcctcc tcaaaatcgc aaaaataatt
    37081 gcgaacacga cagtatgcac cacgctcgcc tgcaggctcg cctgacccgc ttcgtgaggc
    37141 ggcaacgtaa tcagcatacc cggttgcagt gtcatgaaca gcgtcgtcgt caccaagaga
    37201 tcggtcttcg tgagcaccag acccatcgcc ctggcgatcg cactgtaggc gagaaagaac
    37261 acggcggcgt ggaagaagac cgacgctcga tcggtacgcc cgtcgcctaa cgcgagtgat
    37321 ttgcccgtgg ttcgtaaaac gagccccggg ctgagggtta aaaaaagcgc cgatggaatg
    37381 gcaacctttg gcgtagtgac gtcgatcatt tgctatacgt ccagatttat atatgaacaa
    37441 aatgtgccga agttcttgtt acgcatgagt ccccattcat cggtgcgctg gagcctgtcc
    37501 cacacgtacg cgagtcgttc gtcttccgtg aacacggtgt cgtcctcttc gtaaaaacaa
    37561 aagtcgacaa agtcgtcgaa ctgaatgtcc gactgcatca atccgtcgta caagagcact
    37621 tgtaggtgat cgtataaatg ccataattca tcattgaatt cgtcgtagta accgtgtacc
    37681 gtggaattta atgatggatc cgtggagtcc tcgtcgccgc tgaactgttc gtccacatcc
    37741 agcccgtagg tgccctcgta aatgtactga gaccaaacca tgaagagtga gtattacatt
    37801 attctgtcgt cgtttctttt ataccactaa gggacaaagt ggtgctttcc ttgaccggca
    37861 aattctcatt gatgatcgcg agacactttt ggagagtctc ctcgtcgccg ttgaaaaact
    37921 tgcgaagccc gtcgacgatg ttcgtcttcg tcatgcttga tttcctgctt gattttttga
    37981 cactaatctt acctttcttc aggttgatcg tgtcgatgtc ttgcgacacc atagatgatt
    38041 tcacctggtc tttcaatttc ttttccgcgg caacgaggac tttcatgtcc ttccgcgctt
    38101 cactaatctg cttggagagt tcaacgagtt tttgaacatt gcttgataac tcagacgtgt
    38161 cggtcatttg catgtacaaa tcttgatttc tttaaccatt tacacgagcg gacgttgcat
    38221 cacgtcgggc atgatggtgg agttgttcca cacaaagacc tccttggtgt tcggcggctc
    38281 cgcgcgaacg ctttggttgg cgttcctcaa gctacctccc gccgtctccg ggacaccgat
    38341 ttgtgcgcgc gggtccatga aagactgacc cttgaggacg tcactgggag cgaactgacc
    38401 ccagtcttca tcctgggaaa cctcacgcgg gagcaacgca ctggcgagtc cggtaccggc
    38461 tttggcggcg cagttcacgg cgcgttgggg ggacgggcta ggaccgacga cctgaccgtc
    38521 ggcggtgaag gatgcgtacg tcgacgtact tttcatgttg aaaagaaggt acaccaaaac
    38581 ggcaagggcg gcgagcatca cgatgttctt cgagagaccc ttcattgtat atgagtttac
    38641 aacatatttt tttcaaacta ttcctcgacc acatcctcat cgggcgtggg ttctggtgct
    38701 gaatcttttt cggcttcggc ttcgggctcg ggttcgggtt cgggttcggg ttcgggctcg
    38761 ggctctggtg tcggctcctc ttcgtccacg aaggcgtatt cctctgggta ttcggcaacc
    38821 ttggtggcat ggagtctgac ctgcacaatg ttccacacag gtccaaatgc ctggcgagcg
    38881 aaatagagcc ctgcgaactc gacgatcgca ttgcattcac gtcctgctgt ggcggcgtcg
    38941 aaatcaacca cctcgagatc gggactgaag acctttgtcg ggtgaattct ctcgaccgag
    39001 atgaccttgg gcgacgtgta ggcgttcctc aggtaatcct cagtgagctc cttcccgaac
    39061 cattcctgcg agtgttcgac cgcagcctgg atgttctgtt cgtcgagggc gtcgatcttc
    39121 gcccgggact tgagctccag ttcgagttcg cccgccgtcg cactcgtaat tttcgccccg
    39181 ttcaactggt agaagacctt cttcttgtcg tcttgatagg ctctcacata gtagagtcca
    39241 tctttttcct tcgtcggcgg tttgaagaac atggtggatt atgtcttctt ctctcgagta
    39301 ttctttaacc ctacgaatgg gatttcggat gaccctcgca ggatcgccct gggcacccac
    39361 gcgttgcgat tccccctgta cccatacacg gatttcttcg ccgctttcgg tgccgtcttc
    39421 ttgtgtgtgt actggttccc gatgtacgcg gtggaattat ttttcaccca tcgtttcttg
    39481 tcaacgtcga agcgcatgcc accgtgcgtc ttcgcatacc cggtgggcac cttctgacct
    39541 gctcgagcga cgatacctcg tgacatttgc gtcaccacct tggcactcgg aggcgtggtg
    39601 tacttggcgt acctgttcgc cttgatcttc gacgccgcct ccatgtttac cgatcgaatc
    39661 ttcggcacgt tccatgacct cggaggggct ggcaccttcg gtcgcactcg cctgtatatg
    39721 acatcgatcg aattggagtt ggaaatcttc atcttcgggt cgaccaattt cgccaagatt
    39781 gtcatgcgct ttttgtcctt gtccaccttc tccggtctca acccgagttt ttgcatctca
    39841 tacacgtcat cgagcaagaa ccgtttcccc cctatgtaca ctctgtggtc gtgcacgatc
    39901 gatcccctgt ctttgtcttt gtacgtcacg cctttcttct gattatcgac gatctcgtac
    39961 ccgaactccc ctgggcgcat caggggcatg tccaaaagac cacccagagt cttgtcgatg
    40021 attttcttgg attctatgtc gaacactctg aggttcaggt cgagtgcgaa taactcgacg
    40081 tcgatgagga cgtccccgac gctaggtttg ttattcttgc cacccttctt cttcttgatg
    40141 agcgtgtatc ggcgcgtcac gtgcacggta cgcggtggaa gggacacacc caggaagcgt
    40201 gcgagtttgg tcctcttcgc catgcgcttt tgaattttcg gtccgaggga cttggcgacc
    40261 cgacctattt tgtcccacag gatcagtttg atcgcctgga gttttccaaa atacgccttg
    40321 ttgtatggaa tcctgggaca caccttggtg tcgatgtcgc tcgtcaccac gcgagagtcc
    40381 ctgggtaaat gcatgttgaa cgcctcgcca ccgctgatga cgacgtccgc catgggtctc
    40441 atgaatgcgg tcaggtcgcc gacggttttg agaagaatgt ctcgaagggt gtccgtgacg
    40501 tacacgtaca gcatcttctc gagagattcc tttccatgtc gggcgacgag acgcttcctg
    40561 aacgcgacga cgttgttggt gtcgtagtgt ttcttcaaaa ccgaatcgcc gaagaaaaaa
    40621 ttcttctttg tgaattcatc gacggtcttc tgagagtata cctccgtgtc cattaatatg
    40681 ttacatgata ttaaatggat tgctctgggt gtcgatgtta cgcacgggag cagtccgcct
    40741 atcctgacga gtaccaattt tgtggattcc agggaaagga gcatgtcttc gcgtgcgatc
    40801 cctcctgttg ccaggggggg tgcccggtgg gtggtaaacc ctcgaagccg ttcaaaatcc
    40861 ttaaaaaaca cgaattttac agaccacctc ccccctacct gaaattgcta ctgatcctcc
    40921 tggtggtgct ttccaccctg ttcatggttt aaagagggtc caagtaggta agatacaacg
    40981 agcatcatgt ctactgaaca acaattcaac atcgaaaccg aaatcgccgc gatccgcgga
    41041 gacatcaaac tcctcgccaa gctcgtccga cgcattcagg cgcacatcga cgacccgacc
    41101 ggcgagaagc gcgagaagcg taaggtcaac aacggcttca acaagccgct caaggtgacc
    41161 gtcgagatgc aagccttctt gggtctcggc gcggacgagc tcatctctcg ttctgaggtc
    41221 acccggcgca tcaccgggta cgtcaaggaa aagggtttga agcacccgac gaacggtcga
    41281 caaatcgttc tcgaccaacc gctccgcacc ctcctcgccg tcgaggatcc gaacgccgag
    41341 atcacgtact tgaacatcca aaagtacctc tcgaagcatt atgtcaagac cccgccggtc
    41401 gccgcgactg cttaagctta aaaaatatca tgtaatttaa ctatatgatc actcgcgagg
    41461 tgatttcaaa tatccttggt ggtacgaagc cgaaaaatat cgggttgtac gtccaagcgt
    41521 ttactcacaa atcttgcctc aaggaagacc ccagcctcga aagttacgaa cgactcgaat
    41581 tcataggcga cagcgtttta ggtttcgtca tcactcgatg gctctacgac aactactcga
    41641 atcagatgga aggatttctc accaaagccc gaacgaaact cgtgcgcggg gagatgctcg
    41701 ccagcgttgg gagaaaatta ggtctgcaac acctggttca aatggacaag aaaggaatgt
    41761 ccatgggatg gcagaataac accaaactcc tggaggacgt catggagagt ctgataggcg
    41821 cggtgtactt ggatctcgga ctgctccacg cgaaacagtt catcctgcgc ctgttcagcg
    41881 accctcagta cgtggacctg tcgacgatac actacgacga taactggaag gatcatctca
    41941 tgcgatacac ccaacaacat cagatatccc tcccggagta cagggtgatg gctcacgaca
    42001 atgccgtatt caccgtggac gcgtacgtag acggcaattt cttagggcgg ggcgaggcga
    42061 agacgaagaa acaggcggag caaaacgcgg cgagagcgtt cttctaccca aacacttaaa
    42121 cggcacggac gctctataaa taatgcaatg catcccgtgt gcgagtacct gatttcactc
    42181 acgtatgccg cccagaagag cgaggaatgg ctcgcccttc gggggaacat gctcaccgcg
    42241 agcgatgtcg cgacggctat cggtgaaaat cactaccaga ccccacacga tttgcttctg
    42301 aagaagctag ggcttggaga gaaattcact ggaaacgatg ccacccgatg gggggagaaa
    42361 tatgaagacg tcgctcgaga aatctatgag gaacggtacg gggagaaggt gcacgaaatc
    42421 ggtctcgtgc cacacccggt acacaagtgg ttgggtggat caccggacgg tgtgagcgag
    42481 agtgggaaac tgatagagat aaaatgccct atgatgcgga agattatccc aggagaggtt
    42541 ccagcgcatt atgttcctca gattcaattg tgtatggaga ttctcgacct ggaatcgtgt
    42601 gactttatcc aattcgcacc caccgagctc acgtggccag agcccgaggt tctcgatgtc
    42661 acgcacgtca agcgtgaccg ggagtggttc gccaagtacc ttccggtgat ggatgagttc
    42721 tggaagaagg tgctctacca cagggagcac ggtggggtcg aggcaccgcc accgaaaaag
    42781 acgcgaccgc ggaaacccaa ggaaccgaag gcgttcgaga tcgttcatga cccagacgac
    42841 gactatatta gcgactgaaa aatctctcat gtaactataa caaaccatgg tcgaactcaa
    42901 gaaaggcgaa acccgcgaac tccctaacgg tgacaagctc gtcggcgtca acaagaatga
    42961 acgtgataag gtcagcggcg gtcgcgtggt ccgtcaaatc aaaaacaagt ggggcaagtg
    43021 ggtctccaag gcgaagagca ttgccggcaa ggcgatgtac aaaaagaaca aggacgcgct
    43081 caagccgaac caattcaaga agggtgataa cggtgcgtcg gcgtccaaat ccatcttcgg
    43141 tcgctaaaaa tgttgcctca tggtaacatg gcaatcgata aggattggga agaagccgtg
    43201 cgcgtggcgc gcctggcgtc gaagaaggat ccgcgcgaac gattcagtgg accgatcaag
    43261 ggggcgtttt tgaaggatgt cgtctcgcgt tacaaaaaga tactcgcaat caaagccgtc
    43321 gtcagacaga gaagctaaat cccttcaacc tttcaggttc gaagacttgc aattgataca
    43381 tagaatacgt gattccaaat cgcttgttga gaaagtacac cgagccaacc tcggcgatcc
    43441 ccttccccga catgcgaccg tagagaccct ccttgatttg ttccttcagg aggtttcgat
    43501 tcgtgtcgaa aatctcagac tttgcgaagc cgtccgcgcc gacttggagt ttcacgcgga
    43561 atttcggggc gtgtccgttg tccgcctcct tgatgttcga gttgaacatc cctcggagtt
    43621 cgtccacggt cttctgttct ccgaagatgg cgacgctctg tttcgccacc tcttcgatca
    43681 ccttggtctc cacggacttg atggtgttgt aaaatttttg aacatagttg ccagtctcgt
    43741 caaagccggt gagattgaaa tcaacgttat atttcttttg accaatctcg ggtgtgaaag
    43801 cgctcacacc ccacggcatg tacagacgag gcatctgaaa acgcatgggc ttgtccccgt
    43861 cggacagcac catcttgcgt cctcgatact cgtgagtggt cagtcgctcg tcgataccga
    43921 tgaaagacat gttttaatta caatcgagta aatcgtttaa gccgagcacg cgacgcactc
    43981 gttttggtcg gggtcgagtg taaatttttg cgcgttcgcc ttgggcttcg ttcgcaaata
    44041 atacatgccc gtcttcaatc cattcttcca cgcaaacatg tgcatggaag acagtttgcc
    44101 ataactgggt tcggacacaa acaagttcat ggactgcgac tggtcgatga atctcccgcg
    44161 gtcggcagcc atctcgatga tcgatcgctg tgggatctcc cacaccgtgc gatacttgct
    44221 cttcaagtgt tcgtctttga tgtcgatgat gtcctggatg gacccgttcg cgcggatgat
    44281 gagattcttc atgtcgtgac tccacaaccc gcgcgccttg aggtcgcgaa caaggtgtcg
    44341 gttcacgacc gtgaactcac cagccaacac ccgacggaga tagatgtttt gtgtgtacgg
    44401 ctcgaacgct tcgcaattgc ccaagatttg ggcggtcgac gcggtcggca tcggcgccaa
    44461 caacaaactg ttcctcaaac ccttcttcac gcgctcgcgc atcgcgtccc agtcgtaccg
    44521 accactgaat ttggtctcac ccttccacat gtcaaactgt aggatcccct cgctcgccgg
    44581 tgacccctcg aacgattcgt acgagcccac ctcggacgcg agttcgcacg acgcctccaa
    44641 cgcggcgtgg tacatcgttt cgaataccgt tcggttgatc tcgcgcgcgt cctcgcagtc
    44701 gaacgataag tccatgatct ggaacacgtc agccagaccc tgaacaccca acccgatcgg
    44761 tcggtggcgc atgttactgt tccgcgcgga ttcgaccggg tagaaatttc tcgtgatgac
    44821 tcgatccaag tttcggacga tctgtttcgt cacccgatgc agttcatcgt aatcgaactt
    44881 tcccgacacc acgtatttcg gcaaagccac ggacgccaag ttacacaccg cggtttcgtc
    44941 cggggacgtg tactcggcga tttcacagca cagattgctg ctctttatga cacccaagtg
    45001 tttctggttg gacttttgca tcgcatcctt gtacaacatg tacggcgtgc ctgtctcgat
    45061 ctgtgagcgg aggatcgctc gccacaactc ttgcgcgcgc acggtcttct tccctctccc
    45121 ctcggactcg tactttctgt ataattcatc gaacgcttcc ccgtgtacgt cggacatccc
    45181 cggacactcg tcggggcaca tgagcgtcca gtctccgtcg ctctgcactc tgcgcatgaa
    45241 ttcatcgggt atccagagcg cggtgaacag gtctcgacag cgcatctctt cgtcacccgt
    45301 gttcagtctg agttccaaaa actcaaacac gtccgcgtgc cacggttcga ggtagatggc
    45361 gatgctcccc ttgcgcttgc cacccccctg gttcacgtag cgagcgacgt tgttcaacac
    45421 gcgaagcatt gggacgatgc cgtccgaggc gccgttcgtg cctcgaatct tcgaccctcg
    45481 cgcgcgaacg tcgtggatgt gcaagccgat gcctccagcc cacttgctta tggaagcgca
    45541 gtcgtgtatc gtgtcaaaaa ttccgtcgat gctatcggac ttattagcca cgaggaagca
    45601 actcgacatc tgtgagtgat tcgtcccggc gttgaagagc gtgggcgtgg cgtggatgta
    45661 cttatgtcga ctgagatcgt cgtacgtccg aagcacgttg tccacgtcat ctccgtggat
    45721 gccgatggcg actcgcatga acatgtactg gggtgtctcc agaactaagt catcgacctt
    45781 cgtgagatac cctcgctgga gcgtcttcag tccgaagaag gtgaaatcgt tatccctgtc
    45841 gggtacgatc tggtccttga cgagcgccga cacgcgaacg acctcatcgg tcacgatgcc
    45901 cgcggctttt aattttttca tggcggtgtt gaagttgttg ggtgctgtct tttgaatgtt
    45961 actggcgacg atcctcgccg cgagtaattc gtaatctgga tcggtcgtga agagggcgat
    46021 gcacgtctcc gcgctcaggt cgtcaatctc cctggtgttg atcccgtcga acattgacga
    46081 gaacacctgt tgagcgacga cctgactgtc taccgacggc gagagaccgt cggtgagtgg
    46141 ctttatcctc tgcacgacct tgtcgaagcg acaatcttca acacgaccgt ttcgtttttt
    46201 taccttcatg ttgctgttct acactacgtc tgatttttta accgtctcat tttttacaat
    46261 ccatgcgaac gtcacccgat cgaaccgaca cggcaccgac ggtctcgaac ttgcgaccgt
    46321 ccccgagaag gtaactgttg ttgtaaaaat ccccctggac ccctggcttg gacacaggcg
    46381 cgtaagtgcc gacgaaacac gtcggggctt ggcacttggg actgaaatcc tcatggtcgg
    46441 gcttggactt gaacgagtcg aaatcgctca tgaaaaccat cttctgtttg aaagatacca
    46501 acaatttttt ttggtggtga ctagtaaagg atggacgcca acagtctcaa gcaggcgccg
    46561 acccccctga atcaattgta cttttcggaa ttcaatcgag gtctcgtcca gcgagcgatc
    46621 cgagcgacgt tcaagcgtcg tcacggtatg gcgatcgact accaaaagga tgaagacgtg
    46681 tacgcagtca tgcgcgcggt tttcgtactg aacgagggag atcactacaa caacattaac
    46741 gaacaagtgc gtgcgatgaa tactatcgtc gtcgacaacg ccgtgtcaca gatcaagtcg
    46801 ggtgtcgctc aatatttgca ctacatcaag gacatcgaga cctccgccga accgatcgct
    46861 cgaccggtga ataccagtac gcatggtaaa aagatggact acaacgacaa gatcggtatc
    46921 aattaattaa aggctactcc agtgtagtac acatgttgaa cacttacaag agggagaccc
    46981 aggagttgtg tagggcaaag ggatgggaca aggcggacat cagcacggtc tggcttcttc
    47041 tgacggaaga gataggggaa ctcgcgtcgg caatacgcca agcgacgaac acgttcaaaa
    47101 agaccggact gaagaaggag cgcgggcagg atctcatgat ggagatgagt gacgtgttga
    47161 gttatttatt tcaaatcgct ggaatgttaa atttggatct cgatctttca tggcagcagc
    47221 accgtaaaaa actcaacacc aaaaaatata tcagtacaca gtacaatgag ttacgtgctg
    47281 gggaacgata aaaactcgat ggatcggttg aacccgttcg tcggattccc acccgggggc
    47341 gttcgccgtg ccggtgattt cgccgatttc accaaggtgt tagacgagga tcatggggtg
    47401 ttgaagccag atggttcgag catcgcgtgt aacgtctctc gcaccgcggg tgatcgcacg
    47461 atcgattact gcacaaagaa ggtccccaat tgcgcgtcta acagaccgca ctacccggac
    47521 agacagattg acgagggtca caccggttac gtacagaaga ggtgcgggac gaagaaggtc
    47581 aaaccgagtc cgcgcgtcgc catcaccacc gcggtggtga gttacaacaa gacgcgaatt
    47641 ctcatggcga tcttagtatt tattttcatc gtctatttat tgcaataaaa gtctcaatat
    47701 gagatacaat ttttcaagtg cgcgttcgtc catgcactcc tcgatgaggt cgtgaaacac
    47761 attctcacat atatgtttcg cgaggtccat ctgccatggc gaatcgatgt tgacgtaggg
    47821 tggcgtgaac gagcgatcga gaaccttcgt cgcgtggagc gtgcggatga tgattcgagg
    47881 gtccttcccc ttctggtcga ggagcgttcg aagggacatc tgcacgatgc gctgtctcac
    47941 ctcgagcgtc ttctcgacca tgcaatcgag aaacttttcg taggacaggt ttcgtcgaag
    48001 cgagcacaat tcgacccagt ccccgatcgg tctggtgttt aaatattcca gatagtcgat
    48061 gccgaccctt gtgtatgata tctcgacgta atcgagtcgt gattcaacat cgtgtacgta
    48121 tcgagccgac cggacgtacg aggtcattta aattgggttg ggtatttttc tttaaccaca
    48181 cagcgcgccg catgagatac cacgctgtac aaaacacatc cttctcattc cttctgacgc
    48241 tcgacgagtt cagagcatcg ttcgatgaga cgaaggtgtc gccctcgtgg ctcaagatca
    48301 ccaccatcac gatgctgtgc aggcgcgggc gcacgacgga cgtcgaccgg ttcaggaaag
    48361 tgtttgaagc cgtcccgtcg atcagaatgt ccctcggaga cggtccgctc gcgtacgaat
    48421 ggcgactggg gaacacgaaa ttctacaacc aggtgacgct cgagaacagg gatgggttca
    48481 gtcgacgatc ggtcaagctc ttcaagaacg gcacagtcca cgtgaccggg tgcacggacg
    48541 tggtcgactg ccagcgctgt gtgaaacagg tcaacctact ttttgaaaaa attgcggggg
    48601 tgcccaccga gtcgacagac gaaaatttcc aaatcgtgat gatcaattcc agtttcacga
    48661 tgaattacaa actgaacctg ctcgaggctg agaaatgctt cagggagtgt ccgagcgtgt
    48721 tcacggagac gcatttcgaa ccgggcgatt acagcgccgt gaagataaag tttcgtccgt
    48781 cgttcgacat gaaacaggtg acgacgtcca tattcaacac agggaacatc atcatcaccg
    48841 gtgcacagac gtacaaggaa atagcgtacg cgtacaatct cgtcgtcacg acccttcacg
    48901 cctacacgtc tggtcgcgtg ttgtgcacgc cctacgacgt cattcaaaaa tttgacacga
    48961 aatttctcgg gtatcgcatc gacgatttgc ttccaatcct gagacgccag gggcataagt
    49021 cttggggtct cacgacgaag aacaggcaaa taaatttctc tcatgattgt aatacataat
    49081 aatgagccag cgtttgggca tggcggatgg acgttgcttc tccctcaaca gttcgtccca
    49141 actcgtcaac aatttcatca tgcaagaaaa caacattcgc atggaggaca attacgccta
    49201 ccgccagttt ttgcaaaata acggtccggt gctcctcaat aagatgcagg agaaggtgca
    49261 gggcaagggt ccgtgcttca cgtgcgacaa gccgatgatg gatctgcgca acatgtacta
    49321 attaattttt cccagctacc agaagaagga tggacacgtg tgggatatgc ctcaacccgg
    49381 tgcgggagac tcgaggaact accgccatcc gttgtggtca cctctttcac aagacgtgcc
    49441 tcaccagatg ggaagaacaa gggaagaata cgtgtcccat atgtcggcgt gtgtacaatg
    49501 ctaaaaatta cacagtacac atgacgattc gtaacaacgt cacgggatcg agcaacacga
    49561 tcgagttgtc caacaattca ctcctcagcg tgttcgacgt gttcgaattg gaactcgaca
    49621 tggaacccat agatttagat tctctttttg aggaccttgg ggtgagtatg tccgactttg
    49681 acccctcgac gtttgacgca gaatgagtcg cagtatgtct tgtagtccag ggactcgtag
    49741 tttcgagacg ctctgcgagg atccttgatg accgcacctt tggcgtcgac gtacagaggt
    49801 cccgtcgccc atcctctctt gtgcgaccac atgttgacgg ggaacgtgat gacccgaccc
    49861 ctcaccggcg ttcgcagacg cgcgcggcgc aacgccgcct tgattttttc aggggacacc
    49921 ttgaagaaac gcgcgatgga ggtcgccgtg tccccttcct tcattttgta cttacacgcc
    49981 ttgtcttggc ggtaccagtg aaaatctccc tgtttgatcc aatccgatgg acgcgccggg
    50041 gcgacgaaga gcatcacttt gtagtagcct ctcttgcacg ccttgttcgc atccttgcat
    50101 cgatacacgg ttttagggtt gtcgctgagc acgcgtttgg acactcccct gcagtgcgtg
    50161 tacgtgtgat caccccagtt tttcccagag cgttcaccgg gcacgctctt gtacaggcgt
    50221 cctcgttcca cgtcgccgaa ggcgtatgcg taacaattat ttccaacgac ggcacccttc
    50281 cgaccgaacg gtccggtctg attgaaagtt ctctccgacc cactcagggg gagttcctta
    50341 accatcttga tttattatgt actagtataa taaatcaaaa tgatccgtga tatcgcccgc
    50401 tccaagtctc gctccgaaat ggttcaggag atcctgacgg cgatcctcgt cgtcctcatc
    50461 tctaccttcc tccttcgcct tctctggaac caaagtttgg cgaagcacat cacggtgttc
    50521 aagcaaattg acacgctcgg tgacgccttc ttgctcagtc tgagcttgtg catcctccgc
    50581 ggttgttaaa tttcagtgta tccgacgatc tcttcaccac tcggactgac gagcgtcggg
    50641 aacgcggtct taccgtcgca tccacccttc tcacagtcga caaatttgta aggcaccttt
    50701 ttgctttcaa gatgtttcag ctgtttacga gtccatgaac atcccatgac cccgtaaaca
    50761 gtccaaccct cagtggtttt aggacgcgac gcggacgcga agcgtcgacg aacaatgtaa
    50821 atgacggcga tgacgacgag ggcgatgacg atttgtttga aagtaggctt cattacatgg
    50881 tgtgtacatt ttaattattc ttcctcaacc ccttcgtcga tctcgtcctc ctcttcgtcc
    50941 tcaccctggt cgctcttttg cgcctccggg aggtggtcct cgagtccgac gaacgcgaac
    51001 gattgtaatt tttcgcttct gtccaagagg agttgggaca ggcgaaccgt gcatccaaac
    51061 ttggaatcga tgaaccagag gctggcgaaa ttgacgatcg cgcagcatcg ctgacccttt
    51121 tgaagggtgt caaggtcgac ttgttctcgt tggaaattgt acacctccgg gacgaacgag
    51181 ccgtccggtt tgcacatgat tttcgctttg aacgtgttcg ggtattgcgg atccttcgcg
    51241 actcggatga gcggcttgta caacgcttgt gccaaaacgt ctcgatggaa cttttttccc
    51301 aaccatgcct cggagttctc cgcggcgatg tcgaggattt tgttatcgag ttcttccaat
    51361 ctgctcatga aatccatcgc ttcgacgttg tcggagtcga aggatacgtc gagtgaataa
    51421 ctcgtgcgtc ccgtggactc atccgtgtat gcggagagtc cgtacggggc gcgcatgaac
    51481 gggagttgga cgtaaagttt cttgctgtcg ctcgtgttaa tgtataccgt cttgtttccc
    51541 atcttgccct tacgcatggc ggaaaactcg atcgcatcgg cattaaattc ggtggctgga
    51601 gtgattgtga gagacattgt cgttttggtt gtacctctag tacaagggct gtctttaacc
    51661 gcgtcacaat tcgacgcaca tcatggagta cgtgaacgat cagatcgaag atctcaagga
    51721 agaactgcgc accttggaag atgagatgta caagacgcag cagcgttacc acgtgttcga
    51781 atcggacgcg cacaaattgt acgaggcggg caataagcac cgcgacgaca tgtttcgccc
    51841 attcgccgaa ctcgccagtg aagggttatg ggacgccgtc atggggatct tggacgaagg
    51901 tgtggatcac ttttcatacg acaggtgtag aaagatgatc ggtgatatgt cggactcgag
    51961 caagcacgcc acacagctgc tcgtagccct gacgagggcg tgtccacacg tcatggcgca
    52021 caaactccag ggggatcttt gtttgaagag ccatgaatgc ctactcgtca acaggcgtct
    52081 gaccaggctc tacacacaag ccactcgcgc gatggacagt tatgacgcgt ctacaacaga
    52141 tagaatttct tcgacaccgc ggcggtgtgc cctatagtgt cagccgtcac ctttcgggcg
    52201 agtttttcgt cgcccttaga ttcgcggaga ttcttctcga agagctgcat gcttccagct
    52261 gtccgaatat cctttaattg tatgtcttta tttccgacga tttttcggag aaggtcccta
    52321 accctctcat actttgcctt gcctaccagt aatcctcctc gacgtttcga aagggcaccg
    52381 tgtaacaccc gatcgcgtgc ctcgaagagt cgccgctgac cagatttggc gggaaaatcg
    52441 aagacgaccg tctcaccgtc ggctcgcagt ttcacgtgtt tgcgttcgag actgaacgcg
    52501 ccaagggcgc cggtctctcg ctcagccacg cccgagcgca ggtacccgga cgcgatcatg
    52561 cgaagggcaa gggcatcgtc ccacgacggg tgcgcgcctt gagacagaat ccttcccgtg
    52621 gcggatttga ttttcgaaaa atcgatgtcc gacgcgcgag ccttgcgttt tttgcgctga
    52681 tcggcgaggt atttctcgtg gtagtaatag tgtgttttac cctgaccatc cacggcggtc
    52741 gcctggagct tggcgttttt agggtacacg acaacgtttg tatacgcggg tgggataccc
    52801 aatcgtcgac accgaatttg ttcgggttcg ggaagcttaa caccgttctt cacgtagaca
    52861 cctctcttac gggtgatcat tactatactt ttgaaatttc aaattccaga agcacacacc
    52921 tctgagatca tgacccccca cccctcacaa tccgacgcgc catgatgcga cccaaacccg
    52981 aggactttga ccactatcca gatctcgaac tggaccctaa atcagaggaa cgtcgagcgt
    53041 acgaaaacgc catgcaccga tactggcgat ggaaagaaca ggtacccgtg gcgaccgtgt
    53101 cgcgtcgtct tctttccgaa cactttgacc aatcgctggg acctgaaaac tgtctcgctg
    53161 tcaccgtccc cgacctgaag aaaagggtgg tgtttcacaa cacggtcgtg catatcaaga
    53221 ccaaagtgat cgaattcggt ggaccagatg ggttcaaaac tttacccctc catgaaaatc
    53281 aaagtcggtg caaagcggtc atcttcacgg atgacattga tccagtagac gtcgaacaat
    53341 atcttcagat gctgtgtcca gatattcgtg tcggatttta caagggttgg cgttcagaag
    53401 caaccgatac atgggtcctc gtcatgtgaa ataataatat tgtaatctat atataactca
    53461 tcatgagtaa agctatcatg atcgtaggac tgttggcggt cgccttctgt ttctgttgct
    53521 gcgtcttggg tggcgggttg tatgccttca gtggtccctc acccgcgccc gcgcccgcac
    53581 cgaccgcgca aaagagtccg ggggagctga tagaaggtga cggcgtggaa gatgaaccag
    53641 aaggtgcgaa cgtcgccgaa gcgacaaatt gtagcagaca agtcaccgcg acgcgtaccg
    53701 acacggggaa tccggctcac ggatggggca tgaatttgag attcaagtgc ggcgatacgc
    53761 tcgtacctat cggctcatca ggtgggggac cgaaaagtca cactgtgaaa tttgatggta
    53821 ctggatgtcc gagcgaaatc aataaaagta attgggaggg gaatgacacc tatcccgaca
    53881 cgttcgagat cagcgtgggt gaatgtaaca tttcagagtt aaattaaaga gacgagtcaa
    53941 ttgacatgca agagagatga tgagaatgag aacgcacatc gtgcctaaca ctcaatctga
    54001 aatctacgaa ctgtcgcgct cgttcgacga cggcgtgacc ctgcccgatc acgtgctgat
    54061 ccgctatgtc gcgagtccca tcgtcgcgtg ggagcgcgat cacgaaggcg aatggtcctc
    54121 cgtggggtta aacggtgtaa ttttgcgccc cgatcaagag gctgccgctg ccaatacctc
    54181 tttgttattc ggaattcgac aattgattta caatgacatg gtgacggata ataacggcac
    54241 gcgaacgacg gtcgacgcgt acctgagcga aaccgctgca aacgccgaag ccgacgaaag
    54301 aattatctac gaaaaccacg acggtcgaat gtggtattat aagagcgacg gcttgatcct
    54361 tgaaatcacg gacaagacgc cggaaggttt acgacaaata gttttgtgat aaaaatattt
    54421 tcgctgcgaa atgtaagatg aaatcagagg ctcttctagg actcatcgtc gttggggttt
    54481 gttgttcgtc actcatgtgc tcatgcatga cattgagtgc gcacacgtgt accaagggta
    54541 cgtttgatac gtacgatttc gacagcgatg cgtgcttcga acttccagga cccagtccgg
    54601 gaccgagtcc tgctgaagac aacaaatttc catctgacat cacgggactg accggtcttt
    54661 acacggtcga ttcgttcgcc gaggatggac agtggaaaga tttgtctggc aaagacaacc
    54721 acgcggatgt gcagggtggt atgcttaccc ccatcgaaga cgcccccggt ggcgtgacca
    54781 tccttcgggg cgaacacacg gtatcaatca cattcccaga ggcatgcatg aacgacgcga
    54841 acggggacta taccctctgc tacgtcggta agtacgcggg tgataaacga ggacgcatct
    54901 tcgaaggcaa gggtgtgaat tggttatccg ggtggcacgg caaccgagct gggtacgcac
    54961 accacggtgc cggggcgtgg ctcaccgtgt acaacgcaaa cacaagccag tacggacagg
    55021 cgttgttctt gggggttgac cagaaaaaca aatttcgagc caatggagtc aacaaaacaa
    55081 agatcgggta cacgaacggt gaagcaccga cgcagatcac cgtcaacaat ggcatggcaa
    55141 aggaacaaaa ctggggtgga gatggggagg tgagtgattt cgcgttgggg gaggtggtga
    55201 tcttcaacag agaattgtca gacgtcgaga tacgtcgcgt cgaggaatat ctgagtaaga
    55261 aatttttcca agaactcgag tcgcccgaac tcgtcgcaca ggggtggcgt cggggagaac
    55321 cagctggtca taacggtgaa ggtttcgagc ccctcatgaa ccgatgggaa ttatccggaa
    55381 accaagagca ctgtcgaaag cttgcggaaa agcatggcaa ggcggtgtgg ggacacagga
    55441 acgaaacaca cggcgctccg gagtggcgca acacctgttg gttttacgag tcaaatgaaa
    55501 actttgacgg ctacgtcgat gacgtctccg acgggacgca cacgatggga tgtgctgacc
    55561 caaccaagga tgtacgcaag gggtgtcaat aaaatgtgta gcatgagtag ttatgaatgc
    55621 cggtggtctc atcgccctgt gctgtctctt catgataatg atgtcctgcg taggtacata
    55681 catggcgctg cgtgcaagcg aggaagctga tttggacgcc gcacaggcaa aaaaagacaa
    55741 acagaccaga caggaaaatt tgatcgatgc gttgggaaaa gtgaagagcg tggaagcgca
    55801 gatcgtcgag atcgtgaacg atcaagcatt gaacatccaa gaggtatacg tgtacgacca
    55861 gatggagaac aatctcgtcg atgcagagac cactgtcgtg acgggcggat acgacaccgt
    55921 gaaagtctcc atcgatctcg gttctttgac agaaattccg agcctggtca tcgtgaacaa
    55981 taaagacagt gggagcgttg taggtgcgac aatcaggttg ctcgacgcgt ctggaaatcc
    56041 gaagcacgtg tcgaaggctg tcagggacgt gtctgacgcg tatgagtacg accccaattt
    56101 caagacgtgg tcgaacttgt cgttcgtgaa ggtcgggcgt aacgaggacg gtacaaaatt
    56161 ttcttagact acatgtataa ctacacaatg ggattcttca aggattgtgg ttgtggctgc
    56221 aatggagaaa aagctcagga acaattcact atttcggtca tctccggttt gacgttcttt
    56281 ctcgtcgcaa accctcagat gtacatggtc atgcgtaacc tgatcggttc tcgcgtcgcg
    56341 accgtgaacg gtaacccgac gatgttcggt ctcgttctcc acagtatcgt gttcacgggt
    56401 gtggtttgga tgatgatgca gatcaacaag aaggaacgat acgaaccgtc cccgggaccg
    56461 tccgaggagg gtccgtccga ggagaagaag aagggtccgc tcaccccggc tgagatcgcg
    56521 gcgaagaaga aggcgatcct cgcgaagaga aacgcgaaga agaagggtga agccgccaag
    56581 aaggaagagg gtccggcggc tgaagaaaag gaagacgttg aagaaggtcc gtccgaggag
    56641 caggctgaag gtccggcgcc gaacggactc tccggcttcg acttggacgg gttcgatttg
    56701 caactcgccg atttcgacgg accggcgccc aagaaggcga tggtgtgcgc ctgcccagac
    56761 ggttccagtg tcacggtcaa ctaaacatca atagaaagtc tcgcgcgttc cctggcttcg
    56821 atcatgtcga cggtatcctt gaaggatcga ccacccgacg tgctcggttc ccaactgtgc
    56881 cactctcgat cgatctccat gtgatcggct ggtaggtcac gcgcctccac ctcgtcatcg
    56941 ctgacgacga acgacaaatc gtcctcgtcg tcatcgtctt cccagatctc ggattcgtcg
    57001 tcctcaatgt ccacgtccat gagacgcaca tacagatcga catggaccat cttgtattct
    57061 aaatcttcca gtgtcgcgtc tgggtagtgt tccatcacag cctccgggat caccgggtat
    57121 tcttcttctt cgagttgata acacgtcgca ctcttgtata ttttgtcagt cgccgtcagg
    57181 tatcgcacac ccaacactcg acccgtgttc atagtgacca cggcgttgag agcttcctcg
    57241 acgtcgtcct ccttacataa aaccttcact atttcatctt tttgaatttc cctgaacagg
    57301 atgttctgca tctctactta gaaaatccaa acaaaaaatc ttcagatcat agtacccaaa
    57361 gaacatgaaa atcaaaattt attccaaacc cgactgtgaa tattgcacgc tggcggaaga
    57421 cctggcgaag accgaaggct tgacgtatga aaaggtaaat atagcgaggg atgaacttaa
    57481 agagctttgc gacggtcgcc tggacgcgta tccacaggtc ttttgtgacg ggacgaggat
    57541 tggcaattat ttcgattttc aggattggtg tcagaccaca gtcgaaccca tgctcgtgcc
    57601 gaacctagac aggtttacca cgtttcccat cgtgcatcaa aatttatggg atctgtacaa
    57661 gcgcgcgcaa cactcgaact ggtccgctga agagatcgac ctcagcgctg acaaggaaga
    57721 ctgggacaaa ctcacagaca atgagagaca tttcatttcg tgggtgctcg cgttttttgc
    57781 agggtcagac gggatcgtgt atgaaaatct caacatgaat tttgctgacg aggtgcagta
    57841 cacggaagcg agggcgttct acgcctttca ggggttcaac gaacacgtgc acggggaaac
    57901 ctattcgcgt ctcatcgatc gtctcatcac ggacccgaag caaaaacacc agctgtttac
    57961 cgcggtgaat tccattccga gcatcaaacg aaaggcggac tgggcgatgc actggttctc
    58021 tcgggaccga tccttcgccg aacgcctctt cgcgttcgcg tgtgtggagg ggattttctt
    58081 tagcggttca ttctgcagcg tcttctggct caaaaagcga gggctgatgc ccgggctgtc
    58141 cttcagtaac gagttgattt cccgtgacga aggtttacac cttgaattcg cggttgaatt
    58201 gttcaagatg ttgcggctca aaccgtccac gcagacaata cacgatatcc ttcgcgaagc
    58261 ggtcgagatc gagaaggggt tcatcatcga cgcgctgccg tgttcgctca tcggcatgtc
    58321 ctctgacaag atgagcgact acatagagta cgtgtctgac agactattga agcaaatcgg
    58381 gtatccgacg atttggaaca ctaaaaatcc gtttgactgg atggaggcga tctcactcga
    58441 gggtaagacg aatttctttg agaagcgcgt gggcgaatac gcgaaagtct cagagacggt
    58501 cgacacgact ttaggatttg atgaggattt ttaatttaat atatgcgtta caattatgaa
    58561 tggtttcaca cgaagaatac tgggacaaga aaagtgagga ccttctccgt gagtggaagg
    58621 agaaggcgtc cgggtataga tggctccaca accacgctcg aatgtttcac aagtctattt
    58681 ctgactggtt gtcttacccg tcgatcatca tcgcgtccgt cacgggtgtg ggtgggttcg
    58741 cgttcatgaa tcctaacagt gacggtgaca tgcccgaaaa ccttcgatgg tttcagatcg
    58801 cgttcgccac gctcaacgtt gtcggtggga tactgacaag tgtgaacaaa ttctcccaaa
    58861 gtgcgtcact ggtcgagaaa cattccatcg cgtccgttgc gtattccaaa ctctaccggg
    58921 caatcgacat ggagttgacg ttggatccag cgcaccgaga caaaaagagt gtcgcggatt
    58981 tggtgcgttc gtttcgcgaa cactacgatc gcctcttaga cgacagtcca gacataccag
    59041 ccaaaacgat tatacaattt cagaagcaat tcgccaacga tcctcgagcg agaccggagg
    59101 tgacgaacgg tctgtcaccg gtcgtcaagg gtatcaagga gcgcagcgag tccctgcaga
    59161 gcatcaagag cgtcatgctg aaatggaaag agtctgtcat gaatcgtcgt cgttcatcgg
    59221 aggacagcgt gtgacgaatc gctcgagggg tggtgtcacg gcgtcgaccc accacttttt
    59281 cttcttcgga tcccatttcg ctttgtgttt cttggcgtag tccttatcga catacggcac
    59341 gtccagccat acacggggct tccttttacc agctttgcca gccccgatcg cctcgttcgc
    59401 cagtctatcg gcgtggtcgt taccgacgct gtgtgcatcc ttaccccccg tgtgcgcgcg
    59461 gactttgtgt accctgacgt taggcgtcgc cttgtacatc gcgtgcgctt gtcgcaccat
    59521 gtctttgttg ggtatgtcct tcgtccaccc agacaccgca cacttgtccc cgtactcgcc
    59581 gacacaccga agggcgtacg tggagtccgt gcacaccgtg actgattcgc ctcgcgcgat
    59641 ctcttgccga aggatttcat gggcttctat cagggcaccg agttcgcccg tgttatttga
    59701 ttgctttccg accacgcgtc tcgatacgtt tcttggatcg tcatcgccga aataaattcc
    59761 tattcccgcg atggcgttgg gtttgccatt gtgcatacac gaaccgtccg tgtatacgta
    59821 aatcatgtca aaaacactcg tgtctcgttt aatcacttat cgtccacaaa gtatctccac
    59881 tgtgacttat atttttcgta tgcgagttga tatacatcac cggtgggcgc ttcgtcgtag
    59941 ggtccggcga tcgtacgatc caccatcatc ggttcagctt tcgattcgca tgccgctttg
    60001 tttgcccaca caccgaaacc ggcaaccaca aaatactgcg ccggttcgtt agcgttcata
    60061 ccggctcgat actccttgct cacgcgaacc ggaccactca gtgcggcgta gaaattcggc
    60121 agttcaaagt taaactgctt gatcatcttg gtatggttca ccgtgagtcc catccttgaa
    60181 tgagattgag aaaaaaatat ttgcaaaata taaccaagca aggatggatc ccaaaatcat
    60241 cggcttgatc gtagtgatcc ttctcgtcgt tggatacatg ttgatgtacg tgatgtcaag
    60301 tccagacccc gaactttccc aggatgatgg accggcggcg ctcggcgatg cgtccctgga
    60361 agcagaaggg ttggtggaag ctgctcaggt cgacgaggat gacatcgtcg cggaggatgc
    60421 cgagaccgtt gaggaacccg tcgccgagga cgaaccgagc atcgaagatc ccaagcaact
    60481 gaaggggctc actgggtggt acacgggtga cagttgggac gaagagaatg aaatttggct
    60541 cgacctgtcc gacgccaaca acgacgccac ggacgtaaag ggttcgatca tcgtcgattc
    60601 ttccaattac agcaacaaca acaagtacct catcggtggc actgacgccg gtattgtctt
    60661 cccacaagaa tgcatgagca cgggtcgcaa atacacgatg ataaccgttg ctagatacaa
    60721 cggctccgcg cgcgcgcgca tcttcgacgg cgtcgggaat aatttcttca gtggattcca
    60781 caacggtcgt accggtggtg ggttccgatc ggggtcgtat tggatcgcat acgatggtca
    60841 cgcgagcgat cgcgataaag agagtcaaaa gttcattgtc cacaccgaca tgaaggcgct
    60901 cattcgacga aacgggattc gacgatccgg attgacgaat catcgaggac aaatcccgcg
    60961 ccagatgtcc atcaaccgcg ggttcagcgg tcacccctcc gattgggcag tcgcggaggt
    61021 gatgtttttc cgaggagaac tcccgaagac cgaatacaaa aagatcgaga cctatttgtt
    61081 caagaaatat atgatcgccc gtgaaattcg accgaccgtg tttgccgcac aggcgtgggc
    61141 tcatacgcgg gacggtatcg cgaacacggg agccatctgc ggtgacgaag gcatgctgaa
    61201 caatacgtat cttgccaggc atcgccacgc taacaacgac acgaacggta acttcgatta
    61261 cagagcctct tgtatccagg gggtcgacgg tggggtcgac gaaaagaatg gacaggtggt
    61321 gagtatggaa gatggtgagt ggtgggacaa ttatgccaaa ctcctcgata tcgactgcaa
    61381 ggacaaggga atcgcgggat accaattcga cgccgtcgga gacggtaacg ttcgcaccaa
    61441 gttttcctgt cacaacgcgc cgctgaacaa gcagtcgtgc tactcgaagg aaacctcgct
    61501 cggacagaag ggcgcgggtg acctccatga aacgctcgac catgcccaag tccgatgcga
    61561 ttcgccagtc caagccgtga cgaagctgca aatggtcgaa gatgacggac aactcaagta
    61621 taaatataga tgctgcaacc tcgaagattt gtaatcaatc gaaaataatt tcgtgaccta
    61681 tatcaattaa catgatcgcc gtcgttggtg gagtggtggt attgtgcatc atcctcatcg
    61741 ccgtgttggt gatgatgtct ggggactcca agtccccagc gccagcgccg agtccctcgg
    61801 ataattcgta cgacccgcaa accgcttctc aggaaccacc ccagccagag gttggtgaag
    61861 aagaagattc ccccccgctc gaagaggaac ccgagacaca ggaggtggag gttccggagg
    61921 atgcaccgtc cgtcgacgac ccgacgtcga tcagcggatg tgtcggttgg ttcacaggag
    61981 aatcgttcga cgaggacgaa caaatttgga aggataaatc tggcaaaggt aacgatgtca
    62041 ccgatgtcaa gggtaacatc ttcaagactg aggaccacca tggaaatcaa ttcattcaag
    62101 ggacgaagga agatggcttg aaattcccta cggagtgcat gtcgaaacaa aagaagcaca
    62161 cctttatttc ggtggcaagg tatacgagtt tagcaaacgc cgacgacaat catcgcattt
    62221 tcgacggcat cgatgctaat tatttggtag gattccacgg ctacacaccg tgtacaggcg
    62281 tcgtcggtac cggtcaccgt tggggcaacg gatggatcgg gcactgggag tgcgcccatc
    62341 acttcgtgga cactgaagga aaccccaaat ggctgttaca ctccgaccag aaaagtaaga
    62401 tgtggatcaa cggcgcactg aagacgggta acactactct cggcgaacaa cgcacgagtc
    62461 aaatgactat caacgatggt atgggcgtcg gatggggtca ggcgtccaac tggtccgtcg
    62521 gggagtgtat cttttatgat cgtgaacttg acgttgacga actcgaaaag gttgaactca
    62581 tgctgcacaa gaaatggaaa attatgcgac gccaactcgt ccccgtctgg agccataaca
    62641 gcgtttggtc gaggtggtac aaggacggtt acaccaatca agacatgtta aagtcgctga
    62701 atcgtttcgg tgtcatttgt ggtgacaagg ctattaacga taattcacgt tttgtctcgc
    62761 atcactacta caacaataat tcgggggcat gggaactgaa cggcaactgg ggcagcgatg
    62821 gcggatgcat tcagaatgcc gccagtggtc caggggcgaa gaagaaaacc cagtggacga
    62881 ataccgctga cagtgccggc tcctggcagg cgcgtataca gaaggctatg caaatcgatt
    62941 gtggtaaaaa cggtcttcaa aactgggagt tcgaactcaa cccggacggt tcgcaaatcc
    63001 gtgtgaatta tcaatgctcc gctgacaaac tggcgacaca ggcgtgtcaa aaggtacaca
    63061 gggaaatgcg gcatggcggc acagaaactg tcgggatggc agacagtgtg cacgcggtcc
    63121 aagcggcgtg caatccgggc acggtcacca ataaacttgg gtttgaaaag attgataaca
    63181 agtggggttg gtcatccacg tgttgtccga tggaggacaa ataaaatatt gcatggtgtt
    63241 aacagaaaat gagtgccgct ttgatcgggg gtctcgtcgt cgtgattatc atggtggtgg
    63301 tcgccatctt gatgatgggc gagatgggat cgccggcacc ggcaccggcg cccagtattt
    63361 cgacggacga ggtgacggac ccagaccaac tcgcgagtgg cgtcgccggc gccgccgaag
    63421 aggctggtgg tgcagcagca gaagccgcat cagtgatgga cgaccaagat gataccgccg
    63481 cggttgcggt cgaggtgaca gatgaggacc cgatgatcga tccggcggat gtcgatggtc
    63541 tcgtcggaca ttacacaggc gactcatggg acgaggacca gaacatctgg aaggatcttt
    63601 cgagcgcggg caacgacatc accgatgtga agggtacccc gctcgtcttc gacgccgacg
    63661 acctcgcgac ggagaaatat gtgtacggtg ggaaggaaga tggtttccga attccccagg
    63721 aatgtctcac gcgtggcaag aaatacacgt ttattcacgt ggctcgctac gggtccacga
    63781 acaaagccga tcagcatcga attttcgatg gcatcgacgg caacaacttg tcaggattcc
    63841 acaaccagca catcggcatg gcacatcgca atggctcggg tgcgatcgcg cactggtgga
    63901 acgaggataa ctatatgcaa cacttttatg gaattggacc cgatgaaccg tcaaagttct
    63961 tggttcaggt ggaccaaaag cgaaagttcc gaacggacgg catggctcgc tcgggacact
    64021 cgggcggtcg agaggtcatc acctcccaga tgaccgtcaa catgggagag gcggagagac
    64081 tcaactgggg tggacacggg gaaaagtcga tctggaacat cggcgagatg ttgttcttca
    64141 accgcgtgct atccgaggac gatatcttca agatcgagaa ctatctgttc aagaaatggg
    64201 atatccccag aaagctgtac gtggcgcacg gcgggtggcc tcacaacaac tggaaaagag
    64261 aagacgggtg gtcgagtgat cgtccgtggg gtggaatgag taacaccggt gtcgcgtgtg
    64321 gaagcgatgg ggtgatgaat atgtatcgct cagcgaacag acatcactac catgacggaa
    64381 accagtggcg tccgaacagg cactggtacc cagagggctc gtgcacaaac aacatcactg
    64441 atggacagga tcaaaaactc caggagaaga agggtccggt cgtgaacatt cgagacacga
    64501 gcaccactga tcggcaaaag tactataaac tcatgaacat cgactgcaaa aacaagggga
    64561 tcaacagtta ccgcttcgaa aaggtgggcg aagataacat gcgtttggtt tacaagtgtc
    64621 acaaccgccc cgttatcagg cagagttgcg ctgacggtca aacatatagc catggacgcg
    64681 ctaatcgcac cagccaagac atctacgaag cgatcgatct cctcgacgtg tcgtgcggtg
    64741 ccaaggcgtt gacgaagatc gaggcgtatg acaaggagaa cggcgaactg tcgttcaaaa
    64801 gtcgatgctg cgccctcgag gatttagcct aggtcttctt cgcagtccat gtaatatctc
    64861 attctcgcgt tcaacatact caagccttcg aaacagccat gcgttctgtt ctctcagggc
    64921 tgcgtactcc agacggagca catccaactc agacggttcc ttcacaacct tccgaattgg
    64981 ttgatctttc ccagggtgct gagcgcgctt cttcgacgcg cgagtttcca ccgccatggc
    65041 gtcgtcaagt ggcgcgtgcg cggggtgccc accaccaggg gaattcaaat ttcattaaca
    65101 cgcgtttacc cgaaaaaaaa atcttggcta taagtacaac aactacaacc atggctggtg
    65161 gtctcatgca attggtggct tacggcgccc aagacgtttt cctcacttcg tctccgaaag
    65221 tgactttctt ccaagcggtg tacaagcgtc acactaactt cgcgatggaa acgatccaac
    65281 aaactgtcaa cggcagcccg tccgcgtcct cccgtgtgtc cgtcacggtc gcgcgtaacg
    65341 ctgatttgct cgccgacatg tttgtcgagc tcaaggctaa gtcgtccggt ctctccactg
    65401 acactgaagg caactctgcg tgctggttgg cggaacgtgc cgtttcctcc tgtgagctgt
    65461 ccgtcggggg gcaaaaaatt gacaagcact accaaaagtg gtggcgtttg tactccgagc
    65521 tttacttgga tgaagccaag aaggctaact acgctaagat gacgactggt ttccacgatg
    65581 ccaccgtcta cttgccgctc attttcttct ttaaccgcaa cccgggtctc gcgttgccgt
    65641 tgatcgcatt gcagtatcat gaaattcgtc tcgactttga tttgtcaagc gaattcgaca
    65701 cgtacactga tggttccacg ttcaaggttt ggggtaacta cattttcctt gacaccgagg
    65761 aacgtcgccg attctcccaa aaggcgcacg aatacctcat tgagcaagtg cagcacacgg
    65821 gtaccgacac cgtcgatacc ggtgccacca aacaggtgcg cttgtccttg aatcacccgg
    65881 tcaaggagct cgtctggtgc ttcggtagtt ccagtgcggc ggaccgcggc ttgtggaact
    65941 ttgcgtccaa cgtcgctgcc acggacgtta tcctcgagtc caacccgact gcgctcgcgg
    66001 actctaactg cttcgtcccg attacccaag gtacgggtgc cccgctctac aaggtcggta
    66061 cggacggttc tgcctgccaa tgggtcgaag atggcgctgc cggttccacc cgatcggtcg
    66121 gtccgctttc gacctggaaa cttgttctta acggacaaga ccgggctgct gaacaaccgg
    66181 gtcgctattt caaccaagtg caaccgttcg tgcaccactc cggtaccccg tatccgggtg
    66241 tgtatagtta ctcctttgcc ctcgaaccgg agtctcacca accgacgggt acctgtaact
    66301 tcagccgcat cgacaacgcc caagttgccg ttacgcttaa ggcgaacacg ggttcctcca
    66361 cgacgatgca cctcttcgcg actaactaca acatcctccg catccaatcc ggtatgggtg
    66421 gtcttgcctt ctctaactaa tcgggtatga ctataaaaca ataactacct caattttctg
    66481 atttctaaaa atcataaaat tgttactaca atgtgcacga cgtagattac gcagtgcgag
    66541 actatcaaga cgagctctgg gatcaaatcc atcttggcta taaacggaat gtacgagcac
    66601 atgaacattc cgtgaaagac catcgcgaca atcgactggg ggtaccgtcc ccactgcacg
    66661 aacgaattcg tgattatccc cgtcacgcaa ttgaaaaaca tcaacacaga atgcgtccac
    66721 agtcccagtg cgagttcgag cccggaccat atccacaggt gtgccgtggg cagtggttct
    66781 cgcattggtt gccgtcgcgc gtgcaattcc acgagagtcg ccctttctat gtcaatttga
    66841 cccacgcata gcgacttatc ggggtgctgg accaacctcc acatgggcac atatcgattt
    66901 ttatctttat caattataat gctgaacgcg aacaaagaaa agattcgtca ggaagcccgc
    66961 aaactcggct tgaagacgga gaccgtgcgc gcggacggta agagcgtgaa ggttcgttgg
    67021 gacgtattgc aaagacaaat cgccaagaag cgccgcgaac gaatcaccaa gaagcgcgat
    67081 cggaactata acagtgacag cgacagcgcg atgaagaggg cgaaggtgaa tgcgcggaag
    67141 atcaacgcct ccgcgaagcg gacggtggta caacgtgaca attacaaaga cgagaacgcc
    67201 ctaaacaatg cgttctacaa cgcgaacaat gtgccgttca acttgcgaaa caatgcgaag
    67261 aatgcgatca atcacaagtt caagacggcg ttggtcaacg acatcgcctc gacgccgaaa
    67321 ctcaagcgat cggcggtggc gctcgcgacc aggatcaagg gattcatcgc gtcgggaaaa
    67381 ttcgtcaagg cggtcgtcac cgtgacgagt ctgttccagg tggtggcact gtaccagaac
    67441 ccgcgcgcgg cggacatgat tctggatgag atgagcaaga ctccgttcgc gcgagcggtg
    67501 gcgcggtcgg acaatggagc tcgcggtgcg gtcttcgctc gaatgatgag cgcgttcagt
    67561 gcgagcccga cggaatcaca gttgatttac gaatccgtgt tggcgaccat acccggcaac
    67621 gttcacaagc gttcgctggc gggcatcatg ttgaactatt tgggtatggt ggtgttatcg
    67681 ctcgtgtccg tgcttccgtg ggagggcgct tcccgagcga cgtcgtggag actgctgtcc
    67741 ttcatcttca aaatcctcga attgatgttc ccagtggtgg cgagaacggt gttcaaagtc
    67801 atgaccgaac gcaagggcac ggcgagtaac aggacgaagg gtctcatctc cgtcgtgctg
    67861 ccgctgatcg tgaaacaatc tctcgggtaa tattataatc aatgaaggat ctagctttac
    67921 ccgtcgctct cgtcgtggtc ggtgtcactg gtatcctcag aatgcgcggt gtggcgggcg
    67981 cgaacatcaa ttatttcccg aacgcggaga aggggttccg tcgccccttg gtgttgggca
    68041 tcctgtccct cctgctttcg aaaacgtcca cgatcaccga gtccccgaag cgactccaac
    68101 agatcatgcg gacggttccg gtgaaaatct ttttgctctt catggtgagt ttcctcgcga
    68161 gcccggacgt agagaacgcc gtgttcctct cgttcgtgtt cttggggctc attcaactcc
    68221 ttcgcacgaa ggaggagcgc gagcgccacc cgtacatatt atgacgatct ccgacgatgc
    68281 cttgcttgaa ttcatgccgt aactccacga cacgtcgatg atctcgtagt ctctgtacag
    68341 ctcccgaatg tacggcgcgt cgttgtacgt caacacccag tcgcgttcga cactacccag
    68401 cgctttgcgc aacccctcgt gatcaaagtt ttcgtgtaag tccccattgt tcccatacaa
    68461 tctcgaattt tcgaggtagt agggtggatc gacgaacacg aatcctttcc tccccttccc
    68521 gtgcgtcgcg aggaaggttg tgaaatcctc gttatggacg tcgacgtcgg acaggtcaac
    68581 ccctcgcacg cgatcgatgg acgatttcgt gaatcgtttc ttggacgatt cctccgagaa
    68641 tccacccgac agcgtggcac cgctgaagga gcaccgattg atgacgaaat atttcaccgc
    68701 ctggtccaca ccgggctctt cgtctatgcc ctctcgcatg cgtttgaaat catccttgga
    68761 cacgcccgtg tcgtgaattc gctggagtgc gtcgcacagc tgatccctgt cgtgtttgca
    68821 cgcgcgccaa aaactcgcca gaggtcgaaa cttgtcattg agtatcaagc gactctgtcg
    68881 ggtatcgcgg aggtgaaact cgaacgaccc accacccgtg aagggtgaca cgacctcgga
    68941 tgtgtcgagc tgtttgtctt cgacgatgtc cagtagggtc ttgcacgctc gtgttttccc
    69001 acctggatat cgcaggggcg atttcatgtt gattcataac gacacatctt taagcctatt
    69061 tggtactttg tccgggtcat ccaacgagta tggactcggc gccaggtcat ccatcgcccc
    69121 gggcatcggc tggaacgcac ccgtgacgga gaaattagtc gcggtgtggt gcttgattcg
    69181 gacgcgcatt tgctgtcgaa ctcgaaactc cggcacaccc aacccacccg ggtcttcgcc
    69241 caggtgatag agcccatacc cacaaatttg aatgtacgcg ttacccttgt tgcggtaata
    69301 gctttgaatg gcgttgtcgt cgactttcat gtattgatct ttgtaggggg agtcctccgg
    69361 ttctttcaag tctctgagtt ttgagtcggt gaggttggat ggaagcttcg gaatgcgcac
    69421 tctagtgttg tccgtgacgc gttcaaggaa ctccccaatc caccgacgtt tttcgggaca
    69481 gtacttgaat ttttgctgac cccagtccgg tgcactgctc ctggctttga tttcgatgtc
    69541 cccgtacgtg caccgaatgt cgttctcttt gccactgtgt ccacccagct cacagatgtc
    69601 atgtctgatg ttctcgtaac acatcttttc gtaccgtcga ccggacctcg acgaccccgc
    69661 accgggcttc acgctcgctc cgatcatggt gccgtatgcg tagagcgtac ccatcgcgtc
    69721 ctttgtgatt ttgtgcatca cctgtcgtat gctgcgtagg ctacgcacca cctcatattg
    69781 tctcagggtg aacatcatca ggactccgcg tcaaccggac agtcttcttt tctatgtaca
    69841 cagtaaatgt ctaaccagca agagcgtgaa attgaagaag gtgaaattgt ggaagaagac
    69901 attctggttg atgacgacga actctccgag gaggacggct ctggctcgga cgtctccgat
    69961 gaagaactgg agatggtgta cgacgacgac gacgacctcc cggacgtcac cgatcttctc
    70021 ggtagcgctt tgatgacccc ggacggcgac acggtgtgct ccgcgctctg cgccatcgct
    70081 caggcgatgg acatgcaaaa caagattttg attaagattt tgtccaagct ctcttagaga
    70141 gataataata atgtcaggta agatcaacat gacaacggcg gatgaaggca agatgcattt
    70201 cgtcgacaag gacgcagatc gtgaagagtc tgaaatggaa acatattata cgaggattca
    70261 gacccttgac gcagaaacac tccttcggta cgtggcatgg ctggagcaca agtggtggct
    70321 gacgcgagag cgtgccgaca tacactacgc gtgccgactc gggtacgaac aattcttcga
    70381 tcactcagag ttgaccaatg ggttcccgag acacgcggtc atcaccacgg tggacgagaa
    70441 gcgatcgagg gagattcgca ttctcaagag cgtgggggcg aggatcaagg ctttggacat
    70501 ggcggagtac aggctcccag acgacgattt agaggtggga gagcgacaca cgcgattgat
    70561 gaaacaggtg aacgacgcgt tcaagaacgt tcgtcttcac gtgatgcacg cgcagcgcat
    70621 tacgcaaccg cgcgagagtc cgctcaagtt tgacatagat ccagagtatt tcgacggcac
    70681 ccccatgccc atgttggaat cgtcgctcaa ggagatgtcc ccctaccaga gggcgatcgt
    70741 cgggtgtttg gcgaaactgt acgagaaggg aatgcgtcgc tacaaagaca acgtgtgcgt
    70801 gcaacgtctt tccgagggga agccgacgcg ggcgtggatg cccgtgttca ctattcaaga
    70861 attcgtgtat cacgtggcgt ccaaggagga caattatgag atgtggaagg atttaacaag
    70921 caaagggtcg ggcttcaagg atgtcatcaa tcacctgacc aattgcgtag accatcaatt
    70981 tccggaggtg cacaagaatc gtcacgtgtt ttcgttcaag aacggactct tcaatgcgaa
    71041 ggagtggatc ccgaccaagg gtgagtacgg gtgtcgattc tacccgtacg agtcaaagga
    71101 atacatggcg ttggatccga ccgtcgtcgc cgctaaattc ttcgatcagt atttcgaaga
    71161 atataacgtc ttggattggt acacggatgt gccgactcca cacatgcaaa acatcatgga
    71221 ttaccaaggg ttcgacgaac agtcgtgtcg atggatgtat tgtatgggcg gtcgtttgct
    71281 gttcgacgtg aacgacctgg attcatggca aatcatccca tacctgaagg gtgtcgcgag
    71341 gtctggtaag agtaccctga tcaccaaaat tttccgcaag ttttacgaca gcgaggacgt
    71401 tcgaacgctg tcgaacaaca tcgagcgaaa gtttggtctg tcgagtatcg caaacggatt
    71461 catgttcatc tcaccggaaa tttctggtga gttacagttg gaacaaacgg aatttcaatc
    71521 tttggtgtcc ggggaggacg tgtcgtgtgc ggtgaagaac aaggcgccga tgaatatgac
    71581 gtggaagacg ccgggcatcc tggctgggaa tgaggttccc ggttacaagg acaacagtgg
    71641 gtcgatcctt cggcgcatgt tgacgtggaa tttcggcaag atggtcaagg acgacgtcgt
    71701 ggatccacac ttggatcgaa aattacacga cgagctgcca gcgatcctgt acaagtgtgt
    71761 gttggcgtac atggattata gtcaaaagtt tagcgggaag gatatctgga acgtgacacc
    71821 tccatacttt aagcgcgtgc agaagcaagt ggctatgaac gtgtcgtcac tgaccaatta
    71881 tttggaacaa ccggaggttg tatacgggaa ggacatgtgt gtgccacaaa aggtgttcgt
    71941 gatgcagtat aaaaatcact gcacgcttaa taatctcgga aaccctaagt tcaacccaga
    72001 tgcgtacgcc ggtgcgttca atgcgcgcga tctcaccgtc aacaatgcga ccatggtgtg
    72061 gcaagggaac cactacaaga acgaaccatt tatatacggg ctcacaatcg agttacaaaa
    72121 ttaaaacctc atgtaaatat aacttatgaa aagtgatatt caaaatttca taaaagcctc
    72181 cggcgtcaag gtcgtcaggg acaacaaagc gcgaccaccc cccgtgcgga ccaacgcgaa
    72241 gacgatgaac actcctcctc gacaagccgc gcgtcccgtg cgcgctatga gcctgtcacc
    72301 aacgtgtcgc ctcaggtcac ctcgggtcgt cccttcccca ttcaaaacac cacagaagaa
    72361 tgtgcgaagg gcacccgtga cgccgccgcg tccgaagacc gtcacgggga aactgtccat
    72421 cacaccgttc gaatacaagc tggtgaatat gagttcgagg agcgagggcg cgaacttgag
    72481 actgcgctcg gcgttggtca agaaaccgaa actcacgttt gaaccgatcg tccatggaca
    72541 aaggcgctac cgcgttcgaa tgcagacgac gtacgcgatg cgagggatgc agacgctcgc
    72601 gaagcacgag gctgggatct cgaagatagc cgggaacgcg agcgaagcgg acatctccac
    72661 cgttcgcttc cgcgtagaac tcgcggacga aaagtcaaaa acgtacacgg tggacgtcta
    72721 cgcgtataaa accggtagcg tgcgaatcac cgccgcggta cccaaagacg acgtcggcgt
    72781 gctctcgaag gttcgagatt gggtgatgta caactatctc ccgagacgaa aggtgctctt
    72841 gtctcggtta gtacttagga gcgtgaatgc gcagtggaga cacaatggga cgttcaaccc
    72901 tagcgccggg ttgcgatacc tccacaacgc ccgaaagaat gcgttgagtt acgaaccgga
    72961 gatgaagcag tatttcattc agttcaaaat cagagaacac accgtgcaac tgtacccggg
    73021 agggagcgtc acgctgactg gttcaaaatc actcgaagcg gtgaagcgcg ggtacgccgc
    73081 ggcgaacgtg gtcgtgtacc agatgttcaa agacggtgtc attcaagcgt cgaacaaacc
    73141 gttcgtgtca cccaagcgcc cgacgaagcg ggcgattgtg gtcaacgccc cgaccgtatc
    73201 ctgggtgggc tctgtccttc acgtcggctc gagaaagtgt acgtccaaac acgtcaagaa
    73261 gggtgaactc gtggcggtgg cgaagagttt gggaatcatg cacgagaaga tgaaaaagga
    73321 agagttgtgc aaggcgatcc aacgcgcggt ccctaagaat ggtggtgcgg tagtatcaaa
    73381 tcgtcgggta ccggcgcgac ccgatctcac ggcgaagggc gttcggaacg atctcatctc
    73441 gatgttcggc aagacgtgga tgaattcgtt cggcaaacgc gctcgaaagg acttacccag
    73501 agacgtgaag aacgtcatca aggcgatgtc ttttctgaag ggtgatcacc tcaacgcgta
    73561 cggacagccg aagaagacga tcgcggacgc gctcaagaaa tatttagtca acgtcttgaa
    73621 gaacgctcgt cgagccaggt acacgcagga ggtcttactc gagtccatcg tggcaggtgt
    73681 gtgaatataa aaaagtcaca tataccagat gacgaattac atcttaactg gaacactcac
    73741 tgtcgccgga gatgcaaata tctgtgggac ggtgtatgat gtgaaaagtc ttggtgcatt
    73801 ggtaaaacta ttgagacaag ggggttacaa agatctcatg gaattgaccg acaatgaaag
    73861 aagcgttggt aaattggatc tcgacggtga tcttatttta gtgacgttcg aatgtggacc
    73921 agaaaaatcg aatctgctcg tgcaaggaaa cactacagca ctgcaagtga taagtttgga
    73981 ataaaaaagc tctaggatta ttaatgttca aatacacacg aagacatgtt ttgtttagac
    74041 tgaaagaact cgaattccgt ggacgaccac tcgtagtcga cgaaaatcaa acagtatgga
    74101 aacgctccgt acacgacaaa ttagtggagt gtctcataga aaccgcgtgc gactacatcg
    74161 agtggggaag acacagacga gacggtaagg tgatgtcaaa actggagcga acttacatgt
    74221 tcacccctga tttttacacg tgcgacgacc cacgggcgtg gtttgaggaa caccgaacct
    74281 cggacgatca cggactcata atgtttgtgt tggaaaatta tggttccatg gaagcgagag
    74341 tgtacaagga caaaatcacc tacatcatcg gcgcattgac gcacgaccac atgtttagtt
    74401 tttcataggc tcggcgatgc gagtgaggat cctggtgtga tgtccccagt catactctgg
    74461 gaactcctct ttgatcatct gcgacaccgc gagcgcgcga gacagttgcg agacctttgt
    74521 cacgtcactc tccatctcga gacggcgaaa ttccgtgtcg agttgtttga accgccgaat
    74581 gcgttcgggt gtgatatggt cttgttgcat agcctgttcg ggattcgctg gagcttggtc
    74641 tttgttctcg agggcgagga acagtgcgat ggcgatgaat atcagagcca gcatactatt
    74701 acaaatttta ttttttagag gagcttcatc aagtcgttca ccttccagag gtgattgtaa
    74761 aactcttcga cgcactccac gctcgatggg ttgacgatct ctaattctac ctggtaactc
    74821 acgtcctcct cggcgtcggg gtcggaggcg tcgcccctcg tgatcgtcat gtcgatagac
    74881 aaccctttgc gcacaaacga gacgcgctgt ttgatctttt tcctgttcat ctcgtactgt
    74941 cctatgacgg gcgtctccgt gcttatcgcc acgcgcacgt ccagtggtgc ccccccgtgc
    75001 acgaaatctt ccttcatcac gggcgctttc tgtaccatca actgtcgagc ggtctcgccg
    75061 tcgacgctga ttcgaatacc atattcgtcg ttgtaataga catccgtcgt cgacgctcgt
    75121 tgggactccc atccgtcgta ctgacgaagc cccgccatga gagtgttgaa ggtatcggcg
    75181 ccgacgttcg tgtcgaagaa cgttccattt tttcgcccga gtcgtacctc gacctcgatg
    75241 tggggggcag ctttgtattg ttcgaaaacg tcatgcgtgg catcgacgat cgcttggatg
    75301 tccatgtttc taaaatcaca tgtcacgtgg tgtttaagta gatcatcagg taatgtccgt
    75361 ccatctctgg ttctgtccga gacactgact cgtcattgac caatgaccac acatcgttcg
    75421 agtcacgaac catcgcggcg taatgtccac cccactgcac accaccgtgt atggcggacg
    75481 cgacgagcgt gtagatgagt ccaccgatct gtatggtcga cactggtttc acctggctct
    75541 tcttgtcgaa cgacaccatg aatatcttcg gcattttcgt aaacactgaa cgcgtcgacg
    75601 cgactctgtg cccgtcgtaa tcgtccaata tcgtccactc gacagtcttc gcgagcatct
    75661 tcttcatgtt tttcgatcca tcgtcgctga gaatgtgcac gccgaacttt tcatcttggt
    75721 ccgatcgacc tcccgggaac acagtctcct gtctcttcac accgtagaac cagtgcttga
    75781 tgctcgggat gcttcgctcg agaatgtcta tgacacacaa gaccgcctct tggacgtcgt
    75841 gttgacgccc tggtttgaac ctcgggtatt tgtccatgaa cgcacgcaag aggatgacgg
    75901 gatctatcgg gtagttatta tcatcccagt accctcggac gaatttcgag tacagaatcg
    75961 tgaacgcaca gtcaccctcg tacccgactc gaatgaaatg atccgtcaga ggcgcgacgt
    76021 gcaacagcac ttggagggac gtgttgaacc aacaagtgtt gccggtattt atcaaaccgc
    76081 gagtcatcct tacaatatcg atcgagctaa gtctttaaag tcctccaact gaaggttctc
    76141 tttgatgttt acgagcgttc gatagtacgt ccgtctattg ttcgggtaat tcttatcggt
    76201 gcgttcaaac tgtggaatcc acgcgtctcg ctcggggtcg tgcgcgcact ccacaaccat
    76261 cccactccta aaccacggct cgctcaccgg cgtgtccaac tcgtacacgg gtttcccctt
    76321 gtcctgcaag tacattctcc aaacccttcg cgttatatcc cactccaatt tgaaatcgat
    76381 cgtattcttc tccaattttt tgtatttaaa catggtctcg tgggtgccca tcttcacgtg
    76441 ttctcggact ggaatgaata tcacaccgtc cacgtccacc ccggacaggg acggcaagta
    76501 ctcgtccgca aatcgctcga attccacaaa cgcgtgaaac tgtttcagtc ggattttgta
    76561 ctcgtcgttc gtcatcgata tcacttgggt catgaattct tccattcgtt cgagtctgcc
    76621 cagaaagtcg aggtgtccac acgccgtgcc attcatgtat atcgcgtcga acacgtagag
    76681 gtttgacccc agtaattcgg cgtctaggat cgtgccgtcg tacgccttgg gtccgagtcg
    76741 aaggggaacc tcaacgatgt cgtacgaacg gttgaccatg aagacctttc gctgctgacc
    76801 gagtttcaaa gcgaccacga actgtctgag tccgtcggtc ttctcggtga cgacgtaatc
    76861 ggtcgacgtc agcgtgcgaa agtgtcgtcg ctcgatgctg atgggctggc atccggggaa
    76921 cctatcgggg ttgcttccga acacccacga cacgaaggat acgatgtgcg cgtgcacggg
    76981 ggaatcgcgt ggaacgatca tgtgtcttac aatggcgtca tgtctctaat ggggtcgttc
    77041 ggacacccga actttgtaaa atatttgaaa cacactcgtg ggcgaaagtc atagtcaccg
    77101 tggcggctgt gtatgcgaca accttgaccc cctgttctct caatttttca aacatccgcc
    77161 cgggctttcc cgcgaaaatc ctgtcagttt tcttccggac gtttttacag ttcatgaccc
    77221 acgtcttcgc ttcggtgctg ttgatcgtcc aaagactggg tgacattttt tgtcgaacgt
    77281 ctgtgtcgaa ttcgagcgcg cgctgatgga tcgattcggt cgtgttttcc ttggtcacct
    77341 tcgagaattg atcccagttg atggtggact ttgctgccgg gaagacgagg acaccgatac
    77401 cctcgagcgc gcgatcctta caaaagtatt cgatcgtcgc ctcatcgacg tgcacaccgt
    77461 aatgaatcat gcatatgcgg tcgcacgtct tcatgcggtc ctgaatcacc tccgcgattt
    77521 cgaacgggtc gtcgttgacg aaacataatt cgttctgtat ccccgcgcga atcgttcgaa
    77581 tgttcaattt catcacggtg tgaagggtct tcacatgcgc ggcagaattt ctggtgacga
    77641 tgatggtggt gaacttcatt tacatcatgc tacggttacg cttttaagtc gatcatccat
    77701 attcgcgaca aaaggtaaat ttccaacgtg tccgagcgtc gtgtgcacgt gggcgtacac
    77761 ctttccacct atcttttgcc atcttctgga gaatgagtaa tcctcgctca ggtaacgctt
    77821 tgagtctggg tcgatcatac agtcgaacag ggcgtagtag tttttaaagt cggcattctg
    77881 atggtcattt acacactgca gagacgggta agcgtcgtgc atttgcgtga cgacgtctcg
    77941 cttgatcaaa aggaaccccg tggcggcgtc gagcacctcg acgaatccgt tctgtaccgg
    78001 acgactggac gctccgaaat ttatcaccaa ggatgaactc aacatgatgg gcgatcgatt
    78061 atcgtcttcc ttcacagctt tttccaactg gtcccacatg atgactttct tcggatatac
    78121 gccacaggaa accggatgtc ctccctcgat gagagagatg accgattgcg ggtcgaactc
    78181 gatatcagca tcaataaata gaaaatgcgt cgcgtccgtc ttttgataaa acctggcgag
    78241 cgcgacttgg cgagccctct gaactaggga ttcgttctcg gtggtgtcca ggtacatttg
    78301 gatccccttc ttcatgagaa ggatctgtaa ccgaatcatg gacgtgaaat atttgtcgag
    78361 gcattgtcca ccatagcaag gggtactgac gaaaagtttg atgatttctt cggacgacat
    78421 ggtttattgt aattacatct tcgactctaa gtgggttttc attattgtct cgatcttgtt
    78481 gagggtcgga acgctgagac cgcacaagtc acacaccttc gccttggaca cgtgctcgct
    78541 catcaccatg tatatgcacg tcgacgccac gctcttcggt gtcttcgaca tcaattccac
    78601 acagtcctcg acctccgtac ataacttgtt acacgcgaaa cgttgttcct tggtaggttc
    78661 aaaattgttc agcagtcgtt gcatgagatc tcgcggcttg gtcgccgacg atgtcggctg
    78721 ttgattttcc gcaccgacgt tccctcgcaa gacgtctcgc accaactgtg ccgtccgcgt
    78781 cacgtctttg aggtcgatgt gaaacatttt cgcgatttcc tccgcgctcc tcgggaacga
    78841 gtgatgctta cagctcaaca acacacagtt ggctttcaca cccttccgca cgccccccct
    78901 cgtcagtttt tcgccggtga aaaatttata gaaccgcttc gcgtccgtca aaatattgtc
    78961 gggcaggtgc aggtgacacg cctcgtcaat ctctctgtac gcgtggtaca gcgttctatc
    79021 cttgtgattc atgctcatgt gtaagttgat ccgagacagt cggcggttct cgtatctcga
    79081 caccttcttc gccgtcgtcg acatcaccgt cgacttgccc cacgaagcac tgaacaaatc
    79141 agggttcgcg ttcgggtgga tgcaccgact aggatccgac acccgtccgt cgtccgtgat
    79201 tccgctcgtc cactccggac tctgatcgat gtacgaatcc tcgacgagtc cacacaccga
    79261 gcacgtgggc aacccctctg gagatatcac cttgacaccg tgacattcca cacaaaaatt
    79321 cttgaccgtg agttgtgccg gcttttcgtt gtttccattt gtttttaaga gtgtgtctac
    79381 gtcagaccaa attgcagcca gcatgttggt actttaatcg agtatgaaaa ttttaggggg
    79441 atgggcgcac ttgagacaat attttcctta tcactgagaa tacaaaggat atcgggggcg
    79501 tggaacacac cataatctag ctgcttgatt tgctaacgcg taatgatata ggagtaggtg
    79561 gcaatggttc tcgaaccgtg gatatgccag gggtggaggg ggcttcggag cggcgaggcg
    79621 tagacgtccg tcggataggc gtctagccat cggtctggtc gcgcgcactg gctcctcctc
    79681 ctcctcgtcc gacaccgaca cggacggtgg tgtcgggcag ggactctcgt ccattccctc
    79741 gagtctgacg tcgaagatgc tcttgcgctt ggcgcgcgtc ttttctttgc gcctgtcttg
    79801 gtatttttgc gcatgggacg ctacctgcgc gggcgtgcgc gtgggcacgt atagcctcgc
    79861 caccttcgtc cacttatttc ctaacgtggc gagtccatct aagaacgcgt tgtgctcttc
    79921 catggtccac ggcgacgggg gcttccgggg cttccgggtc atggtgcgtg cgagagtgac
    79981 ggacgcgcac catgaccgaa tcttttttgg cgggaaaacc gaatttttaa atttcaatat
    80041 attagacgaa accagtcttt ttgcgttcct ccggagtctt taacgcatac ataagcgcca
    80101 aaaacaggaa ggtcgagacg acggcgtatt cgatgtcttg cgtcgcgctg aacgcgatcg
    80161 cgagaaggga tacgtatcta aagagtcggt tgtcgaacat ggtcttcaat ttcttaggta
    80221 tcgagatggc gttgcccgag aatagacctt gatacagaat gataagcgtg aagagaatgg
    80281 gctgcgcctt gatgagggac tccgtcggac ctgtgatggg ggacaggaaa tttttcacca
    80341 ccattataca tttcacgcag aaataaaatt catcaacgtc tcaaccttcc ccctgtgagg
    80401 ctcactcgtc atgagcgagg gtgtctcgag tagttggaga atgcggtcgt tatcgtctcc
    80461 gtcatggttg ggtgtttcaa aaattcgaat gtaatcggcg acgatgtaca cgaccccatc
    80521 ggcgaactct tcctccgcca tctcgtacca actgtccttg tccgtgcccc acgtccgcgg
    80581 attgtctctg acacggaccc cgtgtccata cttggcatga cccagctgta accttttgcg
    80641 aatgaattcc attgtgtcat catgtgctag accgtttaag tgccagcagt cccagaccca
    80701 ccaccaaaac gcagacgttg agtgtgtcca ccaccaaagg tcctatacga aaaagcctgt
    80761 acccgagggc gtggcacaga ttcttctcac ccctgttacc cttgatattc gcgagcgctt
    80821 tgggacacgg cacggtgttc ctgttggtgc tcttttgggt cgtcatggtg ttgtcctcgt
    80881 ccgtccaaaa cgcattcaat ccgtctatga ccttcttcac accgggtatg cgcgatgaat
    80941 ccatatcgaa atgatcagag tatttatgaa ggagcgcctt tcgcgcgccg tcgcgggtga
    81001 cgaaatacgc cgccgcggac gcggacagac gactgggttt cccaccaccc tcgggacaga
    81061 aaccgtcgca atgaagaaat aggaaatccc acccgatctt cccgtgtcta attttatctt
    81121 ccaggtatcg tcgatcgatg aagagtgggt aggcgtcgtc ttcgagaatg agtgcgatcg
    81181 gactgattcc attttcgagg aaatgttcga gtgccttgag gtgagaataa caacacccga
    81241 tgttactctt gggcatcacg accttggcgt gaggtttgaa gaatcgggtg agttcatctt
    81301 ccgaaatttc atcgtacttg tacccgtgca cgcgcttggg ttctattccg gtctctcgga
    81361 ggtaggcgcg ctgcgtctcg aaccgctcgg gctgggtgtc catgttgatt acgtaggtac
    81421 tgaacatcgt tataattaca acaggaaaaa ttactcttcc gtgtctatgt attcttcgtc
    81481 gtcttcgccc tggcactcgt cgtcctcctc gttatcctcg acgtccatgc cttcgaattc
    81541 ttcctcatcc tcttcctctt cctcttcctc acgttcttcg acgatgtcgt ccttcggggc
    81601 ttcctccacc tccttttgtt tttgcttttt cttcttcggt tttgacttgg gtttgaaagc
    81661 cttgtccaaa tcaaaatttt tacagacaga ccgaattcgg tcatgtcgct tgatgatttt
    81721 tttcaaaaaa ctgtcgtctg caccgagttt tttgaatgtg accaccaggt cgttgagcgg
    81781 tggctgcttc cccatccccc aggacttgga ccagagatcg ttgagcacgg tgtcgacggc
    81841 gaccgtgatg ttgtcgtctt cgtccacgtc gagatgcacg atcgcccggt ctccgaatgc
    81901 gccgaaatca aacttttccg gttcaaccac cggcggaggc ggttcgcact tgtacacctc
    81961 cgggtcgaac ttagacgcgt cgaactcgta cccttgttcc ttgcacacgc gttcatagag
    82021 cgcgatgtag tcgtcgaagc gatagatcgg ctgcggcttg tacacgaacg tctcggtagg
    82081 gggcggcttg catatcgctt tcaggtcgaa aggtggtcga gtcgacatgt gagtgttgtt
    82141 attcattaca cgttatcttg atgttcagtg acaaaaaatc ctttaaaggc ggaaagacat
    82201 gcgtttttta ggcgtcgcat gttttgtact ttttcggaat gtggtcagca tttcgtcgaa
    82261 attgcattcg agccagtcat agagagcggc ggtcttcttg atggtgtggt cgacgtttct
    82321 cccggcatcg gtgccgtgag accacttttc gcaccagtct gtcttgtcgg ctttgtcaag
    82381 acccttccat gcgcagagta ggaacttttg gacaccttct ttgaacacga gtttctgcgg
    82441 tgtcgtgtcc aggttgataa attcctcgag accttcgaac tcgtacatta accatttgag
    82501 aacggtcaac agctcggtga tggcgtacag gtttttggcg ttgatcggtg ccccggcggc
    82561 ggtgcgtttt ttgttcaccg ccatgttttc gacgtacgtg cggcgtccat cgaacagtct
    82621 gaagagctgc gtgaggtatg agacaatctt gttgtgcgtt tttgtccaac cagtgctttt
    82681 caactctttc tcacacaacg gcaaaaaggt cgaaatcaga tctttgtttg atttcttcgc
    82741 cggacccggg ttcaggattc gattgaccaa tcggaaaagc gtgaagattt ccttctcacg
    82801 atcggtgctc tggattcgag caagaggctc gtcaaagcgc ggtaagagat tgtactttaa
    82861 gtactgcata aacggtgagg tgaagatctg agaattgacg tgttcaccat cagacatact
    82921 gagaccctgg tttcttctat tgaagagcac ttgtttatgt tcatccgtca gatcgtggta
    82981 gatgcacagc ttgatggtga ttttgttcct ccagtatgaa acctcctttt tggtcatatc
    83041 cttgaggaag cgtccgtcca gtgctggaag cgtcgagcgg tcgaacatct tcacggtctc
    83101 gagccggtgc ccggcgtcga gcatctcgta cgtgtccgtc gcgctcacga ggttgatgag
    83161 ccagttctga tcactcgtga ggttgtaccg aagggattcg atgtactcct ggcgttgcac
    83221 cgtggtccat cccttcgtcg ggtcgcgctg ggcgtcggga agcacgaaca agttcgtctc
    83281 gtcctcgttg tccacgtgct cagccatgat gctcgagatt gtcttctctt gcggcgtgat
    83341 gcgcaggttg cggatatcct tcggtgggat aaaagatggc atggtcgtcg tcgtcgtcgg
    83401 tggtggtcgt tgttggtcgc gtcgctgtgc gtcgcgttgt gacgaccttc gaagggcacg
    83461 cgtttgactt tcgaagggcg aggaagaaaa aaaagaagga atatttttgt ctgtagagat
    83521 ctatgagtcc tgacccatca ctagtaccca cccgaaagtt cgctcgcact ggcgtccgga
    83581 aattggcggg aaaaaaagtc cgggttgtca tgtttggagt gtcctattgt ggacgatgta
    83641 gacctattaa tagaaatcag gtgtcgcaag tcgcgataaa acacccgggc accgtcggca
    83701 attaaatctt ccaccttgtg atcgatgtgg ttatcttgtg gaagaaactt tgaaacgtag
    83761 cgttccatat tagggacgtg cataaggtaa catttcatag aactgatcca tcgaatcttt
    83821 tcgtacccgg ggaggtgccc ttcacggtct gggaaccgtg aaagactgtg aaagaagacg
    83881 agttcaaaat catctttgag tgcatcgatc gccttttgaa tctcggcgaa aaacgacggg
    83941 tcattaacca tcacgttgtc ctccatcacc agggcatact tgacaccact ggcacgagca
    84001 cgctcgaaca cgctcaggtg cccctgcatc gctccgatcg caccgaggtt gaaatacgtg
    84061 atgtccggtc gaggcgtgtt gtggttgtag tgcatctcca cggctttctt catgtatcga
    84121 ctgtctaccg aactctcgaa cgcgcgcgcg ttctcaacct tctttgtgtc gaccccatac
    84181 acgacgtcaa tcggaatgcc gtgctggtcg tatcggtgaa agaacgcttg gcgccttttc
    84241 gtcgaatttt ccagggtcag gagatagggt tgatactcca gtcgtcggcg acgggtcaaa
    84301 aggagaatca acgcgagcac aaacagtgcg acaccgacac gaagcgcgat catactgtta
    84361 tgccatagaa aaatcacaag ccttcccgcc cgtatcgtga ttcccattgt tactcccgag
    84421 ttcggctcga ttttgattga tgaacgcctt ggtcgtcaca cacttgaacg tgtcagtgtc
    84481 cctgagccag tcggacaggg tgtggtcgtt cctgtgtttc caatagacca caccgtcacg
    84541 ttccatgtat cgagtgagga attctcgttt acacaccaag gcgtgattgc acaacagttg
    84601 ggcatccttc ggggcgcgcc acacgtgctc cgtgagttgg gtgaacggct ggttgcagtt
    84661 agaccaacag tacccgagga acataatctg accctcggtg gtcttgaact gtctgacggc
    84721 ttcgaaaatt tgtgtgatgg acgcctggta cttgatgtcg tcctcgacga tgaggatcgt
    84781 ctcgaaccca tttttgtacg cgtcgtagta gcacatgaag aatgaaagac agacacagag
    84841 tttggtcatc tgtttgtata ggtgtttgtt gactgggctg aacgtctggg acagaattct
    84901 gtaatcgtcc ggtgtgagat cattcggttt gatcgcgtcc aagagtttgt acttttgccc
    84961 gaacgatttc aattgttcgg tggcgtactt tacccgactg ggcatgcaga tgcaataaat
    85021 catgtcgaga tcgttcgaac ccttgtcccc tacgggtttg aatttgtgtt tgaacctttg
    85081 gtagatccct ttgggtgtgt acgaagcggt gccagccagc ggcacgaccg tggcagcgca
    85141 ctctttccta gacgcgttcc acagtttcac caatttagtc gtgtaactga tcgtgcgaca
    85201 cgtcttcttc gggtcccaat tctcgcgcac ggtgtcgtag taagggtcct cctccgcact
    85261 gtgtatgacg agatcgggag gtttgtccag cttcatgctc gccacgtacg gcacgaggta
    85321 gtctccattc ttcccgatga tttttcggta cttttcattc tcagtcttgt actcgggatt
    85381 agtgaactcc ttgacggttt ggtccatcca ctgtttgagg aaaggatgac ccttcggtga
    85441 cttgatcagg aaattttcga gacacaccaa cccttcctta ctgaatcgat cggcgcggaa
    85501 acagaaaaat ccgtcgtcgg ggagccagtc gagcgattga ttgcagaaca cgctcgcgtc
    85561 aatccacata cccccgtagg tgtccaagag gtaaaaccga atgagatcgc tcttgtgcgc
    85621 ctcggtcgac gtgatggacg aaaagtggga caacgtgccc catgagatgt acttgtgtac
    85681 cgtgaatgcg ttaagcacgc gaatgtcttt cgcattgcca acctttcgcc agttcaggat
    85741 gcaccttcga acgatcgccg ggggtactgg actgtgccag tacgtccaga tcgtgtcggg
    85801 tgtcacaggt cgagtgtctg ggaggaaggt gtacaagagt aatgcgatga tggtggcgag
    85861 taccaggggg acgccactga tcatacctac tgtagactga caaaaaaata tatcagtcca
    85921 tgtcagagtc atcaatcaat gagctgtact tgggacgaat gtaagaactg gtcttgggat
    85981 ggtgcaccat gttataatgg tcggaggggg tctctctcgc aaacgtattg gtataatagt
    86041 ttgacgtcat ggcgattgca ctctgggtgc gagaacgtac aattgagggg gcacgttaat
    86101 cacaattacc aaggcgacta catcgtcatg acaaaaacag agaaagacgt accgaatgga
    86161 tgggacaatc gcatcaattc catcaaagag gtcccagtgc cagcgaccaa aagcggtcac
    86221 gtcgtattcg atgtcaacgg tggtgagtgt cacggcgcgg cttcgaagat gcagaagagt
    86281 gcgggggaca agtggcgatg ctattacaac gatgacgacg cggcgggtat tcgcatggcg
    86341 cacgtacaca gaacagattc aacgtacgac ggaaacgcct acgcccgtgc gcgagaaaag
    86401 ttttgcgcgt tggaaaagaa cgtcttcaaa aatcacggcg acggaaagtg cgccgatctc
    86461 gacgacagta acaccttaca gaaggcgtac tgctcgagag gcgatcgcat caagaccgat
    86521 gatgattgta ccgaaaccaa cctcggcacg acgttgcaca aagaactgat cgatgagtac
    86581 tgcacgaacg cgggtaaagc ggatgaatgg tgtggatgca ttcatgcgaa gaaggggcga
    86641 tgcgacctcg acaactgggc agagtacgcc gggtgcgatg tggtgaacca agcgcacaac
    86701 gatttgatag aggacatacc cgcgagctct ctctcgggag gggtgagaac gcagttgaag
    86761 gaacgcaaac actgtcgggc taaaatctgc gacgatccgg acagatacgt cccggaaaat
    86821 gcggtggaca attgtgcact caaccttcag gtgtgcgtgc aggacgtgaa agtggctgga
    86881 cacctggttg actccggtat cgaggtcaag tgtgaacaaa atcaggaggt ctcgacctct
    86941 ggacaagacg gcggaggcgg cggaggcggc ggaggcggcg gaggcggcgg aggtgatggt
    87001 gtgcagggtg tgaaaaaaga tggattcttg gtcaccaatc ccgaggacgc gtacgatccc
    87061 gacgaggaca agaagaaaaa gaagaaggac aagatgatca agatgggagc ggcagccacc
    87121 gcggcattca tgtttctttg ttgctgcctg atcgcgctca tattggtcgc cggtgagaac
    87181 aacgcgtaaa attatcaaaa aatgtttcag tgggcagagt gtagctcttg tggtgtagtg
    87241 gtaacactgt ggactttgaa tccaccaccc ctggttcaat cccaggcagg agcttcttct
    87301 gtcatataat ggttattatc cccggctgtt aaccgggtca tctgagttca attctcagcg
    87361 gaagagattc tttttagatg tgtcccacac atgtaaaaag aatttctgtc atacgtagta
    87421 tacaaccatg tcgtctatta cgcgcgtcat cagcctcaac ctcgtcgcga ttatcgtgtt
    87481 cggagtcttg tactttttgc tcgctcgcat gggcgctgcc gattttaccg gactctcgaa
    87541 gacgtcgacg ccgttggacg ccctctactt ttccagcacg attcaaagct ccgtcgggtt
    87601 cggtgacatc agtccctcga gcgcgcgcgc taagttcctc gtcatgcttc agcagttcgt
    87661 cttgatcatc ggcatcgtcg acttgatgtc gtcgggtggt gtcaagaacg cggtgaagaa
    87721 cgtggtcaag aacgttcaga agccgctcgc cagcacggct gcgccggctc cgaccgtgag
    87781 cagcgcgatc tctggtacga ccatctaaaa gatatcggaa actgcattgt ttgcaatttt
    87841 gtccttgatt tccctggaca gcaccaacaa acttttctcc gtgccatcgt tcctcacggt
    87901 gcgcactccc accctcgcag ccatgaactc gagcgactgc ttcacacctt tcaacgactg
    87961 atcccgatag gctgtcatca tccttatggg tttttgtttt tgtgatctat atttcgcgct
    88021 catggctttg cagatatcca cagttctccc cgccttccag agattcgaac cctttctgaa
    88081 ctctcccggt ttcgcactct tgtatggttc gatgccaaag tccttcgcca ttttcatcaa
    88141 cgccagtttg ggtacgtatt cacactgtcg ctgggtctcg tatcgacctc ggaccttctt
    88201 gagtcggggg ttctctttca gcgagccgtt attctgtgca atgtagccgg gtgtgagcgg
    88261 tggcttggat ccgtacttgt tgtaggttcg gcgaatgcgc gggtgctgat tgagtcgcgc
    88321 accgggagcg acctttagcg cgcgcaccag agggctgttt cgtgcgatga gtcccaattc
    88381 ttcttgaatg agtttgttct gattcgcgtg aatgttacgc ctccggaaat tctcgagact
    88441 accgaacatg tataataatg tgacatattt tttcctgttg atattacaga tatgatcacc
    88501 gaagcgctcg aggcacaggg gtacgtcgta gaagaatttc aagacgacga caagtactta
    88561 gccgtcaagt ggtccacgga cgagttgacc atggcgatgg cggacgaatt catgtgggcg
    88621 ataccaattc actattccac ggaactcgaa gggttcttca cgttgctatc ggagaacgag
    88681 tggacacacg aggcaaaatt cattccgatc gaacacggtg cgttcattat tacaaaactt
    88741 gactagcgta gtggtcgagt tcacaacgaa tcacatgttc gctctgttta ttctggtggg
    88801 tgtagaatgg accccatatt tctaattttt tccgagactc gtcgtaccac aagtaggaca
    88861 gttcgaggaa cctcgtcaac caatacatgc ggtgaccctt ctttccgatg aaatcgtaca
    88921 ccatctccgg gtcatactcg gagaggtcca tctccgaata atgtgtattg agtggcggat
    88981 tgtatggcgc catcaataat tttagatctc atattttctt taactgcatg actgtcacac
    89041 cgtcacccga cacgcacgcg aagacaccca ctcgacgctc atagtcttcg ggtaacgctc
    89101 tcagtctatt cacgttttcg tcgaacgaat ctacaaactc ttcgtcgacg aattccaggt
    89161 gatcctcccc ccgacacatc ggacagttgt gtgtccagcg tctcagacat cgtacgcaga
    89221 gatcgtgtcc acatcgaagg gtgacactcc ccggtctttc atagcatacc ggacacggag
    89281 atacacgatg aaattccaca ggacaaacga ccccaaggac atgcgcatca tccaacgatg
    89341 gagacgctgt gcccgcttcg cttcgcattc cattattatg tcttctatat ttaaatggac
    89401 gcactcaggg cacagggaat gttctatttg aacatgtaca aacctgggaa taacagcgcc
    89461 gtgatgttcg acatcgacga cacgttgatt cgagcgagtg atgggatggt catgtttccc
    89521 atggtggacg tcctcttaca tgcgaaatcg ctcgggtaca aggtgatcct catcacggcg
    89581 agacctcgat tacaaaacgt ggtcgaatac acgcgggatc agatgggcga tttaggaatt
    89641 ccctacgacg agcttggatt ttgtaatccc gaggacaagg gtcgactcaa gatgcgactc
    89701 gggtacgact ttgtgttgtc ggtcggcgat cagtggaccg atctcaccca cacccgacac
    89761 gccctgaaca cgctcacgtt ccaacatttc tagtcgtcct tcactagaaa catgagttca
    89821 caggtgacgt tgttataaaa gttgtccaga gcttcccaga tatccttgaa aaagtacggt
    89881 aaactcttgg cgacactgta gggcagcgcc catgtatagc gaactatctt tgtcatcttc
    89941 cgttcattac aaacaccctc tctaagcctc taacatttcc aattcttccc gcacgtcata
    90001 cacgagacaa aagtcgtcat gggttcgtcc gccgaccgtg tctggagctg ggagtacgtg
    90061 gtcttgttcg acccacaccg acacttgaag aaccccaccg tattctcctg ctgcttcttg
    90121 aaccattcct tgcgaagctc cctgtgtaag tgctcctcga gcgctttggc gtagagccca
    90181 tccggaaccg cttcccaagg tttgagattg accacctccg acgatttgat tttcctatcc
    90241 tgaaccttga ccaccaagtc tggatttttc aaaaagttgt ttttgactga cagaaatttg
    90301 cacttgtacg ccgttcgaaa atactcgttt tcaaacgaag cgtcgtcttc ggcgactttg
    90361 tcgacggcgt ggttgaggat gttcttttcg agattgacga ctatggcatc cgtctcggaa
    90421 agactcagaa tctccgcgaa ttttttgaca acgtactcgc gcgtggcgtg catgtctcct
    90481 gctgtactct gtgtactcat ggtgctcgtc tttaagcgag gggcaatcct tcgaatcccg
    90541 tgcgtccccg ctgacagtct tcgaggttct ccggagagca cctgtcgaag aatcccgcga
    90601 cgcgacgggc gatgttcaag tcgatgcgat cggtcttcca ctcgtcacgc actgagtacg
    90661 cctcgcgcct ccggtacaag aagaatgcga tgatgaggat ggcggcgatg accaaacggt
    90721 tcattatatt attgtaacgc gagaaaaatt gccggcgata ggttggtata tttcatagtg
    90781 ccaatcaggc ataaaaaaca gaaacatccg aggaggacga ccatgcccgt ggacatttgt
    90841 ttcttttgtt ggtcagccat tttgttataa tatgacatac atatttaatt agtcggtatg
    90901 tacgcctcgc cgttaaggac cgccgtcgtg tatttcatgg cgacctgaaa gtgaatgtac
    90961 gcgatagacg gaatctcgac tttgacaccc aatggatttt cattcatcac accgacgatg
    91021 tccgtgtccg tcttgtcacc cgacgtcgcc ttcgccatgg aggtcgtgaa acgtttgagc
    91081 cactcgacgt gggacttgtg cttacaatca aaattcttga ccaagtcggt catgtttatt
    91141 tattgttaca tgcgatcgtt ctctataagt aaacgcgcac tgggatctgt ctgttctgtc
    91201 cacctcggtc gccaatactc gcggatgagg gtgtcgttgg cggatccgaa ataggaccaa
    91261 aataattccc tgtaaaaagc ctcctccttc gtcctcggtt cgttcttccc gcggcacatc
    91321 attcgaatgt tgtccaccat cgtgtccgag agggtgtctc ccatcttgcg gagtcgtccc
    91381 acccacgcct cgccgaccgc gtccgagaac gcgtctttgc gtcggtacag gatcgcgtct
    91441 gggaggtatc cgtgaaacgc gcgacgcagc acgtccttct cgagcgtcgt catcttgagt
    91501 ttttggggca tggtcataca cgcgtcgata aattccttat cgaggaaggg gacgaccagg
    91561 tccagtcccc aacgcccggc gcatcgatcg gcgcgtaagc cgtcgaattg gtgaatcaaa
    91621 cgcaaccgtc gcatgttctc catcgagaaa tctgtcacgt tgggcgcgta tttgaaataa
    91681 taatatccac ctagaacttc gtcactcccc tctccactga atatgtaccg cacgtctgtc
    91741 ttttcgctta tgtacttgca cagtagatag ttcggcacgc tcgctcgcac ggtggtcgtg
    91801 tcccaactct cgatcgagtg aatcacgtcg ggtatcgccg ccaacccttc ctccacggtg
    91861 aaatgaatct cggtgtgatt gctgccgatg taatcggcga ccaccctggc ggcttccagg
    91921 tctgggctcc ccttcaatcc tatggaaaac gttcgtatgg gtcgagtcga caaacgctgg
    91981 gcgatggcac acaccagact gctgtccagt ccaccggata ataagaatcc ctttggtcga
    92041 tcgctcattt tcagacgaat tttaacagcg tcttcgaacg tttttctcat gtcgatcgag
    92101 gacgacgagc gcaacttacg ctctgacgta ttgattgacc agtgcgtggt gtaatagcat
    92161 acaaaatcgt cgattgtgga atcgtaaaag tgtcccggtg ggaacaccga tatgggcgtc
    92221 ccgaggaact ggagcgcctt tgcctcggac gcgaacgcga tcgatccttc ggcgtgacga
    92281 ctgtaaaata gggggcgcac gcccacggga tctctcgccg ctatgacgtg agacccgtcc
    92341 gtgtagacca tcgcgaaatc gcctcgaatc atctccaatg cgttcttcac ccccaagaga
    92401 cggatgacgt gcatgacggg ttcgcaatca ctcgagctcg tctcgtcgcc aacctggaga
    92461 tcttcgtaat tgtagatttc tccattgcac gcgaacgcaa cctgatcctt gtactcgaat
    92521 ggctgcatac ccgacgaaga caagtcattg atggcgagtc tgtagtagtc tatctgacac
    92581 ttaccaaacg tcaccgactt gaaatcgtcc ggacctctgt gtgtcaataa accagtgggg
    92641 attcgctttt cttccccaaa cacacagact attccacaca tctgaaagtg attcttattt
    92701 tatttttaat cgcatctcga ggtgttgtct caacaagtcc ggatcctctg aaccgtcgat
    92761 gttttgtccg cgcacgccga tgctttccag gagactggtc ggatcgtacg agaacgtgtg
    92821 gatgtagaaa aaggacatgc ccgacttgag cgcgatggag tcgagatctg tctcgtacaa
    92881 gtcgacgacg tttatatgac tgcgaatgcg ctcctccgtc acagtctttt tatgtcggtt
    92941 gccgtacagg tacatgttct tcttcgtgag atctagatat ggaaactgtc cgtgtttgga
    93001 tcggaagcgc gctatgtacg ccacgtattt ctcggcaaca tccctatcct tgaacgtcat
    93061 cattcgaggc tggttctccg ggtcattcat cgtcatgaac cccttcgtta ccctgaattg
    93121 cactgcatga aaggtatgca tcgttctctc tacttttaat atcacatttt cttttaatag
    93181 atgttatgtg gtcgacttat tttccccaga cagccggaca atgtaaattt cttctcaccc
    93241 tccaatctcc gaaacccatc gtggtcgggg tcggaccggc tgggtgtggg aagacctggc
    93301 tcgcgtgtca tgaagcgctc tcctacatcg gtggcataaa ccggggacgc gtcgtcgtca
    93361 cgcgaccgat cgtgcccgct gacgatagaa atctcgggta cttaccgggt gatatggaca
    93421 agaagatgct tcccttcacc atgcccatgt acgacgtgtt cgacagcacg tactcgcgag
    93481 cgaacatcga tcgatttatg acggtcgaac ccctgggatt catgagagga cgaacgttca
    93541 ccaacacctg gctcatcgcg gatgaaatgc aaaacgcgac ccaagagcag atgaagatgc
    93601 tcatgacgcg cgtcggacac gggacgaagc tggtcatcac gggtgacccg aaccagagtg
    93661 atctcggcga tgagaatggg ttgagcgacc tgctcgaccg cctcgaagga ttggaccttt
    93721 cacacatcga cgtcgttcgc atggagaacg aagacatcat tcgacacccg agtgtccagg
    93781 aggtgattaa aatttatgat gtatagagta atgatcatcg cactcttgct tctggcgtgt
    93841 ttcgtcgtcg cggtgtcgac ccccctcggc tacatgccag gcacggatct gtattacatt
    93901 cgaaaacaca aagctgatct gtacgtgaaa aaggtgaact atctcgccgg tgaaattaac
    93961 aacggtcgaa tcgtcacgga cgtcgggttt gaaaatttca gggagttgtt tcaaggcgtt
    94021 gaaaaggtca tcgacaccga tacgaccgag gcgtggaaga cgaacgatct cggacgcaaa
    94081 gtcaccgtgg cgaaggtcat cttcgattac acggagcgcg tgcgtgaaaa ccgcgacctc
    94141 atcatccgtc actattccgt caaatgagat agatgtcgaa tttcttgcgc atgaatttga
    94201 tagccttccc cagaccgggc tgactccaca ggagccatcg agaccagaat cctggagtct
    94261 tgatgcctcg tcgcggaccc cacgcctctc tcgtgctctt gtcaacattc aacatgaggc
    94321 ggtgtatttc aatgggatcg ttctcgtcct cggtctttcg agaaatgata ccaccgtgtc
    94381 tacgaatgta gttacgcatg cgtctgctgt tcttgtgcgt cgtgtaatcg gcgtatcctc
    94441 gggcaccgaa atccacgttt gtcccatctt cgaaggtgac gcgccatttc ttagtggcga
    94501 cgggacttgg gtcgagtcgt aactctcgca tcttatatat agtgtacata ttatgctgcg
    94561 atatgcagcc ctcaaccgag aattacgttc tgtgatgact cgatgtcggg aggcgggtga
    94621 gcgagtcata gtggattacg cacgcgaaga tgtcacaaag gacgtgtcca gcgtgcgacg
    94681 agtcacggat ataatggtca actcgttacc cgccgaatac atgtgcgccc tcaagatgac
    94741 gagtttcggg agtcgacagt ccgaggacat cgccgtcggg cacgtcgatg acatcatcac
    94801 ccaggcaaag tccaagggtg ttcgggtgtg catcgacgcc gaagacgtgt tgtatcgcga
    94861 tgcgtgttac gacttgatgc gacgacacaa tacagaacag aacgtcgtcg tgtatgccac
    94921 gtatcagatg tatcgacgcg acgcgttgcg cgaactcttg tccgacatgg aatcgtccca
    94981 aaaccacggg ttcaagttgg gtgtcaaact cgttcggggg gcgtacatgc gaacgcagtc
    95041 gggtttgttc gacgtcaagg atgacacgga taactcgtac aataggggct tgggacacgc
    95101 cctgtcggcg ccgcacgtgc acgcgattct cgcgacgcac aacagcctat cgcttcgcat
    95161 agctcgaaga tttccaaagg aacgatacgt gaccgcacac ctgatgggat tcggtgggaa
    95221 tccaacctat cggtacgtcc cgtttggaaa tctagtggag ttgacaccgt atttatggcg
    95281 tcgatttaag gagcgtctct cgtgggactg aaatacttac tttttgcacg tcgggcagta
    95341 cccggacgcc ttttggcgac gttcgttgta gatcaaggcg gcggcgatga gcgcggcgac
    95401 gataagacca ttgcgaccga gccgttcacg cttgtaatag gcgacggcaa ggatggcgac
    95461 ggcgatcatt tggatcttag agagcggcaa tccacccgac ggggcggcgg cggcagtggg
    95521 gggtgcgacg ggggcggggg acggtcccat aaccatagcg aacatgtggt actctatcct
    95581 gagattttaa tcagcgaaga atgtaggatg gacgattcgt tatgggacac tttaccaatc
    95641 gaattacagg aacacatctt ccatacgtcg gtggacctgt gtcgccagga atggctcgaa
    95701 caagggcgtg ctaaacatga gcgacagaag aagaaacagg ggcgcggtat gctgtccgtg
    95761 gacatgattg aaaatcttcg tcagcacacg gacacgattg aaattttgaa ttggggatat
    95821 gaactcgaat tgagagaact tgaaaccaag attgatccac cgacagagga gctcatgcac
    95881 attgaagatt ttgactacca cgagtattac gataagtttc tcgaacggtg cgtcgagtgg
    95941 atgaaagatg agtcgaacat cgacgaatgg gttgtcccag gacccgatca tttcctgaac
    96001 atgtacacac gtctcctgga gtttaagaag cgacacggac acctgaacat attgtccgaa
    96061 ccgggtggta gcccgggact gcacttatgg ctgggactcc agaaggatcc agatacacac
    96121 ctcagtcggg agcgacgaca tgccctccag tcgatgggcg tacgtctacc cagagcacga
    96181 tgaaaaaaaa atctgaatct acagtacaaa acaacaacat gaaggtcact ccgagtgaag
    96241 ccaaagcgaa gatcgctagt ctcaccaacg cgctcgtcca gcgcgaagag gctgcgaaga
    96301 ataatgcggc gaacaagatc gctgccctta agaagcaagc tgcccgcgag cgcgccgccg
    96361 ccagacgcgc cgcgttgtcc aacgctaaca aggaagctct tcgcgaaaag gcgcgagcca
    96421 ggtacgccaa gaagcgtgcc ggcaaggcga acctccgcaa gaagaccaac gacgaaaagg
    96481 ctgccaccaa ggaagcccgt ctcaagcgtg cggcgaacaa gcgcgccgcc gaacgcgccg
    96541 gtaagccgaa cctccgtaag agaaccaacg cgcaaaaggc tgcctccaag gctgcccgcg
    96601 tccagcgtgc ggcgaacaag cgtgccgccg cccgtgtcgg taagccgaac ggtcgcagaa
    96661 cgaccaacga ggaaaaggct gcctcgaagg ctgcccgcct cgctcgcgcg gcgaagaagc
    96721 gcgccaacgc tcgcgctgct gagttggcga acaacgaatt gcaagccacc aagatgttcc
    96781 aaaagatcct cgccagatcg gcgaagaagc aaacggacgc cgcgaacgtc tacgccaagg
    96841 gacaagccaa gctgaacaag caagcggcga agaaggttgc tgaagcgaac gaagaagcca
    96901 acaaggcgac cgctcgattc caaaagctcc tcgccccgaa gaagaaggcg caaaagtcaa
    96961 agtccatcga agaaaagatc ggtgcactcc tcaacaagaa gcgcgccaac gcttacgcga
    97021 agaacaaggc ggtgcccgcg gcgaaggtta acaaaaaaat gcaacgcgca cacgaacgcg
    97081 cgcacgagaa gaaggcgaag gctgcggcga aggctgccgc cgcggcgaac aaggctctcc
    97141 aaaaggaagc cgagcgactc aacgccgttc tcgcgttgat cgccaagcga cgctccctca
    97201 cgccgaacca aaaggctcaa gccttgatca acgccgccgg caagagcgct gccaacctca
    97261 aggcgaagta catcgtcgtc aaaaagcgcg tcaaggctgc gaacaaggct gcggctgcga
    97321 acaagccggc tgcgaacaag ccgaagaagg ctgccaagaa gacgtccaag aagagacgca
    97381 cctccgcgca agaagccgcc aacaacgcca agaaggcggg cttgcttgtc gaaggtaagc
    97441 gcacccgtcg cgcgtaaacg gtaaacaaca ataaaatttt agcgaactcg tcacattttt
    97501 acaaacacgc atttgtaaaa ataggaggaa tccagagtgc atgaatcgaa cacgcgaccc
    97561 gctgatcact atgtcactag attaatagtg ttatttagcc ttatactaca gtcagctgct
    97621 cttccaactg agctaaccct ggaaaagggt attaccccgt ttatttgttt gttaggttta
    97681 tgatccatat aatacgccgg caagtccgtc ctttactttg aggatgttcc aattcacgcc
    97741 gtacacgcga tgttgggtgt tggcgttacc gtgcggactg tagatttgta acttggagtt
    97801 gtcgagtcga gagtagttaa ggctaccgga cgggctcgac ttgttgaggt agagggcgaa
    97861 cggccacgtg aacgtcggac tgttgtcgag cgcctgagta ggaagctccg tgcagtgcgt
    97921 gagcggcacg gtcgtgtggt ggtacacgtt cgaggtctct tcgaacagcg gggtaccgtt
    97981 gatgtagagc gtggatttgt cgaacgaata ttgcgacgac cagtgaccgc ccgtgcccgc
    98041 accgctcgcg atgtgaaccg ccatgcatgg gtggttgaac gtggacaaat caatctcggt
    98101 ctcggattgg ctcgagagtt gggactgcac ctgtctaatc aaaagctcgt ggacgttatc
    98161 gacgaaccat tttcgctcgt cagtgtccaa cgtggcgtag gagcagtaga tcttcggcgt
    98221 cgctcgcggg gtgaacccgt cgcggcactt gatcttgaga gtcaccgagc tgaactgcat
    98281 gcagaccaac gggagactct tcgtccagtc gtcgctgaac cagaacggaa tcgtgtagca
    98341 atcggcgtat cctgactccg cgccgtaggc gttctcgagc gtcgcacccg tgagttgggc
    98401 accagacgcc ttcgccccgg tcgcgttgta cagaaggttg tgcacaccgt tgatgtacaa
    98461 ggaatcaagc gcacacacca tctgtccacc cacccacagc tcgaacgtcg tcgggcgctg
    98521 agcggcgttg gacgagaaca aaccggtgga gttttgtcct gcggtaccga tgcgcggagc
    98581 ttcgatgtga atgtgcgtga ggaggtcgcc cttgacgggg atttcacacg tcaccgagcc
    98641 cgtggcggag aacgagccga tgtaatcgac acgttgagtg ttcacggcaa aatttgtata
    98701 tttgcgatag acctgtctcc aatacgagat ttccggcttg gaggttaaat gaatatcttg
    98761 cacgcccgtg gaaatcacgt ccaccagagc agcactcatg ttgattatta ttagtacaga
    98821 taaaaaaaag aggcgtcatt cttccacagg gaacatggtc acgtttcagg tgatcgcctg
    98881 ggacgaccga gacgaagacg accagcacct gatatcgatt tatggcaagg ctgaggacgg
    98941 gcggtccgtc tgtgttacca cgccgtacat tccatatttc tacatcaagt ttccggtcga
    99001 ctggtcgaca tcggacgcac aagtcttcat tcgaaccata gagtccaagt gcaagggtgc
    99061 cctcgtgggt catgagttcg ttgagcgcaa ggacatgtgg ggatttcaga acggcgaggt
    99121 atcacggttc gtacgcctgg actgtaagac actcaaagcc cgtcgactcg tggactggaa
    99181 aattcgagat cagtttccgt ccgtcacggc attcgaagcg aatctcgacc ctgtcctacg
    99241 cttcatgcat gagacgaata ttcatgcgtg cggctgggtg tgcgctgagg aaggaacgaa
    99301 cccatccttc gtcgccgccg tcgacgtcga tctgtggatg gacgactggt cacaccttcg
    99361 accggtcgat cgcgacgacg tcgccccgtt cgtgattgcc agcgtggaca tagaggcgta
    99421 tagtaagtcg cacaaatttc cgaaccccca aatttcagaa gacgcatgtt ttcagatcgg
    99481 tgtcaccctg tgtcacatcg gcacggacac accctacgac gaagcgatct tttgttttgg
    99541 tccgaccgat cccgtggagg gcgtgcgcac ggagagtttc agcaccgaag ccggcatgtt
    99601 ggcggcgttc agggattaca ttcatgagaa gaatgtcgac ataattactg ggtggaacat
    99661 attcggattc gatttggatt atctgtacac ccgagcactc atgacaaact gttcaaaatt
    99721 tttcaacctc ggtcgacgtc gagggttctc gagcaaaatc gtggagaaaa agttgagcag
    99781 ttcagccttg ggtgataatg tgttgaaact cttgccgatg cccggtcgat tcgtgtacga
    99841 catgttccaa gaggtgaaga agaattacaa gttggattcg tattccctga acagcgtctc
    99901 gctcgtatac ctgaacgatt ccaagattga catgccggcg agagaaatgt tcgccaggtt
    99961 tgaacgacaa aattcgaatg aaatgtccga ggtcgcagcc tattgtgtca aggacaccgt
   100021 gttgccccac cggatatgta agcgtctcgt cttggacgtc aatcttctgg agatggcgaa
   100081 ggcgtgttgg gtaccactgt cctacctgtg cgagcggggt cagcaaatca aagtgttcag
   100141 tcaggtgtgc aagaaagcga gggaacttgg atttctggtg aagacgattc gcaacaagga
   100201 cgatccggga tcctacgtcg gtgcgaccgt gctggacgca caaaagggcg cctactacaa
   100261 gaatccaatc acagctctcg atttcgcatc gctatacccg agcatcatga tggcacataa
   100321 catttgctac agtgcactgg tcatggatcc tcgatacgat aacctccccg gcgtggagta
   100381 cgacgaattt caggttgccg gtgttaccct tcgatacgcc caaaacgtgc cctcaatctt
   100441 accgagcatc ctctccgatc tgaaacagta tcgcaaggct gcgaagaaac agatggcaca
   100501 agccgaggga ttcatgcgtg ccgtgttcga cggtaaacag ctggcgatga aaatcagcat
   100561 gaattcggtg tacggcgcaa ccgggacgag cgtcggaatc ctcccgtgcg tgttcaaggg
   100621 gtgcatggca ctcgcggcaa cggtgacgac caaggggcga tcgatgatcg acgaaaccaa
   100681 ggagtacgtc gagaaaaatt tccccggggc tgtcgtcagg tacggcgaca cggatagtgt
   100741 gatggtggaa tttgactgcg agggtcggac gggcatggac gcgatcgaat actcatggaa
   100801 attgggtgaa ctggcgtccg aaggggcgac aaaattgttc cgtgccccga acgatttgga
   100861 actggagaag atttaccacc cgttcctcct atactcgaag aaacgatacg cggcgaagat
   100921 gtacgagatg ggaaaatccg ggaatgtcga attcaaaaag gtggacatca agggtttgtc
   100981 actggttcga cgagacacga ccatgcactg tcggggcgtg tgtcgagaac tgttggacgt
   101041 gatcttgaac tcgtccgatc cccaaccggc gatcgacctg gcgcgtgaac gcgcgatcag
   101101 tcttctcacg ggtgaggtgc ccacctccga actcattctc tctcagaaat tgagtgacac
   101161 atacaaggtg aagggcgaac cggtctcggt gaccgacgag tttgcgagtc tacaaatcaa
   101221 ccaagcccac gtggcggtgg tgcggaagat gcgcgagcgc cgacccggat ccgaaccaca
   101281 aacgggagac cgcgtgccct acgtgatcgt tcgctcggac aatccgaagg ctagggcgtt
   101341 tgagaagagt gaagacgtgg cgtacgccga gcaacatgga ctccctttgg actattttca
   101401 ttacgccgag aacaaatttt ttactcccgt atccgatctt ctcgaaccac tcgtcgaggg
   101461 tgacgcgaag cgtgagattt tcggagagat tcgagggcag cacagaccga agacggcgcg
   101521 cgagctgaaa aaggaagccg cgcaaccaac ggacacggag aaaaatgcaa tcgccacgct
   101581 atttaaaaac tatacctcaa acatgggtaa gtaaaacaca tggatgccgt gttgaatcag
   101641 gtggcacaat tgattacgga tcaggtggac ataaaggtgg agaagaaatt gtcactctac
   101701 atagacataa tcgcgcgtaa acacgggatc tcgaggtcgg agttgttcaa ggatctgaat
   101761 gcgatcctcg agaaggaacc tttgtgccag ggtctgaaga aggacggcac gcggtgcaaa
   101821 aacaaggcga cgatcgaggg gtactgtgcg aaacataacg accagaggcg gtgcacgaca
   101881 ccggtcattc tacagaaccc ctacacggag gatcagcagg cgagaatggc ggatttcaaa
   101941 ttattcccct tttaatagag atgacagtcg tacgaatagg aatcacggac gccaccacac
   102001 ccgacgacct cgatcgatat ttcacaaaaa catggaaaca gttccatgga cataaaatcc
   102061 atttcgtgtt cgacgtgtgt cagtgtcgac gagtgtcctt gcgaaggctg ctgggtatgc
   102121 gttcggtgct taacaaacac agagcgagct gtcgagcgca ggtggaccgc agcacggtca
   102181 tcgtctcaag tcgtgcgacg aagaacatcc ttcgcgcagg actggcaatc atacggacag
   102241 aacgtccggt gaaggtgatt aaaatgtgag tccatgttat caatgccgct cagagtggag
   102301 aacgctcgac gccaactgcg cgagttgatg aaggagaaga agattgacgc acgacgtgcg
   102361 ttcaagagac tgagtctcaa gtaccaccca aacaaggggg gatcggtcga gaatcaacaa
   102421 accttacaaa aggcgttgaa cacgatcagt cagtctacga ccagtagtag accgcagacg
   102481 cgatcgtcga gaccccagcc cagatccaga cccacgtacc aacccggaaa ctacggttgg
   102541 atcaaggtgg acagcgaata cgttcgggac cgaaacggtc gactgtcaca aatctttcgc
   102601 atcaccaggc gtgtcaaaag taggactggg aaaacgcgaa tcgtgtcgag acggtgcgaa
   102661 ggtactgaat gtttcctcgc agccttgatg gaagtttacg gtcagcactt taagagagac
   102721 tcgaaatcgt actacaagcc cacgtcatgc acaatgaaaa aggtcgccgg tgcgaccacg
   102781 aagaccgggc gcaagtgcgt ccccggtgga cgaaccagtg cgcagcaaat caaggctcga
   102841 cgcaagtatg acaagaaatt cattccgtgg taccgagccg gtgccaaggg tcagaacccg
   102901 gcgtacaaaa aataaattga aatttcaatt tcgaggggta tataagcgcc ccacccgacc
   102961 ggaggtcacc tcacaacgcg actctaatga ccaacgcctt acgaatgtcc tacgatgcca
   103021 cctccatcaa aaatctcaga tggcaggtga ttcaacaaaa acgaaaactg ctcagcaaac
   103081 gagtcgacac ccttaatgaa aagatgcaca ccaaccgcaa ttgtgacaag actgtgcaga
   103141 ttttgatgga agatttgcga gaggtatggg aagaggaata cacgttggaa caagaagaca
   103201 tgaccaaaaa agaaatccaa cgaaaaaagc tggacgaagg tgacagtgac atcgaagact
   103261 acctcgaaga cgaggtcgat tggacgttcg acgatttcgt cgatcacttt tgcacgtttt
   103321 acccacacgt caaatgggcg atcaaagacc tgcactacag agatttgaaa cgtcagtact
   103381 ggaacaccga gtggtattaa agttttaaca cactagtttt gtaacatgag taagtccgac
   103441 attttgctaa ccagtattga taatttttac tcgaagccta cgaaccgcga aaaattgctc
   103501 ggcatcctcc aaaagaagag tcacatcagt ttacggaaca tcgaatggtt catcacgaat
   103561 tactcgcgta agaaccatac ccattacgag atcaatggca cgccgttcgt cgtacactcg
   103621 gcgtataaat cgagtctcga cggtttcagt aaggcgttct tcgacccctt cgcgcggtcg
   103681 agtaagatct cgtacagagt acctggcacg ggggaggaaa tcagcacgac cgtggcacag
   103741 ctgaattttt tgaggtgggt catacgaacg aaactgttgg attacatgga ggctaatcgc
   103801 ctgaccttgt tcaagaaatg atcaactttg ttctgcttcc taggtttcag tggaccgcag
   103861 gtgttcggaa tgtcgtcgac ggatttctct atgattttct tcttgtcgtc cctaaggctg
   103921 cctcgagcgc ccacgatctc catcttccca ccctcgaata acaacacctc tatggacgtg
   103981 tagtacatgt gtaaactgta ggtgtaatca gaattttcca acgtgcactc aatcttcgtt
   104041 ttgcttccct gtaatttttc aaaatccaag taaccgctcg gttgtgcgtt gctcgggtac
   104101 gtcgagaacg cgtacgtgta gaggttccgt atagggcggg acaggtattt gtgtttgggc
   104161 atgagccact tgtagaagag gtgattcgtg ctcgtggaat tcggtagggc gttcccttgg
   104221 atgtaaaatt ttgccgtgtc catcaccggt gcgaagaacg agtagacctc gtcgtagttg
   104281 aggttggacg aaaagttgaa ccggttgtga atgtaatatt tcccctcgtc cgtctcaccc
   104341 gactccttca cgaggttctc ctgctcgaac gcgctgttgc gaaagaacca atgcacggct
   104401 ttcaccggac cgttcgggac caactcgttc ttgacgaatg gtttcccgac ctcggtctgt
   104461 accaccgggt gtttcttcgc cacggacgtg acgatggtct gacgttcgcg catgaaatac
   104521 aatcgctctt cggcagtcag tgtgatttct tcggtgatga tgttgaattc tggcagggtc
   104581 accgtacccg acgaatccgt gaagaacgtc tgcgggtacc actcaaattc gaactcaatc
   104641 ttctgtttgt gaatggcgca agttgggaag aatggacggt tcggttcgat gaccgagtgt
   104701 tcgtccccgg cgtatcgtcg actgaagaag aaattgaggg gcacgatgac ctgggtcgcg
   104761 tacgcgttga tctccgtgtt taattcggaa ctgtcaaagg cgagcgatcg gttggtgaga
   104821 aacctcgcgg cgactttctc ggaaatctct tggtacagct cgtcgtagat gatcgcccaa
   104881 tcgctgtgaa aaatttcaac aatctgttcg tccacgcgca tcgtgacttt tcggaacatg
   104941 tgtcttccga tttgatcgca gtatttaccg ttcgataggg cggggagttt gaaactcatc
   105001 cacatgttcg acaggagatc gcccatgttc cgcggttcat acgtgacgat cgtcgtctcc
   105061 ccgaacggcc aactcggttg ggcggtgccc ggcttgttga catttttcga gcgatgatac
   105121 tttcgaaatt gggagtgttg tttattggca tagtggaaca gggagtcctc gggctcaccg
   105181 ctcagcagga acgtgtcctg tgcaccgatg gctttgagag tgattttcgc ggcttcgcca
   105241 ccactcattc ctagtgttac gttacaaatt tttaagatcc gatttccaca tgtcaacggg
   105301 ttcggtattc tcgagcacgt acagatcctt cttcatctga tcggacgacc tgagaaggct
   105361 gaccacggct tcttccgtgc actggttcag ggtgattttc aagaggtagt cgtacgagtc
   105421 gtccaccgtc gggaatttgt gtgtctgtaa atcttgaacc accaacgccc tcttccgacc
   105481 caacacctcg atctcgcgtt tgagcaccat cttcatgaag gtagatttgt actccaacac
   105541 tttcgactct cggcgcatcg acgtcaccaa gtgatccttg cgcgacttgt acaacaccaa
   105601 tcgtgtcttc atgaaatcga tgagaatgtc ctcgggtgtg gcgaactttt tgattccact
   105661 gtctgggtgg aacaggtgca tgttcgacac ggcgaaggat ttgcgaagag aaaaatcgac
   105721 gtacggatcc gacccggtgt atccctggat ggtgaaattg acgtcgtccg tggaactgtt
   105781 gttcgtgtat ccggtgatga ccttgtcgtc gatcatcgtg tcgagggttt ctttgaactt
   105841 ttgtgtccag acgcccggtg ggagttccaa cacccgaccg tccttccata taccctccgt
   105901 catccacgtg tgttcgccgt tcttgaaaac cctacccttg aaacccttaa aatacggaac
   105961 caactccttg atgggctgac gatccagcgc gcgcaaaatg ttgtctcgaa tgtggttcgg
   106021 gtcgaaggat ggaatgatgc acgagtatcc agtgcccacg cctcgagcgc cgttcactaa
   106081 aaccatggga aggatgggtg cgaagaattc cggttcgact ttcttgccgt cgtcgatcac
   106141 tgacgtgagc acgtcgtcgt ccctcttgtc gaacatcttt cgggtgaccg gactcagtcg
   106201 ggtatagatg tacctggtct gactcgcatc tttcccaccc atgagtcgac tcccaaactg
   106261 accggacggt accaacagat tgatgttatt cgacccgacg taatcctgtg ccatagacac
   106321 gatggtctcc gccagcgact gttcaccgtg atggtacgcg gttgcttcgg acacgtacgc
   106381 agccagctgc gccactttca tgtcagagga caggttccga aggaaacacg cgtggagcac
   106441 cttgcgctga ctcggtttca gaccgtccat caggctcggc acggaccgct tcaggtcggc
   106501 gatggaaaag ttgacgaaat ctctgtgaat gaactcggtg acgtccacct ttttcatgtt
   106561 gccgtaggga aggggtgtgg gcggattcgc cgtgttgact tggatgaaca cctttctctc
   106621 gttagtcaaa ttcttgtcga acgccagcgc cagtgagtcg gacgccatcg aatcgaaatt
   106681 gaatcgaatg gacaatcgat caatctcgcg aaagtattcc ttcgcctctt gggtcgacga
   106741 cgtcccgaga cctttatagt gcttcacgtt ccactgtccg gtcttgcgac tgtcccactc
   106801 ctggtacgag agttcgttga agaacgtctc aacctgcttc cccttccacg ccttcttgat
   106861 gggggtcacc atactccaca cgaatccgat ttcgaggaga gacggccagt aacactcaat
   106921 catgttgacg aggagggctt tgatgtgaga gccgtcgtga tcggcgtcgg tcaggatgag
   106981 cagtttaccg tacctcagat ctcgaagatc ggtgtacacc tttccctgtt gcagacccaa
   107041 aattttcttg acggacgtga actcttcgtt cttctcgagc gcggatagcg gtgcgtctcg
   107101 aacgtttcga aatttcccac gcaaggggaa caccccgtag tgatcccgac cggtcaccga
   107161 cagaccggcg atggcgaaac tcttcgccga gtcaccctcg gtgaggatga gacagcactt
   107221 gtgcgaatcc ttcgtgccag cccggttggc gtcgtccagc ttgggtatgc cggagatccg
   107281 actcttcttc gccgagccgt cagtcttctg tagcgccttc atctccttga accgagacag
   107341 tgcggtcagt tcgtcggcga cgccagtctt gagtatgttc ttgaagaagg tcttcgtcgt
   107401 cggttcaaat cgagacccaa agtccgccat cttgctcgtg cattcactct tcacctgact
   107461 gctgaagctt ggattttcaa gcgtcgcccg aacgaacacg tggagacagt tcttcacttg
   107521 cgtcggtttg agtttgatct tggtcttcat ctcctcaaga atgccgtggg tgatgacgtt
   107581 gaccacgtga tcgacgtggg acccaccgtt cgtcgtgcat atgccgttca cgaaactcac
   107641 ctgctgaaat ccgtccgcgc tcggtccgac ggcgaccgac cacctgtcgg tctcgaccac
   107701 ggacaccttc tccaccccgt gcatcagtgc gtatttttga aggttgagtc gctccaattt
   107761 ttcaccctgc cacttgacct tacagttcga gctcgtgcac acggcggcgt cccagcatcg
   107821 cttgcgtatg atcttcacaa agtctttttc gagacccgtc ataccgaatc gtttccaatc
   107881 tggtatgaat gtcaccgcca cggacgacgt cgctccggag aaatttcgaa tgttcggttt
   107941 catgcatgac cgcatgtttt cggtccagtg ttggttgtac gtcttcttgt tcacgtgatc
   108001 cctgaccctg attgaaaact gtctgcagta cacgttacac agcttcgccc cgtacccgtt
   108061 cctcccgccg acgattcgct tgaccgagtc gtcgtaattc gtgctcgtca tgaggtgtcc
   108121 aaagatcagc tccggattga aaatcccatg ggtcgcatga acctctacgc agagtccacc
   108181 gagcggaccg ttgttctcga ccgtgacggc acccgtcgag tcgtcgacgg acacggcgat
   108241 cgtgttgacc tccttcgggt agagcgcgtt ccgatcgatc gcgttgacca agagttcgtc
   108301 gaagatcttc agcagtgccg ggctgtacga caaaacctgt ctgtccaggc tgtctccctg
   108361 ggcacccacg acccatgcct cttccgtgac cttcgcggta gatccgacgt acgtgtccgg
   108421 gcgcaagagg atgtgctcga tgtgatcgag tttgcgcacg gtctccttca tcgtcgaccg
   108481 aactcgtcgg aagccttgag tcggcgaatg aagcgcttgc acatgtcaac ccacgcgtcg
   108541 agctcggcgt aggtgtatcc ctccggggtc ggtcgttgac gtcggatttt tccagtctct
   108601 atgtcccgta ttatagcagg attacacgcg aacttgagat cgaaacagga tttacacgcg
   108661 gggtacacgt gcccacctaa tttcttccag tatagtttat tttttatgaa tctttcttca
   108721 ccgatgacaa agtccataca taagttccaa taaaactcat cttcttcgtc gtcgaatccc
   108781 acctcgacat ccagtgggca gtgacagatg tagcacctct ttttccagca cacggaaatc
   108841 atacacaact cacgcgtggt gtcttaaaga tgacatgaga ggtaaaacaa agaccatggc
   108901 gaccttcact tttgaaaatt ttgcaaattt ccttcgggat aagaattaca aaccttcgac
   108961 gatcaacctg tacgtgagtc agctcaagag atgcggcgtc gatcttcacg accgaggacg
   109021 cgtccatgag gttgtcagtg gacacatctt cgacgatctc aacggtcaca cgtacaggag
   109081 tcttcgtctg ttcgattgtt acgtgaacaa gaaaccggtc aagcggatgc cggagaggaa
   109141 gaaacgcaat cccatcacga ttcgagaggc gtgtctcggt ttgacgaggc gcgcggacat
   109201 tcgtcaggcg tggtggctga tgcgaagcca agggtacgca ccgtccacgg ctgtgtttta
   109261 cgtgcattcg tcgggcaaaa tcgacaagaa caagaacggt cgacgcgcac gaatggcgct
   109321 ccaaaatttt cgacccatcg agatcaacga cccagtcgta ctcaaccact acaataattt
   109381 atatgtgtaa attgtaaccg atgttccact acctcttact catcgcatgc gtcgcattcc
   109441 tcatgtccca gaacggtcga cgaaacaggc gcaaggaaat agagaccctc attcgacagg
   109501 cggctcgcta cagcaccgcc gcgctccaag acgacagtcc gatcatcgcc ctcttgcatg
   109561 cgaactattc ggcggcgtat ttctacgcgc tccgcgacat cgcgtccgaa gacgagattc
   109621 ataacgcaac cgggatagac gtgaagaaat tcagacgtca catcacggca tcccaagatg
   109681 cggtcaccaa aaggatgaat gaattgtgtc ccagtgttaa aggaaaagta gacttatacc
   109741 tggagacgat cgggggggag gcataacatg gacgatccga aaaaaaaaga agaaaagttc
   109801 aagagcgcat tgattcgtgt cagggaatcc tacgcacgaa tcaagacgag gcgtgatcag
   109861 ttgacgacga aaaaaatatg agcaaagtgt aatacaatgt tagaccaaga gcagcttcga
   109921 ccggtcatcc tcgcgatggc gatctacctc gccgtcatga cgctcgttcc gaaaattgca
   109981 aagaaaccga cgggtgtgaa agtcgtcgac gagctcgtga tgtacatcct cgcccagcgc
   110041 gatcagatga tgtcaggagc gatcttcttt ggtcttctga ccctcgcgac cgaatacgct
   110101 cgtaacgaac tcatgtaaga tgttctccgc ggagaccatt cgcttggtgt gtgagtgatc
   110161 catgtaccgc acgcgcttca tgtaggcgtc tcgcatgaac tctcgtaact gtttcgggtc
   110221 tggtttaccc cagaccattc ccttctgaaa caagaaatca tcatgttgga tctcttgtgt
   110281 cccacagtcg atcgtgtatg gggtcttgac gtattccttg ggcgcgccga aatccgtgat
   110341 gatgacgggc ttgtcacgaa tcgccgcctc gatcgctccc atccccgcgc cctcactgtt
   110401 actgaaattg acgtagcaat cacccctgtc gtgaatcgtg tttagcgtgt catcgctcaa
   110461 cacaccgttg atgacctcga cgtatttgtg ttcgattgtc acgtcttggt tacacgtcgc
   110521 cttgaccaac agtcgcgtgt tgcgaaactc caaattcagt tcgatgaacg cccgaagaat
   110581 ctcgagaaaa ttcttccggt ggtcgtcctt gatgtttccg atgtgataga acacgtacgg
   110641 tggttcggga atgtggacgg gtaaaacgta gaactcggtg tccgggaact gtctcgacag
   110701 cacgtctcga cagaattcgc tgggtaccgc gcatcgatcg aaatgtttga acatctcccc
   110761 ataggcgtcg tgtacggtct cggtctcaca cacggtgtag agctcgagat gtttcacttg
   110821 gttcttgcag tactggatca ctttttcaaa cggaccggcg ggaatcagga acagcagagc
   110881 gcggtcacac tttggtatag cggtgttctc gctgtaagag tagtagttag catgtgggaa
   110941 caggtcgcaa tattttcgac agtgttgccc tatgcccgat cgcaacgtgg gtccaatgaa
   111001 cgcgtcgatc atggtgtgta taaaattctc tgctctaagt atactacaag atggattccc
   111061 tcaaggaaga actcgaacag gagatggcgc gaagccgcgt cgacaagacc gcactctacc
   111121 agaccctcca aaagattgtc gacatgattg gcgaaggtgg tgggggtact ccgaaagcag
   111181 gagcgagagg tccgaagggt gagccgggtg tcccgggacc cgctggaccc cctggacctg
   111241 ccggaaagtg tgactgtaag agcgcgcccg ctccgaagaa gcctgcggcg aagaaatcca
   111301 cgaagaaggc tactaccgtg gacgcgtaaa tatttcctcc atgagtatcc agaagagcgc
   111361 cacttggtac gataaaaaac acgtcagcgt gactccatag tcgaactgcc agatatgtga
   111421 agcattccac atcgcttcaa aaacactaca cccgacgggt atcagtaggt gtttctgaat
   111481 cggtgacgac tctatattat ccacatgctt cgacagagct tcgacgtacg ccagtgccgt
   111541 gaacgcgccc accacggacg acacggagga ttgcgtcccc aaggtcgtat agtacagact
   111601 caacacggtc cctacgcgac cggtcttgag tttgagtttt cgtttaattg atgggtatga
   111661 cgtgcatctc gtgacgagca ccattgatga tcatgttcat cgatttttta agtttagtcg
   111721 ttatttctta cgcggttacc ggctcgtaaa ttggacatcg tgacaccctt tcgaccggcg
   111781 tggatcgcca tgagctgaga cttggagaac gccttggtga ctcgagcctc ggtggacgcg
   111841 tgaatcaacg ccaacgcctt gccttcgatt ctcgtgttcg acgtaaagtc gtacatggat
   111901 tgtcggacga cgcgttcaat cggcgctctc gccaacaaca agtttgacga tttttggtac
   111961 tttttgattt ctcgcaccgc gacggaacct cgtttagcgg ttcgctttcc ctttcctttc
   112021 ttcacacccg acctttccgt cttttccgtg ccgtccaccc cccacaccgg caatttgaga
   112081 cgtctgagcg cttccttgac gtccgaatgc atcaaggttc ttcgttcttt gtattgcatg
   112141 aaaatgacgg caagtttgac gatattctca atgtgaactt taatgagtcc acgcatttca
   112201 ttgtacatca aaccctggac gcgcacgaca ccggcgcgac gggcaagtcg gcgaatgccc
   112261 ggtttcgtga cgttcctcac gggttcgcct cctgttcttc tcttcattga taacattagc
   112321 taacattttt ataatttacc cacccgatga acagtaagac catcgcgacg acgaacgcgt
   112381 agagcgtggt cgccggacgc ttacctttgt gtgtgggttt gtcgggtaga cgtcggacgt
   112441 tcgaattcag ttcgtcaatc ttgacattca gtcgttcgag cgcgttcagc atttgcgctt
   112501 ccttgctcct cggtttctct ttgggagcga tcgtcgtgat ctctaaagtg atactccatt
   112561 cgcgcgaatt ttggagtccc tggtagatat cgtttgcacc aagttcgtag aacgaaaaat
   112621 ctaacttttt aatcgatata ggattgaaat aatttgtttt acgagtcatg agcctagcct
   112681 gtttatcgaa gataatacgg tttgtcgcat tttgcggcac tgcatttcca tcaagtgggc
   112741 atcgcgccaa tacttgtcct ctattcgtta acaattgtcc agctgtggga atttgggggc
   112801 atatgatatc tacaagtctg gcaactccac cgtctctaga gccagcgcca ccgatttgca
   112861 tgaagtacgc ttcgacgatt tttaacccga tgacttgtga cataccctca aaatgtatat
   112921 tagaattcaa atccagatcg agtctgacgg gtgtgtgacg agtcctggta tcgtaaagcg
   112981 attgaccacc cggtccctga tgtggtttta catcggcaga atcaatggta acatattgaa
   113041 ccttgtgtgg aacatcgctc aggtctgtta aaggttcgag ttcgaccatt ctatcatact
   113101 ttacgatttt taaatttcaa tattttcccg ccaaaatttg attgccaccc cacctgaccc
   113161 tcagttcgcg acgcgcatgc gcattccggt ggtcggcggc atgatcaaac ttttgagatc
   113221 actgctcacg aaggacacca gcgctgaaga cacgtgggac acgagcgtcg aagactcgtt
   113281 catcaagatt atgaatatgc tcaagcggta gcttaagatg ttgtcatgtt gttatagaag
   113341 atccaaccat gttcacgccc ctcaagtccc tgaccgattt gttcggtcgc gaagattctc
   113401 aatcgaattt gattccccat agtgtaaaga cagaactggt agaagcggtc aatgaggtgg
   113461 gtgagatcat aatcctcgag atacctctga aggagaggga aaaaaaggtc tcaagccccc
   113521 tccactggct ctcgccaaat ttcttgtttg aaccctgacc ccagtacgcg acgcacacgc
   113581 gccatggacc acgcgctctt cgacatgtcg aacctcaacc tcgtaccgcg tccatcgccg
   113641 atcaagacta ctccagtctc cgtgccctcg acgtccaacg cgccgatgca cgagccggcg
   113701 tacagacagc gcgcgctcac ggattacgta tccaatttga atgtgcgcat tcagggtgtc
   113761 cgttccaggc tgttgaccct gcgcccgtta gacacgatcg atcgcgagtt cgtcaaggag
   113821 gctgtcctcg agaccgcgga gcggtacggt atcgagcgcg tccgcgtgcc ccgagcggtg
   113881 ggtctggaag aagccggctt cgacgtcggg aaccgacgag agttctacca agcgcgtctc
   113941 cgggagcaca accagaagat cgcgtacacc cgggctgctc tcgagttaga actcgaggaa
   114001 ttacaaaacg taagagatca agtgctcacg gaaatgtatg cttacaccaa atctcgttga
   114061 tgtttccata tgggctgaat tcaaataaaa agtgaataag agcaccagtg aaaactaaga
   114121 gccatttggt actcacaccc gaatttagtt tgtctaaagt gtaatacact acggcgttca
   114181 tgatacccac cacgactgct tcgaaggcga ctgtactgac cggacgcatg attgtttgaa
   114241 atagggcggg aaatttttgt ctgtctcata accatgcacg acctggacgc cctgcgcgac
   114301 gcgcgggacg gggacatcgt ccaacacatc tacgacgcgg tggagaagaa cagggatgtg
   114361 ctcgacagtg attcgtacgg caccctgatg aacgctctcc tgatacaaca cgaacgactg
   114421 aagccccagc cgcctccagc gcgtgaagaa ccggtaccgt acgtcgttcg ggtcatgggt
   114481 cgggtgagcc tctcgtcgga acgagaaaga cggcaacgca tcatagaggc attacagttg
   114541 aagcacgagg tggagcaaga tatggacacg tacggagagt cttctattct cacgctggtg
   114601 tacaaaaacg tactagaaac gatacaacgc ctcgagagat taccaatcac accaccgaca
   114661 ccggttatag aataccaccc agtaatattg tagtatgaga tacgtggcgt tcgatacaga
   114721 gacgactggg agaccgtcgg aatttgtatc gcccacgaaa tacaatcttc ataattacga
   114781 aggatgtcgt ctcctttcga ttgccgcggt cgcgttcgaa gatgataagg aggttgacgc
   114841 catgtacatg gtcgtccgcc ccgatgggtt caaggtcggt gccacggaga ttcacggcat
   114901 cacggaagaa gaagcacacg caagcggcga gtcgttcgaa gacgtgatca aatctttcgt
   114961 ctcgttcgtg cgtcgtcacg ggaacggacc gatggtggca cacaacagcg cgttcgacga
   115021 aaacgtcgtg ggcgccgaac tgattcgccg aggctacgac gacgagttgg cgtggttcag
   115081 gtccagatcg ttcctatgca catttggtat ttggaagaag cgtaattttt gtcgcacggg
   115141 gaaattggtc aactgttaca gagaatgcat cgggggcgag ttcgacgccc atcacgccct
   115201 gttcgacgct cgagcgtgcg gtgaattgtt ttggtacatg cgatcgaatc ccatcgagtt
   115261 cccggtgtcg gacataagcg tgcccatagt tcacatcaac gcctcggacg tcgcggctgc
   115321 cgtcgggtgt ggtatcaagg atccacagga gttggtgaaa gaactctgga aaaaacattc
   115381 cccacacacg ttcaccgaaa tgacaagaac ggagaaggtg cacacgatcg ctcgccagaa
   115441 caaaccggtc gagacattgc ttcgaaaatt cacaaaccat cgagcgacct ccgtggaaga
   115501 cctacagcac aagattgagg aggttaagtc cgtgtgccag accgatgagc tgcgaccggt
   115561 caaggatcac ctcatgagtg aactgaacaa aaatttcgct cgtcaggagg gtggtcgacc
   115621 gaatttctac aacaagacta tctgccaaat cgaaggcacg cgttatcaat tagtgggtgt
   115681 acccgggcag gtcgtggacg acacgctgat tcaaaagaaa aagaggacga agaaaatgtt
   115741 caatcgactg gtcccttacg aagaggtcca gtgtcgggtg tacctcgagc tgcttcgaga
   115801 gacggtccac acgtgttgtt tggttgaaca gttcaacggt cgacaatcga cccaggtgat
   115861 ccacagggac gcgttgaaat ggtatgagat ccactccgat ctgagagatt tctgtcgata
   115921 ctttcactct cgactctcaa tggttaaaaa atgaattagt tgtaatcaca tgttgacact
   115981 atcgattcga gctccgtcca ccgttgcgaa gatcgggagc aatgtcgtca cacatatcgt
   116041 gaccccgctc gctatactat acacggtcct gtatgcatca gagtatgtgt actatagcca
   116101 gagttgttct cgtatagacc ggatcggaac gcctgtctgc gagtacagtc ataaattatt
   116161 tgtcaaggcg cggtcgctca tatatacatt tatggacaat ggtcttacta ctatcggcac
   116221 ttttgcccta agtcgcttcg tcaatttgtc ttccaaggcg gaaaacataa acgcgactaa
   116281 aatcgcatca ccgccctcac ccttcacgat gcccccctcg tcgtcagtca ccgaggatcc
   116341 tctcggactc ccacccttca ggttatgacg gcgacatacg cccttccccc ctttccaccg
   116401 ttcatagatg cgcccgtcat acgtggcagt aaattgtgtc ccctatgcgg tcttccacac
   116461 tgcgattcgt gtcggatatt cttggacaga attcccatgc aagaacacac atggaaggcg
   116521 tacgggttga agaagctgaa agtggacggc gtgcgcgtgt tgcgcaggta ttttagatgt
   116581 acgcagtgca cgtcgttcgg tctcccgcga cagatgtgcc aagacaccta tcccgacggt
   116641 agaatccacc accactcact gaatgggtca atcctagctc cgtgtaaagc tcataaaccc
   116701 taagggaaaa actgtctcaa gacaattcaa attcaaacga cgccacacca tgacggacgc
   116761 cacgctcccc ccgctccaag aaatcatcaa cggcgtcgtc gccgcgatca agcccgacat
   116821 cgacgctctg aagactgcga tcacggcgcg tgcatccgct ccccgcaagc gcaaggatgg
   116881 accgacgtgc aagggtatca cggcgtctgg aaagccatgc agcaacgggt gcgcagaggg
   116941 cactgagttc tgtcgcatgc attcagtcga gaggcagcag cgcaagaaga aagtagcgtc
   117001 cgagactccg accgtgaaga aggtgcccaa ggagaagaag gttcttcctg aacatacgca
   117061 cgcaccgctc gagacggatc ccgactgtct tccatgcaag gttcatggag acgtgctcac
   117121 tgaaagagcc gttgaaaatt ttcaaaccga ggaaggtctc gaggatcgtc tcaaggagat
   117181 attagacgcc tgtccggaac ttacgaagga gccagtcgag taggaccaga ccgtttccca
   117241 cggtcgctag agtttgtaca acgtcctctt ttttgaataa catctactat catgcgtaca
   117301 tttctttcac gctgaaggtc gcgaatgtcc catgcgactg ctgtagcctg tcgacgaacc
   117361 tcggtggcgc gcgcataggg tagagaaagt aagagcccac tcgatttccg atgaacgcct
   117421 cgagttcgtt tctcgtcacg cctcggttga gttggatgag cgcatggcac gtttgaattc
   117481 gcgtctcgct gacgtagtac ccgacggcgg tcacgaaggt gtggttcgcg atcttcgcac
   117541 cccacgcggt cttgaagaga tcgtcgacgt gcttttcggg atcgtagtag aaggacaggt
   117601 gccagtcgga ggcgacgcgg gtcgccatgg tcgcgcgcgt gagggtatga agagttcaaa
   117661 gatttgggcg ggaaatcgta taaaggattt ggtagtatat gaagatagat accacaatgt
   117721 atggaagctg tgatgaacgg gaacctgcca tgacacgtgc catgcacaag agccttcact
   117781 atgcgtatat cattccgttc tgcgtcgtcg agaacctccc gaaactcctc tccggcttgt
   117841 tcgacgtcct cgtcgacacg gtcagggtcg cgcacaccta tctgctatgc gtccgtcaaa
   117901 gcgtgataaa catgcacgac tttcgcgagg catacgacta tgatagcgac gatacggcac
   117961 acgataccga atcaatcgca tcagacatga gtcacatcag ttcgggcagt cgaatgtcga
   118021 cgcgctcgac cagtcgaaag aaggacatct gatgtgtcca tgcaccacgt cataaacgct
   118081 ttcgtgtcgt tcagcacgaa cagcccgtag ctcgtcgtcc acgcgaacgt tttcttcatg
   118141 cgtcggatag tgaggtgagg gatgtaataa aacattttgt ctgactatag tagcagcacg
   118201 atgcgtacaa tcatactcga taagaagatc gatgaactgt gtgccctccg cgcgagacaa
   118261 aaagcagcac agggatcttc gtcctctaat acgggtagaa gaatcaaccg accgacatta
   118321 acttcattcg ggtatggtgg acctgcgact ggtaacagac cgaccgcaat tcgattgctt
   118381 ccgtcgggta tgcgtcgcga ggcgctcgtt cgggcacacg aggagggagg gtggacgtac
   118441 agtcagttac tagagcgctt gcgttacatt cacaagatcc aaccggcgac gaggagtaga
   118501 gttcaaaatg atattcagtt tattatggac aatcctaggt tgtttgggag acaggtggtc
   118561 aagcgtcgtc ggagaggctg agaaacgtac gagccgtttc gggtagggcg ttgagagctg
   118621 tcttctgttc catcgtgatt cgaccggact tgattttttg cttttgcttc gaaagccacg
   118681 tggacaagtc gagaccgtat tgttcgcgcg ttccagtctt gcctttcacg ggcaacacat
   118741 cgtggttacc ggagagaaac gagaccaatt tctcataatt ttcattccag acattcgcac
   118801 gaggcttcca cacaaaattg tgtgcctcga gtttggtgcg atggtcttca ctcagagtac
   118861 ccttcaggta ttccttccgc tgtatagcgc accattcccc gagattttca cccgagtcgc
   118921 acatgtatgt tgtcggagga tcctcattat tgtgcgtctc cttgtacttt ttcaatacca
   118981 gatacattga gtcccaatgt tcttgtttct tgaaccagtt gataccacaa tcctccaaca
   119041 cattccttcg atgcactgaa agtctgccct cgcgataact gacgcgttgg tgcttgatcc
   119101 aagaaccgat gtctcgtgtc atgtcattgt aagtgtgcgt agtcgtgtcg ggtatgttga
   119161 tagtgtcgag accatgctgt ctgacgtagt caatcgccac gataaattga tgacgccacg
   119221 attccctgat gtgctgtaat ccattttctt ccatgcaaag ctggtaggca aagcagtgtt
   119281 cgagcggtgt gatctgagcc tgcgagtctg ggatgatagt ctcctcttcc gaagattctt
   119341 cttccacgat ggggtcgatg gggtcgatgg gttcctgtgg ttggtagtac tcttcagact
   119401 gttcaattac ctcttccgcg ggttcttctt ccctcggtcg tttacgccct gataagagaa
   119461 agtgaccgtc ggggcagata accacgtcat cgatttgacc gagcgcgtcc cccttgaggc
   119521 ggggtccgag actcaagaga atttcccgta ttttgttgtt cgataagcca tttataatgt
   119581 cgtgcgttga cagctgattg atatcgttca tgattgcgtc gcgttgtgag gtgaccgacg
   119641 cccccggtcc cccagatata tggtccaaaa ttgaaatttc aatttttgag accccctacc
   119701 cgaccaagaa tctggaacgg tcgtcatttc ccgacgcaca tgtcagtcaa gcgcgaacga
   119761 gacagcgacg agtcaccacc catcggtgac ctcaccgccc cagagcgtat ggtggagatc
   119821 gatgttgaga aatataggca ggacatgaga ctgttgcaca gccaggaggt ctcgacacga
   119881 agcaagtacg aacgcacgtg tacgggcatg ctccacgaca tgttcactgc gttaacctgt
   119941 atgaaacagg acgaacaaaa ggagttcttc acgaaggcgt tacgtgaata caatgatatg
   120001 aagctaaaat atcacacgga catggctaac ctcgcgacac agaaaagaac ggttcgagtt
   120061 tctagatatc ctccgaagaa gaattcttaa taatcatcgt cgttcatcaa ttaacgcgcg
   120121 cctcattttc ctcatgaact cgaagagacc gtccgtcagg attgaaaacg tgacgtgctg
   120181 tcgcattgca tggaagacct tgccagctcg atacaaaagt ttgactgcgt tcatcattca
   120241 ttcattataa tcttcaagtt tttaattttc gtgaccccca tacccaatat cacatgaaac
   120301 tcgagtgaat tcatggaacc atcttgaaaa aaagatcagc gatttgttag gataaaaatt
   120361 tattaaatag tagaggtacc atgggtcctc atgtcatgtc ctcatggaat ctcatgaact
   120421 tacatgaatt ttcacaacca tcttctagaa aagaccaacg tctgaaaaat aatctgagtt
   120481 catgtgaaat ccatgagagt aatgtcatta gattccctta cgtgaatcac gagagcaaga
   120541 gtactgttaa agaaacctaa accttaagtt ttcaattttc gtgacccccc accatacccg
   120601 acaaatcaca tgaaactcga gtgaattcat ggaaccatct tgaaaaaaag atcagcgatt
   120661 tgttaggata aaaatttgtt aaatagtaga ggtaccatgg gtcctcatgt catgtcctca
   120721 tgtcatgtcc tcatggaatc tcatgaactt acatgaattt tcatgaccat cttctagaaa
   120781 agaccaaccc tcgaaaaata atctgagttc atgtgaaatc catgagagta gtgtcattag
   120841 attcccttac gtgaatcacg agagcaaaag tactgttaaa gaaatgtaaa ccttaagttt
   120901 tcaattttcg tgaccccata cccggcaaat cacatgaaac tcgagtgaat tcatggaacc
   120961 atcttgaaaa aaagatcagc gatttgttag agaaaaattt tgttaaatag tagaggtacc
   121021 atgggtcctc atgtcatgtc ctcatggaat ctcatgaact tacatgaatt ttcacaacca
   121081 tcttctagaa aagaccaacc ctcgaaaaat aatctgagtt catgtgaaat ccatgagagt
   121141 agtgtcatta gattccctta cgtgaatgac gagggcaagg gtgcagttaa agaaaggtaa
   121201 agattttaga tttttaaatt ttgtgaccct aagtctgtcc tcacaccttg acgcggaatg
   121261 gcgagtttcc gtgtcatgca cgctatcttc cgagacgtat atagacgatc gccgagacct
   121321 gtcttacagt cccctctgac agtcgccgca cggcatcgcc ctcgactacc atctacgaga
   121381 aagaaggaaa acgctccgcg caaccacgtg accatgacaa gagtcaagag agtgacccgt
   121441 tacgagtcgc tgtcgtttga aatgggagcg cctccacccg agtgtgcgcg ctgtgggaag
   121501 gagatgataa acgtccccat agtcgtcacg cggtcggacg acttgatctg tctcccctgt
   121561 ttttgtatcg gggcgattta ctacaaccac gacggtccag cgtaggttcg cgcgatatgt
   121621 atgttaatat aaacccagta atcttcactg agcgactcgg caccatgaat caatttcaaa
   121681 ctggtctctt cgactgttgc aaatctgaac acagaacggt acacggacac gtcgtccaca
   121741 cgagccgctg tgtgcccgtc aaggcgttct tttgtccgtg tatcgtgctc gctgaaaaca
   121801 cgcgacgtct tgaccttgac gaacaactgg acgacccggt ctactgtcag cggtataatt
   121861 gtctcggata caccgcgttc ctcgcactct cgggcgcgct cggctgggcg ggatcccccg
   121921 tgaacgagtg tcgtgtcggc gcagccgcgc ttcacgcttc cgagcgcgat gctctcatgc
   121981 gcgaatacga catcacaacc gagcgaagct cggcggagac cttcctaaag gcggtgtttt
   122041 gtccatggtg cgccctctca caagagtcgc gtgaaataac gattcgccag cacttaggta
   122101 gtgccggact attatacgag ccaccgcaac ccgaggagat gaataaaatt tttgaatgac
   122161 agactaaaaa tgggtgggca cccctcagtt tctaacgcgc atgacgacga cgtgtgagtg
   122221 tggaggattt tatgtcgaag ccctggagaa ggctcgtaaa acactggtgg aaagggctcg
   122281 cacgattatg agtctgcaag accgcctcga agagtacgag aagatacaga atcaaaccgt
   122341 gtctggcatg gaagagtgtg cgcaagacct agtcatagaa ctagtggagc gtctagagcg
   122401 ggtgacggaa gagcgcgatc tcgcgtataa ggttattgca gaaatggcac tgacgcataa
   122461 taaatctgac gatgaattgt tacaacgtgc cagtgacctg attcagagga ctatgaagct
   122521 gagtgttgag gagacggagg actctgactc tgactaagtt ttaccggact gtcgaacggg
   122581 cacaactctt cctcggtttc gtccataaaa ctttgttcga gtatgtcgaa cgattcgtcg
   122641 agtcgatcga aggttagagg ttcaagtgat ccgatcgtgc acgacggaga gtcgagccat
   122701 tcggctgtgt gttggattga ttccgtgtgt agtatagatt cttcgtctgg gtcgggcatg
   122761 acgacaattt ccatcatgat ggcgtgtgat tatgagggct ggacggatga tcgcccccgc
   122821 ttatgtagtc tcaaaacttg aaatttcact tttttactaa gatctcataa tataatgctc
   122881 cgaggaacat agaaactaat gagaatccca gacagaaatg acatattcta ttaccatttt
   122941 gcctataata cggaaggacc gtactctccg accaactcat acatgtgcgc tacagactat
   123001 ttttgccacg ccattacatg acgcacgcca tggaggacgt gaacgcatac ttgaagcgca
   123061 ttttcaagga cgagaaggta cgcgccagaa aacgcggcgt gtccttcaca gcgacgctca
   123121 acgactggct cgatatctta acgtggcaaa agggtgcctg cgacgccacg ggtttgaaga
   123181 tgacgtgtca gcctgctggg caccatgcac ccgcgcgcaa tatcacgccc attctcgtca
   123241 atgaagactt agggtacacg agagaaaacg tacgtttcgt gtgcgcgcga gtcgatgcga
   123301 tgaaatcgtc tatgtcttac gactcgttgg tgcgatggtg cggcgatatc gtcgagtggg
   123361 acaggtacaa gagttgcgac tagatgtttt taatatatcc caatactaag atgtcttcat
   123421 gcttcaaggt gaaccgcctt tggcaagacg aaataaagct acccaactgg tacaagccga
   123481 tcgatcccac gttacaggaa tttttaaagc aatatcatgc atccagtaag actggtgaaa
   123541 tttcggggaa aaatgggaat aaaaaacgtc gtaagaatcg ttgtttgaga tatatcacgc
   123601 ggatgattcc tttttatgat gttccatatc agatagatct tggatcgtgt acattattga
   123661 agcgcacacg gggttccaaa atgaaatatt cctctcggaa taacgtggtt ttcgtcaact
   123721 tttcccgata ttatcttaga atatcggtga aaactatcgc tacgactata aatggttttg
   123781 gtttaaacgt acttggaaat ggagttgaac ttgatgtgag taagacagat ccagaaacgc
   123841 aaacttatac aattccaccc atattgtata aacatgacta cattaagaat gtaagggatg
   123901 acagtcgtgt attgagacat tttagccgta attctatcaa ttcaactaca aatttacagt
   123961 atctcgtact tccgaaatgc ctggccgcgt caacagttca attagatcca tattccagtg
   124021 catactattt aactgtagaa atagttgatg aaaatgataa tgtaaagcgg gtactcatgc
   124081 gggatatact tcaccatacg tgttgggatg tcatatttga cgatgaaaat gtaaacaagg
   124141 atttcaataa aatgatacat gataatttac aagatatcct agagtctatg acattagaag
   124201 atcaaaaaag aagtagtcag cttgataagg taaaggctgc cataaaagaa cagaacgagc
   124261 tcaacaaggg tccaccacga gttccaacga ctcgggtggg tgcattcttt ggcgcactcg
   124321 cactttttat gtttatgcgg taaccccgcg tctatgcacg tccaagagga ggcgacacaa
   124381 ttctaaatac tttccttccg ggatatcaca atcttcaatg accgctaacg ccttttgaag
   124441 attagtggct tccttttcca cgatcggggt ggggaccact tcaggttcag gttcccgagc
   124501 tgggagagcc gggccaagtc cgttctcaga ggcgaatctt atcatatcct ggcgacacga
   124561 ataatttcta cccggcgtag attcgcacaa cgctaagaaa tcagccggcc attccgggca
   124621 ttgcatatga atatgctcca attcataatg cttactccat ctaatacagt aattcttcca
   124681 gctgggtgtg gcatgtcttc taccatctaa ctgagtccaa aacattccaa aaagagacgg
   124741 cccaccaaaa cgatgaacat tcggataatc gtctttgaaa gagagaacta attttgcgac
   124801 cgtatcccaa cagtgaattt ctactctttc aaatatgtgc gcaaaatgcc caacaagttg
   124861 ttcaaggtgt cttcgcttac accgttcctt attcttgaat atcatttcaa ttaatctgcg
   124921 accattgttc ttccaggcac tcggccacgg aacatcactg cgttcgttaa aatgctgttc
   124981 aacccatcta accgagtgaa tttgtccgct aaacgcggca cattccataa aatcacccag
   125041 gtctttttga gtggcggttt cggtcgttct cggcttcaag tatgggtaaa tttgactact
   125101 gatagcagtg tcaccaacct tgatggcgag tttcaaaaga gcgatattcc tgggatttgt
   125161 tgagcgggaa acaaaatcaa caatgtacgg ataccaagtt ggatttctgt gctgaataac
   125221 atgagtggcg acctcatatt ctcgacccgg aatatccca
//
