# Supplementary material for: Widespread Horizontal Gene Transfer Among Animal Viruses
Source: bioRxiv. 2024 Mar 26:2024.03.25.586562. Preprint. [Version 2] doi: 10.1101/2024.03.25.586562 (PMC11071296; doi:10.1101/2024.03.25.586562)
Supplement: Supplement 2 [file media-2.zip › File2_Maps/Spiretro_drosophila8663_cellculture_SRR11959319.gb]

LOCUS       Spiretro8663            8663 bp    DNA     linear       10-NOV-2023
DEFINITION  [label=nearest existing NCBI txid2583835].
ACCESSION   
VERSION
DBLINK      BioProject: PRJNA638166
            BioSample: SAMN15181447
            Sequence Read Archive: SRR11959319
KEYWORDS    .
SOURCE      Spiretrovirus drosophila8663
  ORGANISM  Spiretrovirus drosophila8663
            Unclassified.
REFERENCE   1  (bases 1 to 8663)
  AUTHORS   Buck,C.B., Welch,N., Belford,A., Varsani,A., Pastrana,D.V.,
            Tisza,M.J. and Starrett,G.J.
  TITLE     Widespread Horizontal Gene Transfer Among Animal Viruses
  JOURNAL   Unpublished
REFERENCE   2  (bases 1 to 8663)
  AUTHORS   Buck,C.B. and Tisza,M.J.
  TITLE     Direct Submission
  JOURNAL   Submitted (10-NOV-2023) Lab of Cellular Oncology, National Cancer
            Institute, Building 37 Room 4118, Bethesda, MD 20892, USA
COMMENT     ##Assembly-Data-START##
            Assembly Method       :: Megahit v1.2.9
            Assembly Name         :: Spiretro8663
            Coverage              :: 22x
            Sequencing Technology :: Illumina
            ##Assembly-Data-END##
FEATURES             Location/Qualifiers
     source          1..8663
                     /organism="Spiretrovirus drosophila8663"
                     /mol_type="genomic DNA"
                     /isolate="cellculture"
                     /isolation_source="Homo sapiens"
                     /bio_material="cell_culture"
                     /note="fruit_fly"
     CDS             315..2297
                     /codon_start=1
                     /product="Gag"
                     /translation="MMSEKTIQFLKKQSEIILEIRKLEVKPTLTDVEILKLNELQKCF
                     IANHSNLLKIGVVDHEYFNAKQYDLIMMVLEKIKNKNEKIKGESVENTFPKSNTVPKS
                     NPPPTLNLEMRGHPEKEGIAQNNALKVEQAFRNNVGQFRVYLEDTSKLIDSSPDFLKI
                     RKNKIEFLWHKIDNLIEQVNSHFESSLFEEEISELEFDKQNILTAINSRLSGTINKAE
                     MSTVVKAEELPTLPKIQIPTFFGDSKEWDLFNELFTELIHVREDLSPSLKFNYLKSAL
                     KGEARNVVTHLLLGSGENYEATWEFLTKRYENKRNIFSDHMNRLMDMPNLNLESNKQI
                     KTFIDTINESIYIIKLKAQLPEDVDAIFAHIILRKFNKESLNLYESHVKKTKEIQALS
                     DVMDFLEQRLNSISSFSQEVKPVKKTINNNKNKNYSDNCAYCKLPGHYLIQCHKFKIM
                     NPAERSDWVRKNGICLRCLRHPFGKKCISEQLCSTCRKPHHTLLHFAGHNPEKVNTCR
                     TTGQALLATALIQVKSRYGGFEQLRALIDSGSQSTIISEESAQILKLKKFRSHTEISG
                     VSSTGTCISKHKAVISIRNSPKNLEIEAIILPKLMKALPVNTINVDQKKWKNFKLADP
                     DFNKPGRIDLIIGADVYTHILQNGVIKIDGLLGQKN"
     CDS             2554..4758
                     /codon_start=1
                     /product="Pol"
                     /translation="MNLEKKLKRNEKLKVDYTKFMNEYMDLGHMIEVSDEGKYFLPHQ
                     AVIRDSSLTTKLRVVFDASAKTTNNKSLNDIMWVGPRVQKDIFDIIIKWRKWEFVVSA
                     DIEKMYRQIKIDNNDQKYQYTLWRNSPKEKIKTYKLTTVTYGTASAPYLATRVLVDIA
                     DKCKNQVISAIIRNDFYMDDLMTGADSVEEANKLITLIPHELQKVGFNLRKWISNNSK
                     ILTTVEDTGDNKVLNIIENECVKTLGLKWEPQKDLFKFSVNCNDESKNINKRVVLSTL
                     AKIFDPLGWLAPVTVSGKLFIQKLWINKSEWDQELSIEDKNYWEKYKENLLLLENIRI
                     PRWINSNSSSVIQIHGFADASEKAYAAVVYAKVGPHVNIIASKSRVNPIKNRKTIPKL
                     ELCAAHLLSELIQRLKGSIDNIMEIYAWSDSTITLAWINSGQSKIKFIKRRTDDIRKL
                     KNTEWNHVKSEDNPADLASRGVDSNQLINCDFWWKGPKWLADPKELWPRQQSVEEPVL
                     INTVLNDKIDDPIYELIERYSSIEKLIRIIAYINRFVQMKTRNKAYSSIIPVKEIRIA
                     ETVVIKKQQEYQFRQEIKCLKIKKEIKTNNKILSLNPFLDKDGVLRVGGRLQNSNAEF
                     NVKHPIILEKCHLTSLLIKNAHKETLHGGINLMRNYIQRKYWIFGLKNSLKKYLRECV
                     TCARYKQNTAQQIMGNLPKYRVTMTFPFLNTGIDYAGPYYVKCSKNRGQKNI"
     CDS             4718..7399
                     /codon_start=1
                     /product="Spike"
                     /translation="MLNVQKIVAKKTFKGYVAVFVCMATKAIHLEMVSDLTSDAFLAA
                     LRRFIARRGKCSNIYSDNGTNFVGAARKLDQELFNAIQENITIAAQLEKDRIDWHFIP
                     PAGPHFGGIWEAGVKSMKYHLKRIIGDTILTYEEMSTLLCQIEACLNSRPLYTIVSEK
                     DQQEVLTPGHFLIGRPPLEIVEPMEDEKIGNLDRWRLIQKMKKDFWVKWKSEYLHTLQ
                     QRNKWKKEIPNIEEGQIVLLKDENCHPARWPLGKVEKVHKGNDDKVRVAKVKMQEGYI
                     TRPITKICPLEGIKSVDKNEADQEPKRRTRATSGMSKIGIIMAMLLFVLSCQVSSALP
                     KDIAPRYSIDKINKTSAIYLDPLGDVEIVSTSWNLVIYYKMDPYFKMLTKGNALIQSM
                     RKVCERLHSFEEQCSLVLDNMQSQLSELEENNKLFMIQSRSRSKRAPFEFMGSLYHIL
                     FGIMDEDDREQLEENMKNLLDNQNNLDKIIQKQTSVVDSTSNLLKRTTEDVNSNFRSM
                     QIRIENMTEVLKENYYVYKESIKFFMITKQLHSLIEEGEKIQAGIISLLIDINHGRLN
                     TNILRPNQLKKEIAKIQQSLSENLVIPGKRSGTELKEVYTLLTARGLFIDDKLIISAK
                     VPLFSRHPSKLFRLIPVPIRNEDRIIMVHTTSEYLIYNFEIDSYHIMTEATLNQCQKW
                     QLNKRICKGSWPWNSANDNACEIQPLKPDKAANCIYKTVVDSKSYWVELEKKSSWLFM
                     VPANSKVRLQCTGSQIELFDLPQQGVLSIAPYCTARTDDKILVAHHNIQSESEELLST
                     PYIGEVSEAPKIIWDPLKLSILNHTEEFERLNNEIKFMKENHQKLKDLHFHHISGHAG
                     LIIALILMIVLIIYFIRKCAVQQRMQAITFAGPLPVL"
ORIGIN      
        1 cactggacta caaaaacaat aaaacgtgcc aaaaaaaaaa aaaaaaaaaa aaaaaaaaaa
       61 tcatctttaa acaacgacgg agccttaaag aagagaagga ggtcaaattc aagggagcct
      121 ctaccagcag cagaagcagc aacagcagta gcaacagcag caacaacagc agcaacagca
      181 gcagcaacaa caacgacatc agctaagtca aaacaagaat tttctgttta tccaaacaca
      241 catatatata taaatacata taaaatacat atacacgtac tatatatatt aagaaattac
      301 aaaaaatttt caaaatgatg tcagaaaaga ctattcaatt ccttaagaag cagtccgaaa
      361 ttattttgga aattagaaag ttggaagtaa aaccaacatt aacagatgta gaaattctaa
      421 aattaaatga gcttcaaaaa tgtttcattg ctaatcatag caatttgtta aagatcggcg
      481 ttgtcgatca tgaatatttt aacgcgaagc agtatgattt aataatgatg gtgttagaaa
      541 aaattaaaaa taaaaatgaa aaaattaagg gcgagtcggt agaaaacact tttcctaaat
      601 caaacactgt ccctaaatca aaccctcccc ctacattaaa ccttgaaatg cgtggtcacc
      661 ctgaaaaaga gggtatagca caaaacaacg ctttaaaagt agagcaggca tttcgtaata
      721 atgttggcca atttcgagta tatctagaag atacgtctaa actaatagac agtagtccag
      781 atttccttaa aataaggaaa aataaaattg aatttttatg gcataaaata gataacctga
      841 ttgaacaggt gaatagtcat tttgagagtt cgctattcga agaagaaatt agcgaacttg
      901 aatttgacaa acaaaatatt cttacagcca ttaatagtcg actcagtggc acaataaata
      961 aagctgaaat gtcgacggtt gttaaggcgg aggagttacc aaccctgcct aaaatacaga
     1021 ttcccacttt ctttggtgat tccaaagaat gggatctttt taatgaactc tttacagagc
     1081 tcatacatgt gagagaggat ctcagtcctt ctctcaaatt taattatcta aagtcagcat
     1141 taaaaggaga agccagaaat gtggttactc atttactgct cggctctgga gaaaattatg
     1201 aagccacttg ggagtttttg accaagcggt atgagaataa aagaaacata ttctcagatc
     1261 atatgaatag gcttatggat atgccaaatt taaatttaga atccaataag caaataaaga
     1321 catttattga cacgattaac gagtcaattt atatcataaa attaaaggca caattaccag
     1381 aagatgtgga tgcaattttc gctcacataa ttcttcggaa attcaataaa gaatcactca
     1441 atttatatga aagccatgtt aaaaagacaa aagaaataca ggcactttct gatgtcatgg
     1501 actttttaga gcaaaggctc aattctatat catcattctc acaggaagta aaacctgtaa
     1561 agaaaacgat taataataac aagaataaaa attatagtga caattgtgca tattgcaaac
     1621 taccagggca ttatttaatt caatgccata aatttaaaat aatgaatcca gcagaacggt
     1681 ctgactgggt aagaaaaaat gggatttgcc taagatgtct gaggcatccg tttggtaaaa
     1741 aatgtataag cgagcagctt tgttcgactt gtcgtaaacc tcaccacacg ttacttcact
     1801 ttgcaggtca taatccagaa aaagtgaata cgtgtagaac aacaggtcaa gccttgttgg
     1861 ccacggcctt gattcaagta aagtcgaggt atggaggctt tgaacaatta agagcattga
     1921 ttgatagtgg ctctcaaagc acaattattt cagaagagtc tgcacagatt ctaaaattga
     1981 aaaaatttcg gtctcatact gaaataagtg gagtatcttc cacaggaacg tgcatctcca
     2041 agcacaaagc ggttatttcg ataagaaatt ctccgaaaaa tttagaaatt gaagcaatta
     2101 ttctcccaaa acttatgaag gcactcccag tcaacacgat taatgttgat cagaaaaaat
     2161 ggaagaactt taaattagcc gaccccgatt ttaataaacc gggtcgcatt gatttaatca
     2221 ttggagcaga cgtatatact cacattctgc aaaatggagt tataaaaata gacggtctcc
     2281 ttgggcaaaa aaactgattt cgggtggata gtttctggat gtaaaaaatc caaaggaaaa
     2341 gaaaccattg tagccacaac aatagaaata aaagagttag atcgctactg ggaagtggaa
     2401 gaagaagaaa aagatgatat cgagtctgaa atctgtgaaa ataaatttat caaaacgaca
     2461 aaaaaagatt cagatgggcg atacattgtg tcaattccat tcaaggagga tgtcacctta
     2521 ggagattcaa agaaacaagc gatagctcgt tacatgaatc tggagaaaaa actaaaaaga
     2581 aatgaaaaac ttaaggttga ctacactaaa ttcatgaatg aatacatgga tttaggacac
     2641 atgattgaag tgagtgatga aggcaaatat tttttaccgc accaggcagt gattagagat
     2701 tcaagcctta cgaccaaatt gagagtagtt tttgatgctt cagcaaaaac tacgaataac
     2761 aaaagtttga acgacataat gtgggttggg ccacgagttc aaaaagatat ttttgacatt
     2821 attattaaat ggagaaaatg ggaatttgtt gtttcggcag acattgaaaa gatgtaccga
     2881 caaattaaaa tagataataa tgatcaaaaa tatcaatata ccttatggag aaattctcca
     2941 aaagaaaaaa ttaaaacata taaattaacc acagtcactt acggaactgc atctgcacca
     3001 tatttggcta ccagggttct ggtagatatt gcagataaat gtaaaaacca agttattagt
     3061 gcaataatta ggaatgattt ctatatggat gacctaatga ctggagctga ttcggtagaa
     3121 gaagctaata aattaataac attaattccc catgaattgc agaaagttgg attcaactta
     3181 aggaaatgga tttccaacaa ttccaaaata ttaaccactg tggaggacac aggggacaat
     3241 aaggttctca atattatcga aaatgaatgt gttaaaactt taggactaaa atgggaacct
     3301 caaaaggatt tatttaagtt cagcgtaaat tgtaatgatg aatcaaaaaa tataaataag
     3361 cgcgttgtgt tatcaacgct agcaaaaata tttgatccgt taggatggtt ggcaccagtc
     3421 acggtttcag gaaaactttt tattcaaaaa ctttggataa ataaaagtga atgggatcag
     3481 gaattatcca tagaagataa aaattattgg gaaaaatata aagaaaattt attattgtta
     3541 gagaatattc gaatcccaag gtggattaat tcaaacagtt cttcagtcat tcagattcac
     3601 ggatttgcgg acgcctccga aaaagcatat gctgcagtag tctatgctaa agtaggacct
     3661 catgttaata taatagctag caaaagtaga gtcaacccta taaaaaatag gaagacaatt
     3721 cccaaactcg agctgtgtgc agctcacctg cttagtgaat taatccaaag actaaaagga
     3781 tcaattgaca atataatgga gatctatgct tggagtgatt ccacgattac cttagcatgg
     3841 attaacagtg gtcaaagtaa gatcaaattt ataaaaagaa gaacggatga cattcggaaa
     3901 ttaaaaaata ctgaatggaa tcatgttaag tcagaggata atccagcaga tttagcatcc
     3961 aggggagtgg attctaacca gttgatcaac tgtgattttt ggtggaaagg tccgaaatgg
     4021 ctagcagacc caaaagaact ttggcctcgg cagcagtctg tagaagaacc tgtcttaata
     4081 aatacggtat taaatgacaa aatagatgat cctatttacg aattaataga aaggtattcc
     4141 agtatagaaa aacttatacg tataatagca tacataaata gattcgtgca gatgaaaaca
     4201 agaaataaag cctattcatc aattattcca gtaaaggaga taagaatagc ggaaacagtt
     4261 gttattaaga aacaacaaga ataccagttt aggcaagaga taaagtgcct caaaatcaaa
     4321 aaggaaatca agacaaataa taaaatattg tcattgaatc catttttgga caaggatggg
     4381 gttctaagag ttggaggaag attgcaaaat tccaatgcag aatttaatgt taaacatcca
     4441 atcattttag aaaaatgcca cctaacaagc ttattaataa aaaatgctca taaggaaaca
     4501 ttgcatggag ggataaacct aatgcgaaac tatatccaaa gaaagtattg gattttcggg
     4561 ttgaaaaatt cgttgaaaaa gtatttaaga gaatgtgtaa cgtgtgcaag gtataaacaa
     4621 aatacagctc agcaaataat gggtaacttg ccaaaatata gagtgacgat gacattcccg
     4681 tttcttaata ctggaataga ttacgcaggt ccttattatg ttaaatgttc aaaaaatcgt
     4741 ggccaaaaaa acatttaaag gatacgttgc tgtattcgtt tgcatggcca ccaaagccat
     4801 acacttagaa atggtaagcg atctaacttc agacgcattt ttagcagcac tcagaagatt
     4861 tattgctaga cggggaaaat gttccaatat ctattcagac aacggaacaa attttgtagg
     4921 agctgcaaga aaattagatc aagagttatt taatgcaata caagaaaata taacgattgc
     4981 agcgcagctt gaaaaggaca ggattgattg gcattttatt cccccggcag gacctcactt
     5041 cggaggtatt tgggaagctg gagttaagtc aatgaaatac catttaaagc gtataatcgg
     5101 cgacactatt ttgacttacg aagaaatgtc aactctttta tgtcaaatag aagcatgctt
     5161 aaattcaagg ccattataca ctatagttag tgagaaggac caacaagaag ttttaacacc
     5221 aggtcatttt ttaattggaa gaccaccttt agaaatagtc gaaccaatgg aagacgaaaa
     5281 aatcggaaac ttggataggt ggagacttat ccaaaaaatg aagaaagatt tctgggttaa
     5341 gtggaaaagt gaatatttgc atacgctcca gcaaaggaat aaatggaaaa aggaaattcc
     5401 taatatagaa gaagggcaaa tagttttatt aaaggatgag aattgtcatc ctgcaagatg
     5461 gcctttagga aaggtggaaa aggtgcataa ggggaatgat gataaggtcc gagtggctaa
     5521 agtaaagatg caggaaggat atatcactag acccattact aaaatttgtc ccttggaagg
     5581 aataaagtct gttgacaaaa atgaggctga ccaagagcca aaaagacgaa ctagagcgac
     5641 atcgggaatg tccaagatcg gaatcattat ggcaatgttg ttgtttgtgt taagttgtca
     5701 agtttctagc gcattaccta aagatatagc accaagatat tctatagaca aaataaataa
     5761 aacctcagca atatatctag acccgctagg agatgttgag attgtgagta cttcttggaa
     5821 tttggttatc tattataaaa tggatccata ttttaaaatg ttaacaaagg gtaatgcgct
     5881 tatacaaagt atgaggaaag tttgcgaaag acttcatagc tttgaagagc aatgtagtct
     5941 agtcttagat aatatgcaaa gtcagttatc ggaacttgaa gaaaacaata aattgtttat
     6001 gatacagtct agatctagaa gcaagcgtgc tcctttcgaa tttatgggtt ccttgtatca
     6061 tattttattt ggtataatgg atgaagatga tagagagcaa ttagaagaaa atatgaagaa
     6121 tttgttagat aaccagaaca accttgataa aataattcaa aaacaaacat ctgtggttga
     6181 ttcaacttct aatctattaa agagaacaac agaagatgtt aactccaatt ttagaagtat
     6241 gcaaataaga attgagaaca tgacagaagt tcttaaagaa aattattatg tttataagga
     6301 atcaataaaa ttctttatga ttacgaaaca gctacactca ttgattgaag aaggcgaaaa
     6361 aattcaagca ggcattataa gcctgttgat tgatattaat cacggtaggc taaatacaaa
     6421 tattctcagg ccaaatcagc ttaaaaaaga aattgccaaa attcagcaga gtctttcgga
     6481 gaacctagta attccaggaa aacggtcagg tacggaactt aaggaggtgt atacactgtt
     6541 aacagccagg ggtttattca tcgacgataa attgatcatt agtgcaaaag tgcctctgtt
     6601 tagcaggcat ccatccaaat tgttcaggct tattccggtg ccaattcgaa atgaagatcg
     6661 gataataatg gtgcatacaa cgtccgaata tttaatttat aattttgaga tagattccta
     6721 tcacataatg acggaagcca cattaaatca atgtcagaaa tggcaactaa ataagagaat
     6781 atgcaaagga agttggccct ggaattcagc gaatgataat gcatgtgaga ttcagcctct
     6841 aaagccagat aaagcggcga actgcatcta taaaacagta gtcgactcta aaagttactg
     6901 ggtagagtta gaaaagaaaa gtagttggtt gtttatggtt cctgcgaatt caaaagtccg
     6961 tctgcaatgt actggctctc aaattgaatt gtttgatttg cctcagcaag gagttttaag
     7021 cattgcgcca tattgtacgg caagaaccga cgataaaatt ctagttgccc accataacat
     7081 tcagtccgaa agtgaagaat tattatcaac accttatata ggagaagtta gtgaagcgcc
     7141 gaagattatt tgggatccgc tgaaactatc aatattaaat cataccgagg aatttgaacg
     7201 attgaataat gaaattaaat ttatgaaaga gaaccatcaa aaattgaaag atttacattt
     7261 ccatcatatt tccggacatg ctggattaat tattgcttta atactaatga tagtattaat
     7321 aatatatttc atacggaaat gtgctgtgca acaaagaatg caagcaataa cctttgcagg
     7381 tccgttgcca gtactataaa tatcaatagt aaataaacaa taaaataata taacaaataa
     7441 aaatatacag tccactatat cgttgtttaa tagaaaatgt acttctacat agaaaaagca
     7501 aaatgtttaa aataagttaa ttgagtacaa attgttgaat taaaaataat ataaaccata
     7561 attgtaatcc aataaaatta aaagccagaa aaactaggcc cattgaaatc ttagttgcaa
     7621 aataaatgaa catatatcaa ataaatacag tccactactg ttataaatgc aactaatata
     7681 ctaatgtaca tctcagcttg ctggcccttt ggcagaatgt tcacacatga acacgaatat
     7741 atttaaagac ttacaatttt gggctccgtt catatcttat gtaaatgaat cgagagcgat
     7801 aaattatatt taggattttg ttatctaagg cgacatgggt gcattgctca aaaacatgta
     7861 atttaagtgc acactacatg agtcagtcac ttgagatcgt tccccgcctc ctaaaatagt
     7921 cccttagtgg gagaccacag ataaggtcct cgccgctcaa gataggcaga tgtgcccgag
     7981 cgtgggacct cgataaggcg gggactattt acttaggcct ctgcgtaggc catttacttt
     8041 aagatgcgat tctcatgtca cctatttaaa ccgaagatat ttccaaataa aatcagtttc
     8101 ttacaaaaac tcaacgagta aagtcttctt atttgggatt ttacatttgg tcaatcgagc
     8161 ctttaatcga ctctgcagtt tccccctacc aaaggtaagg aactcagaga aaggccagct
     8221 cctttaagca tcttacagct aaaggtagca aaaataagtg actcttgttt ccccctacca
     8281 aaggtaagga acagagtata aatataaaaa gcaaaagata caaaagaatc ttttatgttt
     8341 taaaacaagc accttatagt ctatagctaa aggttgcttt gtgtaccatt ataaattgtg
     8401 gtaaggcgtg cttgaggcca tacatcagca attgtgaaat taaaaagtgc ataacaaaag
     8461 tgccttataa atgctctaat agcattaaat cagctcataa atagagtgca gtgtatatgc
     8521 cataagagca taaattaaat aaaaagtgcc tgaaaacagt gccttataaa tgctctaata
     8581 gcattaaatc agctcataaa tagagtgcag tgtatatgcc aaaagagcat aaatgccgaa
     8641 ataaatggct aaaaaacaaa aaa
//
