# Supplementary material for: Widespread Horizontal Gene Transfer Among Animal Viruses
Source: bioRxiv. 2024 Mar 26:2024.03.25.586562. Preprint. [Version 2] doi: 10.1101/2024.03.25.586562 (PMC11071296; doi:10.1101/2024.03.25.586562)
Supplement: Supplement 2 [file media-2.zip › File2_Maps/uAdinto_mustela_ferret_SRR085103_3809.gb]

LOCUS       uAdinto3809ct_1         3809 bp    DNA     linear       01-JAN-2019
DEFINITION  [note: taxonomic lineage
            d_Viruses;-
            _Varidnaviria;k_Bamfordvirae;p_Preplasmiviricota;c_Polintoviricetes
            ;o_Orthopolintovirales;f_Adintoviridae]
            [isolation_source=original].
ACCESSION   
VERSION
DBLINK      BioProject: unknown
            BioSample: unknown
            Sequence Read Archive: unknown
KEYWORDS    .
SOURCE      Adintoviridae sp. ctMWZWI (unknown)
  ORGANISM  Adintoviridae sp. ctMWZWI
            Unclassified.
REFERENCE   1  (bases 1 to 3809)
  AUTHORS   Taker,C.
  TITLE     Cenote-Taker 2 dummy template file. Do NOT submit
  JOURNAL   Unpublished
REFERENCE   2  (bases 1 to 3809)
  AUTHORS   Taker,C.
  TITLE     Direct Submission
  JOURNAL   Submitted (01-JAN-2019) Taker 2, Cenote, 1000 Circle St., Cenote,
            DC 31111, USA
COMMENT     ##Genome-Assembly-Data-START##
            Assembly Method       :: unknown_assembler
            Genome Coverage       :: 1x
            Sequencing Technology :: Illumina
            Annotation Pipeline   :: Cenote-Taker 3
            URL                   :: https://github.com/mtisza1/Cenote-Taker3
            ##Genome-Assembly-Data-END##
FEATURES             Location/Qualifiers
     source          1..3809
                     /organism="Adintoviridae sp. ctMWZWI"
                     /mol_type="genomic DNA"
                     /isolation_source="unknown"
                     /collection_date="unknown"
                     /note="genome binned from sequencing reads available in
                     unknown;
                     derived from metagenome: unknown"
     CDS             1..96
                     /note="no search hits"
                     /codon_start=1
                     /transl_table=11
                     /product="hypothetical protein"
                     /translation="-PGYRSLAATCSPRCKQTGNASLLSVCHKNG"
     CDS             135..278
                     /note="no search hits"
                     /codon_start=1
                     /transl_table=11
                     /product="hypothetical protein"
                     /translation="MTMTVICSGLLWYVHINVFLINLCLVFKSNVTFYKFRYSFFAFR
                     QQF"
     CDS             256..420
                     /note="no search hits"
                     /codon_start=1
                     /transl_table=11
                     /product="hypothetical protein"
                     /translation="MPLDNNSDAKEPNGTGKKKVIVINHTAIVHSCSCKKHDKILSNP
                     KYSQYVTLIE"
     CDS             401..571
                     /note="no search hits"
                     /codon_start=1
                     /transl_table=11
                     /product="hypothetical protein"
                     /translation="MLLSLSNVAEYNCNFVSFIAFPNDKDLHHGQSHYTNLIRKKRQI
                     ESHYKNKTCSGE"
     CDS             608..724
                     /note="no search hits"
                     /codon_start=1
                     /transl_table=11
                     /product="hypothetical protein"
                     /translation="MNAWGGRCLHKQSCLFMKKEQCLYLEEKDQTKASILFL"
     CDS             complement(961..1071)
                     /note="no search hits"
                     /codon_start=1
                     /transl_table=11
                     /product="hypothetical protein"
                     /translation="MLLIIHNVGPSFLVFFPVCLSVSECAELISGHFCVS"
     CDS             1225..1410
                     /note="no search hits"
                     /codon_start=1
                     /transl_table=11
                     /product="hypothetical protein"
                     /translation="MMESLHTVTCNNVTLCIRDVKFMLHRGPHTAHFDLKVGGLVKLH
                     FMPVCRNLTKHLILEIS"
     CDS             1412..1519
                     /note="no search hits"
                     /codon_start=1
                     /transl_table=11
                     /product="hypothetical protein"
                     /translation="MSELSTISTVCLCYMMCKRPTLACIYNLFFLFFLW"
     CDS             1565..1684
                     /note="no search hits"
                     /codon_start=1
                     /transl_table=11
                     /product="hypothetical protein"
                     /translation="MNLFGDENSVNLKKIQLKLQNLCTSYFPKPSSGPDWSFC"
     CDS             1709..1870
                     /note="no search hits"
                     /codon_start=1
                     /transl_table=11
                     /product="hypothetical protein"
                     /translation="MTPLPYIIYLLRADIADHLYLATSVVQLCLDKISLNDSAAPAGF
                     YKFVCDKKD"
     CDS             1916..2872
                     /inference="protein motif PDB:5TIP_B"
                     /codon_start=1
                     /transl_table=11
                     /product="Major Capsid Protein"
                     /translation="MQCRYDFGVALYLLDTLDTQFSTGLFCKDTSSHMNDTSIEGENQ
                     GLVTRGGYTANSSIVELIAPVHADLFFQEKLLLNGIDLSLKFVRSKDEFALMTADANA
                     YRVKIVSASLFVKKVSVSPSVRLAHSKALHHANAKYTVDRVSLKTFSIPAGARISTND
                     NLFMGRIPKFVIIAFIDNEAYTGSYQRNPFHFENCDIEFMSLYADSQAYPAKPFQPNF
                     QRKHYIREFYQLIQTTGRHLKDRSLAITRADFGNGYTLFCFNLEADEGHSGNVSLIKT
                     GNVRLETRFRNPLPRTVNLLCYSVFDSVIEISNMRQVLLDYY"
     CDS             2886..3389
                     /inference="protein motif PDB:4EKF_A"
                     /codon_start=1
                     /transl_table=11
                     /product="Adenain"
                     /translation="MNTIELSAVVGGIINKNTHFLGVLAYDQLTTERLQRLPAMGIVN
                     THPSTMPGEHWLAVYISRDRRGYFFDSFGHSLDSFPPAIKMFLLKNCSTVLYSGKQVQ
                     NDFSITCGQHCVFFLYHMQNGVSYARLLNMYGCDLICNDAMVCRFVNNIQPVAVCSDY
                     VCVQCGY"
     CDS             complement(3432..3563)
                     /note="no search hits"
                     /codon_start=1
                     /transl_table=11
                     /product="hypothetical protein"
                     /translation="MNLIFYVFYYWLMFDFFYLCLNKVCCESVYIYTRFDNKYHCLD"
ORIGIN      
        1 cgcccgggtt accgatccct cgcagcgaca tgctctccac gctgcaaaca aacaggaaac
       61 gcatcacttc tgtcagtgtg tcataaaaac ggttaacatg cccacacgct gccataggag
      121 cttaatccca gtgtatgacc atgactgtga tctgctcagg attattatgg tatgtccaca
      181 ttaatgtatt tttgatcaat ttgtgtttag tttttaaatc aaatgtgact ttttataaat
      241 tcagatattc tttctttgcc tttagacaac aattctgatg caaaagagcc aaacgggaca
      301 ggcaaaaaaa aagtaatagt aataaatcac acagcaatag tgcattcatg tagttgtaaa
      361 aagcatgata aaatattaag caatccaaag tattcacaat atgttactct cattgagtaa
      421 cgtagcggaa tacaattgta attttgtaag ttttatagct tttccgaatg ataaagacct
      481 ccatcatggc cagtcacatt acaccaattt aattagaaaa aagaggcaga tagaaagcca
      541 ctataaaaac aaaacctgct ctggagaata aaatacgaaa acgattacag ccttaagtaa
      601 agaacgtgtg aatgcatggg ggggtcgatg cttgcacaaa cagagctgcc ttttcatgaa
      661 aaaagagcaa tgtctatact tggaagaaaa agaccaaact aaagcatcga tcctgttcct
      721 ctaatatcga tccaacacaa tactgacact gatatctaca ctactgatgc agtggattat
      781 tcagtccttt gaacactgag ccatagtttc ttagtttagg gtcctttcag acactctgta
      841 tcagctgttg atgattcctg aaatcatcac acagcagaag ttttgctgaa atatatttaa
      901 actattaaaa taaatctaaa taaacggtga agttgtgaca cacgatcatt taaggaggtg
      961 ctaagaaaca caaaagtggc ctgatatcag ctcggcgcac tctgacacac tcaggcaaac
     1021 ggggaagaag acaagaaaac ttggacctac gttgtgaata attaataaca aaatctgtga
     1081 ataatcaatt gaacttcact gtgttatata aaagtatagg ctgagctctc acccggtgcc
     1141 tgatttttgt tctccatgac agaaattaaa aactgagttt tcagaacagg aaatttaaaa
     1201 agccagatat tttcagatta aaatatgatg gaatcccttc atacagttac gtgtaacaat
     1261 gttactctat gtatcaggga tgtcaaattc atgttacatc gtgggccaca tacggcccac
     1321 tttgacctta aggtgggcgg actagtgaaa ctccacttta tgccagtgtg cagaaattta
     1381 actaaacatt taatccttga aatatcttaa tatgagtgaa ttaagtacaa tttcaacagt
     1441 gtgcctctgc tacatgatgt gtaaaaggcc cacactggcc tgtatttata atcttttttt
     1501 tctttttttc ctatggtaga aatgacctat ttagcatttt ctgtcattta attgtttatc
     1561 catcatgaac ctgtttggtg atgaaaattc tgtaaatctt aagaaaatac agttaaaatt
     1621 gcaaaatcta tgtacttcat attttccaaa gccttccagt gggccagatt ggagtttttg
     1681 ctgagctgat tctggccctg gactttgttt gacacccctg ccatatataa tatatttatt
     1741 aagagctgac attgcagatc atctctacct ggcaactagc gtggtacagc tatgtttgga
     1801 taaaatctca cttaatgact cagctgcacc agcaggtttt tataaatttg tttgtgataa
     1861 aaaagactga gaacatcgac tgaaactgat tttactttga gaggccattt cataaatgca
     1921 gtgcaggtat gactttggtg tagctcttta tttattagac actttagaca cacagttcag
     1981 caccgggtta ttctgtaagg atacatcatc acacatgaat gacacatcta tagaaggaga
     2041 gaaccagggt ctggtgacca gaggtggcta cacagcaaat agcagtattg ttgaattgat
     2101 tgcaccagta catgcagacc tgttttttca agaaaaactg ttacttaatg gaatcgacct
     2161 gtcgctgaaa tttgtgcgct ctaaagacga atttgctctc atgacagcgg atgccaatgc
     2221 atacagagtt aaaattgtct cagccagtct ctttgtcaag aaagttagtg tatcaccaag
     2281 tgtcagactt gcacacagca aggcattgca ccatgcaaac gcaaaataca cggtagacag
     2341 agtgtcttta aagaccttct ccatacctgc aggggctaga atatcaacaa atgacaattt
     2401 atttatgggt aggataccta aatttgtcat cattgcattc atagacaatg aagcatacac
     2461 cggctcatac cagcgtaatc catttcattt tgaaaactgc gatatagaat ttatgtcttt
     2521 atatgctgat agtcaggctt atcctgctaa accattccaa ccaaatttcc agagaaaaca
     2581 ctatatcaga gaattttacc agctgataca aaccacagga agacatttaa aggacagatc
     2641 cttggccata acacgtgcag actttggtaa cggctacact ttattctgtt tcaatctgga
     2701 agctgacgaa ggacattcag ggaatgtgtc gttaattaaa actgggaacg tgagattgga
     2761 aacccgtttc agaaacccac taccccgtac agtgaacctc ttgtgttatt ctgtatttga
     2821 ttcagtcatt gaaatatcta acatgagaca ggtgctcttg gactactatt gagacaaaaa
     2881 cggtcatgaa cactatagaa ctatcagccg tggtcggcgg cattatcaat aaaaacacac
     2941 atttcctagg cgtgttagcc tatgatcagc taaccacaga acggcttcaa agactccccg
     3001 ctatgggtat tgtaaacacc cacccttcta cgatgccagg ggaacattgg cttgctgttt
     3061 atatttcgag agacagacgc ggttattttt ttgatagttt tggtcactcg ttagacagtt
     3121 ttcccccagc aataaagatg tttcttctaa aaaactgttc cactgtttta tattcaggaa
     3181 aacaagtgca gaacgacttc tccatcacat gcggtcaaca ttgtgtattt tttttatatc
     3241 atatgcaaaa tggtgtatct tatgcccgcc tgcttaacat gtatgggtgt gatttaattt
     3301 gtaatgatgc tatggtgtgt cgatttgtca acaacataca acctgttgct gtatgcagtg
     3361 attatgtgtg tgtgcaatgc ggatactgac atgtactaat gagaataata aaaacaacat
     3421 gatagcatga tttaatcgag acaatggtat ttattatcaa atctcgtgta tatatataca
     3481 gattcacaac atactttgtt taaacataaa taaaagaaat caaacattaa ccagtaataa
     3541 aagacataaa atatcaaatt caaatttcaa attcaaattt tatttgtcac gtacacagtc
     3601 atacacagta cgatatgcag tgaaatgctt agacaactgc tcgtgaccta aagaaaaaaa
     3661 agaaaaggct atgaataaga taggaaataa atatgaaaat taaaaagggt aaatttaact
     3721 aggtatactt agtgagggta ggatccctgt gaaactacaa acagatgaag gcaaagagtt
     3781 ttataataca acctttaaac agctaatga
//
