# Supplementary material for: Widespread Horizontal Gene Transfer Among Animal Viruses
Source: bioRxiv. 2024 Mar 26:2024.03.25.586562. Preprint. [Version 2] doi: 10.1101/2024.03.25.586562 (PMC11071296; doi:10.1101/2024.03.25.586562)
Supplement: Supplement 2 [file media-2.zip › File2_Maps/uAdinto_estuarysediment_ERR688353_17206.gb]

LOCUS       uAdinto17206ct_1       17206 bp    DNA     linear       01-JAN-2019
DEFINITION  [note: taxonomic lineage
            d_Viruses;-
            _Varidnaviria;k_Bamfordvirae;p_Preplasmiviricota;c_Polintoviricetes
            ;o_Orthopolintovirales] [isolation_source=original].
ACCESSION   
VERSION
DBLINK      BioProject: unknown
            BioSample: unknown
            Sequence Read Archive: unknown
KEYWORDS    .
SOURCE      Orthopolintovirales sp. ctHQ67H (unknown)
  ORGANISM  Orthopolintovirales sp. ctHQ67H
            Unclassified.
REFERENCE   1  (bases 1 to 17206)
  AUTHORS   Taker,C.
  TITLE     Cenote-Taker 2 dummy template file. Do NOT submit
  JOURNAL   Unpublished
REFERENCE   2  (bases 1 to 17206)
  AUTHORS   Taker,C.
  TITLE     Direct Submission
  JOURNAL   Submitted (01-JAN-2019) Taker 2, Cenote, 1000 Circle St., Cenote,
            DC 31111, USA
COMMENT     ##Genome-Assembly-Data-START##
            Assembly Method       :: unknown_assembler
            Genome Coverage       :: 1x
            Sequencing Technology :: Illumina
            Annotation Pipeline   :: Cenote-Taker 3
            URL                   :: https://github.com/mtisza1/Cenote-Taker3
            ##Genome-Assembly-Data-END##
FEATURES             Location/Qualifiers
     source          1..17206
                     /organism="Orthopolintovirales sp. ctHQ67H"
                     /mol_type="genomic DNA"
                     /isolation_source="unknown"
                     /collection_date="unknown"
                     /note="genome binned from sequencing reads available in
                     unknown;
                     derived from metagenome: unknown"
     CDS             48..485
                     /note="no search hits"
                     /codon_start=1
                     /transl_table=11
                     /product="hypothetical protein"
                     /translation="MENRVPAIFTPRCEDNLPSLNTLLTEDLYLSPLPSPNTILREDL
                     YLSDTEESDRYVHINLFIFFIINVYLYVLFSISVRSQLNPLPLLHYLCSPALLLYPLK
                     QLVLLLLHLPAPSQRPVQLQHLARPHHHPALPQVFHPPSPPEL"
     CDS             662..4168
                     /inference="protein motif PDB:2PY5_B"
                     /codon_start=1
                     /transl_table=11
                     /product="DNA Polymerase B"
                     /translation="MIRVSFVRHDRFGNVVQRTSNDFHVSAVCLDQFDFYGVSAEFLN
                     LISTFVNNGSDWNVDTVEFMEFDIVHFNTIRHVAGRSNRKWLALPQSLSRKQAVVNVH
                     NEGADCFKYALLSVLHYNDFTNVTNRNRSAKYSQWLTEQNWDGIQMPMTAAQLPLFER
                     NNPGLVINLLEWRGDKDSKNPVHRIRVAPIPRTTDVPTRCVSIMAVQLDDSLWHYVGV
                     VNINRLLNTKAENIHTRVYCERCFTPLFKSKYIPNPLENHLKVCYADKPDSVKMPEEK
                     EFSFKAYAKTQPLPYVFYADIECYLEVDPSCPKITRHVPYAFGLLLVPYSNMKHKALD
                     LGYKVFVGSNCLVDGCKYIHEVSKQVYAWNCKYSDVRMNFSKSDSISFNKADICFMCG
                     TPFTREGVRKVRDHDHLTGTYRGAACQDCNTKMRLKRNVLPVFFHNLRGYDGHLLCEV
                     AFGMMKEWKLTVIPQTAEKYISMQAEYKIASYINKKSSKETAVLFKIQFKDSVQFLPQ
                     SLDKLVRNLESVKITNRALPHNAPPHIAKAKGIFPYEWFDSSAKANQTQLPPREAFYD
                     RLNIKECSSVDYASAQEAWQVFSCRTFGDYILAYLKLDVHQLADVFEAFRVLALREDG
                     LDPSHYYTLPGLTLDSAFKMTRTRVDLVQEQEQYEFIEKGIRGGCTFVNKHYLHCNAP
                     DIDPFSYNPNLPRHEMLYVDANNLYGHALSAKLPYAEFSWLTEEDISLLSQPNFLLDL
                     DVDGDIGYLLEVDLGYPKEIHDSTVDFPFAPEKLKINENHLSDFMKRQISDLGTKIHT
                     YEKLLLTQWDKPCYVVHFKLLQFYLRHGMQLQRVIRGIKFRQAFIFEKYISYNSSKRA
                     QTNVEFERDFYKLKNNALYGKTVENVRRRLNFRLVNNKNDLLKYTSNPSFTQSIIFSN
                     ELVGIKLRKDHITLNKPVYIGQAVLDLSKLEMYELFYDKLKSYESEFITSRISVVGGD
                     TDSFFISVSNCDVYKQLLPAMQRDGLLDSSNFSPSHPLFSKTCKAKLGCVKDESEGNC
                     YKEWVLLRPKAYSMLCVNSLGSKKRAKGVKQATVREMSHLDYVKSYKNQKLLYKNQRR
                     IASNKHKVSTIEYNKISLSFYEDKRVWLNLNSSVPYGHYSLNSIRPQKQLLRTIPSHV
                     VVDEEPPAKRPRVMEEEEGGVE"
     CDS             4222..4323
                     /note="no search hits"
                     /codon_start=1
                     /transl_table=11
                     /product="hypothetical protein"
                     /translation="MLIQNVCRLLLTEAFCSPCTLKIFSVFQISAFF"
     CDS             4441..4563
                     /note="no search hits"
                     /codon_start=1
                     /transl_table=11
                     /product="hypothetical protein"
                     /translation="MIQLTVFYDIMSSLSCIYVTLLLLLTTCSSLLLLSGDIIL"
     CDS             4657..4824
                     /note="no search hits"
                     /codon_start=1
                     /transl_table=11
                     /product="hypothetical protein"
                     /translation="MLYISLYLFVHITVYIVHITTISTTYIVHIVYSLKEPRTTHMYL
                     LYILQIHCTEL"
     CDS             complement(4821..4937)
                     /note="no search hits"
                     /codon_start=1
                     /transl_table=11
                     /product="hypothetical protein"
                     /translation="MLHIRNKNSYSIYTFINTYSAFTIFTFFTLYLHIKHTY"
     CDS             complement(4918..5472)
                     /inference="protein motif PDB:2PY5_B"
                     /codon_start=1
                     /transl_table=11
                     /product="DNA Polymerase B"
                     /translation="MFYQCHWCTETFSRRQYLQNHINYVHEGQERRPQFTQSLLHTIE
                     NNSNLPMINKNGIIRIVPHTAFGNCIRNIIFYSADDADLKLPHMFFEAAKDLIQETLE
                     ILKSDNCEINICSTLCVRFVKQTEMEQMDNAFFSINSIRLTDYDIDDVINSLLLKIDN
                     YNSRGSNWKIQNTNFFRLYASHKK"
     CDS             5479..5592
                     /note="no search hits"
                     /codon_start=1
                     /transl_table=11
                     /product="hypothetical protein"
                     /translation="MNNKTSNFFIEDFVNFFFCIARRYALRVTRNTAPWSK"
     CDS             5677..5880
                     /note="no search hits"
                     /codon_start=1
                     /transl_table=11
                     /product="hypothetical protein"
                     /translation="MNSKDDFYVVLPSNVPSTIQNIPSKYLTTFDNPIYLDGEWEVAL
                     AEINFKNSIRTIHKSDQIEAKKL"
     CDS             5940..6887
                     /note="no search hits"
                     /codon_start=1
                     /transl_table=11
                     /product="hypothetical protein"
                     /translation="MANDFDIFTPDGYKPTKFKVLEKDEAIIQDEGGNIIIGYRRTKN
                     NYYIQNKTKHWVNITLPKYLAQIINFAPLEGKKFIYDETPIKIENLQYGFNHAQLKNM
                     NTQLALFPYEPIDPKVKTIVPKISIEHHVLNSSMQFVMTSPRPGTYASGKDLETELNK
                     NTQFTELFKFHYDTHLNRFELKTVDFNPVNEQTISFKNGIHDVLGFSQTEYTARKEDY
                     AADLVVNLTRGINSMFVYCDLCQPIRVGNTLAPLLRNIAFNTSTYGEQVSITYDRLIY
                     IPVTKTFIDSIQIHLCDSIGETIPFVEGLTNCILHFKRL"
     CDS             6927..7454
                     /note="no search hits"
                     /codon_start=1
                     /transl_table=11
                     /product="hypothetical protein"
                     /translation="MQVYKGSSRRQVGGGLFSTIARGAKPLLLSLFARLKPHLVNASK
                     AVGKRAIKAALNVGTDMASNIVSGRMNKRKAQDIIDSEITNLRSDAATALQGYKQHGS
                     GKRRRIVKRKKMVKRKSINKRGPKRLRRKTYKTKKCTSKKACKSSKKDYKRKKKSTRR
                     KSSKKRVFNKDIFGK"
     CDS             7451..8770
                     /inference="protein motif PDB:6OJN_B"
                     /codon_start=1
                     /transl_table=11
                     /product="Major capsid protein"
                     /translation="MNADTDCSCTLNELEFFEPINKQIVLDKSQWVDIHPLNNLTSNS
                     PIEFSINGSTDELLDFNNTMLHLQLKIVNAAGNANLIGNDVVAPVNNWFHSCFSDVIV
                     TIGGTQIEGGNQTYPYKAYLMNLLTNSTGTKNSQLQASGWYKDTAGHMNEANNNTGFT
                     KRRTVKGTSLTVDMCGPLMCDFFLQNKYCLHNVDVGIKLIPSSPEFQTLIYTAGGVAG
                     AAAALKVVYEKAVLYVRRVKAIPSFINGIEEGLNSQNAVYPLQRTELITYTIPQGSTS
                     HNKESLFRGQMPKLVLVGFVRNDAYNGAYGQNPFNFKHFNINQISLFREGESLPFRPF
                     TPDFVNNKYQREYMSLMQAINIYNKNEDVDITPEEYKTGYTIFGFNLTPDLSVADHAQ
                     PIRDGNIRLEVKFSGATAATANVIVMGVFDAKLEITKYRNVLMDWKS"
     CDS             8814..9089
                     /note="no search hits"
                     /codon_start=1
                     /transl_table=11
                     /product="hypothetical protein"
                     /translation="MDIDKYMQSMSQHEALQKQLETLIQNDKATDSVLRNSLINKRDS
                     LQQRISELESQYREQSLLEKQLFEKERIRDLHNLQQIDKRSSYTKFK"
     CDS             9086..9310
                     /note="no search hits"
                     /codon_start=1
                     /transl_table=11
                     /product="hypothetical protein"
                     /translation="MIALVHVLYFVIAIISVRYWLPWYIMEHVVINATLIWIARKVYV
                     ICRRVYKQIFELYLSAKNNYAGYKITTTYS"
     CDS             9276..9737
                     /inference="protein motif PDB:4EKF_A"
                     /codon_start=1
                     /transl_table=11
                     /product="Adenain"
                     /translation="MLDTKSLQRIANDLIPSFDGVFPINNLPITPKKSYILIANTDPD
                     NLAGKHWIAVIIRNGEGYVFDPLGNAPPLKLQHWMNLRAISWSCNTRQVQSNDSTLCG
                     YFCIYFLWFATCNALRNEHYNNIMNILFPNTSIYINYYDCIVRDFVKVLKI"
     CDS             9755..9850
                     /note="no search hits"
                     /codon_start=1
                     /transl_table=11
                     /product="hypothetical protein"
                     /translation="MTVFLFYVKVSICIIYNIKNKNGVHTSLFCF"
     CDS             complement(9879..10964)
                     /inference="protein motif PDB:4FW1_B"
                     /codon_start=1
                     /transl_table=11
                     /product="Integrase"
                     /translation="MRVVKKSQRLTAQVKNKLKKVYYDESNPASYGGIEKLANETNVH
                     PEIVSNWLNQQWTYTLHKPARKKFPRRKYMSRGLNYQWQADLMDMQKYSRENEGFRYI
                     LIALDIFSRQAYAMPVKSKRGEEIARAMDLILQDVKPNFIQTDLGLEFYNVHVKSVLT
                     KHNVELFSVYSENKAALVERLIRTIKEKLFRIFTKQGNYRWVEILPKVLQAYNNSYHR
                     GLKHIPSKVNESNETDIWIKQYSHVSKGKANTKFKVGDKVRISKNKRIFEKGYLQNWT
                     DEVFTISNVNTKYSPTLYTLVDFNGEEIRGSFYDYEIQLATMDTYRIEQILRTKIING
                     KKQALVKWIGYSEPSWINYDSINSLNK"
     CDS             complement(11030..11707)
                     /note="no search hits"
                     /codon_start=1
                     /transl_table=11
                     /product="hypothetical protein"
                     /translation="MNYFKKMIMLPVDEYNTFKSLLYKTQVSVPENTLQIDLEKIKQT
                     YGTNLPDDVRAKLEADIIQKHSSKADKSEPQPVGINPQNIEWIKTSISNFSKSNKNRA
                     ERLYKYLIERLPNRWNENGELLTVDGEIIAGSNIIDLVNFVTSINRKERAPYALDDFL
                     QLLHRANIPSHLLSTNAQNILYSTPYIADDDDVEDKHGDSDLEVLATPSKKKRKQKRK
                     LRWDQYE"
     CDS             complement(11704..12117)
                     /note="no search hits"
                     /codon_start=1
                     /transl_table=11
                     /product="hypothetical protein"
                     /translation="MNRIQKQKAFLKFLNSTNVKQRKVLIKNASPEQKRILIEIVLNI
                     LNGNVPLSSKQKKNLQKYKTSLRNMCRYCLNSKKKIINVNKKRVTKSINQIGGALPFL
                     IAPILALLGKAALGGAVSATAGYATKKIIDSAASK"
     CDS             complement(12157..12795)
                     /inference="protein motif PFAM:PF05707.11"
                     /codon_start=1
                     /transl_table=11
                     /product="DNA packaging NTPase"
                     /translation="MKLYDLRLKTGTTITIAGPSQSGKSTLVEKIVTLRDEIFSEKIT
                     KVIWYCSYMPFKKLDGVTYLVGLPNDINDRIIPNCLVILDDFMHELSNSSMLTTLMTK
                     AAHHLPLTLIFITQNIFQKSTDTKTRRLNTNYLILFKNPQDKTQVDYLGRQMYPLDKD
                     FLRMAFDDATKHAYSYLLIDSNQTTEDEIRVRSNITKDSEMVVYVPPSINTI"
     CDS             complement(12792..12935)
                     /note="no search hits"
                     /codon_start=1
                     /transl_table=11
                     /product="hypothetical protein"
                     /translation="MEIFNATLSEFNVFEILQITNLFILISVLLISAIIITLYKIQRF
                     CLK"
     CDS             complement(12973..13311)
                     /note="no search hits"
                     /codon_start=1
                     /transl_table=11
                     /product="hypothetical protein"
                     /translation="MGKVTFTQAYTLANDITSHLCTFIIDDVLLVSETVVFKLNINNL
                     NLHKLVNIIPSCLFEGELFPSLTVSHFAPLHINVFSTGKVVVLGRNAADRAHEIYLWL
                     CTFIEQYKTL"
     CDS             complement(13311..13430)
                     /note="no search hits"
                     /codon_start=1
                     /transl_table=11
                     /product="hypothetical protein"
                     /translation="MIYLKNFTLLLNIQYQNLHKLYYGIITLHFYYLVVEILE"
     CDS             complement(13489..14136)
                     /note="no search hits"
                     /codon_start=1
                     /transl_table=11
                     /product="hypothetical protein"
                     /translation="MAFEVKELRAHQHAQYLTIEDSDELNIVTCQMYFPEVGNKNNTS
                     VTFEIKRSMDEALYKKIAAFECRVAKTLKTLKPELLSELSAECQKVLSGDCKNLQYNV
                     RSNYYGFQGDPKMYLKGNWSTTTIVNFNNEPITADVLAAGTYQFVIRANMVYIGSHKN
                     PDHIANLQLRIKEIRYDPIKAPKTKTKRASKRKVEEDVDNDNKKHSSHSSDTNSC"
     CDS             14458..15285
                     /note="no search hits"
                     /codon_start=1
                     /transl_table=11
                     /product="hypothetical protein"
                     /translation="MTNVYIDFERNNCGDIIEIGAVAVHCITKKVKEFHQIIRQPLRF
                     SGQYILCAENSHCIPYSTLISAGIEEKKSKILFQYFINSLSLPITFLGHGDDTTEEYM
                     TSHFPFLLTCYCSFLQVDLPQWHEREYEDYFLATYLMKSTSEMFSCSYKNHTIDYLPN
                     KVKHNKPLTTNSQKAKYKFKFHCALFDAYLLAFFKRDITCYCCDEHFKDVFYFGETVN
                     ASDRVYKIDSLYPQYSINYDKKSDNDLYISHCGFYCNNLLFVDIPSDVPIMSPDTVF"
     CDS             complement(15295..15387)
                     /note="no search hits"
                     /codon_start=1
                     /transl_table=11
                     /product="hypothetical protein"
                     /translation="MIQTNIYVMYLNIYYNNKTIIINGTFLFIL"
     CDS             complement(15374..15766)
                     /note="no search hits"
                     /codon_start=1
                     /transl_table=11
                     /product="hypothetical protein"
                     /translation="MYTENGIKFEIISIDDNTRYLEYRGTYQSSFNSFVYRLKPLLIE
                     SLNTLKEDNQFNWITPMIHFNQHSSRMQPIRIRFANIDLIMNYLNMQTQGLSNGYFGL
                     LCQVHLEVDNDDHHIDSDSSNDSGFDSD"
     CDS             complement(15823..16233)
                     /note="no search hits"
                     /codon_start=1
                     /transl_table=11
                     /product="hypothetical protein"
                     /translation="MSGCEHNGIHITSVNFGVNRIIRFRSTYVSSFGSFFTRLRPLFS
                     STINELRNQQHYRSILPYIQFLGDSRQHRAVNIVQANAVGILLDLELETPGNGIGYFE
                     ILCRTFPVVENNNSTSNDSGVASKSSSSHDEMKR"
     CDS             complement(16284..16394)
                     /note="no search hits"
                     /codon_start=1
                     /transl_table=11
                     /product="hypothetical protein"
                     /translation="MFIEVFANFSTSLRGVTHYALRVIPLHGVNERINSL"
     CDS             16434..16817
                     /note="no search hits"
                     /codon_start=1
                     /transl_table=11
                     /product="hypothetical protein"
                     /translation="MMFEKFLYNSLFNKNGNYVRECTFVRNTTEFQTIVKDLNVSTCN
                     NMKQTIENMARIIIPNVDSINKGRLLTLLCLLQHVLLNCVLRHSTCDFNKTIRDLSSS
                     CNFLNSLLIPNQCIILCNFMNFVNE"
     CDS             16804..16896
                     /note="no search hits"
                     /codon_start=1
                     /transl_table=11
                     /product="hypothetical protein"
                     /translation="MLMNKVLLIKRFLKLCTTYRKLIVVCTIEV"
     CDS             16930..17019
                     /note="no search hits"
                     /codon_start=1
                     /transl_table=11
                     /product="hypothetical protein"
                     /translation="MGEKKKIFIFDLVVFRWLGGGQNFFRMSR"
     CDS             17051..17206
                     /note="no search hits"
                     /codon_start=1
                     /transl_table=11
                     /product="hypothetical protein"
                     /translation="MGEKKFFNFDLVVFRWLGGGGKIFFRMKDGKRVGWGKGENLGGR
                     GIFKKKKE"
ORIGIN      
        1 ttcagctctg agaaacatct ccgctctctc taaatatttg tatcgaaatg gaaaatcgtg
       61 tgccagctat ttttacacca agatgcgaag ataatttacc ttcgctgaac acactgttaa
      121 cggaggacct ctacctatct ccactacctt ctccgaacac aatactgaga gaagacttgt
      181 atctttccga tacagaggag tcggataggt atgttcacat taatctattc attttcttta
      241 ttataaatgt atacttatat gtattattct ctatttcagt gaggtcgcag ctcaacccac
      301 taccgctgct ccactacctc tgctctcctg ctctgctcct ctacccgctc aagcaactag
      361 tcctgctcct gctccatcta ccagctccat ctcaacgccc agtccagctc caacacctag
      421 cccggcctca tcatcatcca gctctaccgc aagtctttca tcctccatcc ccaccagaac
      481 tgtaaataat atttgtagag aagtatttaa tagcgcttta aatttattag catttaccgt
      541 acgttttacc gtactattat taacaatata tcctgacgat ttcctgaatt tagtagtgcc
      601 tctagtcgaa gaattgttag agtattttta tgattctaat gtttccgtga aaataggagt
      661 aatgattaga gtctcgtttg tacgacatga tagatttggt aatgtagtac agagaacttc
      721 gaatgatttt catgtaagcg cggtgtgttt ggatcaattt gacttttacg gtgtatctgc
      781 tgaattttta aacctgatta gtacttttgt taataatggc agtgactgga atgtagatac
      841 agttgaattt atggagtttg acattgtaca ttttaataca attaggcatg ttgctggtag
      901 atctaatcgt aagtggttag cgctacctca atctcttagt agaaagcagg cagtcgttaa
      961 tgtgcataat gaaggtgcag actgtttcaa gtatgcactt ctcagcgtgc tgcattataa
     1021 cgactttacc aatgttacta atcgtaatag atctgcaaaa tatagtcagt ggttaaccga
     1081 acaaaattgg gatggtattc aaatgcctat gactgcagcg cagttaccct tgtttgagcg
     1141 gaataaccct ggcttagtta ttaatctact tgagtggcgc ggggataaag attctaaaaa
     1201 tcccgttcat cgtattcgtg tagcccccat acctcgaact actgatgtac ctacacgttg
     1261 tgtaagtatt atggcagttc aattagatga ttctttgtgg cattacgtag gtgtagttaa
     1321 tattaataga ttacttaata ctaaggctga aaatattcat acacgagttt attgtgaacg
     1381 ttgtttcaca ccgcttttta aaagtaagta tattccgaac ccacttgaga atcatctaaa
     1441 ggtatgttat gcggataaac ccgactctgt aaagatgcct gaggaaaagg agttttcgtt
     1501 taaggcgtat gcgaaaactc aaccgttacc atatgtattt tatgcagata tagaatgtta
     1561 cttagaagta gatcctagtt gtcctaaaat tactcggcat gtaccatatg cgtttggtct
     1621 tttattagtt ccgtattcaa atatgaagca caaagcgtta gatttaggtt ataaagtatt
     1681 tgtaggtagt aattgtttag ttgatggatg taaatatatc catgaagtat ctaagcaagt
     1741 atatgcttgg aattgtaagt atagcgacgt tcgtatgaat ttctcaaaat ccgatagcat
     1801 tagttttaat aaagcagata tctgctttat gtgtggtact ccttttacta gagaaggcgt
     1861 taggaaagtt agggatcatg accatcttac aggcacttac agaggagccg cttgtcaaga
     1921 ctgcaatact aagatgcgac ttaagaggaa tgtcttgccg gtgttctttc acaatctccg
     1981 aggctatgat ggacacttat tgtgtgaagt agctttcggg atgatgaagg aatggaaact
     2041 gacagtcatt cctcaaactg ctgaaaagta tatttccatg caggctgaat ataaaatagc
     2101 tagctacata aataagaagt ctagcaagga aactgcagtc ttattcaaga ttcaattcaa
     2161 agacagcgtg caatttttac cgcaatctct tgataagctt gtgcgaaatc tcgagtcggt
     2221 aaaaattaca aacagggctc ttccgcataa cgcgccacca catattgcta aagcgaaggg
     2281 tatttttccg tatgaatggt ttgattcttc ggcaaaggca aaccaaactc aacttcctcc
     2341 gagagaagca ttctatgatc gtttaaacat caaagaatgc tcctctgtag attatgcttc
     2401 tgcgcaagaa gcctggcagg tatttagttg tcgaacattc ggtgattata tacttgccta
     2461 tctcaagttg gacgtacacc agcttgcaga tgtttttgag gcttttaggg tcctcgcact
     2521 gagggaggat ggactcgacc catcacatta ttatactttg ccgggcctca ccttagattc
     2581 cgcatttaag atgactcgca ctagggttga tcttgtccag gaacaagagc aatacgagtt
     2641 catcgaaaaa ggcattagag ggggttgcac atttgtaaat aagcactatt tacattgtaa
     2701 tgctcccgat attgatcctt tttcttataa tcctaatctg ccacggcacg agatgctcta
     2761 tgtcgatgca aacaatttgt atggacacgc attgagtgca aaattaccgt atgctgaatt
     2821 ttcttggttg actgaggagg atatttcctt actgagtcaa ccaaattttt tattagactt
     2881 agatgttgac ggcgacatag gttatttatt agaagtagat ttaggttatc cgaaagaaat
     2941 tcatgacagt actgtagatt ttccgtttgc cccagagaaa ttaaaaatta atgaaaatca
     3001 tctcagcgat tttatgaaac ggcagattag tgatttaggt actaaaatcc atacgtatga
     3061 gaaactcctc cttacacagt gggataaacc ctgctacgta gtgcatttca agttactgca
     3121 attttatttg cgtcacggaa tgcaactaca aagggttatt aggggcataa aatttaggca
     3181 agcgtttata ttcgaaaagt atatttcgta taattctagt aagcgcgcac aaacaaatgt
     3241 agaattcgaa cgtgattttt ataaattaaa aaataatgcg ttgtatggta aaactgtaga
     3301 aaatgttcgt agacgtttaa actttagatt agttaataat aagaacgatc ttttaaaata
     3361 cactagcaat ccatcgttta ctcaatcaat tatttttagc aatgaattag ttggtattaa
     3421 gcttaggaaa gatcatatta ctttaaataa accggtttac ataggtcaag ccgtcttaga
     3481 tttatccaag ctagagatgt acgagctctt ctatgacaaa ttaaagtcat atgaaagtga
     3541 gttcatcact agcagaatta gcgtagttgg tggtgatacc gattcctttt tcatttctgt
     3601 tagtaattgt gatgtctaca aacagttgct cccagctatg caacgggacg gcttgttgga
     3661 ttcatccaat tttagtccta gtcatccgct cttctctaag acgtgtaagg ctaagttagg
     3721 ttgtgtaaaa gatgaaagtg aaggcaactg ctataaggag tgggtactac ttcgtcccaa
     3781 ggcttatagc atgttgtgtg taaacagctt aggtagtaaa aagcgagcga aaggagtgaa
     3841 gcaggccacg gttagagaaa tgagtcattt agattatgta aagtcgtata aaaatcaaaa
     3901 acttttatat aagaaccagc gtagaatagc ttcaaataaa cataaagtaa gtacaataga
     3961 gtataataaa attagtctta gcttttatga ggataagcgt gtatggttaa atttaaattc
     4021 atcggtacca tatggtcatt attcgttaaa tagcattaga cctcagaaac aactattgag
     4081 aacaattcct tctcatgtag ttgttgatga ggaaccacca gcaaagcgcc cacgtgtaat
     4141 ggaggaggaa gagggaggag ttgagtaaaa tacccgctca cttatacata gcatgcttat
     4201 catttagttg catacatatc attgttgata caaaatgtgt gtaggttact tttaaccgaa
     4261 gcattctgtt ctccttgtac attgaagata ttttctgttt tccagatatc agctttcttc
     4321 taaggatatg ttgttaaaat aaatctttga gggactataa tttcatagta tttacatcag
     4381 tctagccgtt atttcaggta ctacaggtac taattcactt ttatatcgat aagagcatct
     4441 atgatccaac tgactgtgtt ttatgatatt atgtcgagtc tctcatgtat ttatgttaca
     4501 cttttattat tgttgacaac ttgctctagc ttgcttctgt taagcgggga tattattttg
     4561 tagaaattat tctagcattc tcgggtggtt gcatactaat atttaggatt gaatcgggtg
     4621 tgttgttatt ttatagtcgg taattcgtat tgataaatgc tttacatatc actgtattta
     4681 tttgttcata ttactgtata cattgtacat attaccacca tttctaccac ctatattgta
     4741 catattgtat atagtttaaa agaaccacgt actactcata tgtatttatt gtatatattg
     4801 caaatacatt gtacagaact ctagtatgtg tgttttatat gtaaatacag tgtaaaaaat
     4861 gtaaatattg taaatgcgct atatgtatta ataaaagtgt aaatactata actgttttta
     4921 tttcttatgt gaagcataga gtctaaaaaa gtttgtattt tgaatcttcc aattactacc
     4981 gcgggaatta tagttatcaa tttttagtag taaagaatta ataacatcat ctatatcgta
     5041 atcagttaat cttattgaat taattgaaaa gaatgcatta tccatttgtt ccatttctgt
     5101 ttgctttacg aaccttacac aaagtgttga acatatattt atttcacaat tatctgattt
     5161 aagaatttca agtgtttctt gtattaaatc cttagcagct tcgaaaaaca tgtgtggtaa
     5221 tttaaggtct gcatcatctg cactatagaa tataatgttc ctaatacagt ttccaaacgc
     5281 agtatgtggt actatacgaa tgataccatt tttattaatc ataggtaggt ttgaattatt
     5341 ctcaatagta tgtaataatg actgagtaaa ttgtggtctt ctctcctgtc cttcatgaac
     5401 ataattaata tgattttgta agtattgtct tctagaaaaa gtttcggtac accaatgaca
     5461 ttgataaaac atttttactt gaacaataaa accagtaatt tttttattga ggactttgtg
     5521 aatttttttt tttgcatcgc gcgacgttac gcgttacgtg ttacgcgtaa taccgctcca
     5581 tggagtaaat gagatgatta ataattaaaa acaaaacttt gcattaaatt gtttataaac
     5641 aaatgtaaaa atttaaaact ataaaataaa aacaaaatga attcaaagga tgatttttac
     5701 gttgttcttc ctagcaatgt tccctcaact attcaaaata taccatcaaa gtacctaaca
     5761 acatttgata atcccattta tttagacggt gaatgggaag tggcgttagc tgaaataaat
     5821 ttcaagaatt ctataagaac tattcataag tctgatcaaa ttgaagcaaa aaaattgtaa
     5881 aaacggttaa ggctcctatt gaaaatgcac cattgatagc taaaattcct tttgttgaaa
     5941 tggcaaatga tttcgatatt tttacaccag atggatacaa accaactaaa ttcaaagtgt
     6001 tagaaaaaga tgaagcaatt attcaggatg aaggaggaaa tattataatt ggatatcgca
     6061 gaactaaaaa taattattat atacaaaata agactaaaca ctgggttaac ataacccttc
     6121 cgaaatattt agcacaaata ataaattttg ctccattaga aggaaagaaa tttatttatg
     6181 acgaaactcc aattaagata gaaaatcttc aatatgggtt taatcatgca caattaaaaa
     6241 atatgaacac gcaactcgca ttgttccctt atgaaccaat agatcctaaa gtaaaaacca
     6301 ttgtaccaaa aatttcaatt gagcatcacg tgttaaattc ttctatgcaa tttgtaatga
     6361 caagtccacg tccaggtaca tatgcttcag gaaaagatct cgaaacagag ttgaataaaa
     6421 acacacaatt tacagaactg tttaagtttc attatgatac acatctaaat cgtttcgaac
     6481 tgaaaactgt tgactttaat ccagttaatg agcaaacaat atcgtttaaa aatggtatac
     6541 atgatgtatt aggtttttca caaactgaat atactgcaag gaaagaagat tacgcagcag
     6601 acttagttgt taatttaaca cgaggtatta atagcatgtt cgtatactgc gatctctgtc
     6661 aacctatacg tgtaggaaat acacttgctc ctcttctccg caatattgca ttcaacacat
     6721 cgacttatgg tgaacaagtt agcataacat atgaccgtct catttacatt ccagttacaa
     6781 aaacttttat agattctatt caaatacacc tttgtgattc tattggtgaa actatacctt
     6841 ttgttgaagg acttacaaat tgtattctac actttaaaag attataaaca agcagtttga
     6901 attgtgtcta caatgcacaa ttgaacatgc aagtgtataa aggttctagt cgcagacaag
     6961 ttggtggagg tttgttctct acaattgcac gaggagcaaa accactttta ttgtctttat
     7021 tcgctagatt aaaaccccat cttgtaaatg cttcgaaagc tgttggcaaa cgagcaatta
     7081 aagctgcgtt aaatgtagga actgatatgg ctagtaatat agtttctggt agaatgaata
     7141 agaggaaagc tcaggatatt attgattctg aaataaccaa cctgcgatca gatgctgcta
     7201 ctgcactgca aggttataaa caacatggct caggtaaacg aagaagaata gtaaaacgta
     7261 agaaaatggt taaacggaag tctataaaca aacgtggacc aaagagatta cgtagaaaaa
     7321 catacaagac taaaaagtgt acttcaaaga aagcctgtaa aagctcgaaa aaagattata
     7381 aacgaaagaa gaagtcaact agacgtaaat catcaaagaa acgtgttttt aacaaggaca
     7441 tatttggaaa atgaatgccg acactgattg ctcatgtaca ttgaatgaac ttgagttttt
     7501 tgaacctatt aataagcaaa ttgttctaga taagtcacaa tgggtagata ttcatcccct
     7561 caacaatcta acttcaaaca gtccaattga attcagtatc aatgggtcaa ctgatgaact
     7621 acttgatttt aataatacaa tgttacatct tcaattgaag attgtaaatg cagctggtaa
     7681 tgcaaacctt ataggtaatg atgtcgttgc tcccgtgaat aactggttcc atagttgctt
     7741 ttcggatgtt attgttacca ttggtggtac tcaaattgaa ggtggaaatc agacttaccc
     7801 atacaaagca tacttaatga atttgcttac gaatagcaca ggtactaaaa attctcaact
     7861 acaagcaagc gggtggtata aagatactgc tggacatatg aatgaagcta ataataatac
     7921 aggtttcaca aaacgtagaa cggtgaaggg aacaagtctt actgttgata tgtgtggtcc
     7981 tctaatgtgt gacttttttc ttcaaaacaa gtattgtctt cataatgttg atgtcggcat
     8041 taaacttata cctagctcac ctgagtttca aacacttatt tatacagctg gtggtgttgc
     8101 aggtgctgca gcggcattga aagtagttta tgaaaaggca gttttgtatg tgagacgtgt
     8161 aaaggctatc cctagtttta ttaatggtat agaagaaggt ctaaacagtc aaaatgcagt
     8221 atatccactt caacgcactg aactcattac atacactatt ccacaaggaa gcacttcaca
     8281 taataaggaa tcgctatttc gaggacagat gccgaaactt gtgcttgttg gatttgtacg
     8341 caatgatgca tataatggag catatggaca aaacccattt aattttaaac attttaatat
     8401 taatcaaatt tcactgttta gagagggaga atctcttccc tttagaccgt tcacacctga
     8461 ttttgtaaac aataaatatc aacgtgagta tatgtctctt atgcaagcaa ttaatatcta
     8521 taataaaaat gaggacgtgg atatcacccc agaagaatac aaaactggat atacaatttt
     8581 tggatttaac cttactcctg atttatccgt ggcagatcac gctcaaccta ttcgcgatgg
     8641 gaacattcgc ttggaagtta aattcagtgg tgctactgct gcaacagcta atgttattgt
     8701 catgggtgta tttgatgcaa aactcgaaat tacaaagtat agaaacgtat tgatggactg
     8761 gaaatcctag attataaaca gtattaacta tatatatata tgttataatt aaaatggata
     8821 ttgacaagta tatgcagtct atgtctcaac atgaggcatt gcaaaagcaa ctagagactc
     8881 taatacaaaa tgataaagca actgactctg ttcttcgaaa cagtttaata aataaacgtg
     8941 actcactgca acaacgaatt agtgaattgg aatctcaata tagagaacag tcgcttttag
     9001 agaaacagct ttttgaaaag gaaagaattc gcgacttaca taacctgcag caaatagaca
     9061 aacgtagcag ctatactaaa ttcaaatgat tgcgcttgtt catgtgttat actttgtgat
     9121 tgcgataata tcagtgcgtt actggttacc atggtatata atggagcatg ttgttattaa
     9181 tgctacgtta atttggatag caagaaaagt ttatgtaata tgccgtcgtg tgtataaaca
     9241 aatatttgaa ttatacctga gcgctaaaaa taattatgct ggatacaaaa tcactacaac
     9301 gtatagctaa tgatttgata ccgtcgtttg atggcgtttt tccaattaac aatttaccta
     9361 ttacaccaaa gaagtcttat attttaattg caaatacaga tccagataat cttgcaggaa
     9421 aacactggat tgctgttatt attagaaatg gtgaaggtta tgtctttgat ccgttaggaa
     9481 atgcacctcc gctcaagcta caacattgga tgaatttacg cgctatatcg tggtcatgta
     9541 acacaagaca agttcaatct aatgactcta ctctatgtgg ttatttttgc atttactttt
     9601 tatggtttgc tacttgcaat gcattacgta atgaacatta taataatatt atgaacattc
     9661 tattccctaa tactagtatt tatattaact attacgactg tattgtacga gactttgtga
     9721 aagttttaaa aatttagtac ggtgtatttg taacgtgact gttttcttat tttatgtaaa
     9781 agtctcaatt tgtattatat ataatattaa aaataaaaat ggtgtgcaca caagtttatt
     9841 ttgtttttaa ttacaacata taaagtacag tacataaatt atttattaag tgaattaata
     9901 gagtcataat taatccagct cggttccgaa tatccaatcc atttcaccag tgcttgtttc
     9961 tttccattaa taatctttgt acgaaggatt tgttcaatac ggtaagtatc cattgttgca
    10021 agctgaattt cataatcgta aaagcttcct cttatttctt caccattaaa atcaacaagt
    10081 gtgtatagtg taggtgagta ctttgtatta acattagaaa tagtaaacac ttcgtctgtc
    10141 caattttgta agtatccttt ttcaaatatt cttttatttt tagaaattcg aactttatca
    10201 cctactttaa attttgtatt tgctttgcct tttgaaacat gagagtattg tttaatccaa
    10261 atatcagtct catttgattc attaaccttt gaaggaatat gtttcaaccc acgatgataa
    10321 ctattgttat atgcttgcaa aacttttgga agtatttcaa cccatctata gtttccttgc
    10381 tttgtaaaaa ttcgaaaaag cttctctttt atagtacgta taagtcgttc aaccaaagca
    10441 gccttatttt cagagtatac actaaagagt tcaacattat gtttggttaa tacactcttt
    10501 acatgtacat tataaaattc taaacccaaa tcagtttgaa taaagtttgg tttcacatct
    10561 tgtagtatta aatccattgc acgtgctatt tcttctcctc ttttactttt taccggcatt
    10621 gcatatgctt gtcgtgaaaa tatatccaag gctattagaa tataacgaaa accttcattt
    10681 tctctagagt acttttgcat atccattaaa tccgcttgcc attgatagtt aagacctcga
    10741 ctcatatatt ttctacgtgg aaactttttg cgagcaggtt tgtgaagcgt gtatgtccat
    10801 tgttgattca accaattcga gactatttct ggatggacat ttgtttcgtt tgctagcttc
    10861 tctattccgc cgtatgaggc tggattggat tcgtcgtagt atactttctt taatttgttc
    10921 ttgacctgag ctgttagtcg ttgtgacttt ttgacaacac gcatttgaac agtttatatt
    10981 tacactcaaa tcaggatcgt catctgctgc acttaaacag caacatagtt tattcatatt
    11041 gatcccacct aagttttctc ttctgttttc ttttcttctt cgatggagta gccaagactt
    11101 ctaaatcact gtctccatgt ttatcttcaa catcatcatc atcagcaata tatggagtac
    11161 tatacaaaat attctgagcg tttgtactta ataaatgtga cggaatattt gctctatgta
    11221 gcaattgaag aaaatcatct agcgcatagg gtgcacgttc tttcctgttg atactagtaa
    11281 caaaatttac caaatctata atatttgagc cagcaataat ttcaccatca acagttaaaa
    11341 gttctccatt ttcattccat ctatttggta atctttcaat gagatattta tacagtcgtt
    11401 cagcgcggtt tttgtttgac tttgaaaaat tagatatcga cgtctttatc cattctatat
    11461 tttgcggatt aataccaact ggttgtggtt cacttttatc agcctttgaa ctatgctttt
    11521 gaataatatc tgcctctaac tttgcacgta catcatcagg taaattagta ccatatgttt
    11581 gtttaatttt ctccaaatca atttgtaatg tattttccgg aacagaaact tgtgttttat
    11641 atagtaaact tttaaatgta ttatactcat cgacagggag cattatcatt ttcttaaaat
    11701 agttcatttt gatgcagcac tatcaattat tttctttgta gcgtatccag cagttgcgct
    11761 aacagcacca cctaaagcag ccttaccaag taatgcgagt attggtgcaa taagaaaggg
    11821 tagagcacca ccaatttggt ttatactttt agttactctc ttcttattta cgtttataat
    11881 ttttttctta ctgtttagac aataccgaca catatttcta agtgaagtct tgtatttctg
    11941 taaattcttc ttttgttttg atgatagcgg tacgtttcca tttaaaatat ttaaaacaat
    12001 ttcaataagt attcgttttt gctcaggact agcatttttt attagtactt tacgttgctt
    12061 aacattggtt gagttaagaa atttcaaaaa tgccttttgt ttctgaattc tattcatttt
    12121 gaaatactag tttcctttga agattatctt aaccgtttat attgtattaa ttgaaggtgg
    12181 aacatataca accatttcac tgtctttagt aatattacta cgaactcgaa tttcatcttc
    12241 agtagtctga ttagaatcaa taagtaaata cgaatatgca tgttttgttg catcatcgaa
    12301 agccattctt agaaaatctt tatctagcgg atacatttgc cttccgaggt agtctacttg
    12361 tgttttatcc tgcgggttct taaataatat taaataattc gtatttagac gtcgtgtttt
    12421 tgtatcagta cttttttgaa aaatattctg cgtaataaaa atcaaagtca atggaaggtg
    12481 atgtgctgct tttgtcatta gtgtggttag catacttgaa tttgaaagtt catgcataaa
    12541 gtcatctaat attacgagac aatttggaat tattctatca ttaatatcat tcggtaaacc
    12601 aactaagtag gttacaccat ccagcttttt gaaaggcatg taactgcaat accaaataac
    12661 ttttgtaatt ttttcgctaa atatttcatc tcttaatgta actatttttt caacaagagt
    12721 tgattttccg ctttgcgaag gacctgcaat agttattgtt gttccagttt ttaatctcaa
    12781 atcatagagt ttcattttaa acaaaaacgt tgaattttat acagagttat aataattgct
    12841 gaaataagta gaacgcttat taaaataaaa agatttgtaa tttgaagaat ttcaaaaaca
    12901 ttgaattcag atagtgtagc attaaaaatt tccattatcg tttataaata aataaataca
    12961 aaagagtata gtttataaag ttttatattg ttcaataaat gtgcataacc ataaataaat
    13021 ttcatgagct cgatcagcag cattacgtcc aagtacaact actttaccag tagaaaatac
    13081 atttatatgt aagggtgcaa aatgtgaaac agtgagggat ggaaacaatt ctccttcaaa
    13141 taagcatgaa ggtataatat taacaagttt atgtaaattt aaattattaa tattaagttt
    13201 gaatacaaca gtttcagaaa caagaagaac atcatcaata ataaaagtac ataaatgtga
    13261 tgtaatatca tttgctaatg tgtatgcttg tgtgaaagtt actttaccca ttattctaaa
    13321 atttccacta ctaaataata aaaatgtaaa gttattatac cgtaatacaa tttgtgaagg
    13381 ttttgatact gaatatttaa tagtagagta aaattcttta agtaaatcaa aaatactttc
    13441 tagactacca tgtataaaaa ttttacctct atatactgca tttaccagtc agcacgaatt
    13501 agtatctgaa gaatgtgacg aatgcttctt attgtcattg tcaacatctt cttctacttt
    13561 gcgtttagaa gcacgtttgg ttttggtttt gggtgccttt attgggtcgt atcgtatttc
    13621 tttgatgcgt agttgcaggt ttgcaatatg atcagggttc ttatgtgagc caatatacac
    13681 catgtttgcg cgaatgacaa actggtaggt gccggccgcg aggacatctg cagtaatagg
    13741 ttcgttgttg aaattgacaa tagttgtcgt agaccaattt cctttgaggt acatcttagg
    13801 atcgccttga aacccatagt agtttgagcg aacgttgtac tgtaaattct tacagtcacc
    13861 agataggacc ttttgacatt cagcagaaag ttctgatagt aattctggct tgagcgtctt
    13921 taacgttttt gcaactctgc attcaaaggc agcaattttt ttatagagcg cttcatccat
    13981 tgaccgtttg atttcaaatg tgacactggt attatttttg ttaccaactt caggaaaata
    14041 catttgacaa gtgacaatat taagttcatc actgtcttct atagtcaagt actgagcatg
    14101 ttggtgtgct ctcaattctt taacttcaaa agccattttt atttgtgaga gagataggag
    14161 atgttaactg tagcacgtcg agagaaataa tgaatttatt ccgatttcag ctcgtattta
    14221 tacactgatt atatgttagg tgaattctga ttggttgcta tttttagaaa catgctagtt
    14281 taattttgat tggttgctat ttttagaaac atgactcata atctattttt agaaacatga
    14341 ctcaatctat ttttagaaac atgactcata atctattttt agaaacatga ctcataatct
    14401 atttttagaa acattataaa caatatttat tatttcaatt tatatgtgtt cgtaaatatg
    14461 acgaatgtat acattgattt tgagcgtaat aactgtggtg atattattga gattggtgca
    14521 gttgcagttc attgtattac aaagaaagta aaagagttcc atcaaattat acgtcaacca
    14581 ttacgatttt caggtcagta tatattatgt gctgaaaaca gtcattgtat tccttattca
    14641 actcttatta gtgctggaat tgaagagaaa aagtcaaaaa tattatttca atattttatt
    14701 aatagcttga gcttacctat aacatttttg ggacatggtg atgatactac tgaagaatat
    14761 atgacttcac atttcccgtt tttgcttaca tgttattgtt catttttaca agttgattta
    14821 ccacaatggc atgagcgcga atatgaagac tacttccttg caacttacct aatgaaatca
    14881 acgagtgaaa tgttttcatg ttcatataag aaccatacaa ttgattacct acctaataaa
    14941 gtgaaacata acaagccatt gacgacaaat tcacaaaaag caaagtacaa attcaagttc
    15001 cattgtgctt tatttgatgc atatttactt gcatttttta aacgtgacat tacatgctat
    15061 tgttgtgatg aacattttaa agatgtattt tactttggtg aaaccgtaaa tgctagtgat
    15121 agagtttata aaattgattc actttatcca cagtattcaa ttaactatga taaaaagtct
    15181 gataatgatt tgtatatttc acattgtggt ttttattgta ataatttatt atttgtagac
    15241 ataccatctg atgtacctat catgtcacct gataccgtat tttaatgtat acatttataa
    15301 aataaaaaga aatgttccat taataataat tgttttatta ttataatata tgtttaagta
    15361 cattacataa atattagtct gaatcaaaac cagagtcatt tgatgagtct gaatcaatat
    15421 gatgatcatc attatcaact tccaaatgca cttgacaaag taatccgaag taaccgttag
    15481 aaagtccttg agtttgcata tttaagtaat tcataataag atcaatgttt gcaaaacgaa
    15541 tacgaatagg ttgcatgcga gaagaatgtt ggttaaagtg aatcattgga gttatccaat
    15601 tgaactgatt atcttctttg agcgtattta atgattctat aagcagcggt tttagacgat
    15661 acacaaatga gttgaaactt gactggtaag tacctcgata ctcaagatat ctcgtattgt
    15721 catcaataga aataatttca aattttattc cgttctcggt atacattgtt aagtattatg
    15781 tatttgttca catactggtt tataatttct cttcattgtt tattacctct tcatttcatc
    15841 atgagatgat gaacttttac tagctacacc ggaatcattt gatgttgaat tattattttc
    15901 aacaactgga aatgtacgac atagtatttc aaaatatcct ataccatttc ccggagtttc
    15961 tagttctaag tcaagtaata taccaacagc atttgcttgt actatattta ctgcacgatg
    16021 ttgacgagaa tcaccaagaa attgtatata gggaaggatt gaacggtaat gttgttgatt
    16081 tctaagttca ttaattgtag atgaaaataa tggtcgtagt cgtgtgaaaa atgaaccaaa
    16141 agaggataca tatgtacttc taaaacgtat tattctatta acaccaaaat ttacactagt
    16201 tatatgtatt ccattatgtt cgcaaccact catttttaat taatttttat ttactatata
    16261 tatatatata aataattgct tgtttataaa ctgtttatcc tctcatttac tccatggagc
    16321 ggtattacac gtaatgcgta atgcgtaacg ccgcgcagcg atgttgaaaa atttgcaaag
    16381 acctctataa acaatatttc ataagtgcgg aatatttata tatattcata aagatgatgt
    16441 tcgaaaagtt cttatataat tctctcttca ataaaaatgg gaactatgtg cgtgaatgca
    16501 cttttgttcg aaatacaaca gaatttcaaa ctattgtaaa agacttaaat gtatctactt
    16561 gtaataatat gaagcaaact attgagaaca tggcgcgtat cataattcca aacgtggact
    16621 ccataaataa aggacgacta ttaactctcc tatgcttgct tcaacatgtt ctattaaact
    16681 gtgtgcttag acattccact tgtgatttta ataaaactat aagggattta tcctcttcat
    16741 gtaactttct caactcctta cttattccga atcaatgtat tattctatgt aattttatga
    16801 attttgttaa tgaataaagt tttgttaata aaacggtttt taaaattatg tactacttat
    16861 agaaaattaa tagtagtatg taccatagaa gtttagaatt agttgactgt ttatgcagct
    16921 taactgttta tgggtgagaa aaaaaaaatt tttatttttg acttagtcgt ttttcggtgg
    16981 ctgggggggg gacaaaattt ttttagaatg tcgagataaa tgttcctatg ctatttttaa
    17041 aatttgactt ttgggtgaga aaaaattttt taattttgac ttagtcgttt ttcggtggct
    17101 gggggggggg gggaaaattt tttttagaat gaaagatggg aagagggtgg ggtggggaaa
    17161 gggtgaaaat ctggggggcc gcggtatctt taaaaaaaaa aaggaa
//
