# Supplementary material for: Widespread Horizontal Gene Transfer Among Animal Viruses
Source: bioRxiv. 2024 Mar 26:2024.03.25.586562. Preprint. [Version 2] doi: 10.1101/2024.03.25.586562 (PMC11071296; doi:10.1101/2024.03.25.586562)
Supplement: Supplement 2 [file media-2.zip › File2_Maps/uAdinto_drosophila_SRR9997928_13290.gb]

LOCUS       uAdinto13290ct_1       13290 bp    DNA     linear       01-JAN-2019
DEFINITION  [note: taxonomic lineage
            d_Viruses;-
            _Varidnaviria;k_Bamfordvirae;p_Preplasmiviricota;c_Polintoviricetes
            ;o_Orthopolintovirales;f_Adintoviridae]
            [isolation_source=original].
ACCESSION   
VERSION
DBLINK      BioProject: unknown
            BioSample: unknown
            Sequence Read Archive: unknown
KEYWORDS    .
SOURCE      Adintoviridae sp. ct8R5NS (unknown)
  ORGANISM  Adintoviridae sp. ct8R5NS
            Unclassified.
REFERENCE   1  (bases 1 to 13290)
  AUTHORS   Taker,C.
  TITLE     Cenote-Taker 2 dummy template file. Do NOT submit
  JOURNAL   Unpublished
REFERENCE   2  (bases 1 to 13290)
  AUTHORS   Taker,C.
  TITLE     Direct Submission
  JOURNAL   Submitted (01-JAN-2019) Taker 2, Cenote, 1000 Circle St., Cenote,
            DC 31111, USA
COMMENT     ##Genome-Assembly-Data-START##
            Assembly Method       :: unknown_assembler
            Genome Coverage       :: 1x
            Sequencing Technology :: Illumina
            Annotation Pipeline   :: Cenote-Taker 3
            URL                   :: https://github.com/mtisza1/Cenote-Taker3
            ##Genome-Assembly-Data-END##
FEATURES             Location/Qualifiers
     source          1..13290
                     /organism="Adintoviridae sp. ct8R5NS"
                     /mol_type="genomic DNA"
                     /isolation_source="unknown"
                     /collection_date="unknown"
                     /note="genome binned from sequencing reads available in
                     unknown;
                     derived from metagenome: unknown"
     CDS             3..167
                     /note="no search hits"
                     /codon_start=1
                     /transl_table=11
                     /product="hypothetical protein"
                     /translation="-
                     ILPGGLARCQSTPLLLLAPNKLHMLVRLCPIGLGCDLAGLGVCRATAWSGQEC"
     CDS             164..265
                     /note="no search hits"
                     /codon_start=1
                     /transl_table=11
                     /product="hypothetical protein"
                     /translation="MTIASNWLTRSETAMNLCKAAVVAEGFSVGDIF"
     CDS             252..440
                     /note="no search hits"
                     /codon_start=1
                     /transl_table=11
                     /product="hypothetical protein"
                     /translation="MTFFNFIYICVCRTEHRNDTLESVELKHWNVWNGDTEMCAMEHW
                     DSCTEALECVFYIQFFGK"
     CDS             407..538
                     /note="no search hits"
                     /codon_start=1
                     /transl_table=11
                     /product="hypothetical protein"
                     /translation="MCVLYPVFRKIEFIWREFGLFSDFTQLNTKKAKSCMKKPPKPS"
     CDS             588..785
                     /note="no search hits"
                     /codon_start=1
                     /transl_table=11
                     /product="hypothetical protein"
                     /translation="MFISNPELFFLLFELDDILISALYSAVLFFENVCVRMFADFADA
                     DVCMYVCRNQKICKIYMNVCI"
     CDS             complement(879..1094)
                     /note="no search hits"
                     /codon_start=1
                     /transl_table=11
                     /product="hypothetical protein"
                     /translation="MYINIHTSIQSTTLHYKIKYIETYSSACLRALIPTFISHIYIYI
                     STNNLQQITVHFYIEYKYIWGINKYIP"
     CDS             complement(1119..1271)
                     /note="no search hits"
                     /codon_start=1
                     /transl_table=11
                     /product="hypothetical protein"
                     /translation="MQTPFVIYTKCKVFYIKEKRLRKYAPSHEFQNLIKSFRQKRRIH
                     FFSRSL"
     CDS             complement(1271..1519)
                     /note="no search hits"
                     /codon_start=1
                     /transl_table=11
                     /product="hypothetical protein"
                     /translation="MDIYIYERLILAKNPPTPFHGPSNRIYPDPHQLQCGFLKKISTS
                     VHTLQKEIIQICPKTKSRCLISVWFAVSKVRSPIFSST"
     CDS             1572..1799
                     /note="no search hits"
                     /codon_start=1
                     /transl_table=11
                     /product="hypothetical protein"
                     /translation="MNFICLHRLGRKFELITYHKIEVGESGMESSCGLEARRKREGER
                     VWESDGLHKLALETKRPLGANSIYLRILRNS"
     CDS             1823..2107
                     /note="no search hits"
                     /codon_start=1
                     /transl_table=11
                     /product="hypothetical protein"
                     /translation="MVGYTKDDNLLIDEEYKIIECKLKKTPYGNKIALYLTSKDDENL
                     WIFLPKRYVSIFSTKTPFKKWTENGILHLIYKGNELIGYNSSYIEFLAKN"
     CDS             complement(2178..2312)
                     /note="no search hits"
                     /codon_start=1
                     /transl_table=11
                     /product="hypothetical protein"
                     /translation="MDLVLRWRRHHSKDKAYCGIHTLKTSMCCAYILELLLESLYSIY
                     "
     CDS             complement(2431..2901)
                     /inference="protein motif PDB:4EKF_A"
                     /codon_start=1
                     /transl_table=11
                     /product="Adenain"
                     /translation="MNTLEIHSILSKHPATKKVFEGVFAADKLPKTILNYPALFIANT
                     DPSTKPGTHWIAFYFNKNREAEFFDSYGENPQKKEFLRFINKNSISYSSNKQPLQGYF
                     SNTCGHYCILYGLFKCENHSLKYFLKNFSKRNSLYNDKLIIKMFKKSFKKNKRL"
     CDS             complement(2911..4203)
                     /inference="protein motif PDB:5TIP_B"
                     /codon_start=1
                     /transl_table=11
                     /product="Major Capsid Protein"
                     /translation="MTTHIECMKGELDLFEPHPTQSSILRTEEVSYNPIASLDSASSI
                     EFVCLGNGETYRDLSSVYLRLVVQLRKSDNSSIEGNSIGVVNNILHSIFRSSSVYLNN
                     ILVSQNDNNYHYRSYLQTILNYGGDASESHLATQGFYPNFGRLLEGKYVNTDGSKTLK
                     NIFQNSNKVELFGKIHGDIFNQPKLLINNVDLRINFNIEKTAFYLMESETESNLKILE
                     AQLFMNHITVNPSILLAHHHVLQTKNAIYPFNKVEVKSFTIYPGNNTLSIDNAVIGQL
                     PNFLTFCMVKNRSYSGNRSLDPFNFEHFKIQRFNLLVNGVQIPSQALEFDYSNLENCR
                     SSRGYNMLFRSSGIKHYDRGLQITKEMFDKNSFILAFDLTADHSNSSVCSNLLTQGTI
                     RIEGRFSEALTEAVTCLVYCEYDSMIDIDKHRNIRVLL"
     CDS             complement(4200..4670)
                     /note="no search hits"
                     /codon_start=1
                     /transl_table=11
                     /product="hypothetical protein"
                     /translation="MANSYHQYYSNQCGAGLSHIGSLYVSPRIIQHGRGIGNFFSGLF
                     NYIKPLFLSGINALKNQATESGKAVINELGRKPLRNIIQEQSKIALQNLSNKAIDKIT
                     RFQNGSGKKNKKRRARKSRNHLALKQQRKRTHLKAKKTKPTNKKFFKDIFSKLK"
     CDS             complement(4717..5310)
                     /note="no search hits"
                     /codon_start=1
                     /transl_table=11
                     /product="hypothetical protein"
                     /translation="MVYLSEFFVTLLSNDSLNVFPDNVKCAFTNIVNIPVKLNDDWEV
                     GVTELYLNKYNKPSTGKEMDKYFSTSNRNDVNELESDYSSTQFISLVNGETFRYTNVE
                     LEYDNLESGLIFIYTDIIKPRSVGSKRPRCLRVLHFDGNEKSIQFNNIEYYPIENWTL
                     NEISLLITDSRGYKVPFESSPVPIFATLHFRKRRDIL"
     CDS             complement(5322..5996)
                     /note="no search hits"
                     /codon_start=1
                     /transl_table=11
                     /product="hypothetical protein"
                     /translation="MFKNKHNLSKVILMHPNQYHKIINDEKGTDLISKKFLPILNNSK
                     ISDFNKWIQIRQELCYYQNKKRNKTMNIKSSNQLPISSLRTTPTQTVASIDYPISSLK
                     TDLIDSKSTIPAPEKLEFPDLPSSDDEDDFKSVKSNSLNLNDNKRRVHDTSFQDLQVV
                     KKAKSTRVKLTDKQRKLKTNLKKYKTDQKRLRDLKYITTREKLSRSVKRGIQYGKNRI
                     DWISYQ"
     CDS             complement(5989..6222)
                     /note="no search hits"
                     /codon_start=1
                     /transl_table=11
                     /product="hypothetical protein"
                     /translation="MVKTLVEIVLNTLQGNHKVSKTQLSALQKYKKTLRYLSSPNKTI
                     NSKKKVLIQKGGFLPLLLGSLLTGIFGKILNHV"
     CDS             complement(6263..6949)
                     /inference="protein motif PFAM:PF05707.11"
                     /codon_start=1
                     /transl_table=11
                     /product="DNA replication protein"
                     /translation="MFKQFIHPFTMLICGPSGSGKTTFLENLINKRNELLTISINRII
                     WCYGEELAKPNFNNIEYYKGVPETIENELNEPILLILDDLMMGAFNKNVCELFTKGSH
                     HRNLSVILVTQNIFHRASHTRDISLNTKYIIAFKNPRDKLQFKCLARQIYPENPTELF
                     RIYKEVTDEPHGYLLIDLTQGINDLLRFRSDIFNSEYTVCYSDENGLQKESKAVESEQ
                     TYIVCSQKSQ"
     CDS             complement(6263..6949)
                     /inference="protein motif PDB:3PVS_D"
                     /codon_start=1
                     /transl_table=11
                     /product="DNA replication protein"
                     /translation="MFKQFIHPFTMLICGPSGSGKTTFLENLINKRNELLTISINRII
                     WCYGEELAKPNFNNIEYYKGVPETIENELNEPILLILDDLMMGAFNKNVCELFTKGSH
                     HRNLSVILVTQNIFHRASHTRDISLNTKYIIAFKNPRDKLQFKCLARQIYPENPTELF
                     RIYKEVTDEPHGYLLIDLTQGINDLLRFRSDIFNSEYTVCYSDENGLQKESKAVESEQ
                     TYIVCSQKSQ"
     CDS             complement(7009..7149)
                     /note="no search hits"
                     /codon_start=1
                     /transl_table=11
                     /product="hypothetical protein"
                     /translation="MDSFKKLFGNDPRNKGYTQLIYCNYCGSNTHVEKNCVKKLDHKK
                     KS"
     CDS             complement(7196..7711)
                     /inference="protein motif PDB:5AF0_B"
                     /codon_start=1
                     /transl_table=11
                     /product="MAELSTROM like protein"
                     /translation="MNKVDRNSSVLVDFQYLLGNNKQVFVKELAFMKAGTVIPNFYHF
                     KPPYHIKELDHDTLRQQSIHRQNINGLDWSEGEIPYTSLGEILVPLNKFTTVIVRGEI
                     KRKFLTKYLSTNIIDVDIGKSLALYPNFYTNCRIHKNIPLRCALNNLFKLFVILENSN
                     YDVYCNCDSIV"
     CDS             7821..8507
                     /note="no search hits"
                     /codon_start=1
                     /transl_table=11
                     /product="hypothetical protein"
                     /translation="MDTLQAKRSKNIRRKQYHEVIFGFEYYVAHNLKLKCGLSTTRKF
                     TPMLWMQQSKYNFVGFEKDEWMQLLTYKEYIQLKLDQYDFLMPDSIIDHPNIQTIKCN
                     FRFRKSDKQYVLVINQYGNKIEFDSESFRSLLRLGIFFTSFLCWNTILKQQVIYLYYN
                     EIIPRCVALKKFDIQLSDLEGSFEKNVEIDLTRLCFEISKKMCKQIKDDVLIYKQTLS
                     SKNSSKNNIK"
     CDS             8527..9450
                     /inference="protein motif PDB:4FW1_B"
                     /codon_start=1
                     /transl_table=11
                     /product="Integrase"
                     /translation="MSKSQVVYEIHRQARKNFPRRKFVQKGINDTWQIDLVEMIPFSK
                     ENSGYKYLLTVIDTFSKYAYAEAVKSKSAYDVVNAMKVVFKTAKTSPLNIHSDQGKEF
                     FNSSFTELMKSHKINHYHTYTHLKASICERFNRTLKNRMYKAFSLQGRYKWINIIPQL
                     VKDYNNSYHRTIKMRPRDVCKENEEFILKSIYNIPKTFPKHKFIIGDKVRISKFKGIF
                     MKGYEPSWTPEIFQVYKVKSTYPVTYELVDYKSNHIKGSFYEQELQKVKDENAFLVEK
                     IIRRKKNQVLVKWLGFDETHNSWINKKSLLK"
     CDS             complement(9558..11375)
                     /inference="protein motif PDB:2PY5_B"
                     /codon_start=1
                     /transl_table=11
                     /product="DNA Polymerase B"
                     /translation="MDDIDFKILKTKFQEEKFKYMRRKGVFPYDYVDSFSKFDEQQLP
                     PIEYFYNSLNDEECSPEDYNFAQEVWETFNCTTIRDYLKLYLESDVLILADVFEKFRN
                     ICFNIYKLDPINYVTAPSISWDAMLKFTKIQLELISDSEMYNFLKRGVRGGLTQCSER
                     ISFANNKYVNNYDSSKPLNYLAYIDANNLYGWAMSQPLPHSNFKFLTLEEINILNIKD
                     IDTTGELGYILEVDLVYPDKCHDDHNWLPFCPENKIPPGGKQQKLIADLENKTNYIIH
                     LKQLQLCLQHGLVLKKIHRILSFNQSSWLKPYIDLNTNHRKLAQNDFEKNFFKLMNNA
                     IYGKTMENVEKRREIVLIKHYQSRQNSPGFRQRIARHNFHSVEIFGSDLAAIESTKTK
                     VMYDKPIYIGFSVLELSKWLMYDYYYNFLKVKCPSVKIIYMDTDSFIISSEEDFYELI
                     KSNPDRFDTSNFKPNNRYNITLANNKELGLMKDENGGRPVIKFAGLKAKAYTYVVDKE
                     PNESLCIKKIKGVKKSIVNKLKYNHFIECIRKDKTFYGEQRVIRSKGHQLFTVLEVKI
                     SLNFKDDKRYVLPNKIQTLAHGHYNIINFLSNILSNNNV"
     CDS             complement(11516..11737)
                     /note="no search hits"
                     /codon_start=1
                     /transl_table=11
                     /product="hypothetical protein"
                     /translation="MSYRYWATPKRPTIDTGLPFDGKCCACGKQIHGNDLDRCHDQFT
                     GIYIGTIHKNCKPLYRLSDPFFPIVFHNL"
     CDS             complement(11837..12067)
                     /note="no search hits"
                     /codon_start=1
                     /transl_table=11
                     /product="hypothetical protein"
                     /translation="MKQPHFVMIRKDINKISFYRIEENLFWTLTVHFRMHQIHRLQQK
                     CRSIHVQYHFIFNIDLIRLKMKYGHMKVKNIF"
     CDS             complement(12161..12274)
                     /note="no search hits"
                     /codon_start=1
                     /transl_table=11
                     /product="hypothetical protein"
                     /translation="MNFKKKILGGLFNILYILKPQLLNWNTFLQVDIFKFH"
     CDS             complement(12441..12797)
                     /note="no search hits"
                     /codon_start=1
                     /transl_table=11
                     /product="hypothetical protein"
                     /translation="MALKRAAIVSESLINKKKKVTSIANLNFKINCPVCGETYISTRE
                     RQHFMPEKHKNAAAKELQGNQNILLLSTAFSFPGKSYRITNQQKNIIDLQEFYNDCKN
                     NIIIVISNACIKCCRL"
     CDS             complement(12818..13084)
                     /note="no search hits"
                     /codon_start=1
                     /transl_table=11
                     /product="hypothetical protein"
                     /translation="MENLFECDSCRWEFTLLELSEHMLMCDSNSTSEMSTSEKCFKQD
                     IPRNEFNAHLSGCEGPRNAFKVLMKKKPEQPTPTHTHRRNLQEL"
     CDS             complement(13161..13289)
                     /note="no search hits"
                     /codon_start=1
                     /transl_table=11
                     /product="hypothetical protein"
                     /translation="-ILLIFLFYFPNIGTRCVNSTNPIQPIGVDLEFWGVWLNRTI"
ORIGIN      
        1 gtcatatttt gcctggagga ttggcaaggt gtcaatcgac ccctctactg ctactagctc
       61 cgaacaagct tcatatgctt gttcgacttt gtcccatagg gctcggatgt gatctcgccg
      121 gacttggagt gtgtagagcg acggcgtgga gtggccagga gtgttgacca tcgcttcgaa
      181 ttggcttaca cggtcagaaa cggcaatgaa tttatgtaag gccgcagttg tcgcagaagg
      241 cttctcggtg ggtgacattt tttaatttta tttatatatg tgtatgtagg acggaacacc
      301 ggaatgacac actggagagt gtggaattga aacactggaa tgtgtggaat ggagacactg
      361 aaatgtgtgc aatggaacac tgggattcgt gtactgaagc actggaatgt gtgttctata
      421 tccagttttt cggaaaatag aatttatctg gagagaattc ggtcttttta gcgattttac
      481 tcaactgaat acgaaaaaag ctaaaagctg tatgaaaaaa ccgccaaaac ctagctaaaa
      541 tatgtatata attgctattg gtttctggtt gtaattattc gtaaaatttg tttatatcta
      601 atccggaatt attttttttg ttatttgaac tggacgatat tttaatatcg gcactgtatt
      661 cggcggtttt gtttttcgaa aatgtatgtg tgcgtatgtt tgccgacttt gccgacgctg
      721 atgtatgtat gtatgtatgt aggaatcaga aaatatgtaa aatatatatg aatgtttgta
      781 tttaacaccg cgcagaatag ctcggagttg tacgaatatt aattaaccaa ttataattaa
      841 gtcgacgtat ctgtgccgac tctaataata aaactgggct atgggatata tttatttata
      901 ccccatatat atttatactc aatatagaag tggactgtaa tttgttgtaa attgtttgtt
      961 gatatatata tatatatgtg tgaaataaat gtaggtatga gggcccttag gcaggcggat
     1021 gaatatgttt caatatattt gattttgtag tgaagtgtag tggactgtat ggacgtgtga
     1081 atatttatgt acatatatac gcttgaacac cagcaggatc acagtgaccg agaaaaaaaa
     1141 tgtatgcgcc gtttttgacg gaacgatttt attaaatttt ggaactcgtg gctgggcgca
     1201 tattttcgca gtcgcttttc ttttatgtag aacactttgc actttgtata aataacgaac
     1261 ggagtttgca ctatgtcgat gagaaaattg gacttcggac tttggacact gcaaaccaca
     1321 cagatataag acaccttgat ttagtcttcg gacatatctg tatgatttct ttttgtaaag
     1381 tatgaacact agtacttatc ttttttaaaa atccgcattg gagctggtga ggatcaggat
     1441 agatccggtt tgaaggacca tgaaatggag tgggcggatt cttagccaaa ataagacgtt
     1501 catagatgta gatgtccaaa atcccacgta gaaaaaatga gtaggtgttg gggttgcaat
     1561 ttgaattgaa tatgaacttt atttgccttc atcggctggg tcgcaaattt gaactaatta
     1621 catatcataa aatagaagtt ggggagagcg gaatggaaag ctcttgcgga ctggaagccc
     1681 ggaggaagag agagggagag agagtgtggg agagcgatgg gctccataaa ctggctctcg
     1741 aaactaagcg ccctcttggc gcgaacagta tatatttacg aattcttaga aattcataga
     1801 atctctgaac gaactaaagc ctgtggttgg ctataccaaa gatgacaatt tattaattga
     1861 cgaggagtat aagatcattg aatgtaaact caaaaagaca ccctatggta ataaaattgc
     1921 tctttattta acgagtaaag acgacgaaaa tctgtggata tttctaccta aacgttatgt
     1981 atcaatattt tcaactaaaa ccccgtttaa gaaatggact gaaaatggaa ttttacatct
     2041 tatatataaa ggaaacgagt tgataggata taacagctct tatattgaat ttctagctaa
     2101 gaactaagta aagtaaataa gcaccgcatc gtataaaaaa ggactaaagt attgagtaca
     2161 tcatcactga tgattcatca gtagatgcta tacaacgatt ctaacaacaa ctctaaaatg
     2221 tacgcgcagc acatcgaagt tttcaaagta tggattccac aataagcttt gtccttggag
     2281 tgatgacgac gccaccgaag gaccagatcc atgtcagtgt cataagctac cgatcttaaa
     2341 gcaagaagct ctggacctaa tgcttaagta cttaagtact taattacgag ctccaaccct
     2401 aaataaactc aactaatata aataaattat ttaaagtctt ttatttttct taaaactttt
     2461 cttaaacatt ttaattataa gcttatcatt atataaagaa tttcttttac taaaattttt
     2521 taggaaatat tttaatgaat ggttttcgca tttaaaaagt ccgtatagga tgcaataatg
     2581 tccgcatgta tttgaaaaat atccttgaag gggttgttta tttgacgaat aggatataga
     2641 atttttattt atgaaacgta aaaactcttt tttctgggga ttttctccat atgaatcgaa
     2701 aaattctgct tcacggtttt tgttaaagta gaaagcaatc caatgagtgc caggtttagt
     2761 agacggatct gtatttgcta taaatagtgc tgggtaattc aaaatagttt ttggcaattt
     2821 atctgccgca aaaactcctt cgaaaacttt ttttgtagct ggatgctttg aaagaatact
     2881 atgaatttct agtgtattca ttttatattt ttaaagaagt actcgaatat ttctatgctt
     2941 gtcaatatca atcatagagt cgtattcaca gtatactaaa caagttaccg cttcagtaag
     3001 agcctcagaa aaccgacctt caattcgaat tgttccttgt gtaagtaaat tagagcaaac
     3061 agacgaattt gaatgatcgg cagttaagtc aaatgctaat ataaaactgt ttttatcgaa
     3121 catttccttt gttatttgta aacctctgtc gtaatgttta attccactgg atctgaatag
     3181 catgttatat cctctagagc ttctacaatt ttccaaatta gagtaatcaa actctaaagc
     3241 ctgggaggga atttgaacac catttaccaa aagattaaaa cgttgaatct tgaagtgttc
     3301 aaaattaaat gggtccaaac tccgattacc tgaatatgat cgatttttaa ccatacaaaa
     3361 tgttaaaaaa ttgggtaact gtccaatgac agcattatca attgataaag tattgttacc
     3421 cggatatatt gtaaaagatt ttacttctac tttattgaat ggatatattg cattttttgt
     3481 ttgtaaaaca tgatgatgtg ctagcaatat actaggattg acggttatat ggttcataaa
     3541 cagctgtgcc tccaaaattt ttaaatttga ttcagtttca ctctccatta aataaaatgc
     3601 agttttttca atattgaagt taatgcgtaa gtccacgtta tttataagaa gcttgggttg
     3661 attaaatata tcgccatgaa tcttaccgaa taactcaacc ttgttactat tttgaaaaat
     3721 attcttaaga gttttgctcc catccgtatt aacatatttc ccttctaata atcgtccaaa
     3781 attaggataa aagccttggg tagctaagtg actttctgat gcgtcacctc catagtttaa
     3841 aattgtttgc aagtatgatc tatagtgata attattatca ttctgtgata ctaatatatt
     3901 atttaaataa actgatgaac tcctaaatat tgagtgtaaa atattattta caaccccgat
     3961 agagtttcct tcaatggagc tgttatcact cttccgaagt tgcacaacaa gtcgtaaata
     4021 tacacttgat aagtcacgat aagtctcacc attacctaag caaacaaatt caattgaaga
     4081 tgcactatcc aacgaagcaa taggattata tgaaacttct tcagttctta gaattgaact
     4141 ctgtgttgga tgtggttcaa acaaatccaa ttcacctttc atacattcaa tatgggtagt
     4201 cattttaatt ttgaaaaaat gtctttaaag aattttttat ttgtaggctt tgtttttttg
     4261 gcttttaaat gcgttcgttt acgttgttgc tttaatgcta aatgattccg actttttctt
     4321 gcacgtctct ttttattctt tttacctgaa ccattttgga aacgggttat tttatcaata
     4381 gctttgtttg aaagattttg cagtgctatt ttactttgct cttgaataat atttcttagt
     4441 ggttttcgtc ccaactcatt tattacagcc ttaccagact cagttgcctg attttttaag
     4501 gcattgattc cagaaagaaa aagtggtttg atataattaa agagaccgct gaaaaaatta
     4561 ccaataccac gaccgtgctg aataattctg ggtgaaacat aaaggcttcc tatatgactt
     4621 aaaccagcac cacactgatt tgaataatat tgatgataag aattcgccat gatggttaga
     4681 ttagttctga ataaataatt tatttagtag ttttatttat agtatgtctc tcctttttct
     4741 aaagtgaaga gtagcaaaaa tcggtactgg cgatgattca aacggtactt tatatcctct
     4801 agaatctgtt ataagtaggg aaatttcgtt taatgtccaa ttttcaattg gataatattc
     4861 tatattatta aattgaatag atttctcgtt gccatcaaaa tgtaataccc ggaggcatcg
     4921 gggtctctta cttccaacag atctgggttt aattatatca gtgtatataa atattaatcc
     4981 actttctaag ttatcatact ctaattcaac atttgtatac ctaaatgtct caccattaac
     5041 taaactaata aactgtgttg aactataatc gctttctagt tcatttacat cgtttctatt
     5101 tgaggttgaa aaatatttat ccatttcttt accagttgaa ggtttattat atttatttaa
     5161 atataattct gtaactccta cttcccaatc atcattaagt tttacaggaa tatttactat
     5221 atttgtaaat gcacatttaa cattatcagg aaatacattt aatgaatcat tactaagtaa
     5281 agttacgaaa aactctgata agtaaaccat cttgtttaat attattgata tgaaatccaa
     5341 tcgattctat tcttgccgta ttgtattcct ctttttacag agcgacttaa tttttcccta
     5401 gtagttatat attttaagtc tcgtaatcgt ttttgatctg ttttatactt tttgaggtta
     5461 gttttcaatt tacgctgttt atcggtaagt tttactctag ttgacttcgc tttcttcaca
     5521 acttgcaagt cttgaaatga agtgtcgtgt acccttcgtt tattatcatt taaatttaag
     5581 ctgtttgatt tcactgattt aaagtcatct tcatcatcac tactcggtaa atctggaaac
     5641 tctagttttt ctggtgctgg tattgttgat tttgaatcaa ttaaatctgt ttttaaagat
     5701 gaaattgggt aatcaattga agcaactgtt tgcgttggag ttgttcttaa agatgaaatt
     5761 ggtaattggt tgctggattt tatgttcata gttttgtttc tttttttatt ttgatagtaa
     5821 cacaattctt gtcgtatttg aatccattta ttgaaatcac ttattttact attatttaaa
     5881 attggtaaaa attttttact aattaagtcg gttccttttt catcattgat tattttatga
     5941 tattgattag gatgcattag aatgacttta cttaaattat gtttattttt aaacatgatt
     6001 caatattttc ccaaaaatcc ctgtaagcaa tgatcctaac agaagtggta gaaatcctcc
     6061 tttttgaatt aaaacttttt tctttgaatt tattgtttta ttgggactgg ataaataacg
     6121 caacgtcttc ttatactttt gtagtgcgct cagttgggtt tttgaaactt tatgatttcc
     6181 ttgtaatgtg ttcaacacta tttcaactaa tgttttaacc acctcgctat cactattact
     6241 tattattgcc ttacgaagct tgttattggc tcttctgaga acatacaata tatgtttgtt
     6301 cgctttcaac cgctttagac tctttttgca aaccattttc atctgaatag catactgtgt
     6361 attcagagtt aaaaatatct gatctaaatc ttagaagatc atttatacct tgggtaagat
     6421 caataagtaa ataaccgtgt ggttcatctg tgacttcctt atatattctg aagagctcag
     6481 taggattttc aggatagatt tgtctagcta aacatttaaa ttgtagtttg tctctgggat
     6541 ttttgaaagc aatgatatat ttggtgttta aagaaatatc acgagtatga gaagccctat
     6601 gaaaaatgtt ttgagtaact aatatcactg ataaatttct atgatgagat ccttttgtaa
     6661 agagctcaca tacattttta ttaaacgctc ccatcattaa gtcgtctaat attaaaagaa
     6721 taggttcatt gagttcgttt tcaatggttt caggtacacc tttatagtat tcgatattgt
     6781 tgaaatttgg tttagcaagc tcttcaccgt aacaccaaat aattcgatta attgaaatgg
     6841 ttagtaattc atttcgtttg tttattagat tttctaaaaa tgtagtttta cccgagcccg
     6901 atggtccgca tattaacatt gtaaaaggat gtataaattg tttaaacatt ttgaatagaa
     6961 taaaaatatc gctttagttt ttgataattt ttatttatat gaatatattt atgatttttt
     7021 cttatgatca agttttttca cacagttctt ttcaacatga gtatttgatc cacaataatt
     7081 acaataaata agttgtgtat atcctttatt acgaggatcg tttccaaaca atttcttaaa
     7141 agaatccatt ttcctaggat gtagttgctt gcacggttgt atttaaaata attcttcaca
     7201 caattgagtc gcagttacaa taaacgtcat aatttgagtt ttctaagatt acaaataatt
     7261 taaataaatt atttaatgca catctaagtg gtatattttt atgaattcta caattagtgt
     7321 aaaaatttgg gtatagcgct aaactttttc ctatgtcaac atcaataatg ttggttgata
     7381 aatatttggt taaaaatttt cgcttaattt caccacgaac aataacagta gtaaatttgt
     7441 ttaacggtac aagtatttct ccgagactag tataaggtat ttcaccctct gaccaatcca
     7501 gaccatttat attttgtcga tggatgcttt gttgtctaag cgtgtcgtga tccaattcct
     7561 ttatgtgata gggcggttta aaatgataaa agtttggtat tactgttcct gctttcataa
     7621 acgccaattc tttaacaaaa acttgtttgt tatttccaag tagatattga aaatcaacta
     7681 aaacgctaga gtttcgatcc actttgttca tgatgacttc agatttcgtt ataaactgaa
     7741 tatggtactg ctgcttatcc ccccttatat agcagtcgat ttgctatagc ttctcagttt
     7801 actcattgat ttcaatagaa atggacactc ttcaagcaaa gcgaagtaaa aacattagaa
     7861 gaaagcagta tcacgaagta attttcggtt ttgaatatta tgtagctcat aatttaaagt
     7921 tgaaatgcgg tttatcaaca actcggaaat tcactccaat gctttggatg cagcaaagca
     7981 aatataattt cgttggattt gaaaaagatg agtggatgca gttattaaca tataaagagt
     8041 atattcaatt aaaactagat caatacgact ttttaatgcc ggattctatt attgatcatc
     8101 ctaatataca aaccattaaa tgtaatttta ggtttagaaa atctgataag caatacgttt
     8161 tagtaataaa tcagtatggt aataaaattg agtttgatag tgagtctttc agatcgctat
     8221 taagattggg tatttttttt acatcgttct tatgctggaa cacaatatta aagcaacaag
     8281 ttatatatct ctactataat gaaataattc ctagatgtgt cgcattaaaa aaatttgata
     8341 ttcaattgtc tgatttagaa ggctcttttg aaaaaaatgt tgaaatagat ttaacccgtt
     8401 tgtgttttga aatttcaaaa aaaatgtgta aacaaataaa agacgatgta cttatatata
     8461 agcaaacact gtcatctaag aactcatcta agaacaatat aaaataaaaa taaaacactt
     8521 cctaaaatga gtaaaagtca agttgtttat gagatacata ggcaagctcg taaaaatttt
     8581 ccacgtcgaa aattcgttca gaaaggaatt aatgacactt ggcaaataga tttagtggaa
     8641 atgatcccat ttagcaaaga aaatagtgga tataaatatt tgttaactgt aatcgatacg
     8701 ttttcgaagt atgcatatgc agaagccgtt aaatctaagt ctgcatatga tgtagtaaat
     8761 gctatgaagg ttgtttttaa aactgcaaaa actagccctt taaatattca ttcagatcaa
     8821 ggaaaagagt tttttaactc atcatttaca gagctaatga aatcacataa aattaatcat
     8881 tatcatacat atacacattt aaaagcttcc atatgtgagc gttttaacag aaccttgaaa
     8941 aatcgtatgt ataaggcttt tagtttacaa ggtcgatata aatggattaa tataattcca
     9001 cagctagtta aagattataa taattcttat catcgaacta ttaaaatgag accaagagat
     9061 gtttgcaaag aaaatgaaga gtttatttta aaatcgattt acaatatccc caaaacattt
     9121 ccaaaacata aatttattat tggtgacaaa gtaagaatat caaaatttaa aggaatattt
     9181 atgaaaggat atgaaccaag ttggactcct gaaatttttc aagtgtacaa agttaaatca
     9241 acttacccag ttacatatga acttgtggat tataaaagta atcatatcaa aggttcattt
     9301 tatgaacagg agcttcaaaa ggttaaagat gaaaacgctt tcttggttga gaaaataatt
     9361 agacgtaaaa agaatcaagt cctggtaaaa tggcttggat ttgatgaaac ccacaattca
     9421 tggattaata aaaaaagctt gttaaaataa taacaataat aaaacaattc aaccatcgtt
     9481 acattttgat tattttttat tacaataata tacgtttttc ttaaagtatt atacaatatc
     9541 aataatctaa acatttttta tacattatta ttgctaagga tattacttag aaaattaatt
     9601 atattataat gaccatgagc taatgtttga attttattag gtaatacata tcttttatca
     9661 tctttaaaat taagagatat tttaacttct aatactgtaa aaagttgatg ccctttactg
     9721 cgaataaccc tctgttctcc gtaaaaagtt ttatcttttc taatacattc aataaaatga
     9781 ttatatttta gcttattaac tattgatttc ttaactcctt taattttttt tatacataaa
     9841 ctttcatttg gttctttatc aacaacataa gtatatgcct ttgcttttaa ccccgcaaat
     9901 ttaattacag gtcttccacc attttcatct ttcattaaac ctaattcttt attatttgct
     9961 aaagtaatat tatatcgatt atttggttta aaattagaag tatcaaaacg atccggattg
    10021 cttttaatta attcataaaa atcttcttct gaagatataa taaatgagtc tgtgtccata
    10081 taaataattt ttactgatgg acatttaact ttaagaaaat tataatagta atcatacatt
    10141 aaccattttg ataattctaa tacgctaaat cctatatata ttggtttatc atacattact
    10201 ttagttttgg tggactctat agcagccaaa tcagaaccaa atatttctac actatggaaa
    10261 ttatgtctag caatacgctg tctaaaccca ggtgaatttt gccttgattg ataatgtttt
    10321 atcaaaacta tttcccgtct cttttcaacg ttctccattg ttttgccata aattgcatta
    10381 ttcattaatt taaagaagtt tttttcaaag tcattctgtg ctaattttct atgattagta
    10441 tttaaatcaa tataaggctt caaccatgaa gattgattaa aactaagaat tctgtgaatc
    10501 tttttcaaaa ctaacccatg ctgtaagcat aattgcagtt gttttaaatg aattatataa
    10561 tttgttttat tttctaaatc tgcaattagt ttttgttgtt tacctcctgg cggtatctta
    10621 ttttcaggac agaatggtaa ccaattatgg tcgtcatgac atttatctgg atataccaga
    10681 tcaacttcta atatataacc taattcccct gtggtgtcaa tatctttaat atttagaata
    10741 tttatttctt ctaaagttaa aaatttaaaa ttagagtgtg gaagtggttg actcattgcc
    10801 catccgtata aattattggc gtcaatgtaa gctaaataat ttaatggctt gctagaatca
    10861 taattattaa catatttatt atttgcaaat gagattctct cactgcattg agtcaaccct
    10921 cctcgaactc ctcttttcaa aaagttgtac atttccgaat cgctaattag ttccaattgt
    10981 atttttgtaa atttaagcat ggcatcccat gatattgatg gggctgttac ataattaatt
    11041 ggatctaatt tgtaaatatt aaagcagata tttctaaact tctcaaatac atctgctaga
    11101 attaaaacat cactttctaa atataatttt aagtaatctc taatagtagt gcaattaaaa
    11161 gtctcccaca cttcttgggc aaaattataa tcttctgggg aacactcctc atcatttagg
    11221 gaattataaa aatattcaat gggtggaagc tgctgttcat cgaatttact aaaactgtct
    11281 acataatcgt atggaaatac acccttacgc cgcatatatt tgaatttctc ttcttgaaac
    11341 tttgttttaa gtattttaaa atctatatca tccatataac tagctaattt ttcaagactt
    11401 gaatttaaaa acctatttga ataaatacat ctaatttttt aaccattaga ggcctttttt
    11461 gtaactttct gggttaatta aatatatata tatatatata tatatttttt tttttttata
    11521 aattatgaaa aactattgga aaaaagggat cacttaatct ataaagaggc ttacaatttt
    11581 tatggatggt tcctatatat attcccgtga attggtcatg acaccggtcc aggtcgtttc
    11641 cgtgaatttg cttcccgcag gcacagcatt ttccgtcaaa tggtaatcct gtatctattg
    11701 taggcctctt gggggttgcc caatatctat aggacaagtc cgtggtcttc tgtttaaggg
    11761 ctttacagaa ttgttgtatg ctatcatcac ctgtaaaata taaagataaa ttagtttata
    11821 tacttcaaaa ggtaaattaa aatatatttt tcaccttcat atgtccatat ttcattttga
    11881 gtcgaatcaa atctatatta aatataaaat gatactgcac atgtatgctt ctgcattttt
    11941 gttgtagccg atgtatttgg tgcattctga aatgtactgt aagtgtccaa aacagattct
    12001 cttcaattcg gtaaaaagat attttattta tatctttgcg tatcatcacg aaatgtggtt
    12061 gcttcatgta ttttatattc caagtgtgcc aaaatacacc acttgaaaca aaaactgtcg
    12121 gagtttttta tattaataac agcatttctg gctcttattt ttagtggaac ttgaatatat
    12181 ccacttgcag aaatgtgttc cagtttaata attgtggttt caaaatatat aaaatgttaa
    12241 atagcccacc tagaatcttt ttcttgaaat tcactgctta atactttgga gatatcaaca
    12301 gatttatcaa gaatttctgt taattcatca cctcaatatg cagtcatgct gtaacgaagt
    12361 gttttattgt ttcgtttgtt aaaccttctt cggtttgttt aatatgtgat ccatatactc
    12421 ttaagttaaa ttttacagat ctatagtctg caacatttta tgcatgcatt tgaaatgact
    12481 ataattatat tgtttttgca atcattatag aattcttgca agtctataat atttttttgt
    12541 tggtttgtta tccgatatga ctttcccggg aatgaaaaag cagttgataa taaaagtatg
    12601 ttttgatttc cttgcaattc ttttgctgct gcattcttat gcttttcagg cataaaatgt
    12661 tgacgttccc ttgtcgatat atatgtctca ccgcataccg gacaattgat tttaaaattc
    12721 aaatttgcga ttgatgtcac tttttttttc ttatttatta aagattcgct tacaattgcg
    12781 gcccgtttga gagccatcga tgatgttgat gggatgtcta aagctcctga agatttcgtc
    12841 gatgcgtatg agtaggagta ggctgttccg gttttttctt catcaatact ttaaacgcgt
    12901 tccggggacc ctcacatccc gataaatgag cattgaactc atttcttgga atgtcttgtt
    12961 taaaacactt ttcacttgtt gacatttcgc tcgtcgaatt agagtcgcac ataagcatat
    13021 gctcgctcag ttcgagcaga gtaaactccc aacggcacga atcgcactcg aataggtttt
    13081 ccattttagt ttagttttgg ttactattta ccttcgaaca ccttaagttg tttttaaaaa
    13141 ctgaaagtca agtttttata tcaaatggtt cgatttagcc aaacccccca aaattcaaga
    13201 tcaacgccta ttggttgaat agggttggtt gaatttacac accgagtccc aatattagga
    13261 aaatagaaaa gaaaaatgag caggatgcac
//
