# Supplementary material for: Widespread Horizontal Gene Transfer Among Animal Viruses
Source: bioRxiv. 2024 Mar 26:2024.03.25.586562. Preprint. [Version 2] doi: 10.1101/2024.03.25.586562 (PMC11071296; doi:10.1101/2024.03.25.586562)
Supplement: Supplement 2 [file media-2.zip › File2_Maps/Parvo_emberiza6660_buntingBidnaPNV_SRR12717917.gb]

LOCUS       Parvo6660               6519 bp    DNA     linear       10-NOV-2023
DEFINITION  [label=nearest existing NCBI txid535600].
ACCESSION   
VERSION
DBLINK      BioProject: PRJNA600556
            BioSample: SAMN13782218
            Sequence Read Archive: SRR12717917
KEYWORDS    .
SOURCE      Parvovirus emberiza6660
  ORGANISM  Parvovirus emberiza6660
            Unclassified.
REFERENCE   1  (bases 1 to 6519)
  AUTHORS   Buck,C.B., Welch,N., Belford,A., Varsani,A., Pastrana,D.V.,
            Tisza,M.J. and Starrett,G.J.
  TITLE     Widespread Horizontal Gene Transfer Among Animal Viruses
  JOURNAL   Unpublished
REFERENCE   2  (bases 1 to 6519)
  AUTHORS   Buck,C.B. and Tisza,M.J.
  TITLE     Direct Submission
  JOURNAL   Submitted (10-NOV-2023) Lab of Cellular Oncology, National Cancer
            Institute, Building 37 Room 4118, Bethesda, MD 20892, USA
COMMENT     ##Assembly-Data-START##
            Assembly Method       :: Megahit v1.2.9
            Assembly Name         :: Parvo6660
            Coverage              :: 86x
            Sequencing Technology :: Illumina
            ##Assembly-Data-END##
FEATURES             Location/Qualifiers
     source          1..6519
                     /organism="Parvovirus emberiza6660"
                     /mol_type="genomic DNA"
                     /isolate="buntingBidnaPNV"
                     /isolation_source="bird metagenome"
                     /note="bunting"
     CDS             131..3352
                     /note="similar to adintovirus type B DNA polymerase clade
                     Alpha"
                     /codon_start=1
                     /product="PolBa"
                     /translation="MASVPDVENPEYGYYYTREFPEVFIYLLELLRAKNCSLICTLHC
                     SALFERSGSIEEIHLPAFRPFILDPQLPVHILNDILDNQHGLCLDNDAYENMDGSGWN
                     LVPGTYRYWFKVYPCQPNPTAAPSDQNQSQNDDDPDDEDDNPDRPRSPIRKYNTLFYA
                     IAEHFYRKAFGAPPRRLVDKYEALESYCEEDLPIFTRADFGTPMKLQDLPEWHDEVRK
                     FHIRVFSTRGNVLYAKKHEDIEIIDLYLNYQNNFCLVLNLPKLFQQNSSRVLCHGCNT
                     WHRNQDNCNLKIYENSTEDVKIPDIPKGRHALVMYSDFESIILPDGTHKTSGWAACGI
                     DKMHYMTTNNWQNVLECQQPEDIIPNYINYIFSIAREFALTDGHETQNCTICDTFIAP
                     NENCIVGKNFINGIAGSSHEKCWNNSKNCLYVFFHNFRGYDSHFLMSEIVGKCVVLGL
                     SATSMEKFNLVRITTNTEPLIQVCFKDTFNFFTCSLAKCISMIENWVYTPENSRNAKG
                     TFPYDWFDDYNKLTATELPLPPWYNKLTNQLVDSAPAFKEWRENGFSTFAQYHDHYMY
                     NDTLQLADAFEEFRRTCIDEFNIDPAHFQGAPGFTWYLGLCNNPDLFKIIQSKDIYLD
                     IQRQIRGGVTQAMTRYCNVEDKPNESMFFLDVNSLYSKCMTYKLPGRFIEKLESLPDN
                     WIELYTTKGTHTALINVDLIYPSHLHDRDWSYPLAPHKFNERLCTTFVPKNDYLVHAE
                     LLKMYLDRGLILEKVNYLYVFEQDYTLRDYVQSNIEKRRATRSEVMKTLYKLLNNSIY
                     GKTCENVFKYRKFEVIHDETLISGQVNPLLLKCRNMMLYDENFLCEMQVDKVKLNKPI
                     QIGFTILEFAKREIYNFLNIAIDHFGTDIKPLYTDTDSILFWCNFPNPQEEFYNSPLL
                     PLLDFEKVPANWTVRTHDTDKQSGLWSPEADCKEIVEYCGLRAKTYCYRFKDNSTVIK
                     NKGIPKSAMISKEDETPDELITMKHYKDALFHGIEHKVVQYSIRSKKHDVTTTRLYKL
                     GLSANDMKRAVQADRITSLPFGYNGTFFPATETDDPDNFNQHV"
     CDS             360..743
                     /codon_start=1
                     /product="Palt"
                     /translation="MTFWTTSMDCALTMTPTRTWTDLAGTLCLELTDIGLKCTRANLI
                     PQPPLLIKISPRMTMIPMTRMITLIAPDPQFENITLYFMPSLNTFIEKHLGPRHVDLW
                     INMRHLNPTVKKIFLSLHEPILGLP"
     CDS             3345..3806
                     /codon_start=1
                     /product="NSx"
                     /translation="MSNLPMKRKRASGVIEEPSTLVYTLLDPNELPFNDFSLIVRSLH
                     TYMVEEITPYPASNTIHVKLGFQASVANACKKLGLLENVIAITKLSTFVADTELPLLD
                     QLKRKYGFGIPNEEPETQVPTYKQQITKRPAGNRYRAMPTTSAQVPSEEHM"
     CDS             3685..4518
                     /codon_start=1
                     /product="NS1"
                     /translation="MKSPKPKYQLTSNKSRNDLRAIGIGRCLQLVRKYQARSTCELYD
                     RCTYVEWLTITDFWSYHELIKIALELYIKEQLDDQRAGMWIYAISKYTLGLVDPEQQF
                     VFQELFSANQVDPHHFATSLMTVLNKSQQKINCLRIYGTPNSCKSLIANLIVEPFICC
                     YMNNHGSENEFYASNMLNKSIILCEELYVTVATAEDFKSILGGQPIDISKKFNEKQLL
                     CRTPVVITSNYYLLGRGHLPALDENALNIRTITYHFNTEFKPRVKLTCDQFYHFMFNK
                     A"
     CDS             4551..6323
                     /codon_start=1
                     /product="VP"
                     /translation="MLKRKGDDGGGGDAKRSCDDKTDPIPRNFKIHEVTLTFKKYTFE
                     QISPTQLLYFPHCQTPAWIMDPPQYDVYMKYRPLACTMELHTPKITLSNLIFLQDDLR
                     VQSNTPTDATAFTQVNYLIQYTPKHQTEFFQMVNVLDDNLMTTTPLTYDIKAIPNMQT
                     QMLPVGELNYSKFDTLGIIPGMINKYAGFIPYAEPRRDKINHSILDTYIAPNSTAFGD
                     FSANLQPEQSKANFTTGLNSALYVRNLGSMHYMKYGDTTEIGVNTNLEGVKLANVPEN
                     DFTVTTQKIIEEGSDKTTYTGQFAYPSSNRPFYCRKNYYDPDTDPIIHGKQLGKLSHH
                     FLAMPPITKPDGAILKQRCTFTVDASFSVTFNFLDSIHNTDHDDYFMAQRNAVILRPN
                     IYGKVVKAEPPQPGDGPLCTSGSDPGTTVACDEKPCPYTNNWMEMGCGRFIFENTPGV
                     TINEQWITLLVNEPGDEVFKMETPMDEKIQIGSRNIKAFPQRANELWVQCLRMGKKWA
                     VKVKGEQRPDNYFVHGSIGYTLDGIFTAKDFKRVPYETIWVVFDMDLFRTWRISKGIT
                     CIANLSPENTDYKSINTVSTVFYV"
ORIGIN      
        1 actttgaagt caacactgca ataggcaagg gtgtgagcga agcgaacacc cgtacacgga
       61 gacgactgcg catgcgcatg gactttagat agggtgttgg cgcactatag ataacgcagt
      121 tgttaacgaa atggcaagcg tgcctgacgt ggaaaatcca gagtacggat attattatac
      181 aagagaattt cctgaagttt ttatttattt attagaactt ttaagagcta aaaattgtag
      241 tttaatttgt actttacatt gttctgcttt atttgaaaga tctggaagta ttgaagagat
      301 tcatttacct gcatttagac cttttattct tgatcctcaa ctacctgtac atattctaaa
      361 tgacattttg gacaaccagc atggattgtg ccttgacaat gacgcctacg agaacatgga
      421 cggatctggc tggaaccttg tgcctggaac ttacagatat tggtttaaag tgtacccgtg
      481 ccaacctaat cccacagccg ccccttctga tcaaaatcag tcccagaatg acgatgatcc
      541 cgatgacgag gatgataacc ctgatcgccc cagatcccca attcgaaaat ataacacttt
      601 attttatgcc atcgctgaac acttttatag aaaagcattt ggggccccgc cacgtagact
      661 tgtggataaa tatgaggcac ttgaatccta ctgtgaagaa gatcttccta tctttacacg
      721 agccgatttt gggactccca tgaagctaca ggacttaccg gaatggcatg atgaagtaag
      781 aaaatttcat attagagtat tttcaactag aggaaatgta ctttatgcta aaaaacatga
      841 agatattgaa attattgatt tatatttaaa ttaccaaaac aatttttgtt tagtattaaa
      901 tttacctaaa ttatttcaac aaaatagtag tagagtatta tgtcatggtt gtaatacatg
      961 gcatagaaat caagataatt gtaatcttaa aatatatgaa aatagtactg aagatgtaaa
     1021 aatacctgac atacctaagg gacgacatgc attagtaatg tatagtgatt ttgaaagtat
     1081 tatattaccg gatggtacac ataaaacaag tggttgggca gcttgtggaa ttgataaaat
     1141 gcattatatg acaacaaata attggcaaaa tgtattagaa tgtcaacaac ctgaagatat
     1201 tattcctaat tatattaatt atatattttc aattgctaga gaatttgcat taactgatgg
     1261 acatgaaact caaaattgca caatatgtga tacttttatt gcaccaaatg aaaattgtat
     1321 tgtagggaaa aactttatta atggaattgc aggaagttca catgaaaaat gttggaataa
     1381 tagcaaaaac tgcttatatg ttttctttca taatttcaga ggttatgatt ctcatttttt
     1441 aatgtcagaa attgtaggaa aatgtgttgt tttaggacta agtgcaactt ctatggaaaa
     1501 atttaattta gtacgtatta caacaaatac tgaacctctt atacaagttt gctttaaaga
     1561 tacatttaat ttttttacat gtagtttagc aaaatgtatt tcaatgattg aaaattgggt
     1621 ttatacacct gaaaatagta gaaatgcaaa aggaacattt ccatatgatt ggtttgatga
     1681 ttataataaa ttaactgcta ctgaattacc tttaccacca tggtataata aattaactaa
     1741 tcaattagtt gattcagctc ctgcatttaa agaatggcgt gaaaatggat tttcaacatt
     1801 tgcacaatat catgatcatt atatgtataa tgatacatta caattagcag atgcatttga
     1861 agaatttaga agaacatgta ttgatgaatt taacattgac cctgcacatt ttcaaggagc
     1921 tcctggattt acatggtatt taggtttatg taataatcct gatttattta aaattataca
     1981 aagtaaagat atatatttag atattcaaag acaaattagg ggtggggtta cacaagcaat
     2041 gacgagatat tgtaatgtag aagataagcc taatgaaagt atgtttttct tagatgttaa
     2101 ttcattatac agtaaatgta tgacttataa attaccaggt agatttattg aaaaattaga
     2161 aagtttaccc gataattgga ttgaacttta tactacaaaa ggtactcata ctgcattaat
     2221 taatgtagat ttaatatatc cttctcattt acatgatagg gattggtctt atccactagc
     2281 accacataaa tttaatgaac gtttatgtac tacatttgta ccaaaaaatg actatttagt
     2341 acatgcagaa ctgttaaaaa tgtatttaga tagaggatta atattagaaa aagttaatta
     2401 tctttatgta tttgaacaag attatacatt aagagattat gttcaatcta atattgaaaa
     2461 acgtagggca acaagaagtg aagtaatgaa aactttatat aaattattaa ataatagtat
     2521 ttatggtaaa acatgtgaaa atgtttttaa atatagaaaa tttgaagtaa ttcatgatga
     2581 aactttaatt agtggacaag taaatccatt attattaaaa tgtagaaata tgatgttata
     2641 tgatgaaaac tttttgtgtg aaatgcaagt tgataaagta aaattaaata aaccaataca
     2701 aattggattt actatattag aatttgcaaa aagggaaatt tataattttt taaatattgc
     2761 tattgatcat tttggtactg atataaaacc attatatact gatactgata gtatattatt
     2821 ttggtgtaat tttcctaatc ctcaagaaga gttttataat agtcctttat tacctttatt
     2881 agattttgaa aaagttcctg ctaattggac tgtaaggact catgatactg ataagcaatc
     2941 cggactttgg agtccagaag ctgattgtaa agaaattgtg gagtattgtg gacttcgtgc
     3001 aaaaacttac tgttaccggt ttaaagataa ttctacagtg ataaagaaca agggcatacc
     3061 aaagtctgca atgataagta aggaggatga aacacctgac gaactgataa cgatgaaaca
     3121 ctacaaagat gcattgttcc atggcattga acataaagtg gtgcaatatt cgataaggtc
     3181 taaaaaacat gacgtaacaa ctactcggct atataaactt ggtttatctg caaatgatat
     3241 gaaacgtgct gtacaggcgg acagaataac ttcgctgcca tttggttata acggaacatt
     3301 ttttcctgct actgaaacag acgatcctga taattttaat caacatgtct aatttaccaa
     3361 tgaaacgtaa acgtgctagt ggagtgattg aagagccttc aacactggta tatactttac
     3421 ttgatcctaa tgaacttcct tttaatgatt tttcacttat tgtacgctca ttacatactt
     3481 atatggtgga agaaattaca ccatatcctg cttctaatac tattcatgtt aaattgggat
     3541 tccaagcaag tgttgcaaat gcttgcaaaa aacttggact gcttgaaaat gttattgcaa
     3601 ttacaaaatt atccacattt gttgctgata cagagttacc tcttttagac caactcaaga
     3661 ggaagtacgg atttggcata cccaatgaag agcccgaaac ccaagtacca acttacaagc
     3721 aacaaatcac gaaacgacct gcgggcaata ggtatcgggc gatgcctaca actagtgcgc
     3781 aagtaccaag cgaggagcac atgtgaactt tacgatagat gtacttatgt agaatggctt
     3841 acaataacag acttttggtc gtaccatgaa ctcattaaaa ttgcacttga actgtatatt
     3901 aaagaacaat tagatgatca aagagcaggt atgtggattt atgcaatttc aaaatatacc
     3961 ttgggacttg ttgatccaga acaacaattt gtctttcaag aacttttttc cgcaaatcaa
     4021 gttgatccac atcactttgc tacttcttta atgactgttt taaataagag tcaacaaaaa
     4081 attaattgtt taagaattta tggtacacct aattcatgta aatctttaat tgctaattta
     4141 attgtagaac cttttatatg ttgttatatg aataatcatg gtagtgaaaa tgaattttat
     4201 gcaagtaata tgttaaataa gagtataatt ttatgtgaag aactatatgt tactgttgcc
     4261 actgcagaag actttaaaag tattttaggt ggacaaccta ttgatatttc taaaaaattt
     4321 aatgaaaaac aattattatg tcgtactcct gttgtaatta ctagtaatta ttatttgctc
     4381 ggtagagggc acttacctgc tttagatgaa aatgctctta atatcagaac tatcacttat
     4441 cattttaata cggagtttaa accacgtgtt aaattgacat gtgaccagtt ctatcatttc
     4501 atgtttaata aagcttaatt tacttcatat ttttgtcatt atttcacaaa atgttgaaga
     4561 gaaagggtga cgatggtggt ggcggagatg caaaaaggtc ttgcgatgac aagactgatc
     4621 ctataccaag aaactttaaa attcatgaag ttacacttac ttttaaaaag tatacatttg
     4681 aacaaatatc acctacacaa ttattatatt ttccacattg tcaaacacct gcatggatta
     4741 tggaccctcc acaatatgat gtatatatga aatatagacc acttgcatgt acaatggaac
     4801 ttcacactcc taaaataact ttatcaaact taatattttt acaagatgat ttaagagtac
     4861 aaagtaatac tccaactgat gcaacagcat ttactcaagt taattattta attcaatata
     4921 caccaaaaca tcaaactgaa ttttttcaaa tggtgaacgt attagatgat aatctaatga
     4981 caacaacacc attaacatat gatataaaag caataccaaa tatgcaaaca caaatgttac
     5041 cagttggaga attaaattat tcaaaatttg atacattagg tataatacca ggaatgatta
     5101 ataaatatgc tggttttata ccatatgcag aaccaagaag agataaaatt aatcattcta
     5161 tattagatac ttatattgca cctaatagta cagcatttgg agatttttca gctaatttac
     5221 aaccagaaca aagtaaagct aattttacta caggattaaa ttctgcatta tatgtgagaa
     5281 atttaggttc aatgcactat atgaaatatg gtgatactac ggaaattgga gttaatacta
     5341 atttagaagg tgtaaaatta gcaaatgtac cagaaaatga ttttacagta acaacacaaa
     5401 aaataataga agaaggaagt gataaaacaa catatacagg acaatttgca tatccaagtt
     5461 caaatagacc attttattgt agaaaaaatt attatgatcc cgatactgat ccaattattc
     5521 atggaaaaca attgggaaaa ttatctcatc atttcttagc aatgccacca attacaaaac
     5581 cagacggggc aatattaaaa caaagatgta catttacagt agatgcttca ttttctgtaa
     5641 catttaattt tctagatagt atacataata ctgatcatga tgattatttt atggcacaaa
     5701 gaaatgcagt tattttaaga ccaaatatat atggaaaagt agttaaagca gaaccaccac
     5761 aacccggtga tggaccttta tgtacaagtg gaagtgatcc tggtacaaca gttgcatgtg
     5821 atgaaaaacc atgtccatat acaaataatt ggatggaaat ggggtgtgga agatttatat
     5881 ttgaaaatac tcctggagtt acaattaatg aacaatggat tactttatta gtaaatgaac
     5941 ctggtgatga agtatttaaa atggaaactc caatggatga aaaaattcaa attggaagtc
     6001 gaaatataaa agcatttcca caaagagcaa atgaactttg ggtacaatgt ttaagaatgg
     6061 gtaaaaaatg ggcagttaaa gttaaaggag aacaaagacc agataactat tttgtacatg
     6121 gttcaattgg ttatactcta gatggtatat ttactgcaaa agattttaaa agagtaccat
     6181 atgaaacaat atgggttgtt tttgatatgg atttatttag aacatggaga atttctaaag
     6241 gaattacatg tattgctaat ttatctcctg aaaatactga ttataaatca attaatactg
     6301 tatctactgt attttatgtg taataaatat attatttaaa aaatttatgt tttcttattt
     6361 cacaagtcca tgcgcatgcg cagtcgtctc cgtgtacggg tgttcgcttc gctcacaccc
     6421 ttgcctattg cagtgttgac ttcaaagtcc aaaaactgtg taagggtggc ccgctgattg
     6481 acctttggac tcagcgggcc acacttacac agtttttgg
//
