# Supplementary material for: Widespread Horizontal Gene Transfer Among Animal Viruses
Source: bioRxiv. 2024 Mar 26:2024.03.25.586562. Preprint. [Version 2] doi: 10.1101/2024.03.25.586562 (PMC11071296; doi:10.1101/2024.03.25.586562)
Supplement: Supplement 2 [file media-2.zip › File2_Maps/uParvo_zoobird_BidnaPNV_SRR10874863_6567.gb]

LOCUS       uParvo6567ct_1          6567 bp    DNA     linear       01-JAN-2019
DEFINITION  [note: taxonomic lineage
            d_Viruses;-
            _Monodnaviria;k_Shotokuvirae;p_Cossaviricota;c_Mouviricetes;o_Poliv
            irales] [isolation_source=original].
ACCESSION   
VERSION
DBLINK      BioProject: unknown
            BioSample: unknown
            Sequence Read Archive: unknown
KEYWORDS    .
SOURCE      Polivirales sp. ctJUNNV (unknown)
  ORGANISM  Polivirales sp. ctJUNNV
            Unclassified.
REFERENCE   1  (bases 1 to 6567)
  AUTHORS   Taker,C.
  TITLE     Cenote-Taker 2 dummy template file. Do NOT submit
  JOURNAL   Unpublished
REFERENCE   2  (bases 1 to 6567)
  AUTHORS   Taker,C.
  TITLE     Direct Submission
  JOURNAL   Submitted (01-JAN-2019) Taker 2, Cenote, 1000 Circle St., Cenote,
            DC 31111, USA
COMMENT     ##Genome-Assembly-Data-START##
            Assembly Method       :: unknown_assembler
            Genome Coverage       :: 1x
            Sequencing Technology :: Illumina
            Annotation Pipeline   :: Cenote-Taker 3
            URL                   :: https://github.com/mtisza1/Cenote-Taker3
            ##Genome-Assembly-Data-END##
FEATURES             Location/Qualifiers
     source          1..6567
                     /organism="Polivirales sp. ctJUNNV"
                     /mol_type="genomic DNA"
                     /isolation_source="unknown"
                     /collection_date="unknown"
                     /note="genome binned from sequencing reads available in
                     unknown;
                     derived from metagenome: unknown"
     CDS             1..162
                     /note="no search hits"
                     /codon_start=1
                     /transl_table=11
                     /product="hypothetical protein"
                     /translation="-
                     ARVKVHTRHDRRSNECTDRRDTTEGRPSVLINAYKTDSISCFCHSAPQWRCM"
     CDS             147..3374
                     /inference="protein motif PDB:2PY5_B"
                     /codon_start=1
                     /transl_table=11
                     /product="DNA Polymerase B"
                     /translation="MALHVDLDNVVPGYFTSTSFEEISFYCVNLIRNVNRSFIFQVHS
                     SGNFRRRDEVQEIHLPVIPSVILDPQMPDEILYEILAEKYFYSIETEFFEGIDGSGWS
                     FIPGTLKFWFKIYPCQPNDPADPNRNNQSDAPDDDDMANDPELRNRNWFAFTIVEFFA
                     RKAKRSVPRVHFLKQQMLINFKNEFGINIPDEDFYMRVQLQDVARYHELLNACNIRIF
                     SMRGNLLYAKELSPEPDQPWIDMYLNSGQNFALILDLWTFFQKRKRQHFCMTCIKWVS
                     TASHTCEQAKLVAKQEQVRIPAIPYGRHGLVVYADFESYTRQDGGDHRISGYGWVAID
                     KFHKDIDNNLNSLTSCDTLVEEFLKDMAKRAQDFAYDEGHETLTCQICDESIMPESPT
                     IIGRNFLNGRQGSHHPECWDVKENTMYIFFHNFRGYDSHFIIREIVAKLPVVGLMGTS
                     MEKFNYIQCKHPRNDLIKFTFKDTFNFFTCSLAKCVSMIENWVYSPEEIRNHKGIFPY
                     DWFDHPDKLDATALPPAPWHNRLTNQTVDPSEAFALWERRQMKTFDEFHNYYMMSDVL
                     QLADAFEEFRRTCIDEFDTDPVHFQGAPGYTWYLGLCQNSEMFKIIRNREIYLDIQNG
                     IRGGVSQAMTRYCNVEDKPEESIFFLDVNSLYSKCMTYKLPGKFLEKIEELPENWPDL
                     FNQNTGHTAIFVVDLIYPPHLHDRDVAYPLAPHKFNDRLCTTFRNKEKYMVHAELLKF
                     YLQRGLILEKFHYGYVFEHDYVLRDYVQGNIEKRRATRSEVMKTLYKLLNNSIYGKTC
                     ENVNKYRKFEVIDYEDFHGGVDEWFIPINGELDNCKSFLQCEDKFLCEKILKEVHLNK
                     PIQIGFAILEFAKYEIYRFLAVAQDHFGDRVVPLYTDTDSILFWCAFPTPWKFFYDSP
                     LREFLDFEKVPEHWGVKTFDTDKQSGLWSPEAGGKEIVEYCGLRAKCYCYRFRDNESI
                     IKNKGIPKAAMIANEDETPREEITMEHYKKALFEGEPYHVCHYMIRSQKHQVFTKQQY
                     KLGLSANDLKRAVTANRAIALPFGYKGETFRNIVTDADDTDNLDP"
     CDS             complement(3394..3522)
                     /note="no search hits"
                     /codon_start=1
                     /transl_table=11
                     /product="hypothetical protein"
                     /translation="MVSEFGTMDSTINEWFARINKQKSSKEIMSSLRRVYTRVQGS"
     CDS             3699..4631
                     /inference="protein motif PDB:2GXA_K"
                     /codon_start=1
                     /transl_table=11
                     /product="Replication protein E1"
                     /translation="MTSTNLSVNQLGDLDEDEEERLLPFSLRDPRHTKRLFQRSNPSL
                     QPTTKRSTQLTIILDTIQRTASRSISELYDRCTLAEWQEFCTFFRYHELIKTALEIYI
                     KSELEQQRKNLWKYACQKANSTSCPDLESFEAIDEIFNRNQVNPKAFAIAVKNILSKS
                     KLKINCLRITGCPNSGKTLLANCIVKPFITCYNNNHGSENEFYMQNMLNKAIILCEEL
                     YVTIATAEDFKSVLGGQPIDIAKKFNEKQLLSRTPVIVTSNYERFGRGHLSQTDENAL
                     KIRCENFVLDAEVSPKTTIEWQQLYLYLMTFVDE"
     CDS             4673..6457
                     /inference="protein motif PDB:3N7X_A"
                     /codon_start=1
                     /transl_table=11
                     /product="Capsid protein"
                     /translation="MFKRGSEGGAPAGKGGPGTQAEEKTDPIPRHIPLNSVTLNFVQR
                     GWTNVAPGRLYYAVGGQTPKYLFDDTNINLFNKFKPLYYTMQLHPHKLRISNLIMLQD
                     DLRVQSNTPTDATAFTQVNYLMQYCPKGMKQYFKLGVGKDATEFKNLTYKLTDATPKS
                     PFIEIKNYQSFDTVNIVPAKANLHAGFIPGSNLSLNNGVVQDVYAAPNTQALPFQKVS
                     GNMAPKDDETTFYKNGNVITRAVNQDKISFYKYGDTIEHTFHNNLEGVHLANTLENRF
                     LEDQIIEIPNPADPKQTLMYATEFAYPSRNRPFFCRSDYYSNNLNAVMQGKKFKPLTH
                     YFYSMPPLTKPDGALLGQRCAIFCEQEMQVTFHFTQGTFGTNDDDELQSHQDDAVIVR
                     RNFYPTPQVKTENAPERSVFCKKDMSQCKVPAPSAAGKKCYKNNFDGFAEFLDDIVIT
                     DEFNRLFTFTNSRKSGPNVLPTHWTNKRDPTLLPTPNMIKNNTSFQGIWEALINHDEL
                     EWFGFVLVPEKQPGFIPGTENNVYWKNSRNEPLVWQGTDVAETTYIYLNKAKFINYFL
                     SNSTTYCKNSSADKQNADYVKDSFIFFT"
     CDS             6464..6565
                     /note="no search hits"
                     /codon_start=1
                     /transl_table=11
                     /product="hypothetical protein"
                     /translation="MLSYLVCVNQYTRTTFGRVAPISTLVRPAVVSCV"
ORIGIN      
        1 tgtgcaaggg tcaaagtcca cacacgacac gaccgcaggt cgaacgagtg tactgatagg
       61 cgcgacacga ccgaaggtcg tccgagtgta ctgataaacg cctataaaac agatagcata
      121 tcttgttttt gtcattcagc cccacaatgg cgttgcatgt agacctggat aacgttgttc
      181 cgggttattt tacatctaca tcctttgaag aaatctcatt ttattgtgtg aatttaatta
      241 gaaatgtgaa tagaagtttt atttttcaag tacactcctc tggtaacttt agaagacgag
      301 atgaagtaca agaaattcac ctacctgtta taccttctgt gatccttgac ccccagatgc
      361 ctgatgaaat tttatatgaa attttagcag agaagtattt ttattctatt gaaaccgaat
      421 tttttgaagg aattgacggt tccggttgga gttttattcc tggaacctta aagttttggt
      481 ttaaaattta tccttgtcaa cccaatgatc ctgcagaccc aaaccgaaac aatcaaagcg
      541 acgccccaga tgacgacgac atggcaaacg accctgaact tagaaaccga aattggtttg
      601 catttacgat tgtggaattt tttgcccgca aagccaaaag gtcagtaccc cgcgtgcatt
      661 ttcttaagca gcagatgtta attaatttta aaaatgaatt tggaattaat atacctgatg
      721 aagattttta tatgagagtt caattacaag acgttgctag atatcatgaa ctgttaaatg
      781 catgtaacat aagaattttt tccatgaggg gcaatttgct ttatgctaaa gaattatccc
      841 cagagccaga ccaaccttgg atagatatgt acttaaattc aggtcaaaat tttgcactaa
      901 tattagattt gtggacattt tttcagaaac gtaaaagaca gcatttttgc atgacgtgta
      961 ttaaatgggt tagtactgcc tcacatacat gcgaacaagc caaacttgtg gcaaaacaag
     1021 aacaggttag gatacccgcc ataccttacg gaaggcatgg tttagttgtt tatgctgatt
     1081 ttgaaagcta tactagacag gatggtgggg accacagaat tagcggttac ggttgggtgg
     1141 cgatagataa atttcacaaa gatattgata ataacttaaa tagtttaacg tcatgcgata
     1201 ctttagtaga agaatttttg aaagacatgg caaagcgggc acaggatttt gcatacgacg
     1261 agggtcacga aacattaaca tgtcaaattt gcgatgagtc aataatgcca gaaagcccaa
     1321 caataattgg aagaaatttt ttgaacggac ggcaaggatc acatcacccg gagtgctggg
     1381 atgtaaaaga aaatactatg tacatatttt ttcacaactt tagaggttac gattctcatt
     1441 ttattatccg agaaattgta gcaaaattgc cagttgtggg gttgatggga acgtcaatgg
     1501 agaagtttaa ttatatacag tgcaaacacc caagaaacga tctgataaaa tttacattta
     1561 aggacacttt taattttttt acatgctctc ttgccaaatg tgtttcaatg attgaaaact
     1621 gggtgtacag tccggaagag ataagaaacc ataagggaat ttttccctac gattggtttg
     1681 accacccaga caaacttgat gcaactgcac taccgccagc accgtggcac aacagactca
     1741 caaatcaaac cgtcgatcca tccgaagctt ttgcactatg ggagagacgg caaatgaaaa
     1801 catttgatga gtttcacaac tattacatga tgtcagacgt tttacaactg gcagatgctt
     1861 ttgaggaatt tagaagaaca tgtatagatg agtttgacac agatccggtt cattttcaag
     1921 gggcacctgg ttacacatgg tatttgggtc tttgccaaaa ttcagaaatg tttaaaatta
     1981 ttaggaacag agaaatttat ttagatatac aaaatggtat aagaggtggt gtcagccaag
     2041 caatgacgcg atactgcaat gtagaagaca aaccagaaga atctatattc tttcttgacg
     2101 ttaactcttt gtactcaaaa tgcatgacat ataaactacc aggtaagttt ttagagaaaa
     2161 tagaagagct acccgaaaac tggccagatt tgtttaacca aaacacaggc catacagcaa
     2221 tttttgttgt agatttaata tatccacccc atttgcacga tagagacgta gcctatcctt
     2281 tggcaccaca caagtttaat gacagattgt gcacaacatt tagaaataaa gaaaagtata
     2341 tggtacatgc agagctttta aaattttatc tacaaagagg tttaattctt gaaaaatttc
     2401 actacggata cgtgtttgaa catgattatg ttctgagaga ctatgtacag ggaaatatag
     2461 aaaaaagaag ggcaacaagg agtgaagtta tgaaaacatt atataagcta ctaaacaact
     2521 caatatacgg aaaaacatgc gaaaacgtaa acaagtacag aaaatttgaa gtaatagact
     2581 atgaggactt tcatggaggg gtagacgaat ggtttatacc aataaacgga gaactagata
     2641 attgtaaatc atttttgcag tgcgaagaca aatttctgtg tgaaaaaata ttaaaagaag
     2701 tacaccttaa caaaccaatc caaattggat ttgccatatt agaatttgca aaatacgaaa
     2761 tatacaggtt cttggcggtg gcacaagacc attttggaga cagagttgtg cccctgtaca
     2821 cagacacaga cagtatacta ttttggtgtg catttccaac cccatggaag tttttttacg
     2881 atagccctct gagagaattt ctagattttg aaaaagtccc cgaacactgg ggtgtaaaga
     2941 cctttgatac agataagcaa tccggtttgt ggtcgccaga agcaggcgga aaagagatag
     3001 tggaatattg cggtttaagg gcaaaatgtt actgttatcg atttagagat aacgagagta
     3061 taataaagaa caaaggaatt ccaaaggccg cgatgatagc caatgaggac gagactccga
     3121 gagaagagat aacgatggag cactataaaa aggcattgtt cgaaggtgaa ccttatcacg
     3181 tttgtcatta catgataaga agtcagaagc accaggtgtt tactaagcag caatataaat
     3241 tggggctttc ggcgaacgac ctcaaacgag ctgtgactgc caaccgtgct attgctcttc
     3301 cgttcggcta taaaggagag accttccgta atattgtgac agacgctgac gataccgaca
     3361 acttagatcc ataatggcaa accgtggaat tacctacgag ccctgcactc tggtatatac
     3421 tcttcttaac gaagacatta tttcttttga tgatttctgt ttattaattc gtgcaaacca
     3481 ctcatttatg gtggagtcca ttgtaccaaa ttctgatacc aataatgtgc aagtgaaact
     3541 aaattaccaa gcgtctctgg tcaatgccat ctccaaactg ggtgatttgc aacaagttgt
     3601 agctgttacc aagttgtctg cctatgttaa agagaatgaa ctttctcgtc tagacgatct
     3661 cagacgacgg ttcaatatca acacctcatc ggcaactaat gacgtcaacg aacctctccg
     3721 tcaaccagtt gggggaccta gacgaggacg aggaggaaag gctgcttccg ttttcgctcc
     3781 gagacccgcg ccatacaaaa aggctgttcc aaagaagcaa cccaagcctc caaccgacaa
     3841 cgaagaggtc tactcaattg acgattatcc tggacacgat acagaggact gctagccgat
     3901 ccatttccga actctacgac agatgcaccc tggcagagtg gcaagaattt tgtacgtttt
     3961 tcaggtacca tgaacttata aaaactgctt tagaaatata tattaaatca gaactcgagc
     4021 agcagagaaa aaatttgtgg aagtacgcat gtcaaaaagc aaacagcaca tcatgcccag
     4081 atttagagtc ttttgaggcc atagatgaaa tatttaatag aaaccaagta aaccctaaag
     4141 catttgcaat agctgtaaaa aatatattgt caaagagtaa attaaaaatt aattgtctca
     4201 gaataactgg ctgtcctaat tctggtaaaa cccttctggc taactgtatc gtaaaacctt
     4261 tcataacttg ttataataac aaccacggct cggaaaatga attttatatg caaaacatgt
     4321 taaacaaagc tataatatta tgtgaagaat tatatgtcac aatagcgacc gcagaagact
     4381 ttaaatctgt gcttggtggg caacccattg acattgcaaa aaaatttaac gaaaaacaac
     4441 tactttcacg tacacctgta attgtaacct ccaactacga acgctttggc agaggacact
     4501 tgtcacagac cgatgaaaat gcactaaaaa ttagatgtga aaattttgta ttagatgctg
     4561 aagtttctcc aaaaaccaca attgagtggc aacaactgta tttgtatctt atgacctttg
     4621 tagatgaata aatagatgtg aattgtaaaa atgtatcatt tcttgtctga ccatgttcaa
     4681 gagaggttca gaaggcggtg ctccggcagg taagggtggt ccaggtactc aggcggagga
     4741 gaagacggac cccatcccgc gtcacatacc cctaaattcc gtaactttaa attttgttca
     4801 gcgtggttgg acaaatgttg ccccaggtag actttactat gcagtggggg gtcaaactcc
     4861 taagtacttg tttgacgaca ccaatattaa tctttttaac aaatttaagc ctctttacta
     4921 tactatgcaa ttacatcctc ataaacttag aatttcaaat cttattatgc tgcaagatga
     4981 tctcagggtc cagagcaaca ccccaacaga cgcaactgca tttacacagg taaattactt
     5041 gatgcaatat tgtcccaagg gcatgaagca gtattttaaa ctgggtgtgg gaaaagacgc
     5101 aaccgaattc aaaaatctaa cttacaaatt aacagatgcc actccaaaat ctccttttat
     5161 tgaaataaaa aattatcaaa gttttgacac ggtaaatata gtcccagcaa aggcaaattt
     5221 acatgcaggg tttataccag gatcaaattt aagtctaaat aacggtgtcg tacaagacgt
     5281 ctatgcagca ccaaacacgc aagcacttcc ttttcagaaa gtttcaggaa acatggctcc
     5341 taaagacgat gaaacaacat tctataaaaa tggtaatgtg ataacaaggg cagtcaatca
     5401 agacaaaata tcattctata aatacggaga tacgatcgaa catacattcc ataataactt
     5461 agagggcgtt caccttgcaa atacactaga aaatagattt ttagaagatc aaataatcga
     5521 aataccaaat cccgccgacc ccaaacaaac tctaatgtat gcaaccgaat ttgcatatcc
     5581 atccagaaat agaccctttt tctgcagatc ggattattat tcaaataatc taaatgctgt
     5641 aatgcagggt aaaaaattca aacccctcac ccactacttc tacagtatgc caccactcac
     5701 aaaacctgac ggggcactgc taggtcagag gtgcgcaata ttttgcgaac aagaaatgca
     5761 agtaacattt cacttcacac aaggcacatt cggtaccaac gacgacgacg aactgcaaag
     5821 ccatcaagat gatgcagtaa tcgtaagaag aaatttctat cctactcctc aggtcaaaac
     5881 agagaacgca ccggaacgga gcgttttctg caaaaaagat atgtctcagt gcaaggtacc
     5941 ggctccttct gctgccggca aaaaatgcta taaaaataat tttgatggat tcgctgaatt
     6001 tttggatgac atcgtgatca cggacgagtt caatagactc ttcacgttca caaatagtcg
     6061 aaaaagcgga cctaatgttt tacccaccca ctggaccaat aaaagagatc caactctttt
     6121 gcctactccc aatatgatta aaaataatac aagtttccag ggaatatggg aagcattgat
     6181 aaatcatgat gaactcgaat ggttcgggtt tgttttagtt ccagaaaaac aaccaggttt
     6241 catacccggc accgaaaaca acgtatactg gaaaaattca agaaacgaac cacttgtatg
     6301 gcaaggaact gatgttgcag aaacaactta tatttattta aacaaggcta aatttatcaa
     6361 ttattttcta tccaattcaa ctacttattg taaaaattca agtgctgata agcaaaatgc
     6421 tgattatgta aaagattctt ttatattttt cacataataa aaattgttat cttatcttgt
     6481 ttgtgttaat cagtacactc ggacgacctt cggtcgtgtc gcgcctatca gtacactcgt
     6541 tcgacctgcg gtcgtgtcgt gtgtgga
//
