# Supplementary material for: Widespread Horizontal Gene Transfer Among Animal Viruses
Source: bioRxiv. 2024 Mar 26:2024.03.25.586562. Preprint. [Version 2] doi: 10.1101/2024.03.25.586562 (PMC11071296; doi:10.1101/2024.03.25.586562)
Supplement: Supplement 2 [file media-2.zip › File2_Maps/Parvo_mus6969_BidnaPNV_SRR9703267.gb]

LOCUS       Parvo6969               6969 bp    DNA     linear       10-NOV-2023
DEFINITION  [label=nearest existing NCBI txid535600].
ACCESSION   
VERSION
DBLINK      BioProject: PRJNA555205
            BioSample: SAMN12305624
            Sequence Read Archive: SRR9703267
KEYWORDS    .
SOURCE      Parvovirus mus6969
  ORGANISM  Parvovirus mus6969
            Unclassified.
REFERENCE   1  (bases 1 to 6969)
  AUTHORS   Buck,C.B., Welch,N., Belford,A., Varsani,A., Pastrana,D.V.,
            Tisza,M.J. and Starrett,G.J.
  TITLE     Widespread Horizontal Gene Transfer Among Animal Viruses
  JOURNAL   Unpublished
REFERENCE   2  (bases 1 to 6969)
  AUTHORS   Buck,C.B. and Tisza,M.J.
  TITLE     Direct Submission
  JOURNAL   Submitted (10-NOV-2023) Lab of Cellular Oncology, National Cancer
            Institute, Building 37 Room 4118, Bethesda, MD 20892, USA
COMMENT     ##Assembly-Data-START##
            Assembly Method       :: Megahit v1.2.9
            Assembly Name         :: Parvo6969
            Coverage              :: 16x
            Sequencing Technology :: Illumina
            ##Assembly-Data-END##
FEATURES             Location/Qualifiers
     source          1..6969
                     /organism="Parvovirus mus6969"
                     /mol_type="genomic DNA"
                     /isolate="BidnaPNV"
                     /isolation_source="feces metagenome"
                     /note="mouse"
     repeat_region   1..75
                     /rpt_type=inverted
     CDS             2..3262
                     /note="Alpha adintovirus-like type B DNA polymerase with
                     N-terminal OTU-like domain"
                     /codon_start=1
                     /product="PolBa"
                     /translation="-
                     VHARGRVCYRVAWRREISGDHRVLLSFDNKMARLLDVESHISYGYFYTQTFEEINYYL
                     RELIIRYDQSFLCNLHASATFVNVGGEEMELHMPPLDPIVFDPANPQIDDKLDFAYQK
                     LIDPEAYENIEGSGWTLIPDTFVFWVNTIRYQPNNDSDDNFRNSHDPSFSGDDPDDPA
                     YSSTEMSPVLKDTFLLCFAAHHIERKRHYTKLLHNKMCETWLKDNGLFPEADSAKINI
                     TNLSNWHEQLRKYNIRVFSEHGNVIYHKYYENDEDCINFLWKYKKFKLIKNLWSLLKE
                     KSVREFCSLCKKFHSNAELCKNKVSAASSIDIHVPELPPYKHNLVIYADFESYIHNQL
                     HKPSGYCFVMIEKGLLIKKVIIDATITDDIADHFIKTIINELISYITPLSAKENDNCC
                     ICDNKVTEKGLFAKNYLNGKTGLHHPDCWNDMRNTAFIFFHNFRGYDSHYVLLSAMKH
                     CSIETLRGKSFEKFDLIACCANQARFTFKDTFNFFPTSLAKLVKNVGVWNFTPPDART
                     SKGVFPYDWFDDVEKLNYNQLPPKEFWFNKLTQSQSDNEYAEKIWQEQGFTKFVQYHN
                     YYMEIDVLQLADIFEEFRISVYEEFKTDPVYCQGAPSLTWQLCLQNYGDKIKIIQDVN
                     IYMDLQSNIRGGISQVMHKYLDTEKMGGEILYLDINSLYSTCMTEKLPTSLHSLINEL
                     PVNWESMTNENSEYCGIFCVDLIYPEHLHDKHIFYPLAPHKFNNRLCATFLPKENYLL
                     HSRNLKYYLDNGLILEKFHYGYIFKQDYILKDYVLSNIDKRRKASAENKQVFISLFKL
                     LNNSLYGKTCENKFKYKKYAVKNHFEGVHGKTNPFLYKSRNWLDIDGQILCEDETKSV
                     TLDKPIQIGFAILEFAKLKIYEFYYELIKYFPDCKLLYTDTDSLLIWFPQENVQYLLA
                     DTPLIDKMDFEKAPEWFGVYTEGTDKVTGLWSLESDKRIKKFVGLRAKTYAIEFDNGT
                     STLKNKGIISTAREESEKRPLNIEDYERALFQDAQVYVEQIMIRSKLHQIRTINQRKL
                     ALSSIDEKRATLADKITTTPFGYKGEMYSDNSITLPSDDRL"
     CDS             3265..3777
                     /codon_start=1
                     /product="NSx"
                     /translation="MSDASAPSCSSYPADAQEFDSSLPIFPSYPNPEAFPGGVFPGNF
                     NNPCPVVEQSTLVYTLVDEKNLPWEHFDLIVRSLHGFKLQRMQTNKAQKSITVKVGYF
                     ANMENTRKRLGGASKYIQVSRMPTNVKVSELQTLAELRAKFGLGGGNAEEEPETPAKA
                     HKKRKYAPSN"
     CDS             3500..4537
                     /note="parvovirus replicative superfamily 3 DNA helicase;
                     no clear nicking endonuclease domain"
                     /codon_start=1
                     /product="NS1"
                     /translation="MASNSSECKPTKRKNPLQLRLDTSQIWKIPENDLAAHQSISRSP
                     ECLPTSRFPNFRLSPSSGPSLDLEEEMRRKSQKHQLKLIKRGNMRQAIKLIYKYRARS
                     ISELYDKCESDEYAQLIYNSADYNKCLLSALELFVKDSLELQRRNRWEYLLSFANYNL
                     EEELELLNIFRTQNINPIEFAECVKSVLLCEYPKVNTLKLYGTPNSCKSLIANLLTCN
                     FITCYANNHGSENEFFLSNFLNKSMILCEELYVTQATCEDFKSILGGAKIDIAKKFYE
                     KQILSRTPIIVTSNFSKYGRGHLSHVDEQALAARSFSFEFSRAYAPKCHISAPSMAHF
                     LYNCINYDLLN"
     CDS             4582..6840
                     /codon_start=1
                     /product="VP"
                     /translation="MLKRAAESQPEGQPAQKAPAKGAAAGMRADEVINPIPRLFKQNS
                     ITIHISQRTFEEIAPGELKWVPTSQYWAAMFDKFHMDQFYKYYSRCSTYEITNPKVRL
                     SNLLMLQDEQKTNSGTPTDQSIFTQACYLIHYEPKGMKNWFKLGSSDNCGESQNILKY
                     KPMKANDCKLISQLISIGEEGGKYQDFECLTINPAKPDIYAGWRPLEVEYTKEGAKVS
                     QKYNEEMEDKAKYQVKDTFISPKDPNLGGFSCSVHGDDPYIPLMHHTTFCRNNDKISL
                     HKYGDVLEWDVNTNMKGIQLMKHKHNEPLGGTDYIKLKKTDDDMGVPTEVIENRVIHY
                     AFCYPSENRPFYCRRDNFDYTGPIEHNKQFGELKHHFLTMPPIKKHDGTLIKQRCSFI
                     MEQGLSVTFHFPETVSEEDADFMDAQNKGVILRPAFINSYKVPSIPDKTPPTPTTPPE
                     EVWDPERDKLRKELYEKNAKKEPTSEEYSQETRDTMMGKLTATLENIYTNMVEFTKFC
                     KAIGEICPDIVASTEKPAAEGKLTIKTYPLTELEHTNMIDQTDQDTQSLVFGWAFVGF
                     LESLVESGYRGVNYPHIDKEINFSKEDHGELMNLKISEALIRCTQDYIDGALSLSSCP
                     HDTIFELHLTKSMNPIISWYRSKGYDEKHKLKVNLFETWMYQSHASYYPCRFPISLWI
                     EYLNRMNIKILPKHHVIINHIRQYNECIQKQIDKNYPRIKIRKLFMNHNIDPIDIITQ
                     LKYEYVTDTFFV"
     repeat_region   complement(6883..6957)
                     /rpt_type=inverted
ORIGIN      
        1 caaagtccac gcgcgagggc gagtttgtta tcgggttgcg tggcgacggg agataagcgg
       61 cgaccaccga gtgttgttat catttgataa caagatggcg aggctattag acgtagaatc
      121 tcatatttcc tacggatatt tttatacaca aacttttgaa gaaattaatt attatttacg
      181 tgaattaatt attagatatg accaatcatt cttgtgtaat ctacatgcct ctgctacatt
      241 cgttaatgtt ggaggggaag aaatggaatt acatatgccc cctcttgatc ctattgtttt
      301 tgatcctgct aatcctcaaa ttgatgataa attagacttt gcttatcaaa aattaattga
      361 tccagaagcc tatgaaaata ttgaaggaag tggatggact ctgataccgg atacctttgt
      421 attttgggta aatacaatta gataccagcc taataatgac tcagatgata attttcggaa
      481 ctcacatgat ccttcttttt ccggagatga tccagatgac cccgcctact catcgactga
      541 gatgtcacct gtactcaaag acacgtttct attgtgtttt gccgcccacc atatagaaag
      601 aaaacgtcat tatactaaat tattacataa caagatgtgt gaaacttggt taaaagataa
      661 tggattattt cccgaagccg atagtgcaaa gataaatata actaatttat ctaattggca
      721 tgagcaatta agaaaataca acatacgtgt attcagtgaa catggtaacg taatttacca
      781 taaatattac gaaaatgatg aagattgcat caatttcttg tggaaataca aaaagtttaa
      841 attaattaaa aatttgtgga gcttattaaa agaaaaaagt gtacgggaat tctgcagttt
      901 gtgcaaaaaa tttcattcaa atgcggaatt atgcaagaac aaggtaagtg ctgcttcttc
      961 tatcgatata catgtacctg aattaccacc atataaacat aaccttgtta tctatgcaga
     1021 ttttgaatcc tatatacata atcaattaca taaaccttcg ggttattgct ttgttatgat
     1081 tgaaaaagga ttattaatta aaaaagtaat tatagatgct actataaccg acgatatagc
     1141 tgatcatttt ataaaaacaa taattaatga attaattagt tatataactc ccttatcagc
     1201 taaagaaaac gataactgtt gcatatgcga taacaaagta accgaaaaag gactatttgc
     1261 aaaaaattat ctaaatggta aaacaggatt acatcatcct gattgttgga atgatatgag
     1321 aaataccgcc tttatattct ttcataattt tagagggtat gactcacatt atgtattact
     1381 aagtgccatg aaacattgca gcatagaaac attaagaggc aaatcatttg aaaaatttga
     1441 tttaattgcc tgttgtgcta atcaagctag gtttacattc aaagacactt ttaatttctt
     1501 tcctaccagt ttagccaaat tagtaaaaaa tgtaggtgta tggaacttta cccctccaga
     1561 tgcacgtacc agtaaagggg ttttccctta tgactggttt gatgatgtag aaaaactaaa
     1621 ttacaatcaa ttaccgccaa aagaattttg gtttaataaa ttaacacaat cgcaaagcga
     1681 taacgaatat gctgaaaaaa tatggcaaga acaagggttt acaaaatttg tgcaatatca
     1741 taattactat atggaaattg acgtattaca attagcagat atatttgaag agtttagaat
     1801 atcggtatat gaagaattca aaaccgatcc cgtttattgt caaggtgccc catcgttgac
     1861 atggcaacta tgtttacaaa attacggcga taaaatcaaa ataatccaag atgtaaatat
     1921 ttacatggac ttacaaagca atatacgagg aggtatatca caagtaatgc ataaatactt
     1981 agatacagaa aaaatggggg gtgaaatttt atatttagat ataaatagcc tatacagtac
     2041 gtgtatgacg gaaaagttac caactagttt acacagttta attaatgaat taccagttaa
     2101 ttgggaatca atgactaatg aaaattctga atattgcggt atattttgtg ttgatttaat
     2161 ataccccgag catttgcacg ataaacatat attttatccc ctcgcccctc acaagtttaa
     2221 caatagacta tgtgctacat ttttacctaa agaaaattat ttattgcaca gtagaaacct
     2281 aaaatattat ttagataacg gtttaatatt agaaaaattt cattatggat atatattcaa
     2341 acaagattat atattaaaag attatgtatt atcgaatatt gataaaagaa gaaaagcatc
     2401 tgccgaaaac aaacaagttt ttatctcatt atttaaattg ttaaataatt cattgtatgg
     2461 aaaaacgtgt gaaaataaat ttaaatataa aaaatacgcg gtaaaaaatc actttgaagg
     2521 tgtacatggt aaaaccaatc ccttcttata taagtctaga aattggttag atatcgatgg
     2581 acaaatatta tgcgaagatg aaacaaagag cgtaacatta gataaaccca tacaaatagg
     2641 tttcgcaata ttagaatttg caaaattaaa aatatacgaa ttctattatg aattaataaa
     2701 atattttcct gattgtaaat tactttacac tgatacggat tcactcctta tctggtttcc
     2761 acaagaaaat gtgcaatact tgttggcgga tactccgttg atagataaga tggatttcga
     2821 aaaagcacct gagtggtttg gtgtttacac agaaggaact gataaggtaa caggcttatg
     2881 gagcttggaa agtgataaga gaataaaaaa gttcgtgggc ctgagagcta aaacttatgc
     2941 cattgaattt gataacggta catctacttt gaagaacaaa ggaattatct ctactgccag
     3001 agaggaaagc gaaaaaagac cattgaacat agaagattac gaaagagcgt tattccaaga
     3061 cgcacaggtg tacgtggaac aaataatgat aagaagcaaa cttcaccaaa taaggacaat
     3121 aaaccagcga aaacttgcac tgtcatccat agacgaaaag agggcaactc ttgctgataa
     3181 gataaccaca acgcctttcg gttacaaagg tgaaatgtat agtgataaca gcatcacttt
     3241 gccttctgac gatagactgt aaagatgtct gatgccagcg ctccttcctg ctctagctat
     3301 cctgccgacg cccaagaatt tgattcttcc ctgcctatct ttccttcata tcccaatcct
     3361 gaggcctttc ccggaggtgt ctttcctgga aacttcaata atccttgtcc tgtggtggag
     3421 cagtctactc tggtatacac cttggtggat gagaaaaatc tcccctggga acattttgat
     3481 ttaattgtga gatctctaca tggcttcaaa ctccagcgaa tgcaaaccaa caaagcgcaa
     3541 aaatccatta cagttaaggt tggatacttc gcaaatatgg aaaatacccg aaaacgactt
     3601 ggcggcgcat caaagtatat ccaggtctcc agaatgccta ccaacgtcaa ggtttccgaa
     3661 cttcagactc tcgccgagct ccgggccaag tttggacttg gaggaggaaa tgcggaggaa
     3721 gagccagaaa caccagctaa agctcataaa aagaggaaat atgcgccaag caattaaact
     3781 catctacaag tatcgtgcca gatcaattag tgaactctac gataagtgtg aaagtgatga
     3841 atatgctcaa ttaatctata acagtgccga ttacaataag tgtttattaa gtgccttgga
     3901 attatttgtt aaggactctc tggaattaca acgacgtaac aggtgggagt acttgttatc
     3961 ttttgctaat tacaacttag aagaagaatt agaactattg aacattttta gaactcaaaa
     4021 cattaatcct atcgaatttg ccgagtgtgt taaatcagtg ttattgtgtg aatatccaaa
     4081 agtgaatacg ctgaagctgt atggcactcc taattcatgt aagtctttaa ttgctaattt
     4141 acttacttgt aatttcatta cctgttatgc aaataatcat ggctccgaaa atgaattttt
     4201 cttatctaac tttttaaata agtctatgat attatgtgaa gagttgtacg taacgcaagc
     4261 tacttgcgaa gattttaagt ctatattagg cggagccaaa atagatatag ctaagaaatt
     4321 ttatgaaaaa caaatattgt cgcgcacacc tattatagtt acttctaact ttagtaaata
     4381 tggtaggggg catttgtccc acgtagatga gcaagcacta gctgctcgta gttttagttt
     4441 tgaattcagc agggcctacg cgcccaaatg tcacatatca gcgccctcta tggcgcattt
     4501 tttgtataat tgtattaatt atgatttatt gaattaataa atattatgtc tctttaaatt
     4561 tttgtcatta ctgtcttaac catgcttaag agagcagcag aatcacaacc tgagggccag
     4621 ccggctcaga aggctcctgc aaagggtgcc gctgccggaa tgagagctga tgaagtaatt
     4681 aatccaattc ctagattatt taaacaaaat tcaataacta tacatatttc tcaaagaact
     4741 tttgaagaga ttgcacccgg agagttaaag tgggtgccaa cttctcaata ttgggcagcc
     4801 atgtttgata aatttcacat ggatcaattt tataaatatt attcacgttg cagcacatat
     4861 gaaataacaa atccaaaagt tagactttct aatttgttga tgttacaaga tgaacaaaaa
     4921 acaaactctg gtacacctac agatcaaagt atatttacac aagcatgtta tcttatacat
     4981 tatgagccga aaggcatgaa aaactggttt aagttgggat cctccgataa ttgcggagaa
     5041 tctcaaaata tattaaaata caagcccatg aaagctaatg attgtaaatt aatatctcaa
     5101 ttaatatcaa ttggagaaga aggcggtaag taccaagact ttgagtgcct cactataaat
     5161 ccggcaaagc cagacatata tgccggatgg aggccactcg aagtagagta tacaaaagaa
     5221 ggtgcaaagg ttagccaaaa atataatgaa gaaatggaag acaaagcaaa atatcaagtg
     5281 aaagacacat ttatttcccc taaagatcct aatttagggg gattttcatg tagtgtacat
     5341 ggagatgatc cctacattcc attgatgcac catactacct tctgtagaaa taatgataaa
     5401 atatccctac acaagtatgg agatgtactt gagtgggatg taaacacaaa catgaaggga
     5461 attcaattaa tgaaacacaa acataatgag ccattgggag gaactgatta tatcaaatta
     5521 aagaaaacag acgatgatat gggcgtgccc acggaagtaa tagaaaacag agtaattcat
     5581 tatgcattct gttatccgtc ggaaaacagg cctttctatt gcagaaggga taattttgat
     5641 tataccggcc ctatagaaca caacaaacaa tttggcgagc ttaagcatca ctttttaact
     5701 atgccgccaa ttaaaaaaca cgacggaaca ttaatcaaac agagatgttc gtttattatg
     5761 gaacaaggac tgtctgtaac gttccatttt ccggaaactg tgtccgaaga ggatgccgat
     5821 ttcatggatg cgcaaaacaa aggagttatt ctcaggcccg ccttcataaa cagttacaag
     5881 gtaccttcca tacccgataa aactcctccc acaccaacca cgcctcccga agaagtatgg
     5941 gatcctgaaa gggataagtt gaggaaagaa ttgtacgaga aaaacgcgaa gaaggagcca
     6001 acgtcggaag agtacagcca agagacgaga gatactatga tgggaaaatt aacggcaacc
     6061 ttagaaaaca tatacaccaa catggtggaa tttactaagt tctgtaaagc tataggggaa
     6121 atatgccccg atattgttgc atcaaccgaa aaacctgctg cggagggaaa attaacgata
     6181 aagacgtatc cacttaccga gttggagcac acgaatatga ttgatcaaac agatcaggat
     6241 actcaatcat tagtattcgg atgggcattt gttggatttt tagaatcatt agtggaaagt
     6301 ggatatagag gtgttaatta tccacatata gataaagaaa ttaatttttc aaaagaagat
     6361 catggagaat taatgaattt aaaaatatca gaagcattaa taagatgtac acaagactat
     6421 attgatggtg cattatcatt atcatcatgt cctcatgata ctatatttga actgcattta
     6481 actaaatcaa tgaatccaat tatttcatgg tatagatcaa aaggatatga tgaaaaacat
     6541 aaattaaaag ttaatttatt tgaaacatgg atgtatcaat ctcatgctag ttattatcca
     6601 tgtagatttc ctatttcatt atggatagaa tatttaaata gaatgaatat taaaatatta
     6661 cctaaacatc atgttataat taatcatata agacaatata atgaatgtat tcaaaaacaa
     6721 attgataaaa attatccacg aattaagatt cgtaaattgt ttatgaatca taatattgat
     6781 ccaattgata ttattactca gttaaaatat gaatatgtaa ctgatacatt ttttgtataa
     6841 taaaaatttt gttggcaaca ttgtgtcttt attttgtaaa caaacactcg gtggtcgccg
     6901 cttatctccc gtcgccacgc aacccgataa caaactcgcc ctcgcgcgtg gactttgacc
     6961 ctgcagaac
//
