# Supplementary material for: Widespread Horizontal Gene Transfer Among Animal Viruses
Source: bioRxiv. 2024 Mar 26:2024.03.25.586562. Preprint. [Version 2] doi: 10.1101/2024.03.25.586562 (PMC11071296; doi:10.1101/2024.03.25.586562)
Supplement: Supplement 2 [file media-2.zip › File2_Maps/uAnello_felis_catc_Run20s5_2141.gb]

LOCUS       uAnello2141ct_1         1338 bp    DNA     linear       01-JAN-2019
DEFINITION  [note: taxonomic lineage d_Viruses;f_Anelloviridae]
            [isolation_source=original].
ACCESSION   
VERSION
DBLINK      BioProject: unknown
            BioSample: unknown
            Sequence Read Archive: unknown
KEYWORDS    .
SOURCE      Anelloviridae sp. ctVDJIA (unknown)
  ORGANISM  Anelloviridae sp. ctVDJIA
            Unclassified.
REFERENCE   1  (bases 1 to 1338)
  AUTHORS   Taker,C.
  TITLE     Cenote-Taker 2 dummy template file. Do NOT submit
  JOURNAL   Unpublished
REFERENCE   2  (bases 1 to 1338)
  AUTHORS   Taker,C.
  TITLE     Direct Submission
  JOURNAL   Submitted (01-JAN-2019) Taker 2, Cenote, 1000 Circle St., Cenote,
            DC 31111, USA
COMMENT     ##Genome-Assembly-Data-START##
            Assembly Method       :: unknown_assembler
            Genome Coverage       :: 1x
            Sequencing Technology :: Illumina
            Annotation Pipeline   :: Cenote-Taker 3
            URL                   :: https://github.com/mtisza1/Cenote-Taker3
            ##Genome-Assembly-Data-END##
FEATURES             Location/Qualifiers
     source          1..1338
                     /organism="Anelloviridae sp. ctVDJIA"
                     /mol_type="genomic DNA"
                     /isolation_source="unknown"
                     /collection_date="unknown"
                     /note="genome binned from sequencing reads available in
                     unknown;
                     derived from metagenome: unknown"
     CDS             2..1336
                     /inference="protein motif PFAM:PF02956.13"
                     /codon_start=1
                     /transl_table=11
                     /product="TT viral ORF1"
                     /translation="MYPLRLFGLHRLYFSLQMAWIPRNQWLKRKFGNFAGRHRTFRRR
                     YYDRVWWNPKRRRGYRRRNKLRHGRKKVRVSWLTLKQPNPRVYKTCTIRGWSPILFTT
                     LQAPFWRPFKVSGNLTNDRSGGWVIGEFTLTNLYNENKIYRNVWSASNCGFDLARYKG
                     TYITLYPHQTVDYLFWYDTDYGQFAEFGKIMKHIHPAILINNKNTTVVRSVNTLRYYK
                     PKKVFIPPPTVFGNEWKQQSQWADMGLFVYAAIAIDLRYPWIYPGMQWEGGMPQLYDY
                     ATGTGPRMVQITAQGSQWKLATMWWNQKTGSPDNLPNMWLHSWPSWNEQQEYQLLTSD
                     TVQYIGMGPFCKKKQDEECQLVMTYRSRWQWGGDILTHPQTVCDPKNPTPPKSLTGAR
                     IMDPKVQLQPNDLDKDGFINTTKWRYLTEEPTTSSGFTAFTRDVTAKTKEPPT"
ORIGIN      
        1 tctgtatcct ctacgtcttt ttggattgca tcgactttac ttctcacttc aaatggcgtg
       61 gatcccaaga aaccagtggc tcaaaagaaa atttggaaat tttgctggcc gccatagaac
      121 gttcagacgc cgctactatg accgagtgtg gtggaatcca aaaagacgta gaggatacag
      181 acgtcgcaat aaacttcgac atggacgaaa aaaggtaagg gtgtcttggc tcacgttaaa
      241 acagccaaac cccagggtct ataaaacatg tactattaga ggatggagcc caatactatt
      301 tactacgtta caggctccat tttggagacc ctttaaagtc tccggaaatt taacaaacga
      361 cagaagtgga ggatgggtaa taggagaatt taccctgaca aacttatata atgaaaacaa
      421 aatttacaga aatgtgtggt cagccagtaa ctgtggattt gacttggcca gatacaaagg
      481 aacttatata acgttgtatc cacaccagac cgttgactac ttattttggt atgacactga
      541 ctatggacag tttgcagagt ttggaaaaat tatgaaacat atacatccgg caattttaat
      601 taacaataaa aatacaacag tagtgagaag tgtaaataca ctacgatact acaaacctaa
      661 aaaagttttt attccaccac cgacagtttt tggcaatgaa tggaaacaac aatctcagtg
      721 ggcagacatg ggactctttg tatacgcagc gatcgctatt gacttacgtt atccatggat
      781 ctatccagga atgcaatggg agggaggtat gccacaactc tacgactacg cgacggggac
      841 tggaccgaga atggtacaaa taactgcaca gggaagccaa tggaaattgg ccacgatgtg
      901 gtggaaccaa aaaacaggta gtcctgacaa tttacctaat atgtggttac atagctggcc
      961 atcctggaac gaacaacaag aatatcaatt actgacatca gacacagtac aatatattgg
     1021 catgggacca ttttgtaaaa aaaaacagga cgaagaatgc caattagtaa tgacatacag
     1081 aagtagatgg caatggggag gcgacattct cacacatcca caaactgttt gtgaccctaa
     1141 aaatcctacc ccccctaaga gtcttacagg agctcggatc atggacccta aagtccaact
     1201 ccaaccaaat gacctcgaca aagatggatt catcaacacc acaaaatgga gataccttac
     1261 tgaggaacct acaacttcaa gtggattcac tgctttcacg agagatgtca cagctaaaac
     1321 gaaggagcca cccacgga
//
