# Supplementary material for: Widespread Horizontal Gene Transfer Among Animal Viruses
Source: bioRxiv. 2024 Mar 26:2024.03.25.586562. Preprint. [Version 2] doi: 10.1101/2024.03.25.586562 (PMC11071296; doi:10.1101/2024.03.25.586562)
Supplement: Supplement 2 [file media-2.zip › File2_Maps/uAdeno_wildbio_11641712540051_37839.gb]

LOCUS       uAdeno37839ct_1        37839 bp    DNA     linear       01-JAN-2019
DEFINITION  [note: taxonomic lineage
            d_Viruses;-
            _Varidnaviria;k_Bamfordvirae;p_Preplasmiviricota;c_Tectiliviricetes
            ;o_Rowavirales;f_Adenoviridae] [isolation_source=original].
ACCESSION   
VERSION
DBLINK      BioProject: unknown
            BioSample: unknown
            Sequence Read Archive: unknown
KEYWORDS    .
SOURCE      Adenoviridae sp. ctVXM5V (unknown)
  ORGANISM  Adenoviridae sp. ctVXM5V
            Unclassified.
REFERENCE   1  (bases 1 to 37839)
  AUTHORS   Taker,C.
  TITLE     Cenote-Taker 2 dummy template file. Do NOT submit
  JOURNAL   Unpublished
REFERENCE   2  (bases 1 to 37839)
  AUTHORS   Taker,C.
  TITLE     Direct Submission
  JOURNAL   Submitted (01-JAN-2019) Taker 2, Cenote, 1000 Circle St., Cenote,
            DC 31111, USA
COMMENT     ##Genome-Assembly-Data-START##
            Assembly Method       :: unknown_assembler
            Genome Coverage       :: 1x
            Sequencing Technology :: Illumina
            Annotation Pipeline   :: Cenote-Taker 3
            URL                   :: https://github.com/mtisza1/Cenote-Taker3
            ##Genome-Assembly-Data-END##
FEATURES             Location/Qualifiers
     source          1..37839
                     /organism="Adenoviridae sp. ctVXM5V"
                     /mol_type="genomic DNA"
                     /isolation_source="unknown"
                     /collection_date="unknown"
                     /note="genome binned from sequencing reads available in
                     unknown;
                     derived from metagenome: unknown"
     CDS             complement(140..970)
                     /inference="protein motif UniProtKB:P32K_ADEO7"
                     /codon_start=1
                     /transl_table=11
                     /product="Structural protein p32K"
                     /translation="MLRKRTTKPNRRRRATKPRKRTARNKGRLNTPLIRKPKISPPPS
                     AYRVRTDTKYRIPKAPTNVTLNENTVIYRFGANADKWVNASKNRRPTDGEADTTQYAQ
                     PLAGAIVESEPPRSNTINSINTIYNAPAQIKRLLLTGIFGISLGTVIDYMLGGPLGLT
                     SKLIRFLIRLLPGGSILLSLFDAATSLFSHFGGDERAARTVLQDPQIIELTEIARPYT
                     SHQAAEKLVKLAAEKQIGKGNTSAILAGLANVLYLIFSHKMRGNGYKKLKNVRSNMHY
                     "
     CDS             1056..1604
                     /note="no search hits"
                     /codon_start=1
                     /transl_table=11
                     /product="hypothetical protein"
                     /translation="MFCRRLFCGFARFGPFMCRCLLSYDVDFAVDSSDTWRRRGSRGS
                     VDEMVVSDAAAFMMTLSSSDLSNILMECHMSSFDRWFSSDVTLCPNLWKLSSLVTKLS
                     REPNLFVQLDELCGDDAVECGYAFSCNCERPLRVSTFVGVLAWLGKKCRVDVDGEFSK
                     DLTRSMCDAVACVISPCLLYLR"
     CDS             1658..2812
                     /inference="protein motif PDB:5G5O_F"
                     /codon_start=1
                     /transl_table=11
                     /product="Hexon interlacing protein"
                     /translation="MSFRQPFRSPYVTASVPKWAPTIVESEDACENEGYELKPGEDAS
                     KIINSHRIVKLQRGATYCWKNLEISNAVTVYGNGATIKCPTSFFCIKISALGVKFFDC
                     VFVGKVVSRGGEVLDEDGRFALSLFNSNFCSIVRCRFMDFSGGAMCVYDDTDVKSGAH
                     VIRECMFTDCKAGVVILSGNMSCGGVMENCRFDDCQYGIYAVSLFGWRVRDCFFDGCA
                     CGVFHVKKDLMSYGSRLDNTPALGGLGIISGCMFRGALDYNWDTQVSMRSGPKITLSS
                     YYFDDDTCSPIRVTDCIFLDSGITLGKICANPKFGIAFVVGCVFWYTGSGSSSTIEML
                     KRVNSSSSDIDLYFSACSGRAGCRSSGLKEDMFDDISFVTGLSKSRYCKE"
     CDS             1658..2812
                     /inference="protein motif PFAM:PF01696.16"
                     /codon_start=1
                     /transl_table=11
                     /product="Hexon interlacing protein"
                     /translation="MSFRQPFRSPYVTASVPKWAPTIVESEDACENEGYELKPGEDAS
                     KIINSHRIVKLQRGATYCWKNLEISNAVTVYGNGATIKCPTSFFCIKISALGVKFFDC
                     VFVGKVVSRGGEVLDEDGRFALSLFNSNFCSIVRCRFMDFSGGAMCVYDDTDVKSGAH
                     VIRECMFTDCKAGVVILSGNMSCGGVMENCRFDDCQYGIYAVSLFGWRVRDCFFDGCA
                     CGVFHVKKDLMSYGSRLDNTPALGGLGIISGCMFRGALDYNWDTQVSMRSGPKITLSS
                     YYFDDDTCSPIRVTDCIFLDSGITLGKICANPKFGIAFVVGCVFWYTGSGSSSTIEML
                     KRVNSSSSDIDLYFSACSGRAGCRSSGLKEDMFDDISFVTGLSKSRYCKE"
     CDS             complement(2853..4109)
                     /inference="protein motif PFAM:PF02456.14"
                     /codon_start=1
                     /transl_table=11
                     /product="IVa2 protein"
                     /translation="MEKQENEKPESCTGQHTHQQVRDRTDTSSIRHIEPVPTGQECGN
                     SSQQSGMARAISFISSTIDWAHSVDKEKTTVAKMPFPDKYTDDMGKNQSLINSAARRE
                     REFVKQLSKCQNKLSNGKIPTINDGVQPFIITVYGPTGSGKSQFIRNIISSQLIQPPA
                     ETVFLITPDKSMIPVEEIASWKAQCVEGTYNAKSRPITKKLVPKFIQLSFDEAVSEHN
                     LSIDNPKNIFALHASQGPICVIMDECMNKLSGVTAVSSFFHAMPSKLLGRFPLCNGYT
                     VIVVLHNMCPRHDRGTIKDLRIQSKCHIISPQIDPSQISRFIRTYSFGMTSHLISIML
                     DIVNHVRTKSKYSWLIYNNCPTDEAFRWSYYTTEDEITPIYINLQSIYCDMAKEIRAM
                     LLARQSSRRHYIKTINKNEIPHEMFD"
     CDS             complement(3944..7315)
                     /inference="protein motif PFAM:PF03175.12"
                     /codon_start=1
                     /transl_table=11
                     /product="DNA polymerase B"
                     /translation="MSWYCRLQHKRKRHKSIQEMDEHTTAKLRKTTSYSSTRPKGTIS
                     LDVITSEGTTSRIYTHSTSKPLFELWKKTLMVKNPSIIPNEKMFNKMIEMAQELNEEW
                     DKVLPPEVTPSQINIYKKITKSKGKLLKTLTSKIAKSNPITLILQDNSCTISLREKAI
                     NTCDECHTTYVNKHHCNTRTIKFLDAIVDKNNYMYKNIRFFPTTSPQNAKTVWIIYDM
                     ETFTKHTTVGKQLKPFLIAFTVLTNSKTLKEQISRSISTQHDYYKSKTFDETTVYYEL
                     NTNSTKLCQRFNKLRKNISELVLNEFWSKFVKLNPHISEEIDAETLYKNKKNLNSLAI
                     PEFYEVVILGHNISAFDEILSWSHMLDWNSIRKKYPQFKWKRLFLPRSGKMLFNDTYA
                     TVPNPAFSKPNKNTYKRWSTGDLNPTLDMKNQGVFFRVRDTYLVTHTSLRNAALAYGL
                     TVHKGSCPYTAVNEYLMTGKYKCDTNKYPHREYWNSDKEFQENKQNKPYDILKETVDY
                     CIKDVIVTLKLAETLRDAYQTFFNESVGTGRFDVFKRPTVSSNTHALFKQIAFKNQKT
                     HNSDIFTDIIAPSGEGYDHVRDSIRGGRCYPTYLGVFNKPIYIYDICGMYASALTHPM
                     PSGKLCNRLQSAFYINKLQLKLNKSEKISYFDPEIKPMIIYADCYPPPLEQLDVLPPM
                     GSKKHGQLIWTNEAIVGEVMTTIDLVTMHNRGWECTILSDKSYMVWPEWKCICSDYVQ
                     ININAKEKATKEGNEIMRSLSKLLSNALYGSFATRLDTKKIILGTDLEEDGISHDMTN
                     RITTVLIPDHITYTDLDISDTLSNLPENHPSKDSEKITRNQSSSQNIIKVVDHDDEML
                     TIYTADKGNLVDNDRYASHIASYVLAWARAFISEWADFLYTEDRGTPIEKREIASVYG
                     DTDSLFLTDLGRERLIRNGSHRIKTASTKLVFDPNNPDLTWAVECETKCPTCEEDAFG
                     TESIFLAPKLYALKELKCKNQHISKGKIRAKGHNKSSIDYETLKKCFMWTHMKTSPPT
                     DSEQYSTERTTIKKTLIHGNSRNTPMTIKELTLIRVLQPWKNKRMRSLNHAQDNIHIN
                     KYGIGQILAPFDTSNPYQPDKNVEIVHSRAEWPGP"
     CDS             complement(7180..8982)
                     /inference="protein motif PFAM:PF02459.14"
                     /codon_start=1
                     /transl_table=11
                     /product="DNA terminal protein"
                     /translation="MHGSRSNKTYPSLFQELSQWSQDTGQNASTLRYYKPVVNISRLD
                     RKTHPTINHKVLYFVSKKLQYSRTQLLSFDPLNPQLKHTPLYGYPPPNLLLGYKPLID
                     VIRSRPFDSTTITQFTYHPIKRLNVIEQMEWSILSSGDIHTDVSEYGNLVDIDSWESH
                     GDQIDVQNIRETRNRLLINRLVNSERDMIGSGAISNEIVTMTKMINDVRIAAFNYAML
                     SASAVQTPSLEDTLDDEDLWIDRLIDSFSSTRWQEWIPPDTTSPIDAINIAAQAMTLG
                     NDTNSSTLWEMTGGAMRLRSGRLIGSPYNLRGPRRYPLYTYGRESDSNTRRTLAANYV
                     SRRLNNSMPRQPSQHINNDDNSVQNNPQQFHMEIMRLLEEIARQASHSQPTPSGSSRF
                     LTFPNNFYSALRTHIAESISFEQEANPSFIKAWLINYLIAEQLSQVFSIISSKIGSRK
                     YPKPTFCQVVLIGRNKNEQDLFKRIWTTTERPYDMFFSIFSRIVRDLVNSLNMILHQP
                     DINQIREETEAMMLESGLSDVSGDIVNVLEQVTSYEQIEEITLSIKLKCRGTVAYSTN
                     ENVIKAFKRWMNTQLQNYERPPVTAQRGRREQYP"
     CDS             8977..9951
                     /inference="protein motif PFAM:PF03052.14"
                     /codon_start=1
                     /transl_table=11
                     /product="protein L1 packaging"
                     /translation="MHPAIKAVSNFSTVDGPISGNDSAYGVAGDSSSEAFKARKQARV
                     ESIPSCASEPKNLFSNAVGTRNDESRDLEYKSGLSMNIDNDRVLSHEDFRPDFKGSNP
                     AMRRMEACDIKRNSSYTLDTEMWAHDQFMESCKQLLMRPSVELGVVYLGDFIRNYVDR
                     PPNHQLVVQMVLLQQHADPCLKRILTTVKSTSDEGKRSASDWFVDLIGVLEMVVEEER
                     TADARASAVCVIVNKLSLHFAKKASGGNYPTADKLSKTNIYFKRVVVSCLKLADRIGC
                     YDRDITARPRAISRSRRIIEPTDAEYLFNLESALEGAESDEDSEEGFF"
     CDS             9954..11447
                     /inference="protein motif CDD:pfam02455"
                     /codon_start=1
                     /transl_table=11
                     /product="Hexon associated protein"
                     /translation="MENIDENYIVDSIIKGGNYAATKDFRSQPLANKISALERAVVKP
                     RKDDTPDRIAALIKELVRRGAITPEEAGPVYSDLLIRVHKYNGANVQENLAVLTEDIR
                     AAQSAAIRSIDVASLSNQTILNSFFSKMGPSVPYGQENFEAFKQVLRLFVNEAPNVRV
                     FMSGESTLLQANIRGVISVNLNEAFRNLYNYWGVVLDGDKVPGSLTSRLTANTRVLMM
                     MLSPFTSHNTFEPDSFMSYVMGMYRDTISSDYEVDENTESEVFNVARSLGADGLDLKH
                     TVGYLIKGRDHAAVVKAPRQLSPRQTQVLRYIQDSLMDRIDRNGEDPSDALDNIHFSF
                     SPSFYELNGSFIRRLVHFMKVALINSPSYFREIYTNKYWTPPGSFWSRNYSDFEADMF
                     NERERALDSDLGLEWDSAINVGRAEAMSPVSEYRTADGVPAYHPPQRSAAMFTPMNNT
                     IRNAIRDRRRARRFQAVSSVRGLNDFNEEDEDEAQDENPYAYLSPRI"
     CDS             11410..11553
                     /note="no search hits"
                     /codon_start=1
                     /transl_table=11
                     /product="hypothetical protein"
                     /translation="MRILTRICRLEFKNKSSYPRIGWIVVVVLAVVGISCGICVRIRK
                     IGS"
     CDS             11579..12955
                     /inference="protein motif PDB:5TX1_N"
                     /codon_start=1
                     /transl_table=11
                     /product="Penton protein"
                     /translation="MANPIELETAFRPSARVTAPTEGRNSIVYAPLNPSYDTTRFFFV
                     DNKASDISSLNVEQDHSDFFTNIIHNSDVSPSEASTQDIKLDDRSRWVGTLKTSLKTC
                     CPNITEFNNTNSVRARLPVSKKEDGSYEYEWTNLVVPEGSYNLGEIIDMLNVAVVDHY
                     LENGRVNGLKYEDIGLKFDTRNFKLGRDPITTLVTPGRYTHKAFHPDIVLLPGCAVDF
                     THSRMSNILGIRKSRPYESGFIITYDDLDKGNIPALLDVSSIGKGTLKPVYADDNGVS
                     YRVKGDSSSGFYTEYRSWALAYHSGGSVREWTVLVDPDVTGGLGQMYWSMPNTFLPPA
                     TFTANARTPELAPVVATELFPMAQRSVYNASSVYAQMVETLTNSTMVFDRFPSNEIYK
                     QPPYNTVTWISENVPSIREHGAIPIKHSLSGVQRVTVTDDRRRTCPYVYKCLASVDPS
                     VASSATLR"
     CDS             12959..13300
                     /inference="protein motif PFAM:PF03228.13"
                     /codon_start=1
                     /transl_table=11
                     /product="core protein VII"
                     /translation="MSILISPSDNTGWGGVGNSRMRATGVKFTLKQPVKVAAHYRAQW
                     GQRNGKKGIKKLRVDLKNYLRRYWSGKKRKRSNRSLAAYTGGSTFAARILASAAKAAI
                     SRPRRRSRRRR"
     CDS             13320..13517
                     /inference="protein motif PFAM:PF05829.11"
                     /codon_start=1
                     /transl_table=11
                     /product="late L2 mu core protein"
                     /translation="MARRRSRRSRKVVFVPSVRVSRLLGKRRRSRAMRGGFLPFLAPI
                     IAAAISAAPAIAGTVIAAKRK"
     CDS             13607..14242
                     /inference="protein motif CDD:pfam02993"
                     /codon_start=1
                     /transl_table=11
                     /product="Minor capsid protein"
                     /translation="MYPVVGFGVGNSEMRGGFSWGGLFSGISSGLNKFGNFVGNAARQ
                     VGNSQAFQQVKNGVLQSGVLENAGNLAGAAVSGLVDVGRLKLERDLQRLKDKAMGVPP
                     QPVAPYPYETQQPTYETSMPNIVERPVVTPVPDVPTVMPAPDDDGAMVEDKAEPIPVP
                     LGPYIPPADNVSRPTNSRRLRKRRRTNSGWGAALNGMMGYGPDFYKRRYCF"
     CDS             14259..16961
                     /inference="protein motif PDB:3TG7_A"
                     /codon_start=1
                     /transl_table=11
                     /product="Hexon protein"
                     /translation="MEPQREFFHISGRSAREYLSENLVSFISATQNYFDLGNKFRDPF
                     VAPTAGVTTDRSQKLHLRVVPIQTEDNENYYRARFTLNVGDNRIVDMGSSYFDIRGVL
                     DRGHSFKPYGGTAYNPSAPTSSLPNCVISSDSGTNIDQRKCVLQIPPANGDIHQVSGV
                     TPSPCGDNSTASILEDGADGGRARAILFDSADDVTNAYGSYCFPKNSSGAIADAPYKK
                     YNVRLTGEDDSEDDEVVVTDDADVFTPDTHITFKGGDDYQRTSIANRVNYIAFRDNFA
                     GIMYYNSGSNQGSFSSQTQQLNLVMDINDRNSELSYQYMLADLTDRYRNFALWNQAVD
                     CYDPAVRFLENVGYEEGPPARSFNDAVVEATNGGDDKIMNADGGDTPNGSGIIVGHSA
                     HNVKSVQMNLTYCLQKTFLYANVAMYLPDKYKFVPDDIEEPTDMTLYSSMNSKLPLPN
                     IIETWTNIGSRWSLDIMDNVNPFNHHRNSGLKYRSQLLGNGRYCKFHIQVPQKFFALK
                     NLLLLPGTYNYEWFFRKDPNIVLQSTLGNDLRADGAKITYTEINLYVAYFPMSYDTVG
                     ELELMLRNAVNDQNFSDYLGAVNNLYQIPSNEQTVVVNIPDRSWGAFRGWAFNRIKAS
                     ETPMIGATRDPNFLYSGTIPYFDGTFYLGHTFNRVSIQWDSSVPWPGNDRLLTPNWFE
                     IKRHNGQDSEGFRVSQSSMTKDWFLVQMAANYNQGYQGYSLPSSSRWYGFLDNFEPMT
                     RQVPNFSSAKIHDLYSQYLNDPTNCPIWNNTGFINRAGVHGLSNTGHPYVCNWPYPLI
                     GDDAVEDQITESKFLCDKYMWMIPFSSNFLNMGTLTDLGQNVLYSNSSHSLSMVFDVD
                     PMPEPTYLMLLFGVFDQVVVNQPTRSGISVAYLRLPFAAGSAAT"
     CDS             16958..17575
                     /inference="protein motif PDB:4EKF_A"
                     /codon_start=1
                     /transl_table=11
                     /product="Adenain"
                     /translation="MSGTSETEIRRLLSDLGIVDKFIGTFDRRFNGFVGYFGGRNSYT
                     TAIVNTGYREQGGVHWIALAWDCKSRILHVFDPLGWQDEQLKKYYDGFSYNSMIKSTS
                     GSSGCVTVRRVGEAVQCSCSGACGLFCVMFLYAFDKCPSKPESYAVLDKMKGELPSIR
                     SMNWQMLHRNQEILYRFLYKFSNYFRRNVNMMVNNTRLELMYKHE"
     CDS             complement(17620..18879)
                     /inference="protein motif PDB:2WAZ_X"
                     /codon_start=1
                     /transl_table=11
                     /product="E2A ssDNA binding protein"
                     /translation="MLRASKHVSKNKLCTAHVTPTKRRVSDDSDNEVPDTPVKNQKRR
                     RTLNFDKCGRYDNDDDIEQMDDAGFKIQKAIDVCWKLGEKFKIPMDGFTFNPNEKNLE
                     RIFAAYAKSKKQTMLTYSNVKSFNMLGGRLLFAAVCDLSELQPNFEPTGTFVWRHQWF
                     DEPKDVRCLHGVPMFTKEVSYRVKADSERGFQALNKGEGELEASKSEKDPPMVLIKMN
                     KFAVCYKDQYEKKSGSFHRESCGMTFSDIDKAYAAAKNAEAFNSAAFPNSQNVNGLMM
                     IVTCCECNYAGQQVEGRQITKITPWVISEARSKSMVRNESDDYASACEKYPYVFVFQC
                     CKFQGSNNLSNSSRSSKQDPSKPCDFRLSYTDAIKALVLVKTMISELMEPCKIHIPRF
                     VWQECWKVKNAITPSCNITCPDPDPFS"
     CDS             18924..20771
                     /inference="protein motif PFAM:PF02438.15"
                     /codon_start=1
                     /transl_table=11
                     /product="Late 100kD protein"
                     /translation="MEKTNVGDTDTTDARFETTNFHRHLERQSKILKAALVDIGGKVS
                     ADKTDYGMILEKWIFSPNNRPKNVEGESYVDSDPKFNFYPPFLNPECIASHYPFFTTM
                     PIPMSCKANCIGTECYENWKNSYVLPSEFPSDFDQWDDSIGSAETICDLKENQKFALL
                     KSDNGRLRWFKAKAEGMRFWCYPVVSIPPSIGKLVLETLISCAEGSDSEKVAAAKKIA
                     VQVSSVGITMRIINKFMCSKWFMKSCHESLHYCFCHGFVKLIKMLTDTDLSNYVTHHG
                     ITYRNRLNNSALHTSIDDDDDRRDYITDSIYLFLVLTWQTAMDVWQQAIDENYIEAVK
                     SSIIAESSKFILDGDYVATCDSVTEIITGGDVLFKAIENSLPDFINQSQLTNFRTFVA
                     TRSGVPQSVCPILPSDCIPLLYSRAPPVLWPHVFMINMASFICNHGDYMKCLPDDAVI
                     STCLCDCNLCSPHKMPCYNNYLQDEILTLDKLSLSNGSKTATVGVKDFCNCLVRLNND
                     DFFHDSIVFYKDQPDRFSDLKPSVIQNKKLLSILKELKAKKEAELLNRGQGIYLNPST
                     GDRITRIPTAEEDGCKGRLGSDERGRSRRNEKVQTAEERLSKQDGCKRL"
     CDS             20752..20853
                     /note="no search hits"
                     /codon_start=1
                     /transl_table=11
                     /product="hypothetical protein"
                     /translation="MVVNVCNVYNQDEDYQSDEGNILYLTLIIESIM"
     CDS             20870..20971
                     /note="no search hits"
                     /codon_start=1
                     /transl_table=11
                     /product="hypothetical protein"
                     /translation="MIKIFIFYRFKRSERSRSNRSAWSTLISTALEC"
     CDS             20961..21173
                     /note="no search hits"
                     /codon_start=1
                     /transl_table=11
                     /product="hypothetical protein"
                     /translation="MNVKHQIAEVLEQVRAEVKKNPEAYVQVRNRTWASINKRYLYER
                     DYDKSVRCLEDAKKLLEKYRTLSRCA"
     CDS             21233..21883
                     /inference="protein motif PDB:5TX1_V"
                     /codon_start=1
                     /transl_table=11
                     /product="Hexon associated protein"
                     /translation="MQPVTPYIWQYQPQTGETAGARQDYGSVINWFSSSPLLCQRIAA
                     INNERNIADKQRARFRNYSRVITTSPMIGSGYALNDGRRYRKLTRDMLPFPHGWQVFE
                     EGVWKPVPTDMTGAGNALSSYPTVISLSNYNRSVNELRGSGSTLPSNLLTEPPSCGRK
                     EGMNCVQFAGKYPPVVYNRPFSEPHYYFPKEFNPLWEPYKDFRPSTAISMKYRNIM"
     CDS             complement(21896..22015)
                     /note="no search hits"
                     /codon_start=1
                     /transl_table=11
                     /product="hypothetical protein"
                     /translation="MPSRWLYRIARKLKLKVIIFPNQALFEGRKDEDTILNLR"
     CDS             22095..24044
                     /inference="protein motif PDB:1QIU_D"
                     /codon_start=1
                     /transl_table=11
                     /product="Fiber Protein"
                     /translation="MDKTVDSSYKPRRPTGAFPRPAKVRKREIIEGSTKIGDDLDPVY
                     PFCAIPPPYPIFPPSTPSFKVGDGLQMNGDVLEAKLLDPAVIKNTAISVKYDDSSIVL
                     NKDGELKVKTTKPAAVKDDGITVQYDNSSLSLNDNGDLQVRVSEPLVSTDSGIGIRYD
                     NSSIGLNTNRELHVNTFDPVITTDRGVAIKYDNRSIGTNNSGELQVKVSDPAVVRDDS
                     VSVKYDARSIGLNSSGQLQVKVSDPAVLKEDSVSVKYDARTIGIDNSGQLQVKVSDPV
                     VAKEDSVSVKYDRRSIGLNASGELQVQVLDPVVIRDTAVTVKYDNCSIGLNGDGELTV
                     IPRIVFQITTELPISLQGNNRFSIIYDRKKGLHTVFPGLGLALKYDNTYFIVSDSGQL
                     RLWWASDKYISCESPIVKTDNGLTLEIHNPMNVEEDKLKSGLHGSNPIQMIDNKTVHA
                     IRINFDGIHFSKGRNGQLQVNASYNFTPNTSPPIRGGHNSLSLNIDDPNSSLEVNSRS
                     LAVKTSDPISIGSASEIKVNVGDGLRIANDASIEINRMLALQGNMAALGILFRDQIFH
                     LDRTTLALNVARNRAIDISSGSVEIQIGKGLKTDEKKNNELILKIESAYSWQYLDFDE
                     EGYLKVRSSISGNLWFDDEGYLMLT"
     CDS             24047..24937
                     /inference="protein motif PDB:1QIU_D"
                     /codon_start=1
                     /transl_table=11
                     /product="Fiber Protein"
                     /translation="MDTNRKCRCNCSGSDDHTVQISADFPLVIYEGTFSLKTSHGLKT
                     VDEEGLQLNIDEDHFEFDSRTGALKLVDDLNSRVKTVPPISIIDNKIKLQFSNEFREE
                     NGKLVLNIESIDPIDYNSENGNISLKYDPDHLTVDNQGRLAISNNYRIPITATNPITF
                     YNNTVGMNVGSGLEVRDGSLCVKHGDGLEIKEGSLTVKAGTGLRLKNRELQLLVGEGL
                     KFSSGKVDLDVKAPLDVSSQGLTINFGKGIGIDGGGLGLKLGRGLTFNQYGQVEVKIR
                     NSGRLSFDVGGYLVADAKTV"
     CDS             24993..28319
                     /inference="protein motif PDB:1QIU_D"
                     /codon_start=1
                     /transl_table=11
                     /product="Fiber Protein"
                     /translation="MKRQRSNAGKRRVDVAKDCDLVYPFGHKKSLTKTKTADKDVDPV
                     YPFDNESPAPLPPFITSGGGISSNGLELRINTAQPAAVVNDAVTVRYQEPLITSNSGA
                     LALAVDGTTITVDQKGRLTAPGSANGGTGSDSSLIFRINTSPPATVSNNTITVKHEAP
                     ISVKNEALSLSIKEPMKIEDDKLTVDVDGSTIIVKDGKLSALGGSNQTNITGQDPVTV
                     NEGQVGLNVGDGLKVNEKKLTLSFDTNQFTIDSSKRLSLSNILASRVTVDSPMHIDNG
                     TIKLHTRPEQFFDTGGSLCYNHQIENGSFVFRHGQFISGFENISRTPFYRINSLQITK
                     KGTILAFSDYRKAVQDQDAIETVVARSVDGGQTWSYIKPMSREGGGVSRLMDPTTIYD
                     PTNNRVWLLVGCWTTGNKNWTQDADTARNWKNAMLAWSDNDGVSWSSKKFPLSAIKDS
                     PSDCRGFLGGVGAGIVMHDGTLVFPIQWTKGKGDVYPCIIYSKDYGESWSWGKQSLGN
                     KVRFGSGENMVVEDVKGHLLMLSRFTSEGRKAFRSINLGETWSPDPKYDLKIKTGGTC
                     QGSFNLIKTKSGTKLLLATAVTNIIGDRSGITLFLFDRDGTPIPIYCINLPISGGYST
                     LAYHNGIDGERLLVIYEAENEFERPSDARSQKLKDLTFLIPRMENIINGHENTINLLD
                     ISGARFLFRQGNPIDGYYEITNYPFFRGNSVQITKNGVIVAFGDYRSKPIGQCAIEPV
                     AAVSKDGGYSWTIKKPAERPRNEADVDPSFSRLMDPTSLYRASSNTLWLLLGCWPNGR
                     NGWTLPNGSGKFWKGSKLAWSNDQGETWESKMLDGKTIKNLPAGCKGFLGGVGSGIVL
                     SDGKIVFPIQWTKANNDVYPTIMWSADNGNTWTWGNGSPGTSNNFSSGENMVIEKDGA
                     IYMLCRGIRGQSDRKAFKSTDLGNSWSRHAAYDLPVGGNCQGTFMKIVTKSNITAIIA
                     TAVTNANGDRSCITLFVYPKVGKPVPIHCFNPAISGGYASLAYMNSDVGERLIATFEF
                     NDPAVSSDIDGKSIKITDITHLIPTIERVSETEYTQTQSEAQSDDSQVDHEDGQVNNE
                     DDNELNQEEINQDHVDINIF"
     CDS             complement(28129..28881)
                     /note="no search hits"
                     /codon_start=1
                     /transl_table=11
                     /product="hypothetical protein"
                     /translation="MKLLNSIPVLSSSFTLMEVKKISCHVYITMRTSYANNMIRLLFQ
                     MGIPSIFFKLGGRCAAICNDRDTERILKIIKFFDIRNTITRMNLYDHDLLELSINKIN
                     RGIQILKIEISSCPKPEKVDENKWRCWWLLSVCGCRTYRCSCELQFQSSNVSNKAIEF
                     ILTDRLHRPTMLISYVKYWFEFNKEVKLKIYLCLRDPDLFPPDLIRYHLHYLLARLHD
                     LLGYHLIGLQTEFAYILSQKLFRWWELNVLYQ"
     CDS             complement(28983..29087)
                     /note="no search hits"
                     /codon_start=1
                     /transl_table=11
                     /product="hypothetical protein"
                     /translation="MINYYSPVGNSDYSFLTSQFSIYYTWRSVVRCLG"
     CDS             complement(29119..29793)
                     /note="no search hits"
                     /codon_start=1
                     /transl_table=11
                     /product="hypothetical protein"
                     /translation="MHISNLGIFVRATGQNVGLLDSNCCSEACNGDGHKICDYGNGYV
                     SIRSIKEMLIDYGINERIIVVAILSFLCDLPGVDGKLHCHCNEKMGLSCRSRTVLIHR
                     AIMKQLSLSKELYLGGARLTFYGYDLCVCYIMYNRLWIKCDTSQAMKLFVHLSPITKF
                     VKQHKLKNGNVLIESKCSINISVDEVVGCLRLFGESEKMGGGGEIDFCGSKLSYGSVI
                     KVFSRF"
     CDS             complement(29780..30478)
                     /note="no search hits"
                     /codon_start=1
                     /transl_table=11
                     /product="hypothetical protein"
                     /translation="MAAHSGVDMLCCADKRGFHETTVAFYIHCHAITSPVVRTDHLKS
                     EFNGDVIYDQYFCSFAVSQRTEEYYAKGCRQIRYYVHCHCHNPFSLQCKSASAVLIDS
                     LEKTNLKIYDEECIPIPKMCCNTWNCIPMRFMGGFKSDVGSHGFVFLLGSAIVPDKMI
                     WPTGTTYECFKVHETLNMVVVSCTCDIDNVYCVRRIGENFNIMRMFSSCAYERSECGG
                     LFGNNLMFRHDAYF"
     CDS             complement(30478..31056)
                     /note="no search hits"
                     /codon_start=1
                     /transl_table=11
                     /product="hypothetical protein"
                     /translation="MAVKNLPLVDIYDRRSSSRTDQTDLALLEGRSSVPVLSQIARRP
                     SPSIGMAYEFEAQGNLISNMLLSVDRSKYEVWALICSTQRFADYVIAPFKIVWRFNGD
                     RTIFCLIRSDLWPDCMPSDFIKWYCQGDVCCFPCKVPWVDVLYALELREDAPAVLGLT
                     PEDVHTTNWSTLRNYVEVYLGRHRDVISDLRL"
     CDS             complement(31093..31275)
                     /note="no search hits"
                     /codon_start=1
                     /transl_table=11
                     /product="hypothetical protein"
                     /translation="MIRLGSLRIGRSSSLEGVLSRADGTVWQDGWVELRVACVGIRSE
                     QDIYIYDSRHEHMAIV"
     CDS             31236..31772
                     /note="no search hits"
                     /codon_start=1
                     /transl_table=11
                     /product="hypothetical protein"
                     /translation="MKIVLFATILIVSSEARWVWSPVPSLGIIEISGENITVNVSTHD
                     NCSFLWKLDWEGNYTENELVCDFKNFSKEGVSCVSSQITFFNLTDETCGFYAVLNTSS
                     LNNSYADPKDFQSFVIIKRSVDYFGKYPFHFSIEIIVIIAVCIICVVVTVFFTCYIVL
                     QYRRKKMYAVVARELSYI"
     CDS             complement(31862..32107)
                     /note="no search hits"
                     /codon_start=1
                     /transl_table=11
                     /product="hypothetical protein"
                     /translation="MAVYRIRPTQVIFPILGGTTMSMAVYHIRVIGNCLMSLDDVLVI
                     FRHMGVVISSKIEWVASFLYVIFSIRLKRRIYEPLSS"
     CDS             complement(32200..32373)
                     /note="no search hits"
                     /codon_start=1
                     /transl_table=11
                     /product="hypothetical protein"
                     /translation="MLRMNTDRIPGESPTSRRIRRLRQRIIVSNVCILILLIIVLVMI
                     AMFHKCQCRSYVK"
     CDS             complement(32380..32643)
                     /inference="protein motif PDB:5JH5_A"
                     /codon_start=1
                     /transl_table=11
                     /product="Lysine specific demethylase 2B"
                     /translation="MTNHCTICMLMPLMLTLKPWKINCFCVDHVDLWFGKRTLVLDPL
                     PLCSVCKCINCIDYVRYWSLGEAVDDSDSDSDDPYFNTLHLSF"
     CDS             32632..32781
                     /note="no search hits"
                     /codon_start=1
                     /transl_table=11
                     /product="hypothetical protein"
                     /translation="MICHGSPFTKFKTYTFVVIVTFMYKKSHRKVVSTILKIFLKSIQ
                     ILLYK"
     CDS             32810..32986
                     /note="no search hits"
                     /codon_start=1
                     /transl_table=11
                     /product="hypothetical protein"
                     /translation="MKQIQNEATSLGDKSRRTCSTTCGKQKSAYKNTKISYQLIYSQI
                     KNQTKMNYIYIYRK"
     CDS             32983..33399
                     /note="no search hits"
                     /codon_start=1
                     /transl_table=11
                     /product="hypothetical protein"
                     /translation="MKALIMLLLITMWMDTPHSQTSYPNTEVKLKSRSCEKIMKWLQT
                     YRQGAVHNVSSTADVHDSTSKIIWLSLMVSSSLLIGFILFTLAIYIRIFKMRLPTKTP
                     EWISCFHTPTQDIEPYFTYTHYSSPATTSTRQTDAV"
     CDS             33432..33620
                     /note="no search hits"
                     /codon_start=1
                     /transl_table=11
                     /product="hypothetical protein"
                     /translation="MFYIEYPKNILLSGHLIESGDWNCEFCRLSNLPIDYLVKNSQGI
                     AVFVGDDCIHHSNFKHGI"
     CDS             33622..34020
                     /note="no search hits"
                     /codon_start=1
                     /transl_table=11
                     /product="hypothetical protein"
                     /translation="MVERLIKALLDLKSDVSMWQVVTNCACQNILQTKRIIILYEDGN
                     MKIYSFNKYKPCCACEITCFSEFITTLNTNCDFLYGIVTPGVDSMTVISQLRKDINEF
                     KKRKSSMTMRVSMRHRPLPQPPPPSPSTFM"
     CDS             complement(34059..34163)
                     /note="no search hits"
                     /codon_start=1
                     /transl_table=11
                     /product="hypothetical protein"
                     /translation="MYYESHRMFNSKHTTHEDLRLKLFLLIIRMKGIY"
     CDS             complement(34236..34331)
                     /note="no search hits"
                     /codon_start=1
                     /transl_table=11
                     /product="hypothetical protein"
                     /translation="MVSYFCRVPMGLDRAGKYVEWWFICVECVMY"
     CDS             complement(34408..34515)
                     /note="no search hits"
                     /codon_start=1
                     /transl_table=11
                     /product="hypothetical protein"
                     /translation="MISNVLFCRVAIGLDSAGKHGRKGVLFLARSDRPR"
     CDS             complement(34639..34728)
                     /note="no search hits"
                     /codon_start=1
                     /transl_table=11
                     /product="hypothetical protein"
                     /translation="MNDLSYLYFRFKYGNREIWSYVYDMLSRM"
     CDS             34874..34978
                     /note="no search hits"
                     /codon_start=1
                     /transl_table=11
                     /product="hypothetical protein"
                     /translation="MRLLVENFMPLPTMATNCKLLIIIMVSYERNTLL"
     CDS             35170..37659
                     /inference="protein motif CDD:cd00707"
                     /codon_start=1
                     /transl_table=11
                     /product="Pancreatic lipase-like enzymes"
                     /translation="MLPHFYPPNLGKLTIEIVGNSTTPYLQGMVRESLTMTTDECYRY
                     YANKTIPYILQQKILNDICKSLNITKRSKRWIKPSLKNTYGVHIPEDPYHWLQDYPTD
                     GLPRGDPTIRIYLEKERQFKDFIARPGVTKQMRTYMEGKKNIILLVHGWHAWQSSRYT
                     VFDPLLRMHTIMTPQAFVAYVEWENQGANDKEIGNAAWAATRLNFKHFLQESVALNVN
                     IHCIGHSLGAHACAAICRQYRALSGYNKQCKRIVGLDPASVMFKSNTPQKHVSNYRLN
                     KYDADYVAALLTNRNFMGLAEAIGDEYITANIDGWNSESCPTLGKFVGKICCTNERYK
                     NHCEAIDLGTMFNSRVIPHTSDTCSHMMAVVYFIKLLDTRTSLVIFKKPASPPSYVHD
                     LMISAWNSYVTTRDYRFKTFYETNTLWYSFSVTPDVQPKLLTTIAVKKGDYVDYIPEF
                     HTSIKTPEVDLHVFTDPSQSRRFLHVYSSHMPLYVRRIKGSIHNGMHRLEVFDYKCKT
                     EKPYWFHCQTKDYYIQIPYRGSLLSDIDIPPSEGCLFEEPMDEHKVTVHPDITRQQNE
                     VFTVWWTKTLDAFKVSILAPGMSEETVMSTYWDGCQDLFTSNGIEYYLDKRESNIKLR
                     FSHPGSYRLAMTFSGFFFTHLHIKINESVSNQYNGKRLLPFQTPRPCVKRENTSKPGI
                     ELDDKIDLIPINVQHNATEAPETYATTDAELQQDNLTKSPEPDELDDNGIDETYPRPT
                     ESPEPDELDDNGMEKGFRVGVTSTTTPAESHNDSKSKQALIVGIVGLVLGVVFATLVI
                     LVRKNKKLRNKIYRGKRSDPYEDAKMVESSF"
     CDS             37669..37809
                     /note="no search hits"
                     /codon_start=1
                     /transl_table=11
                     /product="hypothetical protein"
                     /translation="MDGDIIKKILSITFDICLLLITLCLTDVVCMQIILLLAILFFCH
                     EL"
ORIGIN      
        1 agtttattaa gaggaaaaac gcgagaagca aggttagtaa aaaaaagcaa gtaagaagca
       61 agaaataagt ttcaaaaaat ttatttaaaa aaagtaagaa tgttttacat cgtatttgtg
      121 attgtagttt atgttaatat tagtaatgca tgttgcttct tacgtttttt agttttttgt
      181 aaccatttcc tctcattttg tgggaaaaaa taaggtataa aacatttgct aggcctgcta
      241 aaatagcgct ggtatttcct tttcctattt gtttttcggc ggccagttta actaattttt
      301 cggctgcctg gtgtgaggtg tacggtcttg ctatttcagt aagttctata atttgtggat
      361 cttgtagtac ggttctcgcg gctcgttcgt cgccgccgaa atgactgaaa agcgacgtcg
      421 cggcgtcgaa taaggataaa agtattgatc ctccaggcag tagtctaatt aggaacctta
      481 ttagtttgct agtaaggcct aatggcccgc ctaacatgta atctatgacg gttcccaggc
      541 taattccgaa tattccggta agtaatagtc tttttatttg cgctggagcg ttgtatatag
      601 tgtttatact atttattgtg tttgatcttg gtggttcgga ctctacaatg gctccggcta
      661 atggttgggc gtactgggtg gtgtctgctt caccatctgt cgggcgccta tttttagagg
      721 cgttgaccca tttgtcggca ttagcgccga atctatatat aactgtattt tcgtttagag
      781 tgacgttggt cggggcttta ggaattctat atttggtatc ggttctgact ctgtatgccg
      841 aaggtggagg gctaatctta ggtttgcgta ttaagggcgt attcaacctg cctttatttc
      901 tggccgttct cttcctgggt ttagtagctc gtctgcgccg gttcggtttt gtggtccttt
      961 ttcgtagcat gttaactggc tactatttgg aggattttcg ccttttggcc ggatcgtttt
     1021 tgtttttgac ctgctctaag gcggttttgg agacgatgtt ctgccgccgg ttgttttgcg
     1081 gttttgccag attcggtcct tttatgtgcc gctgccttct cagctacgac gtggactttg
     1141 cggtggactc gagcgatacc tggagaagac gcggttccag aggctcggtg gacgaaatgg
     1201 tagtttctga cgccgcggct tttatgatga ctctcagttc ttccgatctg tcaaatattc
     1261 tgatggaatg ccacatgtct agcttcgata gatggttttc gagcgacgtg acgttgtgtc
     1321 ctaatttgtg gaagttgtct tcgctggtaa cgaagttgtc tcgcgaacct aatttgttcg
     1381 ttcaactcga tgaactttgc ggagacgatg cggtagagtg tggctacgct ttctcctgca
     1441 attgtgagag acctttacgt gtgtctactt ttgtaggagt tttggcatgg ctgggcaaaa
     1501 agtgtagagt ggatgtggac ggagagttta gtaaagattt gactagatcg atgtgcgacg
     1561 ccgttgcttg tgttatatct ccatgcctgt tatacctccg ataaatttta tgctatgaaa
     1621 acgatggttg tgacatttta agacgtcgaa gtccaagatg tcgtttcgac aacctttcag
     1681 atcgccttat gtgaccgcta gtgttcctaa atgggctcct actattgtgg aatcagaaga
     1741 cgcgtgtgaa aatgaaggtt acgaacttaa gcctggtgaa gacgcttcta agattatcaa
     1801 ttcacaccgg atagtaaagc ttcagcgcgg agctacgtat tgttggaaga atttggaaat
     1861 atctaatgct gtgactgttt atggcaatgg ggctactatt aaatgcccca cgtctttttt
     1921 ctgcattaag atatctgcgt tgggggttaa attttttgac tgtgtttttg ttggtaaagt
     1981 ggttagtaga ggtggtgagg ttttagatga agatgggcga tttgctttga gcttgtttaa
     2041 cagcaatttt tgttcaatag ttaggtgtag gtttatggat ttttctggtg gagcaatgtg
     2101 tgtgtacgat gatacagatg ttaaatctgg agctcacgtt attcgggagt gtatgtttac
     2161 cgattgtaaa gcaggggtgg ttatacttag tggtaatatg tcatgtggcg gtgtaatgga
     2221 gaattgtcgt ttcgacgact gtcagtatgg catatatgct gtgtcattat ttgggtggcg
     2281 agtgagggat tgtttttttg atgggtgtgc ctgtggtgtt tttcatgtga agaaagactt
     2341 aatgtcttac ggatccaggt tagataatac tccggcattg ggtgggttag gaataataag
     2401 tgggtgtatg tttcgtgggg ctttggatta caattgggat actcaagtgt caatgcgtag
     2461 tggtcctaag attacgctat catcttatta ttttgatgat gatacttgct cgcctataag
     2521 ggttactgat tgtatatttt tggatagtgg tattacgttg ggtaaaatct gtgctaatcc
     2581 taagtttgga attgcttttg tggttgggtg tgttttttgg tataccgggt ctgggagttc
     2641 atctactatt gaaatgttga agagggttaa tagtagtagt tcggacatag atttgtattt
     2701 ttcagcatgt agtggtagag ctggatgtag gtcttctggc ctaaaggaag atatgtttga
     2761 tgatatttca tttgttactg gattgtctaa aagtaggtat tgtaaagaat gacaaggaca
     2821 agttttgttt ctttaataaa gaacttttta ttttaatcaa acatttcgtg tggaatttca
     2881 tttttattta ttgttttaat gtagtgtctt cttgaagact gtcttgccag tagcatggct
     2941 cttatttctt tagccatgtc acagtatatg gattgtaagt tgatatatat aggggttatt
     3001 tcatcttcgg tagtataata gctccatctg aacgcttcgt ccgtgggaca attgttgtat
     3061 attagccagc tgtatttact tttggttctg acgtgattta ctatatctaa catgatactg
     3121 attaggtgag atgtcattcc gaatgagtat gttcttatga acctagatat ttgggatggg
     3181 tcaatttgtg gacttatgat atgacactta ctctgtattc ttagatcttt aattgttcct
     3241 ctatcgtgtc ttggacacat gttatgtaaa actacgatta ctgtgtagcc attacataaa
     3301 gggaacctac ctagcagttt tgatggcatg gcatggaaaa aggaactcac ggcagtgacg
     3361 ccactaagtt tgttcataca ttcatccatt atcacacata ttggtccttg tgaggcatgt
     3421 agcgcgaata tgttttttgg attgtctata gatagattat gctctgaaac tgcttcatcg
     3481 aatgacaatt gaatgaattt cggtacgagt ttctttgtaa tcggccttga ttttgcattg
     3541 tacgtacctt ctacgcattg tgctttccat gaggctattt cttccactgg aatcatagat
     3601 ttatctggtg ttattagaaa taccgtttct gctggaggtt gaattagttg agaagatata
     3661 atgtttctta tgaattgtga tttacctgat ccggtaggtc cgtatactgt tattatgaat
     3721 ggttgtaccc cgtcgtttat agtaggtatt tttccattac ttaacttatt ttggcatttt
     3781 gatagttgtt tcacgaattc tctttcccgc ctagctgctg agttaattaa cgactggttt
     3841 tttcccatat cgtctgtgta tttgtctgga aaaggcattt tagcgaccgt ggttttttct
     3901 ttatctacag agtgagccca atctatggtt gaagatatga agcttatggc cctggccatt
     3961 ccgctctgct gtgaactatt tccacattct tgtccggttg gtacgggttc gatgtgtcga
     4021 atggagctag tatctgtcct atcccgtact tgttgatgtg tatgttgtcc tgtgcatgat
     4081 tcaggcttct cattctcttg tttttccatg gttgaagtac tctgattaga gtcagttctt
     4141 ttatcgtcat tggagtattc ctgctgtttc catgaattag agtcttcttt atggtagttc
     4201 tctctgtgct gtattgttcg ctgtcggtcg ggggtgatgt tttcatgtgt gtccacatga
     4261 agcatttttt tagcgtttcg tagtcgatgc tagatttgtt gtgacctttt gctcttattt
     4321 ttccttttga aatgtgttgg tttttacatt tgagttcttt taaagcataa agttttggtg
     4381 ctagaaatat tgattctgtt ccaaatgcgt cctcctcaca ggtgggacac tttgtttcac
     4441 actctactgc ccaagttaga tcagggttat ttggatcgaa tacgagtttt gttgatgctg
     4501 tttttattct atgggaccca tttcgaatga gtcgttctct tccgaggtct gtgagaaata
     4561 aagagtcggt gtctccgtat acacttgcta tttcccgttt ttcaatgggc gtgcctctgt
     4621 cttctgtata taggaagtct gcccactcac ttatgaatgc tctcgcccaa gcaagtacat
     4681 aagatgctat gtgagatgca tatctatcat tgtctactag gttgccttta tctgctgtgt
     4741 aaattgtaag catttcgtca tcatggtcta ctactttgat aatattttga ctggagcttt
     4801 gatttctggt tattttttca gagtctttcg aggggtgatt ttcgggtagg ttggagagcg
     4861 tatcacttat gtccaagtct gtgtatgtga tgtgatcagg aattagtact gtagttattc
     4921 tgttggtcat atcgtgtgat ataccgtctt cttctaaatc ggttcccaaa ataatttttt
     4981 ttgtgtctag tctagtggca aatgacccgt agagagcatt agatagtagt tttgataaac
     5041 ttctcattat ctcattacct tcttttgtag ctttttcttt agcgttgatg ttaatttgaa
     5101 cataatctga gcatatacat ttccattctg gccataccat gtatgacttg tcactcagta
     5161 ttgtgcattc ccaccctcta ttatgcattg tgactaggtc tatagtagtc ataacttctc
     5221 ctacgattgc ttcgttggtc catatcagtt gtccatgttt tttgcttccc attggaggaa
     5281 gtacatcgag ttgttctaat ggtggtgggt aacagtctgc gtatattatc ataggtttaa
     5341 tttctggatc aaagtagctt attttttctg atttatttag ctttaattga agtttattga
     5401 tatagaatgc ggattgtagt cggttgcaca gttttcctga cggcattggg tgggtaagcg
     5461 cgctagcgta cataccacat atgtcgtata tgtatatggg tttgttaaag acacctaggt
     5521 aagttgggta gcatcttcct cctcgtatac tatctcttac gtgatcgtat ccttcacctg
     5581 atggtgctat tatatcggtg aatatgtcgg agttgtgtgt tttctggttt ttgaaagcta
     5641 tttgtttgaa cagggcgtga gtgttgctgc ttacggtagg tcttttaaaa acatcgaatc
     5701 tacctgttcc tacagattca ttgaagaatg tctgatatgc atctcttagc gtttcagcta
     5761 gtttaagtgt gactattacg tccttaatgc agtagtcgac ggtttctttt aatatgtcat
     5821 atggtttgtt ttgtttattt tcttggaatt ctttatcgct gttccagtat tctctgtggg
     5881 ggtatttatt tgtatcgcat ttatattttc cagtcataag gtattcattc accgccgtgt
     5941 aaggacagga gcctttgtgc acggttaacc cgtaagcgag agcggcgttt cttaaagagg
     6001 tgtgagttac taggtacgta tctctgactc taaagaatac gccttggttt ttcatgtcta
     6061 atgttgggtt taggtctccg gtagaccaac gtttataggt gttcttgttt ggtttggaaa
     6121 atgctggatt tggcactgtg gcgtaagtat cgttgaatag catttttcca gacctaggta
     6181 gaaacagtct tttccatttg aattgtggat acttctttct gatgctgttc cagtctagca
     6241 tgtgactcca tgataatatt tcatcgaaag cgcttatatt gtgacctaaa atcactactt
     6301 catagaattc aggaatagca aggctgttta gatttttttt gtttttgtat aacgtttctg
     6361 cgtctatttc ttcactaatg tgtggattta gttttacaaa ttttgaccag aattcgttta
     6421 gtactaattc tgaaatgttt ttcctaagct tgttgaatct ttgacatagt ttagtactat
     6481 tggtgtttaa ttcgtagtat acggttgttt catcgaaagt tttagatttg tagtaatcgt
     6541 gttgggtaga tatggatcta gatatttgtt cttttagggt ttttgaatta gtcaaaactg
     6601 taaaagctat taggaatggt tttagctgtt tacctactgt ggtgtgtttt gtgaatgtct
     6661 ccatatcgta tattatccac actgtttttg cattttgtgg agatgtagtt ggaaaaaatc
     6721 ttatgttttt gtacatatag ttatttttat cgactatggc gtctaggaat tttatggttc
     6781 tggtattaca atgatgtttg ttcacgtatg tggtgtgaca ttcatcgcaa gtgtttattg
     6841 ctttttctct tagggatatt gtgcacgagt tatcttgaag tattagcgtt attgggttag
     6901 atttagctat ttttgaagtc aacgttttta gtagttttcc tttagattta gtaattttct
     6961 tatatatgtt tatttgggaa ggagttactt caggtggaag tactttgtcc cattcttcat
     7021 tgagttcttg tgccatttct atcattttgt tgaacatttt ttcgtttgga ataattgatg
     7081 gattttttac cattaaggtt tttttccata attcgaatag tggttttgat gtggaatgag
     7141 tatatattct acttgtagtt ccttctgagg tgatgacgtc taaggatatt gttcccttcg
     7201 gccgcgttga gctgtaactg gtggtctttc gtagttttgc agttgtgtgt tcatccatct
     7261 cttgaatgct tttatgacgt tttcgtttgt gctgtaagcg acagtaccac gacattttag
     7321 tttaatactt agagttattt cttctatttg ttcgtatgat gtaacttgtt ctagaacatt
     7381 tactatatca ccgcttacgt cggatagacc cgactctagc atcatagctt ctgtttcctc
     7441 tcttatctgg tttatgtctg gttggtgtag aatcatattt aggctattaa ctagatctct
     7501 tactatcctg ctgaatatag aaaaaaacat atcgtaaggt ctttctgtag tagtccagat
     7561 tcttttgaat aagtcttgtt cattcttgtt tctacctatt agcactactt gacaaaaggt
     7621 tggttttggg tatttcctac tgcctatttt tgaacttatg atgctaaata cttgtgatag
     7681 ttgttctgct attaagtagt ttatgagcca tgcttttatg aaagaaggat tagcttcttg
     7741 ttcgaatgat atagattcag ctatgtgggt tcttaaggct gaatagaagt tgtttggaaa
     7801 tgttaggaat ctagaagagc cggatggagt aggttgagag tgggacgctt gtctggctat
     7861 ttcctctagt agtctcatta tttccatatg gaattgttga gggttatttt gcacagagtt
     7921 gtcatcgttg tttatgtgtt gtgatggttg cctaggcatt gagttattta atctcctaga
     7981 tacgtagtta gctgctaatg ttcttcttgt gtttgaatcg gattctcttc catatgtgta
     8041 taatgggtat cttcttggac ctcttaggtt atagggagac cctatgagtc tgcctgatct
     8101 tagtctcatg gctcctcctg tcatttccca caatgtggaa gagtttgtat cgtttcccaa
     8161 agtcatggct tgagctgcta tatttattgc atcgattgga cttgtagtgt ctggagggat
     8221 ccattcctgc catctagtag atgagaagct gtcaataagt ctgtctatcc ataagtcttc
     8281 atcatctagg gtgtcttcta gtgatggggt ttgtacagca gaagcagaca gcatagcata
     8341 gttgaatgca gctattctta catcgttaat catcttggtc atagtcacga tttcgttgga
     8401 gatagcacct gatcctatca tgtctctttc gctattcacc agcctgttta ttagaagcct
     8461 gtttcttgtt tctcttatat tttggacgtc tatttggtcg ccatgagact cccatgagtc
     8521 tatatctacc aggtttccgt attctgatac gtctgtgtgt atatcgccag atgataatat
     8581 ggaccattcc atttgttcta tgacgttcaa tctttttatg ggatggtaag taaattgagt
     8641 tatagtagtg ctatcaaatg gccttgatct tatgacgtct attaatggtt tgtatcctag
     8701 tagtaggtta ggaggaggat aaccgtaaag cggtgtgtgt ttgagttgtg gatttaatgg
     8761 atcgaatgat agaagttgag ttctagagta ttgtagtttt ttgctgacga agtatagaac
     8821 tttatgattt atggtagggt gtgtctttct gtctagtcga gatatattaa ctaccggctt
     8881 gtaatatcgg agtgtggatg cattttgtcc tgtgtcttgt gaccactgac tcagttcctg
     8941 aaaaagtgac ggataagttt tattcgatcg ggaaccatgc atcccgctat aaaagctgtt
     9001 agtaatttct caactgtaga tggacctatt tccgggaatg attcggctta tggcgtggcc
     9061 ggggatagct cgtctgaagc ctttaaggct aggaagcaag ctagggtgga atctatacct
     9121 tcctgcgcat ctgaacctaa gaatctattt tcgaatgctg tcgggacgag gaatgatgaa
     9181 tcaagagatt tggagtataa gtctgggttg tcgatgaata tagataacga tagagtttta
     9241 tctcatgagg attttagacc tgactttaaa ggttctaatc cggcgatgcg taggatggag
     9301 gcatgtgaca ttaagcgtaa ttcgtcttat acattagata ccgagatgtg ggctcacgac
     9361 cagtttatgg aatcgtgcaa acagttgcta atgaggcctt cggtagagtt gggagttgtg
     9421 tacttgggag attttataag gaactatgtt gacagaccgc cgaatcatca gttagtagta
     9481 cagatggttt tgttacagca gcacgctgat ccgtgcctta agcgaatttt gactacagtt
     9541 aaatctacta gcgatgaggg taaacgtagt gctagtgatt ggtttgtgga tttgattggt
     9601 gttttggaga tggtggtaga agaggaaaga acggcggatg ctagagcctc tgcggtgtgt
     9661 gtgatagtaa ataaactttc attgcatttt gcgaaaaaag cgagcggtgg aaactatcct
     9721 accgcggata aattgtccaa gactaatatt tattttaaga gagtggtagt ttcatgccta
     9781 aagttagctg atcggatagg atgctatgat agggatatta ctgctagacc tagggcaata
     9841 tctagatcta gaagaattat agaaccgacg gacgcagaat acttatttaa tttggagtcg
     9901 gcccttgaag gagccgaatc ggacgaggac tctgaggagg gtttcttttg aacatggaaa
     9961 atatagatga aaattatatc gtggactcta tcattaaggg aggtaattat gcggccacca
    10021 aggatttcag atctcagcct ttggctaata agatatctgc attggagagg gctgtcgtta
    10081 aacctaggaa agacgatact ccggatagga ttgctgcttt gattaaagaa cttgtgagga
    10141 ggggtgctat aactccagaa gaagcgggac ctgtctactc tgatcttttg ataagggtcc
    10201 acaaatacaa tggagccaac gttcaggaaa atctggctgt tcttacggag gatattcgtg
    10261 cggctcaaag tgcggctata agatccatcg atgttgcttc attatcaaat cagactatac
    10321 tcaattcttt tttttctaaa atgggacctt cagttcctta tggtcaagaa aattttgagg
    10381 cctttaaaca ggttcttagg ctatttgtga atgaggctcc taatgttaga gtatttatgt
    10441 ctggagaatc aacgctttta caggctaata ttaggggtgt tatttcggtg aacttaaacg
    10501 aagctttcag gaatttgtat aattattggg gtgttgtatt agatggagat aaggttcctg
    10561 gttctttaac ttctaggctt acggctaata ctagagtcct tatgatgatg ttatcacctt
    10621 tcacatcaca taatactttt gaaccggatt cttttatgtc ttacgttatg ggcatgtata
    10681 gggatactat atcttctgat tatgaagtcg atgaaaatac tgagtcagaa gtttttaatg
    10741 tagctagatc tttaggcgct gatggcttgg atttgaagca cactgtgggg tatttaatta
    10801 agggtaggga tcacgctgct gtggttaaag ctcctaggca attgagtcct aggcaaacgc
    10861 aggtattacg ttatatacaa gatagtttaa tggatcgtat tgataggaac ggggaggatc
    10921 cttctgatgc tctagacaat atacattttt cgttttcacc ttcattttat gagttaaatg
    10981 ggtcttttat acgaaggtta gtgcatttta tgaaagtcgc tttgattaat tctcctagct
    11041 atttcagaga gatatatact aataagtatt ggactccacc cggttcgttt tggtcgagaa
    11101 actatagtga ttttgaagca gatatgttta atgaaaggga gagagcattg gattcagatt
    11161 taggtttgga atgggattct gccattaacg ttggtagagc tgaggctatg tctcctgtta
    11221 gtgaatatag gacagcagat ggcgtgcctg cgtatcatcc accacagcgc tctgctgcta
    11281 tgtttacgcc tatgaataac actataagaa atgctataag agataggagg agggcaagaa
    11341 ggtttcaggc ggtttcttca gttaggggtt tgaatgactt taatgaggag gatgaggatg
    11401 aagcgcaaga tgagaatcct tacgcgtatt tgtcgcctag aatttaaaaa taaaagttct
    11461 tacccacgaa tcggttggat tgtcgtcgtt gtactcgcgg tggtgggaat ttcgtgcggg
    11521 atttgtgttc gaatccgtaa aataggatct tgaagtacct tctagaggat catccattat
    11581 ggctaatccg atagagcttg aaacggcttt cagaccgtcg gctagggtta cggctcctac
    11641 ggagggtaga aatagtatag tttacgctcc gttaaaccca tcgtatgata ctactaggtt
    11701 ttttttcgtg gacaataagg cctcagatat ttcgtctctt aatgtagagc aagatcatag
    11761 tgattttttt actaacatta tacacaattc agatgtgtct ccttctgagg catctactca
    11821 ggatataaaa ctagacgata ggtctagatg ggtcggaacc ctgaaaactt cattgaaaac
    11881 gtgttgtcct aatataactg aatttaacaa tacaaattca gttagagcta ggctaccagt
    11941 ttctaagaag gaagacggat cgtatgagta tgagtggact aatttagtcg taccagaggg
    12001 atcttataat ctaggtgaaa tcatagatat gttgaatgta gctgtggtgg atcattattt
    12061 ggagaacggc agagtaaacg gtttgaagta tgaggatata ggtttgaagt tcgacactag
    12121 aaattttaag ttgggtagag atcccataac tacattggtt actccgggca gatatactca
    12181 taaagctttc catccggata tagttttatt acctggatgt gcggtggact ttactcatag
    12241 cagaatgagt aatattttag gcattcgtaa atcacggcct tatgaaagcg gatttattat
    12301 tacatacgat gacttggata agggaaatat tcctgctttg ttagatgttt ctagtatagg
    12361 aaaaggtact ttaaaacctg tttatgctga tgacaacgga gttagttatc gtgtaaaagg
    12421 tgactcttcc agcggatttt atacggagta taggtcttgg gccttagcct atcattctgg
    12481 aggaagtgta agggagtgga ccgtacttgt ggaccctgac gttaccggag ggctaggtca
    12541 aatgtattgg tctatgccta acacgtttct gcctcctgcc acgtttaccg ctaacgctag
    12601 gacgccagag ctagctccag ttgtggccac ggaactattt cccatggctc aaagatctgt
    12661 ttacaacgca tctagcgtct atgctcagat ggtggaaacg cttacgaatt cgacgatggt
    12721 atttgacagg tttccttcga acgagattta taagcaacca ccctacaaca ctgtgacgtg
    12781 gatcagcgag aacgtgccta gcataaggga gcacggagca attccgataa agcatagctt
    12841 gtccggcgtt cagcgtgtga ccgtgacgga cgacagaaga cgtacatgcc catacgttta
    12901 taagtgtttg gcatcggtgg atccaagtgt tgcttcgagt gctactttga gataaaaaat
    12961 gtctattcta ataagtcctt cggataatac tggatgggga ggggttggaa attctagaat
    13021 gagggctact ggtgtgaagt ttacattgaa gcaaccggtt aaggtcgccg ctcattatag
    13081 agcacagtgg ggccaaagaa atggaaagaa gggaattaaa aaacttaggg tagatttgaa
    13141 aaattatttg agaaggtatt ggagcggtaa aaagagaaag aggtcaaaca ggtctctagc
    13201 ggcttatact ggcggttcta catttgcggc gagaattctg gcttccgcag ctaaggcggc
    13261 tattagccgt ccgagacgta ggtctagacg ccgtagatga acgggttatc gttacaggca
    13321 tggctcggcg gcgatcaaga agatctcgga aggttgtatt cgttccaagc gtgcgagtgt
    13381 ctagactgct tgggaagcgt cggaggagta gagctatgcg gggaggattt ctaccttttc
    13441 ttgccccgat tatagccgcc gccattagcg ccgcaccggc aattgctggc acagttatcg
    13501 cagcgaagag aaaataattt ttccattcgt cggttttgat tgattgatcg tcaaatcggt
    13561 cgagatgtct gtaacgaatt ttaataagct ggcccctcat aggggcatgt atccggtcgt
    13621 cggttttggt gttgggaata gtgaaatgag agggggattt agttggggag ggttgttttc
    13681 tggaatatct tctggattga ataagtttgg taactttgtt gggaacgcgg ctcgacaagt
    13741 tggtaactct caggcatttc agcaagtaaa aaatggcgtt cttcaaagcg gtgttttgga
    13801 aaacgccgga aacttggctg gagcggccgt tagtggttta gtcgacgtag gtagactgaa
    13861 attggagcga gatttgcaga ggttgaaaga taaggctatg ggtgtaccgc ctcaaccagt
    13921 agcaccgtat ccttatgaga ctcaacagcc aacgtatgaa acttcaatgc ctaatattgt
    13981 agaaagacct gtagttactc cagtaccaga tgttcctact gttatgcctg ctcctgatga
    14041 tgatggggct atggtggaag ataaggcaga gcctattccg gttccattgg gaccgtacat
    14101 tccgcctgct gataacgttt caagacctac taattctcgt agattgagaa agcgcaggcg
    14161 cactaattct ggatggggtg cagcgctgaa cggtatgatg ggttacgggc ctgattttta
    14221 caaacgcagg tattgcttct gattatccga gtttcgagat ggagccacaa agggagttct
    14281 ttcacatctc cgggagaagc gcgagggaat atctaagtga gaacctggtt tcattcatct
    14341 ctgccacgca gaactacttc gatctcggca acaagtttag agatccgttt gtcgcgccta
    14401 ctgccggagt tactaccgac aggtctcaga agttgcatct tagagtcgtt ccaatacaga
    14461 cagaagataa tgaaaactat tatagagcta ggtttacttt aaacgtgggt gataatagaa
    14521 tagtagatat gggttccagt tacttcgata taaggggtgt gttggatagg ggacattctt
    14581 ttaagcctta cggtggtact gcttataatc catcagctcc tacctcctct ttaccaaatt
    14641 gtgtcatatc ctcagattca ggtactaaca tagatcaaag gaagtgtgta ctacaaatac
    14701 caccagccaa tggagacata catcaggtca gtggagttac tccatcaccg tgtggagata
    14761 attctacggc tagtattcta gaggatggtg ctgatggtgg tagggctaga gcaattttat
    14821 ttgactccgc agatgatgtc actaatgcct acggcagtta ttgttttcct aagaattcta
    14881 gcggggctat agctgatgca ccttataaaa aatataacgt tagattaacc ggggaagatg
    14941 attctgaaga tgacgaggtg gttgttacgg atgatgcaga tgtgtttact ccagatactc
    15001 atataacgtt taagggaggg gatgattatc agagaacatc tatagctaat agagtgaatt
    15061 acatagcttt tagagataat tttgctggca ttatgtatta taattctggt tccaaccaag
    15121 gttctttttc atctcaaaca caacagttga atcttgttat ggatattaac gataggaata
    15181 gcgagttgag ctatcaatat atgcttgcag atcttacaga tagatacaga aattttgctt
    15241 tgtggaacca ggctgtggat tgctatgatc ctgcagtaag gtttttagaa aatgttggtt
    15301 acgaggaagg acctccagct aggtctttca acgacgccgt ggttgaagct actaatggtg
    15361 gagatgataa gattatgaat gctgatggcg gggatactcc taacggttct ggtataatag
    15421 tcggacattc agctcataac gtaaaatcgg ttcagatgaa tctaacgtat tgcttgcaaa
    15481 agacttttct ttatgctaac gtagctatgt atttgcctga taaatacaag tttgttccag
    15541 atgacataga agaacctact gatatgactt tgtatagctc tatgaactcg aaattgcctt
    15601 tacctaatat aatagaaact tggactaata ttggatctag gtggtccttg gacataatgg
    15661 ataacgtaaa tccttttaat catcaccgta actccggatt aaagtacaga tctcaattgc
    15721 taggtaatgg tagatattgt aaattccata ttcaagttcc tcaaaaattt tttgcgctaa
    15781 agaatttgtt gcttttgcca gggacgtata actatgagtg gttttttagg aaagatccca
    15841 acatagttct acagagcact ttgggtaatg atttgagagc ggatggagcc aagattactt
    15901 acacggaaat aaatttgtac gtagcttatt ttcctatgag ctatgatact gttggagagc
    15961 ttgagcttat gcttaggaat gcagtaaacg accaaaattt ttcggactat cttggagccg
    16021 ttaacaattt atatcagatt cctagtaatg aacagacggt agttgtaaac attccagata
    16081 gatcatgggg cgcttttagg ggatgggcat ttaaccgcat taaagcttca gaaactccta
    16141 tgataggagc taccagagat cctaatttcc tgtattctgg aaccatacct tatttcgatg
    16201 gaacatttta tctgggtcat acttttaatc gagtgtctat tcagtgggac tctagtgtac
    16261 catggccagg aaatgacagg ttgcttactc cgaattggtt cgaaattaaa agacataatg
    16321 gtcaggactc agaagggttt agagtatctc aaagttctat gactaaagat tggtttcttg
    16381 ttcagatggc cgcaaattac aatcaaggat atcaaggata ttctttgcct tcttccagta
    16441 gatggtacgg ttttcttgat aactttgaac ctatgacaag acaggtacct aacttttcta
    16501 gcgctaaaat ccacgatttg tatagtcagt acttaaatga tcctactaat tgtcctatat
    16561 ggaataatac tggctttata aatagagccg gtgtacacgg tctgtctaat actggacatc
    16621 cgtatgtatg taattggcca tatcctttaa ttggggacga tgccgtagaa gatcaaataa
    16681 cagagtcaaa gtttttatgt gataagtata tgtggatgat accttttagc agtaatttct
    16741 taaacatggg aactcttacc gatctaggtc agaatgttct atattccaac tccagtcatt
    16801 cacttagtat ggtttttgac gtagacccaa tgcctgagcc tacatatttg atgcttttgt
    16861 tcggagtctt tgaccaggtt gtcgtgaatc aaccgacgag aagtgggatt agtgttgctt
    16921 acttgagatt gccattcgcg gcaggaagcg cagcgacatg agcggcacgt ccgaaacaga
    16981 aatacgtcgc ttgttgtcag accttggcat tgttgataag tttatcggca cgtttgatag
    17041 gagattcaat ggatttgttg ggtattttgg aggtagaaac agttacacta cagctatagt
    17101 aaataccgga tatagagagc aagggggagt gcattggata gctttagcgt gggactgtaa
    17161 gtcaagaata ttacacgtgt ttgacccatt agggtggcag gacgagcaat taaagaaata
    17221 ttatgacgga ttttcttaca attctatgat aaaaagtacg tctgggagta gcggatgtgt
    17281 tactgtacgt agagttggtg aagcagttca atgttcttgt tctggagctt gtggtttatt
    17341 ttgtgttatg tttttgtatg cgtttgacaa atgtccatct aaaccagaat cttacgcggt
    17401 gttagataaa atgaaaggcg agctaccttc aattaggtct atgaattggc aaatgttaca
    17461 taggaatcaa gaaattttat atagattttt atataaattc agtaattact ttagacgtaa
    17521 tgttaatatg atggtaaata atacgagact ggagctgatg tataagcatg aataaatggt
    17581 ttttattgat attgatatga gtcatttttt tttttcacat taagaaaatg ggtctgggtc
    17641 gggacatgta atattacatg acggggtaat cgcgttttta actttccaac attcttgcca
    17701 tacgaatcta gggatatgga ttttgcaggg ttccatcaat tctgatatca tagttttcac
    17761 taggaccagt gcttttatag cgtctgtata actgagcctg aaatcacacg gcttgcttgg
    17821 gtcttgctta ctagatctag agctattcga gaggttgttc gagccttgaa acttgcaaca
    17881 ttgaaacacg aaaacgtatg gatatttttc acatgctgaa gcgtaatcat cactttcatt
    17941 tctaaccatg cttttgcttc tagcttcact aatgacccat ggggttattt ttgttatttg
    18001 acgcccttct acctgctgac ctgcgtagtt acattcacag caagtaacta tcatcattag
    18061 accgtttaca ttttgagaat tggggaaagc ggcagaatta aaggcttcgg cgtttttagc
    18121 agccgcatat gccttatcta tatcgctaaa agtcatgccg cagctctctc tatggaaaga
    18181 tcccgatttc ttttcatact ggtctttata gcaaacagcg aatttattca ttttaatcag
    18241 taccatcggt ggatcttttt cgcttttact ggcttctagt tcgccttcac ctttgttaag
    18301 ggcttgaaag cctctttcag agtcagcttt taccctatag cttacttcct tagtaaacat
    18361 aggcactcca tgtaaacatc ttacgtcttt aggctcgtcg aaccattggt gcctccaaac
    18421 aaatgtaccg gtcggttcaa aatttggttg caattcagat aaatcacata cggccgcaaa
    18481 aagcaacctt ccacctagca tgttgaagct ttttacgtta ctgtaggtca gcatggtttg
    18541 ttttttagat ttagcgtagg ctgcgaatat tctttctaaa tttttttcat ttgggttgaa
    18601 agtaaaccca tccataggta tcttaaattt ttcacctaat ttccaacata cgtctatggc
    18661 tttttggatt ttgaaccctg catcatccat ttgttctata tcatcgtcat tatcataacg
    18721 cccgcatttg tcgaaattca acgttcttct cctcttctga tttttgactg gggtatctgg
    18781 cacttcatta tcgctgtcat ccgaaactct tcttttagtt ggggtcacgt gggctgtgca
    18841 aagcttgttt ttagacacgt gcttagaagc gcggagcatt ttccgatttc gtcgtctgtg
    18901 tagcgtatcg aactaatcgc aaaatggaaa agacgaacgt cggtgacaca gatacgacgg
    18961 acgctaggtt tgaaactaca aattttcata ggcatttaga aagacagagt aagattctaa
    19021 aggccgcttt agtcgatatc ggtggtaaag tcagcgcgga taaaacggat tatgggatga
    19081 tactagagaa gtggatattt agtcctaata atagaccaaa aaatgtggaa ggagaaagtt
    19141 acgtagatag cgatcctaag tttaatttct atcctccatt cttgaatcct gagtgtatag
    19201 ctagtcatta tccttttttc actaccatgc ctattcctat gtcatgtaag gcaaattgta
    19261 taggaacaga atgttatgaa aactggaaaa attcttacgt cttaccttcc gaatttccgt
    19321 cagactttga tcagtgggat gattcgatag gctcggcaga aacaatttgc gatcttaaag
    19381 aaaatcaaaa attcgcatta cttaagtcag ataacggtag acttagatgg tttaaagcaa
    19441 aagcagaagg aatgaggttt tggtgttatc cagtagtgag tatacctcca tctataggaa
    19501 agctagtttt agagacgcta atttcttgtg ccgaaggctc ggacagcgaa aaagtagccg
    19561 cagctaagaa aattgctgtt caagtatcta gcgtaggcat cacgatgagg ataataaaca
    19621 aatttatgtg ttctaaatgg tttatgaaga gctgtcacga gtctctgcat tattgctttt
    19681 gccatggttt tgtaaaatta atcaaaatgt taactgatac cgacctttct aattatgtaa
    19741 ctcaccatgg aattacttat agaaacaggc ttaacaattc agctttacat acatctatag
    19801 atgatgacga tgataggaga gactacataa cagatagcat atacttgttt ttagtattga
    19861 cgtggcaaac ggctatggat gtttggcaac aagctataga tgagaattac attgaggcag
    19921 taaaatctag tatcattgcc gaatcaagta agttcatact tgatggagat tacgtagcta
    19981 cttgtgactc agttacggaa attataactg gaggagacgt attgttcaaa gccatagaga
    20041 attctttgcc agattttata aatcaaagtc aattgactaa ttttagaacg ttcgttgcaa
    20101 ctagaagcgg tgtgcctcag agcgtatgtc ctattttacc ttcggactgc ataccattgc
    20161 tttattctag ggcgcctcct gttctatggc cacacgtgtt catgattaac atggcttcat
    20221 tcatatgtaa tcatggtgat tacatgaagt gtttacctga cgatgcagtt ataagcacgt
    20281 gcttgtgtga ttgcaattta tgctcgccac ataagatgcc atgttataat aactatttgc
    20341 aagatgagat tttgactttg gataaattgt cattatctaa tggaagtaaa actgcgacag
    20401 ttggggttaa agatttttgc aattgcctgg ttaggttgaa taatgacgat tttttccacg
    20461 actctatcgt tttttataaa gaccaaccag ataggttttc agatcttaaa cctagcgtta
    20521 tacaaaataa aaaactatta tctatactta aagagttaaa agcaaagaaa gaggcggagc
    20581 ttctaaatag agggcagggg atttatctta atccttccac tggcgatcgt atcactcgga
    20641 taccgaccgc cgaagaagat ggatgcaaag gaagacttgg ttccgacgaa cgaggtagaa
    20701 gcagacggaa tgaaaaggta cagaccgctg aagaaaggtt gtcgaaacag gatggttgta
    20761 aacgtttgta acgtgtacaa tcaagatgaa gactaccaga gcgatgaagg taacatttta
    20821 tatttaacgc tcataattga aagtataatg taagaaattg gaagttaaaa tgataaaaat
    20881 ttttatattt tacagattca agagatcaga acgctcaaga tcaaatcgtt cagcctggag
    20941 tacactcata tcaactgcac ttgaatgtta aacatcaaat agccgaagta ttagagcagg
    21001 ttagagctga agttaagaaa aacccagaag cttacgttca ggttagaaac cgaacttggg
    21061 cgagtataaa taagaggtac ctgtacgagc gcgattacga caagagcgtt cgttgtctag
    21121 aggacgcgaa gaagctcctg gagaaataca ggaccttgtc tcgctgtgcc taataggcga
    21181 tatgcttgta tatctggtct tgtctggttt ataagttagt tttggcggga aaatgcaacc
    21241 tgtgacccct tatatatggc aataccagcc tcaaactggg gagacagctg gcgctagaca
    21301 agattacggt tcggtcatta attggttttc cagctctcct ttattgtgtc aaaggatagc
    21361 cgctatcaac aatgaaagaa atattgcaga taagcaaaga gctagatttc ggaattacag
    21421 tcgtgtgata actacttcac ctatgattgg ttccggttac gctcttaatg acggcaggcg
    21481 ataccgtaaa ttgactcgtg atatgttacc gtttccccac ggttggcaag tctttgaaga
    21541 aggggtgtgg aaaccagtac cgactgatat gaccggcgcc gggaatgcct tgagtagtta
    21601 tcccacagtc atttccctta gtaactataa tcgatcggtg aatgaattgc gcggttctgg
    21661 ttcgacctta ccttcaaatt tgttaacaga gccgccgagc tgcggtcgta aggaagggat
    21721 gaattgtgtt cagttcgctg gtaaatatcc tccggtagtt tataatcgac catttagtga
    21781 gcctcactat tactttccta aagaatttaa tccattatgg gaaccgtata aagactttag
    21841 accttcaact gcaattagta tgaaatatag aaatattatg taaaaataaa aatcgttacc
    21901 ttaaatttaa aatcgtatct tcgtcttttc ttccttcgaa caaagcttgg tttgggaata
    21961 taattacttt tagctttagt tttctagcta ttctatacag ccatcttgac ggcattacac
    22021 tcacgttctt gtaagttact atgggcgtgt cgttaaagta aatggtgtag ccggggttgt
    22081 cgtccatttt aaaaatggat aagacggtgg attcttcgta caaaccgaga aggccaactg
    22141 gagctttccc tagacctgca aaagtaagaa agcgagaaat tattgaagga tctacaaaga
    22201 taggagatga cctggatccg gtatatccgt tttgtgctat acctcctcca tatcctattt
    22261 ttcccccctc cactccgtcg tttaaagttg gtgatgggtt acaaatgaat ggggatgtgc
    22321 tcgaggcaaa gttgttagat ccggcggtaa taaaaaacac cgctattagc gttaaatacg
    22381 acgattcttc tatagtttta aataaggatg gagagctcaa agtaaagacg acgaaacctg
    22441 cagcagtgaa agatgatggt attaccgttc agtacgacaa ctcttcactg tcgttaaacg
    22501 ataatggaga tctacaagtc agagtttcag aaccactcgt ttctacagat agtggaattg
    22561 gtattagata tgacaattcg tctataggtt taaatactaa tagagagcta cacgttaata
    22621 cgtttgatcc tgttattact acggatcgcg gagtagccat aaagtatgac aaccgttcta
    22681 tcggcaccaa taacagcggg gagttacaag tgaaggtttc agatcctgcg gtggtaaggg
    22741 atgactcggt atctgtcaag tatgatgccc gcagcatagg actgaacagc agcggtcagt
    22801 tacaggttaa ggtatctgac ccagcggtac tcaaggagga ttcggtaagc gtcaagtatg
    22861 acgcaagaac aataggtata gataatagcg gtcagcttca agtgaaagtg tctgatcccg
    22921 tggtggctaa ggaagattcg gtcagtgtta agtacgatcg taggtcaata gggttgaatg
    22981 ctagtggaga actacaagtt caagtactag atcctgtcgt tataagagac acagcagtga
    23041 ctgtaaaata cgataactgc tctattggat taaatggtga tggggaacta actgttattc
    23101 ctagaatagt gttccaaata accactgaac ttcctatctc attgcaagga aacaacagat
    23161 tttcaattat atacgacaga aaaaaaggac ttcatactgt gttcccaggt cttggattgg
    23221 ctttaaagta tgataatacg tatttcatag tttctgattc cggacaactt aggttatggt
    23281 gggcttctga taaatacatt tcatgtgagt ctccaattgt caagacagat aacggcttga
    23341 ctctagagat tcataaccct atgaatgttg aagaagataa acttaaatct ggacttcatg
    23401 gttcaaatcc gattcagatg atagataaca aaacagtcca cgcgattaga ataaatttcg
    23461 acggtattca ttttagtaaa ggaagaaatg gacagttaca ggtcaatgct tcgtacaatt
    23521 tcactcctaa tacttcaccg ccaataaggg gtggtcacaa ttcactttca ctaaatatag
    23581 atgacccaaa ttcaagttta gaagtaaatt ctagatcttt agcggtaaaa acgtcagatc
    23641 ctattagtat aggctcagcc agcgaaatta aggttaatgt tggagatggt cttagaatag
    23701 ctaatgatgc aagtatagag ataaatcgga tgcttgcttt gcaaggtaat atggctgctc
    23761 taggtatatt atttagagac cagatttttc atctggatcg aacgacttta gccttaaatg
    23821 tagctagaaa cagggcaata gacatatcga gcggcagtgt tgaaattcaa atcggaaagg
    23881 gattaaagac ggacgaaaaa aagaacaacg agcttatatt gaaaatagag tcggcgtatt
    23941 catggcagta cttggacttt gatgaagaag ggtatctaaa agtcaggtct tcaataagcg
    24001 gtaacctgtg gtttgacgac gagggctatc taatgcttac atagaaatgg atacaaatcg
    24061 taaatgtaga tgtaactgca gcggcagcga tgatcacacc gtacagattt ctgcggactt
    24121 tcctctagta atatatgaag gaacttttag tctgaaaacg tcacatggac ttaaaactgt
    24181 agatgaagaa ggattgcagt tgaatataga tgaggaccac tttgaatttg attccaggac
    24241 tggcgcgcta aaactagtag atgatttgaa ctctagagtt aaaaccgtac ctccaatatc
    24301 tataatcgac aacaagataa agttacaatt ttctaatgaa ttcagagagg aaaacggaaa
    24361 actcgttttg aatatagaat cgatagatcc aatagattac aactctgaaa acgggaacat
    24421 atcgctaaaa tatgatcctg atcatttgac ggtcgataat caaggaagac tagcaatatc
    24481 caataattac cgtattccaa tcactgctac aaatcctata actttttaca acaatacagt
    24541 cggcatgaat gtaggttccg gactcgaagt gagagacggt tcgttgtgcg taaaacatgg
    24601 agatgggcta gaaataaaag aaggatctct tacggtaaaa gctggtactg gccttaggtt
    24661 aaagaatagg gaattacagt tactagtggg tgaaggactt aagtttagca gtggtaaagt
    24721 tgatttagat gttaaagcac ctctagacgt aagtagtcaa ggactaacaa ttaactttgg
    24781 taaaggaata ggtatagatg gaggaggatt aggtttgaaa ttaggtagag gacttacatt
    24841 taatcaatac ggtcaggtag aagtaaaaat acgaaattct ggtaggctta gttttgatgt
    24901 gggtgggtat cttgtggcag atgctaaaac cgtttaaaat tactttgata gtagctttaa
    24961 attctttgta aaacattttt attactgtta aaatgaagcg gcaacgatca aatgcgggta
    25021 aacgtagagt agatgtcgct aaggactgtg atttggttta tccatttggg cataagaaat
    25081 cgcttacaaa aactaaaact gccgacaagg acgttgaccc agtctatcca ttcgacaatg
    25141 aatcaccggc gccacttcca ccttttataa caagcggcgg cggcatcagt tcaaatggtc
    25201 tagaactaag aatcaataca gctcaacctg ccgctgtagt aaatgatgct gtaacagtaa
    25261 gatatcaaga accgttgatc acaagtaact caggagcgtt ggctcttgcg gtagacggta
    25321 caactatcac cgttgaccaa aaagggcgac ttacggcacc gggaagcgca aatggaggaa
    25381 ctggttcaga ttcatcatta attttcagaa tcaacacatc acctcctgca actgtgtcga
    25441 acaacaccat aacggtgaag catgaagcgc ctatttctgt aaaaaatgaa gcattgtcac
    25501 tatctattaa agaacctatg aaaatagaag atgacaagct tacggtagat gtagacggat
    25561 caacaattat agttaaagat ggaaaactat ccgctttagg aggctcaaat cagacaaaca
    25621 taacaggaca agatccagtc acagtgaatg aaggacaggt cggtttgaac gtgggtgatg
    25681 gcttaaaggt aaacgaaaaa aaactgacac tcagttttga tactaatcag ttcacaatag
    25741 attcaagcaa acgtttgtca cttagtaata ttctagcttc tagagtaaca gtcgactctc
    25801 ctatgcatat cgataacgga actattaagc tccataccag acctgaacag ttttttgata
    25861 ctggtggatc attgtgctac aatcatcaaa tagaaaacgg ttcgtttgtg tttcgtcatg
    25921 ggcaatttat aagcggtttt gaaaacatat caagaacgcc tttttacaga ataaattcgc
    25981 ttcaaatcac taaaaaagga actatactag ctttctctga ttatagaaaa gcagtacaag
    26041 accaagatgc tatagagact gtagttgcta gatcagtgga tggaggacaa acatggtcat
    26101 atatcaaacc aatgagtagg gaaggtggtg gagtaagtcg cttaatggat ccaactacta
    26161 tatatgaccc aacaaataat agagtgtggt tacttgtcgg atgttggact acaggtaata
    26221 aaaattggac acaagacgca gatactgcta ggaattggaa aaacgcaatg ttagcatgga
    26281 gcgataacga cggtgtatct tggtcaagta agaagtttcc acttagcgcg ataaaagatt
    26341 ctccttcaga ttgtagagga tttcttggcg gagttggcgc aggaattgtg atgcatgatg
    26401 gtactctggt gtttcctata caatggacta aggggaaagg agacgtttat ccatgcataa
    26461 tatactcaaa agattatgga gaatcatggt catggggaaa acagagcctt ggaaataaag
    26521 ttagatttgg ttcaggcgaa aacatggttg tcgaagatgt caaaggacat cttctaatgt
    26581 tgagtaggtt cacttcagaa ggaagaaaag cttttagatc cattaaccta ggggaaacat
    26641 ggagtccaga ccctaaatac gatttaaaga ttaagaccgg aggaacatgt caaggatcat
    26701 ttaatttgat aaaaactaaa tcaggtacga aattacttct agccaccgcc gtgacaaata
    26761 ttataggaga tagaagtgga atcacgttat ttttgttcga tagagacgga actcctatac
    26821 caatatattg tattaatcta cctataagtg gaggatactc tacattagcg tatcataatg
    26881 gtatagatgg tgaacgactg ttagttatat acgaggcaga aaacgaattt gaaaggccat
    26941 cagacgctag aagtcagaaa ttgaaagatc ttacattctt aataccaaga atggaaaata
    27001 taataaatgg acatgaaaac acgataaatt tattagacat aagtggtgca agatttttat
    27061 tcagacaagg aaatccaata gacggatatt atgagattac gaattaccct ttttttaggg
    27121 gtaattcagt tcagatcaca aagaatggag ttatagtagc tttcggagat tatagatcaa
    27181 agcctattgg ccaatgcgca atagaaccag tagcggctgt atctaaggac ggtggttata
    27241 gttggactat taaaaaacct gcagaaaggc caagaaatga ggcagacgtc gatccatctt
    27301 ttagtagact tatggaccca acttcactat acagagccag tagtaataca ctatggctat
    27361 tattaggttg ttggcctaat ggtaggaacg gatggacatt accaaatgga agcggtaaat
    27421 tttggaaagg ttcaaaatta gcatggagca acgatcaagg ggaaacatgg gaaagcaaaa
    27481 tgctcgacgg caaaacaata aaaaacttac ctgcaggttg taaagggttt ttaggcggag
    27541 ttggctccgg tattgtgtta agcgatggaa aaattgtttt tccaattcaa tggacaaaag
    27601 cgaataatga tgtatatcca acaatcatgt ggtctgcaga taacgggaac acttggacat
    27661 ggggaaatgg tagtccagga acatcgaaca atttttcatc tggtgaaaac atggtaatcg
    27721 agaaggatgg tgccatatat atgctttgta gaggaattag aggtcaaagt gataggaagg
    27781 catttaaaag tactgattta ggcaattcat ggagcaggca tgcagcatac gatttacctg
    27841 taggtgggaa ttgtcaggga acatttatga aaatagttac aaagtcaaat ataactgcta
    27901 taatagctac ggctgttact aatgctaatg gggacagaag ctgcattact ttatttgtgt
    27961 atccaaaagt tggcaaacct gttcctatac actgttttaa tcctgccata agcgggggct
    28021 atgcatcctt ggcatacatg aattccgatg tcggggagag gctaattgcc acattcgagt
    28081 ttaatgatcc tgcagtcagt agtgacatag atggtaaaag cattaaaatc actgatataa
    28141 cacatttaat tcccaccatc gaaagagttt ctgagacaga atatacgcaa actcagtctg
    28201 aagcccaatc agatgatagc caagtagatc atgaagacgg gcaagtaaat aatgaagatg
    28261 ataacgaatt aaatcaggag gaaataaatc aggatcacgt agacataaat atattttaag
    28321 ttttacttct ttattaaact caaaccaata ttttacataa gaaattagca tcgttggtct
    28381 atgtagtcta tcagtaagta tgaactctat agctttatta gaaacattgc tactctgaaa
    28441 ttgtaattca caagaacatc tatatgtcct acatccgcac accgatagaa gccaccaaca
    28501 tctccattta ttttcatcaa ccttttcagg cttgggacat gaactgattt ctatttttag
    28561 gatctgtatt cctctgttta ttttatttat gcttagttct aataaatcat gatcatagag
    28621 attcatgcgt gttattgtgt ttcttatatc aaaaaatttt atgattttaa gtattctttc
    28681 agtatcgcga tcattgcaaa tcgcagcaca tcttccacca agtttaaaaa atatagaagg
    28741 tattcccatt tggaaaagaa gacgtatcat gttgtttgcg taggaagttc tcattgttat
    28801 atatacatga caactgattt tcttaacttc cattaaagta aatgatgagg ataagactgg
    28861 gatactattt aacaacttca taacgtacgc tgctctacta gaacactcca agctacctgg
    28921 tttactgcag tggcaatgca atataccata tctaaatggt aaaatacagt accctcttag
    28981 aactaaccta gacaccgcac aaccgaacgc caagtgtagt aaatgctgaa ttgtgaagta
    29041 agaaacgaat aatccgaatt tccgaccggt gaataataat tgatcatgag gttctgtaaa
    29101 aagtaaaata tttttatttt aaaatcttga aaatactttt attacacttc cataacttaa
    29161 tttgctacca cagaagtcta tttcccctcc accccccatt ttttctgatt ctccaaacaa
    29221 tcttaaacat ccaacaactt catcgactga aatattaatg gaacatttcg attcaatcaa
    29281 cacgttacca tttttaagct tatgctgctt gacaaacttt gttatcggag ataaatgcac
    29341 aaataatttc atagcttgac tcgtgtcaca ttttatccac agtctgttat acattatgta
    29401 acaaacacac aaatcataac cataaaatgt aagcctagca ccacccaagt acaattcttt
    29461 acttagactt aattgcttca ttattgcccg atgaatcaga acagtacgag atctacaaga
    29521 caatcccatt ttctcattac agtgacagtg caactttcca tccaccccag gtaaatcaca
    29581 gaggaaactt agtattgcga ctacaatgat acgttcattt atgccatagt ctattaacat
    29641 ctcttttata cttcttatag aaacgtaacc atttccgtag tcacaaatct tgtgtccgtc
    29701 tccattgcaa gcttccgaac agcaattcga atccaacaag ccaacattct gacctgtcgc
    29761 acggacaaat attcctaagt tagaaatatg catcgtggcg gaacattaga ttatttccga
    29821 ataggcctcc acattctgat ctttcatatg cacaacttga aaacattctc ataatattaa
    29881 aattttctcc aattcgtctt acacagtaaa cgttgtctat atcacatgtg caagacacaa
    29941 ccaccatatt taatgtttca tgcactttaa agcattcgta agtagtacct gttggccaaa
    30001 tcattttatc cggaacaatg gccgaaccca acaaaaatac gaatccatga gatcctacat
    30061 ctgacttaaa tccccccata aacctcatgg gaatacaatt ccatgtatta caacacatct
    30121 taggaatagg tatgcattct tcatcatata tttttaagtt tgttttctct agagaatcta
    30181 taagcacggc actagcagac ttacactgta gactgaacgg attatgacaa tgacagtgaa
    30241 cataatatct aatctgtcta catcccttag catagtattc ttcagttctc tgacttacag
    30301 caaacgaaca aaaatactga tcatatataa catctccatt aaattctgac ttaagatgat
    30361 cagttctaac aacaggcgag gtaatagcat ggcagtgaat ataaaacgcg acagtcgttt
    30421 cgtgaaaacc ccgcttatct gcacaacata acatgtccac acctgaatga gcagccatca
    30481 cagtctcaaa tctgaaataa cgtcgcggtg tcttcctaga tacacttcga cgtagttccg
    30541 aagggtagac caattagtcg tatgtacgtc ttcaggtgta agccccaaca ctgccggagc
    30601 gtcttctcgc aattccaacg cgtatagcac gtctacccag ggcaccttac atggaaaaca
    30661 gcaaacgtca ccttggcaat accacttgat aaagtctgaa ggcatgcagt ccggccacag
    30721 atctgaccta atcaggcaaa aaatagttct gtccccgtta aagcgccaaa cgattttaaa
    30781 aggcgctata acatagtccg caaatctttg ggtagaacaa atcaaggccc agacttcgta
    30841 tttcgatcta tcgacgctca gcaacatgtt cgaaatcaaa ttgccttgcg cttcgaattc
    30901 gtaagccata cctattgaag gtgaaggacg tctggcgatc tgtgacaaga caggtacgga
    30961 cgatcgtcct tcgagcagag cgagatcagt ctgatctgtt ctactcgaac tacgacgatc
    31021 atatatatcc actagtggta aatttttaac cgccacacta atgtcaaata tttgagtact
    31081 ttaggtgtgt ctctagacga ttgccatatg ctcatgacga gaatcatata tatatatatc
    31141 ctgttcactc ctaataccca cacacgccac tcgcagctca acccagccat cttgccacac
    31201 tgttccatca gcccgactca agacaccttc cagagatgaa gatcgtccta ttcgcaacga
    31261 tcctaatcgt atcatctgaa gctagatggg tttggagccc tgtgccatct ctgggaatca
    31321 tagaaatctc gggcgaaaac atcactgtga acgtatctac tcatgacaac tgttcatttc
    31381 tgtggaagct ggactgggaa ggcaactaca ctgaaaatga actggtctgc gacttcaaga
    31441 acttctcgaa ggaaggagtg tcatgtgtgt caagtcagat cacgttcttc aatctgaccg
    31501 atgaaacctg cggattctac gccgtactga acacgtcaag cctaaataat tcatatgccg
    31561 atcccaagga cttccaatca ttcgtaataa ttaagcgatc ggtggactat tttggaaaat
    31621 atccatttca tttcagtata gaaataattg taattatcgc tgtgtgtata atatgtgttg
    31681 tagtgacagt attctttact tgttacattg ttcttcaata taggagaaag aaaatgtacg
    31741 ctgttgttgc aagggaacta agctatatat aaataaacct ctaactcgaa attgtgatta
    31801 ccgatgtgtc tgtattcttg tcactgttga aatagaactg agatgtataa aataaaaact
    31861 tttaactcga taaaggctcg tatattcgtc tttttaagcg aatcgaaaat attacatata
    31921 aaaagctagc cacccactct attttagaac taattaccac acccatgtgt ctaaaaataa
    31981 ctaggacgtc atctaatgac ataaggcagt tccctattac cctaatatgg taaacagcca
    32041 tagacatcgt agttccacct aatatgggaa atataacttg agttggccta atacggtaaa
    32101 cagccaagat gacatcgtag ttccacctaa tatgggaaat ataacttaag ttagcctaat
    32161 atggtaaaca gccaagtcaa gagagatcgt cacgtcattt tatttcacat atgatctaca
    32221 ttgacattta tgaaacatag caatcatcac aagtacaatt attaacaaaa ttaatataca
    32281 cacattagat actataatac gttgacgcag cctccgtatt cttctacttg taggcgattc
    32341 cccaggaata cgatcggtgt tcattctcaa catcgacgtc taaaaagaca agtgaagagt
    32401 attgaagtag gggtcgtccg aatcgctatc cgagtcatca acagcttcac caagagacca
    32461 gtatcgtaca taatctatgc aatttataca cttacataca gaacataatg gaagcggatc
    32521 aagaactaac gtccgttttc caaaccataa atctacatga tcaacacaaa aacaatttat
    32581 tttccaaggt ttcaacgtca acattaaagg catcaacata catatagtgc aatgatttgt
    32641 catggttctc cttttacaaa gtttaagact tatacgtttg tagttatagt cacattcatg
    32701 tataaaaagt ctcatcgaaa agtagtctct actatcctta aaatctttct caagtctatt
    32761 caaatacttc tttataaatg acttagtttt taaaatattt tgaagttcct tgaaacaaat
    32821 acaaaatgaa gcaacatctc taggtgataa aagcagaaga acgtgttcca ccacatgcgg
    32881 caagcaaaaa agcgcctaca aaaacacaaa aatttcatat caattaattt attcgcagat
    32941 taaaaaccaa acgaaaatga attatatata tatatataga aaatgaaagc gttgattatg
    33001 ttattactca ttaccatgtg gatggacacg ccgcacagtc aaacatcata tccaaatact
    33061 gaagtcaaac taaaatctag gtcatgtgaa aagataatga aatggctgca aacttaccgt
    33121 caaggcgctg ttcataatgt ctcttcaaca gcagatgttc acgactcaac gtctaaaata
    33181 atatggctat ctctaatggt aagctccagc ctattaatag gcttcatttt gtttacattg
    33241 gcgatataca ttagaatatt taagatgcgc ctgcctacaa aaactccgga atggatcagc
    33301 tgcttccaca ctccgactca agacatagaa ccctatttta cctacacaca ctactcgtct
    33361 ccggctacga cttctacccg tcagacagac gctgtctaag atccaaacga cacgctaaag
    33421 atcgcttatt agtgttctac atcgaatatc cgaagaacat actattaagc ggtcatctga
    33481 tcgagagcgg agattggaac tgcgagttct gccgtctatc caacttacct atcgactatc
    33541 tcgtaaagaa ttcgcaaggc atagccgtgt tcgtcggcga cgactgcatt catcactcaa
    33601 acttcaagca tggcatctga tatggtcgaa aggctcatca aggctctgct ggacctgaaa
    33661 tcagatgtca gcatgtggca ggttgtgaca aactgcgcct gtcaaaacat tctccagacg
    33721 aagagaataa tcatactata tgaagacggg aacatgaaga tatattcttt caacaagtac
    33781 aagccttgtt gtgcctgcga aattacatgc ttctccgaat tcataactac gttgaatact
    33841 aactgtgact ttctctacgg aatagtaacg cctggagtcg actcgatgac cgtgataagt
    33901 caactgagaa aagatatcaa cgaattcaag aagaggaaga gttcgatgac gatgcgcgtt
    33961 tccatgagac acagacctct acctcaacca cctccaccat ccccttctac atttatgtaa
    34021 tttcatgata tacgtataat tacaaaacct gtaaaatgtt agtaaatacc tttcattctt
    34081 ataatcaata aaaataattt caaacgtaaa tcctcgtgag ttgtgtgttt tgagttaaac
    34141 attcggtgcg attcgtaata cacttttcat aaagtcatga ttgagttact cggtgtaaca
    34201 gtaatacttt cacaaagtca tgaaaaagtt tcaatttagt acataacaca ttctacacaa
    34261 atgaaccacc attcgacata tttgcctgcc ctatctaggc ccatcggtac gcggcaaaaa
    34321 taggacacca ttccgcccgt gtttgatttt cctatctggg ccgcggggaa aaatcaggga
    34381 cagcccctcc gcccgtgttt gcctgcacta tctaggccta tcggaccgcg ccaaaaatag
    34441 gacacccttc cgcccgtgtt tgcctgcact atctaggcct atcgctacgc gacaaaatag
    34501 gacattgctg atcatacgtt tgttaaagat taatacagct gacagtatag aacatataat
    34561 atttactttt ccctatcact catgccttat acagaacata ttatttaact tcagataaca
    34621 tgtcatatac gtaacgaatc acattctaga taacatgtca tatacgtaag accatatctc
    34681 acgattacca tatttgaatc gaaagtagag gtaggacaaa tcgttcaatt acctccgtca
    34741 gctaatatta agttaatcat aaacttactt acagaagata agactgggaa agaatagtat
    34801 aaaactcggc agtagaactc agccagatca gtgagcagct cttagaccaa ggtcttagca
    34861 gcgctcgcta accatgagac ttctcgtgga aaacttcatg ccgcttccta caatggctac
    34921 aaactgcaag cttctcatca taattatggt gagttacgag agaaatacct tactttaaaa
    34981 acctataaaa acttatgaat acacctaacg cgataccttc ttttctcagc tgtactgctt
    35041 ccatcttgct ttcacctact ggacagtaag tatcttacta ttaaaaaaaa aaataccata
    35101 ttcctatata atagtctaac ctacttaatc tatgttcaga tttcagtgtt tgtcaaaccg
    35161 actcaaccaa tgcttccgca cttctatcct cctaatctcg gaaaattgac catcgaaata
    35221 gtcggaaatt cgacaactcc gtacctccaa ggtatggtgc gagaatccct gacaatgaca
    35281 acagacgaat gctacagata ctacgccaac aaaactattc cgtatatact ccaacaaaaa
    35341 atactaaatg acatctgcaa atctctaaat atcacgaaga gaagtaaaag atggataaaa
    35401 ccaagtctaa aaaacaccta cggagtacat ataccagaag atccctatca ctggctacaa
    35461 gactatccaa ccgacggctt acctcgcgga gacccgacaa ttagaatata tctggaaaaa
    35521 gaacgtcaat tcaaggactt tatcgcgagg ccaggggtaa ctaaacagat gagaacctat
    35581 atggaaggta agaaaaacat tatattgctt gttcatggat ggcatgcatg gcagtctagc
    35641 agatacactg tatttgatcc tttactgaga atgcacacga taatgacacc acaagcattc
    35701 gttgcctatg tcgaatggga aaatcaagga gcaaacgaca aagagatagg aaacgctgcc
    35761 tgggctgcta caagactaaa tttcaaacac ttcctgcagg aatcagtggc tttaaacgta
    35821 aatatacact gcatcggcca ttctctagga gctcacgcct gtgccgctat atgtagacaa
    35881 taccgcgcgc tcagcgggta caataagcaa tgcaaaagaa tagtaggatt agacccagca
    35941 tctgtaatgt tcaagagcaa tactcctcag aagcacgtct ctaattacag gctgaacaaa
    36001 tatgatgcag actatgtagc ggctttactt acaaatagaa atttcatggg cctagctgaa
    36061 gctataggag atgaatacat aacagcgaac attgacgggt ggaattcaga atcgtgtcct
    36121 accctaggaa aattcgtagg aaaaatatgc tgcacaaacg agagatacaa aaatcattgt
    36181 gaagcaatag atctaggaac tatgttcaac agccgagtaa ttcctcacac tagcgatact
    36241 tgctctcata tgatggctgt agtttacttt ataaagctcc tagatacaag aacatctctc
    36301 gtgatattca aaaagcctgc aagtccaccg tcgtacgtac atgatctcat gatatcagca
    36361 tggaactcgt atgtaacaac tagagattac agattcaaga cattttacga gacgaatacc
    36421 ctatggtatt cgttttcggt aacacctgac gttcaaccta aactacttac taccatcgct
    36481 gtaaagaaag gagattatgt ggactatatt ccagagttcc acacttctat aaaaacccca
    36541 gaagttgatc tgcatgtatt taccgacccc agtcaaagcc gcagatttct acacgtttat
    36601 tcatctcaca tgccactata tgtgagaaga ataaaagggt caatacataa tggaatgcat
    36661 aggctagaag tgtttgatta caaatgcaag accgaaaaac catactggtt tcactgccag
    36721 acgaaagact attacatcca aataccatac agaggatctc tacttagtga tattgatatt
    36781 ccaccttcag aaggctgttt attcgaagag cctatggatg aacataaagt cacagttcat
    36841 ccagacatca ctcggcagca aaatgaagtg tttactgtat ggtggacaaa aacactagat
    36901 gcgtttaaag tgtctatcct agcaccaggc atgagtgaag aaacggtgat gagcacatac
    36961 tgggatggat gtcaagactt atttacttca aatggaatag aatattactt agacaaaaga
    37021 gaatctaaca ttaaactgag attcagccat cctggatcat atagactagc aatgacattt
    37081 tcaggattct ttttcactca cctgcatata aaaatcaatg aaagtgtctc gaaccaatat
    37141 aatggaaaga gacttctgcc attccaaaca ccacgcccat gcgttaaaag agaaaacaca
    37201 tcaaaacctg gaattgagtt agatgataaa atagatctga ttcctatcaa tgtacaacat
    37261 aatgctacag aagccccgga gacttatgcc accacagatg ctgaattaca acaggacaac
    37321 ctcaccaaat cgccggagcc ggacgagctc gacgacaacg gcatcgacga gacctacccc
    37381 cgtcccaccg aatcgccgga gccggacgag ctcgacgaca acggcatgga aaaaggattt
    37441 cgagtcggcg tcaccagcac aactactccg gcagaaagtc ataacgactc taaatctaaa
    37501 caagcattga ttgtcgggat agtaggtttg gtgttaggcg ttgtattcgc tacccttgta
    37561 atactagttc gtaaaaataa gaaacttagg aataagattt accgcggtaa aaggtctgac
    37621 ccgtatgagg atgctaaaat ggttgaatct agcttttaaa tcataatcat ggatggtgac
    37681 ataataaaga aaatattgtc tattactttc gatatatgct tgctattaat cacgctatgc
    37741 ttaacagatg ttgtatgtat gcaaataata ctgttgcttg ctatcctttt tttttgccat
    37801 gaattgtaat tgaatctcgc gtttttcctc ttaataaac
//
