# Supplementary material for: Widespread Horizontal Gene Transfer Among Animal Viruses
Source: bioRxiv. 2024 Mar 26:2024.03.25.586562. Preprint. [Version 2] doi: 10.1101/2024.03.25.586562 (PMC11071296; doi:10.1101/2024.03.25.586562)
Supplement: Supplement 2 [file media-2.zip › File2_Maps/uMega_homo_ERR3179674_19699.gb]

LOCUS       uMega19699ct_1         19699 bp    DNA     linear       01-JAN-2019
DEFINITION  [note: taxonomic lineage unclassified virus]
            [isolation_source=original].
ACCESSION   
VERSION
DBLINK      BioProject: unknown
            BioSample: unknown
            Sequence Read Archive: unknown
KEYWORDS    .
SOURCE      unclassified virus sp. ct69K5E (unknown)
  ORGANISM  unclassified virus sp. ct69K5E
            Unclassified.
REFERENCE   1  (bases 1 to 19699)
  AUTHORS   Taker,C.
  TITLE     Cenote-Taker 2 dummy template file. Do NOT submit
  JOURNAL   Unpublished
REFERENCE   2  (bases 1 to 19699)
  AUTHORS   Taker,C.
  TITLE     Direct Submission
  JOURNAL   Submitted (01-JAN-2019) Taker 2, Cenote, 1000 Circle St., Cenote,
            DC 31111, USA
COMMENT     ##Genome-Assembly-Data-START##
            Assembly Method       :: unknown_assembler
            Genome Coverage       :: 1x
            Sequencing Technology :: Illumina
            Annotation Pipeline   :: Cenote-Taker 3
            URL                   :: https://github.com/mtisza1/Cenote-Taker3
            ##Genome-Assembly-Data-END##
FEATURES             Location/Qualifiers
     source          1..19699
                     /organism="unclassified virus sp. ct69K5E"
                     /mol_type="genomic DNA"
                     /isolation_source="unknown"
                     /collection_date="unknown"
                     /note="genome binned from sequencing reads available in
                     unknown;
                     derived from metagenome: unknown"
     CDS             complement(31..2478)
                     /inference="protein motif CDD:pfam02384"
                     /codon_start=1
                     /transl_table=11
                     /product="N-6 DNA Methylase"
                     /translation="MSEKNTDRYMQNIYEEVFNHEYHTETNPELFDSFIPDGWDIIDN
                     LLLIIENKRLIKDKTKGRDQLFNYYDNIKDNKYQTYLILGLGSNKKSFKYVIYDSNKK
                     LTKLTLKDIHDSLKINDSFNQQEIRNLNQYLYDNSINLSKSQKTLFIASVLIALKLDE
                     NILSDYDESTNSFLIADKMITTINKYYDDSIFASNFQFIKKSIHNKHLYHIFTTIKND
                     IKKYGKDILNQFYSEFCIWDRNNDGKLGIVLTPDDIVELMINKSFEYYYQFNGKVNNP
                     SLIDFCTGTGSFLIKGSKFTSELYGCECGDERYSLAKCNFILHNLNYNNLRYNSCFNE
                     PYNSNSFDICVINPPFSNKCTDEMNPNNKTNWKVLTKEQRFIMYQVELLKENGIGCCI
                     VPRSNFNNNVKVINEFKGKLLNYCQILEVINCNNKVFIPNANVECTILIFRKYNNEII
                     NSSYQTKIINYSDDGYKIKKNIRFYDHKPVIKEQLRILKPNDDWNYQNNNINDINIKQ
                     LIDTYNIDYCCSLLKLKLRSNEEFKTNLIKLKLGDLLEIIKVKTLITEKCNDGDYPLY
                     GATKQNNPVKFINEYSINTYEYDDVSVKLNGVLCINKTGDGGAGICFKRKGIFGINPS
                     VMICKMKYYLNNNNCALLSIQLHNIFNRSNTLSNNKLNDIEVDLITNDYFSDFNIDYV
                     VENKEVKEWEEIKISDYFEVVKCESVKINECCDGNYPLISSCSGNNGICKFINSYSVE
                     GEFISVARNGSVGSSFYHNGKLSITCDVILLKNIKNINLHLVAMILNYYLPNKYSYGN
                     KLTIDKLMDEIINIPII"
     CDS             complement(2568..4517)
                     /inference="protein motif PDB:5TT5_A"
                     /codon_start=1
                     /transl_table=11
                     /product="DNA ligase"
                     /translation="MKITIEEFIKSPVELVNKISNKKLTEFIMLFADNYYNNTNPNID
                     ISDEVFDKLVEILKIRDPKSKYFTSIGAPIINDKVKLPFPMFSLNKVKPDNIDKWVVN
                     HKGPYSLSDKLDGMSAMLYNGHLYKRGQGLDGQDIGYLLKHINIGDVNLDDIRDVAIR
                     GELIISKENFKVINKDGVFKNARNAISGIVNCKNPNKEIIKYVDFVAYNVVSPIIKQE
                     DQYSYLESKGFNVVNYCKVDNINVDGLVELTNKRKSEGKYEIDGIVIIDNMMSYDIRS
                     GNKESVNQNPSYSVAFKFLNEDNIIECVVENVEWNISRYNYLKPKVKIAPVYLMGSVI
                     NYATAHNAKFIVDNKIGKGSIINITKSGEIIPKIISVVKGSNPEMPDVKYHWNKNNVD
                     IIIDNETDDKQKQQLLFELKSNNIKFFNQKAADKLVDNGIYDICSIIGEDQLIIRLFG
                     KVMGAKMIKSLKDNLMLSGIEELMVGSGIFGRGIGIKKLMLANKIDIRDWDEKRLIEI
                     KGLGKENVKLLVDGKEMFIKYYSALKNKCELNGIKIAELIKESNNENISEDNKDNIND
                     SNISESINKQKLLNMKIVFTGFRNKELENEIIKNGGLIVNSVSGKTNILIVDKLESNS
                     SKINKAKQLKVDIVTEEQFRKKYLE"
     CDS             4642..5340
                     /note="no search hits"
                     /codon_start=1
                     /transl_table=11
                     /product="hypothetical protein"
                     /translation="MINNILYNQFHILDVCNSLVSNEYKKYCFSDINIKLNKLLTNEQ
                     LDTLLSEIILNENTSLIAMGLLYSLGITDKVKYVIDNSTVYLNNDIKMILLNVYSELI
                     NGIEYEKRTKKEFFEFSMIKSSSIIKIDFTSIMIIAYFQVIYDHFINRFTISINTGYY
                     QIKTRILNYVYNVYVLLTGYKLINENNKNKLFHSFINSQYISLYDMFICGTDYLTAHN
                     LNKDSNKFNFFIKH"
     CDS             5384..6490
                     /inference="protein motif CDD:cd20760"
                     /codon_start=1
                     /transl_table=11
                     /product="Cap-0 specific
                     (nucleoside-2'-O-)-methyltransferase of mimiviridae and
                     pithoviridae"
                     /translation="MDKLILNDGTYDKIDKKELKENNHAKSLSDSKFKDYYDLSVKDL
                     PFTRIELDNMPKLEYKELNITDRSTRHFGQRKLLLSEIEFLTLMYSKFELNKDKKVIL
                     LYVGAAPGYHIPILINMFPNLHCHLFDPANFAINNQKNIKIFQEFFTNKHINKYNKKA
                     QKKPILFVSDIRDPFYDNTKSDQLQNDMRLQKEWVLGIKPLGAMFKFRLLFDDNQTEY
                     IYGDSYLPVWGPLTTTETRLICDKDDTNDWNKFKMYSNRDHEQRMMYFNNCYRMNLFN
                     HNVNNVPGICHCYDCTSEVIIINNYIKLMNPKVKITNKLIGEWMNKISAITKRKLTDS
                     NADFKQRQKHMRERKSKSEALKGYEEYIKNNFKL"
     CDS             complement(6537..7067)
                     /note="no search hits"
                     /codon_start=1
                     /transl_table=11
                     /product="hypothetical protein"
                     /translation="MNIGYSSLLPYDECAYRTKTQISTDPMIYKLDTNQIWNCKQCFS
                     GFGPRPSYMGNGVSTIIGQPVATSQYLTDIDSILSNRNVVISKCRTGNVNPLNPTKLS
                     QKDLGNCKHKYLDPVTSRLTNPAFNYREAPIDRFYNLNQNPQDNIFWNFAVNTDLEMK
                     DNFKFKYDGIKINNMI"
     CDS             7022..7114
                     /note="no search hits"
                     /codon_start=1
                     /transl_table=11
                     /product="hypothetical protein"
                     /translation="MHTHHMVIKTNIQYSLFKCLVVKIIYNVNN"
     CDS             7243..7734
                     /inference="protein motif CDD:TIGR01385"
                     /codon_start=1
                     /transl_table=11
                     /product="transcription elongation factor S-II"
                     /translation="MNHIDLEARAKYYNLVDHLETINDFYKKTNNLTNSIKIERSIFN
                     YTKDYILDNHKSEQLFKNVYEYKKNSLLNTDIDFNNMNVDLIVVAYLKPNELKPEAFA
                     NIQMKINKRNEKKHHIEYSDVYICRKCNQKKCRSSVIITRGLDENLTTVVNCYNCGNV
                     FTL"
     CDS             complement(7816..9141)
                     /inference="protein motif CDD:COG1104"
                     /codon_start=1
                     /transl_table=11
                     /product="Cysteine sulfinate desulfinase/cysteine
                     desulfurase or related enzyme [Amino acid transport and
                     metabolism]"
                     /translation="MKTILVALIIILIVIVLVLMNKETFKEFKYPQQYYFDNNATTFI
                     YDDSVINEIVNNLNTGNPSNSLHYLGSEAKETLNKSREIVANDLKVNPSEIFFTGCAT
                     ESNNIIISDIVNNWMLHNKGQATVITSNIEHGSINHILDNLKLNNRLNVIKIKVVTDR
                     NSKWYGSINPKDVLEAIDNNENVILLSFMYVNNETGAILPIKEIGQLAKAYNIFFHTD
                     ATQAIPKMIIHPYELNINAMSFSGHKFHAPKGVGCLFIQAKCDMFDKPTQEICAQFKT
                     NSQEHFIRGGTENIAFISALARALELVHKDRDIKNIRMKAKKQYIIEQLVYHGCEIIN
                     PHKSVDNTILVILKGISCCNKSFVRELSEKYGVCVGTSSACLTSGEHSHVLDAMKVKD
                     CYAEKVIRISMSDYNTEEEVRYLVKSIVELLNKERKTPGYNNNVDSMMN"
     CDS             9203..9808
                     /inference="protein motif CDD:pfam19065"
                     /codon_start=1
                     /transl_table=11
                     /product="Family of unknown function (DUF5761)"
                     /translation="MDYSVIPQNSFKYTTNFANKHIQSYRYDVRELNDNYVEMIDEKV
                     RYQDGNEKYRTGYSICAGEGDSNYDVISRDNFVEPVGRLFFSKSNIKKLQNEIKSKVY
                     QSTDGKVLLMEEQDDSDLLIAMRAIYFQEGRFLPQNIMPIDYQVKKLNIKVINYIYPD
                     LMTNIKQEYYYIKEINEPIKTIDRPVNVNIKGSKTESLFVY"
     CDS             complement(9877..10365)
                     /note="no search hits"
                     /codon_start=1
                     /transl_table=11
                     /product="hypothetical protein"
                     /translation="MSGVHAAGYSDNLFYDDCAYNQRLKENREFAQYQLYQGAHENIG
                     KCKYDRFYHPYDLVDVESELKNQTRPLSDCPSLKYMGVKQTGTCSTKDKPYQVDYLHN
                     HNYKSINVPTTNCSIDGTLGTFNKTVPVVYPPEICPIVYNNIPKRSCPGFVIPKYINC
                     KY"
     CDS             10449..11027
                     /inference="protein motif CDD:cd14498"
                     /codon_start=1
                     /transl_table=11
                     /product="dual-specificity phosphatase domain"
                     /translation="MEKIKEKRIKYSFKDYINGKKIINDENSENMISERENDMDQIIP
                     NVWLGNYEAAYNKEELDKHNIKYIINITDTIECPFSDKYYLYIPIRDKYSCNLATKHF
                     IIKNYLRAFVFIDTALSNKSAVLIHCKKGHHRSANLLLFYLIYKYNIGYIEALIYIKS
                     KRPEALCRKTCINKWGMDVYKYLVTKDKKYLF"
     CDS             11085..11771
                     /note="no search hits"
                     /codon_start=1
                     /transl_table=11
                     /product="hypothetical protein"
                     /translation="MTIFDGFEDLHYFNKSNVLILIILFIFFYYITNSIYQSIILSIS
                     VLFVHYKYLEDKRQKLQSEEIINQFEERNNLDDIKLEPYQNEIVKNTFPKSKYINDYN
                     NKSFENFLFLNQEFYYYNPQVWINIISNIDKFLEIYEDVIIDSSRAGISYNQMKDLRD
                     LCVKDLISIKINCPDNKDVLKKINLSINDLEQLMNKYLFDVYSKNVKFIKQNGLNNQS
                     VIINPNLFDN"
     CDS             complement(11801..13420)
                     /inference="protein motif PDB:5TIP_B"
                     /codon_start=1
                     /transl_table=11
                     /product="Major Capsid Protein"
                     /translation="MSIVELVAKGKEDLFLTENPQMTFFKAVYRRNTIFTIQQIPQTF
                     LNTPNFGKKVPCIINRIGDLIKNITLIITLPSISQIYNTDQTVDKNTRFAWIRKIGFG
                     IIKNIEIKIGNKVIQQFTGEWINCWYQLNKHDQEINKMIGNIPELFNYDNQKDEYKLF
                     IPIPFWFSKSPNLALPLCCLKNHNVEITLELEDFKKCYNITPTHYILMNDYICQFEQD
                     EYIVQNIGDNEIVGKFAYFDYETRRLYYSQVSKELFKVAENEDDKYLIKGLKSRYYSM
                     PHIKTSTDTTIESKYSMVYSHKDLSDVKINECFLLVDYVFLDTNEKERFYKNSHEYLI
                     EQTNETTSLISSTISNVNLNLKDPVSYFVWYCRQNNLNEMYNNDKFNFTNSYQYNDVL
                     NSRLLYDDSYQLVKGNTIITVNFRNNPRLNKDFNYKQNGKSLIKKCKILFNGLEVVSE
                     NYQYFHNIHSLEHFKCNNQTGLCCYSFSLNPLELQPSGSCNMNKIDNVQIELTLDNCI
                     NENNLCTFKCFSVSYNWLRIKGGYGGLLYVN"
     CDS             complement(13472..14899)
                     /note="no search hits"
                     /codon_start=1
                     /transl_table=11
                     /product="hypothetical protein"
                     /translation="MEDIKFHKFVCYILNCIGENKTFIYQDGDYKHVEYEDVTIGGST
                     VKRSKMSFKDLNNNAIYAGTDAKVVDATIKNYIEYFKNNKKYFNIQQVPLYITSTDDN
                     TLDIKKSIYQIFNILKTSFDAKKWYIDSNFTPNKPSPQTFQLTSKFIGGALTDYEQFL
                     QKVIKDFILLLNNTVDGPSDIKMYVLSKINYYIAKEYVKLVFNNITKPDDKTEANKPY
                     EKSTLTSLKIYNGTYEDKHYLQYYQKEILDTMNIYVDKTTTDNDAKGLFSTDNKAVVK
                     LFNTIKPFLKKQPTVFYQTPITTYTYNPTNIRPLIYRRASEYDLSNFATQIASDAFLN
                     KNKLPVIYDFKKIMEPVTKASATGVPAAVGGCSDVNNSSNVYRTIYVKILNILNAKRI
                     TLQKTDKEAIETKLNELEQTENYLKEQLGNYAKYVSATQDKDTTIGYSDVQKFLNEYE
                     DKIKEYNSNTAKIVRFIGRLTPYLY"
     CDS             complement(14979..17177)
                     /note="no search hits"
                     /codon_start=1
                     /transl_table=11
                     /product="hypothetical protein"
                     /translation="MDNGDNFNKFICIILDCINEDNLIFSYSDSKFYSKKLNAGDDLY
                     STFIGDGYDRTKEVFNTVIDNLLKYQKYFNIQLLPKYKIKKNKIDLQITISNIFYCIR
                     ESFDVENWYYDRIRNRKEEINKRYVNYPSIGIINNKELMNRTFFGGDVFNDNNKIYDD
                     IVSQQDLYTSYINILWYVLVEFCFCLNGNSFISNVLIMLLLSKIHYLIGKYYIINCNY
                     YKTIKMIDQKTLDLFLVNDKTDNYLTYYQKELLQLFNYKFKNTLIDDFNCRNLIAYDQ
                     IIQIPKLCELVYYYYYDQNTLESNKKYLINNTILLNRVLRSILYNHGLITLHNIFVDY
                     INYYNVKKDKYLTNIKNDIDKLKKEGLILNNTDNTLNNTISNYKSLYTLMSHVKNKIK
                     NNKKFKKYVLIVNLIVSILNIYNDDDKITEKIIDDFNLTITDEYKKISDEMIRNNKTF
                     KRNKQYLLDLKLKSFNQPKINECKEILKNQFNIEIDETQTTDIIKHNLNSNNQIQQII
                     KSFKDFLIDNNYVISVGSIDTLFNKLQDDPFANPIKLDEYKILQKGNIMFMSAVFKTI
                     EKNLRAKYYYPIKFKSNVPRYTPYPVIPTKIANIKELFEKYDINHLMNQHIINQFFKV
                     NTLKQIPKFKLLTKSGGSSDINIYHQMLLNIVNKLKLKNISINERDITAFNNKLNKIE
                     TIKNELQELVNQVLITNDKDKINDYNNKLTEYNKENHNIIKFLNQLNKFI"
     CDS             complement(17238..18062)
                     /inference="protein motif CDD:cd07207"
                     /codon_start=1
                     /transl_table=11
                     /product="ExoU and VipD-like proteins; homologus to
                     patatin, cPLA2, and iPLA2"
                     /translation="MSLFIPYYVSKKERINKLVFSGGSTKGISYIGIIKGLEEKNLFK
                     DIKTFAGTSIGAIFSFLLTIGYDYYSLNNTIKSIDIEKLCKINKMSSYGFDDGVNLVS
                     MIKELMDKKNIKHDITFKELFKLTNKRLIITVTNLTLKKAEYLDYKRTPDMNVLIGLR
                     MSFSVPIVFKPIIYNGCYYVDGGLVDNLPVGIFKNKDKCLCVYIDSEFVINSTVNYLM
                     SLFDFIGSTKNIKEMNLKNIITLNITMSCTNFKFNIDEINKLVEYGYSMFCEWYER"
     CDS             18075..18515
                     /note="no search hits"
                     /codon_start=1
                     /transl_table=11
                     /product="hypothetical protein"
                     /translation="MTSNISISTLTNKTLNDNSISVRNILNANYVNTNSLFDNTYKTE
                     KINSHSKLLMDNIINNNAQINKIKEQLYNKIYDICLNQISNNYKITDFIIFEVPKSYM
                     NVNYNWIECIEYLIRNLKLSGYVINKKDNFIRIDWGKFNKKFKV"
     CDS             complement(18553..19005)
                     /note="no search hits"
                     /codon_start=1
                     /transl_table=11
                     /product="hypothetical protein"
                     /translation="MDNYLLKSHGNNNLLIGDFNDQFINDIYDNINELDYVDNEQEII
                     NQHDYASNFKDNSNNELNKHCHQNINVNNVQNANSNHKENVKIHQNNVKNIKSVQGNN
                     PEENIKIEDFTILKELLNKQNKQREQEQILLFVAIIGVCIILLINNKH"
     CDS             19169..19699
                     /note="no search hits"
                     /codon_start=1
                     /transl_table=11
                     /product="hypothetical protein"
                     /translation="MKDDIMNNYNKDDNNDDDVNNDNNDNDDINNINDINDINDDVEE
                     NKDQQSDPSEINPNDFKEILDNGEFDNLSPQQQRIIKYDLLMKLADLVKTNGIQITTD
                     YNMNSNYYDIKREYDYHVRVRGKKRTISTIYSGIICAAKGLEFLNNKFDPFGLNINGF
                     TLNLESSREELLDVLME"
ORIGIN      
        1 atttaacttt aaagttaaat aattcttaaa ttaaataatt ggaatattaa ttatttcatc
       61 cattaactta tcaattgtta atttgttacc atacgaatat ttatttggta ggtaataatt
      121 caatatcata gctactaaat gtaaattgat attcttaatg ttctttagca atattacatc
      181 gcaagtaatc gataatttcc cattatgata aaatgaactt ccaactgatc cattccttgc
      241 aacactaata aattcacctt caacagaata actattaata aacttacaaa ttccattatt
      301 accactacaa gaactaatca atggataatt accatcgcag cattcattga ttttaacact
      361 ttcacattta acaacttcga agtaatcact tattttaatt tcttcccatt ctttaacttc
      421 tttattctca accacataat caatattaaa atcactaaaa taatcatttg taattaaatc
      481 aacttcaata tcatttaatt tattgtttga taatgtatta gaacgattaa agatattatg
      541 cagttgaata gataacaaag cacaattatt attatttaaa taatacttca ttttgcaaat
      601 cattactgac ggattaatcc caaatattcc ttttctttta aaacatattc cagctccacc
      661 gtctcctgtt ttgttaatac ataatacacc atttaattta acgcttacat catcatattc
      721 ataagtatta atcgaatatt cattaataaa cttaacaggg ttattttgtt ttgttgcacc
      781 ataaagtgga taatctccat cattgcattt ttcagttatt aaggttttaa ccttgataat
      841 ttctagtaaa tcacctaatt taagttttat taagtttgtt ttgaattctt catttgatcg
      901 tagttttaat ttcaatagtg aacaacaata atcgatattg taagtatcga ttaattgctt
      961 gatattaata tcattgatat tattattttg ataattccaa tcatcattag gttttaatat
     1021 tcttaattgt tctttaatta ctggtttatg atcataaaat ctaatattct tttttatttt
     1081 atatccatca tctgaataat taataatttt agtttgataa gatgaattga ttatttcgtt
     1141 attgtatttc ctgaatatta atattgtaca ttcaacatta gcattaggga taaatacctt
     1201 attattgcaa ttaatcactt ctaatatttg acagtaattt aataatttac ctttgaattc
     1261 attaataact ttaacattat tattaaaatt gcttcttggt acaatacagc aaccaattcc
     1321 attttctttt aatagttcca cttgatacat aataaatctc tgttctttgg ttaatacttt
     1381 ccaattagtt ttattatttg ggttcatttc atcagtgcat ttattactaa aaggtggatt
     1441 aattacacaa atatcaaatg aattagaatt gtaaggttca ttaaaacatg aattatatcg
     1501 taagttattg taatttagat tatgtaatat gaaattacat tttgctaatg aatatctttc
     1561 atctccacat tcacaaccat aaagttctga tgtaaattta gaacctttaa ttagaaatga
     1621 tcctgtacct gtgcagaaat caattaatga tggattattt acttttccgt taaattgata
     1681 ataatattca aatgatttat taatcattaa ttcgacaata tcgtcaggtg ttaaaacaat
     1741 tcctaattta ccgtcattat ttctatccca aatgcaaaac tcactgtaga actgatttaa
     1801 tatatccttt ccgtatttct taatatcgtt tttaattgtt gtaaagatat gataaagatg
     1861 cttattatgg attgatttct taatgaattg gaaattagaa gcaaaaatcg aatcatcata
     1921 atatttatta attgttgtta tcatcttatc agctattaaa aatgaatttg ttgattcgtc
     1981 ataatcactt aaaatatttt catcaagttt aagtgcaatt aaaacagatg caataaataa
     2041 tgttttctgt gatttactta gatttattga gttatcatag agatattgat ttaaattcct
     2101 tatttcttgc tgattaaatg aatcatttat ttttaatgaa tcgtgaatat cttttaatgt
     2161 taattttgtt aacttcttat ttgaatcata aattacatat ttaaatgatt tcttattact
     2221 acctaatcct aatattaagt aagtttgata tttattatct ttaatgttat cataataatt
     2281 aaataattga tctcttcctt tggttttatc tttaattaat cgcttatttt caattattag
     2341 tagtaaatta tcaattatat cccatccatc aggaataaat gaatcaaata attctggatt
     2401 agtttctgtg tggtattcat gattaaatac ctcttcatag atattttgca tataacgatc
     2461 tgtattcttt tctgacattt ttaacgtgaa taataaaaaa gtgtataatg gattgaaata
     2521 gtaaataaaa tttcaatttt tatttaattt taaaattaaa taaatcttta ttctaagtac
     2581 ttcttcctaa attgttcttc ggtgacaata tcaactttta attgttttgc tttattaatc
     2641 ttactactat ttgactctaa cttatcaaca atcaatatat tagttttacc actaacacta
     2701 ttaactatta acccaccatt tttaataatt tcattctcga gttctttatt tctaaatcct
     2761 gtaaagacaa ttttcatatt caataacttt tgcttattaa ttgattcact aatatttgaa
     2821 tcattgatat tatctttatt atcttcacta atattttcat tattactttc tttaattaat
     2881 tcagctattt taattccatt taactcgcat ttatttttaa gtgctgagta atacttaata
     2941 aacatctctt taccatcaac taataattta acgttttctt ttcctaatcc tttaatttca
     3001 attaatcgtt tttcatccca atctctaata tcaatcttat tagcaagcat tagtttttta
     3061 attcctatcc ctcttccaaa tattccactt ccaaccatta actcctctat tccacttaac
     3121 attaaattat ctttcaagct tttaatcatt ttagcaccca ttactttacc aaataatcta
     3181 ataattaatt gatcttcccc aataattgag caaatatcat aaattccatt atcaactaat
     3241 ttatcagctg ctttttgatt aaagaactta atattattgc tcttcaattc aaataataat
     3301 tgttgtttct gtttatcatc tgtttcatta tcaataatga tatcaacatt atttttattc
     3361 caatgatatt ttacatctgg catttctgga ttactacctt taacaacact aattatttta
     3421 ggtattattt caccgctttt agtgatatta ataatgcttc cttttccaat cttattatca
     3481 acaatgaatt ttgcattatg agctgttgca taattaataa cacttcccat taaatacaca
     3541 ggagcaattt taactttagg ctttaagtaa ttgtaccttg aaatattcca ttctacattt
     3601 tcaacaacac actcaataat attatcttca tttaagaact taaaagcaac tgaataagat
     3661 ggattttgat taacactttc tttattacca cttctaatat cgtaagacat catattatca
     3721 ataattacga ttccgtcaat ttcatattta ccttcacttt tccttttatt tgttaattca
     3781 actaatccat caacattaat attatcaact ttacaataat taacaacatt aaaacctttt
     3841 gactctaaat atgaatattg atcttcttgc ttgataatag gactaacaac attataagct
     3901 acgaaatcaa catatttaat tatttcctta tttggattct tgcaattaac aattccactt
     3961 attgcatttc ttgcattctt aaaaactcca tctttattaa taaccttaaa attctctttt
     4021 gatattatta attcacctct aattgcaaca tctctaatat catctaaatt aacatctcca
     4081 atattaatat gttttagtaa atatcctatg tcttgtccat ctaaaccttg tcctctttta
     4141 tacaaatgcc cgttatataa cattgcactc attccatcta atttatcact taatgaataa
     4201 ggtcctttat ggttaacaac ccatttatcg atattatcag gttttacctt gtttaatgaa
     4261 aacatcggga aaggtaattt aactttatca ttaattattg gagcacctat tgaagtgaaa
     4321 tatttagatt taggatctct tattttcaat atttcaacta atttatcaaa tacttcatcg
     4381 ctaatatcaa tattagggtt agtgttattg taataattat ctgcaaataa cataataaac
     4441 tctgttaact tcttatttga tatcttatta actaattcaa caggagattt aataaattct
     4501 tcgattgtta tcttcattgt tccaatcttt aatgattcta tgaagtgtta aaataaccaa
     4561 ttattgatca attttttata atcgtaaaaa gtgaaatttc aattatatta atttaagtca
     4621 ttaagaacat aaagggattt aatgattaat aacatacttt ataaccaatt ccatatattg
     4681 gatgtttgca attcattagt tagtaatgaa tacaaaaagt attgtttcag tgatattaat
     4741 atcaaactta ataaattatt aactaatgaa caattagata ctttattatc agaaataata
     4801 ttaaatgaga atacatcact aattgcaatg ggattattgt attcattagg gataactgat
     4861 aaagttaagt atgttattga taattcaact gtttatttga ataacgatat taagatgata
     4921 ttattaaatg tttattcaga attgattaat gggattgaat acgaaaaaag aactaaaaag
     4981 gaattcttcg agttttcaat gataaaatca tcaagtatta ttaaaatcga tttcacatca
     5041 attatgataa ttgcatattt tcaggtaatt tatgatcatt tcattaatcg atttacaatt
     5101 agtattaaca caggatatta tcagattaaa acaaggatat taaattatgt ctataatgtt
     5161 tatgtgttat taactggata caaattaata aatgaaaata acaaaaataa actgtttcat
     5221 tcatttatta actctcaata tattagtctt tatgatatgt ttatctgtgg aacagattat
     5281 ttaacagcac ataatctaaa taaagattcc aataagttta atttctttat taagcattga
     5341 tttaattaat attaatatta attaataccc tcattatata atcatggata agttaatttt
     5401 aaatgatgga acatatgata aaattgataa aaaagaacta aaagaaaata atcatgcaaa
     5461 gtcattaagt gatagtaaat ttaaggatta ttacgattta agtgttaaag atcttccatt
     5521 tacaagaata gaattagata acatgcctaa attagaatac aaagaattaa atattactga
     5581 tagatcaaca agacattttg gacagaggaa attattacta agtgagattg aatttttgac
     5641 tttgatgtat tccaaatttg aattaaataa agataaaaaa gtaatattgc tttatgttgg
     5701 tgctgctcct ggttatcata ttccaatatt aattaatatg ttccctaatt tacattgtca
     5761 tttattcgat cctgcaaact ttgcaattaa taatcaaaag aacattaaga tattccaaga
     5821 attttttact aataaacata tcaataaata caacaagaaa gcacaaaaga aaccaatatt
     5881 atttgtttca gatattagag atccttttta tgataataca aaatcggatc aattacaaaa
     5941 tgatatgaga ttacagaaag agtgggtttt agggattaaa ccattaggtg caatgtttaa
     6001 gtttagatta ttatttgatg ataatcaaac agaatatatt tatggtgatt cttatcttcc
     6061 tgtttgggga ccattaacta caacagaaac aagattaatt tgtgataaag atgataccaa
     6121 tgattggaat aagtttaaaa tgtattcaaa tagagatcat gagcaaagga tgatgtattt
     6181 taataattgc tatcgaatga atttatttaa tcataatgtt aataatgtac ctggtatttg
     6241 tcattgttac gattgcacaa gtgaagtaat aataattaat aattacatta agttaatgaa
     6301 tcctaaagtt aaaattacta ataaattaat tggggaatgg atgaataaaa tatctgcaat
     6361 aactaaaagg aaattaacag atagtaatgc tgattttaaa caaagacaaa aacatatgag
     6421 ggaaagaaaa tctaaatcag aagcattaaa aggttatgaa gaatacatta agaataattt
     6481 taagttgtaa tgctaaattt ttattttaaa ataaaaatta atcaattcaa cttaaattaa
     6541 atcatattgt taatcttaat tccatcatat ttaaacttaa aattgtcttt catttctaag
     6601 tcagtgttaa ctgcaaagtt ccagaagata ttatcctgtg gattctgatt tagattataa
     6661 aatctatcaa ttggtgcttc tctgtaatta aatgctggat tagttaatct actagtaaca
     6721 ggatctaaat atttatgttt acaatttcca aggtcttttt gtgataattt agttggattt
     6781 aatgggttaa cgtttccagt tctgcattta gagatcacaa cattcctatt agataaaata
     6841 gaatcaatat ctgttaggta ttgagaagtt gcaacaggct gaccaattat tgttgagaca
     6901 ccatttccca tatatgaagg tctaggacca aaacccgaaa agcattgttt acagttccaa
     6961 atttgatttg tatctagttt ataaatcata ggatcagttg atatttgggt tttagttcta
     7021 tatgcacact catcatatgg taataaagac gaatatccaa tattcattat ttaagtgttt
     7081 agtagttaaa attatatata atgtcaataa ttaaaatatg aggattgatt aaatttaatg
     7141 ctaaggttaa taataaagtt aatggttaat taaaaattga attaataact taataaataa
     7201 agtaataagt ttttaaagaa ttaattaaag taataagata aaatgaacca catagattta
     7261 gaagcaaggg ctaagtatta taatcttgtt gatcatttag agactattaa cgacttttat
     7321 aaaaagacta ataacttaac aaattcaatt aagattgaga gatcgatttt taattacact
     7381 aaagattaca tattagacaa tcataaaagc gaacaattat ttaagaatgt ctacgaatac
     7441 aaaaagaact cattattaaa tactgatatt gattttaata atatgaacgt tgatttaatt
     7501 gttgttgcat acttaaaacc caacgaatta aaacctgaag catttgcaaa tatccaaatg
     7561 aagataaata aaagaaatga aaaaaagcat catatcgaat attcagatgt ttatatctgt
     7621 aggaaatgca accagaagaa gtgccggagt agtgtgataa taactagagg attagatgaa
     7681 aacttaacaa cagttgttaa ttgttataat tgtggtaatg tattcacatt atgattttat
     7741 ttattttaaa gtaaataaaa ttacaatcca ttaatcattt gatcaagtaa ttaaatcaat
     7801 caattcatca ttggatcaat tcatcattga atcaacatta ttattatatc ccggagtttt
     7861 tctttcttta ttaagtaatt caacaatact tttaactaaa tatctaactt cttcctcagt
     7921 gttataatca ctcatactaa tcctaattac cttctcagca taacaatctt taactttcat
     7981 agcatctaaa acgtgtgaat gttctccact tgttaaacaa gctgaagatg taccaacaca
     8041 aacaccatat ttttcgctta attctctaac aaacgattta ttacagcaac taataccttt
     8101 caatatcact aatattgtat tatcaacgct tttatgtgga ttaattattt cgcatccatg
     8161 ataaactaat tgctcaataa tatattgctt ctttgctttc atcctaatat tcttaatatc
     8221 tctatcttta tgtactaatt ctaatgctct tgctaatgct gagataaaag caatattttc
     8281 tgttcctcct ctaataaaat gttcttggct gttcgtttta aattgagcac atatttcctg
     8341 tgttggttta tcgaacatat cacatttagc ttgaataaat aaacaaccaa cccctttagg
     8401 tgcatggaat ttatgccctg aaaaactcat tgcattaata tttaactcgt aagggtgaat
     8461 tatcattttt gggattgctt gagtggcatc agtatggaag aatatattat atgcttttgc
     8521 taattgacct atttctttaa ttggtaatat tgctcctgtt tcattgttaa catacataaa
     8581 agatagtaat attacattct cattattatc aattgcttct aatacatcct taggattaat
     8641 gcttccgtac catttactat ttctatctgt tacaacttta attttaatta cattcaaccg
     8701 attatttaac ttaagattat ctaatatatg attaatgctt ccatgttcaa tattagatgt
     8761 tataactgtt gcttgtcctt tattatgaag catccaatta ttgacaatat cagagataat
     8821 aatattatta ctttcagttg cgcaacctgt aaaaaatatt tctgatggat taacttttaa
     8881 atcattagct acaatctcac gacttttatt taatgtttct ttagcttcac ttcctaaata
     8941 atgcaaacta ttagatgggt taccagtatt tagattatta actatttcat tgataactga
     9001 atcatcataa ataaatgttg ttgcattatt atcaaaataa tattgctgag gatatttaaa
     9061 ttctttaaat gtttctttat tcattagcac taatacaata acaattaata ttataattaa
     9121 tgctactaaa atagttttca ttgctcaatc agttatataa ttcttctatg aaataaaata
     9181 aagctaagga aataatatat caatggatta ttcagttatt cctcagaatt catttaaata
     9241 caccactaat ttcgcaaata aacatattca atcttatcgt tatgatgtaa gagaattaaa
     9301 tgataattac gttgaaatga ttgatgaaaa agtacgatat caagatggaa acgagaaata
     9361 tcggactggc tatagtattt gtgcaggcga aggtgatagt aattatgacg taattagtcg
     9421 tgataatttc gttgaacctg ttggaaggtt atttttcagt aagtctaata ttaagaaatt
     9481 acaaaatgaa attaaatcaa aagtttatca atcaacagat gggaaagtgt tactaatgga
     9541 agaacaagat gatagcgatt tattaattgc aatgagagca atttatttcc aagaaggtcg
     9601 atttcttcca caaaacataa tgccaattga ttatcaggta aagaaattaa atatcaaagt
     9661 tattaattac atttacccgg atttaatgac aaatatcaaa caagaatatt attatattaa
     9721 agaaatcaac gaaccaatta aaacaatcga tagaccggtt aatgttaata ttaaaggtag
     9781 taaaacagaa tctttatttg tttattagtg tttattaatg tttatttaat tttaaaatta
     9841 aataattaac atccattaat ttacttaatc aatcacttaa tacttgcaat tgatatattt
     9901 aggaataaca aacccaggac atgatctttt agggatgtta ttataaacaa ttgggcatat
     9961 ctcaggagga taaacaacgg gaacagtttt attaaatgtt cctaatgttc catcaataga
    10021 gcaattagta gttgggacat taattgattt gtaattatga ttatgtaaat aatccacttg
    10081 atagggttta tctttagttg aacatgtccc agtttgttta actcccatat attttaatga
    10141 tggacaatca cttaatggtc ttgtttgatt ctttaattca ctctcaacat cgactaaatc
    10201 gtaaggatga tagaatctat catatttaca tttcccaata ttttcatgtg caccttgata
    10261 taattgatac tgtgcaaatt ctctattctc ttttagtctc tgattatatg cacaatcatc
    10321 ataaaataaa ttatcactgt atcctgcagc gtgtacacca ctcatttttt atttatatat
    10381 taacgaaaca ataatattat ttggtgttga tttttaacat ccaaatatta tataattagg
    10441 agtttattat ggaaaaaata aaagaaaaaa gaattaaata ctcatttaag gattacataa
    10501 acggaaagaa aataataaat gatgagaata gcgagaatat gattagtgaa agagagaatg
    10561 atatggatca aataatccct aatgtttggt taggtaatta tgaagcagca tataacaaag
    10621 aagaattaga taaacataat attaagtaca ttattaatat cactgatact atcgaatgtc
    10681 catttagtga taaatattat ctttacatcc ctattagaga taaatattca tgtaatttag
    10741 caactaagca tttcattatt aaaaattatc tccgtgcttt tgtttttatt gatacagcat
    10801 taagtaataa atcagctgtt ttaatccatt gtaaaaaagg acatcacaga tcagctaatt
    10861 tattattatt ctacttaatt tataaataca atatcggata catcgaagca ttaatttata
    10921 tcaaatcaaa aagaccagaa gcattatgtc gtaaaacttg cattaataaa tgggggatgg
    10981 atgtgtataa gtatttggta acaaaagata agaaatactt attttaagta atgttattat
    11041 ttaatctttg gtaataacta atattaaaca gtaataatat atcaatgaca atatttgatg
    11101 gattcgaaga tctccattat ttcaataaat ctaacgtatt gattctaata atattattca
    11161 tattctttta ttacataacg aactctattt atcaatcaat aatattatca attagtgtgt
    11221 tatttgttca ttacaaatat ttagaagata aaaggcagaa attacaaagt gaagaaataa
    11281 ttaatcaatt cgaagaaaga aataatttag atgatattaa attagaacca tatcaaaatg
    11341 aaatagttaa aaacacattc cctaaatcta aatacataaa cgattacaat aataaatcat
    11401 ttgagaactt cttatttcta aatcaagagt tttattatta caatccccag gtatggatta
    11461 atattatctc taatattgat aagttcttag agatttatga agatgttatt attgattcat
    11521 cgagagctgg aatttcatat aatcagatga aagatttaag ggatttatgt gttaaagatt
    11581 taattagtat taagattaat tgccctgata ataaagatgt tcttaagaag attaatttaa
    11641 gtattaatga tttagagcaa ttgatgaata agtatttatt tgatgtttat tctaagaatg
    11701 tcaaatttat taaacaaaac ggattaaata atcaatctgt aattattaac cctaatttat
    11761 ttgataatta aactgatcct aatttatttt taaaaataaa ttaattcaca tacaataacc
    11821 caccatatcc tcctttaatt ctaagccaat tataactaac actaaagcat ttaaaggtac
    11881 ataaattatt ttcattaatg caattatcca atgttaattc aatttgtaca ttatcgattt
    11941 tgttcatatt acaactcccg cttggttgta attctaaagg attaagtgag aatgaataac
    12001 aacataatcc agtttgatta ttgcatttaa aatgttccaa tgaatggata ttatggaaat
    12061 attgataatt ctcactaaca acttctaaac cattgaataa tattttacac ttcttaatta
    12121 atgactttcc attttgttta taattaaagt ctttgtttaa tcttggatta tttctaaagt
    12181 taacagttat tattgtattt cctttaacta attgatatga atcatcatat aataatctgc
    12241 tattcaaaac atcgttatat tgatatgaat tagtaaagtt aaacttatcg ttattgtaca
    12301 tttcatttaa attattctgt ctacaatacc aaacaaaata agaaacagga tctttaaggt
    12361 ttaagttaac atttgatatt gtgctactta ttaatgatgt tgtttcgttt gtttgttcaa
    12421 tcaaatattc atgtgaattt ttataaaacc tctctttttc atttgtatca agaaagacat
    12481 aatcaaccaa taaaaagcat tcattaattt taacatcgct taaatcttta tgggaataaa
    12541 ccattgaata tttagattct atcgttgtat ctgttgatgt cttaatatga ggcattgaat
    12601 aataacgact tttaagtcct ttaattaaat atttatcatc ttcattttct gctactttaa
    12661 ataattcttt tgatacctga gaataataaa gtcgtcttgt ttcataatca aaatatgcaa
    12721 atttaccaac tatttcatta tcaccgatat tttggacaat atactcgtct tgttcaaatt
    12781 ggcagatgta atcattcatt aaaatataat gtgttggagt aatattataa cacttcttaa
    12841 aatcttctaa ttctaatgtt atttcgacat tatgattttt taagcaacat aaaggaagtg
    12901 ctaaattagg tgatttagag aaccaaaaag ggatagggat aaataattta tattcgtctt
    12961 tctgattatc ataattaaat agttctggga tattccctat catcttgtta atttcttgat
    13021 catgtttatt taattgatac cagcaattaa tccattctcc ggtgaattgt tgaatcactt
    13081 tattcccaat tttaatttca atgtttttaa ttatcccaaa tcctattttc cttatccaag
    13141 caaatcgagt gtttttatct accgtttgat cagtattata aatttgtgat attgatggta
    13201 aagtaattat taatgtaatg tttttaatta aatctcctat tctgtttatt atgcatggaa
    13261 cctttttccc aaagtttgga gtatttaaga atgtttgagg tatttgttga attgtgaaaa
    13321 tagtatttct acgataaaca gccttaaaaa aggtcatttg agggttttct gttaaaaata
    13381 aatcctcttt tcctttagct actaattcaa caatagacat taaattttat atttaaatat
    13441 aaaattatgt aacaaattaa ctatgtatta tctaatacaa ataaggggtt agtcttccaa
    13501 tgaatctgac aatcttcgca gtgttgctat tgtattcttt aatcttatct tcgtattcat
    13561 taaggaattt ttgaacatct gaatatccaa tagttgtatc tttatcttga gtagcagaaa
    13621 catattttgc ataatttcct agttgttctt ttagataatt ttctgtttgt tctaattcat
    13681 taagtttagt ttcaattgct tctttatctg ttttttgtaa tgtaattctt ttagcattta
    13741 gtatattaag aatcttaacg taaatagttc tataaacatt agaactatta tttacatcag
    13801 aacatccacc aactgcagct ggtacaccag ttgcactagc tttagtaaca ggttccataa
    13861 tctttttaaa gtcataaata acagggagtt tatttttatt taagaatgca tcacttgcaa
    13921 tttgagttgc aaagtttgat aaatcatatt ctgatgctct cctgtaaatt aaaggtctaa
    13981 tattagttgg gttataagtg taagttgtta tcggagtttg ataaaatact gttggttgtt
    14041 tctttaggaa tggtttaatg gtattgaata atttgacaac agctttatta tctgttgaaa
    14101 ataaaccttt agcatcatta tcagttgttg ttttatcaac ataaatattc atagtatcta
    14161 gtatttcttt ttgataatat tgtagataat gtttatcttc atatgtaccg ttataaattt
    14221 ttaaacttgt aagtgttgat ttttcatatg gtttattagc ctcagtttta tcgtctggtt
    14281 tagtaatgtt attaaatact aatttaacat attcttttgc aatgtaataa ttaatttttg
    14341 ataatacata catttttata tcagatggac catcaactgt attattcaat aataaaataa
    14401 aatccttaat cactttttgt aaaaactgtt cataatctgt tagagctcca ccaataaatt
    14461 tacttgttaa ttgaaaagtt tgtggtgatg gtttatttgg ggtaaagtta ctatcaatat
    14521 accatttctt agcatcaaat gaagtcttaa gaatgttaaa aatctgatag attgattttt
    14581 taatatctaa tgtattatca tcggttgatg taatatataa tggcacttgt tgaatgttga
    14641 agtatttttt attattttta aaatattcaa tataattttt aattgtagca tcaactactt
    14701 ttgcatctgt acctgcataa atagcattat tatttaaatc tttaaatgac attttcgatc
    14761 ttttaactgt actgccacca atagtaacat cttcatattc aacatgttta taatctccat
    14821 cttgataaat gaatgtttta ttttcaccaa tgcaatttag gatataacag acgaatttat
    14881 gaaatttaat atcctccata ttaatttagt ttcgtaaaaa ttatatattt atcaccataa
    14941 aaatattttt gtttaaacaa aaatatatca atcattcatt aaatgaactt attaagttga
    15001 tttaagaatt ttataatgtt gtgattttct ttattgtatt cagttaattt attattataa
    15061 tcattaattt tatctttatc atttgttatt aatacctgat taactagttc ttgtaattcg
    15121 ttcttaattg tttctatttt atttaattta ttattaaatg ctgtaatatc acgttcatta
    15181 attgatatgt tctttagttt aagtttattt acaatattaa gtagcatttg atgatagata
    15241 ttaatatctg aagatccacc agattttgtt aatagtttga attttggaat ttgtttcaat
    15301 gtgtttacct tgaagaactg attaatgata tgttgattca ttaaatggtt aatatcatac
    15361 ttttcgaata attccttaat attagctatt ttagttggta ttacaggata cggagtatat
    15421 ctaggaacat tggatttaaa tttaatggga taataatatt tagcccttag attcttttca
    15481 attgttttaa agacagcaga cataaacata atatttcctt tttgtaaaat tttatattca
    15541 tctaatttta ttgggtttgc aaatggatca tcttggagtt tgttaaataa agtgtcaatg
    15601 ctaccaacac taataacata attattatca attaggaaat ctttgaatga ctttattatt
    15661 tgttggattt gattatttga attaagatta tgtttaataa tatctgttgt ttgtgtttca
    15721 tcaatttcaa tattaaattg gttttttaat atttctttac attcatttat ttttggttga
    15781 ttaaatgatt ttaattttaa atctaataaa tattgtttat ttcgtttaaa tgttttgtta
    15841 ttacgtatca tttcatcaga tatttttttg tattcatctg taatagttaa attaaaatca
    15901 tcaataattt tttctgttat tttatcatca tcattataaa tatttaatat gctcactatt
    15961 agattcacaa ttaaaacata ttttttaaat ttcttattat tttttatttt atttttaaca
    16021 tgtgacataa gagtatataa tgatttataa ttacttattg tattattaag tgtgttatct
    16081 gtattattta atattaatcc ttccttcttt aatttatcaa tatcattttt tatatttgtt
    16141 aaatatttat cttttttgac gttataataa tttatataat caacaaaaat attatgtaaa
    16201 gtaatcaatc catgattata taatatacta cgtagtactc gatttaataa tattgtatta
    16261 ttaattaagt attttttatt tgactctaac gtattttgat cataataata ataataaacc
    16321 aattcacata attttggtat ttgaataatt tgatcatatg ctattaaatt acgacaatta
    16381 aaatcatcaa ttaaagtatt tttaaatttg taattaaata attgcaataa ttctttttgg
    16441 taatatgtta agtaattatc cgttttatca tttactaaaa ataaatcaag tgttttttgg
    16501 tctatcattt taattgtttt gtaataattg caattaatga tgtaatattt accaattaaa
    16561 taatgaattt ttgaaagtaa aagcattatt aaaacgttac taataaaaga atttccattt
    16621 aaacaaaaac aaaattcaac caatacatac cataatatat taatatatga tgtatacaaa
    16681 tcttgttgag atacaatatc atcataaatt ttattattat cattaaatac atcaccgcca
    16741 aaaaatgttc tgttcattaa ttctttatta ttaattattc ctatgcttgg ataatttaca
    16801 tatcttttat taatttcttc ttttctgttc cttattctat catagtacca attctcgaca
    16861 tcaaatgatt ctcggataca gtaaaagata ttagaaattg ttatttgcag atctattttg
    16921 ttttttttaa ttttgtattt tggcaataat tgaatattga aatacttttg atatttcaat
    16981 aaattatcaa ttacagtatt aaatacttct ttagttctgt catatccatc accaataaag
    17041 gttgaatata aatcatcgcc agcattcaat tttttagaat aaaattttga atcagaatat
    17101 gagaatatta aattgtcttc attaatgcaa tctaaaataa tgcaaataaa cttattgaag
    17161 ttatcaccat tatccattag tgattaatta tatatcagat tgtttttttg tattaatttt
    17221 aaaattaata cattttatta tctttcatac cattcacaaa acattgaata tccatattca
    17281 accaatttat taatttcatc tatattaaac ttaaaattag tgcaactcat ggtaatattc
    17341 aatgttatta tattttttaa attcatttct ttaatgttct tagttgatcc aatgaaatca
    17401 aacaatgaca ttaaataatt aacagtacta ttaattacaa attcactatc aatatacaca
    17461 cataagcatt tatccttatt cttaaatatt ccaacaggta aattatcaac taatccacca
    17521 tcaacataat aacatccatt ataaattatt ggcttaaata caattggaac gctaaaactc
    17581 attcttaagc caattaaaac gttcatatct ggcgttctct tgtaatctaa atattctgct
    17641 ttctttaaag ttaaattggt aactgtaatt atcaatcgtt tgtttgttaa cttaaataat
    17701 tctttaaagg taatatcatg tttaatattc tttttatcca ttagttcttt aatcatacta
    17761 actaaattaa ctccgtcatc aaaaccataa cttgacattt tattaatttt acataacttt
    17821 tcaatatcga ttgatttaat agtgttattt aatgaataat aatcgtatcc aattgtcaat
    17881 aagaaactaa atattgctcc tatggaggtg ccggcaaagg ttttaatgtc tttaaataaa
    17941 ttcttctctt ctaatccttt aataattcca atgtaactaa tccctttagt acttccacca
    18001 ctaaacacta atttattaat tctttctttc tttgagacat aatatggaat aaataaactc
    18061 attgatatat tataatgaca tcgaatattt caatatcaac attaacaaat aaaacattaa
    18121 atgacaattc aattagtgtt aggaatattt taaatgctaa ttatgtaaat actaattcat
    18181 tattcgataa tacatacaaa acagaaaaaa ttaattcaca ttccaaatta ttaatggata
    18241 acatcattaa taacaatgca caaataaata aaatcaaaga gcagttatac aataaaattt
    18301 atgacatatg cttaaatcaa ataagcaata attacaaaat aacagatttt attatcttcg
    18361 aagttccaaa gtcatatatg aatgtaaatt acaattggat agaatgcata gaatatttaa
    18421 ttaggaactt aaaattaagt ggatatgtta ttaacaagaa agacaatttt attaggattg
    18481 attgggggaa gtttaataag aagtttaaag tttgattttt gaatctcttt atttacttta
    18541 aaataaataa atctaatgct tgttattaat caacaagata atacaaacac caataattgc
    18601 aacaaataat aatatttgtt cttgttctcg ttgtttattt tgcttattta atagttcttt
    18661 tagaattgta aaatcttcaa ttttaatatt ttcttctggg ttattacctt ggacagactt
    18721 aatattttta acgttatttt gatggatttt aacattttct ttatggttac tatttgcatt
    18781 ttggacatta ttaacattaa tattttggtg acaatgttta tttaattcat tatttgaatt
    18841 atccttaaaa ttacttgcat aatcatgttg attaattatt tcttgttcat tatcaacata
    18901 atcaagttca ttaatattat cgtaaatatc attaataaat tgatcgttga aatctccgat
    18961 tagtaaatta ttgttcccat gagattttaa taaataatta tccattatcg attatgtggt
    19021 aaaaacaacg tttatatatt attttattaa aatatactta ttcgatctaa aaatgatgga
    19081 accaaccact ttagatatta aatctttaat gaatactgat aaaattaaga atgaagataa
    19141 tgaattattg gaggatatcg atgatctaat gaaagatgat attatgaata attacaataa
    19201 agacgataat aatgatgacg atgttaataa tgataataat gataacgacg atattaacaa
    19261 tattaatgat attaacgata ttaatgatga tgtcgaagaa aataaagatc aacaatcgga
    19321 tccaagcgaa attaatccaa atgattttaa ggaaatatta gataatggag agtttgataa
    19381 tttatctcct cagcaacaaa gaataattaa gtatgactta ttaatgaaac ttgcagattt
    19441 agttaaaact aatggaattc aaataacaac agattacaat atgaatagta attattacga
    19501 tattaaacgt gaatatgatt atcatgttag agttagagga aagaaaagga caatttcaac
    19561 tatttactct gggattattt gcgctgctaa gggattagaa tttttaaata ataaattcga
    19621 tccatttgga ttaaatatta atggatttac attaaacctt gaaagctcga gagaagaatt
    19681 acttgatgta ttaatggaa
//
