# Supplementary material for: Widespread Horizontal Gene Transfer Among Animal Viruses
Source: bioRxiv. 2024 Mar 26:2024.03.25.586562. Preprint. [Version 2] doi: 10.1101/2024.03.25.586562 (PMC11071296; doi:10.1101/2024.03.25.586562)
Supplement: Supplement 2 [file media-2.zip › File2_Maps/Polyoma_pheidole4948_antCah_SRR5642301.gb]

LOCUS       Polyoma4948             4807 bp    DNA     circular     10-NOV-2023
DEFINITION  [label=nearest existing NCBI txid1723728].
ACCESSION   
VERSION
DBLINK      BioProject: PRJNA385506
            BioSample: SAMN25003328
            Sequence Read Archive: SRR5642301
KEYWORDS    .
SOURCE      Polyomavirus pheidole4948
  ORGANISM  Polyomavirus pheidole4948
            Unclassified.
REFERENCE   1  (bases 1 to 4807)
  AUTHORS   Buck,C.B., Welch,N., Belford,A., Varsani,A., Pastrana,D.V.,
            Tisza,M.J. and Starrett,G.J.
  TITLE     Widespread Horizontal Gene Transfer Among Animal Viruses
  JOURNAL   Unpublished
REFERENCE   2  (bases 1 to 4807)
  AUTHORS   Buck,C.B. and Tisza,M.J.
  TITLE     Direct Submission
  JOURNAL   Submitted (10-NOV-2023) Lab of Cellular Oncology, National Cancer
            Institute, Building 37 Room 4118, Bethesda, MD 20892, USA
COMMENT     ##Assembly-Data-START##
            Assembly Method       :: Megahit v1.2.9
            Assembly Name         :: Polyoma4948
            Coverage              :: 13x
            Sequencing Technology :: Illumina
            ##Assembly-Data-END##
FEATURES             Location/Qualifiers
     source          1..4807
                     /organism="Polyomavirus pheidole4948"
                     /mol_type="genomic DNA"
                     /isolate="antCah"
                     /isolation_source="insect metagenome"
                     /bio_material="gaster_and_contents"
                     /note="myrmicine_ant"
     CDS             532..2274
                     /codon_start=1
                     /product="Large T"
                     /translation="MAARPNKSFLNATVTLNKLLCCNVQSMSIDEVKKLVKKRHLEWH
                     PDKNKENPELYREQWMDLYKSWKIYEENISDAGSSYSSFTAEDLKCDEDFSEFDFSDD
                     DGSQYNDTPFSEEFFSPSPEKSFKIPETHRIYFRSKSNRRAGKTFAIYVLKKDNELFK
                     PLFNHYMCLTKYFGVFNFDDMSVLAFTSLVEYRVTDIKKELKKCKIYKNEVVYTVNQV
                     KFIDYLEQKYGTPYYEPCSEGKTNTSKPAVQPFNNNLLVDFAIFNDINNLYELMFEYA
                     HLAEKCNYKNPSPEHTESHELHHLNAIAFSHLSDRKRAAANAINCVTAKYYHEIANEK
                     PIDYINRRCKEIGDRLLDVDDCKIFGEAWYYCNYHVKKFKTISQLILNSFIYGYPRVR
                     WTILQGEYKSGKTSFAAAFCKFFEGVSININCDKNRLSFFLGNAIGKRFVLFDDVKGR
                     TSKKSLLTPGQGFQNLDDLRDYLDGHVEVQLEKKNQQPIQQVFPPGIITCNNYYIEPA
                     LIERVQGPIKFRFSKYWLSHEVDVTMDTIFIGCVIFNLLPAEPHVHAHITKMIHEWKE
                     EHMETCDCLEEVGV"
     CDS             2295..2930
                     /codon_start=1
                     /product="VP2"
                     /translation="MGAAVGTLLAAAGAAIASAWAAITASAGSAAVALGLAEITYTVA
                     ASASEIGIILQSVVGLEGLATVFGSVITGEVLPVVSSYSLTLLGTSLAGLAASGALLG
                     ISGGIISFALGSGGSKIFPSSVPYFDILDNNFCSIQDRLNGTNRLQCRQKKRPKVWLD
                     DWSEGYDTMYDPEEEVLLQSEAELLFNKKRKLTKSSRVGNKTKRMRGKSAK"
     CDS             2719..4521
                     /codon_start=1
                     /product="Pentoncah"
                     /translation="MAQTDCSAGKRRDQRCGWTIGQRDTTPCMTLRRRFYFRAKQNYY
                     SIRNVNLPKVHEWATRLNECGEKVQSKNYCNNTSNSAWVWELVLVKVTTDFADWAYAK
                     PPFKYTIGFGYDGFGFVEEADLGKWVRCIKHDDFQPVSQSDFQFVDPFCENQWSRSEI
                     TVGPQGVIRSVINGSSDYMSVLDDHGRGIICFYDKLWVLQFIKYWIDKENWDFIDVGF
                     ECILQPVKMSRFDYLEHLINRTKCDSKCYDQNVNDLPCITSKCYFDDAINYKDDDKIK
                     VGDKNGKTKEITGKQAKARDAFDTDPTCIDVCVVSGNLNKNCIKCIDFSKQLTEMQNQ
                     IQLLTKKVAELGSENAKLIEKLKTCNDDKDKLMDQVAQYDRLKKTDILHIITKFAVKQ
                     MLIIGDRVKTYTKVNTDWYTDFFQPRRGIFIFNSKDDNKYIQNNLLQWYAAANLKVNK
                     LTIFNNFFYILSMLNTAQDIEQQQTYLTALNPENSQVNDRIHFYYSKFLNNCWTDSAF
                     RINLEDVINFDPDDWILQKTKPQAESQESGESMVSEDPPKSSTPSEEKQQEEESSELQ
                     GSRDTVLTNDDHGNGKEDHHMDTDSIDLSQSTQK"
     CDS             4442..4807
                     /codon_start=1
                     /product="Dagno"
                     /translation="MMTMATAKKIITWTQIQLTYPKVPKNDEMDIQDIILLMQHFDRV
                     DFEKFRCKLRKKLKKTYMLAFDEYSSNVRHNIRLMHADLKKGPFYGSYELYNQLNYGK
                     KLRDNIFYMYEYLNPEVYK"
ORIGIN      
        1 ttgtttgtaa tttgaaaaaa ataaatattt agtctcaaaa attgtattta tttcatatat
       61 ttttatatat ttaatttaat tttaatatta aaatgttatt acatgcttaa tattcttgtt
      121 tgtatatgat tattaatgtg tttataaaaa gttgcattga ttttcatata cttataataa
      181 tgttaagtac taatcttcaa aaaaaaaaaa aaaacatatt aaaatatatt taaatatttt
      241 taaatttatt attaaaattc atttattatt gtttactatc atttaaacat gtttaaaaca
      301 cttatttcca tacttttttc ttaaccctac tttttttccc ctattgacag gtgtggagtg
      361 caactttgca actagttgca aagttgcatt cacttataag aaatatagag taacttggac
      421 tttaactttt ttcagagata agataaaagt tacctcgccg atgcaacgca acttgcaact
      481 tatcagtatt ttaggttttc tcctctagat aagtgctcat ttttgctcct catggcggcg
      541 cgccctaata aatcattttt aaatgctaca gtaactttaa ataaattatt atgttgtaat
      601 gttcaatcaa tgagtattga tgaagttaag aaattagtta aaaaacgtca tttagagtgg
      661 catccggata aaaataagga aaatcctgaa ttatatcgtg aacaatggat ggatttatat
      721 aaatcttgga aaatatatga agaaaacatc tctgatgctg gtagttcata tagtagtttt
      781 actgctgaag atttaaaatg tgatgaggat ttctccgagt ttgatttttc tgatgatgat
      841 ggttctcagt ataacgacac tccatttagc gaagaattct tttctccttc tccagaaaag
      901 tcttttaaga ttccagaaac tcacagaata tattttagaa gcaaaagcaa cagaagagca
      961 ggtaaaacat ttgcaattta tgttttaaaa aaagataatg aactttttaa accattattt
     1021 aatcattata tgtgtttaac taaatatttt ggtgttttca actttgatga tatgtctgta
     1081 ttagcattta caagtttagt tgaatataga gttactgata taaaaaagga attaaagaaa
     1141 tgtaaaatat ataaaaatga agttgtatat actgttaatc aggttaaatt tattgattat
     1201 ttagaacaaa aatatggaac tccatattac gaaccatgtt cagaaggaaa aactaataca
     1261 tcaaaacctg cagttcagcc ttttaataat aatttattag ttgattttgc tatttttaat
     1321 gatataaata atttatatga attaatgttt gaatatgcac atttagctga aaagtgtaat
     1381 tataaaaatc catcacctga acatacagaa tcacatgaat tacatcattt aaatgctatt
     1441 gcattttctc atttaagtga tagaaaaagg gccgccgcta atgcaattaa ttgtgtaact
     1501 gctaaatatt atcatgaaat agctaatgaa aagcctattg attatattaa tagaagatgt
     1561 aaggaaatag gagatagatt attagatgtt gatgattgta aaatatttgg agaagcatgg
     1621 tattattgta attatcatgt aaaaaaattt aaaactattt ctcaattaat tttaaattca
     1681 tttatatatg gttatccaag agtaagatgg actattttgc agggagaata taaatcagga
     1741 aaaactagtt ttgctgcagc attctgcaaa ttttttgaag gtgtttcaat taacattaac
     1801 tgtgacaaaa atagactttc attttttttg ggaaatgcta taggaaaacg atttgtttta
     1861 ttcgatgatg ttaaagggag aacaagtaaa aaatcattat taactcctgg tcaaggcttc
     1921 caaaacttag atgatttgcg tgattattta gatggacatg ttgaagttca attagaaaaa
     1981 aaaaatcaac agcccattca acaagtgttt ccacctggaa taattacttg taataattat
     2041 tacattgaac ctgcattaat tgaaagggta caaggaccga taaagtttcg gttctcaaaa
     2101 tactggttat ctcatgaagt ggatgttacc atggatacca tcttcattgg ttgtgtaata
     2161 tttaatctat tgcctgctga gccacatgtt catgcacaca tcaccaagat gattcatgaa
     2221 tggaaggagg agcatatgga aacttgtgat tgtttagagg aggtaggtgt ttaatattta
     2281 tctttatttt gataatggga gcagccgttg gaactctttt agctgctgca ggggccgcaa
     2341 ttgccagtgc atgggctgct ataaccgcat ccgcaggatc tgctgcagtt gctctcggat
     2401 tagctgaaat tacatacaca gttgcggcga gtgccagtga aattggaatt attctacaaa
     2461 gtgttgttgg tttagaagga cttgcaactg tatttggatc tgtaataaca ggtgaggttc
     2521 ttcctgttgt ttcatcctat agtttaactt tattagggac ttcactcgct ggtctcgccg
     2581 catctggtgc tttattagga atctcaggag gaataatctc atttgcactg ggctccggcg
     2641 gctctaaaat atttccaagt tctgttccct attttgatat tttagataat aatttctgct
     2701 caatacaaga tcgtttaaat ggcacaaaca gactgcagtg caggcaaaag aagagaccaa
     2761 aggtgtggtt ggacgattgg tcagagggat acgacaccat gtatgaccct gaggaggagg
     2821 ttttacttca gagcgaagca gaattattat tcaataagaa acgtaaactt accaaaagtt
     2881 cacgagtggg caacaagact aaacgaatgc ggggaaaaag tgcaaagtaa gaattattgt
     2941 aataatacca gtaatagtgc atgggtatgg gaattagtat tagttaaagt aactactgat
     3001 tttgctgact gggcatatgc aaaacctcca tttaaatata caattggatt tgggtatgat
     3061 ggatttggat ttgtggaaga agcagattta ggtaaatggg ttagatgtat taaacatgat
     3121 gactttcaac ctgtaagcca atcagatttt caatttgttg atccattttg tgaaaatcaa
     3181 tggagtagat cagaaattac agtgggccct caaggtgtaa ttagatcagt aattaatgga
     3241 tcatctgatt atatgtctgt attagatgat catggcagag gtataatttg tttttatgat
     3301 aaattatggg ttttacaatt tattaaatat tggatagaca aagaaaattg ggactttatt
     3361 gatgtagggt ttgaatgcat attacaacca gttaaaatga gtagatttga ttatttggaa
     3421 catttaatta atagaacgaa atgtgattca aaatgttatg atcaaaatgt taatgattta
     3481 ccttgtatta catctaaatg ttattttgat gatgctatta attataaaga tgatgataaa
     3541 attaaagttg gggataaaaa tggtaaaaca aaggaaatta caggaaaaca agcaaaagca
     3601 agagatgcat ttgatactga tcctacctgc atagatgttt gtgttgtaag tggcaattta
     3661 aataaaaatt gcattaaatg tattgatttt agtaaacaat taactgaaat gcaaaatcaa
     3721 attcaattat taacgaaaaa agttgcagaa ttaggaagcg aaaatgcaaa attaattgaa
     3781 aagttaaaaa cgtgtaatga tgataaagat aaattaatgg accaggtagc gcaatatgat
     3841 cgtttaaaaa aaactgatat cttgcatata attacaaagt ttgctgtgaa gcaaatgtta
     3901 attattggtg atagggttaa aacatataca aaggtaaata cagattggta tactgacttt
     3961 tttcagccta gaaggggaat atttattttt aattcaaaag atgataataa atatattcaa
     4021 aataatttat tacaatggta tgctgcagca aatctcaaag ttaacaaact cactattttt
     4081 aataatttct tttatatatt atcaatgtta aatactgcac aggatattga acaacaacaa
     4141 acgtatttaa ctgcattaaa ccccgagaat tcacaagtta acgacagaat acatttttat
     4201 tattcaaaat tccttaataa ttgttggact gattctgcat ttcggattaa tttagaagat
     4261 gtaattaatt ttgatccgga tgattggata ttgcagaaaa caaaacccca agctgaaagc
     4321 caagaaagtg gagagtcaat ggtttccgaa gaccccccaa aaagctccac ccccagtgag
     4381 gaaaagcagc aggaggagga aagtagtgaa ttacagggat ccagggatac agtattaaca
     4441 aatgatgacc atggcaacgg caaagaagat catcacatgg acacagattc aattgactta
     4501 tcccaaagta cccaaaaatg atgaaatgga tattcaagat attatccttt taatgcaaca
     4561 ttttgataga gtagactttg aaaaatttag atgtaaatta cgaaaaaaat taaaaaaaac
     4621 ttatatgtta gcttttgatg aatattcttc taatgttaga cataatatta gacttatgca
     4681 tgctgattta aaaaaaggac cattttacgg ttcatatgaa ctatataatc aattaaatta
     4741 tggaaaaaaa ttgagagaca atatatttta tatgtatgaa tatttaaatc ctgaagttta
     4801 taaataa
//
