# Supplementary material for: Widespread Horizontal Gene Transfer Among Animal Viruses
Source: bioRxiv. 2024 Mar 26:2024.03.25.586562. Preprint. [Version 2] doi: 10.1101/2024.03.25.586562 (PMC11071296; doi:10.1101/2024.03.25.586562)
Supplement: Supplement 2 [file media-2.zip › File2_Maps/uMeld_homo_uvig_558345.gb]

LOCUS       uMeld558345ct_1        11258 bp    DNA     linear       01-JAN-2019
DEFINITION  [note: taxonomic lineage unclassified virus]
            [isolation_source=original].
ACCESSION   
VERSION
DBLINK      BioProject: unknown
            BioSample: unknown
            Sequence Read Archive: unknown
KEYWORDS    .
SOURCE      unclassified virus sp. ctLD4TW (unknown)
  ORGANISM  unclassified virus sp. ctLD4TW
            Unclassified.
REFERENCE   1  (bases 1 to 11258)
  AUTHORS   Taker,C.
  TITLE     Cenote-Taker 2 dummy template file. Do NOT submit
  JOURNAL   Unpublished
REFERENCE   2  (bases 1 to 11258)
  AUTHORS   Taker,C.
  TITLE     Direct Submission
  JOURNAL   Submitted (01-JAN-2019) Taker 2, Cenote, 1000 Circle St., Cenote,
            DC 31111, USA
COMMENT     ##Genome-Assembly-Data-START##
            Assembly Method       :: unknown_assembler
            Genome Coverage       :: 1x
            Sequencing Technology :: Illumina
            Annotation Pipeline   :: Cenote-Taker 3
            URL                   :: https://github.com/mtisza1/Cenote-Taker3
            ##Genome-Assembly-Data-END##
FEATURES             Location/Qualifiers
     source          1..11258
                     /organism="unclassified virus sp. ctLD4TW"
                     /mol_type="genomic DNA"
                     /isolation_source="unknown"
                     /collection_date="unknown"
                     /note="genome binned from sequencing reads available in
                     unknown;
                     derived from metagenome: unknown"
     CDS             complement(4..381)
                     /note="no search hits"
                     /codon_start=1
                     /transl_table=11
                     /product="hypothetical protein"
                     /translation="MPWSTEYERKCLSELLEYHLNNLKEHYYKDLELPQCTNDLVLPD
                     DVFIQDPVLYHMILRSGQRVIDSTYAPFTHSNSYHYIITLPESNCVCSVSLGPSVWKD
                     GYQHSLQITDPYRIHVALAVDKE"
     CDS             complement(439..1434)
                     /note="no search hits"
                     /codon_start=1
                     /transl_table=11
                     /product="hypothetical protein"
                     /translation="MKFQSFKLNYIDFYDYKIATLLIDGVKMFVVSDLLNQYNQKHNT
                     NKKFKNYLRNEQTKELLMNWPNDTDGSDPSHQCNTVENVDDLVVDQKLHSNNHGSDSS
                     RERTTVENADDKAVLWDIPHVIQYVIISNVSRGHNNRYVVCEQLLIDCLMWADRVFAN
                     KVLTFLTNLRAVDNDMMVRVLNDKNHQIETLQDGLKTALAETAIYKNRYIEDTKEQQW
                     TYVLKIVKRDDHFVHLMSSYNRKKLRNYVNQKNRIYYVKNLPNGYTFRYNAFDRVKEI
                     VERYGGHAMGTQRSEFVIPICNWDDNDSDFDYSIRMALKQVRNDLCWRCDIDEEP"
     CDS             complement(1516..1728)
                     /note="no search hits"
                     /codon_start=1
                     /transl_table=11
                     /product="hypothetical protein"
                     /translation="MEKVKAWFTSLSKLFDGFDCCHSKKRKLVIKGDCKDKCCCCKSC
                     LIAYDEKSDDDSGSDIVITPQEVVLK"
     CDS             complement(1735..2208)
                     /note="no search hits"
                     /codon_start=1
                     /transl_table=11
                     /product="hypothetical protein"
                     /translation="MSILYLNQDGKIRAVDTAASGIVYKNADQIIVKSNGIINTYTYT
                     SFDNEINLNPGKYIIHGTIKAINTDLCFLDHFNNIEEVFQQPYLIQTLIHLSDPTDLI
                     DVDTTILLDTANPLIKFSFCRYIEVDEACKMVTNTNYNGLSNVCIDMIVESVFVA"
     CDS             complement(2294..3301)
                     /inference="protein motif PDB:4FW1_B"
                     /codon_start=1
                     /transl_table=11
                     /product="Integrase"
                     /translation="MPEEQDQEHTETVRHLIKQDARERTQRRTAKHLTTRKWIGDFPN
                     NVWAVDLIDFHKDKTINRHFSYILVAVDVYSRYAFTVPMKSKNTAAIKDALEETFKQA
                     NEVITHPASEAKPNRIASDEEMGLKALDRWLESKNIIHYIAEGKYGAAIAESFIKTFK
                     EDLSYYVTKEKNNYWMNHYKKIVDEYNDRPHTALSKKINDRIVKQSPFEIYTSERKYD
                     ESDEPKKLKPKDKREVFHEGDIVRFKYNKSLMPLQKKSLMPNWSKDLFKVNDTSNQPL
                     PYGYRLTRLTRRSQPRDFPQHKQEINNANKRLFYYHELKKSDMTPEQVNQIVDTPKIT
                     F"
     CDS             complement(6634..6888)
                     /note="no search hits"
                     /codon_start=1
                     /transl_table=11
                     /product="hypothetical protein"
                     /translation="MLRIIVTRQIIPSLNLQPWIAIKGSGSRQISHEKAHTKKANSHK
                     EAQKGRHFDNKLEIHILFTSSILKHQSIQYQSQISIYYLS"
     CDS             7633..7935
                     /note="no search hits"
                     /codon_start=1
                     /transl_table=11
                     /product="hypothetical protein"
                     /translation="MLLYSSPLFEDNQEQVLEVCLPFSVSSLYCVKLLDAGNDGWSNG
                     GWIVIRDMTDGIVIETIMTEKSVEIVQFSLSSSIINMNPLQSRRDECLNYKIVRTY"
     CDS             7987..10287
                     /note="no search hits"
                     /codon_start=1
                     /transl_table=11
                     /product="hypothetical protein"
                     /translation="MIFEVPVNHTHPGSQDWIHCIDIDVDRFDVVFNSTTSSWKKNSY
                     FYLYAMLPDGEEEMVVKGRYDADQHNVHHHYVRRPSINHSEQWYYKMGEVPTNWFGDD
                     TSGWSQAARGSFPTSTNRIQLYKKTFNIASLNEVSGLIVSIRYRYGVIVYLNGNEAWR
                     NGVIGDLSTSSTVDNSYTDLKYYVVTLPGKQMQTSTVTSPVTFLQSGSNTIAIAIVAI
                     DDTQLTSYFDTMVRLMSSEQSESHIWEFTATSTGSGMYGDATNPFDMYSGTTIYSSSC
                     AANSLTLTLSNNRREWISSVQIQNYYYYSYRNQVATQFNLYGRNSDTDEWTLLKEVTG
                     LTYSTAGQKRRIYFPNNTPYNQFKFENMGTGDPSSCTWYIQSLDLFADNVLADIPNFT
                     YDSSVTVFKDIEMSEVIPQNGDGYMNFRINPSLPAGIVLDPYTGWISGTATSESSAQT
                     YTITATKISGGDVTAIISLSVIICTGGKGLMTVRFRADTYPHENSWKLYEGRGTSGTV
                     LRSVSPFPVEETYYYVDFCLNDGIYTFEGRDSYGDGWQVGTGYTLTVDLGEMELDIME
                     MNSGTKPIYVSTVFSTYFPFQIEYTDWKVIQSDVSSDWNTVSFDDSTWNTYKAVDIPS
                     TSSITTYIRKSFTMSGVNDYQVLNVRVKYSGGVAAYLNGNLVARFNLEDDFDSLSLSI
                     TDHDPNVFSKFHVILSTSGIEEGSNVFSFEIHRPLSGSSSDPVVFDATGVFGVEDCST
                     VVDSYSSLESTKLDYGTIADMMDLDP"
     CDS             10878..11258
                     /note="no search hits"
                     /codon_start=1
                     /transl_table=11
                     /product="hypothetical protein"
                     /translation="MSSESVRAGLSLNCSTGEISGIPTTAASSFTYSITARNAAGSAS
                     GEVSLEVIPEYIFFPQTSFIISVEQPFMLTPTLQRTAVVSVFSGSLPAGLTVNASTGV
                     ISGTPTERVSSQSVTINAQSDGASQ"
ORIGIN      
        1 tgattattct ttatcaactg caagagcaac atgaatacga taaggatctg tgatttgtag
       61 ggaatgttga tatccatctt tccatactga aggacctaaa cttacactac atacacaatt
      121 tgattcaggt aatgtgataa tgtagtgata actattggaa tgtgtaaaag gagcatatgt
      181 agagtcaatt actcgttgtc cactacgcag aatcatatga taaagcacag gatcttgtat
      241 gaaaacatcg tctggtagta ctagatcatt tgtgcattgt ggtagttcta aatccttgta
      301 ataatgttct ttcaagttgt tcaaatgata ttccaacaat tcggataaac attttcgttc
      361 atattcagtt gaccagggca ttctttactg tacaaagtaa aagaacaaca tcatttgtaa
      421 taattaaagc tttaagtatt atggctcttc atcaatatca caacgccaac acaaatcatt
      481 acgtacttgc ttaagagcca ttctgatact ataatcaaaa tctgaatcat tatcatccca
      541 attacaaata ggaataacaa actctgaacg ttgtgtaccc atagcatgtc caccatagcg
      601 ttcaacaatc tcctttacac gatcaaatgc attgtatctg aatgtgtatc cattaggaag
      661 attcttaacg tagtagattc tattcttttg atttacatag tttcgaagtt tcttacgatt
      721 atagctggac attagatgta caaaatgatc atctcttttg acaatcttca aaacatatgt
      781 ccattgctgc tcttttgtat cttcaatgta acgattcttg tatatggcag tttctgctaa
      841 ggcagtctta agaccatcct gtaatgtttc gatttgatga ttcttatcat ttagtacacg
      901 aaccatcata tcattatcca cagcacgaag attggtcaag aatgttagca ctttgttggc
      961 aaatacacga tcagcccaca tcaaacaatc aattagtagt tgttcacaaa caacatatct
     1021 attgttatgt cctcttgata cattcgaaat gataacatac tggatgacat gaggaatatc
     1081 ccataatact gctttatcat cagcgttttc aactgtagta cgttcacggc tcgaatccga
     1141 gccgtgattg ttgctgtgca acttttgatc tacgaccaaa tcatctacgt tttcaaccgt
     1201 gttacattga tggctcggat ccgagccatc agtatcattt ggccaattca tgagtaattc
     1261 cttggtttgt tcgttacgaa gatagttttt gaatttcttg ttggtattat gtttctgatt
     1321 gtactgattt agcaaatctg atacaacaaa catcttcaca ccatctatca gtagagtagc
     1381 aatcttgtaa tcatagaaat caatataatt caacttaaaa ctttggaact tcattattga
     1441 tagtttgttt cttactaatc cattattatc attttaaatg gaattagtac ttttcacttt
     1501 gaatacatag ttttgctact tcaaaacaac ttcttgagga gtgataacaa tatctgaacc
     1561 agagtcatca tctgactttt catcataggc aataagacag cttttgcaac aacaacattt
     1621 gtccttacaa tctcctttaa taacaagttt tcgtttcttt gaatgacaac aatcaaaccc
     1681 atcaaacagt tttgataagc ttgtaaacca tgctttcact ttctccattt actcttaagc
     1741 tacaaaaaca ctttcaacta tcatatcaat acatacattg cttaatccat tgtagttcgt
     1801 atttgtaacc atcttacatg cttcatccac ctctatgtat ctacagaaac tgaacttgat
     1861 caatggattg gctgtatcaa gcaagattgt tgtatcaaca tcaatgagat cagtaggatc
     1921 tgatagatgg attagtgttt ggatgagata gggttgttga aacacttcct caatgttgtt
     1981 gaaatgatct agaaagcata gatctgtgtt aatggctttg attgtaccat gaatgatgta
     2041 tttgccagga ttaagattga tttcattatc aaatgatgtg tatgtgtatg tgttgataat
     2101 cccattactc ttaacaataa tctgatctgc attcttgtat acaattcctg aagcagctgt
     2161 atcaactgct cgtatctttc catcctgatt taagtagagg atgctcattt tacttattcg
     2221 aagaataagg aaacatgttt ctacgtaata aaaggaaaga ttattgttgt ttgaaagaaa
     2281 tgataataat cacttagaaa gtgatctttg gtgtatcaac aatctgattg acttgttctg
     2341 gagtcatatc tgatttcttg agttcatgat aatagaacaa tcgtttgttc gcattgttaa
     2401 tctcttgttt gtgttgtggg aaatctctag gttgtgatcg tcttgttaat cgagtaagtc
     2461 tgtatccata tggaagtggt tgatttgatg tgtcattcac tttgaataga tctttggacc
     2521 agtttggcat taaggatttc ttctgaagtg gcattaatga tttgttatac ttgaatcgaa
     2581 caatgtctcc ttcatggaat acctctctct tgtcctttgg tttcagtttc ttcggttcat
     2641 cactctcatc atacttcctt tctgaagtgt atatctcaaa tggactttgt ttcacaatac
     2701 gatcattaat cttctttgaa agagcagtgt gtggacgatc attgtactca tcaacaatct
     2761 tcttataatg attcatccaa tagttgttct tctctttcgt cacataataa gatagatctt
     2821 ctttgaatgt tttgatgaat gattctgcaa ttgcagcacc atacttgcct tctgcgatat
     2881 aatgaatgat attcttgctt tcaagccatc tatcaagtgc tttcaatccc atttcttcat
     2941 cacttgcaat tcgatttggt tttgcttcac ttgctggatg tgttatcact tcatttgctt
     3001 gtttgaatgt ttcttctaaa gcatctttga tggctgctgt attcttcgat ttcatgggta
     3061 cagtgaatgc atatctactg tagacatcaa cagcaaccag aatgtaggag aagtgacgat
     3121 tgatggtttt gtctttgtga aaatcgatta gatcaacagc ccatacattg ttaggaaagt
     3181 caccaatcca ttttcgtgta gtgagatgtt tagcagttct tcgttgtgtt ctttctcttg
     3241 catcttgttt gataagatgt ctcacagttt ctgtatgttc ttgatcttgc tcttctggca
     3301 tattcttaca tagtaagaaa agaaatacga tgtattgttt ttgatcatct taactatgga
     3361 ttgttggagt agttttggag taggttcaaa aatacaacct actccacatt tcattcaaaa
     3421 aggctcatta aatggcttat ttatagggat taattcattt tggagtagga ggagtaggaa
     3481 gagtaggttg aaatttcaat tagacaaaaa gttttggtag aattcttctt aagaaataga
     3541 aaacccaacc tactccacct actccaccta ctccaacatc aaatattcct cataatgaat
     3601 ctattttatg ggctattcta aagaatgttg gagtaggttt gaaatttgag actactcctg
     3661 aaacctactc caagctactc ctatcaatat ggtttcgatt atactaaacc ctaataacaa
     3721 gaatatattg aaaaatccaa attctccaat tcacttcatt tctcagaagt tttaaaacat
     3781 cgacacccat gcccatttat cgacaccctt aaaacaatcc tgctaaatct atttgttacc
     3841 ccataacaag caccaattaa attcgtgcgt atataactga atacaatcat ggtattattg
     3901 agacattact taacaacaat ctcccttatt tctattcagt tatatgaaca ccaaaattag
     3961 accatatttt tggtcacagt ttttagcgtt tgttcgtcac actgtatact gcaccatctt
     4021 ttagtgtcag aaagttttgt ttgactttgt tcacatcatt tgactattta cttaaccatt
     4081 ttgcactcct ttttgagcgt cagctcaagg aggtgcggcg cttgcgccgc gccctccgca
     4141 gagcacgcac ggcctcaggc ctctgtgtag aattgaagag tttgagtatt ggaagtggtt
     4201 gatttgttgg atagaatgga tttgaattgt gtgagttggg tgaagtgata tgtgttgtaa
     4261 tgaatgagta ttgttttgaa tatggtgata aagcagtatt gagaggtatg aatgatggaa
     4321 gagatggatt gtagagttgg gatgattgta gagtattgat gtatgagaag atggtttcga
     4381 tggggtagag catactgttt ttgaaagtat gtgataatag gaattgaaga tatgagatgt
     4441 ttgtaagttg agagtgttag gattagagag ttggtgtttg tatggttgga gttgtataaa
     4501 gagaattgat gtaattcggt attagtataa gaatagtgtt atgatgatga gtatgtatgt
     4561 taagagttgt aatgatgaga tgtagaatgt ttgaggagac taagcattag tagttatgta
     4621 tttgggaata tgggttttgt aaggttggaa agtatgagat ttgtaagtat gaaagaatag
     4681 atattggatg aggtgtgagt attgaaggat gtagttgtaa tgagttggaa tagagtgaga
     4741 gtgttgaagt gaatagttga tgattgtatt gttgattgat atgtagatgg atgtagtgtt
     4801 ggtgagttga tatgatggag aagtgattga tgtgaaagca agaggtgaag tgattgatgt
     4861 gagttgaatt ggattatgag ttgaggatgt gaggtttgag gattattgtg aattggattg
     4921 aagtgttgta tgattgaatg tgtgtggatt gtgtgatctg aaatgggtga ttattggaga
     4981 tgagtgtttt ggttgaggaa ttgagttgat agcgaatgga gtgaatgaat tgatttgaat
     5041 tgatattgga atgaagtgat tgataaggag cagaatgtgt tatggtgaag gatggaattg
     5101 agagtttgat gtgaataagt gtgtatgtgt gagagaattg attattgtag gatattgatt
     5161 gtgtgattat tgtgtattgg atgtatggaa tgttggtgaa gtgagaagca tgtggattgt
     5221 aagtgttgat gaatgttgta agttgtatta tggttatgat gttgatttga ttggtgagaa
     5281 tgagtgtgag aaatgattga aagagtttga atgtgagaaa tgattgaaag agtttgaatg
     5341 tgagaaatga ttgaaagagt tgcgttgagt tgaatggata tgtattggca gatatgtatt
     5401 gatttggtgg ttgtgattga gtttgatttg agagtaatga ttgaatgaat gaataataat
     5461 gagatgtagt aagatttgaa ttgatgtata tgttagaagg agcatttgaa ggagatgatg
     5521 gtaaatggaa tagcagaggt ggtttgaatt atggaaagag tgtaagaatg aagagtgatg
     5581 aatagaatga agaatgatga ttagatgtga atgatgttgt gtgaatgcat agtggttggt
     5641 attgtttgag gtatattgga tgtgttgtgt ttgtagagta tgagtaatga attgagttga
     5701 gagtagatat tggaattctg agttgagttg atatgagtag cagtagtgtt tatgaattga
     5761 atggaaggag tgtgataaag agttgaagat aagatgtaga tggtgttggt gttgaatggt
     5821 taattggaag cggaagttgt gtatgtgtta gttgattgag atattgtgtt tgttggaaga
     5881 catgagttgt aaggtgattg tgagattgaa atgatatatg aagaaagaag agaaatctcg
     5941 ttatgattgt ctattctggg ttgttgttga attgtgttcc tatgagttga atagattgtt
     6001 ttctcattga gcttcgacat tcagagaatg aatgattgaa tttgttagaa aggaggttga
     6061 ttgaagagta caaggaacac aatgatattg tgtttgcttg gtggttgaag agtgaaatga
     6121 atgaaagtag agaaggtatg ttgtaatgat tgataagtct gttagaaatg agatgattga
     6181 gaaatgataa ggatgaagtc tgttatgagt ccagtgagtg gatatgattg ttgattatgg
     6241 tggataagca tgaagaatgg ataaagcaat gatttgatgg aactgattga tagtggtatg
     6301 tagtgatggt ttgatgtgaa gagttgaatc gaaaagtgag tttgattgga tttgaatggt
     6361 tggattgaga tgatggtatg ttgatatgta gattgtgtga agagaatcgt tggttatgaa
     6421 gaaatggtta ttggaagata atggattgga tgttagatgg taatgatgtg ttagagtagg
     6481 tgagattagg gtatgtgagt gatatgaagt ggttgataga aatgaagtga agaatgtgaa
     6541 tggaaggata agtggaaaag agcattggat attgagaatg atgtgtattg gttttgattg
     6601 agtataagaa tgtgagatag agaatagtat ggtttatgaa agataataga ttgagatttg
     6661 ggattggtat tggattgatt gatgtttgag aatagaggat gtgaataaga tgtgaatttc
     6721 caatttgtta tcaaaatgtc tgcccttttg agcttcttta tgactatttg cttttttggt
     6781 atgggctttt tcatgactga tttgtctgct accacttccc tttatagcta tccagggttg
     6841 gaggttcaag ctgggaatga tttgtctggt tacaataata cgtaacatac atcaatatac
     6901 actactattg ttgataactc atacacaatt acagaaagtc tttatcgtca cacaaccttc
     6961 aatatcctca tcaagaatac tcgtacctat tatcctatct gttaccatat cagcacctat
     7021 caaataagtc tacatattag tgatgctatt catggttgta tgataccttg tgaactacac
     7081 catcttccat gtttatgact cagttatcaa tgcaaactac tgtcacacta ttgccgttgt
     7141 gggaagtatc cagcacctcc ctcccgaact caatgacatc agatctcata acagatcctc
     7201 tgttgttatt agctcctttc aaaacagaag taatgaaaag tgagaataat acgattgaaa
     7261 tcagttatag actaagtgta atagtgttgg tatctaaaag agagaattga tgtgttgtaa
     7321 tacaaagaac aaataaccgt tatgcacgtt cagtagttag ttaggtatgt tatgattatt
     7381 atatcatgaa tatgagaaat gttagttgta aagaaacagt acttctggta tagagatagc
     7441 ttggtttcgt tctactatac tatatcgtgt cattgtcgtg ttgttggtag gtattattga
     7501 gggcagtggc tattatcgtt agttggactt gtttatggta ttgaatgtgc tcctaatgaa
     7561 gtgtatgtga atattacgaa aagaagtctt ctatttgcaa aggaggaatc gtttcagctc
     7621 tttggaggag atatgttgtt gtattcttct ccattgtttg aagataatca agaacaggta
     7681 ttggaagtgt gtttaccttt ctctgtttct tccttgtatt gtgtcaagct gctggatgct
     7741 ggaaatgatg gttggagtaa tggtggttgg attgtgattc gagatatgac tgatggcatt
     7801 gtgatagaaa ccataatgac agagaagagt gttgaaattg tacagttttc actttcttcc
     7861 tcgattatca atatgaatcc tttgcaatca agaagagatg aatgtttgaa ttataagatt
     7921 gttcgaacct attaatcgcg tcctgagtta gaattcttca gtatttatga tacagccact
     7981 ggtaatgtga tatttgaagt tccagttaac catacacatc ctggtagtca ggattggatt
     8041 cattgtattg atattgatgt ggatcgattt gatgttgtgt tcaattcaac gactagctca
     8101 tggaagaaga actcgtattt ctatttgtat gctatgttac ctgatggtga agaggagatg
     8161 gttgtgaaag gacgatatga tgctgatcag cacaatgttc atcatcatta tgttcgtcgt
     8221 ccttctatca atcattcaga acaatggtat tataagatgg gtgaagtgcc taccaattgg
     8281 tttggtgatg atacatcagg ttggtctcag gctgctagag gatcattccc tacttctaca
     8341 aatcgtattc agttgtacaa gaagacattc aacattgcct cattgaatga agtgtctgga
     8401 ttgattgtat cgattcgata cagatatgga gtgattgtgt atttgaatgg aaatgaagca
     8461 tggagaaatg gagtgattgg agatttgtcg acttcatcca ctgttgacaa ttcatatact
     8521 gatttgaagt actatgttgt gactcttcca ggcaaacaaa tgcaaacttc aacagtaacg
     8581 agtccagtga cattccttca atctggaagt aacacgattg ctattgctat tgttgctatt
     8641 gatgatactc aactcacatc ctatttcgat acaatggttc gtttgatgtc atcagaacaa
     8701 tctgaatctc atatctggga attcactgct acatctactg gttctggaat gtatggagat
     8761 gcaacgaatc cttttgatat gtattctgga acaactatct actcttcatc ctgtgctgcc
     8821 aattctctga ctttgactct atcaaacaat cgtcgtgaat ggatcagttc tgttcagatt
     8881 cagaactatt attattattc atacagaaat caggtagcaa cacaattcaa tctgtatggt
     8941 cgtaactcag atacagatga atggacactt ctgaaggaag tcactggtct cacttattca
     9001 actgctggtc agaagagaag aatctatttc cctaacaata ctccttacaa tcaattcaag
     9061 tttgagaata tgggtactgg tgatccttct tcctgtacct ggtatattca atctctggat
     9121 ctgtttgctg ataatgtgtt ggctgatatt cctaacttca cttatgattc ttcagtcact
     9181 gtattcaagg atattgagat gtctgaagtg attcctcaga atggagatgg ttacatgaac
     9241 ttcagaatca atccttctct tcctgctggt attgtgttgg atccttatac tggttggatt
     9301 tcaggtactg ccacttctga gagtagtgct caaacctaca ccatcactgc tactaagatt
     9361 agtggaggag atgtgactgc gattatctct ctatcagtta tcatatgtac tggaggcaaa
     9421 ggattgatga ctgttcgttt cagagcagat acctatcctc atgagaattc atggaagctg
     9481 tatgaaggaa gaggaacctc aggaactgtg ttgagatctg tatctccatt cccagttgaa
     9541 gagacctact actatgttga tttctgtttg aatgatggaa tctacacatt tgaaggacgt
     9601 gattcatatg gagatggatg gcaagttgga actggttaca ctttgactgt tgatttggga
     9661 gagatggagt tggatatcat ggaaatgaac agtggaacga aaccgatcta tgtatcaact
     9721 gtgttctcaa catatttccc tttccagatt gaatacacag attggaaggt gatacagagt
     9781 gatgtgtcaa gtgattggaa tactgtcagt ttcgatgatt ccacttggaa cacatacaag
     9841 gctgttgata ttccttccac ttcttcaatc acaacatata tccgaaagag tttcacaatg
     9901 agtggagtga atgattatca agtgttgaat gttcgagtga agtattctgg aggagtggct
     9961 gcctatctga atggaaatct ggttgctcga ttcaatcttg aagatgattt cgattctttg
    10021 agtctatcaa tcactgatca tgatcctaat gtgttctcga agttccatgt gattctgtca
    10081 acatctggaa ttgaggaagg cagtaatgta ttcagtttcg agattcatcg tcctttgagt
    10141 ggttcttctt ctgatcctgt tgtgtttgat gctactggag tatttggagt tgaagactgt
    10201 tctactgttg ttgattctta ttcttcactg gaatctacta aactggatta tggtactatt
    10261 gctgatatga tggatctgga tccctagact acaggtgagc tgcctagagg cgttgggtgg
    10321 ttcattgaat ggagtgttga gaatctggtt ggaagcaaat ggaattcatt caagataatt
    10381 ataataatgt ccgttcttgg aatttgacta tcaatgctaa ttatgatgct aacaatactt
    10441 ctgagacacc catcactgtt ctggctgccg agaacacaac aatgagttct cgaagaaaac
    10501 ctcaaatccc tgtgcctatc tcaatgtgaa gattcagaaa gtatcgatgg gagattacca
    10561 aggttgcgat gagtacctta tgaatggctt ggattcatat ggcttattgt aagcctgtgg
    10621 gagcaatatg tgttggagaa ggaggatatc ctcctgtgaa tgaaggtgag atgtctgtga
    10681 agaattgtgg atatggatat cgtggttatt gatatcgtga gtgtataaat ggatctttgg
    10741 gtcctgaagt gactactgat tgtgtagtat tgcgacctga gaatgttggt tattggtgaa
    10801 caggatcggt atttgtgatt ggtcagactg tatgtagtgg tattccatta gtcagaaaca
    10861 ttggtacgaa gtgggagatg agttcggagt ctgttcgagc tggattgtct ttgaactgta
    10921 gtacaggaga gatttctgga attccaacaa cggctgcatc atctttcact tactccataa
    10981 ctgctagaaa tgcagctgga tctgcctcag gtgaagtatc actcgaagtc attccagagt
    11041 atatcttctt ccctcaaaca agcttcatca ttagtgtgga acaacccttc atgctaactc
    11101 ccacacttca gagaacagct gttgtgtctg tgttctcagg atctctgcct gctggtctca
    11161 ctgtcaatgc ttcaactgga gtcatttctg gaactccaac agaaagggtt tcttcccagt
    11221 ctgtgactat caatgctcag agtgatggag ccagtcag
//
