# Supplementary material for: Widespread Horizontal Gene Transfer Among Animal Viruses
Source: bioRxiv. 2024 Mar 26:2024.03.25.586562. Preprint. [Version 2] doi: 10.1101/2024.03.25.586562 (PMC11071296; doi:10.1101/2024.03.25.586562)
Supplement: Supplement 2 [file media-2.zip › File2_Maps/Polyoma_myotis5169a_batfecesCah_SRR13494270.gb]

LOCUS       Polyoma5169a            5028 bp    DNA     circular     10-NOV-2023
DEFINITION  [label=nearest existing NCBI txid1723728].
ACCESSION   
VERSION
DBLINK      BioProject: PRJNA693645
            BioSample: SAMN17393238
            Sequence Read Archive: SRR13494270
KEYWORDS    .
SOURCE      Polyomavirus myotis5169a
  ORGANISM  Polyomavirus myotis5169a
            Unclassified.
REFERENCE   1  (bases 1 to 5028)
  AUTHORS   Buck,C.B., Welch,N., Belford,A., Varsani,A., Pastrana,D.V.,
            Tisza,M.J. and Starrett,G.J.
  TITLE     Widespread Horizontal Gene Transfer Among Animal Viruses
  JOURNAL   Unpublished
REFERENCE   2  (bases 1 to 5028)
  AUTHORS   Buck,C.B. and Tisza,M.J.
  TITLE     Direct Submission
  JOURNAL   Submitted (10-NOV-2023) Lab of Cellular Oncology, National Cancer
            Institute, Building 37 Room 4118, Bethesda, MD 20892, USA
COMMENT     ##Assembly-Data-START##
            Assembly Method       :: Megahit v1.2.9
            Assembly Name         :: Polyoma5169a
            Coverage              :: 72x
            Sequencing Technology :: Illumina
            ##Assembly-Data-END##
FEATURES             Location/Qualifiers
     source          1..5028
                     /organism="Polyomavirus myotis5169a"
                     /mol_type="genomic DNA"
                     /isolate="batfecesCah"
                     /isolation_source="bat metagenome"
                     /bio_material="feces"
                     /note="mouse_eared_bat"
     CDS             405..713
                     /note="similar to 1SRQ_A (GTPase-activating protein 1);
                     first exon uncertain"
                     /codon_start=1
                     /product="Gapoid"
                     /translation="-
                     QNGYLQILIGPHWATKWRGLQNGGCLVQYLGPPNPPRINPLGPILKKLPQPPIFNMQP
                     LWYAGFRVAIITAIRSARLAPKFSREIKATLKNYSNPKELKQP"
     CDS             961..2799
                     /codon_start=1
                     /product="Large T"
                     /translation="MEFHEAKQNLIELLCVGIEELSHDELRKLVKKRYKLWHPDKNKD
                     DPERYTGNFIKLNESYKVYMKGPDCMEDSGNASEPTPGPSAEDIFCDEQWDPNWDPDS
                     EESDYNSTPFDDEFFNASPKKNFAVPESLRLFFRAKTNRRAGKIFMIFTFRDNLHRKL
                     IESFANNTNTVKTFYIWSARTNKDIYCCLLVTCIECRLLDIKKQIKKASINTSELFYA
                     VNLFKLFEKLNELYSEPEFSYGEKIQKKTTVENNFIPKQLVDFALSHEYNDVFTLMYE
                     YAHLADPCDRTECSKDHEDDHSNEIINAKKFVNLPDRKRVCKNAIDCVMAKLYRQLTC
                     VSNTQWLEMRSRDFSDRLIEATNCDLFGRAYYYYKYILGLELFREIFRFVIAKFTDTV
                     YSAPDFLKNQKKRFIVLRGNYDCGKTTLGAAICKFFEGVNININVTRDRLPFYIGCAL
                     GKRFVLLDDVKGYRTKVPKLPVGNGISNLDDMREHLDGKIEVQLEKKNLQPIEQKFPT
                     GIITMNKYEIPGSLLPRLKIIDMKPCKLYDKHHYPVTMDTIFVAMALDNLIPCTSSFI
                     SWATKKKDEWFHKHIAECNCMVSNLVFSFMVYGWCYFCSRCCRCCY"
     CDS             2753..3367
                     /codon_start=1
                     /product="VP2"
                     /translation="MGGVISALAAAGAVISASLIAAAESAGLIAIVYSIANSAVYSAL
                     TAASIAGFAVGGGTAATVTLAVGISVFASVPIGFVLTTTGYAVLIGMLVSAGLGTIIG
                     VTSSIKSGPPTDTTILSKIQNQQPLICVLNRDKNECRRLYTNPGKRTVRIQPRKTKER
                     SMLSYAAPHRVYRDRKNRSNKNAKATSSRKIPIKVKRLRRKGRK"
     CDS             3159..4763
                     /codon_start=1
                     /product="Pentoncah"
                     /translation="MSAEGCIQTLGSVRCGFNLGKPKNDPCYLMRHRIGFTGIAKIAA
                     IRMQKLPPVEKFLSRLNACGEKVVNKNFCNSPTKAWIWEAYAMRIFKTFENFDVATSP
                     FVQADAIGADGIVFIEQVKDREIVRCRYYADKELPYEMRYHNYDTFAENQWSSKTQSW
                     GPNGALLPWTNASFEWKSLIDEEGIGIICLFNEIYISSYNFSNKSSTNFTENWYEILY
                     RPRDINKSDLLMIMIRNSCGRPCKESNAIQFPCVSTTGCSFTPNFKDVKDDDKIMLPN
                     GTEISGKDFKALYYETSYYEEPCIYTRSCEKKEGPDCVSSVFFGFYGNGRNVYKNGVK
                     ISDNGTNFQLLIKEFLNDVSLPWNNIFSLTPMNFDEIPISPPVILVKKATTLYWPTEF
                     FNDNNIQALSNLYFVDQTTSANFYFSSPEIESRVGPNQELLWYYHLAAGSDGPEIYVN
                     KNEQPVAKTGVRMLVNLQNIYKIIYNRYKISQDPPESMPKPTNESTTSSSPAPETPAD
                     KNESTDDVEPPPEPSIDGDDMDLSQG"
     CDS             4636..5028
                     /codon_start=1
                     /product="Dagno"
                     /translation="MSQLLHRHQHLKLLPTRMKVPMTWNHPLSPPSTEMTWTSPKDEA
                     FNELQRLQSVDRKMFESMRMNKRKMIKNKKICEKFDLLCKNIRKNMRIDHKNVRDNFE
                     DDFNLDSQKQLSRLLYEMNYGLDFFVYA"
ORIGIN      
        1 ataaacccag ggcggaagcc caacggagtt ttatattgtt tccgagtcat ttactgtgct
       61 ataaattaaa aaaaaaaaaa ttattaggct tatcaaaatt tcaagatagc caataatttt
      121 cttttttttt ttcgcaccta tatataaatt tttatcaaaa tccaacaacc ttgaaattat
      181 cgtctaaaaa accccaaggc tatagccctc cgttttaaag acgtgaatta tcaacgttgt
      241 tggattttaa cgaaacttta tatttaagat aagaaaaaaa aataaaaaat atctgctatc
      301 ttaaaatttt gatatcatta accgtttagt ttatagcctc ggaatggtct taaaaatgga
      361 gctataaact taaaatttta tatatataca ttaaaaaaaa aaagaaacaa aatggctatc
      421 tccaaatttt aataggacca cattgggcaa caaaatggcg tgggcttcaa aatggcggat
      481 gtctggttca gtatttggga ccccccaacc ccccaagaat taacccccta ggaccaatat
      541 taaagaagtt accccaaccc cctatattta acatgcagcc attgtggtat gcgggattta
      601 gggttgctat aataacagca attcgatctg cgagattggc gccaaaattt tcccgcgaaa
      661 ttaaagcaac cctaaagaat tacagtaacc ctaaagaatt aaagcaaccc taaagcagtg
      721 aaaacaacat ctgagtttac gatcgcatct ttgcgataga gcgcgccacc tccgcggacg
      781 aaaaacggag gggggaaaag aagaaccgat ggggaaaaat tttttcccct actacttcgg
      841 aggtaggtaa ctgcaacttg caactagttg catgttgcat gtttttatag agagatatag
      901 agcgactgat aagttgcaag ttgcagggcg tttccgtgca actttttaaa aagtgttaaa
      961 atggaatttc atgaggcaaa gcaaaatcta atagagttat tatgtgttgg cattgaagaa
     1021 ttaagtcatg atgagttgag aaagttagtt aaaaaaagat ataagctatg gcatccagat
     1081 aaaaataaag atgatcccga gagatacaca ggtaacttta ttaaattaaa tgaaagttat
     1141 aaagtgtata tgaaaggtcc tgattgtatg gaggatagtg gaaatgcttc tgaacccact
     1201 ccaggaccat cagctgaaga tatattttgc gatgagcaat gggatcctaa ttgggatcca
     1261 gatagtgaag aatctgacta taactcaact ccatttgatg atgaattctt caatgcttca
     1321 cccaaaaaaa attttgcagt tcccgaatca cttcgtttat tttttagagc taaaacaaat
     1381 cgtcgagcag gtaaaatatt tatgattttt acttttagag ataatttaca tagaaaatta
     1441 atagaatcat ttgcgaataa tacaaatact gtcaaaactt tttatatttg gtccgcacga
     1501 acaaataaag atatttattg ttgtttatta gttacgtgta ttgaatgtag attactcgat
     1561 attaaaaaac aaattaaaaa agcatcgatt aatacaagtg agctatttta tgcagtaaat
     1621 ttgtttaaat tatttgaaaa attaaacgaa ttatattccg aaccagaatt ttcatacggg
     1681 gaaaaaatac aaaaaaaaac aacggttgaa aataatttta taccaaaaca actcgttgat
     1741 tttgctttgt ctcatgaata caacgatgtt tttacattga tgtatgaata tgcacactta
     1801 gccgacccct gcgaccgaac agaatgttca aaagatcacg aagatgatca ttctaatgaa
     1861 attatcaatg caaaaaaatt tgtgaactta ccagaccgta aaagagtatg taaaaatgct
     1921 attgactgtg taatggcaaa gttatatcga caattaactt gtgtatcaaa tactcaatgg
     1981 ttggaaatga gatcccgtga tttttcagat cgtttaattg aagcaactaa ttgtgattta
     2041 tttggtcgag cctattatta ttataaatac atattaggac tcgaattatt tagagaaata
     2101 ttcagatttg ttattgcaaa gtttaccgat actgtgtata gtgcacctga ttttttaaaa
     2161 aatcaaaaaa aaagatttat cgttttaaga ggtaattacg actgtggtaa aacaacactt
     2221 ggcgcagcca tttgtaaatt ttttgagggt gttaatataa acattaatgt tacacgtgac
     2281 cgtttaccct tttatatagg ttgtgcactt ggaaaaagat ttgttttact tgatgatgtt
     2341 aaaggttacc gtacaaaagt tccaaaatta cctgtcggta atggaataag taatttagat
     2401 gatatgcgtg agcatttaga tggaaaaatt gaagttcaac tcgaaaaaaa aaatttacaa
     2461 ccaatcgaac aaaaatttcc aacaggaatt attacaatga ataaatatga aattcctgga
     2521 tcattacttc cacgtctaaa aattatagac atgaaacctt gtaaattata tgataagcat
     2581 cattatcctg ttaccatgga tacaatcttc gttgctatgg ctttagataa ccttatacca
     2641 tgtacttctt cttttatcag ctgggcgact aagaaaaagg atgaatggtt tcataaacac
     2701 atagctgagt gcaactgtat ggtaagtaat cttgtttttt cattcatggt gtatgggtgg
     2761 tgttatttct gctctcgctg ctgcaggtgc tgttattagc gcttcgttaa ttgctgcagc
     2821 agaaagtgct ggtttaattg ctattgttta ttctattgct aattctgctg tgtactctgc
     2881 attaactgcg gcatctattg ctggttttgc tgttggtggt ggtacggctg caactgtaac
     2941 cttagctgtt ggaatttctg ttttcgcaag tgttccgatt ggtttcgtgt taacgactac
     3001 tggatatgca gttttgattg gaatgctagt tagtgctgga cttggaacaa taatcggagt
     3061 aacttcttca ataaaaagcg gacctcctac ggatacaact atactttcta aaattcaaaa
     3121 tcagcagcct ttaatttgtg tattaaatag agataaaaat gagtgcagaa ggttgtatac
     3181 aaaccctggg aagcgtacgg tgcggattca acctcggaaa accaaagaac gatccatgtt
     3241 atcttatgcg gcaccgcata gggtttacag ggatcgcaaa aatcgcagca ataagaatgc
     3301 aaaagctacc tccagtagaa aaattcctat caaggttaaa cgcctgcgga gaaaaggtcg
     3361 taaataaaaa cttttgtaac tctcctacta aggcatggat ttgggaagct tacgctatgc
     3421 gaatttttaa aacttttgaa aattttgatg tagcaacttc accttttgtt caagcagatg
     3481 caattggagc tgacggtatt gtttttattg aacaagttaa agatagagaa atagttagat
     3541 gtagatatta tgcagacaaa gaacttccat atgaaatgcg ttatcataat tatgatacat
     3601 ttgccgaaaa ccaatggtcg tccaaaactc aatcttgggg tccaaacgga gcacttttac
     3661 cttggaccaa tgcttcgttt gaatggaaaa gcttaattga tgaagaagga ataggtatta
     3721 tatgcttatt taatgaaatt tatatttctt catataattt ttctaataaa tcgagtacaa
     3781 acttcaccga aaattggtat gaaattttgt atagaccccg agacataaat aaatcagatt
     3841 tgcttatgat tatgatacgt aattcatgtg gaagaccatg taaagagtca aacgcaattc
     3901 aatttccatg tgtatcaaca acaggatgtt cttttacacc aaattttaaa gatgtaaaag
     3961 acgatgataa aataatgcta ccaaacggta cagaaatttc aggtaaagac tttaaagctc
     4021 tttactatga aacgtcgtat tatgaagaac cctgtattta tacaagaagc tgtgaaaaaa
     4081 aggaaggacc ggactgtgta agtagtgtat tttttggttt ttatggaaat ggaagaaacg
     4141 tatataaaaa tggtgtaaaa attagtgata acggtacaaa ttttcaattg ttaattaaag
     4201 aatttcttaa cgacgtttca ttaccatgga acaatatttt ttctcttacg ccaatgaatt
     4261 tcgatgaaat tccaatttct cctccagtaa ttttagttaa aaaagccact acattatatt
     4321 ggccaaccga attttttaat gataataata ttcaagcttt aagtaactta tatttcgtag
     4381 atcaaactac ttcagctaat ttttattttt cgagtcctga aattgagagt cgtgttggtc
     4441 cgaaccaaga attattatgg tattatcatt tagcagcagg ttctgacgga cctgaaatat
     4501 atgttaataa aaatgaacag cctgtagcta aaacaggtgt tcgcatgtta gtaaatttac
     4561 aaaatatata taaaataatt tataatagat ataaaatttc acaggatcct cctgaaagca
     4621 tgccaaaacc tacaaatgag tcaactactt catcgtcacc agcacctgaa actcctgccg
     4681 acaagaatga aagtaccgat gacgtggaac caccccctga gccctccatc gacggagatg
     4741 acatggacct ctcccaagga tgaagcgttc aatgaattgc aacgtttaca aagtgtagat
     4801 agaaaaatgt ttgaatctat gcgaatgaat aaacgaaaaa tgataaaaaa caaaaaaata
     4861 tgtgaaaaat ttgatttatt gtgcaaaaat atacgtaaaa atatgcgaat agatcataaa
     4921 aatgttagag acaattttga ggatgatttt aatcttgatt cacaaaagca gctatcgcgt
     4981 ttattatatg aaatgaatta tggacttgat ttttttgtat atgcataa
//
