# Supplementary material for: Widespread Horizontal Gene Transfer Among Animal Viruses
Source: bioRxiv. 2024 Mar 26:2024.03.25.586562. Preprint. [Version 2] doi: 10.1101/2024.03.25.586562 (PMC11071296; doi:10.1101/2024.03.25.586562)
Supplement: Supplement 2 [file media-2.zip › File2_Maps/Anello_homo2917_TorqueTeno2_Run17s2.gb]

LOCUS       Anello2917              2879 bp    DNA     linear       10-NOV-2023
DEFINITION  [label=nearest existing NCBI txid1535289].
ACCESSION   
VERSION
DBLINK      BioProject: PRJNA393166
            BioSample: SAMN37517333
            Sequence Read Archive: SRR6442890
KEYWORDS    .
SOURCE      Anellovirus homo2917
  ORGANISM  Anellovirus homo2917
            Unclassified.
REFERENCE   1  (bases 1 to 2879)
  AUTHORS   Buck,C.B., Welch,N., Belford,A., Varsani,A., Pastrana,D.V.,
            Tisza,M.J. and Starrett,G.J.
  TITLE     Widespread Horizontal Gene Transfer Among Animal Viruses
  JOURNAL   Unpublished
REFERENCE   2  (bases 1 to 2879)
  AUTHORS   Buck,C.B. and Tisza,M.J.
  TITLE     Direct Submission
  JOURNAL   Submitted (10-NOV-2023) Lab of Cellular Oncology, National Cancer
            Institute, Building 37 Room 4118, Bethesda, MD 20892, USA
COMMENT     ##Assembly-Data-START##
            Assembly Method       :: Megahit v1.2.9
            Assembly Name         :: Anello2917
            Coverage              :: 107x
            Sequencing Technology :: Illumina
            ##Assembly-Data-END##
FEATURES             Location/Qualifiers
     source          1..2879
                     /organism="Anellovirus homo2917"
                     /mol_type="genomic DNA"
                     /isolate="TorqueTeno2"
                     /isolation_source="Homo sapiens"
                     /bio_material="dyskeratosis_blood"
                     /note="human"
     CDS             367..633
                     /note="ORF2"
                     /codon_start=1
                     /product="Duspho"
                     /translation="MSKFLKDPVYSKRALETQWINFTFQAHDLVCGCNKVVQHFNYLV
                     HQKPCLHLEETTTGKTGNGEKEETGFTDGDLEALFNEENTDADG"
     CDS             join(510..2356,2356..2737)
                     /note="translated via hypothetical programmed -1 ribosomal
                     frameshift"
                     /codon_start=1
                     /product="Capsid+"
                     /translation="MPPFRRNYYWKNWKWRKRRNRFYRRRFRGTFQRRKHRRRRVRRK
                     RFFKNKFKKLKRVNINQWQPSTIKKCQIKGYLCLFQSGKGRFSNNYCLTKESYVPPHT
                     PGGGGWSFQQLSLSNLYTQKCEFMNIWTRSNKSLNLCRYYGTKITLYREQNVDYVFTW
                     FKETPRTVEKYFFCSHHPLRLLTHNRRVIVPSFQTQPHKKKPFKTIFIPPPPLLKNQW
                     FFQQHLAPFPLVTFLTSAVSLTGMFGSRYAINNNALVWNLDTIFFKKPNFQYVKTTEP
                     QYGYQPDPSYYLWALPAGKETFTQNKLSDCIYLGNSHLNQAGDHMPLTSPTLSNYGKG
                     SWGNPFWWQYTTLQVRLLLTPTNEKTLTEYLTSANSIYLKTAWEKNNPYTNTVRYNPF
                     KDKGEGNEVYFIPNYDPKQTDWNPTSDPSIHFSGFPLWMMLWGIEDILNKMGKCPKLD
                     EDWICVIRTKYMFPPEKQYVLLSYNFVHGTGPYDTDRENIAPLDEVTWYPKFKFQREA
                     LNAIIETGPAVCRADDVKNIQAKIKYKSFFKFGGNPPPNEIPTDPTTQPITPTPGGLD
                     IQNEIISPTTSIQSMLYQWDFRRDYLTPKAAERIKSSETDDQSMFTDGIQNFNRRPPL
                     ENTRNTNGRDPGNTRNAITPPAPPAPTVQLTTPTQIQTAKTIINGPIKRALLFPEQEK
                     PKPKRFKGRDWETELQLSKWMHRPMREFTTDRPFYPWLPPTPKIPCVNFDIVSAFNKG
                     MH"
     CDS             510..2522
                     /note="ORF1"
                     /codon_start=1
                     /product="Capsid"
                     /translation="MPPFRRNYYWKNWKWRKRRNRFYRRRFRGTFQRRKHRRRRVRRK
                     RFFKNKFKKLKRVNINQWQPSTIKKCQIKGYLCLFQSGKGRFSNNYCLTKESYVPPHT
                     PGGGGWSFQQLSLSNLYTQKCEFMNIWTRSNKSLNLCRYYGTKITLYREQNVDYVFTW
                     FKETPRTVEKYFFCSHHPLRLLTHNRRVIVPSFQTQPHKKKPFKTIFIPPPPLLKNQW
                     FFQQHLAPFPLVTFLTSAVSLTGMFGSRYAINNNALVWNLDTIFFKKPNFQYVKTTEP
                     QYGYQPDPSYYLWALPAGKETFTQNKLSDCIYLGNSHLNQAGDHMPLTSPTLSNYGKG
                     SWGNPFWWQYTTLQVRLLLTPTNEKTLTEYLTSANSIYLKTAWEKNNPYTNTVRYNPF
                     KDKGEGNEVYFIPNYDPKQTDWNPTSDPSIHFSGFPLWMMLWGIEDILNKMGKCPKLD
                     EDWICVIRTKYMFPPEKQYVLLSYNFVHGTGPYDTDRENIAPLDEVTWYPKFKFQREA
                     LNAIIETGPAVCRADDVKNIQAKIKYKSFFKFGGNPPPNEIPTDPTTQPITPTPGGLD
                     IQNEIISPTTSIQSMLYQWDFRRDYLTPKAAERIKSSETDDQSMFTDGIQTSTDVHLW
                     KTPETQTEETPETQETPLLLQLHQLQQYNLQLQHRFRQLKQSLMDL"
     CDS             2215..2499
                     /note="ORF3"
                     /codon_start=1
                     /product="Splicom"
                     /translation="MKLLVQQPPSSLCSTSGTLDGTTLHQKLQKELNQAKLMTNLCSQ
                     MEYKLQQTSTSGKHQKHKRKRPRKHKKRHYSSSSTSSNSTTYNSNTDSDS"
ORIGIN      
        1 ccctaagccc cccctactta ttaatattca acaggaaaac cacttaatta gaattgccga
       61 ccacaaacgg tcaaccgtta accaaacttc cctaaaactt attacacttc tgctttttaa
      121 aaaccacacc tactaattaa ttaatacaca ccgtaataac ataggcggag catacactct
      181 ataaaatcaa catacatgac gaatggctga gtttatgccg ctagacggag ataaaacaac
      241 atcgttgttt agctgctaca gggcgggtac cgaaggtgag tgaaaccacc gtagttaagg
      301 ggcaattcgg gcagtagcag tctagcggac cgggcaagaa acttaaaata tattttattt
      361 tacagaatga gcaagtttct aaaagatcca gtatactcaa aaagagcatt agaaacacaa
      421 tggattaact ttacttttca agctcatgat cttgtttgcg gctgcaacaa agtagttcaa
      481 cattttaact acttagtaca tcaaaaacca tgcctccatt tagaagaaac tactactgga
      541 aaaactggaa atggagaaaa agaagaaacc ggttttacag acggagattt agaggcactt
      601 ttcaacgaag aaaacaccga cgcagacggg taagaagaaa acgtttcttt aaaaacaagt
      661 ttaaaaaact taaaagagta aatataaacc aatggcaacc ttcaactata aaaaaatgcc
      721 aaattaaagg ctacctatgc ttatttcaat cgggaaaagg acgattttcg aacaattact
      781 gtttaacaaa agaaagttat gtaccacccc acactccagg aggaggtggg tggagctttc
      841 aacaactaag cctttcaaac ttatatactc aaaagtgtga atttatgaat atatggactc
      901 gctctaacaa aagcttaaac ttatgtagat attatggtac taagattact ttgtatagag
      961 aacaaaacgt tgattatgta tttacttggt ttaaagaaac tcctagaact gttgaaaaat
     1021 atttcttttg ttcccaccac cctctaagat tactaactca caaccgtaga gttattgtac
     1081 caagctttca aacacaacca cataaaaaaa aaccatttaa aacaatattt ataccaccac
     1141 caccactact taaaaatcaa tggtttttcc aacaacattt agcaccattt ccactagtaa
     1201 catttttaac atcagcagta agcctgacag gaatgtttgg atctcgctat gctattaaca
     1261 acaatgcact agtttggaat cttgacacaa ttttttttaa aaaacctaac tttcagtatg
     1321 taaaaacaac tgaaccacaa tatggatacc aaccagaccc atcttattac ttatgggcac
     1381 tacctgcagg aaaagaaact tttactcaaa acaaactatc agactgtatt tatttaggaa
     1441 actcacattt aaaccaagca ggagaccata tgccactaac atcacctaca ctttctaact
     1501 atggtaaagg ttcctgggga aacccgtttt ggtggcaata cacaacttta caagtaagac
     1561 tacttttaac acccacaaac gaaaaaacat taactgaata cctaacttca gcaaatagta
     1621 tatatttaaa gacagcatgg gaaaaaaata acccttatac taatacagta agatataacc
     1681 catttaaaga caaaggagag ggcaatgaag tatattttat accaaactat gaccctaaac
     1741 aaacagattg gaatccaaca tcagacccat ctatacactt tagtggattt ccactatgga
     1801 tgatgttatg gggcatagaa gacattttaa acaaaatggg taaatgtcct aaattagacg
     1861 aagactggat atgtgtaatt agaacaaaat atatgtttcc acctgaaaaa caatatgtac
     1921 tactatctta taactttgta catggtacag gaccatatga cacagacaga gaaaatatag
     1981 caccattaga tgaagttact tggtatccta aatttaaatt tcaaagagag gccctaaatg
     2041 caattataga aacagggcct gccgtatgta gagcagatga tgtaaaaaat atacaagcaa
     2101 aaataaaata taaatctttt tttaagtttg gtggaaaccc tccaccaaac gaaataccca
     2161 cagatccaac cactcaacca attacaccta cccccggtgg actcgacata caaaatgaaa
     2221 ttattagtcc aacaacctcc atccagtcta tgctctacca gtgggacttt agacgggact
     2281 accttacacc aaaagctgca gaaagaatta aatcaagcga aactgatgac caatctatgt
     2341 tcacagatgg aatacaaact tcaacagacg tccacctctg gaaaacacca gaaacacaaa
     2401 cggaagagac cccggaaaca caagaaacgc cattactcct ccagctccac cagctccaac
     2461 agtacaactt acaactccaa cacagattca gacagctaaa acaatcatta atggacctat
     2521 aaaaagagca ttattatttc cagaacaaga aaaacccaaa cctaaacgct ttaaaggtag
     2581 ggactgggaa acagaattac agcttagtaa atggatgcat aggcccatgc gcgaatttac
     2641 aactgatcgc ccattttacc cttggcttcc cccaactcct aaaataccgt gtgtaaactt
     2701 tgacattgta tctgctttca ataaaggcat gcattaattc acttcacaag cctgtttaat
     2761 taagtttaaa ctaatacaaa catccaccgc ctcccttata cgcatgcgca aaagggggct
     2821 ccgccccctt aaacccccgg gggggaaacc ccccctaagc ccccccaaaa cattaatat
//
