# Supplementary material for: Widespread Horizontal Gene Transfer Among Animal Viruses
Source: bioRxiv. 2024 Mar 26:2024.03.25.586562. Preprint. [Version 2] doi: 10.1101/2024.03.25.586562 (PMC11071296; doi:10.1101/2024.03.25.586562)
Supplement: Supplement 2 [file media-2.zip › File2_Maps/uParvo_egretta_egretfeces_SRR7288010_5618.gb]

LOCUS       uParvo5618ct_1          5618 bp    DNA     linear       01-JAN-2019
DEFINITION  [note: taxonomic lineage
            d_Viruses;-
            _Monodnaviria;k_Shotokuvirae;p_Cossaviricota;c_Quintoviricetes;o_Pi
            ccovirales] [isolation_source=original].
ACCESSION   
VERSION
DBLINK      BioProject: unknown
            BioSample: unknown
            Sequence Read Archive: unknown
KEYWORDS    .
SOURCE      Piccovirales sp. ct7P2V4 (unknown)
  ORGANISM  Piccovirales sp. ct7P2V4
            Unclassified.
REFERENCE   1  (bases 1 to 5618)
  AUTHORS   Taker,C.
  TITLE     Cenote-Taker 2 dummy template file. Do NOT submit
  JOURNAL   Unpublished
REFERENCE   2  (bases 1 to 5618)
  AUTHORS   Taker,C.
  TITLE     Direct Submission
  JOURNAL   Submitted (01-JAN-2019) Taker 2, Cenote, 1000 Circle St., Cenote,
            DC 31111, USA
COMMENT     ##Genome-Assembly-Data-START##
            Assembly Method       :: unknown_assembler
            Genome Coverage       :: 1x
            Sequencing Technology :: Illumina
            Annotation Pipeline   :: Cenote-Taker 3
            URL                   :: https://github.com/mtisza1/Cenote-Taker3
            ##Genome-Assembly-Data-END##
FEATURES             Location/Qualifiers
     source          1..5618
                     /organism="Piccovirales sp. ct7P2V4"
                     /mol_type="genomic DNA"
                     /isolation_source="unknown"
                     /collection_date="unknown"
                     /note="genome binned from sequencing reads available in
                     unknown;
                     derived from metagenome: unknown"
     CDS             47..145
                     /note="no search hits"
                     /codon_start=1
                     /transl_table=11
                     /product="hypothetical protein"
                     /translation="MPARAGYQLSVVTGGSLCCVPRHISALGLLSI"
     CDS             complement(218..2530)
                     /inference="protein motif PDB:1U0J_A"
                     /codon_start=1
                     /transl_table=11
                     /product="Rep protein"
                     /translation="MSHSHSGYQPRHINMAGTGYHVVIRHKSIDKDSLYRVDRDLQAT
                     SGVNLDTSTPTRSWCISGYNTSVGYYIYNWLLTVQALVIYHDGKDRCRLQGQDEVSGT
                     PHYHMIVYSNNKSSIGCSRAYRTLTSKIREQGGEVRCQAIASKMSSNKTYQALPLLYR
                     YLSVSTYKYYIGHTADWLHADWMMWIGDLYNNDLITNAMLTAWAVYTYNFPAWRTYQL
                     LRTEVKDIQDKLRILIDEYVQGDRIPHGIVVDNPDPGTPRYAEDIQDIHARDIEIRHA
                     NRKQSANTSMRDAASEPVQGPSIADIDTDNIATDSQMSVDNSVEGTPRRVMRGRRTRG
                     PKMTLGDKVRTIASYLLEHPEIDCYDTLCTTILHDKKMDEQLISSIMAQQGEGIYVRA
                     DIDNKRQYNGKTLYDLLPDKPSGSDHHYLYTYGLLLKWCQELGLNPIKVTYQIYMWLT
                     QRDNKINMLYLSGTSNTNKSFWARSLSESISPRSRLGAVSAGASEFKYQDCVNKTVIL
                     WEEAKITPGDVDTVKCIAEGTYVKVPVKYAEPKEIRRTPIVCTTNHTLIRLGLSHEHI
                     EALENRMYHIKCTKNVNTIDKHILSKFQNAQPLTVDPYMWYMICKYYQDKMREIQDTI
                     LDLEPDILNVDELIEKVKEAQDKWFAEEYLRGDLADNATRMTYLTWFMYKDCKLDLPE
                     NPMEVLESDPDSWRCSKICKEHYDEASPYEEDAEEEELIDSYVQLTLKYDSDVCADIP
                     SLKHEITIDNAKMVRQMSDSMATLMKDDTM"
     CDS             complement(2544..2753)
                     /note="no search hits"
                     /codon_start=1
                     /transl_table=11
                     /product="hypothetical protein"
                     /translation="MIVLSKLRPGDRVYLVPLSTAYQYLRSTETTSLQLIRTLDHVGV
                     VVYVTSLTYLSILRHRPRGMDTKYI"
     CDS             2764..2961
                     /note="no search hits"
                     /codon_start=1
                     /transl_table=11
                     /product="hypothetical protein"
                     /translation="MITPRGIYDVTDKEYIEGVHSSSSLAQQPPDCTHPYKELLRHDP
                     RWRPLSLHSAYTRYQHISLWR"
     CDS             2952..3809
                     /note="no search hits"
                     /codon_start=1
                     /transl_table=11
                     /product="hypothetical protein"
                     /translation="MEIVYTDKDRCPAYVITSGYDKMDDLEYTLVIYIDQQEEMIRDA
                     NLVRAESYKVTREVYKHHIKEPALDMIHRRVQQDVNIRGSNTGDGHVMLIYKSCYLKD
                     VLGHRVCNKWDDPSEHVLSYTEYMGQGDDNSICIVDETQSSGWSVDSDKTEDITDMLE
                     TVSDLITVSDDVLAQLTSTPVPSTSTDNVWLSVDKSDNKLTRTQCKTKNKGKKITGAD
                     KLIRVQERSARRLYNKQYTIYKNYIKDLIKVTVPDSVEIREIKVHEILNTYLHHHHDV
                     TSTLIDEAM"
     CDS             complement(3802..3933)
                     /note="no search hits"
                     /codon_start=1
                     /transl_table=11
                     /product="hypothetical protein"
                     /translation="MCQGIYRLLVSYLSIYQQQQQVCHGYTLSCYLIYIYTWLYTVT"
     CDS             complement(4016..4159)
                     /note="no search hits"
                     /codon_start=1
                     /transl_table=11
                     /product="hypothetical protein"
                     /translation="MDEERHRPQGLSTRRYTGPPVSGYRHPIGSPDICWPDSRCPTLR
                     WDT"
     CDS             complement(4232..4348)
                     /note="no search hits"
                     /codon_start=1
                     /transl_table=11
                     /product="hypothetical protein"
                     /translation="MPYGSIYDILSYLSRLSYLLSDLGYLIFLSYLILSYLI"
     CDS             4527..4658
                     /note="no search hits"
                     /codon_start=1
                     /transl_table=11
                     /product="hypothetical protein"
                     /translation="MTAPAQLHRRNSASPSRGEFEYSSSPCVRISCPIWCPILSSGR"
     CDS             4779..4883
                     /note="no search hits"
                     /codon_start=1
                     /transl_table=11
                     /product="hypothetical protein"
                     /translation="MCQGIYRLLVSYLSIYQQQQQQVGHGYIGYRVII"
     CDS             complement(4890..5456)
                     /note="no search hits"
                     /codon_start=1
                     /transl_table=11
                     /product="hypothetical protein"
                     /translation="MVSCISRILSKFQNSQPLSVDPYMWYMICKYYQDKMREIQDTIM
                     DMEPDILNVDELIEKVKRAQDQWFAEEYVRGDLSDRATRMTYLTWYMYKDCKLDLPDN
                     PMEVLNTDPDNWRDSKICKEYYSIATEYDNSDELEIEDEVARTLTESDVVDKIPALKH
                     DITVDNAQMVRQVSDSLATLMRADTVTV"
     CDS             5434..5616
                     /note="no search hits"
                     /codon_start=1
                     /transl_table=11
                     /product="hypothetical protein"
                     /translation="MREIQDTIMDMEPDILNVDELIEKVKKAQDQWFAEEYVRGDLSD
                     RATRMTYLTWYMYKDCK"
ORIGIN      
        1 cctatatatc acttaaggag acctatatat agagttatct tatcagttgc cggcaagagc
       61 tggttatcag ttgagcgtag ttacgggcgg tagcttgtgc tgtgtgccaa ggcatatatc
      121 ggctcttggt ctcttatcta tctagtaagt aacaacaaca acaagtaggt catggttata
      181 cgttatcatg ttatctcata tacatggtta tatacagtta catagtatca tccttcatca
      241 gggttgccat agagtcactc atctgcctta ccatcttagc gttatctatc gttatctcat
      301 gcttaagaga tggtatatca gcacatacat ctgagtcata cttaagtgtt aactgaacat
      361 aactatcgat cagttcttct tcttctgcat cttcttcata tggtgatgcc tcatcatagt
      421 gttccttaca tatcttacta catctccaac tatctgggtc agactcaagt acctccatag
      481 ggttctcggg taggtctagc ttacagtcct tatacatgaa ccatgttaag taggtcatcc
      541 ttgttgcgtt atcagctaga tcacctctaa gatactcttc tgcgaaccac ttatcttgtg
      601 cctccttgac cttctctata agttcatcta cgttaagtat gtcaggttcc aagtccaaga
      661 tagtatcttg tatctcacgc atcttatctt gatagtactt gcatatcata taccacatat
      721 atgggtcaac tgttaacggt tgagcgttct ggaacttaga taagatgtgc ttatctatag
      781 tgttaacgtt cttggtacac ttgatatgat acatcctgtt ctcaagtgcc tctatatgct
      841 catgtgataa gccaagtctt atcagtgtgt ggttagtagt acatactata ggagtgcgtc
      901 ttatctcctt gggctctgca tacttgaccg gtaccttaac gtaagtcccc tcagcgatac
      961 acttaactgt gtcaacgtca cccggtgtta tcttggcctc ttcccatagt atcactgtct
     1021 tgttgacgca gtcttggtac ttgaactctg acgcacccgc tgatacagca cccaaccttg
     1081 acctgggtga tatagactca gataacgatc tggcccagaa gctcttgttg gtgttactgg
     1141 tgcctgataa gtacaacatg ttgatcttgt tatctctctg cgttaaccac atatatatct
     1201 gataagtgac cttgatcggg ttaagtccta gttcttgaca ccacttaagt agtagtccat
     1261 atgtatatag atagtgatga tctgacccag atggcttatc aggtaacaga tcatataagg
     1321 tcttcccgtt atactgcctc ttgttatcta tatctgctct gacatagata ccttcacctt
     1381 gttgagccat gatagaactt atcagttgct catccatctt cttatcatgt agtatagttg
     1441 tacatagagt atcataacag tctatctctg gatgctcaag tagataagat gcgatagtgc
     1501 gtaccttatc tcctaaggtc atcttaggtc ctcgtgtacg tctacctctc atcacgcgtc
     1561 ttggtgtacc ctcaacactg ttatcaacag acatctgact atcagtagct atgttatccg
     1621 tatctatatc tgcgatagat ggaccttgta ctggttcact tgcagcatca cgcatacttg
     1681 tgttggcact ctgcttcctg ttagcgtgac gtatctctat gtctcttgcg tgtatatctt
     1741 gtatatcctc tgcatatctg ggcgtgcctg gatctgggtt atcaacaact atgccatgtg
     1801 gtatcctatc tccttgtacg tactcatcga taaggatacg taacttatct tgtatatcct
     1861 taacctctgt acgtagtaac tgatacgtac gccatgcagg gaagttgtat gtatagacag
     1921 cccatgctgt taacatagcg ttagtgataa gatcgttgtt atataggtca ccgatccaca
     1981 tcatccagtc ggcatgtaac cagtctgcag tatgacctat atagtacttg tacgttgaca
     2041 ccgatagata acgatatagt aacggtagtg cttgataagt cttgttagag ctcatcttac
     2101 ttgctatcgc ttgacatcta acctctccac cttgttctct tatcttgctt gtaagtgtac
     2161 gataggctct ggaacaaccg atcgatgact tgttgttact gtacactatc atatgatagt
     2221 gaggtgttcc actaacctca tcttgacctt gtaacctgca tctatccttg ccgtcatgat
     2281 agataacaag tgcttgtact gttagtaacc agttatatat gtagtaacct acactggtgt
     2341 tatatccaga tatacaccat gacctagttg gagttgatgt atctaggtta acaccagatg
     2401 tcgcctgtag atctctgtca acacgataca agctatcctt atctatgctc ttgtgacgta
     2461 taaccacgtg gtatcctgtg cctgccatgt tgatgtgtct tggttggtag cccgagtgtg
     2521 agtgagacat cgttgggcat gccctatata tacttagtat ccataccacg tggtctatga
     2581 cgtagtatag atagatacgt gagggaagtc acgtacacca ctacgcctac gtggtcaagc
     2641 gtccttatca gttgcaggct ggttgtctcc gttgagcgta gatactgata agcagttgat
     2701 aagggtacaa ggtacacacg atcgccaggg cggagcttag ataacacgat catgtgatat
     2761 catgtgataa caccacgtgg tatatatgac gtcacggaca aggagtatat agagggcgtg
     2821 cactctagct cctcacttgc acagcagcca ccagactgca cacatccata taaggagtta
     2881 ctacgtcacg atccaagatg gcgcccgtta tctctacact ctgcatacac aagataccaa
     2941 catataagct tatggagata gtctatacag acaaggatag atgtcctgca tacgtcataa
     3001 catctggtta tgataagatg gatgacctgg agtacacact tgttatctat atcgatcaac
     3061 aagaggagat gataagagac gctaacctag ttagagcgga gtcatacaag gtaacacgtg
     3121 aggtatataa gcatcatatc aaggagcctg cacttgacat gatacatagg cgtgtccaac
     3181 aagatgtcaa catacgtggg agtaacactg gtgatggtca cgtgatgttg atatacaagt
     3241 cttgttatct taaggatgta ctaggtcatc gcgtgtgtaa caagtgggat gatccatctg
     3301 agcatgtgtt atcttatacg gagtatatgg gtcaaggaga tgataacagt atatgtatcg
     3361 tagacgagac acagtcatcg ggatggagtg ttgatagtga taagactgag gacatcacag
     3421 atatgttaga gacagtgagt gacctgataa cagtaagtga tgacgtgtta gcccagttaa
     3481 caagtacacc tgtaccatca acgtcaacag acaacgtgtg gttatcagta gataagagtg
     3541 ataacaagtt aacacgcaca cagtgtaaga ctaagaacaa gggcaagaag ataacaggtg
     3601 ctgataagct gataagagta caagagaggt cagcacgcag actatataac aagcagtaca
     3661 ctatatataa gaactatatc aaggacctta tcaaggttac tgtaccagat agtgttgaga
     3721 taagagagat caaggtacat gagatactta acacttacct tcaccatcac catgatgtaa
     3781 catccaccct catagatgag gctatgtaac tgtatataac catgtatata tatatatgag
     3841 ataacacgat aacgtataac catgacatac ttgttgttgt tgttgatata tagagagata
     3901 agagaccaag agccgatata tgccttggca cacataccaa gctaccgccc gtaactacgc
     3961 tcaactgata acagctcttg ccggcaactg ataagataag agagatctat ataggtcacg
     4021 tatcccacct taaggtagga caccgactgt ccggccaaca gatatccgga ctacctatag
     4081 gatgcctata accggacaca gggggaccgg tataacgacg cgtacttaac ccctggggtc
     4141 tatgcctctc ctcatccacg agccctatcc atcatccacg aactgaaccc cctcccaccg
     4201 ttctgtctgt cacagatgtt gaaccaggaa gttagataag ataagataag atgagataag
     4261 ataagaagat aagataacct agatcagata agagataaga taaccgactt agataagata
     4321 agatatcata gatagacccg tagggcaagg ggcatagccc tctatctatg atatcttatc
     4381 ttatctaagt cggttatctt atctcttatc tgatctgggt tatcttatct tcttatctta
     4441 tctcatctta tcttatctta tctaacttcc tggttcaaca tctgggacag gtcaagatca
     4501 gggacagaca ggagggaggg ggttacttga ctgcgcccgc gcaactacat aggcgcaaca
     4561 gcgctagccc atcacggggt gagttcgagt actcttcttc cccttgtgtc cgtatatcgt
     4621 gtcctatatg gtgtcctata ctctcgtccg gccgttagtt gtccgacctt aaggggacct
     4681 atatatcact taaggagacc tatatataga gttatcttat cagttgccgg caagagctgg
     4741 ttatcagttg agcgtagtta cgggcggtag cttgtgctgt gtgccaaggc atatatcggc
     4801 tcttggtctc ttatctctct atatatcaac aacaacaaca acaagtaggt catggttata
     4861 taggttatcg tgttatcata taagcatggt tatacagtta cagtatctgc cctcataagg
     4921 gtagcaagtg agtcacttac ttgtctcacc atctgagcgt tatcaacagt tatatcatgc
     4981 ttaagtgctg gtatcttatc tacaacatct gactcagtaa gtgttcttgc tacctcatct
     5041 tctatctcta actcatcact gttatcatac tcagttgcga tactatagta ctccttacat
     5101 atcttactat cgcgccagtt atctgggtca gtgttaagta cctccatagg gttatcgggt
     5161 aagtctagct tacagtcctt atacatgtac catgttaagt aggtcatcct tgttgcccta
     5221 tcagatagat cacctcgtac atactcttct gcgaaccact gatcttgtgc cctcttgacc
     5281 ttctctataa gttcatctac gttaagtatg tcaggctcca tgtccatgat ggtatcttgt
     5341 atctcacgca tcttatcttg atagtacttg catatcatat accacatata tgggtcaact
     5401 gataacggtt gagagttctg gaacttagat aagatgcgag agatacaaga taccatcatg
     5461 gacatggagc ctgatatact taacgtagat gaacttatag agaaggtgaa gaaggcacaa
     5521 gatcagtggt tcgccgagga gtatgtaagg ggtgacctat ctgatagagc aacaaggatg
     5581 acctacttaa catggtatat gtataaggac tgtaagct
//
