# Supplementary material for: Widespread Horizontal Gene Transfer Among Animal Viruses
Source: bioRxiv. 2024 Mar 26:2024.03.25.586562. Preprint. [Version 2] doi: 10.1101/2024.03.25.586562 (PMC11071296; doi:10.1101/2024.03.25.586562)
Supplement: Supplement 2 [file media-2.zip › File2_Maps/uPolyoma_oedothorax_spider_SRR13225184_5254.gb]

LOCUS       uPolyoma5254ct_1        5113 bp    DNA     linear       01-JAN-2019
DEFINITION  [note: taxonomic lineage
            d_Viruses;-
            _Monodnaviria;k_Shotokuvirae;p_Cossaviricota;c_Papovaviricetes;o_Se
            polyvirales] [isolation_source=original].
ACCESSION   
VERSION
DBLINK      BioProject: unknown
            BioSample: unknown
            Sequence Read Archive: unknown
KEYWORDS    .
SOURCE      Sepolyvirales sp. ctWXE8V (unknown)
  ORGANISM  Sepolyvirales sp. ctWXE8V
            Unclassified.
REFERENCE   1  (bases 1 to 5113)
  AUTHORS   Taker,C.
  TITLE     Cenote-Taker 2 dummy template file. Do NOT submit
  JOURNAL   Unpublished
REFERENCE   2  (bases 1 to 5113)
  AUTHORS   Taker,C.
  TITLE     Direct Submission
  JOURNAL   Submitted (01-JAN-2019) Taker 2, Cenote, 1000 Circle St., Cenote,
            DC 31111, USA
COMMENT     ##Genome-Assembly-Data-START##
            Assembly Method       :: unknown_assembler
            Genome Coverage       :: 1x
            Sequencing Technology :: Illumina
            Annotation Pipeline   :: Cenote-Taker 3
            URL                   :: https://github.com/mtisza1/Cenote-Taker3
            ##Genome-Assembly-Data-END##
FEATURES             Location/Qualifiers
     source          1..5113
                     /organism="Sepolyvirales sp. ctWXE8V"
                     /mol_type="genomic DNA"
                     /isolation_source="unknown"
                     /collection_date="unknown"
                     /note="genome binned from sequencing reads available in
                     unknown;
                     derived from metagenome: unknown"
     CDS             complement(111..230)
                     /note="no search hits"
                     /codon_start=1
                     /transl_table=11
                     /product="hypothetical protein"
                     /translation="MLQSYLLNRKNMVSRRGLFSRVSFPALIISRVFFRALFL"
     CDS             238..432
                     /note="no search hits"
                     /codon_start=1
                     /transl_table=11
                     /product="hypothetical protein"
                     /translation="MLLCVYKRKGENPIRSSERKRTIKGCLSSYLFLFLIWVARWRSF
                     AVLVRILESFSSCLGLPEVV"
     CDS             449..625
                     /note="no search hits"
                     /codon_start=1
                     /transl_table=11
                     /product="hypothetical protein"
                     /translation="MGLPEVGVTRSFATVSACFGDYFYRFYANFIVYILYFCTFIWRF
                     LRLLADIWVLGPHY"
     CDS             complement(722..814)
                     /note="no search hits"
                     /codon_start=1
                     /transl_table=11
                     /product="hypothetical protein"
                     /translation="MNLNQTMYQLLFPLQLHLKLQQYRQSNNQL"
     CDS             935..1828
                     /inference="protein motif PDB:7K23_A"
                     /codon_start=1
                     /transl_table=11
                     /product="Capsid protein"
                     /translation="MSKSYCKKKPQNQRLGWGVLESIDREDKILKRNVWFGGTDKSVI
                     IKRLKLPNADVVAEAEEKKCAKANKDYFWVWELFATDIYRRPTSTNAKSPYLFSYAFH
                     HDGIAMATFNKEGKEPTIQRKHESFENKDTHWSVKFHPFIQNQWVYTTHCESTLAPLP
                     PVTWASNSYKITTDDSGIGILLPKGHLYIGVHFFSTNTAENYEDFGFRLFFRLRKMHA
                     DQSELLQKIIDAQMGRIKPAEETHYGDPGTSINVDMDNTDFWDNSFLRTEPKRPRLDK
                     IEDVVPEVPAIDAPPHEIEED"
     CDS             1923..2633
                     /note="no search hits"
                     /codon_start=1
                     /transl_table=11
                     /product="hypothetical protein"
                     /translation="METFKEKVLSFEFLAEIAYMIFQKFQDQKFQKLKCSKPMGDAVD
                     GPESETMMGDDANSDREMFMDASKEFILNLYLTESEIATYEARRKACWEAEDPIKCKD
                     ELDQEYRKVIFNRVNELRAPNLNMDMYKALLSSLVFVIKKFSGHAGLTDIQTKTDYDN
                     NVTWIRVPEIIECNLQNRPPPARPIIKPPKVKSEEKASKDEPQVVPSADQPELDNVFG
                     SQLGPFPTGEIYIDDPMD"
     CDS             complement(2665..2757)
                     /note="no search hits"
                     /codon_start=1
                     /transl_table=11
                     /product="hypothetical protein"
                     /translation="MRPMFPCDTQEVMGPSRVFFIEVSPLLKQS"
     CDS             complement(2801..2914)
                     /note="no search hits"
                     /codon_start=1
                     /transl_table=11
                     /product="hypothetical protein"
                     /translation="MTKLGYAFNLPVHYPVHSLIFFEDYRNMLSVLITIDL"
     CDS             complement(3314..5113)
                     /inference="protein motif PDB:4GDF_B"
                     /codon_start=1
                     /transl_table=11
                     /product="Large T antigen"
                     /translation="MASSFNNSHDIFSEEYKDCVNELCTLLSCNVLELDLKVLQKFIK
                     RRQLSWHPDKNKNNPKKAVFEDLLKRLNGAWTTFKLLSPGTSQDLESSFSEDENATDS
                     VPSHTQPEDMEYGTETGYSEEFFKVSPTKNYDFPEFLKPFFRSDSCRRAGKGILFCIP
                     SKFYNDDISKKMDQKFFFSQIDHSSVFIHESLTIFTYLFKTDFRYFDIRKSLRDNLET
                     FKLKFAIRYPKLVQLLTEKAQKINEFGEHSKKKESADVKSFSAFLLTDFAKKREITNC
                     YDLISSYGHFAEFTCNDTVDDKEHKEDHETHHENAKKFVCISDQKRYCKNATEVVKAF
                     QYRNAKRTVNKEYLESKISEIALDLCGKEEYFELCTFYAMFFINVICANPDVKKNYKK
                     CFSYILASFTEGEPKKRYTALTGEYNCGKTSIGFAFLKLFSGVSINCNIDFGRIGFFL
                     GESIGQRFVLFDDASSKGMKNLDELRDHLDGRIQVQLEKKNVQPIMQTFPAGIITSNH
                     ELLNNLKVRVKQFVFKECPVLKCINEDKKHDFEMNSDVLFVILTMWNLIPTESYIWKY
                     LNEYQGNWRTTHVINCKICTAFMRTQESQKSKE"
ORIGIN      
        1 tttttcgcag cgaagttgcg taaagcacta acctaaacaa gagttaaagg gagaatgaac
       61 tcaaagtcaa catctcgaac ctaaagtcaa ttccttatct ttattttcat tcataaaaaa
      121 agcgcgcgaa aaaatacgcg cgaaattata agcgcgggaa aactgacgcg ggaaaataaa
      181 ccccgcctac ttaccatatt ctttctattt aataagtaac tttgtaacat taggtgcttg
      241 ttactatgcg tatacaagag gaaaggggaa aacccgataa ggagttcgga aaggaaacga
      301 acgataaagg gttgcctttc ttcttatctt tttttgtttc ttatctgggt tgccagatgg
      361 cgctctttcg cagttttagt tcgtattcta gaaagtttca gttcgtgttt ggggttgcca
      421 gaggttgttt agggttgcca gaagttgttt ggggttgcca gaagttgggg ttaccagaag
      481 tttcgctacg gtaagtgcgt gttttggtga ttacttttac cgcttttatg cgaattttat
      541 agtatatatt ttatattttt gcacttttat atggaggttt cttagactgt tggctgatat
      601 atgggtattg gggcctcatt actagcatta attcctgaag gtattattga agctttagcc
      661 gaggctggtc ttgtacaatt ggaaggtttt attggagaag acgcagtttg gactttttcg
      721 gctagagctg gttattactt tggcggtact gttgtaactt taggtgcaat tggaggggga
      781 atagcagctg gtacattgtc tggttcaagt tcaacagacg gatctgaatt taactatatt
      841 agaaaactta tagaaaaaac taataccacg caatttgttt tggcaacaat tcatttatta
      901 aataatccgc ttaaagcaaa gcatttacta aattatgtcc aaaagttatt gcaaaaaaaa
      961 gccccaaaat cagagattgg gatggggtgt tctcgaatca atagatcgag aagacaaaat
     1021 tttaaaacga aacgtttggt tcggaggaac agacaaatct gtaattataa agagattgaa
     1081 actaccaaac gcagacgtag tagcagaagc tgaggaaaaa aaatgtgcta aagcaaataa
     1141 agattatttt tgggtatggg aattgtttgc cactgatatt tatcgtcgtc caacctcgac
     1201 aaatgcgaaa tccccttatt tgttttcata tgcatttcat cacgatggaa tagctatggc
     1261 tacttttaat aaggaaggga aagaaccaac tattcaaaga aaacatgaaa gttttgaaaa
     1321 taaagatacg cattggagtg taaaattcca cccatttatc caaaatcaat gggtatatac
     1381 aacccattgc gagagtacat tagctccttt accacctgta acatgggcat caaattcata
     1441 taaaataaca acagatgatt ccggcatcgg cattttgttg ccaaaaggtc acctttatat
     1501 aggtgttcat tttttctcta cgaatacagc agaaaattat gaagatttcg gatttagatt
     1561 attttttcgt ctccgtaaaa tgcacgcgga tcaatccgaa ctattgcaaa aaataattga
     1621 tgctcaaatg ggaaggataa aaccagctga agaaacccat tatggtgacc ctggtacttc
     1681 tataaatgtt gacatggata atactgactt ttgggacaat tcctttcttc gaactgaacc
     1741 aaaacgacct agattggata aaattgaaga tgttgtacct gaagtacctg ctattgatgc
     1801 gccaccacat gaaatagaag aagattaaat tatgcagtaa tttaaattca ttatgttaaa
     1861 cttataatta tgtaccttta tatcagccga ttattcttag aacctctatt ctattttcag
     1921 gtatggagac atttaaagaa aaagtgctgt ccttcgagtt ccttgcagag attgcctata
     1981 tgatctttca aaaattccag gatcaaaagt tccaaaaatt aaagtgctca aaaccgatgg
     2041 gagatgctgt agatgggccc gaaagtgaaa caatgatggg ggatgatgct aattctgata
     2101 gggagatgtt tatggatgcc tcaaaagaat ttatattgaa tttgtattta actgagtcag
     2161 aaattgcaac atacgaagct agacgaaagg cttgttggga agccgaggat ccaatcaaat
     2221 gcaaagatga gttagatcag gaataccgaa aagtaatttt caaccgtgtt aatgaactaa
     2281 gggcgccgaa tttaaatatg gatatgtata aagctttgct atcatcatta gttttcgtga
     2341 taaagaaatt ttcgggacat gctggtttaa cagatataca aactaagaca gattatgata
     2401 ataacgttac ttggatacga gtaccagaaa ttattgagtg taatttacaa aacagaccac
     2461 ctccagcaag accaataatt aaacccccta aggtaaaaag tgaagaaaaa gcgtcaaaag
     2521 atgaacctca agtagtacct tcagcagatc aacctgaact agataacgtg ttcggttctc
     2581 aactaggacc gtttcctact ggtgaaatat atattgatga cccaatggat taagtataca
     2641 attattatta actgaatatg aggattagga ctgcttcaaa agtggtgaaa cctcaataaa
     2701 aaaaacgcgc gatggtccca ttacctcctg ggtatcgcat ggaaacatgg gacgcaccta
     2761 gaaaaaatgc cgagtgtgtt gaatgccatt gattgtatat ttaaaggtca atggtaatca
     2821 acacgcttaa catatttcta taatcttcaa agaagatcag tgaatgcaca ggataatgca
     2881 caggtaagtt aaatgcatat ccaagtttcg tcaagttaat acgtataaag ctatcctatg
     2941 gtattctgat aaagtgaaaa agagattcct aaaaactgaa accgcattga aatgcactat
     3001 ctgaaagaca gtgtcaaatg caaaggataa cagtcattgg gatgcatccc tttattattc
     3061 acaatatcat ataagaacat acaacaaata acaaataaaa catattcctt taagtaacat
     3121 aaaaaatgat actattatat tctttcaaat taatagtgtc actttgtaac attaggtgct
     3181 gttactttca catataatgt aatatagtac aaaaatacaa aaaaaaatat atattcataa
     3241 tttgaactct tatacaaaaa aaaatggatt catcctttta actcttattt aggttaaata
     3301 agccaggaaa atattattcc ttgctttttt gcgattcttg agttctcata aatgcagtac
     3361 aaattttaca attaataaca tgtgttgttc tccaattacc ttgatattca tttaaatatt
     3421 tccatatata ggattcagtt ggaattaggt tccacatagt taaaataaca aaaagaacat
     3481 cgctgttcat ttcaaaatcg tgttttttgt cttcattaat acattttaat acagggcatt
     3541 ctttaaaaac aaactgcttc acccttactt ttaaattgtt taacagttcg tgattggatg
     3601 tgattatacc ggcaggaaat gtctgcataa tgggctgcac atttttcttc tcgagttgaa
     3661 cttgtattct tccatccagg tggtccctta gttcatccag atttttcatt cctttggagg
     3721 aagcgtcatc aaataagacg aagcgttgtc ctattgactc tcctagaaaa aaaccaatcc
     3781 tcccgaagtc tatgttacaa ttaattgata caccagaaaa taactttaaa aaggcaaacc
     3841 caatcgaagt tttcccacaa ttgtactcgc ctgtaagggc agtgtaccgt tttttgggtt
     3901 caccttctgt aaaagaagcc aagatataac tgaaacactt tttataattt tttttaacat
     3961 cagggttagc acatataacg ttaataaaaa acatagcata aaatgtacat agttcaaaat
     4021 attcttcttt cccacataaa tctaaagcta tttcagaaat ttttgactct aagtactctt
     4081 tattaacagt tcttttggcg tttcggtatt gaaatgcctt aacaacttca gttgcatttt
     4141 tgcaatacct tttttgatcg ctaatacaaa caaatttttt tgcgttttcg tggtgagttt
     4201 cgtgatcttc tttatgttct ttgtcgtcca ctgtatcatt acaagtaaat tcagcaaaat
     4261 gtccatagct ggatattaaa tcataacaat ttgtaatttc tcttttttta gcaaaatcag
     4321 ttaataaaaa tgcgctaaaa gattttacat cagcagattc ttttttttta gaatgctctc
     4381 cgaattcatt gattttttga gctttttctg taagtaattg aactagttta ggataccgaa
     4441 tagcaaattt cagtttaaaa gtttccaaat tatctcttaa agatttacgt atatcaaaat
     4501 aacgaaaatc agttttaaat aaatacgtaa aaatagttaa cgattcatgt ataaatacag
     4561 aactatgatc aatttgtgaa aaaaaaaatt tttgatccat ttttttagaa atatcatcat
     4621 tataaaactt actaggaata caaaataaaa tacctttgcc tgctcgccga caactgtcgc
     4681 tgcgaaaaaa tggctttaaa aattcaggaa aatcgtagtt cttggttggc gaaaccttaa
     4741 aaaattcttc tgaataaccc gtctccgttc cgtactccat atcctcgggt tgtgtatgtg
     4801 agggcacact gtccgtggca ttttcatctt ccgagaaaga tgattctaaa tcctgggatg
     4861 ttccgggaga caacaattta aaagtcgtcc acgcaccatt taacctctta agaaggtctt
     4921 caaatacagc cttttttggg ttgtttttat ttttgtctgg gtgccaactc aactgtctac
     4981 gttttataaa tttttgtaaa acttttaaat ctaactctaa cacgttacaa gaaagtagag
     5041 tacataattc attcacgcaa tctttatact cttcagaaaa tatatcgtga gaattattaa
     5101 aacttgatgc cat
//
