# Supplementary material for: Widespread Horizontal Gene Transfer Among Animal Viruses
Source: bioRxiv. 2024 Mar 26:2024.03.25.586562. Preprint. [Version 2] doi: 10.1101/2024.03.25.586562 (PMC11071296; doi:10.1101/2024.03.25.586562)
Supplement: Supplement 2 [file media-2.zip › File2_Maps/uAdinto_arthropod_AFPQ02002603_11539.gb]

LOCUS       uAdinto11539ct_1       11539 bp    DNA     linear       01-JAN-2019
DEFINITION  [note: taxonomic lineage
            d_Viruses;-
            _Varidnaviria;k_Bamfordvirae;p_Preplasmiviricota;c_Polintoviricetes
            ;o_Orthopolintovirales;f_Adintoviridae]
            [isolation_source=original].
ACCESSION   
VERSION
DBLINK      BioProject: unknown
            BioSample: unknown
            Sequence Read Archive: unknown
KEYWORDS    .
SOURCE      Adintoviridae sp. ctHLH8A (unknown)
  ORGANISM  Adintoviridae sp. ctHLH8A
            Unclassified.
REFERENCE   1  (bases 1 to 11539)
  AUTHORS   Taker,C.
  TITLE     Cenote-Taker 2 dummy template file. Do NOT submit
  JOURNAL   Unpublished
REFERENCE   2  (bases 1 to 11539)
  AUTHORS   Taker,C.
  TITLE     Direct Submission
  JOURNAL   Submitted (01-JAN-2019) Taker 2, Cenote, 1000 Circle St., Cenote,
            DC 31111, USA
COMMENT     ##Genome-Assembly-Data-START##
            Assembly Method       :: unknown_assembler
            Genome Coverage       :: 1x
            Sequencing Technology :: Illumina
            Annotation Pipeline   :: Cenote-Taker 3
            URL                   :: https://github.com/mtisza1/Cenote-Taker3
            ##Genome-Assembly-Data-END##
FEATURES             Location/Qualifiers
     source          1..11539
                     /organism="Adintoviridae sp. ctHLH8A"
                     /mol_type="genomic DNA"
                     /isolation_source="unknown"
                     /collection_date="unknown"
                     /note="genome binned from sequencing reads available in
                     unknown;
                     derived from metagenome: unknown"
     CDS             complement(57..1118)
                     /inference="protein motif PDB:4U7B_B"
                     /codon_start=1
                     /transl_table=11
                     /product="Mos transposase"
                     /translation="MDQRICIKFCVKNKIKCSETLEMLTVAYGETVLSKKNVYKGYKL
                     FQDGREDANDQPRSGRPSTSTTDENVQAVTKIVLENRRITIREVAEDVGISLGSCHEI
                     FSNVLGMSRVSAKFVPKLLNFDQKNRRMSIAQELLNDVNDDPDLLKRVITGDESWVYG
                     YDIETKAQSSQWKSPGEPRPKKARQVRSNVKVLITVFFDYHGVVHQEFLPYGRTVNKQ
                     YYLEVMRRLREAIRKKRPELWKNNSWLLHHDNAPAHSSLLVRDFLAKNNTTIMPQPPY
                     SPDLAPCDFFLFPKLKRPMKGRRFATIEEIKTASLQELKAIPKSAYGKCFEDWKNRWH
                     KCIVSEGDYFEGDNINIDK"
     CDS             complement(1085..1249)
                     /note="no search hits"
                     /codon_start=1
                     /transl_table=11
                     /product="hypothetical protein"
                     /translation="MLYWYTLPYHLYQVSMEHPLLFGCERRKVTSYFASSAIFCYRKI
                     WIKGFASNFV"
     CDS             complement(1304..1417)
                     /note="no search hits"
                     /codon_start=1
                     /transl_table=11
                     /product="hypothetical protein"
                     /translation="MNTNLLHELHGLLYMKEYTYFTLSCTHYICIRGVFKK"
     CDS             1543..1665
                     /note="no search hits"
                     /codon_start=1
                     /transl_table=11
                     /product="hypothetical protein"
                     /translation="MNQNLLLVIRKLKIYVLGLIIRSPEVNQEKHLMELKYAFI"
     CDS             1749..1838
                     /note="no search hits"
                     /codon_start=1
                     /transl_table=11
                     /product="hypothetical protein"
                     /translation="MTENGISHMVYKGKDPNRYICAQIEFISK"
     CDS             1934..2245
                     /note="no search hits"
                     /codon_start=1
                     /transl_table=11
                     /product="hypothetical protein"
                     /translation="MHAKQIEVFLMQFEDMLFEQHLRRLEYLKATLEDLEEKELIHSK
                     FGFHYKLCPWSDEDATSGPDTCQCHMLPILEDEVLNILLKYYKLNKRLYRSETLNKLN
                     L"
     CDS             2329..2433
                     /note="no search hits"
                     /codon_start=1
                     /transl_table=11
                     /product="hypothetical protein"
                     /translation="MKFFSNHLSDLFLFLFKKSEQHTIMTTGVRKISL"
     CDS             complement(2434..2550)
                     /inference="protein motif PDB:4EKF_A"
                     /codon_start=1
                     /transl_table=11
                     /product="Adenain"
                     /translation="MDSPKSAEFFDSYGQYPQKKEFITFLRTKAHKYFFNKQ"
     CDS             complement(2563..2724)
                     /inference="protein motif PDB:4EKF_A"
                     /codon_start=1
                     /transl_table=11
                     /product="Adenain"
                     /translation="MTSLQIKYLLSKHAKTRLIFKGVFPSEQLPETIKKYPALIIANT
                     DPSDKPGTH"
     CDS             complement(2726..2938)
                     /inference="protein motif PDB:5TIP_B"
                     /codon_start=1
                     /transl_table=11
                     /product="Major Capsid Protein"
                     /translation="MFDTNSFILAFDLTADHSNSSVCANLITQRTIRVEGRFSEPLTE
                     AVTCLVYCEYDSMIDIDKHRNKRLLL"
     CDS             complement(2976..3512)
                     /inference="protein motif PDB:5TIP_B"
                     /codon_start=1
                     /transl_table=11
                     /product="Major Capsid Protein"
                     /translation="MKIYFKIVIRWNFSAKSTAIYIFNQPKLLVNNVVLRINFNIEKT
                     AFYLMETGPESNLKILEAKLFMNHITVNPSILFAHHRVLQTKNAIYPFNKVEVKSFTI
                     YPGNNTLFLDNAVIGLLPNFLAFCMVKNRSYSGNRGLDPFHFEHFKIQRFNLLVNGVQ
                     VPSQALEFDYSNGENVQS"
     CDS             complement(3543..4007)
                     /inference="protein motif PDB:5TIP_B"
                     /codon_start=1
                     /transl_table=11
                     /product="Major Capsid Protein"
                     /translation="MSNHFECMKSELDLFAPHPTQRSIMRTEEVSYNPIASLDGASSI
                     EFVCLGNGETYRDLSSVYLRLVVQLRKSDSTGIVGNDVGVVNNILHSIFRSSSVYLNN
                     ILVSQSDNNYHYRSYLQTVLNYGSDASECHLASQGYFPNFGRITAGEYVYPI"
     CDS             complement(4004..4207)
                     /note="no search hits"
                     /codon_start=1
                     /transl_table=11
                     /product="hypothetical protein"
                     /translation="MKNLSDRAIDKITRFQNGEGKRNKKRGTRKKRHHLTSKQQRKQT
                     KSHHKRKRTIRKLNISDIFSKIK"
     CDS             complement(4261..4353)
                     /note="no search hits"
                     /codon_start=1
                     /transl_table=11
                     /product="hypothetical protein"
                     /translation="MVFLIISNHFSFGYNCYKKSGCCYWKGCNQ"
     CDS             complement(4516..4638)
                     /note="no search hits"
                     /codon_start=1
                     /transl_table=11
                     /product="hypothetical protein"
                     /translation="MKSQYYPLILTDIRFHLKRQKFRFLSLYSSEEKGRRKVYK"
     CDS             complement(4697..5050)
                     /note="no search hits"
                     /codon_start=1
                     /transl_table=11
                     /product="hypothetical protein"
                     /translation="MFITLLSNDSLNVFPDKVKCAFTNIVNIPQDKNDDWEVGIIDMY
                     LNNYINQTSYKKIPIPEETEFVSLVNDETFRYKNVSVDSKTPENGLIFIYTDIIKPRS
                     VGCKKPHSLRVMYYN"
     CDS             complement(5073..5213)
                     /note="no search hits"
                     /codon_start=1
                     /transl_table=11
                     /product="hypothetical protein"
                     /translation="MESFKGLFDNDARKRGYTQLIYCNYCGSDTHCEKNCSKNRDQEK
                     HK"
     CDS             complement(5327..5623)
                     /inference="protein motif PDB:5AF0_B"
                     /codon_start=1
                     /transl_table=11
                     /product="MAELSTROM like protein"
                     /translation="MNTVDRNSSVIVDFQYLFGNNKQVFLKELAFMPAGMVIPNFFHF
                     KPPFNIKELDKETLKHQHLNQQNINGLEWSAGDIPYTALEEILSPLNKYSSIMW"
     CDS             5740..5946
                     /note="no search hits"
                     /codon_start=1
                     /transl_table=11
                     /product="hypothetical protein"
                     /translation="MCVPKRNKTSRKKQDHEVIFAFEYYVLHNLKLKCGLSTSEKFLP
                     MIWMQQSKSNFVGFDKDEWMQLLT"
     CDS             5989..6180
                     /note="no search hits"
                     /codon_start=1
                     /transl_table=11
                     /product="hypothetical protein"
                     /translation="MPDTIIDNMSSMKCNFRFRKSDNQYVLAINQYGKKIEFDSESWR
                     SLLRLGIFLTTFLWWNSIL"
     CDS             6187..6414
                     /note="no search hits"
                     /codon_start=1
                     /transl_table=11
                     /product="hypothetical protein"
                     /translation="MVYLYYNHIIPKCVSLQKYDIQLADLEGSFGKDVQIDLTRLCFE
                     ISKKMRNELKRDVLLYKQSILTKQISLSNKK"
     CDS             6444..6656
                     /inference="protein motif PDB:4FW1_B"
                     /codon_start=1
                     /transl_table=11
                     /product="Integrase"
                     /translation="MSKQQVFDEIHKPACKNFLRCKFVQKGINDTWQIDLVEMIPFRK
                     ENRGYRYLLTVIDTFSKYAYAEAVKR"
     CDS             6746..6841
                     /note="no search hits"
                     /codon_start=1
                     /transl_table=11
                     /product="hypothetical protein"
                     /translation="MSTFNINHYHTFTHLKASICERFNRTLKYRM"
     CDS             6845..6934
                     /note="no search hits"
                     /codon_start=1
                     /transl_table=11
                     /product="hypothetical protein"
                     /translation="MFSMQGNYKCINVNKISCKPVQLFISPNH"
     CDS             7070..7186
                     /note="no search hits"
                     /codon_start=1
                     /transl_table=11
                     /product="hypothetical protein"
                     /translation="MKGNEPNWTTEVFKVIKVKSTYPVTYEIQDYRGNSIDG"
     CDS             complement(7202..7303)
                     /note="no search hits"
                     /codon_start=1
                     /transl_table=11
                     /product="hypothetical protein"
                     /translation="MTRIKSAPLNEYLIIFSLKYFFYQECILIFNFL"
     CDS             complement(7444..7944)
                     /inference="protein motif PDB:2PY5_B"
                     /codon_start=1
                     /transl_table=11
                     /product="DNA Polymerase B"
                     /translation="MDTDYFILSSEDDFYETIKANPDRFDTSNYKIENKYQIIQANNR
                     EPGEMKDEHVGDVMTSFAGLKAKAYSCVVAKDKNKTESVQKIKGVKKSVIKKLSHTDY
                     IECIKYKKNILCRSHTLYTEIMNKISLNYKDDKRYILPDNCNTLAHGHYKIEHIINSD
                     QDNNLL"
     CDS             complement(7987..9117)
                     /inference="protein motif PDB:2PY5_B"
                     /codon_start=1
                     /transl_table=11
                     /product="DNA Polymerase B"
                     /translation="MLGSIDSFYNSLSVENCSVEDYSFAQKVWDTFNCNTIRDYLKLY
                     LESDLLILADVFENFRNICRRIYKLDPINYVTAPSISWDAMLKFTNVHLELISHGDMY
                     NFLKRALRAGLTQCSQRISIANNRYLNNFDPSKRNNFLSYIDANNLYGWAMSQPLPLS
                     GFKFLTREEIELFDYKNILSDGDVGYMLEVDLEYPPNQHDSHNYLPFCPENKVPPGGK
                     QAKLIADLTNKSGYIIHLKQLQLCLQNGLILRKIHTILSFTQSCWLKPYIDLNTNQRK
                     LARNDFENFFYKFMNNAVYGKTTENVEKRRKVVLVKHYESRQNSPGFRQRIARNDFHS
                     VEKFGTDLAAIESTPSQIMYDKPIYIGVAVLELSKWLMNEFY"
     CDS             complement(9174..9395)
                     /note="no search hits"
                     /codon_start=1
                     /transl_table=11
                     /product="hypothetical protein"
                     /translation="MEGDLNPIPCNKELYIALTQTIKLNALNRYKIRYIDSVRFLNSS
                     LEKSSSYMEDRDFKIPRNKISRRKIQTNA"
     CDS             complement(9464..9670)
                     /note="no search hits"
                     /codon_start=1
                     /transl_table=11
                     /product="hypothetical protein"
                     /translation="MKVKQFCKHLKERTLSLFYKYWATAKSPSTDPIDDFDQEGSCCA
                     CEKVINDGDMDKHFDQFSGKININ"
     CDS             complement(9727..9972)
                     /note="no search hits"
                     /codon_start=1
                     /transl_table=11
                     /product="hypothetical protein"
                     /translation="MASYYPEPNTTTSFKGYHKKLSPPVVIYADIEAVLENYEICLNN
                     PATSATTKVEKHSACAVSFYIVHKYDPTLNELWTYER"
     CDS             complement(10031..10228)
                     /note="no search hits"
                     /codon_start=1
                     /transl_table=11
                     /product="hypothetical protein"
                     /translation="MCMKLIMTVKKIVGPTVKTQEILPNHVNILGINSRQNMHYAYIT
                     CIKRLCGSQHSKSHAGKFFFG"
     CDS             complement(10264..10407)
                     /note="no search hits"
                     /codon_start=1
                     /transl_table=11
                     /product="hypothetical protein"
                     /translation="MLLLQRHNKRNIHGRNYHININAEVTVYEGMRLDFSGIEFPINQ
                     KKE"
     CDS             10466..10573
                     /note="no search hits"
                     /codon_start=1
                     /transl_table=11
                     /product="hypothetical protein"
                     /translation="MFSIFIIAFRDLMLFGAGMKPLAGIFSSLTIVASK"
     CDS             complement(10609..10995)
                     /note="no search hits"
                     /codon_start=1
                     /transl_table=11
                     /product="hypothetical protein"
                     /translation="MLTDYHKNASVREDVNYKNISQIVSKSKFPVKTYRIKCPTENVI
                     DLNDFYQFCQSNLLKIIEDYMSEYRAIKFSLRVYGTYMKQIDDGETVETRKHFGTAYR
                     SVYHVENITVELKTAIESLITSSSEF"
     CDS             complement(10989..11126)
                     /note="no search hits"
                     /codon_start=1
                     /transl_table=11
                     /product="hypothetical protein"
                     /translation="MDEGKEPHSPTKKLKISGIHKSKKDKFYVILVVSSMLSQGNVSI
                     C"
     CDS             complement(11129..11314)
                     /note="no search hits"
                     /codon_start=1
                     /transl_table=11
                     /product="hypothetical protein"
                     /translation="MLTCATHIVPNYKFDELYKNCEGPQNAFSILMNKKDNEGNNRNQ
                     LLLETIFPQLQQMPSSE"
     CDS             complement(11321..11539)
                     /note="no search hits"
                     /codon_start=1
                     /transl_table=11
                     /product="hypothetical protein"
                     /translation="-
                     LYLHSWNHWASFLSSEHRKGKSFLHGDCARTIPLSIETNKWNIYYTFPEFSDHYAKCF
                     KPRNCLRGFNGKF"
ORIGIN      
        1 tacgaggtgt gttcaaaaag taaggtgact ttgtattttc aagaaaaact attaatttat
       61 ttatcaatat ttatgttgtc cccttcaaag taatccccct cagatacaat acacttatgc
      121 caacggtttt tccaatcctc aaagcacttc ccataagcac ttttcggtat agccttgagc
      181 tcttgcagcg atgcagtctt tatctcttca atcgttgcaa atctccgtcc tttcataggt
      241 ctcttcagtt ttgggaacaa gaaaaagtca catggggcca aatccggtga atatggtggc
      301 tgaggcatta ttgtggtgtt gtttttggcc aaaaaatctc tcacaagcaa agatgagtga
      361 gcaggggcat tatcgtgatg caaaagccat gaattgtttt tccacaattc tggacgtttc
      421 tttcgtattg cttctcgcaa acggcgcata acttccagat aatactgttt attgaccgta
      481 cgaccatatg gtaagaactc ctgatgcacc acgccatggt aatcgaagaa aacagtgatc
      541 aaaactttga catttgatcg aacttggcgt gcttttttcg gtcttggctc gcctgggctc
      601 ttccattggg acgattgggc tttggtttcg atatcataac catataccca tgattcgtca
      661 ccagttatga cccttttgag taaatctggg tcgtcgttga cgtcattcaa cagctcttga
      721 gcgatgctca tgcgacggtt cttttggtca aaattcagca atttcggaac aaacttcgct
      781 gacacacgac tcatacccaa aacgtttgaa aaaatttcat ggcacgagcc aagcgatata
      841 ccgacatctt cagcaacttc tctgatagtg attcgacgat tttccaaaac aattttcgtc
      901 actgcttgaa cgttttcatc agttgttgac gtgcttgggc gtccagagcg aggctggtca
      961 ttggcatctt cccggccatc ttggaagagt ttgtacccct tgtacacatt ttttttactc
     1021 agaacagttt caccgtatgc cactgtcaac atttcaagtg tttcagagca cttaatttta
     1081 ttttttacac aaaatttgat gcaaatcctt tgatccatat ttttcgatag caaaaaatcg
     1141 ccgagctcgc aaaataactt gtaactttac gcctctcaca accaaacaaa agaggatgtt
     1201 ccattgaaac ttggtacaga tggtagggaa gagtgtacca atataacaaa acaaaaaaat
     1261 cgataatcga aaatatgttg cccgcgaaat ttgaaaagtc accttacttt ttgaacacac
     1321 ctcgtataca tatataatgt gtacatgaaa gagtgaaata ggtatattct ttcatgtata
     1381 aaagaccatg taattcatgt aacaaattag tattcaacga ctagtgacta gaacattacg
     1441 actccaatct ctaaccaatc aaaaatggta tataaacact tctttatgta tataatcctt
     1501 cctaatctac ttattcctca gagatcttct tagagaccct aaatgaatca aaacctgtta
     1561 ttggttatac gaaaattgaa gatctatgta ttaggtttga ttataagatc accggaagta
     1621 aatcaagaaa aacaccttat ggaactaaaa tatgccttta tttagccaat aaggaaaatg
     1681 gggatatttg gatatttcta ccaaaaagtt atgtaaacaa attttctact aagacaccat
     1741 ttaagaaatt gactgagaac ggaatttctc atatggtata taaaggaaag gatccaaata
     1801 gatatatctg tgctcaaatt gaatttatca gtaaataaat taaataagta aaaaattccc
     1861 cttataaaag attgaatttc ttattccaaa accagtctta gttcaacctt aacaagttac
     1921 aagtcttaca aaaatgcacg ctaaacaaat tgaagtcttc ttaatgcagt ttgaagacat
     1981 gttattcgag caacacctca ggaggcttga atatttaaag gccacccttg aggacttaga
     2041 ggaaaaggag ttaatacatt caaagtttgg attccactac aaactttgtc cttggagtga
     2101 tgaagatgct acatctggac cagacacatg tcagtgtcat atgctgccga tattagaaga
     2161 cgaggtcctt aatattttgc ttaaatatta taagttaaac aagagattgt atcgctcaga
     2221 aacattaaat aaactaaact tataatgaaa aaaaatttat tttacttttt gaaatttttc
     2281 ttaaacattt taagtatttg tttatcatta taagtaaagt cgtttttctt gaaatttttc
     2341 agtaatcact taagtgattt atttctattt ttatttaaaa agtccgaaca acatacaata
     2401 atgaccacag gtgttagaaa aatatccttg tagttattgt ttattaaaaa aatatttatg
     2461 ggcttttgtt cttaaaaatg ttatgaattc ctttttctgc ggatattgac catatgaatc
     2521 gaaaaattca gctgactttg gactatccaa atagatgcca atctaatgag ttccaggttt
     2581 atctgatgga tcggtattcg caataataag agctggatac ttttttatag tttcaggtaa
     2641 ctgctccgaa gggaaaactc ctttaaaaat caatcgtgtt tttgcatgct ttgatagcaa
     2701 atatttaatt tgtaatgaag tcatgttaaa gaagtaatcg tttgtttcta tgcttatcaa
     2761 tgtcaatcat ggaatcgtat tcgcagtaca ccagacaagt aactgcttca gtaagtggtt
     2821 ctgagaatct tccttcgact cgtatagttc tttgggttat taaattcgca caaacactcg
     2881 aatttgaatg atcggcagtt aggtcaaaag ccaatataaa actgtttgtg tcaaacattt
     2941 atttatgttt tatcccacta gatctgaata gcatattagc tctgaacatt ttcaccattc
     3001 gagtaatcaa actcaagagc ttgagaagga acttgaactc cattcaccaa taagttaaat
     3061 cgttgaattt taaaatgttc aaaatgaaat ggatctaaac cacggtttcc tgagtatgaa
     3121 cggtttttaa ccatacaaaa ggctagaaaa ttgggtagca gtccaataac tgcattgtct
     3181 aaaaataatg tattatttcc tgggtatatt gtgaaagatt ttacttcaac cttattgaaa
     3241 gggtatatag catttttggt ctgtaaaacc cgatggtgag cgaataaaat gcttgggtta
     3301 actgttatat gattcatgaa aagtttagct tccagtatct ttaaatttga ctcaggacca
     3361 gtttccatta aataaaatgc agttttttca atattaaaat taattcttaa aacaacatta
     3421 tttactagca gttttggttg attaaatatg tatattgccg tggattttgc cgaaaagttc
     3481 caccttatta ctattttgaa ataaattttc aagctttaga ttgattagat taagctttag
     3541 attcagatag gataaacata ttcgcctgcc gttattcgtc caaaattcgg gaaatatcct
     3601 tgggaggcta agtgacattc tgaggcatca cttccatagt ttaaaactgt ttgcaaatac
     3661 gatctataat gataattatt atcactctgc gatactaata tattatttaa ataaactgag
     3721 gaacttctaa atatagagtg taagatattg ttcactacac cgacatcgtt tcctacaatg
     3781 ccggtgctat cactttttct aagttgcaca acaagtcgta aataaacact tgataggtct
     3841 cgatatgttt caccatttcc taaacagaca aattctattg atgatgctcc gtctaaagaa
     3901 gcaattgggt tatatgaaac ttcttcagtt ctcataatgg aacgttgcgt gggatgtggt
     3961 gcaaacaaat ccagttcact cttcatgcat tcgaaatggt tactcatttt atcttagaaa
     4021 aaatgtcgct aatatttaat tttcttatag ttctttttcg tttatgatgc gatttggttt
     4081 gtttacgttg ttgcttggat gttaaatgat gtcgtttttt tctggtgcct cgctttttat
     4141 ttctttttcc ttctccgttt tggaatcggg ttattttatc aattgctcta tctgataaat
     4201 ttttcaaagc aatttttgct ctgttcttgc aggatatttc ttaagggctt tttcccgatt
     4261 tcattgattg cagcctttcc agtagcagca gcctgacttt ttatagcagt tatacccgaa
     4321 agaaaagtgg tttgatataa ttaaaaagac cactaaaaaa gttcccgatt cctcgtcctt
     4381 gttaaactat tcatggtgtt acataaaagc ttccaatatt gcttaaaccg ccaccacatt
     4441 ggtttaaata atattaatgg taagatttca ccatgataat gtttttataa tgagtaaata
     4501 atttttaagt ccatattatt tatagacctt acgacgtcct ttttcttctg aactgtagag
     4561 tgacaaaaat cggaactttt gacgtttcaa atggaacctt atatccgtta gaatcagtgg
     4621 gtagtattga gatttcattt ggtgaccata tatctaaagg ataatcaata tttttaaatt
     4681 gaatattttg ttcttttcaa ttataataca ttactcgaag agaatgaggt tttttacagc
     4741 ctacagatct aggtttaatt atgtcagtat aaataaaaat caacccattt tcaggtgttt
     4801 ttgaatcaac gcttacattt ttatatctaa atgtttcatc atttactaag ctaacaaatt
     4861 cagtttcttc aggtatagga atttttttat aggaagtttg attaatataa ttattgagat
     4921 acatgtctat aataccaact tcccaatcat cgttcttgtc ttgtgggata ttgacaatgt
     4981 tagtgaatgc acactttact ttatcaggaa atacattcaa tgaatcatta ctgagcaatg
     5041 tgataaacat ttcatctaaa ttccccatta ggttatttat gtttttcctg atcacggttt
     5101 ttagagcagt tcttctcgca gtgagtatca gatccacaat aattacaata aatcagttgt
     5161 gtgtatcccc ttttgcgcgc atcattatca aacaaaccct tgaatgactc cattgtataa
     5221 gacaacttgt aggttctact atttatttat tactgatatc tatctatccg atatctatat
     5281 tgattatggt cgctgacaaa tactttgata aaattttttt ttaatttcac cacataattg
     5341 aactatactt attgagtggg gagagaattt cttctagggc tgtatatggt atatctccag
     5401 cggaccattc caaaccattt atattttgtt gatttaaatg ttggtgctta agagtttcct
     5461 tatccaattc ttttatgttg aatggaggtt tgaaatgaaa gaaatttggt ataaccattc
     5521 ctgctggcat gaatgcaagc tccttgagaa aaacttgttt gttgtttcca aataaatatt
     5581 gaaagtcaac aataacgctt gaattacgat ctacagtgtt catgatggtt tgaaattttg
     5641 aactggactg agggtgtaca tgcgaaggcc ttttccttta tataccagac agattagaat
     5701 aaacttttag ttaaaataaa gtgctctaac ctaatagtca tgtgtgtacc gaaaagaaat
     5761 aaaacctcac gaaagaaaca ggaccatgag gtcatttttg cattcgaata ctatgtttta
     5821 cataatttaa agttgaaatg tggtttatcc acttcagaaa aatttttgcc tatgatctgg
     5881 atgcagcaaa gtaaaagtaa ttttgttgga tttgataaag acgaatggat gcaactcctc
     5941 acataaaagg aatatattca gttgaaagtg aaccagcatg acctattgat gcctgacaca
     6001 attattgata acatgtcatc tatgaaatgt aattttagat ttaggaaatc ggataaccag
     6061 tatgtgcttg caattaatca gtatggtaaa aaaattgagt ttgactctga gtcctggaga
     6121 tccttactaa gacttggtat atttcttaca accttcttat ggtggaattc aatattatga
     6181 caacaagtgg tatatcttta ctataatcat attattccta agtgtgtgtc attacaaaag
     6241 tatgacattc agttagctga cttagagggt tctttcggta aagatgtaca aatagattta
     6301 acacgattat gttttgaaat ttcgaaaaag atgcgtaacg aattaaaaag agatgtactt
     6361 ctatataagc agtccatatt aactaagcaa atatcactat caaataaaaa ataaaacaaa
     6421 attaaataaa tcagcaactt aaaatgagta aacaacaagt ttttgatgaa attcacaaac
     6481 cggcatgcaa aaactttttg cgttgtaaat ttgttcagaa ggggataaat gatacatggc
     6541 aaattgattt agttgaaatg atacccttta ggaaagaaaa tagagggtat agatatttat
     6601 tgactgttat tgacacattc tcaaagtatg catatgctga agctgtgaag cgataagaac
     6661 tgtctttaaa gcgagcaaaa gtaaaccaaa gaatattcag tcagatcaag gaaaagaatt
     6721 ctttaattca acatttaaag cattaatgag cacatttaat ataaatcatt atcacacttt
     6781 cacacatctt aaggcttcta tatgcgagcg ttttaatcga acattaaaat atcgcatgtg
     6841 aaaaatgttt agtatgcaag gaaattataa atgtataaat gtaaataaaa tatcttgcaa
     6901 accagtacaa ttattcatat caccgaacca ttaaaataac atctgctgat gtttgcatta
     6961 aaaattagga gttcattttg aaaacggtgt ataatttcca taaagttttc caaaacataa
     7021 attttctgtg gatgattttg ttcgaataag taaatataag ggagcgttta tgaagggaaa
     7081 tgaacccaat tggacaacgg aggtttttaa agttataaaa gttaagtcta catatccagt
     7141 aacatatgag attcaagatt acagaggaaa ctctattgat gggtgatttt aggaacagga
     7201 actacaaaaa gttaaagatt agaatgcatt cctgatagaa aaaatacttc aaagaaaaaa
     7261 taatcaagta ttcgttaagg ggagcggatt tgattctagt cacaactcgt ggattcctgt
     7321 aaataaaatt cttaaataat aaaacgcaat tagatatatt gttgaagatt tatttattca
     7381 catatatttc taaaaataaa attttaataa tacaaaatat atttacatat ttacagatat
     7441 actttacaat agattattat cttgatcact atttataata tgttcaattt tataatgacc
     7501 atgagctaat gtattacaat tatctggtaa aatatatctc ttatcatcct tataattaag
     7561 acttattttg ttcataattt ctgtatacaa agtatgtgat ctacataaaa tgtttttttt
     7621 atattttata cattcaatat aatcagtatg acttagtttt ttaataacag attttttaac
     7681 tcctttaatt ttttgaacag attctgtttt atttttatcc tttgcaacta cacaagaata
     7741 agccttagct ttaagaccag caaaagaagt cataacatct ccaacatgtt catccttcat
     7801 ttctcctggt tctctattat tggcctgaat tatttggtat ttattttcta ttttataatt
     7861 tgaggtatca aagcgatcgg gatttgcttt tatagtctca tagaaatcat cctctgatga
     7921 taaaataaag tagtctgtat ccatatatat tattttcgta gatggacttt taactaaaag
     7981 aaagttttaa taaaattcat tcataagcca ctttgataat tctaaaactg ctactcctat
     8041 gtatattggc ttatcataca ttatttgtga tggtgtcgat tcaattgcag ctaaatcggt
     8101 tccaaatttc tcaacgctat ggaaatcatt tctagctata cgttgcctaa agcctggaga
     8161 attttgtcta gactcataat gttttactag aactacttta cgacgctttt caacattttc
     8221 cgtagttttt ccgtatacgg cattattcat aaacttataa aaaaaatttt cgaagtcatt
     8281 tcgcgctaat tttctttgat tagtatttaa atcaatatag ggttttaacc agcatgattg
     8341 tgtaaatgac aaaatcgtat gaatttttcg caaaatcaaa ccattctgta aacaaagctg
     8401 aagctgtttt aaatgaatta tgtacccact tttgttagtt aagtctgcta tcagtttggc
     8461 ctgcttgcct cctgggggaa ctttattttc aggacaaaaa ggtaaataat tatgagagtc
     8521 atgttgatta ggagggtatt ccaggtcaac ttctaacata tatcctacat caccatcaga
     8581 taatatattt ttatagtcaa ataattcgat ttcttcccta gttaaaaatt taaaccctga
     8641 aagtggtaag ggctgactca tagcccatcc atataaatta ttcgcgtcaa tgtaacttaa
     8701 gaaattattt cgtttgctag gatcaaagtt atttaagtac ctgttatttg ctatggaaat
     8761 tctctgactg cattgagtta agcccgctct taaagctctt tttaaaaagt tatacatatc
     8821 accatgactt attaattcta agtgtacgtt ggtgaacttt aacatagcgt cccatgatat
     8881 tgagggagca gttacatagt ttattgggtc taacttataa attctacgac aaatatttcg
     8941 aaagttttca aagacatcgg ctaaaattaa aaggtcactt tctaagtaaa gctttaagta
     9001 atcccttata gtattacaat taaatgtgtc ccaaactttc tgtgcaaaac tataatcttc
     9061 aacactacaa ttttcaacgc taagagaatt ataaaaacta tcaatgcttc ctagcatggg
     9121 tttcgttaaa cttttcaaag ctattcaagt aatcataagg aaatacaccc ttcctacgca
     9181 tttgtctgaa tttttctcct tgaaattttg ttgcgaggga ttttaaaatc cctatcttcc
     9241 atatagcttg atgatttttc caagctagaa tttagaaacc ttactgaatc tatataccta
     9301 attttatatc tatttaatgc attaagtttt atagtttgtg taagagctat gtacaattct
     9361 ttattacaag gaatggggtt taaatctcct tccaattcag taacaaataa atgtatatca
     9421 tacttagata aattatgaaa atctacagga aaaaatggat cgcttaattt atatttattt
     9481 tcccagaaaa ttggtcgaag tgtttgtcca tgtcgccatc gttgattacc ttttcacagg
     9541 cacagcaact tccttcttga tcaaagtcat cgattggatc tgtacttgga ctttttgctg
     9601 tggcccaata tttgtaaaat aaactcaaag tcctttcttt gagatgttta caaaattgct
     9661 tcaccttcac ctgttaattt tataaactta aattatttca agtttattaa cttaattttt
     9721 tttaatttac ctttcatatg tccataactc attcagagtt ggatcatatt tgtgtacaat
     9781 gtagaaggat actgcacacg ctgaatgttt ttccaccttt gttgttgccg aagtagccgg
     9841 attatttaag cagatctcat agttttcaag gaccgcctct atgtctgcat atataactac
     9901 tgggggtgat agcttcttat gatatccttt gaaagaagtg gtcgtattcg gttcaggata
     9961 gtatgaagcc acttttcaac attcaagctt attgtaggta gtgttcgttg ttgtataaaa
    10021 ctgcaggcag ttatccaaaa aaaaattttc ctgcgtgtga ttttgaatgt tgtgagccgc
    10081 ataatctttt gatgcacgta atataggcat agtgcatatt ttgacggcta ttaattccta
    10141 atatatttac gtggtttggt agaatctctt gagttttaac tgtgggtccc acaattttct
    10201 ttaccgtcat tatcaatttc atacacattg atgctaaatc tttatttttt ttctcgaact
    10261 gtattattcc tttttttggt tgattggaaa ctcaattcct gaaaaatcca gtctcattcc
    10321 ttcataaaca gtgacttctg cattgatatt tatgtgataa tttctcccgt gaatatttct
    10381 tttgttgtgg cgttgcaaaa gcagcattct gaaatcgctt gttagctaga aatgctaaaa
    10441 ttgcccactt agaacaaata cgtctgtgtt ttcaatattt attatcgcat ttcgcgatct
    10501 tatgctattc ggagctggta tgaaaccgct tgcaggaata ttttctagtt taactatagt
    10561 ggcttcaaaa taatcaaagt tcttgatagc ccaaccagta tccttttcct aaaactcact
    10621 gctcgatgtt attagagatt ctattgcggt ttttaattct acagtaatat tttcaacatg
    10681 atataccgat ctatacgccg ttccaaagtg tttcctggtt tcaacagttt ctccgtcatc
    10741 tatttgtttc atataagtcc cgtacactct taacgagaat ttgattgctc tatattctga
    10801 catgtaatcc tcaattattt taagtaaatt tgattgacaa aattgataaa aatcatttaa
    10861 gtcaattaca ttttcggtgg gacatttaat tctatatgtt tttacaggaa acttagattt
    10921 actcacaatt tgtgaaatat ttttataatt tacatcttct cggaccgaag cattcttatg
    10981 gtaatcggtt agcatatgct gacgttccct tgactcaaca tactggatac cacaagtatg
    11041 acataaaatt tatctttttt gctcttgtgt attcccgaaa tcttaagctt ttttgtagga
    11101 ctatgtggtt ccttaccctc atccattctt attcgcttga gggcatttgc tgaagttgag
    11161 ggaatatcgt ctcgagcaat agctggttcc tgttgtttcc ttcattatcc ttcttgttca
    11221 ttaaaatgct gaatgcattt tggggtcctt cacaattctt atatagctcg tcaaatttat
    11281 agttggggac tatatgggta gcacaagtca acatcttatt ttagaacttg ccattaaaac
    11341 ctcgaaggca attccgaggt ttgaaacact tagcatagtg atcactaaac tcaggaaaag
    11401 tgtaataaat attccattta ttggtttcta tggacagcgg gatagttcgt gcacaatctc
    11461 cgtgtaagaa agattttccc tttctatgtt cacttgataa gaacgatgcc caatggttcc
    11521 acgaatgtaa atacaggtg
//
