# Supplementary material for: Widespread Horizontal Gene Transfer Among Animal Viruses
Source: bioRxiv. 2024 Mar 26:2024.03.25.586562. Preprint. [Version 2] doi: 10.1101/2024.03.25.586562 (PMC11071296; doi:10.1101/2024.03.25.586562)
Supplement: Supplement 2 [file media-2.zip › File2_Maps/uMega_sargassosea_SRR1230754_17084.gb]

LOCUS       uMega17084ct_1         17084 bp    DNA     linear       01-JAN-2019
DEFINITION  [note: taxonomic lineage
            d_Viruses;-
            _Varidnaviria;k_Bamfordvirae;p_Nucleocytoviricota;c_Megaviricetes;o
            _Algavirales;f_Phycodnaviridae] [isolation_source=original].
ACCESSION   
VERSION
DBLINK      BioProject: unknown
            BioSample: unknown
            Sequence Read Archive: unknown
KEYWORDS    .
SOURCE      Phycodnaviridae sp. ctX7N81 (unknown)
  ORGANISM  Phycodnaviridae sp. ctX7N81
            Unclassified.
REFERENCE   1  (bases 1 to 17084)
  AUTHORS   Taker,C.
  TITLE     Cenote-Taker 2 dummy template file. Do NOT submit
  JOURNAL   Unpublished
REFERENCE   2  (bases 1 to 17084)
  AUTHORS   Taker,C.
  TITLE     Direct Submission
  JOURNAL   Submitted (01-JAN-2019) Taker 2, Cenote, 1000 Circle St., Cenote,
            DC 31111, USA
COMMENT     ##Genome-Assembly-Data-START##
            Assembly Method       :: unknown_assembler
            Genome Coverage       :: 1x
            Sequencing Technology :: Illumina
            Annotation Pipeline   :: Cenote-Taker 3
            URL                   :: https://github.com/mtisza1/Cenote-Taker3
            ##Genome-Assembly-Data-END##
FEATURES             Location/Qualifiers
     source          1..17084
                     /organism="Phycodnaviridae sp. ctX7N81"
                     /mol_type="genomic DNA"
                     /isolation_source="unknown"
                     /collection_date="unknown"
                     /note="genome binned from sequencing reads available in
                     unknown;
                     derived from metagenome: unknown"
     CDS             13..627
                     /note="no search hits"
                     /codon_start=1
                     /transl_table=11
                     /product="hypothetical protein"
                     /translation="MVFNLLTNVILWVYDTLKSVRGKPDYTIIDTSMEYYTNEIIPDE
                     DTLDDFWIEEYDEWDGSMMSHYKSLNDIDYRNTKIPENVEKIVIRIKYWYRDKMYKYL
                     TYDMNHEWPPEKTSGIVFNMPLSSAHLLDSHDKPVKDLLNKIRRYAGPRSDFHNQKVM
                     VKDMLYYDDETLREDYPTIRLKNIIGFVKHVDTASSYITDFRIP"
     CDS             complement(605..1345)
                     /inference="protein motif CDD:PHA03383"
                     /codon_start=1
                     /transl_table=11
                     /product="PCNA-like protein; Provisional"
                     /translation="MRLATIQASAIKSTFEVLKDILNDVNIYFKPDGMYIVTLDTART
                     SLVDMFLSADNFEEYTCEQEIIAGINVSNTFKLLKSISNTDVLILSIDCREYMHIEIH
                     SEVKKTCTKFDLKLLDINENQIEVPSMNMTTITPMSSSDFQRICRDMFNIGNDIEITR
                     TGNTMKLYCSGDFANQETTIQCIEESPEISGVYSLRYMNIFTKATGMCSTVQIMQEDQ
                     NRFLILKYNVANLGDLKFYLATKVSENQ"
     CDS             complement(1376..1801)
                     /note="no search hits"
                     /codon_start=1
                     /transl_table=11
                     /product="hypothetical protein"
                     /translation="MSLLIYSPHCNHSLDIIDYIQKNDQLKNIVSYHNINERGIPPQY
                     KNKISRVPTMLTKNGKLLVGNEIKNWLESLLPVKELEMCGFGDCNMTTLDGGENTNEM
                     FGIDSYGVSLQPAMTAELEEKINKSVSEAYTSHTQETKN"
     CDS             1879..2748
                     /note="no search hits"
                     /codon_start=1
                     /transl_table=11
                     /product="hypothetical protein"
                     /translation="MNKIIAVIVFLLIVLYVSRREEKYGGKNELFESDEPIRLAEYEQ
                     VKEAIVITHDLMNEIILQANKAISKRTGLCTYIIETTSMKLYKHKKSGGKLFRCMFMV
                     VKYGNKGFDFGFSIAVDIRVINEGPRIETPGVGQKTQDIMETTEKNIDKILDKGIENL
                     NEIELIRLRKDQKNLDKFRSASKVKIDDKPEVAILSIRSQPIDILLPENDKPFINPTK
                     PQEFEDYLRVKGNEIEYIKNTDLIQKQVTSAEEMYGTLKKVEVPVIPQKRAGPGLIEK
                     LSDTMKKNKLALL"
     CDS             2748..3140
                     /inference="protein motif CDD:pfam19063"
                     /codon_start=1
                     /transl_table=11
                     /product="Family of unknown function (DUF5759)"
                     /translation="MISIDDISKIAEKRNKLKKETYTKIYEQITKRIRQSVDMGQKYL
                     FAQIPSYVMGYPQFDRVKAMQYIIRQFQIGGFMVQVVGEYEICISWRPTKKNKYRGDQ
                     NTQEDESCEDFPTLVNLKKAANKYRTAR"
     CDS             3173..4087
                     /inference="protein motif CDD:pfam19068"
                     /codon_start=1
                     /transl_table=11
                     /product="Family of unknown function (DUF5764)"
                     /translation="MDNLNILVEAKREYLGQLCILMCPVMIETFEEMYDEAYKLSKGR
                     KVLVMYQKLLKEVPNWSDAMSKQHSDNIANRCAWFNDLLAAVFVSCVKILSAVRLSKD
                     NKKISLKLPTNEVFIQMCYNKAAESLYNDPYIYHEEQNEHSRNDKLFERFSMCIENAV
                     KELIPVQQILQTYMSQTQEGQDLDLGDAEVGDSEDPELLEGDQEEVTNEPFEGGGDMQ
                     NEMPMEGEQQQDDMGMNMGEEQQEQPMEIPESEEPMETNTEQQSSSFYDNEFKTINTS
                     DRRPVQNPEEGVLFSDAPDAHRKKPQLY"
     CDS             4088..4306
                     /inference="protein motif CDD:pfam19149"
                     /codon_start=1
                     /transl_table=11
                     /product="Family of unknown function (DUF5831)"
                     /translation="MEFEDYLRDPAWAGIIAGSITAGYIHFKAKLNNEGKLAMSAYTK
                     PAALVAILVFFIVSNGLGKKETISSEPF"
     CDS             4346..4840
                     /note="no search hits"
                     /codon_start=1
                     /transl_table=11
                     /product="hypothetical protein"
                     /translation="MTSVTAFNEMMSQFIDELQQTFPEEKGLKKCRSAFDLMKDTNPR
                     LVVDGFMSNVMPYADKISSKDETFFIEESKNLDFMKGVNLEKHWGGCSQKTKDAIWQY
                     IQTLYMLGTTIKTIPADTLNMIEKVAKQCADSMGDDAGNMNEEQLMKTMQGMLGGMLG
                     NGKK"
     CDS             4856..5533
                     /inference="protein motif CDD:pfam19066"
                     /codon_start=1
                     /transl_table=11
                     /product="Family of unknown function (DUF5762)"
                     /translation="MTSWFDDPKQLIRTDKVLNFWPSSTQSSEERVNSAARFIIYATC
                     IIYLIKRDVRIFVIGGTALGVLYIMEKSNMVKESLNRGKQPEYKYGQCQLPTKDNPMG
                     NVLMSEFGDRPDRPSACYYPTVKTSVNNLVTDGVKYGPARSRSSAPEHHRNAMSRQFV
                     TVPDVALTADSHYEFIHGKREPTCRQNPLLCNPDARGAQLEAFRGLDPDGDSRVHGSR
                     APATFSP"
     CDS             5597..5995
                     /note="no search hits"
                     /codon_start=1
                     /transl_table=11
                     /product="hypothetical protein"
                     /translation="MAYQLQPGLKIVQDKAIPTACATEEVFVYPQPSTLNYGSARPNT
                     MLYGTAPYMAGKGSPAQHIEVSDALRPQSTTRFNKVLAKTYEKNFHPLQHVECKVPLR
                     TQSYEPASTRADVQNGMFGKRYMNKNVNKK"
     CDS             5998..7185
                     /inference="protein motif CDD:pfam19251"
                     /codon_start=1
                     /transl_table=11
                     /product="Family of unknown function (DUF5899)"
                     /translation="MADPLSIFAIAGLVYAGRKLSKNSEEQYTLQGAQIADQVDVRPE
                     SDRNLMIEDEFLGQTSPLVESEYSSKTEVSSFGDISQQGRSSGGEVLEMRNRMYDGGI
                     MNNLSPVERTNVGPALGVGPNVPAMGGHHQLFRINPENVGAYKLTTLPGRSGPAFDGK
                     GGRRGIAGELAHNRPEKTAYLPDRLPNAGGRAQGFSGRTTRAEHERTKRTTNRSETGS
                     RTDTLSTASAKRAVSALTRAAEPTRNKKDGNMEAYQYQNNPAPGIHKFSHGYLNSPGS
                     KIGEKRVYGDAYTAGELSKYGFRPDDRRGKAGRAAGPGRMNVRADPLNQGGMVTSVRS
                     DTTRIDGRVNSPDGGWTQHYKNNDYHQFNAYKGNANPNTTQAGLAVAKRQLQNNPLSH
                     SLC"
     CDS             7241..8221
                     /note="no search hits"
                     /codon_start=1
                     /transl_table=11
                     /product="hypothetical protein"
                     /translation="MKVHTLDIDSGERDPVSYPNPSDYVVNLKTPIYNVSKISLISAR
                     IHNSQYLINDRNNTFTINSSSTNYDITIPNGNYDGEDLASNVIVNSNGMLTTSSYDKD
                     TNAITFVGPNQFSFDFYNGTNGYKSSVSGRTTPHDVLGLTASNVFSTSTSPYTLETGS
                     INLQGADAIIVKLSSGSDDFNKSIFSDLPFYTGRILLCGDVINYSGVDDAVEHNFDSG
                     KHKTISKLRVQFYYSSNNRLIPYNFRNANHILKLAVTCSTDKFVNIPRLTTEETAEET
                     MTESLKTPMNILEKEEEDSHKWDAFISIFLLVSMGIFLLLIIKKPQKVTS"
     CDS             complement(8211..8492)
                     /inference="protein motif CDD:pfam18898"
                     /codon_start=1
                     /transl_table=11
                     /product="Family of unknown function (DUF5654)"
                     /translation="MSAQETAMLVARELEGQSLNAIVAGFSFAAALSWVDLVRWVVNQ
                     VVKVNKNGGMNYTLTALFTTLLSIFVYLAISRVSSKVQRPQQPVFAITK"
     CDS             complement(8516..8752)
                     /note="no search hits"
                     /codon_start=1
                     /transl_table=11
                     /product="hypothetical protein"
                     /translation="MNTSNLDGSDIETKYFKITGDSSDSESELSESDTESETESESSS
                     SLSGHNGKIKMLRGYLKNTKKYKKILFEDTLFPE"
     CDS             complement(8739..9176)
                     /note="no search hits"
                     /codon_start=1
                     /transl_table=11
                     /product="hypothetical protein"
                     /translation="MSIQKENEATLLLQEQLQDSALDIIQPILEKAMVLAAGYAKACG
                     RDTLLGEDMEYAMKYCAMHEVGKKLGSHFPEIYEEDSDSDNLEDELEIIDEDEEDIEF
                     TRYSGREYKYVKINMAYDNWNEWAPKNPTEQMLKNAIDSNEHL"
     CDS             complement(9178..10515)
                     /inference="protein motif PDB:5TIP_B"
                     /codon_start=1
                     /transl_table=11
                     /product="Major Capsid Protein"
                     /translation="MAGRVQLEISGPQDAFFTDDPEYTYFVKNFQKHTNFAPFFKDLD
                     VEGEVEFDNTIRCTIPQDQGDLLKTVSLKFELSSIQQNSVAGLEGIGYVESIGHAIIE
                     YAEILIGGKTIQRIPSDFLAIYFDNYVSHTKQENLGKLIGKPPGELSGTKVTRTSIAG
                     YLGPATSNQKFFVDIPFYFYNNPELAIPIFAIDKQEIEIVIKLRQLNDCVWGYHSQNS
                     HVYYLSDYFQTKGLIKDMKITTEMVSLVQDEKDKIKSKKINYAITQIQEVKDRIPQDA
                     NLNSLVHTTHRLNFKHPVKELFFIIQRLHKRHLYLSQPEFITNFDYDSLFQVYGTTNK
                     YINHEHLENLSLTLDDTDVISGAVGDVINLRAVQSGVHHTRTQLCRRYYSYSFALEPE
                     RWYPTGQVNFSLIKDQILKLITIPDNTCERELRVLAQSYNILQVENGIAKLLY"
     CDS             complement(10531..12264)
                     /inference="protein motif PDB:5TIP_B"
                     /codon_start=1
                     /transl_table=11
                     /product="Major Capsid Protein"
                     /translation="MAGKLNLAATGIQDQWLTGEPKFSYFLMNYKRHTKFSIEAVETP
                     FNGDPDFDASFECNIPRNKGDLIRSMMLKFTLPRPTVPDKTFIVSVSGGKFLIDSVEQ
                     ATLTLYKGTTYTFNNANPTHPFRFAYAPPDELPPVDGVGTLYNYKRYSSLDTATHYVY
                     KLWENSTNTWYNPPPNTTTNTIKVLKEDYTVWTDNNPTDTFPTVIDTTTYPGKVSLRS
                     SNSEVYRFSVPPFEYTDDVTNPGTSTVTFTPSYSSSTPSTLYYYCENHTGMGGQIDIK
                     IVSYRESIAAQIIDYADLRIGGQTIQRLTGDYIYMYNNIHSNEDDIKQTLYFLSAHGN
                     YINVTQDWDYSILLPFYFLRHPSLALPVCALTKQQVQIELKFKQMEDVVVSYMDGVIS
                     DPPSDVSTSIKKVSLVSDFFFITENEKSFLSTRPIEYVMTQIQMSQFKFNPGVSKKSG
                     MLNFKHPVKEMFFVAISDDVHKYETIKQVTMKFNNNTIIDADTLMLCYEQPLKYYTGI
                     TNGNFGVYSFSMNPETYYPTGQVNMSRIAHNLIEIELDTPNANFGHKVYVYAINYNVL
                     RIESGLGGLKF"
     CDS             12317..13102
                     /inference="protein motif PDB:4KFU_C"
                     /codon_start=1
                     /transl_table=11
                     /product="Genome packaging NTPase"
                     /translation="MNLQLRKFKPENMADDKVCVFIGKRNTGKSTLVTDILYHKKHLP
                     AGIVLSATEEGNHYYQQYIPDLFIYGDYDREAIERVMERQRKLVGAGKSNCGAFLLLD
                     DCMYDSKFMKDTCIRQCFMNGRHWKIFFMLTMQYCMDLPPALRANVDYVFILRENIIQ
                     NREKLYKSFFGIFPTFEMFNKVMDSCTENYECLVLDNTSKSNRIEDCVFWYKATLRKN
                     FKVGAPQYWQTHKKMFNPRHGNMKMGDRNTVKKTTALKVIKKK"
     CDS             12317..13102
                     /inference="protein motif PDB:3PVS_D"
                     /codon_start=1
                     /transl_table=11
                     /product="Genome packaging NTPase"
                     /translation="MNLQLRKFKPENMADDKVCVFIGKRNTGKSTLVTDILYHKKHLP
                     AGIVLSATEEGNHYYQQYIPDLFIYGDYDREAIERVMERQRKLVGAGKSNCGAFLLLD
                     DCMYDSKFMKDTCIRQCFMNGRHWKIFFMLTMQYCMDLPPALRANVDYVFILRENIIQ
                     NREKLYKSFFGIFPTFEMFNKVMDSCTENYECLVLDNTSKSNRIEDCVFWYKATLRKN
                     FKVGAPQYWQTHKKMFNPRHGNMKMGDRNTVKKTTALKVIKKK"
     CDS             13099..13374
                     /note="no search hits"
                     /codon_start=1
                     /transl_table=11
                     /product="hypothetical protein"
                     /translation="MIRLFSRRLNSALNIFPLPAPSFLTQPRYTSDDKEKYVTNGDDG
                     YRVLVDVCHESKTVYIDHDMCGYDELNDLPRIIKTFGCLYPNYTLRQ"
     CDS             13424..13948
                     /inference="protein motif CDD:pfam19105"
                     /codon_start=1
                     /transl_table=11
                     /product="Family of unknown function (DUF5792)"
                     /translation="MSTDVSTLNLSDNSDGMVALNNNMSTNFIENKQPPVIEPPNIVS
                     EKNIDFKQSTMDSTPIQDVMQPEAPLEPPMMAVDPRMTQAQAQAPMMGLQQPTEAKKS
                     TSSENPFNLTDDQFQALVVAVCTAIAISKPVQEKLANFVPQFLNDQGNRSAVGLASTG
                     AVAAIAFFLYKRYA"
     CDS             complement(13945..14352)
                     /note="no search hits"
                     /codon_start=1
                     /transl_table=11
                     /product="hypothetical protein"
                     /translation="MSATKVDLAKAILLWNGILSLSSIPLLASEYWSNVIFLLIVIPN
                     VLGMMPRGGKVWGRLSLDMPFLLVSTVIGLLFTLAITETNDNVKEDFVRYGKNTRSTV
                     AVVGLRALGLTIGFIIAYFLFGGDKMYSHFNSD"
     CDS             complement(14371..14799)
                     /note="no search hits"
                     /codon_start=1
                     /transl_table=11
                     /product="hypothetical protein"
                     /translation="MIIALLLIIINVYIYTKTKQTDKVKEIREKYRILREHIKTTGHE
                     EFEILRHEIPLTMYHRTRGHIGYNTNKGNEIGLCLDGDTNEIFHVLIHELAHSTVDEY
                     SHSKEYWANFKKLRDMCVQLGIYKEIPNKTQFCGKHVQDK"
     CDS             14855..15883
                     /inference="protein motif PDB:3QV2_A"
                     /codon_start=1
                     /transl_table=11
                     /product="Cytosine DNA methyltransferase"
                     /translation="MTYELLQECLKDHSVSDIAKKLNIVNGTINRWILLRSVPLNYTF
                     DLHKVLGRDIDYTHFTYKQKDQFFTPNDMAEKCWKRFNEIVTIDINKYTFIEPSAGDG
                     SFMKVLPKNTIGIDIEPRYPGVIKRDYLTWKPDDLNQKHIVFGNPPFGLRGHLALNFI
                     NHSYDFSDYVCLILPQLFESDGKGSPRKRVSKYNLIFSEKLSGLFHSPDGERTKVNGV
                     FQIWSKYTENPKYTIREMDDTHLKIYSMSDGGTVSSTRNKNMIGKCHIYLPSTCFGKE
                     NMKVYTSFEDLPGRRGYGIVFNKDVDDMIKKANTIKWHEVSFMSTNSAYNLRTSSIHE
                     SLIQVVQL"
     CDS             complement(15807..16451)
                     /note="no search hits"
                     /codon_start=1
                     /transl_table=11
                     /product="hypothetical protein"
                     /translation="MNTFEYLQNKVSEFSGKKNMWKGTRFEKVRDLTCDEVGQLGEDL
                     IYSICNKNIIECKWDNKKLSSLNDNGKVYDMLIGEKKIEIKTARLGEHGSFQHENLRN
                     TGESDFWIFVDIAPNSIYVTVLKDFDLSLQREHATLGKKAHLRKKAFDQYKLDFSPKT
                     ISNCIKAGITIKITENDDLYKIGKFLRAKIITEPLESEIHELTKSLNYKLSLLT"
     CDS             complement(16505..16912)
                     /note="no search hits"
                     /codon_start=1
                     /transl_table=11
                     /product="hypothetical protein"
                     /translation="MKSIYRTCIDGELDELKKRRNEIDEIIEELPKDGDDLREDEDDI
                     SFAVAFCKDHDKGLETFKYLYEECNYPRHCEIFAMVGAAASRNAKLINYMYNNLDENE
                     KADFLGELEDELAMTDHPNPNVFIEYALLELNN"
     CDS             complement(16956..17084)
                     /note="no search hits"
                     /codon_start=1
                     /transl_table=11
                     /product="hypothetical protein"
                     /translation="-CSRCIVLETHDCKGIELKKKNELKELDKRLEFKTEKKFGMV"
ORIGIN      
        1 taactatata taatggtatt taatctttta actaatgtta ttctttgggt atacgacacg
       61 ttaaaatctg taaggggtaa acctgattat acgattatag acacgtccat ggaatattac
      121 acaaatgaaa ttataccaga cgaagataca ttagatgatt tttggatcga agagtatgat
      181 gaatgggatg gttctatgat gtcacattac aaatcactta atgacataga ttatagaaat
      241 acaaaaatac ctgaaaatgt tgaaaaaata gttattcgga taaaatattg gtacagagat
      301 aaaatgtaca aatacttaac gtacgatatg aaccatgaat ggccacctga aaaaacaagt
      361 ggtattgtgt ttaacatgcc actctcgagt gcacatttgc ttgattcgca tgataaacct
      421 gtgaaagacc tgttaaataa gattagaaga tacgctggac caaggtctga ttttcataat
      481 cagaaagtta tggttaagga tatgttatat tatgacgacg aaacattaag agaagattat
      541 cctacgatac gtttaaaaaa tattataggg tttgtaaaac atgtagatac cgcttcatcg
      601 tatattactg attttcggat accttagttg ccaaataaaa tttcaagtcg cctaaatttg
      661 cgacattata ctttaaaatt aaaaacctgt tttggtcttc ttgcataatt tggactgtgg
      721 aacacattcc cgttgctttt gtaaaaatgt tcatgtatcg aagtgaatat acacctgata
      781 tttcaggact ttcttctata cattgaattg tagtttcttg atttgcaaaa tcgccggaac
      841 aatataattt catagtattt cctgttcttg ttatttcgat atcgttacct atattgaaca
      901 tgtctctaca tattcgttga aaatcggaag atgacatggg tgttatagtt gtcatattca
      961 tggaaggtac ttcaatttga ttttcattta tgtcgagaag ttttaagtcg aacttcgtgc
     1021 acgttttctt tacttcactg tgtatttcta tgtgcatata ttctctacaa tctattgata
     1081 gtataagaac atccgtgttt gatatggatt taagaagttt aaatgtattc gatacattta
     1141 taccggctat gatttcctgt tcgcatgtgt attcttcaaa attatcggcc gataagaaca
     1201 tatctacgag agatgttctc gctgtatcga gtgtgactat atacattcca tccggtttga
     1261 aatatatatt aacatcattt agtatatctt tgagtacttc aaaggttgat ttaatagcag
     1321 aagcctgtat agtagctaac ctcatttagg tttaaagtgt attcatttct ttatattaat
     1381 ttttagtttc ctgtgtatgc gaagtatacg cttcgctaac actcttgttt attttttctt
     1441 cgagttcggc tgtcatagcg ggctgtaaag aaactccgta actatcgata ccaaacattt
     1501 cgttcgtatt ctcacccccg tctaaggttg tcatattaca atcaccaaac ccacacattt
     1561 cgagttcttt taccggtaat aacgattcta accagttttt aatttcgtta cctactaaca
     1621 gtttaccgtt tttagttaac attgttggta ccctgcttat tttatttttg tattgagggg
     1681 ggataccacg ttcattaatg ttgtggtaag atacaatatt tttcaattgg tcatttttct
     1741 gtatataatc aattatatct aaactatggt tacaatgtgg actgtatatc aaaagtgaca
     1801 ttctaaaatt atatagtaaa aaaataacgt gataaaatca caacattact aaaaaataaa
     1861 aataacattt aatactaaat gaataagatc attgctgtta tagtctttct cctgatagta
     1921 ttatacgtat ccaggagaga agagaaatac ggtggtaaaa atgaattgtt tgaatccgat
     1981 gaacccattc ggttagctga atatgaacag gttaaggaag ctatagtaat aacacatgat
     2041 ctcatgaatg aaatcatttt acaagcaaat aaagctattt ctaaaagaac gggtttgtgt
     2101 acttacatta ttgaaacaac cagtatgaaa ttatataaac acaaaaaatc tggtggtaaa
     2161 ctttttagat gtatgtttat ggtagtaaaa tatggtaaca agggttttga ttttgggttt
     2221 tctatagccg ttgatattcg ggttataaac gaaggtcctc gtatagaaac tcccggtgtc
     2281 ggacaaaaaa cacaagatat tatggaaact acagaaaaaa acattgataa aattctcgat
     2341 aagggtatag aaaacttgaa tgaaatagaa ttgattaggc ttaggaagga tcaaaaaaat
     2401 ttagataaat ttcggtccgc gagtaaggtt aaaatcgatg ataaaccaga ggttgctata
     2461 ttatctatac gttcccaacc aattgatata cttttaccag agaatgataa accttttatt
     2521 aacccgacaa aacctcagga atttgaagat tatttacgtg taaagggtaa cgaaatagaa
     2581 tatattaaga atacggattt gatacaaaaa caagtgacta gtgcagagga aatgtatggt
     2641 actcttaaaa aggttgaagt acctgtaata ccacaaaaaa gggctggtcc tggtttgatt
     2701 gaaaaactga gtgatactat gaaaaaaaat aaattagcgt tattgtaatg atcagtatag
     2761 atgatatatc aaaaatagct gaaaaaagaa acaaactgaa aaaagaaacc tatacgaaaa
     2821 tatacgaaca gataactaag agaataaggc aatctgttga tatgggtcaa aaatatctat
     2881 ttgcacaaat accttcatat gttatggggt atccgcaatt tgatagagta aaagcgatgc
     2941 aatatatcat tagacagttt cagataggtg gttttatggt ccaggttgtt ggtgagtatg
     3001 aaatatgtat atcttggaga cctacaaaaa agaataaata tcgaggagat caaaatactc
     3061 aagaagatga atcgtgtgaa gattttccaa cgctcgtaaa tttaaaaaaa gctgcaaata
     3121 aatacaggac agcgcgataa ttagttcata aaaaaattcc cctttatcat aaatggataa
     3181 ccttaacata ctcgtagaag ctaaaagaga atatctcgga cagctttgta ttctcatgtg
     3241 cccggttatg atagagacgt ttgaagaaat gtatgatgaa gcatacaaat tatctaaggg
     3301 aagaaaggtt cttgtaatgt accaaaaact tctcaaagaa gtgcctaatt ggagtgatgc
     3361 tatgtcgaaa caacattccg ataacatagc gaatagatgt gcgtggttta atgatttact
     3421 tgctgcagtt tttgtaagct gtgtaaaaat attgtcagct gttcgattaa gcaaagataa
     3481 caaaaaaata tcactgaaac ttcctactaa tgaagtgttc attcaaatgt gttataacaa
     3541 ggccgcggaa tccctctata acgatcctta catataccac gaagaacaaa acgaacattc
     3601 gaggaatgat aaactttttg aacgtttttc aatgtgtata gaaaatgctg taaaagaact
     3661 tatccctgtt caacaaattt tacaaactta catgtctcaa acacaagaag gacaagattt
     3721 ggatttgggc gatgctgaag tcggtgattc tgaagaccca gaacttctcg aaggtgacca
     3781 ggaagaagtg actaatgaac cattcgaagg tggtggtgat atgcaaaacg aaatgcctat
     3841 ggaaggtgaa caacaacagg atgatatggg tatgaatatg ggtgaagaac aacaggaaca
     3901 gcctatggaa atacccgaaa gtgaagaacc catggaaact aacacggaac aacaatcgtc
     3961 ttctttttac gataacgaat tcaaaactat aaatacaagt gacagaagac ctgtccaaaa
     4021 tcctgaagaa ggtgttttat tttcagatgc acccgatgct catagaaaaa aacctcaatt
     4081 atattaaatg gagtttgaag actatttaag agacccagca tgggccggta taattgccgg
     4141 ttctattaca gcaggataca tacattttaa agcaaaatta aataatgaag gtaagctcgc
     4201 tatgagtgca tacacaaaac cagctgcact tgttgctata ttagtttttt ttatagtgtc
     4261 taacggtttg ggtaagaaag agactatatc atctgaacca ttttaaatat aacttaaaga
     4321 tagtattact atacttatta caaaaatgac ttcggtaaca gctttcaatg aaatgatgag
     4381 tcaattcatt gacgaattgc agcaaacttt cccagaagag aaaggtttga aaaaatgtag
     4441 atctgcattc gatcttatga aagatactaa cccaagacta gttgttgacg gtttcatgtc
     4501 taatgtaatg ccttatgcgg ataaaatttc gtcaaaggat gaaacatttt ttattgaaga
     4561 atctaaaaat cttgatttta tgaaaggtgt gaatttagaa aaacattggg gagggtgttc
     4621 tcaaaaaaca aaagatgcta tctggcaata catacaaacg ttgtatatgc ttggtacaac
     4681 tatcaaaact ataccagccg acacacttaa tatgattgaa aaggttgcca agcaatgtgc
     4741 agatagtatg ggcgatgatg caggtaacat gaacgaagag caacttatga aaaccatgca
     4801 gggtatgctc ggtggaatgt taggcaacgg taaaaaataa actcctatta tataaatgac
     4861 atcgtggttc gacgatccta aacagcttat tcgtacagat aaagttttaa atttttggcc
     4921 atccagtaca caatcatcag aagaacgtgt aaattcggca gcacgtttta taatttatgc
     4981 gacatgtata atctatttaa tcaaaagaga cgtgcgtata tttgttatag gtggtacagc
     5041 actaggcgta ctttacataa tggaaaaatc taatatggtt aaagaatctc ttaacagagg
     5101 taaacaacca gaatataaat acggtcagtg tcaattacca acaaaagata accccatggg
     5161 aaatgttctc atgtctgaat ttggtgatag accagataga ccatcagctt gttattaccc
     5221 aaccgtgaaa acaagtgtta ataatttagt cacagacggt gttaaatatg gaccagctcg
     5281 ttcgagatca tctgccccgg aacatcacag aaatgccatg tctaggcaat ttgtaactgt
     5341 cccagacgtt gcgttaacgg ccgattcgca ttatgagttt attcatggga agagagaacc
     5401 aacgtgtaga caaaacccac ttttatgtaa cccagatgca agaggggcac agctcgaagc
     5461 gtttagaggt ttagatccag acggagattc tcgcgttcat ggaagtagag cgccagctac
     5521 attttcacct taaatatgtt tttttagtta ttagtagata ctcgatttgc ttaaacaaaa
     5581 tcttttgtaa tagtaaatgg cgtaccaact ccaaccagga ttgaaaatag tccaagataa
     5641 agctatccca actgcgtgtg caactgaaga ggtttttgta tatcctcagc ccagtacatt
     5701 gaattatggt tctgcgagac caaataccat gttatacgga actgctccat atatggcagg
     5761 taaagggtct ccagctcaac atatagaagt gagcgatgcg cttcgtccac aatcaactac
     5821 acgatttaac aaggttttag cgaagactta tgaaaagaat ttccacccac ttcaacatgt
     5881 cgagtgtaaa gttccactca gaactcaaag ctatgaacct gcgagtacac gagccgatgt
     5941 acaaaatggt atgtttggta aaaggtacat gaataaaaat gttaataaga aataagaatg
     6001 gctgacccat tatcgatttt tgctatagca ggattagttt atgccggtcg taaacttagt
     6061 aaaaactcag aagaacaata tactcttcaa ggtgctcaga tagcagacca agttgacgtt
     6121 agaccagaat ctgatagaaa tttaatgata gaagatgaat ttttaggaca aacttcacct
     6181 ctagttgaat ctgaatatag ctctaaaacg gaagtttcgt cgttcggtga tatatctcaa
     6241 caaggtagat cgtcgggtgg tgaagttttg gaaatgagaa atagaatgta cgatggagga
     6301 attatgaata atctttcacc agttgaaaga acaaatgtag gacccgctct cggtgttgga
     6361 ccaaatgtac ccgctatggg cggacatcac caacttttcc gtattaaccc agaaaatgtt
     6421 ggtgcgtata aattgacaac tttaccaggc agaagtggtc ccgcctttga cggtaaaggt
     6481 ggtcgacgag gtattgcagg agaattggct cacaatagac cagagaaaac tgcatatctc
     6541 ccagatcgtc ttccaaatgc aggtgggaga gcacaaggct tttcgggtag aacaacacga
     6601 gctgaacacg aacgaacaaa aagaacaaca aacagatcgg aaaccggttc tcgaaccgat
     6661 acactttcta cagcctcggc aaaaagagca gtttcggcac ttacacgagc tgctgaacca
     6721 acgaggaaca agaaggatgg taatatggaa gcttaccaat atcaaaacaa cccagcgccg
     6781 ggtattcata aattcagtca cggttacttg aattctccag gttctaaaat tggtgaaaag
     6841 cgtgtatatg gggatgcata tacagcgggt gaacttagta agtacggatt tagaccagat
     6901 gacagaagag gtaaggcggg tcgtgcagct ggtccaggtc gtatgaatgt tcgcgccgat
     6961 ccacttaacc aaggtggtat ggttacgagt gttcgttcgg atacaacgcg tatagatggt
     7021 cgagtgaact caccagacgg tggttggact caacattata aaaataacga ttatcatcaa
     7081 ttcaacgctt ataagggtaa tgccaatcct aatactaccc aggccggttt ggcagtcgct
     7141 aaaagacaac tccaaaataa ccctctttcg catagtcttt gttaattatt tttgaattat
     7201 taagttaaaa ctctcattaa aataatactc cgttatttta atgaaggtac ataccttaga
     7261 tatagatagt ggagaacgcg atcctgtatc ttatcctaat ccaagtgatt atgttgttaa
     7321 tttaaaaact cctatttaca atgttagtaa aatatcgtta atatcagcgc gtattcataa
     7381 tagtcagtat ctcataaacg atagaaataa tacgttcact attaatagtt catctactaa
     7441 ttatgatata acaataccaa acggaaacta cgacggtgaa gatttagctt ctaatgttat
     7501 tgttaattcg aatggtatgt taactacatc atcatacgat aaagatacga atgctataac
     7561 gtttgtgggt ccaaaccaat ttagttttga tttctacaat ggtacaaacg gttataaatc
     7621 gagtgtgagt ggtagaacaa caccacacga tgtgttaggt ttaaccgcga gtaatgtatt
     7681 ttctacatct acttcaccat atacactcga aactggtagt attaatttac aaggtgcaga
     7741 tgctattata gttaaactga gtagtggttc tgatgatttt aataaatcga tattttcaga
     7801 tttacctttt tataccggtc ggatactttt gtgcggtgac gttataaatt attcgggcgt
     7861 ggacgatgcg gtagaacaca attttgattc gggtaaacac aaaacgattt cgaagttacg
     7921 tgttcagttt tattatagta gtaataatcg tttaatacca tacaatttta gaaatgcaaa
     7981 tcatatacta aaacttgctg ttacatgttc gactgataaa tttgttaata tacctagatt
     8041 aactacggaa gaaactgcgg aagaaaccat gactgagtct ttgaaaacac ctatgaatat
     8101 cctcgaaaaa gaagaagagg atagtcataa atgggatgca tttatatcta tatttttgtt
     8161 agtttccatg ggaatatttt tattacttat aattaaaaaa ccccaaaaag ttacttcgta
     8221 atggcgaaga ctggttgttg tggtctttgg accttggaag acactctgga gatcgccaag
     8281 tagacgaaga tagacaagag agtcgtaaac aaggctgtga gcgtgtagtt cataccgccg
     8341 ttcttgttaa ccttgacaac ttggttgacg acccatctca ccaaatcgac ccacgagagg
     8401 gcggcggcga atgagaaacc cgcaacaatg gcgttgaggg attgaccttc gagttcacga
     8461 gcgacgagca tagcagtttc ttgagcagac attttttata ctataaatat agattttatt
     8521 ctgggaataa agtatcctca aataaaatct tcttgtattt ttttgtattt tttaagtatc
     8581 ctctaagcat tttgatttta ccattgtgtc ctgataaact actactagat tctgattcgg
     8641 tttccgattc ggtatctgat tcggataatt cactctcact atctgaacta tcacccgtta
     8701 ttttaaaata cttcgtttcg atatcagaac catctaaatt agaggtgttc attactatct
     8761 atagcatttt ttaacatctg ttctgtcgga tttttcggcg cccattcgtt ccaattgtcg
     8821 tatgccatgt ttattttaac atatttgtat tcacgacctg aataccttgt gaattcaata
     8881 tcttcttcat cttcatcgat aatttcgagt tcatcttcta aattgtcact atcggagtct
     8941 tcttcgtata tttctggaaa gtgtgatcct aacttcttac caacttcgtg catggcgcag
     9001 tatttcatgg catattccat atcttcacct agaagcgtat cccgtccaca cgcctttgcg
     9061 taccctgctg caagtaccat tgccttttct aaaattggtt gtataatatc tagtgcagaa
     9121 tcctgtaatt gttcctgtag gagtaaagtt gcttcatttt ctttttgaat tgacatttta
     9181 gtagagtaat tttgcaatac cgttctccac ttggagtata ttataacttt gtgccaaaac
     9241 tctaagttct ctttcacaag tattatcggg tattgttata agtttgagta tttggtcttt
     9301 aattaaactg aaattgactt ggcctgttgg gtaccaacgt tcaggttcta aagcgaaact
     9361 atacgaatag tatctcctac aaagttgtgt tcttgtatgg tgtacaccac tttgaaccgc
     9421 gcgcaaatta ataacatcac cgaccgctcc actaataaca tctgtatcgt ctaaggttaa
     9481 agaaagattt tctaaatgtt catggtttat atatttatta gttgttccat acacttgaaa
     9541 aagtgaatcg taatcaaaat tagtaataaa ttcaggttgt gacaaataga gatgtcgctt
     9601 atgaagtctt tgaattataa aaaagagttc ctttacggga tgtttaaaat taagtctgtg
     9661 cgttgtatgt actaaactgt ttagatttgc atcttggggt attctatcct taacttcttg
     9721 aatttgtgtg attgcataat ttatcttttt agattttatc ttatcctttt cgtcttgtac
     9781 taacgacacc atttcggtcg ttattttcat gtccttaatg agaccttttg tttgaaaata
     9841 atcactcaaa taataaacat gactattttg agagtggtat ccccatacac aatcattaag
     9901 ttgtctaagt ttaataacaa tttcaatttc ctgtttatct attgcaaata taggaatggc
     9961 aagttcggga ttattgtaaa agtaaaaagg aatatcgacg aaaaatttct ggttagatgt
    10021 agcgggtcct aaatatcctg ctatacttgt acgagtaacc tttgtacctg acaattctcc
    10081 cggtggtttg ccaataagtt taccaaggtt ttcttgtttt gtatgcgata cgtaattatc
    10141 gaaataaatt gctaaaaaat cgctcggtat tctttgaatt gttttaccac caattaatat
    10201 ttcggcatac tcaataatag cgtgtcctat agactcgacg tatcctatac cttctagacc
    10261 agccactgaa ttttgctgta tgctagataa ttcaaatttc aaactcacag ttttaagaag
    10321 atcaccctga tcttgtggta tggtacacct tatagtgtta tcaaattcca cttcaccttc
    10381 cacgtctaaa tctttaaaaa aaggtgcaaa gttagtatgt ttttgaaaat tttttacgaa
    10441 gtatgtgtat tctggatcgt ccgtaaaaaa ggcgtcctgt ggaccagata tttctaattg
    10501 aacacgacca gccattacta gtataactca ctaaaatttt aaaccaccaa gtccgctttc
    10561 tattcttaaa acgttatagt ttatcgcata tacatacact ttgtgaccaa aattagcgtt
    10621 tggggtatcg agttctattt ctattaaatt gtgtgcgatt ctactcatat taacttgtcc
    10681 cgtagggtaa tacgtttcgg gattcatgga aaaactatat acaccgaaat taccgttcgt
    10741 tattcccgtg taatatttca atggttgttc gtaacataac attaaagtat ctgcgtcgat
    10801 gattgtatta ttattaaatt tcattgtaac ttgttttatt gtttcgtatt tatgtacatc
    10861 gtcactaatc gctacaaaaa acatttcttt taccgggtgt ttaaaattta acatacctga
    10921 ttttttagat acacccgggt taaacttaaa ctgtgacatt tgaatttgtg tcataacgta
    10981 ttcgattggt cgcgttgata agaaactttt ttcgttttcg gttatgaaaa agaaatcgga
    11041 aaccaacgat acttttttga ttgatgttga aacatccgac ggtggatctg atatcacacc
    11101 gtccatatat gatacaacaa cgtcttccat ttgtttaaac tttaattcga tttgaacttg
    11161 ttgtttagtt agagcacata caggaagtgc taaacttgga tgtcttaaga agtaaaaggg
    11221 taataaaata ctataatccc agtcctgtgt tacgttgatg taatttccgt gtgcagataa
    11281 gaagtaaagt gtttgtttta tatcatcttc gttactatgt atattgttat acatgtatat
    11341 gtaatccccc gttaaacgtt ggatagtttg accaccgata cgtaaatcgg cgtagtctat
    11401 tatctgagcg gctatagatt ccctgtaact tactatttta atgtctattt gaccacccat
    11461 accggtatgg ttctcacaat aatagtataa agttgatggt gtgctcgaac tatatgacgg
    11521 tgtaaaagta accgtagatg tacccgggtt cgtaacatca tccgtgtatt caaacggtgg
    11581 tacactaaat ctataaactt cactgttaga agatctcaga gatactttac cggggtacgt
    11641 tgtagtatca ataacagtcg ggaaagtgtc agttggattg ttatctgtcc agacagtata
    11701 atcttctttc aaaactttta tcgtattggt tgttgtgttg ggtggtgggt tataccaagt
    11761 gttcgtcgaa ttttcccata gtttatacac gtaatgtgtt gctgtatcca aacttgagta
    11821 cctcttataa ttataaagag taccgacacc gtcaacaggt ggtaattcat cgggtggggc
    11881 atacgcaaat ctaaacgggt gtgttgggtt tgcattgttg aaagtatacg ttgtaccttt
    11941 ataaagtgta agtgttgcct gttcgacact atcgatcaaa aatttaccac ctgataccga
    12001 aactataaat gttttatctg gtactgtagg tctgggtaaa gtaaatttaa gcatcatact
    12061 tctaatcaga tcacccttat tccttggtat gttacactcg aacgaagcat cgaaatcggg
    12121 gtcgccatta aacggagttt ctacggcttc tattgaaaat tttgtgtgtc gtttataatt
    12181 catcaggaaa tatgaaaatt tgggttcacc agtaagccat tggtcctgga taccagtggc
    12241 ggcaaggttt aatttaccag ccattcttac tctatgtgag taaaatttta taaattaaaa
    12301 cgaggcgtta tggtagatga atcttcaatt gagaaagttc aaacctgaaa acatggcaga
    12361 cgataaagtt tgtgttttta taggtaaacg taatacgggt aaatcaacac ttgttactga
    12421 tatcctttat cataagaagc atttaccagc aggaatagtc ttatccgcca cagaagaagg
    12481 taaccattat tatcaacagt atatacccga tcttttcata tacggcgatt acgatagaga
    12541 agctatagaa cgcgtaatgg aaaggcaaag aaagttggta ggtgcaggta aatcaaattg
    12601 cggggcattc ctgttattag atgattgtat gtacgattcg aagttcatga aagatacgtg
    12661 tattagacag tgttttatga atggacgaca ctggaagata tttttcatgt taactatgca
    12721 atattgtatg gatctccccc ctgctcttcg agcaaatgta gattacgtgt ttattttacg
    12781 tgaaaatata attcaaaatc gggagaaatt gtataaatca ttctttggta tttttccaac
    12841 attcgagatg tttaataaag taatggattc gtgtacagaa aattacgaat gtttagtttt
    12901 agataatacg tctaagagta atcgaataga agactgtgtg ttttggtata aagcgacact
    12961 tcgtaaaaat tttaaggtag gcgcgcctca gtattggcaa acacacaaaa agatgtttaa
    13021 tcccagacat ggtaatatga aaatgggtga tagaaacaca gttaaaaaaa caactgcatt
    13081 aaaagttatt aagaagaaat gatacgactt ttctctagac gattaaattc agcattaaat
    13141 atattcccat taccagcacc aagtttttta acacaacctc gatatacgag tgacgacaaa
    13201 gaaaaatacg taacgaatgg tgatgatggg taccgtgtat tggttgacgt gtgtcatgaa
    13261 tcgaaaacag tttatataga tcacgatatg tgtggttatg atgaattaaa tgatttacct
    13321 agaattataa aaacgtttgg gtgtttatat cctaattata ctttacgaca ataacccagg
    13381 ctaatgcgta aacgtaaaaa atcaaaaaac tctatacata taaatgtcaa ccgacgtgag
    13441 tactttaaac ctttcagata atagcgatgg tatggtagca ttaaataata acatgtctac
    13501 taattttatt gaaaataaac aaccacccgt tatagaaccg ccgaatattg tatctgaaaa
    13561 aaatattgat tttaaacaaa gtaccatgga ctctactcca attcaagatg ttatgcaacc
    13621 agaagcaccc ttagaaccac caatgatggc tgttgatcca aggatgacac aggcgcaagc
    13681 gcaggcgcca atgatgggtc ttcaacaacc aactgaagcg aaaaaaagta cgtctagtga
    13741 aaatccattt aatttaaccg atgaccagtt ccaagctctc gtggtcgctg tgtgtactgc
    13801 gatagcgatt agtaagccag ttcaagaaaa actcgcgaat ttcgtaccac aattccttaa
    13861 cgatcaaggg aaccgaagtg ccgttggttt ggcttcgact ggtgcagtcg ccgccatagc
    13921 attctttttg tataaaagat acgcttaatc agaattaaag tgggaataca ttttatcacc
    13981 accaaacaag aaataagcaa ttataaaacc aatggttaat cctaatgctc gaagtccaac
    14041 aacagccact gtactccgtg tatttttacc atatctaaca aagtcttctt tcacattgtc
    14101 gttcgtttct gtaattgcaa gtgtaaaaag taaacctatt acagtcgata ccaaaagaaa
    14161 tggcatatcc agggaaagac gaccccatac tttaccgcct cttggcatca tacccaaaac
    14221 gttaggtata acaatcaata aaaagattac attagaccag tattcactcg cgagtagtgg
    14281 tatactggat aaagatagaa ttccgttcca taataaaata gcttttgcta aatcaacttt
    14341 tgtcgctgac attattacat ttaccttaga ttatttatcc tggacgtgtt taccacaaaa
    14401 ttgtgttttg ttgggtattt ctttatagat tccgagttgg acgcacatgt ctcttaattt
    14461 tttaaaatta gcccaatact ctttactatg tgaatactca tcgactgttg agtgtgcgag
    14521 ttcgtgtatt aatacgtgga atatttcatt cgtatcgcca tctaaacata acccaatttc
    14581 gttaccttta ttcgtattgt atccaatgtg tccccttgtt ctgtgataca ttgttaatgg
    14641 tatttcgtga cgtaaaattt caaattcctc gtgccctgtg gtttttatat gttctctgag
    14701 aattctatac ttttcccgta tttcttttac cttatctgtt tgttttgttt tggtgtatat
    14761 atacacgttt atgataataa gaagtaacgc gattatcatc ttaccataaa cttacattaa
    14821 aattatagtt aaagatacga taagaatatt atacatgacg tatgaattac tccaagaatg
    14881 tctcaaagat cattctgtat ctgatatagc taaaaaacta aatatagtta atggtactat
    14941 aaacagatgg attttattac gctccgtccc attgaattat acttttgatt tacataaggt
    15001 attaggtagg gatatagatt atactcattt tacgtataaa cagaaagacc agttttttac
    15061 accaaacgat atggcagaaa agtgttggaa aaggtttaac gaaatcgtta ctattgatat
    15121 aaataaatat acgtttatag aaccatctgc gggagacggt agttttatga aagttttacc
    15181 aaagaatact attggtatag atatcgaacc tagatacccg ggtgttataa aacgcgatta
    15241 cctaacgtgg aaaccggacg atttaaacca aaaacatata gttttcggga atccgccttt
    15301 tggtttgaga gggcatttag cacttaattt tataaaccac tcgtacgatt tttctgatta
    15361 cgtgtgtctg atactccctc aattgtttga gagtgatggt aaagggtctc ctcggaaaag
    15421 ggtatcgaaa tacaatctca tatttagtga gaaattgtcg ggactgtttc attcacctga
    15481 tggagaacgc acaaaagtta acggggtatt tcaaatatgg tctaaataca cagaaaatcc
    15541 gaaatacacg atccgggaga tggacgatac acatttaaaa atatactcga tgtctgacgg
    15601 tggtacagtt tcatcgacac ggaataaaaa tatgattggg aagtgtcata tttatctacc
    15661 atcgacgtgt ttcggtaaag aaaatatgaa ggtgtataca tcctttgagg atttacctgg
    15721 gcgtagaggg tatggtattg tttttaataa agatgtagat gatatgatta aaaaggcaaa
    15781 tactattaaa tggcacgaag tgagtttcat gtcaacaaac tcagcttata atttaaggac
    15841 ttcgtcaatt catgaatctc tgattcaagt ggttcagtta taattttagc tcgtagaaat
    15901 ttaccaattt tataaagatc gtcgttttcg gttattttga tcgtaatacc ggcttttata
    15961 caattgctta tcgttttagg ggaaaaatcg agtttgtatt gatcgaacgc ctttttcctt
    16021 aaatgagctt ttttaccgag agtggcgtgt tctctttgta aagataaatc gaaatctttc
    16081 agaactgtta catatatact gttcggtgca atatcaacaa atatccaaaa atcactttcc
    16141 cccgtgtttc taagattttc gtgttgaaat gaaccatgtt ccccgagtct cgcagtttta
    16201 atttcgattt tcttttcgcc aatgagcatg tcatatactt taccattatc atttaaactc
    16261 gaaagttttt tattatccca tttacactcg attatatttt tattgcaaat tgagtatatt
    16321 aaatcttctc ctaactgacc gacttcgtca cacgtaagat cgcgtacttt ttcaaatcgg
    16381 gtccctttcc acatgttttt cttgccagaa aactcactga ctttattttg taaatattca
    16441 aatgtattca tgatttgttt tacttttttt aattttaaga accaacttag tctacttagg
    16501 tttattaatt gtttaattct aataaagcgt attctatgaa tacatttgga ttaggatggt
    16561 ccgtcatcgc aagttcatcc tctagttcac ctagaaaatc tgctttttca ttttcgtcga
    16621 ggttattata catgtaattg ataagtttcg catttcttga tgcggctgcc ccgaccatag
    16681 cgaatatttc acaatgtcta gggtaattac actcttcgta taaatactta aatgtttcca
    16741 aacccttatc gtgatcttta cagaatgcca cagcaaaact tatatcgtct tcatcttctc
    16801 tcaaatcatc accatccttt gggagttctt caattatttc atcaatttcg ttacgacgtt
    16861 tttttaattc gtcgagttcg ccgtcaatac aagttctgta aatagatttc atttttttat
    16921 tttatctatt tacagattta tataacaact taggtttata ccataccaaa tttcttttct
    16981 gttttaaact cgagtcgttt atccaattcc tttagttcat tttttttctt taattctata
    17041 cccttacagt catgtgtttc aagaactata cacctcgaac aaaa
//
