# Supplementary material for: Widespread Horizontal Gene Transfer Among Animal Viruses
Source: bioRxiv. 2024 Mar 26:2024.03.25.586562. Preprint. [Version 2] doi: 10.1101/2024.03.25.586562 (PMC11071296; doi:10.1101/2024.03.25.586562)
Supplement: Supplement 2 [file media-2.zip › File2_Maps/uCress_platythoa_anemoneE1_SRR11206913_2869.gb]

LOCUS       uCress2869ct_1          2869 bp    DNA     linear       01-JAN-2019
DEFINITION  [note: taxonomic lineage
            d_Viruses;-
            _Monodnaviria;k_Shotokuvirae;p_Cossaviricota;c_Papovaviricetes;o_Zu
            rhausenvirales] [isolation_source=original].
ACCESSION   
VERSION
DBLINK      BioProject: unknown
            BioSample: unknown
            Sequence Read Archive: unknown
KEYWORDS    .
SOURCE      Zurhausenvirales sp. ctIZG7C (unknown)
  ORGANISM  Zurhausenvirales sp. ctIZG7C
            Unclassified.
REFERENCE   1  (bases 1 to 2869)
  AUTHORS   Taker,C.
  TITLE     Cenote-Taker 2 dummy template file. Do NOT submit
  JOURNAL   Unpublished
REFERENCE   2  (bases 1 to 2869)
  AUTHORS   Taker,C.
  TITLE     Direct Submission
  JOURNAL   Submitted (01-JAN-2019) Taker 2, Cenote, 1000 Circle St., Cenote,
            DC 31111, USA
COMMENT     ##Genome-Assembly-Data-START##
            Assembly Method       :: unknown_assembler
            Genome Coverage       :: 1x
            Sequencing Technology :: Illumina
            Annotation Pipeline   :: Cenote-Taker 3
            URL                   :: https://github.com/mtisza1/Cenote-Taker3
            ##Genome-Assembly-Data-END##
FEATURES             Location/Qualifiers
     source          1..2869
                     /organism="Zurhausenvirales sp. ctIZG7C"
                     /mol_type="genomic DNA"
                     /isolation_source="unknown"
                     /collection_date="unknown"
                     /note="genome binned from sequencing reads available in
                     unknown;
                     derived from metagenome: unknown"
     CDS             3..1949
                     /inference="protein motif PFAM:PF00519.16"
                     /codon_start=1
                     /transl_table=11
                     /product="E1 Replicase"
                     /translation="-
                     LNVLNETRDPERLNWKFIKEHIQNFGNYGVGDTDILSCLSKSNSTSYRAFILFFSTSN
                     KNLCKDSEDVNFMKEIFESKGETGFCKSTLEPCDNEHNCNVYHYTDIDEVEEDGVCDS
                     DNGFGIIYLKGTDKYEYLYKELNSASFRFKGMFTLRGIKNSKLTKATSMLARWMPGQV
                     PLFSFGEGDDLDCESNDINVKLMIGLAIKYNLSVEEFLHVYWYIGNSLPLSPLKNNDI
                     IDAFDYEEHKSNAFLFNQHQRRKHLAENACLQASVERANKRRKEDTFKATQLQCWGER
                     HYTMIGDRRELQVPEIDRLKNILYYLAYQGISGVQFFELLCAFFFFNKKGCNMFTMWG
                     SNKSCGKSSLMSAIQSFVGHGNQCQLRFNKHSNQFWGAPLKYAAVAFCDDIEDFSDLC
                     GKEHFFDGLMDQPIECKGKKVEMVRIPPILLTSNYKPLPTFLEERMMHLVVNNVLSDQ
                     RTMEWPHTCTVYEPEIITTELLEPPTACDIQTFLIVGLLIRDMGYLLEEGPREKGFPW
                     RDNLPLHNRCQHRLFKRDLKSLRILREMYGFHLGKSVSTIAQAHNCKKAIMSFSNDHV
                     FSVSFLNERKEEIYNLKDALYVEIAFCRKMCKEGAIRKHLIPLASTITADGTELLFDK
                     LFSELGLSN"
     CDS             2095..2268
                     /note="no search hits"
                     /codon_start=1
                     /transl_table=11
                     /product="hypothetical protein"
                     /translation="MCEILGFDIFKKFELIVQKYNYSAITKILLFNKISKLFIKEVKY
                     RIHYRLFRTIVNM"
     CDS             complement(2338..2868)
                     /note="no search hits"
                     /codon_start=1
                     /transl_table=11
                     /product="hypothetical protein"
                     /translation="-
                     EYPLGQGILKDTFCRCYTNCCHEYSKGNPSEAESTKKIIWYLTKLSFFVLQKDGLKIN
                     RGNSIFAVIVMQLAEDQPEEKYYSYLAALHETQIYIKETIANALAVFKKVEMETPADI
                     LKVTRAPLNINIPDCCYVRVIQNVCQKAIKYRVVDNVPCDPYYDNIALGIVAQSAACD
                     D"
ORIGIN      
        1 gaaatttaaa cgttttaaac gaaactagag atcctgaaag attaaattgg aaatttatta
       61 aagaacatat acagaatttt ggaaattacg gggttgggga tactgatatt cttagttgtt
      121 taagtaagtc aaatagtact agttataggg ctttcatatt attttttagc accagtaata
      181 agaatttatg caaagatagt gaggatgtta attttatgaa agaaatcttc gagagtaagg
      241 gagaaacagg tttctgtaaa tctacacttg aaccatgtga caatgaacac aactgtaatg
      301 tttatcatta tactgatatt gatgaggtcg aggaagatgg tgtatgtgac agtgacaatg
      361 gtttcggaat tatttattta aaaggaactg acaagtatga gtacctttat aaagagttaa
      421 attcagcatc gtttaggttt aaggggatgt ttactttaag aggaattaaa aattccaaat
      481 taaccaaagc cacttcaatg ttagcaagat ggatgccagg acaggtcccc ctttttagtt
      541 ttggggaagg ggacgatctt gattgcgaaa gtaatgatat taatgtgaaa ttaatgatag
      601 gattagcaat taagtacaat ctaagtgtag aagaatttct acatgtttat tggtatatag
      661 gaaattcttt accattatct ccacttaaga ataacgatat tattgatgca tttgactatg
      721 aggagcataa gagtaatgcc tttctcttca accagcacca acgaaggaaa catctggccg
      781 aaaatgcttg tctgcaagca agtgtcgaac gagcaaacaa acggagaaag gaagacacat
      841 ttaaagctac acaattgcaa tgttggggag aaaggcatta cactatgatt ggtgatcgta
      901 gagaacttca agtccctgaa attgatagac ttaagaacat tttatattat ttagcatacc
      961 agggtatcag tggtgttcag ttttttgaat tactgtgcgc ctttttcttt tttaataaga
     1021 aaggctgtaa tatgtttaca atgtggggat caaataaaag ttgcggcaaa tcttccctta
     1081 tgtcagcaat tcagagtttt gttggacatg gaaaccaatg ccaactgcga tttaacaaac
     1141 attcaaatca attttgggga gcacccctaa agtatgcagc tgttgctttt tgcgacgaca
     1201 tcgaagactt tagtgattta tgtggcaaag agcatttttt tgacgggttg atggatcagc
     1261 ctatcgaatg taagggtaaa aaggttgaaa tggtccgcat tccacctatt ttacttacaa
     1321 gtaactacaa gccgctacca actttccttg aggaaagaat gatgcatttg gtagtaaaca
     1381 atgttctttc agatcaaaga actatggaat ggccacatac ctgtacggta tatgaaccag
     1441 aaattataac aacagagtta cttgagccac caacagcatg cgatatacag acatttctga
     1501 ttgttggact tttgataaga gatatgggat atctcttaga agaaggacca agggaaaagg
     1561 gttttccttg gagggataac ctgccgttgc acaacagatg tcaacatcga ctttttaaga
     1621 gggacttaaa atctttgcga attttaagag aaatgtatgg tttccacttg ggtaaatctg
     1681 ttagcacaat tgcccaagca cataattgca aaaaagcaat catgtccttt tcgaatgatc
     1741 atgttttctc tgttagtttt ttaaatgaaa ggaaagaaga aatatataac cttaaagatg
     1801 ctttatatgt agaaatagca ttttgtcgta aaatgtgcaa ggaaggagct ataaggaaac
     1861 acctaattcc tttagctagc acaattacag cagatggcac agaattactt tttgataagt
     1921 tattttcaga actaggttta tctaattaat atttattatt tcaaggtacc cattgtcagg
     1981 agtacagctt gccattttga acgttttatc aacgaggatc atatacagaa tatcctagaa
     2041 tataatcttt gtgattctaa tgacattgat gaagacaatc acatatcacg atatatgtgc
     2101 gaaatattag gttttgatat ttttaagaaa tttgaattaa tagtacaaaa gtataactac
     2161 tcagccatta ccaaaatatt attgtttaat aaaatatcta aactattcat aaaagaagta
     2221 aaatatagaa tacattatcg gttatttaga actatagtca acatgtaaga aaataaagaa
     2281 ttgtcaataa aacataccca tactgttcaa tgttcaatgt tcaatacaaa tgcaactcta
     2341 atcatcacag gcagcggatt gcgcgactat accaagagca atattgtcat aatatggatc
     2401 gcatggcaca ttatcaacaa ctcgatactt gattgctttt tggcagacat tttgaataac
     2461 acgaacataa cagcaatctg gtatgttgat gtttaaaggt gcccttgtta cctttaggat
     2521 atctgctggt gtttccattt ccaccttttt gaacactgct agggcattag cgatggtttc
     2581 ctttatgtag atttgcgtct catgtaaagc cgccagatag ctatagtact tttcttctgg
     2641 ctgatcttcc gcaagttgca tgacgataac ggcaaatatg gagtttcctc tgttaatctt
     2701 gagcccatcc ttttgcaaca caaagaatga taatttggtc aaataccaaa ttattttctt
     2761 ggttgactct gcttcacttg gatttccctt gctatactcg tggcaacaat tagtatagca
     2821 tctacaaaac gtgtctttca gaatgccttg ccccaaggga tactctggc
//
