# Supplementary material for: Widespread Horizontal Gene Transfer Among Animal Viruses
Source: bioRxiv. 2024 Mar 26:2024.03.25.586562. Preprint. [Version 2] doi: 10.1101/2024.03.25.586562 (PMC11071296; doi:10.1101/2024.03.25.586562)
Supplement: Supplement 2 [file media-2.zip › File2_Maps/refAdoma_oreochromis2_tilapia4096AdPa_BK010892.gb]

LOCUS       AdomaBK010892          19465 bp    DNA     circular SYN 20-Aug-2018
DEFINITION  .
FEATURES             Location/Qualifiers
     CDS             1406..3139
                     /note="LO2-3"
                     /product="Wasp"
     misc_feature    complement(1645..1659)
                     /note="LXCXD"
                     /note="; /bound_moiety="
     misc_feature    2363..3136
                     /note="Wiscott-Aldrich protein 1 (97%)"
     misc_feature    2668..2670
                     /note="unknown number of proline codons"
     misc_feature    3165..3293
                     /note="Thioredoxin fold (47%)"
     CDS             3168..3401
                     /note="LO4"
                     /product="Cah"
     CDS             3493..4311
                     /note="LO5"
                     /product="Penton"
     CDS             4317..5237
                     /note="LO6"
                     /product="Macc"
     misc_feature    4446..4541
                     /note="Winged HTH (73%)"
     misc_feature    4845..4901
                     /note="Melittin (53%)"
     misc_feature    5237..5245
                     /note="false leader (ATG in bad context, probably on
                     intron)"
     CDS             5246..6748
                     /note="LO7"
                     /product="Hexon"
     CDS             6795..7457
                     /note="LO8"
                     /product="Adenain"
     CDS             7624..10683
                     /note="EO2; repetitive N-terminal region similar to 7C4J_I
                     and P41467"
                     /product="Repeaten"
     CDS             10859..13372
                     /note="EO3; encodes archael-eukaryotic primase catalytic
                     domain"
                     /product="Prim"
     misc_feature    11351..11365
                     /note="LXCXD"
     misc_feature    11801..12016
                     /note="AEP (90%)"
     CDS             13369..13758
                     /note="EO4; predicted transmembrane protein similar to
                     7NXD_B (integrin beta)"
                     /product="Integmem"
     CDS             13810..14118
                     /note="EO5; predicted transmembrane protein with remote
                     similarity to P0CK46 (papillomavirus E5 proteins)"
                     /product="Efivoid"
     CDS             complement(15448..18786)
                     /note="EO1"
                     /product="RepE1"
     misc_binding    complement(15529..15546)
                     /note="pRB AB groove"
     unsure          complement(15667..15903)
                     /note="RaiA ribosome inhibitor A (86%)"
     unsure          complement(16267..17442)
                     /note="Helicase"
     misc_binding    complement(17410..17424)
                     /note="E1A CR1"
     misc_binding    complement(17449..17463)
                     /note="IXCXE has CK2"
     unsure          complement(18475..18657)
                     /note="E1 N-domain (residues 15-61)(31%)"
     misc_binding    complement(18589..18609)
                     /note="pRb AB groove (CR1)"
     CDS             complement(18705..18917)
                     /product="EOz"
     mRNA            complement(18756..18769)
                     /note="splice acceptor"
     mRNA            complement(18789..18796)
                     /note="splice acceptor"
     mRNA            complement(18805..18823)
                     /note="splice acceptor"
     misc_difference 18828
                     /note="T->C in DRR084098"
     misc_difference 18843
                     /note="C->A in DRR084098"
     mRNA            complement(18886..18891)
                     /note="weak splice donor"
     CDS             complement(18886..19308)
                     /note="EOy"
                     /product="Set"
     unsure          complement(18916..19275)
                     /note="SET (95%) including Paramecium A612L SET domain"
     mRNA            complement(19224..19229)
                     /note="splice donor"
     CDS             complement(19226..19465)
                     /note="EOx; remote similarity to 6FVJ_A (thioesterase
                     TesA)"
                     /product="Tesoid"
     mRNA            complement(19309..19330)
                     /note="splice acceptor"
ORIGIN
        1 GCGCACTAAG GTTTGTTACC TTGCGTACGC AGGAGGGGCG GGCTTGTTCC ACATCTGGAT
       61 GTTTGCTAAA GGACCTTTAA ACTTTCATTA ACTCAGAATA GAAACATACC AGAGACACCT
      121 TGTCCTCGCT CCTGGTAAGT TTGAACTTTT GTTGATAACT GATCATAACT CAATATCGCG
      181 GTATATATTG CTTAGAATGT ATCCTACCAT CATTGCATCA GATTGTCATG ACAAGTATTG
      241 GTCATAGGTT TTTGTGTGCG TATAGGAACC ATTTATGAAA CCTACAATCT TTTAAATATA
      301 TATCTTTAAA ATCATTACCC GAAACATTAT CTGACATTGC ATTAATCAAG GATGCAGGAA
      361 ATGTGTGTTT GTCATGGTTT TATTGCCGTT TGGTGTCATT TGCATGTATT TTTTGCCTTA
      421 TGATGTTTGT ATCTATATAT TGTCTACACG AACGTTACAA ATGCGTGGAA GCACACTGAG
      481 TTGTGTAAAA ATAGTATCCT TCAGTTTTGT CACGTATTGT CTGATGCAAA TTATTTTATT
      541 TTAAATGAGA TACTGTTCTG TAGAAATAGT CAAATCTACA TTCAAAATAG CAGACAAAAC
      601 CTTGAACCGA TCCAAAAACC ACCAACGGTT CATGGCGGTT ATATTCCGTG TTATGCATTG
      661 CTTGCACGTA TTTGCATTTA TAGTAAATTA GATAAAGTAC GGTTACTATA TTGTATTTGC
      721 AGTACATTCA CAACCCCCAT GTACTTACTG GATGAGATAT TTTCAGTATG AAATAGCATT
      781 TCAAATGGCT TTTGAAGTTT TTTATATTTC AGTAGAGAAG AAAGCTCTGT GCTGTACGTG
      841 ATAACTAAGC ATTATAATTT GTGTTTTCTT AAAGTTACTG TGCTTGAACC TACGTGACCT
      901 ACCAGGAAGA GGGTATAAGG CAACACCCGT ACAGTACATT CTACGTTCAC GTGATACCAA
      961 AGTACGCATT TGTGTGCGTA CTTGTGTAAC TAAAACCTGT CTGTGTTTAG CCACCCCGCA
     1021 AAAACAAGCA CTACTAGACT TTGTTTTGCA AGGTAATCAA TGTTAACTAC ATACACGTTT
     1081 TTTCTACAAG CAAATAAAGA CCTTTTATGT TTCAACTGTT CTCGTGTAAC GTTTGTTGTT
     1141 TTCAGAACAC CTGGTTCCTG ATTCAAGAGC TCCACTTTAC AACTGTAAAA CAAAGAGCAG
     1201 ATATAACAAC AGGTGGGGCG CCAGAACTGT GACTCATTCA TAATCATACC ATCTGAAACG
     1261 GTTTCTAACA TGCAGGTGGT GTCATTCTTT CCAGATAACT CCTAAAACAA CCCCCATTCT
     1321 ATTTATCACT TGACTCTCAA CGCACGCAAG ACACAGTAAG TAACCCAACC TTACTATCTA
     1381 CATGTTCTAA CCTGTCAGTA GAGCAATGCT AACCCTCAAC GTACTAACAA AATGGCTTTT
     1441 GCTTAAAGAC ATGCCCAGGA AGAGGACTAA AATTAAAAGT GAACCAAAAA CCACCATGGT
     1501 CACTTTAAGA AGTACTTCAA GCAAAAAGCT TGTCAAGCGC GCTATGATTA AAAAAAAACC
     1561 AAAAGCCCCT AAAAAGCCAA AATTACAAAA GGTTAAAATT AAAAAAGAGC CAGGCACTGT
     1621 TCCCTTAACC CGTGAAAAAA GAAAATCTAT GCAGATTAAA ATATCAAGCC CTGAGCAGAA
     1681 AGCCAAGTAT AGGAAACCCA AAAAGGCAGT GCTAGTTAAG GCCAAGCCAA CCTTTACAAG
     1741 CAGGCCAAGG TTTGCACTTA ACCCTGTGGT CAGTCCAGTG CAATCAAGCA TGTTTAATCC
     1801 AAATATAACA ATGAATCCAA CCTTTAGTAT GGTACCCCAG GTTAGTGTTA CTCCAGAGAT
     1861 ATATACAAGG CCACAGGCCC CTGCCGTGGC TTCTACACGT GAGCCAGGAA TGACCTTTCA
     1921 GAAGGCCTTT GCTATGGCAG CTCCGGTTGT TGGGTCCGCA GCGTTACACG GTCTTGCCGG
     1981 TGTTCCTGGC GCACTTACAA ATATGGCTTT AAGTGCCATA TCTAATGCAA TTTGGCCTCA
     2041 GAATGAATCT CCAAAGCAAC CAATACCTAC TGCTACAGAG GAAAGTACAC CTGGCTGGTC
     2101 AGATAGCATA TATAACATGA TTCCTAGCTT TACATCCCTT GCAGCCCCGG CCTATTCGCT
     2161 TTATAAACAG TTGAGAGGTG GCCAATATAG GTCTGTGCAC ACTTTGCATG GAGCAAGAAA
     2221 TATGTTGAGG CCCTCTGCAT ATAAGATAAG AGGCCGTACA TCATTTGGAA AAACTAGGAA
     2281 AACTATTTAT ATACCAGAGG TTAAGAAACC CTCGCCCGTT GAAGCAATAT TGCTTCAGAT
     2341 ACTTCAAGCT ACAAAGCCAG AGGAGGCTGA AAATACAAAT CAATATGTTC CACTCCCGCC
     2401 ACCTCCTGTA ATAACCCCGC TCCGTGGATT ATCTCCACCA AACTTCCCCC CCCCTCCCCC
     2461 ACCTGAAATG GATACATATG GAACACCTCC TGATACACCC TTATATTCAA GGCCTAGGTT
     2521 CTTTACACCA ATACAACAGG ATAGACCTGC GTATGACCCA GAGCTTGAGA ATTTATTTAG
     2581 TCCTCCTAGG TTGCAGGACA GTGATAATAC ACTGTTTCTT ACCCCTCCCC CACCTCCTCC
     2641 TCCTCCTCCT CCCCGTCCCC CCCTCCTNNN TCCCCCGCCT CCCCCTCCTC CTCCTCCTCC
     2701 TCCTCCACCT CCACTGACCC CTGACCTTGT AAGTGTGAAT AGTGGAGTGT ATGCCAAAGA
     2761 CAGATTTACA ACTCCTCCTG CGTCCCCCAC GCCTAATCAA GAACTTCTTT CTCAAATAGC
     2821 CTCTGGCATT AAGTTAAGAA AAGTAACGGA GAGAAAGCCA ATGGCGCCAA AACCGATTCC
     2881 TGCCAGAGAT GCTCGCAGTG ACCTGTTAGA TGCTATTAAG CAAGGTGTAC AATTAAGGAA
     2941 AACTGAGATA GGCCCAAGAC CAGAACCGGT GCAGGAACCT AAGGCCCCTG TGGAAAGAAT
     3001 GTATGCTAGC ATGGCAGATT TAATTAACAA GAAGAAAAAT GAGTTTGAAA CGTTTGCCGA
     3061 TCAAATGAAA AAGAGAAGGG ATATGGTAGA GGGTGATGAT GATGAAAATG CTGAGTATGA
     3121 TCAAAGTTTT GATGATTAAG CACTCCTAAC ATCTCCTTTT AGGAAGGATG CTTCCCACGG
     3181 TGCTTGTGTT CCTCGACGGT ACCCCTCAGC TGCTAACAGT AGCGGACTTA ATGAAATTAT
     3241 CTCAGTGTAG CCACAATCAT GATCCGCCGC AAAACAAAAC ACAGGCTGAT GATGTCAGCA
     3301 GCAGCAGCAG TGAGGATGAG GATGAGGGTT GTGGGAAGAC TGAGGGCAAG GTTAACTGTG
     3361 TAAATGGAGT AAAGACAGTG CAGAGACGTG GTAGCGACTG AGGCCTGGAT TGACCAGAAA
     3421 CAAGACTGAC TGAAATAACA TGTAACTGAC ATAACCAATC GTACCTGACA AATATAATAA
     3481 ATTATGTTGT AGATGGCAAC ACGTGACCTG GTCTCACTTT CAAAAAACCC TGGTGGTTTG
     3541 GGGTTTACAT ACCTTGCAAC CTTTGATGAC AATGAAATGT ATAACACATG TGTACTTGAC
     3601 CTGTCAAGGA CTCCAGTCCT TTGCCCTCGA GGTGAATCTG GACAAGGGCT AGCGGCAATA
     3661 AGTGTAGCAT CTGTGACAGT CACAAACACT GCCATTACAC TTGGCGATCA TTTGCATAAC
     3721 AATATTATAG ATTTCAATGG ATTAGAAGCA GTACCAATTC CTGAATATTC TATAGATGAC
     3781 CCAGAAACAC TATGTAAAGT ATTAGGTTAT TTAGGCTTAC CACACACAAT AACAGATCAT
     3841 GGAAGAATAA CATACACTGG CACGTCTGCA TACTCTGTGC CTAGAACATT TGTTGATGGG
     3901 TTTGTAATTA AGCCTATTCC ACACACACTT ATTGAAATGT TAGGCTTTCA AAATGCAACC
     3961 ACTGCTGTAT TTGGCAAAAT ACAAAAAACA ATTATTGTAC CAGGACATGA AGGTGCAAAT
     4021 TATCCTGATG TTAAAGGTCC CTTAAGAGAC CTTATAATTA CATGTGAGCA AGTGCAATAC
     4081 ACAAAAGACT CTCAGCAAGC TGTTGCTGTG TGTTCGCCAT CTTCCAGATT TGGCAAACCA
     4141 TTTGCAAAGG ACTGTACAGA ATATGCTAGG AACCTGGATA TTCCAGGTGG TAGGATAGAT
     4201 AGATTAGTGT TTCACATAGA AGATGCCTCT AAGAGACCAG TCAAGTTTGC CTTTGGAGTG
     4261 CCACTTATTT CTCTGAGAAT ACTGCCATTA ACAGATAATG TACTCTCTTA ATAGAAATGC
     4321 GAAGAACCGG GTATTATGCC CCAAGGGCCA GTGAATCAGA TTCCAATGCT GCATATGAAC
     4381 AATATTTCTT ACCATATGTA CAAACCCATA CAAAAGAAAT ATGTACATTG ATAAAAAAGA
     4441 AGGTTAATGG ACGCCTTCAG TATTATTACA CATTAACTGA CCCTGGACAA GTAACTCAAG
     4501 AAATTCTAAA CGATGTGCTA GAGGCCGTGC AGGAGCATAT GACTTCATAT GGAGGGGTGC
     4561 AAAGAGGTGC AGGGATATCA TCTTTCTTCA AAAGCCTTTT CAGTTGGTTA ATGCCCAGGG
     4621 CCACCCGTTT AGTGCAGGTC ATTCCAAAAG ACATAAAGGA CGCTGCTTTA CAGGCTGCAA
     4681 CAGATGTTAC AGTTACAGGC ATAAATGCCG TAGCTAATAG GGCAAAACAT TTTATTGACC
     4741 CTTCGCAGCA GCAGACTGAC GCTGAACCCA GGGGCGGTGC TTTGCAGACC TGTGTAAATG
     4801 CTGCTATGTG TCACCTATGT GAAAACGACA AGCGCGGAGG ATTTATAGGT GGGCTACTAT
     4861 CCGCGCTTGC AACACTAGCA CCAGCTGTAA TAGGAATGAT CACAGATTCA GCTGCAAGCA
     4921 AACGGGGTGC TGGCTTCGGC CCTTACTGGA GAAGCATATA CCCCTATCCT GATGATGATT
     4981 CTACCAGGGG GGGCAAAGTC AAGCGCAAAA GAAAAGGTCA TGAAATGACC TCAGTACCTA
     5041 TGAAAAGGGA GTATTATGAG GATTCAGGTA CGGCAGGTTC ACATTGGGTT CAGGTGTGTA
     5101 GCCATCCCAT GGGGGATTGT TACACGCCCG TAACCCTTAC GGTTACACCT GAGACTAAGG
     5161 CTAGGGGCAA GAACAAGGGC GGAAGGCCTA TAATACGCAA GGGGTTTTGC AGAAGATCAG
     5221 ATCTTGACAT GTTATAATGT TTCAGATGAC GACTCCAGAT CTAGAAGCTC AGGATGACCT
     5281 ACTTACCAGG ACTATTACAA ATAATATGTA TTTACAGCCA ATTAGAGAAG ACTTTTGTGA
     5341 TCATGTGCAA CAAAGAGCAG CACAAGGACC TGCTGGCACA CAATTAAAGA ATGAATTCAA
     5401 TTCACAAGAA TCTAAGGAAA TTACAGTGAC ATGTGCAGTT GAACAGCATG AAGCAATTGC
     5461 TGTGGGCTCA ATAAGATTTC TCATTAAAGC CAGAATAGCT CACACAGCTG CACTACAAGC
     5521 ATGGTCAACA GCAGGGGACG AGGCTCTGGC CCTCCCCGAT GATGCTATTG GGGTGTACGT
     5581 GCCCTCTGCA ATTTGCAGCT CCCAGTTTAT AGGCGTTGAT ACCTTATTTG GTATGTCATC
     5641 TGTTTCCCTG AGAGCCCTGA TGCCTTTATA CAGGTCAAAC CAGGGCTCAC ATGGCATGTA
     5701 CTTTTGGGCA AATGAGTATT TTAATGCACC AAATAAAAAA GGATTTCCAC ACAAAGGCCA
     5761 CACAGATACA GTTAACAGAC TTGACTATCA CGGAGGAAGG CACGTTGCTA GTAACAGTGA
     5821 GACAGAACTT GAAATTATTG AAAAACTAAG TCATCCATTA AATCACAACA CACACACACT
     5881 GATAACTGGA AGCTTTAGTG ACTTTGATAC TATAAAGTTT CTCCCTCCTG GGTGCACACC
     5941 CAGGTTTAAA TTAACATTTG CCCCTCATGC ACAGCGCACA CTGCTGCTTG CTAACCCTGC
     6001 AATGTATCTC GTGTTTGAGA GTGTCCAGGT GCTTTACACA GTTGTCTCTA TCCCACGCAT
     6061 TCAGGTCGAA CGCCCATTAA CTAAGTACAC AGTTATGGAC ATTCACTGTG AATCGCTGCC
     6121 TCTTACTATA CAGCAGCAAA GCATTTATGT CCCTGTTACC AGAGGGGACA AAGAGCTTGT
     6181 GCCACAGGTT ATAATTATAT TTGTGGCACA CGCTGAAGCA TTCCACCCTG TGCGAATGAC
     6241 TAGATGGGGG CCTGAACTTA AAGGGAATGC GATCAAGTCG TACATCTGCA CATTTACAGG
     6301 TGTACACATT CCGTATTTCC ATGCACACAC CCCAGACGGC AGGGTTACAT TTGAAAATCC
     6361 AGATGAGTTA AATACTATGC GTTCTGCATT TATGGGTATG GCGACCAGGT CATATATTGC
     6421 CGCACCAGAG AGTCAACTGA GCACTGCTCA GGTGCATCTT CTTGAGGAGG AATTTGATTT
     6481 GAATAGAAAA CCTGTGCATA AATGCATTTT GGTGGTAACT GATCCAAATG CCCAGGTTTA
     6541 CAAAGATTCA TGTGGGGGGG TGACAGACGG ACGACTTGAC ATGACAATAG ATTTCAATCC
     6601 TGAGCAGATA ACACCACAGG ATAGACTCTA TATTTTTAGA TATATGAGGT TTGACGTTGC
     6661 TTTCAACTCT CCATCCGGTC CACAGGGCAA TGAGTTAAGT CCTGGTCATT GTAAACCAAG
     6721 CTATACAAAG TTTTACACTA AGGAGTAAAC CCCAAAGACG CTAAAGAGAC TAAAGAAACT
     6781 ATTGAAAACA TAATATGTAT CCAAATTGGC ACAGAAGAAG GCGAGGAGGT CATCCATACA
     6841 TCAGTGCACG ATGGACAGCA TCTCCCAACA ACAGCTACAG GCCTCCAGAC CTATCTCACT
     6901 TTTACACACC CGAAGGAGAC CTAACACATC CTGGTTGGAT GTCAGAATCC GAGGTTACAA
     6961 ATGCTATGAT CAAACTGCGC CTTGCTGGCG AAGCAAAACA CCACCCTGTC AAAGCTAAGC
     7021 TAAAACATTT ACATAATAAT GAGTGCATGT TTATATTGTA TAACAGTCAT TGGACTGTGC
     7081 TTTTGTGTAA ACATCAAAAA CTAATGTTTT TTGATCCTGC TGGTAACCCA GCAAGAATGT
     7141 ATTTAGAGGG CCCTCTTCCA CATGTGCATG ATCTTAATCT GCAATGCCAA CCACAAGATA
     7201 GTGTACTTTG TGCTAACTAT TGTCTTTTTG CTGCTGATTG TATAATTAAC AAAATGCCTA
     7261 CCTCTAACAA ACACAATGTT GCTGCTGATG CTCGCACCTT TCTTGGTAAC TTTCTTTACT
     7321 TTTCACCTGC ACGACTGGGA CCTAACTGTA TGATGATGAC CTTGTATACA TTTCATAATG
     7381 AACTGGGTGA GGAATTTGAC GCTGTAAGAG GGAGATATCC AAAGTTTCAG AACTATAAAC
     7441 AGTGGTTTCT TAGGTGAAGG TAGTAAACTA TTTATATTTA TGAATATGTT TTTATTTGTT
     7501 TTTTTGTATT TCTTTTGTAT AGGGCTGCTA CAACGTCTGT AAATGGAATT CCAATGTTAA
     7561 ATCTGACTTG ACATGTAAAA TAACTATAAC AATACTAATA CAAGATATAT GTAATAACTA
     7621 AACATGACTG ACAAATATCA ATATAACCTT GACTGTGACT CACAATCTGA CTCTGACTCT
     7681 TATTCCAACC CTGACCTTGA CCCTGACCCT GACCCTGACC CTGACCCAGA CCCTAACCCT
     7741 AACCCTAACC CTAACCCTAA CTCTAACTCT TACCTTGACC CTAACCCTAA AAGTAATAGA
     7801 CCAGGACATG GAGAGTGCAA TACCGACCAA CAGAGTACTG AGCTTAAGGT AATTACAGAA
     7861 CGTATTGTGT CTTTGAGAAA ACGTGTAGGA ACCCACAGCA ATGACATTGT CACTCGTGCA
     7921 AAGCAGGCTA GGCTGGTGTG TGGAGCCCAG CGTTTAGCAG ATGCAATTGA ACAGGAATTC
     7981 AGAGCGAATA ATGGCACTTC CCAAGCGGAA AGGGTAGGGA ATAGTCTTGT GTTCTTTACA
     8041 ACCGCATGTG GCGTTCGTGT TAAAATAGCA TCCAGGCCAT TATCACGTAC AGAGCAGTTT
     8101 AATATTCCAC ATGGCGTGCT AACACCTGAG CAGTTAAATG AAAGTACTCC TGGAACTAGC
     8161 TCTCAGAGCC GTGGTACTTC AGGTCCTTCC GCAAGTGCTA GTTCTGACCA CTCTTACAAC
     8221 AGTGGCACTA GTTATGTCTC CCCTCATGTG TCACTACCCC CAATTACTAG TTTTAGCATA
     8281 ACTACTATGC CTAGTACCTG TACTGGCACT GCTACTGCCC CTACTGCCAC TACCCCTTTT
     8341 GTTACTACTA CTACTACTAC TACTACAACT ACCACTGCTG CTACTAACAA CAACAACAAC
     8401 AACAACGACA ATGACACCGA CAACAACAGC AATGACACCG ACAACAACAA CAACAACAAC
     8461 AACAACAGCA GCAGCAGCAG GTGCTGCATG TCCATGGGGA GACTGTTATG CAGTCAGAAC
     8521 CTTGCAGTTG GTCAAGGTGA AGAAGCTAGT GGAAGCACAG GACACGAGAG CTCCAGACCC
     8581 CCATTAGCCA GTAACCCAGG AAGTGTAACA GACGCTTCAA CACATGGTCC AGCGTCTTTA
     8641 CTTAATGAAC CTTTATTAAG ACTATCACAG ATGTTTAGTG CTAGATATGG CGATCAAGAA
     8701 CAGGACATTG ACCTTACAAC CTTTATTCCA ACGGCAATGA GTACAGGGCA GATATTGCTG
     8761 AGATTGTTGT CAACCCAACG GCCCAATACT ACTGGTCCTG AGCACCCTCG TGTGGTGACA
     8821 TGCGAAGATG ACAGACTGTA CTATTTGGCC TCTGCAATGC AATGTGCATT CCAGCATTTT
     8881 GCATGTTTAC TGTTTGCAGT ACAGGCAGAG TCATTAAGCA GAGCTGTTGT GTGTGTTTCA
     8941 CAAAGACAGT TATACTTTCT GCTTGCAAAG CTAACAGAAA ATGTATGCAC ATTATCTGGG
     9001 TGCCATGTAC AACTCAGGGC ACACTTTCAA ATCATGAATC TCATATACGT ACCTGGTAGG
     9061 ATTGCAGTCA GCATTACATC TCCCACACAA GTCTCATGTG AGGTTGCTGA TACCAGTAGA
     9121 CCCAGTGAGC CATCACACGA TCATGACCTG TTGGCAAGAT TGGTAGACTC TACTATCAAT
     9181 GCACTAGCAT GCTGGTTAAC TACAGTACGC TCGGTGTGCC TTGCAAATGT TTTATTAGGG
     9241 ACAATTCCAC ATGAATCAAT GCCACATGTT ATGAGCCTTG CTCAGCACTA TGCACTACGT
     9301 CTTTTTGACC TTGTTGGCCT GTTCATTCCA CCTTTTAACA ACCACTTGTA TTCTTGGGGT
     9361 GGGTACAACG CTTCCTACAG ATTCATTGTC AATGTAAATC GTTCTTACAG ACATGTTAAT
     9421 AGTCCTGCAC TTGGATTGGT AGCACATTGG CATATTCCTG CTGCACGATG GCCACCTGCG
     9481 CCTGGCTACC CAAACACTAG GATATGGTGT AGGCTTATGG GAGCCCTTAC TTATTGTCCG
     9541 TGCCCTCTAA CAAGACAGAT GTGCACACAC TACAGGCCTG ACAATGCAGC GCCTGGGTTT
     9601 CCACCAAGTC AAAGTTTAGG GTTAAACTGT CCCAGGGTTG TACACAGTGT CAGAAACTTT
     9661 GCATACAGTT CTGAAAGGTT ACATGCAACG TACTCTGCAC AGCTGGGAAA TGGGTCAGAC
     9721 GATGAATCTG ATGTATGGGA TGAAGATGCA TTGGAAGAAC ACATTGTGCC TAGAGCTGAA
     9781 CGTGTAATAG CCGTGTTACT AGGTCAGCAT GGAGCCCCAC CGGAGCCAGA AGAGTATGCA
     9841 CCCAGAATAA ACTATTATGT ACCTGAGTTA GAAAACAATG ATGATCAACA GGAGGTAGAG
     9901 CAGCAAATAG AGGTGCAACC AGCCCAATGG GGGGATTCAC CTGAAAGGGA AGAAGATAGT
     9961 TCTGATTCAT TGAGTATAAG TTTGGGATCA AATTGGACAG ATTCGGAGGA TGGTGATGTT
    10021 GAGGATGTAC AAGATGCAGA TGATGAGGCC GAGGATGTAA ATGGGGTACA TGCACAGCTG
    10081 AATGAGCGTG TGGCTGACAA TGAGGTAGTA TTAAGGATTA ATGGCAACGG TAATGCTCCG
    10141 GGTCATGTTA ATGAATTTGG TGACAATATT CCTGACCAGG GAGTGGGAAA CGGTCTTGAT
    10201 GACACGTTAG AGCTTCCTCA GAGCGAATGG GCAGGTAGTG CACAGTTCCA ATGTATAACC
    10261 TGTACAGGTG CTTGTAATGG TATGTGCAGA AATGACTTTG ATGGTGAAAC TAGTGGCTTT
    10321 GAGAATGAAC GTTACAATGG TTTGAGTGCA CAGGGTTTAA GTTGGGCAGC ATGTGCATGC
    10381 TTTCAGAGGA CAGACCCAGC CCACACTGTG ATGGAAGAGG CAGACTCAAG CCAGGATCAC
    10441 GGGGAACAAA CGTACGCATT GCTTAGGACG TTTGCTCGCA TGCCACACAC ACCTGAAGGT
    10501 GTAAGCAGCA GTACACACAG TCTGGGATAC ACTAGCATTT TGAGAAGCAA TAGTACGTTT
    10561 GTTCTGGGAG AGAATCCCGG TATTAGCACC GTGAATGCAG AGTTTGCTGG AGAGCTGTTA
    10621 GAGGATATTG GAGAGGATCC AGATTCGGAG TACTGGCACA CTAACTCTCG TTTGGATTTA
    10681 TAGAGTTCCT GCATTAACTT GGTGAGGGGA TCTTAAGCTT TATACTGTTG TGTTGAATGT
    10741 TTGCTATACT AACACGGAGA TAATATATTG TATATTTATT TATAATACTT GGTTATATAA
    10801 TAATAATAAG GGGATTAAAC GTTGTTGTAT TATACTTCTT TTATTTCCAG CGGGAAAGAT
    10861 GGATGAGGAT GTCTTTGTGG TAGTAGATGG GTCAAGTGAC TCTTGTTCTG AAGAGGCCTT
    10921 AGACCTGTCA AAGCCACGCA CAGCACCCCA GAGCGAACAC AGTAACGACG GAAACGGGAC
    10981 ATCATACGTG CCGGAATGTC TACCAGGCAC TAGTAGTGTA CAAAGACCTG CTGGGCCTTG
    11041 TCCTTTACTT GGCTGTCAAT CCACTAGTGC TTTTAAAGTG GTAAAACGTA AGAAAACGCA
    11101 GAAGCGTGGT TCACGGTCGC ACAAGTATGG CAAAAGGGCC AGACACCATG ATATATCTTC
    11161 CTCACACTCG TCTGACGAAG ACGAGGATGA TGACATTGTT GAGTCTGAAA ACGATGAAAG
    11221 TGATGAGAGT TGTGATGGAG TGGACAGTGT TGCAATTCGA AGAGCCGAGC AGTGGAAAAG
    11281 GATAAAACGA AGACGACTAC CACGGACATG TCAAATGGAT GTTGATAAAC ACGAGTACAA
    11341 ACGGGTTAGA CTTGGCTGTA ATGATTTTGG CGTTACAAAT GATATACAAA AGAATGATGA
    11401 TCAGCAGGTG GTATCTGTAA ATGGAATAGC ATTGGTCTCA GGTGAAAGGT CATTTGTAGC
    11461 AGAAGCTGGA AGATGGCAAA TGGAGCCTTT CTGGAGGTTT CACAAAGCAA TACGACACAC
    11521 AAGTAGAAAC AGGGTGCTCT CGGTGTACAT GCGGAATGTA GAGCTAGTGG ATATAGTGGG
    11581 TCCTTTCCTT TGTCCTGGCC GTATGGTTGA AATTCAGTCT TTTCGCAAAA GCTTGCTTTA
    11641 TAAGTGCAAA GAACCTAGTT TGGTTCAGGA CATGGTCACA ATTGAAAGGG TGATAAAACA
    11701 GGTCACAATA CAGACTGTGT TAATTGGCTC TATTTCACGT GCAGAAGGGG ATGATGTTAT
    11761 GGAGCCCGTG TTTCATGTCT GCCTTGATAC ATTTATGGAG CGCAACTGCT GCAATGACAG
    11821 CAGAATTATG TGCACAACTT GCTGTGGCTT ACTTGGATTT GCAGCAGACA TTATACTTGC
    11881 ATTTTGTGCA TGTGAGATGG GAGCAGAGAC CTTCACTGCA TATTACACAG GTCACTGTGG
    11941 TGTCACTGTT ATTGTGCATG ATAAACACAT GAAAATGACA AAGGCCGAGA TGGCTGTGGT
    12001 TGCAGAGAAT CTTGATAGGT GCTTGACTGA ACCCGATCCA AAGGGGGAAT TTGCAGAAGC
    12061 TGTGCGACAC GCAATACGCA GACATCAGAC TGTGCTTGCT TGTTGTAGAA TGGGGAAAAG
    12121 GGGTCGTTAC ATGAGTGCCA CGCATTCTTC TATTTCAGGA CTTGTACATT CACTAAAGGA
    12181 TCTAACCCAC ACAGAGAGAA ATACAGTGGT TACCATGGTG AAGCGCGGGG TCAGGCGAAG
    12241 AGAGAACAAT GGGGCCGATT GCGATCTGGG AGAGGTAGAC GTAAATACTG TGTGGGAACA
    12301 GATAGAGAGT ATGTCTGGAC TGGCTGATTT CCCACTGGCA ATGTTCAAGT CACTGAGATT
    12361 GCAGATTTCA CTTAACAAGG CACATGAGAG GTTCAGAGTA CCTTATTTGC CACACGAGGA
    12421 TACTGGCATT TTGTCACTCC ATTTGAAATT GTCCTGTCTA CCTCATATAA CGTTAAATGG
    12481 AGTGCTGCAG GTGCCCATCG TAGGGCATTT TAACATGGAT ATGATACTCA CAGTTGATTC
    12541 CGATGTGTTT AATGGTGATG TGATCTACAA CGTAAAGCAG GGGGTGACCC ACAGAAACAC
    12601 AGTGATGGCA AGAGTAGCCT CAGGCTTTAC AGTGGACTAT GAGAGTTACA TTGACATATC
    12661 TGGATGGGGG CTTAAGGCTG CAAGGGCAGT AACTAGAGTA GACATTATGC GCAGGCATGC
    12721 ACTGCACATC CTTGGTGCAG GTGCAGAAGC ACAGGCATTA CCGTACATAA GATGTACCGA
    12781 TGTGCCACAA GGTCCACGTT TGGATCTGAC AAAACAGGTA GGGCCTCGGA AGCCTGCAAA
    12841 AGGCCCGGAA CGTACTGTGA GACAGCTACT TGACAGTCAA AAGTCTAAAT CACCACATTC
    12901 TGCTCAGGCC CCTGGAAGTT TGCACAATTT GTTAACATTA CCTGTGCTAC AGGAATGTTT
    12961 GAGTATTCAT GGGGGTCTTG GTCAGCTGCT TGAGGGAATA ACAATAAGCA GTGGGACTTC
    13021 TGTAATGCAG GTGTTGTTCA CGCTTGCTGG CATGCGATGC TTGCTTCCTA ATGGTGATGC
    13081 GGCACCCTTG CTTAGCATTC TCTGTGGTCC TAGGGATGAA CATCCTCTCT TGTACTTACA
    13141 GAGACTGATA AGGTCGGTGC CAGAGGATAG AAACATAATG CTATCTCTTG AGCAGGAGGT
    13201 AGAATTAATA AATGGTTTGA GTGCTGAGGA AAGGAAACAA ATACTTATAA GATGTGTTCT
    13261 GCCCGCAGAC TTGACTGCAA AGGTGTGCTT GACCATTCAA TCCATTTTGG CCAGAGGCGC
    13321 CTACAAGAAC GTCTGGTCCA CTTGGCCCAC TGACATTGTT TGCTTGCCAT GATTTACGCA
    13381 TATATTTCAA GTTTTTTTTT TTGCATCCTT ACATTTATCA TGTATCTTTA TGTTTTATTA
    13441 GAACATAGGG GAAAGGGGTT TTCAGATCCT CAGGTAGTGT TTTATTCAAT AATTGTTGCG
    13501 TTGCAACTTA TGGTTTTATG CGTGTTTTTA TGTGTAACTG TTCGTAAAAT GGTTAATGAT
    13561 CGTGCAAGGA TAAGGAGTCT TACAAATGAA TTAAATGCTT TAAAAACACA TAATGCACGT
    13621 TTAACAGCAA CAGACAACCC ACTTTATGTG GAAAGCCCTG TGGTAGGTGG ATATGTACAG
    13681 GCCAACACAT CAAGGTCAGA TCCCAGACTT GTTACTGTCT CATATACAAA TGAACAGGTT
    13741 AGTAGGTCCT GGTCATAGCT ACAATGCACA GGTGTAATAT GTTTTTTTTT TAATTTGACA
    13801 CAATCTTGTA TGTTCTTTTT GTTTTTTCCC TTTCTCTGTT GTATGTACAG GTTCTCCGAG
    13861 GCCATGGGAT TTAGAACGTG TTTTAGCATT TGCTGTCAAG TGATAGTATT GTTCTACATG
    13921 ATTGCATTTA TTCTTGTTTT TGCTACCTTG TACAAAAAAG AAATAATGAA ACACATTGTT
    13981 GCTGTTGAGG TGCTACTGCT TCGCTTAGTG GCCCTCTGTG CAGATCTGTT ATGCCAGCTA
    14041 GTAGTCTGGC TAATTGTGAA ATTAAGCTTC CTTGCTTTGT ACTTGGAGGA AATGTTAGAA
    14101 CACTTAGAGA ATGTGTAACT GTTATAACCA GCACTAAGCT GTTTTATGCA TGTGCCAACA
    14161 GATATTGTTT TATGATACTG TTAGATATAT CTGTTATATT CTGTACTTGC TTTATACTCA
    14221 TGTAACGGAA ATATAAGTGT CACCTGCTTT ATAATAGATG ATGATATATT CACCATTGCA
    14281 TCTATACACA CTAATAAAGG GAAGTAATGC AAAAACGGTC TTTGTGTTCA TTTGCTTTAC
    14341 ATTTAAATAT TAAGGAAAAT CTACAAGGAT ATGATTATTC ACCCATACGT GTTTTAGTAA
    14401 CATTGGATCA TCTTCTGTGT ACTTTGGCAG GAACAGTGGG CATTGTTGCT AAGATACAAG
    14461 GGTGAACTTT GTCTTGAACT TGAAATCGCT GCCAATGTTT GCTAATGGCT GCTGTAAAAT
    14521 TCTTGGAACT GAACCAGAGA TCAAGGCTTG CGTGCTGTTT TTTCAAACCA ACCCTGTTTC
    14581 TCCCGCTTAA AATCGTTATA TATGCACCCT GTGCATACAT ATACTACACC AAGGACGAGA
    14641 GCGGTTTGTG TAATTAATTG TTGGATACGT GAGGAGCTCT TGTTTGTCAT ACCAGGACTT
    14701 TTTGCGTATC CTGACAGTTA ATTTACTGTG TATCTGCCGT CACCGGGCCT TATGTTGTGT
    14761 AATTTGTGCA ATATAAAGCG TAGTTGATGG CACATATACA ACCGATATGA CAGCGAATAC
    14821 TTGTTAAAGG TCTGCTAAAC CAAACTGTTT TTACTTTTCA AAACAGTGTA ATAACAGTTA
    14881 TGGCTTTGCG GATTGACAAC AAGGTCTCTC ACACAGTTAT ATGTATTGTG AAATGATGTA
    14941 GGAAACAAAG AGTTATTGTC TTTAGGGATA GAGGTTTATT ATAACATACA GGCAATATCT
    15001 CAGAGACAAT ATCTTATGGT TTCCGTGTAT CAGACATGAC GTGTAACACC ATAGCAACTG
    15061 TTTATTCTGT ATCATAAGAA ACATGAATGT AACAATATAA AAAAGAACAT AATCGTAAAA
    15121 TGCATTGTTC TGTCTTTGTA TTACATTAAA AGAAACATTT ACACACACAT GTAATAAAAC
    15181 AATATAAAAA CACAATTTGT TTAGGTGTGT TTATATCTTG TACAATAATG CAACAATTAA
    15241 CAAACACATA AATGACATAA AGCAGCATGT ATACAGATAA GGTGTCATAC AATAAATGCA
    15301 ACGATTATAT TGTTTGTCAC ATATATAATA CTTATGAATA GTAACAGATT GGCTTATCTA
    15361 ATCAAAAAGC TTATATAAAC GGTAACACTA GTAAGCAACA TTGTACATTT AACTTAATAA
    15421 AGAGCATAAC CAGACAAGCT CTCCTGTTTA ACCAAACATA TCCTCTGCAA GCCTGTCTAT
    15481 GTCAAAGGTT TGTTCTGAGT GTTTTAGGAA AGCGCCCCCT GATGCAATGT CATACATTTC
    15541 CTGAATTGTG TAATTATGTA TGTTAGTAAA TTGTCCTGCA CTAGTGCGCA GTCCAATGAT
    15601 TTTGTGGTTT TCGCAAAATG ACATCAAACA GTTCATGACA TGTGTATGGT ATTCTTTTCT
    15661 TGCTTGCTGA CCCTTTTGTT CCCTCATGTC ACGCTCCGCT CTAGTCATAA CATTGTTTAG
    15721 AGCATCATAT TGCTCTGGAT CCTCCTCTGT GACAAAATAG TCCTTAGAGG AAATACTGTT
    15781 ACATGTACCG TAAAGCATAG TAATGTCCTT ATGCTTCTCT GTCTCAAATG TGTGCTCAGA
    15841 GTCCGGCAAT AAGGCCCCAA GCAGGGAGGA ACACAATTGC ATTACATTTT TGTAAAAGGC
    15901 CTCAATCTGT AATGCTTCCT GCATCTTTTC TTTCAGTATT TTCTCCCCTG TAGTGTCACC
    15961 CCTTGGAAGG CAACCATCAG TAGTTAGCAG AAACCTACGA GCTGTGGCTA TGGTATCCTT
    16021 AGTCAGGATT AAGCCACAGT TCCTAGGTGA GATTCTTGGG ATGTGGTACA GTATCTTTTT
    16081 AGTACCGTCA ACGCTAATTT CACATGGGGG TGCTCTAGTT GTCTTGGCAA TGCGTGTAAA
    16141 ATACATCATA AATCTACACT TAGGAGAATG GCCCGTGGGG GAATCTGATT CACATTGCGT
    16201 GAGCGTTGTG TTCTCTGTAA GGGGTATAGT GTCCCCATAT ATTGCATTGC ACATGGGCAC
    16261 AAACGTATAC TTAGCTATAA GCCTAGCAAC ATCACTTGGG TGTATTGTTG TTATCTGATG
    16321 AGCCCCAAAA ACTTCAGACA TGGTCTTGTG AAATGTGAAC ACCGTGCAGC GAGAGCGCAA
    16381 GGCAGTTGTG GTGTTTGCAA CATTTGTTGT TACAATCATT GGTGGGTATT GCTTATGAAT
    16441 TATAGGCTGG TGCTTTGTAT TAAGGGAAAC CTTGTCACCA TCCATATGTG GCCGTAGACA
    16501 TTTAACCATA TACTTAAGTG CGCAAGGGCT GGGATCCTCA ATAACAACAA CACCAGAATG
    16561 ATGTGCGCTA GACACCACAA AATCACGGGA CTGTCTCTCC TCCAGGGTTA TCCTCTTACC
    16621 CTGAAAGAGC TTGCATATTG CATCAGCAAT AATACTTTTG CCACATTTGT GTTGTTCGCT
    16681 GTAAAACATT AGGGTGCGCT GCCTTCTAAG ACCATGTACA ATTGCATCTA ACAGCGCGTT
    16741 AACAAACGCT GTTGGCGCAA TTCCATTTGC CAGTAAAATC CGCTCTGTAA TGGTTTGTGC
    16801 ATTGCATATG TTGTATTTGA TCCAGATATA TACCTGTTGG TCCTCTGTTA GTTCTGGAGG
    16861 CCAAAGGTCA GGCAGGTCGT TGAGCTCACA ATAGTTTCTA AACTCTGTCA GTAGGGCGCG
    16921 CCAGATATTA CACTTTGCTT CCATACCTGT CTCTTGTAGC TCTGGAATCC TATACAGTGC
    16981 TCTCTGTATC AACATCCATT TGCAGTTCTC AATAGCACAT CTGTACTGGC TTGCAGAAGC
    17041 ACTTATTTTA AGAATGCATT TGTACTCAGT GCAATTCTTT GGCATGTTTT CAAAGCAATG
    17101 ATTGATAGCT GCTGTATCTG GTTCGCAGTT ATTCTTTTCT GCATAATCTA CCAAACGAAT
    17161 AAATGCGCTG TCTATTTCTG TGAGTTCAAT GTTTAGCTTC TTTCTAGTGC AATCATCTGT
    17221 ATCCCCAACC TCTATAGCTG TTTGATTTTT AGCTATATGT TGATAGTAGT TTAAATATCC
    17281 TTTCAGGGTT ACGGGTACAA GCAGTGAAGC CTTGCAGGCC TCTAAGGATA GGGAAAGAGC
    17341 TTTAATAATC CCAGCTGCAA TTTTTTCACA ACTAACAACC TTTTCCGTTT TTATGAGGAT
    17401 ATATGTCACA AAAAGCTCTC CTGTTGTAAG TTGCAGCAAA TCGTTGCTTT CAGAACACAT
    17461 GATCATCATT GTGCCTGGAG GTAGATTAAG CTCTAATGCT GTGTGAGCCG CAGAGTCACC
    17521 AGGTATAATA TCCCCAGGTG TCATTAGTAC ATATGTTTTG TACTTCATGT GCAAATAACT
    17581 TGCCTTTTTC AGATTAACTC TGTCATCATA CGGAAGATAT TGAACCCTAT CGTCTGATGT
    17641 TGGGTTTTTC AACAATGCAA CCACGTCTGC CGGGCCTGTC TGAGGGTTAG GATTAGACTC
    17701 ATTCCTGGTG TCATCCATTA AATCACTAGT TTCACTTGTA CTTGAGTTTG AGGCTTGCAC
    17761 ATTTATCTGA GCAACGCATT CTGGGTTTTG TGCTAAATAG TCCACTGCCT TGACTCCTGT
    17821 AGACATAGCA AGCTGAATAA CCTGTGTATC CTTATCAACT GTCTTACTAG AATCATGGTT
    17881 TGTTGATGCG TCACTAGTGT CAGATGTGTT TTCACTACAT GTGCCATTTC CGCTATCTCC
    17941 AGTACCAGAG GTGGAAAGAG ATGTGCCACT AGCAGAACTG CTGCCCTGAT GGAAAAGGCC
    18001 ACGTCTGACC TCAGTCCCTG GGTGAGCCGG AGTTGAGGTC ACCGGGGCAG CACTAGCTTT
    18061 AGTATTTAAC GTTTGGAGTT GATGTTTACT CTTTTTGGAG TGTTTTCTCG GTGTTGTTGA
    18121 AGTAGAGCGG GGCCTTTTAT CTGATTTACT GGGGGATGTC ATCATTGCAA ATGCATCGGC
    18181 AAGCTGCTGC AGGGGTGTTG CAGGCCTAGG AGTTTCTGGG CTAAGTCTAA GGCCAAGTAA
    18241 AAGTACCACA ATCTCCCAAA AAGAGTAATC TGTCTCTCCA CAGCTGTCTA CATCTTGAAG
    18301 AAAAGCCCTA CACATGCATG TTTGAGTACC AGATAAATTG CACATGTTAG TAAGAGCTGA
    18361 TAAATCGTCA GAAAGCTCGG TTCTTTGAAT AACAGATTCA AACCCCTCCT GATTTACATA
    18421 ATTAAACATC ATTTGCAATA ATTTCTTTTT TTCAGAAATT GGCCAGGTCT TATATTGTGC
    18481 TGAAATTACA GCCAGACTTG TTGGACATGG AATTGCTTCT TGCTGTTCTT TGTTAGCTTC
    18541 GCAGTTATCA TCTAAAAAGT CTATTAAAGA ACCTGTGTCA TCGTCTTCAT CAAATAACTT
    18601 GTCAATGTCA TCTTCTGATT GACAATCTCC GCTCTCTGAT GCCTCGTCAT CTATAAACTC
    18661 CTTTCCTGAT TTTCTTTCCT TCCTTTTATG AACACCAGGC GTACTCACTG AGGTGGGGCT
    18721 GAGCATGTTT GGAATTTGCG CGGGCTCCGA AGGACCTGGC AACGGTTGGT CCTGTTGCTC
    18781 AGACATGTCT TGGGAGTCTT CCTTCTAAAA TATGCACAGG CAGACAGTTG TGAATGTTTA
    18841 AACAGCACTA CATACAAACA ATGAGAGAAA AGAGAAAGTT TTACACTATA CCTTGAGAAA
    18901 TGCTCGTGTT TGGACATCCC TGTTAAAGTC GTAGAAAATT ATATTTCCAG ATTTGATCGG
    18961 TTCAGATGCA CGCATAAATA ATCCAGTTGA AAATGAACCA TGCTGCGATG ACTGTACATC
    19021 TTGACAGAAG AACTGAGATT TTGCAGGATA TATGTTCTCT TTCCCAGTTT GTTGGTTAAG
    19081 AAACAAAGGC TCACAGGTCA CTTGAAACAG AATGCCTTCA AACCGAACCC CAAAACAAGA
    19141 CGTAGTGGGT CTTTCAGATA TCTGAATAAC AATATCATCC TTATCAAAGT CCCTGGTAGC
    19201 AACCCATACT CCATTAGAGT CCAGCTTACA ATTCAATGGT TCTGAAACAA AATCCTGAAT
    19261 GAGCGAAATA AGAGTAGTAC TCTTTCCTTT GTGTTTTATT CTCTTCATCT CCAACGATTA
    19321 GGTATAGCGG GGTAGGGATA AATGATAAAA ATACAGTGTT GTACTGCGCA TGTGCTTGTG
    19381 GTATTGCTAG CTTTGTATAT ACTGCTGGTG CATTGGTTGG GGGGTTGTAT TTTGAAAATC
    19441 CTAAAGAAGT ATAACACCAG TACAT
//
