# Supplementary material for: Widespread Horizontal Gene Transfer Among Animal Viruses
Source: bioRxiv. 2024 Mar 26:2024.03.25.586562. Preprint. [Version 2] doi: 10.1101/2024.03.25.586562 (PMC11071296; doi:10.1101/2024.03.25.586562)
Supplement: Supplement 2 [file media-2.zip › File2_Maps/uParvo_wolfspider_BidnaZftr_SRR7186263_3396.gb]

LOCUS       uParvo3396ct_1          3396 bp    DNA     linear       01-JAN-2019
DEFINITION  [note: taxonomic lineage unclassified virus]
            [isolation_source=original].
ACCESSION   
VERSION
DBLINK      BioProject: unknown
            BioSample: unknown
            Sequence Read Archive: unknown
KEYWORDS    .
SOURCE      unclassified virus sp. ctABOUR (unknown)
  ORGANISM  unclassified virus sp. ctABOUR
            Unclassified.
REFERENCE   1  (bases 1 to 3396)
  AUTHORS   Taker,C.
  TITLE     Cenote-Taker 2 dummy template file. Do NOT submit
  JOURNAL   Unpublished
REFERENCE   2  (bases 1 to 3396)
  AUTHORS   Taker,C.
  TITLE     Direct Submission
  JOURNAL   Submitted (01-JAN-2019) Taker 2, Cenote, 1000 Circle St., Cenote,
            DC 31111, USA
COMMENT     ##Genome-Assembly-Data-START##
            Assembly Method       :: unknown_assembler
            Genome Coverage       :: 1x
            Sequencing Technology :: Illumina
            Annotation Pipeline   :: Cenote-Taker 3
            URL                   :: https://github.com/mtisza1/Cenote-Taker3
            ##Genome-Assembly-Data-END##
FEATURES             Location/Qualifiers
     source          1..3396
                     /organism="unclassified virus sp. ctABOUR"
                     /mol_type="genomic DNA"
                     /isolation_source="unknown"
                     /collection_date="unknown"
                     /note="genome binned from sequencing reads available in
                     unknown;
                     derived from metagenome: unknown"
     CDS             complement(105..275)
                     /note="no search hits"
                     /codon_start=1
                     /transl_table=11
                     /product="hypothetical protein"
                     /translation="MRRLISFSHVIRFVTIQPRNSTNDSTIVFFHINPLKWNLFTNVS
                     DSKISRNNNNNK"
     CDS             complement(409..609)
                     /note="no search hits"
                     /codon_start=1
                     /transl_table=11
                     /product="hypothetical protein"
                     /translation="MTLAIYNKIEDFFKVNQKGKLLMQFYGRMFFNMDHMNKISRYLY
                     VNNNTLTNALITNKSCRAIKNF"
     CDS             634..726
                     /note="no search hits"
                     /codon_start=1
                     /transl_table=11
                     /product="hypothetical protein"
                     /translation="MIGKLELKSCLMLRICMTKLFKTAFSSFAS"
     CDS             796..906
                     /note="no search hits"
                     /codon_start=1
                     /transl_table=11
                     /product="hypothetical protein"
                     /translation="MYAKEKPYSPDIVAKHFFNSLIKNSFNVINEGVIIH"
     CDS             1094..2734
                     /inference="protein motif CDD:KOG2462"
                     /codon_start=1
                     /transl_table=11
                     /product="KOG2462, C2H2-type Zn-finger protein
                     [Transcription]"
                     /translation="MLLLTHTREKSFTCEFCKKAFSRSPDLKRHLRMHTGEKPYTCDN
                     CNKPFSDKGNLKTHLLTHTREKLFACVFCKKLFSRKGHLKRHLRIHTGEKPYTCDICD
                     KPFSDKWHLKAHLQTHTQEKLFTCEFCKKTFSRKGNLKVHLLLHTRKKPYTYELCNKQ
                     FSDKEDLKIHLQTHTQEKLFTCDFCKKAFSRNGNLKVHLRVHTGEKPYSCEFCRKSFS
                     YERNLKTHLRAHTEEKRFTCEFCQKSFSRSGNLKRHLRVHTGEKPYSCELCNESYSLK
                     SRLKTHLLSHTGEKSYACQFCKKSFSDMEDFKRHSCMHTKEKLFTCNFCKKTFSQRGN
                     LKSHLLLHTGEKPYVCEICNKTFSLKGSLKMHSISHTGERSYACEFCHKSFLYKNNLK
                     MHLLTHTREKLFTCEFCKKVFSRNGHLKLHLRLHTGEKPYACEFCHKPFSDKGNLKLH
                     LRTHSGEKPYACEFCHKPFSDKGNLKLHLRTHTGEKPYACEFCHRPFSNMGNLKLHLR
                     THTGEKPYTCEFCHKPFSNKGNLNVHLRTHTQEKLFTS"
     CDS             2794..2928
                     /note="no search hits"
                     /codon_start=1
                     /transl_table=11
                     /product="hypothetical protein"
                     /translation="MRLHIGEKSYTCELYNKHFSDLETFKRLLRKHGQEKPCLHAIFA
                     "
     CDS             2951..3040
                     /note="no search hits"
                     /codon_start=1
                     /transl_table=11
                     /product="hypothetical protein"
                     /translation="MIKNCTHVISVVEDIFIPFHLSKHIVENG"
     CDS             3196..3312
                     /note="no search hits"
                     /codon_start=1
                     /transl_table=11
                     /product="hypothetical protein"
                     /translation="MYRVILILKLIFFLYSAIEENKQCIILFTRSFKLQLKI"
ORIGIN      
        1 atttgttgaa acatctaagc tggttagcgt aacaaaaggg tgaagaatct gctgtatttt
       61 ggatgctttt tttccttgtc aagatatttt tcttaattca tatgttattt attattatta
      121 ttatttctag atattttgct atctgataca ttagtgaaaa gattccattt aagaggattt
      181 atgtgaaaga atacaattgt cgaatcattt gttgaattcc taggttgtat tgtgacgaat
      241 ctgatgacat gagaaaaact gatcaatcgt cgcatctttt agaataaaaa gtggcaacaa
      301 taagaaaacc tttacttttg aaagaccctc aatccgaact tttatatata caacatataa
      361 cgatggaatc gagaaccatg ggatagtaaa tttcccaaat atacctcttt agaaattttt
      421 aattgctcta caactcttat tagttattag agcatttgtg agagtattgt tattcacata
      481 caaataacga gaaattttat tcatatgatc catgttaaaa aacattcttc cataaaattg
      541 cattaaaagt tttccctttt gattcacttt aaaaaaatct tcaattttgt tatatatggc
      601 caaagtcatt aaaattgtaa acgttatgaa aaattgattg gcaaattgga attaaagagt
      661 tgtctcatgc tcagaatatg catgacgaaa ttatttaaaa ctgcattttc ctctttcgct
      721 tcatgatgga aaaaccatag gcttgcaaat tttgtggtat ttttttaatt tctaaattta
      781 aggtatagtt tgctgatgta cgctaaagaa aaaccatatt cacctgacat tgtagcaaaa
      841 cattttttca acagtctcat taaaaattca tttaatgtca taaacgaagg agtgattata
      901 cactagcaaa ttttgcaaca aaattttcca tattgaaaat ccattatttc caaattggaa
      961 aaatatttac atacccatac acaagagaaa ttatttacat taccaagaac ccgaatttaa
     1021 aagtacattt gcttctacat acaggagaaa atccatatat atgtgaatta tctaacaaac
     1081 cattttcatt aaaatgcttt tacttacgca tacacgagag aaatcattta catgtgagtt
     1141 ttgcaaaaag gccttttccc ggagtcctga tttaaaaagg catttgcgta tgcatacagg
     1201 agagaaacca tatacatgtg acaattgtaa caaacccttt tcggataagg ggaatttaaa
     1261 aacacattta cttacgcata cacgagagaa actgtttgca tgcgtgtttt gcaaaaaact
     1321 cttttcccgg aaaggacatt taaaaaggca tttgcgtatt catacagggg agaaaccata
     1381 tacatgtgac atttgtgaca aacccttttc ggataagtgg catttgaaag ctcatttaca
     1441 gacacataca caagagaaat tgtttacatg tgagttttgc aaaaaaacct tttcccgcaa
     1501 aggtaattta aaagtacatt tacttctgca tacaagaaag aaaccgtata catatgaatt
     1561 atgtaacaaa caattttcgg ataaggagga tttgaaaata catttacaga cgcacacaca
     1621 agaaaaactg tttacatgcg acttttgcaa aaaagccttt tcccgtaatg gaaatttaaa
     1681 agtacatttg cgtgtgcata caggagagaa accctattcg tgtgagtttt gtcgcaaatc
     1741 cttttcatat gagcggaatt taaaaacaca tttacgtgcg catacagaag aaaaacggtt
     1801 tacatgtgaa ttttgtcaaa aatccttttc tcggagtggt aatttaaaaa gacatttgcg
     1861 tgtgcataca ggagagaaac cctattcgtg tgaattatgt aacgaatcgt attcgttgaa
     1921 aagtcgtttg aaaacgcatt tactttcgca tactggagag aaatcgtatg cgtgtcaatt
     1981 ttgtaagaaa tccttttctg atatggagga tttcaaaaga cattcatgta tgcatacaaa
     2041 agagaagcta tttacatgca acttttgcaa aaaaaccttt tcccagagag gtaatttaaa
     2101 atcacatttg cttctacata caggagaaaa gccatatgta tgtgaaatat gtaacaaaac
     2161 cttttcgttg aaagggagtt taaaaatgca ttcgatttcg catactggag aaagatcgta
     2221 tgcgtgtgaa ttttgtcaca aatccttttt atataagaat aatttaaaaa tgcatttact
     2281 tactcataca cgagagaaac tgttcacatg tgagttttgc aaaaaagtct tttcccggaa
     2341 tggtcattta aaattgcatt tgcgtctgca tacaggagag aaaccgtatg catgtgaatt
     2401 ttgtcacaaa cccttttcgg ataaggggaa tttaaaattg catttgcgga cgcattcagg
     2461 agagaaacca tatgcatgtg aattttgtca caaacccttt tcggataagg ggaatttgaa
     2521 attgcattta cggacgcata caggagagaa accatacgca tgtgaatttt gtcacagacc
     2581 cttttcgaat atggggaatt tgaaattgca tttacggacg catacaggag agaaaccata
     2641 tacatgtgaa ttttgtcaca aacccttttc gaataagggg aatttgaacg tacatttacg
     2701 gacgcataca caagagaaac tgtttacctc ctagttttgc aaaataataa tattaataaa
     2761 aactttttct taacggtaat ttgaaagtac aatttgcgtt tgcatatagg tgagaaatcg
     2821 tatacatgtg aattgtataa caaacacttt tctgatctgg agactttcaa aagactttta
     2881 cgaaagcacg gacaagaaaa accatgttta catgctattt ttgcatgaga atctttgaaa
     2941 agaacgttta ttgattaaaa actgtacgca cgtgatttct gtagtagaag atattttcat
     3001 tccatttcat ttgtctaaac atattgtaga aaatggataa gttatataac ttttatttgc
     3061 aataaaacgc atttcacctc atcttaatga cttataataa tgattttgta gttagttaat
     3121 gttttgaaaa aaaaaccata attctattct agattttttt tttccaaagc aagagttata
     3181 aagcatgtcc atattttgta cagagtaatt ctaatactta aattaatatt ctttctttac
     3241 agtgctattg aagaaaacaa acaatgtata atcttgttca cccgaagttt caaattgcaa
     3301 ttgaagattt aagcttataa gagttataaa tgttcattag aaagcacctc caaaaataac
     3361 gaacaatatg aaaatgatac gattactcat cccata
//
