# Supplementary material for: Widespread Horizontal Gene Transfer Among Animal Viruses
Source: bioRxiv. 2024 Mar 26:2024.03.25.586562. Preprint. [Version 2] doi: 10.1101/2024.03.25.586562 (PMC11071296; doi:10.1101/2024.03.25.586562)
Supplement: Supplement 2 [file media-2.zip › File2_Maps/Parvo_lutraria6957_clamCah_SRR9265030.gb]

LOCUS       Parvo6957               7296 bp    DNA     linear       10-NOV-2023
DEFINITION  [label=nearest existing NCBI txid535600].
ACCESSION   
VERSION
DBLINK      BioProject: PRJNA548223
            BioSample: SAMN12011798
            Sequence Read Archive: SRR9265030
KEYWORDS    .
SOURCE      Parvovirus lutraria6957
  ORGANISM  Parvovirus lutraria6957
            Unclassified.
REFERENCE   1  (bases 1 to 7296)
  AUTHORS   Buck,C.B., Welch,N., Belford,A., Varsani,A., Pastrana,D.V.,
            Tisza,M.J. and Starrett,G.J.
  TITLE     Widespread Horizontal Gene Transfer Among Animal Viruses
  JOURNAL   Unpublished
REFERENCE   2  (bases 1 to 7296)
  AUTHORS   Buck,C.B. and Tisza,M.J.
  TITLE     Direct Submission
  JOURNAL   Submitted (10-NOV-2023) Lab of Cellular Oncology, National Cancer
            Institute, Building 37 Room 4118, Bethesda, MD 20892, USA
COMMENT     ##Assembly-Data-START##
            Assembly Method       :: Megahit v1.2.9
            Assembly Name         :: Parvo6957
            Coverage              :: 6x
            Sequencing Technology :: Illumina
            ##Assembly-Data-END##
FEATURES             Location/Qualifiers
     source          1..7296
                     /organism="Parvovirus lutraria6957"
                     /mol_type="genomic DNA"
                     /isolate="clamCah"
                     /isolation_source="Lutraria rhynchaena"
                     /bio_material="muscle_ivory"
                     /note="otter_clam"
     CDS             393..950
                     /note="hypothetical nicking endonuclease; encodes HUH
                     motif"
                     /codon_start=1
                     /product="Nick"
                     /translation="MTTDKEAAPATPKSGGESDKGLGGLDGAPVTTSSNPKSCTSSPQ
                     AAHSQKHTPDLSGTTQQRGRQDGNRPAVQTRRARHSHLRLRCATGALHELQNSDATYR
                     LVRRLATRLFVQSAKTRRDHLGLSATTRDDQPGGRLHNVQLRPESASLHIHGPEQILQ
                     RVRHRTRHHRHRHLQDEQELQPRHA"
     CDS             589..957
                     /note="similar to parvovirus capsid proteins"
                     /codon_start=1
                     /product="Vpoid"
                     /translation="MGTALQYKPEEPATLILDFGAQLVPYTNCRIAMRPIDWYDAWQH
                     ASSYRVLKHAVTISDYQPLQETINPVDACITSNFVQNPPLYIYTDPNRYFKEFAIEPV
                     TTGIDIYKTNKNYNRAMPES"
     CDS             967..2070
                     /note="hypothetical beta-jellyroll pentavalent capsid
                     protein"
                     /codon_start=1
                     /product="VP"
                     /translation="MLPRVHVNLGPEFTASVLDDMSTQDLNLHFDELHGMLEVSRMSP
                     GMSFSYDSTYDSVKCRWYQIGKYNTTNQNKDINSNSFLPRSCPTKTGQIEANAETYVN
                     HNFLDDSKPLMLKIHDYHASAGAINITTQIRVTYSTTLEFQTNPDLGFNCLPFRGRAE
                     QLNRINPWLRVMVPPNHHTWNNPRLLTLKGVGFSYKGMKKVADNNNSENTEQPKVDTS
                     RYKNLAGTASDYMKKVYDATTQLKSSDLEWTLQTPDIHGIRNSSPKAFKRKSAEMTAD
                     EIDKLPKTKRFRRSESGNLLYPAGNPVLPARLVVNEDNEMKNVIEISSDLKELPERQL
                     SISNSLPDLDFYRNTTGSWNTSDLDDIDIRQYL"
     CDS             2072..3625
                     /note="hypothetical capsid protein with alpha helical
                     character; similar to Q992I2 (reovirus sigma-C capsid
                     protein)"
                     /codon_start=1
                     /product="Cah"
                     /translation="MDSIYQPEFALLYGQKEIEYGLYKYVKDPAWSTHTDYDPAASGG
                     KHPDGPLLQISQPITPTEIITYVSQWYKEPYADIDSSTTNSYKIRLLATEQRLYGAQL
                     GRSKPDHTKFAFLQEISGSDPNYQYDLMAWPGGYLEDIRQRDDLDITANIGYSRENPP
                     HQYTWGRYQLTESKDLNAVYHYYRLQFQFSNPVHHTDNECIFRFKPMAQLMLVHSDGT
                     STAHLNYNDDSDNDHWATLAIFATKNTRPDNEQDIIKIKKQIQTLQVNQNKTSAQSIS
                     NHVSIKRLNTNTINNTHILQTVTDNVRLLRQDTIQQEKNTNQIQSIGEQLAKLSSSLQ
                     VFEQKLIGTTPSSTDNENIQLLSTKVNNMNANLSKLRTNYANYTKRVDPILEKLQTHH
                     DGTSIFTTITNAVSNIASATTIATNAYKLSEETSSKLTDYAKMAADAASAIHSITSSI
                     DDITHTVKNVIDTVKTVTDTIKTIQQTYDDLNQTSTDNHIEITTIAEDLEDGIRHTGY
                     TLLNHGDIL"
     CDS             2130..2459
                     /note="hypothetical virion protein with predicted coiled
                     coil segment"
                     /codon_start=1
                     /product="Calt"
                     /translation="MDCTNTSKIPLGALIQTTTQLHQEENIQTDHYYRLVNQLHLLRS
                     LLMLANGIKSLTQTLTALQQIRTRLDYSPQNSACMEHNLDALNQTIQSLRFFKRFLAQ
                     TLTTNMT"
     CDS             join(3609..4793,4797..5753)
                     /note="replicative superfamily 3 helicase; translated
                     through hypothetical stop codon readthrough; C-terminal
                     domain shows remote similarity to adintovirus conserved
                     protein Adintoc5"
                     /codon_start=1
                     /product="NS1"
                     /translation="MVIFYNFRMHYTVLVSDLPECFAAACFTPNVLEEDEKGHPIKMK
                     DGHLKTVRYSRSKHGELHRTLIEKWTTPIDLYNSLSQLNKDICNAIKCYLNGTESAVT
                     YHDGLTDDGCKFHSKHLHILTVSARQVSESYPYKKLRMALIKKGITVSSQKINKIQNF
                     SEYMTRNPRVYLGSNNADILNLIPPIHDKEDRPQEDAQKHTKDSTKSKTNKLYDDIQD
                     LLRIMHHFKTSEKDDLYKLSRNTPYADRYIELYRGHQWARLYQCAKEEYMLQNQLQNI
                     DYFDLFMNFKTDNYPNNRYMSWTETQRFIYYWCMEQHLNPNTLLESIYTVLRMADNKK
                     NTLYFQGASNAGKTFFTKLIIPIDTIAGYVTTAKEFPFGECVYSPIIVINELTIESKV
                     KSDYKNVLGGETTQINIKNRPSTMMLRKPVIVTTNTNIWKYVSDDKEMFQNRCYMFSN
                     LIPSTVAKEFSKKGTPNPRYIQDVMRLIMEGKCESFMQVEEYNPTEHTDPQPEKMDQS
                     TQTDIETADSDTQTQTQSVDAASQTTTCYGCSVDHPSQVQHMGPGGCLYENDTMSVDP
                     FYLSVSTLTDEPDMEVSQTNQTPDSAVDMTQPDYIAQLQLSDISEPSELEPSYIDTLQ
                     LSDISETIMEVTPEAPPAPKKAPKKRLFSKANLHDALEEMFGSSPTPKRQRTQDTEVI
                     VISSDSESEGTTDWTDSSFYNIVFEEEVTHF"
     CDS             4857..5753
                     /note="C-terminal domain shows remote similarity to
                     adintovirus conserved protein Adintoc5"
                     /codon_start=1
                     /product="NS-C"
                     /translation="MMLRKPVIVTTNTNIWKYVSDDKEMFQNRCYMFSNLIPSTVAKE
                     FSKKGTPNPRYIQDVMRLIMEGKCESFMQVEEYNPTEHTDPQPEKMDQSTQTDIETAD
                     SDTQTQTQSVDAASQTTTCYGCSVDHPSQVQHMGPGGCLYENDTMSVDPFYLSVSTLT
                     DEPDMEVSQTNQTPDSAVDMTQPDYIAQLQLSDISEPSELEPSYIDTLQLSDISETIM
                     EVTPEAPPAPKKAPKKRLFSKANLHDALEEMFGSSPTPKRQRTQDTEVIVISSDSESE
                     GTTDWTDSSFYNIVFEEEVTHF"
     misc_feature    4866..5234
                     /note="similar to parvovirus NS1 helicases"
ORIGIN      
        1 tcagaataaa tgaaatttat agtaaattga catcatacgc tgtgacgtaa taaagtaaat
       61 gatagttctg ctcaaaaaat attcggcaaa gaccatgatt actgaatatt cctgattatg
      121 gcattttgtg cttgtcacca aagtaactag gctcactgaa ccagtatatg ttcaatgttg
      181 ttcataggcg tgaatatata tgtggaggaa aaggcggttt tgtagaactc ggcgcctgcc
      241 gtgaccatac gcaacaattg cgcttatcag attttcatcc tagcagatca tcgatctatg
      301 ttaggaactg ataaattgac taagttcgaa tcggcaacaa tcggaagtga tcgactgttt
      361 tccgaattct accgatagtt gaataggaat ttatgactac cgataaagag gccgcacctg
      421 cgactcctaa gtctggcggc gagagcgaca agggactcgg tggactcgac ggagctcccg
      481 tcacaacgag ctcaaaccca aaatcatgca caagcagtcc acaggcagct cattcacaaa
      541 aacatacacc agatctttct ggcactacgc aacaacgcgg acgacaagat gggaaccgcc
      601 ctgcagtaca aacccgaaga gcccgccact ctcatcttag acttcggtgc gcaactggtg
      661 ccctacacga actgcagaat agcgatgcga cctatagact ggtacgacgc ctggcaacac
      721 gcctcttcgt acagagtgct aaaacacgcc gtgaccatct cggactatca gccactacaa
      781 gagacgatca acccggtgga cgcctgcata acgtccaact tcgtccagaa tccgcctctc
      841 tacatataca cggacccgaa cagatacttc aaagagttcg ccatagaacc cgtcaccacc
      901 ggcatagaca tttacaagac gaacaagaac tacaaccgcg ccatgcctga atcttaggag
      961 gagggcatgc ttcccagagt acacgtcaac ctgggacccg aattcaccgc gtccgtcctc
     1021 gacgacatga gcacgcagga cttgaacttg cacttcgacg aactacacgg catgctggaa
     1081 gtcagcagga tgtcgcccgg aatgagtttc agttacgata gcacttacga cagcgtcaaa
     1141 tgcagatggt accagatagg aaaatacaac acgaccaatc agaacaagga catcaacagc
     1201 aacagcttcc tacccagatc gtgtcccacc aagactggac aaatagaagc aaacgcggag
     1261 acgtacgtca accacaattt cctagacgat agcaagccac tgatgctgaa gattcacgac
     1321 taccacgcca gcgccggagc gataaacata accactcaga taagggtcac gtattccacg
     1381 acgttggaat tccagaccaa tcccgacctt ggattcaact gtctgccatt cagaggaagg
     1441 gccgaacagc taaacagaat caacccgtgg ctgagagtca tggtgcctcc caaccaccac
     1501 acctggaaca atcccagact gctgactttg aagggcgtcg gattctcgta caagggaatg
     1561 aagaaagtgg ccgacaacaa caactcagaa aacacggaac aacccaaagt ggacacctcc
     1621 agatacaaaa acctggcggg aacggcctcg gactacatga agaaagtcta cgacgcgaca
     1681 acgcaactca agagcagcga cctcgaatgg acacttcaga ctccggacat acacggaata
     1741 agaaacagct cgcctaaagc tttcaaacga aagtctgccg aaatgaccgc ggacgaaata
     1801 gacaaactac ccaaaaccaa gagattcaga cgaagcgaaa gcggaaacct actctacccc
     1861 gcaggaaacc ccgtgctccc cgcgagacta gtggtgaacg aagacaacga gatgaagaac
     1921 gtcatcgaga tctcttctga tctgaaagaa cttccggaga gacaactttc catctcaaac
     1981 tcactgccag atcttgactt ttacagaaac accacgggct cctggaacac gtcggactta
     2041 gacgacatag acatacgcca atacttgtaa catggacagc atctaccaac cggaattcgc
     2101 actgctctac ggtcagaaag aaatcgaata tggactgtac aaatacgtca aagatcccgc
     2161 ttggagcact catacagact acgacccagc tgcatcagga ggaaaacatc cagacggacc
     2221 actactacag attagtcaac caattacacc tactgagatc attacttatg ttagccaatg
     2281 gtataaagag ccttacgcag acattgacag ctctacaaca aattcgtaca agattagact
     2341 actcgccaca gaacagcgcc tgtatggagc acaacttgga cgctctaaac cagaccatac
     2401 aaagtttgcg tttcttcaag agatttctgg ctcagaccct aactaccaat atgacctgat
     2461 ggcgtggccc ggaggttacc tagaagacat cagacagcgc gacgacctgg acataacggc
     2521 gaacatcgga tacagtagag aaaatccacc ccatcagtat acctggggaa gatatcagct
     2581 caccgaatcc aaagacctca acgccgtcta ccactactac agacttcagt tccagttcag
     2641 caatccggtt caccacacgg acaacgagtg catattccgg ttcaagccca tggctcagct
     2701 catgctcgta cacagcgacg gaacatccac ggcgcaccta aactacaacg acgactccga
     2761 caacgatcac tgggccacgc tggcgatatt cgcaacgaag aacacaagac ctgacaacga
     2821 gcaggacatt ataaaaatca aaaagcagat acagacgcta caagtcaatc agaacaagac
     2881 ctcagcacag tcgataagca atcacgtttc cataaagaga ctgaacacga acacgatcaa
     2941 caacacgcac atcctccaga cggtcacgga caacgtcaga ctattaagac aggacaccat
     3001 ccagcaggag aaaaacacca accaaataca gagcatcgga gaacaactgg caaagctctc
     3061 ctcctccctt caagttttcg aacagaagct gataggaaca actccatcat cgacggacaa
     3121 cgagaacata cagctcctga gcaccaaagt caacaacatg aacgccaacc tcagtaagct
     3181 aagaacgaat tacgccaact acacgaagag agtggatccc atactagaga agctgcagac
     3241 ccatcacgac ggcacgagca tcttcaccac gataacgaac gcggtctcca acatagcctc
     3301 cgcaacgacg atagccacga acgcctacaa gttgagcgaa gagaccagca gcaaattaac
     3361 agactacgcc aagatggcag ccgacgcggc gtccgcaata cacagcatca cgtctagcat
     3421 agacgacata acacacacag taaaaaacgt aatagacaca gtaaaaacag tcacagacac
     3481 tataaaaacc atacaacaga cctacgacga ccttaaccag acctcgactg acaatcacat
     3541 agagatcact acgatcgcgg aagacctaga ggacggtatt agacatactg gctacacact
     3601 gcttaaccat ggtgatattt tataatttca gaatgcacta cacagtcctt gtcagcgatc
     3661 ttccggagtg tttcgcagcc gcctgcttta ccccgaacgt acttgaggaa gacgagaagg
     3721 gacatcctat aaaaatgaag gacggtcacc tcaagacagt aagatattct agaagcaagc
     3781 acggcgagct acatagaact ttaatcgaaa agtggactac tccaattgac ttatacaata
     3841 gtttgtctca actgaacaag gatatctgca acgcaattaa gtgttacttg aatggaactg
     3901 aatctgcagt aacgtatcat gacgggctca cagacgatgg ctgcaaattc cactcgaagc
     3961 acctccacat cctcaccgta tcggctagac aggtttccga atcctatcca tataaaaaac
     4021 tcagaatggc actgatcaaa aaaggcatca ctgtgagcag tcagaagata aataaaatcc
     4081 agaacttttc agagtatatg actcgcaacc ccagagttta tctcggcagc aacaacgccg
     4141 acatactaaa tcttattcca ccaattcacg acaaagagga cagaccacag gaggacgccc
     4201 agaaacacac caaagactcc acaaaatcca agacaaacaa actatacgat gatatccagg
     4261 acttacttcg catcatgcac cactttaaga cttcggagaa agacgacttg tacaagttgt
     4321 caaggaacac accctacgca gatcgttata tagaacttta ccgtggccat cagtgggcga
     4381 gattgtatca gtgtgccaaa gaggagtaca tgctccaaaa ccaacttcaa aacatagact
     4441 acttcgattt gtttatgaat ttcaagactg acaattatcc aaacaacaga tacatgagct
     4501 ggacggaaac tcagcgtttc atctattatt ggtgtatgga acaacatcta aatccaaaca
     4561 ccttgctgga atccatttat acggtactac gcatggctga taacaagaag aacaccctgt
     4621 actttcaggg ggccagcaac gccggcaaga ctttctttac gaagttaatc attcctattg
     4681 ataccatagc cggctacgta acaactgcta aagagtttcc gttcggcgaa tgtgtctatt
     4741 cgccgatcat cgtgataaac gaattgacaa tagagtccaa ggtcaagagc gactagtata
     4801 agaacgtcct aggaggcgag acaacacaga taaacatcaa gaaccgccca agtacgatga
     4861 tgctgcgcaa accagttatc gtcacaacaa acactaatat ctggaagtat gtctcagacg
     4921 ataaggagat gttccagaat aggtgttata tgttctctaa tctcatcccg tctacggtcg
     4981 ccaaagagtt ctcgaagaag ggcacgccca acccacgcta cattcaggac gtaatgagac
     5041 tcatcatgga aggcaaatgt gagagtttta tgcaagtcga agagtataac ccgaccgaac
     5101 acacagaccc acaacccgaa aagatggacc aatccacaca aacagacatc gagaccgcag
     5161 attcagacac gcagacacaa actcagtcag tggacgccgc atcgcagact accacctgtt
     5221 acggttgctc tgtggaccat ccgtcgcagg ttcagcacat gggacctgga ggctgtctct
     5281 acgagaacga cacaatgtcc gtagatcctt tctacctcag cgtgtctaca ctaacagacg
     5341 aaccagacat ggaagtatca caaaccaacc agactccaga ctccgccgta gacatgacac
     5401 agccagacta cattgctcag ctacagctgt ctgacatttc ggaaccttcc gaactagaac
     5461 caagttacat agacactcta cagctttcgg acatatccga gactatcatg gaagttacac
     5521 cagaggcacc accagcaccg aagaaagctc ctaagaagag acttttctcg aaggccaatc
     5581 ttcacgacgc cctggaagag atgtttggtt ccagcccaac accaaagagg cagaggactc
     5641 aggacacaga agtgatagtc atatcctcag actctgaaag tgagggtacc actgactgga
     5701 cggacagttc tttttacaat atcgtattcg aggaggaagt gacacatttt tagactttgt
     5761 gtaattgtgt attgtttcat gacttatgtt ctattgtttc tgtgtaattg attaattaac
     5821 tatgtatgta tgtatgtatg taataacttg taaatatgtt aatgttaaat tgttctaata
     5881 aaatcatggc ggtagattgt ccacagacaa tgatacaaca taaattctgt tgaacaggac
     5941 aatctaccgc atataagagt attatataat taaactaagt tcagtaaaat aaaaaggacg
     6001 ttaactggcc agtctcagag aaacaaaatc atttactttt gctgccaccc gaagtcatat
     6061 gtgaactcaa ctcatttttc tattcttaac accatctctc gtgaatgttt tgtttaacaa
     6121 aaggcacacg gcaaaatgag ctctttcgcg agtaagtcag aaaacagctt tagcagtgga
     6181 ggtagacgtc atgcgtacat ctgggtagaa ccatcttccg ttagctagct gggctgcttt
     6241 ctcacatgcg aaattttgtt tgtgccggtt ggaattcaaa cacacagcgg tgaggctaat
     6301 gattattact tagagaccat aaccactcgg ccccggaggc tttcgtacct gcaatggtaa
     6361 aagtacgccg tgttttaact ttgtcacatg aatgcttgat gtgacggttg atatcacaca
     6421 tgaacagcat acatagccta tacagtataa tattacacgg cctgatctac ttctttgcct
     6481 caacattgac ctgaatgata acgtaaacac tagctgataa atgcatttat ctactcaagg
     6541 ctattcaagc tatgtttata aagtgcaaaa ggaatctgat tatagtttgg tgttaaatta
     6601 catactagta ttgtagttta ggatatggca atgaatgtaa gtacagttct gtgacaataa
     6661 cgatacattc tattccctct aaatgtgttt acatgtaata acgtttgcta ttcttacaac
     6721 gttatcagtg gcgtagccgg cctgtaaagt tgaccgtatg gggctattga aatacggaac
     6781 atgataaata tacagttgtg tatgatgtga aaagagagag tgtttcttct aatattgaaa
     6841 gttatgaccc gacagtacct ctgtaagccg gggtttaacc ttttcatatt tgatagaatg
     6901 ggccttagac catctttact caaaaaaccg ttaccgagaa catgtgccgt gctcagtgtt
     6961 cgaactcact aacctggaat tcgtcaaatg ctctgcctag tgggcggtcc ataacagatg
     7021 gggagttaat cattttatca ttaaataata tacgattcat gacttatcgt ctaatatgta
     7081 caatttattc taaaatttag ttacaaaggg cagatgttta ttacatgact aataaaaaat
     7141 ccatataaaa aggccaagta aattataata actattcttt gtttacatcc atattttcca
     7201 ttttatttcg aagcttcact aaaatgcata gcattcatca tatcggaaaa actttctgta
     7261 gaaataacat ttaaaaagag ttaatacatt aagttt
//
