# Supplementary material for: Widespread Horizontal Gene Transfer Among Animal Viruses
Source: bioRxiv. 2024 Mar 26:2024.03.25.586562. Preprint. [Version 2] doi: 10.1101/2024.03.25.586562 (PMC11071296; doi:10.1101/2024.03.25.586562)
Supplement: Supplement 2 [file media-2.zip › File2_Maps/Parvo_phoenicurus12233s2_redstartBidnaCUsegment_SRR10874872.gb]

LOCUS       Parvo12233s2            5883 bp    DNA     linear       10-NOV-2023
DEFINITION  [label=nearest existing NCBI txid535600].
ACCESSION   
VERSION
DBLINK      BioProject: PRJNA600556
            BioSample: SAMN13782218
            Sequence Read Archive: SRR10874872
KEYWORDS    .
SOURCE      Parvovirus phoenicurus12233s2
  ORGANISM  Parvovirus phoenicurus12233s2
            Unclassified.
REFERENCE   1  (bases 1 to 5883)
  AUTHORS   Buck,C.B., Welch,N., Belford,A., Varsani,A., Pastrana,D.V.,
            Tisza,M.J. and Starrett,G.J.
  TITLE     Widespread Horizontal Gene Transfer Among Animal Viruses
  JOURNAL   Unpublished
REFERENCE   2  (bases 1 to 5883)
  AUTHORS   Buck,C.B. and Tisza,M.J.
  TITLE     Direct Submission
  JOURNAL   Submitted (10-NOV-2023) Lab of Cellular Oncology, National Cancer
            Institute, Building 37 Room 4118, Bethesda, MD 20892, USA
COMMENT     ##Assembly-Data-START##
            Assembly Method       :: Megahit v1.2.9
            Assembly Name         :: Parvo12233s2
            Coverage              :: 315x
            Sequencing Technology :: Illumina
            ##Assembly-Data-END##
FEATURES             Location/Qualifiers
     source          1..5883
                     /organism="Parvovirus phoenicurus12233s2"
                     /mol_type="genomic DNA"
                     /isolate="redstartBidnaCUsegment"
                     /isolation_source="bird metagenome"
                     /note="redstart"
     repeat_region   1..42
                     /rpt_type=inverted
     CDS             199..432
                     /note="remote similarity to 6IXH_H (coli type VI secretion
                     system TssJ)"
                     /codon_start=1
                     /product="Tyfsoid"
                     /translation="MKLTNRRFVSCLVGRRPTLFRGRRPIVREKEMKLMGRRPIAIGG
                     AYRMIYKQPARFVFKPTERSPISVYVSASRIVI"
     CDS             689..955
                     /note="predicted transmembrane protein with remote
                     similarity to PF05297.14 (herpes latent membrane protein
                     1)"
                     /codon_start=1
                     /product="Limpoid"
                     /translation="MSLPSWKKNKENMFILDLIYSLPKLLMLIFLLKMVVYIILKLFY
                     IHLMILKMDINLMLFVYIRLMDLLLIVLKCDVVVLMRFCLMVLL"
     CDS             1084..3618
                     /note="predicted alpha helix-rich virion surface protein;
                     similar to VP2 coiled coil Spike proteins of cypo
                     reoviruses; papain-like C-terminal domain"
                     /codon_start=1
                     /product="Cahain"
                     /translation="MLTGASSFVRFGVLPNVTIIETNLTVSNFIFDSIINSLNVTSIT
                     VMKTAYYAYWEMQQQQILDSLDVGNVESPFTTNLLLINQNINRIINQLSFLPNYISVT
                     LFPLESQVTLDVDVRSFMNQGCPFAYQQTRLIHNYPYSTTGLYPWCHFQAGCVSETIL
                     SISTCPTASNLIVPLTINSSLGLLSADVQFNVISAYGSRAIDFIYSLGDSSDFSVSFD
                     TFNMFDFDLGYELVATNIFVPLSYVEVQLYDSSFSYIFNVAGALNGQIRLSSPVTGSR
                     IDSSGQINYGLFFDVSYQLNDNFNIYSYFDTSFVSTSVSRFSPQHINGSLNGFNYSFA
                     TSLEYDSYYGVQRNLFLASSLQYAYSYTGNNSLIISSNSEVFNSVAIVQQALPSFVQN
                     DDLSNVEQNLVFLANQVVSLDQRVTTLEELQDQSELGMLDLLGLFSSAFDFAVNLYDK
                     IKYMNKVASVARRALARETKKVESLADDFGKEIKRLGMASDYDPVEAINQGAVYSYQH
                     GLTKAGFRNPESLSHVKIREVSYQHILQNKLDMREMMQIDPSFYLHCQKTIGSSVIFP
                     DSMHLPNHGFGHVVALSTPIEQIPVVGKVAYKVGNVFTNTDSFLTNQYQKYLFHSSVS
                     VRNFEIDSDQRLLYNIRFSGVGEPSIIGPTNAKNPRVKVGYVKVQYEVTPDNTLKLLN
                     WDETKIVGDRTYTAEEVDQLFFSFSGKQSSVMTTNDKWLYIATLTHRRISSRNVIDSI
                     PLPNDIYLKTLDDLTFFSKVGNSFKYNLFSNNCQNFVKVFAQLATSGYSKLSLVASDF
                     AEYVKMFSKNADSYVTDYFKRAANYVISFSDKFVNNVIFKYKHLLV"
     misc_feature    2266..2583
                     /note="coiled coil"
     misc_feature    2464..3552
                     /note="Conserved in cypovirus VP2"
     misc_feature    3367..3486
                     /note="Peptidase C97, PLA2"
     CDS             3686..4000
                     /note="predicted transmembrane protein similar to 4X5M_C
                     (SWEET sugar transporter)"
                     /codon_start=1
                     /product="Sweetmem"
                     /translation="MILIGFGIHDFFNEEAAAVLQLFGGILMMPGYLFQIYSSICTKT
                     MSNTSLPFIVLIFLGITLMQYNAIYLYLLNNTQYSFLITNSISLLLSYMLIICKYYYD
                     IL"
     CDS             complement(3995..5227)
                     /note="similar to 4HLC_A (thymidylate kinase) and 3HHQ_D
                     (deoxyuridine pyrophosphatase)"
                     /codon_start=1
                     /product="Kinu"
                     /translation="-
                     RATKLIKLQNTHDNNYLILDKIYSEQNIIITSVPISLFQIPHIFIDGPACIGKTSVIR
                     QIQNSKLLDFHERCEIYPILKKKGENTPLQILATAAFMETVATTKTPSIIDRSPLSDI
                     IYHLVFEKIKNPSFNFVKEIKQLPEDLTAKFKIIIFIPPHQWTKEILEEMKTRNNGID
                     TLTEEYVERQNEIFEIFGVTHYAKNMIWIDKKIKYKSPEHFDFMKRQINRIMKEELQE
                     VKKEITFGGNTKILQSYDYDAGFNLSANKRYETQYMKPIKIECNEKVFIEKGYYGYVT
                     INSRWNTRIIVQPGTFDAEYSGPWSITIIPLEPSLIIHKHEIIAQVIFLQLPNVKIKQ
                     ISREQWKFKEQQSKRKSNGFGSTGQFKIPRSDFYTKWQHQPNGEDEEKQYKQDERNLL
                     THL"
     CDS             5254..5583
                     /note="encodes paired CXXC motifs; remote similarity to
                     DUF5832"
                     /codon_start=1
                     /product="Oncoid"
                     /translation="MNSSYQLTLCCRQCNYLHNLPLQGEKQHFTLWGLLINIYEQAEG
                     GILQQAICHQCSIKDLKLQLMVQRNGKWLPFNPVLPRVAEDHMVNDRGLQQQYINTIN
                     LLCKSFT"
     repeat_region   complement(5842..5883)
                     /rpt_type=inverted
ORIGIN      
        1 atcacatctc tactttctcc cacccaagcg gccgcaggcc gcttgggctg cgggctcaac
       61 gtgtgcgggc ggggcttcgt gtgcgcctag gtggattcac gcgtttcgcg catgtgggcc
      121 gcaggcccac tcgttgaggc cgtaggccga cagtgtaggt aagttagagg ccgtaggccg
      181 acagtgcgcg aaaaagagat gaagctaacg aaccgtaggt ttgttagttg tttggtgggc
      241 cgtaggccta ccttgtttag aggccgcagg ccgatagtgc gtgaaaaaga gatgaagcta
      301 atgggccgaa ggcccattgc gataggcgga gcctatcgca tgatatataa acagccagcc
      361 agattcgtgt tcaaaccaac cgaacgttct cctatctctg tttatgtgtc ggccagccgg
      421 attgttattt aaatttaaca acgttctcct aaccccgaca atgaagattc tttatttctt
      481 cttggtaagt tgttaatttc tttgaaattt atttttgtta actttttttt ttttttgttt
      541 tagttttctg ttgcgtgtgc acaatttact cctgttgaag aagaacggat tacttcttta
      601 gttgttacta acgttcatga attgaatgaa aatatttctg atattaatgc tttgaatttg
      661 aactacaaga attatcaaca atattttgat gtctttgcca agttggaaga agaacaagga
      721 aaatatgttt atcttggatt taatttacag tctaccgaaa cttttgatgc tgatttttct
      781 tttgaaaatg gtagtgtata ttattctcaa gttattttac attcatctga tgattttgaa
      841 gatggatatc aatttgatgc tttttgttta tataagatta atggatcttc ttttaatcgt
      901 gttgaagtgc gacgttgtag tactgatgag gttttgcttg atggttttgt tgtaattttt
      961 aattatattg ttcgttatga tcggattcaa ttttttctta cgagtttgtt aagttcaaat
     1021 ggtgatttag ttaattatca aacatttgag tttactactg aaccatattt taattttctt
     1081 gcaatgttaa ctggtgctag ttcttttgtt cgatttggtg tgttacctaa tgttactatt
     1141 attgaaacta atttaacagt ttctaatttt atatttgatt caattattaa ttctttaaat
     1201 gttacaagta ttactgtaat gaaaactgct tattatgctt attgggagat gcaacaacaa
     1261 caaattttag attctttaga tgttggtaat gttgaatctc cttttacaac aaatttgtta
     1321 ttaattaatc aaaatatcaa tcgtataatt aatcaattat cttttcttcc aaattatatt
     1381 agtgtaactt tgtttccttt agaaagtcaa gttactttag atgtggatgt tcgttctttt
     1441 atgaatcaag gatgtccttt tgcttatcag caaactcgtt taattcataa ttatccttat
     1501 tctactacag gtttgtatcc ttggtgtcat tttcaagcag gatgtgttag tgaaactatt
     1561 ttatctataa gtacttgtcc tactgcttca aatttaattg ttcctttaac aattaattct
     1621 tcattagggt tactttctgc agatgttcaa tttaatgtta ttagtgcgta tgggtcacgt
     1681 gctattgatt ttatttattc tcttggtgat tcttcagatt tctctgtttc ttttgataca
     1741 tttaatatgt ttgattttga tttaggttat gaattagttg ctacaaatat ttttgttcct
     1801 ttaagttatg ttgaagtaca actttatgat tcttcttttt cttatatttt taatgttgct
     1861 ggtgcactta atggtcaaat tcgtttatct tctccagtta ctggtagtcg tattgatagt
     1921 agtggtcaaa taaattatgg tcttttcttt gatgttagtt atcaattgaa tgataatttt
     1981 aatatttatt cttattttga tacttctttt gttagtactt cagtgtctag gttctcacct
     2041 caacatatta atggttcttt aaatggattt aattattctt ttgctactag tttagaatat
     2101 gattcttatt atggtgttca acgaaatttg tttcttgcaa gtagtttaca atatgcttat
     2161 tcttatactg gtaataattc tttaattatt tcatctaatt ctgaagtgtt taattctgta
     2221 gctattgttc aacaagcttt accttctttt gtacaaaatg atgatttatc taatgttgaa
     2281 caaaatttag tatttttagc taatcaagta gtttctttag atcaacgtgt tactacttta
     2341 gaagaattac aagatcaatc tgaacttggt atgttggatt tattggggtt attttcttct
     2401 gcttttgatt ttgctgttaa tttatatgat aagattaaat atatgaataa agtagcttct
     2461 gttgctcgaa gagctttagc gcgtgaaaca aagaaagttg aatctttagc agatgatttt
     2521 ggaaaagaaa ttaagagatt aggtatggct tctgattatg atcctgttga agctattaat
     2581 cagggtgctg tttattctta tcaacatggt ttaacaaaag caggttttcg taatcctgaa
     2641 agtttatctc atgtgaaaat tcgtgaggtt tcttatcaac atattcttca gaataaatta
     2701 gatatgcgag aaatgatgca aattgatcct tctttttatt tacattgtca aaaaacaatt
     2761 ggttcttctg ttatttttcc tgatagtatg catttaccta atcatggatt tggtcatgtt
     2821 gttgcattat caactcctat tgaacaaatt cctgttgttg gtaaggttgc ttataaagtt
     2881 ggtaatgttt ttacaaatac tgattctttt cttactaatc agtatcaaaa atatttgttt
     2941 cattcttcag tttctgtacg taattttgaa attgactctg atcagcgttt attatataat
     3001 attagattta gtggagttgg tgaaccttct attattggtc ctactaatgc taaaaatcca
     3061 agagttaaag ttggatatgt taaagttcaa tatgaagtta ctccagataa tactttaaaa
     3121 ttgttaaatt gggatgaaac aaagattgtt ggtgatcgaa catatactgc tgaagaagtt
     3181 gatcaattgt tttttagttt ttctggtaaa caatcgtctg taatgactac taatgataag
     3241 tggttgtata ttgctacttt aacacatcga cgtatttctt ctcgtaatgt tattgattca
     3301 attccattac ctaatgatat ttatcttaag acattagatg atcttacttt cttttcaaaa
     3361 gttggtaata gttttaaata taatttattt tctaataatt gtcaaaattt tgttaaagtt
     3421 tttgctcaat tagctacttc tggttattca aagttaagtt tagttgcttc tgattttgct
     3481 gagtatgtta aaatgtttag taagaatgct gattcttatg taactgatta ttttaaacgt
     3541 gctgctaatt atgttatttc ttttagtgat aagtttgtta ataatgtaat ttttaagtat
     3601 aaacatttac ttgtttaatt ttttagttgt gaatagaagt atattggttg catcaagtct
     3661 tttatctatt accttaccta taattatgat tctaattgga tttggaatac acgatttctt
     3721 taatgaagaa gctgcagcag tgttacaact ctttggtggt atattgatga tgcctggtta
     3781 tctttttcaa atttatagtt ctatatgtac taaaacaatg agtaatactt ctttaccttt
     3841 tatagtatta atttttttag gaataacatt aatgcaatat aatgctattt atctttattt
     3901 gttaaataat acacaatata gttttttaat tactaattca atttctttat tgttatcata
     3961 catgttaatt atatgtaaat attattatga tatattataa gtgtgttaat aaatttcttt
     4021 catcttgttt atattgtttt tcttcgtctt caccattagg ttgatgttgc cattttgtat
     4081 aaaaatcact tcttggaatt ttaaattgtc cggtggaacc aaatccattt gatttacgtt
     4141 tactttgttg ttctttaaat ttccattgtt ctcttgagat ttgttttatt ttaacatttg
     4201 gtaactgaag aaagattact tgtgctatta tttcatgttt atgaataatt aaagatggtt
     4261 ctaatggtat tattgttatt gaccaaggtc cactatattc tgcatcaaaa gttcctggtt
     4321 gaacaattat tcttgtattc catcgactgt taattgttac atatccataa tatccttttt
     4381 caatgaagac tttttcatta cattcaattt ttattggttt catatattgt gtttcatatc
     4441 gtttatttgc agataagtta aatcctgcgt cataatcata tgactgaaga atttttgtat
     4501 taccaccaaa tgttatttct ttttttactt cttgtagttc ttctttcatt attctgttaa
     4561 tttgtctttt cataaaatca aagtgttccg gtgatttata tttaatcttt ttatctatcc
     4621 atatcatatt tttagcataa tgtgttacac caaagatttc aaagatttca ttttgtcttt
     4681 caacatattc ttcggttaaa gtgtcaatac cattatttct tgttttcatt tcttctaaaa
     4741 tttcttttgt ccattgatga ggtggtatga atataatgat tttaaatttt gctgttaaat
     4801 cttctggtaa ttgttttatt tctttaacaa agttaaatga tggatttttt atcttttcaa
     4861 agactaagtg gtatataatg tctgataagg gtgaacggtc aataattgat ggtgtctttg
     4921 ttgttgcaac agtttccata aaggcagctg ttgctaaaat ttgaagtggg gtgttttccc
     4981 ctttcttttt taagatgggg taaatttcac atcgttcatg aaaatcaagt agtttactat
     5041 tttgtatctg acgtatgact gacgtctttc caatacatgc tggtccatct ataaaaatgt
     5101 gtggaatctg aaacaaagaa attgggacac ttgttataat gatattttgc tcactgtata
     5161 ttttatctaa gataagataa ttattatcat gagtgttttg taattttatc agtttagttg
     5221 ctcttgatta gttgccgagt taacacgtac atcatgaatt cttcttatca gttaactttg
     5281 tgctgtcgtc aatgtaatta tttacataat ttacccttac agggtgaaaa acaacatttt
     5341 accctatggg gtttgttaat taatatttat gaacaagcag agggtggaat tcttcagcaa
     5401 gctatttgtc atcaatgttc aattaaggat ttgaaattac aattaatggt acaaagaaat
     5461 ggtaaatggt tgccgttcaa tccagttcta ccacgagttg ctgaagatca tatggtcaat
     5521 gatcgagggt tgcaacaaca atatattaat actattaatt tgttatgtaa atcttttact
     5581 tgaataaaat gttaaatgtc ttttactctt ttaatttaac aattaacttt ttaatttaaa
     5641 tataaaattt accttattca taatgagggg tagcacaaga agtaactttt agttgaacag
     5701 cctctggaaa ccttatggta tctccattat gctatctctt tttatattta ttctcccact
     5761 tacgtgaatt taatctaatc acgtaaatct gcatggctat caaggtagcc ccgcccacgc
     5821 gacgaatgag agcagcccta cgcggcctgc ggccgcttgg gtgggagaaa gtagcaggtg
     5881 gat
//
