# Supplementary material for: Widespread Horizontal Gene Transfer Among Animal Viruses
Source: bioRxiv. 2024 Mar 26:2024.03.25.586562. Preprint. [Version 2] doi: 10.1101/2024.03.25.586562 (PMC11071296; doi:10.1101/2024.03.25.586562)
Supplement: Supplement 2 [file media-2.zip › File2_Maps/uAdinto_marine_RNA_ERR1711965_10081.gb]

LOCUS       uAdinto10081ct_1       10081 bp    DNA     linear       01-JAN-2019
DEFINITION  [note: taxonomic lineage
            d_Viruses;-
            _Varidnaviria;k_Bamfordvirae;p_Preplasmiviricota;c_Polintoviricetes
            ;o_Orthopolintovirales] [isolation_source=original].
ACCESSION   
VERSION
DBLINK      BioProject: unknown
            BioSample: unknown
            Sequence Read Archive: unknown
KEYWORDS    .
SOURCE      Orthopolintovirales sp. ctRL9OS (unknown)
  ORGANISM  Orthopolintovirales sp. ctRL9OS
            Unclassified.
REFERENCE   1  (bases 1 to 10081)
  AUTHORS   Taker,C.
  TITLE     Cenote-Taker 2 dummy template file. Do NOT submit
  JOURNAL   Unpublished
REFERENCE   2  (bases 1 to 10081)
  AUTHORS   Taker,C.
  TITLE     Direct Submission
  JOURNAL   Submitted (01-JAN-2019) Taker 2, Cenote, 1000 Circle St., Cenote,
            DC 31111, USA
COMMENT     ##Genome-Assembly-Data-START##
            Assembly Method       :: unknown_assembler
            Genome Coverage       :: 1x
            Sequencing Technology :: Illumina
            Annotation Pipeline   :: Cenote-Taker 3
            URL                   :: https://github.com/mtisza1/Cenote-Taker3
            ##Genome-Assembly-Data-END##
FEATURES             Location/Qualifiers
     source          1..10081
                     /organism="Orthopolintovirales sp. ctRL9OS"
                     /mol_type="genomic DNA"
                     /isolation_source="unknown"
                     /collection_date="unknown"
                     /note="genome binned from sequencing reads available in
                     unknown;
                     derived from metagenome: unknown"
     CDS             2..397
                     /note="no search hits"
                     /codon_start=1
                     /transl_table=11
                     /product="hypothetical protein"
                     /translation="MNGTEMAKVGSDVTFPMTFNAFTFLTPLVSFSCLNISNAEKSMT
                     FQNAMNTNYGYIVGIVLLVAIVFDIKPRTWNLISKVFNNLNDCNKDDTYETMNSLESV
                     TSDPTFVISVPFTLNPVHENSNIFSISVL"
     CDS             complement(420..512)
                     /note="no search hits"
                     /codon_start=1
                     /transl_table=11
                     /product="hypothetical protein"
                     /translation="MKKISKTFSCLMALIQRRIFIVIIRQFISN"
     CDS             complement(509..676)
                     /note="no search hits"
                     /codon_start=1
                     /transl_table=11
                     /product="hypothetical protein"
                     /translation="MEIVKHRQIEYVSFDKIVYIKTLLNSKKCIQSHNEFQLFIWNSW
                     KPKLYNYFSIE"
     CDS             complement(663..1628)
                     /note="no search hits"
                     /codon_start=1
                     /transl_table=11
                     /product="hypothetical protein"
                     /translation="MNNEIQILKIVDRYDRSVKRKRDENDSDLEIIDSYNRSGKRRRE
                     DENDPGLEIVESYDRSEKKRKREIEKKNRVKNRQFKNASDEDQRNLKKEIEDVIKNCN
                     KRIEEEKDKCRDNIKNIKETCRDMLETKDRQHKADITELNEQFEKSVKQKEEIYKVEL
                     DNREEEHEDEIKTKNEEFEEMKKEFEEKIDVLIKHKKWEDEEEESITPLAQAIFNCTT
                     IGEIFEIENLIKSQRINELQDKHYKTLQNMFLSFSYGILPICQPQRNTITETQRKIVE
                     KIQGSSKSTAKKLVLENREEIANLFSIIEDSLVLARNSFNRYGNR"
     CDS             complement(1591..2112)
                     /note="no search hits"
                     /codon_start=1
                     /transl_table=11
                     /product="hypothetical protein"
                     /translation="MINKCEYRGKTFEKLSQFYMHKNTHTPSLLLHQHPHPAFGVDAK
                     QIVPASSNRIHPKHGNDLNSKDSWAVQKYDRNRAEYNKKPNIVETYDKRIKRKRDEHD
                     SDLEIMDSYDRNNKRRKNNEYDSGLQIMDSYDRIDKKIKRGIKKKDRVANRKYINSLS
                     DNEQRNPNFKNCR"
     CDS             2176..3246
                     /inference="protein motif PDB:4FW1_B"
                     /codon_start=1
                     /transl_table=11
                     /product="Integrase"
                     /translation="MDLKRLYTDPKFSGSFSGKQRFLKALKAKDRRIKKSDVEKTLRS
                     IDSYGLHRPLKRPKLFRRIYTKAINYLFQIDLIDMSKYENENDGYRWFITVIDTFSKK
                     AWAFRLKRKSGKEMTRVMEPFLERERPIKVEFDQGKEFYNKPFLKLLKRLNIKYYSVY
                     SDYKCAIVERFNRTLKTRMLRSFTANGNRRWVDNLQSLVDGYNDSKHSSTEFKPNEVN
                     KRNEHLVRRILFPKINKKKIHTKPVFKVGDTVRIARKKSTFQKGYEQTFSYEVFQIAE
                     IKDTYPITYGIKDYKDEIIKGSFYKSELEAVDKSDDIWPINKIIKSRKYRGETQFLVN
                     FLGYPETLTQWIPQNQLFNNAD"
     CDS             3389..3850
                     /inference="protein motif PFAM:PF05707.11"
                     /codon_start=1
                     /transl_table=11
                     /product="DNA packaging NTPase"
                     /translation="MKNWNRVEKQKITFIEGLNTDKMKTNEPSLLVIDDLLLSNNKDV
                     VEMFILGSHHKHISLFYISQNLFPDCNLFRTMSNNAHYFVLFSNKRNATQIHRLAHQI
                     FVGEDTQRIKNAYKRIQQQQWGFMVLSFAPELPEELTVITDWWNSCPSVYL"
     CDS             3829..4188
                     /note="no search hits"
                     /codon_start=1
                     /transl_table=11
                     /product="hypothetical protein"
                     /translation="MPKRLSVKPKNLINRNRYIIKKLASVSNSERKKILSKAPSELYK
                     AITLIFKILNDGNTRMSKKHKEKIKPHQRLIQNTLDLKSSAIKRKVINQKGGFWQTLA
                     SVFLPLVGPVVKKIFKI"
     CDS             4188..4523
                     /note="no search hits"
                     /codon_start=1
                     /transl_table=11
                     /product="hypothetical protein"
                     /translation="MSRFILLPSETKNTFTLVSTEDCMKTKTVEIPDDLIDMDIFKKV
                     QNRNKANNLLYRISRSGISKTSDGCVKDKNNKHNMQFDEAVVGCCNDEFKECFEEFYC
                     ILKKYDIVF"
     CDS             4593..5522
                     /note="no search hits"
                     /codon_start=1
                     /transl_table=11
                     /product="hypothetical protein"
                     /translation="MDHPHNFVVVGDNEKNTAKYNTQLRPIKLEESFGMAITSIHHGS
                     IHNITPNNQEIIYEVKMEVDEEQGLIPGVVKYRKAVESFKMEEGNYGSTLAILKTIAA
                     IFEEEFPSEEEDFERNRGRQRGGGGGRNRPRGYRKADIMEEKTLSRSVRRIKPDKPLR
                     LEIDDSSLDDNNEGFIYVTPKNMKLVVEQNTPWKMMGISFEIPENREIEIRNVIYSKT
                     KQPAFLYSNIVENSYINGKLSRLLSIIPLHMKSHWSFYEFNKPIYVPIDVKEFSKIIF
                     ELRDINGKLIAFDPKFKTILNLHIKPINRVESR"
     CDS             5536..5946
                     /note="no search hits"
                     /codon_start=1
                     /transl_table=11
                     /product="hypothetical protein"
                     /translation="MERFDTSQLDKIAFKAINQNGRGDDIDRYIYSQSGEGLGSFFGK
                     VVKTAIPLLTKAIKGTAKAAAPHLTKAAVTAGSNILEEGLENISKKGIKKQLKEAAVS
                     AGSDLIQEGLDTIGNKRKGKGIVKINHKRHKLGL"
     CDS             5946..7508
                     /inference="protein motif PDB:5TIP_B"
                     /codon_start=1
                     /transl_table=11
                     /product="Major Capsid Protein"
                     /translation="MSKFKNSNESVSSSLMLWSDVTTQVGIKEKYEMKVWPVSGDYNE
                     GPINFNIQEQAKALLDDIVIVTKLKLKTNGLTFTDRKKDVSVVNNFANSLWGHVDIQF
                     DDRVDITQSMKNAYAYSTYFNTALNSDSRREDTLLYNELFKMDEGKTKNIEEKSRTFW
                     KWNDELNEIIKAMMADTLTEKDDVLEEVKELLWDFDWRLTQKSLTGIVNKLGTWNGDE
                     HVEKCNQLSEIVDKAWQKSAINMGASDRSERINTGKSIEVESKLQCPIISTSKCLPNN
                     MRIRITLTLNTDAFLLLTEQNGYSIEIESCHLRVSYVEPHEAFLKQIENRIEREPVPY
                     FVSKPEIIVKPITSSGRIIRIHDVFHNKLPSHAFFCLQKSQDFEGSFKTNPFTFVPFE
                     SFQFYINGTPYFNDPLEVSTVNNLGGDYEYKEFGMFLRQLHKVAGVELKGDCLINSKN
                     FALNFITGLSFGADRSDITENHLNIDENGSTSLQIDMGINEPPTDMVLIIYALFNQLI
                     EIDHLRKVNTVE"
     CDS             7505..7963
                     /inference="protein motif PDB:4EKF_A"
                     /codon_start=1
                     /transl_table=11
                     /product="Adenain"
                     /translation="MKALTTKTLNDILKQNPVTKKNFIGTFAGCILPSKNAKQYSFIT
                     NTDLHHQSGEHWNAWIVEENKIIFFDSFGRDPRDTSFPDNYKNILEKFNDLEYSKVQI
                     QSFNSVTCGYFCIHFIYVLSLGLDLEFFLNEYSNNFMKNDEFVVDFVNSL"
     CDS             complement(8020..8130)
                     /note="no search hits"
                     /codon_start=1
                     /transl_table=11
                     /product="hypothetical protein"
                     /translation="MKIITNLQIYQNLSRPIKWLEKVRKVILRHSKLIHF"
     CDS             8176..8385
                     /note="no search hits"
                     /codon_start=1
                     /transl_table=11
                     /product="hypothetical protein"
                     /translation="MHLEIIYNLNVLHQNNFADCFKPFDWSRQILINLYLKKHFNFAS
                     NITSQSLFSDLLQQNSPQWTPTKRG"
     CDS             complement(8397..8492)
                     /note="no search hits"
                     /codon_start=1
                     /transl_table=11
                     /product="hypothetical protein"
                     /translation="MVVIMKYRCHQPCFTCIAFFHQLFLAPLNNN"
     CDS             complement(8552..8662)
                     /note="no search hits"
                     /codon_start=1
                     /transl_table=11
                     /product="hypothetical protein"
                     /translation="MASALLIFTKYCPVLMYSSSGASKNPNFTMKELKSC"
     CDS             complement(8680..8778)
                     /note="no search hits"
                     /codon_start=1
                     /transl_table=11
                     /product="hypothetical protein"
                     /translation="MQLQKYLVEGCLGYMWERYKLLHRITRDHILQ"
     CDS             complement(9167..9769)
                     /note="no search hits"
                     /codon_start=1
                     /transl_table=11
                     /product="hypothetical protein"
                     /translation="MEFEYGQIESIEEPTNTYITLVIKQKVAYGIKFRKFNVWKVEYL
                     KQQLGEALRKGTSVKFATVTNGHFYNLGAIEECELSECFACEAYTPFRGHTNLRECKN
                     CRSIAKKSKVDTELKLVKRKLVEYQYSLGLTLTFINEKEEGFTNHLYVSTIFENGANF
                     EKLCELNVGDKKAIYGWIKEDNGPFSYLEITDIADIKDIE"
     CDS             complement(9905..10048)
                     /note="no search hits"
                     /codon_start=1
                     /transl_table=11
                     /product="hypothetical protein"
                     /translation="MDKLFVATLSNYFEKKNEKILNTATFSALFQKPKSPLQKILEKY
                     QNK"
ORIGIN      
        1 aataaatgga actgaaatgg cgaaagttgg atcggatgta acattcccaa tgacatttaa
       61 tgcatttact tttctaacgc ctcttgtgtc ttttagctgt ttaaacattt caaatgcaga
      121 aaaaagtatg acatttcaaa acgcaatgaa tactaattat ggttatattg ttggaattgt
      181 tttacttgta gctatagttt ttgatattaa accaagaacg tggaacttaa ttagcaaagt
      241 ttttaataat ttgaatgact gtaacaaaga tgatacttat gaaaccatga attcattgga
      301 gagtgttaca tccgatccaa ctttcgtcat ttcagttcca tttactttga atcccgtcca
      361 tgaaaattcc aacatatttt caatatctgt tttgtaaagc attgaagtag ttccattatt
      421 taattggaga taaattgtct gattataacg atgaagatgc gccgctgaat caacgccatc
      481 aaacacgaaa aagtcttgct gatctttttc attcaataga aaagtaatta taaagtttag
      541 gtttccaact attccaaata aaaagttgaa attcattgtg agattgaata cattttttcg
      601 agtttagcag ggtctttata tagacgattt tatcaaacga aacatattca atttgtctat
      661 gtttaacgat ttccatacct attaaatgaa tttctagcca aaactaaaga gtcttcaatt
      721 atactaaata gattggcaat ttcttctctg ttttctaaaa caagcttttt agcggtagat
      781 ttagatgatc cctgtatctt ttccacaatt tttctttgag tttctgtgat tgtgtttctt
      841 tgaggttgac atattggtaa aataccgtaa ctgaaactga gaaacatatt ttgtaatgtt
      901 ttgtagtgtt tgtcctgtaa ctcgttaatc cgttgacttt taattaaatt ttcgatttcg
      961 aatatctccc caattgtagt acaattaaat atcgcttgag caagaggtgt aatactctct
     1021 tcttcttcat cttcccattt tttatgtttt ataagaacgt caatcttttc ttcaaactct
     1081 tttttcattt cttcgaattc ctcattcttt gttttaattt catcttcatg ttcttcttcc
     1141 ctattatcaa gctcaacttt ataaatctct tctttttgtt taacactttt ttcaaactgt
     1201 tcattcaatt ctgtaatatc ggctttatgt tgtctatctt ttgtttccaa catatctcta
     1261 caggtttctt taatgttttt gatattatct ctgcatttat ctttttcctc ttctattctt
     1321 ttgttacaat tctttataac gtcttcaatc tcttttttaa gatttcgttg atcttcatca
     1381 gaagcatttt taaactgcct attttttaca cggtttttct tttctatttc tctttttctt
     1441 ttcttttcag atctatcata tgattctaca atttccagac ctggatcgtt ttcatcttct
     1501 cttcttcttt taccagatct attataagaa tctataattt cgagatcaga atcattctca
     1561 tctcttttac gtttaacgct tctgtcatac ctatctacaa tttttaaaat ttggatttcg
     1621 ttgttcatta tcagataacg aattaatgta ttttctattt gctacacgat ctttcttctt
     1681 tatacctcgt tttattttct tatcgattcg atcataggaa tccataattt gaaggcctga
     1741 atcatattcg ttattttttc gtcttttatt atttctatca tatgaatcca ttatttcaag
     1801 atctgaatca tgttcatctc ttttacgttt tattctttta tcataagttt ctactatgtt
     1861 gggtttctta ttatattccg ctctgttccg atcatacttt tgtactgccc acgaatcttt
     1921 ggaattcaaa tcgtttccat gttttggatg aattcgattg gaactggctg gaacaatttg
     1981 ttttgcatca actccaaatg cgggatgtgg atgttgatgc aaaagaagac taggagtgtg
     2041 agtattttta tgcatgtaga actgtgaaag cttttcaaaa gtttttccac gatattcaca
     2101 tttgttaatc atctcgccta tttatagaca aatctcctag ctctataaaa ggttgtattt
     2161 atagctgtct tcgttatgga cttgaaaaga ctatatacag atccaaagtt ttctggatct
     2221 ttttcgggta aacagcgttt cttaaaagct ctcaaagcca aagataggcg tattaagaaa
     2281 tcagatgttg aaaaaactct tagatctata gattcttatg gtttacatag acctttaaaa
     2341 agacctaaac tatttcgacg aatatataca aaggcaatta attatttatt tcaaatcgat
     2401 cttattgata tgtccaaata tgaaaacgaa aacgatgggt atcgatggtt tattacagtg
     2461 attgatactt ttagtaaaaa agcttgggca tttagattga agcgaaagtc tggaaaagaa
     2521 atgacgagag ttatggagcc ctttttagaa cgggaaagac caataaaagt agaatttgat
     2581 caaggcaagg agttttacaa taaaccgttt ttaaaactgt taaaaagatt gaacattaaa
     2641 tattacagtg tatattcaga ttataaatgc gccattgtag aacgatttaa taggacctta
     2701 aaaacacgaa tgcttcgtag ttttacagct aatggaaata gaagatgggt tgataattta
     2761 caaagtttag ttgatggcta taacgattct aaacatagtt caacagagtt taaaccgaat
     2821 gaagtgaata aaagaaacga acatttagtc cgtagaatat tatttccaaa aatcaataaa
     2881 aagaaaatcc acactaaacc agtttttaaa gttggagata cagttagaat cgcgaggaag
     2941 aaatcgactt ttcaaaaagg atatgaacaa acttttagtt atgaagtttt tcaaattgca
     3001 gagattaaag acacctatcc tattacctat ggtataaaag actataaaga tgaaataatt
     3061 aaaggcagtt tttataaaag tgaacttgaa gcagttgata aatctgacga tatttggcct
     3121 ataaataaaa tcataaagtc acgaaagtac agaggagaga ctcaatttct tgtaaacttt
     3181 ttaggatatc ccgaaacact aactcagtgg attccacaga accaactatt caacaatgcc
     3241 gattaaattt ttggcaaata aaaatacgat aattttcgga cagactggaa gtggtaaaac
     3301 ccatttcatg cttgaagtaa tccgcaaaaa gctaattcat cctttcccca aaaatatata
     3361 ctatatgtat aaagtggagc aggactttat gaaaaactgg aatagagttg aaaaacagaa
     3421 aataacgttt atcgaaggtt tgaacaccga taaaatgaaa acaaatgaac cctctttatt
     3481 ggtaattgac gatcttcttc tttcaaataa taaagatgtt gtagagatgt ttatccttgg
     3541 aagtcaccat aaacacatat ccctatttta tatcagtcaa aacctttttc cagactgtaa
     3601 tttatttcga accatgtcaa acaatgccca ctattttgtg ctatttagca ataaaagaaa
     3661 cgctacacaa atccacagac tagctcatca aatttttgtt ggagaagata cacaacgaat
     3721 aaaaaacgcc tataaaagga ttcaacaaca gcaatggggg tttatggtac tatcttttgc
     3781 tcctgaacta ccagaagaat taactgttat aacagattgg tggaactcat gcccaagcgt
     3841 ttatctgtga aaccaaaaaa tttgattaac cgaaatcgtt atattattaa aaaactagcg
     3901 tcagtaagta attcggaacg aaagaaaata ttatccaaag ctccttctga gctatataaa
     3961 gccattactt taatattcaa gatcctgaat gatggcaata cgagaatgtc taaaaaacat
     4021 aaagaaaaga ttaagccaca tcaaagactg attcaaaaca ctttagactt aaaatctagt
     4081 gctataaaaa gaaaagtaat aaatcaaaaa ggtggattct ggcaaaccct tgcatctgtt
     4141 tttctacctc ttgttggacc tgtcgtgaaa aagatcttca aaatataatg tccagattta
     4201 ttttactacc ttcagaaaca aagaacactt tcacattagt ctcaactgaa gattgcatga
     4261 aaacaaaaac agttgaaata cccgatgacc tgattgacat ggacattttt aaaaaagtac
     4321 aaaatcgaaa taaagcaaat aatcttttat atcgaatttc tagaagtgga atttccaaaa
     4381 cttcagatgg ttgtgttaaa gataaaaata ataaacataa tatgcaattc gatgaagctg
     4441 tagtaggttg ttgtaacgat gaatttaaag aatgtttcga agagttttat tgtattctta
     4501 aaaagtatga tatagtgttt taaatgtgtt tttatattta aaaagtcgtt tcatttgtct
     4561 atataaacaa ttacccctat tcgattgtaa atatggatca tccccataat tttgttgttg
     4621 ttggcgataa tgaaaaaaat accgcaaaat ataataccca attgcgaccc attaaacttg
     4681 aagaaagttt tggcatggca attacttcta ttcatcatgg aagcattcat aacataacgc
     4741 caaataatca agaaattatt tacgaagtaa aaatggaagt tgatgaagaa caaggactta
     4801 ttcctggggt tgttaaatat aggaaagctg tagaatcttt caaaatggaa gaaggtaatt
     4861 atggttcgac tttggctata ttaaaaacta tagctgctat attcgaagaa gaatttccat
     4921 cggaagaaga agattttgaa agaaatcgtg gaagacaacg aggaggggga ggagggagaa
     4981 atcgacctag aggatataga aaagcagata ttatggaaga aaaaacactt agtaggagtg
     5041 ttcgaagaat aaaaccagat aaacccttac gtttagaaat tgatgatagt tcgttggatg
     5101 acaataacga gggttttata tatgtaacac ctaaaaacat gaaacttgtg gtagaacaaa
     5161 atacgccgtg gaaaatgatg ggtataagtt ttgaaattcc cgagaatagg gaaattgaaa
     5221 ttcggaatgt tatttattca aaaacaaaac aaccagcgtt tttgtattct aatattgttg
     5281 aaaactccta tataaatggg aaattgtctc gattgctttc tataatacct ctacatatga
     5341 aaagtcattg gagcttttac gagtttaata aacctattta cgttccaata gatgttaagg
     5401 aattctcaaa aataattttt gaattgagag atattaatgg aaaattgatt gcctttgatc
     5461 caaagtttaa aacgattctt aacttgcaca taaagcctat aaatagggtc gagagcaggt
     5521 aatcgtagtt caaaaatgga acgttttgat acttctcaac ttgataagat agcttttaaa
     5581 gctattaacc aaaatgggcg aggtgatgat attgatagat atatttactc gcagtctggc
     5641 gaaggacttg gatctttctt tgggaaggta gtaaaaacag ctatccctct tctaacaaag
     5701 gctataaaag gaactgccaa agctgcagct ccacatttaa ccaaagccgc tgtaactgca
     5761 gggtctaata ttctcgaaga aggattagaa aatatttcta aaaaaggaat taaaaaacaa
     5821 ttaaaagaag ctgctgtatc tgccggaagt gatcttattc aagaaggatt agatactatt
     5881 ggtaataaaa gaaaaggaaa agggattgta aaaataaacc ataaacgtca taaactcggg
     5941 ctataatgtc aaagtttaag aatagtaacg aatctgtttc aagtagttta atgctatggt
     6001 ctgatgtaac aactcaagtt ggaatcaaag aaaaatatga gatgaaagtt tggcctgtta
     6061 gtggtgatta taatgaagga ccaattaatt ttaatatcca agaacaggcc aaagcactac
     6121 ttgacgacat agtcatagtt acaaaattaa aactcaaaac aaatggttta acttttacag
     6181 atcggaaaaa agacgtgtct gtggtaaaca attttgcaaa tagtttatgg gggcatgttg
     6241 atattcaatt cgatgataga gtggatatta cacaaagtat gaaaaatgca tatgcatatt
     6301 caacatattt caataccgct ttgaattcgg attcaagaag agaagatacc cttctttata
     6361 atgagctgtt caaaatggat gaaggaaaaa caaaaaatat tgaagaaaag tctcgtacat
     6421 tttggaaatg gaacgatgag ttaaatgaaa ttattaaagc tatgatggca gatactctga
     6481 cagaaaaaga tgatgttctt gaagaagtca aagaattact ttgggatttt gattggcgtt
     6541 taactcaaaa gagcttaaca ggcatagtaa ataaactagg gacttggaat ggagatgaac
     6601 atgtagagaa gtgtaaccaa ctgagtgaaa tcgttgacaa agcatggcaa aaatctgcga
     6661 taaacatggg agcaagtgat aggagtgagc gcattaacac tggtaaaagt attgaagtag
     6721 aatcaaaact tcaatgtccc atcataagca cttcgaaatg tttaccaaat aacatgcgaa
     6781 ttagaataac tctcacctta aacacagatg catttcttct tctgacagaa caaaacggtt
     6841 attcaattga aatcgaatct tgccatctac gtgtatcata tgttgaaccc catgaagcgt
     6901 ttttgaagca gattgaaaat agaattgaaa gagagccagt tccttacttt gtttccaaac
     6961 cagaaatcat agttaaacct ataacgagca gtggtagaat aatacgaata catgatgtat
     7021 tccataacaa acttccttct cacgcattct tttgtttgca aaaaagtcaa gactttgaag
     7081 gtagttttaa aacaaaccca tttacatttg ttccttttga aagctttcag ttttatatca
     7141 atggaactcc ctattttaat gatcccctag aagtatcaac agttaacaat ttaggtgggg
     7201 attatgagta caaagaattt ggtatgtttc taagacaatt acataaagtg gcaggtgtgg
     7261 aattaaaagg agattgttta ataaacagca aaaactttgc gctaaatttc ataacaggtc
     7321 taagttttgg cgctgatcga agtgatataa cagaaaatca tcttaatata gatgaaaatg
     7381 gttctacttc ccttcaaata gacatgggta taaatgaacc accaacggac atggtgctaa
     7441 taatctatgc tctatttaac caattaatcg aaatcgatca tttaagaaaa gttaatactg
     7501 tagaatgaaa gctttgacta ctaaaacatt aaacgatata ttgaagcaaa accctgtgac
     7561 aaagaaaaac tttattggaa cattcgctgg atgtatttta ccttccaaga acgcaaaaca
     7621 atactcgttt atcacaaata cagatctgca tcatcaaagc ggtgaacact ggaatgcttg
     7681 gatagttgaa gaaaataaaa taatattctt tgacagcttc ggacgagatc ctagagacac
     7741 ttcatttccc gataattata aaaacatttt agagaaattt aatgatttgg aatacagtaa
     7801 agttcaaata cagagtttta atagtgtgac ttgtggatat ttttgtatac actttattta
     7861 tgttttatct ttggggctgg atttagaatt tttcttgaat gagtattcaa ataactttat
     7921 gaaaaatgat gagtttgtag ttgattttgt gaattcatta taattgtttt atgtatgaat
     7981 cgctgagttt caattgtatt aaattttaaa gtactgcact taaaaatgaa tcaattttga
     8041 atgtcttaaa ataactttgc ggactttttc aagccatttg attggtcgag acagattctg
     8101 ataaatctgt aaattcgtta taattttcat atatgaatcg ctgagtttca attttaataa
     8161 agttaaaaca aagcaatgca cttggaaatt atttacaact tgaacgtttt acatcaaaat
     8221 aactttgcag attgtttcaa gccatttgat tggtcgagac agattttgat aaatctctat
     8281 ctaaaaaagc acttcaattt tgcaagtaac atcacttctc aaagtttatt ctccgatttg
     8341 ctgcaacaaa actctccgca atggactcct acaaagcgtg gctagctcta ctctcatcag
     8401 ttattattca gcggtgccaa gaaaagctgg tggaagaatg cgatgcatgt aaagcagggt
     8461 tgatggcacc tatacttcat tatcacaacc attacaactt attggataca atgaaaaagt
     8521 attcgacagt agttggtcca gaattagaca ttcaacaact ttttaattct ttcatcgtaa
     8581 aatttgggtt tttcgatgcc ccggaagaag aatacatcaa aacaggacaa tattttgtaa
     8641 agatcagcag tgcagaagcc atttactatg gagattatat tactgcagaa tatgatcgcg
     8701 cgttattcgg tgaagtaact tataacgttc ccacatataa cccaagcagc cctcaaccaa
     8761 gtacttctga agctgcaaaa cctcctcccg ctaaaaaggc acgtaaaaca gccgaaaagc
     8821 ctcgtaaaac agctgaaaag aaaaaagaga ctaatatttc gaacgaaaaa atctaatgtt
     8881 tattatttgt atgtttgtac ttttattttt atgtttgttt tcacgaaaag aattgtttta
     8941 ttttgtttga atgaaaatta caattgaaac acatttatta aaacatggaa aaagcgttat
     9001 taaataaaga aatacaaatc taaattctaa aacatgttcc tcaacaataa ttaatacaaa
     9061 taactctcac tactagattt aacttggcat acacctggag aaaagtctcg cttttcagaa
     9121 agtatcgttc ggattcttga gctaataatt atataatctt taccatctat tcaatgtctt
     9181 taatgtctgc tatgtctgta atttccaaat acgaaaaagg accattatct tcttttatcc
     9241 atccgtaaat agccttttta tcccccacat tcagctcaca caacttctca aaattagcac
     9301 cattttcaaa tatagttgaa acataaaggt gattagtgaa accttcttct ttttcgttga
     9361 taaatgtgag tgttaatcct aaggagtatt gatattctac aagctttctc ttgaccaatt
     9421 ttaactctgt atccactttt gattttttag caatgctgcg acaatttttg cattcccgca
     9481 gattcgtatg tcctctaaaa ggtgtgtaag cctcacatgc aaaacattcg ctgagttcac
     9541 attcttcaat cgcccccaag ttataaaagt gtccattcgt tacagttgca aatttaacac
     9601 ttgtaccttt ccgaagagct tctcccaatt gttgtttaag gtattcaact ttccacacat
     9661 taaactttct gaactttatc ccataggcga ctttttgttt aatgacgagt gtaatgtagg
     9721 tattggttgg ttcttcgatg gattcaattt gtccgtattc gaattccatt gtatttagaa
     9781 aactatgtag agcaaatatt gcgtggcgta cagaaaacgt aaaatgaaga atgaacaact
     9841 tgactagctg gactgctttt atagacgcac cagacaattg aaagtatttt tacgcatttt
     9901 acagttattt attttgatac ttttctaata tcttttgtag aggcgattta ggtttttgaa
     9961 ataaagctga aaaagttgca gtatttaata ttttctcatt cttcttctca aaataatttg
    10021 agagtgtggc tacaaacagt ttatccatag caaatgtaga actgggttat gtgtttagtc
    10081 a
//
