# Supplementary material for: Widespread Horizontal Gene Transfer Among Animal Viruses
Source: bioRxiv. 2024 Mar 26:2024.03.25.586562. Preprint. [Version 2] doi: 10.1101/2024.03.25.586562 (PMC11071296; doi:10.1101/2024.03.25.586562)
Supplement: Supplement 2 [file media-2.zip › File2_Maps/Papilloma_sparus5907_bream_ERR661958.gb]

LOCUS       Papilloma5907           5766 bp    DNA     circular     10-NOV-2023
DEFINITION  [label=nearest existing NCBI txid2169692].
ACCESSION   
VERSION
DBLINK      BioProject: PRJEB7439
            BioSample: SAMEA2826835
            Sequence Read Archive: ERR661958
KEYWORDS    .
SOURCE      Papillomavirus sparus5907
  ORGANISM  Papillomavirus sparus5907
            Unclassified.
REFERENCE   1  (bases 1 to 5766)
  AUTHORS   Buck,C.B., Welch,N., Belford,A., Varsani,A., Pastrana,D.V.,
            Tisza,M.J. and Starrett,G.J.
  TITLE     Widespread Horizontal Gene Transfer Among Animal Viruses
  JOURNAL   Unpublished
REFERENCE   2  (bases 1 to 5766)
  AUTHORS   Buck,C.B. and Tisza,M.J.
  TITLE     Direct Submission
  JOURNAL   Submitted (10-NOV-2023) Lab of Cellular Oncology, National Cancer
            Institute, Building 37 Room 4118, Bethesda, MD 20892, USA
COMMENT     ##Assembly-Data-START##
            Assembly Method       :: Megahit v1.2.9
            Assembly Name         :: Papilloma5907
            Coverage              :: 488x
            Sequencing Technology :: Illumina
            ##Assembly-Data-END##
FEATURES             Location/Qualifiers
     source          1..5766
                     /organism="Papillomavirus sparus5907"
                     /mol_type="genomic DNA"
                     /isolate="bream"
                     /isolation_source="Candidatus Ichthyocystis sparus"
                     /note="bream"
     CDS             join(1..156,158..358)
                     /note="translated through a hypothetical frameshift at
                     TTTAAAC slippery sequence"
                     /codon_start=1
                     /product="Oncoid"
                     /translation="MRFKQDLSVLLPSFDDDDDDLLFCDEEFDDVLDMWIEEDFELVI
                     EIVHYVYVKLCHCCADPCQCTYYDLADMLKYPRGFTHITIRNGEVKLQGITHNDTSAG
                     IDLERFNLIRVESPKK"
     CDS             1..159
                     /note="Encodes potential pRb-binding motif LXCXE"
                     /codon_start=1
                     /product="OncN"
                     /translation="MRFKQDLSVLLPSFDDDDDDLLFCDEEFDDVLDMWIEEDFELVI
                     EIVHYVYV"
     CDS             146..358
                     /note="Encodes potential iron-sulfur coordination motif"
                     /codon_start=1
                     /product="OncC"
                     /translation="MSTFKLCHCCADPCQCTYYDLADMLKYPRGFTHITIRNGEVKLQ
                     GITHNDTSAGIDLERFNLIRVESPKK"
     CDS             join(357,4068..4500,4574..5717)
                     /codon_start=1
                     /product="L1"
                     /translation="MYTSGRVPVALEYTEGGVPTEPYIKSTDEFVHETPITYIVKSDP
                     IRIQGHPYKYVPEKTVNNKTLPAVPFVNPSRINVCRVDMPDLNKLIIPPLPGNLSLQT
                     TTNVWKLVGFRIDIQGVQCPAVTGLSQSTVQATDSGLERGTQPSDAAGSQRPDQGAST
                     WSQEYHPADDVELEGADSNIKNYVWGLEHAQRQIICVGCKPAIGYYEQWNPATNVFFR
                     GTDPLEDGVIHEFGYGNHWAGDSPDETVVPLEMLAGSDQEEKEKNFTYCLDKIGMDND
                     NTGDSNFLIIERQAEGVRHTLSAGNHDAEFTAGTTGDYKNVTSSADPLCAKTAGMVSN
                     TTDIFNKSYWLNKAKGVNNGILWGNKLYITFVDNMRGFIYRRNEAKTTGDNSYDPTKI
                     QYRLRHIKEYQVSVIVRKCTVKLEAKLITSLLQLNKEWLANLGFKFNTPTAESLLHQN
                     GIFRTVSDIVKIPEEELKDTAEDIKCVVIDCNGSAQMKNVHHSSHILARHYREVGNVE
                     KEEPKRPIKRKAKPSQQ"
     CDS             360..2057
                     /codon_start=1
                     /product="E1"
                     /translation="MAELLDTEAEVQGDASEDEDDEFNDLFDTEENDDFLDNTEFTES
                     PPFKKLCDSAEKLMLNNPLIRGLTCTRELFASGSLDPNKCINAEVSNGMLTYDVEESE
                     SLAIEANVENSELPIEGTVIDDPDLREEQLQRDLKKSFVYFSQDLHPSKFQGKFLELH
                     KMMKSQKTMQKIWAVFCRNPPVQQLHEGSWQSTKKVLERRSHISVEAVLSNDCDRIRG
                     CSTKSHCYYLLQYTKGQRSMNGLMSILKHVGVENALIGVPYFKQPLTRTFLQAITTPL
                     HVERDVTFLQEEDNEDFVKQSFTFRMEELITFCEDDEPDTIEQLISRYSNLAKQGDPN
                     AIAWRNSTNCLGIARNAFQLWQSTMQGAELDLTLSEFIMKRCSEFPNGDWKNMTRLLL
                     FHGILDADFCNKLRKWLRGDIKHNVIVFQGPGNTGKSMITDAIIKLLNGAFLSWHGDN
                     QYWKSPALGCRFCCLDDLTKQGWENLDATERRTLDGGTITINKKFHQPTKTKFPPMII
                     TTNKELDEEKYEFLRNRLTWFFFKKVLPQVAGKRPILVSSADVADWILKYKDCLDLE"
     CDS             2065..2970
                     /codon_start=1
                     /product="E2"
                     /translation="MDELLRLERQQFKGRYNVKSLASGITQLEKEIEYFQACLAYREE
                     HNLPTHLQQLVFQSKAIQLPSLSVLEHLLKDATELLPVLEDLQHSGIASGRFSYHDLQ
                     PPAYKANPPNTVKQGGHYNPKGYPTYLAFYMHHNKKWHKYTPLSDADGFYFMADNKKV
                     YYYKFKSDYGDFHNESAPSTSTEPPPEKGKKKKKKAAKKAKGPEKGSKTVVPRTVKGG
                     RLGRLLAEAKDPPAIEISGAIEVIKGHRRRIKKAGGYKDITGVFHWSKGNPCFIVLFN
                     CEEERAEFLERKTKSQLSLRLCNFM"
     CDS             2504..2710
                     /codon_start=1
                     /product="E4"
                     /translation="MQTDFISWQIIRKCITISSSLTMETSIMRVLPLHPQNHPLKRAK
                     RRRRRRLRKQKALKRAQKQLYHVQ"
     CDS             2973..4055
                     /codon_start=1
                     /product="L2"
                     /translation="MTKDKVAHFQWNPDTQRWEVHKEDEGWGEKLTKIFAGLVYFGSL
                     GISAGEAVASAGTDGLAVAEEIPLHAIDSSSIFNGSHTSDLTIETTIDPVIEETIVDV
                     HPDTSIVFTGPEPMTSTPIRVNSGRPNINRQPAVYEGDLSLEPEVEVSTRGTGRNHEV
                     VYVKNVPKASTRSGNFMRNLIYRPVSRIGTEIEMEPLIPEVTEVSDFNPLEGSSETLD
                     LENPQWRPRDGTNWGRWRKGNWSYGFSRTGRGFHLRYKTQPVKWVKGKVHVFENGKWS
                     PKEIPKTVVWTIKETQEQGVLDTSTPRRKRETPLRPGRHTITPIAPSPYVPIPIQPHK
                     KTRGIHVHRKRRCIKRRGKRCVKYSL"
ORIGIN      
        1 atgagattta aacaagattt atctgtttta ttgccttctt ttgatgatga tgatgatgat
       61 ttgttgtttt gtgatgagga atttgatgat gtattagata tgtggattga agaagatttt
      121 gaacttgtta ttgaaatagt acattatgtc tacgtttaaa ctttgtcact gttgtgctga
      181 tccctgtcaa tgtacatatt atgatttagc tgacatgctt aagtatccaa gaggtttcac
      241 acatattaca ataagaaatg gtgaagttaa attacaggga ataacacata atgacacttc
      301 tgctgggatt gatttagaaa gatttaacct gatcagggtg gaatcaccaa agaagtagta
      361 tggctgaact cttggatact gaagcagagg tgcagggtga tgcttctgaa gatgaagatg
      421 atgaatttaa tgacttgttt gatactgaag aaaatgatga ctttctggat aacacagaat
      481 ttacagaaag tccacctttt aagaaacttt gtgacagtgc tgagaaactg atgttaaata
      541 atcccctaat aaggggacta acctgtacaa gagagttgtt tgcatctgga tcacttgatc
      601 ctaataaatg tattaatgct gaagtttcaa atggtatgtt gacttatgat gtagaagagt
      661 ctgaaagctt ggctattgaa gctaatgttg aaaatagtga actacctatc gaaggaacag
      721 tgatagatga tcctgattta cgagaggaac aattacaaag agacctcaaa aagtcatttg
      781 tgtacttttc acaagatttg catccaagta aattccaagg gaagttctta gaactacata
      841 aaatgatgaa aagtcagaag acaatgcaga aaatttgggc agttttctgt agaaatccac
      901 cagtacagca actgcatgag ggtagttggc aaagtactaa aaaagtactg gaacgacgaa
      961 gccatatttc tgtggaagct gttctcagta atgattgtga cagaatcaga ggctgttcaa
     1021 cgaaatcaca ttgttactat ctcctacagt atacaaaagg acaaagatct atgaatggtc
     1081 ttatgtctat actgaaacat gttggagtgg aaaacgccct gatcggggtg ccctacttta
     1141 aacagccact cactaggacc tttttacagg ccattacaac accgctccat gtagagagag
     1201 atgtgacttt tcttcaagaa gaagataatg aagactttgt aaaacagtcc ttcacattta
     1261 gaatggaaga gttgattaca ttctgtgaag atgatgaacc tgatacaatt gaacagctta
     1321 tctccagata ctcaaacctt gcaaaacaag gtgatcctaa tgcaattgca tggagaaata
     1381 gtactaattg ccttggtatt gcgagaaatg cctttcaact atggcaaagt accatgcaag
     1441 gagctgagtt agatctgacc ttaagtgagt tcattatgaa aagatgtagt gaatttccaa
     1501 atggtgattg gaaaaacatg actcggctct tactgtttca tggcatttta gatgctgact
     1561 tctgtaataa gctgagaaaa tggcttcgtg gagacattaa gcataatgtc atagtattcc
     1621 agggccctgg aaatacaggt aaaagtatga ttacagatgc cattatcaaa ctcctcaatg
     1681 gagcatttct gtcatggcat ggagataatc aatactggaa atcccctgca ctgggatgta
     1741 gattctgttg tttggacgat ctcactaaac agggatggga aaatctggat gcgactgaga
     1801 gaagaacatt agatggtggc actatcacta tcaacaaaaa gtttcatcag ccaactaaaa
     1861 caaaatttcc acctatgatt atcacaacaa acaaagagct tgatgaagaa aaatatgaat
     1921 tccttagaaa taggctcaca tggttctttt tcaaaaaagt tcttcctcag gtggctggca
     1981 agagacctat acttgtgagc agtgctgatg tggcagactg gattctgaag tataaggact
     2041 gcttggatct tgagtaaaag taagatggat gaacttctca gactagaaag acaacaattt
     2101 aaagggagat ataatgtaaa atcacttgca tctggaatta cacaactcga aaaagaaata
     2161 gagtactttc aagcatgttt agcatataga gaagaacata atcttcctac acatctccaa
     2221 caacttgtct ttcagtcaaa agctatccaa cttccttcac tcagtgtact tgagcatctt
     2281 ttaaaagatg cgactgagct actccctgta cttgaagatt tacaacactc tggaatagct
     2341 agtggaagat ttagctacca tgacttacaa cctccagcat acaaagctaa tcctcctaat
     2401 actgtcaagc aaggtggtca ttataatcca aagggatatc cgacatacct agctttctat
     2461 atgcatcata acaaaaagtg gcacaaatat actcccctaa gtgatgcaga cggattttat
     2521 ttcatggcag ataataagaa agtgtattac tataagttca agtctgacta tggagacttc
     2581 cataatgaga gtgctccctc tacatccaca gaaccacccc ctgaaaaggg caaaaagaag
     2641 aagaagaagg cggctaagaa agcaaaaggc cctgaaaagg gctcaaaaac agttgtacca
     2701 cgtacagtga aaggaggtag actgggtaga ctgttagcag aagcaaaaga tcctcctgct
     2761 attgagatca gtggtgctat tgaagttatt aaaggccata gaaggagaat taagaaggct
     2821 ggaggttata aggacataac aggagtcttc cactggtcta aaggcaatcc ctgcttcatt
     2881 gtactattca attgtgaaga agagagagct gagttcttag aaagaaaaac aaagagtcag
     2941 ctctctcttc gtctatgtaa cttcatgtaa caatgactaa ggacaaggtt gcacactttc
     3001 aatggaatcc tgatacacag agatgggaag tccataagga agacgaggga tggggagaaa
     3061 aactaactaa aatatttgct ggacttgttt actttggtag cttaggaatt tcagctggag
     3121 aagcagttgc aagtgcagga acagatggat tagctgtagc tgaagaaatt cctttacatg
     3181 caattgattc atcttccata tttaatggga gtcatactag tgatctcacc attgaaacta
     3241 ccattgatcc tgttattgaa gagactattg ttgatgtgca tcctgatact agcattgtct
     3301 ttactggacc agaacctatg actagtaccc ctatcagagt taatagtgga agaccaaata
     3361 ttaacagaca acctgctgtt tatgaaggtg acttgtcact tgaaccagaa gtagaagtct
     3421 caactagggg tacaggtcga aatcatgaag tagtctatgt aaaaaatgta cctaaagcct
     3481 ctacaagatc aggaaacttc atgagaaact taatttatag gcctgtcagt aggattggta
     3541 cagaaataga gatggagcca ctaattcctg aagttactga ggtttctgac tttaatcccc
     3601 ttgaaggatc tagtgaaaca ttggacttag agaatccaca gtggagaccg cgggatggca
     3661 ctaattgggg tagatggcga aaggggaatt ggtcttatgg tttctctaga actggcaggg
     3721 gatttcacct cagatacaaa acacaacctg ttaaatgggt aaagggaaag gttcatgttt
     3781 ttgagaatgg aaagtggagt ccaaaggaaa ttcccaaaac tgtagtttgg actataaaag
     3841 aaacacaaga gcaaggagtt ttagatactt caactccacg cagaaagaga gagaccccac
     3901 ttcgaccagg tagacataca attactccaa ttgctccatc tccgtatgta ccaattccta
     3961 tacagcctca taaaaagaca aggggtatac atgtacatag gaaaagacgc tgtattaaga
     4021 ggagaggtaa acgttgtgtt aagtattcct tataattgtt tttacagtgt atacttctgg
     4081 aagagttcct gttgccctgg aatatactga aggtggtgtt ccaacagaac catatattaa
     4141 gtcaacagat gaatttgttc atgaaacacc aataacttat attgtgaagt cagaccctat
     4201 aaggatacaa ggtcatcctt ataaatatgt acctgaaaag actgtaaata ataagacatt
     4261 gccagctgtg ccttttgtca atccctcacg catcaatgtc tgccgagtgg atatgccaga
     4321 tctcaataag ctcatcattc ctccactacc tgggaatctc tcacttcaga ctacaacaaa
     4381 tgtctggaag cttgtgggat tcagaattga cattcaaggt gtgcagtgtc cagctgtcac
     4441 tggtctttcc cagagtacag tccaagcaac tgacagtggc cttgaaaggg gaacacaacc
     4501 gtaagtaata acattgtagt ttttgccctc atcagggttt ttcaaaaact ctaatcaggt
     4561 cttttctctc tagtagtgat gcagctggga gccagcgccc tgatcagggt gcctctacgt
     4621 ggagtcaaga atatcatcct gccgatgatg tggagctgga aggagctgat tctaatatca
     4681 agaactatgt atggggtctt gaacatgcac agagacagat aatctgtgtt ggatgtaagc
     4741 ctgccattgg atattatgaa caatggaatc cagctactaa tgtcttcttt agaggtactg
     4801 atcctctgga ggatggcgtt attcatgagt ttggctatgg caatcactgg gcaggagaca
     4861 gtcctgatga aactgttgtc cctctagaaa tgctagctgg gtccgaccag gaagaaaaag
     4921 agaaaaactt cacctactgt ctggacaaaa taggaatgga caatgacaat actggggaca
     4981 gtaactttct tatcatagaa agacaggcag agggtgtgcg acatactctt tctgctggaa
     5041 atcatgatgc tgaatttaca gctggtacta ctggggacta caaaaatgta acctcttcag
     5101 ctgatcctct gtgtgcaaag actgctggta tggttagcaa caccactgac atcttcaaca
     5161 agagttattg gttaaacaaa gctaaaggag taaataatgg tatactctgg ggcaacaaac
     5221 tctacattac atttgtagat aatatgagag gatttatcta tcggcgtaat gaggcaaaaa
     5281 caacaggtga caacagttat gatccaacaa aaattcagta caggctgaga cacatcaagg
     5341 agtatcaagt gagtgtaatt gtcagaaaat gcacagtgaa acttgaggcg aaactcatta
     5401 caagcctact tcaactaaac aaagaatggc tggcaaattt gggtttcaaa tttaatactc
     5461 ccactgcaga atctcttctt catcaaaatg gcatattcag aaccgtttct gatattgtca
     5521 agattcctga agaagagctc aaagatacag cagaagacat caaatgtgtt gtgattgact
     5581 gtaatggctc tgctcaaatg aagaatgtgc accactcctc ccacattctg gcccgacact
     5641 atagagaagt aggcaatgtt gaaaaggagg agcccaaacg gcctataaag cggaaggcta
     5701 aaccctctca acaatgatac tccttcttgt tgtcgccaca atacgccctc tgatagtttt
     5761 ggtaag
//
