# Supplementary material for: Widespread Horizontal Gene Transfer Among Animal Viruses
Source: bioRxiv. 2024 Mar 26:2024.03.25.586562. Preprint. [Version 2] doi: 10.1101/2024.03.25.586562 (PMC11071296; doi:10.1101/2024.03.25.586562)
Supplement: Supplement 2 [file media-2.zip › File2_Maps/uMega_haemonchus_ERR3723966_105537.gb]

LOCUS       uMega105537ct_1       105537 bp    DNA     linear       01-JAN-2019
DEFINITION  [note: taxonomic lineage
            d_Viruses;-
            _Varidnaviria;k_Bamfordvirae;p_Nucleocytoviricota;c_Megaviricetes;o
            _Imitervirales;f_Mimiviridae] [isolation_source=original].
ACCESSION   
VERSION
DBLINK      BioProject: unknown
            BioSample: unknown
            Sequence Read Archive: unknown
KEYWORDS    .
SOURCE      Mimiviridae sp. ctIMN3W (unknown)
  ORGANISM  Mimiviridae sp. ctIMN3W
            Unclassified.
REFERENCE   1  (bases 1 to 105537)
  AUTHORS   Taker,C.
  TITLE     Cenote-Taker 2 dummy template file. Do NOT submit
  JOURNAL   Unpublished
REFERENCE   2  (bases 1 to 105537)
  AUTHORS   Taker,C.
  TITLE     Direct Submission
  JOURNAL   Submitted (01-JAN-2019) Taker 2, Cenote, 1000 Circle St., Cenote,
            DC 31111, USA
COMMENT     ##Genome-Assembly-Data-START##
            Assembly Method       :: unknown_assembler
            Genome Coverage       :: 1x
            Sequencing Technology :: Illumina
            Annotation Pipeline   :: Cenote-Taker 3
            URL                   :: https://github.com/mtisza1/Cenote-Taker3
            ##Genome-Assembly-Data-END##
FEATURES             Location/Qualifiers
     source          1..105537
                     /organism="Mimiviridae sp. ctIMN3W"
                     /mol_type="genomic DNA"
                     /isolation_source="unknown"
                     /collection_date="unknown"
                     /note="genome binned from sequencing reads available in
                     unknown;
                     derived from metagenome: unknown"
     CDS             2..2038
                     /inference="protein motif CDD:sd00045"
                     /codon_start=1
                     /transl_table=11
                     /product="ankyrin repeats"
                     /translation="-
                     SILNKLIEYSVRQCITSWVYQLAMRRDRYRDIADTVRQTINIIREKDYLKLSLKNVNR
                     DIIENLAAQNSQYLDYQTIQIESDPQHIKFSTQVISPNLVHYLYQMNYNSNNLNNNKT
                     CYQIDVDIASQLINGNNINAKNSDGNTPLHLAIDMMHQQLIELLISRGANVTSYRNVY
                     GKTPYDLGIEKMEEHIKYGYAVGSEYYQLGDLSNMSILRNFVIPFNDLLLSRIKDEKY
                     NNNIIKNLTDGIPIQLIMYNHMFHLYLENYRFNFDFNLKNSILNLLQKYYQSVNEIYP
                     FDVFHVKNRESVAKIISPNIDENRTNPSINQMNRSKNEILQKQIQQLNIQLDGLQRER
                     EQLTDRNQIQLIDQVIVRIQNDRTNLTADLITNQVPDVPVVDHALVSVYLNSVEQMKN
                     QINNRNLTLVEFYRESFRLLGNTSQFYVNIWENYFNQPLKNSYSMIFPLLHGIISQIL
                     DLSKVNKINAEIKGELNTITYFFELVKNYIESRESYPSNYLENPILMAEFEQNVYLIN
                     LILTPAVRNIILKQIMDSFKEMDALSSIMTSEHNILNEITTIRFNNQTLDTFLYQELP
                     KLAIKYFTTTYYSDNDIDKRINNGNELFLPIIQIIKNNRIIVINNDSLIIQNMEQYLI
                     PFLVNSYQNFIHHLRLSTYGYEKYLLNTYQLLRVMQSII"
     CDS             complement(2064..4661)
                     /note="no search hits"
                     /codon_start=1
                     /transl_table=11
                     /product="hypothetical protein"
                     /translation="MNILLFIMNPSLPRYQIDYLRVDSSLRNKIATNQYDNQMYNLSS
                     NALSFSHNSTYLTIHFPKHPFQVNDQIALSNVTSKNLFMQNILMVKKNSLFVRLLHPA
                     HQISFHSHYNPSSDNDFIKIDYVDHLPSVYQEVDDILDRIEYYIWKNNDSINMTVQLS
                     NIQGNNHTRSMIGNICTNYLNNCHQVYLLFTKNGNIYQPELNSYLIKLERKSSINYLD
                     GVNKIKDINHQPTSVTSNNHVNIKYNNIFGIPLSYLNNGTLPDQKYPYLTIIETDSDT
                     FKVDIKYPAIVDPQQNDNLENDKQLYLRKVISSTNGYPNPNTYVYPLNKIYQNISQVK
                     LISSEFPDLRQSINQNNNHLYWRNLDESYIYQLTVPPGNYTLLQLRDELEHQLNQTIR
                     YPYSQEYSSGIIPKVIQKATPIDHQLYDQDGNYQYHIFDVSICPITNCITFRSFKELI
                     QIGNILSIPDNIIQFNINIKDNNLSFDPSQDVIYVYLNDLEKPSINQYLYQSIHENSS
                     SQIIANLNLQQVLIIDFIFKYPTKESKMITQSINTDTTLDQAGYQYLNNQVTINNHQL
                     PINSLIITNKFNNPQSNHHILVYQISNIIDANNFIIKKIPSGQQYQFIYDQFAINFDK
                     RPKNTCLLLSENTLLINDIKSLSQNNKIMIVKHPNHQLIEGDKFIISNSSSINSVPET
                     VINSEHMIHRIIDQDQYQTLLPNYIPLMQSSENLIQTISIKYPDLFQLIFSFKDTMGK
                     ILGYKNAGETNAITSYHHLINNYDCQMNRDSYYYLCSPELASLDNTGPVENVFAVIQL
                     WDSPGNIIFNSFVPTIKYFNPLLSTLSEIHFSIRDKDNNLIEFNGIDHSFTLEITQEY
                     RNEKVDLNR"
     CDS             complement(4775..8494)
                     /inference="protein motif PDB:4FM9_A"
                     /codon_start=1
                     /transl_table=11
                     /product="DNA topoisomerase 2 alpha"
                     /translation="MSKTSKNEKTADQEYDMKTPHEHVLARPDMYIGSIKSEKKQLWV
                     YHEESKEGDSQFILKEIKYVPGLYKIFDEILVNARDHITRCRDDKVELCTSIKIDIDS
                     ETGKISIWNNGKSIPVVEHKKHKILIPYMIFGKLMSGGNFNDTVKKKVGGKYGLGAKL
                     TNIFSTEFEVEVVDSVHGKKFVQKFTDNMWTVGKHKVTESKNKKSYTKISFTPDFEKF
                     GIKGLSKDIISLFKRRVYDIAGTCPEAKVYYNEQLIEYNNFGKYIDLYFPKESVYKKV
                     SCITDPNWKVCVVYDPSDTLEHQSISLVNGICTHNGGTHLDYIVNQIVAKLKEIITKK
                     EKDLVIKPNQIKENLLFFVDSCIENPDFNSQTKDQLTTRVAAFGSTFRVPDTMIKKIA
                     ATGVVENIISHAKAKAEIKTMTKNIKGSLDLTKYYAAHDAKKRNGDCTLILTEGDSAK
                     SFALSGTAVIGRDKYGIFPLKGKLLNVRDESVKKIFDNVEIRSIFHIIGLVPGKEYTN
                     VKGLNYGRILILTDQDLDGFHIKGLLINLVHFFWPSLLKNELKNHFIVTLNTPIVTAQ
                     KGKNANSVIKFTNLPEFDEWKKENNDGKGWTIKYYKGLGTHDPTQSRQCFKNFDQNIV
                     NYYWKSKLNKEEKKSLSELYQPKINDVTEDAITLAFSKGREDERKVWINTYDPENFIN
                     NSEKKVSFYDFIHKELVAFSSYSTYRAVCNIMDGFKPGQRKVYCACVKKNIYDNEIRI
                     SQLSGYISEKMHYHHGEQSLNETIIKMAQNYVGSNNLNLLLPNGSFGTRISGGKDSAS
                     PRYIHTQLNALGKKIFIHDDYDILSHQYDDSDMIEPTFYVPIVPMILLNGAGGIGTGY
                     SSTIPPCNPRDVFQNIKRLVENKKLKEMHPWYRNFTGSIEKINNNKYISRAKYEIDGD
                     VINITDLPINTWTDNYKAFLEKLIGESGKKETKKSVSKQIKNTKGGSKTKSKILSQKS
                     KNSGTARVAKTNIIGADIKSYMEDCSDTRVKFIITFQPDTLKKYLKPKPTKKANNAES
                     ESVTDVSSITLLEDNLKLVSNISLSNMHLYDEHGNVVKYESYSQILKSFGKVRLEYYQ
                     KRKDHLLDKWEKEINILEWKLKFIEAVIEDSSLVMYKTKKKIIETLEKLEFPKFISGN
                     QVEPSYDYLTSIVIVKFSKDEVEKLKEDIKKKLEEIKALEIKTPSDLWSEEIDELIKA
                     YDKWDAEENIAYQKLLKQEGDKKKKTLSRRNSKAN"
     CDS             complement(8590..10314)
                     /inference="protein motif CDD:pfam05725"
                     /codon_start=1
                     /transl_table=11
                     /product="FNIP Repeat"
                     /translation="MEVTFNETDLFNLIKDNKINIDILDDKIAKQLLKKCIEEKDQEK
                     LRILLQNPDLVLKDNKIIMGNKYNNFYPEQIISKIMQATFSETGLFNLIKYHKININI
                     LNDKLIKDLLKKYVREKDQEKLRILLQDSELILEGIKLAMGRKFDKYNKFYPEGITDL
                     TFGRDFNRYVKGAIPDSVTHLTFGSRFNQDIKGAIPESVTHLIFGWEFDKDIKGGIPN
                     SVTYLSLGANFNQNIKGIIPNSVTHLTLGTRFNQEIKGVIPSNVTHLTFGHKFNQDIK
                     GCIPGSVIYLTFGDNFDQDIKGAIPDSVTHLTFGYNFNQDIKGAIPNSVTHLTLGCVF
                     NQDIKGAIPDSVNHLEFGCVFNQDIKGAIPDSVTHLTFGDKFNQDIKGDIPNSVTHLT
                     LGTYFNQDIKGAIPDSVTHLEFGCVFNQDIKGAIPNNVIDLTFGCYFNQDIKGAIPES
                     VTDLTFGFHFNQDLRGSLPSNLTVLRLDLKFIHDLRGVLPRSVIELSINNSIIDLNLH
                     QDYYIPDLPKASCSYYRYQKTIFYKNTIISVKDIDSIISIRLTCGDVISIDKSSDLGK
                     ELMLEYFN"
     CDS             complement(10298..10390)
                     /note="no search hits"
                     /codon_start=1
                     /transl_table=11
                     /product="hypothetical protein"
                     /translation="MILKILHYNNIIITLIIQLTNNIKNNGSNI"
     CDS             10450..10584
                     /note="no search hits"
                     /codon_start=1
                     /transl_table=11
                     /product="hypothetical protein"
                     /translation="MVSYQYLLTIFTISKNNMIGNKFFDYIFATVTNCKMSNIMMNII
                     "
     CDS             complement(10901..11956)
                     /inference="protein motif CDD:pfam05725"
                     /codon_start=1
                     /transl_table=11
                     /product="FNIP Repeat"
                     /translation="MKVTFNETELFNLIKDNKININIINDDIVKELLKKYVEEKDQEK
                     LRTLLQDPDLVLKDTKLIMGYKFDQYIKFYPEGITDLYFRDNFNQDIKGTLPDSLTHL
                     IFGRKFNQDIKGAIPSSVSHLAFGYYFNKDIKGAIPDTVTHLTFGGYMDQDIKGAIPN
                     TVTHLTFGHYFNKTIQGVIPNSVTHLTFGYNFNQDINGAIPNSVTHLTFGYIFDQDIK
                     GAIPSSVTHLTFGSHFNKNIKGAIPDSVTHLTLGFYYDHDIKGVLPQSVIELMIYNEK
                     VDLNLHKDYYRDDVPEMNTLTNNSFYRYQDTIFYKHSIIIIKKIDNVIQIKLISGDVI
                     NTSQSSTLGKQLMQEFY"
     CDS             complement(12052..13245)
                     /note="no search hits"
                     /codon_start=1
                     /transl_table=11
                     /product="hypothetical protein"
                     /translation="MLLTKIEDVEHSMLFYCDFATMVNYSTISKTHHQLINQNNLYQI
                     IKEYLSNSGKKPSNIIIIEHLIEWAIKHDYLIVLKWILGISGNKDRFKRAVLLSIRYD
                     RLSILKWLKNNFNVNDMHIIHASVIHCRVHILDWLYELERDFVKEYELVDCIFLPNPI
                     KIIKWFHDKKIKIIYNEKDIINVEAADGNVDDLEWLWEQRDHLPFRYSYLAIDDASRL
                     GHINVLNWFYQLSLTSNVPFKYSFNAIDYASSNNHIEILNWFYQSNFRFNYTENAINF
                     ASANGHIDTLEWFRGKSDLDFRYNYLAIDNAAENGHVNILQWFLESGLEMKYTSSAID
                     NSCLNNRTNVIKWFFESGLEIKYTAETIDIIHMYNNLEILELFKKSGLETSDTKKDHT
                     LEWDE"
     CDS             13321..13677
                     /note="no search hits"
                     /codon_start=1
                     /transl_table=11
                     /product="hypothetical protein"
                     /translation="MNVMNNLGIQNKQFIETDNQPLSSEDSIINLWQYIRLYTIFGIP
                     VMDFVIVYLFLFLLNKYCLGYNFPYVIVVAIVLTLIYHLIIDIKKSLIIKIIIILIIV
                     IALLLIVVYIRKKLIL"
     CDS             13715..14773
                     /inference="protein motif PDB:1SXJ_D"
                     /codon_start=1
                     /transl_table=11
                     /product="Activator Clamp Loader"
                     /translation="MFLRDKYCPTKVTDFLFNQEIFEKLMHIASYENIPHIIISGPPG
                     GGKKTLTKFFLESLYDSDVNILSKMKYHISGSSSKKEIEILQSNYHIIINPTNTNNDK
                     YVLQEIIKQYAKHKSFNIFRTKINFKTIVIYNIENLAINSQAALRRTMELYAKTCRFI
                     MVCNNLSKIFDPLRSRCQIFCVPLPKQLEISKVMTTISILENIEISKKDFDNILEICG
                     NNLGKALMYLDCHRLKINNKIPLDLVFDVLLELILSARTKKNIIKIFENDIRTDAYNV
                     LITNIKGSEIIVILLNKLIKRIDNDDVNAKLIQAASEAEYNLVKGRRDIIHIDYFVSS
                     AMLYIKSIKNNNQILPAN"
     CDS             complement(14822..15139)
                     /note="no search hits"
                     /codon_start=1
                     /transl_table=11
                     /product="hypothetical protein"
                     /translation="MTDCNIIAIIIIAIIILVILFLIFNNSEDDTVPGANDTVEGIYT
                     YGYPYRYPYPYYSRYFGRYPYSGYGNYPYRGYGNYIGYGNYHGSNRYPYGGYRRHHRH
                     GRW"
     CDS             complement(15217..18591)
                     /inference="protein motif PDB:1GPP_A"
                     /codon_start=1
                     /transl_table=11
                     /product="Endonuclease"
                     /translation="MNKRKFDSEESYDSSKRIKTTNSSKQIILRNDDDSHVFVMSDSK
                     YVKIGQFVYKTKCFPNDWDSKYHQSRDYIGLTLSQYDDVYKYIIGNNIIISSFKQKVK
                     IIEEVIVNLVSRTDKTILTNVTEISSHIRNMLLSQIISYGQTIDLYFHNISLKMEIFN
                     IDDKSIGMVADQTFIDFNKISDNIIISNKVKKLSSDSFKFYLTNCVVSNETIGDNNVS
                     FPLVINKDTIEGYIRRCFDDIFFDNERRIYMVDSLNYTFTIKVDDETKHNKYQNVYRL
                     KKHGNPLSIISEVNNVFIIDKEQWANKIVFNISKIPFEKYEPEDYIIFSDDLIYDITN
                     QAKMVTTKHQFKYRNNHSDVRVNVEYINPDSDSRSVYYLIPNETEIVFNLNKDDGFII
                     VDSQKSYRVSEICFKIKEHNISKLLLNLLSDKSKVIKIDTLYLEEVIRSTFPKQTSIG
                     HHMLINYRGEKLRINVNKMTYEFPYNKNLSDIKYPYLGKITNNTKITFTVSEKNKKII
                     LKSNDKEDKEDKLIDNSIEEMMKVVGGLDDELKKIIRIMSLSRGKLRKEFLARELNPS
                     KGIILYGPPGTGKCLHPNTPVLMFNGEIKKAKDIISGDQLMGDDSTPRNILSICQGHE
                     IMYRIKQKYGDDYIVNQSHILSLISPETNIQESDNGYIVTWWKAGNKYQKEINDSKEA
                     LDFQHTLIRDSIDIPVLKYLEHKDGLYQDYLGYHISLQFPTQPVPLEPYQFGKWLGRY
                     YDQSNVRETDVVDSVLLSNIIKEYDLETKSHIPLIYKHNDSQTRYSLLCGIIDSGICI
                     NSPDHHVLPKCQKYIFDDHCLLNDIIYLCRTLGIEVANSKRCIFFPENQKLFNAPIIK
                     TEEINIEKLDVGQYCGFEIDGNKRFLLGDLTVTHNTTLARNLGKILNCEGERFKLMSG
                     PEVFNKWVGNSEQNVRNIFKPAKDAWKKSGNDSPVYMVVIDELDAMLPIRDNSSGNSV
                     RESVVNQFLAEIDGLVQFNNIICIGITNRLEMIDPAAIRAGRFDLHVKVDLPTRKGRI
                     EIFNIHTKTLKSIDRLDNIDFEKLADLTDQLSGADIENIVKTASDYSLERLIELDNIN
                     DENINLYGKITMVDFTKAIKEVANPKDKKVCLTYYT"
     CDS             complement(18669..20306)
                     /inference="protein motif CDD:PRK09431"
                     /codon_start=1
                     /transl_table=11
                     /product="asparagine synthetase B; Provisional"
                     /translation="MCGIFCLIQYGTSVNYQSIKDCMSKLNNRGPDASQLISITLDNV
                     VIYFGFTRLSIMDTSNHGIQPFRNDNGDYVMCNGEIYNYLNLAKKYNITLQTNNDCQV
                     LLPLLEKISFQKLIQEELDAEFAITFLQRLQRKIYVARDKYGVRPLYFGYHKNDQIIG
                     FASELKALQPLMEAIEQVKPNVYYEIDLNKNPFGGNELNGIKYHQYFDYQTLTHQISN
                     QMNLDDIKENIRNLLTEAVRKRLFSDRPIGFLLSGGLDSSLIVSIASRLLNPDQIVCF
                     SIGLPDSPDIIAAKKVAQYLGINNHHLIEFDVEYALDNIAEVIYTIETYDVTTIRAST
                     PQYLMSKYIKEKTDVRVLLSGEGSDEIHGSYRYFRDAPDPQQFHQETLRLLEELYFFD
                     NKRTDRTTAAHGIEVRVPFLDFKYVDFIKKIDPVLLMYQSNYMEKNLIRDSFVGYLPT
                     EILYRSKEAFSDAVSSNEINWTDRIKHEAELIFTDDQLNVNKYLMNKPRTKDALFFRN
                     IFDHYYPNRDDIIPHYWLPRFQKEDILDPSARILKCY"
     CDS             complement(20390..21550)
                     /note="no search hits"
                     /codon_start=1
                     /transl_table=11
                     /product="hypothetical protein"
                     /translation="MHLVIETEFISNMMWCFTILCLSTSYFAYKLLHLTLVNKFFESR
                     INQFSRIFKQNKNMVNKFLTNIVDNISSIGALGVQQSSQNTQYKLVSDLLTAFSQNAF
                     DYLTVRAANQHKNIVQERTTYETPDYFGKCTASKPTIFPRKRGTGGPSLNDLKPCFVY
                     SNQHLRPLNADHESNQSDDSEQFTEYQTEWHKSEQNDNLSNTAWQSMVELLMRQAVES
                     LFTSTSNPEETATVDSPNDHGFKFTLVTPTYNTEETTKVDSPNDHGFKFTLVTPISNT
                     EETANTEASNDTGFKFISNPSFQYNFNPETNAEQETNMIGTIFNNPLYQDPAAENKFD
                     FTFINDKINSAITKHLFNRENQDNSKEDQTFPEESESNMYDCNTVTISDDSE"
     CDS             complement(21613..22359)
                     /note="no search hits"
                     /codon_start=1
                     /transl_table=11
                     /product="hypothetical protein"
                     /translation="MNIILFLIIIIIVFFIMSNIKLTHINALSVKDRDYITQKAHVKR
                     MMQSHHRTIDIKNKEPDVIETFDNHFIKSFIDDSLSVQELAKLWRSKYLDDHYQFNQC
                     DQPIRKLDPNNHPSTDLIIRCLKNWINSDRKIRNNVKLLDIKFLSLIETDSEYIIKLN
                     IKISCSNKICFLSLAFYVTIQFADDFFTNNKNQYKIQLIMLSPIDQNKYLRDLTHQSK
                     ESPFVSMKEQMAYVNKINKMHLDEANQYHD"
     CDS             complement(22402..27735)
                     /note="no search hits"
                     /codon_start=1
                     /transl_table=11
                     /product="hypothetical protein"
                     /translation="MYINQIDNIIDQILNKLYLDGLTKDPTFLAITEEGKINYEVYRD
                     KINQFIENFINNIDIAEIQNIINNKENLIRIIDIIKRYIAYYYFLSIAYYYPGTVKDY
                     RNNLIQYSKLQETSSFTIKNFFNTENNYQLITYFKLIKNVANIITMTELQRKNLSLFE
                     YKDAINFLNSLGKEYVDNYLLMIAPVNGEETVTVNAHNLIKTIVFGEIYRNQDRNTVF
                     KILNELEEEDYEYMYINVVVLRDYVADIETFRQIFIGDPNGDVIARDLYELSTDLSKV
                     PSAVNIEDKNNRLIQMGMYTPVVDDFLRFHRDTEKLDTELNKPLPVPLVSTNNAKNIQ
                     ATILYQQRKKKENTRAQLIINKIDAISDYNSENVTKNPTLAKEIEKYFAGAFMYRKQV
                     LHNYLDELKVISKIRKQGGRIFESNEYYLELMYIIHHAYFNFKNFKDYGVTINISSQL
                     PINLIRYSNIEFQNQLSQLEIDMRTGVNDDTLHTVGMAIGPLDSEPIQCTKKENLIDI
                     RSITIKYPKNNKITTRSPNENGFQTFLRIVEYFYVNTIQTSMEPSFRLYHDFEEIIKL
                     NPTLSNKIIYWKYDINKDHYNINSYEAIKTTNFQEIIRLMNSIVYDRSIELLTNKLIL
                     LIRSYHDLPLLKIETLIEYFIRQYNIPLTPEDKRNLIINEYLQFRKIDSPQINPIQLP
                     LIKMPELVIDSADHIFRIKIDMTDPLHIIPYVKLDIYQLDSKEKGVLPKSNARCQHEI
                     EWNKINKQRKSNSKNYNEEISQFIEKFAIGTTTLDYVCRICGQILPLTDYALGGNYDE
                     NSQRFITSYSPSDESLEDMKEYSKYKTIIRYLDSLINRISLITSTNMLVGSSPATKQH
                     RTSMVKNIIDLIVKHNQVNLQKNQSDKVREEFFQKKFGVDSNFDVVDFFELDDNILNF
                     ISKPPTDEEELNHLKYNNILLYFLLIFLTEFNGAQIVLMSSNKIANVYFFLKHESKLF
                     HKLMIKTNISDTETVPITNYPVLCYLIYTLSYFLVEYKLWYQESASAKTFNPIYMKII
                     INSMVDLLNSVSMDASKMPNDYIYLLTTSKLYTKFNHTFRDNDIINRLKQAHIRYSPD
                     KREEIITVPSPELSKIYYVAEKYPTIIVSGKVINYQIGGGIAYDRRDHITYPNIEYIT
                     DVTNCPIGTYHSWKLAGEQNKCQRCNELTNSLNINAIRQEQAYLLSLSKIALKRCIQG
                     TLHTFVESKGESVCSICQKKEGEPYSLKELEQLSNNLISLQYQHTQADIIQQMKSAES
                     ERRFDIASHQLAEQLKSNFDQSIGKNTQSKMVQVVDRLIDTLENIIDPNANLNIDQYP
                     VYLRNKVYVIDHNYQGNILPDPIILTESDNIIKFKENDAALSTDIYYYIDKQNQIMVY
                     YDAITLKLLAYKERHKEFVKVNVHGVYLKIMPSLRDRILLAGFEYQYTDIGKELVKDG
                     KDFQQKYYQILNYLIKDHIINIKLFVDKIISIIYKLKYSENESDLDPEDIYPSTDGVN
                     TIIKKYSNLITEFKIDDKINQSLDRWNILRNQFEYESIDWSKTNVKFSDSETLTHIYV
                     HYELINYYDENSSQMMFFIIEQLISMINNEEGTRKVNLVQLFVDIINYLYQTNNKDDI
                     KNIHELKRFQYLLEGSDVKIDILAKGQGLEQSQEVEDNIADITPDILEELEETDERRE
                     ELEDLKEEADALDMEYESEDEDEYVEEQEGGVNRSPPNHNTIELLWREAGIPDNYQLS
                     LPKQKKTSIRIMEYLRERADAMDIDYDYFAEENGEYYLDDDGNFYLQQDFV"
     CDS             complement(27868..28923)
                     /inference="protein motif CDD:pfam13656"
                     /codon_start=1
                     /transl_table=11
                     /product="RNA polymerase Rpb3/Rpb11 dimerization domain"
                     /translation="MSKLANSDVPNDEIDIYANPDVKLKKLKPTYDDEFRIELEGKSM
                     DHSVVNAIRRTILMKIPVYAFHRSNIFIEIDRTTYMYNNDMVYNQLETVPLYDIPNNF
                     DLENPELYLPSSVSKNIFGTFHRETNDEGINERPKKLFNIELSFNFKNETTDDICLTS
                     HHGILKIDGKVSKNYLNRDPFCILFLKPNEEISLRAVANLGVSNMDPIYEATTNAYHN
                     EISSMKYHLVYETLGQLDKNIIFSKSCVILYKKLENLLKFISENYQNRKSSELIEIEL
                     YGEDHTLGNLLATILQKCQYVEKAGYIMPHPFEKKITVRYKLYPESEIDSIQVLLDCI
                     KYLIKLFQKIEKSFKKI"
     CDS             29072..30274
                     /inference="protein motif PFAM:PF01057.16"
                     /codon_start=1
                     /transl_table=11
                     /product="Rep protein"
                     /translation="MTHKFEWIETPSYLSGIDNRLNKLSIPIRIAGFDLDDTLIYHPR
                     NRMVYKGWELLHDSLNDRIKELVDKNYIIVIFTNQSGMSNNKNFDQTEWIKVIRKLRS
                     CMMKGIEHYYFAIYVAKKFDLNRKPNIGLWNEMKNDLKEKFSDQEIKISKKSFYCGDA
                     AGRISTGILKKKFIPSSRCDFSDSDYKFALNLGLDFLTPEDFYFKDSPYIPKKLKGIN
                     PSKIIEKMKMDTHQFAPRKREMILMIGPPGAGKTTFVKKYILPYDYQYVSMDVCKTNK
                     KCLAQTEEALKEKESVVIDNLNTNTLSRMPFINLAKEYGYKRIRAIMINVDTDFASHL
                     NNVRHVYSKGKIPKIIGIVYNKFKKNFIEPQENEGFDLIQTIDFYFDPKKLNNPEWMK
                     IFMRYSES"
     CDS             complement(30271..30831)
                     /inference="protein motif CDD:pfam19066"
                     /codon_start=1
                     /transl_table=11
                     /product="Family of unknown function (DUF5762)"
                     /translation="MNQKDLDPTWMKTFASMYQKQKIKHDPIWINDPAVLFQSDNYYQ
                     IIPNKSMTQEELINCLTRLIIFLLIIYFLFVISGGTLVLVLIIIIAIAIVYLLSIKPT
                     KEPFVQKSRTNTKKKKVIKPVQKTVNTQSDHSVSSLNLNDQTNFAKWVYESPETCKEN
                     TSKCLKYEDVRYCRSNPEIDIFDNSD"
     CDS             complement(30879..31856)
                     /inference="protein motif CDD:PRK05480"
                     /codon_start=1
                     /transl_table=11
                     /product="uridine/cytidine kinase; Provisional"
                     /translation="MVMTDMIRININIVKSDILLYAAVAIIDFILYLSNIRVRDILVV
                     TIFNGITLNLINYVFDMFQQSKNVEKLTVDSMSDEDNTESQPNIKNQNLSNNENDAMN
                     TIINKFVTNYHIPIKTPYVMGICGASGSGKSFVADLTKKTIHKMFNNEDDVITICQDS
                     YYLGGDETTNFDDPSAIDFDYMIEQLSQLMKGESIECPEYDFTKHRRKKKTKTIKPGK
                     LIIVEGILIFTNKMLRELLNIKIFINTDIPTQIFRRVKRDINERGRTIEGINEQYTRD
                     VWPSYEKYIAPSSKYADMTINNFEGCYVGPQIMLNHIIHILKEIDYKVY"
     CDS             complement(31907..32638)
                     /note="no search hits"
                     /codon_start=1
                     /transl_table=11
                     /product="hypothetical protein"
                     /translation="MNYSDTIILFIAINILLIAWISLTDAYHHISKELIITLATINNC
                     AIVIRCMMGDNEGKDNIEEDDSDDVNENNPDDAEEKDSSDIEEKETSDAEEKDSSNAE
                     EKETGDVEEKETGDAEEKETGDVEEKETGDAEEKNTNISNETTPNESMETTPNESMET
                     TPNESMETTPNESIETTSNESMETTPNESIETTPNESIETTPNESIETTSNESIETTS
                     NESMESISNEPIENIPNEPIGSFTI"
     CDS             complement(32686..33816)
                     /note="no search hits"
                     /codon_start=1
                     /transl_table=11
                     /product="hypothetical protein"
                     /translation="MVWIKNIFSIILKMIMVLILKKWNSIYLPTLIIKNSSNNRILLI
                     VIMILINTQLIYKINFTHVMIKINKHIIVLIMSNIKNLNRICYIMNGSNLLKIKSGAQ
                     LEALFKNLSDKLIILLLVSKNNVDCKYAENALDKISRTHPISYFCVIDVDNFEGSSRF
                     FNHVNGNTLPRLDFFYATNQIGTYNVSKEQEIKQLVEQGERFMMMQLNARNNNHQMAQ
                     ANVPQTNQISMAQQALLQQQMLSNNPTYQDYFSQNPAAIQQLLQKQQPISPVPNMLLT
                     SQTPVFQSDLSQHNFNTSSQQNNGLSTLPTLQQMQQMFQIFQMMQEMGVLNTQKKVTV
                     TPPTDNETIETLPDGVQILPNGDKIVPLPDGKYGLIKAKKLN"
     CDS             complement(33701..34867)
                     /note="no search hits"
                     /codon_start=1
                     /transl_table=11
                     /product="hypothetical protein"
                     /translation="MEDFINMSTFVDQLTYYMKIGIFINKGTLKENILERCIKLHNQY
                     MEISMKFDTTPEDEAVIRRCLKRYNLSLKVDNGKPLDLKNKEVQSKIIFHETHPAIDN
                     DNLEDMVQYATDHNINILIGVPLLFILRDNKHQELIWQYTRSLFYISQLLLSETPPDA
                     NSEDPLTIRQIQVFDYSMYKLEAIMKTISVLEQKSGMNKMLSTDGFLNVKLVDSKLKG
                     NKVKEAREEVKEKFAKKGMGQNNIMSKLIDAVSGEMCETDLSSGNLFETIHQIGTSIA
                     GQMQSEIMQDPENIQNNISAVFEILQETMETNNDFPPELKNLFGQLTSLKDTMNGDGD
                     MSEEEMSAKLDMIAEQYGLDKEHFLNNIKDDNGVNIEKMEQYLSSNTNHKKFLK"
     CDS             complement(34920..35498)
                     /note="no search hits"
                     /codon_start=1
                     /transl_table=11
                     /product="hypothetical protein"
                     /translation="MSKQLSEKEKQDEKKRLEKIQLVKVVKSLERVDKELNEKIHAMV
                     ISMGEMDIIQLFNQVALDFFELMINITRKKGEDKKYQFAGYQVFFDQAIKINKKLPLD
                     KFTLLILEYAAEIYDDDEDCFMKMTIPDTTVSVGNEFGMIRSEMFKTLWQNLSNRNKK
                     KIKTLITQLTMYAHAYLFKTLITTSNDEKSNV"
     CDS             complement(35529..36089)
                     /note="no search hits"
                     /codon_start=1
                     /transl_table=11
                     /product="hypothetical protein"
                     /translation="MTSSSIDYLDNEILKLESRLRELKSKKFLREQSNNIQSNNLNSH
                     NINSQFDNWNQKINDYGAIRLNTIHTKSGKKSNNTLEPGYINGYYNPYECGSRQNTFG
                     HMDHDHLRFYDQKIPNHFRNIDIESSLLQKQATHLPGQRIITEKELDRFDFLPFNPQK
                     HQHLIWQDDMPRGGYSTRAERLDIDT"
     CDS             36148..36747
                     /note="no search hits"
                     /codon_start=1
                     /transl_table=11
                     /product="hypothetical protein"
                     /translation="MDQHSEERLLELYQYIEEQRNNPIDLSSTLPDQNEMIRSLANTI
                     FDRSEESLSGVLNIPIFDSSMETADIFCLLVELLLYGLKILSSDDIKLMDLESSFEDI
                     IFKLRKYFQSIGFKLQIREVNDYSDTCLYRDRDDYYCQIVPKLPSYFCLNDWSILQYR
                     LINNPKFQYNTITLLEQFQAFVITKFDRILVINFKSLMI"
     CDS             36790..37416
                     /note="no search hits"
                     /codon_start=1
                     /transl_table=11
                     /product="hypothetical protein"
                     /translation="MSDINILFYSNHCDASKYLISAMETEKLIKFFHLICTDNNPKLP
                     PQITVTPTILIKGIPTPYIAGDAFVWLAKIKQWKTNMLLQQMCNAHKQHLQNINNNLV
                     TDDSHLLGFNQNEMNGMSDIFSFFSKDMNNECQDALPQSFLPCEQIGQESIFTPPLED
                     GSYKTSKNKNRIDAKKQKELCTIALSERKKQDQLFKKNIDSFRNQIKN"
     CDS             37468..37929
                     /inference="protein motif CDD:KOG0417"
                     /codon_start=1
                     /transl_table=11
                     /product="KOG0417, Ubiquitin-protein ligase
                     [Posttranslational modification, protein turnover,
                     chaperones]"
                     /translation="MMANIRRIQNEIKSISEQKDLHENLFQLNSIKDDVYHWEAIIHG
                     PKDSLYDGYRFKLDIALSIDYPFVPPKVKFVTPIKHVNVNSYGDICIDILKNQWTPSM
                     NISSTLISIILLLSEPNPDDYFDSELAQIYKESKKKYKKTIRDFCKKNKME"
     CDS             complement(37960..38559)
                     /note="no search hits"
                     /codon_start=1
                     /transl_table=11
                     /product="hypothetical protein"
                     /translation="MSGRFTRRMYDNCAFEQNVKQSTDPLEMVLDVMKYVHRNNVCHP
                     VNETSISNGNYAPPSSNGRMNDNNQPKISPSYPTSEERNNVLPINNGQEMRRGSPTLV
                     DIESSLLGIDKIYSKCDTHKHPLCGPHGCLLNSDPKIPPHVTPYVKEWGHSGDDAVVT
                     TNMKIPSHVGYKLPDYNICKQNNDQINGKYPINGYYQSK"
     CDS             complement(38641..40194)
                     /inference="protein motif PDB:1OYW_A"
                     /codon_start=1
                     /transl_table=11
                     /product="ATP dependent DNA helicase"
                     /translation="MIENKQYKNEDDVSSLDLCQFKVQEHDCNINRQKDELVLLTQFS
                     HISPDYDDENGVHLKLGNGKIINLKDHICNSIEIENGQNMTDKEYYQEFIERKRKYVD
                     KHLIQKSYSMGYETPLAVQSIVIPELIQRKDALIQFKSGTGKTHAFLCGLLWGFDPTS
                     PTLQYIFMTSSHEIATQIHRQVKALMSEEIKISLCIGHKKAANTGGFKDPISTSSFSK
                     GTKSLYEEKKEIAEAQIIVCTMGKLYDFLYNRKFIPTTKYLKAICIDEFDTIVVSKSK
                     PRSSTIISTEEQMARIIEQINTETNGYAQRVFFSATITENSLSTAFNYFRPYNVDVGE
                     PLVVLLNTEDYTLEGIKQYYVSCTCQEDKLPTIIDLLKQCRVSQGIIFTNKITTANQI
                     KRELDNQEIPFSNEVFHSDLPAVTRQRIYKEFLENRVRILISTDVTSRGVDVTGINVV
                     FNYDMPNSLETYIHRVGRSGRHGKKGVAISLILCDNTINEMEKVETINSHSKNGKMEP
                     LPSNLDELL"
     CDS             complement(40377..40901)
                     /note="no search hits"
                     /codon_start=1
                     /transl_table=11
                     /product="hypothetical protein"
                     /translation="MAGKFTHTMYDQDEYDDQVARSANTLNYQINPNYAINCRANNQF
                     VTNESIGNKIDVDSLLKGITKPQNQKRIAHQPSNIVNQSNDLASQSSRFTHPAYDIRG
                     MQTKDMRFDYPLHDPQCQIFENFEINTRLQAKDNHKAIWQVPLDQSDAFPRERHNGSR
                     HQNNLNSTYASCLY"
     CDS             41018..44557
                     /note="no search hits"
                     /codon_start=1
                     /transl_table=11
                     /product="hypothetical protein"
                     /translation="MRNNRKGSQLDISEQLADNQSSIKNILNNKESYLSQFDSQTFDS
                     CGIPGAANDIYQTNDKAKLADLERKLSYQGGWSNYNDTSMTYGIFPDEKLDHNNMVPQ
                     FSVKNGYGDIRNEGVMDYKNQLFTGNLKDTWKSKKEEKPMFSPMKDLIYQYGTPIYQD
                     DQRDRCATSQYRQNETLFESIKVTPGLNLDYHEDGNHGFHPTYRPLGKTLEELRVNPK
                     TTYEGRTIEGMRGQKRPIQAPVMSYKPKMYKTTTKKDMLPKSHDVAGPKSCQNFIMKE
                     TDRSHQHIEYTGGAYSSQESIGKNVPEEMKEKHKYAAKQNFTLPKPMQKYAKSEIQFN
                     PNLDSYQLESTIREQTGDYTHLGTAVNPSLIYASQNDLAKSTLKEITSATSQIPSQIA
                     PNCMRSTVHPMSIANSTLRELDVENKLNPHVTFNTQMKVYQHDIAKPTIKETLNEPIL
                     PANLCNENQIYTNWMDIAKDTIKETTVNIPRSMQMTPINQQQGSTHYTQPTKTTFKEI
                     NSMIPRQNMITPLNQIGTSHLSDITNTTLKETIQDSYQTIIGANRQLGTVPFQDIAKS
                     TTKETIQVPYQTVVNPNQQQGKVNLADLARETMKETTVQTPWNNFIAPIIQANTSHLQ
                     DTTKTTVKETIQIPYQTMINPINQQGKTNLTDIAKKTMKESTVQIPQNHVITPINQSQ
                     RTPNYTDSTKITMKETLLWNPHHHIVNLHEQQRSSNYQATPETTMKELCLDKSMHHIT
                     PLNQNQRAANMTHSLANTMKETTVGIPRQMIMVPYEQYQRAPNHQDIAKSTNKEITSQ
                     ISRNNFITPNNQHSTTPFQDIAKTTNKELSIRIPYNTVITPVNKHGTCHYSDVANVTN
                     KETLIEIPYNTVVTSVGQIQGIIQSKQSLDTTLKETINAIPSNTFLSNQNAYQGLASS
                     FNRNPLKITGKEIISQMPSNTFVNSNQYQGSAHHQDQAKTTGKELTIQIPYNTQISVL
                     NQASRANLQDIAKTTGKESLIESNNNLLVNGNHYVSGKVSTFNRTPLPSTLKEETIDQ
                     KYIGMASLDTNGKGNGYISQTFQVPNTNKQFTCQEVYIKPLQGSHKGKSYNAAYRGRM
                     DDRKEKLFQYRSPTNSNVNLGPKKSQINMELKEENYLDRDPILGHSFNNKSDRMSSQM
                     LSKVDNKIPSDRFIDPILLDQLKSNPYHISIQI"
     CDS             complement(44595..45554)
                     /note="no search hits"
                     /codon_start=1
                     /transl_table=11
                     /product="hypothetical protein"
                     /translation="METETHINKTVEPVKTVPEVFSIYNKKTLYTNAIKFLEDNNIKI
                     STITLDCKLRTLINVDLFAKHVSLRMDQIVSVKYGNRNNPATNRTIVVFKPKKKPSIK
                     NFYNQTTIRMKPTNNPAHNYINIKVFKNGSLQMTGCKDLDDFINVTNRLINILKKGKK
                     IGLKKIQYIDNPSGIGIYDAKIRMINSNFKVAYKIDRKRFANILKTKHGIQTSDKQIG
                     PVEFYYKPTGGHSCVNIKYNYDLNTKVSIFVFQTGAIIITGAKNLYHIAMAYQYICKL
                     LEMYMYEIRIVEVNETDYRKVIELYKKNLSKQNEVKRVECAFN"
     CDS             complement(45533..45628)
                     /note="no search hits"
                     /codon_start=1
                     /transl_table=11
                     /product="hypothetical protein"
                     /translation="MFHYYQKIDILTIYVYKEQVEYIDKWKQKRI"
     CDS             45659..46357
                     /note="no search hits"
                     /codon_start=1
                     /transl_table=11
                     /product="hypothetical protein"
                     /translation="MDLITISENSNSNSKISSQKSSRDKTKSNKSPRLTDVTDFYTTE
                     DDLTRDLISNDVSSEQFYDRLVNNQYHGLKQSRPKYAFNSAENIYTATSYSQNNSTDV
                     KSPRKNLKSSKDNSNGDKSVSQKSHQDNSNNLKSSSQKTHKDNIKSSSQKSPRNNSKV
                     LSPRSSRVKPSYSSQYPNLFGGGHDDVIPSSGIFVDDVVIKQLNQVISKTNSLMRGGR
                     SSSQKRKTKISNRT"
     CDS             46393..47409
                     /note="no search hits"
                     /codon_start=1
                     /transl_table=11
                     /product="hypothetical protein"
                     /translation="MIIISWDVGVIYLAYCILKLENDNIKILDWNRINLLQDQRIELT
                     CCGKTSKNESCHNNALYYLKVLNEFDMLGFCKIHLSQSEQYWSKKQIEDLFQVVNDQQ
                     PCQYVKRNGDECGKKAKYYSQENNICYCSPHYQMKLKQKMKEYSPQLIKNTIVKKVPT
                     AQIQLNLINTLDKLSIHFAKLGVEQVIIENQPSFKNPKMKSIANTLFDYFLIRGYIDK
                     INQLDIKLVRNISPSNKLKVNEEGRLEIEKSKRKKCDECRVVNRNKYGSKKSNNSRKI
                     KKCSKCTEKRKYKMTKELGIKYTKQLLQNDPDMLKYLEIFPKKDDICDSYLQGRYYLE
                     FLYK"
     CDS             complement(47446..48390)
                     /note="no search hits"
                     /codon_start=1
                     /transl_table=11
                     /product="hypothetical protein"
                     /translation="MVQTVPKRRGRRPKKIIEKVEMDPKIINSEDRETQDDSAVILRL
                     KIQPDRLKNLKKMQEAKEKEKEEDNYQPESDHEDSESSSENMFKNDIPNDQLCHQCND
                     NKKVIATLKTKLEKYEKKEKYDNSNKIYRNKMDFISYRTGKKIRIKKTNNKCWWDCHQ
                     FTNLPCFLPELFHDNTYHVVGCFCSFNCVLAYNLYFLKDSKIHHRKSLIYKLYREMYA
                     LSPDDIIDIKEAPPKEILEDFGGDVDIDSYRKKFHVLHKKYIVYIPPVRPINIMIEER
                     NIEKNNDYHDHEYVLRRSKPLSKKKSIITTMNINMNNN"
     CDS             48372..48476
                     /note="no search hits"
                     /codon_start=1
                     /transl_table=11
                     /product="hypothetical protein"
                     /translation="MVQFAPLMFWILIFWYSNFSCSYRLVNITINLNL"
     CDS             complement(48533..50266)
                     /inference="protein motif CDD:pfam19071"
                     /codon_start=1
                     /transl_table=11
                     /product="Family of unknown function (DUF5767)"
                     /translation="MPSKKKKLITDKQTDFLYEYFINEEKFNEKLRGEYADELEKKMQ
                     NNQISDKFLSKDNDTTLSGSDNNSESVIETDNEASIQFNDSDEIVSESIKEKTVKEKT
                     IKSPYQQKIAAVPVSRPMTEHKYVPPKEVISERPLLDTKLINNINKYMESPEEKRARQ
                     REAYCKLQDIVEKHEVKLTRRFTIDDDPNEMEEELKMHMDRRHKKNQVKLYGNLLLNG
                     IAGIEFLNEHYNPFEFKLKDWSKHVASDMDEYTEVLEELYDKYKSKGGKMSPEIKLIF
                     LLFMSGLSYHFQAHFIGSGGLTDVIKNNPSFVNKFMKGFVMGKQPSAEAPYEAPPNNK
                     SVMDFIEKKRQAKNKNYQTSESSSDEETSIIQKTQLALEKEKEKRIIAEQKAIHESKL
                     RKQQELHRAQLDELRNNMEYQYNQNLSAQQSVYPKQRTERHPMYQKEYHTSVSKEEPA
                     NVPIKQILSEVAEQNNLFYSSDKKYPKETSTDQINIFATGSDIKTESKNKTSQKNKLL
                     DLLDTLDETTGSIDDIIETSGRKNRTVTRPKTNTSVKKFRNNTSSISISSSKKNVNSE
                     LPKSKGNIIKL"
     CDS             50257..50367
                     /note="no search hits"
                     /codon_start=1
                     /transl_table=11
                     /product="hypothetical protein"
                     /translation="MKAYSLSYNLRKLYLIYDANQIVLDNLISPNKYLIY"
     CDS             50379..50870
                     /note="no search hits"
                     /codon_start=1
                     /transl_table=11
                     /product="hypothetical protein"
                     /translation="MSFSNISDAWNNDPVREITQKLSTRPPPKNNNPSLSEIHSLSFG
                     TDSLIRTKTNSDLSPFFPTISKNNDQKNYRKNSHISNHYCQHINNCKYCNDEIEQIVN
                     RRLNKKLNEILLNQKIKKLESEKINHSSPFNMTSLGTIAIFMLGIIIVIFILFLIIKA
                     SNK"
     CDS             complement(50878..51183)
                     /inference="protein motif CDD:pfam19063"
                     /codon_start=1
                     /transl_table=11
                     /product="Family of unknown function (DUF5759)"
                     /translation="MDLNDKNLYKKHDKLIKMKKETYERVFNQCKNIIKMASDSGELI
                     CFFTIPSFVFGSSYPSINIESCFEYIKLRLSEINSHIKILFIEPNIAFIDWRRESDL"
     CDS             51256..52170
                     /inference="protein motif CDD:cd07207"
                     /codon_start=1
                     /transl_table=11
                     /product="ExoU and VipD-like proteins; homologus to
                     patatin, cPLA2, and iPLA2"
                     /translation="MDDKDIESSDPDSDIIKPTEIIPSKSKYKNLVLSGGSTKAISHI
                     GAIQKLIDNQMLDLKELKSVAGVSAGAMIGLFVALGFSIEEIWELIYQLDFQKIVSPN
                     LFIFLEKCGMETGQIIYNFFEEILDKKTKIKHINFKQLYDLTGIKLIIVGSCLTTREP
                     VYYDYINTPTFKVSVALRISISMPVFFTPVDIDKNKYIDGAVLDNYPMHLFKEEMEET
                     IGILICNNYSTKYQNPEEYLLALVNLFMYNYYQKIPLEYSNHTIYINNIPDSIKPFSF
                     NIDNETKDKLYQLGMDSVEQFIKNADSN"
     CDS             complement(52196..53215)
                     /inference="protein motif CDD:pfam00226"
                     /codon_start=1
                     /transl_table=11
                     /product="DnaJ domain"
                     /translation="MSEEYKAKNDLPDLYHILGLKMDVCKKENCSELIQKAYIKKAKV
                     CHPDKHPGRKDVEEIFELLTSAYDILKDPKQRNEYNQKFTMEKQSNSDHFKLKKTYCD
                     YIEKDKEYLTPTDQQKLAFEEELAKKYSLDSSKMTAIPLEDVKKQLSKLSTDRTEQDR
                     ILKPEKIFEDGRFDTKKFNAAFDLYHQKDNGSIVNHQGFPSAWNDTSSVNYSSFDEPE
                     KDNYSNHIGQNYSNIEFGNVSKITKESIENITGADYVDNHNVLDDKYYQNIKNELSKR
                     EQHSNLIDNMNFDDFKRDSDGYGFLEQLGCNLFEEMDDETNMRKRFEKMKEKKNKSFP
                     NEKLN"
     CDS             53297..54799
                     /inference="protein motif PFAM:PF03747.13"
                     /codon_start=1
                     /transl_table=11
                     /product="ADP ribosylglycohydrolase"
                     /translation="MSKEDNFQTKFDIGASIEYNKYHAEKYLADWLNQNSNFNKSTKQ
                     RILKDVDDKTMKIMNERFSYPLIQNNSEFKKINININENSVVEQQIIDKLFGYDDWRS
                     TVSIVPFYQSLGDTIGYYNGNWEFNYNNIHAGPEYVNELIYDFIKMGGINNLSIKNWV
                     ASDDTILYLDTLNVTLTSVPIFSVENDIPAYNETFQDIMKDIDSFGSKMRDAYLESKS
                     LLENRSPGRITVSALEIQQNIAWNQLPYNRDDIGNGSAMRSGGIGLILPGKLNRNRLI
                     AYAVESSRITHNSATAILGSITSALFTAYSVEKIPINQWPHKLLKLLESNRIDEYMEI
                     SRPNEAKLYTRDKTIFIGKWKAYVREFFAGSNPRTDLRYMDNLVMRYKSLYEKFSKGY
                     DIAGAGADDSVIMAYDSLLRSEGVIEKLIFLSILHPGDSDTVGSIAFSWFGGYYHSPR
                     NYQLIDYRFNQLEFYDRLFHLQKAINYALPKIYFYDIYITIGLQYMKRYL"
     CDS             complement(54827..55330)
                     /inference="protein motif CDD:TIGR01126"
                     /codon_start=1
                     /transl_table=11
                     /product="protein disulfide-isomerase domain"
                     /translation="MIGDFTVRQVILVIIVILIIFFILAWAFTPRRKTVIYQTFASSD
                     SDPENESVACRPVAENQLTEGRDTAFVLYYFFSPYCGHCKQFSPTWNNVSNKLKSVED
                     LSLKEIDGSNKENENLAFYYNISGYPTIILVTPEKNIEYMGNRTQDDLHNFVLNNIND
                     HMNRWQS"
     CDS             55463..59212
                     /note="no search hits"
                     /codon_start=1
                     /transl_table=11
                     /product="hypothetical protein"
                     /translation="MSGINGDYNLEEVLGPKFKEFVTLLQASSVQPFTIGALKPDLVR
                     TYPNIYKQNDISSEFTESLINITAAFNKIENSNNISASLDSQSSQSNLSAVKKFVSDL
                     LAERIPLEDNGNNDYVFDFLQLPHTVDNLSMLFPLFHLLPYNPSIYPKTDIDPHNGLI
                     NAIRYLYHYIALLDLDDTDAEDIIPFLRNDKLYFARYIDQIVDTFSKNYSDINTNKDD
                     FYRIIYKGMEEITRQIIIKFKSLPDDTTINVDDIVNPLKVLQNRSTTFSLVDMLSQFN
                     LPSGQIKVLGDYFDIFQNRKITDFIGDQMSPPINKRKELTEYLYNSLMNPIYLDTEIF
                     KKSINNLNTIILKGGKNNRRSRNHAGGANKTDKIWHFPQIPSEKFESLPELYGPPNNN
                     IAYLVTLDQIENINGSYIVDDQIVKSILHYDLIKNEANGFIPIIVEMFGSSVDNVYRV
                     AILSIFYYLIDNDIDVTTMGQRSNDLIGFIGHYLFAYKIIHSRLNEIPVSDYADHFDY
                     LIEPFVKKINNDIEKLASFKQDVKSKTSNLSDPQIRNFYKEVIAKDAPFYDTFFNLIR
                     NGQTSVSEGAGYNPVVHLIEASKITNESDWDKYRLNVKKYRDLTSLFSDQVGGRIRGD
                     DIVFTSLIPDYSSSVYGGLWLPNNIYIPRETLETIGTDALRYIPRQVYQVSPRTGQSD
                     IYGYNIQIPTFLATGLRPSSNVINRLFPSNDPYGSLNIPPYGAPHPGNTWMPYVSASA
                     LTSTVPPDGTSNMSDYMKKILNDISTVPVLSAIWKEGEINFSEHLLKQASKWERIDDD
                     FVLKDENGNIIDSKPEDNCKFIETSTQECLDFFNGCLGKNEKDFALACANMLDFDFNI
                     NPAINVLTVEVSKINPKIAFAILKQFKFGAYLVEEKEHPFPGFRRIKVQSVGSWLEDL
                     ITGSDRCARPTGSNNDLCDNRPLYDQLSTRYNDKSVADIIIEMARDPTKQSFFNYLDV
                     LVQWVNANPQVLNPEEDKDPRYGAVHQYPPVNESFKNYQYINPYKPARLRMRNIVCEL
                     DRLKGNIIHDLSGARGVAMVSTINQLPQGLSMPFSREGFAHSNPLLNLGNMFGGNTIN
                     TTINSLSNLNSQYGSYLFGQIYDDLRYTMDSLKGDKKFKLGDSSSIKIMEKLEKLRKA
                     EDDLRKKFVEFITKKQLYEASHGHVNAFKIDNEQNFNSVLAKHSNLLKLSSEYNKRTI
                     DFISVLQTIANIIISKIDPSKTDKYHRPLTMGYHNADELKKTWGV"
     CDS             59200..59655
                     /inference="protein motif CDD:cd15457"
                     /codon_start=1
                     /transl_table=11
                     /product="Escherichia coli swarming motility protein YbiA
                     and related proteins"
                     /translation="MGSLKLSDCHNKIIFTDDYSNDQYLSNFYPHASFTVNNYRFKTV
                     LHYYHWLQFNDPIIKNRIINAPTPRLAVSISQDNQNLIIPQFNSNEAMNLAVRYKFEQ
                     NPHLNFALQDTHNLPIIYHNLHDNYWGDGGNGRGYNLLGKILMDIRSEL"
     CDS             59726..60241
                     /inference="protein motif CDD:PTZ00143"
                     /codon_start=1
                     /transl_table=11
                     /product="deoxyuridine 5'-triphosphate
                     nucleotidohydrolase; Provisional"
                     /translation="MHNLRINVLDTCPNRQFVLDYYQNKVNNISYNRDCGVDLIFPED
                     RVLPVHRVTKCGLGIACEFIPSGQEISGPFDLVARSSISNTPLVLTNSVGIFDPGYRG
                     EIIAALRCLLDQDHISTLDKTHYQVKKGDRLVQIVSPDRKPIQVQLVDQLTATERGAN
                     GFGSTNQPKTN"
     CDS             60292..60384
                     /note="no search hits"
                     /codon_start=1
                     /transl_table=11
                     /product="hypothetical protein"
                     /translation="MNINTNFHINQTAMCKFDNFHINRIVIYRN"
     CDS             complement(60356..61840)
                     /inference="protein motif PDB:5TIP_B"
                     /codon_start=1
                     /transl_table=11
                     /product="Major Capsid Protein"
                     /translation="MAGGLIQLVAQGVQDLYLTGDPQITFFKAVYRRHSNFSIESMVQ
                     NFDHAANFGKTVSCVISRSGDLIGKIFLSVKIPSIPKFIDPETGIENNIMKIAWVNNL
                     GYALIKDIQFEIDGQLIDKQYGEWMYLWSQVSGKQNTAINKMVGNVEQMYQFSNGKSA
                     YQLYIPLEFWFCRNTGLYLPLVALTSCDIKLTVTFRKIEECYRIGPTNSIEIVEDVIP
                     FVPGDYIEQIINNETIYGYMVDYDYLQKKLYYIKIHSPSSNLKSFGLTDRIYNSSNGA
                     YCTIQPGAKEMVENTSLFESLDMITAFFYVDYIFLDNDERAKITNNNHEYLIEQLQFN
                     QDTGIKSPNVKQKLVLKHPCKSFFWIAQLDSLVGPGTINDRFNYTNSPVHYNKPLILE
                     TKLVLNGKSRFSSRNSKYFNLVEPYQHFSRSPNIGINVYSPSIYPEDNQPSSAINMSK
                     IDQINMEMKLDPIVNSQNPVNIRVYTVNYNILRIYFNCGRLQFD"
     CDS             complement(61882..63210)
                     /note="no search hits"
                     /codon_start=1
                     /transl_table=11
                     /product="hypothetical protein"
                     /translation="MENLITQNIDTENELISFFSFKTMIQYQSISKYHYQFIKNNRLF
                     RKVYYIIKINGRSKKTICEIAKTGNLDVLKWYLTRNEPSLDHIDNIRFAVFEALEEGY
                     LHIIEWLFNNSPNAFSSDIFVKCIRDIFCINGIDHLAFNGHISILDWIYERRTQFLFH
                     YTFSAIDLACKYGKIETLDWFINHPELKFKYSTSGIDFACSRGNVKILEWFHNHPELE
                     FKYTKDSIDWACNSGHIEILDWFNNHPDKEFKYTKNAIDDIYSDRQIKILDWFWKYRS
                     KYPLIYSEKTLDHAAQRGHVKVLDWFKDRQLDIKYDSAIDLAAQRGKLNVLNWFYNNR
                     YSYQFKYTIHAIDTASIENHIHVLDWFLERSHNISFIYRIAIDWSMMLGNIQVLDWFV
                     EYSDIIPFRYVKGFLTSSHNKNPKIIEWFEKHHEFLEDKGRDTFQISKRY"
     CDS             63190..63306
                     /note="no search hits"
                     /codon_start=1
                     /transl_table=11
                     /product="hypothetical protein"
                     /translation="MSNQVLHINIILNTILVNVSYDNQFLLINLKVIQYYLL"
     CDS             63310..65175
                     /inference="protein motif CDD:PTZ00009"
                     /codon_start=1
                     /transl_table=11
                     /product="heat shock 70 kDa protein; Provisional"
                     /translation="MSSKIAIGIDLGTTNSCVGVWQNGRVEIISNDQGNRTTPSYAAF
                     GKNEYLVGDAAKYQVVSNPENTVFDAKRLIGRNFNDPVIQDDLKHYPFKVLDKDGKIH
                     FEVTHNDQVKYFSPEQISAMILSKMKQIASAYLGEEVTDAVITVPAYFNDSQRQATKD
                     AGTIAGLNVIRIINEPTAAALAYGLDKNNDQELNILIFDCGGGTHDVTLLTLEDGLFQ
                     VRATCGNSHLGGEDFDNRLVEWCLEDIKKKHEVDLGVKAQKRLRNACERAKRVLSTAN
                     QTTIEIESLLGETDYRVNISRAKFEEICIDLFRKSMDPVERVLLDAKMDKSSVHEIVL
                     VGGSTRIPKIKQMLSSYFNDKKLNEGVNPDEAVAYGAAIQAAILSNQDDEKLKGLVLV
                     DVIPLSLGLETLGGIMTNIIDRNTTIPCKKSKIFSTYSDNQTIVTLQVFEGERKFTKD
                     NNLLDTFNLEGITPALRGVPQIEVTFDINTNGILSVTAIDKSNPSVQKNITITNNNHK
                     FTKEQIDQMIKEAQEFEQEDNLRKEGIDAKNQLENYVYNVRKSISEKEDLVNETDRNQ
                     LEILCQELINFIDTHPSEYRDVYESKRKEIEDIWNPIAVKLYSKSEPNTDVTDVD"
     CDS             complement(65205..65669)
                     /note="no search hits"
                     /codon_start=1
                     /transl_table=11
                     /product="hypothetical protein"
                     /translation="MATNNSIIELFNNIKGRGFYARTNNLDGLAKWKEIRSELSTHPS
                     KATKFNISNKFLIFSSKIQYLDTDDENFTISINSAVLNNRNIPDHFFVQLFRIIYLYN
                     VDYKISFERLMQIAYNIGQFTASQIDGSVNPVVSEFFNKNLMESVKSYVDIS"
     CDS             complement(65766..71924)
                     /inference="protein motif PDB:5TIP_B"
                     /codon_start=1
                     /transl_table=11
                     /product="Major Capsid Protein"
                     /translation="MPGAILQLVVNTGASQNLWLDHQPEITFFKKLYRRHTPFTTELI
                     KIPFKQHLDFGKKGSIDIPYLGDLVHRIFFCFDIPELAAEFLNLKSQDIYQVIDKFKI
                     NDNNLLDQLKSCLGQNSEVEIDRIINLLEYFDTKYHKDLNNQMNILDQLKSYKDNINI
                     ESFGQNNRLQSFSILESEYYPQIEINSCDRINNRIRFNINLADIWMNEHKEFVPIYEL
                     IKLIYFSEETMLDKIPVINSQKAMDNLIENILPNQSIHQNKFSKYFGSEFYQTLNSYN
                     LMSNILKSLAKTVPIILIKPYQLDNLLFNIYQNDNNSNLSSKYYPCVVDPVFKTKFIQ
                     QFSRTEKIIEDNSFAPLDLFNIFDQINLSENNYLRFIQDNVTLSLNNIQNKMDLLFQL
                     YQGQLFQNTSNLFYQNKNFSNIYCYTIPTQPYQDQSDLRIPNVFNINIWFFYFFKYLD
                     TLEQNDFVHYVQINLMPEITDNGKLFLKNLIFLLKINIEFYMNEISYLLNDLYATTPS
                     TYSEDNMKNYVPVSHTSNQKLLAITIIFHRNHVPSITEMFQFIYDFISNISIEKINQY
                     LDINISEITSEMLSRIRQLTKLLYYQIYQYFINAYDQCHFEEPAQFSTSDYSTIDNNK
                     IENYVTHFLNNSIIAKNKSQMEFYFITEMINTREIQKLYHKLLMDGHPDVNTELMSMI
                     SETFNQIDLDQFRIEKDGVRKYLEQRKSDIDYQTSNLDRYCGESYLNTLYQPRHYNLS
                     SDHLPLLNPVPLPPSDPYGVPTNYYDHNQTINQFIPLFLSNDQMIDEEIPISWVVKNN
                     TNIHNQQSILINQSNNNKTFEHQFQLFPVDFFGINHRVFFNNRLIVSNTQQSIQPYQF
                     SLLNTYHLILDIPNHLILDIPNQSDFNCHLLPTLETNIYFLMKYTHPDLVCPSLNQTC
                     ISIMHNMLDTVENNLEQESLIFSDTLINNMIMVIQFLLNLENDQKEYTSFNLINNNQY
                     TLEVKKSNQYNILDRVRILRDNFLSQYFYYVKHALSIQKLSNLNNLSFKSVDHLLSKV
                     ISSLNPQHNIQINLSNLSYLYPSSNTTIIPELLADVDDFNGFIIRSLIGYDGNNFRLS
                     EKDVLDIINISFISIKQIYDYLIKHDQLDDVLKLLEPIQSLLISKMKLLYQIDHYLEI
                     IDGTHYLTAEKIQQVILLAKQYDIDNEQYLMEISDQYHDPLVIHKRIHSDIDQFFLKK
                     LSKDLTETTFKEYIISILPKQISHHLHHLDNEYYSYIYFFLSYAKNNSLDPQIIQNPL
                     LNYREQNEKLNQSFQKLSDILEYYLNYVWNAVISSGDKIKQVLHQEPLHQTDIITHLL
                     EKQKTYDALEELLNKGMILSRERINDLNSTKKKIENIMYRNKKSKSAWVRKLAHFLVQ
                     EIKFSFRDQDGNISTSDWLQVFEQISLDIGLETGYHKMIGHREDLIIFNDQVKKSYTI
                     ALPLIFYFNRNIALALPLNASTNTRYQIHVSLRSLEDVTYREEFSSFINPRINISSYQ
                     PQLSNVHLMVEYIYLSLEERQIFSTKPLEYFIDEVQYSETSINDNNLIPMFQTENDTN
                     LKDLHELSTGIVSSTLKESLSNVHQKKIELINRFDHPSKMMVILIKPTIHTNPSIRHD
                     YHSYFHGEKQWDNYGLNSYYQLDLINKTKTNHYHLMHHRLNDIDDYQLGLITIINQLL
                     LDYTTNQKLETNILETWIQDNLTDYLSFLQTIKDNFIHSDQSLTNQSNNVKLREDILF
                     LRINFPIMTQDMLIQIINDIYLNLEDFNCDLNIHNTKIGLEGISKTDLFNLIENSINK
                     GNKRNVHKNHLERIIERVYDNYNETIVNIIINKINNIWNINSDIYHFQTIVYYSYHLY
                     LTHELANPIIKKLFNLIYQNVILKSNHSNNRDIIRYLNYKDIIYQILNDCQSDNILDC
                     YLLHTPYVLIEVIAQKMNQKMNQLFNKLSINLINYHDYLIENPKVSPLISGHLKFNDV
                     PIMPEKSISTVWTDVNSYQYLDRTPDVGINLYSWSLKPLSDQIQGSANLSRIDHFSSV
                     YYIDPKIGNGYPAVIVTMILSINIVRYLTGLCGKAW"
     CDS             complement(71953..73698)
                     /inference="protein motif PDB:5TIP_B"
                     /codon_start=1
                     /transl_table=11
                     /product="Major Capsid Protein"
                     /translation="MAGGLVQLVSYGSEDIFLTGSPQITFFKIVYRRHSNFAIESTSH
                     EIHGLLNFGGEAMTIIEKTGDLLNRIYLEIDLPKVDLLKHSTHRNLKLSNINGDLDIT
                     QKYYQLVNQYITEDIKLIKELDILIKINNITVDQINKILNQSSIMPNFLSSKENLETF
                     LREHHSKEITKTINDVNQIDIYLLFQSATRTMDDGIIRKYLNDLITKQLYPRIQQFYL
                     ESYQLYHSLLNKKQAIIEGKYQERYQFAWVEEIGHSIIDYIDLTIGNQLIDKHTGDWL
                     TVYNQLTMNSLHKESYNEMIGQVDQLIMFDDKIKEKYKLIIPLQFWFCRHTGNSLPLI
                     ALHYHDINLNIKLKDLSDLCYVENDNNLLNIPNIQSQYDININHAKLYVDYIFLDTDE
                     RTRFAQSTHEYLIEVVQLNQFDNLFAEREEISLNFSHATKMMAWFLQPTSYRQNADGR
                     TKAQWNNFGIKPDHTGQSLDSAYIKINTHQLTNPYLNIEYFNLIQPYLYFNHSVADGL
                     YVYSFSIKPLEQQPSGSINLSRIDDFKLILNINKQLLEQIRQNNEQIYLGVYTVSYNI
                     LRIMGGMAGLAFGAV"
     CDS             complement(73779..74921)
                     /inference="protein motif CDD:pfam19150"
                     /codon_start=1
                     /transl_table=11
                     /product="Family of unknown function (DUF5832)"
                     /translation="MADRKKYRITTSLTDDAPHDHINWYTISFLTPDKIDKTKCLQIK
                     GFKIHNGYNAQDIATDDIKKIKEQNNNHDIYLAQMGKIYAWDDPTKTDDIEYNNKDLN
                     NMERNRREQIDKIKLLKEQVNNEQKKVYTNDNFERLNSQKNRLRQKLYQKGLISKDEL
                     QMIENLNAPVARKVMDELNSLQCEIDEAYETDYLDENPSTGLKFGCLTIYSPKQIGGL
                     KNLCFKMRGLYQTKRELEKRLKFLETNYPEDTLYQFELGKWCAYTDQRDLDPLDQLKQ
                     MNFYMKVHLENMSKEQDEFEARKESMMKTDQPSSGTNNTKKKKKQLKKRETEQPKEEK
                     TESTMGNKDDDEAIQNILKYLDDPELKNKFAVDASQLERVEVGLNE"
     CDS             complement(74951..76153)
                     /inference="protein motif PFAM:PF04947.13"
                     /codon_start=1
                     /transl_table=11
                     /product="Late Transcription Factor VLTF3 like protein"
                     /translation="MAKKHKKNVPTNQKKGTLDQKHTEKIEMLEKISSSLPDKREQLI
                     QFQNELDNLISKDPNKYTHENIRRKSYLMDLIEKLKDEIKYIENGTESLNYIVKTLPI
                     LVDYYDNDGIIEDNEELINDECDTGKKNIISYFMMETSKKQPEINNDKNESGIKKNIN
                     RAKLYDNYLNVINTNYQKNNNEKNNICAIPDCGGEWILSHIDGYMICQKCGCTEAVML
                     SNEKVNYKEPTQDSGTYAYKRINHLTEILSQLQAKESTDIPSKVFEGILKELKKRKID
                     KNELDIFRLRRILKKLNYRKYYEHVPHILQVINGKEPPNFSRSDEMKIKKMFKDIQEP
                     FALYCPKNRKNFLNYSYVLHKFCELLDLDEYVTYFPLLKNNAKLLQHDRIWKNICNYM
                     RWEYIKSI"
     CDS             76393..78141
                     /inference="protein motif PDB:6KU9_B"
                     /codon_start=1
                     /transl_table=11
                     /product="Capsid protein"
                     /translation="MQLVAYGAQDLYLTGNPQITFFKVVYRRHTNFAVESIEQYFSGS
                     SNFARKSGAEISRNGDLVTQIVLKITLPEVKYCGNFQNFGHVKFAWTKNIGHAIIEET
                     ELEVGGTLIDKHYGDWLRIWKEVSGKIGHDSGIDKMLGNVPDLTEVSELSWDKANENI
                     LKPSYTLFVPLQFSFCRNNGLALPLIALQYHQVKVYVKYRPLEQTYIASDAFKDGCEK
                     LELGETSLLVNYIYLDTEERRRFAQVSHEYLIEQLQHSGEEPMSGSSGKFKLNFNHPV
                     KALYWVVKMGNYLGGRFMAYQPNDWEKAREEAAKSLLLAQFDLDDFGYFNEVAIDGDD
                     NVYHGDNGVEYIAINPADSSEEPQFIFNDTETAQRFTGESLIGKLSPRAYLLKRGKSN
                     DLRDKVEGVIRINTDTHNDNYVYPEVEKLTRNDLTIADLSIPMNKYDHDNRTDSIKKD
                     DLTVWQHDNYGLLIDGSINPVTEAELQLNGQIRQSKRSGFWYDTVEPYLKHSRSPKDG
                     LNVFSFALNPEEHQPSCTCNFSRIDNSMLNLWFSDLSSALSDVFMNTDTKILIFATNY
                     NVMRILSGMAGLAYAN"
     CDS             78240..78962
                     /note="no search hits"
                     /codon_start=1
                     /transl_table=11
                     /product="hypothetical protein"
                     /translation="MNKFLIVTLIIDILIIVIASSYIKYFIISNLVQIQLYLKWAPAT
                     LLFIQSILFSLFHYYRGELDKSKYCLFLFISFVLAAIGDLLLIMYQILTYYLIGVCCF
                     MITYIILGSSRLRFIGEINEEHYANIIIGLIVITFSAFIIIPFMIYFLQFNDQYNNPL
                     MIAMICLYSLIIIFAIICHYLYFVVHFKLISLLSLIGIIFFAISDILIIVYDMVWKNR
                     TLNIIIIVLYWLGLILLSWSGF"
     CDS             79056..80942
                     /note="no search hits"
                     /codon_start=1
                     /transl_table=11
                     /product="hypothetical protein"
                     /translation="MTFKSRQSDGLYHFLNYRTINPPTLLKEVSDNVGLSNICHKIIV
                     KQTLRELTKEDKSIEIKRDLSKRKREKMFRKLFYHMEDDLDWKKLTTMDIVNNPNDML
                     FNSIFNNNSNEDLFDTFNQESNLSLNQQYYPDTNMRDMNNVPQNFELISQFSMHIYNT
                     SKYYYQQFEMSDDEINDKNLTDLMECTDPAGLKKSNNPETLNKSTDSKNENLKQITED
                     KDYTCIKCCKGRKHKIKDMAFTITNELTYYCKYHFVDNIKSYANKKALNIKMIRENAN
                     YRYCCLCSKQIKYNINDVFESKNTLGYVLCMMHYSKKNEKSSHNSNELKRKTNYNENP
                     NIIRRCSSSYKCYSGELRTILPNDYPYKSCPSCLEKNKSYLASRREIKRKIDLGEKRC
                     IQCPNDDAHANVKIALTITGEPSNYCVKHFSKYIKKYTNIKYLNIKSINEKSEYRRCC
                     MCSINKEYHIDDVVEKDAPLGYVLCKLHYKKKNHINFSDSELSDKDDSEIEYYNCSKC
                     PKNKKHEIDDMALNIVGEISGFCKKHFIKDVKAYQNKKALNRQLRIKGSNYRHCFQCH
                     TELQYHISNIVGNYNTDSYLLCTMHHSKRNQRLKNNSLNKNNKSEKKIDSESDSEYVE
                     KHRR"
     CDS             complement(80978..81814)
                     /inference="protein motif PDB:4KFU_C"
                     /codon_start=1
                     /transl_table=11
                     /product="DNA replication protein"
                     /translation="MDLDKLKILEFKLDEMVRHPSIVMIAKRGSGKSWITRDLIHHYR
                     DMPGGIVISPTDRMSSFYKAFFPDLYIHYDIKESIISKILIRQKLMINKRKFKAKQNL
                     KVNPAALLIMDDCLAQKKTWSKDANITEILMNGRHYKLTYILTMQYSKGIEPSLRLNF
                     DYIFLLKEDATTSKKRLYEDYAGIFPRLQDFNDVFSACTADYKAMVVNNRKPTDNIQD
                     KIFWFKAEPRKFLFGSDEFKELHKKYYDPHYMRRCDAVAYDANLIFGRKKNSNNIKIE
                     LV"
     CDS             complement(80978..81814)
                     /inference="protein motif PDB:3PVS_D"
                     /codon_start=1
                     /transl_table=11
                     /product="DNA replication protein"
                     /translation="MDLDKLKILEFKLDEMVRHPSIVMIAKRGSGKSWITRDLIHHYR
                     DMPGGIVISPTDRMSSFYKAFFPDLYIHYDIKESIISKILIRQKLMINKRKFKAKQNL
                     KVNPAALLIMDDCLAQKKTWSKDANITEILMNGRHYKLTYILTMQYSKGIEPSLRLNF
                     DYIFLLKEDATTSKKRLYEDYAGIFPRLQDFNDVFSACTADYKAMVVNNRKPTDNIQD
                     KIFWFKAEPRKFLFGSDEFKELHKKYYDPHYMRRCDAVAYDANLIFGRKKNSNNIKIE
                     LV"
     CDS             complement(81865..82434)
                     /inference="protein motif CDD:smart00724"
                     /codon_start=1
                     /transl_table=11
                     /product="TRAM, LAG1 and CLN8 homology domains"
                     /translation="MSNLFFNTLIIYIGVGSTITLLLSSTRSDGSQSILTDNGTYHLV
                     NYSIMFVSFVYFVLDLIHMIRYPDPKNNIYYLHHSIGIIAISITVYRYHFIKYLLGFL
                     MYELSTPFLNITKWFYQNNINNKYSILFKYLFLITYTLVRIIFGTYLTHKMIWMLWPI
                     RFFNILLILPMFLQLLNYYWYWKIIKIIV"
     CDS             complement(82490..82813)
                     /inference="protein motif CDD:PTZ00051"
                     /codon_start=1
                     /transl_table=11
                     /product="thioredoxin; Provisional"
                     /translation="MVKEIKNSEEFVKAIGDDKTGLVVIDFFADWCMPCRNFAPKFEE
                     LERKYLNTSFYKLNIELLDNRNAVHDYEIRSLPTFCLFRNGKYLTRVMGANGPVLDDL
                     IFKKN"
     CDS             complement(82834..83391)
                     /note="no search hits"
                     /codon_start=1
                     /transl_table=11
                     /product="hypothetical protein"
                     /translation="MSNTDMYCGAGNVPKGKIRGTEEYCFNTSQVRYYGIKAISKDVL
                     KAGKKKVMNLMKEQIKLTHIKGDFQVLARQYTRAKKVLEDERSTKTEKKKAQAQIDKF
                     IKRRLPLKKQFEEQKALVIQLEEEDRIKREQEEKEERRKKRREEKEKAERKRKREETK
                     KKREVEERRRTRVSGSKSQRTKSKK"
     CDS             complement(83508..84287)
                     /note="no search hits"
                     /codon_start=1
                     /transl_table=11
                     /product="hypothetical protein"
                     /translation="MSKTQKNKKVVEESIESDEVFSDEEVSAKPPVKGKKAAKQESES
                     EDDSNESVSDKKPVTKGKAAPKGKAAAKGKATPKGKAPAKGKAAAKEESESDESSNSA
                     EASESEESEEVKAPAKGKAAAKGKAAAKKPAAKGKAAAKGDKPKRPQTEYQKFMVAEM
                     AKLRELDPGFEAQHYMKMGAYNYRLSKGDTSESNTIFDDRSKVKKAPAKKAPAKKAPA
                     KKAPAKKAPAKKGAAKKKEETESEDESGSEGSESGSEESDE"
     CDS             84410..86422
                     /inference="protein motif PDB:5XDR_A"
                     /codon_start=1
                     /transl_table=11
                     /product="Replicative polyprotein"
                     /translation="MDEIGILDPKGINLNPLTEKEYSDSYKELGIVWSQYPAYQKSNE
                     ILNSINQSQITFIISGTGSGKTVLIPKFALHYTNYQGKIGISLPKRTITQSAASFAAT
                     TLDVTLGKEIGYIYKGSPKNMINSNNKMIYMTDGILIMKFVNDPTLSEFDVIIIDEAH
                     ERKVQIDILLLFIKRILESGKRPDLRVIIMSATIDIEKYQNYYQGISQNTIHISGQPN
                     YPIETRFLKESSKSYLTEGLRIIDDLSQQSIKQDILFFIATSNEALQTCQKIRKQHPR
                     IYCIEFYAEMDSSLKIYATSKNQFLELGNYDQKVIMATNVAESSITIDGLKYVIDSCY
                     ELFSYFNPYVYGNVLEKRLITKAQAYQRRGRVGRTEPGICYHLLTQAQFNLLEDYPEP
                     DILKQDITMDILKIIQLTSNHTLNEGYELMNQLMDPPKKEYIESTQRLLILYQMINSN
                     DTLTRLGYMVNQFSSVPINQTLFLIYAYERYCAKQASIIIAMIKELNGNVTNLFFKSD
                     TLCQSDCQKPASKKLLNKLMQKKGDHMTFLKIFQEFKKSNDQQIWARKYGIRLNILNS
                     VEKTANQYYYKMIRLSKNSELSRITAVDINKNILESLKLSHRHLTAKNLSPIFTNHDV
                     KIKGSIESKSIVHNFYQNKQLSQKTFIYDELVNINNNWKFNVITII"
     CDS             86453..87787
                     /inference="protein motif PDB:5JXR_A"
                     /codon_start=1
                     /transl_table=11
                     /product="Chromatin remodeling complex ATPase"
                     /translation="MIILEKHQEFPITYLKKHRGLILYHEVGTGKTLTALFATYQFPY
                     PIIIVGTKSSKKTFVDNIKKAELDAQRFTFYTYTKIKKIVEENLSFFKDCSVIVDEAH
                     NMRNENMYNLYLTSALTFANKVLLLTATPVINYLNDLSVLVNIIKGEDVLPTDRKLFD
                     QMFYDEEEMKLVNQGILRDKIKNTISYYKSRNLSDYASQTTHIMNVEMSHEQIEEYIY
                     YIRNIIYEGKTIVNDVDALRIDYSLLPNKKKNFFLNVTRQLSNTINNSITSPKIVEIF
                     KKIKQGPYPIIVYSNFLKNGVYTMATLLEQNNIKYQTITGFTTNEKLNLIVNNYNRGV
                     YQVLLLSSAGSESLDLKNTRQVHIMEPHWNESKIIQVIGRTIRYQSHINLSENERHVD
                     IYRWVSVFPEKIRNMSADQYLINLSNLKQEIWNMYQQIIIDASIEVNYFGQI"
     CDS             87842..88984
                     /note="no search hits"
                     /codon_start=1
                     /transl_table=11
                     /product="hypothetical protein"
                     /translation="MVKRNSQISHFYSIDDAIDCAINSRTVFIIANEKRKKSGGIGRY
                     FTVFPSFKQFLKSKDNYPNCHEILIDHVNNKPNLAGRLVFDFDIKEKDIIPKDFKYQI
                     ENTISEVIDRFYHNVDCDRLIYVWSTSENPKKVSKHLTVKNLYFDNWIKMSRIFYQLF
                     SIVWDATYSWIDSSDLVDVQVVKNKTSLRMVGCSKIDGYPLIFDDPSHTLTDSLIRIY
                     FRNQRKEEQLVTDNNLNMELIDSVVYLPPEKIKNFAHRESQGRKPRVYQKYIYQLAFD
                     MYQLINPNIFVKGKIDGNIVTILRTKSAPCLLSGKIHESENGYLIINRDENNIYSVLF
                     ACYRKCYKWNTTYLGFIDSEDNIILQSKYQTIVKKKKKKCNKYTTQ"
     CDS             complement(89004..90647)
                     /note="no search hits"
                     /codon_start=1
                     /transl_table=11
                     /product="hypothetical protein"
                     /translation="MTNTNTSKQLKVLITGSESNNHRLNAFNKFLDKNILENIKIYQN
                     FTIKTDIITDMISDYHHYHYLFYLTNYQELTSADILPEIERILKYCSKPKNYLFIIVD
                     DCDQIQLDDDGEIEFINKHDNKIYYQFCNKLSEFENQSINVYCLSIQIANTWMKARDN
                     VTMLSNEDIKYLSSVTQRKLDINNKKEITSVIKKIDIDQQLAEIGYLDFQSINRYFKI
                     VHQKKKIYANYLFLLSEIKIFIDKTNISKCHQLIREIYDITFFKPGMHDMLLEQVEII
                     LLDKLTRFYQKHHNNIHIVSNKTESIDAYQYHYFLVQMREITREFNLSKMMAVTVSEL
                     DIINNQIINYHKKNIESITDLNKISSFLEIFASKDKNNLITLFEKIKSNTKIIQDNIS
                     DMNDWVIFIDKCLKLSIPRDHLIGLIEEIILSKIEYYTDISNKVNNESFTVIYPQCLH
                     TFLLSNISKHFIFTKLYMFVSYRIRYAGRNIGELITSLKIDEYQNNLILEHKLLELTS
                     IPIDEASQIINLSEVEFIESFNSQVVTGGNKLKNNIDIQ"
     CDS             90631..90762
                     /note="no search hits"
                     /codon_start=1
                     /transl_table=11
                     /product="hypothetical protein"
                     /translation="MLVFVILNGISYHYRYSFIYYSISIVNRFHLNNNFDLNIIYLY"
     CDS             90762..91631
                     /inference="protein motif PFAM:PF13869.5"
                     /codon_start=1
                     /transl_table=11
                     /product="MutT/NUDIX hydrolase"
                     /translation="MYDNVDDNGQGFNSFPIVLTTHQNNCKTLNIPIKKRTNILSNVV
                     SKSWEKSNNNFMYLDQPVATSVDALDIEHNQWRYNPNYLTYDAIHNCKSAGIIPYTIY
                     NNKLYFLFQKINEPERKKDHGWNDFGGKQLFPNETTAETAAREFSEETSCLFYLRSHP
                     SEESSKNYQLLKNNRDLNYDQNTIDILRQLIPISQTYYAQKITEFISPIYASSKETYI
                     TYFVKVDYISENDLPSAEDIHIPYEYRYLRTCHWFSIDDLLIMDNKLFHKRLQITRIL
                     QRIKSYYDKALFS"
     CDS             91717..93234
                     /note="no search hits"
                     /codon_start=1
                     /transl_table=11
                     /product="hypothetical protein"
                     /translation="MASIDKIMIDIQKFHIKVVELYNSDQSDIDKWLAIATQFHIDSG
                     ILMNLFDVLQEEKKVSQIKLNYQESINQIHKQLTDENDSIMKASLIILSLHQIVYQLA
                     TTYGNYYFSLNGKEEMIILKKKLNYYINISTKNEQNIFFHAFILLYGLESLFNKHFYV
                     GIDFEFTFRQIQLSQLNFEHHDALQSLIYIISPKKLEPVMLSNFIQLIMCNKRIHKIL
                     HGSSALDIPYVYKEMLEDDSEKIISFTLAMIDTQYPCEYYKLNKEESLEYRCSIYDEE
                     PSRSAVYYFGLISKEQQDNLTAILESLPVHNDREWNIHKMSKSQVLYAQYDVIFLKYF
                     YYRMINVAAKDETSDLAKKRTIELYKNVIGQLTQFVYLENNNVTLLRNKCKEEGDVAN
                     NYFIKGKNKIVKLIDIFRSIFPGIVTNNPKVEIDKIIKVNLYKKSIEYIVKRMVYGIL
                     SQKYRIQMNKTNVWTDRLDNQFIFEFFRELHFDHLYLMFKDIEKILEHRIIALNF"
     CDS             complement(93274..94191)
                     /note="no search hits"
                     /codon_start=1
                     /transl_table=11
                     /product="hypothetical protein"
                     /translation="MSRNSYEQEYKKYKKLYLDEKERLGKHHSNYNRENLDKPSRYDY
                     QLNRYDDKPSRYDGRSNRNDDRSNRNDDRSNRNDNKQTRYHPDEDLLDEYQLLGGQLL
                     DNSNLERIRNWFNDRFNEDEIQKMRNWFNEKLNDPNSQKMKSWFSNIVNNDGKDLKSI
                     KESEFALRDKFHKLLRNFKSNRDVDVDRYIEFAKNNNLLKSHPKDIIDKYSDRISEYM
                     EKLENEKATNDHLISYLKIKREDDWEEDKRSSFPVSKRGYQCLSPCETRNDFFRGKYD
                     ACKTKEYNYWSGKYDWDNCEKDHDVNIVV"
     CDS             complement(94236..95729)
                     /inference="protein motif PDB:3UPU_B"
                     /codon_start=1
                     /transl_table=11
                     /product="ATP dependent DNA helicase"
                     /translation="MDTQLNSKQQLASDKINEFINDPDHKIFYLLGYAGTGKTFLITK
                     LVKNLIINQVIDQVIFCAPTHKALNVLESYFMATIDQTEEALTRGVKFVTIHKLLDFK
                     PVIKIETGQKKFVAKSESAILKQIDKKLVIIDECSMISQDMVKELKTHIDLYPIKIIF
                     MGDQKQLPPVNESESLIFANIPSDYQYHIILDQVMRTKSDSIKKIATNIRNWKSEQLF
                     CQQLLDINQEKIIPKTFRLYHKKDNYSEASWFKNFLKCLNKGKIPIILTWKNVTSNFY
                     NSIIRKQIHQSKDIDQYLVGDYLIFNDYYSILQNKIHFYTSDIVKVLKITTKEKLLYD
                     WKKLLIEKPNNLADRELNIMLKKLANQNYRFNVDFLMVKRVSSTCENVFQEEYCIRTI
                     NKNDLIKYQQMLSVIQEHIEFYYKNYKIGKTVDRLWRIYHNVLVSLYANVNFGYSITV
                     HKSQGSTFEIVLVDVQDISDNKKTSEMIKTLYTAATRASSELGFLMN"
     CDS             complement(95829..98186)
                     /inference="protein motif PDB:5FIR_C"
                     /codon_start=1
                     /transl_table=11
                     /product="5' 3' EXORIBONUCLEASE"
                     /translation="MGVLEFFGTLIKNNITSSSIKSNFRKKMPINHLFLDFNSIIHVA
                     SQKVLIDINAFMKIVLKNIYHHRAVTNIVFNEQFEKFKMKEIQKQIKQNSEPDKVIEM
                     FQNHFNEKYLDKMIITRVINMVLSIIRTFCVNDQIKTLLLAIDGVPSKGKMIEQRQRR
                     YMGAVAAEYEKKILLKYQDYLLDQEDYIYLATKDEIRWSRNKITPGTGFMQLLVNYLS
                     SDKIQEKFKINRSNMNIILSDMYQIGEGEKKIVNYINQYLPNTHDSIMVYSPDADVIL
                     LCILLPVQKLYMLRHNQQTSKRSTTEIYDLIDISLLKNNIAYYINNNPDFPNEKFNID
                     KINHDIVCISTLFGNDFVPKIETLDVKKGFQDILDAYLKTLIQWKHKSYYLVNKRDDK
                     YQLNFTFLKSLLKHLLPEENDFIIHNNLYTKYITIGQIKNVFNYREINNENLIPVFQE
                     FRTMYEELKVTFRQNLSPKRFIQNEQFMDSLKKSIILIVDDQPVNTTNLTYQEVINLT
                     KDYFRKHNKLPRLNINLNTWSHSINDYIHKKHIHDEHMNDYQIEVYQFQQMLDQYYLK
                     LNAQPLQLTTDRIGIFYQDYFGVKLFNKDDELTKNAKQIMHHYLEGLVWVFNYYFNDR
                     SYVNYWYYQYERAPLLTHLLIYLESIDRKSFRKIQDDLDTYQVNNLDLYFNPLEQLVY
                     VSPMTPGVLKLLPNNYRKYIKSDHLDPFLKNFFIDINLIVQRMWKEKVSSDVNCRSVI
                     YFNKCHIKSITKPTKEDDMLFLTGIRKIKPSEISIKRSQIDKGTY"
     CDS             complement(98283..100022)
                     /note="no search hits"
                     /codon_start=1
                     /transl_table=11
                     /product="hypothetical protein"
                     /translation="METRRRTNAIKASNKRNIIDEILVGPSKSEQTISNNYQYRINYS
                     SRDVPHLSYTNYKSSINDNDYYYGSNKEFDEDILLRHLKSGSKKQNSNSFDYKHRTSI
                     KSLIGDEVFIPFQGMNNNETNKDTNKEVNKDMNKDMNKEKSKKRKSSKKKAENTDKVE
                     EKNKDKSDVLKRLSKKYSIKYDESETLKKVKDNNDIKKNIIDEIKIANEKEFHKDMET
                     KMNLEVEQTDVKIDIKEDVEELIEEIKEYVKESRENIEGLIKNDNIERLTRNDNIDNM
                     EGIKNDNIELPVKNDNIELPVKIDNIELPAKIESIELPAKIENIELPAKIENVELPVN
                     IENIERPKIEPLDVPIKGENLIESYQDHSTTPNKLKSQNNLYHIENRMNYTSDVKKHN
                     NSNINNCYSSNNKMDMFIKKDDISGDVDFSEMLMTEQKNKFQWPTLTLENINTTLKVV
                     GDLEKGTKLKIVNDVYLAKDDAFLKSWARYSDDQSRYKIMSFLTHLYNETKRSTSSIL
                     SDIRGGVDVDNQVSELENILGHLVVFLHNYETMREVYKSDTGTHAKLGVIRDRFFTFK
                     HSLIRDIAIPKAQ"
     CDS             100146..101120
                     /note="no search hits"
                     /codon_start=1
                     /transl_table=11
                     /product="hypothetical protein"
                     /translation="MLIHLNIPHYLLMYSCIEISYRKQRFANLNEIENEPVKLHFIER
                     CKCSRIKNRIPAYLINKNIKIIIEKRTNKKNNSMMLVFHNDDLEHNESVNETDMILCQ
                     IYHKQIEMRKQILEYFRNYIWSQTESIQIRSSIYQLTSVSYCNDSIENHDLMYNSGIV
                     IIGNQEQMESISNIFNEYVKKTEFVKLFPIKLEELALMDSKNINFNIRLLIENEQFQQ
                     LDQQTYTLIGLTDDKRKPENIGKYSFSFGKREWFSSTLESSLECARRELYEEFNMQYS
                     NEISDYSSSLNLPYQIVDNTRLLKLFLLHLPSTISIEHHLASDTICLN"
     CDS             101170..101697
                     /inference="protein motif CDD:pfam01694"
                     /codon_start=1
                     /transl_table=11
                     /product="Rhomboid family"
                     /translation="MNIVTYIILGIILLVFLTVNNYNTGTEIIDYHLRGFYHADISHL
                     LINAFSLYNLSFIETAIGSSQFLLAVAFIWIFSTLILYFIHYLFPSRKRYTVGFSGVI
                     FGLVVVYFSLLNQSPSLTFARLAIGILPQLFIPQISFEGHLSGILAGLLYVFIFRPND
                     HKKIDNIPNNIGTLF"
     CDS             complement(101720..102949)
                     /inference="protein motif PFAM:PF01368.19"
                     /codon_start=1
                     /transl_table=11
                     /product="DHH phosphoesterase"
                     /translation="MEQIFRNKILDRNNIDVVLYHGGGCTDGYGSAFIVWYYYQTIFG
                     KDRCNQIKFIPCNYSKANHEPDDFLLSKLKNKNVLMCDFSFKYLTMQKIINLSNSFMI
                     IDHHKTAEKELLSIPSYLKIFDMNFSACGLTWQWFFCQAPLPRFLAFIQSKDLWLSNI
                     PFIEEFMTYFEIQPFDFNVWSTFLNERKINEAIIIGSDLLKYKNNITKKMVNMSKYTL
                     QEINNQYYIVVYSNNSIFKSDIGSQIFDKFPIADFSCIWNYDLQNNQTHFSLRSTNDR
                     TDVSTIAAAHGGGGHRNASGIVFSGLRESIPFPKIPDHGLIHILSNGTIDYFQTEHEN
                     KFMLFKVKSICREWFEEKYMNLIRRKCKDVNYIIFQIESTGKCHFICNDNSNSKDILE
                     YINQNQPLPMKTEPLFR"
     CDS             complement(103035..105536)
                     /inference="protein motif CDD:KOG0895"
                     /codon_start=1
                     /transl_table=11
                     /product="KOG0895, Ubiquitin-conjugating enzyme
                     [Posttranslational modification, protein turnover,
                     chaperones]"
                     /translation="-
                     INDGDISKVNDGDISKINDGDISKINDGDISKVNDGDISKVNDGGNIKEIIEENIEDN
                     IEDNIKDNIKDNIKEIIFEDNIEDSVEDNIEDSVEVINEASSFSYLSSENSSEEESET
                     SDDLDTMSTLINSMIEGFHIHIEKNDSIISEKNKIEKYKCIIPYDDVVDEMGLYFNFD
                     KYTRHVNIPFNIPNLYQKALEHHQKLIISQEKYFEHVIISMKKTGMTLERVNLSFNAI
                     INEIDKICAKKFNHFSIRPKDDNIYHLEMIFSKDFFDPSSRIYQDYKDPIMLEILLDC
                     HLYPTFPPTVKLIRPRLRHRLDHLISTMPCLTIESFTNLESVIDQFKKIMDQYGEVEI
                     DQLEYHPLEDILIELEILSQIPSRNFDPKIFPIENIKSSKTKTFNHWKDGTGFGHNGQ
                     SKWNINHNIIINKTIIAKKILVIRKITKELMRNILNGTCENVINVIENSCYLPFLKDF
                     FSESLVEILKYPIYFEFILDSMRIMTNDFMYIFSVKDDENFKSLFQIMKTTKQALQLY
                     INNIKDDNEEFKIINNFFRFCDRVEKLIDEQESSYQQLKNDNYSKILSNEQCRAGKQT
                     NNLKQLELISKDDKEIIGFHNSKSMKRIIAEITNHQENLPIHVSSSIFYRYCEENMKC
                     HQFIITGPQDTPYDSGCFLFSMYCTSKYPQTNPIVTIETTGNGQVRFGPNLYADGKVC
                     LSLLGTWEGNASESWIPDQSTMLQIMVSIQSLIFISEPYYNEPGYEKQQRTKKGNEKS
                     EKYNSHIRLECMKWAMIDILENPPEEFENVIHQHFYLKSDYIKKVCLEWVDQSPKKME
                     NLYKQYYDKLINLLDKLSPI"
ORIGIN      
        1 ggattctatt cttaataaat taattgaata ttcagttaga caatgtatta cttcgtgggt
       61 ttatcaatta gccatgcgta gagatagata tcgagatatt gccgatacag tcagacaaac
      121 cattaatatt attcgtgaaa aagattattt aaagttatca ttaaagaatg ttaatcgtga
      181 tattatagaa aatctagccg ctcaaaatag tcaatattta gattatcaaa caattcaaat
      241 tgaatcagat ccccaacata ttaaattcag tactcaagtg atatcaccca atttggttca
      301 ttacttatat caaatgaatt ataattccaa taatcttaac aataataaaa catgttatca
      361 aatagatgtt gatattgcat cacaattaat caatggaaat aatattaatg ctaaaaattc
      421 agatggcaat actccattac atctagcaat cgacatgatg catcaacagt taattgagtt
      481 attgatttct agaggagcca atgtcaccag ttatcgaaat gtttatggaa aaacacctta
      541 tgatttagga atagagaaaa tggaagaaca tattaaatat ggttacgcgg ttggttcgga
      601 atattatcaa ttaggagatt tatcaaacat gagtattctt cgaaactttg tgataccatt
      661 caatgattta ttattgtcta ggatcaaaga tgaaaaatac aataataata ttattaaaaa
      721 tctgacggat ggaattccta tccaactaat tatgtacaat cacatgttcc atctttactt
      781 ggaaaattat cgttttaatt ttgattttaa tctgaagaac agtattctaa atcttcttca
      841 aaaatattat caatctgtta atgagattta tccatttgat gtttttcatg tcaaaaatag
      901 agaaagtgtt gctaaaatca tttctccaaa tattgatgaa aatcgtacta atccatcaat
      961 taatcaaatg aatcgatcca agaatgaaat acttcaaaag caaattcagc aattaaatat
     1021 tcaactagat ggtttacaac gagagaggga acaattgaca gatcgtaatc aaatacaatt
     1081 aattgatcaa gtgattgttc gaattcaaaa tgatcgaact aatttaactg ctgatttaat
     1141 taccaatcaa gtacctgatg tgccagttgt agatcatgcc ttagtctctg tttacttgaa
     1201 ctcagtagaa cagatgaaaa atcaaattaa taatcgtaat ttaacattag tagaattcta
     1261 tcgagaatca tttagattgt tgggaaatac ttctcaattt tatgtgaaca tctgggaaaa
     1321 ttattttaat caacctctca aaaattcata ttcgatgatc ttccctctcc ttcacggaat
     1381 tattagccaa atattggatt tgagtaaagt aaataaaatt aatgccgaaa taaaaggaga
     1441 attaaataca attacatact ttttcgaact agttaaaaat tacattgaat ccagagaatc
     1501 atatccatca aattatttag agaatccaat cttaatggct gaattcgaac aaaatgttta
     1561 cttgataaat ttaattctaa caccagctgt tcgaaatatt attctcaaac aaatcatgga
     1621 tagtttcaaa gagatggatg cattaagttc tatcatgact tcggaacata atattcttaa
     1681 tgaaattacc accatcagat ttaataatca gacattagat acatttttgt accaagaact
     1741 acctaaatta gctataaaat attttaccac aacatattat tctgataatg atattgataa
     1801 aagaatcaat aatggtaatg aattattttt accaattata caaattatca aaaataatag
     1861 aattatcgtt atcaataatg attctttaat tattcaaaac atggaacaat atctaatccc
     1921 attcttggtt aattcttatc agaactttat tcatcatttg agattatcta cttatggata
     1981 tgaaaaatat ttacttaata catatcaatt attaagagta atgcaatcga taatataatg
     2041 gataaaataa ttggtcaatt attttatcta tttaaatcaa ctttttcatt ccgatattct
     2101 tgtgtaattt ctaatgtgaa tgaatgatct attccattaa attcaatcaa attattatct
     2161 ttatctctaa tggaaaagtg gatctctgat aaagtactta atagtggatt gaaatatttg
     2221 atggttggaa caaaagaatt aaaaatgata tttccaggag aatcccataa ttgaatcaca
     2281 gcaaatacat tttccacagg tccagtatta tctaaactag ccaactctgg agagcataaa
     2341 taataataac tatctcgatt catttgacaa tcataattat taatcaaatg atgatatgat
     2401 gtgatagcat tggtttctcc tgcattttta taaccgagaa ttttccccat agtatccttg
     2461 aatgaaaata tcaattgaaa taaatcaggg tatttaatcg aaatagtttg gattagattt
     2521 tctgatgatt gcattaatgg aatataattt ggtaataaag tttgatattg atcctgatca
     2581 ataattctat gaatcatatg ttcactgtta ataacagtct ctggaacaga gttaattgaa
     2641 gaagaattag aaataataaa tttatctcct tctattagct gatgattagg atgtttaacg
     2701 atcatgatct tgttgttttg cgataatgat ttaatatcat taattaaaag agtattttct
     2761 gacaataata aacaggtatt tttgggacgc ttatcaaaat taatagcaaa ttgatcataa
     2821 atgaattgat attgttgacc agatggaatt tttttaatga taaaattatt cgcgtcaata
     2881 atgtttgata tctgataaac taaaatatga tgattactct gaggattatt aaatttattt
     2941 gtaataatca aactattaat cggcaattga tgattattaa ttgttacttg attattcaaa
     3001 tattgatatc ctgcttgatc taatgtcgta tccgtattaa tagattgtgt gatcatttta
     3061 ctttcttttg ttggatattt gaaaataaaa tcaataatca atacttgttg gagatttaaa
     3121 ttagctatga tttgtgatga actattttca tgaatggatt gataaagata ctgattgata
     3181 ctgggttttt ctaaatcatt taagtaaaca tagattacat cttgtgatgg atcaaatgat
     3241 aaattattat ctttaatatt aatattaaat tggatgatat tatccggaat agataatatg
     3301 ttacctattt gaattaattc tttgaatgat ctgaaagtaa tacaattagt aataggacaa
     3361 atagaaacat caaaaatatg atattgataa tttccatctt gatcatataa ttggtgatcg
     3421 atcggagttg ctttttggat tacctttgga attattccag aagaatattc ttgcgagtac
     3481 ggatatctaa tagtttgatt caattggtgt tcgagttcat ctctcagttg taataatgta
     3541 taatttccag gaggaacagt tagctgataa atataactct catctaaatt tctccaatac
     3601 aaatgattat tgttctgatt aattgattgc cgtaaatcag gaaattcaga tgagattaat
     3661 ttaacttggg atatattttg atatatttta ttaagtggat aaacatatgt attaggattt
     3721 ggatatccat ttgttgatga tatgactttt ctcaaatata attgtttatc attttctaaa
     3781 ttgtcatttt gttgtggatc aacgatggct ggatatttaa tatctacttt gaatgtatca
     3841 ctatctgttt caattatagt taaatatgga tatttttgat ctggtaatgt cccattgttt
     3901 agataagata atggaatacc aaatatatta ttatacttaa tattaacatg attattagac
     3961 gtgacagatg ttggttgatg attaatatct ttgattttat ttactccatc taaataattg
     4021 atggatgatt ttctttccaa cttaattaaa taactattta attctggttg ataaatattt
     4081 ccattcttag taaataataa atatacttga tgacagttat tcaaatagtt tgtacagatg
     4141 ttaccgatca ttgatctcgt atgattattc ccttgaatat tagataattg aacagtcata
     4201 ttaatcgaat cattattttt ccaaatataa tattcaattc tatctaagat atcatctact
     4261 tcttgataaa cagaaggtaa atgatccaca taatcaatct taataaagtc attatcagaa
     4321 gaaggattat agtggctatg gaatgatatt tgatgagctg gatgtaataa tctaacaaat
     4381 aaactatttt tcttaaccat taagatattt tgcataaata aatttttgga tgtcacatta
     4441 cttaatgcga tttgatcatt gacttgaaaa ggatgtttag gaaaatgaat agtgagatat
     4501 gttgaattat gagagaaaga tagagcgttc gatgataaat tatacatttg attatcatat
     4561 tgatttgtgg ctatcttatt tctgagcgat gaatcaactc ttaagtaatc gatttgataa
     4621 cgcgggagag agggattcat tatgaataat aagatgttca ttgatttaaa ttaattagtt
     4681 taattaattt aaataagcat gattaagaat aattttattt ggccttacta ttcatttgac
     4741 ttgatgttct ctttttctta ttccctcaat atttttaatt ggccttacta ttccttcgac
     4801 ttagtgtttt ctttttctta tcaccttctt gtttcaatag tttttgataa gcaatatttt
     4861 cttccgcatc ccatttatcg taagccttaa ttagttcatc aatttcctca gaccaaagat
     4921 cggaaggtgt tttaatttct aatgctttga tttcttccaa ttttttctta atatcttctt
     4981 tcaatttctc cacttcatct ttagagaact tgacaataac aatgctagtt aaatagtcat
     5041 aagatggttc tacttgattt ccagaaataa atttaggaaa ttctaatttt tctaaagttt
     5101 cgataatttt cttcttagtc ttatacatta ccaaagaaga atcttcaata actgcttcaa
     5161 tgaattttaa tttccattcc agaatattaa tttctttctc ccatttatcc aacaaatgat
     5221 cttttctctt ttgataatat tctaatctaa ccttaccaaa tgattttaag atttgagagt
     5281 aagattcata tttcaccaca tttccatgtt catcataaag atgcatatta gataagctaa
     5341 tatttgagac cagttttagg ttatcttcta ataaggtaat ggaagataca tcagtgacag
     5401 actcactttc cgcattattt gccttcttag ttggtttggg cttgagatac ttctttaacg
     5461 tatctggttg gaatgttatt ataaatttaa ctcgagtatc agaacagtct tccatgtaac
     5521 tcttaatatc tgctccaatt atatttgtct tggctactcg agctgttcca ctatttttgc
     5581 tcttttgaga taagatttta gattttgttt tactacctcc tttagtattt ttaatttgtt
     5641 ttgaaactga tttcttagtt tcttttttac cactttcacc tatcaatttc tctaagaatg
     5701 ctttataatt atcagtccaa gtattaatgg gcagatcagt gatatttata acatcaccgt
     5761 caatttcata tttggctctt gatatatatt tattattgtt aattttttca atagaaccag
     5821 taaagtttcg ataccaagga tgcatctctt ttaatttctt attttcgact aatcttttga
     5881 tattttgaaa aacatcacga ggattacaag gaggaatggt agatgaataa ccagtaccaa
     5941 ttcctcctgc tccatttagt aagatcattg ggacaatcgg aacatagaat gttggttcga
     6001 tcatatcact atcatcatat tgatgagata gaatatcata atcgtcgtga ataaatattt
     6061 tctttcctag agcattaagt tgtgtatgaa tatatcttgg actagctgaa tcttttcctc
     6121 cagaaattct cgtaccaaaa ctaccattgg gtaataatag attcaaatta ttactaccaa
     6181 cataattttg tgccattttg ataatagttt cattcaacga ttgttcacca tgatgataat
     6241 gcattttctc agaaatataa ccggacaatt gagatatcct aatttcatta tcataaatat
     6301 ttttcttgac acatgcacaa tagacttttc gttgacctgg tttaaaccca tccataatgt
     6361 tacaaactgc tcgataagta ctgtaagagg aaaatgcgac tagttcttta tgaataaaat
     6421 catagaatga tactttcttt tcagaattat taataaaatt ttctggatca taagtattaa
     6481 tccagacttt tctttcatct tctcgacctt tactgaatgc taaagtaata gcatcttcag
     6541 tcacatcatt tatttttggt tgatataatt cagataatga ttttttttct tctttattca
     6601 atttagattt ccaataataa ttaacaatat tctgatcaaa attcttaaag cattggcgag
     6661 attgtgttgg atcatgtgtt cctaatccct tataatactt aatagtccaa cctttcccat
     6721 cattgttttc tttcttccat tcatcaaatt ctggaagatt agtgaattta attaccgaat
     6781 tagcattttt acccttctgt gcagtaacaa ttggagtgtt caatgtcact atgaaatgat
     6841 tttttaattc gttcttgagt aatgatggcc agaagaaatg aactagatta attaatagac
     6901 ctttgatatg aaatccatct aaatcttgat cagttaatat taaaattcga ccataattca
     6961 atcctttaac attggtatat tctttacccg gtaccaatcc aataatatga aaaatagatc
     7021 taatctccac attgtcaaat atctttttca ctgattcatc acgcacattt aataattttc
     7081 cctttaatgg gaaaattcca tatttatctc taccaataac tgctgttccg gataatgcga
     7141 aacttttcgc cgaatctcct tctgttaata tcaatgtaca atcaccattc ctttttttgg
     7201 catcgtgtgc tgcataatat tttgtaagat ctaatgaacc tttaatattt tttgtcatag
     7261 ttttaatttc tgctttagct tttgcgtggg aaatgatatt ttcaaccact ccagttgcag
     7321 caatcttctt gatcatggta tcgggaactc gaaaagtgga accaaaagca gcaactctag
     7381 tagttaattg gtctttagtt tgcgaattga aatcaggatt ttctatgcaa gaatctacga
     7441 agaataatag attttctttg atttgattgg gtttaattac caaatctttc tcttttttag
     7501 taatgatttc ttttaattta gcaacaattt gattaactat ataatctaaa tgcgtacctc
     7561 cattatgagt acatatacca ttaaccaatg aaatactctg atgttctaaa gtatccgatg
     7621 gatcataaac aacacacact ttccaattag gatcagtaat acagctgact tttttataca
     7681 ctgattcttt ggggaaataa agatcaatat atttaccaaa attattatat tcaattaatt
     7741 gttcattata atataccttt gcttctggac aagtgccggc gatatcataa acccttcttt
     7801 taaataaaga gataatatct ttacttagac ctttgatacc aaatttttca aaatcagggg
     7861 taaatgaaat tttggtatat gattttttgt tcttggattc agttacttta tgtttaccaa
     7921 ccgtccacat attatcggta aacttttgaa caaacttttt accatgcaca gaatcaacta
     7981 cctctacttc aaattctgta gagaatatat ttgttaattt agcacctaat ccatatttac
     8041 cacctacttt ctttttgact gtatcattaa aatttccacc agacattaac tttccaaata
     8101 tcatgtatgg aattaatatt ttatgtttct tatgttcaac tacaggaata gatttaccat
     8161 tattccaaat actaattttt cctgtttcac tatcgatatc gatcttgata gatgtacata
     8221 gttctacttt atcgtctcta caacgagtga tatgatctct ggcattaact aaaatctcat
     8281 caaagatttt gtagagacct ggtacatatt taatctcttt taaaataaat tgagaatcac
     8341 cttccttact ttcttcatga taaacccata attgcttctt ttctgattta atagatccta
     8401 tatacatatc tggtctagcc aaaacatgct catgaggagt tttcatatcg tattcttgat
     8461 cggccgtttt ctcattttta ctcgttttgc tcatcttgga ataattaaca atgattaagt
     8521 aatcttttta tattaataaa aaataatcaa tttttatttt attaattaat cattctatgt
     8581 ctaaaatgat taattaaaat attccagcat caattctttt ccaagatcac tagatttatc
     8641 aatcgaaata acatctccac aggttaatct aattgaaatg atactatcaa tatctttaac
     8701 agaaatgata gtattcttgt aaaagatagt tttttgataa cgataatatg agcatgatgc
     8761 ttttggtaaa tcgggaatgt aataatcttg atgtaaattc aaatctatta tcgaattgtt
     8821 aatacttaat tctatgacac ttctaggaag tactcctcta agatcatgaa tgaatttaag
     8881 gtcaagtctc aaaacagtaa ggttactagg aagagatcct ctaagatctt gattgaaatg
     8941 aaatccaaaa gttaaatctg tgacagattc aggaatggct cctttgatat cttgattgaa
     9001 ataacatcca aaagttaaat caatcacatt attaggaata gctcctttaa tatcttgatt
     9061 gaaaacacac ccaaattcta aatgagtcac gctatcagga atagctcctt tgatatcttg
     9121 attgaaataa gtccccaatg ttaaatgagt cacactatta ggaatatctc ctttaatatc
     9181 ttgattgaat ttatctccaa atgttaaatg agttacacta tcaggaatag ctcctttaat
     9241 atcttgattg aaaacacatc caaattctaa atgatttaca ctatcaggaa tagctccttt
     9301 aatatcttga ttgaaaacac atcccaatgt taaatgagtc acactattag gaatagctcc
     9361 tttgatatct tgattgaaat tatacccaaa agttaaatga gttacactat caggaatggc
     9421 tcctttgata tcttgatcga agttatctcc aaaggttaaa taaatcacgc taccaggaat
     9481 acaacctttg atatcttgat tgaacttatg tccaaaagtt aaatgagtta cgttactagg
     9541 aataactcct ttgatttctt gattaaaacg agttcctaga gtcaaatgtg tcacgctatt
     9601 gggaataatt cctttaatat tttgattaaa attggctccc aaagataaat atgtcacaga
     9661 atttgggata cctcctttaa tatctttatc gaattcccat ccaaaaatca aatgagtaac
     9721 agactcagga attgctcctt tgatatcttg attaaaacgc gatccaaaag tcaaatgagt
     9781 cacactatca ggaatagctc cctttacata tcgattgaaa tctcgcccaa atgttaaatc
     9841 agtaattcct tctgggtaaa acttattgta tttatcaaat ttccttccca tagctaattt
     9901 gataccttcc aatattaatt cagaatcttg aagcagtatt ctcaatttct cttgatcttt
     9961 ctctctaaca tattttttca acaaatcttt gatgagctta tcatttagaa tattaatatt
    10021 aatcttatga tatttgatta aattaaataa accagtttcg ctaaatgttg cttgcattat
    10081 ttttgaaatt atttgttctg ggtaaaaatt attatattta tttcccataa ttattttatt
    10141 atctttcaat actaagtcag gattttggag aagtatcctt aatttctctt gatctttttc
    10201 ttcaatacac tttttcaata attgtttggc gatcttatca tccagaatat caatattaat
    10261 cttattatct ttgattaaat taaataagtc agtttcatta aatgttactt ccattatttt
    10321 taatattgtt tgttaattgt attattaatg ttattataat gttattataa tgtaagattt
    10381 ttaaaatcaa ttttttatta cattaattgt ctatcaatat ttttaatata cttaataact
    10441 gatcatacaa tggttagtta tcaatattta ctcacaatct tcacaatatc taagaacaat
    10501 atgatcggga ataaattttt tgattatatt tttgcaactg taacaaattg taagatgagt
    10561 aatattatga tgaatataat ctgatatgtt ttgattgaat agatgtccaa gttctaaatg
    10621 agtcatatta gcgcaaataa gaccttcgac gtatttattg aaaatatttc cgaaaattaa
    10681 ataagtgtat cagaaatagc tcctttgata tcctgattga aattatatcc aaatttcaaa
    10741 tgtaataatt tctcttgata ttttccttca acatactttt ttcaataatt ctttgatagt
    10801 tatactatct aaaatattag ggttgattaa atcaatttcg ttataatgtg atgtgttaaa
    10861 aaatcaatct ttattaatcg tgctaaataa attagtatga ttaataaaat tcttgcatta
    10921 attgtttacc aagagtactt gattgactag tattaatgac atctccagag atcaatttaa
    10981 tttgaataac attatcaatc ttcttaataa taataataga atgtttgtaa aagatagtat
    11041 cttgataacg ataaaatgaa ttattagtta aagtattcat ttctggtaca tcatctctat
    11101 agtaatcctt atgcaaattc aaatctactt tctcattgta aatcatcaat tctattacac
    11161 tttgaggaag aactcctttg atatcgtgat cgtaataaaa tcctaaagtc aaatgagtca
    11221 cactatctgg aatagctcct ttgatatttt tattgaaatg acttccgaat gttaaatgag
    11281 ttacgctact aggaatagct cctttgatat cttgatcaaa tatatatcca aaagttaaat
    11341 gagttacgct attaggaata gccccattga tatcttgatt gaaattataa ccaaaagtca
    11401 aatgagttac actgttagga ataactcctt gaattgtctt attgaaatag tgtccaaaag
    11461 ttaaatgagt tacagtatta ggaatagctc ctttgatatc ttgatccata tatcccccga
    11521 aagttaaatg agtcacagta tcaggaatag ctcctttgat atctttattg aaataatatc
    11581 cgaatgccaa atgagataca ctacttggaa ttgctccttt gatatcttga ttgaattttc
    11641 ttccaaaaat taaatgagtt aaactatcag gaagagttcc tttgatatct tgattgaaat
    11701 tatctctaaa atataaatca gtaattcctt ctggataaaa ctttatgtat tgatcaaatt
    11761 tatatcccat aattaattta gtatctttca atactaagtc aggatcctgg agaagagtcc
    11821 ttaatttctc ttgatctttt tcttcaacat attttttcaa taattctttg acgatgtcat
    11881 catttataat attaatatta atcttattat ctttgattaa attaaataat tcagtttcgt
    11941 taaatgttac tttcattatt ttttaatatt gtttgttagt tacattattg atgttattat
    12001 aatataagat gattaaaaat caatttttta atcatgctaa tttatttcaa attactcatc
    12061 ccattctaat gtatgatctt ttttagtatc tgaagtctcc aatcctgatt ttttaaacag
    12121 ttctagaatt tctaaattat tatacatgtg tataatatca attgtttctg ctgtatattt
    12181 tatttccaat ccagattcaa aaaaccactt tattacattt gtacgattat tgaggcaaga
    12241 attatcaata gcggaactag tgtatttcat ttccaatcca gattccaaaa accattgcaa
    12301 tatattaaca tggccatttt cagcagcatt atcaatcgct aagtaattgt atcgaaaatc
    12361 taaatcagat ttcccacgaa accattctag agtatctata tgtccatttg cagaagcaaa
    12421 attaattgca ttttcagtat aattgaatct gaaattagat tgataaaacc aattcaaaat
    12481 ctcaatgtga ttattggaag aagcataatc aattgcatta aaactatatt taaatggaac
    12541 attcgaagtt aacgataatt gataaaacca atttaatacg tttatatgcc ctaatctaga
    12601 tgcgtcatca atagccaaat atgaatatct aaatggtaaa tgatctcgtt gttcccataa
    12661 ccattctaaa tcatctacat ttccatcagc agcttcaacg ttaataatat ctttttcatt
    12721 atatattatt ttaatcttct tgtcatggaa ccatttgata atttttattg gatttggaag
    12781 gaaaatacaa tcaaccagtt cgtattcctt aacaaaatca cgttctaatt catatagcca
    12841 atctaatata tgtactcggc aatgtataac tgaagcatgt ataatatgca tatcattaac
    12901 attaaaatta ttttttaacc atttcagtat tgataatcta tcatatcgaa ttgaaagtaa
    12961 tacagctctt ttaaagcgat ctttgttgcc acttattcct aatatccatt ttagaacgat
    13021 cagataatcg tgcttaattg cccattcaat cagatgttca ataataataa tgttcgaggg
    13081 ttttttacca gaattggaga gatattcttt gataatttga tacaaattat tctgattaat
    13141 caattgatga tgtgttttag aaatggtgct ataattaacc atagttgcaa aatcacaata
    13201 aaataacata gaatgctcta catcttctat ttttgtcagt aacattgata tattgtattg
    13261 attgaaatat atttataaca atgtaaatat attgcaagaa atatataatg ataatatatc
    13321 atgaatgtga tgaataattt aggcattcaa aataagcaat ttattgaaac agataatcaa
    13381 ccattatcat ctgaagatag tatcattaat ctttggcaat atattagatt gtatactatt
    13441 tttggaatac ctgttatgga ttttgtcatt gtctatttat ttctgttttt attaaataaa
    13501 tattgcttgg gatataattt tccatatgtg atagtagtag ctattgtatt aacattgatt
    13561 taccatttaa taattgatat caagaaatca ctaataatca aaattattat cattttaatc
    13621 atagtcatag cattattatt aattgttgtt tacattagaa aaaaattgat attataaata
    13681 tatgtttgta tcaaaacata ttaagatatc ttaaatgttt ctgagagata aatattgtcc
    13741 tactaaagtt acagatttct tattcaacca agagattttt gagaaattga tgcacatcgc
    13801 atcgtatgaa aacattcctc atattattat ttctggtcct cccggagggg gcaagaagac
    13861 attaactaag ttctttttag aatcattata tgattcggat gtgaatattt taagcaaaat
    13921 gaagtatcat atcagtggat cttctagtaa aaaagaaata gaaattttac agagtaatta
    13981 tcatattatc attaatccaa caaatactaa taatgacaaa tatgtattgc aagaaattat
    14041 caaacaatat gctaaacata aatcatttaa tatatttaga accaaaatta atttcaaaac
    14101 tattgtgatt tataatattg aaaatctagc gattaattca caagccgcct tacgtagaac
    14161 aatggaatta tatgctaaaa catgtagatt tatcatggtt tgtaataatt tatctaagat
    14221 tttcgatcca ttaagaagta gatgtcagat attctgtgtt ccattaccca aacaattgga
    14281 aatttctaaa gtaatgacaa ctatttcaat cctggagaat attgagatat ccaaaaaaga
    14341 ttttgataat atacttgaaa tttgtggaaa taatctaggg aaagctttga tgtatttgga
    14401 ttgtcataga ttaaagataa acaataagat tccattggat ttagtatttg atgtattatt
    14461 agaattaata ctgagtgccc gaactaagaa gaatattatt aaaatattcg aaaatgatat
    14521 tagaactgat gcttataatg ttttaattac taatattaaa ggatctgaaa taattgtgat
    14581 cttattaaat aaattaataa agaggattga taatgatgat gtaaatgcta aattaattca
    14641 agcagcatca gaagcagaat ataatctagt taagggaaga agagatatta ttcatattga
    14701 ttactttgtt tcaagtgcca tgttatacat caaatcaatc aaaaacaata atcaaatatt
    14761 accagcaaat taatatgatt aaattattta tttcaattaa ttaattaaaa taaataatta
    14821 tttaccatct tccatgacga tgatgacgac gatatccacc atatggatat ctattggatc
    14881 catgatagtt accataacca atataatttc catatccgcg ataaggataa tttccataac
    14941 cagaataagg ataccttcca aaataacgac tataatatgg gtatggatat ctgtaaggat
    15001 aaccataggt ataaatccct tctacagtat cattggcgcc aggcacagtg tcatcttcag
    15061 aattattaaa aataaggaaa agaattacta aaatgataat agcaatgatg ataatagcaa
    15121 taatattaca atcggtcata tctatactat agaatgataa attattatta atcttatatt
    15181 ttgaaaatct atatttaact caatgaattc attgaattaa gtataataag tcaaacaaac
    15241 cttcttatct tttggatttg ctacttcttt gattgccttg gtaaaatcaa ccatggtaat
    15301 tttaccataa agattaatat tttcatcgtt gatgttatcc aactcaatta atctttctag
    15361 agaataatca gatgctgttt tcactatatt ctcaatatct gcgccactca gctggtcagt
    15421 taaatcagct agtttttcaa aatcaatatt atccaatcga tcaattgatt tcaatgtttt
    15481 agtatgaata ttaaatattt ctatacgacc ttttcgagtt ggcaaatcaa ccttaacatg
    15541 aagatcaaat cttccggctc gaatagctgc cggatcaatc atttctaacc tattggtaat
    15601 tccgatacaa atgatattat taaattgaac taaaccatca atttcagcca agaattgatt
    15661 aacaacagat tctcttactg aattgcctga agaattatct ctaattggta acattgcatc
    15721 caattcatca ataactacca tataaactgg ggaatcattt cctgattttt tccaagcatc
    15781 tttcgctggt ttgaatatat tcctgacatt ttgttccgaa ttaccaaccc atttattgaa
    15841 aacttctggt ccggacatta atttaaatct ttccccttca caatttaata tttttcccaa
    15901 atttctagct aatgtggtat tatgagtaac agttaaatct cctaatagaa atcttttatt
    15961 tccatcaatt tcaaatccac aatattgtcc aacatctaat ttctctatat taatttcttc
    16021 agttttaata ataggagcat taaatagttt ttgattttca gggaagaata tgcatcgttt
    16081 actatttgca acctcaattc ccaatgttcg gcacaaataa ataatatcat taagaagaca
    16141 atgatcatca aaaatatatt tttgacattt aggtaacaca tgatgatcag gggaattaat
    16201 acagatacca gagtcaataa taccacataa taatgagtat ctagtctgcg aatcattatg
    16261 tttataaatt aatggaatgt gtgatttagt ttccaggtca tattctttaa taatgttgct
    16321 taataatacc gaatcgacaa catcagtttc acgtacatta gattgatcgt aatatcttcc
    16381 taaccattta ccaaattgat atggttctaa tggaacaggt tgagttggaa attgaaggga
    16441 aatgtggtaa cctaaataat cttgatatag tccatcttta tgttctaaat atttcaaaac
    16501 agggatatca atactatcgc gaattaaagt atgctgaaaa tccaatgctt ctttgctatc
    16561 attaatttct ttttgatatt tattaccagc tttccaccaa gtaactatat atccgttatc
    16621 tgattcttgg atatttgttt caggagatat taatgataaa atatgagatt ggttgacaat
    16681 ataatcatca ccgtattttt gcttgatccg atacattatc tcatgtcctt gacagataga
    16741 taagatattt ctaggtgtgc tatcgtctcc cattaattga tctcctgata taatatcttt
    16801 agctttctta atttcaccat taaacattaa tacaggagta tttggatgaa gacatttacc
    16861 tgttcctgga ggtccgtata atatgatacc tttagacgga ttcaattctc tggctaagaa
    16921 ttccttcctg agtttacctc tagatagaga cattattcta ataatttttt tgagttcatc
    16981 gtcaagccct ccaacaactt tcatcatttc ttcaattgaa ttatcgatta atttatcttc
    17041 tttatcctcc ttatcattcg attttaatat aattttcttg ttcttctctg aaacagtgaa
    17101 tgttatttta gtattatttg ttatttttcc taagtaagga tatttaatat ctgaaaggtt
    17161 tttattgtat ggaaattcat atgtcatttt attgacatta attctcaatt tttcacctct
    17221 ataattaatc aacatatgat gtccgatact agtttgtttt ggaaaagtac ttctaatcac
    17281 ttcttctaaa tataacgtat ctatttttat taccttactc ttatcggata ataaatttaa
    17341 taataattta ctaatattgt gttcttttat tttgaaacat atctcggaaa cacgatagga
    17401 tttttgacta tcaactataa tgaacccatc atctttattt aaattgaata cgatttctgt
    17461 ttcattaggt attaagtagt agactgagcg agaatctgag tcaggattaa tatattccac
    17521 attgactctg acatcagagt ggttgtttcg atatttaaat tgatgtttag tggttaccat
    17581 tttggcttga ttagtgatat catatattaa atcatctgag aatataatat aatcttctgg
    17641 ttcatatttt tcaaatggta ttttagagat attaaaaaca atcttattag cccattgttc
    17701 tttatcaata ataaatacat tatttacttc agatatgata gataagggat ttccatgttt
    17761 ttttaatcga tacacattct gatatttatt atgttttgtt tcatcatcta ctttaatggt
    17821 aaatgtataa ttcaaactat caaccatata tatccttctc tcattatcaa agaatatatc
    17881 gtcaaaacaa cgtctgatat atccttctat tgtatcttta ttaataacaa gtgggaatga
    17941 tacattatta tcaccaatgg tttcatttga aacgacacaa ttagttaaat aaaatttaaa
    18001 tgaatcgcta cttaactttt taactttatt actaatgata atgttgtcac ttattttgtt
    18061 aaagtcgata aaagtttgat cggcaaccat tccaatactt ttatcgtcaa tattaaatat
    18121 ttccattttc aatgaaatgt tgtgaaaata taaatcgatt gtttgtccat aagaaataat
    18181 ttgagataat agcatatttc gaatatgact actgatttcg gtcacattgg ttaatattgt
    18241 tttatctgtt ctggatacca aattcactat tacttcttca attatcttaa ctttttgctt
    18301 gaaactggaa ataataatgt tgttcccaat aatatattta tacacatcat cgtattgaga
    18361 taatgttagt cctatataat ctctcgattg atgatatttg ctatcccaat catttggaaa
    18421 acacttggtt ttgtacacga attgccctat tttaacatat ttagaatctg acataacaaa
    18481 tacatgagaa tcgtcatcat ttctcaatat gatttgtttg gatgaattag ttgttttgat
    18541 acgtttggaa ctatcatatg attcttcact atcaaatttt ctcttattca tgttggtata
    18601 attatgatat tcattgacat tgatttatgt ttagcataaa aatttcaatt tttatgataa
    18661 aaatatttct aataacattt caatattcta gcagacggat ctaatatatc ttccttttga
    18721 aatcttggta accaataatg cggaataata tcatctctat ttggataata atgatcgaat
    18781 atatttctaa aaaataaagc gtctttagtt cgtggtttat tcatcagata cttattaaca
    18841 ttcaactgat catcggtaaa aattaattct gcttcatgct taatccgatc ggtccaattg
    18901 atttcattgc tagaaacagc atcagaaaac gcttctttgc tccggtataa tatttctgtt
    18961 ggtaaataac caacgaaact atctctaatt aaattcttct ccatgtaatt cgattgatac
    19021 atcaataata ccggatctat ttttttaata aaatcaacat atttaaaatc cagaaagggt
    19081 actctaactt caatcccatg ggcagcagta gttcgatcag tccttttgtt gtcgaagaaa
    19141 tataattctt ctagtaatcg taatgtttct tggtgaaatt gttgcggatc tggtgcatct
    19201 ctaaagtaac gataactgcc atgaatttca tctgatcctt ccccactcaa taaaactcga
    19261 acatctgttt tctccttaat atatttagac attaaatatt gtggagtaga tgctctaata
    19321 gtggtcacat cataagtctc aatggtatat attacttccg ctatattatc taatgcatat
    19381 tctacgtcaa actcgatcaa atgatgatta ttgatgccta aatattgggc cactttttta
    19441 gcagcaataa tatctggact atctggtaat ccaatggaga aacagacaat ttgatctgga
    19501 tttaataatc gagaagcaat cgaaacaatt aaactagagt ctaaacctcc tgataataag
    19561 aatccaattg gtctatctga aaataatctt ttacgaactg cttcagttaa taaatttctg
    19621 atattctctt taatatcatc caaattcatt tgatttgata tttgatgggt taatgtttga
    19681 taatcaaaat attgatgata tttaattcca ttcaattcat tccctccaaa tggattttta
    19741 ttcaaatcaa tttcataata aacattcggc ttaacttgtt caattgcttc cattaatggc
    19801 tgcaatgctt tcaattccga tgcaaatcca ataatctgat cattcttatg ataaccaaaa
    19861 tataatggac gaacgccgta tttatctcga gcaacatata tttttctttg taatcgttgc
    19921 aaaaatgtaa tagcaaattc agcatccagt tcctcttgaa ttaatttctg aaaagaaatt
    19981 ttttcaagta aaggtaataa aacttgacaa tcattatttg tttggagagt aatattatat
    20041 tttttagcta aattcaaata attataaatt tcaccattac acatgacata atctccatta
    20101 tcatttcgaa atggttgaat gccatgatta gaagtatcca ttattgataa cctagtgaat
    20161 ccgaaataaa taaccacatt atcaagagtt attgaaatca attgagatgc atctggacct
    20221 ctattattca atttactcat acaatcttta atagattgat aattaactga cgttccgtat
    20281 tgaattaaac agaatatacc acacatttga taaatagatg gataaatatg gatttatatt
    20341 aatattatta aaatttcaaa tttttaatac ataagttatg cattaaaaat tattcggaat
    20401 catctgaaat agtgactgta ttacagtcat acatatttga ttcactttct tctgggaaag
    20461 tttgatcttc ttttgaatta tcttgatttt ctctgttaaa taaatgttta gtaatagcgg
    20521 aattaatttt atcattaata aatgtaaaat caaatttatt ttctgcagct gggtcttgat
    20581 aaagaggatt attaaaaata gtaccaatca tattagtttc ttgttctgca tttgtttcag
    20641 gattgaaatt atactgaaat gatggattgg aaataaattt gaatccagta tcatttgatg
    20701 cttctgtatt agctgtttct tctgtattag aaattggtgt aactaaagtg aatttgaatc
    20761 cgtgatcatt tggactatct actttagttg tttcttctgt attatatgtt ggtgtaacta
    20821 aagtgaattt gaatccgtga tcatttggac tatctactgt agctgtttct tctggattag
    20881 aagtcgatgt aaatagtgat tctactgctt gcctcattaa taattctacc attgactgcc
    20941 aggcagtatt cgataaatta tcattttgtt cagatttatg ccattctgtt tgatattcag
    21001 taaattgttc tgaatcatca gattggttgg attcgtgatc tgcattaagt ggtcttaaat
    21061 gttgattgga atatacaaaa catggtttta aatcatttaa tgaaggtcca ccagttcctc
    21121 ttttacgagg aaaaatggtc ggtttactag cagtacactt tccaaaatag tcaggggttt
    21181 cataagttgt tctttcctga acaatatttt tatgttgatt agcagctcta acagttagat
    21241 aatcaaatgc attttgtgaa aaagcagtaa gtaaatcaga aactagttta tattgagtat
    21301 tttgacttga ttgttgaaca cctaaggctc caatagaact aatattatca acaatattgg
    21361 ttaaaaattt attgaccata tttttgtttt gtttgaaaat tctagagaat tgattgattc
    21421 tactttcgaa aaatttatta actaatgtca aatgaagtaa cttatatgcg aaatatgatg
    21481 ttgataaaca gagaattgta aaacaccaca tcatgttact aatgaattct gtttcaatta
    21541 ctaaatgcat tatattataa atctatatat ttaattttct ttatattgcg aatactatta
    21601 catcaaaatg cattaatcat gatattgatt tgcttcgtcc aaatgcattt tgtttatttt
    21661 attcacataa gccatttgct ctttcataga aacaaaggga gattcttttg attgatgagt
    21721 aagatcccgt agatatttat tttggtcgat tggagataac ataattaatt gaattttgta
    21781 ttgatttttg ttgtttgtaa agaaatcatc tgcaaactga attgtaacat agaatgccaa
    21841 tgataaaaaa catattttat tagagcagga tattttgata ttcaatttta tgatatattc
    21901 tgaatcagtt tctattaaag atagaaattt gatatctaat aatttaacat tatttctgat
    21961 ttttcgatca ctattaatcc aattctttaa acatctaata attaaatcag tagatggatg
    22021 attatttgga tcaagttttc taatcggttg atcgcattga ttaaattgat aatgatcatc
    22081 tagatatttt gatcgccata atttagcaag ttcttgcaca gacaatgaat catcaataaa
    22141 ggatttgata aaatgattat caaatgtttc aataacatct ggttctttgt ttttaatatc
    22201 aatagtgcga tgatgacttt gcatcattct tttaacatga gctttttgag taatataatc
    22261 acgatctttg acagatagag cattaatatg tgttaattta atattcgaca taataaaaaa
    22321 aacaatgata ataatgatca agaataaaat aatattcatc ttgttatact ttataataag
    22381 ataaatattg tacctatttg attaaacaaa atcttgttgc aaataaaagt ttccatcatc
    22441 atccaaataa tattctccat tttcttcagc aaagtaatca taatcaatgt ccatagcatc
    22501 ggcacgttct cgtagatatt ccatgattcg aattgaagtt ttcttttgtt tgggcaatga
    22561 taattggtaa ttgtctggaa taccagcttc tctccacaat aattcaattg tattatgatt
    22621 tggaggagaa cgattgacac caccttcctg ttcttcaacg tattcatctt catcttcact
    22681 ttcatattcc atatctagtg catcggcttc ttccttcaaa tcttccaatt cttctcgacg
    22741 ttcatcagtt tcttctaatt cttccaatat atccggagta atatctgcga tgttatcttc
    22801 aacttcttgt gattgttcca atccttgtcc tttggctaat atatctattt tgacatcaga
    22861 tccttctaac agatattgga agcgctttaa ttcatgtata tttttaatat catctttgtt
    22921 gtttgtttga taaagataat taataatatc aacaaataat tgaactaaat taactttacg
    22981 agttccttct tcattgttaa tcatagagat taattgctca ataatgaaaa acatcatttg
    23041 actactattt tcatcatagt agttaattaa ttcataatga acataaatgt gagttaatgt
    23101 ttctgaatca ctaaatttaa cgtttgtttt actccaatca attgattcat attcgaattg
    23161 attcctcaaa atattccacc tatctagaga ttgattaatt ttgtcatcga ttttgaattc
    23221 ggtaatgaga ttggaatatt ttttgataat cgtatttaca ccatccgttg atggataaat
    23281 atcttctggg tcaagatcag attcattttc tgaatatttt aatttgtaaa tgatggaaat
    23341 aattttatca acaaataatt tgatgttaat tatgtgatct ttaattaaat aattgagaat
    23401 ttgataatac ttctgttgaa aatctttacc atctttgact aattcttttc caatatcagt
    23461 atattgatat tcaaatccag ctagtaatat tctatctctc aaactaggca tgatttttaa
    23521 ataaactcca tgtacgttaa ccttaacaaa ttccttgtgt ctttctttgt aagctaataa
    23581 tttcagtgtg atagcatcat aatagaccat aatttgattt tgtttgtcaa tgtaataata
    23641 aatatctgtt gaaagtgctg catcattttc tttgaattta ataatattat ctgattcagt
    23701 taaaataatg ggatctggaa gaatattacc ttgataatta tgatcgataa cataaacttt
    23761 atttctgaga taaactggat attgatcaat atttaaattg gcattaggat cgataatatt
    23821 ttctaacgta tcaattaatc tatcaactac ttgaaccatt tttgattgcg tatttttccc
    23881 aatactttga tcgaaattag attttaattg ttcagctaac tgatgactgg caatatcaaa
    23941 tcgcctttca ctttctgcac ttttcatttg ttggataata tcagcttgcg tgtgttgata
    24001 ttgtaaagaa atcaaattgt tacttaattg ctccaactct ttcaaactat atggctctcc
    24061 ttccttcttc tgacaaatag aacaaaccga ttctccttta gattcgacaa aagtatgcaa
    24121 cgttccttga atacaacgtt taagagctat tttagataaa ctgagtaaat acgcctgctc
    24181 ttgtcgaata gcattgatat tcaatgaatt agttaattca ttacatcttt gacatttatt
    24241 ttgttcacca gctaatttcc aagaatgata agttccaatg ggacaattag tgacatcagt
    24301 aatgtattca atgtttggat aagtaatgtg atctcttcta tcataagcaa ttcctccacc
    24361 aatttgataa tttattacct ttccagaaac aataattgtt ggatattttt cagcaacgta
    24421 atatattttg gaaagttcgg gtgatggaac cgtgatgatt tcctctctct tatcaggaga
    24481 atagcgaatg tgagcctgtt ttaatcgatt gataatatca ttgtctctga aagtatgatt
    24541 aaatttagta tataatttac tggtggttaa caaatatatg taatcattag gcattttgga
    24601 agcatccata gaaacactgt ttaacaaatc aaccattgaa ttaataatta ttttcatgta
    24661 gattggattg aatgtttttg cactagcaga ttcctgatac cataacttgt attctaccaa
    24721 aaagtaagat aatgtgtaaa tcaaataaca taaaaccgga taattggtaa ttggaactgt
    24781 ttctgtatca ctgatatttg ttttgatcat taatttatgg aataatttag attcatgttt
    24841 caagaagaaa tagacgttgg caattttatt actggacatt aaaactattt gagctccatt
    24901 aaattctgtt aagaaaatca agaggaaata taacagtata ttattatatt tgagatggtt
    24961 taattcttct tcatcagtcg gtggtttgga aataaaatta agtatattat catccaattc
    25021 gaaaaaatca actacatcga aattactatc cactccaaat ttcttttgaa agaattcttc
    25081 tcgcactttg tcggattgat tcttttgtaa attaacttga ttatgtttaa caattaaatc
    25141 aataatattt ttaaccatac tagttcgatg ctgttttgta gcaggcgatg aaccaactaa
    25201 catattagtt gaagtaataa gagaaatacg attgattaat gaatctaaat atctaataat
    25261 tgttttgtat ttactatatt ctttcatatc ttccaatgat tcatcagaag gagaataact
    25321 agtaataaat ctctgactat tttcatcata atttcctccg agagcataat ctgtcaatgg
    25381 taatatttga ccacagatac gacagacata atctaatgta gttgtcccaa tagcaaactt
    25441 ttcaatgaat tgactaattt cctcattata attttttgaa ttactttttc tttgcttatt
    25501 aatcttgttc cattcaattt catgttggca tcgagcatta cttttaggta atactccttt
    25561 ttccttacta tccaattgat aaatatccaa tttaacatat ggtataatat gtaatggatc
    25621 ggtcatgtca atttttatac ggaatatatg atcagcagaa tcaataacaa gctcaggcat
    25681 tttgattaat ggtaattgaa ttggattaat ttgaggagaa tctatttttc gaaattgtaa
    25741 atattcgttg ataattaaat ttctcttatc ttctggagta agtggaatat tgtattgcct
    25801 aatgaaatat tcaattaatg tttcaatttt gagtaatggt aaatcatgat aacttcgaat
    25861 taataatatt aatttgttag tcaaaagttc gattgatcta tcataaacaa tagaattcat
    25921 taatcgaatg atttcttgaa aattagtagt tttaatcgct tcataagaat taatattata
    25981 atgatcttta ttaatgtcgt atttccagta aataatttta tttgacaatg ttggatttaa
    26041 tttaatgatc tcttcaaaat catgatataa tctaaatgat ggttccattg atgtttggat
    26101 ggtattgaca taaaaatatt caacaatccg aaggaaagtt tgaaatccat tttcatttgg
    26161 agatcttgtg gtgattttat tatttttagg atatttgata gtaatagagc gaatatcaat
    26221 caagttttct tttttagtac attgtattgg ttcactatca agaggaccaa ttgccatacc
    26281 gacagtatgt aaagtatcat cattaactcc agttcgcatg tcgatttcca attgtgataa
    26341 ttgattttgg aattcaatgt tactgtatcg gattaaatta ataggtaatt gagaactgat
    26401 attaattgtc acgccataat ctttaaaatt tttgaaatta aaatatgcgt gatgaatgat
    26461 atacatcaat tccaaataat attcattaga ttcgaaaatt ctaccaccct gctttctgat
    26521 tttagaaatt actttgagtt catccaaata attgtgcaat acttgtttac gatacataaa
    26581 agctcctgca aaatattttt caatttcttt tgctaatgtt ggattctttg tgacattctc
    26641 tgaattataa tctgagatgg catcaatttt attaataatt aattgcgcac gtgtattctc
    26701 tttctttttt ctctgttgat ataaaatagt tgcttgaata tttttcgcat tattggtaga
    26761 gacaagtgga acaggtaatg gtttgtttaa ttcagtatca agtttctcag tatcacgatg
    26821 aaatcgtaag aaatcatcta ctactggtgt atacattccc atttgaatta atcggttatt
    26881 tttgtcttca atattaacag cactaggtac ctttgataaa tcagtactta attcatataa
    26941 atctctagca ataacatctc catttggatc tccaataaat atttgtcgga atgtttcaat
    27001 atcagccaca taatctcgca aaactacaac attaatatac atatattcat aatcttcttc
    27061 ttctaattca tttaatattt tgaaaacagt atttcgatct tgatttcgat atatttctcc
    27121 aaaaacaatt gttttaatta aattatgtgc attaactgtc actgtttctt ctccattcac
    27181 aggagcgatc attaataaat aattatcaac atattctttt cctaaactat tcaagaaatt
    27241 aatagcgtcc ttgtattcaa acaaacttaa gttcttcctt tgtaattctg tcatggtaat
    27301 aatattagcc acattcttga taagtttaaa ataggtgatc aattggtaat tattttcagt
    27361 gttaaagaag ttcttaatgg taaaagaaga ggtttcttgc aacttggaat attgaattaa
    27421 attatttcga tagtctttca ctgttcctgg ataataataa gcaatcgata aaaagtaata
    27481 ataagcaata taacgtttaa taatatcgat gattctaatt aaattctctt tgttgttaat
    27541 gatattctga atctcggcaa tatcgatgtt attgataaaa ttttcgatga attgattaat
    27601 cttatcacgg tatacttcat agttgatttt cccttcttct gtaattgcta aaaaagttgg
    27661 atctttggtt aatccatcta agtataattt atttaagatt tgatcaatga tattatctat
    27721 ttgattgata tacattaagg aaattatata attagtatat ataataattg aacatttttg
    27781 atcaattcaa caaaataata aacatctaac taatattatt taatattctt atgataaaaa
    27841 tattaagtaa tcgtgattag tcccatctta tattttcttg aaactcttct ctattttttg
    27901 aaataatttg atcaagtatt taatacaatc taataatact tgaattgaat caatttcgct
    27961 ttcaggatat aatttatatc gaacagtaat tttcttctca aatggatgcg gcataatata
    28021 tcctgctttt tcaacatatt gacatttttg aagtatagtt gctagaagat taccaagtgt
    28081 atgatcttct ccatataatt caatttctat taattcgctt gatttcctat tttgataatt
    28141 ttcactgatg aatttaagta agttctccag ttttttgtac aaaataacac aagatttact
    28201 gaatatgata tttttatcta attggcccaa tgtttcatat actagatgat atttcattga
    28261 actaatttca ttatgataag cattagtagt tgcttcataa attggatcca tattactgac
    28321 tcctaaatta gcaactgctc tcaaggaaat ttcttcattt ggtttcaaaa ataaaatgca
    28381 gaaaggatct ctgttcaaat agtttttaga aactttacca tcaattttta gaattccatg
    28441 atgactggtt aaacatatat catctgttgt ttcgttctta aaattaaatg ataattcaat
    28501 attaaataat ttcttggggc gctcgttaat tccttcatca tttgtttctc gatgaaatgt
    28561 accaaagata ttcttggaca ctgatgatgg taaataaagt tccggatttt ctagatcaaa
    28621 attattagga atatcataaa gtggtacagt ttctaattga ttgtatacca tatcattgtt
    28681 atacatatat gtggtacgat caatttcaat aaaaatatta gagcgatgaa aagcatatac
    28741 tggaattttc attaaaatag ttcttcgaat ggcattaact acactatgat ccatactttt
    28801 accttccaat tcaattcgaa attcatcatc gtaagttggt tttaattttt tgagcttaac
    28861 atccggatta gcataaatat caatctcatc attgggaacg tcagaattag ctaatttgct
    28921 cataatagaa ttattgatat gaataacatt aagtatttat gttaatattt gttagaaaat
    28981 caattttaat tcatgggcta aaaataattg atttttattt tcattagata aatatttatc
    29041 taaggcatta ataacgcttg aattatattc aatgactcat aagtttgaat ggatcgaaac
    29101 accaagttat ctaagtggca ttgataatcg attaaataag ctatctattc caataagaat
    29161 agctggtttt gatttggatg acactttgat ctatcatcct cgcaatcgaa tggtttataa
    29221 gggttgggag ttattacatg attctttgaa tgatagaata aaagagttag ttgataagaa
    29281 ttatattatt gttattttta ctaatcaaag tggtatgtcc aataataaga attttgatca
    29341 gacagaatgg attaaggtaa tcagaaaatt aagatcatgt atgatgaaag gaatagagca
    29401 ttattatttc gcaatctatg ttgctaaaaa gtttgatttg aatcgaaaac ccaacattgg
    29461 attatggaat gaaatgaaaa atgatttgaa agaaaaattc agtgatcaag aaattaaaat
    29521 atctaaaaaa tccttctact gtggtgatgc ggctggacgc atttctaccg gaatattgaa
    29581 gaagaaattt attccatcat ctaggtgtga tttttctgat tcagattata aattcgctct
    29641 taatcttggt cttgatttct taactccaga agatttttat tttaaagact caccttacat
    29701 tccaaaaaag ttaaagggaa tcaatccatc aaaaatcatt gagaaaatga aaatggatac
    29761 tcatcaattt gctcctcgaa agagagaaat gattttaatg attggtcctc ctggtgctgg
    29821 caaaactact tttgttaaaa aatatatttt accttatgat tatcaatatg ttagtatgga
    29881 tgtgtgtaaa actaacaaga aatgtctagc gcaaactgaa gaagcattga aagagaaaga
    29941 atcggttgtt attgataatt taaacaccaa tacattaagt cgaatgccat tcatcaattt
    30001 agcgaaagaa tatggataca aaagaattag agccatcatg attaacgttg atactgattt
    30061 tgcatcccat cttaacaatg ttagacacgt ttattctaaa ggtaaaattc cgaaaattat
    30121 tggtattgtt tacaataaat tcaaaaaaaa ctttatcgaa ccacaagaaa atgaaggatt
    30181 tgatttaatt caaacaattg atttttattt tgatcccaaa aagttaaata atccagaatg
    30241 gatgaagatt ttcatgagat attcagaaag ttaatctgaa ttatcaaata tatcgatttc
    30301 tggatttgat cgacaatatc tgacatcttc atatttcaaa catttgctgg tattttcctt
    30361 acaagtctcc ggggattcat acacccattt agcaaaatta gtttgatcat taagatttaa
    30421 tgatgaaact gaatgatcag attgtgtatt aactgttttt tgtactggtt ttattacctt
    30481 ttttttcttc gtattagttc ttgatttttg aacaaatggt tctttagtgg gtttgatgct
    30541 caataagtaa acaatagcaa tagcaataat gataatcaat actaatacta atgttcctcc
    30601 agatatgaca aataaaaaat aaataatcaa taagaatata attaatcttg ttagacaatt
    30661 aataagttct tcttgagtca ttgatttatt tggaataatt tgataataat tatcagattg
    30721 aaataaaacg gctggatcat taatccatat tggatcatgt tttatttttt gcttctgata
    30781 catagaagca aaagttttca tccatgtagg gtctaaatct ttttgattca tctgattata
    30841 tcaataaata ataaatttat ttgttgatat aatattcatt aatatacttt ataatcaatc
    30901 tctttcaaaa tatgaataat atgatttagc ataatttgag gaccgacata acatccttca
    30961 aaattattaa tagtcatatc cgcatattta gacgaaggag caatatattt ctcataagat
    31021 ggccaaacat ctctggtata ttgttcgtta ataccttcaa tagttctacc tctctcatta
    31081 atatcacgtt tgactcttct gaaaatctga gtaggaatat cagtattaat aaaaattttg
    31141 atattcaaca attctctcaa catcttatta gtaaaaatca aaatcccctc gacaataata
    31201 agtttacctg gtttgattgt ttttgttttc tttttgcgcc tatgtttagt aaaatcatac
    31261 tctggacatt caattgattc gcccttcatt aattgagata attgttcaat catataatcg
    31321 aaatcaatag ctgatggatc atcaaaatta gttgtttcat cacctcctaa ataatagctg
    31381 tcttgacaaa tagtaatcac atcatcttcg ttattaaaca ttttatgaat cgttttcttt
    31441 gttaaatcag ctacgaatga ttttcccgat cccgatgctc cacaaattcc catcacataa
    31501 ggagttttaa ttggaatatg ataattagtt acaaatttgt taataatagt attcatcgca
    31561 tcgttttcat tattagaaag attttggttc ttgatgttgg gttgcgactc agtattatct
    31621 tcatcgctca ttgaatcaac tgttaatttt tcaacattct ttgattgttg aaacatatca
    31681 aaaacatagt ttatcaaatt caatgtaata ccattaaaga tagtcacaac taaaatatct
    31741 ctgacacgaa tatttgatag atacagtata aaatctataa tagcaaccgc tgcatacaat
    31801 agaatgtcag actttactat atttatattt atacgtatca tatccgtcat taccataatt
    31861 aatgcttaat gattattaat aattaattat atcaattttt tccaaatcat atggtgaaac
    31921 ttccgatggg ctcattaggt atattttcga taggctcgtt agatatactt tccatggatt
    31981 cattagatgt agtttcgatg gattcattag atgtagtttc gatggattca ttaggtgtag
    32041 tttcgatgga ttcattaggt gtagtttcga tggattcatt aggtgtagtt tccatggatt
    32101 cattagatgt agtttcgatg gattcattag gtgtagtttc catggattca ttaggtgtag
    32161 tttccatgga ttcattaggt gtagtttcca tggattcatt aggtgtagtt tcattagaaa
    32221 tgttagtatt tttctcttca gcatcaccag tttctttctc ttcaacatca ccagtttctt
    32281 tctcttcagc atcaccagtt tctttctctt caacatcacc agtttctttc tcttcagcat
    32341 tactagaatc cttctcttca gcatcactag tttctttctc ttcaatatca ctagaatcct
    32401 tctcttcagc atcatcagga ttgttctcat taacatcatc ggaatcatcc tcctcaatat
    32461 tatcctttcc ctcattatct cccatcatac atcttattac aatagcacag ttattaatag
    32521 tagccagtgt aataatcaac tctttactaa tatggtgata tgcatcagtt aaacttatcc
    32581 aagcgataag tagaatattg atagcaataa atagtattat agtatcagaa taattcatat
    32641 ttcaattgtt attatatttt atataatgtt attattatga agtaattaat tcaatttttt
    32701 tgccttgatt aatccgtatt ttccatcagg taatggaact attttatctc cattaggtaa
    32761 tatctgaact ccatctggta atgtttcaat agtttcatta tctgttggtg gggtaacagt
    32821 tactttcttt tgagtattta gaacgcccat ttcttgcatc atctggaata tctgaaacat
    32881 ttgttgcatt tgttgtaaag taggtagagt actcagacca ttattctgtt gtgatgatgt
    32941 attaaaatta tgttgcgata aatcagattg aaaaacaggt gtttgtgaag ttaataacat
    33001 attaggtaca ggagaaatag gttgttgttt ttggagtaat tgttgtattg cagcaggatt
    33061 ttgagaaaaa taatcttgat aagttggatt gttggataac atttgttgct gtaatagagc
    33121 ttgttgagcc attgatattt gatttgtttg tggtacattt gcctgcgcca tttgatgatt
    33181 attatttcta gcattaagtt gcatcatcat gaaacgttct ccttgttcta ctaattgttt
    33241 aatctcttgt tcttttgaaa cattataagt accgatttga ttggtagcat aaaagaaatc
    33301 caaacgaggt aaagtattgc cattaacatg attaaaaaaa cgactacttc cttcaaaatt
    33361 atccacatcg ataacacaaa aatatgaaat aggatgagtt cgagatattt tatctaaagc
    33421 attttcggca tatttacaat cgacattatt cttggataca agaagcaaaa ttattaattt
    33481 atcagatagg tttttaaata atgcttccaa ttgagcaccg ctttttatct tgagtaaatt
    33541 acttccattc atgatataac atattctatt tagatttttt atatttgaca ttatcaacac
    33601 aattatatgt ttattaattt taatcataac atgagtaaaa ttaatcttgt atattaattg
    33661 cgtatttatt aatatcatta taacaattaa taaaattcga ttatttgagg aattttttat
    33721 gattagtgtt ggaagataaa tactgttcca ttttttcaat attaacacca ttatcatctt
    33781 taatattatt gagaaaatgt tctttatcca aaccatattg ttcagcaatc atatctaatt
    33841 tagcagacat ttcttcttct gacatatcac cgtcaccatt catagtatcc tttagtgaag
    33901 ttaattggcc aaatagattt ttaagctctg gtgggaaatc attattggtt tccatagttt
    33961 cctggagaat ttcaaaaaca gcactgatat tattctgaat attttcagga tcctgcatga
    34021 tttctgactg catttgacca gcaatactag ttccaatttg atgaattgtt tcgaatagat
    34081 tgccacttga taagtcagtt tcacacatct ctccactaac agcatcaatt aattttgaca
    34141 taatattgtt ttgacccatt cctttcttcg caaatttttc cttaacttcc tctctagctt
    34201 ccttaacttt atttcccttc aatttagaat caactaattt cacattcaaa aagccatccg
    34261 ttgataacat cttattcatt ccactttttt gttctaatac agagatagtt ttcataatgg
    34321 cttctaattt atacatagaa taatcgaata cttgtatctg acgaatggtt aatgggtctt
    34381 ctgaattggc atcaggagga gtttctgaaa gtagtagttg agaaatgtag aataatgaac
    34441 gagtatattg ccatattaat tcttgatgtt tattatctct caaaataaat aataatggaa
    34501 ctccaattag aatgttaata ttatgatcag tagcatattg aaccatatcc tccaaattat
    34561 cattatcaat tgcgggatga gtttcatgga atattatttt agattgaact tctttatttt
    34621 tcaaatcaag tggttttcca ttatctactt ttaaagacaa attatatctt ttcaaacatc
    34681 ttcgaatcac agcttcatct tctggtgttg tatcgaattt cattgaaatt tccatatatt
    34741 gattatgcaa tttgatacat ctttctaaaa tattttcttt taaagttccc ttgttgataa
    34801 atattccaat cttcatataa tatgtcaatt gatcaacaaa tgtgctcata ttaataaagt
    34861 cttccattca tagtaaagta tctgatataa tttatatatt aatgaacgta atatataaat
    34921 tatacatttg atttttcgtc attacttgta gtaatcaatg tcttaaacaa ataggcatga
    34981 gcatacatag ttaattgtgt gattaatgtt ttaattttct tcttatttct gttagataag
    35041 ttttgccata atgttttgaa catttctgat cgaatcatac cgaattcatt accaacacta
    35101 acagtagtat ctggaatagt cattttcatg aaacaatctt cgtcatcatc atatatttca
    35161 gccgcgtatt ccaaaattaa taatgtaaat ttatctagag gtaatttttt attgatttta
    35221 attgcttgat cgaaaaacac ttgatatccg gcgaattgat actttttatc ttcgcctttt
    35281 tttcgagtaa tattaatcat caattcaaag aaatcaagag ctacttgatt aaataattga
    35341 ataatatcca tttctcccat actgataacc atagcatgaa ttttttcatt gagttcttta
    35401 tcaactcttt ctagtgactt cactacctta actaattgta tcttttctaa tcgctttttt
    35461 tcatcttgtt tttctttttc agaaagttgt ttactcatga tatttattat ataggtatat
    35521 tttttatatt aagtatcaat atctaatcgt tcggctcgag tagaatatcc tcctcgcggc
    35581 atatcatctt gccaaataag atgctgatgt ttttgtggat tgaatggaag gaagtcaaat
    35641 ctatctaatt ctttttcagt gattattctt tgccctggta aatgagtagc ttgtttttgc
    35701 aacaaggaac tctcgatatc aatgttccta aaatgattag gaattttttg atcataaaat
    35761 ctcaaatgat cgtgatccat gtgtccaaac gtattttgtc tagaaccgca ttcatatgga
    35821 ttataataac cattaatata tcctggctct aatgtattat tagatttttt acccgattta
    35881 gtatgaatag tatttaatct aattgccccg taatcattaa ttttttgatt ccaattatcg
    35941 aactgagaat ttatattatg ggaatttaaa ttgttcgatt gaatattatt agattgttct
    36001 ctcaaaaatt tctttgactt taattctctc agtctactct ccaattttaa tatttcattg
    36061 tccaaataat caatagagga tgaagtcatt tatatatttg catcatattt ttattaacat
    36121 aaatattatt tattattatc acacatcatg gatcaacatt ctgaagaacg tttattagaa
    36181 ctttatcaat acattgaaga acagcgaaat aatccaattg atttatcaag tacacttcca
    36241 gatcaaaatg aaatgataag atctttagct aatactattt ttgatcgatc tgaagaaagt
    36301 ttaagtggtg ttttgaatat tccgattttt gattcatcaa tggaaacggc agatatattt
    36361 tgcctgttag tcgaattgtt attgtacgga ttaaaaattc tatcatcgga tgacatcaag
    36421 ctgatggatt tagagtcttc atttgaagat attattttta aactacgtaa atattttcaa
    36481 tcaatcggat ttaaattgca aattcgagaa gtgaatgatt attcggacac ttgtttgtat
    36541 cgagatcgtg atgattatta ttgccaaatt gttccaaaat taccttcata tttttgttta
    36601 aatgactggt ctattctcca gtaccgattg atcaataatc caaaatttca atataataca
    36661 ataactttat tagaacaatt tcaagcattt gttattacta aatttgatag aatattagtt
    36721 attaatttca aatcgttgat gatttgatcg gagtttaatt gaacagaaaa aaattctaag
    36781 aatatagaaa tgagcgatat caatatatta ttttatagta atcactgcga tgcatccaaa
    36841 tatttaatat ctgccatgga aactgaaaaa ttaattaagt tttttcattt aatttgtact
    36901 gataataatc ctaaattacc tccacaaatt actgtcactc ccactatttt gatcaaaggt
    36961 attccaacgc catatattgc tggagatgct tttgtttggt tagctaaaat caaacagtgg
    37021 aaaacaaata tgttattaca acaaatgtgt aatgcacata aacaacatct tcagaatatt
    37081 aataataatc tggttactga tgattcccat ttattaggat ttaatcaaaa tgagatgaat
    37141 ggcatgtctg atatattctc ttttttctcg aaagatatga ataatgaatg tcaagatgct
    37201 ttgccacaat ctttcttgcc atgtgaacaa attggacaag aaagcatatt tactcctcct
    37261 ttggaagatg gtagttataa aacaagtaag aataaaaatc gaattgatgc taagaaacaa
    37321 aaagaattgt gcacgattgc tttatcagaa agaaagaaac aggatcaatt attcaagaag
    37381 aatatcgata gctttcgaaa tcaaattaaa aattgaaatt ttaattttaa ttacatataa
    37441 tatcactatg ttagtaatat tatcaagatg atggctaata tacgtagaat tcaaaatgaa
    37501 atcaaatcta tctctgaaca aaaagatttg catgaaaact tatttcaatt aaatagtatt
    37561 aaagatgatg tttatcactg ggaagccatt attcatggtc caaaagatag tttatatgac
    37621 ggatatagat tcaaattaga tattgcctta tcgattgatt atccatttgt tcctcctaaa
    37681 gtcaaattcg ttactccaat taaacatgtt aatgttaata gttatggaga tatttgcatt
    37741 gatattttga aaaatcaatg gacgccatca atgaatatta gtagtacgtt aatatcaatc
    37801 attctcttat tgagtgaacc aaatccggat gattattttg attctgaatt agctcagatt
    37861 tataaagaga gtaagaagaa gtataagaaa accattaggg atttttgtaa aaagaataaa
    37921 atggaataat aattaataat ctattaaata tattattaat tatttggatt gataataccc
    37981 attaattgga tatttgccat taatctgatc attgttttgt ttgcaaatat tataatcagg
    38041 taatttatat cctacatgtg aaggaatttt catattagtt gtcacgacgg catcgtctcc
    38101 tgaatgtccc cattctttaa catatggagt aacatgggga ggaatttttg gatcgctatt
    38161 taataaacag ccatgaggac cacacaaggg atgtttatga gtatcacatt tactataaat
    38221 tttatcaata cccaataaac tagattcaat atcaacaagt gtaggagatc ctcttctcat
    38281 ctcttgacca ttattgattg gtaaaacatt attacgttct tctgaagtag gataactagg
    38341 agaaatcttt ggttgattat tatcattcat acgaccgttg gaactaggag gagcataatt
    38401 accatttgaa atacttgttt cattaactgg atgacaaaca ttattacgat gaacatattt
    38461 cataacatct aataccattt ctaatggatc ggtgctctgt tttacatttt gttcgaaagc
    38521 gcaattatca tacattcttc tagtaaaacg accgctcata tcttataata ttatcaaaga
    38581 ttttttgata atattatttt gtcgctttta ataaatgtta ttatactttt tgatttttta
    38641 ttaaagtaat tcgtctaaat tactgggcaa cggttccatt tttccatttt tagaatgact
    38701 attaatagtc tccacttttt ccatttcgtt aattgtatta tcacacaata ttaaactgat
    38761 agcaactcct ttctttccat gtcttcctga tctacctaca cgatgaatat atgtttccaa
    38821 actattaggc atatcataat tgaaaacaac attaatacca gttacatcga ctcctctaga
    38881 agtaacatca gttgatatta atattctgac tctattttcc aaaaattcct tataaattcg
    38941 ctgtctagta actgctggca aatcagaatg gaatacttca ttactaaacg gtatttcttg
    39001 attatccaat tcccttttga tctgattggc agtagtaatc ttattagtaa agataatacc
    39061 ttgagataca cggcattgtt ttaacaaatc aatgatggtt ggtaatttat cttcttgaca
    39121 agtacaggag acataatact gcttaatacc ttctagcgtg taatcttcag tgttcaataa
    39181 aacaactagt ggttcaccta catcaacatt ataaggtctg aaataattaa atgcagttga
    39241 tagtgaattt tcagttatag tcgctgagaa gaatactctt tgagcataac catttgtttc
    39301 agtattaatt tgctcgataa ttcttgccat ttgttcttct gtactaataa ttgtagaaga
    39361 tctgggttta gatttggata caacaatagt atcgaattca tctatgcaaa tagctttcaa
    39421 atatttagta gtagggataa attttcgatt atataagaag tcatataatt tacccatggt
    39481 acaaacaatg atttgtgctt cagcgatctc ttttttctct tcatatagac ttttggttcc
    39541 tttggaaaaa ctggaagtag aaattggatc tttaaatcca ccagtattag cagctttctt
    39601 atgaccaata caaagtgaaa ttttaatttc ttctgacatt aatgccttga cttgcctatg
    39661 aatttgtgtt gcaatttcat gagaactagt cataaaaata tattgtaatg ttggactggt
    39721 tggatcaaat ccccacaaca atccacatag aaatgcgtga gttttaccag taccagattt
    39781 aaattgaatc aatgcatcct ttctttgaat taattctggt atgacaatgg attgcactgc
    39841 caaaggtgtt tcatatccca ttgaatatga tttttgaatc aagtgtttgt caacatattt
    39901 tctctttctt tcaataaatt cttgataata ctctttatct gtcatgtttt gtccattttc
    39961 aatttcaata ctgttgcaga tatgatcttt taaattaatt atttttccgt tacctaattt
    40021 taaatgaact ccattttcat catcataatc tggactaata tgagaaaatt gagttaataa
    40081 tactaattca tctttttgac gattaatatt acaatcatgt tcttgcacct taaattgaca
    40141 taaatcaaga ctagatacat catcttcgtt tttatactgt ttgttttcta tcatctttca
    40201 atcacttaaa aaaggaacaa atctttatgc taacaagtta cttataatca tatagccact
    40261 atttacaaat actgtttatt tttcaatttt tattgaataa taaacaaaat tgctgaatat
    40321 agacatgaag caatctgttt atttttcaat ttttattgaa taataaatag aattacttaa
    40381 tacaaacatg aagcatatgt tgaatttaaa ttattttgat gtctagatcc attgtgacgt
    40441 tctctaggaa atgcatcact ttgatctaaa ggaacttgcc aaattgcttt atggttatct
    40501 ttggcttgta atctagtatt aatttcgaaa ttttcaaata tttgacattg tggatcatgt
    40561 aatggataat caaatctcat atcttttgtt tgcattcctc ggatatcata agcaggatga
    40621 gtaaatctac tggattgaga agctaaatca tttgattgat ttactatatt ggaaggttga
    40681 tgtgcaattc tcttttggtt ttgaggttta gtaattcctt ttaataatga atcgacgtcg
    40741 atcttattac caatactttc gttagtcaca aattgattat ttgctcgaca atttatggcg
    40801 taatttggat ttatttgata atttaatgta tttgcacttc gagctacctg atcatcatat
    40861 tcatcttgat catacattgt gtgtgtaaac ttcccagcca ttaattatat actatatctt
    40921 aatattttag ttatctaaat taatcatcca gctcatattt tcatacatat cagatataag
    40981 tatagataaa tcaatttata ttcttaaatt ataagaaatg agaaacaatc gaaaaggatc
    41041 tcaattagat attagtgaac aattggccga taatcaatct tctatcaaaa atatcttaaa
    41101 caataaagaa agttatttgt cacaattcga ttctcaaaca tttgattcat gtggaatacc
    41161 cggtgctgca aatgatattt atcaaacaaa cgacaaagct aaattagctg atttggaaag
    41221 aaaattatca tatcaaggtg gatggtcaaa ttacaatgat acatcaatga catatggaat
    41281 tttccccgat gaaaaattag atcataataa tatggttcct caatttagtg ttaaaaatgg
    41341 ttatggtgat attagaaatg aaggagtaat ggattataaa aatcagttat tcactggaaa
    41401 tttaaaagat acatggaaaa gtaaaaaaga ggaaaagcca atgttttctc ctatgaaaga
    41461 tttgatttac caatatggga caccgattta tcaagatgat cagagagata gatgtgctac
    41521 ttcacaatac agacaaaatg aaacattatt tgaaagtatt aaagtaactc cagggcttaa
    41581 tttagattac catgaagatg gtaatcatgg atttcaccct acttatcgtc ctctaggcaa
    41641 aactttagaa gaattaagag ttaacccgaa aacaacttat gaaggtcgaa cgattgaagg
    41701 aatgagaggt caaaagagac caattcaagc tccagttatg tcttacaaac caaaaatgta
    41761 taaaacaact acgaaaaaag atatgttacc caaaagtcat gatgtcgctg gtccaaaatc
    41821 ctgccaaaat tttattatga aagaaactga tcgatcacat caacatattg aatataccgg
    41881 tggcgcatat tcgtctcaag agagcatcgg aaagaatgtt ccagaagaaa tgaaagaaaa
    41941 gcataagtat gcggcaaaac agaactttac tcttcctaaa ccaatgcaaa aatatgccaa
    42001 atcagaaatt caatttaatc ctaatttaga ttcttatcaa cttgaatcca ctattcgaga
    42061 acaaactggt gattacacgc atcttggtac tgctgtcaat ccatctctta tctatgcttc
    42121 tcaaaatgat ttagccaaat cgactttaaa agaaataaca agtgctactt ctcaaattcc
    42181 ttctcaaatc gctccaaatt gtatgagatc aactgttcat ccaatgagta tcgccaattc
    42241 cactttgcgg gaattagatg tcgaaaataa attgaatcct catgtcacat ttaatacaca
    42301 aatgaaagtc tatcaacatg atatcgccaa accaactatt aaagaaacat taaatgaacc
    42361 aattttacct gccaatttat gtaatgaaaa tcaaatttat actaactgga tggatatcgc
    42421 taaagatacc attaaagaaa ccactgttaa tattcctagg agcatgcaaa tgactcctat
    42481 taatcaacaa caaggttcta cgcattatac tcaaccaaca aaaacaactt ttaaagaaat
    42541 taattcaatg attcctcgtc aaaatatgat tactccattg aatcaaatag gaacttctca
    42601 tctatcagat attactaaca ctactcttaa agaaactatt caagattcat atcaaacaat
    42661 tattggagca aatagacaat tgggtactgt tcctttccaa gatattgcca aatcaactac
    42721 taaggaaaca attcaagttc cttatcaaac tgttgttaat cctaatcaac agcaaggtaa
    42781 agtcaattta gctgatcttg ctagagaaac aatgaaagaa actactgttc aaacaccttg
    42841 gaataacttt attgcaccaa ttattcaagc aaatacttca catttacaag ataccactaa
    42901 aacaactgtt aaagaaacca ttcaaattcc atatcagaca atgattaatc caatcaatca
    42961 gcaaggtaaa actaatctga cagatattgc taaaaagacc atgaaagaaa gtaccgtaca
    43021 aattccccaa aatcatgtaa ttacaccaat taatcaatct caaagaacgc cgaattatac
    43081 tgattcaact aagatcacta tgaaagaaac tttattatgg aatcctcatc atcatattgt
    43141 taatcttcac gaacagcaaa gatcttctaa ttatcaagca actcctgaaa ctactatgaa
    43201 agaactttgt ttagataaat ctatgcatca tattactcct cttaatcaaa atcagcgagc
    43261 tgctaatatg acacattcat tagctaatac catgaaagaa acaacagttg gcattcctcg
    43321 tcagatgatc atggtacctt acgaacaata tcaaagagca cctaatcatc aagatattgc
    43381 caaaagtacc aataaagaaa taacatcaca aatatctcga aataacttta ttacaccaaa
    43441 taatcaacat agtacaacac cttttcaaga tattgccaaa acaacaaata aagaattatc
    43501 aattcgaatt ccctataata ctgttataac acctgtcaat aaacatggta catgtcatta
    43561 ttcggatgta gctaatgtaa caaataagga aacattaata gaaattccgt ataatacagt
    43621 tgtcacttct gttggacaaa tacaaggaat tattcaatct aaacaatcgc tagatacaac
    43681 tctgaaagaa actattaacg caattccaag taatactttc ttatctaatc aaaatgcata
    43741 tcaaggacta gcttctagtt ttaataggaa tccgctaaag ataactggta aagaaataat
    43801 atctcaaatg ccatccaata catttgttaa ttctaatcaa tatcaaggat ctgctcatca
    43861 tcaagatcaa gctaaaacaa ctggaaaaga gttaacaatt caaattccat acaacactca
    43921 aattagtgta cttaaccaag cttctcgtgc caatttacaa gatattgcta aaacaactgg
    43981 caaggaatcc ttaatagaat caaataataa tttacttgtt aatggtaatc actatgtttc
    44041 tggaaaagta tctacattta atcgtactcc attgccgtca actcttaaag aggagactat
    44101 cgatcaaaaa tatatcggaa tggctagttt ggatacaaat gggaaaggaa atggttatat
    44161 tagtcagact ttccaggtgc caaatacaaa taaacaattt acttgtcaag aagtatatat
    44221 taaaccactt caaggatctc ataaaggtaa atcttataat gctgcttatc gaggacgaat
    44281 ggatgatcga aaagaaaaat tatttcaata tcgatcacca actaatagta atgttaacct
    44341 gggtcctaag aaatctcaaa ttaatatgga attaaaagaa gaaaattatt tagatcgtga
    44401 cccaattctt ggtcattcat tcaataacaa atctgataga atgtcttctc aaatgttatc
    44461 taaagtggat aacaaaatac catccgatag attcatagat ccaatattat tagatcaatt
    44521 aaaatccaat ccttatcata tttcgataca aatttagatt aattattaaa atatcaaata
    44581 aattaataat taatttaatt aaaagcacat tcaacccgtt ttacttcatt ttgctttgat
    44641 agattcttct tatagagttc aataactttc cgataatcag tttcattaac ttccacaatc
    44701 cggatttcat acatatacat ttctaataat ttacaaatgt attgatatgc catggcaata
    44761 tgataaagat tttttgcacc agtaataatg atagctcctg tctggaaaac aaatatggac
    44821 actttagtat tcaaatcgta attatatttg atattaacac atgaatgtcc acccgtaggt
    44881 ttgtaataaa attcaactgg accaatttgt ttatctgatg tttgaattcc atgcttagtt
    44941 ttcaaaatgt tggcaaatct tttcctatcg attttatatg caaccttgaa atttgaattt
    45001 atcattctaa ttttagcatc ataaatacct attcctgacg gattatcaat atattgtatt
    45061 tttttcaatc cgattttctt cccctttttt aatatgttaa ttaaacgatt agttacatta
    45121 ataaaatcat ccaaatcttt acaaccagtc atttgtaaag atccattttt gaatacttta
    45181 atattaatat aattatgtgc tggattatta gttggtttca ttcgtatcgt ggtttgattg
    45241 tagaaattct taatacttgg tttctttttt ggtttaaaca caacgattgt tcgattcgtc
    45301 gccggattat ttctattacc atatttaaca ctcacgattt gatccatacg aagcgataca
    45361 tgtttggcaa ataaatctac attaatcaat gtcctcaatt tacaatctaa agtaattgtt
    45421 gatattttaa tgttattatc ctctagaaat ttaatggcat ttgtatacaa ggtttttttg
    45481 ttgtaaatag aaaatacttc tgggacagtt tttactggtt ctactgtctt gtttatatgc
    45541 gtttctgttt ccatttatct atatattcaa cttgctcttt atatacgtat attgttaata
    45601 tatcaatttt ttggtaataa tggaacaatt acattaaaaa tatttgctat aattataaat
    45661 ggatttaatt actatttcag aaaattctaa ttcaaatagt aagatatctt ctcaaaaatc
    45721 atctcgtgat aaaactaaat caaacaaatc tcctagatta actgatgtga cagattttta
    45781 caccactgag gatgatttaa ctagggatct aataagtaac gatgtatcat ctgaacaatt
    45841 ttatgataga ttggttaata atcaatatca tggattaaaa caatctcgac caaaatatgc
    45901 atttaattct gccgaaaata tttatacagc cacttcttat tcgcaaaata attccactga
    45961 tgttaaatca ccgcgtaaga atcttaagtc atctaaggat aattcaaatg gtgataaatc
    46021 agtctctcaa aaatcacacc aagataattc taataatctc aaatcatctt ctcaaaaaac
    46081 acacaaagat aatatcaaat cgtcttccca aaaatctcca cgtaataatt ctaaagtatt
    46141 atctccaaga tcatctcgtg ttaaaccatc atattcctca caatatccta atttatttgg
    46201 aggaggacat gatgatgtta ttccatcatc aggaattttt gtagatgatg ttgttattaa
    46261 acaactcaat caagttatat ctaagactaa ttctttaatg agaggcggga ggagttcaag
    46321 tcaaaaaaga aaaactaaaa tttctaatcg tacataaata tatttaaata caacttttga
    46381 atttaaatat atatgatcat tatttcttgg gatgtaggtg tgatttattt agcgtactgt
    46441 attttaaaac tggaaaatga taatatcaaa attttagatt ggaatcgaat taatttattg
    46501 caagatcaaa gaattgaatt aacttgttgt ggaaaaacga gtaaaaatga aagttgtcat
    46561 aataatgcac tttattatct caaagtatta aatgaatttg atatgttagg attctgtaaa
    46621 attcatttat ctcagagtga acaatattgg tctaagaaac aaattgaaga tctatttcaa
    46681 gtagtcaatg atcaacaacc atgtcaatat gttaaaagaa atggagatga atgtggaaag
    46741 aaagcaaaat attattctca ggaaaataat atctgttatt gttcaccaca ttatcaaatg
    46801 aagttaaaac aaaaaatgaa ggaatattct ccccaattga ttaaaaatac catagttaag
    46861 aaggttccaa ctgcccaaat ccaattaaat ttgatcaata ctttagataa attatcaatt
    46921 cattttgcta aattaggtgt ggaacaagta attattgaaa atcaaccatc atttaagaat
    46981 ccgaagatga aatcaattgc taatacatta tttgattact ttttaattcg tggatatatt
    47041 gataagataa atcaattgga cattaaactg gttagaaaca tttcacccag taataaattg
    47101 aaagttaatg aagaaggtcg attggaaata gaaaaatcta aacgtaagaa atgtgatgaa
    47161 tgtagagtag ttaaccgtaa taaatacggt agtaaaaaaa gtaacaatag tagaaagatt
    47221 aaaaagtgta gtaaatgtac tgaaaaaagg aaatataaga tgactaaaga attaggtatc
    47281 aaatatacaa aacaattact tcaaaatgat cctgatatgt taaaatactt ggaaatcttt
    47341 cctaagaaag atgatatttg tgattcatac ttacaaggtc gatattattt agaatttctg
    47401 tataaataat aaaatgaaaa ttaataatta ttggatcaat agttattaat tattattcat
    47461 attaatattc atggtggtga taatagattt cttttttgat aatggtttag aacgccgtaa
    47521 tacatattca tgatcgtgat aatcattatt tttttcaata tttcgttctt caatcataat
    47581 attaattggt ctcactggtg gaatataaac aatatatttt ttatgaagta catgaaattt
    47641 ctttcgataa gagtcaatat ctacatcacc gccaaaatct tctagaattt cttttggagg
    47701 agcttcttta atatcgataa tgtcatctgg agatagagca tacatttcgc gatacaattt
    47761 ataaattaaa gattttcgat gatgaatttt ggagtctttc aaaaaatata aattatatgc
    47821 taggacgcag ttaaaactac agaaacaacc aactacatgg taagtattgt catgaaataa
    47881 ttcaggaaga aaacagggta aattggtaaa ttgatgacaa tcccaccaac acttattatt
    47941 ggttttctta attcgtattt tcttacctgt tcgataagaa atgaaatcca ttttattacg
    48001 ataaatttta tttgagttat catatttttc ctttttctca tacttttcta gttttgtttt
    48061 taaagtagca attacctttt tattgtcatt acactgatga cataattgat cattaggaat
    48121 gtcattctta aacatatttt ctgatgatga ttcagaatct tcgtgatcag attctggttg
    48181 ataattatcc tcttcttttt ccttttcctt tgcttcttgc attttcttca aattcttcaa
    48241 tcgatctggt tgaattttta aacgcaagat taccgcagaa tcatcttgtg tttctcgatc
    48301 ttctgaattg ataattttag gatccatttc tactttttca attattttct taggcctccg
    48361 tcctcttctc tttggtacag tttgcaccat tgatgttttg gatcctgatt ttttggtata
    48421 gtaatttttc ttgttcatat agactggtta atataacaat taacttaaat ctttaaatga
    48481 aataattgtt tgatttaaag atttattaac taaataataa tcaaattttt gtctataatt
    48541 tgataatatt acctttactt ttaggtaatt cggagttcac gtttttctta gaactactga
    48601 tactaatact ggatgtatta tttctaaatt ttttaactga tgtattggtt ttaggtcgag
    48661 taacagttct attttttcga ccagatgttt caataatatc atcaatagaa ccagttgttt
    48721 cgtctaatgt atctaataaa tctagtaatt tatttttctg actggtttta tttttacttt
    48781 cagttttaat atcacttccg gtagcaaata tattaatttg atcagtgctt gtctctttag
    48841 gatatttttt atcagaggaa taaaacaaat tattctgttc agctacttct gacaaaattt
    48901 gtttaatagg tacattagct ggttcttctt ttgatacact agtatgatat tctttttgat
    48961 acataggatg cctttctgtt cgttgtttag gataaacaga ttgttgagct gataaatttt
    49021 gattatattg atattccatg ttgtttctta gttcgtctaa ttgtgctcta tgaagttctt
    49081 gttgttttct taatttagat tcatgaattg ctttttgttc tgcaataatt cttttctctt
    49141 tctccttttc taaagctaat tgtgtttttt gtataataga tgtttcttca tcagaactgg
    49201 attcacttgt ttgataattt ttatttttgg cctgacgttt cttttcaata aaatccataa
    49261 ctgatttatt attaggagga gcttcatatg gcgcttccgc agatggttgc tttcccataa
    49321 caaaaccttt cataaattta ttaacaaatg aaggattgtt cttaatgaca tcagttaatc
    49381 cacctgatcc aataaaatgg gcttgaaaat ggtatgacaa accgctcatg aatagtaaaa
    49441 atattaattt aatttcagga gacatttttc ctcctttact cttgtattta tcatacaatt
    49501 cctctaatac ttcagtatat tcgtccatat cagaagcaac atgttttgac caatctttta
    49561 atttaaattc aaatggatta taatgttcgt tcaaaaattc aataccagca ataccattca
    49621 ataataagtt cccataaagc ttgacttgat tctttttatg ccttctatcc atatgcatct
    49681 tcaattcttc ttccatttca ttaggatcat catcaatagt gaatcgtcga gtcaatttga
    49741 cttcatgttt ctctacaata tcttgcaact tacaataagc ttctctttgt ctcgctcttt
    49801 tttcttctgg agattccata tatttattaa tattatttat caatttagta tccaataatg
    49861 gtctttcact aataacttct tttggcggaa catatttgtg ctctgtcata ggtctagata
    49921 caggaactgc agcaatcttt tgttgataag ggctcttaat agttttttct ttaacagttt
    49981 tttctttgat tgactctgat actatttcat ctgaatcatt aaattgaata ctcgcttcgt
    50041 tatctgtttc aataacagat tctgaattat tatcggaacc agaaagagta gtatcattat
    50101 ctttactcag gaatttatct gatatttgat tattttgcat tttcttttcc aattcatccg
    50161 catattctcc tctcaacttt tcattgaatt tttcttcatt tataaaatat tcatataaga
    50221 aatctgtttg cttgtctgta atcaacttct tcttttttga aggcatattc cctatcctat
    50281 aatcttagaa agttatatct tatatatgac gcgaatcaga tagttttgga taatttaatc
    50341 agtcccaaca aatatctgat ttattaataa ctataataat gtcattttcc aatatatcag
    50401 atgcatggaa taatgatcct gttagagaaa tcacgcaaaa attatctaca cgtcctccac
    50461 cgaaaaataa taatcctagt ctctctgaaa ttcatagttt aagttttgga acagatagtt
    50521 taattagaac taaaaccaat tcagatttat ctcctttctt tcccacgata tctaaaaata
    50581 atgatcaaaa aaactatcgt aaaaattctc atatttctaa tcactattgt caacatatca
    50641 ataattgtaa atattgtaat gatgaaatag aacaaattgt taatcgaaga ttaaataaga
    50701 aattgaatga aatattatta aatcaaaaga tcaaaaaatt agaaagtgaa aaaatcaatc
    50761 actcatctcc atttaatatg acttcattag gaacaatcgc tattttcatg cttggaatta
    50821 ttattgtcat tttcatttta tttttaataa tcaaggcgtc gaataaataa tcagatatta
    50881 caaatcactt tctcttcgcc agtcaataaa ggcaatgttg ggttctatga ataatatttt
    50941 gatatgacta ttaatttcac ttaacctcaa tttaatatat tcaaaacacg attcaatatt
    51001 aattgatgga taactacttc caaaaacaaa ggaaggtatg gtaaagaaac atatcaattc
    51061 gccagaatca gaagccattt taataatgtt tttacattga ttaaaaaccc tttcatatgt
    51121 ttcttttttc attttaatta atttgtcgtg ctttttatac aagttcttat cgttcaagtc
    51181 catttaatat atcatagatt ataaaatata tgatatatct ggtccatata aaaaatatca
    51241 attatattgg actatatgga cgacaaagat attgaatcat ctgatcctga ttcagatatc
    51301 attaaaccaa ctgaaataat tccatccaaa tcgaaataca aaaatctagt attaagtggt
    51361 ggtagcacca aggcaatatc tcatattggc gctattcaaa agctaattga taatcaaatg
    51421 ttggatttga aagaattgaa atctgtagcg ggagtttctg ctggtgctat gattggatta
    51481 tttgtggcat taggatttag tatcgaagag atatgggaat taatttatca attagatttt
    51541 cagaagattg tttctccgaa tttattcata tttcttgaaa aatgtggaat ggaaacagga
    51601 caaatcattt ataatttctt tgaagaaatt ttggacaaga aaactaaaat caaacatatt
    51661 aactttaaac aattatatga cctcactggt attaaattga ttattgttgg ttcatgttta
    51721 accactcgtg aaccagttta ttatgattat attaacacac ctacattcaa agtatccgtc
    51781 gctttgagaa tatccattag tatgcctgtt ttttttaccc cagttgatat agataagaat
    51841 aaatacatag acggagctgt attagataac tatccgatgc atttattcaa agaagaaatg
    51901 gaagaaacaa ttggtattct catttgtaac aactattcta ccaaatatca gaatccagag
    51961 gaatatttat tggcattagt caatttgttt atgtataatt attatcaaaa gattccattg
    52021 gagtattcta atcatacaat ttatattaat aatatacctg attcaatcaa accatttagt
    52081 ttcaatattg ataatgaaac taaagataaa ttatatcaat taggtatgga ttcagtagaa
    52141 caattcatta aaaatgctga ttctaattaa tatattaatt caattaattg atatattaat
    52201 taagtttttc gttaggaaat gatttatttt tcttttcctt catcttttca aaacgttttc
    52261 tcatatttgt ttcatcatcc atttcttcaa ataaattaca tcctaattgt tctaggaatc
    52321 cataaccatc actatcacgt ttgaaatcat caaaattcat attatcgatt aaattggaat
    52381 gttgttctct ctttgataat tcgtttttga tgttttgata atatttgtca tctaatacat
    52441 tatgattgtc tacataatcc gcaccagtaa tattttcgat agactcttta gtgattttac
    52501 tgacatttcc aaactcaata ttagaataat tttgtccaat atgatttgaa taattatcct
    52561 tttctggttc atcgaaagaa ctataattaa ctgaggatgt atcattccaa gcagatggaa
    52621 atccttgatg attaacaatc gatccattat ccttctgatg atataaatca aacgctgcat
    52681 taaatttctt ggtatcaaat cttccatctt caaatatttt ttctggcttc aaaattctat
    52741 cttgttctgt tcgatcggta gataatttac ttaattgctt tttaacatcc tccaatggaa
    52801 tagcagtcat tttagacgaa tcaagactat atttttttgc aagttcttct tcaaaagcta
    52861 atttctgctg atctgttggt gtcaaatatt ctttgtcttt ctcaatgtaa tcacaatatg
    52921 tcttttttaa tttgaaatga tcactattac tttgtttttc catagtaaat ttctgattgt
    52981 attcatttcg ttgttttgga tcttttaaga tatcatatgc gctagttaac aattcaaata
    53041 tttcttctac atcttttcgt cctggatgtt tatctggatg acaaactttt gctttcttaa
    53101 tgtaagcctt ttgaattaat tcactacaat tctccttttt acaaacatcc atttttaatc
    53161 ctaggatgtg ataaagatct ggtaaatcgt tctttgcctt gtattcctct gacatgaaat
    53221 atatatttat caatattata tattagaaaa atgaacgtgt taattattca ttatttctac
    53281 atttaatata atagatatgt ctaaagaaga taattttcaa accaaattcg atataggtgc
    53341 ctcaattgaa tataataaat atcatgcaga aaaatatctt gctgattggc taaatcaaaa
    53401 ttctaatttt aacaaatcaa ctaaacaaag aatcctgaaa gacgtggatg ataaaaccat
    53461 gaagattatg aatgaacgtt tttcataccc attaattcaa aataattcgg aattcaaaaa
    53521 aatcaatatt aatattaatg aaaattcagt agttgaacaa caaataattg ataaattatt
    53581 tggatatgat gattggcgaa gtacagtttc tattgtacca ttttatcaat cgttgggcga
    53641 taccattgga tattataatg gaaactggga attcaattat aataatattc atgctggacc
    53701 agaatatgtt aatgaattaa tttacgattt tatcaagatg ggtggaatca ataatttaag
    53761 tatcaaaaat tgggtagctt ccgatgatac cattttatat ttagatacat taaatgtaac
    53821 gcttacatca gtgccaatct tttcggtaga aaatgatatt ccagcatata atgaaacatt
    53881 tcaagatatc atgaaggata tcgatagctt tggttcgaaa atgagagatg cttatttaga
    53941 aagtaaatca ttgttggaga atcgtagccc aggaagaata acagttagtg cattagaaat
    54001 tcaacaaaat attgcttgga atcaattgcc ttacaatcgt gatgatattg gtaacggatc
    54061 ggcgatgaga tctggcggca ttggattaat tctgcctgga aaactaaatc gaaatagatt
    54121 aattgcctat gcagttgaat caagtagaat cactcacaat tcagctaccg cgatattggg
    54181 tagtattaca tctgctctat ttacggcata ttctgttgaa aaaatcccaa ttaatcaatg
    54241 gcctcacaaa ttattaaaat tattagaatc aaatcggatt gacgaatata tggaaatttc
    54301 caggccaaat gaagcaaaat tatatactag ggataagacc atattcattg gaaaatggaa
    54361 agcatatgtt agagaatttt tcgcaggaag taatcctaga actgatttaa gatatatgga
    54421 taatttggtc atgagatata aatcattgta tgaaaaattt agtaaaggat atgatattgc
    54481 tggagcaggt gccgatgatt ctgtcattat ggcctatgat tcattgcttc gatcagaggg
    54541 tgtaattgaa aaattaatat ttctttccat tttacatccc ggtgattcag acactgttgg
    54601 ttcaattgct ttcagttggt ttggaggtta ttatcattct ccacgtaatt atcaattgat
    54661 tgattatcga tttaatcaac tagaatttta tgatagattg ttccatctac aaaaagcaat
    54721 taattatgca ttaccaaaaa tatattttta tgatatttac attaccattg gattacaata
    54781 catgaaacgt tatctttaat attattacta acaatattaa agatatttat gattgccaac
    54841 gattcatatg atcattgata ttattaagta caaaattatg aagatcatct tgagttcgat
    54901 tacccatgta ttcaatattc ttttctggag tcactaggat aatagtagga tatccactaa
    54961 tattataata gaatgctaaa ttttcatttt ctttatttga gccatcaatt tccttcaatg
    55021 ataaatcttc aacactcttt aatttgtttg agacattatt ccaagtagga gaaaattgtt
    55081 tacaatgtcc gcaatatggg ctgaagaaat aatataagac aaaagcagta tctcggcctt
    55141 cagttaattg attttcagct actggtcgac aagcaacaga ttcattttcc ggatcagaat
    55201 ctgatgaagc gaatgtttga taaattactg ttttacgtct aggggtaaat gcccatgcta
    55261 gaataaaaaa aataattaga ataacaataa taactaaaat aacttgtcta acagtgaaat
    55321 caccaatcat ctatattata gataaatatt atttaaactt ttctattaga ttgttgatat
    55381 tagtaattta ggttgtttga tatagaatta ttatttggaa ttaagtctaa tatttttttc
    55441 tagtttataa gtatatttag tcatgtctgg aattaacgga gactacaatc tggaagaagt
    55501 gctaggtcct aagtttaaag agtttgttac tctattgcaa gcttcttcag tgcaaccttt
    55561 taccatcggc gccttaaaac cagatttggt tagaacttat ccaaatatat ataaacagaa
    55621 cgatatttct tctgaattta ctgaaagttt aataaatata acagcagcat ttaataaaat
    55681 cgaaaactca aataatattt ctgcaagtct agattctcaa tcttcacaaa gtaatctatc
    55741 agctgttaaa aaatttgttt ctgatttatt agctgagaga attccattgg aagataatgg
    55801 aaataatgat tatgtttttg atttccttca attacctcat acagttgata atttatcgat
    55861 gctttttcct ttatttcatc tgctaccata taatcctagt atttatccaa aaacagatat
    55921 tgatcctcat aatggtctaa ttaatgctat tcgatatttg tatcattata ttgccttatt
    55981 agatttggat gacacagatg ccgaagatat tattcctttt ttaagaaatg ataaacttta
    56041 tttcgccaga tatattgatc aaattgtaga cactttttct aaaaattaca gtgatatcaa
    56101 caccaataag gatgattttt atcgtattat ttacaaaggt atggaagaaa ttactaggca
    56161 aattataatc aaatttaaaa gtcttcctga tgacactact atcaatgttg atgatatcgt
    56221 aaatcctctt aaggtattac aaaatagatc aacgactttt tctctagttg atatgttatc
    56281 acaatttaac ttacctagcg gtcaaattaa agtactaggt gattactttg atatttttca
    56341 gaatagaaag attactgatt ttattggaga tcaaatgtct ccaccaatta acaaaagaaa
    56401 agaattaaca gagtatctct acaacagttt aatgaatcca atttatcttg atactgaaat
    56461 atttaaaaaa agtattaata atttgaatac tattattttg aaaggtggaa aaaataatcg
    56521 aagatccaga aatcatgcag gtggagctaa taaaacagat aaaatatggc attttcccca
    56581 aattcctagt gaaaaatttg aatctttacc ggaactctat ggaccaccta ataataacat
    56641 cgcatattta gttacattgg atcaaataga gaatatcaat ggttcatata ttgtagatga
    56701 tcaaattgtc aaatctatat tgcattatga tctaattaaa aatgaagcta atggcttcat
    56761 tccaattatc gttgaaatgt tcggatcatc tgtagataat gtatacagag tagctatact
    56821 ttctatcttt tattatctaa tagacaatga tattgatgta accactatgg gtcaaagatc
    56881 taatgaccta ataggtttta ttggacatta tcttttcgct tataaaatta ttcattctag
    56941 attaaatgaa attccagtct ccgattatgc agaccacttt gattatttaa ttgaaccttt
    57001 tgtgaagaaa attaacaatg atattgaaaa acttgcatca tttaaacaag atgttaaatc
    57061 caaaacatct aacttatctg atcctcaaat taggaatttt tataaagaag taattgctaa
    57121 agatgcccca ttctacgata cattctttaa tttaattcgt aatgggcaaa cttcagtcag
    57181 tgaaggagct ggatataatc cagtagttca tctaattgaa gctagtaaaa ttactaatga
    57241 aagcgattgg gataaatatc gtcttaatgt caagaaatac agagatttga ctagtttatt
    57301 cagtgatcaa gttggtggaa gaataagagg tgatgatatc gtatttacta gtttaattcc
    57361 tgattattct agttctgttt atggtggatt atggttacca aataatatat atattcccag
    57421 agaaacattg gaaacaatag gtacagatgc tttaagatat attcctagac aagtctatca
    57481 agtttctcct agaactggac aaagtgatat ttacggatat aatattcaaa ttcctacatt
    57541 tttagcaact ggtttacgcc cttctagtaa cgtaatcaat agattatttc cttcaaatga
    57601 tccatatggt agccttaata ttcctcctta cggtgctccc catccaggta atacttggat
    57661 gccatatgtt agtgcttctg cattaacaag tactgtacct ccagatggca ctagtaatat
    57721 gtcagactat atgaaaaaaa tattaaatga catttcaact gttccagttc tttcagcaat
    57781 ttggaaagaa ggtgaaatta atttttcgga acatctattg aaacaagcat ctaaatggga
    57841 gcgaattgat gacgattttg ttctaaaaga tgaaaatgga aacattatag attctaagcc
    57901 agaagataat tgtaaattca tagaaacttc cacacaagaa tgcctcgatt tcttcaatgg
    57961 atgtttagga aaaaatgaga aggattttgc attagcatgt gccaatatgc tagattttga
    58021 ttttaatatt aatcctgcta tcaatgtttt aacagtagaa gtttccaaaa ttaaccctaa
    58081 gattgctttc gctatcttaa aacaatttaa atttggtgca tatctcgttg aagaaaaaga
    58141 acacccattc cctggattta gacgtattaa agtacagagc gttggaagtt ggttagaaga
    58201 tttaattact ggttctgata gatgtgctag accaactgga tctaataacg atctttgtga
    58261 taatagacct ctttatgatc aattaagtac tagatataat gataaatctg ttgccgatat
    58321 tattattgaa atggctagag atccaactaa acaatcattc ttcaattatt tggatgttct
    58381 agtacaatgg gttaatgcta atcctcaagt attgaatcct gaagaagata aagatcctcg
    58441 ttatggcgct gttcatcaat atcctcctgt caacgaatca ttcaaaaatt atcaatatat
    58501 caatccatac aaaccagctc gccttagaat gagaaacatt gtttgtgaat tagatcgttt
    58561 gaaaggtaac attattcatg atctatctgg tgctagaggc gttgctatgg tttctaccat
    58621 caatcaactc cctcaaggat tatcaatgcc attttctaga gaaggatttg ctcattccaa
    58681 tccattatta aatctcggta atatgtttgg tggtaatact atcaatacta ctattaatag
    58741 tttgagtaat ctaaatagtc aatatggatc ttatttattc ggacaaattt atgatgatct
    58801 tcgttacacc atggatagtt tgaaaggtga taagaaattt aaattaggag attcttcttc
    58861 tattaaaatt atggaaaaac tagagaaact aaggaaagct gaagatgatc tcagaaagaa
    58921 attcgtagaa ttcatcacaa agaaacaatt atatgaagca tctcatggac atgtaaatgc
    58981 attcaaaatt gataatgaac aaaattttaa ttctgttttg gctaaacatt ctaatttact
    59041 taaattaagt tctgaataca ataagagaac tattgatttc attagtgttt tgcaaaccat
    59101 tgccaatata attatcagca aaattgatcc atctaaaacc gataaatatc atagaccatt
    59161 gaccatggga tatcataatg ctgatgaatt aaaaaaaaca tggggagtct aaagttatca
    59221 gattgccata ataaaattat ttttaccgac gattattcca atgatcaata tctatctaat
    59281 ttttatccac atgcttcttt tactgtgaat aattatcgtt tcaaaacagt attacattat
    59341 tatcattggt tgcaatttaa tgatcctatt attaaaaatc gaattatcaa tgcaccaact
    59401 cctcgattag ctgtatcaat ttcacaagat aatcaaaatt taatcattcc tcaatttaat
    59461 tcaaatgaag caatgaatct agctgttcgt tacaaatttg aacaaaaccc acatttgaat
    59521 tttgcattac aagatactca taatttacct attatttatc ataatcttca tgataattat
    59581 tggggtgacg gaggaaatgg cagaggatat aatcttttag gtaagatatt aatggatatt
    59641 agaagtgaat tataattttt attcaaaaaa attgaataaa aatcatcatt cgcggaaaat
    59701 catttaaatt aatatattaa caaacatgca caatctgaga atcaacgtat tagacacctg
    59761 tcctaataga caatttgttc ttgattatta tcaaaataag gtaaataaca tatcctataa
    59821 tagagattgt ggtgtggatc tgatctttcc tgaagataga gttttaccag ttcatcgagt
    59881 tactaaatgt ggattaggta ttgcgtgtga atttattcct agtggtcaag aaatatccgg
    59941 accatttgat ttagttgcta ggagttctat atctaacaca cctcttgttc ttactaattc
    60001 tgtcggtatt ttcgatccag gctatcgagg agaaattatt gccgccctca gatgtttatt
    60061 agatcaagat cacatttcta ctcttgataa aacacattat caagtgaaaa agggcgatag
    60121 attagttcaa attgtttctc ctgataggaa gcccattcaa gtacaattag tggatcaatt
    60181 aacagctacg gaaagaggag caaatggatt cggatcaact aatcaaccta aaacaaatta
    60241 atatgaatat taacactaat attcatatta atcaaactaa aacaaattaa tatgaatatt
    60301 aacactaatt ttcatattaa tcaaactgca atgtgtaaat tcgataattt ccatattaat
    60361 cgaattgtaa tctaccgcaa ttaaaataga ttcgtaaaat attgtaatta acagtgtaaa
    60421 ctctaatatt gacaggattt tgtgaattaa ctatcggatc taatttcatt tccatattga
    60481 tctgatctat tttactcata ttgatggctg atgatggttg attatcttct ggataaatag
    60541 aaggagaata aacattgatt cctatattag gagatctaga aaagtgttga taaggttcta
    60601 ctaaattaaa atatttagaa tttcgagaac taaatcgtga tttaccatta agaactaact
    60661 ttgtttctaa aatcaatggt ttattataat gaaccggtga attagtataa ttaaatcgat
    60721 cattaatagt tcccggacca actaaactat ctaattgagc tatccagaag aatgatttac
    60781 aaggatgttt taatactagt ttttgtttga cattgggaga tttaattcca gtgtcttgat
    60841 taaattgcaa ttgttcaatt aaatattcgt gattgttatt ggtaatcttt gccctctcat
    60901 cgttgtctaa aaaaatataa tcaacataaa agaaagcagt aatcatatct agagattcaa
    60961 ataaagatgt attttctacc atttctttag cacctggttg aatagtacaa taagctccat
    61021 tagaactgtt ataaattcga tcagtcaatc caaacgattt cagattggat gacgggctat
    61081 ggattttaat gtaatacagt ttcttttgaa gataatcata atcaaccata tatccataaa
    61141 ttgtttcgtt gttaattatt tgctcaatat aatctcctgg aacaaacgga ataacatctt
    61201 ccacaatttc aatagaatta gttggtccga ttcgataaca ttcctctatc tttcgaaagg
    61261 taactgttaa tttgatatca caggatgtta aagcgactag tggcaaataa agtccagtat
    61321 tacgacaaaa ccaaaattcc aaaggaatat ataactgata agctgattta ccattactga
    61381 attgatacat ttgttcgaca ttccctacca ttttattaat agccgtattt tgttttccac
    61441 taacctgtga ccataaatac atccattctc catattgctt gtcaatcaat tgtccgtcga
    61501 tttcaaattg aatatcttta attaatgcat atcctaaatt gtttacccaa gcaattttca
    61561 tgatattatt ttcaattcct gtttccggat caataaattt aggaatagat gggattttga
    61621 ctgataaaaa tattttacct atcaaatcac ctgaccttga aataacacaa ctaactgttt
    61681 taccaaaatt agcagcatga tcaaaattct gaaccataga ttcaatcgaa aaattagaat
    61741 gtcttcgata gacggcttta aaaaaagtaa tttgaggatc tccagttaaa taaagatctt
    61801 gtactccttg tgcaactaat tgaattaatc ctccagccat aatgagttaa ttattataag
    61861 atgtttaaaa taattaaatc attagtaccg ctttgatatt tgaaaagtat ctctaccctt
    61921 atcttctaaa aattcatgat gtttttcaaa ccattcgatt attttaggat ttttattatg
    61981 tgagctcgtt aagaaacctt taacatatct gaatggaata atgtctgaat attctacaaa
    62041 ccaatctaaa acctgtatat tccctaacat catcgaccaa tcaattgcaa tgcgatatat
    62101 gaaagaaata ttatgcgagc gctctaaaaa ccaatctaat acatgtatgt gattctctat
    62161 agatgctgtg tctatagcat gtattgtata tttgaattga tagctatatc gattattata
    62221 gaaccaattc aatacattta attttcctct ttgcgctgct aaatcaattg cagaatcata
    62281 tttaatatcc aattgacgat ccttaaacca atctaatact ttcacatggc cacgttgtgc
    62341 agcatgatcc aatgtctttt cgctatatat aagtggatac ttggatcgat atttccaaaa
    62401 ccaatctaat atttttattt gtctatcact ataaatatca tctatcgcat ttttagtata
    62461 tttaaattct ttgtcgggat gattattaaa ccaatctaat atttcaatgt gtccgctatt
    62521 acaagcccaa tcaatactat ctttagtata tttaaactct aattcagggt gattatgaaa
    62581 ccattctaat attttaacat ttcctcgaga acatgcaaaa tcaatacccg atgtactata
    62641 tttgaatttt aattcgggat gattaataaa ccaatccaat gtttctattt ttccatattt
    62701 gcaagccaaa tcaattgctg agaatgtata atgaaataaa aattgggttc ggcgttcata
    62761 tatccaatca agaattgata tgtgaccatt aaatgctaga tgatcaatac cattaataca
    62821 aaaaatatct ctaatacact taacaaaaat atcagaagaa aatgcgtttg gggaattatt
    62881 aaataaccat tcaataatat gtaaatatcc ttcctctaat gcttcaaaaa cagcgaatct
    62941 aatattgtcg atatgatcta atgatggttc atttcttgtc aaataccatt ttaacacatc
    63001 tagatttcct gtcttggcaa tttcacatat agttttctta gatctgccat ttattttaat
    63061 aatataatat actttacgaa ataagcgatt attttttatg aactggtaat gatatttgga
    63121 aatactttga tattgaatca tagtcttaaa cgaaaagaaa gaaatcaatt cattttcagt
    63181 gtcaatattt tgagtaatca agttctccat attaatataa tattgaatac catacttgtt
    63241 aatgttagtt atgataatca atttttatta attaatttaa aggttatcca atactattta
    63301 ttataattca tgtcatctaa aattgctatt ggtattgatc taggaaccac aaatagttgt
    63361 gttggtgtat ggcaaaatgg tcgagttgaa atcatatcta atgatcaagg taatagaact
    63421 actccatcgt atgctgcttt tggtaagaac gaatatttgg ttggagatgc tgcaaaatat
    63481 caagtagtta gtaatccaga aaatacagtt tttgatgcta agagattgat tggtcgtaac
    63541 tttaatgatc cagttattca agatgatttg aaacattatc cattcaaggt tcttgataaa
    63601 gatgggaaaa tacattttga agttacacat aatgatcaag taaaatattt ttcaccagaa
    63661 caaatttcgg caatgatttt atctaaaatg aaacaaattg ctagtgcata tttaggagaa
    63721 gaagtaacag atgcagtgat taccgtacct gcttatttca atgattctca acgtcaagct
    63781 accaaagatg ctggtactat tgctggtcta aatgtaatta ggattatcaa tgagccaact
    63841 gcagctgccc tagcatacgg attagataaa aataatgatc aagaattaaa tattttgatt
    63901 ttcgattgcg gaggaggtac tcatgatgta acattattaa cattagaaga tggattattt
    63961 caagttagag ctacatgtgg taactctcat ttgggtggag aagattttga taatagatta
    64021 gttgagtggt gcttagagga tattaaaaag aaacatgaag tagacttagg agtcaaagct
    64081 cagaagagat taagaaatgc ttgcgaacgt gctaaaagag ttttatcaac agctaatcaa
    64141 acaaccattg aaattgaatc attattaggc gaaacagatt atcgtgttaa catttcacga
    64201 gctaaatttg aagaaatttg tattgatttg tttagaaaat cgatggatcc agtagaaaga
    64261 gtattattgg atgctaaaat ggataaatca tctgttcatg agattgtttt agttggtgga
    64321 tctaccagaa ttcccaaaat caaacaaatg ttatctagtt atttcaatga taaaaaatta
    64381 aatgaaggag ttaatccaga tgaagcagtt gcttacggag cggccattca agcggctatt
    64441 ttatccaatc aagatgatga aaaattaaaa ggattagttt tagtagatgt tatcccatta
    64501 tcccttggtt tagaaacatt aggtggtatc atgaccaata taatagatag gaatacaact
    64561 attccttgca aaaaatcgaa aatatttagt acttattcag ataatcaaac cattgtcact
    64621 cttcaagtat ttgaaggaga gcgtaaattc acgaaggata ataatttgtt agatacattt
    64681 aatctagaag gaattacacc agctcttcga ggtgttcctc aaattgaagt tacattcgat
    64741 attaatacca atggaatatt gagtgtaact gcgatagata agtccaaccc aagtgttcaa
    64801 aagaatatta ccattactaa taataatcat aaatttacta aagaacaaat tgatcaaatg
    64861 attaaagaag cccaggaatt cgaacaagaa gataatttaa gaaaagaagg aatagatgcc
    64921 aaaaatcagt tagaaaatta tgtttacaat gttagaaaga gtatttctga aaaggaagat
    64981 ttggtaaatg aaacagatag aaatcaactt gaaattcttt gtcaagaatt aattaacttc
    65041 attgatacac atccatcgga ataccgagat gtttatgaaa gcaagcgaaa ggaaatagaa
    65101 gatatttgga atccaattgc tgtcaaatta tattctaaat cagaacctaa tactgatgtt
    65161 actgatgtag attaataaat taataaacta tcatcgataa tttattaaga aatatctaca
    65221 taacttttga cagattccat caagttttta ttgaagaatt cagatacaac tggattaacc
    65281 gaaccatcta tttgactagc cgtaaattga ccaatattat atgcaatttg catcaatcgt
    65341 tcgaaactaa tcttgtaatc aacattataa agataaatga ttcgaaataa ttgaacaaag
    65401 aaatgatcag ggatatttcg attatttaac acagctgaat taattgaaat ggtaaaattt
    65461 tcatcatcgg tatctaaata ttggattttc gaagaaaata tcagaaattt atttgatata
    65521 ttaaacttag tagctttact gggatgagtg cttaactcgc tcctaatttc cttccatttc
    65581 gctaatccat ccaaattgtt agttctagca taaaaaccac gaccttttat gttattgaat
    65641 aattcgataa tagaattgtt tgttgccatg agaactcaat caaataatag atgtatattc
    65701 tcttatttga tttactcaat taagttatta ttaaatactt tatttttcaa ttttatttca
    65761 agactctacc aagctttccc acataatcca gttaaatatc gaacaatatt tatactcaat
    65821 atcatagtca cgatgactgc tggatatcca ttaccaattt tcggatcaat ataataaact
    65881 gaactaaagt gatctattcg tgataaatta gcagatcctt gtatttggtc tgacaaaggt
    65941 ttcaaactcc atgaatacaa attaattcca acatcaggag ttctatccaa atattgatag
    66001 gaatttacat ctgtccaaac agtactaatt gatttttcag gcataattgg tacatcatta
    66061 aatttgagat gaccagaaat aagtggagaa acttttggat tttcaattag ataatcgtga
    66121 taattaatca aatttataga taatttatta aataactgat tcattttctg attcatcttt
    66181 tgtgcgataa cttctatcag aacatatgga gtatgtaata aataacaatc taaaatatta
    66241 tctgattgac aatcatttaa tatctggtaa atgatatctt tataatttaa ataacgaata
    66301 atatcccgat tattactatg attggatttc aaaataacat tctgataaat taaattgaat
    66361 agtttcttga ttattggatt tgctagttca tgtgttagat aaagatgata agaatagtaa
    66421 acaatggttt gaaaatgata tatatcactg ttaatgttcc atatattatt aattttgtta
    66481 atgataatat tgacaattgt ttcgttatag ttatcgtaaa cacgttcgat aattctctcc
    66541 aaatgattct tatgaacatt ccttttattt cctttattga tagagttttc aataagatta
    66601 aacaaatctg ttttagatat tccttctaat ccaatcttgg tattatgaat gttaagatcg
    66661 caattaaaat cttccagatt caaataaata tcattaatta tctggattaa catatcttgt
    66721 gtcataatgg gaaaattaat gcgaagaaat aatatatctt cacgtaattt aacgttatta
    66781 gattgattgg tcaatgattg atcactatga ataaaattat ccttgattgt ttgcaaaaat
    66841 gataaataat cagtaagatt gtcttgaatc caggtttcta agatatttgt ttctaatttc
    66901 tgattcgtag tgtaatctaa taataattga ttgatgattg ttattagtcc taattggtaa
    66961 tcatcaatat cattcaatcg atgatgcatt aaatgataat gatttgtttt cgttttgttg
    67021 attagatcta attgataata agaattcaaa ccataattat cccattgttt ttcaccatga
    67081 aaataagaat ggtaatcatg gcgaatggat ggattagtat gaatcgttgg tttaattaaa
    67141 ataaccatca ttttactcgg gtgatcaaaa cgattaatta attcaatttt cttttgatga
    67201 acatttgata gcgattcttt caaagtagaa gatacgatac ctgttgataa ttcatgcaaa
    67261 tctttcaaat tagtatcatt ttctgtttga aacataggaa ttagattatt atcgttaatt
    67321 gatgtttcac tatattgtac ttcatcaata aaatattcta aaggctttgt ggagaatatt
    67381 tgtctttctt ctagtgataa ataaatatat tcgaccatta aatgaacatt ggatagttgt
    67441 ggttgatatg aactaatatt aattcgagga ttaataaaac tggaaaattc ttctcgataa
    67501 gttacatctt ctaatgatct caatgataca tgaatttgat atctagtatt ggtactggcg
    67561 ttcaatggta atgctaatgc aatatttcga ttaaaataaa aaatgagggg taatgcaatt
    67621 gtgtacgatt ttttcacttg atcattaaaa ataatcaaat cttctctatg accaatcatt
    67681 ttatgatatc cagtttccaa tccaatatct aatgatattt gttcaaaaac ttgcagccaa
    67741 tctgatgtag aaatattacc atcttgatct cgaaagctga atttaatttc ctgtactaag
    67801 aaatgagcca actttctaac ccatgcactt ttagatttct tatttcgata cataatattt
    67861 tcaatcttct ttttagtact gttcaaatca ttaattcttt cccttgataa tatcatgcct
    67921 ttattcaata gttcttctaa tgcatcatac gtcttctgtt tttctaataa atgtgtaata
    67981 atatctgttt gatgtaatgg ttcttgatgt agtacttgct taattttatc accggaagaa
    68041 ataacagcat tccagacata attcaaataa tattctaata tatcagataa tttctggaaa
    68101 gattgattaa gtttctcatt ttgttcacga taattcaata acggattttg aattatttgt
    68161 ggatctaaac tattgttttt agcataagat aagaaaaaat agatgtatga ataatattca
    68221 ttatctaagt gatgaagatg atgagagatt tgtttgggta atatactaat aatatattct
    68281 ttgaatgttg tttctgttaa atctttgctc aatttcttca ggaagaattg atcgatatca
    68341 gaatgaatac gcttatggat aactaaagga tcatgatatt gatcactaat ttccattaaa
    68401 tattgttcat tatcaatatc atattgtttt gctaataaga ttacttgttg gatcttttca
    68461 gcagttagat aatgtgttcc atcaattatt tccaaataat gatctatttg atacaacaac
    68521 ttcattttgc taattaataa tgattgtatt ggttctaata attttagcac atcatctaat
    68581 tgatcatgtt ttattaaata atcataaatt tgtttaattg aaatgaaact gatattaata
    68641 atatctaata catccttttc acttaatctg aaattatttc catcatatcc aattagtgat
    68701 cgaataatga agccattgaa atcatccacg tcagctaata attcaggaat aattgttgta
    68761 ttagaactag gatataaata actcaagtta gacaaattga tttgaatatt atgttgagga
    68821 tttaatgatg agataacttt cgataacaaa tgatctacac ttttgaacga taaattatta
    68881 agatttgata atttttgaat actcaatgca tgtttaacat aataaaaata ttgtgataga
    68941 aagttatctc tcagaattcg cactctatcc aaaatattat attgatttga tttctttact
    69001 tctaatgtgt attgattgtt attaattaaa ttgaatgacg tatattcttt ctgatcattt
    69061 tctaagttaa gtaaaaattg gataaccata atcatattat taattaatgt atcagaaaag
    69121 attaatgatt cttgttctaa attattttca acagtatcta acatgttatg catgatcgat
    69181 atacatgttt gatttaatga cggacaaact aaatcaggat gagtatattt catcaggaaa
    69241 tagatattag tttctaatgt tggtaataaa tgacaattaa aatctgattg attaggaata
    69301 tccaatatta aatgattagg aatatccaat attaaatgat aagtgttaag aagactgaat
    69361 tgatagggtt gaattgattg ctgagtgtta gaaacaatta accgattatt gaaaaacact
    69421 cgatgattta tcccaaaaaa atcaactggg aataattgaa attgatgttc gaatgtttta
    69481 ttattattag attgattaat taatattgat tgttgattat gtatatttgt attatttttt
    69541 actacccaac taattggaat ttcttcatca atcatttgat cgttagacaa aaataatgga
    69601 ataaattgat taattgtttg attatgatcg taataatttg ttggcacgcc ataaggatca
    69661 gaaggaggta atggaacagg gtttaataag ggtaagtgat ctgaactcaa attataatga
    69721 cgaggttgat ataatgtatt caaataagat tctccacaat atctgtctaa atttgatgtt
    69781 tgataatcaa tatcagattt tctttgttct agatattttc gcacaccatc tttttctatt
    69841 ctaaactgat ctaaatcaat ttgattgaaa gtttctgata tcatagacat taattctgta
    69901 ttaacatcag gatgaccatc cattaataat ttgtgatata acttttgtat ttctctcgta
    69961 ttaatcatct ctgtaataaa ataaaattcc atttgagatt tatttttggc aatgattgaa
    70021 ttgtttaaaa aatgagtaac ataattttct atcttattgt tgtctattgt tgaataatct
    70081 gatgtggaaa attgtgctgg ttcttcaaaa tgacattgat cgtaagcatt gataaaatac
    70141 tgataaattt gataatataa tagtttagtt aactgtcgaa ttcgagataa catttctgat
    70201 gttatttctg agatattaat atcaagatat tgattgatct tttcaatact gatattagaa
    70261 ataaaatcat aaataaattg aaacatctca gtaatagatg gaacatgatt tcgatgaaat
    70321 ataatggtaa ttgctaataa tttctgatta gatgtatgtg acactggaac ataattcttc
    70381 atattatctt ctgaataagt ggatggtgta gtggcataca aatcatttaa taggtaagat
    70441 atttcattca tgtagaattc aatattgatc tttagaagaa atattaaatt ctttaaaaat
    70501 aattttccat tatctgttat ttctggcatt aaattaattt ggacataatg gacaaaatca
    70561 ttttgttcta atgtatctag atatttgaag aagtagaaaa accagatatt aatattaaat
    70621 acattaggga ttctgagatc tgattgatct tggtaaggtt gtgttggaat agtataacag
    70681 taaatatttg agaaattttt attttgataa aataaattgg atgtattttg aaataattga
    70741 ccttgatata attggaataa taaatccatt ttattttgaa tgttattgag actgagagtg
    70801 acattatctt gaataaatct caaataatta ttttctgaca gattgatttg atcgaaaata
    70861 ttaaacaaat ctaatggtgc aaatgaatta tcttcaatta ttttctccgt acgactgaat
    70921 tgctgaatga attttgtttt gaacactgga tcaacaacac atggataata tttcgaagat
    70981 aaattagaat tattatcatt ttgatagata ttaaacagta aattatctaa ttgatatggt
    71041 ttgattaaaa taattggaac tgttttggcc aaactcttca gaatattaga catcaaatta
    71101 tatgaattca aagtctgata aaattccgaa ccaaaatatt tagaaaattt attctgatga
    71161 atagattgat tgggaagaat attttcaatt aaattatcca tagctttttg actattaata
    71221 acaggaattt tatccagcat ggtttcttct gagaaataga ttaatttgat caattcgtaa
    71281 atcggaacaa attctttatg ttcgttcatc catatatctg ccaaattaat attaaatcta
    71341 atccgattat taattcgatc acatgaattt atttctattt gaggataata ctcactttcc
    71401 aagatagaga aggattgaag tcgattattt tgtccaaatg attcgatgtt aatattgtct
    71461 ttgtatgatt ttagttgatc tagtatattc atttgattat tcaaatcttt gtgatattta
    71521 gtatcaaaat attcaagcaa attaataatt cgatctattt ccacttcact attttgtccc
    71581 aagcaagact ttaattgatc taataaatta ttatcattga ttttaaattt atcgatgact
    71641 tgataaatat cttgggattt gaggttaaga aactcggcag ctaattctgg aatatcaaaa
    71701 caaaaaaata tgcgatgaac tagatcacct aaatatggaa tatcgatgct tcctttcttt
    71761 ccaaaatcta aatgttgctt gaaaggtatt ttaattaatt cagttgtgaa tggtgtgtga
    71821 cgtcgatata attttttaaa aaaagtaatt tcaggttgat gatctaacca taagttctgc
    71881 gaggcccctg tattaaccac taattgtaag atagcgccag gcataattat tgtatgataa
    71941 tgcaataatt atttatacag cgccgaaagc taatccagcc atacccccca taatacgcaa
    72001 tatgttataa gaaacagtat agacgcctaa atatatttgt tcattatttt gtctaatttg
    72061 ttctagtaat tgtttattaa tatttaaaat caatttgaaa tcatcaattc gacttagatt
    72121 aatgctacca gatggttgtt gttctaatgg tttaatagaa aaggagtaaa catacaaacc
    72181 atctgctaca gaatgattaa agtataaata aggttgaatt aaattgaaat attcaatatt
    72241 caaataagga tttgttaatt gatgtgtatt aattttaata tatgcagaat ctaaactctg
    72301 tccagtatga tctggtttaa taccaaaatt gttccattgt gctttagtcc gtccatctgc
    72361 attttgacga taactggtag gttgaagaaa ccatgccatc attttggtag cgtgagaaaa
    72421 atttaaagat atctcttctc tttcagcaaa taaattatca aactgattta attgaacaac
    72481 ttcaattaaa tattcatgtg ttgattgtgc aaatcgagtt ctctcatcag tatctaggaa
    72541 aatataatca acatataatt tcgcatgatt aatattaata tcatattgtg attgaatgtt
    72601 gggaatattc aataaattat tatcattttc cacataacat aaatcggata aatctttcaa
    72661 tttaatatta agattaatat catgataatg aagcgcgatt aacggtaatg agttaccagt
    72721 gtgacgacaa aaccaaaatt gcagaggaat aattaattta tatttttctt tgattttatc
    72781 gtcgaacata attagctgat caacttgtcc tatcatttca ttgtatgact ctttatgcaa
    72841 tgaattcata gtcaattgat tgtaaacagt taaccaatct ccggtgtgtt tatcaatcaa
    72901 ttgattacca atggtcaaat caatgtaatc aatgatagaa tggccaattt cttccaccca
    72961 ggcaaattga tatctttctt gatattttcc ttctatgatg gcttgttttt tattaagcaa
    73021 tgaatgatac aattgataag attctagata aaactgttga attcttggat aaagttgttt
    73081 agtaattaaa tcattcaaat attttcgaat aattccatca tccattgttc tagtagctga
    73141 ttggaataac aaataaatat caatttgatt tacatcattg atagttttgg taatttcttt
    73201 cgaatgatgt tctcttagaa aagtttccaa gttttcttta ctcgacagaa aattgggcat
    73261 gatagatgat tgatttaata ttttattgat ttgatcgacc gtaatgttat taattttaat
    73321 taaaatatct aattccttaa ttaatttaat atcttcagta atatattgat taactaattg
    73381 ataatatttt tgagtgatat caagatctcc attaatattt gataatttaa gatttcgatg
    73441 tgtggaatgt tttaaaagat ctactttggg taaatcaatt tccaaataaa ttcgatttaa
    73501 taaatcacct gttttttcaa tgatagtcat cgcttctcct ccaaagttta ataatccatg
    73561 aatttcatga gatgtagatt caatcgcaaa attactatgt cgtctataaa caattttaaa
    73621 gaaggttatt tgaggagatc ctgttaagaa gatatcttct gatccatatg aaactagctg
    73681 tactaatcca cctgccattc ttacacattt aacagttaat attttattta taacaaacga
    73741 tggttttgtt ataaatagaa ttattacgag tgtattaatt attcgtttaa tccaacttct
    73801 actctttcta attgtgatgc atctactgca aacttatttt ttaattcggg atcatctaaa
    73861 tatttcaata tattttgaat agcttcgtca tcatccttat ttcccattgt tgattctgtc
    73921 ttttcttctt tcggttgttc tgtttctctc ttcttaagtt gtttcttttt cttcttagta
    73981 ttattggtac cactagaagg ttgatctgtt ttcatcatac tttctttgcg agcttcgaat
    74041 tcatcctgtt ctttagacat attctctaaa tgcactttca tgtagaaatt catttgtttt
    74101 aattgatcta atggatcaag atctctttga tcagtataag cacaccattt accaagctca
    74161 aattgatata atgtatcttc aggataattt gtttctaaaa atttcaatct tttttccaac
    74221 tctcttttag tttgatacaa tcctctcatt ttaaaacata gatttttaag acctccgatc
    74281 tgtttaggag aatagattgt taaacagccg aattttaatc cagtactagg attttcatct
    74341 aagtaatctg tttcatatgc ttcatctatt tcacattgta aagaatttaa ctcatccatt
    74401 actttccggg caactggtgc attcagattt tctatcatct gtaattcgtc tttggagatt
    74461 aatccttttt gatataattt ttgtcttaat ctattctttt gagaattcaa tctttcaaag
    74521 ttatcattag tatatacttt tttctgttca ttattaacct gttcttttag taatttaatt
    74581 ttatcaattt gttcccttct gtttctttcc atattattta gatctttgtt attgtattca
    74641 atatcatctg ttttagttgg atcatcccaa gcataaatct ttcccatttg tgctaaataa
    74701 atatcatgat tattattctg ttccttaatt ttcttaatat catcagtggc aatatcctga
    74761 gcattgtagc cattatgaat cttaaatcct ttgatttgta agcatttagt tttgtctatt
    74821 ttatcaggag tgagaaagct aattgtatac caattgatgt gatcgtgagg agcatcatca
    74881 gttaatgatg tagtaattct atattttttt ctgtctgcca ttatcaataa caatatttat
    74941 atatatatat ttaaatgctt ttgatatatt cccatctcat gtaattgcaa atattcttcc
    75001 aaatacgatc atgttgtaat agtttagcat tatttttgag aagtggaaag taagtgacat
    75061 attcatctaa atctaataat tcacaaaact tgtggagaac ataagaataa tttaaaaaat
    75121 tctttcgatt tttaggacaa tataatgcga atggttcttg aatatctttg aacattttct
    75181 taattttcat ttcgtcacta cgactaaagt tgggcggttc tttaccattg attacttgta
    75241 atatatgagg aacatgctca taatattttc gataatttag tttcttgaga attcttctta
    75301 aacgaaatat atctaattca ttcttatcta tctttctctt tttcagttcc tttaatattc
    75361 cttcgaatac tttggatgga atatcagtgg attctttagc ttgtaattga cttaatattt
    75421 cagtcaaatg attaattctt ttataagcat atgttccaga atcttgagtt ggttctttat
    75481 aattgacctt ttcattggat aacatgactg cttcagtaca tccacatttt tgacatatca
    75541 tatagccgtc aatatgactt agaatccatt cacctccaca atctgggata gcacaaatgt
    75601 tgttcttttc gttattattt ttctgataat tagtattaat gacatttaaa taattatcat
    75661 ataatttggc acgattaata ttctttttaa taccactttc attcttatca ttattaattt
    75721 ctggttgttt tttactcgtt tccatcataa aatagctaat aatattcttc ttaccagtat
    75781 cacattcatc atttattaat tcttcattgt cttctataat cccatcgtta tcataataat
    75841 cgaccagaat aggtaatgtt ttgacaatat aatttaatga ttctgtccca ttttcaatat
    75901 atttaatttc atctttcagt ttctcaatta aatccattag gtaagatttt cgacgaatat
    75961 tttcatgggt atatttatta ggatccttgg atatcagatt atctaattca ttttgaaatt
    76021 gaattaattg ttctctttta tcgggcaatg aactactaat cttttcaagc atttctattt
    76081 tctctgtatg cttttgatct aatgttcctt tcttttgatt cgttggaaca ttttttttgt
    76141 gctttttggc catttataag atattattaa accattgaac tttatataat tttgttatca
    76201 aaattgtcta gttaatctaa tcatcgcatt aaatcagatg atgtaagacc aatattactc
    76261 aattattata atttattatt ccaatagatt ataatacttt ttttccaata gtataattta
    76321 attcaagttt aaattttcag cagaattttt tttcttatat atagtatata acaaattatg
    76381 gccggtggtt taatgcagtt agtcgcatat ggagctcaag atctttactt gacaggcaat
    76441 ccccaaataa cattcttcaa agtagtttat cgtcgccata ctaactttgc cgttgaatct
    76501 atcgaacaat actttagcgg ttcatctaat tttgccagaa aaagtggtgc tgaaatctcc
    76561 agaaatggag atttggttac ccaaattgta ttaaaaatca ccttacctga agttaaatac
    76621 tgtggaaact ttcaaaattt tggacatgtt aaatttgcat ggactaagaa tattggtcat
    76681 gctatcatcg aagaaactga attagaagtt ggaggtactt taattgataa acattatggt
    76741 gactggcttc gtatttggaa agaagtatcc ggtaaaattg gacatgattc tggtattgat
    76801 aaaatgttag gtaatgtacc tgatttaact gaagttagtg aactctcttg ggataaagct
    76861 aatgaaaata tcttgaagcc ttcatacact ctttttgttc cccttcaatt ctctttctgt
    76921 cgcaacaatg gtttggctct ccctttgatt gctttacaat atcatcaagt caaagtttat
    76981 gttaaatata gaccacttga acaaacttat attgctagtg atgcatttaa ggatggatgt
    77041 gaaaaattag aattaggtga aacttctttg ttagttaatt atatttactt ggataccgaa
    77101 gaacgtagaa gattcgctca agtttctcac gaatatttga ttgaacaact tcaacattct
    77161 ggagaagaac caatgtctgg ctcatctgga aaattcaagc ttaattttaa tcatcccgtt
    77221 aaagctctct attgggttgt taaaatgggt aactatttag gaggtagatt tatggcttac
    77281 caacctaatg attgggagaa agctagagaa gaagctgcta agtctttatt attagcacaa
    77341 tttgatcttg acgattttgg atatttcaat gaggtagcta ttgacggcga tgataatgtt
    77401 tatcatggag ataatggtgt agaatatatt gccatcaatc ctgctgattc atccgaagaa
    77461 cctcaattta tcttcaatga tactgaaact gctcaaagat ttactggtga atctttgatt
    77521 ggaaaacttt ctcctagagc ttatcttctt aagagaggaa agagtaacga tctcagagat
    77581 aaagtagaag gtgttattcg tattaacact gatactcata atgataatta tgtttatcct
    77641 gaagttgaaa agcttactcg aaatgatttg actattgctg atttatctat tcccatgaat
    77701 aaatatgatc atgacaatcg tactgattct attaagaaag acgatcttac cgtttggcaa
    77761 catgacaatt atggtttgtt gattgatgga tccatcaacc ccgtaactga agctgaactt
    77821 caattgaacg gacaaattcg tcaaagcaag cgtagcggat tctggtatga tactgttgaa
    77881 ccatacttaa aacatagcag atcacccaaa gatggtttga atgtattctc attcgctctt
    77941 aatcccgaag agcatcaacc atcttgtact tgcaactttt ctcgtattga taattctatg
    78001 ctcaatcttt ggttctctga tctctcttcc gcactttcag atgtcttcat gaacactgat
    78061 actaagatct tgatcttcgc cactaattac aatgttatga gaattctcag tggtatggct
    78121 ggtcttgctt atgctaatta agctgattaa tatatctatt ttaattatta tctcagatca
    78181 taattaaaaa ttgatattaa aatgacatat aacgaagatg taattcaaca ttaaataaaa
    78241 tgaataaatt tctgatcgtt acactaataa ttgatatcct aattatcgtt attgctagtt
    78301 cgtacattaa atactttatt atttccaatc tagttcaaat acaattatat ctcaaatggg
    78361 ccccggctac tttattattt atccaaagta tcttattttc tttgtttcat tattatcgcg
    78421 gtgaattgga taaatcaaag tattgtctat tcttatttat tagttttgta ttagccgcta
    78481 tcggggattt gttgttaatc atgtatcaaa tattaactta ttatttaatt ggtgtatgtt
    78541 gtttcatgat tacttatatc atactaggat catcaagact tcgatttatt ggagaaataa
    78601 acgaagaaca ttatgctaat attattattg gattaattgt cattacattt tctgctttca
    78661 ttatcattcc tttcatgatt tattttttac aattcaatga tcaatataac aatcctttaa
    78721 tgattgccat gatttgtctt tactctttaa ttatcatatt tgcaatcatt tgtcattact
    78781 tatattttgt agtacatttc aaattgatat ctttattgtc attaataggc attatctttt
    78841 ttgccatttc ggatatatta atcattgtct atgatatggt atggaaaaat agaactttga
    78901 atattattat cattgtttta tattggcttg gtttgatatt attgagttgg agtgggtttt
    78961 aattaattaa atatttttaa ttgattaaaa aattgatttt tgatctaatt aatcttatca
    79021 attattaaaa atagtaggga ttgaattaga taataatgac tttcaaatca agacaatctg
    79081 atggtttata tcatttttta aattatcgta ccattaatcc accaacttta ttaaaagagg
    79141 tatctgataa cgtaggatta tccaatattt gtcataaaat aattgttaaa caaacactca
    79201 gagaattaac aaaggaggat aagagtattg agattaaaag agatttatct aagagaaaaa
    79261 gagaaaagat gttccgaaaa ttattttatc atatggaaga tgacttagat tggaagaaat
    79321 taacaacgat ggatattgtc aacaatccta atgatatgtt atttaattcc atatttaata
    79381 ataattctaa cgaagattta tttgatacat tcaatcaaga atctaattta tcattaaatc
    79441 aacagtatta tcctgatact aatatgagag atatgaataa tgttccgcaa aattttgaat
    79501 taatcagtca attctctatg catatttata atacatctaa atattactat caacaatttg
    79561 aaatgagcga tgatgaaata aatgataaaa atttaacaga tttaatggaa tgtactgatc
    79621 cagcaggttt aaagaaatct aataatccag aaacattaaa taaatctact gattcaaaaa
    79681 acgaaaattt aaaacaaatt acggaagata aagattatac ttgcattaaa tgttgtaaag
    79741 gtaggaaaca taaaattaaa gatatggctt ttacaatcac caatgaacta acatattatt
    79801 gtaaatacca ttttgtagat aatattaaat catatgcgaa taaaaaagca ctgaatataa
    79861 aaatgataag agagaatgca aattatcgtt attgttgttt gtgttcgaaa caaataaaat
    79921 ataatattaa tgatgtattt gaaagtaaaa atacgttagg ttatgtttta tgtatgatgc
    79981 attattctaa aaaaaatgaa aaaagttctc ataattcgaa tgaactaaaa cggaaaacca
    80041 attataatga aaaccctaat ataattcgtc gatgctcatc atcatataaa tgttattcgg
    80101 gagaattgag aaccatttta cctaatgatt acccgtataa atcatgtccg agttgtttgg
    80161 aaaagaacaa atcttatttg gcatcgagaa gagaaataaa aagaaagata gatttaggag
    80221 aaaagcgttg tatccaatgt cctaacgatg atgctcatgc aaatgttaaa attgcattaa
    80281 caattacagg tgaaccaagt aattactgtg ttaaacattt tagtaaatac ataaaaaaat
    80341 acaccaacat caaatatctc aatattaaat cgattaatga aaaatcagaa tatcggcgtt
    80401 gttgtatgtg ttcaatcaat aaagaatatc atattgatga tgtagttgaa aaagatgctc
    80461 cattaggata tgtattatgt aaattacatt ataaaaaaaa gaatcatatc aatttctccg
    80521 attctgaatt atccgataaa gatgattcgg aaattgaata ttacaattgt tctaagtgtc
    80581 ctaaaaataa aaagcatgaa attgatgaca tggcattaaa cattgtaggt gaaatttcag
    80641 gattttgtaa aaaacatttt attaaagatg taaaagcata tcaaaataag aaagctttga
    80701 atagacaatt gagaattaaa ggatcaaact atcgccattg ttttcaatgt catactgaac
    80761 tccaatatca tatttctaat attgtcggaa attataatac cgacagttac ttattatgta
    80821 ctatgcatca ttctaaaaga aatcaacggc taaaaaataa ttcattaaat aaaaataaca
    80881 aaagtgaaaa aaaaatcgat agtgagagcg atagtgaata cgtagaaaaa cacaggagat
    80941 aaaaatatta attactatta atcaataata attaatatta gactaattcg attttaatgt
    81001 tattagaatt ctttttccta ccaaatatta aattggcgtc ataagccact gcatcacacc
    81061 gtctcatata atgagggtca tagtatttct tatgcaattc tttaaattca tcagaaccaa
    81121 acaaaaactt tcttggttca gctttaaacc aaaaaatttt atcttgaata ttatcggtag
    81181 gtttacgatt attgacaacc atggctttat aatcagccgt acatgctgaa aatacatcat
    81241 taaaatcttg caagcgagga aatattcctg cataatcttc atataatctt tttttacttg
    81301 ttgtggcatc ctccttcaat aaaaaaatgt agtcaaaatt aagtcgaaga cttggctcta
    81361 ttcctttaga atattgcata gttaaaatat atgtcaattt ataatggcga ccattcatta
    81421 atatttcagt gatattagca tcttttgacc atgttttttt ttgagctaaa caatcatcca
    81481 taattaataa tgcagcggga tttactttca aattctgttt cgctttaaat tttctcttat
    81541 taatcatcaa tttttgtcta attaaaatct tactgataat tgattctttg atatcgtaat
    81601 gtatatataa atctggaaaa aatgctttat aaaaagaact catgcgatca gtgggagaga
    81661 taactattcc acccggcata tcacgataat gatgaattaa atctctagta atccaacttt
    81721 taccagatcc tcttttagca atcataacga ttgatggatg acggaccatt tcgtcaagtt
    81781 taaattctag aatttttaat ttgtcaagat ccattaatat tataatatat caatattata
    81841 atattaataa ccgcccaata tcaattatac tattatcttt atgatcttcc aataccaata
    81901 gtaattcagt aattgtaaaa acataggcaa tattaaaagt atattaaaaa agcgaatggg
    81961 ccataacatc caaatcatct tatgagtcaa ataagtacca aatataattc gaaccaatgt
    82021 gtaagttatt aaaaataaat atttgaacaa aatactgtac ttattattga tattattttg
    82081 gtagaaccat ttagtaatat tcaaaaatgg agtagatagt tcgtacatca agaatcctaa
    82141 taaatattta atgaaatgat aacgataaac agtgatagaa atggcaataa ttcctattga
    82201 atgatgtaga taataaatat tatttttagg atccggatat ctgatcatat gaattaaatc
    82261 caatacaaag taaacaaaac taacaaacat gatagaataa tttactaaat gatatgttcc
    82321 attatcagtt agaattgatt gcgatccatc acttcgagtg gaagataata ataaagtgat
    82381 agtggatcca acaccaatat atattattaa agtattgaag aacagattag acattaattt
    82441 attccgatag tatcagaata aattaattta ataatgatta ttaaataatt caatttttct
    82501 tgaatataag atcatctaat actggtccat tagcgcccat aacacgtgtc aaatactttc
    82561 catttctaaa taaacagaat gtgggcaatg atctaatttc ataatcatga actgcattac
    82621 gattatctaa taactcgata ttcaatttat agaaagaagt attgaggtat ttcctttcta
    82681 gttcttcaaa tttaggagca aagtttctac atggcataca ccagtctgca aagaaatcaa
    82741 tgacgactaa accagtctta tcatctccaa ttgcttttac aaattcttct gagtttttaa
    82801 tttccttaac cattaatgta tctatactag atattatttc tttgatttag ttctctgcga
    82861 ttttgaacca ctaactctag tccttctcct ctcttctact tcacgtttct tcttagtttc
    82921 ttctcttttt cgtttcctct ctgctttctc cttttcctcc cttctctttt ttcttctttc
    82981 ttccttttct tcttgttctc tttttatcct atcctcttct tccaattgaa taaccagagc
    83041 cttttgttct tcaaattgtt tttttaatgg taatcttctc ttgataaact tatctatttg
    83101 agcttgggct tttttctttt ctgtttttgt tgatctttca tcttccaata cttttttagc
    83161 acgcgtgtat tgtcgtgcta gtacttgaaa atcgcccttg atatgtgtca gcttaatttg
    83221 ttctttcatt aaattcatta cttttttctt tccagctttc aatacatctt tactgatcgc
    83281 ttttattcca taatatctca cttgacttgt attgaaacaa tattcttctg ttcctcgtat
    83341 tttcccttta ggaacattac ccgccccaca atacatatcc gtatttgaca tacctattat
    83401 atacttggat aatatattct ttgaatatta tagtatcaca ttatttgtct caattatttt
    83461 atgattatta aatactattt aatcatcata aaatatcaat atattattta ttcatctgat
    83521 tcttcacttc cactttcact tccttcactg ccactttcgt cttcactctc tgtttcttcc
    83581 ttctttttag cagctccttt ctttgctggt gctttcttgg caggagcttt ctttgctggt
    83641 gcctttttag ctggtgcctt tttagctggt gctttcttta ccttagatct atcatcaaag
    83701 atagtattag attcagaagt atctcccttt gataaacgat aattgtaagc tcccattttc
    83761 atataatgtt gggcttcgaa acctggatct aattctctga gttttgccat ttcagctacc
    83821 ataaattttt gatattcggt ttgtggtctc tttggtttgt ctcctttagc tgctgccttt
    83881 cctttagctg ctggcttttt agctgctgct tttcctttag ctgctgcttt tcctttagct
    83941 ggagccttaa cttcttcact ttcttctgac tctgatgctt ctgcactatt actagattca
    84001 tcactttcag attcttcttt agctgctgcc ttacccttag caggcgcttt tccttttggt
    84061 gtggcttttc ctttagcagc tgcttttcct tttggtgctg ctttgccttt agttacaggt
    84121 tttttatcag atacactttc attagaatca tcttcacttt cagattcttg tttagcggct
    84181 ttctttcctt taactggtgg tttagcactt acttcttcat cggaaaaaac ttcgtctgat
    84241 tcaatacttt cttctacaac cttcttattc ttttgtgttt ttgacatatc tgatgataat
    84301 ttgatattat ttttccttta tatcatttac tcatcaagca tttaataaat caattttttt
    84361 gtttcaaaaa tcacaaatca attttatttc tactgttcat ttagtaatca tggatgaaat
    84421 tggtatattg gatccaaaag gtattaattt gaatccgtta actgaaaaag aatatagtga
    84481 ttcttacaaa gaactgggaa ttgtttggtc acaatatcct gcttatcaga aatcaaatga
    84541 aatattaaat tcaattaatc aaagtcaaat tacctttatt atcagtggaa ctggttctgg
    84601 taaaactgta ttaattccca aattcgcatt acattacaca aattatcaag gaaaaattgg
    84661 aatatcctta cctaaaagaa ctatcactca atcagcagca tcatttgcgg caactacatt
    84721 agatgtgaca ttagggaaag aaattggata tatttacaaa ggatctccga aaaacatgat
    84781 aaattcgaat aataaaatga tttatatgac tgacggcata ttaatcatga aatttgtcaa
    84841 tgatcccaca ttgtccgaat ttgatgttat cattattgat gaagcacatg aaagaaaagt
    84901 ccaaattgat attttactat tatttattaa gaggatatta gagtctggaa aaagacctga
    84961 cttaagagtg attatcatga gcgctacgat tgatattgaa aaatatcaaa attattacca
    85021 aggaatttca caaaatacca ttcatatcag tggtcaacca aactatccaa ttgaaacaag
    85081 attcttaaaa gaatcttcaa aatcatattt aacagaaggt cttagaataa ttgatgattt
    85141 atcacaacaa tcaattaaac aagatatatt atttttcata gctactagta atgaagcgtt
    85201 acaaacctgt cagaaaatca gaaagcaaca tcccagaatt tattgcattg aattctatgc
    85261 cgagatggat tctagtttaa aaatctatgc tacttctaaa aatcagtttt tagaattagg
    85321 caattatgat caaaaagtaa ttatggctac caatgttgcc gaatcttcta ttaccattga
    85381 tggattaaaa tatgtgattg attcatgtta cgaattattt agttatttta atccttatgt
    85441 ttacggtaat gttttggaga agcgattaat tactaaagca caagcatatc aaagaagagg
    85501 gcgagtaggt cgaacagaac caggtatttg ctatcattta ctaacacaag ctcaatttaa
    85561 tttgttagaa gattatccag aacctgatat actcaaacaa gatatcacaa tggatattct
    85621 gaaaataatt caattaacta gtaatcatac attaaatgaa ggatacgaat taatgaacca
    85681 attaatggat cctcctaaga aagaatatat tgaatcaact cagaggttat taatattata
    85741 tcaaatgata aattcaaatg atactttaac tcgattagga tatatggtta atcaatttag
    85801 ttctgttcca attaatcaaa cattgttttt aatttatgca tatgaaagat attgcgcgaa
    85861 acaagccagt attattattg ctatgattaa agaattgaat ggaaatgtga ctaatctatt
    85921 tttcaaatct gatacgcttt gtcaatcaga ttgtcaaaaa ccagcatcca aaaaattatt
    85981 aaataaatta atgcaaaaga aaggagatca tatgacgttc ctcaagatct ttcaagaatt
    86041 taaaaaatct aatgatcagc aaatatgggc tagaaaatat ggtattagat taaatatatt
    86101 aaattcagta gaaaagacag ctaaccagta ttattataaa atgatacgat tatcaaaaaa
    86161 ttcagagttg agtcggataa ctgcagttga tatcaataaa aacattttag aatctctcaa
    86221 attaagtcat cgacacttga ctgccaaaaa tctatctcct attttcacca atcatgatgt
    86281 aaaaattaag ggaagtattg aatcgaaatc tattgttcat aatttttatc agaataaaca
    86341 attatctcaa aaaacattta tttatgatga attggttaat atcaataaca attggaaatt
    86401 taatgttatt accattattt aatcattaat attattttct tagaatatat taatgattat
    86461 acttgaaaaa catcaagaat ttccaattac ttatctaaaa aagcatcggg gattgatatt
    86521 gtatcatgaa gttggaactg gcaaaacatt aactgcttta tttgcaacct atcaatttcc
    86581 atacccaatc attattgtag gcactaagag ctccaaaaag acatttgtgg ataatatcaa
    86641 aaaggcagaa ttagatgcac aaagatttac attttatacg tacaccaaaa tcaagaaaat
    86701 tgtagaagaa aatctttcat ttttcaaaga ttgttcggtt atcgtagatg aagctcataa
    86761 tatgaggaac gaaaatatgt ataatctcta tttaactagc gcacttactt ttgctaataa
    86821 agtactctta ttaaccgcta caccagttat taattatttg aatgatttat ctgttttggt
    86881 taatattatt aaaggcgaag atgttttacc aacagatcga aaattatttg atcaaatgtt
    86941 ttatgatgaa gaggaaatga aattagttaa tcaaggtatt ttacgtgata aaatcaaaaa
    87001 tactatttct tattataaat ctcgaaacct tagcgattat gcatctcaaa caactcatat
    87061 catgaacgtg gaaatgagtc atgagcaaat tgaagaatat atttattaca tcagaaatat
    87121 catatatgaa ggaaaaacta ttgttaatga tgtcgatgca ttgcggattg attatagctt
    87181 gttacccaac aaaaaaaaga actttttcct taatgttaca cgtcaattat ctaacacaat
    87241 taataattca ataactagcc caaaaatagt tgagattttc aaaaagatca aacaaggacc
    87301 ttatcctatt attgtctatt ctaattttct taagaatggt gtttatacta tggcaacttt
    87361 attagaacaa aataatatca aatatcaaac aatcactggt tttactacta atgaaaaatt
    87421 aaatttaatt gttaataatt ataatcgtgg tgtttatcaa gtcttactcc tttcttctgc
    87481 tggttcagaa agccttgatt tgaaaaatac tcgacaagtt cacatcatgg aacctcattg
    87541 gaatgaatct aagattattc aagtcatagg acgaacaatt agatatcaat cacatattaa
    87601 tttatcagaa aatgaaagac atgtagatat atatcgctgg gtttctgttt tcccagaaaa
    87661 gattagaaat atgtctgccg atcagtattt aattaattta agtaatttaa aacaagaaat
    87721 ctggaatatg tatcagcaga ttattattga tgcgtctatt gaagttaatt attttgggca
    87781 gatataagtt gtcaaataat tggagtcata aatggtattt attttttgaa acatataatt
    87841 aatggtaaaa cggaattcgc aaatatccca tttttattct attgatgatg cgattgattg
    87901 tgcaataaat agtcggacag tctttatcat tgctaatgaa aaaaggaaga aatcgggtgg
    87961 tattggacga tattttactg tatttccatc gttcaaacaa ttcttaaaat caaaagataa
    88021 ttatccgaat tgccatgaaa tattaattga tcatgttaat aataaaccca atttagctgg
    88081 acgattagtt ttcgattttg atattaaaga aaaagatatc attccaaaag actttaaata
    88141 tcaaatagag aacaccatta gcgaagtaat agatcgattt tatcataatg tagattgtga
    88201 tcgattgatt tatgtttggt cgacatctga aaatccaaaa aaagtatcca aacatttaac
    88261 tgttaagaat ttatatttcg ataattggat caaaatgtct aggattttct atcaattgtt
    88321 tagtattgtt tgggatgcta cttattcttg gatagattcg tccgatttag ttgatgtaca
    88381 agttgtaaaa aataaaacat ctctgaggat ggttggttgt tccaaaatag atggatatcc
    88441 actcatattt gatgatccaa gtcacactct cactgattct ttgattcgta tttactttag
    88501 gaatcagaga aaagaagaac aattagttac cgataataat ctaaatatgg agttaataga
    88561 tagtgtagtt tatttaccac ctgaaaaaat caaaaacttt gctcatagag aatctcaagg
    88621 aaggaaacca cgagtttatc aaaaatatat ttatcaatta gcattcgata tgtatcaatt
    88681 aattaatcct aatatatttg ttaaaggtaa gattgacgga aacatcgtca caattctaag
    88741 aacaaaatca gctccgtgtc tattatctgg aaaaattcac gaaagtgaaa atggatattt
    88801 aattattaac cgggatgaaa ataatattta ttctgtcctt tttgcttgtt atcgtaaatg
    88861 ttacaaatgg aatactacct atttgggatt tattgattct gaagataaca ttattttaca
    88921 aagcaaatat caaacaatag taaagaagaa aaagaagaaa tgtaataaat atactactca
    88981 ataagtaata atgcgattat ttcttattga atatcaatat tgttttttaa tttgttccct
    89041 ccagtaacca cttggctgtt aaatgattcg ataaattcta cttcacttaa attgattatt
    89101 tgacttgctt catcaattgg aatagatgtc aattctaata gtttgtgttc taatattaaa
    89161 ttattttgat attcatctat tttcaaactc gtaattaatt caccaatatt ccgaccagca
    89221 tatcgaattc gatacgatac gaacatgtat aatttagtaa aaataaaatg tttcgaaata
    89281 ttggataaca aaaatgtatg caagcattgg ggataaataa cagtaaaaga ctcattgtta
    89341 actttgttag aaatatcagt ataatactct attttactca atataatttc ttcaatcaat
    89401 ccaataagat gatctctggg aatacttaat ttcaaacatt tatctatgaa aataacccaa
    89461 tcattcatat cagatatatt atcctgtatg attttggtgt tagatttaat tttttcaaat
    89521 aacgttatta gattattttt gtctttactg gcgaatattt ccagaaatga agatatttta
    89581 ttcaaatcag tgatactttc aatattcttc ttatgataat taataatctg attattgatt
    89641 atatccaatt cactaaccgt gacggccatc atttttgaca gattaaattc tcttgttatt
    89701 tccctcattt gaactaaaaa ataatgatat tgataagcat ctatagattc agtcttattc
    89761 gatacaatat gaatattatt atgatgtttc tgataaaatc tagttaattt atccaataat
    89821 attatttcta cctgttccaa taacatatca tgcattcctg gcttaaaaaa agtaatatca
    89881 taaatttctc taatcaattg atggcatttg gaaatgttcg ttttatcaat gaaaattttg
    89941 atttctgata acaaaaacaa ataattagca taaatctttt tcttttgatg aacaatttta
    90001 aagtacctat ttattgattg aaaatctaag taaccaattt ccgccaattg ttgatcaata
    90061 tcaatcttct ttattactga tgtaatttcc ttcttattat taatatctaa ttttctttga
    90121 gtaacactgg acagatattt gatatcttcg ttagataaca tggttacatt atctcttgct
    90181 ttcatccaag tattggcaat ctggatagat aaacaataaa cattaattga ttgattttcg
    90241 aattcagata atttattgca gaattgataa taaatcttgt tgtcatgctt attaataaat
    90301 tcaatttctc catcatcgtc caattgtatc tgatcacaat catctacaat aataaaaaga
    90361 taatttttag gtttggaaca atattttaat attctttcaa tttcgggtag gatatcagca
    90421 cttgttaatt cttgataatt tgttaaatag aataaataat gataatgatg ataatcacta
    90481 atcatatcgg taataatatc ggttttgatg gtgaaattct gatagatttt aatattctca
    90541 agaatatttt tatccagaaa tttattgaat gcatttaatc gatgattatt tgattcggaa
    90601 ccagtaatca aaacttttaa ttgtttagat gtgttagtat ttgtcattct taacggaatt
    90661 agttatcatt atagatactc ttttatatat tattcaatat ctatagtaaa tcgttttcat
    90721 ttaaataata attttgatct taatatcata tatttgtatt aatgtatgat aatgtggatg
    90781 ataatgggca agggtttaat tcatttccaa tagtattgac tacacatcag aacaattgca
    90841 agacccttaa tataccaatt aagaaaagga caaatatatt atctaacgtt gttagcaaaa
    90901 gttgggagaa gtcaaataat aattttatgt atttagacca accggttgct acttctgtag
    90961 atgctcttga tattgagcat aatcaatgga gatataatcc taattattta acttatgatg
    91021 cgatacacaa ttgcaaatca gctggaatta ttccatatac aatatataat aataaattgt
    91081 attttttgtt tcaaaagatt aatgaaccag aaagaaagaa agatcatgga tggaatgatt
    91141 ttggaggtaa acaattattc cctaatgaaa ctactgctga aacggcagct cgggaattta
    91201 gtgaagaaac gagttgtctt ttttatttga gaagtcatcc atccgaagaa tcatccaaga
    91261 attatcaatt gttaaaaaat aatcgagatc taaattatga tcaaaataca attgatattt
    91321 taagacaatt aatacccatt tctcaaacat attatgcaca aaaaattact gagtttatct
    91381 cgcctatata tgctagttct aaagaaacat acattactta ctttgttaaa gtagattata
    91441 tttcagaaaa tgatttacca tctgctgaag atattcatat accatatgaa tatagatatt
    91501 tgagaacgtg tcattggttt agtatcgatg atttattaat catggataac aaactgtttc
    91561 acaaaagact acaaattacc agaatattac aacgaattaa atcttactac gataaagcat
    91621 tatttagtta gaaaaagctt aacatattag atctatttat tctagcttag tgaaaataga
    91681 tctactatta aatctcttta tagtatataa ttatctatgg cgtcaataga taaaataatg
    91741 attgatattc agaaattcca tatcaaggtc gtcgaattat ataactcaga tcaatccgac
    91801 attgataaat ggcttgcaat agctacccaa tttcatattg atagtggtat attaatgaat
    91861 ttatttgatg ttttacaaga agagaaaaaa gtatcgcaaa ttaaattgaa ctatcaagaa
    91921 agtattaatc aaattcacaa acaattaact gatgaaaatg attcaatcat gaaggctagt
    91981 ttaatcattc tgtcacttca tcaaatagtt tatcaattag caacaactta tggtaattat
    92041 tattttagtt tgaatggtaa agaggagatg attattttaa agaagaaatt aaactattac
    92101 atcaatatta gtaccaaaaa tgaacaaaat atcttttttc atgcatttat tctattgtat
    92161 ggattagaat ccctttttaa taaacatttt tatgttggta ttgatttcga atttacattt
    92221 cgccaaatcc aattatcaca acttaatttt gaacaccatg atgcacttca aagtttaatt
    92281 tatattatta gtcctaagaa actagaacca gtcatgttaa gtaattttat ccaactaatc
    92341 atgtgcaata aaagaattca taaaatatta catggatctt ctgcattgga tataccatat
    92401 gtttacaaag aaatgttaga agatgatagt gaaaagatca tttcatttac attagccatg
    92461 atagatactc aatatccatg cgaatattat aaactgaaca aagaagaatc tttagaatat
    92521 cgctgctcta tttatgatga agagcctagt agatcagcag tttattattt tggtttaata
    92581 tccaaagaac aacaagataa tttaacagct attctagaat ctttaccagt tcataatgat
    92641 cgcgaatgga atattcataa aatgtctaaa tcacaagttc tctatgcaca atatgatgtc
    92701 atatttctca aatattttta ttatcgaatg atcaatgtgg ctgccaaaga tgaaacatct
    92761 gatttagcca aaaagagaac aattgaatta tacaaaaacg tcattggaca attaactcaa
    92821 tttgtttatt tggaaaataa taatgtcact ttattaagaa ataaatgtaa agaagaagga
    92881 gatgtcgcta ataactattt tatcaaagga aaaaataaga tagttaaatt aattgatata
    92941 tttcgatcaa tctttccagg catagtaaca aataatccaa aagtagaaat tgataaaatc
    93001 attaaagtca atttgtacaa aaaatcaatt gaatatattg ttaaacgaat ggtgtatggt
    93061 atattatctc aaaaatatcg aattcaaatg aataaaacaa atgtttggac agatagattg
    93121 gataatcaat tcatattcga attcttccga gaactccatt ttgatcattt atatctaatg
    93181 tttaaagata ttgaaaaaat attagaacat cgaattattg cattaaattt ttaattatta
    93241 aatcatttac taaataattt aataatatca ttttcaaaca acaatattaa catcatgatc
    93301 tttctcacaa ttatcccaat catattttcc agaccaataa ttatattcct ttgttttgca
    93361 agcatcatat tttcctctaa agaaatcatt tctggtttca caaggagata aacattgata
    93421 tcctctctta cttactggaa atgaagaacg cttatcttct tcccaatcat cctctctctt
    93481 aatttttaag taagaaatta aatgatcatt agtggctttc tcgttctcca atttttccat
    93541 atactcacta attctatctg aatatttgtc aataatatct tttggatgtg atttcaatag
    93601 attattattc ttagcaaact caatgtaacg atcgacatcc acatcacgat tgctcttaaa
    93661 atttctcaat aatttatgaa atttatccct taatgcaaat tcactttctt taatactctt
    93721 caaatctttt ccatcattat taacaatatt tgaaaaccaa cttttcattt tttgagaatt
    93781 aggatcattc aatttctcat taaaccaatt cctcatcttt tggatttcat cctcattaaa
    93841 tctatcattg aaccaatttc taattctttc caaattagaa ttatcaagga gttgaccacc
    93901 aagtaattga tattcatcta ataaatcttc atctggatga tatctagttt gtttgttatc
    93961 atttctgtta gatctgtcat catttctgtt agacctgtca tcatttctgt tagatctgcc
    94021 atcgtacctg cttggtttgt catcatatct attcaattga taatcatacc tacttggttt
    94081 atctagattt tctcgattat aattggaatg atgtttgcct aaacgctctt tttcatccaa
    94141 atataatttt ttgtattttt tatattcttg ttcatatgag tttcgagaca tattgatact
    94201 attaactaat atattaatta taaattgtct tataattaat tcattaaaaa tcccaattca
    94261 gacgaagccc tagtagccgc cgtatacaaa gtttttatca tttcacttgt ctttttatta
    94321 tcactgatat cttgaacatc aaccaatact atttcgaatg tagatccttg agatttatgg
    94381 acagtaatac tataaccaaa attaacatta gcatataatg ataccaaaac attatgatag
    94441 atacgccaga gtctatccac agttttgcca attttgtaat ttttataata gaattcaata
    94501 tgctcttgga tgaccgataa catttgttga tatttaatta aatcattttt attaatagtt
    94561 ctgatacaat attcttcttg gaaaacattc tcacaagtac tactgactct tttaaccatc
    94621 agaaaatcta cattgaatcg ataattttga ttggctaatt ttttaagcat aatatttagc
    94681 tctcgatcag ccaaattatt cggtttttca atgagaagct tcttccaatc ataaagtaat
    94741 ttttccttag tagttatttt taatacttta acaatatccg aagtgtaaaa atgaatttta
    94801 ttttgcaaaa tggaataata atcattgaat atcaaataat cccctactaa atattgatca
    94861 atatctttcg attgatgaat ttgctttcta ataatagaat tataaaaatt agatgttaca
    94921 ttcttccaag tcagaataat gggaatttta cctttgttta aacacttcaa aaagttctta
    94981 aaccaactgg cctccgaata attatctttc ttgtgataca atctaaatgt ttttggaatt
    95041 attttctcct gatttatatc taataattgt tggcagaata actgttcact tttccaattg
    95101 cgaatattag tggcaatctt tttaatactg tctgatttag ttctcattac ttgatctaat
    95161 attatatgat attgataatc tgatggaata ttagcaaaaa tcaaactttc tgattcattt
    95221 actggtggca attgtttttg atctcccata aaaataattt tgattggata caaatcaata
    95281 tgagttttca attctttaac catatcttga gatatcatag agcattcatc aattatcact
    95341 aatttcttat caatttgttt taagattgca gattcacttt ttgcaacaaa tttcttttgc
    95401 ccagtttcta tcttaataac tggtttgaaa tctaataatt tatgaatggt aacaaattta
    95461 acacctctag ttaaagcctc ttctgtttga tcaattgtag ccataaaata agattctaat
    95521 acatttaacg ctttatgagt aggtgcgcaa aatataacct gatcaattac ttgatttatt
    95581 attaaatttt tgaccaattt agtaatcagg aatgttttac cagtaccagc gtatcctaat
    95641 aaataaaata tcttatggtc tggatcatta ataaattcat tgattttatc agatgctaat
    95701 tgttgcttcg aattcagttg agtatccatg aatcaatatg atattggtat aattgttata
    95761 taatattcca ttcatatttc aattttattt acgtcgatta atataaccat tatcaataat
    95821 tatattaatt agtatgttcc tttatcaatt tgcgatcttt tgatagaaat ttcactgggt
    95881 ttaatctttc ttattcctgt taaaaataac atatcatctt ctttagttgg tttggtaata
    95941 gatttgatat ggcatttgtt aaaataaata acactacggc aattaacatc actggatact
    96001 ttttccttcc acatgcgctg cacaattaaa ttaatatcaa taaagaaatt cttgagaaat
    96061 ggatctaaat gatcagattt gatatatttt cgataattgt ttggaagtaa tttgagaact
    96121 ccaggagtca taggagaaac atatactaat tgttctaatg gattaaaata aagatccaaa
    96181 ttattgactt gataagtatc taaatcatct tgtatttttc tgaatgattt tcgatcaata
    96241 ctttctagat agattaataa atgcgttaat aatggcgctc tttcatattg ataataccaa
    96301 taattaacat atgatctatc attaaaataa taattaaata cccataccaa tccttctaga
    96361 taatggtgca tgatttgttt ggcattctta gttaactcat catccttgtt aaataattta
    96421 acgccgaaat aatcttgata gaaaattcca attcgatctg ttgttaattg taaaggttga
    96481 gcattcagtt taagataata ttgatctaac atttgttgaa attgataaac ttctatctga
    96541 tagtcattca tatgttcgtc gtgaatatgt tttttatgta tgtaatcatt gatactatgc
    96601 gaccaagtat tcaaattaat attcaatctg ggtaatttat tatgtttacg aaagtaatcc
    96661 ttagttaaat taataacttc ttgataggtc aaattagtag tgttaactgg ttgatcatca
    96721 acaattagta tgatactttt ctttaatgaa tccatgaact gttcgttttg aataaatctt
    96781 tttggactta gattttgtct aaatgtcacc ttaagttctt cgtacattgt tctgaattct
    96841 tgaaagacag ggatcaaatt ctcattattg atttctcgat aattaaaaac atttttgatt
    96901 tgaccaatgg taatatattt tgtatacaaa ttattgtgaa taataaaatc attctcttcg
    96961 ggcaaaagat gttttaataa acttttcaga aacgtaaaat taagctgata tttatcatct
    97021 cttttattga ccaaataata tgatttatgt ttccattgaa ttaatgtttt caaataagcg
    97081 tccaaaatat cctggaatcc ttttttaaca tctaaggttt caattttagg aacaaaatca
    97141 ttaccaaata atgtactgat acaaacaata tcatggttaa ttttatcaat gttaaacttc
    97201 tcatttggga aatcaggatt attattaatg taataggcaa tattattctt taacaatgaa
    97261 atatcaatta gatcataaat ttcagtagta cttctttttg atgtttgttg attatgtctg
    97321 agcatatata atttttgaac tggtaataag atacatagaa gaatcacatc tgcatcagga
    97381 ctgtacacca tgattgaatc atgtgtatta ggcaaatatt gattaatata attaacaatt
    97441 ttcttttccc cttcaccaat ttgatacata tcagacaaga taatattcat gttcgatcga
    97501 ttgattttga atttttcttg tattttatcg ctgctcaaat aattaactaa taattgcata
    97561 aaacctgttc ctggtgtaat tttatttcga gaccatctaa tttcatcttt agtagccaaa
    97621 taaatataat cttcttgatc taatagataa tcttgatatt ttaataatat tttcttctcg
    97681 tattctgcag caacagctcc catgtatctt ctttgtcttt gttcaatcat tttcccttta
    97741 gaaggaactc catcaatcgc caataataac gtcttaattt gatcattaac acaaaaagtt
    97801 cgaataatac ttaataccat attgatcaca cgagtaataa tcattttatc taaatatttt
    97861 tcattgaagt gattttgaaa catttcaata actttatcag gttcggaatt ttgcttgatt
    97921 tgtttctgaa tttctttcat tttaaatttt tcaaattgtt cattaaatac aatgttagtt
    97981 accgcgcgat gatgatatat atttttcaaa acgattttca tgaaagcatt gatatcaatt
    98041 aatactttct gactagccac gtgaatgatt gaattaaaat ctaggaataa atgattgatt
    98101 ggcatttttt tacgaaagtt tgatttgatt gatgatgatg taatattatt tttgattaat
    98161 gttccaaaaa attcaagcac acccatgatt ctactaatat taagtaatat attgattaat
    98221 tatataccat ttgtctaatc aattttatta tactgcttta tcaataaaat agtataatga
    98281 aattattgtg ctttgggaat agcaatatct ctaattaaac tatgtttgaa tgtaaagaat
    98341 ctatcacgaa taactcccaa tttagcatga gtacctgtat cactcttata cacttctctc
    98401 atagtttcat aattatgaag gaaaacaacg agatgtccta aaatattttc taattcagat
    98461 acttgattat ccacatcaac tcctcctctt atatctgata aaatagagct agtacttctt
    98521 ttagtttcat tgtacaaatg agtcaagaaa ctcatgatct tatatctact ttgatcatct
    98581 gaatatcttg cccaagattt aaggaatgca tcatctttag ctaaatatac atcattcact
    98641 atttttaact ttgttccctt ttccaaatct cccactactt tcaatgtggt attaatattt
    98701 tccaacgtta atgttggcca ttggaattta ttcttttgtt cagtcattaa catttctgag
    98761 aaatctacgt ctcctgaaat atcatccttt ttaataaaca tatccatctt attatttgat
    98821 gaataacaat tatttatatt tgaattatta tgtttcttaa catcactggt ataattcatt
    98881 ctattctcta tatgatataa attattttga gattttaact tgtttggtgt agttgaatga
    98941 tcttgatatg attctattaa attttcgcct ttaatgggca catcaagggg ttcaatctta
    99001 ggtctctcga tgttttcaat attaacaggt aactcaacgt tttcaatctt agcaggtaac
    99061 tcgatgtttt caatctttgc aggtaactcg atgctttcaa tcttagcagg taactcgatg
    99121 ttatcaatct taacaggtaa ctcgatgtta tcattcttaa caggtaactc gatgttatca
    99181 ttcttaatcc cttccatgtt atcaatatta tcattcctag taagcctctc aatgttatca
    99241 ttcttaataa gcccttcaat attttctctg ctctctttaa catattcttt aatttcttct
    99301 attaattctt ctacgtcttc tttaatatct atttttacat ctgtttgttc gacttctaga
    99361 ttcattttag tttccatgtc tttatgaaat tctttttcgt ttgcgatttt aatttcgtcg
    99421 atgatatttt ttttgatatc attattatcc ttaactttct ttagggtttc agattcatca
    99481 tatttaattg aatatttttt ggataatctt tttagaacat ctgatttatc cttgttcttt
    99541 tcttctactt tatcagtgtt ttctgctttc ttttttgatg atttcctttt tttggatttt
    99601 tctttattca tatctttatt catatcttta tttacctctt tattcgtatc tttattcgtt
    99661 tcattattat tcattccttg gaaaggaatg aatacttcat ctccaatcaa tgatttaata
    99721 ctagttcgat gtttataatc gaatgaatta ctattctgtt ttttactacc agattttaaa
    99781 tgtctcaata aaatatcttc atcaaattct ttattcgaac cgtaataata atcattatca
    99841 ttaatagaag atttataatt agtgtaactc aaatgaggga catctctaga tgaataatta
    99901 atacgatact gataattatt ggaaattgtt tgttcagatt ttgatggtcc gactaatatt
    99961 tcatcaataa tatttcgttt attagatgct ttgatggcat tagttcttct tcgagtttcc
   100021 ataatctact aataataata catttaattt ctatatatca catattgtta tcaattcatt
   100081 atctttacat tatagagaat gatagataga attaattgta ttaaaaaatt gattttctaa
   100141 gatttatgtt aatccatctt aatatcccac attatttact aatgtattct tgtattgaaa
   100201 tctcttatcg taaacaaaga tttgctaacc taaatgaaat agaaaatgaa ccagttaaac
   100261 ttcatttcat tgaacgatgc aaatgctcca gaattaagaa tagaatacct gcctatctta
   100321 taaataaaaa cattaaaatc attatcgaaa aaagaacaaa taaaaagaat aacagtatga
   100381 tgttagtttt ccataatgat gatttagaac acaatgaatc tgtaaatgaa acggacatga
   100441 tattatgcca aatatatcac aaacaaatcg aaatgcgaaa acagatattg gaatatttta
   100501 gaaattatat ttggtcgcaa actgaaagta ttcaaatcag atcatctatt tatcaattaa
   100561 catctgtttc atattgcaac gatagtattg aaaatcatga tttgatgtat aattctggca
   100621 tcgttattat tggtaatcaa gagcaaatgg aatcaatttc taatatattt aatgaatatg
   100681 taaagaagac cgaattcgta aaactatttc ctattaaatt agaagaatta gcattgatgg
   100741 atagtaaaaa tattaatttt aatattagat tattaatcga aaatgaacaa tttcaacaat
   100801 tagatcaaca gacatacact ttaattggtc taactgatga taagcgaaaa ccagagaaca
   100861 tcggaaagta ttcattttca tttgggaaaa gagaatggtt tagttcaaca ttagaatcct
   100921 ctttagaatg cgctcgaaga gaattgtatg aagaattcaa tatgcaatat tctaatgaaa
   100981 tatctgatta ttcttcttca ttgaatctac cgtatcaaat tgttgataat accagacttt
   101041 tgaaattatt tttacttcac ttaccttcta cgatatcaat tgaacaccat ttggcgagtg
   101101 acacaatttg tctaaattaa ttctttaatt tattaatcaa agaattaatt tttcacatta
   101161 tatatattga tgaatatagt aacttacatt atccttggta ttattttgct agttttccta
   101221 actgtcaata attataatac aggtacagaa ataattgatt atcatttgag aggattttat
   101281 catgctgata tatcccatct tttaattaat gccttttcac tatataattt atcatttatt
   101341 gaaacagcca ttggaagttc acaattcctg ttagcggttg catttatttg gattttctca
   101401 acactaattt tatattttat tcattatttg ttcccatcta gaaaaagata tacagttgga
   101461 ttttcgggag taatatttgg tctagttgta gtttactttt cattattaaa tcaaagtcct
   101521 tctttaacat ttgctagatt ggctattggt atattacctc aattatttat tcctcaaatt
   101581 agttttgagg gacatttgag tggtatcttg gctgggttat tgtatgtttt catattcaga
   101641 ccaaatgatc ataagaaaat agataatatt cctaataata ttggaacgtt attttaatct
   101701 attcaaataa ataatctatt tatctgaata ggggttccgt tttcatcggt aatggttgat
   101761 tttgattaat atattccaat atatctttac tgttactatt atcattacaa ataaaatgac
   101821 attttccagt agattctatc tgaaaaataa tataattgac atctttacat tttctcctaa
   101881 ttaaattcat gtatttctct tcaaaccatt cacgacagat agatttgact ttaaataaca
   101941 taaatttatt ttcatgttcc gtttgaaaat aatcaattgt tccattagac agaatatgaa
   102001 ttaatccgtg atcaggtatt ttaggaaaag gaatggattc tcttaatcca gagaatacaa
   102061 tacctgatgc attacgatga ccacctcctc catgtgcagc ggcgatcgta gaaacatcag
   102121 ttctatcatt cgtggatcgt aaactgaaat gtgtttgatt gttttgtaaa tcataattcc
   102181 aaatgcatga aaaatcagca atgggaaatt tatcaaatat ttggctaccg atatcagatt
   102241 tgaaaataga attattacta tatacaacaa tgtaatattg attatttatt tcttgaagag
   102301 tatatttaga catattcacc atttttttag tgatattatt cttatatttt agtaaatcag
   102361 aaccaataat aattgcttca tttatctttc tttcgttcaa gaaagtgctc caaacattaa
   102421 aatcaaatgg ttggatttcg aaatatgtca taaattcttc aataaaaggg atattagata
   102481 accaaagatc tttggattgt atgaatgcta aaaaacgagg caacggggct tgacaaaaaa
   102541 accattgcca tgttaatcca catgctgaaa aattcatatc aaatattttt aaataggatg
   102601 gtattgacaa aagttctttt tctgctgttt tatggtgatc aatgatcata aatgaattag
   102661 atagattaat aattttttgc atagttaaat atttgaagga gaaatcacac attaatacat
   102721 ttttgttctt aagttttgat aataaaaaat catctggttc atgattagct ttagaataat
   102781 tacatggaat aaatttaatt tgattacatc tgtctttacc aaatatagtt tgataataat
   102841 accaaacaat gaaagcacta ccatatccat ctgtacatcc tcctccatga tataatacaa
   102901 catcaatatt gtttctatcc aatattttat tacgaaatat ttgctccatc tgttatatac
   102961 ttactcatat tattttaaat acttattaaa gaatacgata atcaattttt ttattaatta
   103021 tcgcattgtt tttatcagat tgggcttaat ttatccaata aattgatcaa tttatcatag
   103081 tattgcttat ataaattctc cattttcttt ggagattgat caacccattc taaacaaact
   103141 tttttaatat aatcagattt caaataaaaa tgttggtgaa taacattttc gaattcttct
   103201 ggtggatttt ctaagatatc tatcatcgcc catttcatac attccaatcg aatatgagaa
   103261 ttatattttt ctgatttttc atttcctttt ttagttcttt gttgtttttc ataacctggt
   103321 tcattgtaat aaggttctga aataaatatc aaagattgaa tagaaaccat tatttgtaac
   103381 atggttgatt gatcggggat ccaagactcg ctggcattac cttcccaagt acctagtaat
   103441 gataaacaaa cttttccatc agcatataaa ttaggaccaa atctaacttg accattacca
   103501 gttgtttcta tcgtaacaat tggatttgtt tgtggatatt tactagtaca atacatggaa
   103561 aatagaaaac aaccggaatc ataaggagta tcttgaggac cagtaataat aaattgatga
   103621 catttcatat tttcttcgca atagcgatag aaaatactag aactaacatg aataggcaaa
   103681 ttttcttgat gattagtaat ttcagctatg attctcttca ttgattttga attatgaaat
   103741 ccaattattt ctttatcatc tttcgatatt aattctaatt gtttcaaatt atttgtttgc
   103801 ttacctgctc gacattgttc attagataaa attttagaat aattatcatt tttcaattgt
   103861 tgatacgaac tttcttgttc atcaattaat ttttcaactc tatcacaaaa ccgaaaaaaa
   103921 ttattaatta ttttgaattc ttcattatca tccttaatat tattgatata taattgtaat
   103981 gcttgctttg ttgttttcat tatttgaaat aatgatttaa aattctcatc atcttttact
   104041 gaaaaaatat acataaaatc atttgtcata attctcatgg aatccaaaat aaattcaaaa
   104101 taaataggat attttaatat ttccaccaaa ctttcactga agaaatcttt caagaatgga
   104161 agataacatg aattttctat cacatttatt acgttctcac atgtaccatt taatatattt
   104221 cgcatcaatt ctttggtgat ttttcgaata actaatattt tcttagctat gatagtttta
   104281 ttaataatta tattgtgatt aatattccat ttactttgtc cattatgacc aaatccagtt
   104341 ccatctttcc aatgattgaa cgtttttgtt tttgaagatt taatgttttc tattgggaag
   104401 atttttggat caaaatttct agatggaatt tgtgacaata tttctaattc aattaaaata
   104461 tcttctagag gatgatattc taattgatct atttcaactt ctccatattg atccattatc
   104521 tttttgaatt gatcgattac agattccaga ttagtaaatg attctattgt taaacatggc
   104581 attgtactaa ttagatgatc tagacgatgt cttaatcttg gtctaattag cttaacagta
   104641 ggtggaaatg tagggtacaa gtggcaatcc aataagattt ctaacatgat tggatccttg
   104701 taatcttgat aaattcgact agatggatca aaaaagtctt tgctaaatat catttccaaa
   104761 tgataaatat tatcatcctt tggacgaata ctaaagtgat tgaatttctt tgcgcatatt
   104821 ttatcgatct cgttgatgat ggcattaaaa gataaattaa cacgttccag agtcattcct
   104881 gtttttttca ttgaaataat cacatgttca aaatatttct cttgagaaat tattaatttc
   104941 tgatgatgtt ctaatgcctt ttgatataaa ttaggaatat taaacggaat attaacatgt
   105001 cgagtatact tatcaaaatt aaaatataaa cccatttcgt caacaacatc atcgtaagga
   105061 atgatacatt tatatttttc tattttgttt ttctcagaaa taatactatc atttttttct
   105121 atgtgaatat gaaatccttc aatcatacta ttaattagag tggacatggt atctaaatca
   105181 tcagaagttt ccgattcttc ttcactagaa ttttcggatg acagataact aaaagatgat
   105241 gcttcattaa tcacttcgac gctatcttca atgttatctt cgacgctatc ttcaatgtta
   105301 tcttcgaaga tgatctcttt aatgttatct ttaatgttat ctttaatgtt atcttcaatg
   105361 ttatcttcaa tgttctcctc aatgatctct ttaatgttac ctccatcatt caccttactg
   105421 atatctccat cattcacttt actgatatct ccatcattta ttttactgat atctccatca
   105481 tttattttac tgatatctcc atcattcact ttactgatat ctccatcatt tatttta
//
