# Supplementary material for: Widespread Horizontal Gene Transfer Among Animal Viruses
Source: bioRxiv. 2024 Mar 26:2024.03.25.586562. Preprint. [Version 2] doi: 10.1101/2024.03.25.586562 (PMC11071296; doi:10.1101/2024.03.25.586562)
Supplement: Supplement 2 [file media-2.zip › File2_Maps/uAdinto_megastigmus_waspRNA_GCPB01002833_13305.gb]

LOCUS       uAdinto13305ct_1       13305 bp    DNA     linear       01-JAN-2019
DEFINITION  [note: taxonomic lineage unclassified virus]
            [isolation_source=original].
ACCESSION   
VERSION
DBLINK      BioProject: unknown
            BioSample: unknown
            Sequence Read Archive: unknown
KEYWORDS    .
SOURCE      unclassified virus sp. ctQCZ27 (unknown)
  ORGANISM  unclassified virus sp. ctQCZ27
            Unclassified.
REFERENCE   1  (bases 1 to 13305)
  AUTHORS   Taker,C.
  TITLE     Cenote-Taker 2 dummy template file. Do NOT submit
  JOURNAL   Unpublished
REFERENCE   2  (bases 1 to 13305)
  AUTHORS   Taker,C.
  TITLE     Direct Submission
  JOURNAL   Submitted (01-JAN-2019) Taker 2, Cenote, 1000 Circle St., Cenote,
            DC 31111, USA
COMMENT     ##Genome-Assembly-Data-START##
            Assembly Method       :: unknown_assembler
            Genome Coverage       :: 1x
            Sequencing Technology :: Illumina
            Annotation Pipeline   :: Cenote-Taker 3
            URL                   :: https://github.com/mtisza1/Cenote-Taker3
            ##Genome-Assembly-Data-END##
FEATURES             Location/Qualifiers
     source          1..13305
                     /organism="unclassified virus sp. ctQCZ27"
                     /mol_type="genomic DNA"
                     /isolation_source="unknown"
                     /collection_date="unknown"
                     /note="genome binned from sequencing reads available in
                     unknown;
                     derived from metagenome: unknown"
     CDS             3..131
                     /note="no search hits"
                     /codon_start=1
                     /transl_table=11
                     /product="hypothetical protein"
                     /translation="-WNREIDRTASGGGTLLLPLNFVLNKCDTIKKHKNKQKYVLN"
     CDS             complement(880..1122)
                     /note="no search hits"
                     /codon_start=1
                     /transl_table=11
                     /product="hypothetical protein"
                     /translation="MILVLHPYLPKFDSVLEVIKGVDSQCDCSTCDKAFALCSLQDWS
                     SIPLTSLYFLLITRVSYNDVMHQLSTPVKLKTFKFL"
     CDS             1341..5105
                     /inference="protein motif PDB:2PY5_B"
                     /codon_start=1
                     /transl_table=11
                     /product="DNA Polymerase B"
                     /translation="MSRLVEECAEHMKLYEKAASFISASSDSAIVEGWKKQCSLSLKI
                     LRKVLKNKCLTVPQKQSVLCGIGRIESFKVKLDTYLKRGGGVQNAQSSNITQRVRWID
                     LESAFENRMRTSIVANIEHIDLHSFLDDACNLFIRHVKHILKKNNALKINTVLSCKFK
                     KLSMDNEKEEIIIETKHFNTVNVEIFISTPLKQWFVEHVKNPLVRDLEEFEEKDSGWS
                     LDSIINIQININKFNPMRSGGSYLPLPDFIKKRLACINVKNEDDDQCFKWAILSALHP
                     VSYDDHPYRVTHYLPYENELNMKGIQFPVSLRQIPKFEKQNNEISVNVFGLKDKDIIP
                     LYRTSDKKLHHINLLLMEKEWNGDNDAATDIANYHYVYIKNLSRLVKSGLTRCKNRLY
                     ICDRCLNFFTCQEKLDLHEQQCKLLNTCKVTLPKAGKDFIEFKNSNFKEKLPFIIYAD
                     CECLLRPIEEDNNDEKEEADRIQNTRAIQKHNIISIGYYIKCTYDDSLSGYNSYRGSE
                     PALWFAKELKSISEKINDIYHDPVPMENLTSHQAIDFEQSSTCHICEKAIDNEIKVHD
                     HCHLTSRYGGPALAGCNLNYQDSRIIPVVFHNLSGYDAHFIINDISNHFPGRVELLPL
                     TKEKYIAFTKHVENSPIKFRFIDSFRFMAASLEKLASYLSEYKILQSVFSNVEKEKVE
                     LLTKKGIFPYEYVDSMEKLQETKLPEREQFFSSLNDSTVSEADYAHAQRVWNEFGIQT
                     IGEYTDLYMKTDVLLLADIFENFREQCLAVYGLDPAHYYTTPGFTWDAMLKFTGVKLR
                     LITDIDILLFIERGIRGGLSQCSHRYAKANNKYIKGFNENEEDVYLMYWDANNLYGWA
                     MTQSLPYDCFEWVDKDYVENFNVFDIDDDAPVGYILEVDLNYPTNIHKQHNDLPFCPE
                     HAIPPGSSKKDKKLLATLMHKKNYVIHYRTLKQALANGLELVKKHRILKFKQSKWLKP
                     YIDLNSSMRAKAKNEFEKNLFKLMNNAVYGKTMENVRNHVDVKLMTKWEGRYGIESLI
                     SKANFQSSAIFGENLAAIELKKVKVFMNKPIYVGLTVLDVSKTLVYGFHYDYMLKMYG
                     KKCKLLYTDTDSLIYAVKCPDLYEDIKLNIENFDTSDYPENNIFNMPRVNKKIVGLMT
                     DECKGNIITEFIGLRSKMYSIRVNGEDFVRKIKGIKSSVVKKSITFDDYKNCLDNLKI
                     QKRKQCTIRSRLHNVETIQQIKIALSPYDNKRCIGENGIKTRAWGHYKIR"
     CDS             5132..5389
                     /note="no search hits"
                     /codon_start=1
                     /transl_table=11
                     /product="hypothetical protein"
                     /translation="MKKLFYIKLVKIYFRSEVEKSQTIKHVNFQEKVTIHKMYTWTYA
                     NRCARRGEWEQVARDRERFKLRIKRIEKILDPILLKKIKNM"
     CDS             complement(5475..6401)
                     /inference="protein motif PDB:4FW1_B"
                     /codon_start=1
                     /transl_table=11
                     /product="Integrase"
                     /translation="MNQRKDLVEELHKPARRNYLRRSFDIRDLDETWQADLVEMIPYS
                     QQNKGFKYLLTVIDIQSKFAWAVPVKQKTGKDVAKAMESIFKNGRVPINLQTDRGKEF
                     YNKDFDNLMQRHKIHLYSTYSNLKASICERFNRTLKNKMWKLFSLNGNYKWLNILPDL
                     IAQYNKSYHRSIGMKPVDVTVDKVPRILDRLSASKVQRPLFKRAKFKVNDKVRVSKNK
                     QIFEKGYTPNWSTEIFSIDRVNRTVPYTYHLKDYQNQPITGGFYEEELLKTKCPDIYL
                     VEKIIKKRGNNYYVKWLGFDNSHNSWISKDDM"
     CDS             complement(6417..6638)
                     /note="no search hits"
                     /codon_start=1
                     /transl_table=11
                     /product="hypothetical protein"
                     /translation="MGQLQSRVPPAPASKNNKSQWEQYSEKFSTNTYSLPEQKGYKRL
                     NEDKESSNSQWKQYSEHQQYVLITRTKRI"
     CDS             complement(6640..6987)
                     /inference="protein motif PFAM:PF03906.13"
                     /codon_start=1
                     /transl_table=11
                     /product="Hyaluronidase phage tail"
                     /translation="MSVDLFGRYLSHSEGNRGPIGYKLTTDGQYSLENRRLCNVAEPV
                     DSKDVVNLKTLQKTVKTEIESVKTITSQLKDKINDVDEIVDIHRDEIDEKLRKLEVDI
                     QVIRDLLVKRSSL"
     CDS             complement(6984..7289)
                     /inference="protein motif PFAM:PF04582.11"
                     /codon_start=1
                     /transl_table=11
                     /product="exonuclease"
                     /translation="MRNEVHEISTSTNILHSEITQKLKGVESNISTLESRIQAVQEAS
                     NQAHTELVRFYNDLLKRVRNINRKINSNKLKEIGVPVSKGVENINNSVQAVESSVET"
     CDS             complement(7368..7511)
                     /inference="protein motif PFAM:PF03906.13"
                     /codon_start=1
                     /transl_table=11
                     /product="Hyaluronidase phage tail"
                     /translation="MSIDVFGRLLISSDLTRGPPGLGFKLTDDGQFDIENKRLCNVAD
                     ASD"
     CDS             complement(7545..8489)
                     /note="no search hits"
                     /codon_start=1
                     /transl_table=11
                     /product="hypothetical protein"
                     /translation="MTEFQKQIDVLRQMEKAREAIRRKYNTLKLSKLNAKEIMSNTFK
                     PIVEPLEKLVDAAEKRKIKSENLLIPKKKEESDEDEAESIEEYNDSEIYETVKDELPR
                     KQEEDEEILEASGNSENSIAPKTNLASKYISMLNRSEKRSLDTVCGVRIQSKTLKIGD
                     SPIDFEDNLISVGNKQYEQTPGLIELLFKKEPNTSDITKTDESNYAEIVKLTNAHRKY
                     YRNDEEVRVVNTKKFHDYIVNVDKPKRRSKSGTGLLPPPFKIARRHAYTDYIYWDDPN
                     ELVSRLRLLVAETSAGNQNHVNEIQSIIEELREAKIIY"
     CDS             complement(8526..9236)
                     /inference="protein motif PFAM:PF05707.11"
                     /codon_start=1
                     /transl_table=11
                     /product="DNA replication protein"
                     /translation="MDFKQQSLKLPVVNFDMLTESKFREKKKRHGELLPDSIRAVFCG
                     PSNCGKTNALLALITHPNGLKFENIYVYSKSLNQPKYQFLKTLIEPIEGVNYLPFSEH
                     DLVISPDKAHENSIMIFDDIACEKQDNVKAFYCMGRHKCVDCFYLCQSYAQVPKHLVR
                     DNVNLLIVFRQDDMNLKHIYNDHVNTDMLYQRFKDLCGSCWNDNHGFLVIDKDRDINN
                     GRYRKGFDQYIINVQQSA"
     CDS             complement(8526..9236)
                     /inference="protein motif PDB:3PVS_D"
                     /codon_start=1
                     /transl_table=11
                     /product="DNA replication protein"
                     /translation="MDFKQQSLKLPVVNFDMLTESKFREKKKRHGELLPDSIRAVFCG
                     PSNCGKTNALLALITHPNGLKFENIYVYSKSLNQPKYQFLKTLIEPIEGVNYLPFSEH
                     DLVISPDKAHENSIMIFDDIACEKQDNVKAFYCMGRHKCVDCFYLCQSYAQVPKHLVR
                     DNVNLLIVFRQDDMNLKHIYNDHVNTDMLYQRFKDLCGSCWNDNHGFLVIDKDRDINN
                     GRYRKGFDQYIINVQQSA"
     CDS             9332..10168
                     /inference="protein motif PDB:4G0R_A"
                     /codon_start=1
                     /transl_table=11
                     /product="Capsid protein"
                     /translation="MIVHEGHGLINKLINNLPFEMHIPGYQYCGPGTNLYKRLARGDP
                     GINPLDAACKEHDIAYSKNREDVSARNTADRVLAEKAWQRVKANDSNFGEKAAAYAVT
                     NIMKMKSKFGMGLKNKKSKKRKMMTLKKKLRKMLTLKKLIKNTSKLSVPSNDSRVAIK
                     KVLQAARTSVKKAGGKRNITLPRIIPVPKVGGFLPALIPVFAGLSAVGSLAGGAAGIA
                     QAVNRASAAKRQLEEQQRHNQKMEAMALGKGLYLKPHQKGFGIILEKKKNVKVAKKKV
                     RR"
     CDS             10198..10590
                     /inference="protein motif PDB:4EKF_A"
                     /codon_start=1
                     /transl_table=11
                     /product="Adenain"
                     /translation="MPKRCLTDYDLRRFAKKLKTPYFRGVYMRNALPIGGPLHNECAI
                     INLDDNTGPGTHWVAYRKNGKNVLYFDSFGDLRPPIDLINYFNINQIKYNYKIYQEYN
                     TFICGHLCLKFLNNLLDHPDNFHLYKEV"
     CDS             10627..11316
                     /inference="protein motif PFAM:PF01686.17"
                     /codon_start=1
                     /transl_table=11
                     /product="Penton"
                     /translation="MVESLTLSLSGTSSVLETHYFPPIELDHTKSYVLGLVELLTFNS
                     IPNVDRGQNKFYVNNEVIEIPTGSYEIEDIERTLQESLKSKEIKISIKPNNNTLRSVI
                     NCSHQIDFQPMDSIGRLLGFTQRLLPPYINHVSDMPVSILKVNALRVECNITSGAYIN
                     QNKVHTIHEFFPAVPPGYKIIEVPKQIIYLPISVRVIDYLQLRIVDQDGDLVNLRGEV
                     ITIRLHIKKVV"
     CDS             11316..11501
                     /note="no search hits"
                     /codon_start=1
                     /transl_table=11
                     /product="hypothetical protein"
                     /translation="MGIIYNTKVGGGYINSPSCHQAVIRRRTIKGLTRQNIQFLKSLG
                     LKLNANVVKRKNQRKTK"
     CDS             11541..12785
                     /inference="protein motif PDB:5TIP_B"
                     /codon_start=1
                     /transl_table=11
                     /product="Major Capsid Protein"
                     /translation="MEESLSVQTPVVFDESIAHYEVHAHQPYTALTFNNSDEIRISIQ
                     HQDLCLLPSKSSLHICGKIKKTNGQNVAETSFVNNAICHLFDEIRYEINAIEIDRCKN
                     VGVTSLMKGYASFSSNQSKVLENTGWLDVEETTKIIDGNGNFDVSIPLSMLLGFAEDY
                     RKIVVNVKHELILTRSRNDLNAIIQTAPAQGQSAEAFNIRLNRIEWLMPYVVTSDRHK
                     IHLFNYIQKDIPIAMSFRSWELYEYPMLPATSRHIWTVKTSNQLEKPRFVILAFQTNR
                     KGVATANASRFDHCNITNVKLFLNSQYYPYGNLNLDVTQNQFALLYDMFTQFKSAYYN
                     SNKAQCSDPLLSRNNFITHIPFIVIDCSKQNESLKQAAVDVRLEFETKQNIPAGTCAY
                     CLILHDRIIKYNPISGDVKKIV"
ORIGIN      
        1 ttaattggaa cagagaaata gatcgaacag cctcaggagg ggggacgcta ctacttcccc
       61 ttaattttgt tttaaataaa tgtgacacta taaagaagca caaaaataaa caaaaatatg
      121 ttttaaatta agtatacaat ctttaatgtt cattgtgagt ttttattcaa ttataaattt
      181 aagaacaggt aaaaaatgac gaaaatgtgt actttgaata taaataaaca ttcagaatta
      241 caatttcgcg ttgtatatac atacacctat taatattttt tttattatac tttccattgc
      301 agcgttattt taattctaaa catattaata agacgaatat attcaagcta attttacgcc
      361 tggggagtcg acaaacaagt ttaatttcgg tccatggata ttatatatca tattgtatat
      421 actgaaaaat ttacttgggg attttctatg actgatatta tcaatctgat aatcaatagt
      481 catttttaca ttgcaaaatt attgttattg caaaataaaa aacgaattca tgccatttaa
      541 acagtttttt ttttatagaa aagttactcg tcaattgaag agatctgtgg aataatggta
      601 aaagtcgatt ttcagttggc cccttaaatg atgccattct cacgtaatcc aggggccaac
      661 taaacgtgtc tcctcggccg cgtcactctt gagctgcgta gtccttggac ttgtccactt
      721 catccagttt tcgccttata aactggccga cagccgaaag tttgtcaaat tactcttata
      781 ttatatatta agaaaaaact ttaaaacaca tttacaccaa ttttaaatgg tttaaatctt
      841 caatgctagc atacttttgc ataaaaatat attttaaaat cataaaaatt taaatgtctt
      901 taatttaact ggagtactta attgatgcat tacatcattg tacgatactc gcgttataag
      961 taaaaaataa agcgatgtca ggggaattga actccaatcc tgtagggagc acaatgcaaa
     1021 cgctttatcg catgtgctac agtcgcactg gctatcaacg cctttaatta cttccaaaac
     1081 cgaatcgaat tttggtaagt agggatgtaa gactagaatc attttaatac atacatatat
     1141 atctatctac gttgaagtta ctattttcat atatgttaac cttgaaaatc gtaacctcaa
     1201 acggtgacct tcaactaata aatggtggga ggacaatccc cactaccctt acgataaagt
     1261 atataagaag atccacagat tggtcgagca tcagttcttt tttcaccaaa gagttcaaaa
     1321 caacttttta actctataca atgtcgagac ttgttgagga atgtgctgaa catatgaagc
     1381 tctacgagaa ggccgccagt tttatttcag cctcaagtga tagtgctata gttgagggtt
     1441 ggaaaaaaca gtgctcactg tctctcaaga ttttgcgtaa agttttaaaa aataagtgtc
     1501 ttacagtgcc acaaaaacag agtgttttat gtggaatagg cagaattgaa agttttaaag
     1561 ttaaacttga tacttatttg aaaagaggtg gtggcgttca aaatgcacaa agttcaaata
     1621 ttactcaacg agttcgatgg attgacttag agagtgcttt tgaaaatcgt atgcgtacaa
     1681 gcatcgtcgc taatatcgag catatcgatc ttcattcatt tttagatgat gcgtgtaatt
     1741 tattcataag acatgtgaaa catattttaa aaaaaaataa tgcgctaaaa ataaatactg
     1801 ttttatcatg taaatttaaa aaattaagta tggataatga aaaggaagag attatcatcg
     1861 agacaaaaca ttttaataca gtgaatgttg aaatttttat atcgacacct ctcaagcagt
     1921 ggttcgttga acacgttaaa aatcctctcg tgcgtgattt agaggaattt gaagaaaaag
     1981 attctggttg gtcattggac tcaattatta atatccaaat aaatattaat aaattcaatc
     2041 caatgcgtag tggtggatca tatttacctc taccagattt tataaaaaag aggcttgctt
     2101 gtattaacgt aaaaaatgaa gacgatgatc agtgttttaa gtgggcgatt ttatctgcat
     2161 tacatcctgt gtcatatgat gaccatccgt acagagttac tcattaccta ccatatgaaa
     2221 atgaattaaa tatgaaaggt attcaatttc cagtatcttt aagacaaatc cccaaatttg
     2281 aaaaacagaa taatgaaatt tctgtaaacg tttttggatt aaaagataaa gatattatac
     2341 cactttatcg aacgtctgat aaaaaattac atcatattaa tcttctgcta atggaaaaag
     2401 aatggaacgg tgataacgat gctgcaacgg atattgcaaa ctatcattat gtgtacatca
     2461 aaaatctttc gagattggtg aagagtggat tgacacgttg caagaataga ctatacatat
     2521 gtgacaggtg tttaaatttt tttacttgcc aggaaaagct tgacttacat gaacagcaat
     2581 gtaaattgtt gaatacttgc aaggttactt taccgaaagc tggtaaagat ttcatagaat
     2641 tcaagaattc taattttaaa gaaaaattac ccttcatcat ttacgctgat tgtgaatgtc
     2701 tattaagacc tattgaagag gataataatg atgaaaagga agaagcagat aggatacaaa
     2761 atactcgagc aattcaaaaa cataatataa ttagtattgg ttattatata aaatgtacgt
     2821 atgacgattc gttatccgga tacaacagtt atcgaggctc tgaaccagca ctttggtttg
     2881 caaaagaatt aaagtctatt tctgaaaaaa ttaacgatat atatcacgat ccagtgccta
     2941 tggaaaatct tacctcacac caagctattg attttgaaca atctagcact tgtcacattt
     3001 gtgagaaggc tatagataat gaaataaaag ttcatgatca ttgtcatttg acgagtaggt
     3061 atggtggtcc agctcttgca ggatgtaatt taaattacca agattccaga atcattccag
     3121 ttgtttttca taatcttagt gggtatgatg ctcactttat tataaatgat atttctaatc
     3181 attttcccgg tcgcgttgaa cttcttcctt tgacaaagga aaaatatatt gcttttacaa
     3241 aacatgtaga aaattctcca atcaaatttc gttttatcga ttcgtttcgt tttatggcag
     3301 catcattaga aaaattagca tcttatctct ccgagtataa gattcttcaa tccgttttct
     3361 cgaacgtgga gaaagaaaag gttgaattat taaccaaaaa gggaatcttt ccctacgaat
     3421 atgtcgattc tatggagaaa cttcaagaga ctaaactgcc tgaaagagaa cagtttttta
     3481 gttctctaaa tgattcaacg gtatcggaag cggattacgc gcatgcgcaa agagtatgga
     3541 atgaatttgg aatacagact ataggagaat atacagatct ttacatgaaa actgatgtac
     3601 tacttctagc agatattttc gaaaattttc gagaacaatg tttagcagta tatggtcttg
     3661 atccagctca ttattatact acaccaggct ttacatggga tgccatgttg aagtttacag
     3721 gtgtaaaatt aagactcatc acagatatag atatattgct ttttatagaa agaggaattc
     3781 gtggtggttt gtcgcaatgt tctcatcgat atgctaaggc caacaataaa tatataaaag
     3841 gatttaatga gaatgaggaa gatgtttact taatgtattg ggatgccaat aatttatacg
     3901 gttgggcaat gacacaatct ttaccttacg attgctttga gtgggtcgat aaagattatg
     3961 ttgaaaattt taatgttttt gacatcgatg atgatgcacc agtaggatat attctagaag
     4021 tagatttaaa ttatccaacg aatattcata aacaacacaa tgatttacca ttttgcccag
     4081 aacatgctat accaccgggt agttcgaaga aagataaaaa acttttggca accctaatgc
     4141 ataagaaaaa ttatgttata cattatcgca cactgaaaca agcactggcc aatggactcg
     4201 aattagttaa aaaacataga atattgaagt tcaaacaatc aaaatggttg aaaccatata
     4261 tcgacttaaa cagctctatg agagctaagg caaaaaatga gtttgaaaaa aatcttttca
     4321 aattaatgaa taacgccgtt tatggtaaaa cgatggagaa tgtgcgtaat cacgttgacg
     4381 taaaattgat gacgaagtgg gaaggaagat atggtattga atcacttata tcgaaagcaa
     4441 attttcaaag cagtgctata tttggcgaga atttagctgc tattgagtta aagaaggtta
     4501 aagtttttat gaacaaacct atttatgttg gtcttacagt tttagatgtt tcaaagactc
     4561 ttgtttatgg ttttcattat gattacatgc taaaaatgta tggcaaaaaa tgtaaactat
     4621 tgtatacaga tactgatagc ttaatttatg cagtcaagtg tcccgatctg tatgaggata
     4681 taaaattaaa tattgaaaat ttcgatacct cagactatcc agaaaataat atatttaaca
     4741 tgcctcgtgt aaataaaaag attgttggtt taatgactga tgagtgcaaa ggtaatataa
     4801 ttacagaatt cattggtttg aggagcaaaa tgtatagtat acgagtaaat ggtgaggatt
     4861 ttgtaagaaa aatcaagggt ataaaatcat ccgtcgtaaa aaaaagtatt acttttgatg
     4921 attataaaaa ttgtttggac aacttgaaaa ttcaaaagag aaaacaatgc actattcgat
     4981 caagattaca caatgttgag actattcaac agatcaaaat tgctctcagt ccgtacgata
     5041 ataaaagatg tattggagaa aatggtataa aaactcgagc atgggggcat tataaaataa
     5101 ggtaattgtt tactatcaca ctaaaattaa gatgaaaaaa ttattttaca ttaaattagt
     5161 caaaatatat tttagatcag aggttgagaa gtcacagaca attaaacatg taaattttca
     5221 agagaaagtc acaattcata aaatgtatac gtggacatat gcaaatagat gtgcccgccg
     5281 aggagaatgg gagcaggttg cacgggatcg ggaacgtttc aaattaagaa taaaaagaat
     5341 agaaaaaatt ctcgatccaa tacttctaaa aaagataaaa aatatgtaaa aataatactt
     5401 ataagagtta tgtgtgtaca ataaaaaacg aagtttgaat tttgtaattc tgtgtttatt
     5461 tatttcatat atcattacat atcatcctta cttatccaac tattatgaga attatcaaat
     5521 cctaaccatt ttacatagta attattccca cgttttttta taattttttc aactaaataa
     5581 atgtctggac acttggtctt gagtagctct tcttcataaa atcctccagt tattggttga
     5641 ttctgataat cctttaaatg ataagtgtaa ggaactgttc gatttactcg atcgatacta
     5701 aagatttctg tagaccagtt aggtgtgtaa cctttctcaa aaatttgctt atttttgctg
     5761 acacgaactt tatcgttgac cttgaacttt gcacgcttaa ataaaggtct ttgtacttta
     5821 ctcgcagata gacgatcaag tattcgaggt actttatcga cagttacatc aacaggtttc
     5881 ataccaatcg atcgatgata acttttgttg tactgtgcta ttaaatcggg taagatattt
     5941 agccatttat aatttccatt taaactgaaa agcttccaca ttttattttt aagtgtgcga
     6001 ttgaaacgtt cacatatcga tgcttttaaa ttgctataag tggagtataa gtgaatttta
     6061 tgacgttgca tgagattatc aaaatcttta ttgtaaaatt ctttgccacg atcagtttgt
     6121 aaatttatag gtactcgacc atttttaaaa attgattcca tagccttagc tacgtctttt
     6181 ccagtttttt gctttactgg aacagcccat gcaaactttg actgaatgtc aataactgta
     6241 agcagatatt taaatccctt attttgctgt gagtatggta tcatttcaac taaatctgct
     6301 tgccaagttt catcaaggtc gcggatatca aatgatctac gcaaataatt acgtcgagcg
     6361 ggcttatgaa gttcttcaac caaatctttt cgttgattca tattttttaa aaccttttat
     6421 atcctttttg tcctggtaat gagcacgtat tgctggtgtt cactatactg tttccactga
     6481 gagtttgatg attctttatc ttcatttaac cttttatatc ccttttgctc cggcaatgaa
     6541 tacgtattgg tagagaactt ttcactatac tgttcccatt gagatttatt atttttagag
     6601 gccggtgctg gtggtactct actttgtaat tgacccattt tatagagagg atcgtttaac
     6661 taacaaatca cgtataactt gtatatctac ttcaagtttt ctcaattttt catcaatttc
     6721 atctctatga atgtcaacta tttcatctac atcattaatt ttatctttta gttgtgatgt
     6781 aatagttttc acactctcta tctctgtttt tacagttttt tgtaaagttt tcaaattgac
     6841 cacatctttt gaatcaacag gttcagcaac gttgcacagt cttctgttct ccaaactgta
     6901 ttgaccatca gtagtaagtt tatacccaat cggtcctcga ttaccttcag agtgacttaa
     6961 gtatcgtccg aacaagtcaa cactcatgtt tcgactgaac tttccactgc ttgtacacta
     7021 ttatttatat tttcaactcc tttactgacc ggtacaccaa tttctttcag cttatttgaa
     7081 tttatttttc gatttatatt tctcactctt ttcagaaggt cattgtagaa tcgaacaagt
     7141 tcagtatgag cttgattgga agcttcttgc actgcttgta ttctactttc aagagttgaa
     7201 atattcgatt caacaccttt taatttttgt gtaatttcac tatggaggat attcgtactg
     7261 gtactgattt catggacctc gtttctcaat gcattagtga ttttaaaatt tttttcaaat
     7321 tcattttgag taacttgttg taggatattt aaatttacac aatcgtttca gtcagaggca
     7381 tcagctacat tacacaatcg cttattttct atatcaaact gtccatcgtc ggtaagtttg
     7441 aatcctagac ctggtggtcc acgagtcaag tcagagctga ttaaaagtcg tccaaataca
     7501 tcaatactca ttttgataat gacgtaaaat tcaatattct agccttaata aataatttta
     7561 gcttcacgga gttcttcaat aatcgactga atttcattca cgtgattttg attaccagcc
     7621 gatgtttcag ccacaagtag tcttagtcga ctaacaagct cattaggatc atcccaatat
     7681 atatagtctg tatacgcatg acgtcgagct attttgaaag gagggggtaa taaaccagta
     7741 ccacttttcg atcttctttt aggcttatct acgttcacta tgtaatcatg gaattttttt
     7801 gtatttacta cacgtacttc ctcgtcattt cgataatatt ttctatgtgc attggtaagt
     7861 tttacaatct cagcataatt agactcatcc gttttagtaa tatcagaggt attaggctct
     7921 tttttgaaca ataattcaat taatccagga gtctgctcat actgtttatt acctacactt
     7981 atgagattat cctcaaaatc aataggactg tcacctattt ttaatgtttt gctttgtata
     8041 cgtactccac acactgtatc taatgacctt ttttcgcttc tgtttaacat agaaatgtat
     8101 tttgaagcta aatttgtttt tggcgcaata ctattctcac tattaccgct tgcttctaat
     8161 atttcctcat cctcctcttg ctttctagga agttcgtctt taactgtttc ataaatttcg
     8221 ctatcattat attcttcaat cgattcagcc tcatcctcat cactttcttc tttcttcttg
     8281 ggtataagta aattttcact tttaatttta cgtttttctg cagcatcaac caatttttcc
     8341 agcggttcaa caattggttt aaatgtattg ctcataattt ctttagcatt taatttactc
     8401 aattttaatg tattatattt acgtctgatg gcttctcgag ccttttccat ctgacgtaat
     8461 acgtcaattt gcttttgaaa ttctgtcatg ttaacgattc aatggtttac aaccaactac
     8521 ttaatttatg ctgattgttg aacatttata atatattgat caaaaccttt cctgtatctg
     8581 ccattattaa tatcacgatc tttgtcaatc actaggaaac catgattatc attccaacat
     8641 gatccgcaca aatctttgaa gcgttggtat aacatatcag tattcacatg atcattatat
     8701 atatgtttta gattcatatc atcttgacga aaaacaataa gtagattgac attgtctcgt
     8761 actaaatgtt tcggtacttg agcatatgat tggcaaagat aaaaacagtc tacacacttg
     8821 tgtctaccca tgcaataaaa agctttaaca ttgtcttgtt tttcgcatgc gatgtcatca
     8881 aatatcatta tagaattttc atgagctttg tctggagata taacaagatc atgctcactg
     8941 aaaggtaagt aattcacacc ttcaatcggt tcaatcagtg tctttaaaaa ttgatatttt
     9001 ggctgattta aggatttcga ataaacgtaa atgttttcaa atttaagacc attcggatga
     9061 gtgatgagag ccagcagtgc gttggtcttg ccacagtttg atggtccgca gaaaactgcg
     9121 cgtatactgt ctggcaaaag ctctccatga cgttttttct tttcacgaaa ctttgactca
     9181 gtcaacatat caaaattaac gactggaagt ttgagtgact gctgcttgaa atccatttcg
     9241 tactgaacta gaaacacaac taatgagaaa agttataaaa cctctatatt tatatatttt
     9301 ggagcagtag tacacgaact atagagcaat catgatcgtt catgaaggtc acggtttgat
     9361 caataagctc attaataatc taccttttga aatgcatata ccagggtatc agtattgcgg
     9421 tccaggtacg aacctatata aacgattagc acgcggcgat cctggcatta atccgttaga
     9481 cgctgcgtgc aaagaacacg atatcgctta ttcgaaaaat cgcgaagacg tgagtgcacg
     9541 aaatactgca gatcgagtgc tagcggaaaa agcttggcaa cgtgttaaag ctaacgattc
     9601 taattttgga gaaaaggcag cagcttatgc tgtaacaaac atcatgaaaa tgaagtctaa
     9661 atttggaatg ggattaaaga ataaaaagag taagaagagg aaaatgatga ccttgaaaaa
     9721 aaagttgaga aaaatgttaa ccttgaagaa attaataaaa aatacttcaa aattatctgt
     9781 gcctagcaat gactcccgtg ttgcaataaa aaaggtctta caagcagctc gtactagtgt
     9841 caaaaaagct ggtggtaaac gtaacataac tttaccgcga ataatacctg ttccaaaagt
     9901 aggtggcttt ctcccagctc tgatcccagt attcgctggc cttagtgcag taggttcttt
     9961 ggctggtggc gcagctggta tcgcacaagc tgtaaataga gcaagtgctg caaaaagaca
    10021 gctggaagaa caacaacgac ataatcaaaa aatggaagct atggctcttg gtaaaggatt
    10081 atacttaaaa cctcatcaaa aaggttttgg tattattcta gagaagaaaa aaaatgtgaa
    10141 agtagcaaaa aaaaaagttc gacgatagaa aaaaataaaa actttattga agtaaagttg
    10201 cctaagcgtt gtttgactga ctatgattta cgacgatttg ctaaaaaatt aaaaactcca
    10261 tattttcgtg gagtatacat gcgaaacgca ttaccaattg gtggaccctt gcacaatgaa
    10321 tgtgctatta tcaatttaga tgataatact ggccctggta cgcattgggt agcatatcga
    10381 aaaaatggta aaaatgtact ttactttgat agtttcggtg atttgcgacc accaattgat
    10441 ctaattaatt acttcaacat taatcaaatt aagtataact ataaaatata tcaagaatat
    10501 aatactttta tatgtggaca tctatgttta aagtttttaa ataatttgct ggatcatcct
    10561 gataattttc atttatataa ggaggtgtga gtcctttaaa ttattagtct catacatgtc
    10621 gtcaacatgg ttgaatctct tactcttagc ttatcaggta cctcgtcagt acttgaaact
    10681 cactattttc caccaataga gctagatcac accaagtctt atgtccttgg actagttgaa
    10741 ttactcacat ttaactctat accaaatgtg gatcgtggac agaacaaatt ttacgtgaac
    10801 aacgaggtga tagagatacc aacaggcagt tatgagatag aagatattga acgtactcta
    10861 caagagagcc ttaagtctaa ggaaataaag attagtataa agcctaacaa caatacgtta
    10921 cgcagtgtca taaattgcag tcatcaaatc gattttcaac caatggattc tattggtcga
    10981 ttactcggtt tcacacaacg tcttttacca ccgtatataa atcatgtatc cgacatgcca
    11041 gtatccattc ttaaagtgaa cgctctacga gttgaatgta atataacatc gggagcgtac
    11101 atcaatcaaa ataaagtgca cacaattcat gagttttttc cagccgtgcc accaggatac
    11161 aaaataattg aggttccaaa acaaattata tacttaccta tatctgttag agtcattgat
    11221 tacttacaac ttcgaattgt ggatcaagac ggtgaccttg taaatcttag aggagaagtg
    11281 atcactatta gattacatat taaaaaagtt gtgtaatggg aataatatat aatacaaaag
    11341 tgggtggcgg atatataaac agtccatcat gtcatcaagc agtcattcgt cgacgcacta
    11401 tcaaaggact aacacgtcag aatattcagt tcctgaagag tctcggatta aaattaaacg
    11461 caaacgtcgt caaaagaaaa aatcaaagaa agacaaaata acttgtatac ttatttgttg
    11521 ctgtcatctt gataaaaaaa atggaagaaa gtcttagtgt gcagactcca gtcgtctttg
    11581 atgagtctat cgctcactat gaggtgcatg cacatcaacc ttacactgct cttactttta
    11641 acaatagcga tgaaattcgt atctcgattc agcatcaaga tttgtgtctt ctaccatcaa
    11701 aaagttcgtt acatatttgt ggaaagatta agaagacaaa tggacaaaac gttgcagaaa
    11761 cttcatttgt taacaatgct atttgtcact tgttcgatga gatacgatat gaaattaatg
    11821 ctattgaaat tgatagatgt aaaaacgttg gcgtaactag tctcatgaaa ggttacgcat
    11881 cattcagttc aaatcagagc aaagtcttag agaacactgg atggcttgat gttgaagaaa
    11941 ctactaaaat tatcgatggg aatggaaatt tcgatgtatc tattccactc tccatgcttc
    12001 taggatttgc tgaagattat cgtaaaattg tagtcaacgt taaacatgaa cttatactta
    12061 cacgatcaag aaatgattta aacgctatta ttcaaactgc tcctgcacaa ggtcaatctg
    12121 ctgaagcatt caacattcga cttaatagaa ttgagtggct catgccttat gttgtaacat
    12181 ccgacagaca taaaatacat ttgtttaatt atattcaaaa ggatatacct attgctatga
    12241 gttttcgttc gtgggaactt tatgaatatc cgatgctgcc cgcaacgtca agacacatct
    12301 ggacagtgaa aacttcgaat caactggaga aaccaagatt tgtcatttta gcttttcaaa
    12361 cgaatagaaa aggtgtggct acagcaaatg ctagtagatt cgatcactgt aatatcacaa
    12421 acgtgaaact ttttctaaat tcacagtact atccttacgg aaatttaaat cttgatgtaa
    12481 ctcaaaatca atttgcatta ctatacgata tgtttacaca atttaaaagt gcttactata
    12541 atagcaacaa agctcagtgc tcagatcctc tattgagcag aaataatttt atcactcata
    12601 taccttttat cgtgattgac tgttctaagc agaatgaatc cctgaagcaa gctgctgtag
    12661 atgtccgttt ggagtttgaa acaaagcaaa atatacccgc aggaacttgt gcttattgct
    12721 taattttaca tgatcgtata attaaatata atcctattag cggtgatgtg aaaaaaattg
    12781 tctgagcaaa tttaatattc tctgtctgca ttataatctt attattctat taataaatgt
    12841 ttttaaaaag tattttatat tgttattaat tataattacc tctctccata catccttcaa
    12901 ataatacatt taattatata tacgtcgagt ggtgtacgac tactacattt taaaatttct
    12961 tttaatttac gttattgaga aaatacaaag cgcccattaa agacatttaa atttttatga
    13021 ttttaaaata tatttttatg caaaagtatg ctagcattga agatttaaac catttaaaat
    13081 tggtgtaaat gtgttttaaa gttttttctt aatatataat ataagagtaa tttgacaaac
    13141 tttcggctgt cggccagttt ataaggcgaa aactggatga agtggacaag tccaaggact
    13201 acgcagctca agagtgacgc ggccgaggag acacgtttag ttggcccctg gattacgtga
    13261 gaatggcatc atttaagggg ccaactgaaa atcgactttt accat
//
