# Supplementary material for: Widespread Horizontal Gene Transfer Among Animal Viruses
Source: bioRxiv. 2024 Mar 26:2024.03.25.586562. Preprint. [Version 2] doi: 10.1101/2024.03.25.586562 (PMC11071296; doi:10.1101/2024.03.25.586562)
Supplement: Supplement 2 [file media-2.zip › File2_Maps/uRetro_stegodyphus_spider_AZAQ01114673_22523.gb]

LOCUS       uRetro22523ct_1        22523 bp    DNA     linear       01-JAN-2019
DEFINITION  [note: taxonomic lineage
            d_Viruses;-
            _Varidnaviria;k_Bamfordvirae;p_Preplasmiviricota;c_Polintoviricetes
            ;o_Orthopolintovirales;f_Adintoviridae]
            [isolation_source=original].
ACCESSION   
VERSION
DBLINK      BioProject: unknown
            BioSample: unknown
            Sequence Read Archive: unknown
KEYWORDS    .
SOURCE      Adintoviridae sp. ctENL8D (unknown)
  ORGANISM  Adintoviridae sp. ctENL8D
            Unclassified.
REFERENCE   1  (bases 1 to 22523)
  AUTHORS   Taker,C.
  TITLE     Cenote-Taker 2 dummy template file. Do NOT submit
  JOURNAL   Unpublished
REFERENCE   2  (bases 1 to 22523)
  AUTHORS   Taker,C.
  TITLE     Direct Submission
  JOURNAL   Submitted (01-JAN-2019) Taker 2, Cenote, 1000 Circle St., Cenote,
            DC 31111, USA
COMMENT     ##Genome-Assembly-Data-START##
            Assembly Method       :: unknown_assembler
            Genome Coverage       :: 1x
            Sequencing Technology :: Illumina
            Annotation Pipeline   :: Cenote-Taker 3
            URL                   :: https://github.com/mtisza1/Cenote-Taker3
            ##Genome-Assembly-Data-END##
FEATURES             Location/Qualifiers
     source          1..22523
                     /organism="Adintoviridae sp. ctENL8D"
                     /mol_type="genomic DNA"
                     /isolation_source="unknown"
                     /collection_date="unknown"
                     /note="genome binned from sequencing reads available in
                     unknown;
                     derived from metagenome: unknown"
     CDS             complement(1..111)
                     /note="no search hits"
                     /codon_start=1
                     /transl_table=11
                     /product="hypothetical protein"
                     /translation="MFIFSVLQFCFMWKQMFWGFPGPLLLPYYLNHLIQIS"
     CDS             120..590
                     /inference="protein motif CDD:cd09077"
                     /codon_start=1
                     /transl_table=11
                     /product="Endonuclease domain encoded by various R1- and
                     I-clade non-long terminal repeat retrotransposons"
                     /translation="MATLISWNCHGFHRNLIDIKNVIIAHHPVCFAIQETNLKPEKPA
                     KLRRFSFVRKDNIAGQRALGGVGLLTSLDYPSNSLSLTTSLQVVAVQINLNIVLSVVS
                     LYLPPNEHIDQQHLNELVEQLPEPFILIGDFNGHSPLWGNKDTNSRGRQIEQLI"
     CDS             616..870
                     /note="no search hits"
                     /codon_start=1
                     /transl_table=11
                     /product="hypothetical protein"
                     /translation="MGRTHISTSLQELFTRLIVPSVHHLCCHFVLLVSGMIFTTVIII
                     PFSYLSHEEEQTPCGDPLDLYMKEQTGNSFLLLQSSQKKW"
     CDS             864..1061
                     /note="no search hits"
                     /codon_start=1
                     /transl_table=11
                     /product="hypothetical protein"
                     /translation="MVEDVHIDEAVEAITYAILQAATLSIPKTSGKLPKYSKPWWNRG
                     CQEAVRKQRKAYKYNKIFLLI"
     CDS             complement(1096..1191)
                     /note="no search hits"
                     /codon_start=1
                     /transl_table=11
                     /product="hypothetical protein"
                     /translation="MTIFLMVSMLLIFNCDNIKMDRAVLTALFFP"
     CDS             complement(1251..1379)
                     /note="no search hits"
                     /codon_start=1
                     /transl_table=11
                     /product="hypothetical protein"
                     /translation="MNCFVELNKYRKVVLLLICCCLIKEFLPVYLTLITSNIEHLV"
     CDS             complement(1535..1963)
                     /inference="protein motif CDD:pfam13873"
                     /codon_start=1
                     /transl_table=11
                     /product="Myb/SANT-like DNA-binding domain"
                     /translation="MDRKRTAALNAHEVSVLIDLLESRPDLISGKLGGSYPNVAAVRM
                     AWEEVASQLNILGSGVIRTGLEIKKKWIDLKYRTKRKASEISQATLQRGGGPPFAQKL
                     SDVELKIMALIGRTCVEGVCGQEFDSTYVQLKVSIFYAGN"
     CDS             1976..2152
                     /note="no search hits"
                     /codon_start=1
                     /transl_table=11
                     /product="hypothetical protein"
                     /translation="MFTKKLCGCQLSKQLREEKGFHWLIRKKRNFRPRDYQNRASGNL
                     WQPLPVRLVMKRFN"
     CDS             2238..2357
                     /note="no search hits"
                     /codon_start=1
                     /transl_table=11
                     /product="hypothetical protein"
                     /translation="MPKMKIIKSSQIKNCGGPSNRVISRGSRSYDLYMGALSP"
     CDS             complement(2397..2558)
                     /note="no search hits"
                     /codon_start=1
                     /transl_table=11
                     /product="hypothetical protein"
                     /translation="MKILPPLTVVSAYLPPEGSARGRNIFPVIDFDKLLTISNHLIIA
                     GDLNSRHTA"
     CDS             complement(2583..2675)
                     /note="no search hits"
                     /codon_start=1
                     /transl_table=11
                     /product="hypothetical protein"
                     /translation="MRQLDISTADFATTSARSLPFIPVCPGTQQ"
     CDS             2680..2871
                     /note="no search hits"
                     /codon_start=1
                     /transl_table=11
                     /product="hypothetical protein"
                     /translation="MSDISSFIKQKILEKWQQFWDVQSFNKLKNVKHRIELWHFSGRR
                     KEEVLLTRLSYVSFWCDRF"
     CDS             complement(2837..2953)
                     /note="no search hits"
                     /codon_start=1
                     /transl_table=11
                     /product="hypothetical protein"
                     /translation="MDIQLKGDEQLNIHHILITGAHCQHLKVRIGHTRMRHN"
     CDS             3389..4048
                     /inference="protein motif PDB:4FW1_B"
                     /codon_start=1
                     /transl_table=11
                     /product="Integrase"
                     /translation="MCYRLTKVKNIKIKSFRIILKKKKFVFFTTENSTVKASIIERFH
                     RTLKSKMWKYFTEMNTYRYIDVIDKLVHSYNHTWHHSIQTEPVNVNKHNGNQVWSQLY
                     KDLPKLKPKFKVGDTVRVSKLKMIFEKGYESNWTREIFTIHEILPRNPPVYRLKDLAG
                     EVIEGTFYEKELQKISDSGYYPVEKVLRERKRNRVTEYYVKFLGYPPKFNAWVTDVKK
                     I"
     CDS             4086..4427
                     /inference="protein motif PFAM:PF01686.17"
                     /codon_start=1
                     /transl_table=11
                     /product="Penton"
                     /translation="MSFYMTLPSDSSQHYFPENTISHFITQLPVPISLNGEWEVGLSE
                     IIYPHTWYNINKDNNLFGFDLGDFSGVKEVASRRIPPGCYESIPDLLKAMNLASFKDK
                     ISLEYDRSTKK"
     CDS             4424..4783
                     /note="no search hits"
                     /codon_start=1
                     /transl_table=11
                     /product="hypothetical protein"
                     /translation="MKIVTQNGARLIFYDSGLAGLLGFEPQIVEGTWNSPYAGNLHSA
                     YTLLYVYSDIVSPQIVGNVQAPLLRVVTVTGKDGDTVNVQYDRLHYVPIARNSFNTIE
                     MEIRLNSGTFVPFERGS"
     CDS             4874..5287
                     /note="no search hits"
                     /codon_start=1
                     /transl_table=11
                     /product="hypothetical protein"
                     /translation="MLVPYECCTQNYENHYQTGSGLPYYQGQPYQKGYGLGGFFRSLF
                     RSAMALFVKGAKTVGKEALRTGALIANDVLAGENIKSAAKQRAKEAGKVLAAKAIRKA
                     QTMVGSGKYKRKRNQSKPFISPKAVKQRRRDIFYS"
     CDS             complement(5347..5439)
                     /note="no search hits"
                     /codon_start=1
                     /transl_table=11
                     /product="hypothetical protein"
                     /translation="MKFYGTSVKYIRQRMKLNPLATLNRRLSSR"
     CDS             complement(5405..5524)
                     /note="no search hits"
                     /codon_start=1
                     /transl_table=11
                     /product="hypothetical protein"
                     /translation="MTHPFLLFLLSRRVVFVTSQYNLLRCLRYEILRDLRQIH"
     CDS             5603..6526
                     /inference="protein motif PDB:5TIP_B"
                     /codon_start=1
                     /transl_table=11
                     /product="Major Capsid Protein"
                     /translation="MNDCCPLLVTPIELISKLCSIMAMIVKLQNSQLKCMTDLEKRSS
                     FFKLSSTVDMIGGIHFDLFHQERLLLNMVDVKLTLVRSKPEFCLQGKAGHKVVLEHVS
                     LFVRKVRVSPGVILGHAKALEKSNAKYPINRVLCKVYSIPQNSMSLIQDNVFVGQMPQ
                     RIVIGCVDNDAFHGNFTKSPFEFKHYHLNFIGVYVDGQHVPYNPLEPNFDNSNYIRAY
                     HSLFFNKFQQDKGIFISREEYLQGNVLFGFELSPDLCDGEHMNLIKHSNLRIELKFSQ
                     PLEQTVCVIIFAEFDNVIEINKSRNIIFDFN"
     CDS             6526..6954
                     /inference="protein motif PDB:4EKF_A"
                     /codon_start=1
                     /transl_table=11
                     /product="Adenain"
                     /translation="MDGRIIHDILSREAAAVFRGVYPADKIPPLNGTSAIVVNTDKST
                     EPGAHWVVFFQDEELEFFDSYGQSPDLYGFHYSNVKWNNIPLQSLISNVCGAYCIYYV
                     LKRSQGQSMYAIIENLCKMSDFNLYQFVKKTYGVRMIFKQ"
     CDS             complement(7129..7275)
                     /note="no search hits"
                     /codon_start=1
                     /transl_table=11
                     /product="hypothetical protein"
                     /translation="MSMEKPMLISKSKGKKSHFDFTKSKNIHLDFFRSKKFQSVKGKS
                     YTLI"
     CDS             complement(7506..7736)
                     /note="no search hits"
                     /codon_start=1
                     /transl_table=11
                     /product="hypothetical protein"
                     /translation="MKKHISAGGELIYRDQVVPGTDVVTLINHFLRKKKKPVVGQNEF
                     YSVLKELGLPTMYDVHNKLNVMYARRNVWIRY"
     CDS             complement(7773..8066)
                     /note="no search hits"
                     /codon_start=1
                     /transl_table=11
                     /product="hypothetical protein"
                     /translation="MEFSKKLLIVPEERRQTVEHLTVLDEKMDRILKKKDLDESEKAA
                     LYLQVLQKYITYQLPPPVEKTEKSMKKKEDTLLKKEEIPTEDPYETKVVNVVP"
     CDS             complement(8053..8274)
                     /note="no search hits"
                     /codon_start=1
                     /transl_table=11
                     /product="hypothetical protein"
                     /translation="MRVCFKLASKSSFHFPQAKGSISTLKRSLRKLANKKVPLYKKRR
                     LLVQRGEGFLSVLLPAAISLISSLIHGVQ"
     CDS             complement(8423..8704)
                     /inference="protein motif PDB:5AF0_B"
                     /codon_start=1
                     /transl_table=11
                     /product="MAELSTROM like protein"
                     /translation="MDWTYGDMAYTDLNLVLQMLFRSFKKIYVKGLQKKKFFQKYNRK
                     EVINLDDINCPRFCDLPPGEIVCPYLHVKNFSHCAVQKAAAYTRFVETL"
     CDS             complement(8780..8896)
                     /note="no search hits"
                     /codon_start=1
                     /transl_table=11
                     /product="hypothetical protein"
                     /translation="MSVVIDFEGFQHSSGEFVIKELAAFGVGDPTYRGRWTF"
     CDS             complement(8928..9539)
                     /inference="protein motif PFAM:PF05707.11"
                     /codon_start=1
                     /transl_table=11
                     /product="DNA packaging NTPase"
                     /translation="MEDGTVEIKASFYMLAAGPSGSGKTMFIKKLMDHQMITPFPPKI
                     IWCYGAYQSLYDEMNHVEFCEGLPENIHTLSNSVIIIDDLMSELGNDVRLTKLFTKGS
                     HHRNLSVIFIVQNLFHKGIREMSLNANYLVLFKNTRHKSQMMHLGRQLYPGKNKFFQE
                     VYQDATSKPYSYLLVDLKPETSDSLSLRTGLFPNDKYYVYQPR"
     CDS             complement(8928..9539)
                     /inference="protein motif PDB:3PVS_D"
                     /codon_start=1
                     /transl_table=11
                     /product="DNA packaging NTPase"
                     /translation="MEDGTVEIKASFYMLAAGPSGSGKTMFIKKLMDHQMITPFPPKI
                     IWCYGAYQSLYDEMNHVEFCEGLPENIHTLSNSVIIIDDLMSELGNDVRLTKLFTKGS
                     HHRNLSVIFIVQNLFHKGIREMSLNANYLVLFKNTRHKSQMMHLGRQLYPGKNKFFQE
                     VYQDATSKPYSYLLVDLKPETSDSLSLRTGLFPNDKYYVYQPR"
     CDS             complement(9743..9835)
                     /note="no search hits"
                     /codon_start=1
                     /transl_table=11
                     /product="hypothetical protein"
                     /translation="MEIYDVNNCNDMSSNFNKCLFKCIISYFIV"
     CDS             complement(9918..11132)
                     /inference="protein motif PDB:2PY5_B"
                     /codon_start=1
                     /transl_table=11
                     /product="DNA Polymerase B"
                     /translation="MSQALPTHDFRWHDGPLNFMEMADDAEEGCILEVDLEYPRELHD
                     DHSDYPLAPEQVVVTPDMWSPYTRDLAIKFQIPSSSSTKLVPNLRPKHRYVIHYRNLK
                     QYVSLGLQVTKIHRVLTFKQSPWLAKYIDFNTTQRKLAKSSFEKDLFKLLNNSVFGKT
                     MENLRKRTCIDLVHREKRAKKLVAAPTFHSFKIITDDLVAIERRKTSLVLNRPIYVGF
                     SILDLSKTLMYQFHYGYIKKTYGLKARLLFTDTDSLCYEIETDDIFQDMGNNLNLFDT
                     SDYPENHPLHSLTNKKVIGKMKDELSGQIAQEFIGLKPKMYSLLSSSTEKKTAKGVAK
                     TILKRQIRHVDYVNCLLLQQRGLANAQRITSHNHQIRTVVYTKATLCPFDTKRYLLED
                     GISSYAYGHYVI"
     CDS             complement(11221..11412)
                     /note="no search hits"
                     /codon_start=1
                     /transl_table=11
                     /product="hypothetical protein"
                     /translation="MSGIELELLSDPDMYLFIENGIRGGIAMISHHFSQANNKYMENY
                     DPTKPSSYIMYLDANNLYG"
     CDS             11425..11565
                     /note="no search hits"
                     /codon_start=1
                     /transl_table=11
                     /product="hypothetical protein"
                     /translation="MPGQTRCCVNVCRIQFIKIKAQPSEVLKNIREKQNITFYIEVVV
                     VS"
     CDS             11664..11819
                     /note="no search hits"
                     /codon_start=1
                     /transl_table=11
                     /product="hypothetical protein"
                     /translation="MEGAAHQIVQTSLDTHMGRHLEKKIKKLMMINILYKFIHAFRNC
                     RESMKRR"
     CDS             complement(11777..12070)
                     /note="no search hits"
                     /codon_start=1
                     /transl_table=11
                     /product="hypothetical protein"
                     /translation="MFLNRNLNFSPQVRDHCHLTGVYRGAAHNGCNINFKFANFLPVV
                     FHNLKGYDSHLLMQAVGKFKDEEIKCIPQNSEKFISVSLGHLRFIDSLQFLNA"
     CDS             complement(12136..12237)
                     /note="no search hits"
                     /codon_start=1
                     /transl_table=11
                     /product="hypothetical protein"
                     /translation="MFVLLYYRILYILYRFFIFFFLLKFFILFFLFI"
     CDS             complement(12285..12407)
                     /note="no search hits"
                     /codon_start=1
                     /transl_table=11
                     /product="hypothetical protein"
                     /translation="MFILEIRFIRGKYFIIEHFSFKFINYILVLMYSILIFSLF"
     CDS             complement(12416..12595)
                     /note="no search hits"
                     /codon_start=1
                     /transl_table=11
                     /product="hypothetical protein"
                     /translation="MSKAYILIQDVSCSDVMSNPQCDSWILTEAYIESRWDIFHHFCS
                     SQFVVCFAPAITLPV"
     CDS             complement(12605..12754)
                     /note="no search hits"
                     /codon_start=1
                     /transl_table=11
                     /product="hypothetical protein"
                     /translation="MFRRHHVLSSCGCNLNHMVHPVCVVIRFHVRRLSIDTGCFLFGR
                     HQFAS"
     CDS             complement(12768..12860)
                     /note="no search hits"
                     /codon_start=1
                     /transl_table=11
                     /product="hypothetical protein"
                     /translation="MFGAREGVTSLTLFSSRLCRNPVSCPTLIY"
     CDS             complement(12924..13019)
                     /note="no search hits"
                     /codon_start=1
                     /transl_table=11
                     /product="hypothetical protein"
                     /translation="MRCFCVECLLVGIKRWFQAMWRCGCVALVRV"
     CDS             complement(13119..13214)
                     /note="no search hits"
                     /codon_start=1
                     /transl_table=11
                     /product="hypothetical protein"
                     /translation="MGNSVYPRTWLTGYFEATETCSFRAGVFPIL"
     CDS             13187..13654
                     /note="no search hits"
                     /codon_start=1
                     /transl_table=11
                     /product="hypothetical protein"
                     /translation="MFADIRSYPCWRVYCSFKNNGVTHVGAFIAHSKTIAAKQWAKAH
                     LGLNILLDEIYIQPMFNFKGGSIYGGSHDKPALAAKTAQVFMITSVFSSYKDLVSIVP
                     VNGLQANELQDMIQQILIALENIGFKVVCLISDNNAVNKRAFELMTPNKTLKI"
     CDS             13717..14466
                     /note="no search hits"
                     /codon_start=1
                     /transl_table=11
                     /product="hypothetical protein"
                     /translation="MTPNKTLQPYIKHPLDDSRLLFFPFDTVHMLKSVRNNWCNKKLI
                     PFPDLENNDILKKANFKHLEIMYDIEKSSIVKYGHLLTNKALYPSTIQKQNVKLALQV
                     LNEKNIAALKCISKDHADVFVNSDETCDFISVFTTWWKIVNCKSNFESKRFNDKFRGA
                     INSQNVEQINFLKKLVLWLKIWKQSVPIKETLSPQTFQALIITTDAFIQLIPYLFKKY
                     EAEYILLGKRWIDNRIMCKVFISEILTTTKS"
     CDS             14474..15097
                     /note="no search hits"
                     /codon_start=1
                     /transl_table=11
                     /product="hypothetical protein"
                     /translation="MNLLLDEIYIKPTVAYKNGKIEGLSCTDMSQEASTIQTFMISSI
                     LSSYKEVVAMFPVYNLKPKDLKIQTSQVLKFVHDCGFEVVSIISDNYINRKMFEMLCN
                     GHMLSAIENEFCLGKKIFLLFDSVHLLKCIRNNWLNQTETNQTFNIPCFDDTDNKLYY
                     ASILHLKKLYNIEQHHSLKLAPALSKNVLYPTSLERQNVSTAIKLFG"
     CDS             15066..15518
                     /note="no search hits"
                     /codon_start=1
                     /transl_table=11
                     /product="hypothetical protein"
                     /translation="MFLLPLNFLDEKTVAALSIELKENKTGYGEAVEGTKYFIEIILK
                     WWSIVNVKHPRKGLHLADPNREPIFSIHDDKIKFLEDFCTWLIKWNGDERKKSGKTVR
                     RLIRETFHALKHTTKSLIQLSHYLLNNLKFQYVLYGTFWRQGLDNTVK"
     CDS             15515..16213
                     /note="no search hits"
                     /codon_start=1
                     /transl_table=11
                     /product="hypothetical protein"
                     /translation="MSGANYHISLIQALESEKELQLISLMKLNSSKSGEFTIKTLQTD
                     NEDLDNNNECSTEKFHEIISFSQTFKIKDMRVLIYIGGYVARKASNKTNCLKCKNILH
                     SDKVLECENNLSDYLEYIDRGGFLWRTEFVVYITAVAFQIFQGLISEHYETDFLCADN
                     QKLLLIYLSEEKLDIMNIGSIQLICSCKTEIGKLRRLCLSSVPNILLNNYTKVRNDHF
                     KKQNPRKRKINPYK"
     CDS             complement(16204..16302)
                     /note="no search hits"
                     /codon_start=1
                     /transl_table=11
                     /product="hypothetical protein"
                     /translation="MLNKYLRHIDSFCICFSEIHIERYSMQKLLYL"
     CDS             complement(16334..16459)
                     /note="no search hits"
                     /codon_start=1
                     /transl_table=11
                     /product="hypothetical protein"
                     /translation="MFSRIVNTYIISNKLKSNILHNAYQDRNKIHSSYLSLNDFN"
     CDS             16553..16687
                     /note="no search hits"
                     /codon_start=1
                     /transl_table=11
                     /product="hypothetical protein"
                     /translation="MFVHLIVCKSNDDKSYRRSITFFGMSVTLNKREILMLTACFVWE
                     "
     CDS             16796..16918
                     /note="no search hits"
                     /codon_start=1
                     /transl_table=11
                     /product="hypothetical protein"
                     /translation="MFNAIKLHIIICNQSCIIVKNFIVIKQKILFERPPSVVEV"
     CDS             16984..17157
                     /note="no search hits"
                     /codon_start=1
                     /transl_table=11
                     /product="hypothetical protein"
                     /translation="MFLIYYRTKDQGEGLRSAFANKSNYLHIIVRENEIIQSEHSLRK
                     VNKTVQVNNAGDG"
     CDS             17234..17461
                     /note="no search hits"
                     /codon_start=1
                     /transl_table=11
                     /product="hypothetical protein"
                     /translation="MKGDLNEAIAGTRQRECSRKGLKRVEAGASPSFGKGCYGDAVKP
                     AKIANALVMVWGEEVTDLRTGCSSNNSRYSH"
     CDS             complement(17516..17644)
                     /note="no search hits"
                     /codon_start=1
                     /transl_table=11
                     /product="hypothetical protein"
                     /translation="MRPIVASSIRSSRSIIRPQMSSLSNTGMPTALRRKYKKSGIM"
     CDS             complement(17616..18194)
                     /note="no search hits"
                     /codon_start=1
                     /transl_table=11
                     /product="hypothetical protein"
                     /translation="MHINALNLMRIPILVPTALAVTPATGATVPEIRPTKIKINPFSV
                     KIPGRLNFCLLLLAARPLHSRISFPDVVLIPVLNTKQNQQNSTNFAPQRHQQQPELLL
                     PAAATRQQPMLQPGRQISQQNPSAQAPAPNFDDGSCTDTLRCVFQISREFGIQHNILL
                     RAFKDALPKLTTASSGPERAFYIYEAYCSLIN"
     CDS             complement(18176..18265)
                     /note="no search hits"
                     /codon_start=1
                     /transl_table=11
                     /product="hypothetical protein"
                     /translation="MTVFSQLGSLHVTNKMPEMCRTSLCISMH"
     CDS             complement(18262..18900)
                     /note="no search hits"
                     /codon_start=1
                     /transl_table=11
                     /product="hypothetical protein"
                     /translation="MERTVSQQPPHEGNDLSNTGFSTAVEKDIGEQSESGTESTQLNQ
                     SGNNNNNSSRRIPYFFVDPKDFEFLVSIVQRAVPSAQCQMKGKYLRIAVQSEDNYRLV
                     AQILTNQGAEYKFFNLKQDRPVKAILRGLPSTAKAEKIKTELTLMGYSIISVTQLKKH
                     KSRYLMPLFLVQLNPSLNVYDIFDETLMMGIDISFEKYVGRKGPSQCWRCQH"
     CDS             complement(18825..19697)
                     /note="no search hits"
                     /codon_start=1
                     /transl_table=11
                     /product="hypothetical protein"
                     /translation="MSSDSSLANNAKPELMAGSDIQTTSLHAQMDTIPPDHSTIDSTQ
                     TTDLNSDNSSKPEPNPETLIIEIRQLYQLKARFTDLEQTLSRARRSTPLDNFDLHQIK
                     QESQVILTSLTTLAKRLNLPLFSIPPTEEECIAKIIHAINGDSLSKTKTNQSKTDSTK
                     NSQSLSQKSTQNSNQNSPKKGKNLTNSNSQKSVLTPAKLHAEKAIQSASKKIQSLNLN
                     KKEPKAKKQRTTDSEGFQQPPRHLISKKETIPLPNPVSTGSISNLPPFWSERSASNPP
                     TRGMTSQILVFLLR"
     CDS             19669..19821
                     /note="no search hits"
                     /codon_start=1
                     /transl_table=11
                     /product="hypothetical protein"
                     /translation="MFARELSELISARLTRWSFPLRIYYRENESMLTNRRPSWLTDFG
                     CDVTKR"
     CDS             19837..19953
                     /note="no search hits"
                     /codon_start=1
                     /transl_table=11
                     /product="hypothetical protein"
                     /translation="MPPKYIKPSDWSVTSRALGRRIRTGGTSDSDHLSVHRI"
     CDS             complement(20048..20173)
                     /note="no search hits"
                     /codon_start=1
                     /transl_table=11
                     /product="hypothetical protein"
                     /translation="MYFETLSYNICHNLGNITSCKFAGIIKVFLSLKKYTLSNSV"
     CDS             20256..20399
                     /note="no search hits"
                     /codon_start=1
                     /transl_table=11
                     /product="hypothetical protein"
                     /translation="MLSDKTTLIRTPQGLTFVSTGVAIPRYPSPSGDHLLDETGVTIL
                     EPQ"
     CDS             20396..20533
                     /note="no search hits"
                     /codon_start=1
                     /transl_table=11
                     /product="hypothetical protein"
                     /translation="MIYPLFRLLSSELKLSSFVSPLWFSSSEVGARYERLEQPLSLVF
                     E"
     CDS             20573..20797
                     /note="no search hits"
                     /codon_start=1
                     /transl_table=11
                     /product="hypothetical protein"
                     /translation="MSLERRVLVVEGRGTVPNTLLWPLLQLNGWHLVVLTGVNRLVTS
                     PCVSGLGISSREFLLSGKPTVGLQFAYRSG"
     CDS             20879..22090
                     /note="no search hits"
                     /codon_start=1
                     /transl_table=11
                     /product="hypothetical protein"
                     /translation="MATHNIYIIPKQTETTKVLPNTELCETSTVKKLRTDANANNPKN
                     CPRFLVISSTSGELQKLSPFVISKYIQSCIGEPRNVKRLRSGDLLIDTTSATQSATLL
                     QVTKLGPVTVKVTPHKTLNYRRGVISEIDLLYVPEEEIESELADQNVCGVRRIKMRKE
                     GQLINTKHVILTFNSPDLPKNIKAGYLNIPVRPYIPNPMRCFQCQRFGHTKNSCRGKL
                     TCARCSLVGHESESCSAVPLCINCKGDHAAFSRSCPKWKLEKEVQATKVNNNISYAEA
                     RRLVQTNQIRPNTSFAAAVKSTKSVAVQVSVGTQTLPIKTQETNSKKKNEKPTHSIQN
                     KETVVESKPKNKTQHRNDKNRSHSNSSYERMISESGDSDSMEVEEGLEIPKHLLPLKT
                     KRQHRKNKHQS"
     CDS             22090..22521
                     /inference="protein motif CDD:cd09077"
                     /codon_start=1
                     /transl_table=11
                     /product="Endonuclease domain encoded by various R1- and
                     I-clade non-long terminal repeat retrotransposons"
                     /translation="MATLISWNCRGFHRNLIDIKNIINAHNPECFAIQETNRKHEKPA
                     KLRRFSFVRKDSIAGERASGGVGLLTSLDYPSNALSLTTSLQVVAVQINFNIVFSVVS
                     VYLPPNEHSDQELLNELVPFLHMGDFNGHSPLWGSKDTNSRG"
ORIGIN      
        1 tgatatctga atcaggtgat tcagatagta tggaagtaga agagggcctg gaaatcccca
       61 aaacatctgc ttccacatga aacaaaactg caacaccgaa aaaataaaca tcaatcataa
      121 tggccaccct catatcctgg aactgtcacg gctttcaccg gaatttgatc gatataaaaa
      181 atgttatcat tgctcatcat cctgtgtgct tcgcaataca ggagacaaac ctgaaacccg
      241 aaaaaccagc aaaacttcgg aggttttctt tcgtcaggaa agataatatt gcaggacagc
      301 gtgcccttgg aggtgtaggt ctcctcacct ctctggacta tccatcaaat tcactttctc
      361 tgacgacgtc tctccaagtt gtcgctgtac aaataaattt gaatattgtg ctttcagttg
      421 tctctttgta tttgcctcca aacgagcaca ttgaccaaca acatttaaat gagcttgtag
      481 agcagctgcc tgaacccttt atccttatag gagattttaa tgggcacagt ccgctctggg
      541 gaaataaaga caccaattca agaggaagac aaattgagca gctaatttaa gatcacaacc
      601 tttgtcttct caataatggg caggacacat atttccacga gcctacaaga acttttcacg
      661 cgcttgatcg tgccatctgt tcaccatctc tgttgccatt ttgtactttt agtgtcggga
      721 atgatattca caacagtgat cattatccca ttttcgtatc tctctcacga agaggagcaa
      781 accccatgtg gagatcccct cgatttatat atgaaagagc agactgggaa ctcttttctt
      841 ctgttgcaga gctcacagaa aaaatggtag aagatgtgca tatcgatgag gcagtggaag
      901 caattacgta tgctatcctt caagcagcta cgctctctat tccaaaaaca tcaggaaaat
      961 tgcctaaata ttccaaaccc tggtggaacc gcggttgtca agaagcagtg agaaaacaga
     1021 gaaaagccta caaatataat aaaatttttc tactaattta aaaatcgatc tccaaaagct
     1081 agtacaccga ctcgtttaag gaaagaataa tgcggttaat acagctctgt ccatttttat
     1141 attatcacaa ttaaaaataa gcaacatact taccattaaa aatatagtca ttttcaatat
     1201 tattaagtta tattattaat attatttaaa attacaggct ggaaaatatt tcaaaccagg
     1261 tgctctatat ttgaagtgat caaagtcaaa tatactggaa gaaattcttt tatcaaacaa
     1321 cagcaaataa gaagtaacac gacttttcta tacttattta attctacaaa gcagttcaat
     1381 aatctaaatt ctttatactt aaagttgcag agaccacata aaaaatttgc acatacctaa
     1441 tttagaagta cttgtgtgaa ctggcacttc ctgcagaaat gtaaatataa attagcttca
     1501 gcatatatag tattatttaa tataattttt tactttaatt tccagcataa aatatgctta
     1561 cctttaactg gacatacgtg ctgtcaaact cctgcccgca aactccttcc acgcatgtcc
     1621 ttccaattag ggccatgatt tttagttcca catcacttaa tttttgggcg aaagggggac
     1681 ctccacccct ctgtagagta gcctgactta tttccgatgc ttttctttta gttctatatt
     1741 ttaaatctat ccattttttt ttaatttcaa gtccagtgcg aataacccct gaacccaaaa
     1801 tatttaactg ggatgcaact tcttcccatg ccattctcac tgcagcgaca tttggatagc
     1861 tgcctcccaa ctttccactt atcaaatccg gacggctttc tagaagatcg attaataccg
     1921 atacttcatg agcattcaat gcagctgttc ttttgcgatc catttctcac acgcaatgtt
     1981 tacaaaaaag ttatgtggtt gtcagttatc aaaacagtta agggaagaga aaggttttca
     2041 ttggttaatt cggaaaaaac gcaacttccg accacgtgat tatcagaatc gcgcgtcggg
     2101 taacctctgg caacccctac cagttcgact ggtaatgaag cgtttcaatt gaatgcgaaa
     2161 aatcactcgt ttccgaaagt gatcgtaaat gctggataca atgatcgctg tttcaattga
     2221 aataggcctt taatatcatg ccgaaaatga agattataaa aagcagccag atcaagaact
     2281 gcgggggacc ctctaacagg gtgataagtc ggggcagtag gagctatgat ctgtacatgg
     2341 gagctctgag cccatgaatt tagtttaagg ccataccggt ttctgtttgt acagaatcat
     2401 gcggtatgac gtgaatttag atcaccagca atgattaggt gatttgaaat tgtcaataat
     2461 ttatcaaaat caatgacagg aaaaatattc ctcccacgag cagatccttc tggggggagg
     2521 taagccgaaa caacagtaag gggggggaga attttcaata aaaatttgga tgattatctt
     2581 ctctattgct gggttcccgg gcataccggt ataaaaggta atgagcgggc agatgtcgtc
     2641 gcaaaatcag ctgttgaaat atccagttgc ctcatcccta tgtcagacat tagtagtttt
     2701 ataaagcaaa agatattgga aaaatggcag cagttttggg atgtccagtc ttttaataaa
     2761 ttaaagaacg tgaaacatag aatcgaactt tggcatttta gtggaagacg taaggaggaa
     2821 gttcttttga ctagacttag ttatgtctca ttctggtgtg accgattcta acttttaaat
     2881 gctgacaatg agcgcctgtg atcaaaatgt ggtgtatatt taactgttcg tcacctttta
     2941 attgaatgtc catcttttaa tagtattcgt cagaaatatt ttaacagctg tgacttacct
     3001 ctcgaccatt taattggaag agaggttaat cgtaacttat tttactattt aaaagacatt
     3061 ggtgtttatc acctcatcta aactgatttt aattttgtat gttagtttcg acacttgtga
     3121 ttttatctaa ttttatataa cctcatccct tggattttgt acatttcttt atctactttt
     3181 ttaattcata gatactttaa tttcactgtg ttatgtataa cattatatct catcaccttg
     3241 tgtttggcgc gatataatca ttcctggttt tccgccaaaa aaatttcact catctcatct
     3301 catctccccc aaatatgctt gggctcaaag acaactggtc agagtgttaa atcagctttc
     3361 gaacgtattt ttagccagag aaaagcagat gtgttacaga ctgacaaagg taaagaatat
     3421 aaaaataaaa tcgttcagaa ttatcttaaa aaagaaaaag ttcgtttttt ttacaactga
     3481 aaacagtaca gtgaaagcaa gcatcatcga acgattccac agaaccctca aaagcaaaat
     3541 gtggaagtac ttcactgaaa tgaatacgta tcgttatatt gacgtaatag ataaattagt
     3601 tcacagttat aatcatacct ggcatcactc tattcaaact gaaccagtga atgtcaataa
     3661 acataatgga aatcaagttt ggagtcaatt gtataaagac cttcctaaac ttaaacctaa
     3721 gttcaaagtg ggagatacgg tgcgcgttag caaattaaaa atgatttttg aaaaaggcta
     3781 tgaaagtaat tggacgagag aaatatttac aatccatgaa atccttccta gaaatccacc
     3841 tgtttatcga cttaaagacc tcgctggaga ggtgattgaa ggtacttttt atgaaaagga
     3901 actgcaaaaa atttcagatt cgggatatta tcctgttgaa aaagtgttgc gagaaagaaa
     3961 gagaaaccgt gtaacagaat actatgtgaa attcttaggt tatccgccaa aatttaatgc
     4021 atgggtaacc gatgtgaaaa aaatataaaa actccacatc atggaaaaaa tcgtcatttg
     4081 ccaagatgtc tttctatatg acgttaccta gtgatagctc tcagcattat tttccagaga
     4141 atactatctc acattttatt actcagttgc ctgtacctat atctttgaac ggagaatggg
     4201 aagttggtct ttccgagatc atttacccac acacctggta taatattaac aaagataata
     4261 atctctttgg ctttgatttg ggtgattttt caggtgtaaa agaagttgct agcagaagaa
     4321 taccaccagg atgttatgaa agtatcccag atctcttaaa agccatgaat ttagcatcat
     4381 ttaaagataa aatctctttg gaatacgatc gttctacaaa aaagtgaaaa tcgtgacgca
     4441 aaatggagcc cgattaatct tttatgattc aggattagca ggtttattag gcttcgaacc
     4501 gcagattgtc gaaggtactt ggaatagtcc atacgcgggg aatttgcatt ctgcttatac
     4561 attactttat gtgtacagcg acatagtttc acctcagatt gtgggtaacg tgcaagctcc
     4621 tctcttaaga gtcgtgacag tcaccggtaa agatggcgat actgtaaatg tacaatacga
     4681 cagactgcat tatgtaccaa tagcaagaaa ttcatttaat acgatcgaaa tggaaatccg
     4741 actgaattcg ggtacattcg ttccttttga gaggggaagt taattcttgt actacatttc
     4801 cgaagacgac aaatcctata aatatgacaa cagagaagca aaagcattat ttgcaaaaaa
     4861 aaaaaacatc aagatgctcg tcccatatga atgttgtacg caaaattatg aaaatcatta
     4921 ccaaaccggc tcgggacttc cttattatca aggtcaaccc tatcaaaagg gctatggtct
     4981 cggtggattt tttcgaagtc tttttcgctc tgctatggct ttatttgtga aaggagccaa
     5041 aactgtgggg aaagaagctt tgcgcaccgg agctctcatc gcaaatgatg tgttagcagg
     5101 tgaaaacatt aagtctgctg ctaagcaaag agccaaagaa gcgggaaaag tattagcggc
     5161 aaaagctatt cgtaaagccc agaccatggt tggtagtggt aagtataaaa ggaagcggaa
     5221 ccagtcaaaa cccttcattt ctccaaaagc tgtgaagcag agaagacgtg atattttcta
     5281 ttcataatgg ctttcatcat gaaagattcc cccgaatgtg ttaaatccga attagaactt
     5341 tttcatttac ctggaactca aacggcgatt cagagtggcc aatgggttca gtttcatcct
     5401 ctgtctaatg tatttgacgg aggtcccgta gaatttcata tctcaggcag cggagaagat
     5461 tatattgact tgtcacaaac acaactctac gtgagagcaa aaatagtaaa aacggatggg
     5521 tcacttctgg ataaagatgc cagcatcggc cctgtaaatt tgttcctgca ttctttattt
     5581 tctcaggtgg atgtcacact gaatgaacga ctgctgtcct cttctagtaa cccctataga
     5641 gcttatatcg aaactttgct caatcatggc tatgatagta aaacttcaaa actcacagct
     5701 gaaatgtatg acagacctag agaagagatc ttcctttttt aaactgagtt ctactgttga
     5761 tatgattggt ggcattcatt ttgatttatt tcatcaagaa aggcttttat taaatatggt
     5821 ggatgttaaa ttaactctcg ttagaagcaa gcccgaattt tgtttacaag gaaaagcagg
     5881 tcataaagtg gttttagaac atgtatctct tttcgtgaga aaagtgcgtg tgagccctgg
     5941 agttatccta ggtcatgcca aagcgttaga gaagagtaat gccaagtatc ccattaacag
     6001 agtattatgt aaagtctatt ccattcccca aaatagcatg tccttaatac aagacaatgt
     6061 ttttgttggt cagatgcctc agagaattgt aattggatgt gttgataatg acgcttttca
     6121 cggaaatttt accaagtcac catttgagtt taaacattat cacctgaatt tcattggagt
     6181 gtacgtcgat ggacagcatg tgccttacaa tccactagaa ccaaattttg ataacagcaa
     6241 ttacattcga gcttatcata gcctgttttt caataaattt cagcaagata aaggtatttt
     6301 tatctcaaga gaagaatatc tacaaggtaa tgtgttattt ggtttcgaat tatcaccaga
     6361 tctttgtgat ggggaacaca tgaatctcat taagcattct aatttacgga ttgagctaaa
     6421 attcagccaa cctctcgaac aaaccgtgtg tgtcattatc tttgcagaat ttgataacgt
     6481 gattgaaatt aataagtcga ggaacatcat ttttgacttt aactgatgga tggtcgtatt
     6541 atacatgaca ttttatctcg tgaagcagcc gctgtctttc gaggagttta tccagcagat
     6601 aaaatacctc ctttaaatgg aacatcagcc atcgttgtga atacagacaa gtccacagaa
     6661 cccggagcgc actgggtagt cttttttcaa gacgaagaat tagaattttt tgattcttat
     6721 gggcaatctc cagaccttta tggatttcac tattcaaatg tgaaatggaa taatattcca
     6781 ttacagagtt taatttctaa tgtatgtgga gcatattgta tttattatgt actgaaacga
     6841 agccaaggtc aatctatgta tgctattatt gaaaatttat gtaaaatgag tgattttaac
     6901 ctgtatcaat ttgtgaaaaa aacttatggt gtaagaatga tttttaaaca ataaaatatt
     6961 ggaaatgtat ttctgtcttt tgtttttatt ttttctgatt gaacaaattt tttttcaact
     7021 tataatagca tgttgagttt taattaatga aactttttca tgttaagaaa aaaaacaaat
     7081 aacacttttt cgacataaaa aaatctatat aaatattttt cgactttgtt aaatcaaagt
     7141 gtaacttttt ccttttacac tttgaaactt tttcgaccta aaaaaatcta agtgaatatt
     7201 tttcgacttt gtaaaatcaa agtgtgactt tttcccctta gattttgaaa ttaacatggg
     7261 tttttccata gacaaaataa aagtggactt ttatctccct aagaaaatct taaagtgaaa
     7321 ctttttcgac ctaaaataat ctaaatattt ttttcgacta aactgtattt tttcatctta
     7381 gtaaataaaa cttttccgtc tttgttaaaa tccttttagt caacatcatt atttttaaat
     7441 tcaggaaagt atcttatttc tgaaaacaca ataaagacac atatatcaag ttaacattgc
     7501 tttatttaat atctaatcca tacatttctt cgagcataca tgacatttaa tttgttgtga
     7561 acatcataca tagtaggtaa acctaattct ttcaacacag aataaaattc attttgtcca
     7621 acaactggtt ttttcttctt tcttaaaaaa tgattaatga gagtcacaac atcagtccct
     7681 ggaacgactt gatcccgata aatgagttca ccaccagctg aaatatgctt cttcacgtga
     7741 tgataaatgt cttttggttg agacttgtat ttttaaggaa ccacattcac aacttttgtc
     7801 tcatatggat cttccgtagg aatttcttct ttcttcaaca aagtgtcttc tttctttttc
     7861 atagatttct ctgttttttc aacgggtggt ggtaattgat acgtaatata tttttggagc
     7921 acctgcagat ataaggctgc tttctcactt tcatcaaggt ctttcttctt taaaattcga
     7981 tccattttct catccagcac ggtaagatgt tccaccgttt gtcttctttc ttctggtaca
     8041 atgagaagtt ttttactgaa ctccatgaat aagagaacta atgagagaaa tagcagcagg
     8101 taagagtaca cttaggaaac cttcccctct ttgtacaagc agtcttcttt tcttataaag
     8161 aggtactttt ttattggcaa gttttcgtaa acttcgtttt aaggtgctaa ttgagccttt
     8221 cgcttggggg aaatggaaag atgacttcga agcaagttta aagcacactc gcatacagtt
     8281 tttatgaaac tattggggca ctttcgaagc aaatcacttg aaaatttact tttcgcaatg
     8341 agtttcaact gttctaattg gtgctgtgaa cagttcgaca ttttgtacac aaatgacagg
     8401 aaagaaaaaa atgtttggct ttttatagag tctctacgaa gcgtgtataa gcggcggctt
     8461 tttgcacagc acagtgtgaa aaattcttca catgcaaata agggcagact atttctcctg
     8521 gaggtaagtc acaaaaacgg ggacagttaa tatcatccaa attaatcact tcttttctgt
     8581 tatatttttg gaaaaatttc tttttttgca gacctttcac atatattttt ttaaatgaac
     8641 gaaacaacat ctgaaggact aaatttaagt ctgtatatgc catatctcca tacgtccaat
     8701 ccatatggtg tatatttcga gatacccatg aaaacgtgag ttgcgttttc ttgtcgaaat
     8761 cttcaaaggg gcatggaggt taaaaagtcc atctgccacg atatgttggg tcccctacgc
     8821 caaaagctgc aagttcttta ataacaaact ctcctgaaga atgttggaaa ccttcaaagt
     8881 cgatcaccac agacatgttc actcgttgac agctcaccag caaatgacta gcgaggttga
     8941 tagacgtagt atttatcgtt tggaaaaagc cctgttctta gactcaggga gtcagatgtt
     9001 tcaggtttga ggtcaaccag taaataactg taaggtttag acgtagcatc ctgatacact
     9061 tcttgaaaaa acttgttctt tcctggatat aactgcctcc ccagatgcat catttgagac
     9121 ttgtgtcttg tatttttaaa gagcactaaa taattagcgt tcaaagacat ttcccgaata
     9181 cctttatgaa acaaattttg tacaatgaaa ataacactaa gatttcgatg atgagatcct
     9241 tttgtaaata acttggtcaa tcttacatca tttccgagtt ccgacataag atcatcaata
     9301 ataatcacag aattcgataa agtgtggatg ttttcaggca aaccctcaca aaattcaaca
     9361 tgattcatct catcgtaaag actttgataa gcaccataac accaaataat tttaggagga
     9421 aaaggagtga tcatttggtg atccattaat tttttaataa acatggtttt tccgctgcca
     9481 ctaggaccag cagctaacat gtaaaaggat gctttaattt caacagttcc atcttccatc
     9541 ccaacagatc aactaaattc ttattcgaaa agtaattcta tttataactg ttccactaga
     9601 tttttgaatt tttctaactt tccatttttt tgataaaact aaaattaatt ttatctaact
     9661 tattagatta aaatattcta acgtgttaaa cattttctta aaaagattca gagaactctt
     9721 tctttactga atacttagtt ttttaaacga taaaataaga aataatacac ttaaataaac
     9781 atttattaaa gtttgaagac atatcattac agttatttac atcataaatt tccacaataa
     9841 aatactttta gaattctgat taaatgtaca gagaattttg aatgtatata cagatataaa
     9901 attatttaca atgaaactta tataacgtaa tgcccatatg cataggacga tatcccatct
     9961 tctaaaagat accgtttcgt atcgaaaggg cacaaagtag ctttcgtata gaccacagtt
    10021 cttatctgat gattgtggct agtaatacgt tgtgcatttg caagaccgcg ttgttgtagc
    10081 aaaaggcagt taacatagtc cacatgacga atctgtcttt tcagaattgt ttttgctaca
    10141 cccttagcgg ttttcttctc agtagaacta ctcagaaggc tgtacatttt cggcttcagc
    10201 ccaataaatt cttgggcaat ttgtccagat agttcatctt tcattttacc gatcaccttt
    10261 ttattggtaa ggctatggag gggatgattt tctgggtaat ctgaggtatc gaataagttc
    10321 agattgttgc ccatgtcttg aaaaatatca tcagtttcta tttcgtaaca aagactgtcg
    10381 gtgtctgtga ataataaacg ggcctttaaa ccgtatgttt tcttgatata tccataatga
    10441 aattgataca tcaacgtttt tgataaatcc aagatgctaa agcctacata gataggacga
    10501 ttcagaacca agctagtttt tcttcgctca atggctacca gatcgtctgt gatgatcttg
    10561 aaggaatgaa atgttggagc agcgactaac ttcttggctc gtttctctcg atgaaccaga
    10621 tcaatacagg tacgttttct aagattttcc atggtctttc cgaaaactga attgtttaag
    10681 agtttaaata aatctttttc gaatgaagat ttagccagtt tacgttgcgt agtgttgaag
    10741 tcaatgtatt tcgcaagcca aggagattgt ttgaacgtca gcactcgatg gatcttggtc
    10801 acttgaagcc ccagtgaaac atactgcttt agatttcggt aatgtatcac gtaccgatgc
    10861 ttaggtcgta gatttggcac caatttggta gaactgctcg atgggatttg gaatttgatt
    10921 gccaggtctc gagtgtaagg tgaccacata tcaggagtca caacaacttg ttcgggagca
    10981 agaggatagt ctgaatgatc atcgtgaagt tcccttggat actccagatc aacttcaagg
    11041 atacatcctt cttccgcatc gtcagccatc tccatgaagt taagaggccc gtcatgccaa
    11101 cggaagtcat gggttggtaa agcttggctc atggcccatc tacaaataca gaataaaaat
    11161 aatgaatatt acaagtaaat aatagagaaa atattatatc taaacatttg gaaggaatac
    11221 ttacccgtaa aggttattgg catccaaata cataatataa gaggacggct tcgttgggtc
    11281 ataattttcc atatatttat tattagcttg gctgaagtga tgtgaaatca tagcaatgcc
    11341 acctcgaatg ccattttcta taaagaggta catatcagga tcggagagta actccagttc
    11401 gataccggac atgcgtagag cagcttgcca ggccagacca ggtgctgtgt aaacgtgtgt
    11461 aggatccagt ttataaaaat aaaggcacag ccgtctgaag ttttgaaaaa tatccgcgag
    11521 aagcaaaaca tcacttttta catagaggtc gtggtagtct cctagattac gtaatccgaa
    11581 ttcttcccag actctgttcg catgctggta atcctcaccc ctgatatcat tctctgttaa
    11641 atggctgtag aaggcagcga gaggtggaag gtgcggctca tcaaatcgtt caaacgagtc
    11701 tagatactca tatgggtaga cacctggaaa aaaaaattaa aaaacttatg atgataaata
    11761 tcctatataa attcattcat gcattcagaa attgtagaga atcaatgaag cgtagatgac
    11821 ccaaagaaac agagatgaat ttttctgaat tctgcggaat acacttaatc tcctcgtctt
    11881 tgaattttcc cactgcttgc atcaggaggt gagagtcata tcccttcaaa ttatgaaaga
    11941 ccactggtag aaaatttgca aatttgaaat tgatgttgca tccattatga gctgcgcctc
    12001 tgtagactcc cgtaagatgg caatggtccc gcacctgggg agaaaaattt aaatttctat
    12061 ttaaaaacac attattataa atgcttatta ctgagtgaag ttataatatt cgaataatac
    12121 ttaccttatc tccattcaaa taaataaaaa gaataatata aaaaacttca ataaaaagaa
    12181 aaatataaaa aacctgtaca aaatgtataa tattctatag taaagtaata cgaacattta
    12241 ataaacgaaa tatgtaataa aaataagcta aatataaata tctactaaaa taaactaaat
    12301 atcaatatcg aatacatgag tacaagtatg taattaataa acttaaatga aaaatgttct
    12361 atgataaaat acttacctcg aataaatcta atttctaaaa taaacaaatc ttgggtcaaa
    12421 caggaagagt gatagcagga gcgaagcata caacgaattg gcttgagcag aaatgatgaa
    12481 aaatgtccca gcgactctct atataggcct ctgtcagaat ccaggaatca cattgcggat
    12541 tcgacatgac gtcagaacaa gaaacatcct gtatcaatat ataagccttg gacatgaaac
    12601 cggattacga ggcaaactga tgacgtccga acaagaaaca tcctgtatca atagataagc
    12661 gtcggacatg aaaccggatt acgacgcaaa cgggatgaac catgtggtta aggttgcaac
    12721 cgcaagatga taacacgtga tgacgtcgaa acaagaaaca tcctgtatca gtagataagc
    12781 gtcggacatg aaaccggatt acgacacaaa cgggatgaaa acagggttaa tgatgtcaca
    12841 ccctcacgag cgccaaacaa ccacagcgcc cgtcacacga acaggatgca acggtccgtg
    12901 gttgagccac agggttaatg aagtcacacc ctcacgagcg ccacacaacc acagcgccac
    12961 atggcttgaa accaacgttt tatacctact agcaaacact caacacaaaa acaccgcatt
    13021 caaagaatac aacgacaact gaaataacta cttaaattaa cacgtaagaa tttcgaataa
    13081 accgctacgt catctcacat taccaataaa accgttcttt ataaaatagg aaatacgcct
    13141 gcgcgaaaac tacatgtttc cgtagcttca aaatacccag tcagccatgt tcgcggatat
    13201 acggagttac ccatgttggc gcgtttattg ttcattcaaa aacaacggag ttacccatgt
    13261 tggcgcgttt attgctcatt caaaaacaat cgccgccaag cagtgggcta aagcgcattt
    13321 gggcctaaat attttattag acgaaattta cattcagcct atgttcaact ttaaaggtgg
    13381 ttctatttat ggaggttctc atgataaacc agcacttgct gccaaaacag ctcaggtttt
    13441 catgataaca tcagtttttt cttcatataa ggatctagtt agtattgttc cagttaatgg
    13501 attgcaagct aatgagctac aagatatgat tcagcagatt ttaatagcat tagaaaatat
    13561 aggatttaaa gttgtttgtt tgatttctga taataatgct gtgaataaac gtgcatttga
    13621 actaatgacc cctaataaaa ctttgaaaat ataggattta aagttctttg tttgatttct
    13681 gataataatg ctgtcaataa acgtgcattt gaactaatga cccctaataa aactttgcag
    13741 ccatatatta agcacccttt agatgattcg aggcttcttt tctttccttt tgacacagtt
    13801 catatgttaa aatcagtacg caataattgg tgcaacaaaa aattaattcc atttcctgat
    13861 ctagaaaata acgatatttt aaagaaagct aactttaagc atttggaaat catgtatgat
    13921 atagagaaat cttccattgt taaatatggc catttactta caaataaagc tctttatcct
    13981 tcaacaattc aaaaacaaaa tgtgaaacta gcacttcaag tcttaaatga aaaaaacata
    14041 gcagcattaa aatgtatatc aaaggatcat gcagatgttt ttgtgaattc agatgaaact
    14101 tgtgatttta tttcagtatt cacaacatgg tggaaaattg taaactgtaa aagcaatttt
    14161 gaaagtaagc gctttaatga taaatttcgt ggtgctatta actctcagaa tgttgagcag
    14221 attaatttct taaagaaact agtgttgtgg cttaagatat ggaaacagtc tgttccaata
    14281 aaagaaactt tatcaccaca aacatttcag gcattgataa taactacaga tgcattcatt
    14341 caattgattc catatttgtt taaaaagtat gaggctgaat acatattatt aggaaaacgt
    14401 tggatcgaca acaggattat gtgcaaagta tttatatcag aaatccttac aactacaaaa
    14461 tcgtgaaaaa gttgtgaatc ttttacttga tgagatttat ataaaaccta cagttgcata
    14521 taagaatggt aaaattgaag gtttgtcatg cacagatatg tctcaagaag cttctacaat
    14581 tcaaacgttt atgatttctt caatcttatc atcatataaa gaggttgttg caatgtttcc
    14641 tgtctacaat cttaagccaa aggatttaaa aattcagact tcacaggtgt taaaatttgt
    14701 tcatgattgt ggcttcgagg ttgtttccat aatttccgac aactatatta accgtaaaat
    14761 gtttgagatg ctttgcaatg gtcatatgtt gtctgctatt gaaaatgaat tttgtttggg
    14821 gaaaaagatt tttttactat ttgattcagt ccatttactg aagtgcataa ggaataattg
    14881 gttgaaccaa actgaaacca atcaaacctt taatattcca tgttttgatg atacagataa
    14941 taaattgtat tatgcaagta tattgcactt aaaaaaatta tataacattg agcagcacca
    15001 ttctctaaaa ttagctccag cactttcgaa aaacgtatta tatccaactt ctttagaacg
    15061 gcagaatgtt tctactgcca ttaaactttt tggatgaaaa gactgttgca gcattaagta
    15121 ttgaactaaa agaaaacaaa acagggtatg gagaagctgt tgaaggaaca aaatatttca
    15181 tagaaataat tttgaaatgg tggagtattg tcaatgttaa acatccacgc aaaggattgc
    15241 atttagcgga tccgaatcgt gaaccaatat tttcaattca tgacgacaaa attaaatttc
    15301 tagaagattt ttgcacgtgg ttgataaaat ggaatggtga tgagagaaaa aagtccggaa
    15361 aaactgttcg tcgactcatc agggaaacat ttcatgcgct gaaacataca actaaatctc
    15421 ttattcagct ttcgcattat ttattaaaca atttaaagtt tcagtatgtg ctgtatggaa
    15481 cattttggag gcaaggtttg gacaataccg tcaaatgagt ggtgcaaatt atcacatttc
    15541 actcattcaa gctttagaat ctgaaaagga actacagcta attagcttga tgaaactgaa
    15601 ttcctcaaaa agcggagagt tcacaattaa gacattacaa acggataatg aggatttaga
    15661 caacaataat gaatgtagca cggaaaagtt tcatgaaatt atttcttttt cacaaacctt
    15721 taaaataaaa gatatgagag ttttaattta tataggtgga tatgtggctc gaaaagcctc
    15781 caataaaaca aattgtctaa aatgcaaaaa tattctgcat tctgataagg ttttagaatg
    15841 cgaaaataac ctttcagatt atctggagta cattgatagg ggtggtttct tgtggcgtac
    15901 tgaatttgtt gtatatatta ctgcagttgc atttcagata tttcaaggcc ttatttcaga
    15961 acattatgaa actgactttt tatgtgctga caaccaaaaa cttttactaa tatatctttc
    16021 tgaagaaaaa ttagatatta tgaatattgg ttctatacag ttaatatgtt cttgtaaaac
    16081 ggaaataggt aagttacgtc ggttatgttt atcatcagtt cctaacattt tattaaataa
    16141 ttatacaaaa gttcgtaacg atcattttaa aaaacaaaac cccagaaaaa gaaaaatcaa
    16201 tccttataaa tagagtaatt tttgcattga atatctttct atatgtatct ctgaaaaaca
    16261 aatacagaaa gaatctatat gccttaaata tttattgagc acagcatgta aataatagct
    16321 ttacatttta taattagtta aaatcattca atgataaata gctagaatgt attttatttc
    16381 tgtcttgata tgcattatga agtatattag attttaattt gtttgatatt atatatgtat
    16441 ttactattct ggaaaacatt gtatatatac ctgtatcgaa gattaattta aaaataaaat
    16501 cttcaattta tctgatacaa acaattaaat gtacatattt atgtacattt aattgtttgt
    16561 acatttaatt gtttgtaaaa gtaatgatga taaatcttat cggagaagca taactttctt
    16621 tggaatgtca gttactttga ataaacgtga aatattaatg cttacagctt gttttgtttg
    16681 ggaataagtg aaaatgaaca tttagttttg atttcatttt gaatgcctat cacactgtgg
    16741 ttaaaaattt gctataatat tcattttact aggcgtagaa ctatttgatt ttgcagtgtt
    16801 taatgctatt aaattgcata taataatatg taatcaaagt tgtattattg taaagaattt
    16861 tattgttatc aagcaaaaaa tattatttga gagacccccg tccgtcgttg aagtatgaaa
    16921 gattagtaat taatttttca gtaatttttt ttttatattg cttacagaaa gagaaaaata
    16981 tatttgtttc tcatatatta tcggaccaag gaccaaggcg aaggcttacg gagtgccttt
    17041 gctaataaaa gcaattacct ccacatcata gttcgtgaaa atgaaataat tcagagtgag
    17101 cattcgctaa gaaaagtgaa caaaaccgtg caggtaaata atgcaggaga tggataagga
    17161 gtccacctag ttggacgtaa aatcctttca attaataatc cactactgcg gaaaccgcat
    17221 cagtagagaa ttaatgaaag gggatttaaa tgaggcgatt gctggcacgc gacagcgtga
    17281 atgcagtcgg aaaggattaa agagagtaga agcgggagca agtccaagct tcgggaaagg
    17341 ttgctatggt gacgctgtaa agccagcgaa gatcgctaat gccttggtaa tggtctgggg
    17401 ggaagaggtc actgacctaa gaactggttg tagcagtaat aattcgcgat attcgcacta
    17461 agttcctcaa ccaggtgaat ttcttgtagg aggaatagat ccatattatg ctcatttaca
    17521 taatcccgga cttcttgtat tttcttctta atgccgttgg cattccagta ttggatagtg
    17581 aggacatctg tggccggatt attgaacgtg atgatctaat tgatgaggct acaataggcc
    17641 tcataaatgt agaaagctct ttcaggtcct gagctggcag tagttagttt tggtaaggcg
    17701 tctttaaatg ctcttagtag aatattgtgc tggatgccaa attcccggga gatctgaaac
    17761 acacatctta aggtgtcggt acaactcccg tcgtcgaaat ttggggctgg agcttgggcg
    17821 gatggatttt gttgtgagat ctgtcttccg ggctggagca taggctgttg tctggttgcg
    17881 gcggctggta gaagtagttc gggctgttgc tgatgccttt gtggggcgaa attagtggag
    17941 ttttgctgat tctgcttggt atttagtacc gggattagta ctacgtccgg aaacgatatt
    18001 cgagaatgaa ggggccgtgc tgctaaaagg agcaggcaga aatttagtct tcccggtatc
    18061 ttgaccgaaa aggggtttat ttttattttt gttggccgga tttcggggac agtggctcca
    18121 gttgctggcg tgactgccag agcagttggc acaagtattg ggatcctcat gaggtttagt
    18181 gcattgatat gcatagtgag gtccggcaca tttcaggcat cttattggta acgtgcaaac
    18241 tgccgagctg tgaaaaaaca gtcaatgctg acagcgccag cattgactgg gacccttacg
    18301 tccgacatat ttttcgaaag agatgtctat acccatcata agggtctcgt caaaaatgtc
    18361 atagacattt aatgacgggt ttagctgtac tagaaatagt ggcataagat accgggactt
    18421 gtgtttcttt agctgcgtta cgctgatgat gctgtaaccc attaaggtta actcagtttt
    18481 aattttttca gcttttgctg tgcttgggag ccccctcaga atagccttaa ctggtcgatc
    18541 ctgcttgaga ttaaagaact tatattccgc tccttgatta gttaaaattt gagctactaa
    18601 tctataattg tcttccgatt gcacagcaat gcgcagatat ttgcctttca tctggcattg
    18661 ggctgacgga actgcccgct gtacaatgga gacaagaaac tcaaaatcct taggatcgac
    18721 gaagaaataa ggtattcgtc gggagctgtt attattatta tttccagatt gatttaactg
    18781 ggtggattca gtgccgcttt cgctctgctc accgatgtct ttttctaccg cagtagaaaa
    18841 accagtattt gagaggtcat tcccctcgtg ggggggttgc tggctgaccg ttcgctccaa
    18901 aaaggcggga gattagagat ggaaccagtt gaaactggat taggtagagg tatagtttct
    18961 tttttgctga ttagatgacg cggtggttgc tgaaagcctt cgctatctgt tgtacgttgt
    19021 ttcttagctt tgggttcttt tttatttaga tttaatgatt ggattttctt actggcagat
    19081 tggattgctt tttctgcatg taatttagca ggtgtgagta cagatttttg gctattgctg
    19141 ttagtgagat ttttgccttt tttcggtgaa ttttgattag aattttgagt tgacttttga
    19201 ctgagagatt gactattttt agtactgtcg gttttagatt gattagtttt agttttacta
    19261 agggaatcac cattaattgc gtggatgatt tttgcgatgc attcctcctc tgtaggaggg
    19321 atgctgaaca gaggcagatt caaacgtttg gcaagagttg ttaaagaggt gagtattacc
    19381 tggctctcct gtttgatctg gtgcaggtcg aagttgtcta gaggtgttga tcgtcgtgct
    19441 cggctgagcg tttgttccaa gtcagtaaaa cgggccttta gttgatatag ttggcgaatt
    19501 tcgatgatca gggtttctgg gttaggttcc ggtttagaag aattgtccga attcaggtca
    19561 gtcgtctggg tagaatcaat agttgaatgg tcaggcggta tagtgtccat ctgagcatgc
    19621 aaggatgtag tttggatgtc gctgccggcc attaattccg gcttcgcatt gttcgctagg
    19681 gaactgtcgg agctcatctc cgcacgtctt actcgttgga gtttccccct tcgaatatat
    19741 tatcgggaaa atgaaagcat gctaactaac cgaagaccct cttggctgac cgacttcggc
    19801 tgtgacgtca ccaaacgtta gcttcggcct tctccagtgc ctcctaaata tataaagcca
    19861 tcggactggt ctgtgacgtc acgagcacta ggccgtagaa tacgaaccgg cggaacttcc
    19921 gatagcgatc atttatcagt acatcgcata tgaatttgcg taaaataatg aactctcaga
    19981 ataatccaga aactatattt ccgaaataat tgttattatc ggaatatctt taactgtttt
    20041 taatcgatta gactgaatta ctcaaagtat atttctttaa tgataagaat acttttatga
    20101 tacctgcaaa tttacagctg gtaatatttc ctaaattgtg acaaatatta taagaaagtg
    20161 tttcgaaata catttatcac ctgaataaaa attattttgt taattatttc aaatagttta
    20221 attatgaatt tttttaaatg gaattttaat tcctattgct ttcagacaaa acaaccttaa
    20281 ttaggacccc tcaggggctc acttttgtga gtacgggtgt ggcaatcccg aggtacccta
    20341 gcccttcagg ggatcatctt cttgatgaga cgggtgtcac gatcctggag ccccagtgat
    20401 ctatcctctt ttccgtctcc tctcctctga gctgaaactt tcgtctttcg tttctccctt
    20461 gtggttttcc tcttcggagg ttggggctcg ttatgagaga ctagaacagc ccttgtctct
    20521 agttttcgaa tgacgagaaa actgcccacg tgtttgccgt gcgtggagac ccgtgtcgct
    20581 ggaaaggagg gtcctggtag ttgaggggcg aggtactgtc cccaacacac tgctttggcc
    20641 tctgcttcag ctaaacgggt ggcaccttgt cgtcctcacg ggtgtcaatc ggctggtcac
    20701 tagtccttgt gtcagtggct tggggataag ctctcgggag ttcctgcttt cgggaaagcc
    20761 gactgtgggg cttcagtttg cgtataggtc tggctagccc taacacagga atctgtgttc
    20821 ccttgttggg ctccgtggtg ggtggggcgg tcggacccga atctttcttc tcctcaatat
    20881 ggctactcac aatatttata tcattccgaa acaaacagaa actaccaaag tccttccaaa
    20941 tactgaattg tgcgaaactt ctactgtaaa aaaactgcga acagatgcaa atgccaataa
    21001 ccctaaaaac tgtccacgtt tccttgtcat ttctagtact tctggcgagc ttcaaaaatt
    21061 atcacctttt gtaattagta agtacattca atcgtgcatt ggtgagccga ggaacgtaaa
    21121 gcgtctccgt tctggagact tgcttataga tacgacatcg gccacacagt ctgcaacctt
    21181 acttcaagta accaaacttg ggccagttac cgtcaaagta acaccgcata aaactttgaa
    21241 ctatcgtcgt ggtgtcatct cggaaatcga ccttctatac gttcccgaag aagagatcga
    21301 atccgagctt gcggatcaaa atgtctgtgg tgttagacgg atcaagatgc gtaaagaagg
    21361 tcagttgatt aacacgaaac acgtgatcct gaccttcaac tcgcctgatc tgcctaagaa
    21421 tattaaggcc gggtatctaa atatccccgt aagaccttat attccaaatc ccatgcgttg
    21481 cttccagtgc cagcgttttg gtcataccaa gaactcgtgc cgtggcaaat tgacatgcgc
    21541 gcgatgttca ctggtaggcc acgagagcga aagctgctcc gctgtgccac tgtgcataaa
    21601 ctgcaaaggt gaccacgcag cattttcccg atcatgccca aaatggaaat tagaaaagga
    21661 agtacaggct accaaagtaa ataacaacat ctcttatgca gaagccagaa ggctagtaca
    21721 aaccaatcag attcgaccaa acacctcttt tgccgcagcc gtgaaatcaa ctaaatcagt
    21781 tgcagtacaa gtgtcagtcg ggacgcaaac acttccaata aaaacacagg agacaaatag
    21841 taaaaagaaa aacgaaaaac caacacattc aattcaaaac aaggaaacag tagttgaaag
    21901 caaacctaaa aataaaactc aacatagaaa tgataaaaat agaagccata gcaatagctc
    21961 atacgaaaga atgatatctg aatcaggtga ttcagatagt atggaagtag aagaggggct
    22021 ggaaatcccc aaacatctgc ttccacttaa aacaaaacgg caacaccgaa aaaataaaca
    22081 tcaatcataa tggccaccct catctcctgg aactgtcgcg gctttcaccg gaatttaatc
    22141 gatataaaaa atattatcaa tgctcataat cctgagtgct tcgcaataca ggagacaaac
    22201 cggaaacacg aaaagccagc aaaacttcgg aggttttctt tcgtcaggaa agatagtatt
    22261 gcaggtgagc gtgccagtgg aggtgtaggc ctcctcacct cactggacta tccatccaat
    22321 gcactttctc tgacaacatc cctccaagtt gtcgctgtgc aaataaattt caatatcgta
    22381 ttttcggtag tttcagttta tttgccacca aatgagcact ctgatcaaga gcttttaaat
    22441 gagcttgtac cttttcttca tatgggagac tttaatgggc acagtccgct ctggggaagt
    22501 aaagacacca attcacgagg aag
//
