# Supplementary material for: Widespread Horizontal Gene Transfer Among Animal Viruses
Source: bioRxiv. 2024 Mar 26:2024.03.25.586562. Preprint. [Version 2] doi: 10.1101/2024.03.25.586562 (PMC11071296; doi:10.1101/2024.03.25.586562)
Supplement: Supplement 2 [file media-2.zip › File2_Maps/uAnello_homo_Run4s20_3187.gb]

LOCUS       uAnello3187ct_1         3187 bp    DNA     linear       01-JAN-2019
DEFINITION  [note: taxonomic lineage d_Viruses;f_Anelloviridae]
            [isolation_source=original].
ACCESSION   
VERSION
DBLINK      BioProject: unknown
            BioSample: unknown
            Sequence Read Archive: unknown
KEYWORDS    .
SOURCE      Anelloviridae sp. ct9I0E9 (unknown)
  ORGANISM  Anelloviridae sp. ct9I0E9
            Unclassified.
REFERENCE   1  (bases 1 to 3187)
  AUTHORS   Taker,C.
  TITLE     Cenote-Taker 2 dummy template file. Do NOT submit
  JOURNAL   Unpublished
REFERENCE   2  (bases 1 to 3187)
  AUTHORS   Taker,C.
  TITLE     Direct Submission
  JOURNAL   Submitted (01-JAN-2019) Taker 2, Cenote, 1000 Circle St., Cenote,
            DC 31111, USA
COMMENT     ##Genome-Assembly-Data-START##
            Assembly Method       :: unknown_assembler
            Genome Coverage       :: 1x
            Sequencing Technology :: Illumina
            Annotation Pipeline   :: Cenote-Taker 3
            URL                   :: https://github.com/mtisza1/Cenote-Taker3
            ##Genome-Assembly-Data-END##
FEATURES             Location/Qualifiers
     source          1..3187
                     /organism="Anelloviridae sp. ct9I0E9"
                     /mol_type="genomic DNA"
                     /isolation_source="unknown"
                     /collection_date="unknown"
                     /note="genome binned from sequencing reads available in
                     unknown;
                     derived from metagenome: unknown"
     CDS             108..257
                     /inference="protein motif CDD:pfam08197"
                     /codon_start=1
                     /transl_table=11
                     /product="pORF2a truncated protein"
                     /translation="MAEFSTPVRSENATERSPRVPRAGAEGEFTHRSQGAIRARDWPG
                     YGQGS"
     CDS             241..351
                     /note="no search hits"
                     /codon_start=1
                     /transl_table=11
                     /product="hypothetical protein"
                     /translation="MGKALKKACFSAGLGERKGRCHCYNCELQRRLGGLL"
     CDS             373..540
                     /note="no search hits"
                     /codon_start=1
                     /transl_table=11
                     /product="hypothetical protein"
                     /translation="MPRAWRETGMSQFSAPTPPAVAVAILCTILLLWLIATGLFRGQR
                     RRVVLGRDPRH"
     CDS             587..2806
                     /inference="protein motif PFAM:PF02956.13"
                     /codon_start=1
                     /transl_table=11
                     /product="TT viral ORF1"
                     /translation="MAWGWWWRRRGWRPRRRWRTWRRRRRLRPRRARRPVRRRRARVR
                     RRRWGRRRYRRGWRRRTYLRRRRRKKGKKLVLTQWQPATRRRCTITGYLPIVWCGHGR
                     AGDNYALHSDDCTKQPDPFGGSLSTTSFNLKVLYDQNQRGLNKWSYPNDQLDLARYRG
                     CRFTFYRHKQVDFIGQYDITEPYKLDKYSCPSYHPAKMIMAKNKILIPSYDTRPKGRQ
                     KISVKIPPPKLFIDKWYAQSDLCSVNLVSLAVSAASFLHPFGSPQTANLCTTFQVLRE
                     PYYKAIGFSSQKHNEVIEWLYNNPSVWQSNVARWFLENVKKPLDTKQNMFSPINIVAN
                     RDSNYDWYPLNPVNAPAVNGSNHVSEIKAAATTYWKAVTSELPQQTNTQLGLVHGWTN
                     ATVKEYEYHLGMFSPIFIGPTRAQTKFPTAYVDVTYNPLLDKGVGNMIWFQYTNKADT
                     QFVSGACKCVLEGIPLYTAFYGYKDFIQSELGPHQDTAETGLVCCICPYTEPPMYNKD
                     HPTMGYVFYDTNFGNGKWIDGKGHIETYWLQRWRPTLLFQQAVMRDIIETGPFSYKDD
                     LANCSLTLKYKFFFTWGGNQVYQQTIKNPCKDDSTGSNRQPRDVQVADPTTVGPRFIF
                     HSWDWRRGYLSESALKRLFTKPLDYDEYPKKPKRPRIFPSTERESRSQQLEEDSSSEE
                     EKYPSSKEETPQTKIQRQLKLQLKQQQRLGQQLQLVQQQLLKTQAGLHINPLLSIHA"
     CDS             2818..2988
                     /inference="protein motif PFAM:PF02957.14"
                     /codon_start=1
                     /transl_table=11
                     /product="TT viral ORF2"
                     /translation="MFPERAPKPTPSRGDWETEYAACRAFDRPPRSDLRSTPYYPGVP
                     TPWQVKFSLSFK"
     CDS             3003..3185
                     /note="no search hits"
                     /codon_start=1
                     /transl_table=11
                     /product="hypothetical protein"
                     /translation="MLGRGSFTCRCLPLKVTKHSERQRGVRPFPLTQLLRSRALRLRL
                     RAAPQTPARADTLARVR"
ORIGIN      
        1 ccccgaagtc cgtcactaat cacgtgactc ccacagacca accacagtgt atgtcgtgca
       61 cttcctggga ggagtctaca tcctaatata agtaagtgca cttccgaatg gctgagtttt
      121 ccacgcccgt ccgcagcgag aacgccacgg agaggagtcc gcgcgtcccg agggcgggtg
      181 ccgaaggtga gtttacacac cgaagtcaag gggcaattcg ggctcgggac tggccgggct
      241 atgggcaagg ctcttaaaaa agcatgtttc tcggcagggc ttggagaaag aaaagggcgc
      301 tgtcactgct acaactgcga actccagagg cgcctaggag ggctgttatg agctggagac
      361 cacccgcaca caatgccccg ggcgtggaga gaaactggta tgagtcagtt ttccgctccc
      421 acgccgccag ctgtggctgt ggcaattttg tgcaccatct tactactctg gctgatcgct
      481 acgggtttgt tccggggcca gcgccgccgg gtggtcctgg gccgagaccc gcggcactga
      541 gagcccttcc tcaaccaccg gctgacaacc cgagaccagc tctgccatgg cgtggggatg
      601 gtggtggaga cgaaggggct ggaggccccg ccgccgatgg aggacctgga gacgccgaag
      661 gagactacgc ccaagacgag ctagacgccc tgttcgacgc cgtagagcaa gagtaaggag
      721 gcgccggtgg gggaggcgta gatacaggag gggatggaga cgaaggactt atctgagacg
      781 caggagacga aagaagggca aaaaactagt actgactcag tggcagcccg ccacaagacg
      841 cagatgcacc atcacagggt acctacccat agtgtggtgc ggacacggga gggcgggcga
      901 caactatgcc ctacactctg acgactgcac aaagcaacca gacccctttg gagggtctct
      961 atccactacc tcatttaact taaaggtgct atatgaccaa aatcagagag gactgaacaa
     1021 gtggtcttac cccaacgacc agctagacct tgccagatac aggggctgta gatttacatt
     1081 ttacagacac aaacaagtag actttatagg ccagtatgac attacagaac cctataaact
     1141 agacaagtat agctgtccca gttaccaccc tgcaaagatg ataatggcta aaaacaaaat
     1201 actaatccct agctatgata ccagacccaa gggtcgccaa aaaatatcag ttaaaatccc
     1261 ccctcctaaa ctctttatag acaagtggta tgctcagagc gacctgtgtt ccgttaacct
     1321 tgtgtcactt gcggtttctg cggcttcctt tctccaccca ttcggctcac cacaaactgc
     1381 caacctttgc acaaccttcc aggtgttgcg agagccctat tacaaagcaa taggctttag
     1441 ttcccaaaaa cataacgaag taatagaatg gctatataat aacccatctg tatggcaatc
     1501 taatgtagcc agatggtttt tagaaaatgt aaaaaaacca ttagacacta aacaaaatat
     1561 gtttagtcct attaacatag tagcaaacag agacagcaac tatgactggt atcccttaaa
     1621 ccccgtaaat gctccagcag ttaatggctc taaccatgtt agtgaaatta aagcagctgc
     1681 aactacatac tggaaagctg tcacctctga actacctcaa caaacaaata cccaactagg
     1741 cttagtacac ggatggacaa atgccacagt aaaagaatat gaataccact taggcatgtt
     1801 cagtcctata tttataggac ccaccagagc acaaactaaa ttccctacag catatgtaga
     1861 tgttacctat aatcccttgc tagacaaagg agtaggtaac atgatttggt ttcagtacac
     1921 aaacaaagca gacacccagt ttgtatctgg tgcctgcaaa tgtgtactag aaggaatacc
     1981 cctgtacact gcattttatg gctacaaaga ttttatacag tcagagctag gcccacacca
     2041 agacacagca gagacaggcc ttgtatgctg catatgtcca tacacagaac caccaatgta
     2101 taacaaagac cacccaacca tgggatatgt attttatgac acaaactttg gcaatggcaa
     2161 atggatagat ggaaaaggac acatagagac ctactggcta caaagatgga gacccacact
     2221 gctattccag caggcagtaa tgagagacat aatagagacg ggccccttca gctacaaaga
     2281 cgacttagcc aactgctcac tgactctaaa atacaaattc ttttttacct ggggcggaaa
     2341 ccaggtctat caacagacaa tcaaaaaccc ttgcaaagac gactctaccg gttccaatag
     2401 acagcctaga gacgtacaag tggcagaccc gacaaccgtg gggccccggt tcatcttcca
     2461 ctcctgggac tggcgacggg ggtaccttag tgagtcagct ctcaaacgcc tgttcacaaa
     2521 acctctcgac tatgatgaat atcctaaaaa accaaaaaga cctagaatat ttccttcaac
     2581 agagcgagag tcccgctccc agcagctcga agaagactcg tcttcagagg aagaaaaata
     2641 cccgtcctcc aaagaagaaa ccccgcagac gaagatacag cgacagctca agctccaact
     2701 caagcagcag cagcgactcg gacagcagct ccaactcgtc cagcaacaac tgctcaaaac
     2761 gcaagcgggt ctccacataa accctttatt atctatccat gcctaaacca agcttacatg
     2821 ttcccagaaa gggccccaaa gcccacgccc tccaggggcg actgggaaac agaatatgca
     2881 gcatgcaggg cctttgacag accccctcgc agcgaccttc gcagcactcc ctactacccc
     2941 ggggtcccta ctccctggca ggtgaaattc tctctcagtt tcaaataaag tgcgtttcac
     3001 tgttgctggg ccgtgggagt ttcacttgtc ggtgtctacc tctaaaggtc actaagcact
     3061 ccgagcgtca gcgaggagtg cgacccttcc ccctgactca acttcttcgg agccgcgcgc
     3121 tacgccttcg gctgcgcgcg gcacctcaga cccccgctcg tgctgacacg ctcgcgcgtg
     3181 tcagacc
//
