# Supplementary material for: Widespread Horizontal Gene Transfer Among Animal Viruses
Source: bioRxiv. 2024 Mar 26:2024.03.25.586562. Preprint. [Version 2] doi: 10.1101/2024.03.25.586562 (PMC11071296; doi:10.1101/2024.03.25.586562)
Supplement: Supplement 2 [file media-2.zip › File2_Maps/Papilloma_canis7703_perudog_SRR13376374.gb]

LOCUS       Papilloma7703           7562 bp    DNA     circular     10-NOV-2023
DEFINITION  [label=nearest existing NCBI txid936061].
ACCESSION   
VERSION
DBLINK      BioProject: PRJNA648123
            BioSample: SAMN17023483
            Sequence Read Archive: SRR13376374
KEYWORDS    .
SOURCE      Papillomavirus canis7703
  ORGANISM  Papillomavirus canis7703
            Unclassified.
REFERENCE   1  (bases 1 to 7562)
  AUTHORS   Buck,C.B., Welch,N., Belford,A., Varsani,A., Pastrana,D.V.,
            Tisza,M.J. and Starrett,G.J.
  TITLE     Widespread Horizontal Gene Transfer Among Animal Viruses
  JOURNAL   Unpublished
REFERENCE   2  (bases 1 to 7562)
  AUTHORS   Buck,C.B. and Tisza,M.J.
  TITLE     Direct Submission
  JOURNAL   Submitted (10-NOV-2023) Lab of Cellular Oncology, National Cancer
            Institute, Building 37 Room 4118, Bethesda, MD 20892, USA
COMMENT     ##Assembly-Data-START##
            Assembly Method       :: Megahit v1.2.9
            Assembly Name         :: Papilloma7703
            Coverage              :: 196x
            Sequencing Technology :: Illumina
            ##Assembly-Data-END##
FEATURES             Location/Qualifiers
     source          1..7562
                     /organism="Papillomavirus canis7703"
                     /mol_type="genomic DNA"
                     /isolate="perudog"
                     /isolation_source="Canis lupus familiaris"
                     /note="dog"
     CDS             1..435
                     /codon_start=1
                     /product="E6"
                     /translation="MDRPTSLVGLLAVFNLNLDELLLSCVFCQKTLNRRELVCLKYRE
                     LNIVWRKDFPFGCCTKCLFFEAKKVLWRRYERSVYTETVEKETGIGIREMTIRCVSCM
                     TPLTDDEKESIRFRHKRYHCVGGQWRGICEMCASFPTEEAMQ"
     CDS             571..2493
                     /codon_start=1
                     /product="E1"
                     /translation="MDPAGTNQFILSEAECSDGSEDEEDNENGEDENWEDFLDDTGFD
                     EPDNAHMSIYNEMCMQDDEEHLERLKRKYASPSPKPKADSDLSPRLAAINITPRKAKR
                     RLFERPPEDSGYGQTLETCTSTEVGETETEVFSPKNANGTQDEVEGEEGEEQGAEEGG
                     DEPKGVFWEVQYNGQQDAREETRLPIQLLTAKDSNMAKLGIFKRTYGISYCDLTRHFK
                     SDKSTNVDWVCVACGVRDSPCDSAPELLQQYCVYTHITCEQSTWGYILLLLLSFKHAK
                     NRSTCERLLCQILAVSAEALLLDPPKVRSAAAALYWYKQSLTGLAATWGQRPKWITSQ
                     ISLTHISADSSPFDLSQMIQWAYDHKYTEEAKIAYEYACLADEDPNAAAFLKHNSQVK
                     FVKDCASMVRLYLRAEMQRTSMRQWIKKCCEKQDGDGTWRSIVRFLKYQGVEFVPFCA
                     KFKLFLKGIPKKNCLVIYGPPNTGKSAFCMSLLKFLEGRVISYANAKSHFWLQPLTDC
                     KIGLLDDATPSCWDYMDTHLRNGLDGHSVCIDSKHKAPTQLKFPPLLVTTNYKVHEDD
                     RWRYLHSRLTMVHFPNPLPLTENGEMIYDLSPAAWKSFFERPWAQIEPTDDEDEGYGD
                     SEQPFRCTARSDDGPV"
     CDS             911..1138
                     /codon_start=1
                     /product="Alt"
                     /translation="MGKHWKHALLQKWEKQKQRYFHPKMQMERRTRLREKRGKSRGLR
                     REETSLKVCFGRCNITVSRMRGKRHGCQFNC"
     CDS             2435..3826
                     /codon_start=1
                     /product="E2"
                     /translation="METLSNRLGALQDQMMDLFDMQSNDLQSQILYWYLQRQEQALLY
                     WARGQGHKTVGHSVVPPQQVSKNRAEKAILMHLQLCSLSKSAFGNMPWSLRETSYERY
                     KCSPKDCFKKGGKPLRVMFDEDPENCVEYTLWSYVFTNYSGEWERLPCGVDEVGLYVQ
                     HAHHKDYYENFEKDAAKYGSKGTWGLCDARYKLSSSADSASPRQQPLPAAAQHSGPSS
                     TPTACSGGPQKASTPASRRSPEGSSGSASGLGGEQRQRKRGPGRPPGKAKQPRLGDQC
                     DCAPRTLQCKLPSKPLHSEHNYFSKYKHVGDRDRDPDPDPQPAVQQQPEKQPEQAEQQ
                     QSVTQPQQLQQRLQQQQPVSPETPSPCSSSGSPVQTRAQLSWTPEKPSHTPLPALVLQ
                     GSGNQLKCLRYRHLTKHKDLVLDISTTWRWSHKNRKSQIVVVFKSKGHRSRYLELIHL
                     PKGVHASLASVPY"
     CDS             2841..3602
                     /codon_start=1
                     /product="E4"
                     /translation="MCSLITVVNGKDCHVVWTRWACMCSMRIIKTIMRTLRKMQLSMA
                     VKGLGGCVMHVTNCLPLLIVLAPGNSPYLQLLNTPGPRLLPPLVPEAPKKPRRRPLGD
                     HQKDPVARRLDWEENSDKENEDPDDPLARLSSLGLGINVTAHHGPCSVSCHRSPCTQS
                     TTTSQSTNTWVTETETQTQTPSPPSSSNQRSSRSRRSSNSRSRSPNSSSSDSSSSNQC
                     PRRPRRPAAAPAARSRLELNFPGPPKNLHIHLYLH"
     CDS             4099..5559
                     /codon_start=1
                     /product="L2"
                     /translation="MVKAKSRKRRSLNEGKRKRQKRASAEQLYRTCKQAGTCPPDVIN
                     KVENTTVADQILKYGSAAVFLGGLGIGTGSGGGGRTGYVPLRPGGGQVRPANANIPIR
                     PPQVVEDVISISSEGPSVVGGDISVGGGDPTVVGEVPMEIPSTDVIAEGGSAGPADVP
                     GTSESSIITTHSPVTPARVPPASGRTFTQFSHNPAFEGSSVGTAESSFTGHTTILAGS
                     SVRAPEEIELATFKTSTPLQEVVKGATALNRYSAYTQQVRVGAPEFLSNPKSLFSYDN
                     PAFESSYFDPSDTIELDSAELPTQAPDPDFQDIFKLHRPAYGRAGNKVRVSRIGGRRG
                     TVRTRAGTNIGGRVHFFQDISPVEQIELQTFSSVDSTPAETPPFLFDDLYPTYYDPDS
                     DLQLPALSDATEESEVSFVRPQPGYTSIPSGTGAPRVHIVPSGGRKPAIHVLPFIPTT
                     PVTPSLIVYSDFFFEPSLFRRKRKFPLFFADGIVAA"
     CDS             5240..5467
                     /note="hypothetical zinc finger protein"
                     /codon_start=1
                     /product="Zinf"
                     /translation="MIFILLIMTLTLTFSFQHCLMQQKSLKCPLSGLSLAIHQSHLEQ
                     ELPVCTLSPPGGVNPPFMCCHLFLPPLSPPP"
     CDS             5540..7060
                     /codon_start=1
                     /product="L1"
                     /translation="MALWLPSNNKVYLPPSSVSRVISTDDYVKRLPLYYYATTDRLLA
                     VGHPYFPVKGNDDSIKIPKVSGNQYRVFRIQLPDPNRFGLPDNTIFNPDKERLVWACA
                     GIEVGRGQPLGIGLSGSPLFNRLDDAENPSRYNGQQSTDNRQNVAMDPKQTQAFMIGC
                     MPPLGEHWAVGLRCDDQQPPHQAGDCPPLELVSSVIEDGDMFDTGFGALDFKALQENK
                     SDTPIDISRSICKYPDYLKMSADNYGDSLFFYVRKEQMYSRHYFTRAGTVGEDVPDDV
                     LFKAEDSQNQNTLGTSVYVNTPSGSMVNTESQVFNRPYWIQKAQGHNNGICWQNELFV
                     TVADNTRGTNFTISVASNSAAKYTASNFKQYLRHAEEYELQFIMQLCKVSLTPDVMAY
                     IHNMNANILDRWNLGITPPLTAALEDKYRYNDSAAIRCPAKVPPKEKVDNYDQFKFWL
                     VDLSEKFSSDLDQYPLGRKFLLQTGYRITNRSSTLGVKRSSSTSSSAAAAAKRRRR"
ORIGIN      
        1 atggatcgcc caacctcgct tgtcggcctg ttagctgttt ttaacctgaa cctagacgag
       61 ctgctcctgt cctgtgtgtt ttgccagaag actttgaata gaagagagct ggtatgttta
      121 aaatatagag aacttaacat tgtgtggagg aaagactttc catttggatg ctgtacaaaa
      181 tgcctattct ttgaggcgaa gaaagtttta tggagacgct atgaaagatc agtgtataca
      241 gagactgtgg aaaaagagac ggggattggc ataagggaaa tgacaataag atgtgtgtct
      301 tgcatgactc ctcttactga cgatgaaaaa gagtctatta gatttaggca caaaagatat
      361 cattgtgtgg ggggacagtg gcggggcata tgtgaaatgt gtgcatcatt tccaacagag
      421 gaggcgatgc agtgacaaac aaaataataa tgctgagcac gcggacctag gtggagcaac
      481 caactgtata aatttgtgtg tgtgtgttgt gtgactgtat atgctgttgg ggacgggaca
      541 ggaggagcgc gtcgctggca agtttgaaca atggatcccg caggtacaaa tcagttcatt
      601 ttaagtgaag cagagtgctc agatgggtca gaggatgaag aagacaatga gaatggggag
      661 gatgaaaact gggaggattt tttagatgat acagggtttg acgagccgga taatgcacat
      721 atgtcaattt acaatgagat gtgtatgcag gatgatgagg agcacctgga acggttgaaa
      781 agaaagtatg caagccctag tccaaaaccg aaagcagaca gtgatcttag cccccgccta
      841 gcagcaatta atataactcc ccggaaagca aagcgtagat tgtttgagag acctcctgaa
      901 gacagcgggt atgggcaaac attggaaaca tgcacttcta cagaagtggg agaaacagaa
      961 acagaggtat tttcacccaa aaatgcaaat ggaacgcagg acgaggttga gggagaagag
     1021 ggggaagagc agggggctga ggagggagga gacgagccta aaggtgtgtt ttgggaggtg
     1081 caatataacg gtcagcagga tgcgcgggaa gagacacggt tgccaattca attgctaaca
     1141 gctaaggata gcaatatggc aaagctagga atatttaaaa ggacatatgg catttcatat
     1201 tgtgacttaa ctagacattt caaaagtgat aagagtacta atgtagactg ggtgtgtgtg
     1261 gcctgtggtg tgcgtgatag cccttgtgac agtgctccag aattactaca gcagtattgt
     1321 gtatatactc atattacatg tgaacaaagt acgtggggct atattttatt gttgttgcta
     1381 agttttaaac atgcaaaaaa cagatcaacc tgtgaaaggc tgctatgtca aattttagct
     1441 gtgagtgctg aagctctgct gctagatccc cctaaagtga gaagtgctgc agctgccttg
     1501 tactggtata agcagtctct gacaggcctg gcagctacct ggggtcaaag gcccaaatgg
     1561 attacttctc aaataagtct tacccacatt tcagcagaca gcagtccatt tgatttgtct
     1621 caaatgatac aatgggccta tgatcacaaa tacactgaag aagccaaaat agcatatgaa
     1681 tatgcatgct tggctgatga ggaccctaat gcagctgcat ttttaaagca caatagccag
     1741 gttaaatttg tgaaggactg tgcatctatg gtaaggttat atctgcgtgc tgaaatgcaa
     1801 agaacaagca tgaggcagtg gattaaaaaa tgctgtgaaa aacaggatgg tgatggcaca
     1861 tggagaagca tagttagatt tttgaagtat cagggagtag agtttgtgcc attttgtgca
     1921 aaattcaaac tttttttaaa aggaattcct aaaaaaaatt gcttagtgat ttatggtcca
     1981 cctaacacag gaaaatctgc attttgtatg agcttgttaa agtttttaga aggtagagtt
     2041 atttcatatg caaatgctaa aagccatttt tggctgcagc cactaacaga ctgcaaaatt
     2101 ggtttgctgg atgatgcaac accgtcctgc tgggactaca tggacaccca tttaagaaat
     2161 ggcttagatg ggcattcagt ttgcatagac agcaaacaca aagcacccac acaactaaaa
     2221 tttcctcctt tattagtgac cactaattat aaagttcatg aggatgatag gtggaggtat
     2281 cttcatagta gattaactat ggtgcatttc cccaaccccc ttccattaac agaaaatgga
     2341 gagatgatat atgatctctc acctgctgct tggaaatcat tttttgaaag gccgtgggct
     2401 caaatagagc ccacagacga cgaggacgag ggatatggag actctgagca accgtttagg
     2461 tgcactgcaa gatcagatga tggacctgtt tgatatgcag tcaaatgatc tgcaatcaca
     2521 gatcttatat tggtacctgc agagacaaga gcaggcactg ctatactggg cacgtggaca
     2581 gggtcacaag actgtgggac atagtgtggt cccgccacag caagtcagca aaaacagggc
     2641 tgaaaaggca atattgatgc acttgcagtt gtgctctttg tcaaaaagtg cttttggaaa
     2701 tatgccttgg tcactaagag agacaagcta tgagagatat aaatgcagcc ctaaagactg
     2761 tttcaaaaaa ggtggcaagc ctttaagggt aatgtttgat gaagaccctg agaactgtgt
     2821 agagtacacg ctctggagct atgtgttcac taattacagt ggtgaatggg aaagattgcc
     2881 atgtggtgtg gacgaggtgg gcctgtatgt gcagcatgcg catcataaag actattatga
     2941 gaactttgag aaagatgcag ctaagtatgg cagtaaaggg acttgggggt tgtgtgatgc
     3001 acgttacaaa ctgtcttcct ctgctgatag tgctagcccc aggcaacagc ccctacctgc
     3061 agctgctcaa cactccgggc cctcgtctac tcccaccgct tgttccggag gcccccaaaa
     3121 agcctcgacg ccggcctcta ggagatcacc agaaggatcc agtggctcgg cgtctggatt
     3181 gggaggagaa cagcgacaaa gaaaacgagg acccggacga ccccctggca aggctaagca
     3241 gcctaggctt ggggatcaat gtgactgcgc accacggacc ttgcagtgta agctgccatc
     3301 gaagcccttg cactcagagc acaactactt ctcaaagtac aaacacgtgg gtgaccgaga
     3361 ccgagaccca gacccagacc cccagcccgc cgtccagcag caaccagaga agcagccgga
     3421 gcaggcggag cagcaacagt cggtcacgca gccccaacag ctccagcagc gactccagca
     3481 gcagcaacca gtgtccccgg agaccccgtc gccctgcagc agctccggca gcccggtcca
     3541 gactagagct caactttcct ggacccccga aaaaccttca catacacctt tacctgcatt
     3601 agtgctgcaa ggatctggta accagctaaa gtgcctaagg tacagacacc taacaaagca
     3661 caaggatttg gtgttggaca tttcaactac ttggaggtgg tcccataaaa acagaaaaag
     3721 ccaaattgtg gtggtcttta aatccaaagg acatagatca cgctatttag aactgattca
     3781 cttacccaaa ggagtgcacg cgtctcttgc atccgtgcct tactagctcc gcccattgaa
     3841 ctttcaaccc tgcattgaaa caaaagactc ttcagacttt gctgtgacac ttgacctata
     3901 tcctatggac cttcactgac ctatgggtgt gtggtgtgaa ctcttgactc ctttgaacct
     3961 acagttttct ctgctgtttc ttgcaatatt gttaggtttt tgtttgggtt tgttggttgc
     4021 tttgattttt atacttattg cttctgtaga accatagttt gtaaacattt ttaaaagggt
     4081 ttcattttta ataaagttat ggttaaagca aagagcagaa aacggagatc tcttaatgaa
     4141 gggaaaagaa aaaggcaaaa aagggcctct gctgagcagc tttacagaac ctgcaaacag
     4201 gctggcactt gtcctccaga tgtaattaac aaggttgaaa acaccacagt tgctgaccag
     4261 atacttaaat atggtagcgc agcagttttt ttgggtggct taggaattgg cacagggtcg
     4321 ggaggaggtg ggcgcactgg ctacgtgcca ctgcgccctg ggggaggcca agtgcgccct
     4381 gcaaatgcca acatccctat taggccacca caagttgtgg aagatgtcat ttctattagt
     4441 tcagagggac cctctgtggt gggaggagat attagcgtgg gtggaggtga ccctactgtg
     4501 gtgggagaag tgcctatgga aattcctagc acagatgtca ttgcagaagg gggctctgca
     4561 ggtcctgctg atgttcctgg aacatctgaa tctagcataa ttacaaccca cagcccagtg
     4621 acccctgcac gtgtacctcc tgcatctgga agaacattca cgcagttctc tcacaatcct
     4681 gcatttgagg gttcttctgt gggtactgca gagtcatctt tcacggggca cacaaccatt
     4741 cttgcaggat cttctgtccg tgcccctgag gaaattgaac tggccacatt taaaaccagc
     4801 acgcccctgc aggaggttgt taaaggggcg actgcactaa acaggtactc tgcttacaca
     4861 caacaagtga gggtaggtgc tcctgaattt ttatctaatc caaaatcact gttcagctat
     4921 gataaccctg catttgaaag ctcttacttt gacccctcag acaccattga attagacagc
     4981 gcagagcttc caacacaggc cccagaccca gattttcaag acatttttaa actgcacagg
     5041 cctgcctatg gcagagctgg taacaaggta agggtgagca gaattggagg gcgcaggggg
     5101 acagttagaa ctagggcagg cacaaacata ggtggcagag tacatttctt tcaagatatt
     5161 agtcctgtag aacaaataga gctacaaact ttttcttctg tggactctac accagctgaa
     5221 acacctcctt ttctatttga tgatctttat cctacttatt atgaccctga ctctgacctt
     5281 cagcttccag cactgtctga tgcaacagaa gagtctgaag tgtcctttgt caggcctcag
     5341 cctggctata catcaatccc atctggaaca ggagctcccc gtgtgcacat tgtcccctcc
     5401 ggggggcgta aacccgccat tcatgtgttg ccatttattc ctaccacccc tgtcaccccc
     5461 tccctaattg tgtactcaga ctttttcttt gagccaagct tgttcagacg aaaacgcaaa
     5521 ttccctcttt tttttgcaga tggcattgtg gctgcctagc aacaacaagg tatacctgcc
     5581 tccatcttct gtgtcccgtg taataagcac agatgactac gttaaacgcc tccccttata
     5641 ttattatgct accactgacc gcttattggc tgtaggacac ccctattttc ctgtcaaggg
     5701 taatgatgac tctataaaaa tcccaaaagt atctggtaat caatatagag tgtttagaat
     5761 tcagcttcct gaccctaaca gatttggtct ccctgacaac actattttca accctgacaa
     5821 agagcgctta gtgtgggcct gtgctggaat agaggtagga agaggccagc ctctgggtat
     5881 aggccttagt ggaagcccgt tatttaacag acttgatgat gcagaaaatc cttcacggta
     5941 caatggtcaa caaagcacag ataatagaca gaatgttgca atggatccaa aacaaacaca
     6001 ggcctttatg ataggctgca tgcccccgtt aggggaacac tgggctgtgg gtctgcgctg
     6061 tgatgaccaa caaccccccc atcaagctgg ggattgccca ccacttgagc tagtgtcttc
     6121 tgtaattgaa gatggagata tgtttgacac tggctttgga gctttagatt ttaaagcttt
     6181 acaggaaaat aagtcagata caccaattga catttctaga tctatttgta aatatccaga
     6241 ttatcttaaa atgtctgctg acaactatgg agacagcttg tttttctatg tgaggaaaga
     6301 acaaatgtat tctagacatt attttacacg tgcaggtact gttggagaag atgttcctga
     6361 tgatgtcctt tttaaagctg aggactcaca aaatcaaaac actcttggca catctgtgta
     6421 tgttaacact cctagtggtt ccatggtaaa cactgaatct caggttttta acagaccata
     6481 ttggattcaa aaggctcagg gccacaacaa tggcatttgc tggcagaatg aattgtttgt
     6541 cacagtggca gataacactc gtggcacaaa ttttacaatt tctgtggcat caaattctgc
     6601 tgctaaatac acagcaagca actttaaaca gtacctaaga catgctgagg agtatgaact
     6661 acagtttatt atgcaactgt gcaaagtgtc acttacccca gatgttatgg catacataca
     6721 taatatgaat gcaaatattt tagacagatg gaatcttggt attactcccc cattaactgc
     6781 tgcccttgaa gacaaatata ggtacaatga ttctgctgca atacggtgtc ctgcaaaagt
     6841 gccccccaaa gaaaaagtag ataattatga tcaatttaaa ttttggcttg ttgatctctc
     6901 agaaaaattt tcttctgatt tggatcagta tcctttgggt cggaagttcc tgctgcaaac
     6961 aggatataga ataactaata ggtcttctac cctcggggtt aagaggtcat cgtccacctc
     7021 atcttctgca gcagctgcag caaaacgcag aaggaggtaa acaaatgttt tgtgtgttat
     7081 gtgtcctatg tgtatgttgt gtgtaatgtt gtttgtcatg attctctgtg catatgtcac
     7141 gtaataaatg tgtgtactct ttagtgtcca ctgtgtgatg agccatttta gtttttaagc
     7201 tctactgcag cagccatttt aaggttttag tggtgcgacc gatactggtg ctaagcttct
     7261 ttggcgggac ttggatctga ttcaggtatg tattttttta gtcttttatt aaaattgctt
     7321 agcgaccgat tctgcaaccg gcagtggcgg ctttggcaaa atccaccaac aaaggatgta
     7381 gccgggcgaa ctcctgcaaa ctccaacaag attcctggct tagtcacaga acaccagatt
     7441 cggttgcagt agttttatgt agggtgattg ttgttaacta taattacaga aaaaaaaaag
     7501 tgaggcggga ccgtttgcgg tctatgtata aatgccatgg caggggtcct tgtacatgag
     7561 ac
//
