# Supplementary material for: Widespread Horizontal Gene Transfer Among Animal Viruses
Source: bioRxiv. 2024 Mar 26:2024.03.25.586562. Preprint. [Version 2] doi: 10.1101/2024.03.25.586562 (PMC11071296; doi:10.1101/2024.03.25.586562)
Supplement: Supplement 2 [file media-2.zip › File2_Maps/Mald_hydrothermal13693_HexPentHel_SRR6311221.gb]

LOCUS       Mald13693              13711 bp    DNA     linear       10-NOV-2023
DEFINITION  [label=nearest existing NCBI txid51368].
ACCESSION   
VERSION
DBLINK      BioProject: PRJNA419239
            BioSample: SAMN08046056
            Sequence Read Archive: SRR6311221
KEYWORDS    .
SOURCE      Maldvirus hydrothermal13693
  ORGANISM  Maldvirus hydrothermal13693
            Unclassified.
REFERENCE   1  (bases 1 to 13711)
  AUTHORS   Buck,C.B., Welch,N., Belford,A., Varsani,A., Pastrana,D.V.,
            Tisza,M.J. and Starrett,G.J.
  TITLE     Widespread Horizontal Gene Transfer Among Animal Viruses
  JOURNAL   Unpublished
REFERENCE   2  (bases 1 to 13711)
  AUTHORS   Buck,C.B. and Tisza,M.J.
  TITLE     Direct Submission
  JOURNAL   Submitted (10-NOV-2023) Lab of Cellular Oncology, National Cancer
            Institute, Building 37 Room 4118, Bethesda, MD 20892, USA
COMMENT     ##Assembly-Data-START##
            Assembly Method       :: Megahit v1.2.9
            Assembly Name         :: Mald13693
            Coverage              :: 8x
            Sequencing Technology :: Illumina
            ##Assembly-Data-END##
FEATURES             Location/Qualifiers
     source          1..13711
                     /organism="Maldvirus hydrothermal13693"
                     /mol_type="genomic DNA"
                     /isolate="HexPentHel"
                     /isolation_source="hot springs metagenome"
                     /bio_material="acid_hot_spring_water"
                     /note="hydrothermal_vent"
     CDS             199..468
                     /note="remote similarity to PF18117.4 (enhanced disease
                     susceptibility 1 protein EP domain)"
                     /codon_start=1
                     /product="Ep"
                     /translation="MIVKVSLIDWQCWSKVKRFMDDVKEYIKDIEEKPESFPNGVSYS
                     KWYVELDIPKDEWEKIYNKYKDVERYDYYFESCYSMFQNISVKEA"
     CDS             470..1003
                     /note="remote similarity to cd19179"
                     /codon_start=1
                     /product="Setoid"
                     /translation="MELKRFEKQKKRILPEVDFISSSTEGIRIARGEHEDTVKELVVL
                     PIFLDLYRYKDEDGSYSEFRTEPFKKQKESQKLYIYIPVIYSIDTIRWRFGVMVLHGM
                     AMKNYHSCDTSNPMRVYKKKYSFDKKTFFALAFEKTKENFNVHFSDIENKEDVEMYYG
                     FLQIKGFIGGNENGQEL"
     CDS             981..1214
                     /note="similar to 4FP9_H (mTERF domain containing protein
                     2 transferase)"
                     /codon_start=1
                     /product="Terfoid"
                     /translation="MKMDKNSKFLVKRKIERKLAILEQLRSYSPELYKERLSIEKPEL
                     LRLTKEFVSISPKLFQEDLDLIDKVMNVITEKV"
     CDS             1274..1912
                     /note="similar to P0DOE3 (Bacillus phage phi3T AimR
                     transcriptional regulator)"
                     /codon_start=1
                     /product="Treg"
                     /translation="MKKSGKQIINYIRSYGLTIKEIAEATGLSEGGVKKIANGQRKGS
                     EATLRKLEQLHKDIKELKNIKSIKERKAKKKANKKIKQKVMFKNTSFDICLDKLFHYK
                     DTMSICLFVEVIANEFVQKSTKIIEKCKNEKFIYWGKLYLVNGDEVPCTLTRYFFKHE
                     FKRAVKSFELEITNTLCTVISALSGSKKEISAIRIVLLGYEKKKKTKKKRKN"
     CDS             1872..3929
                     /note="Hel-class DNA polymerase"
                     /codon_start=1
                     /product="HelPol"
                     /translation="MKRKRRQKRKEKIEYAVADIETVSADGKEEFNSKFYLGGIYSKE
                     KGFIYFSNIDYFLHELKQYKVVFFHNLNFDLQVLLKNSHLIDECKALMSGSRIINAVL
                     KIGKDTIHLADSMNIYNMSLEKLEKSFGIQRKTSDIKHDRKNLEQYNIYDVMEYLEED
                     CKHLYDILKKTFEFYGVVKMTIASLSYHKLLNDYLFNNYKKESIIRTFPDWIREAYKG
                     GRVEVFKRYGKNLYYYDVNSLYPTVMFKNKYPLGRGFQTKEYIEGCLGIYHIKVNEYK
                     PIGVSLLSIRNDGKLLFVEGKNYEAYLTSVEIEYMKEHSEVFDFEVEKGIYFLEEDYI
                     FEEFIDYFYNERKRLKQEGNPLEQIYKLTMNSCYGKFAEKEEKEQVIFSNNIDVEDEK
                     PHFDIDSQSSYKVKKEKMKTKTNVVIASFITAYARIYISDIMNRLIENGYEVYYCDTD
                     SIVSNANQKQMESIGVEISDELGAMKLEYEIEEGYFVVPKVYYIKTKNKTVIKAKGFD
                     IKTMKEEDVINAYNGISFKNKSKRMNKIKTALKKKEFVKINDVEKRLLNTISDKRIYI
                     EDKSFTLDKIYENKDELEMIQTIVFKKDDGFLDKEFYYYLNRIGFTKDVIDLSMIEEF
                     KNLLFNYYEDVKQKEYYHKINQVKMRVRYRKKVKKEDIIKFFYDNMIYKEKIFDDIIE
                     LDF"
     CDS             4162..4503
                     /note="remote similarity to 2LJX_A (papillomavirus E6
                     oncogene)"
                     /codon_start=1
                     /product="Oncoid"
                     /translation="MNIYFSSVTPLDISNFQKVFSNYFVMHCCCLHCAKYLAQHDIEK
                     YIECMGFGIILPKIIIYIKGIPTAVGNGGLPLGAGGQSSVPQNQLISFFENIPSYQLV
                     DVTYSNGVVSI"
     CDS             4500..5957
                     /note="remote similarity to 3U4V_B (telomerase-associated
                     protein 82 Teb1)"
                     /codon_start=1
                     /product="Teboid"
                     /translation="MSSYTFSLSVAGSVTIVPQLLSYTMFENVISDTNSVPIYQFNPA
                     YLYFTSGTLQLSAPLNGEGLFWQTYSVITYPGPYIYLYLNSNKISFGGYVNYQNSGNN
                     PIVLNITVNKNSSDVIPSFRRDLEIGYSIIEEPKPIFCQQIFDGNISSDWIIPIFGLG
                     IQSEYPLSPVANIGPNQNGWGLPAYFSFDSIFAMSNSNGIPPVNGTPRASQLQVNGDK
                     LVFEYSNGGVGACIYTSSTFITQQGSVYIKDGIEFFTYSLNYGYTVVANSNTIASDIQ
                     WSNANYNIVFYDDWQKTLYIFNVYNWSIINFQTQTIYSYITPYNNQYPSYLYTSDSQF
                     ITPSGEAFDYPTKQYIYYLDPPSNFSGMYNSYLQVFDSAKGLIGAQGSYSINYFIDIY
                     TGSVIKIIYPLAGFSNITTKSICYFNSEYQDIYVNAGIFTNGNSNLGITVNPVAVWLP
                     VVLPTPVRKSDLIKTRVSYTVPNFRNSLINQGVNV"
     CDS             5954..6694
                     /note="remote similarity to 4IND_O (sulfolobus turreted
                     icosahedral virus C381 single jellyroll turret protein);
                     Alphafold predicts C-terminal 8-stranded jellyroll
                     domain); Dali N-terminal domain remote similarity to
                     demethylases"
                     /codon_start=1
                     /product="Pentoid"
                     /translation="MNIYFSSNSMQDLATGSGGLAFQRITIDTSSDSSFTITNQVNDF
                     IPQSVKISNMSNGTFVFSSQKGEGAIYYILPAQTKVLTITGFADDNYILSNVNNTTAS
                     GLISLEFFNYPQGYYSEPVEVYVSSAQSNTQSVSVVNTPLPVAVQNSYEPTYTEYLVS
                     NLKANTIFYTFVSNASYTNTYSLTCFQKMNIYFQPATGISATISNATGSASIFSNMEL
                     LNASSYTITVVSLTQSTPATAYLVVSFV"
     CDS             6714..7022
                     /note="hypothetical capsid protein with predicted coiled
                     coil fold"
                     /codon_start=1
                     /product="Cah"
                     /translation="MEDKQELIEQVKERAQSEGWSEEKLEKVIMKVLQRFDSEKEEKL
                     RKEQERKALEEEKERIKREKEELEKMKAELEEKKNKKEEQKEESKTVAKKKRQKIKLI
                     "
     CDS             7032..7454
                     /note="similar to P28732 (PRD1 P10 assembly scaffold)"
                     /codon_start=1
                     /product="Scaff"
                     /translation="MSRKKKDVIDEIVEEVEKEAGTETIEMPAEEKPKKSNRHSRKKK
                     IEDTSEFENQLVFFYSVVNSVLASRISEFATITEDENRKLAKSTLALMQEYNIAISSK
                     YSALFGFITAHATVYGFRIYMYAQRKSHEEKEYTNNPA"
     CDS             7402..8145
                     /note="FtsK-like viral genome-packaging ATPase"
                     /codon_start=1
                     /product="PacK"
                     /translation="MLKENLMKRKNIQTIQLELEQGQRGLVIGQTGSGKTYFSTRLMM
                     YLPLPVLIYNSKDDETFSSFYSDILKQTSNIQEALALLDEYCYVNYVPPSDELLDKDK
                     QSNVLNMLYERQNLSIYFDEVGQIYQTAGFLNILTRGRSRKITTLMATQRPVSISRFA
                     FTESQKFYVFKIVDKRDREVIANFIPYFNKEKIQQKYTFDFYNAENDYFKENIKSSSI
                     IWHEDERMAVLNEECKKKRPIVSKILDIF"
     CDS             8422..9468
                     /note="double-jellyroll major capsid protein similar to
                     1HX6_C (phage PRD1 major coat protein); confirmed by
                     AlphaFold-Dali Z=31"
                     /codon_start=1
                     /product="Hexon"
                     /translation="MTTQQLNQAQLNAQNRALLLQTATRMMKYLQPVSIAPNQTGRVN
                     LLNTGITTNLRVELTFTSSAVATPFFTPTKAGSMFTAKFVDYDTTVRFNLRETDVYII
                     NTFRKGKDGFLSNFDYSPSSGVYENQFVFDLPLAYHKDIDLRGALYTNVSGGTAYLEF
                     TNNSSNTLNFQVIQEFLAPQYIANQLPLPQLDLNTVNEYVYVVSNDNLIASSQKYIDL
                     PQNRQVVSAWAWYFNGTGLESDLFELLVNGNTKLIEYDDLSTILELDRRFIEDITSTY
                     MYSVLKGSYLGSTSGAGFMPLRYFDFTAQPLITANYGAIQFRFTPATVGSGANVNLLY
                     NNLYLKGTVGGIAQ"
     CDS             9695..9982
                     /note="hypothetical membrane-active virion protein;
                     similar to P27389 (Enterobacteria phage PRD1 protein P18)"
                     /codon_start=1
                     /product="Macc"
                     /translation="MANVIPATLVLLAIYLLAIVIEGKEKELIKQLKSDMSDLGKFIV
                     GILALIFLLNIPALGDIIALFVDVMAIAVMVKDYQTFVEIIQMFNKFISEV"
     CDS             9948..10175
                     /note="initiation codon uncertain; similar to P27390 (PRD1
                     protein P34 capsid inner membrane)"
                     /codon_start=1
                     /product="Macc+"
                     /translation="-
                     KCLINLLVRCDMKEVVEIISLIMGVVIIALVVRYAGGVSQIVSSSSEGLDNIINSILG
                     NGGVSFGGASGGAYVP"
     CDS             10172..10498
                     /codon_start=1
                     /product="hypothetical protein"
                     /translation="MNFNPVNTTLFSPTTGGVAVPTTLSNQSNSSSTNDLGFNTVPQT
                     VNQSINTSFGNFTSSLSIPQNAVVPPPVGECNSTLQNVSQAIPSMLQNTIQPASQIVK
                     GIESAL"
     CDS             10495..10713
                     /codon_start=1
                     /product="hypothetical protein"
                     /translation="MIGNAIPFNDPTLAPIIVNNLNNQLSPAFNLSVNGIPLITYTVA
                     IAKNIPITHQILPPSSLALQSQGTLIHF"
     CDS             10724..10894
                     /codon_start=1
                     /product="hypothetical protein"
                     /translation="MLDNKLTTVNNKASLKIAKGMNAVAQNQNIPTQVKTTFLTHVLL
                     QPTPISAHLPRG"
     CDS             10907..11122
                     /codon_start=1
                     /product="Mimimem"
                     /translation="MFNFNNGKPLFVHFIFGQPVEYSLPSIYLPPTNGIITTYPVPTF
                     YPNMIKPTISYVSPIRLNPFIQQYGVS"
     CDS             11122..12321
                     /note="predicted transmembrane protein remotely similar to
                     P52352 (herpesvirus envelope glycoprotein B)"
                     /codon_start=1
                     /product="Glybmem"
                     /translation="MEIEHQLESTFSNKWIWIAGIGLGGGLLLYSHFKKSNNQSQPSA
                     PAPQYIIASGGGNNANQGQSQFQQQLALLQAQTQSQTAILQAQTQSQLSLIQAQAQAQ
                     QSIIQAQASASNSIIQAEGQAQSQLAQIQANSQSTLANLQLQGNVIQNAFNYQIAQAN
                     ESASIISSNLNYCSNVITNYNTTMQNYVNAGVSEVISAMNNATSISNEQTYANALTQQ
                     AQIQASASTQIAQTQANAQVQSASIQAYAQMQSAQAQANAQMQSAQALSNAQIQSAQA
                     QANAQIQSTSLITQAQVQQAQLQTASATQIAQIQANTQIQQTQLQTNAQIQTASIQAN
                     AQIQSAQAQANAMSQYYSQNSPLAIAEANGLSALAQGVGSGLGNGIGSIVGDVACAVG
                     CFLGCLL"
     CDS             12318..12590
                     /note="predicted transmembrane protein with remote
                     similarity to 7DTD_B (sodium channels)"
                     /codon_start=1
                     /product="Namem"
                     /translation="MKIISEKDLPVINSVLILVILALMLFLFKKRNTNYNTQIIPTNQ
                     TQQPNAETQTPSQPQIDEPITKLVLNIPKQPVNINNSLKIMCPKMN"
     CDS             12592..13197
                     /note="hypothetical transmembrane protein similar to
                     PF05934.14 (Mid-1-related chloride channel)"
                     /codon_start=1
                     /product="Chlomem"
                     /translation="MFGLNYDERQIEALNTITSNSIYQQYFSNIDPNIFLAQIMTESP
                     SLCATCQNPEGFYGLGVNQTDLEQAYKQGYIQSPTPTLQNEIDTLFGFYKNYVDEGYC
                     HPNDVACLINRYGTGYNNVMRTYKHITGNNTFLKYDPLQNFSEDTTQFLSHPLQSVKN
                     AVETPIKFVESLVLPVAFVIFAIVLIIIAVLIYRSDYAIKY"
     CDS             13181..13369
                     /note="predicted transmembrane coiled coil protein similar
                     to 8HHF_L (FtsL)"
                     /codon_start=1
                     /product="Fitsloid"
                     /translation="MQLNINTSELLNILLSTGFISMIGLVLRLQIELTKAKNDIEHLT
                     NEIRELKELIKDCVFKKS"
     CDS             13401..13652
                     /note="predicted helix-turn helix protein"
                     /codon_start=1
                     /product="Heth"
                     /translation="MNIERLILDVLKMEVAKVLTGLSEQDISKAIYELVGRGYTNIHQ
                     FDQEIEKWLLQLIKVSIPYASEFLYVLLIQIAKSDGIIK"
ORIGIN      
        1 gggtgcattg tgtaaatgca aatactactc ttgaaagctt cttatatgga gtaatggaaa
       61 acttagaagt tctaagtaat gatgaagata ttgaatatga caaagaagaa gctgaaagag
      121 tagccgaaga agtttattat gagtttgtag aaccttggtt aaagaagtta gaagaacaag
      181 aagagggggt aatgtaatat gattgtaaaa gtatctttga tagactggca gtgttggagt
      241 aaagtaaagc gttttatgga cgatgtaaaa gaatatatta aggatattga agaaaagcct
      301 gaatcttttc cgaatggtgt aagctatagc aaatggtatg tagagcttga tatacctaaa
      361 gatgaatggg aaaagatata taataaatat aaagatgttg aaagatatga ttattatttt
      421 gaaagttgtt atagtatgtt tcaaaatatt tcagtaaagg aggcttgata tggaactcaa
      481 acgttttgag aagcaaaaga aaaggatttt gccagaggtg gactttatca gttcttcaac
      541 ggaaggcata cgcatagcca gaggtgaaca tgaagacacg gtcaaggagc tggtagtttt
      601 gccaatattt cttgacttat atagatacaa agacgaggac ggttcatatt cagaatttcg
      661 gactgaaccg ttcaagaaac aaaaagaaag ccaaaagctg tatatctata tacctgtcat
      721 ctattctata gacacaataa gatggcgttt tggtgtgatg gttttgcatg gaatggcaat
      781 gaaaaactat cattcttgtg atacttcaaa tcctatgcga gtatacaaaa agaagtattc
      841 ttttgacaaa aagacatttt tcgcattggc ttttgaaaaa acaaaagaaa acttcaatgt
      901 gcatttttca gatattgaaa acaaagaaga tgttgaaatg tactatggct ttttacaaat
      961 taaaggtttt atagggggta atgaaaatgg acaagaactc taaattttta gtaaaaagaa
     1021 agattgaaag aaagcttgct attcttgaac agcttcgttc ttatagtcca gagctgtaca
     1081 aggaaaggtt atctattgaa aagccagagc ttctaaggtt gacgaaggaa tttgtatcta
     1141 tcagtccaaa gttgtttcaa gaagacttgg atttgataga taaagtaatg aatgttataa
     1201 ctgaaaaggt ataaaaattt tatgctggct aatcatagcc agcattttct tttttgatat
     1261 attggagtaa tatatgaaaa aatcaggtaa acagataata aactatatcc gttcttatgg
     1321 tttgactatc aaagaaatag ccgaagctac aggattatcc gagggtggag tcaagaaaat
     1381 agctaatgga caaagaaaag gttctgaagc tacgctaaga aaacttgaac aattgcataa
     1441 agatataaaa gaattgaaaa atataaaatc aatcaaagaa agaaaagcaa agaaaaaagc
     1501 aaataaaaaa ataaagcaaa aagtaatgtt taaaaataca tcgtttgaca tatgtcttga
     1561 taaacttttt cactacaaag atactatgag catatgtcta ttcgtagaag taatagctaa
     1621 tgaatttgtc caaaaaagca caaaaataat agaaaaatgt aaaaatgaaa agtttatata
     1681 ttggggcaag ctataccttg ttaatggtga tgaagtacct tgtactctca caaggtactt
     1741 tttcaaacat gaattcaaaa gagcagtcaa aagttttgag cttgaaataa ccaatacttt
     1801 atgcactgtg atatcggctt tgtctggttc aaagaaagag atttcagcta tcagaatagt
     1861 attgcttgga tatgaaaaga aaaagaagac aaaaaagaaa agaaaaaatt gagtatgccg
     1921 tagctgatat tgaaactgta tcagctgatg gtaaagagga gttcaatagc aagttctatt
     1981 tgggtggtat atattcaaaa gaaaaaggtt ttatatactt ttcaaatata gattattttt
     2041 tacatgagct caagcaatac aaagttgtat ttttccataa tctcaatttt gatttacaag
     2101 tattgttgaa aaatagtcat ttaatagatg aatgcaaagc tttaatgagt ggttcaagaa
     2161 taataaacgc tgtattgaaa ataggtaaag atactataca tcttgctgat agtatgaata
     2221 tctacaatat gagtcttgaa aagcttgaaa agagctttgg tattcaaaga aaaacaagtg
     2281 atataaaaca tgatagaaag aatttagaac aatacaatat atatgatgtg atggaatatt
     2341 tggaagagga ttgcaagcat ttatatgata ttctcaaaaa aacgtttgag ttctatggtg
     2401 ttgtcaaaat gactatagcc tcactttcat atcacaaatt gctaaatgat tacctgttta
     2461 ataattacaa gaaagagtct attataagga cttttccaga ctggatacga gaagcataca
     2521 aaggtggtcg tgttgaagtt ttcaaacgat atggaaaaaa cctatactac tacgatgtaa
     2581 acagtctata tccaacagtt atgtttaaaa acaaatatcc attaggtcgt ggttttcaaa
     2641 caaaagaata tatagaaggt tgtcttggta tataccatat caaggtcaat gaatataaac
     2701 cgattggtgt atctttgctt tcaatacgaa acgatggcaa gcttctattt gttgaaggaa
     2761 agaattatga agcatattta acatctgttg aaatagaata tatgaaagaa cattcagaag
     2821 tgtttgattt tgaagttgaa aaaggaatat actttcttga agaggactat atatttgaag
     2881 agtttataga ttatttctac aatgaaagga aaagactaaa gcaagaagga aatcctcttg
     2941 aacaaatata caaacttact atgaactctt gctatggaaa atttgcagaa aaagaagaaa
     3001 aagaacaagt gatattttca aacaatatag atgtagaaga tgaaaaacca cactttgaca
     3061 ttgatagtca atcaagctat aaagtaaaga aagaaaaaat gaagacaaag acaaatgtag
     3121 taattgcttc attcattaca gcatatgcaa gaatctacat atcagacatc atgaataggc
     3181 ttattgagaa tggatatgaa gtatactatt gtgatacaga ctctatagta tcaaatgcta
     3241 atcaaaaaca aatggaaagt attggtgttg aaatatctga tgaacttgga gctatgaagc
     3301 ttgaatatga aattgaagaa ggatactttg tagttccaaa ggtttactat ataaaaacaa
     3361 aaaataaaac agtaataaaa gcaaaaggct ttgatataaa gacaatgaaa gaagaagatg
     3421 taataaatgc ttataatgga atatcgttta aaaataaatc taaacgcatg aataaaatta
     3481 aaacagctct caagaaaaaa gaatttgtaa aaataaatga tgttgaaaaa agacttctaa
     3541 atactatttc agataaaaga atatatattg aagacaagag ttttacactt gacaagatat
     3601 atgaaaataa agatgaactt gaaatgatac aaacaattgt gtttaaaaaa gacgatggat
     3661 ttttagacaa agaattttac tattatttaa acagaattgg ctttactaaa gatgtaatag
     3721 atttatcaat gattgaagag tttaaaaatc tgttgtttaa ttattatgaa gatgtaaaac
     3781 aaaaagaata ttaccataaa ataaatcaag ttaaaatgag agtacgatat agaaagaaag
     3841 taaagaaaga agatatcata aaatttttct acgataatat gatatataaa gaaaagattt
     3901 ttgatgatat catagaatta gatttttaaa cttgacattt ttagaataat atattatatt
     3961 aaacagtatg aaatgtttga aatttacttg taatgagtgt ggtaaagagt ttgagttaag
     4021 cttatcttct ttcaatccat tatcaacgtt tgctttttta aacaatcttt catcacatgc
     4081 aaagactcat ggattagaag caaattttga taagatgatt gaaagttttg gtattggatt
     4141 aaactttaca gtaaaatatc aatgaatata tatttttcat ctgtaacacc tcttgatatt
     4201 tctaattttc aaaaggtttt ctcaaactat tttgtaatgc actgttgttg tcttcattgt
     4261 gcaaagtatt tggctcaaca tgatatagag aaatatatag agtgcatggg ttttggaatt
     4321 attttaccaa aaatcataat ttatataaaa ggtattccaa cagctgtagg taatggtgga
     4381 ttacctcttg gtgctggtgg tcagtcaagt gttccacaaa atcaattaat atcatttttt
     4441 gaaaatatac cgtcgtatca attagttgat gttacatatt caaacggtgt tgtgagtata
     4501 tgagttcata tactttttca ttaagtgttg ctggttctgt tactattgtt ccacaattgt
     4561 tgagttatac aatgtttgaa aacgttattt cagatactaa tagtgtacct atataccaat
     4621 ttaatccagc atatctttat tttacaagtg gaacattgca attgtcagca cctctcaatg
     4681 gtgaaggatt attttggcaa acttattctg ttattactta tcccggtcct tatatatatt
     4741 tgtatttaaa ttcaaacaaa attagttttg gtggttatgt aaattatcaa aatagtggaa
     4801 ataatccgat cgttcttaat attactgtca ataagaactc ttcagatgtt ataccttctt
     4861 ttagaagaga tttagaaata ggctatagta ttatagaaga accaaaacca atattttgtc
     4921 aacaaatatt tgatggtaat atttcatctg attggattat accaattttt ggtcttggta
     4981 ttcaatcaga atatccttta tcacctgttg caaatatagg accaaatcaa aatggttggg
     5041 gtttaccagc ttatttttct tttgattcta tttttgctat gtcaaattca aatggaatac
     5101 caccagtaaa tggcacacca agagcatcac agcttcaagt taatggtgat aaattagttt
     5161 ttgaatattc aaacggtgga gtgggagcat gtatatatac ctcttcaact tttataacac
     5221 agcaaggttc tgtatatatt aaagatggta ttgaattttt tacatattca cttaattatg
     5281 gttatactgt tgttgcaaat tctaatacaa tagcttcaga cattcaatgg tcaaatgcaa
     5341 actataatat tgttttttac gatgactggc aaaaaacatt gtatatcttt aatgtttata
     5401 attggtcaat tattaatttt caaacacaaa ctatatattc atatataaca ccttataata
     5461 atcaatatcc atcatattta tatacatctg attcccaatt tattacaccg agtggtgaag
     5521 cttttgatta tccgacaaaa caatatattt attatcttga tccaccatct aatttttcgg
     5581 gcatgtataa ctcatatctt caagtctttg atagtgctaa agggttgata ggtgctcaag
     5641 gtagttattc catcaattat tttattgata tatatactgg aagtgttatt aaaattattt
     5701 atcctcttgc tggtttttca aacataacaa caaaatctat atgttatttc aatagcgaat
     5761 atcaagatat atacgtgaat gctggtatct ttactaatgg taatagtaat ttaggaatta
     5821 ctgttaatcc tgtggctgtt tggttacctg tggttctacc aacaccagtt agaaaaagtg
     5881 atttaataaa aacaagagta tcatatacag taccaaattt tcgtaatagt ttaataaatc
     5941 agggggttaa cgtatgaata tttacttttc tagcaatagt atgcaagatt tagcaacagg
     6001 ttctggtggt ttagcttttc aaagaatcac aattgatact tcatctgatt catcgtttac
     6061 tatcactaat caagtaaatg attttatacc tcaaagtgtt aaaatttcaa atatgagtaa
     6121 tggaacattc gttttttcat cacaaaaagg tgaaggtgct atttattata ttctaccagc
     6181 acaaactaaa gtattgacta ttacaggttt tgcagatgat aattacattt tgtcaaatgt
     6241 taataacaca acagcttcgg gtttaatatc acttgaattt ttcaattatc ctcaaggtta
     6301 ttatagtgag ccagtagaag tttatgtttc atcagctcaa tcaaatactc aaagtgtctc
     6361 tgttgtaaat acacctttac ctgtcgctgt tcaaaactca tatgaaccaa cctacactga
     6421 gtatcttgtt tcaaatttaa aagctaatac aattttttac acatttgtta gcaacgcttc
     6481 atatacaaat acatattcat taacatgctt tcaaaaaatg aacatatatt ttcaaccagc
     6541 gacaggtata agtgccacaa tttcaaacgc tactggctca gcaagtatat tttcaaacat
     6601 ggagctttta aatgcttcaa gttatacaat tactgttgta tcactaactc aatcaacacc
     6661 agctacagct tatttggtag tatcttttgt ttaaaaatta ggaggtaaat attatggaag
     6721 acaaacaaga actcattgaa caagtaaagg aaagggcaca atctgaaggc tggtcagagg
     6781 aaaagcttga aaaagttatt atgaaagttt tgcaacgctt tgattctgaa aaagaagaaa
     6841 agctaagaaa agagcaagaa agaaaagctc ttgaagaaga gaaagaacgt attaaaagag
     6901 aaaaagaaga gcttgagaaa atgaaagcag aactagaaga aaagaaaaat aaaaaagaag
     6961 agcaaaaaga agagtcaaag actgtagcaa aaaagaaacg tcaaaaaata aagttgatat
     7021 aagggggttc tatgtctaga aagaaaaaag atgttataga tgaaattgtt gaagaagtag
     7081 aaaaagaagc tggaactgaa acaatagaaa tgccagctga ggaaaaacca aaaaaatcaa
     7141 acaggcatag tagaaaaaag aaaatagaag atacttcaga gtttgaaaat caattagtat
     7201 ttttctacag tgttgtcaac tctgtattgg cttcaagaat atcagagttt gctacaatca
     7261 ctgaagatga aaaccgaaag cttgcaaaat caacactggc tcttatgcaa gaatacaata
     7321 tagctatatc aagcaaatac agtgcacttt ttggcttcat cacagcacac gctacagtct
     7381 acggcttcag aatatatatg tatgctcaaa gaaaatctca tgaagagaaa gaatatacaa
     7441 acaatccagc ttgagttaga acaaggacaa agagggcttg tcataggaca aactggaagc
     7501 ggtaaaacat atttctcaac aaggctaatg atgtatttac ctttacctgt tttaatatac
     7561 aatagcaaag acgatgaaac attttcaagc ttctatagtg atatattaaa acaaacttca
     7621 aacatacaag aagcattagc tttgcttgat gaatattgtt atgttaatta tgtaccacct
     7681 tctgacgaat tattagacaa agacaagcag tctaatgttt taaatatgtt gtatgaaagg
     7741 caaaaccttt ctatatattt tgacgaggtg ggacagattt accaaacagc tggattttta
     7801 aacatattga caagaggcag gagtagaaaa ataacaacac taatggctac tcaaagacca
     7861 gtttcaattt caaggtttgc ttttactgag agtcaaaagt tctatgtctt taagatagtt
     7921 gataaaagag atagagaagt aatagctaac tttataccat atttcaacaa agaaaaaata
     7981 caacaaaaat atacatttga cttttacaac gctgaaaatg attactttaa agaaaatatt
     8041 aagtcaagct caattatatg gcatgaagat gaaagaatgg ctgtattgaa tgaagagtgt
     8101 aagaaaaagc gtcctattgt ttcaaaaatc cttgacattt tttaaacatg tgttatatta
     8161 gtattatgtt tgattatttt ttgggggtta actcatgata gagattaacg ttgaaaactt
     8221 catcacagtg ggtatcatag cattgataac agcttggatt tacgacaagt ggattaagcc
     8281 agcacttgcg aaaacaccat tgaaagctta aagggggtta aaaatgggct ttaagaatat
     8341 tcttattata gcagtatttg tggttatagt ctattttctt tatgacaaat attttaaagg
     8401 taatgtataa gggggtataa tatgactact caacaattaa atcaagcaca actcaacgct
     8461 caaaacagag cattgttgct tcaaacagca acaagaatga tgaaatattt gcaacctgtc
     8521 agtattgcac caaatcaaac aggtagagtc aatttattaa acacaggtat aactacaaat
     8581 cttagagtag aacttacttt tacatcttca gcagttgcaa cacctttctt tacacctaca
     8641 aaagctggtt ctatgtttac agctaaattc gttgattatg acacaacagt aagatttaat
     8701 cttagagaaa cagatgtgta tattataaac acatttagaa aaggaaaaga tggatttttg
     8761 tcaaattttg attattcgcc aagctctgga gtatatgaaa atcaatttgt gtttgacctt
     8821 ccattggctt atcacaaaga catagatttg agaggggctc tgtataccaa cgtctctggt
     8881 ggaacggcat atcttgaatt tacaaacaac agttctaata cacttaactt tcaagtaata
     8941 caagagtttt tagcaccaca atatatagct aatcaattac ctttgccaca attagattta
     9001 aatactgtca acgagtatgt gtatgtagtt agcaacgata atttaatagc aagctctcaa
     9061 aagtatatag atttaccgca aaatagacaa gtagttagtg catgggcttg gtatttcaac
     9121 ggaacaggtc ttgaaagtga tttgtttgaa ttgcttgtaa atggaaatac aaagcttata
     9181 gaatatgatg atttatcaac aatattagag cttgatagaa gattcattga agatataact
     9241 tctacttaca tgtattctgt tttaaaaggt tcttacttag gttctacttc tggagctgga
     9301 tttatgccac tcagatattt tgactttaca gctcaaccac tcattacggc taattatggt
     9361 gctatacaat ttagatttac accagctacc gttggctctg gtgctaatgt aaacttgttg
     9421 tataataact tgtacctaaa aggcactgtg ggtggtatag ctcaatgatg gggggtaaaa
     9481 catggaaaag tggttaatag aacataaacc tttttctctc atcatagctt tgtttctaat
     9541 tttagtagca tggaaaggta tgatagacag gactattgaa atatgaatat ttcaacaagt
     9601 gtacctattt ggcttatagc gttttatttt ttcttttttc acaaaaatag caaaggtcaa
     9661 ccatttatac agccttatct ggagttactc ttcaatggct aacgtaatac cagcaacact
     9721 agtattattg gctatatatc ttttagcgat agtcattgaa ggtaaagaaa aagaattaat
     9781 aaaacaacta aaaagcgata tgtcggattt gggaaaattt attgttggaa tattggcttt
     9841 aatatttctg ttgaatattc cagctcttgg tgatattata gccttattcg ttgatgtgat
     9901 ggccatagct gttatggtta aagattatca aacatttgtt gaaataatac aaatgtttaa
     9961 taaatttatt agtgaggtgt gatatgaaag aagttgttga aataataagt ttaataatgg
    10021 gtgttgtaat aatagctctc gttgtgagat acgcaggtgg tgtatctcaa atagtttcta
    10081 gctcatctga aggacttgac aacatcatca acagcatact aggaaatggt ggtgtatcat
    10141 ttggtggagc tagtggtgga gcatacgtgc catgaatttt aatccagtca atacgacttt
    10201 attttcacct acgacaggtg gtgtagctgt accaactact ttatcaaatc aaagcaactc
    10261 atcttcaaca aatgatttag gttttaatac agtaccacaa acagttaatc aatctattaa
    10321 tacaagtttt ggaaacttta catctagttt gtctatacca caaaatgctg tagtaccacc
    10381 accagtaggg gagtgtaaca gtacactaca aaatgtatct caagctatac cttcaatgtt
    10441 gcaaaatact atacaaccag caagtcagat tgtaaaagga attgagagtg cactatgata
    10501 ggtaatgcaa taccatttaa cgatccaact ttagcaccta taattgtaaa taatttaaac
    10561 aaccagctaa gtccagcatt taatttaagt gttaatggta tacctctcat cacatacact
    10621 gttgctatag caaaaaatat tcctatcaca catcaaatac taccaccttc aagcttagct
    10681 cttcaatcgc aaggcacatt aatacatttt taagggggtc tatatgttgg ataataaatt
    10741 aacaactgta aataataaag cttcgttaaa gatagcgaaa ggtatgaatg cagtagctca
    10801 aaatcaaaat attccaacac aagttaaaac tacattttta acacatgttt tattacaacc
    10861 aacaccaata agtgcacatt tgccaagggg ttaagagggg ggagtcatgt ttaattttaa
    10921 caacggaaaa cctctttttg tacactttat ttttggacaa cctgttgagt attctttacc
    10981 ttctatatat ttaccaccaa caaatggtat tataacaaca tatccagtac caacatttta
    11041 tccaaatatg attaaaccaa ccataagcta tgttagtcca ataagactta atccatttat
    11101 tcaacagtat ggagttagct aatggaaata gaacatcaat tagaaagcac tttttcaaac
    11161 aaatggatat ggatagctgg cattggatta ggtggtggat tacttcttta ctctcacttc
    11221 aaaaagtcca ataatcaatc tcaaccttca gcaccagcac cacaatatat aatagcaagt
    11281 ggtggtggta ataatgctaa tcaaggccaa agtcaatttc aacaacaact tgcactttta
    11341 caagcacaaa ctcaatctca aacagctatt ttacaagcac aaactcaatc tcaattgtca
    11401 cttattcaag cacaagcaca agctcagcaa tctattattc aagcacaagc aagtgcttca
    11461 aactcaataa tacaagcaga aggtcaagca cagtcacaac ttgcacaaat acaagcaaac
    11521 tctcaatcca ctttagcaaa tcttcagtta caaggtaatg taatacaaaa tgcttttaat
    11581 taccaaatag cacaagcgaa tgaaagtgct tctattattt catcaaattt aaactattgt
    11641 tcaaatgtaa taactaatta taacacaaca atgcaaaatt atgtgaatgc tggtgtttct
    11701 gaagtaattt cagcaatgaa taatgcaaca agtataagca atgaacaaac atatgcaaat
    11761 gcattaactc aacaagcaca aatacaagca agtgcttcaa cacaaatagc acaaacacaa
    11821 gcaaatgcac aagttcaatc agcaagtatt caagcatatg ctcaaatgca atcagctcaa
    11881 gcacaagcaa atgcacaaat gcaatcagct caggcacttt caaatgcaca aatacaatca
    11941 gctcaagcac aagccaatgc acaaattcaa tcaacaagtc taataacaca agcacaagtc
    12001 caacaagcac aacttcaaac agcttcagca acacaaatag cacaaataca agcaaatact
    12061 caaatacaac aaacacaact tcaaacaaat gcacaaatac aaacggcaag tattcaagca
    12121 aatgcacaga tacaatcagc tcaagcacaa gccaatgcaa tgtctcaata ctattctcaa
    12181 aactcaccac ttgctatagc agaagcgaat ggtttatcag ctttggctca aggcgttgga
    12241 agtggactag gcaatggcat aggcagtatc gttggtgatg tagcttgtgc ggtaggctgt
    12301 ttcttggggt gcttgctatg aaaataattt cagaaaaaga tttgccagtt ataaattcag
    12361 ttttaatatt agttatctta gctctaatgt tatttttgtt taaaaaaaga aatacaaatt
    12421 acaacactca gattattcca acaaaccaaa cacaacaacc aaacgctgaa acacaaacac
    12481 catcacaacc acaaattgat gagccaatta caaaactagt tttaaatata cctaaacaac
    12541 ctgtaaatat caacaatagt ttaaaaataa tgtgtccaaa aatgaattaa aatgtttgga
    12601 ctaaattatg acgaaagaca aattgaagca ctaaacacaa ttacaagtaa tagtatatat
    12661 caacaatatt tttcaaacat tgacccaaac atttttcttg cacaaatcat gacagaaagc
    12721 ccaagtcttt gtgcaacttg ccaaaaccca gaaggttttt atggattagg agtaaatcaa
    12781 acagatttag aacaagctta taaacaaggt tatatacaat caccaacacc tactctacag
    12841 aatgaaatag atacattgtt tggcttctac aagaactatg tagatgaggg atattgtcat
    12901 ccaaacgatg tagcttgttt gataaaccgt tatggcactg gttataacaa tgtaatgaga
    12961 acctataaac acatcacagg caacaataca tttctaaaat acgacccctt acaaaacttt
    13021 tcagaagata ctacacagtt tttatcacac cctcttcaaa gtgtaaaaaa tgctgtagaa
    13081 acaccaataa aatttgttga aagtcttgta ttacctgttg catttgtgat atttgctata
    13141 gtattaatta ttatagcagt tttgatttat agaagtgatt atgcaattaa atattaacac
    13201 atcagaatta ttaaacattt tattgagtac tggttttata tctatgatag gattagtctt
    13261 gagacttcaa atagaactaa caaaagcaaa gaacgacata gagcatttga caaacgaaat
    13321 acgagaactc aaagagctta taaaagattg tgtttttaaa aagtcttgaa attttcaatt
    13381 gtttgatata tattatttgt atgaatattg aaagattgat tttagatgtt ttaaaaatgg
    13441 aagtggctaa agtccttaca ggactatctg aacaagatat atcaaaagca atctatgaac
    13501 tcgttggtag aggttataca aacatacatc aatttgacca agaaattgaa aaatggctat
    13561 tacaattgat taaagtatct ataccatatg cttcagaatt tctttatgtt ttattaattc
    13621 aaattgcaaa atcagatggg ataataaaat gatatacaat ccaatgtcta gcttctatgc
    13681 taacatatat aacacaattt ataaaagtta t
//
