# Supplementary material for: Widespread Horizontal Gene Transfer Among Animal Viruses
Source: bioRxiv. 2024 Mar 26:2024.03.25.586562. Preprint. [Version 2] doi: 10.1101/2024.03.25.586562 (PMC11071296; doi:10.1101/2024.03.25.586562)
Supplement: Supplement 2 [file media-2.zip › File2_Maps/Adinto_sediment12437_loganriverBA_ERR688343.gb]

LOCUS       Adinto12437            14422 bp    DNA     linear       10-NOV-2023
DEFINITION  [label=nearest existing NCBI txid2707292].
ACCESSION   
VERSION
DBLINK      BioProject: PRJEB7840
            BioSample: SAMEA3140931
            Sequence Read Archive: ERR688343
KEYWORDS    .
SOURCE      Adintovirus sediment12437
  ORGANISM  Adintovirus sediment12437
            Unclassified.
REFERENCE   1  (bases 1 to 14422)
  AUTHORS   Buck,C.B., Welch,N., Belford,A., Varsani,A., Pastrana,D.V.,
            Tisza,M.J. and Starrett,G.J.
  TITLE     Widespread Horizontal Gene Transfer Among Animal Viruses
  JOURNAL   Unpublished
REFERENCE   2  (bases 1 to 14422)
  AUTHORS   Buck,C.B. and Tisza,M.J.
  TITLE     Direct Submission
  JOURNAL   Submitted (10-NOV-2023) Lab of Cellular Oncology, National Cancer
            Institute, Building 37 Room 4118, Bethesda, MD 20892, USA
COMMENT     ##Assembly-Data-START##
            Assembly Method       :: Megahit v1.2.9
            Assembly Name         :: Adinto12437
            Coverage              :: 554x
            Sequencing Technology :: Illumina
            ##Assembly-Data-END##
FEATURES             Location/Qualifiers
     source          1..14422
                     /organism="Adintovirus sediment12437"
                     /mol_type="genomic DNA"
                     /isolate="loganriverBA"
                     /isolation_source="metagenome"
                     /bio_material="logan_river_sediment"
                     /note="estuary_sediment"
     CDS             434..4300
                     /note="replicative type B DNA polymerase; clade Alpha"
                     /codon_start=1
                     /product="PolBa"
                     /translation="MENFNGSTDLQSKEVFSPARSSNSQQSSEVFSSAPSSNPQQSSE
                     VFSSAPNPQKRKREQSNELAKKQSRWSDLSKITDLTINSVSRTVLSALEHSTIQLQFT
                     TTTPHELDLYFDLLNDLFDDTLNLIVNISVKVSFCLRIFMVQVDNRGRVYNRTLQSFS
                     LPVQDVSTVSFVSVRDSLMLEIETFISLGSNWLPDTVDCLDMDITLYDSIQRAGRSCL
                     KIDLPPKLKNKKAVINVHNSGKDCFKYALLSVLHYDDIPPNKKHLPQKYQQWLNQHNW
                     DGITWPMTAGQLSSFEKNNPDLRINLLEWREKDEEYPVHKIRPAPIPKSTERDVTCVS
                     ILSVEIEKDQWHYVGVTNIDRLLKCKTSNHTTFCERCLGPIHYKPENNDREMKIDLHK
                     KSCYADKPQSIKMPKNLDMQFTNYCKTQRLPYVLYADCECYLESDIPSSSKHIPIAIG
                     LLLVPHPEMKNAPLKEPYTVFSGPGCMLDACKYIDKVARDVYAWNQKYSHVEMLLSLK
                     EKQEFTSACVCYVCGEQFLEEGKKKVRDHDHLTGKYRGAACQDCNTKMRLKRNILPVF
                     FHNARNYDNHLICQHALGDMKEWEVSVIPQTKERYISMSINFAVNKYFDTKKQCEKTV
                     KMNIEIKDSAQFLLASLDSLVKNLDLDDMIYSRKCLPSNASTDHIKAKGFFPYEWFNK
                     VEKMEYTSLPSRDEFYDKLNLKECSEADYQCALQAWEDFDCKTFADYMFAYLKRDVHQ
                     LADVFETFRKLAINEDGLDPAHYYTLPGLTLDSALKMSKVKLNLLPTEEMYCFVEKGI
                     RGGCTFINKHHIKLNNEELDKESFRSNINNTEMFYCDANNLYGHALSEPLPTGNAEWM
                     EAEMFEQFMNREWLLNQDFINSDFTYLIEADLSYPADIHDQTKDFPFAPEKLNVPSSM
                     YSDEMLELLKNEVTNPKAISRHTKLMLTQFDKEEYVIHVRLLQFYVEQGMIITRINRI
                     LRFTQAPMMKEYIQYNSIKRQAAINDFEKDFYKLKNNALYGKTVENKRRRLNFKLANS
                     PKKLLKYSSNPSFYSSVIFNENLVGCHLLKEMCVLDKPIFIGQAVLDIAKLIMYKLYY
                     VKMKEYERKLNCKIEVVGSDTDSLFLEIKDCSVYEKLLPAMMEDDLLDTSNFPKDHQL
                     YSIKNKARLGCVKDESGGEPYYEWILLKPKSYSLKSLVRKIEYKKAKGVKRATVAKVL
                     NHDKYKCAYIQKKALYVKQRRISSKNHFLSTIDFTKKSLSAFENKRYWVNANYSLPFG
                     HYSLNQTNISSSTPSVQTYPTHINIS"
     CDS             complement(4466..5002)
                     /note="similar to 6QNX_C (zinc finger transcriptional
                     regulator CTCF)"
                     /codon_start=1
                     /product="Ziftr"
                     /translation="MHKCNQCTECFSRKDYLIKHKREKHEGQIVKHYFCSHSVQQNND
                     DFPKTEKNGFTRILSSHAFNGLIKNIRFFQTSTKNIINPFEFMKSISDFVTETVGLFK
                     NVKISTKLCVLFIKLNDDESTTHEAYFSSKCSHIKKFDYDKITNDILNKIEQYETRGS
                     NWKILRTLFLELYVIKTH"
     CDS             5087..6298
                     /note="similar to 8H2I_bG (PBCV1 single-jellyroll penton
                     vertex protein with Q5UQF3 (mimivirus R481) like
                     N-terminal domain); predicted double-halfsmoke DE loop
                     insert; clade Beta"
                     /codon_start=1
                     /product="Penton"
                     /translation="MNNAKGEDDFYVVLPSNVPSSIKNTPSKYLTTFDNPIYLVGEWE
                     VALVEINFKNSIKTINNDEVIAEEIETNTKPLKNGVLVDPNNEMKVKDLPEGLIKRTD
                     KTSIIKWHVIRNTKVMLTDKESTEFIIGFENNQYFIKNLTDYDMDITLHKYLARAMGY
                     CKAEDEHVYSDEKYTISFLQKHSTKYAPYAYSLNGWLPFQPIDPVKTLWSAEYTLKYY
                     KKSIKRQVNVKPRQGTYSTGKDLETELNKTKKFSDQYKFYYDVHLNRFEIETVNYDRT
                     KNKHILLLNGLNDVLGFSKTKYEQSETIIKAEMDLNLLRGISSIFVYCDLCQDVRIGN
                     TLAPLLRNVAFNTTKYGEQVNITYNNLIYIPISKSFIDTIQVHLCDAIGETIPFVEGL
                     TTCVLHFKRRI"
     CDS             6337..6870
                     /note="similar to PF17563.5"
                     /codon_start=1
                     /product="Cupiennin"
                     /translation="MNVYKGDSRRQVGGGLFSTVMRGAKPLLLSLMARVKPHFLKATE
                     AVGKRAAKAAVNVGTGLASDMLLGKLNKRKAKDILNSEINELRTDANNFIENYKQNYV
                     SQEGSGKRMRLSEKPKPKPKPKPKPKPKESKKMPKSKSINKRTQGSKTNNCKATNKRN
                     PKSKNSRQTKIEDIFGK"
     CDS             6867..8189
                     /codon_start=1
                     /product="Hexon"
                     /translation="MITDTDCSCTLNELEFFEPINKQVILDKAQWVDIHPLNNLSSNS
                     PIEFNINGSTDELLDFNNAMLHLQLKIVNAADNANLRDTDVVAPVNNWFHSCFSDVIL
                     TIGGTQVEGGNQNYPYKAYLMNLLSHNKGTKETQLQSNGWYKDVAGHMNAHTDTNTGF
                     TARKTLKGLSVSVDLCGPLLLDFFMQNKYCLHNIDVGIKLVPSKPEFQTLMFTANTVD
                     NRATALKVIYEKAVLYVRRVKAIPSFINGLEESLNSQNAIYPLQRTELITYTIPQGNT
                     THNKESLFRGLMPKLVLVGFVRNDAYNGAYRQNPFNFQNFTLNQLAMFREGESIPFRP
                     FTPDFENNKYQREYISLMQAINIYHKNENIDISPTDFKNGYTIFGFNLTPDLTVADHA
                     QPIRDGNIRLEVKFGTALAQTVNVIIMGIFDAKLEITKYRNVLMDWKS"
     CDS             8245..8520
                     /note="hypothetical capsid surface protein with predicted
                     coiled coil character"
                     /codon_start=1
                     /product="Cah"
                     /translation="MDVNNYMNTIAGHESLQKQLESLITKDKQSDTVLRNSLINEKDS
                     LQKQIQKLEADYREQTLLEKQLFEKQKLRDLTNLQQVDKRSTYTKFK"
     CDS             8698..9162
                     /codon_start=1
                     /product="Adenain"
                     /translation="MLDTNRIQEIASSLIPSFDGVYPINDLPANHKKTYKMIINTDPD
                     NLPGQHWIAVLVREGNEGFVFDSFGYPPPLELQHWLNLRKIRWTSNSRRVQSENSLLC
                     GHFCIYFLWFATANTLCNEHFNNIMNILFPLNSYYPNYYDNIVRDFVTLFKI"
     CDS             complement(9265..10341)
                     /codon_start=1
                     /product="Integrase"
                     /translation="MPAVKKLTVKERNELKRIYYDESNPASYGGIKKLASATNLHPKN
                     VSDWLNQQWTYTLHKPARKTFPRRKYVSRGINYQWQADLMDMQKYSRENDGFRYVLIA
                     IDIFSRKAYAMPVKSKKGEEIARSMDILLQDVKPTYLQTDLGLEFYNIHVKSVLNKYD
                     VELFSVYSENKAALVERLIRTIKERLFKIFTHKGNYRWVDVLPHVIDAYNNSYHRGLK
                     HIPSLVKKTNETDVWIKQYATLVSGNNKKSKYKVGDKVRISKNKRLFTKGYLQNWTDE
                     VFTISDVNTKYSPILYSLTDFNGEQLKGSFYEYEIQLAVTDTYRIERIIRTKTVNGKK
                     QALVQWVGYKDPTWINYDSIESTI"
     CDS             complement(10420..11097)
                     /codon_start=1
                     /product="Adintoc2"
                     /translation="MNYYKKMVMVPIDEFSKYRNLLFEKQVTIEKNPLQRDIRELRET
                     LGVSIPDDQKAKLEGEIIERYGRKLKRTEPKLPVIDPEKLKYLKQSISNFSKTNKNRA
                     TKLYDYLESKATSRWNENGEILTSDGENISGSNILDLINFVTSTQKMTQIPKGFNDFV
                     KIMVKANVPAHYMSQRGYDHMQNNVVETEEEEDKHGEESFSTPAKKKRKKRKGQEGQI
                     RWDRIGQ"
     CDS             complement(11094..11507)
                     /note="similar to PF05542.14 (DUF760)"
                     /codon_start=1
                     /product="GasderminX"
                     /translation="MERIIKEKPYLEFLRSNDEKIRKLLLQNASPHQKKILIEIISNT
                     LKGNVPLTKKQFNQLKLHKSKLRKVCHTCINSRNKIININSKNGKKAINQVGGILPVL
                     LLPLLALAGKAALGGAASAAAGYATKKIIDAASGK"
     CDS             complement(11568..12203)
                     /note="FtsK-like viral genome-packaging ATPase"
                     /codon_start=1
                     /product="PacK"
                     /translation="MKIYDMRLKSGTTITIAGPSQCGKSSLVEKIVELRNEIFSEEIT
                     KVFWYCSYLPTNKLDDVSYIVGLPNDIVDRIIPNCLVILDDFMHELSNSYILTGLMTK
                     AVHHLPMTLIYITQNIFQKSNDTKTRRLNTNYLILFKNPQDKTQIDYLGRQMFPKDKG
                     FLSFAYEDATKYPYSYLLIDSNQTTNDVVRVRTNIAKESEMMVYVPYSVNE"
     CDS             complement(join(12331..12731,12846..13569))
                     /note="MacVector changed the stop location from 13046 to
                     13046 based on the universal genetic code"
                     /codon_start=1
                     /product="TBP"
                     /translation="MSIQVRDSKAYGGGYYLVIETLPEMEEPYLYTSEMFLDQSNLKH
                     FGSSLVYRVPKSFDEKLHKDVRSLEISTEKAIRELDDETLSKLPEKCRNLITLRREDP
                     NWQCVRPNYFAGGDYAADPSMFLKGNLYSILVKDLNGNFLPVNQLSDGYYRFKLRACM
                     VYMGAHKMQHHIANLQLRIVELNYSTVPFDYSDDVTPFNSPLMDDCLPPPTPKKRKTA
                     GSLFKKPSMKRQNAVKNVGANEDDHKPKQIIIKFSNCTCLLFNGGNIRFMGKATFDVV
                     SVLLNDIIKSIDSYLIRPLTVSTQTVCFKLVINLINLHTTVRRLTNCTFEAELFPALS
                     ITLWKPLHVNVFSNGKVVILGKDALKSKNVIEEWLTINCK"
ORIGIN      
        1 attctctctg tctttgtctt tttattttgt gggcattggt ttatgttgaa aatgggggaa
       61 gcacattgta taaatgttta tgcaatgtgc tttttttagg ttaaatttta aaaccgaaac
      121 tgaaactttt tttaaagtta attgaaaaat gtttatgagt atatgtaata ataattgtta
      181 ggaattagaa tttttagttt taaaaataaa aataacagaa ttttataaaa atattactaa
      241 ttttactgct aacaagtagt agtatgtgta aagcgaaaca catttttatt tttctatctg
      301 tcttataaac aaatttcatc aaagaataga aaatatgcaa attttttcat cttatatttg
      361 gattccctga aaaggatata acagttacta tttttccaac cagtaaaacc gaaatctaat
      421 tctgaattta gtcatggaaa attttaatgg ttcaactgat ctacagtcaa aagaagtttt
      481 tagtcctgct cgttcatcta attctcagca gtcaagtgaa gtttttagtt ctgctccttc
      541 ttccaatcct cagcagtcaa gtgaagtttt tagttctgct cctaatcctc agaaacgaaa
      601 acgcgaacaa tcaaatgaac tagctaagaa acagtcaaga tggagtgatt tatcaaaaat
      661 aactgactta acaataaata gtgtatctcg taccgtactt tcagcattag aacattcaac
      721 catacagtta caatttacaa ccactactcc acacgaactt gatttatatt ttgacttact
      781 taatgatttg tttgatgaca ctcttaattt aattgtaaat atttccgtaa aagtatcttt
      841 ttgtctacgt atatttatgg tacaagttga taatcgtggt agagtatata atcgtacatt
      901 acaatcattt tcattaccag tacaagatgt atctacagta tccttcgtta gtgtacgtga
      961 tagtcttatg ttagaaatag aaactttcat ttctttgggc agtaattggt taccagatac
     1021 tgtcgattgt ttggatatgg atatcacctt gtatgatagc attcaaagag caggacgttc
     1081 gtgtttgaag atagatctac cacctaaact gaaaaacaag aaagctgtga taaatgtgca
     1141 caacagtggt aaagattgct tcaagtatgc gttactatca gtgttgcact acgacgacat
     1201 accaccaaac aaaaaacatc tccctcagaa atatcagcag tggttgaatc aacacaactg
     1261 ggacggtatt acttggccta tgacagctgg acagttatca agttttgaaa aaaataatcc
     1321 tgatttacgc atcaatctgt tagaatggag ggaaaaagat gaagaatatc ctgtacataa
     1381 aatacgtcct gcaccgattc ccaagtcaac agaaagagat gttacgtgtg tatcaatctt
     1441 atccgtggaa atagagaagg atcagtggca ttacgtcggg gttacaaaca tcgatagact
     1501 attaaagtgt aaaacgtcga atcatacaac attttgtgag agatgcttag gtcctatcca
     1561 ctacaaacct gaaaacaatg acagagagat gaagattgat cttcataaaa agtcatgcta
     1621 cgctgataag cctcaatcaa taaagatgcc taagaacttg gatatgcagt ttaccaacta
     1681 ttgtaaaaca caaagattac catatgttct ctatgcagac tgcgaatgtt acctggagtc
     1741 ggatattcct tcaagttcta aacacatacc tattgcaatt ggactactgc ttgttccaca
     1801 ccctgagatg aagaacgcac cacttaaaga accgtataca gtgttttctg gtcctggttg
     1861 tatgttagat gcctgcaagt acattgacaa agtagctaga gatgtctacg catggaatca
     1921 aaaatattct cacgttgaaa tgttacttag tttaaaggaa aaacaggaat tcacttctgc
     1981 ctgtgtttgc tatgtttgtg gtgaacaatt tttagaagaa ggtaaaaaga aagtgagaga
     2041 ccacgatcat ttaacaggaa aatacagagg agcagcatgt caggattgca atacaaaaat
     2101 gagactgaag agaaatattc tacctgtgtt ttttcataat gcaagaaact atgataatca
     2161 cttaatttgt caacatgcac ttggtgatat gaaagagtgg gaggtatccg taattccaca
     2221 aaccaaagaa aggtatatta gtatgagtat caatttcgca gtaaacaaat attttgatac
     2281 gaagaaacaa tgtgagaaaa cagttaagat gaatattgaa atcaaggatt cagcacaatt
     2341 tttactagca tcactcgact ctcttgttaa aaatctagat ttagacgata tgatttattc
     2401 aaggaaatgt ttaccttcta acgcaagtac ggatcatatc aaagctaaag gttttttccc
     2461 atatgaatgg tttaataagg tagaaaaaat ggagtatacc tctcttccat cccgcgatga
     2521 attttatgat aagctcaact taaaagaatg cagtgaagca gactatcaat gcgcattaca
     2581 agcatgggaa gatttcgatt gcaaaacttt tgcagattat atgttcgctt acttaaaacg
     2641 tgatgtacat cagttagcag acgtattcga gacatttaga aagttagcga ttaatgaaga
     2701 tggtttggat cctgcacatt attacaccct tccaggtctt actttagata gtgcattgaa
     2761 aatgagcaaa gtcaaactta atctcttacc tacggaagaa atgtattgct tcgttgaaaa
     2821 aggaattcgt ggtggatgta ctttcattaa taagcatcac ataaagctga ataacgaaga
     2881 acttgataaa gagtcattca gatcaaacat taacaacaca gagatgtttt attgtgatgc
     2941 caacaatttg tacggtcatg ctctctcaga acccttacct accggaaatg cagaatggat
     3001 ggaagcagaa atgtttgagc agtttatgaa tagagaatgg ttattaaatc aagattttat
     3061 taatagtgat tttacttatc tcatagaagc agacttgtct tatccagcgg atattcatga
     3121 tcaaactaag gattttccat ttgcacccga aaaactaaat gttccctcat ccatgtattc
     3181 ggacgaaatg ttagaactcc taaagaatga agttacgaat cctaaagcta tttcacgtca
     3241 tacaaagtta atgctcaccc agtttgataa ggaagaatat gtgattcatg tacgtttgtt
     3301 gcaattttat gtagaacaag gaatgataat tacaagaata aatcgtattt taagatttac
     3361 tcaagcacca atgatgaaag aatacattca atacaactca ataaagagac aagcggcgat
     3421 aaatgacttc gaaaaagatt tttataaact caagaataac gcactctacg gcaagacggt
     3481 tgagaataag agacgaagac ttaatttcaa attggcaaat tcacctaaaa agttgcttaa
     3541 gtattcatca aatccatcat tttacagcag tgttatattc aatgaaaatc ttgttggttg
     3601 tcatctatta aaagaaatgt gtgtattgga taaacctatt tttataggac aagctgtgtt
     3661 agacattgca aagctgataa tgtacaaact ttactatgtg aaaatgaaag aatatgaaag
     3721 gaagttaaat tgtaaaattg aggtggtcgg ctcagacaca gactcgttat ttttagagat
     3781 caaggattgt agcgtctatg aaaaactctt acctgctatg atggaagatg atttactaga
     3841 tacaagtaat tttccgaaag atcatcaact ctacagtata aagaataagg ctcgattggg
     3901 ttgtgttaaa gacgaatcag gaggcgaacc ctactatgaa tggattttat taaaaccaaa
     3961 aagttattca ttaaaaagtc ttgttagaaa aatcgagtat aagaaagcta aaggagtcaa
     4021 gagagctaca gttgctaaag ttttaaatca tgataaatat aaatgtgcct acatccaaaa
     4081 gaaagcttta tatgtaaaac aaagaagaat ctcctccaag aaccattttc tatctacaat
     4141 cgactttact aagaagagtt tgtcagcatt cgagaataaa cgatattggg tgaatgcaaa
     4201 ctatagtctt ccttttggtc actattcttt aaatcaaact aatatatctt cctcaactcc
     4261 ttctgtacaa acatatccta ctcatataaa tatttcatga aaaaactttg tatttcatgt
     4321 ataataaata ttgtatgctg atatatcttc ctcaactcct tctgtacaaa cgtatcctac
     4381 tcatataaat atttcatgaa aaaaaacttt gtatttcatg tataataata ttttattgta
     4441 aataaatatt gtatgtttta cagaattaat gtgttttaat tacataaagt tcaagaaaca
     4501 aagttcttag aattttccaa ttactgccac gagtttcata ttgttcaatt ttatttaaaa
     4561 tatcattagt gattttgtca taatcgaatt tcttaatatg tgaacacttg ctgctaaaat
     4621 aggcttcatg agtagtagac tcgtcgtcgt taagcttaat aaataaaaca caaagtttcg
     4681 tagagatctt tacattttta aataatccaa cagtttcagt tacgaagtca gaaatacttt
     4741 tcataaattc gaatggatta ataatattct tagttgatgt ctgaaaaaat cttatatttt
     4801 taataagacc attgaatgca tgtgatgata gtatacgagt aaaaccgttc ttttcagttt
     4861 ttggaaaatc atcattattt tgttgcacac tatgtgaaca aaaatagtgt tttacgattt
     4921 ggccttcatg cttttctctc ttatgcttta ttaaataatc ctttcgtgaa aaacattccg
     4981 tacattgatt gcacttatgc attttatcta taatagaata acaatcggtc tttgtttata
     5041 aaaattataa acaaaattag aaatttacca ttaaaaataa aacaaaatga ataatgctaa
     5101 aggagaggat gacttttatg ttgtacttcc gagtaatgta ccatcaagta ttaaaaacac
     5161 accgtctaaa tatcttacaa ctttcgataa tccaatctat ctagtcggcg aatgggaagt
     5221 agcattggtt gaaattaatt tcaagaattc aataaaaact attaataatg atgaagttat
     5281 tgcagaagaa atagaaacaa atacaaaacc actaaaaaac ggtgtacttg ttgaccctaa
     5341 taatgaaatg aaggtaaaag atttacctga gggtcttatt aaaagaacag ataagacaag
     5401 cataataaaa tggcatgtaa taagaaatac aaaagtcatg ttaactgata aagaatctac
     5461 tgaatttatt atcgggtttg aaaacaatca atactttata aaaaatctta cggactatga
     5521 tatggatata actttacata aatacctcgc gcgggctatg ggatattgta aagctgagga
     5581 tgaacatgtc tattctgatg aaaaatatac gatatcattt ttacaaaaac attctacaaa
     5641 atacgcccca tacgcgtatt cgttgaatgg ctggcttccc tttcaaccaa tagatcctgt
     5701 gaaaacactt tggtctgctg agtatacttt aaaatactat aagaaatcta taaagcgtca
     5761 ggtgaatgta aaaccaagac aaggtactta ttctactgga aaggaccttg aaactgaatt
     5821 aaataaaacg aaaaaatttt ccgatcaata taaattttat tatgatgtac atctcaatcg
     5881 ctttgaaatt gaaacggtaa attatgatag gactaaaaac aaacatattc tcttattgaa
     5941 tggattgaat gatgtacttg gattttcaaa aacaaaatat gaacaaagtg aaactataat
     6001 taaagcagag atggatctta atttacttcg tggtatatca agcatatttg tatactgtga
     6061 tttatgtcaa gatgtgagga ttggtaatac attagcacct ttacttcgca atgttgcatt
     6121 taatacaaca aaatacggag agcaagtaaa cattacttat aacaatctaa tttatattcc
     6181 aatatctaaa tcatttattg ataccataca agtacatctt tgcgacgcaa tcggtgagac
     6241 catacctttt gttgaaggtt taacaacttg tgtacttcat tttaaaagaa gaatataaac
     6301 aaagctagat acatgttaga aaaataaaaa ataataatga atgtgtataa aggtgacagt
     6361 cgcaggcaag ttggtggagg attattctct actgttatgc gaggtgcaaa accactatta
     6421 ttatcattga tggcaagagt taaaccgcat tttttgaagg caacagaagc tgtaggaaag
     6481 cgagcagcta aagcagctgt aaatgtaggt acaggtttag catctgatat gttattaggt
     6541 aaattaaata aaagaaaagc taaagatatt cttaattcag aaataaatga actacgaaca
     6601 gatgctaata attttataga aaattataaa caaaactatg ttagtcaaga gggatctggt
     6661 aagagaatga gactatcaga gaaaccaaaa ccaaaaccaa aaccaaaacc aaaaccaaaa
     6721 ccaaaggagt caaagaaaat gcctaaaagc aagtctataa acaaacgtac acaaggttcc
     6781 aaaacaaaca attgcaaagc tactaataaa cgaaatccta aatcaaagaa cagtcgtcaa
     6841 acaaaaatag aagatatatt tggaaaatga ttactgatac agattgctcc tgcacactta
     6901 atgaacttga gttttttgaa cctatcaaca agcaagttat tttagataaa gctcaatggg
     6961 ttgatattca tccacttaat aatctttcct caaatagtcc aattgaattc aatattaatg
     7021 gatcaacgga tgaactttta gatttcaata atgcaatgct tcatctccag ttgaaaattg
     7081 taaatgcagc tgataacgct aatttaagag atactgatgt tgttgcccct gtaaataatt
     7141 ggttccatag ttgtttctca gatgttattc ttacaatagg gggaacacaa gttgaaggtg
     7201 gaaatcaaaa ttatccatac aaagcgtatc tcatgaatct tcttagtcac aataaaggaa
     7261 ccaaagaaac acaattgcaa tccaatggtt ggtataaaga tgttgcaggt catatgaatg
     7321 cacatactga tactaatact ggatttaccg cacgcaaaac tctcaaaggt ctaagtgttt
     7381 ctgttgattt gtgtggaccc ttgcttttgg atttttttat gcagaataaa tactgtcttc
     7441 ataatattga tgtcggaatc aaacttgtac ctagcaaacc tgagtttcaa acattgatgt
     7501 ttacagcaaa cactgtcgat aatagagcaa ctgctcttaa agttatttat gaaaaagctg
     7561 ttttatacgt cagaagagtt aaggctattc ctagttttat aaatggattg gaagagtcac
     7621 ttaatagtca aaatgcgatt tacccacttc aacgaaccga gcttataact tacactatac
     7681 cacaaggaaa tacaacacac aacaaggagt ctctatttag aggactaatg ccaaaacttg
     7741 tactcgttgg ttttgtgcgc aatgatgcgt acaatggcgc atacagacag aatcctttta
     7801 attttcaaaa ttttactctt aatcagctag caatgtttag agaaggtgaa tctataccat
     7861 tcagaccttt cacaccggat tttgaaaata ataaatatca aagagagtat atatcactga
     7921 tgcaagctat taatatttat cataaaaatg aaaacataga tataagtcct acagacttta
     7981 agaatggata tactattttt ggtttcaatc ttacaccaga cttgactgtt gctgatcatg
     8041 cacaaccaat aagagatggg aatataagat tagaagttaa atttggaact gctctggcgc
     8101 aaacagttaa tgtaattatt atgggcatct ttgatgcaaa acttgaaatt accaagtaca
     8161 gaaatgtttt aatggattgg aaatcataaa gtgaaagaac ataaacaaaa ttaataaaaa
     8221 caaaataata aaagaaagtt agtcatggat gtaaacaatt atatgaatac tatagcaggt
     8281 catgaatctt tgcaaaaaca acttgaatca cttattacaa aagataagca aagtgataca
     8341 gtactaagaa acagtttaat aaacgaaaaa gattcactac aaaaacaaat tcaaaaactc
     8401 gaagctgatt accgtgagca aactttattg gagaaacaac tttttgaaaa acaaaaactt
     8461 agagatctaa caaatcttca acaagtagat aaacgcagta cctatacaaa atttaaatga
     8521 ttgcactact acacttacta tatttcctat cttttgtctt tacaattcag tattggattc
     8581 catacgattt cacacaccat attattataa acgcaactct cgtttggatt gcaagaaaaa
     8641 tattcgtcat ttgtaaaaga ttgtatatct attactatca aaacattaaa ataaattatg
     8701 cttgatacaa atagaataca agaaatcgca tctagtttaa tcccatcgtt tgatggtgtt
     8761 tatcctataa atgatcttcc tgctaatcat aagaagacct ataaaatgat tatcaacacg
     8821 gatcctgata atttacctgg ccaacattgg atagcagttc tcgtacgtga aggcaatgaa
     8881 ggatttgtgt tcgattcatt cggttatcct cctccacttg aactacaaca ttggttaaac
     8941 ctacgaaaaa ttcgatggac tagtaattcg agacgtgtcc aatcggagaa ttcattatta
     9001 tgtggacatt tttgtattta ctttttatgg tttgcaactg caaatacctt atgtaatgaa
     9061 cactttaata atataatgaa tattttattt cctttaaatt catattatcc taactactat
     9121 gataatattg tacgagattt tgtaaccctg tttaagattt aatgttgtat tattaaaaag
     9181 aataaaatgt gtgcacacaa tttttagttt ttatttaagt attataacat atagtacaat
     9241 gataatagaa gtaatacaat atacttaaat ggttgattca atagagtcat aatttatcca
     9301 agttggatct ttatagccaa cccactgaac gagtgcttgc ttctttccat taacagtttt
     9361 ggttcttata atacgttcaa ttctgtaggt atctgtaact gctaattgta tttcatattc
     9421 ataaaaactg cctttaagtt gttcaccatt gaaatcagta agtgaataaa gaatcggaga
     9481 atattttgta tttacgtcac ttatagtaaa tacttcatcc gtccaatttt gtagataacc
     9541 ttttgtaaaa agtctcttgt ttttagaaat cctaacttta tcaccaactt tatactttga
     9601 tttcttatta ttaccactaa ctagtgtagc atattgtttt atccaaacgt ccgtttcatt
     9661 agttttctta actaacgaag gaatgtgctt tagtccccga tgataactat tgttatatgc
     9721 atcgataaca tgtggcaaca catcaaccca tctatagttt cctttatgag taaaaatttt
     9781 aaaaagtctt tctttaattg tacgaatcaa tctttcaact aatgcagctt tattttcact
     9841 gtagacacta aataattcta catcatactt attcaaaaca gattttacat gtatattata
     9901 aaactcaagt cccaaatccg tttgaaggta agtaggtttt acatcttgca gtaatatatc
     9961 cattgaccta gcaatttctt ctcctttctt acttttaaca ggcatagcgt aagccttccg
    10021 agaaaatata tcaatcgcaa taagtacata gcgaaatcca tcattttctc tagagtattt
    10081 ctgcatatcc attaaatcag cttgccattg ataattaata ccacgactta catattttct
    10141 tcgtggaaaa gttttccttg caggtttatg tagagtgtag gtccattgtt gattgagcca
    10201 atctgataca ttctttgggt gaagatttgt tgcactggct aacttcttta tccctccgta
    10261 agatgctgga ttggattcgt cgtaatatat tctctttaac tcgttcctct ccttgactgt
    10321 taattttttg acagcaggca tttgtacacg aaatatttat actcaaatca ggttcctcat
    10381 ctacacttgg tttaatacaa caacataaat tgttcatgtt tattgtccaa ttctatccca
    10441 cctaatttga ccttcctgtc ctttcctctt cttcctcttc tttttagctg gagtagaaaa
    10501 tgactcctcg ccgtgtttat cttcttcttc ctctgtttct acaacattat tttgcatatg
    10561 atcataaccg cgctgactca tataatgtgc cggtacatta gctttaacca ttattttaac
    10621 gaaatcatta aaaccttttg gaatttgtgt cattttttga gttgatgtta caaaatttat
    10681 tagatctaaa atatttgagc cacttatatt ttcaccatct gaagtaagta tttcaccatt
    10741 ctcattccat ctactagtag cttttgattc taaataatca taaagtttag tagcccgatt
    10801 tttattagtt ttggaaaaat tagaaattga ttgttttaaa tatttaagtt tttccggatc
    10861 aatcactggt aatttcggtt ctgttctttt taactttctg ccataccttt ctattatttc
    10921 accttctaat tttgctttct gatcatctgg aattgaaaca ccaagcgttt ctctaagttc
    10981 tcgtatgtct cgttgtaaag gatttttttc aattgtaact tgtttttcaa acaataaatt
    11041 acgatacttg ctaaactcat cgataggaac cataaccatt ttcttataat aattcatttt
    11101 ccacttgcag catcaataat tttctttgta gcgtaacctg ctgctgcact agctgctcca
    11161 cctaacgcag cttttccagc taatgcgagt aagggtaaaa gaagtactgg taaaatacca
    11221 ccaacttgat taatagcctt tttcccattt ttactgttta tgtttattat cttattacgt
    11281 gaatttatac acgtatgaca tacttttcga agtttagact tatgtaactt caattgatta
    11341 aattgtttct ttgtaagagg aacatttccc tttaaagtgt tcgaaattat ttcaatcaga
    11401 attttctttt gatgaggact tgcattttgt aacagtaatt ttcgaatctt ttcatcattc
    11461 gatcttaaaa attctaagta aggtttctct ttaattatcc tttccatttt taaaaaatat
    11521 aatactttga atttttgttt ttaaatgttt ataaactttt ctaaacgtta ttcatttact
    11581 gaataaggta cgtataccat catttcactt tctttagcaa tatttgtgcg tacgcgtact
    11641 acatcattag ttgtttgatt ggaatctatt agtaaataag aatatggata cttcgttgca
    11701 tcttcataag caaaacttaa aaacccttta tcttttggaa acatttgtct accaaggtaa
    11761 tctatttgag ttttatcttg tggattcttg aacaatatta aataatttgt atttaaacga
    11821 cgtgtctttg tatcattact tttttgaaaa atattttgtg taatatatat caaagtcatt
    11881 ggtagatgat gtacagcttt tgtcattaat ccggttaaaa tatatgaatt tgatagttca
    11941 tgcataaaat catcaagaat aactaaacag tttggtatta ttcgatcaac aatatcattt
    12001 ggcaaaccaa ctatatatga aacatcatca agtttattag ttggtaaata actgcaatac
    12061 caaaacactt ttgttatttc ttcactaaat atttcgttgc gtagttcaac aatcttttca
    12121 accagtgatg attttccaca ttgtgacgga cctgctattg taattgtagt acccgacttt
    12181 aatctcatat cataaatctt catttttagt tcgttagttt tcgataataa aaaaaaggta
    12241 aacgtgaaaa caccttttca taattctctt gtctgtttat aaatgttcta agagaaaaaa
    12301 aaacaagtga aattaaacga aaagataaat ttatttacaa ttaatagtca accattcttc
    12361 tattacattt ttcgatttta aagcatcttt acctaaaata actactttac cgttagaaaa
    12421 tacatttacg tgtaatggtt tccataaagt aatagatagt gcaggaaaca gttctgcttc
    12481 aaatgtacaa ttagtaagtc ttcgtacagt agtatgtaaa tttataagat ttatcacaag
    12541 tttaaaacat actgtttgtg tagatacagt taaaggtctg attaaataag aatcaatact
    12601 ttttataata tcattaagta aaacagatac aacatcaaaa gtggctttac ccataaatct
    12661 aatatttcca ccattaaata ataagcatgt acaattagaa aatttaataa ttatttgttt
    12721 tggtttgtgg tctgaatagt taatgtcaga ataaaataat tgtaatagtt gaaatgtaaa
    12781 ccatagttca tgtgataaat atattttacc acaaaataca gagttaacaa gtcactttga
    12841 atcaccgtct tcattagcac caacgttctt aacagcattc tgtcgcttca ttgaaggctt
    12901 cttaaaaaga gaaccagcag tttttctctt tttaggagta ggaggaggaa ggcagtcatc
    12961 cataagaggt gagttgaatg gagttacatc atcagaataa tcaaagggaa ccgttgaata
    13021 attgagctca acaattcgta gttgtaaatt agcgatgtga tgctgcatct tgtgtgcacc
    13081 catatagacc atgcatgcac gcaatttaaa tctgtagtaa ccatctgaga gttgattcac
    13141 aggtaagaaa ttaccattta agtctttgac aagaattgag tagaggttgc ctttaagaaa
    13201 cattgatggg tcggcagcat aatctccacc agcaaagtaa tttggtcgta cacactgcca
    13261 attggggtct tcacgtctca gagtaattaa gttccgacat ttctccggta atttactgag
    13321 agtttcatcg tccaattcac gtattgcctt ctctgtagaa atttccaaac tccgaacatc
    13381 cttgtgaagc ttctcatcaa atgactttgg tacacgataa accaaactac taccaaaatg
    13441 ttttagatta ctttggtcta aaaacatttc agaagtataa aggtagggtt cttccatctc
    13501 aggtaaagtc tcaataacaa gataataacc accaccataa gccttgctgt cacgaacttg
    13561 gatagacatt tttcaatcaa caacgaaaaa attggagtta caaagtataa aaatccttcc
    13621 aatcttatgc aaagtgatat acattcacat atgtgtcaaa aatttgcata tttccctatc
    13681 tcataataca taattaaaaa ctcatttata ttagcgggat aggaaataca aaataacaat
    13741 taaatgtttc atatactact catttgaatg aaataaaata gtagtatcta gtatttacac
    13801 tttaatattt taattgtatg cctataacac tgaagagtaa accaaacaat taacatcatg
    13861 aaaccagcta gacttacact tacagcaaga atagaatcaa tacccggtat tttagtggtt
    13921 gtaatagaag tagtagtagt atttgtaccg ttttccattt ttcaatacaa tttttttaaa
    13981 tactcgttta tataaaacat agatccttac cggtctcaac cgcggttcct taccggtctc
    14041 aaccgcggtt ccttaccggt atctaaccgc ggtctcaacc gcaggcaggc gcgcggtcgt
    14101 gccccaccgc gcaaaaaacg acaaagtcag aatgaaaaaa aatttttttc acaaacttca
    14161 ccaaaacacg tttcagacca tttggagaag attttaaaaa attttctgac ttagaaattt
    14221 ttttcgaaaa ctgggggggg ggtcaaaaaa gttagagtca aaaatttttc ccaaattgtc
    14281 tgaaacgtgt tttggtgcat tttgaaaaaa aagttgaaaa aattttctga ctctgtcgtt
    14341 ttttcgaaga ctgggggggt aaaccgaaag tgaaactgaa actcaaaaaa aaatttttgg
    14401 tttcggtttc ggttcccgag gg
//
