# Supplementary material for: Widespread Horizontal Gene Transfer Among Animal Viruses
Source: bioRxiv. 2024 Mar 26:2024.03.25.586562. Preprint. [Version 2] doi: 10.1101/2024.03.25.586562 (PMC11071296; doi:10.1101/2024.03.25.586562)
Supplement: Supplement 2 [file media-2.zip › File2_Maps/uMeld_physarum_ATCM03051578_30687.gb]

LOCUS       uMeld30687ct_1         30687 bp    DNA     linear       01-JAN-2019
DEFINITION  [note: taxonomic lineage unclassified virus]
            [isolation_source=original].
ACCESSION   
VERSION
DBLINK      BioProject: unknown
            BioSample: unknown
            Sequence Read Archive: unknown
KEYWORDS    .
SOURCE      unclassified virus sp. ct9B0B6 (unknown)
  ORGANISM  unclassified virus sp. ct9B0B6
            Unclassified.
REFERENCE   1  (bases 1 to 30687)
  AUTHORS   Taker,C.
  TITLE     Cenote-Taker 2 dummy template file. Do NOT submit
  JOURNAL   Unpublished
REFERENCE   2  (bases 1 to 30687)
  AUTHORS   Taker,C.
  TITLE     Direct Submission
  JOURNAL   Submitted (01-JAN-2019) Taker 2, Cenote, 1000 Circle St., Cenote,
            DC 31111, USA
COMMENT     ##Genome-Assembly-Data-START##
            Assembly Method       :: unknown_assembler
            Genome Coverage       :: 1x
            Sequencing Technology :: Illumina
            Annotation Pipeline   :: Cenote-Taker 3
            URL                   :: https://github.com/mtisza1/Cenote-Taker3
            ##Genome-Assembly-Data-END##
FEATURES             Location/Qualifiers
     source          1..30687
                     /organism="unclassified virus sp. ct9B0B6"
                     /mol_type="genomic DNA"
                     /isolation_source="unknown"
                     /collection_date="unknown"
                     /note="genome binned from sequencing reads available in
                     unknown;
                     derived from metagenome: unknown"
     CDS             complement(2..106)
                     /note="no search hits"
                     /codon_start=1
                     /transl_table=11
                     /product="hypothetical protein"
                     /translation="MKKVAVKEAGIVSFDTTLPADVTQDEVLMFIHTSS"
     CDS             complement(834..1829)
                     /note="no search hits"
                     /codon_start=1
                     /transl_table=11
                     /product="hypothetical protein"
                     /translation="MSKIERYHQHWRITHRKQRRLGTANTNPTASTINPTTSIPIATS
                     GSTTVTITTTVPVTTTTNPISGTTANQRPDVCWSSYVTATLCCCDCCFPGTNQGSGVL
                     TPFPVAGGLPYYYYLPNLLELQQRYPNTPQYYNPYYYLPPSQIPVPTVPYIIEAPSTN
                     AGTGNNNNSRSGNNQNETNVPGGNAGSKTSSIASEPGSSNGNNNNSNNGSNSSNGTTR
                     GESSTNGGGAGSGSSSGNKSGSESGSGGSNGGSGTSEAGVTPKVRTDVCMAAGAGLVS
                     MQSVDDVKAALNVLYIRQAERTSASPSVQVASGSESTGALAPINLVLSLPLPTPR"
     CDS             complement(2174..2368)
                     /note="no search hits"
                     /codon_start=1
                     /transl_table=11
                     /product="hypothetical protein"
                     /translation="MKNADLYLTRIVVDRYNKRSMSRDVESGRFRRSVDVSTVCRNRV
                     RIDINIQESIYVSLVRCLKA"
     CDS             2979..3122
                     /note="no search hits"
                     /codon_start=1
                     /transl_table=11
                     /product="hypothetical protein"
                     /translation="MLVITAVFISSLTQSAIAKVFRVELLIFYIVCEDTQLSSATLII
                     SKV"
     CDS             4085..4507
                     /note="no search hits"
                     /codon_start=1
                     /transl_table=11
                     /product="hypothetical protein"
                     /translation="MCVCFFCFYNFILCTITTTFNHMHHHFSFIAEYCDVKNLKSLQQ
                     SCRDFRTHINRCLGAWGCNLFKCPYIESVDEYTCFTYGFQIPILIKIVFSLHLTNFCN
                     AMQAHYDSIDRFQSMMITQNPPPELIHEVRPVITDMLR"
     CDS             5276..5527
                     /note="no search hits"
                     /codon_start=1
                     /transl_table=11
                     /product="hypothetical protein"
                     /translation="MDCFMDQRVQVQSPSHKRERPEISLRFFKIHELLKWTKSPGPWA
                     RVHFCKRPDIESDMVVSHPHTPTRCPCTLKRVLYPPAIW"
     CDS             complement(9265..9414)
                     /note="no search hits"
                     /codon_start=1
                     /transl_table=11
                     /product="hypothetical protein"
                     /translation="MKLKLSDCNVLHVSVVLCAVVFYGNVTCIYIYIDIPNAPICSSV
                     NLVVA"
     CDS             complement(10026..10331)
                     /note="no search hits"
                     /codon_start=1
                     /transl_table=11
                     /product="hypothetical protein"
                     /translation="MAEFGKAQVSFNTEIVISLVEQRKVEELKKYISQYFIKLNNTQQ
                     TFMWIPEEKKFELLDDKVIKSRYFTKELEIYLGKNNIWSLSRWFFSINNPAFRLLNH"
     CDS             10627..12030
                     /inference="protein motif PFAM:PF04735.11"
                     /codon_start=1
                     /transl_table=11
                     /product="DNA helicase"
                     /translation="MHHINIVWCSRKKDQFEYCKNYFSHLVSGRKLTTAINIRAQKGI
                     GKSCFIEFLYKNVLGEQVYYQTSDANILSGRFNGPLGEGKLIFVLEEAPCATQGDWKL
                     LDSKLKNFITEHRISIEKKGKDQILVENTVCFILFSNKNSVLYTEDERRYFSPDTSSE
                     LKGSREYFSYFYNELVANKLVGEAFYMNCLEIAKNNEKFHEQFDMPISEEFIRNVSDN
                     VSSVVQFIKEEYVFLKKGINEKSAVFYDNYKLFCNREKIKYVFKKGAFILQLKEIGIK
                     YLEKSTKHHNQNWILHDCISLYNLFKNKKLIAKTDDFDEDKIQNNKKIEEDMNILNGT
                     ISKNNDINSEHTKNKEIKEDIDILKDIISENTEIRTENINIVNNLDINELIKIFNYNP
                     EKNKKLIESSYKYLEKLQKDKTFDINELITICNYNSKKNKKKVNDAYKYLEEVQKQEK
                     KIFFDPILITKILNFIN"
     CDS             complement(12036..12548)
                     /inference="protein motif PDB:4G0R_A"
                     /codon_start=1
                     /transl_table=11
                     /product="Capsid protein"
                     /translation="MSYCVSCKQKTKSNNPQIYIKNKKYIQKSICAICKNKKSTFLAK
                     TNQKGGSVVDKFVTALPVELHLLGTDEKTGKIKKTNFTGPGTKLNKRLGPNDIPYDWS
                     LPINNLDKAAYFHDLCYRDHKDAIHRNVCDKVLFEKANEFLQKPGISTLDKIDANIVK
                     SAMKLIKRKV"
     CDS             12630..13115
                     /note="no search hits"
                     /codon_start=1
                     /transl_table=11
                     /product="hypothetical protein"
                     /translation="MSKKNKDRIIEKNSIKNDKRSKSSKINAEKARIAKLNKLKEKKE
                     QQQNKLKETLTPNNTPNKSESSLGDIENSDNEEEILIINPPPIDEEKIQKKLLLLQQT
                     QELYEWMNSEKNRRTNKIQKSQPVIINMPSNLPEKKELNETDEIVKQRLLLQCKPQIK
                     F"
     CDS             13136..14044
                     /note="no search hits"
                     /codon_start=1
                     /transl_table=11
                     /product="hypothetical protein"
                     /translation="MSIKNNTKPKIKKNNVKLIKNKKLNRRYLVFNKKRYLITSSASD
                     KYILKNFFDIIKQLIASKKRKKSNSKTNKKIIHEQPFGTSSINKIHDYNISNKIHEQE
                     LKFLEFQKKEQKKFSDLEKKVHAETNPILIEEMYSTEIENQKEKLLKLQIQETEKRNN
                     IKEIEQKMIEDTKLLEDRKERLEKMKNTIQLSEVKNTELTINNTNLIKKQEELNNIIK
                     KLEDKIQKNTDLLTMKEIELHNIQIQYDDAQENVNKLIGNLQITQKDLEEKQNKIATI
                     KTIVVPTFSSSISCIKYNKYSLAYSV"
     CDS             14129..14548
                     /note="no search hits"
                     /codon_start=1
                     /transl_table=11
                     /product="hypothetical protein"
                     /translation="MIFLIVIPDLILSNIVSSFLISFIICLSIKSVSICLLIKYALLD
                     SPTVLKKYNLPDLPAPILPENYLLNNVSPPASPPPFKNKDLEIEDLLIDDLLETKPKK
                     TTIFQNEILQKSQNRKNKDNESIEKQIKKNKKTKNQI"
     CDS             14698..15174
                     /inference="protein motif PDB:4EKF_A"
                     /codon_start=1
                     /transl_table=11
                     /product="Adenain"
                     /translation="MKNYYKNGFEGVYSIDTLNKIPINSKKSTISFIMNIAPKNIKQG
                     HWVSVYLDKNELDYYDPFGQPPSNLFVSNIKPILEKWVGKKSLQFKINRIKTQSVKTD
                     NCGWFSIQFLVKRYQGKTFKDITKFNKLLGVLKSEKQIEQFKKKFNITEFENISSN"
     CDS             15188..16015
                     /note="no search hits"
                     /codon_start=1
                     /transl_table=11
                     /product="hypothetical protein"
                     /translation="MSIINHKQIFYISSENRIAGNHSNFSFKLPQYDRTKNFNQVVVL
                     QAVIPKTYYLVSTGENTFILQENNTPIIILVPIGNYSKTSFRIVIQNLLNQNSLNSFV
                     YSVIDDNTFLGPDTGKFTFKVTNNGISQPTIIMNSELHFQFGFFRNSVNNFVNNVLVS
                     SHFIDFNLENKIYIHSNICQNTTGDNILQEIFTTGVPTASYIKYDCLQLEAYSKFFNA
                     NADNYTFYITNERGVQLDLNGVNVEFTIMVYEKTNINEQLSSYIEMEKTKNYLKLNN"
     CDS             16068..16502
                     /note="no search hits"
                     /codon_start=1
                     /transl_table=11
                     /product="hypothetical protein"
                     /translation="MSVVNDSLNYSPYVYTHGSYQLSRIVQQNGGQTVTVTPQGGQES
                     IFELPAKVFNLGKSNLSFTVTPAAGPANNYNVLFVDGVTFFRQVQLYTRSGLYLCDIN
                     DFDRYTNITVRRENGINNCNPSAELHLFFIIFSISGFISIAK"
     CDS             complement(16331..16891)
                     /note="no search hits"
                     /codon_start=1
                     /transl_table=11
                     /product="hypothetical protein"
                     /translation="MLTWDKIDGIFSGLTASNTSAIGNRRPAVGVNNVAGPANTQFLE
                     GLYLDSGSAVAAANPVLNVQIDFDKLKNTILGLDKDLYFNGEILYLRIVWNPTTKILV
                     NTTVVDNTMANGNSAAATTNVTVSNLLYYLAIEMNPEIENMIKNKCNSAEGLQLLMPF
                     SLLTVIFVYLSKSLISHKYNPDLVYN"
     CDS             16908..17426
                     /note="no search hits"
                     /codon_start=1
                     /transl_table=11
                     /product="hypothetical protein"
                     /translation="MYYYKTNLGPATTQSVTLRYNRAHGLKLQKIYWAAYNTVEASLT
                     AFDKNNIAAAKVVSFYTQMDNIRTSQYDYYCANYDDYKTKEDSIRGSCILSSNEYYYN
                     WVWIEDFTDNNPKWKQLSVPEENCIDGLDLINERKYDIMATTTNTQLNHYVYTVCQKQ
                     LTISPTTGIVLM"
     CDS             17465..17653
                     /note="no search hits"
                     /codon_start=1
                     /transl_table=11
                     /product="hypothetical protein"
                     /translation="MSLSQIKNQKIITISQIFSDDNKILVPIKVPFLAQYMKILSFSI
                     YLENDIIIFQLLLMINYF"
     CDS             17650..17916
                     /note="no search hits"
                     /codon_start=1
                     /transl_table=11
                     /product="hypothetical protein"
                     /translation="MIKSSLVNYDPLIHFTLSTIVNFDVAADLRNYTGTTSQYVNSIF
                     KLNNQIIDGDYEFQLVTATNNVPTNMDDIIVQFVITFEFLSFNN"
     CDS             17943..18779
                     /inference="protein motif PFAM:PF05707.11"
                     /codon_start=1
                     /transl_table=11
                     /product="DNA packaging NTPase"
                     /translation="MLFQTKKINNEQIKLIPTQQINTNEIKGYSVIPSLYANIFICAQ
                     KKSGKTNVIYKIIDSCIDSSTKVIIFCSTHNNDEAWQYIKKYFEKNKIQAIFYSSIFE
                     NDNGAYIDQLENLLHFMQNEGKIEQDEKELEKKESNLIEIIKFDHNQKCGKVKLKKKT
                     KTVPKYLIIFDDLSIELKKKNIPYLLKTFRHYKSKVIISTQYLTDIDPQSRMQIDFWI
                     LFKNHTEEKLQKIFPDMGLTINFDTFYKIYKEVTSKPFHFLFIDKNTTELRENFTDKI
                     II"
     CDS             17943..18779
                     /inference="protein motif PDB:3PVS_D"
                     /codon_start=1
                     /transl_table=11
                     /product="DNA packaging NTPase"
                     /translation="MLFQTKKINNEQIKLIPTQQINTNEIKGYSVIPSLYANIFICAQ
                     KKSGKTNVIYKIIDSCIDSSTKVIIFCSTHNNDEAWQYIKKYFEKNKIQAIFYSSIFE
                     NDNGAYIDQLENLLHFMQNEGKIEQDEKELEKKESNLIEIIKFDHNQKCGKVKLKKKT
                     KTVPKYLIIFDDLSIELKKKNIPYLLKTFRHYKSKVIISTQYLTDIDPQSRMQIDFWI
                     LFKNHTEEKLQKIFPDMGLTINFDTFYKIYKEVTSKPFHFLFIDKNTTELRENFTDKI
                     II"
     CDS             18792..19280
                     /note="no search hits"
                     /codon_start=1
                     /transl_table=11
                     /product="hypothetical protein"
                     /translation="MSKKFQRIGTAPRLSRRGIDIMYSQPARSVGVTQIGGCMCNQAG
                     GLSLKDVGKGIENAYHWVQKNHPVQKINEFVDKVVPANIKANPIYSGIRNVTGTLEQM
                     GFGQVGQIMGPITYPIGRYQPVLAKPKKISGSKKLIQKGTGKKTLQKGLGARKRKTKK
                     RI"
     CDS             19330..20937
                     /note="no search hits"
                     /codon_start=1
                     /transl_table=11
                     /product="hypothetical protein"
                     /translation="MSYSDMYNSYNITADILQVQNAQIVNLSVETLNAFDGQNITANN
                     NIVIPSPSKLIGNVSGNVTGQVTGDVVGNLTGNGIGNWTGNVTGNVTGSATIVTGNFI
                     GDIIGTMQNTQIAPEVIVNADISSSANITDNKLAVISTKLPGELITTLDKLASFAEKF
                     PLLSLATIVLFTSEDVAVVALFAIFPAYIYGGVAPGSIFSAINKYGNGIQFGYNYSSY
                     NSVDSETPTIINSSFQASRMMCAYNAFNFAISTTAGHEPDSTQEWLRITPSNITAANG
                     AVFNGNINSPGQSTFQSIVTKLGSSITGTPHLYLSNSNSNRIAIGLVGAENPPSGTNV
                     GANLGIFRYADNGAYLGEAIEINRSTGLLNALNGITTTTLTSSSFSGPTILITPKSTS
                     ITILPQQHIIVSTLMTGRGSGLSIVPFLITYLNGVVGMSGIIDYTAMNDVDCFHGTYE
                     FILWKIAAASTTTGRIGLVSGFTATGSATTITVTPSLQLTINGGNPTFVTSNGSSGSG
                     GFTIMATMRLNLMASSSTVGIQSFLIP"
     CDS             20988..21149
                     /note="no search hits"
                     /codon_start=1
                     /transl_table=11
                     /product="hypothetical protein"
                     /translation="MPIYLKTDLGGTFFNLAILVKNIILILIILIQLKKQKIKLKNKL
                     KQFMQINQN"
     CDS             complement(21158..21382)
                     /inference="protein motif PDB:2PYJ_B"
                     /codon_start=1
                     /transl_table=11
                     /product="DNA polymerase B"
                     /translation="MKPFLLAKGRFILSNTIKPYLNKIIYAHTDSMIVTEKLNTKTSD
                     NIGDLKYEGYCEDFWCENITKKSPKSKFIE"
     CDS             21693..22148
                     /inference="protein motif PDB:2PYJ_B"
                     /codon_start=1
                     /transl_table=11
                     /product="DNA polymerase B"
                     /translation="MKNPKMLFPIKAGIWKTLTQKQFNKLSFFQYGIFKAIINKHDDK
                     NINLLFKFNVKNYYTHTDLNLAKKLNLTINLIENEPNFLYYERTSLVSGKLLFGEYIN
                     YLFELKKQKVSGAKNLITASWGKLCERNCKAVFANPPVINIFMSLLLFS"
     CDS             complement(21998..22402)
                     /inference="protein motif PDB:2PYJ_B"
                     /codon_start=1
                     /transl_table=11
                     /product="DNA polymerase B"
                     /translation="MLKIKGISKTEKPLLVYDKINKNTFCCCFRNLATNEIITKNMLA
                     KNVQKMINNPVSSKAIMIKYDNKKETMIEFYEKIEKCAYELYEKSNKDINMFITGGFA
                     KTALQFLSHNLPHEAVIKFFAPLTFCFFNSKR"
     CDS             complement(22446..22781)
                     /inference="protein motif PDB:2PYJ_B"
                     /codon_start=1
                     /transl_table=11
                     /product="DNA polymerase B"
                     /translation="MVKKVFQPLRIKDKSGKKALMIKFSEGKFTKKQIQEEVNNLSKK
                     LQKENKNGQIMVSMYFGEKSPIKWASGGWSKFGEKVNLFNIITYDDDVEFEEPKHFSA
                     FNIFLRNKK"
     CDS             complement(22806..23084)
                     /note="no search hits"
                     /codon_start=1
                     /transl_table=11
                     /product="hypothetical protein"
                     /translation="MENIICKKTFKDYYNDSDYKKKHNAYMCAKIKCKCGCDVARANL
                     STHKKTKKHQKIVNEIEKIQNQEINDKILQSIISLEQKISELKNNIKK"
     CDS             complement(23122..24324)
                     /inference="protein motif PDB:4FW1_B"
                     /codon_start=1
                     /transl_table=11
                     /product="Integrase"
                     /translation="MSKFYSDLISKKTNKNSLLDNLYQPVKKNKGLNQTHFYTYDKNV
                     IQQADLLFLPNDNGYKYALVVTDFHDRATDAAPLKTKTSEEIINAFEKIYNGKYLKKP
                     KRILVDSGSEFKGDVAKWFEKNKIAIKTALPGRHSQQGIVENKNLVIGKALLKRQTGQ
                     EILTGLPSSEWVEDLPKVIEAINDKIKPVKEKNIGDKPVCSGQSCELLDIGDLVRIAL
                     DEPRAADESNKKLYGKFRASDLRWEIKPRKIENIYLNPGMPPLYKVEGKPTVSYTRNQ
                     LQLVNPNEKPPSKQFLRGTHNIFKVQEILDKKSINGIDYYLVHWEYHDDPNDYTWEES
                     NKLKSEVPKIVTAFEKKIKEIKKETKKETKKKDSKLQNVPSKKSSTILIPKTTKTRTT
                     KIPKKLLD"
     CDS             complement(24924..25160)
                     /note="no search hits"
                     /codon_start=1
                     /transl_table=11
                     /product="hypothetical protein"
                     /translation="MQALLAEERGLPPIPNLDSTPILVPSPVPAPVPAPVAAPAAPVA
                     APAPIRVPAPVPASARHDSLGDIAFGFQRIKVEV"
     CDS             complement(25957..26124)
                     /note="no search hits"
                     /codon_start=1
                     /transl_table=11
                     /product="hypothetical protein"
                     /translation="MEFENQLKKVKEAQDRMYASFDLLDEARRCAYKLSLLDKNKDWE
                     EYDAYVLSLFV"
ORIGIN      
        1 gggaagaagt gtgtataaac attagcacct catcttgtgt tacatcagcg gggagtgtgg
       61 tatcgaaaga cactatgcca gcctccttaa ctgccacttt tttcattctg acatatgtct
      121 acatgtttaa tacttagtga tgcaaaggta acacttgaat attgcacatg ggaatttttt
      181 tccgaggaga tttggaattt gaaagcgaaa agctctacac gggcatcata cctgtgagtc
      241 tttcctatct ccgactaaaa ctacagctag ccctggcaat ctttggttat ttgctctcat
      301 aacgtcaacc tcctattgtc caagttactc ctttaactcc ccatcaaaat gaagaaatac
      361 ctttttgatg tcctctcgga ttgaggcagc aattgctttc ccatctatga tacgtgtcat
      421 tgagtacaga atattgtaaa ccttcgaaga ggaaattaac ttgttgaatc ttggcaatag
      481 agccaggatg cttcccgtac acaagaatgc tttaaattgc gcagcgtgca cctgtcactt
      541 cctgttacag ccatccgtgc aacccccagg ccgtacaatt tggcaacatt gttgttgtac
      601 aggaaaaaag tggtcctact gccttgaaat gtatggaaaa ctggtgtaga acaacaatac
      661 ctccatctac aggtcacaac tcaagaaaaa ctctctatta taatgttcca aatttgaagg
      721 catcacatgg ttgctttaca tcttgcaacc ctctctctct gtataaagtt ataacaatct
      781 cttctgcatg cacagtccac aatagggaaa atgaaaatga aaatgaactt tatttatctg
      841 ggggttggta atggtagcga cagtacgaga ttgatgggtg cgagcgctcc agtggattcc
      901 gagccactag cgacctgtac tgaaggactc gctgatgtgc gctctgcctg acggatgtac
      961 agcacgttca gtgcggcttt cacgtcatct accgactgca tggataccaa accggctcca
     1021 gcagccatgc acacatccgt cctcactttg ggcgtgactc cggcctcgct cgtgccactg
     1081 ccaccgttac tgccgccact cccactttca cttccacttt tgtttccgct actactacca
     1141 ctaccagcac caccaccatt agtggaactt tcacctctcg tcgtgccatt gctgctgtta
     1201 ctaccattat tgctgttatt gttattgccg ttactactac ccggctctga tgcaatgcta
     1261 ctcgtcttgc tgccagcatt acccccagga acattggttt cgttttggtt gttaccactt
     1321 ctgctgttgt tattgttgcc agtgccggcg ttcgtggacg gcgcttcaat gatgtaaggg
     1381 accgtcggca ccggtatttg ggatggaggc aaatagtagt atgggttata gtattgcggt
     1441 gtgtttggat accgctgctg cagttccaac agattaggca gataatagta atacggaagc
     1501 cctcctgcga caggaaacgg tgtcaaaact ccagagccct gattggttcc agggaagcag
     1561 cagtcgcagc agcatagcgt tgctgtaacg tagctgctcc agcatacgtc ggggcgttgg
     1621 tttgcagtgg tgcctgaaat agggttggta gttgttgtga ctgggactgt ggttgtgatt
     1681 gtaactgtgg ttgagcctga agttgcgatt ggaattgaag ttgttgggtt gatggtgctg
     1741 gcggtggggt ttgtgtttgc ggttccaaga cgccgttgtt ttcgatgggt gatccgccaa
     1801 tgttgatgat aacgttcaat cttggacatg gaccagtacc ccccttgctt ttgattttga
     1861 tgacactgtg gctgctatca atgtttacaa ttcatacaat gcatctgtat gggtagccac
     1921 catcaatatg tctgttatta gccttccatt ctcctggaat tactctgttg tgattgaccc
     1981 gcctattgaa gacctttctg tatttcgagt tttctactcc aactccacca ctacacccac
     2041 tctcgttggc actagttagt tcaacaacac agtggtcaaa ctaactcagg actatcaatc
     2101 tgcaatgtgg atcaccattg accaaagctt ggtagtcatc gttcccagcc tgtacaccaa
     2161 ttacgatcct tcactaagct ttcaagcaac gtacaagact tacataaatg ctttcttgga
     2221 tattgatgtc aatacgtact ctatttctgc aaactgtgct tacatctaca ctcctcctga
     2281 atcttccact ttcaacatcc ctggacatgc tccttttatt gtatcgatca actacaattc
     2341 tagtcaggta taagtctgca tttttcattg ttttataata ctcactatat tattgcagca
     2401 aaacagctct gaacccactg atatctgcgg gtcctatggt ggtgtggtgg tgtatgccaa
     2461 tgaggttctc tctactatca ctttccttga accatatcaa gttattatct ccttctactt
     2521 tatactccct ggtgggggtg ttgaagaatg gcaatcagtc acttactttc tgctttatat
     2581 ctccaacccc gtgtagctgc ttttcttccg cccttatgtc tacattagct cctccaacat
     2641 cagtatcagt aacattggcc taggtgtttt tgacactgca tttttttcag cacctttcat
     2701 gaatcttcta tctgagggtg gagctatggt gacactgacc aatgttggca ttgtgggtag
     2761 caccgtatca aacatgctgg tggagtcttg cgaagttaaa gtcatacatg aaaccatcgg
     2821 cactaaccct atgcatatgc ttttgttctt catgtaggcc atatgtgcaa gcttgattac
     2881 tgtggttcta atagttattt tgtacatgaa gtctaagaag aagaatttgc ctgcaaaaca
     2941 acaaggatta ctgcaataat ttattatgta ttaaagcaat gcttgttatt actgcagtgt
     3001 ttatttcaag tttgacacaa agtgcaattg ctaaggtctt ccgagttgag ttgctaatat
     3061 tttacattgt atgtgaagat actcagttat catctgcaac gttgattatt tccaaagttt
     3121 agttgtcata tatatcaagc agtttgacgt tataagagct taagacagaa gtagaaaaac
     3181 aattacctgg taattgttgc tgtttttgta gtattctaca aaatctagac attcaatgca
     3241 ccaactctca ctgctggttt gtacactcac tatagcgtgc cacaagtcta ttttgttagc
     3301 ttttccttat tttttcttct ttagtttctt aaactccaag tatgtttata ataacctcac
     3361 acactatatc tgttattctt catgtggttg ctggaaatac gcccaacaag cggcacagaa
     3421 tcatctattt tcctaatgat gttaagatgc aagattgcag agtgtattca gttgatatga
     3481 ttcaaaataa ctttgcagac tctaatcaat tttattgtgc tgtgctttgt ggccacacct
     3541 gaaccctctg cctgaccctg tggtccaagt ctattttcgc gtgagactca accttttcac
     3601 attatgtgaa atcaagattt ttttaacatg atgatttcaa agtccatgga cctaggtcta
     3661 gtttttttta tagaaatttt gggtttctca cgtttatatg gaccagtaca attggcctgt
     3721 gatggccacc agtggaaaac ctttttgtca tgtgcgctag aacattttca gaggtgtgtg
     3781 cacactagtt tgtagtgaac caatgatatt tttggactct gtgtcccatg gactggattt
     3841 atccgtattt ttgtttttta cactgtcttt ttgagtccat ggactacgaa caaaacaaaa
     3901 gaatcgaaac gtgaaaaata tcatttgaat gaatcgaatt aaatttgttt gaagttcaaa
     3961 ggcgatgtgc atttccaaga gattcaaaac tcatgtgcac tgtgtacttc tcttatatgt
     4021 tggatttcac tgctgtaccc aagaactatg agcagagctg ctacttccca agagataaat
     4081 aaatatgtgt gtgtgttttt tttgttttta taactttata ttatgcacaa taacaacaac
     4141 attcaatcat atgcatcatc acttctcctt tatagcagaa tactgtgatg tgaaaaacct
     4201 gaagtctctg cagcaaagct gcagagactt caggactcac attaacagat gtctaggagc
     4261 ttggggatgc aatctcttca aatgcccata catcgagagt gttgatgaat acacatgctt
     4321 tacttacgga tttcaaatcc caatattgat taaaattgtt ttcagcttgc atttgaccaa
     4381 tttctgcaat gcaatgcaag cacattacga ttcaattgac agattccaat ctatgatgat
     4441 aactcaaaat cctcctccag aattgatcca tgaagtaaga cctgtaatca ccgacatgtt
     4501 gaggtagcgt ttgttttgtt tcagcctgta atagtaagtt tattgatttt ttttaatgat
     4561 aaaaattagt ttcaagaagg gagatcacat tgcatattgc agcgcattca atgctgttac
     4621 caggatatct acttggacac atgcagttgc acttaataat ccatctattc tcctaataaa
     4681 tggtgtgtaa actaagtatt catcttgata aaacctaacc gctgttcatt tattatcatc
     4741 actaattgat tgccagcata attacatggt ggaaccaatg tcatagtctg tacttcaaac
     4801 tggtatacaa gtttgagcac gaaaagattc ctttaactga tgcatgggct agtggagttg
     4861 cttataacaa gctgcaccaa caccctacaa ttcctgttcc atttaacaac aactttgcac
     4921 gcaatgccat ctttgctaag attgaagcgc tgaatgtcgg tgtattcaaa cagttagtgc
     4981 acaacaagct ccatgccgct taccttgccc aactgccctg attgagcaca aaagatgtaa
     5041 ataattatat acaatataga aacaacgata aaatatatgg ttatccaatt caattcacaa
     5101 tttatcctca gtctttgttg ctcacacatt ccaagtcata ttttttctgt ttgcattttt
     5161 aacagaaaaa atctgatgtc catatttagc aatcgttgtg attgtattgt cacacagtcc
     5221 atggaatatt tcaaatattt tgaaaattta ttttctattt ttgaaatata tatatatgga
     5281 ctgcttcatg gaccaaagag tccaggtcca aagtccaagc cataaacgtg agagacctga
     5341 aatttcattg cgctttttta aaatacatga acttctcaaa tggaccaaga gtccaggtcc
     5401 atgggccagg gtccattttt gcaagaggcc tgacatcgaa tccgatatgg ttgtatcaca
     5461 cccccacacc cccacacgtt gcccctgtac tttgaagcgt gtgctctacc ctccagccat
     5521 ttggtgagac atggccacag gatgcattgg atgtcagggg gcttggtact gcattgtgcg
     5581 acctcagtgc acaattgtca atccacacat tttttacatg gttgcgatgc ttgcatcgct
     5641 gctacctggg cagaaatcaa aaagtgcatt gtgagtggaa gatatgaaag agagctggag
     5701 aacacagaca agacttggca atgacatatt agggcacatt gggttgttag agtgtgagaa
     5761 aatttggaga tgtttttttg ttcaatgata gagaatgtta tcactcatca aggcgcgatg
     5821 aaacacgaag atgctcttca ccatcaggac atgtcaaggt gcgagtgatg tggattatgc
     5881 tcccccccta attgtaacat gttgagtcat caaggcactg gtgtcacaga gacgcctcat
     5941 tccctccccc tcccctcagt gataggtccg gtgtctgcac tggtgggtgc actgtctgtg
     6001 ctgttggcca aacatctgca ctgatggaag atactgtact ctactctatt ctagtcatcc
     6061 ttcactgaac aaactattag gagacaccat tgcaaacaaa aatgaggctt tgatgttgct
     6121 tgatgtctat aatatctgaa gtcagggtcc ctggcaacct acggtaaact cattctgacg
     6181 tctctgactc tggacgtcag ggtccctgac aacctataat aaattttcct aatgtctttg
     6241 actctgggac gtcggggtcc ctgatgactt atggtaaatt ttcctgatgt ctctaactct
     6301 ggatgtcagg gtccctgacg acctatggta aactcatcct gacatctttg actacagatg
     6361 ttagaattcc tgatgatatt ttcaataatg aacaagcaaa agcgctttgt gcttatcgcg
     6421 ccgcaaacta ccctccattt taactctctc tcaatctctc atgttgactt agattgactt
     6481 tagggtagta tgaaagttgt tggaattaag gtatggcctg agagcgccca ttcaaagagt
     6541 gctgaagcac acagggtgta cttgaaatgt gcactctgtt tttgtttata gtgagaacaa
     6601 tgttgtgcag tgggataggc atcaacgtta cgcgagtgtg caaaaaaaaa tgtttgcttg
     6661 cccaacactt gatttccccc caatgaatac atcgccagag agcatccatc acagtgacca
     6721 cggggcaccc tgcgcacctg ggtggtgatg cactggttca agctgcatcg agagcgatag
     6781 gtgtcaatgc atgggggggg ggggtacggg gcggtcgcaa gcggaaaaat aaaagcgtga
     6841 cctgcgaaca tggcaataac gagcagacca aacaggcaca tttgtttttt ttcttttttt
     6901 gactgcgttt tcttcacttc ctcctttctc cctcccttgc atgagtggtc aaggtgtggg
     6961 gcaatgtggt tgctggatgg aagcgtgatg gcataacatg ccctctgtgt ccatgttgca
     7021 ccactcatgc ttttggtgac acaccatgcc aactcagctt tggtaactga ggagcatggt
     7081 atggccgtgt tatgagtctc tgtcttttat cattgaacac aagtattgtg atcgttcaaa
     7141 aacttgatca cgtgctgagg tctcatgagc tcctttgatg tccaatgaat cccatggcca
     7201 cgcctcactg acacctggag gatgcagtgc aggcttcagc gcacaggggc aacatgtggg
     7261 cgtgtgacgt agctacgttg aatttgacat ctgaaacgac ctcatggact cgaatatacc
     7321 tcgtgcacca acttaccctc tttttcagta ctgttggata gtatgtgcca aaggcagcat
     7381 gatacaccag aagcggatga tggacacttt agagttgctg agcagcattc aacatggttc
     7441 gaggtttgtg tggatggggt gggggagaga gggttgggtg ggtcaatgga ccaaagtttt
     7501 ttttgttttc gttgcaagta gtactagtaa aatacaaatc atgccccttt aaaccctttt
     7561 tcctctcata tattttaccg ttgccacgtt gaacgcctct gggtgccacc acaaagccat
     7621 cagggtgcat gtagtggacc aggaacaact cattcgctgc tctcaggaga taccatctgt
     7681 gtccatggat catgcatcct taaagtcaat gtaagtcaac cctggcaaca taaagtcaac
     7741 ttttggtcaa ctaatctatg catgtatgca cacgcaggaa ttgggcagcc attgcgtttg
     7801 ggggcaaaaa aaatatggaa aaaaagtgcg tgaaggggat acagcaagtg tacccaatga
     7861 gcctgtgctg ttggtgctca tttccttgca agcacacctc cgataatgga agtggcagga
     7921 gagaggggag agaggagaga gaagaggaaa gttttacaaa tagattaaat acaatgtgtt
     7981 ttgttcgagt gatgtttttt tttgaaagaa attgttaaca gctccaattc cgcattaatt
     8041 tctaataatg aacttcagaa tagtatgaat gtcaatcaca gtagttttaa attagagcta
     8101 tacactaaaa tacaacatta tttcatgcca tttatttgca tatcttgcaa ccattgggct
     8161 atggtcactg ctttgtcaac cagaagcaga agtgacgtaa gggtgttgca tcgttggcat
     8221 gagctctact gcttttatca tcttttgcaa actgacattc cattccgttg atttgagttt
     8281 taaaacaatg aataaaaaaa ataagtctac aaaattagtc aatttttttt ggtacttttg
     8341 tgattacacc aaaaagccat gcattttgac tacaaaaggg ggggggggaa gaagaaaagt
     8401 tgaaagatag aagaggattt tcgcttactg aacatcctcc tcttcatctg aactgtaaag
     8461 gtctacattc tggcaacaga acgctccctg ttttccacct caatcaagag ccttgctggt
     8521 gagagcaaca atatcctcca ccatcctatc caccatgaat tgcgagatgt gctgtgcttg
     8581 ggtttgagtg tagactccat cctcagcaca aaagttggca aaggagtcac aagtctattt
     8641 cagcacagag tacggaggac cgtgtatcac gcaaaacctc gttatctcac aagtcactgc
     8701 agaagagcag ggatgatggg gatgttgtat tttgcataat tcatatctac cataattgat
     8761 aagccagttg gtaagtgtgt cgtcgtcatg ataaccacta ctgtcaaagt ggatcacatt
     8821 gagtgattgg ccatgaaatt cctgaccatc tattgccgag tcttcataca cgacaatccc
     8881 atgatgccaa ataccactgt tcccaacctt gtaagctaga tgatcaccag gtcagatact
     8941 ttcatacagt tagctacaca tacaagaaaa tagaaaaggg agaaagaaaa aaagaaaaaa
     9001 aataatataa acacacgata tcatcatacc tggcatggtt acgcactgga agtccatggt
     9061 atgggcttag gtctatgtct tctttctgtc cggattctcc aatatttccg cgagttttct
     9121 tagggagagt cttgtttcct gtgttttgta gttatagaga ccaacaacca tgccacaaaa
     9181 gggaaggatt tacttgattt attgtataat aatcctattc ttgcttgcaa atgttgtgta
     9241 ttcaatgttt atgttaccac acaatcatgc gacaaccaag tttacagaag aacagatggg
     9301 ggcatttggg atatctatat atatgtatat acatgtcaca tttccataaa aaacaacagc
     9361 acacaacaca acacttacgt gtagcacatt acaatcactt aattttaatt tcatcacgta
     9421 tatttttatt tttgatttat ttcataacta ccaaagaaaa ggaaagagtg gacagaacca
     9481 gaatgggaga agtttagagc catgaaagga tggaagagag gaaagattga taaggtccca
     9541 attgattttg aaactgcctt taaggatgca ggtatgttat ttctttttct tctctctttc
     9601 tctcattccc ctttcctctt ctcttgttag taaatatatt gaaagaaaaa ttctaggagt
     9661 aaaaccctca gttttatcct ctcaatctag cccattagaa atatttaatt atttcataaa
     9721 ccccataaag agtcaattag caaacaatat catagcaaat tacagtaatt ttttggccct
     9781 ggacaacgca aacattggat gaatcatttt agaatcattg cgaaaaattc tttcggaatt
     9841 tctctggaat ttctatataa atttctatat gtttacaaaa attcctaagt aaaattcttc
     9901 ttattatata tattttaaaa agttaaagtt aataaaaaat aactaacttt tagaatattt
     9961 ttagatttta aaaaagagat ttgttaatta tttttttcta attttaattt tgtgaaatca
    10021 ttaagttaat gattaagtaa tctaaaagct ggattattaa tactaaaaaa ccatcgagat
    10081 aatgaccata tattattttt tccaagatat atttctaact cttttgtaaa atatcttgat
    10141 ttaattactt tatcatctaa taattcaaac tttttttctt ctggtatcca cataaaagtt
    10201 tgttgagtgt tatttaattt aataaaatat tgtgaaatat atttttttaa ttcttcaact
    10261 tttctttgct ctactaaact gattacaatt tctgtattaa aacttacttg tgcttttcca
    10321 aattctgcca taattatata ttataattat attatataat tattttttta tattgttttt
    10381 ttaatttact taatcatcat cactacattt cacttaatca tcaacttaaa ttttacttag
    10441 aaggtttttt atttacttaa tcatcatcac tacatttctt cccaaacttg atttacttta
    10501 tcttgaatat cttttggata atttgctaat ttttttattt ctttatttcc atgtaataac
    10561 tctggaaaaa agttaatata atttgttcca caagggcctt taaaaatcct tggttttcca
    10621 actctcatgc atcatataaa tatagtatgg tgctcaagaa aaaaagatca atttgaatat
    10681 tgtaaaaatt atttttcaca tttagttagt ggaagaaaat taacaactgc aattaatatt
    10741 agagcacaaa aaggaatagg taagtcatgt tttatagaat ttttatataa aaatgttctt
    10801 ggagaacaag tatattatca aacatcagat gcaaatattc tttctggcag atttaatggc
    10861 cctttaggag aaggaaaatt gatatttgta cttgaagaag ctccatgtgc aactcaagga
    10921 gattggaaat tattagatag taaattaaaa aattttataa cagaacacag aattagtatt
    10981 gaaaaaaaag gaaaagatca aatattagta gaaaatacag tttgttttat tttattttca
    11041 aataaaaatt cagtattata tacagaagat gaaagaagat attttagtcc agatacatct
    11101 tcagaattaa aaggaagtag agaatatttt agttattttt acaatgaatt agtagcaaac
    11161 aaacttgttg gagaagcatt ttatatgaat tgtttagaaa tagcaaaaaa taatgaaaaa
    11221 tttcatgaac aatttgatat gcctatatct gaagaattta taagaaatgt atcagataat
    11281 gtttcatcag ttgttcaatt tataaaagaa gaatatgtat ttttgaaaaa aggaattaat
    11341 gaaaaatcag ctgtatttta tgataattat aagttatttt gtaatagaga aaaaattaaa
    11401 tatgtattta aaaaaggagc ttttatttta caattaaaag aaattggaat taaatattta
    11461 gaaaaatcta ctaaacatca taatcaaaat tggattttac atgattgtat tagtttatat
    11521 aatttattta aaaataaaaa attaattgca aaaacagatg attttgatga agataaaatt
    11581 caaaacaata aaaaaataga agaagatatg aatattttaa atggtacaat ttctaaaaat
    11641 aatgatataa attctgaaca tacaaaaaat aaagaaataa aagaagatat tgatatttta
    11701 aaagatataa tttctgaaaa tacagaaatt agaacagaaa atattaatat tgtaaataat
    11761 ttagatataa atgaattgat aaaaattttc aattataatc ctgagaaaaa taaaaaacta
    11821 atagaaagtt cttacaaata tttagaaaaa ttacaaaaag ataaaacttt tgatataaat
    11881 gaattaatta ctatttgtaa ttataattct aaaaaaaata aaaaaaaagt aaatgatgct
    11941 tacaaatatt tagaggaagt acaaaaacaa gaaaaaaaaa tattttttga tcctatttta
    12001 ataacaaaaa ttttaaattt tattaattaa aatttttaaa cttttctttt tattaatttc
    12061 atagcacttt ttacaatatt agcatcaatt ttatctaatg tactaattcc tggcttttgt
    12121 aaaaattcat ttgctttttc aaataaaact ttgtcacaaa catttctatg tatagcatct
    12181 ttatgatctc tataacataa atcatgaaaa tatgcagctt tatctaaatt attaattggt
    12241 aaactccaat catagggaat atcatttggt cccaatcttt tatttaattt agttccaggt
    12301 ccagtaaaat ttgttttttt aattttgcct gttttttcat cagttcctaa aagatgtaat
    12361 tcaacaggta atgctgtcac aaatttatca acaacagaac cacctttttg atttgttttt
    12421 gctaaaaaag ttgatttttt atttttacaa atagcacaaa ttgatttttg tatgtatttt
    12481 ttatttttta tataaatttg aggattatta ctttttgttt tttgtttaca actaacacaa
    12541 taactcattt atatattaat aataaaaaaa taaaaaacag aaaagcattt ctacaaatat
    12601 tatctttaat atttatagaa attatagaaa tgagtaaaaa aaataaagac aggattatag
    12661 aaaaaaattc tataaaaaat gacaaaagat caaagtcatc taaaatcaat gctgaaaaag
    12721 caagaattgc aaaattaaat aaattaaaag aaaaaaaaga acagcaacaa aataaattaa
    12781 aagaaacatt aacaccaaat aatacaccaa acaaaagtga aagttctttg ggggatattg
    12841 aaaactcaga taatgaagaa gagattttaa ttattaatcc accaccaatt gatgaagaaa
    12901 aaatacaaaa aaaattgtta ctcttacaac aaacacaaga attatatgaa tggatgaatt
    12961 ctgaaaaaaa tagaaggaca aataaaattc aaaaatctca acctgtaatt attaatatgc
    13021 catcaaattt accagaaaaa aaagaattaa atgaaactga tgagattgta aaacaaagat
    13081 tattactaca atgtaaacca caaatcaaat tttaaattct aagataactt tattgatgag
    13141 tataaaaaat aacactaaac caaaaattaa aaaaaataat gtaaaattaa ttaaaaataa
    13201 aaaattaaat agaagatatt tagtttttaa taaaaaaaga tatttaatta ctagtagtgc
    13261 ttcagataaa tacatactaa aaaacttttt tgatattatt aaacaattaa ttgcttcaaa
    13321 aaaaagaaaa aaaagcaact ctaaaacaaa taaaaaaata attcatgaac aaccttttgg
    13381 aacaagttca ataaataaaa tacatgatta taatatttca aataaaatac atgaacaaga
    13441 gttaaaattt ttagaatttc aaaaaaaaga gcaaaaaaaa tttagtgact tagaaaaaaa
    13501 agtacatgca gaaacaaatc caatattaat agaagaaatg tattctactg aaattgaaaa
    13561 tcaaaaagaa aaattattaa agttacaaat acaagaaaca gaaaaaagaa acaatatcaa
    13621 agaaattgaa caaaaaatga tagaagatac aaaattactt gaagatagaa aagaaagatt
    13681 agaaaaaatg aaaaatacta ttcaattaag tgaagttaaa aatacagaat taacaattaa
    13741 taatacaaat cttattaaaa aacaagaaga gttaaataat attattaaaa aacttgaaga
    13801 taaaattcaa aaaaatactg atttactaac aatgaaagaa attgaattac acaatattca
    13861 aatacaatat gatgatgctc aagaaaatgt aaataaatta attggaaatc ttcaaatcac
    13921 tcaaaaagat ttagaagaaa aacaaaataa aatagcaaca ataaaaacaa ttgttgtgcc
    13981 tactttttca tcttctatta gttgcattaa atataataaa tattctcttg catattcagt
    14041 ttgatttaat atataatcaa taattgcaga tttatcttta tttaaaatat cttcaggttc
    14101 attttcttta aattttttaa atattgcttt gatattttta attgttattc ctgacttgat
    14161 tttatctaat attgtctcat cttttttaat ttcttttata atatgtttat ctattaaatc
    14221 tgtatcaatt tgtttattaa taaaatatgc cttgttagat agtccaacag tgttaaaaaa
    14281 atataatctt ccagatttac cagctccaat acttccagaa aattatttac taaataatgt
    14341 atcacctcca gcttctcctc cacctttcaa aaacaaagat ttagaaattg aagatttatt
    14401 aattgatgat ctattagaaa caaaaccaaa aaaaacaaca atatttcaaa atgaaatatt
    14461 acaaaaaagc caaaatagaa aaaataaaga taatgaatca atagaaaaac aaataaagaa
    14521 aaataaaaaa acaaaaaatc aaatttaaca ccatttaatg aaaagttatt agatagaaga
    14581 aaaagattag aagaatctga aaatgaagaa gatgatagtg atattgaaga tgaattatgg
    14641 ggaaatggaa aaaaacacaa atttaaagga ttatggaatt atgaaattga aactttaatg
    14701 aaaaattatt ataaaaatgg atttgagggt gtgtattcta tagatacttt aaataaaata
    14761 cctattaact ctaaaaaatc aacaatcagt tttattatga atattgctcc aaaaaatatc
    14821 aaacaagggc attgggtaag tgtttattta gataaaaatg aattagatta ctatgatcca
    14881 tttggacaac ctccatcaaa tttatttgtt tcaaatatta aaccaatact tgaaaaatgg
    14941 gtaggtaaaa aatcattaca atttaaaatt aatagaataa aaacacaatc tgtaaaaact
    15001 gataattgtg gttggttttc tattcaattt ttagtaaaaa gatatcaagg caaaacattt
    15061 aaagatatta ctaaatttaa taaattactt ggagttttaa aatcagaaaa acaaattgaa
    15121 caattcaaaa aaaaattcaa tataactgaa tttgaaaata taagtagtaa ttaataatat
    15181 acacattatg tcaattatta atcacaaaca aatattttat atatcatcag aaaatagaat
    15241 tgctggcaat cattcaaatt tttcatttaa gttacctcaa tatgatagaa ccaaaaattt
    15301 taatcaagtt gtagtattac aagcagtaat tccaaaaaca tattatttag taagtacagg
    15361 agaaaatact tttattttac aagaaaataa tactccaata attatattag taccaattgg
    15421 aaattattct aaaacatctt ttagaattgt aatacaaaat ttactgaatc aaaattcttt
    15481 aaatagtttt gtttattcag tgattgatga taatactttt ttaggtcctg atacaggaaa
    15541 atttacattt aaagtgacaa ataatggaat ttctcaacca actattatta tgaactcaga
    15601 attacatttt caatttggat tttttagaaa ttcagtaaat aattttgtaa ataatgtatt
    15661 agtttcatca cacttcatag attttaattt agaaaataag atatacattc attcaaatat
    15721 ttgtcaaaat acaactggtg ataatatatt gcaagaaata tttactactg gagttcctac
    15781 agcatcatat ataaaatatg attgtttgca attagaagca tattctaaat tttttaatgc
    15841 aaatgcagat aattatactt tttacataac aaatgaaaga ggagttcaat tagatttaaa
    15901 tggagttaat gttgagttta caattatggt atatgaaaaa acaaatatta atgaacaatt
    15961 aagtagttac atagaaatgg aaaaaacaaa aaattattta aaattaaata attaaaatat
    16021 attataataa ttacagtttt aaaaatgttt tgttataata ttatagtatg tcagttgtaa
    16081 atgattcatt aaattattct ccatatgttt atacacatgg ttcatatcaa ttaagtagaa
    16141 tagttcaaca aaatggaggc caaacagtaa cagttacacc acaaggagga caagaatcaa
    16201 tttttgaact tccagcaaaa gtatttaatt taggtaaatc aaatttaagt tttacagtta
    16261 ctcctgcagc aggtcctgca aataattaca atgtattatt tgttgatgga gttacatttt
    16321 ttagacaagt tcaattatat actagatcag gattatattt atgtgatatt aatgattttg
    16381 atagatatac aaatataaca gtgagaagag aaaatggcat taataattgt aatccttcag
    16441 ctgaattaca tttatttttt atcatatttt caatttcagg attcatttca atagctaaat
    16501 aataaagtaa atttgaaact gttacatttg ttgtagctgc agctgaatta ccatttgcca
    16561 tagtattatc aacaactgtg gtatttacta atatttttgt tgttggattc catacaattc
    16621 ttaaatataa aatttcacca ttaaaatata aatctttatc taatcctaaa attgtatttt
    16681 ttaatttatc aaaatcaatt tgtacattaa gaacaggatt tgcagcagct acagctgatc
    16741 cagagtctaa atataatcct tctaaaaatt gtgtatttgc aggacctgct acattattaa
    16801 ctccaactgc tggtcttcta tttcctattg ctgatgtatt agaagcagtc aaacctgaaa
    16861 atataccatc aattttatcc caagttagca tatcttcaat tttatatgtg tattattaca
    16921 aaactaattt aggacctgcc acaactcaaa gtgttacatt aagatataat agagctcatg
    16981 gattaaaatt acaaaaaatc tattgggctg cttataatac agttgaagca tcactcactg
    17041 catttgataa aaataatatt gctgcagcaa aagttgtttc attttatact caaatggaca
    17101 atatcagaac aagtcaatat gattattatt gtgcaaatta tgatgattat aaaacaaaag
    17161 aagattcaat aagaggatca tgtattttat ctagcaatga atattattat aattgggttt
    17221 ggattgaaga ctttacagat aataatccaa aatggaagca attatctgta cctgaagaaa
    17281 attgtattga tggtttagat ttaattaatg aaagaaaata tgatattatg gcaactacaa
    17341 caaatactca attaaatcat tatgtgtaca cagtgtgtca aaaacaatta acaatttctc
    17401 caactactgg aattgtttta atgtaattat aataaattaa aatatattaa gttattataa
    17461 ttctatgagt ctttcacaaa ttaaaaatca aaaaatcata actatttctc aaattttttc
    17521 agatgataat aaaattttag taccaattaa agtgcctttt cttgctcaat acatgaaaat
    17581 tttatctttt tctatttatt tagaaaatga tataataata tttcaactcc tgttgatgat
    17641 caattatttt tgataaaatc ttctttagtg aattatgatc cattaattca ttttacttta
    17701 agtactattg taaattttga tgtagctgct gatttaagaa attatacagg tacaacatca
    17761 caatatgtaa attcaatttt taaacttaat aatcaaatta ttgatggaga ttatgaattt
    17821 caacttgtaa cagctacaaa taatgtgcca acaaatatgg atgatattat agttcaattt
    17881 gtgattacat ttgaattttt atcatttaat aattaaatat aaatagtaaa tagtaataat
    17941 atatgttatt tcaaacaaaa aaaataaata atgaacaaat aaaattaatt cctacacaac
    18001 aaataaatac aaatgaaata aaaggatatt ctgttatacc atctttatat gcaaatattt
    18061 ttatatgtgc tcaaaaaaaa agtggtaaaa ctaatgtaat ttataaaatt attgattcat
    18121 gtatagattc aagtacaaaa gtaataattt tttgtagtac acataataat gatgaagcat
    18181 ggcagtatat taaaaaatat tttgaaaaaa ataaaattca agcaatattt tattcatcaa
    18241 tatttgagaa tgataatgga gcatacattg atcaattaga aaatttactt cattttatgc
    18301 aaaatgaagg aaaaattgaa caagatgaaa aagaattaga aaaaaaagag tcaaatttaa
    18361 ttgaaataat aaaatttgat cataaccaaa aatgtggcaa agttaaactt aaaaaaaaaa
    18421 ccaaaactgt accaaaatat ttgataatct ttgatgactt aagtattgag ttaaagaaaa
    18481 aaaatattcc ttatttatta aaaacattta ggcattataa atcaaaagta attatttcta
    18541 cacaatattt aacagatatt gatcctcaaa gtagaatgca aatagatttt tggattttat
    18601 ttaaaaatca tacagaagaa aaacttcaaa aaatatttcc tgatatgggg ttaacaataa
    18661 actttgatac attttataaa atttataaag aagtaacaag caaaccattt cattttttat
    18721 ttattgataa aaatactaca gaattaagag aaaattttac agataaaata attatataat
    18781 gtagtattat tatgagtaaa aaatttcaaa gaataggtac tgctcctaga ttatctagaa
    18841 gaggaattga tattatgtat agtcaaccag caagaagtgt aggagtaacc caaattggag
    18901 gatgtatgtg taatcaagct ggtggattat ctttaaaaga tgttggtaaa ggaattgaaa
    18961 atgcatatca ttgggttcaa aaaaatcacc ctgtgcaaaa aataaatgaa tttgttgaca
    19021 aagtagtgcc tgcaaatata aaagcaaacc caatttattc tggtattaga aatgtaactg
    19081 gtactttaga acaaatgggt tttgggcagg ttggacaaat aatgggtcca attacttatc
    19141 ctattggcag atatcaacca gtattagcaa aaccaaaaaa aattagtggt tctaaaaaat
    19201 taattcaaaa aggaacaggt aaaaaaacac ttcaaaaggg tttaggtgca agaaaaagaa
    19261 aaacaaaaaa aagaatttaa tattgttagt gtataataat tataatatac agttataata
    19321 ttaaattaaa tgtcatattc agatatgtac aatagctata atattacagc tgatatttta
    19381 caagtacaaa atgcacaaat tgtaaattta tcagttgaaa ctttaaatgc ttttgatggt
    19441 caaaatatta ctgcaaataa taatattgtt attccatcac caagtaaatt aattggtaat
    19501 gttagtggta atgtaacagg acaagttaca ggtgatgtag tgggaaattt aactggaaat
    19561 ggtattggta attggactgg aaatgtaaca ggaaatgtaa caggtagtgc aacaatagta
    19621 actggcaatt ttattggtga tattattggt acaatgcaaa atactcaaat tgcaccagaa
    19681 gttatagtaa atgctgatat aagttcatca gctaatatta ctgataataa gttagctgta
    19741 atttctacca aacttcctgg agaattaata actacattag acaaattagc atcatttgct
    19801 gaaaaatttc cattattatc tcttgctaca atagtattat ttacaagtga agatgttgca
    19861 gtagttgcac tatttgcaat ttttccagct tatatttatg gaggagtagc tccaggaagt
    19921 attttttctg ctataaataa atatggtaat ggaatacaat ttggatataa ttatagttct
    19981 tataattctg ttgattctga gactccaact attattaatt caagttttca agcttctaga
    20041 atgatgtgtg cttataatgc ttttaatttt gcaatttcta caactgcagg acatgagcca
    20101 gattctactc aagaatggtt aagaattact ccttctaata ttactgctgc taatggagct
    20161 gtttttaatg gtaatattaa tagtcctgga caaagcactt ttcaatcaat agtaactaaa
    20221 ctgggttctt ctatcacagg tacaccacat ttatatttat caaatagtaa ttccaacaga
    20281 attgctattg gattagttgg tgcagaaaat cctccttcag gtactaatgt tggagctaat
    20341 cttggaattt ttagatatgc agataatggt gcctatcttg gtgaagcaat agaaataaat
    20401 agaagtacag gtttacttaa tgctttaaat ggaattacta caactacttt aacttcttct
    20461 tctttttctg gtcctactat tcttattact ccaaaaagta ctagcataac aatattgcca
    20521 caacaacata ttattgtttc tacattaatg actggaagag gatcaggatt gagtattgta
    20581 ccatttttaa taacttattt aaatggtgtt gttggtatgt caggtattat agattataca
    20641 gcaatgaatg atgttgattg ttttcatggt acttatgaat ttattttatg gaaaatagct
    20701 gcagcttcta ctacaacagg tagaatagga ttagttagtg gttttacagc aactgggagt
    20761 gctacaacaa taactgtaac tccttctctt caactaacta ttaatggtgg aaatccaaca
    20821 tttgtaacaa gtaatggctc ttctggatct ggaggattta ctattatggc tactatgaga
    20881 ttaaatttaa tggcaagttc aagtacagtt ggcattcaat cttttttaat tccataacta
    20941 aaaataataa aataaattta ctatttttag ttataataca ttaaaatatg cctatatatt
    21001 taaaaacaga tcttggtggt acttttttca atttggcaat tctggtaaaa aatattattt
    21061 tgatccttat aatattaatt caattaaaaa agcaaaaaat aaagctaaaa aacaagctca
    21121 agcaattcat gcaaataaat caaaattaaa ataaagctta ttcaataaat tttgattttg
    21181 gtgatttttt tgttatattt tcacaccaaa aatcttcaca ataaccttca tatttaagat
    21241 ccccaatatt atcactagtt ttagtattta atttttctgt aactatcata gaatcagtat
    21301 gtgcataaat tattttattt aaatatggtt taatagtgtt acttaatata aatcttcctt
    21361 tagctaacaa aaatggtttc attcttgcaa aattatattc aaaatattta tctttattac
    21421 aaattgttgc aattaattta gtttcactat attgatttaa atctaaaatt tttttatttt
    21481 caaaaatttc tagttcatct tcaatattaa aaataatttc aaatgttttt tattttacta
    21541 aatattttta taagcttgat attattttag aagatatttc attcaaagaa gcaaaatgga
    21601 ttgacaatgc atcaaaagga gcattattaa ttgcaaaaaa atataaagga aaagcttatt
    21661 catatgattt tgtaagtttt tatccaagta ttatgaaaaa cccaaaaatg ttatttccaa
    21721 ttaaagctgg aatatggaaa acacttactc aaaaacaatt taataaatta agtttttttc
    21781 aatatggaat ttttaaagca ataataaata aacatgatga taaaaatata aatttattat
    21841 ttaaatttaa tgtaaaaaat tattatactc atactgattt aaatttagca aaaaaactaa
    21901 atctaacaat taatttaatt gaaaatgaac ctaatttttt atattatgaa agaacaagtt
    21961 tagtatcagg aaaattatta tttggagaat atattaatta tctttttgaa ttaaaaaaac
    22021 aaaaagttag tggtgcaaaa aatttaatta ctgcttcatg gggcaaattg tgtgaaagaa
    22081 attgtaaagc agtttttgca aatccaccag taataaacat atttatgtct ttattacttt
    22141 tttcataaag ttcatatgca catttttcaa ttttttcata aaactcaatc atagtttctt
    22201 ttttattatc atatttaatc attattgctt ttgatgaaac tggattattt atcattttct
    22261 gtacattttt agctagcatg ttttttgtaa ttatttcatt tgttgctaaa tttctaaagc
    22321 aacaacaaaa tgtattttta ttaattttat cataaactaa aagtggtttc tcagttttgg
    22381 atattccttt gatttttaac attatattat atattataaa tatattatat aattttattt
    22441 ttatattatt ttttatttct taaaaaaata ttaaatgctg aaaaatgttt aggttcttca
    22501 aattcaacat catcatcata tgtaatgata ttgaataaat taactttttc accaaatttt
    22561 gaccaccctc cacttgccca ttttattggt gatttttctc caaaatacat agaaaccata
    22621 atttgaccat ttttattttc tttctgtaat tttttggata agttatttac ttcttcttgt
    22681 atttgctttt ttgtgaattt tccttcactg aattttatca ttagtgcttt ttttcctgat
    22741 ttatctttta ttcttaaagg ctgaaaaact tttttaacca taattattat aaatctatta
    22801 tatatttatt tttttatatt attttttaat tcactaattt tttgttctaa actaatgata
    22861 ctttgaagga ttttatcatt gatttcttga ttttgaattt tttctatctc attaactatt
    22921 ttttgatgtt ttttagtttt tttgtgagta gataaattag ctcttgcaac atcacaacca
    22981 catttacatt ttatttttgc acacatatat gcattatgtt tttttttata gtcagaatca
    23041 ttataataat ctttaaatgt ttttttgcaa attatatttt ccattatata ataatatata
    23101 ttttattttt atataatatt tttaatctaa taattttttt ggtatcttag tagttctagt
    23161 ttttgttgtt tttggtatta aaatagtaga acttttttta cttggtacat tttgtaattt
    23221 tgaatctttt tttttagttt cttttttagt ttcttttttt atttctttta tttttttttc
    23281 aaaagctgtc acaattttag gcacttcact tttgagttta tttgattctt cccaagtgta
    23341 atcatttgga tcatcatgat attcccaatg tactaaataa taatcaatac cattaattga
    23401 ttttttatct aaaatttctt gtaccttaaa aatattatga gtacctctta aaaattgttt
    23461 tgatggaggt ttttcattag ggttaactaa ttgcagctga tttctggtat aagaaactgt
    23521 tggttttcct tctactttat ataatggagg cattccagga tttaaataaa tattttcaat
    23581 tttccttggc ttaatttccc atcttaaatc actagctcta aatttaccat ataatttttt
    23641 attactttca tcagctgccc ttggttcatc taatgcaatt ctaactaaat ctccaatatc
    23701 taataattca caactttggc cagagcaaac tggtttatca ccaatatttt tttcttttac
    23761 tggtttgatt ttatcattta tagcttcaat tacttttggt aaatcttcta cccattcact
    23821 agatggtaaa ccagtcaaaa tttcttggcc agtttgtctt ttaagtaaag ctttaccaat
    23881 aactaaattt ttattttcta ctataccttg ctgagaatgt ctacctggca aagctgtttt
    23941 tatagcaatt ttattttttt caaaccactt tgctacatct cctttaaatt cagaaccaga
    24001 atcaactaaa atcctttttg gcttttttaa atatttccca ttataaattt tttcaaaagc
    24061 attaataatt tcttcactag tttttgtttt taatggagct gcatcagttg ctctatcatg
    24121 aaaatctgtg acaactaaag catatttata tccattatca tttggtaaaa ataataaatc
    24181 agcttgttga ataacatttt tatcatatgt ataaaaatgt gtttgattta atcctttatt
    24241 tttcttgaca ggctgatata aattatctaa taaagaattt ttatttgttt tttttgaaat
    24301 taaatctgag taaaacttgg acatttaata tatttatttt atattattat tttaataatt
    24361 ttgatgatat ctcttgtaat ttggcaacgg aattgtactg ctcaaataat ggaaatgaat
    24421 gtgaaattct tcttgtacgc ggatatttat gtggttacaa ttagaatcaa ataaaattta
    24481 aacaatttat gattttattt ttttttacta aagaccaaat agctacttaa ggtttaaatt
    24541 ttattttatt attcattttt ttgaataata gaatatatgg aactgaatag gaagtcaaaa
    24601 aatgtggtac ttagtttttt ccatacttaa agtttatatt tttatttttt ttaaaattaa
    24661 atttttttca acaataaaaa tgataaataa cttttaaagg agcgtgttga aaagacacgg
    24721 gttaggaaca acacaactgc aagattgtgg tacactatac ttgttttttg ttatctcccc
    24781 gatgctcagt aagcaccggg aacataagtg tcctattaaa aaatattaat acacattgaa
    24841 cataaaagaa aaaaagaaag aaagaagcag gagaaaaaga agcaaaagaa aaataaaata
    24901 aaaataaaaa aacctcatac cttttatact tctactttta ttctctgaaa tccaaatgca
    24961 atatcaccaa gtgaatcgtg tcgagctgag gctggaactg gggctggaac tcgaattggg
    25021 gctggggcag caactggggc agctggggca gcaactgggg ctggaactgg tgctggaact
    25081 ggagatggga ccaagatggg agttgaatct agattgggaa taggtggcaa ccctctctct
    25141 tcagctaaga gtgcttgcat cctattttaa aaattagtta taagtaaatt tacacacaaa
    25201 aaagaacaat agaaacatac tctgcattac acctctccaa ctcctctgcc aaagacttct
    25261 ttaccgccac ctctgcacgc ttccttgcga cttcttcttg ctttgcagaa atttgatgtt
    25321 ctgcaaattt ctgcacttgc ttgatttttc gtttggtttc tcccttcttc tttctaaatt
    25381 aaaaaagtaa taagaaataa taaattggtg ttatttgata cgtgttattc actatatata
    25441 catgtgtatt gtgtgttatt taaattgtgt gatattgtgc atgtgtgtga tattgtgtat
    25501 gatattgcgt acgtgatatt gtgtgtgata ttgcatatgt gatattgtgt gtatgtatga
    25561 tgttgtgtga tgtacgcatc atgaattcaa aaaaaaagaa tacatactcg cgacaaacac
    25621 gacagattgt agagccaacc attgcattat tgaaacaagt atcaaagtta agacagtgta
    25681 ccattgcttg cagttgtgtt gtatgacaaa gaacacacgt gcgtgttcct tttttaacta
    25741 gttgcgtttg taatttggat gtttttttta gaattttagg ccattctttg gcctagatca
    25801 cgaatgatcg aggaaatctg gtaaacaatc gcgaagataa gaattaatta tttttttatt
    25861 tatttacatg tattacatta ttctttcaat tttaaaatca tagcatgcaa atctatcaag
    25921 gaagctacaa ccctataaaa atattaacat gataaatcat acaaataaag ataaaacata
    25981 cgcgtcatac tcttcccaat ctttattttt atctaataaa cttagcttat atgcacaccg
    26041 tcgtgcttcg tcaagcaaat caaaagaagc atacattcta tcttgtgctt ctttcacctt
    26101 ttttaattga ttctcaaatt ccattgttaa aaacaagtac aataaaagaa gtaaacacgt
    26161 tgctttttat tcatttgttt gtgtaaagtg ggtttttaga ttctgattta tatgtggaag
    26221 atcggaaaag ataaataaat aaattccatt tttgtacaat tcgtttttac aacccgatgt
    26281 aaaatgaaag tgttttcata gaaatctgca aaataaacta cctcgcacgc tttcacttgc
    26341 tgtttacttt catttcattt tgtggcaatt tcttgtgtaa tggatcaaaa ccttgaaggt
    26401 atgtattcga ttcatatata atcttgcaat aatcacttgt attctctttt cattatcact
    26461 aaatttcact tgatcatcaa cttaaatttt acttagaagt ttttttattt acttaatcat
    26521 tatcactaca ttttacttaa tcattaactt aatgatttca caaaattaaa attagaaaaa
    26581 aataattaac aaatctcttt tttaaaatct aaaaatattc taaaagttag ttatttttta
    26641 ttaactttaa ctatttaaat atatatataa taaaaagaat tttacttaaa aatttttgta
    26701 aacatataga aatttattaa atttttacat atagaaattc atacagaaat tcaagagaaa
    26761 ttctgaagga atttatcgca atgattctaa aatgattcat ctaatgattg cgtttgtcca
    26821 gggccaaaaa aaacaacaac aaaaaaaagt tgggagggag agagggaaaa ggaaggtaga
    26881 gggggagggg gtgttgataa tgagtgaggt gggagaggta cgctctgagt gatatttgaa
    26941 taaaataaaa taaaaaagtt ataaagattc ttactggtac ggctatcacc tcattttcac
    27001 ttgttttggt atgtttttcc aaaaaaaaaa atcagtcacc ccctgtaaaa tcaaagatta
    27061 ttaaaaacaa taaataatca aattaaaaac tcaaaacaac ctacacccct atcacccaat
    27121 ttttatcaaa tatccccccg tcagtttttt tattttttgg caccaccctc acacaatttt
    27181 tggaagtcaa tttttatttt ttttcttgtt tactttttta aattggataa tgacattttg
    27241 tgtactagta ctaggtataa tcatatgtcc aaataccaca acaggctggc cccaccacgc
    27301 acttagagat aaaaaattga aaaaaattga tttaaactac taaaaatatt ccaagaaaac
    27361 aacatctttt ggatttttga gtttgacgtt gtcatgacgg agcacgtgga attacgtgtt
    27421 ttgggcttgt cacgacacgt cgcgacacaa tcccaaaaat tattttttcc caaaaaaatc
    27481 caaaaaaaat tttttgggat atttaccaaa tagtaataat gggaagtgat attttcatct
    27541 tgacacgatg aaaatatcaa aagttacgac catctcgata ttacatacat tttttttcaa
    27601 aaaaattttt ttattttttt ttcatttttt ttgtatgata atttggagaa aaatatattc
    27661 tatcaaatat ccaatggtgg tggatgattt tgacagtcac aaaaaaaaat aaaaattttt
    27721 ttcatgtttt tcaagttttc catacatttt tttcaaaaaa atattttttt ataaacaata
    27781 catgataatt agcagaaaaa tctgctgatt attttattgt atcactcaaa attattttga
    27841 gtgatacata aaaagatatc acaaaaacaa gacgtgtcac gatgtgaaaa ttgattgcga
    27901 cacatcgtga agtcacaatg cacaacgtcg tactcataca acacaacgtt gcgattgtgt
    27961 tgcaacgtcg caatgcgtcg cactagacca cgcgcgtcat ggcatttcaa aagcgtcgtg
    28021 gcagctccgt agctgccacg catgctatgt gcccgcgatg ccccccggta cttcactaat
    28081 tagtaccaag gggcatcttt tgcgggtttt ttttttttta gacgccgtgg cggagcgtag
    28141 tgctccgtcc acgcgttttt actatacgat tagacttata ctagtaccat tatgtgttgt
    28201 gtacattatc acgtaatatt ttagtaatat ttgtcttcac acaccacttg tggagaaaaa
    28261 aaatggggcc acactaggtc taatcatata tccaaatacc acgacaggct ggctccacca
    28321 cgcacttaga gataaaaaat tgaaaaaaat tgttttaaac tactaaaaat attccaagaa
    28381 aacaacatct tttggatttt tgagtttgac gttgtcatga cggagcacgt ggaattacgt
    28441 gttttggact tgtcgcgaca tgtcacgaca aaatcccgaa aattattttt tcccaaaaaa
    28501 atccaaaaaa aatttttttg ggatatttac caaatagtaa taatgggaag tgatattttc
    28561 atcttgacac gatgaaaata tcaaaagtta cgaccaccct gatattacat acattttttt
    28621 ttgaaaaaat atttttattt ttttttcatt tttttttgca tgataatttg gagaaaaata
    28681 tgttctatca aatatccaat ggtgatggat gattttgacg gtcacaaaaa aaaataaaaa
    28741 tttttttcat gtttttcaag ttttccatac atttttttca aaaaaatatt tttttataaa
    28801 caatacatga taattagcag gaaaatctgc tgattatttt attgtatcac tcgaaattat
    28861 ttcgagcgat acataaaaag atatcgcgaa aacgtgacac gtcgcgacgg aaaaatcgat
    28921 cgcgacgcat cgcgacgtcg cgatgcgcaa cgtcgcgctc atacaacgca acgtcgcgat
    28981 tgcatcgtga cgtcgcgatg tgttgcgata gaccgtgcgc gtcgcggcat ttcaaaagcg
    29041 tcgtggcagc tccgtagctg ccacgcacgc tatgcgcccg caacgccccc cggtacttca
    29101 ctaattagta ccgagaagca tcttttgcgg gttttttttt tttagacgcc gtggcggagc
    29161 gtagtgctcc gtccacgcgt ttttaccata cgattagacc taaattatta gctatacata
    29221 tgtaggagaa aagtgtagaa tacctatgct tgccaaataa tgtgatcaaa atgagttctg
    29281 tgcggttatt tgtcaattga ttgctagtaa ctaacctaca tgctgtggga caatgcttaa
    29341 ttagtgggca taatccgtta gatgcaaatg agtaatttgc agcaggtttg aaatttgaag
    29401 aggttaatgc aagcatcaag cctattggta gaaaagggat acctgatgct gctgaccatg
    29461 acctgctatg ctcttggtgt tgcgtgtact tgcgtgttgc ctagagtgga aatcataaat
    29521 tagtttggca ttttttattg agctaaacat gttaaaatat agtttccatg acaaccataa
    29581 aatcaaattt ctgagtcata aactctaatt tccgagccat aaattcaatt ttctgaacta
    29641 tatattcatc tcagctattt tcccctggtt tttggggggg gttgacagta cacatttggt
    29701 acccctgagt cgcaaacaga cctatatatt aatattatgt aacttggttc aaccgagttg
    29761 ggtttggcca aatcaccaaa ccaaagcaaa tggccgttta tttgcgcaaa tttgggcaaa
    29821 tttggccaaa tcaccctaca tcagaggccc atacatttgt ccaaagcgtg cgaaaaagtg
    29881 tggaagttca atttgtccag gcgagtgtgc aagaagagaa aaaaagagtg agtaagcagt
    29941 tttgctttag agctggggta gctttcgtga atttcgtgaa aaactagaaa tatgcgaaat
    30001 actagttttc ccagtttttt aggccaagat cggcctagat aatttctttt cgcgtatttc
    30061 gcgaaaaact agtttttcgt aattaagcct cttgaaattg tgtgttctga cacaagtacc
    30121 cgaaacgttc gaaaagtttc gataagtttt gttcggtttc tgaagatcag aaactttcgt
    30181 tcggaaacac aaaaaacttt cgttcgaaaa tatcgttaga aaactttgtt cggaaacttt
    30241 gcaccccccc ccctgcccac tctgccctcc ctccccacac ctcccctccc cttctcccct
    30301 tccacccccc cctccaggcc agtggtggcc tagaaaaatt ggtttcttaa aaactacgtt
    30361 tgtttgaaaa cttagatacg ttcgaaaact tagatacgtt cgaaaacttt gtgtttccga
    30421 aacttttttt tgcgttcgga acgcaacaat gttattaaga atcttaaggt ccgacacgtt
    30481 ctgaggaagg aacacacaat ttcaagaggc ttattttcac gaattctacc cagctctttt
    30541 ggcgaatact ttgggcaaat taagcctctt gaaattgtgt gttctgacgc aagaacccga
    30601 aacgttcgaa aagttacgat aagttttgtt cggtttctga ggatcggaaa ctttcgttcg
    30661 gaaacacaaa aaacttttgt tcgtttg
//
