# Supplementary material for: Widespread Horizontal Gene Transfer Among Animal Viruses
Source: bioRxiv. 2024 Mar 26:2024.03.25.586562. Preprint. [Version 2] doi: 10.1101/2024.03.25.586562 (PMC11071296; doi:10.1101/2024.03.25.586562)
Supplement: Supplement 2 [file media-2.zip › File2_Maps/uMega_homo_ear_SRS056699_51504.gb]

LOCUS       uMega51504ct_1         51504 bp    DNA     linear       01-JAN-2019
DEFINITION  [note: taxonomic lineage unclassified virus]
            [isolation_source=original].
ACCESSION   
VERSION
DBLINK      BioProject: unknown
            BioSample: unknown
            Sequence Read Archive: unknown
KEYWORDS    .
SOURCE      unclassified virus sp. ctBFQK8 (unknown)
  ORGANISM  unclassified virus sp. ctBFQK8
            Unclassified.
REFERENCE   1  (bases 1 to 51504)
  AUTHORS   Taker,C.
  TITLE     Cenote-Taker 2 dummy template file. Do NOT submit
  JOURNAL   Unpublished
REFERENCE   2  (bases 1 to 51504)
  AUTHORS   Taker,C.
  TITLE     Direct Submission
  JOURNAL   Submitted (01-JAN-2019) Taker 2, Cenote, 1000 Circle St., Cenote,
            DC 31111, USA
COMMENT     ##Genome-Assembly-Data-START##
            Assembly Method       :: unknown_assembler
            Genome Coverage       :: 1x
            Sequencing Technology :: Illumina
            Annotation Pipeline   :: Cenote-Taker 3
            URL                   :: https://github.com/mtisza1/Cenote-Taker3
            ##Genome-Assembly-Data-END##
FEATURES             Location/Qualifiers
     source          1..51504
                     /organism="unclassified virus sp. ctBFQK8"
                     /mol_type="genomic DNA"
                     /isolation_source="unknown"
                     /collection_date="unknown"
                     /note="genome binned from sequencing reads available in
                     unknown;
                     derived from metagenome: unknown"
     CDS             2..241
                     /note="no search hits"
                     /codon_start=1
                     /transl_table=11
                     /product="hypothetical protein"
                     /translation="-
                     WRCVCTLTLALAHPLLSHSLFPFFFPYTPLSLSLSLCRTTTCLLPYFYLFLSSYFHLR
                     PQNRESTVSRPICEVKHGID"
     CDS             270..485
                     /note="no search hits"
                     /codon_start=1
                     /transl_table=11
                     /product="hypothetical protein"
                     /translation="MLLVIISRANVHSIWFEGMVFAVRFIIFFVLGFLFCVGFPRNLW
                     RARRLVTDNSFAHARVLVPVDTRWLLL"
     CDS             563..1555
                     /inference="protein motif CDD:cd01061"
                     /codon_start=1
                     /transl_table=11
                     /product="Ribonuclease T2 (RNase T2) is a widespread
                     family of secreted RNases found in every organism examined
                     thus far"
                     /translation="MVRSGFILLPLFGFGVVHASLYANSTRHNHTCWLDKPVLSCSQA
                     SLNLADLDTCCTETYGGLVVATQFWDTHTGMEKSGQLLPNNHWTIHGLWPDFCNGTFT
                     QYCDLSRQYDPHPSPKTQNGKEDGTIVSPWNGTGVDDFIKDWGRQDLLDFMNSFWVSQ
                     GSPNKDFWAHEFSKHGTCYSTFDIPCYGPKYQKHQELIDFYDTAIRYYLSLPTFDWLA
                     AEGITPSNKTSYSLDQISNALEKHYGAKPYIGCSGPEFKDTDAGKHSNDSGNTVLNEV
                     WYFNHVYGPVRNANTSRIDSSSHSRCSQSDKAIWYYERAPESVKDVSKYKNAFE"
     CDS             complement(1607..1708)
                     /note="no search hits"
                     /codon_start=1
                     /transl_table=11
                     /product="hypothetical protein"
                     /translation="MLNHANSCDSSRAEFYALNLTIISDIRTELLDA"
     CDS             complement(1771..1875)
                     /note="no search hits"
                     /codon_start=1
                     /transl_table=11
                     /product="hypothetical protein"
                     /translation="MSLVIDFVRLCLTMRWFNLQDNLFHIVVMIHSVS"
     CDS             complement(2076..2186)
                     /note="no search hits"
                     /codon_start=1
                     /transl_table=11
                     /product="hypothetical protein"
                     /translation="MKRHAPTLREERLDNPCSTEYNRWEKRLTSKVCCIF"
     CDS             2138..3844
                     /inference="protein motif PDB:4FW1_B"
                     /codon_start=1
                     /transl_table=11
                     /product="Integrase"
                     /translation="MGYQASLHEGLEHASSQAHVPIQEGFTNEHRNLFDEWLVSNTFK
                     SVVIREQYLMRLHVLHALANGHNSRQLLKDGVCSLSFIQKTRQNYSLNERGELYYHAR
                     KGKATLLVIPDDEIFDVIVREHNAIHHQGTSKTWYEISRRYHGIPKRAVDWVLRHCLL
                     CHDHRPGPRPAPTQKISSHEVMERVQMDLIDMRREPDRKYRWILHIKDHYSRFCMLYP
                     LRRRRGKHVVRCFLQWIATMGPPMILQTDNGVEFVNALITQVAVQHQILIRRGQSGRP
                     RSQGLIERANGHVRNLIAKWCNRFCENRWSRSLPSIALACNTSVHSSTRRTPFEMVFG
                     RAPSWQRLARLDPLDPTLANMELGLEYEQQQSQSSVDTNGPPTPSPVRSVVPPMALSP
                     PSETLPSPPSPPPSPSPSPSSSSLRISSDDPSALVSQSRKTTSVPIVNQEPIPREVYF
                     RRGTRVSVSLTSVDRKPLDVYRLPALILSHRKNKGYRVCTAWGILSNRVPARHVLPLP
                     EGHPFPARAFRYLQPGRRTPRVDVSFCMQQLRLEEDTVSATTAADNDATTDTDTANVT
                     NI"
     CDS             complement(3893..9115)
                     /inference="protein motif CDD:KOG0262"
                     /codon_start=1
                     /transl_table=11
                     /product="KOG0262, RNA polymerase I, large subunit
                     [Transcription]"
                     /translation="MDITRAITSHVKSASFSFLTADEVRSISVRQVVNPILLDNANAP
                     TIGGLYDPAFGPMRLDDICQTCHMNHFECPGHFGHIELPAPVFHPLFMNHAYSLLRGT
                     CLYCHHFKISKMALAKYTAQFHLLEYGLVDEAEIIANEQLRGPHSAGVDVVEEGANED
                     GDDDDEPLAQLQNDNQPAETVDDFIRRIRQAVHRLTAQARKCGIRRNADKGMATYSAR
                     RDLRNLFLKDIMRRRCERCQAINPTLRKDGFVKITERDLSARDHAIHEARGIKRQNVL
                     MDRPSTMNVRDTNGQTIRADGNEPDSESTIETAITLKEARKLSKEAGDHTRVVPASEC
                     RANLRRLFANESEICSLIFGRHPIFGSTPAPSADVFFLEVICVTPTRFRPASVMGDQT
                     FENPQNELLTKILNTAFFVRDCNERAQVYQTKANYPVLDEMNEQQAITAQKQWEIDRR
                     AAMDQLLSAIMQLQVSVNCYMDSSKNPAPQRQGQAATPGVKQGLEKKEGLFRKHMMGK
                     RVNFAARSVISPDVNIETNEIGVPPVFAKRLTYPEPVTVHNYELMRQLVINGPDVYPG
                     AHAVRGEDGTDTLLKNLSVEERTALANQLLTPQGQTSRQARGTFGGIGGTLRTPVINK
                     QVLRHLRTGDILVMNRQPTLHKPSMMAHRARVLQGERTIRMHYANCNSYNADFDGDEM
                     NMHFPQSQMARAECYNIANTDNQYLVPTSGNPLRGLIQDHVVGGVWMTCKNTLYTRDE
                     YQQFIFGAIRPETYGQGGRIRTLPPAILKPKPRWTGKQVISTILCNVTPPHAQGLNMD
                     AKARVGAKYWGEQHKEEEMVVVRDGELLTGVLDKSQIGASAYGLVHAVYEIYGAESAG
                     RLLSIFSRLFTMWLQHNAFSCRMDDLVLSSEGDATRQKILKDGATHGLEAALNNVGLG
                     DEDSKAPETHRNLRVRLEEVLRDDNKLAALDAAMMSASNKLTSSVISSCIPSGLWRVF
                     PENNMQMMAVSGAKGSAVNVSSISCLLGPQALEGRRVPVMVSGKTLPSFKAFETAARA
                     GGFVAGRFLTGIAPQEYYFHCMAGREGLIDTAVKTSRSGYLQRCLIKHLEGISVQYDQ
                     TVRNSDGFVLQFHYGEDSLDVSKSKYLDRFDFTIQNFESYRRRYNPVQLESTMEVEKA
                     PDYMKRALKKPYKYAPVMSVYSPARHFGSMSETFAQKVEDYVSKNPRALLARKKKDSA
                     SEGVPMQLAHPKLSTEAFRAMTKVLYHRGLVEPGENVGLLAAQGIGEPSTQMTLNTFH
                     FAGHGAANVTLGIPRLREIVMTASKDIKTPVMRLPILDGVTNEQMRIFCKDGSRLVLS
                     QIIEEATVTERMMPKTPASGYQRQKLYTVRLQFYPADEVKQEYNASTEHILSGLEATF
                     VPLVEREIVRELKRLRRDQVRQSQSIGRGETFNESMAERDADVPIYRNAAANDSDDEE
                     DERLSEAGDDDDDATAAKRRANAGSKVSYDDAADAEDDRAKDTTDDITRAFNDADDIE
                     DGDEQALSAQKDVGDEAIDARVTELDERLQNESKFVVSFRFDSVTGAWAEFDLQMLNS
                     TEKMLLINVIERVCRASVVHEIPRISRIMIPPPVPGDPSVALTAEGINLPGMWDFGFG
                     VVDLDRIYSNDIGALLYCYGVEAARAAIVSELKGIFDTYGIGVSMRHMFLIADYQTAF
                     GDFRPFSRGGLADAPSPLLKASFEMTMAFLSGASLFQEMDDLTSPSSNIVVGRPVRSG
                     TGATTVHLPLAAAA"
     CDS             9184..9288
                     /note="no search hits"
                     /codon_start=1
                     /transl_table=11
                     /product="hypothetical protein"
                     /translation="MRSREYEKSRHTMRLDSHTLLDTHAYSPREHQQS"
     CDS             9285..10877
                     /inference="protein motif CDD:KOG2018"
                     /codon_start=1
                     /transl_table=11
                     /product="KOG2018, Predicted dinucleotide-utilizing enzyme
                     involved in molybdopterin and thiamine biosynthesis
                     [Posttranslational modification, protein turnover,
                     chaperones]"
                     /translation="MTGASAVLPAHGLSARLAVMLGAVALGSSLLSIATLLGFQRQAR
                     RRRKRALKKEAAQHPPSSDAHIPETRVNTAAHSKLEASRGSYDESLIREQLSRNYSFL
                     GEVGMKTIRDSFVIVVGAGGVGSWTALMLLRSGVGHIRIIDFDQVSLSSLNRHACATL
                     ADVGRPKVVCCQQYFHRVAPWADIEAYVDLFRESDADRLLAGSPTYVVDAIDNLDTKV
                     ELIKYCALRRIKVFSSMGAGAKADPSRVQISDISTTAEDPLARVVRRELRVAGIPLIP
                     PSGSDESKMSAKASIDSDNETSWTIPCVYSTEKSSTHLLPLPDEEFEKGAVNELAAFE
                     DFRVRILPVLGPIPAMFGLAAATYIICDLAKYKLEPLPIKGRRKLYEKLFADLNVTES
                     RYPSPPVDERTHTLPSNRRPLTDDDVPPTYHTVNEKGPPPRVRIPFSVNDIAYLFEEV
                     FRGRTVVPPFETLSTGQFQRWDPRLPLDYNNVVLFTRPQARRHEQHVLSCNADPTTYW
                     GPVVSTKVQQRMKEELRMSHWR"
     CDS             complement(10909..12882)
                     /inference="protein motif CDD:KOG0234"
                     /codon_start=1
                     /transl_table=11
                     /product="KOG0234, Fructose-6-phosphate
                     2-kinase/fructose-2,6-biphosphatase [Carbohydrate
                     transport and metabolism]"
                     /translation="MEKERDTNSLSCDVPRQVCTQASTDEFDVSDRDEDTTIELSRPM
                     PAPDPVKRQQFEEKLASTPLGSTSDGLLTLLRDHPELVSNRLAQEAERILPDESVRAP
                     RLNASSVSNYAQSVYEGGNVMSTLFPNKTAHSSPNVAPTIPMTRADSQYSLPDMARNT
                     LNSMGDPTIHTSVLRQSSTKKRVSRSMSISRNLGEQSNKPDFSGEKIVVAMVGLPARG
                     KSYLSNKLMRYLHWREYEVRVFNVGQLRRARAREVFGQTNSSTHTASFFDSLNVEAKK
                     KRDVLAHECLEQLIAWLKTGGNVGIHDATNTTKARRKQIADRVAQEPGMRLFFLESTC
                     TDPKLIEENVEVKVRGTDPDYAHLTREQAKEDFLRRIKHYEAVYEPLDADGTESHYTY
                     CKIIDVGRSATMNLISSYLESQIAFYLLNLHIAPRNIFISRHGESQYNVEGKIGGDSD
                     LSERGWAYARALPQLIQDHIGDEPLTVWHSSLRRTAQTAGFLKYPKLMWKSLDELDAG
                     VCDSMTYTEIAEFYPEDYASRDDDKFNYRYRGGESYRDLVVRLEPVIMELERQNNILI
                     IGHQAIIRALYAYFMGYDQNELPYIKVPLHTVIQLTPKAYGCDEKRYELPIEAVDTHR
                     ERPSRSLSNSISDLRLEGDEALETNAATSKSSS"
     CDS             complement(12866..13078)
                     /note="no search hits"
                     /codon_start=1
                     /transl_table=11
                     /product="hypothetical protein"
                     /translation="MCGDQWGWASEGINSSRELHMQQSRLVHPHAQKDNPRAWLTIGQ
                     SYCSHFCVKISASHPLTNPEIHGERT"
     CDS             13080..14009
                     /note="no search hits"
                     /codon_start=1
                     /transl_table=11
                     /product="hypothetical protein"
                     /translation="MNSGSYAWSNVASFAPQLTLKVPASPPTCHTIALVSLPPALYFD
                     PFTARLCEAQLVRSAKLFGTLDLEKPVGWTKRNTTARSIETIPRMWWEGDQGEASEAV
                     CVDEACEYSTLLLVLDGSTNLEVNVPLHLRYLPPIEAVNSENTVNADFSWLKRLSLME
                     QLPTLVQSLWTRVVVSLLERIVQVTNLALQYTKACLKEHYVETELMPDIPLFLAACDK
                     PLADKDWDPIDASLLVPSTHAHLASKLAQYLDAFMLYESASMPEAETSSAIEMPVGNA
                     SLNLVVHLITLGTALFASLLLGRSILSARRHAN"
     CDS             complement(14006..15397)
                     /inference="protein motif CDD:PTZ00053"
                     /codon_start=1
                     /transl_table=11
                     /product="methionine aminopeptidase 2; Provisional"
                     /translation="MICARSLTRNFSERVMPATAEAADAATQATDAFSTKLEENKLSE
                     GQERGPDEEEDDDDDETPAPGDAEKKKKKKKKSGAKKKKSKTAKAVMEQTEPPSIGLT
                     KMFPNGVFPVGEVQQYDETKFDESRKRVTGEELRERERLIQEKDGFNYNFIRRAAEVH
                     RQVRQYAQRTIKPGMSMTEIANMIEDGTRALVEVNGFESGIGFPTGLSLNEVAAHYTP
                     NAGDKRILQSGDVLKVDFGVQVKGRIVDSAFTMNFEPTYDPLLAAVRAATNTGVKEAG
                     IDARLGEVGAAIQEVMESHEFEAEGKTHQVKCIRNLQGHDIAPYRIHGGKSVPIVAVP
                     NLDVKMEEGETFAIETFGSTGRGYVVDSGECSHYARKANPPHVSLRINSARQLLYTIN
                     KNFGSLPFCRRYLDRLGEQNYLLGLRHLVSQGVVQDYPPLADVPGCMTAQFEHTILLR
                     PTCKEVVSRGDDY"
     CDS             complement(15397..15492)
                     /note="no search hits"
                     /codon_start=1
                     /transl_table=11
                     /product="hypothetical protein"
                     /translation="MRTHIDHVGVRSVSANNRQLTKPGSIRTCLS"
     CDS             15541..15639
                     /note="no search hits"
                     /codon_start=1
                     /transl_table=11
                     /product="hypothetical protein"
                     /translation="MRHASSARGHLLLLFASRKACRFLLLTPCRFV"
     CDS             15659..16009
                     /inference="protein motif CDD:KOG0420"
                     /codon_start=1
                     /transl_table=11
                     /product="KOG0420, Ubiquitin-protein ligase
                     [Posttranslational modification, protein turnover,
                     chaperones]"
                     /translation="METQFPDPTNIKRFELLISPDEGMYRGGKFRFSISANDNYPHDP
                     PKVKCLQRVSLWTRGANICVQVYHPNLDLDGNVCLNILREEWNPILNLNSVVVGLLFL
                     FLDPNADDPLNKGT"
     CDS             complement(16049..16162)
                     /note="no search hits"
                     /codon_start=1
                     /transl_table=11
                     /product="hypothetical protein"
                     /translation="MQREPPIIAKHYRKILGLAILQPLFAERWKKIQSCHA"
     CDS             complement(16186..17133)
                     /inference="protein motif CDD:PLN02723"
                     /codon_start=1
                     /transl_table=11
                     /product="3-mercaptopyruvate sulfurtransferase"
                     /translation="MLITPGQLAAKLKSKQPLCILDGTWFLNMPNAPVRNAHKEYLRG
                     PRIPGALFWDVDAVSTKGDSVMNLPHMMPSGSLFAQAAAAKGISRDTHVVVYDSHGIF
                     SAPRTAFTFSAFGHKAISVLDGGLPAWVAAGEAVDSASLEKEPSLSRGTYPDPSLESG
                     RVRSFQEMLHNTTLGSSAQIVLDARPKERFDGTIPEPRPNMASGHIPHALSMPFMSVL
                     DKHEVNGQSFTTMKPQHELWKVVSRVLGEEGMEKLRHDGSAQGSVGVTFSCGSGMTAC
                     ILWLALQQLGINGAIYDESWSGWGRRAANGEAPVESTQP"
     CDS             17150..17239
                     /note="no search hits"
                     /codon_start=1
                     /transl_table=11
                     /product="hypothetical protein"
                     /translation="MADKDICIGCADLMAINFMHSLTRSKMAW"
     CDS             17282..17419
                     /note="no search hits"
                     /codon_start=1
                     /transl_table=11
                     /product="hypothetical protein"
                     /translation="MIFATFALIQNLSSASFNHGSFVQLDIDTMPPVVEISRMSWFTL
                     T"
     CDS             17401..17499
                     /note="no search hits"
                     /codon_start=1
                     /transl_table=11
                     /product="hypothetical protein"
                     /translation="MVYTNLVSEPAVFIKKRSDGSTQPGTLLLSAC"
     CDS             17673..18980
                     /inference="protein motif CDD:KOG3780"
                     /codon_start=1
                     /transl_table=11
                     /product="KOG3780, Thioredoxin binding protein TBP-2/VDUP1
                     [General function prediction only]"
                     /translation="MDVIEQVEITRLGTSIFRTSEGTPVSLGHSTEARHGEVRNQSRR
                     GSQTPMYMRPDDVWERSRERERSSMPTRAPPNTRLSMRGIIEGLRSPKTSPTQEAAPI
                     LEPLNAASQTSFVPAEWFELGKGEYEYPFSISLPFDLPPTLHAEFGHVTYMLKATVFR
                     SGTLTSNLSSQREVTLVQIPHQEPSPLTDSIFVDRVCDDMLSYSVEIEGNSFPVTTNI
                     PVHLTMIPIGKTRVHRISFTLEEKTEYYAKERRISRPEKPLKWNLVRLQNESVNDPLL
                     PLTHEDPRALETSPLLPYIEAAAQRRIFEEEETRLAPLNPLGPWHLKLDLPVTMGRQK
                     VINISCQHPKSNVAVHHNLTITIRVEKIPVNELAPLKSRILDIVIIIPIKITHSKTSF
                     EWISLPSYESSQQAPSFGISSLQDPNIPESPPPPPPLPLPLPQ"
     CDS             19034..19318
                     /note="no search hits"
                     /codon_start=1
                     /transl_table=11
                     /product="hypothetical protein"
                     /translation="MLSHLETDVPSSPQEPVNEKRSESSADLHPLLTPTHRKRLGSMA
                     AEASATPGASRVRTEKRTEDALMYVLIFSPYSYAALSMIYMNISNVRAKH"
     CDS             19339..24807
                     /note="no search hits"
                     /codon_start=1
                     /transl_table=11
                     /product="hypothetical protein"
                     /translation="MLVTRLAQLEQCGSILHRKTKESCKILDNKKEITWKGMNFQIDS
                     VQRDLCLAISDQLDVDELEVLVLLRTYLESEHHSIGMLEHKKTLKSDGFDEFLDAFYV
                     FFFEEQLAVIRCVSALLRIAEDAHNELFDIATSVLDKFADTKLAQRCLKWFEEETSKP
                     LPSNVASDTHYAMLWVRQGLERQLALLEVAFLLYYGRVPPCAAFTADVLECAHRTQFG
                     QRQANASIFDSDAYEKCQCIRDLLVFLAVECLNLEAALDVVPEGVSAPEDPALAPFAS
                     DIDALNRSIAQLEMAASNVAYSPLLLGFALVLRRLEEAGTHSTLDPRLAAAVDVMDNG
                     PPIWRRLVQGAFDPSMELYGMLRALVSSPLLGTGTRTLGASNLSALAYRAVFKGLLLT
                     ITDLVQPEYFTDIDTLVDLWCCTFRAKAGDVPDGIAALCTQFWTQDIQYPTRASLPSL
                     ARRRFPASFRPLVLLMQALSGTMPGSSSPETAMAVIDFLAHVSSVALTLPKIAASLAP
                     WQTIDELEAPSVTYQLRSDMQISSTRVILPAGTRGVLVSPPGEVPAIVLWQLVEPISA
                     WHILHDALLARVSTPSRRLDAFEGGDGPWSLSPDWSNCTASLDIEVAGLFTDVLQAED
                     SIGETLLSHLGEHEGLVSAALGLVRAAFTSSPLGVRRLCHGYRLLMALLPHRSNEIWQ
                     WIRSTNILIGSPGIVPLSDVESPHSALLAHEKNTGTFTGTLCLLDLLYALLEQTQSSQ
                     FIDPPQLVQVKASVLARSFAWVATDIWNDHRNWTYNDNSTWMQISLKCMHLFSAVLGD
                     PCLNPLKEPDTSLHMDAVRPLHEVVERVLGEGATSLTLAPMLVALGTGHARIDALYRS
                     GHAFAARLLERLVETCLSTTSMLVTRSQRSHLLTTLFVSAAPDARGTLASVILAYIPA
                     AVPPSLATAAAHLVTDIVRAPDVAALRLAGHLGSTNQVEDVVGLLLDVLENSFADTSL
                     RVALWQMFSAFVSSQPALATLLLTGAHLAHDHAYKPSDSSALKRTALQLAVDSLVLTE
                     DLWTVCPELLDAVLGFMTEAWEHAVAHPIVFGALRKQPEFWDRLDRIICKKVPVPLLD
                     PSNLLFEHVQNEEATQYAFQLECQARALRIMELDLCTLKMPRQSSDSSCCIRVLEALC
                     SDENRFIEILHHAMQTMPMAVPRSVEQHAGSLARDIPWPILRHAPRRDDYDRQRIYGP
                     YYIYHLPSVLLRSQTTTSADVEELASCVGLTWSIVDAQAKRARAWTDCLGGVMAHLLA
                     HAEAQGSAKYEALQRSLSRTVTHIGPLALAEDRSHVVLLLAVLVGASYMNLNKESLSQ
                     LCPLVAQLCEYPAYKLPSFASQSVRTPLVQLMLTVSSACHRQNVSEPALSSILSYAME
                     ALVQLDSLIPFLDAPVDEAARAAEADLDVLIAFVRTCMTTETSVPKSTWLTPMRETCI
                     IPAAASILRCAPLTPEHNGAGAPRTHIRFFMPVLRLIEALSAQPVACELVVQAGVVRA
                     LCTTALSALLEQGALDPVLPSGDPHPLHVTWLLMLRTVVRLVENLGLESRAYLVDADV
                     QAFVNMYALQIRRSFLFSPLTQPSPVEIGQLHEVCMILRLFRSMWMAKAQGAISSDSP
                     MSRARRMPLGEYFLQDIPLLLQQIAYVYNHPKELLTMLGLTNHAGAPTESLSKFAQQT
                     VKEALALLLGLLWDISGADAILTFDKEDWPMLPAVIQPSMHVAPHAPASFGTLLQLAS
                     GLTEDTKHDQDVCGLLEQCVGLCVTQAMVWDQGPVPIYANECVQVGRDQARAELEAGL
                     GRDIDAAIQTASNAIRNPWWDVLRAFHERCTRPRSSYK"
     CDS             24770..24865
                     /note="no search hits"
                     /codon_start=1
                     /transl_table=11
                     /product="hypothetical protein"
                     /translation="MNDALAQEAHINKKCIFEILYSFMTTGTDGP"
     CDS             24871..24999
                     /note="no search hits"
                     /codon_start=1
                     /transl_table=11
                     /product="hypothetical protein"
                     /translation="MYILSCIGWLRISSRLRYVGIARTNGMASTNQLTTADPTVHL"
     CDS             25012..25368
                     /note="no search hits"
                     /codon_start=1
                     /transl_table=11
                     /product="hypothetical protein"
                     /translation="MTSEEPRLSARVRAMLTTQHDPQAIKEAFSMIKSIYGDNMPDTK
                     TLSSRLLRDVQRQEYAVTETFCDALTGLDMALADMCRITRNANDEARDSMNCMERAMT
                     EAQALLEHAHALQDQM"
     CDS             25468..26397
                     /inference="protein motif CDD:pfam06419"
                     /codon_start=1
                     /transl_table=11
                     /product="Conserved oligomeric complex COG6"
                     /translation="MDAISAPDASVNASFLTAMYRLQTILDDTLILMDASDPETDDFS
                     SESLPTSAKAARDFRERAASLLQTSMQRLAYWCSAELRRLPLEGADVNMFLREALRRL
                     AAREDLFHSTMAAFAETRAARWPEAFNMALVVGGPPPTYLPRPIELYAHDALRYVSDM
                     LAWIHQAIASERELVTSLFSLLSIPGRSAPRVLDKPAEPENDLALVISAHGIEPKVLE
                     MLIHRVLDRSMAGCCRPLRKRVQQTISAQRDATLILRLYFVLSFYRITIQHTLRESSP
                     LCVTLNEYVRTHAKLTQGFIILPTLLLSMRCNS"
     CDS             26409..27167
                     /note="no search hits"
                     /codon_start=1
                     /transl_table=11
                     /product="hypothetical protein"
                     /translation="MVPENPGPDVPASFAEALEHLSALLKECDETKDTVTLFARIAQH
                     LVEPMHAMCKKTTEKIRHASGKTPSWLGMPLFSTRVYQDADPEWDACLFLIHCLLPLV
                     RTIRAHDELYEQYARIYKDLSAASKKLCELHYQNMLAGSGLKKLGCGEISEPTFLVEW
                     NAFCAAPNLLFPPERLVSLKDTSLRSTIHRAALLHLVQSYTRARAQSHQLPPERDIAM
                     LMDVLDIIDEAPHTFIEQTLQMNYGPKKSGAARS"
     CDS             complement(27131..27742)
                     /inference="protein motif CDD:cd02908"
                     /codon_start=1
                     /transl_table=11
                     /product="macrodomain, O-acetyl-ADP-ribose (OAADPr)
                     family"
                     /translation="MTIVERPATPTMVSIQQIPTLPYANALARKIAIWCGDITKLEVD
                     AIVNAANPTLLGGGGVDGAIHRAADHPNFLAECRRLNGCNTGEAKTTNAYRLPCKAVI
                     HTVGPIYSHHPPDVARTLLQSAYRESLQEAVKNRLRSVAFPSISTGVYGYPKDDATKA
                     ALEQVKSFLLGPEGDNLDLVVFCCFSEQDLAGYERAAPDFFGP"
     CDS             complement(27821..27943)
                     /note="no search hits"
                     /codon_start=1
                     /transl_table=11
                     /product="hypothetical protein"
                     /translation="MRTLGKHGLLWRSLLHNDLRRRCRSTAHNYDGMPNEDSHN"
     CDS             complement(27952..28173)
                     /note="no search hits"
                     /codon_start=1
                     /transl_table=11
                     /product="hypothetical protein"
                     /translation="MTVPIDIKNPNVAPEEIMYCASVAIAPRGPGPALMHKPNVFNVP
                     QNLESATNETNSCTHKRAHDGTHTDYTCK"
     CDS             complement(28170..28271)
                     /note="no search hits"
                     /codon_start=1
                     /transl_table=11
                     /product="hypothetical protein"
                     /translation="MYVMQLRLRPGSHAHDKLRAIAHRGKREATPYE"
     CDS             complement(28274..29152)
                     /inference="protein motif CDD:KOG2361"
                     /codon_start=1
                     /transl_table=11
                     /product="KOG2361, Predicted methyltransferase [General
                     function prediction only]"
                     /translation="MSDAQATPRSSAQQDTSKIEDVLGMNRRVSSPFMVEKTRRDAGR
                     AWDKFYKAHEDRFFKNRNWTDREFDELREDTPNLVHGEEPVLLEVGCGVGNTVYPLLE
                     KNAKLRVHCFDFSPRAIDIVQKNPCYDQHRVNAFIHDLLDGQSTQVLLHQLKQRPNWP
                     PVSTLSIIFVLSAIPPQDQVRMLRSLITAIPLGATVVFRDYAHGDLAHLRFHTRKDAQ
                     WSEPSLLSDAHHWYRRGDHTMAYFFSRDEVERLFAEAGGVTGVVEEVVHTKVNRKTST
                     IMERRFIQAQFVRIDT"
     CDS             29181..29309
                     /note="no search hits"
                     /codon_start=1
                     /transl_table=11
                     /product="hypothetical protein"
                     /translation="MDVGICSLQLARLKAGASLGTPKEFETRLDLHTFLLGADPTW"
     CDS             29334..30827
                     /note="no search hits"
                     /codon_start=1
                     /transl_table=11
                     /product="hypothetical protein"
                     /translation="MDSMMERDSAMASFAFRGSREPVTLLEDSFFRVRQFVPSLVPAV
                     VDALRADPYVSPSTGGIDSDTEYAYCATTQKCHVWRATSAAPTCFVFPVPSSSSGESS
                     PPHCVLLPRPLNASAEPAVLLCTSDGQLCFWNAVSDAFTIDSNTILDVRVPLQTNERI
                     TTAARVDSSQALLGTSHARLFSVRVFMHRGEYQVVPTVLSESRGLLGRWFGGNSHPIG
                     GTGTECAISSLVVGPAGTDMHCLVLAVSARHVQFWCVPMAMGSTVPGTPRLVNADMGI
                     HRTLASRILYARGQRYSAADAMSIEILDAAFVLNEEEFVVLYVDRSVPSTTSYGLALI
                     DVPKEPGTSLTPRQIIPLRFQDANDPRPGARPRLHVAGTQPSVAFVSFGRAVIAQLLS
                     DPCGSDEILQLRHGADHILGSCVAVSDSDARWKALTATSGIWMVDFHVPYAQQQAIEY
                     VSSSHGLERLTAANNQHQLARWTRRLATCKSASRARFGSMMLHTHSN"
     CDS             30917..32923
                     /inference="protein motif CDD:pfam03177"
                     /codon_start=1
                     /transl_table=11
                     /product="Non-repetitive/WGA-negative nucleoporin
                     C-terminal"
                     /translation="MPKTVDLRTQLAQRVACALRLRDVLGRNGYLAQLSISTRIHLRA
                     DAELLAGASDLWRLFDAGEHAAVLVTAIESVLGPGCERVFFEQALPRMVEILAALHAQ
                     LTPSNAVVCTRLVLALFLGATRFRLEHGAAYQQTSPPSSSAFEPWYASPVCVRLLESL
                     FDAAINRLEHTQEAAADAELRTQLCALAEQALNAYEAREAFLSNDADGLAAAQAAFSR
                     ARPSLLRPLLGIGRADKAFALAEHHRDFHTLVVLCFADPANNDDSKRIKLMNPASSDS
                     SDVRVELYLDAYGMDFANELYQYYIKHGAVRRLLEPRAEHAHLVSRFLDEHPQYSRLA
                     WVHDSALDQYERASSTLRACAQQERLDVQAKQRMLSIGKLLHLASLPSMEGVSAPAQQ
                     ATLETWDDALDLVHIQTRLHARWVEATLVDENAPAEAQAEHIASSIAPLLDNRPTLRT
                     LFVSFASEVIAGHVVTGEDIIDLLTLADRSFAAPQDSALTDFAIAVQVLVRLDLSSAR
                     RDAALVSLWRRLYLMDDWEALSDTASLTDEQVLQNVQNTTAFHTLQSVLADDSTAETV
                     ISPESICTMAPPDLSLLKERLQGLPDTQIQAIHDAFQEEHDALAHTVECTRLSAYFSH
                     ILSVRLINKEDWDMDDEDAPEHKLEDTTTPLYETSMPGASTMLM"
     CDS             32901..33020
                     /note="no search hits"
                     /codon_start=1
                     /transl_table=11
                     /product="hypothetical protein"
                     /translation="MPARCLCDKGDMLSASVSILFFSLLSPCFHNSVNYDEKL"
     CDS             complement(33082..34374)
                     /inference="protein motif CDD:pfam07946"
                     /codon_start=1
                     /transl_table=11
                     /product="Protein of unknown function (DUF1682)"
                     /translation="MIRPKFQGNQLRSLSYLRAVTIVMERVWQPLQHALQRIISLQQD
                     DSPALWTGRIFNVDLAFRPRQFYVQGVLLGVLMVFLLGSLLGRVYNRWVVKSWHLVYA
                     RALETEFSQVGIDTSGIAPKLIWNGADEACLFATGRRGVDSFHAVLTLRPWHDPFMII
                     FSIIYDIFALPASPWFKKERVTLSFTLPRSPRVNGGTFAIIDKTELHQARHERFDMKF
                     ARVSDGANASQARDLDERFAIASEAGNITDRWLGEIGSRGDKQRARIGITEALNSSAG
                     QFLVSLLFTDQPRVEPATGPVPEAQRIERLELTLRLPRTEAEAKSSLPLLTLALDIAD
                     ALSMTASGRSDILALHPDTYAALKKTRTEVAAQLEEISSRDAKAQEAEEAEEERRRLQ
                     QEKFDKLSPAEQAKVRFISFLFFLFTPAYGNSQATHTT"
     CDS             complement(34513..34671)
                     /note="no search hits"
                     /codon_start=1
                     /transl_table=11
                     /product="hypothetical protein"
                     /translation="MGFRRQGNRRFGVTRTDSPPLFVSRPPANHQPASDAAAIDISSN
                     QMTFSQHK"
     CDS             34675..34782
                     /note="no search hits"
                     /codon_start=1
                     /transl_table=11
                     /product="hypothetical protein"
                     /translation="MAKERNVTSYERPGLQISAIYSRLNKVTGTCWFXW"
     CDS             34776..34868
                     /note="no search hits"
                     /codon_start=1
                     /transl_table=11
                     /product="hypothetical protein"
                     /translation="MVGXLPAARXDIVRERNFQDSNLIRSQVWT"
     CDS             34859..38227
                     /inference="protein motif CDD:COG5077"
                     /codon_start=1
                     /transl_table=11
                     /product="Ubiquitin carboxyl-terminal hydrolase
                     [Posttranslational modification, protein turnover,
                     chaperones]"
                     /translation="MDVKDASMGIDDPLSAESMLAEKPVQRISVMDHKTFAEKYLADL
                     GQEEADFQVCHWSIPSWHALDKRITGPEFECGGHRWRILLFPFGNSNGQPYDMVSVYL
                     DYADNKDTPEGWHACAQFALVISNPNDPTLFSTSQAHHRFTAEEMDWGFTRFNEFRKL
                     AVPLDKRTRPIIEDDKAVVSAYVRVLKDPTGVLWHNFINYDSKKETGFVGIKNQGATC
                     YMNSLLQSLYFTNYFRRAVYQIPTENDIPTDSVAYALQRVFYLLQTNDAPVGTTELTK
                     SFGWKSLDSFLQHDVQEFNRVLQEKLEIKMKGTAADGAISRLFVGKMKSFLRCVNVKY
                     ESSRSEDFYDIQLNVKGMANLEQSFWNYIQTEMLEGDNKYHAEGYGLQDAEKGVVFES
                     FPPVLHLQLKRFEYDIEKDMMVKINDRHEFPLSIDLSPFLIKEVQNEPWVYKLHGVLV
                     HSGDLHGGHYFALIKPEPDSNWFKFDDDRVTPATLKEVLEDNFGGEMIPMNGANRNAP
                     ATAPVRAMKRFTNAYMLVYIRESQMGEILKPIEPVDVPNYLSQRVEEERLQVEARRRE
                     REEQHLYLTTKIITEDIFRMHQGFDLVSFDDRMGRPTDLPTFRVLKNEPFVSFKARLA
                     SHFEVPDQLMRLWVLVNRQNKTVRPDALVPENDPSLTLEMVRDRMASRQNDLRFFMEL
                     IDPNSLAMVHLNPNVRGDAIMIFLKYFDTSRQTLLGVSRMYVQRHMKVGDLVPTINEL
                     MRWPPSTQVKLFEEIKPGMIEQLKFKATFVQSELQDGDIICFQIELSEKDANDYEMQQ
                     LYSNPVQFYDFLQNQVRLLIKPRYEDAPCQTEIELTLNKKMTYDMLAAKVGERLEKDP
                     LMLRFTVANGINGTPKTVLKRAANQTINEIIQTSYLQGSASLLYYEILNVSIIELETK
                     ISLNVTWMGAYNKEDSQPHSFLLPRTATVHDLVDHLAKEVQLRPEGTHKIRVFVSAGL
                     GKQQREMHLFDTLNSIPEGIELFAEEIWPGELTLHEDEKLIQVCHFTKDISRTHGVPF
                     RFVIKRGERFAETAKRLQVRLDVPDKEFIKYRFALIQMTQYKQPTYLEDDDILYEHKF
                     SQEDVLGIDHIDKSGRANRYNNAGTQDRGIRIRS"
     CDS             complement(38277..39176)
                     /inference="protein motif CDD:pfam16035"
                     /codon_start=1
                     /transl_table=11
                     /product="Chalcone isomerase like"
                     /translation="MLAIMSRVGAARMPPVSMASRALTLARHVHTGRSASFRVPWCCV
                     GALSASVVAFFGFHASQLSLEAPMDRVVREQQSCMDMPVYMKTDGSNLNDTGSLMRLV
                     GLGVRTVTFLRFYVYVAGLYVAEDALEAARSQTKGNQLDLEQKVRQWLEAGIPCAIRI
                     MPTRSTDFSHLRDGLIRAINVRAKDARLPSASYELSEEAEGTLSKNLTELKSLFPRFK
                     VQRGHTLDIIVQKTRLNTYLLSLQYNGKELGTVESAPASTSGTLPPFTLPTSLLLAYV
                     GTHPDISEPLRKSIASGLEDGLP"
     CDS             39215..39316
                     /note="no search hits"
                     /codon_start=1
                     /transl_table=11
                     /product="hypothetical protein"
                     /translation="MRGVCKGIRALQYYPNRKSFSHQPTRLTDAIHT"
     CDS             39300..39833
                     /inference="protein motif CDD:KOG3396"
                     /codon_start=1
                     /transl_table=11
                     /product="KOG3396, Glucosamine-phosphate
                     N-acetyltransferase [Cell wall/membrane/envelope
                     biogenesis]"
                     /translation="MPFTPDSELELCFPAHLIPAESNEKLAKYGLHIRPLSSTDHSRG
                     HIHVLESLTSVTDPGEQAWRARFHELSQANSSASKYFICVIVSKDTDKLVATGTVFLE
                     PKFLRSLATAGHIEDIAVDHSMQGKGLGKILINTLTSLSEQAGAYKTILDCSDDNVPF
                     YKKCAYEVKGVEMSKYK"
     CDS             complement(39839..40771)
                     /inference="protein motif CDD:KOG2382"
                     /codon_start=1
                     /transl_table=11
                     /product="KOG2382, Predicted alpha/beta hydrolase [General
                     function prediction only]"
                     /translation="MLAKSVSYMRARPIDPLTLSRYFSTTNVSRQRLELVYELQRPPS
                     SDKPVAQKTSAVVVCHGLYGSKQNWRSLSKSMAQDFGVPIYALDLRNHGSSPHADSMS
                     YLDMAGDIRKFFSDHKLSNATLIGHSMGGKAAQAMALDPQLPEGLLSHLVSVDMSPAE
                     GPISPEFMRYAECMNDINNMGIKSRTEADKVLEQIEPELSVRQFLLTNLERDGDTMRF
                     RIPVDAILKSLKAIGDFPYAPPSDVPSQPQYQWYGPTLFIKGTRSKYINRHNLPLCKA
                     YFPNMELEVLDTGHWCQAEAPGPFMKSLKTFLLK"
     CDS             complement(40805..40903)
                     /note="no search hits"
                     /codon_start=1
                     /transl_table=11
                     /product="hypothetical protein"
                     /translation="MVICLLQQVRVSLYMLDRPRASAISPHWLARS"
     CDS             complement(40897..41121)
                     /note="no search hits"
                     /codon_start=1
                     /transl_table=11
                     /product="hypothetical protein"
                     /translation="MRCFLGLFALFALLSFVMASEVNVMSPRKEDDVCFKCAKSYYDC
                     FKLFGKTGCTAKNAEHHSWCRECTGIDPPW"
     CDS             41149..41262
                     /note="no search hits"
                     /codon_start=1
                     /transl_table=11
                     /product="hypothetical protein"
                     /translation="MVNNDRAAPALACNNQNAWVPRPTGRHALGANGASVV"
     CDS             41386..43608
                     /inference="protein motif CDD:cd22952"
                     /codon_start=1
                     /transl_table=11
                     /product="Arrestin-related trafficking adapter 10 and
                     similar proteins"
                     /translation="MSRHDQWLLHSPQHKNAVLSEPIGQYVLPAVNSDTASLLSGSGS
                     SIYAESIAGVPSMSGTSRMRAAPAITSGLKTAHTYTGANDTLFVQLQTPPQTSPTFMG
                     GSKQRGNGAVTGRVILRCTEKLKATELRLKLKCVVAIMAPRASQATNGNNTNFSGLTP
                     SSTSTSSREQVLVQLDHRFLPSNAKYSASKDAASTNNTTGRLDRKGYYEWDFRIDIPE
                     RGTTKGWRSNEFPGIGSYYPSSYVLESEKNKVGKSEEWASVKWYLKFTVERPGLFRTN
                     DRVLIPFIYLPPPPENVSSLLIRRQALSSQTQNLVSTISGPVILPKSLAEPASSWKTY
                     YFPLSQLALGQPIKRSLVDKMFGSKKPKEERWGISFPGNPMATFPLRSVVPFVLTLVH
                     SAGIPLVVHPCVSLVQKVQLRGRHVASHIQTIAHAKVFPSPLNKSGMQQWFGHVQFPK
                     WCSPSFETALLGLEYYIQVKPLNAPEAHVLQTIPLGLYCMPPRLMQTLRSSTITQSIS
                     QAPSRRGSTVTDISSGGIANSGSTPRRRVPPVPSTPSPSTTLIPSGMTPMPVPHVPAA
                     MPAQDPHAAGMAGIGRSHLLEARVDGQTSGMPLPVESRPSLPASALASQQTQQDQALE
                     PTTTRANLPNFDREEQSRDTQPIYPQLTETTGDTVSVQGPHINEDASLHEGTQPMIPD
                     DASSDGLVHDAGPLTQEQENAWTMDILANAINEDDVAAGFDLPPSYFEATGILDHEES
                     "
     CDS             43633..43740
                     /note="no search hits"
                     /codon_start=1
                     /transl_table=11
                     /product="hypothetical protein"
                     /translation="MITVSVLGHRGLPLPMFPSRYVFTRRGEQIFKRSA"
     CDS             43753..43890
                     /note="no search hits"
                     /codon_start=1
                     /transl_table=11
                     /product="hypothetical protein"
                     /translation="MVWDLYPKGHWYSPICCVTQPCEWEGPRAPLCSISQGETDGCLI
                     R"
     CDS             43910..44104
                     /note="no search hits"
                     /codon_start=1
                     /transl_table=11
                     /product="hypothetical protein"
                     /translation="MLLVSNARRDWLSLQLLLGEWRSALRLACNRKGSCAVGLSGAFP
                     DQFARKHIQAMQAEIGIGST"
     CDS             complement(44097..44237)
                     /note="no search hits"
                     /codon_start=1
                     /transl_table=11
                     /product="hypothetical protein"
                     /translation="MHSSLTISSDLLAPSHSMTFKQPLNSCPRYSLQVSRKEGILADL
                     IK"
     CDS             complement(44318..44545)
                     /note="no search hits"
                     /codon_start=1
                     /transl_table=11
                     /product="hypothetical protein"
                     /translation="MFVQFLRSSWHNHLMHLDSAWTFVHWGLHKLTVSKVYAHRSPTC
                     VIKKLLSCKTPPKAFITRTPALIYNVTNWKY"
     CDS             complement(44609..45976)
                     /inference="protein motif CDD:cd10952"
                     /codon_start=1
                     /transl_table=11
                     /product="Catalytic NodB homology domain of Mucor rouxii
                     chitin deacetylase and similar proteins"
                     /translation="MWPAALGWIFLISFTCIHAHIGRGLSLGNTSLSVISQNKRAHFA
                     NESQLANVTSFKKQCRVEDLPVSAKLRKAYPKDNKIASIQDHDEDAKELWAKIKSSNT
                     IPSNVEQKQGVKHHMAISKHESHQYSDSADPDCWWSATMCTKPKINMTEDITFCPEPK
                     TWGLTFDDGPDCGHNEFYDFLQSKNLRATMFYIGSNVLNYPLQAQRAITDGHEVCVHT
                     WSHHYMTTLDDEQVFAELYYTTRILKDVLGVTVRCWRPPFGDVDDRVRAIADQLGLRT
                     IIWSRDTDDWNVEPDGDASKEKINSNYESIINKDANSNSSSSGNIVLTHELSRATMHE
                     FMRMYPKIESAFEHIVPVHVCMNNSHPYIENAPTYPSFQEFTSGDIIARNIPNMDNYS
                     IQVASKLRITPLEEQNHTNNSSDSAQHTSDPSSDPSSSTHVSAFSPHLSIALTFLTIM
                     AIWHI"
     CDS             46002..46106
                     /note="no search hits"
                     /codon_start=1
                     /transl_table=11
                     /product="hypothetical protein"
                     /translation="MSCVHFNAIKTNLSIAPNFGLEIFGVTDKPKSLM"
     CDS             46157..46327
                     /note="no search hits"
                     /codon_start=1
                     /transl_table=11
                     /product="hypothetical protein"
                     /translation="MSRTNRDVRFARRNQSIMAYCFAFSCSMILASSLTSHQGASCIE
                     SEIKKNLTNRKG"
     CDS             complement(46307..46438)
                     /note="no search hits"
                     /codon_start=1
                     /transl_table=11
                     /product="hypothetical protein"
                     /translation="MIALGISHPRQYTVRIQYVAILHAPNFFMTFCKPLKPLPLAIG"
     CDS             complement(46475..46585)
                     /note="no search hits"
                     /codon_start=1
                     /transl_table=11
                     /product="hypothetical protein"
                     /translation="MLVTFSIQLATIHAEHKLARVLSSLTYSTQSLSHFQ"
     CDS             46858..47070
                     /note="no search hits"
                     /codon_start=1
                     /transl_table=11
                     /product="hypothetical protein"
                     /translation="MRDFIQAQRHMTCEVANTLKTCRMWRRACGEVNLCDVIMRCLWR
                     SLHDMNDGDCALKTTRMNAIQIENNN"
     CDS             47116..48297
                     /inference="protein motif CDD:PRK09553"
                     /codon_start=1
                     /transl_table=11
                     /product="taurine dioxygenase; Reviewed"
                     /translation="MLQSQPPSSFKMAPVAAVAPAVPPALTTCKSISASPSIASLVRN
                     TKSSIAPRQPLQVSGLLDSLYEFDELTPGLGRLYPTIQLRDLIYHEKADELIRDLAII
                     ISRRGVVFFKNQELSADEQKFVTDRLGHLTGKPATSGLHIHPVYNAEREGKDQVVDEK
                     GTQNKDNEISVISSNLHRSLDVEPRSGADEWHSDIAFEPVPADYTSLKVHTLPQTGGD
                     TMWASGYEVYDLLSQPFRNMFEKLKGFYYPPEFINSAARHGYALYPGPRGAAENVGTH
                     LTAEHPLIRTNPVTGWKSVFGIGHHFNRILGVSLDESDMLKRYIRDLVTQNHSTQLRY
                     RWGKNDLAIWDNRSTYHAATPDYFDLGPRSGIRAVSCGERPFFDPASRSRREELKGKL
                     V"
     CDS             complement(48377..48484)
                     /note="no search hits"
                     /codon_start=1
                     /transl_table=11
                     /product="hypothetical protein"
                     /translation="MSSHECRRMCLSYDVPRLGEKLSVTKTQIWQSRDF"
     CDS             complement(48451..49125)
                     /inference="protein motif CDD:pfam12311"
                     /codon_start=1
                     /transl_table=11
                     /product="Protein of unknown function (DUF3632)"
                     /translation="MDTTLQQLIQGGSVNEAAIQIRDATQDPFEFWNKWFDCAAYHSN
                     SHERLIELARALQKHHVGMIDGVKLWEDLPHFNRSLRETFERKFACGLGLTQTVYDDM
                     TKPDQFINICRIYALCAREHMADTLAYAVILFRGVLEQKKMPDAVDTRLRALLAWVEI
                     AGNQLYNNGDPRLESSPLCRSGEKWNGRPGLSKERWCFWKERLHAISSDYSLDLCRAM
                     NAAECV"
     CDS             49126..49290
                     /note="no search hits"
                     /codon_start=1
                     /transl_table=11
                     /product="hypothetical protein"
                     /translation="MVKKQASPFAIIPTWTHAGLSTCARAPGLAAPERNHAGIRQNNK
                     DNVRNILFIT"
     CDS             49287..49685
                     /inference="protein motif CDD:cd00606"
                     /codon_start=1
                     /transl_table=11
                     /product="fungal type ribonuclease"
                     /translation="MKCAVLLSLAFAGISLATPVYRRSGVAHCGVNTGGDINVSSAAE
                     QARNAPTDDHGRSYPHQFKNYEGLPMSSACSGASMMLELPVFADGHAYNIAHGERPGA
                     ARVIYSADDHSLCAIVAHDSNDSNFHLCSY"
     CDS             49807..50427
                     /note="no search hits"
                     /codon_start=1
                     /transl_table=11
                     /product="hypothetical protein"
                     /translation="MREPKTEVILLEPISGAMIRKGFAGKEEVLFIDGKILNKSHIEK
                     DRQSRNCANDIGLKRRTEWYFMRKKDDMWCYAASGLDDDVALYVEKALYHNTGKATRT
                     KRGNVIVCVGKLTNMTPRYKRTYYTTKASYDFPAMRLNNGMVKCKLSPYITIYNFMHK
                     RFSREIVEQDLAKYFPLLVSGGCLVEMTLCYYYKPGMRLVDLHSWT"
     CDS             50418..50507
                     /note="no search hits"
                     /codon_start=1
                     /transl_table=11
                     /product="hypothetical protein"
                     /translation="MDVVLLRKHYHKIELEPEPGVSKFIPGWS"
     CDS             50517..50657
                     /note="no search hits"
                     /codon_start=1
                     /transl_table=11
                     /product="hypothetical protein"
                     /translation="MSLVRNVNAKARPPCGLKLYPIFAGTISHVHRTQVGATVHIVME
                     TY"
     CDS             complement(50768..50869)
                     /note="no search hits"
                     /codon_start=1
                     /transl_table=11
                     /product="hypothetical protein"
                     /translation="MARCTPRIYAERCMNLKYSILSRRPYESLHKLT"
     CDS             complement(50916..51023)
                     /note="no search hits"
                     /codon_start=1
                     /transl_table=11
                     /product="hypothetical protein"
                     /translation="MILSYGALLAVRLDQSTNQACQYNVGLQYRPMQGL"
     CDS             complement(51020..51127)
                     /note="no search hits"
                     /codon_start=1
                     /transl_table=11
                     /product="hypothetical protein"
                     /translation="MIGFSQDLGYRTCPLSPQLRRRYISWHCLLVSCFQ"
     CDS             complement(51124..51237)
                     /note="no search hits"
                     /codon_start=1
                     /transl_table=11
                     /product="hypothetical protein"
                     /translation="MHLIVISIAQLGIDLARCECGEEGARHFEGQSPLASL"
     CDS             complement(51228..51503)
                     /note="no search hits"
                     /codon_start=1
                     /transl_table=11
                     /product="hypothetical protein"
                     /translation="-
                     GRWSTIHRGGHEHCIQQHRSSQGSLGVRSTATTPTPPRTTWPQGRGQWQRASLKIFVG
                     GGAEEASFFFIYLFFAARYCSPFGPLTYCICI"
ORIGIN      
        1 caaatggagg tgtgtgtgca ccctcaccct cgccctcgct catcccctcc tttcccattc
       61 ccttttccct ttttttttcc cctatacccc tctctctctc tctctctctc tatgtcgtac
      121 taccacatgt ctcctaccct acttttactt gtttctctca tcctatttcc atctgcggcc
      181 acagaaccgt gaaagcaccg tatcccgtcc gatctgcgaa gttaagcacg gtatcgacta
      241 gttagtactg cggtatattg tttgttgtaa tgctcttggt tatcatctcg cgggccaatg
      301 tgcatagcat ctggtttgag ggaatggttt ttgctgtgcg atttataatc tttttcgtcc
      361 ttggcttcct tttttgtgtg ggatttcccc gcaatttatg gagggctcgt agattggtga
      421 cagataattc gtttgctcat gcacgtgtac tcgttcctgt ggacaccaga tggttactac
      481 tatagttgtt tgagtgatgt taggtttaaa tattctgcgg gtgatatgaa cttcttcaca
      541 tcgtatttgt tagttgagtg tcatggtccg gagtggtttc attttattgc ctttgttcgg
      601 atttggtgtg gtgcatgcgt cgctgtatgc taactcgacg aggcacaatc acacctgttg
      661 gcttgacaag cctgtattat cctgctcgca ggcgtcactc aacctcgcgg atttagatac
      721 ttgctgtacc gagacctacg gtggtcttgt agtcgcaaca cagttttggg atacgcacac
      781 tggcatggag aaatcgggac aactattgcc taacaatcac tggacaattc atggactatg
      841 gcctgatttc tgcaacggca catttacaca gtactgtgac ctgagccgtc aatatgatcc
      901 tcatccttca ccaaagacgc agaatggcaa ggaagacggc actatcgtta gcccttggaa
      961 tggaaccggt gtggacgatt ttatcaagga ttggggacgt caagatcttt tggacttcat
     1021 gaattccttt tgggtttcgc aaggcagtcc caacaaagac ttctgggcac atgagtttag
     1081 caaacacggc acgtgttata gtacatttga tatcccttgt tacggaccca aatatcagaa
     1141 gcatcaagag cttattgatt tttatgacac ggcaattcgt tactacctca gtcttcctac
     1201 ctttgattgg cttgctgctg aggggatcac gccaagcaat aagacaagct atagtctcga
     1261 tcaaatctca aatgcattgg aaaaacacta cggagctaag ccatatatcg gttgcagcgg
     1321 ccctgaattc aaagacacgg acgctgggaa acacagtaac gatagtggaa atactgtcct
     1381 caacgaggtt tggtacttca accatgttta tggtcccgtg agaaacgcaa acacatcgcg
     1441 tattgattct tcttcgcact cgagatgttc acaatctgac aaggctattt ggtattatga
     1501 gcgcgcacct gaaagcgtta aggacgtttc taagtataaa aatgcttttg agtgagttta
     1561 tccaatgttt tcatgtcccg aaattaggta gaaattcgta attgaactag gcatctaata
     1621 gttctgtcct gatatcagaa attatggtca agttgagtgc gtaaaattca gctctacttg
     1681 aatcacagga attcgcgtgg ttcaacattc ttgctcgaaa caaaatttaa cacgaattta
     1741 accaattcag tgaaactatc cgaatctgta tcatgaaacg ctatgtatca taacaacaat
     1801 gtgaaacaaa ttatcttgga gattaaacca acgcattgtc agacacaatc ttacgaaatc
     1861 aataactaga ctcataggtc cgagcacggt gatcaaaaaa caaacctgcg ccccagcaat
     1921 ttacgtggag acaaatttat gttcgccaat ttcatacatt aaaaaataaa tttatatctt
     1981 cgaaagcgaa catagtgtcc aaatcttgaa ttacttttca ccttaatcat gaagtcgtct
     2041 taacaatatt cactggcatt cctaactcta agtgtttaga atatgcagca aactttgctg
     2101 gtcaatcttt tctcccatcg attatattcg gtggaacatg ggttatcaag cctctcttca
     2161 cgaagggttg gagcatgcct cttcacaggc tcatgtacca attcaggagg gatttaccaa
     2221 cgagcatcga aacctgtttg acgagtggct tgtgagcaat actttcaaga gcgttgttat
     2281 tcgcgaacaa tacttgatga gacttcatgt actgcatgca cttgccaatg gccacaactc
     2341 gcgacagctt ttgaaagacg gcgtatgttc gctgtcattt atccagaaga cgcgtcagaa
     2401 ctactctctg aatgagcgtg gtgagctcta ctaccatgca agaaaaggaa aagcgacgct
     2461 tcttgtgatt cctgatgacg aaatttttga tgtcattgtt cgtgaacaca atgccattca
     2521 ccatcaaggg acaagtaaga catggtatga aatctcccgg agatatcatg ggatcccaaa
     2581 gcgggcagtc gactgggtgc ttcgtcattg tttgctatgc catgatcatc gcccggggcc
     2641 tcggcccgca ccaacgcaaa aaatttcatc gcatgaggta atggaacgtg ttcagatgga
     2701 ccttattgac atgcgtagag aaccagatcg caagtatcgc tggattcttc acataaaaga
     2761 tcattactct cgtttttgca tgctgtaccc tttgcgtcgt cgacgtggaa aacatgtggt
     2821 gcgctgcttt ttgcagtgga ttgctactat gggcccaccc atgatattgc aaactgacaa
     2881 tggcgtagaa tttgtaaatg ccctcatcac tcaagtggct gtgcaacatc aaattcttat
     2941 cagacgtggc cagtcgggta gaccgcgcag tcaaggcctc atcgagcgtg ccaatggtca
     3001 cgttcggaat ctaatcgcca aatggtgtaa tcgattttgt gaaaatcggt ggtctcgttc
     3061 attgccatcg attgctctgg cgtgtaatac ttcagtacac tccagcaccc gaagaacacc
     3121 gttcgagatg gtatttggtc gtgccccaag ttggcagcga cttgctcgat tagacccact
     3181 cgatccaact cttgcgaata tggagctcgg attggaatat gaacaacaac aatcccaaag
     3241 ttcggttgac accaacgggc caccaactcc gagtccagtt cgctcagttg tgccaccgat
     3301 ggcattatct cctcctagtg aaactctccc atctcctcca tctcctcctc catctccatc
     3361 gccatcaccg tcttcatcat ctctaaggat atcgtccgat gatccctccg cactggtgtc
     3421 gcaatcgcgg aaaacaactt ctgtaccaat tgtaaaccaa gaacctattc cacgtgaggt
     3481 ctatttccga cgaggtacac gagtcagtgt aagtctcact agtgttgatc ggaagccttt
     3541 agatgtttat cgacttcccg ctctaatctt gagccatcga aaaaataaag gctaccgggt
     3601 gtgcactgca tggggaattt tgtcgaaccg tgtacctgcg cgtcatgtat tgccactacc
     3661 agaaggacat ccttttcctg ctcgtgcatt taggtattta cagccaggca ggcgaacacc
     3721 gcgtgttgat gtatcttttt gcatgcaaca acttcgtctg gaagaagata cggtctccgc
     3781 cactactgct gctgataacg atgcaacaac agacactgac accgctaatg taaccaacat
     3841 ttgatatttc ctctaatgat atttgtgact aatcagtcta cctcgtctac aattaggcag
     3901 cagccgccag gggcaaatgg actgttgtag ctccggttcc tgagcgcaca ggtcggccaa
     3961 caacaatgtt acttgaaggt gaagtaaggt cgtccatctc ttggaataag gacgcaccgc
     4021 taaggaatgc cattgtcatc tcgaaactag ctttaagcaa cggagaaggt gcgtcggcaa
     4081 ggccacctcg gctaaatggt ctgaagtcac caaatgccgt ttggtagtca gcaatgagga
     4141 acatgtggcg cattgaaacg ccaataccgt aggtgtcgaa gatgcctttc agctcactga
     4201 caatagcagc acgagcggcc tcaacaccgt agcaatatag cagcgcacca atatcatttg
     4261 agtatatgcg atcaagatcg acaactccga aaccaaagtc ccacatgccg gggagattga
     4321 ttccttcagc agtcaaagcc acagatggat cgccaggaac aggtggagga atcatgattc
     4381 ggctgatacg ggggatttca tgcacaacgc ttgctcggca gacccgctca atgacattga
     4441 tcagaagcat cttttccgtg ctgttaagca tttgaagatc aaattctgcc catgcaccag
     4501 tcacactgtc gaaacggaat gaaacgacaa acttgctttc attctgaagt cgttcatcga
     4561 gttcggttac acgagcatca atggcttcgt caccaacgtc tttctgtgca gacaacgctt
     4621 gttcatcacc gtcttcgatg tcgtcagcat cgttaaaagc gcgcgtgatg tcatcagtcg
     4681 tatccttggc acgatcatcc tcagcatcag cagcgtcatc ataggatacc tttgaaccag
     4741 cattggcacg tctcttggct gcggtagcgt cgtcatcatc atcaccagct tctgacagcc
     4801 gctcgtcctc ctcgtcatca ctgtcattcg cagctgcgtt tcgatatata ggtacatcag
     4861 catcacgttc tgccatgctt tcattgaagg tttctccacg gccgattgat tgtgactggc
     4921 gtacttgatc acgacgcagg cgctttagtt cacgaacgat ctcgcgctcg accaatggta
     4981 cgaaagtagc ttcaagacca ctcaatatgt gctcagttga tgcgttgtac tcttgtttca
     5041 cttcatccgc cgggtagaat tgcaatctaa ctgtatacag tttttgccgc tggtaaccac
     5101 tggcaggagt cttgggcatc atacgctcag tcacagtggc ttcttcaata atctgactca
     5161 acaccaaacg acttccatct ttacagaata tgcgcatttg ctcattcgtc acgccatcca
     5221 atataggtag cctcatgact ggtgttttga tatctttgga cgctgtcatg acaatttcgc
     5281 gtagacgagg aatgcctagc gtcacatttg ctgcaccatg accagcaaag tggaacgtgt
     5341 taagagtcat ctgtgttgat ggttcaccga tgccctgagc agccagcaac cctacatttt
     5401 ctcctggctc aactagtccg cgatgataca gcacctttgt catcgctcgg aaagcctcgg
     5461 tgctcaattt cggatgagcg agctgcatag gtactccttc agaggccgag tctttctttt
     5521 tgcgagcaag taacgcgcga ggatttttcg agacatagtc ctcaaccttc tgcgcgaacg
     5581 tttcagacat ggagccaaag tggcgcgcag gtgaatatac ggacatgaca ggagcatact
     5641 tgtaaggctt cttgagtgca cgcttcatgt agtcaggagc cttctcaact tccatcgtcg
     5701 attccagctg tacaggattg tagcgccggc gatagctttc aaagttctgg atcgtgaaat
     5761 caaagcgatc gagatacttg ctcttagaca cgtccaaaga atcttcacca tagtggaatt
     5821 ggagtacaaa accatcgctg tttcgaacag tctggtcgta ctgtaccgag atgccttcaa
     5881 gatgtttgat aagacagcgt tgcaagtagc cagatcggga cgttttcaca gccgtgtcaa
     5941 tgagaccttc acggccagcc atacaatgga agtagtactc ctgcggcgca atgcccgtca
     6001 aaaagcgacc tgcgacaaat ccgcccgccc gtgctgcagt ttcaaaggct ttaaacgatg
     6061 gaagcgtctt accactaacc atgaccggca cacgccggcc ttcaagcgct tgcggtccca
     6121 acaagcacga aatcgaggac acgttcacag cgcttccctt ggctccagaa acagccatca
     6181 tctgcatgtt gttctcaggg aatacgcgcc agagccctga agggatgcac gaagaaatga
     6241 cggaagaagt tagtttgttt gaggcagaca tcatcgctgc atcaagagct gcaagtttgt
     6301 tgtcatcacg caatacctct tctaaacgga cgcggagatt acgatgtgtt tcgggagctt
     6361 ttgaatcttc atcaccaaga ccaacattat tgagtgcagc ctcaaggcca tgtgtggctc
     6421 cgtctttgag aattttttgt cgcgttgcgt cgccctcaga actgagcacc aaatcgtcca
     6481 tacgacacga aaaagcattg tgctgaagcc acattgtgaa caagcgcgaa aagattgaca
     6541 gaagacgacc cgcactttca gctccgtaaa tttcatacac ggcatgaacc agaccatagg
     6601 ctgatgcacc gatctgagac ttgtccagca caccagtgag aagctcacca tcacgcacaa
     6661 cgaccatctc ttcttccttg tgctgttcac cccagtactt ggcgccgaca cgagccttag
     6721 cgtccatgtt cagtccttga gcatgaggag gcgtcacgtt gcataaaatt gttgagatca
     6781 cttgcttacc cgtccagcga ggtttaggct ttaagatcgc tggagggagc gttcgaatgc
     6841 gtccgccttg gccgtacgtt tctggacgaa tagctccgaa gatgaattgc tggtactcat
     6901 cccgagtata caaagtgttt ttgcacgtca tccacacacc accgacgaca tggtcctgga
     6961 ttaaaccacg aagaggattg ccgcttgtgg gcacgagata ttggttgtcc gtatttgcaa
     7021 tattatagca ttcagcacgt gccatttgac tttgggggaa atgcatgttc atttcatcac
     7081 cgtcaaagtc agcattgtac gaattacagt tcgcgtaatg catacggatt gttcgttcgc
     7141 cttgcagaac ccgtgcgcgg tgtgccatca tggatggttt gtgtagcgtt ggttgtctat
     7201 tcatgacaag aatatcgccg gtacgtagat gacgcaagac ttgcttgttg atgacaggcg
     7261 tgcgaagtgt accaccaatg cctccaaacg tgccacgcgc ctgtctcgac gtttgccctt
     7321 gcggcgtcaa cagttgattt gcaagcgcag tccgctcttc cacgctcagg tttttaagaa
     7381 gtgtgtctgt accgtcttct ccacgaacag catgcgcacc tggataaaca tcggggccgt
     7441 tgatcaccag ctggcgcata agttcgtagt tgtgtactgt aaccggctca ggatatgtca
     7501 agcgtttggc aaagacaggt ggcacaccga tttcgttagt ttcaatgttt acatcgggcg
     7561 aaatgacaga acgtgcagca aagttgactc gcttgcccat catgtgctta cggaagagac
     7621 cctctttttt ctctaagcct tgctttacac ccggcgtggc ggcttggcct tgccgttgtg
     7681 gtgcgggatt cttgctcgag tccatataac aattcacact cacttggagc tgcatgatgg
     7741 cagaaagaag ttggtccata gcagcacgac gatctatctc ccattgtttt tgcgcagtta
     7801 tcgcttgctg ctcgttcatt tcatcaagaa cagggtaatt cgcctttgtt tgatacactt
     7861 gagcacgctc attacaatca cgaacgaaaa atgcagtatt caagattttg gtcaagagct
     7921 cattttgggg gttttcaaac gtctgatcac ccataacact agcgggacgg aatcgggtgg
     7981 gtgtaacaca aatgacctct agaaagaaca catcagcact gggtgccggc gtgctgccaa
     8041 atataggatg tcgaccaaat atgagcgaac agatttcgct ttcatttgca aacaaacggc
     8101 gcaagttggc ccggcactcg cttgctggaa caacgcgggt gtgatcgcca gcctctttgc
     8161 tcagtttacg agcctctttc agagttatag cggtttcaat cgtgctctct gaatcaggct
     8221 cgtttccatc tgctcttata gtttggccat ttgtatcccg cacattcatg gtcgacggtc
     8281 gatccatcaa tacattttgc cgcttgatgc cacgagcttc atggatagca tggtctcgag
     8341 ctgacaagtc acgctcggtt attttgacaa aaccatcttt ccgcaaagtc gggttgatcg
     8401 cctgacatcg ctcgcagcga cggcgcatga tatctttcag aaaaagatta cgcaaatctc
     8461 gacgcgccga gtatgttgcc atacccttgt cagcattccg gcggataccg cattttcggg
     8521 cctgggctgt taatctatgc acagcctgac gaattcgcct gataaaatca tcgacagtct
     8581 cagctggctg gttgtcgttc tgaagttgag ctaaaggctc gtcgtcatcg tcgccgtctt
     8641 cgtttgcacc ttcttcaaca acatcgacac ctgcactgtg aggaccacgg agctgttcat
     8701 ttgcgattat ttctgcctca tccacaagtc catactcgag caaatggaat tgcgcagtat
     8761 atttagcgag tgccatcttc gaaattttaa aatgatgaca gtacaaacaa gtaccgcgca
     8821 agagcgagta tgcatggttc atgaacaaag gatgaaagac tggggcaggc agctcaatat
     8881 ggccaaagtg tccggggcat tcaaaatgat tcatatgaca cgtttggcaa atgtcgtcta
     8941 aacgcatcgg tccaaaggct gggtcgtaca gaccaccgat cgtcggagca tttgcattgt
     9001 cgagcagaat tggattcact acctgacgca cggagatgct tctcacctca tctgcggtca
     9061 ggaatgaaaa cgatgcggac tttacgtgcg acgttatcgc acgcgtgatg tccatcgtcc
     9121 cttctgctca cacgtatcaa gtcaaggcgt acgtgctact cgtccgccac tgaaaatttt
     9181 taggtgaggt cacgtgaata cgaaaaatct cgccacacta tgagactcga ttcgcacacg
     9241 ctgcttgaca cgcacgcata ctctccacgc gagcaccaac agtcatgacc ggtgcatcgg
     9301 cggttctgcc tgcgcacggg ctttctgcac gtttggctgt gatgctcggg gctgtggctc
     9361 ttggttcttc gctgttatcg atagccacat tattgggctt tcagaggcaa gctcgacgcc
     9421 ggcgcaaacg agcgttgaaa aaagaggcag ctcaacatcc gccttcctct gatgcgcaca
     9481 tcccagaaac ccgtgttaat actgcagccc acagtaaatt ggaggcaagt aggggctcgt
     9541 atgatgagtc tttgattcga gagcagctca gtcgcaatta cagctttttg ggtgaagtgg
     9601 gcatgaagac gattcgtgac agttttgtca ttgttgttgg tgctggtggc gttggtagtt
     9661 ggacagcgct tatgcttctt cgctcaggag taggtcacat ccgcataatt gactttgacc
     9721 aagtgtctct ttcatcgttg aatcgacacg cgtgtgccac tctggcggat gttggtcgcc
     9781 ccaaggtcgt gtgctgccag cagtatttcc atcgggtagc gccgtgggct gacattgagg
     9841 cctatgttga cttattccgc gaaagtgatg ctgatcgtct tcttgccgga tcaccgacct
     9901 atgttgtgga tgctatcgat aacctcgaca ccaaagttga gctaatcaag tactgcgcgt
     9961 tgcgtagaat caaagtgttt tcgtcgatgg gtgcgggcgc taaggcagat ccaagtcgcg
    10021 tgcagatcag cgatatatct accacggccg aagatccact tgcccgtgta gtgcgacgcg
    10081 aacttcgagt agctggcatt cctcttattc caccttccgg cagtgacgag tccaagatgt
    10141 ccgccaaagc gtcgattgat tccgataatg agacctcatg gacgatcccc tgtgtatatt
    10201 cgactgagaa atctagcact catcttttgc cgctaccaga cgaagagttt gaaaaaggcg
    10261 ctgtgaacga acttgccgct ttcgaagact tccgagttcg catacttcct gttcttgggc
    10321 ctatacccgc tatgtttgga cttgccgcag caacttatat tatatgtgat ctagccaagt
    10381 acaaactcga gcctttaccc atcaagggcc gacgaaaatt gtatgagaaa ctttttgccg
    10441 atttgaacgt gacggaatcg cggtatccat cgccgcctgt tgacgagaga acacatacat
    10501 taccatcaaa tcgacgacct ctgactgacg atgatgtgcc tcctacttat catacggtca
    10561 acgagaaggg tccaccaccc agggtgcgga ttccatttag tgtaaatgac attgcatatc
    10621 tctttgaaga agttttccgt ggccgaactg tggttcctcc atttgaaacg ttgtcgaccg
    10681 gtcaatttca acgctgggac cccagattgc cgctagatta caacaatgtg gtcctattca
    10741 ctcgcccaca ggcccgtcgc catgaacagc atgttttatc ttgcaatgca gatccgacta
    10801 cctactgggg gccagttgtc agtacaaaag ttcagcagcg aatgaaagaa gaattgcgca
    10861 tgtcgcattg gcgctaacat tgtcgactgg attattttac atacagtgtt acgaggaaga
    10921 tttacttgtg gctgcgtttg tctctagggc ctcgtcacct tccaagcgca gatcactgat
    10981 agagttcgat aaagatctgc tcggtcgttc gcgatgggta tccacggcct cgatcgggag
    11041 ctcgtatctt ttctcgtcac acccatatgc cttgggtgtc agctggatga ctgtgtgaag
    11101 tggtactttg atataaggca attcgttttg gtcgtagccc ataaaatatg catacaatgc
    11161 ccggataatg gcttgatgtc caataattag gatattgttc tgccgttcaa gctccataat
    11221 gacaggttca agtctcacga ctaggtcccg gtagctctcg ccaccacggt aacggtagtt
    11281 aaatttgtcg tcgtctcggc tagcataatc ttcaggatag aattctgcaa tttctgtgta
    11341 tgtcatgctg tcacatacgc ctgcatcgag ttcatcaagt gatttccaca taagctttgg
    11401 atatttgaga aagccggctg tctgcgcagt gcgacgtagt gaactgtgcc agacggtcaa
    11461 tggctcgtca ccaatatgat cttggataag ttgtggaaga gctcttgcat acgcccagcc
    11521 acgttcggat aaatctgaat ctccgccaat cttgccctca acgttatatt gtgattcacc
    11581 atggcgcgag atgaagatgt tgcgtggtgc aatgtgcagg ttgagtagat aaaaagcaat
    11641 ttgggactca aggtagcttg aaattaaatt catggtagca gagcggccaa catcaatgat
    11701 cttgcagtac gtgtaatgac tttcggtgcc atctgcatcg agtggttcgt acacagcctc
    11761 gtagtgcttg attcgacgca agaagtcttc tttcgcttgt tccctggtca aatgagcata
    11821 gtccggatcc gtgccacgga ccttgacttc tacattttct tcgatcagct tcgggtctgt
    11881 gcacgtcgat tctaagaaaa acaacctcat gccaggctct tgtgcgacgc gatccgcaat
    11941 ttgctttcga cgtgccttgg tcgtattggt agcgtcatga atccccacat taccacctgt
    12001 tttgagccaa gcgatgagct gttcaaggca ctcatgtgca agcacatccc gtttcttttt
    12061 tgcttcaacg tttaaagagt caaagaaact tgccgtgtgt gttgaagaat tcgtctgtcc
    12121 aaaaacctca cgtgcacgcg cacgacgaag ctgaccaaca ttgaaaacac gcacttcgta
    12181 ctcacgccag tgaagataac gcataagttt gttgctcaga taacttttgc ctcgcgcggg
    12241 caagcctacc atggcgacga cgattttttc gccactaaaa tctggcttat tgctttgttc
    12301 accaagattg cgtgaaatag acattgaacg agaaactctt ttttttgtcg atgattggcg
    12361 cagcacagat gtgtgaatag taggatcgcc cattgaattc aacgtattcc ttgccatgtc
    12421 aggcaaggag tactgagaat cagcacgagt cattggaatc gtgggagcca cattcggaga
    12481 cgaatgtgct gttttgttcg gaaataacgt gctcatcacg ttgcctccct cgtacacaga
    12541 ttgcgcataa ttggatacgg atgatgcatt taagcgaggt gccctcacag actcatccgg
    12601 taaaatgcgt tcagcttcct gtgccagtcg atttgaaacc aactctgggt gatctcggag
    12661 aagagtcagc agtccatccg atgtagaccc cagtggtgta gatgctaatt tttcttcaaa
    12721 ttgttgtcgt ttgacagggt ctggcgcggg catgggtctc gacagctcaa ttgtagtatc
    12781 ttcgtcccta tcggaaacat caaattcatc cgtagacgct tgcgtacata cttgtcgagg
    12841 gacgtcgcag cttaaagaat tcgtatcacg ttctttctcc atggatttca gggtttgtaa
    12901 gtgggtgtga tgctgaaatt ttgacgcaga agtgactgca atatgattga cctatcgtca
    12961 accacgcacg agggttgtcc ttttgagcgt gcggatggac caatcgagat tgttgcatgt
    13021 gtagttcacg tgatgagttg atcccttcgc tagcccatcc ccattgatcc ccacacatca
    13081 tgaatagcgg cagttatgct tggtcaaatg tggcgtcgtt cgcgccacag cttacgctga
    13141 aggttcccgc gtcccctcca acatgtcata caatcgccct tgtatcatta cctccagcac
    13201 tatactttga tccattcact gcacgcttgt gtgaagcgca gctcgtgcgg agcgccaagt
    13261 tgttcggtac actggatctc gagaagcctg taggctggac caagcggaac actacagcgc
    13321 gttcgattga aacgatacca cggatgtggt gggaaggcga tcaaggagaa gcatcagagg
    13381 cagtttgtgt tgacgaagct tgtgaatact cgacgctcct gcttgtgcta gacggttcaa
    13441 caaatcttga agtaaatgtg ccattacact tgcgttactt accacctatt gaagcagtga
    13501 atagtgaaaa tacggtgaat gcggattttt catggctaaa gcgcctatct ctaatggaac
    13561 aattgccaac gctggttcag tcactttgga ctcgggtcgt tgtgtccctc cttgagagaa
    13621 ttgtgcaagt gactaatttg gctcttcagt acacaaaagc ttgcttgaag gaacactatg
    13681 tcgaaaccga gctaatgcca gacattccac tttttcttgc tgcttgtgat aagcctttag
    13741 ctgataaaga ttgggatccg attgatgcgt cgctacttgt tccttcaaca catgcacatc
    13801 ttgcatcaaa gctcgcccaa tatttggatg cgttcatgtt gtatgaatcg gcaagtatgc
    13861 ctgaggctga aacgtccagc gcaatcgaaa tgcccgtggg aaatgcttca ctgaacctag
    13921 tagtgcacct cattacgtta ggtaccgcgc tattcgcatc attgctactg ggtcgatcca
    13981 ttttgtctgc acgaagacat gcaaattaat agtcatcacc acgtgacacc acttctttgc
    14041 acgttgggcg caataagatc gtgtgttcaa actgagctgt catacagccg ggcacgtcgg
    14101 ccagaggtgg gtaatcttga accacacctt gcgatacgag gtggcgcagt cccagcaagt
    14161 agttctgctc accgagacga tcgaggtacc gccggcagaa tggcaaggaa ccaaagttct
    14221 tgttaatggt gtaaaggagc tgacgagcac tgttgatacg caaagataca tgcggtgggt
    14281 tcgctttgcg tgcgtagtgc gagcattcgc ccgagtcaac aacgtagcca cgacccgtcg
    14341 aaccgaatgt ctcgatggca aaagtctcgc cctcttccat cttgacatct agattcggga
    14401 cggctacaat cggcactgac tttccaccat gaatgcgata gggagcaatg tcgtgaccct
    14461 gaaggttccg aatgcacttc acctggtgtg tctttccctc agcctcaaac tcatgactct
    14521 ccatcacctc ctggatggct gcgccaactt cgccaaggcg tgcatcaata ccagcttctt
    14581 tcacaccagt atttgtcgca gccctcacag cagccaacag tgggtcgtac gtaggctcaa
    14641 agttcatggt gaatgcactg tcaacaatgc gacccttgac ttgaacacca aaatcgacct
    14701 tcagcacgtc accactctga aggatgcgct tgtcgccagc atttggtgtg taatgggcag
    14761 caacttcatt gagactcaat ccagtgggga atccgatgcc gctttcgaag ccattcactt
    14821 ccaccaatgc acgcgtgcca tcctcgatca tattggcaat ctctgtcata gacatgccag
    14881 gtttaatcgt gcgctgggca tactgtctga cctgacgatg tacttcagca gcacggcgaa
    14941 taaagttgta gttaaatccg tctttctcct gtatgagtcg ctcgcgctca cgaagctctt
    15001 cgccggttac gcgtttgcgc gactcatcga acttggtctc gtcgtactgc tgcacttcac
    15061 ccacaggaaa cacaccgttg gggaacatct tcgtaagccc aatcgacggc ggctccgtct
    15121 gttccatcac ggctttagca gtcttactct tcttcttctt tgcaccgctc ttcttttttt
    15181 tcttcttctt tttctcagca tcacccgggg ctggcgtttc atcgtcgtca tcgtcttcct
    15241 cctcgtctgg accacgctct tgaccctcag aaagtttgtt ctcctctagc ttagtactaa
    15301 atgcatcagt agcttgcgtc gcagcatcag ctgcctcagc tgtcgctggc atgactcgtt
    15361 ctgaaaagtt cctagtcaaa gaacgagcac aaatcattaa gacagacagg tccgaatgga
    15421 accgggctta gtcagctggc gattgttcgc actgacactt cgaacaccaa catgatcaat
    15481 gtgcgtgcgc acgcgtaagg ggactcacac cgaagctttg gagtcagcgc aaagaagctg
    15541 atgaggcacg caagcagcgc ccgaggacat ctcctgctct tattcgcatc cagaaaggca
    15601 tgtagatttt tgcttcttac gccatgcaga tttgtctgag ttagagctcc cgcccacgat
    15661 ggaaacgcag tttcctgacc caactaacat caagaggttt gagctcttga ttagtccaga
    15721 tgaggggatg tacaggggtg gtaaattccg cttttccata tctgcgaatg acaactatcc
    15781 acatgaccca ccaaaagtga aatgtcttca aagagtaagt ttgtggactc gtggtgctaa
    15841 catatgcgta caggtttatc atcccaatct tgaccttgat ggcaatgttt gccttaacat
    15901 tttgcgcgaa gagtggaacc ctatcttaaa tctcaattca gtcgtcgtgg gtcttttgtt
    15961 cttgttcctc gatccgaacg ccgatgatcc actcaacaaa ggcacgtaat tggacagccg
    16021 ctgactccag cagaagctgc tgaagacctc aggcgtgaca ggactgtatt ttcttccaac
    16081 gttcggcgaa caatggctgg aggatcgcta aaccgagtat cttacgataa tgttttgcta
    16141 tgatgggagg ttcacgttgc acgctcgtat tctctacatt tcacgttatg gctgtgtcga
    16201 ttccacaggc gcctcaccat tggccgcacg acggccccag cccgaccagc tctcgtcgta
    16261 gatagcgccg ttgataccga gttgttgaag agcaagccac aaaatgcatg ccgtcattcc
    16321 gcttccacaa gaaaacgtaa cgccgacaga gccctgcgct gacccgtcat gacgaagttt
    16381 ttccatgccc tcctctccta aaacgcgaga cactaccttc cagagctcat gctgcggctt
    16441 cattgtggtg aaagattggc cgttgacctc gtgcttgtcg aggacagaca tgaatggcat
    16501 tgaaagggca tggggaatat gaccacttgc catgttagga cgtggctcgg gaattgttcc
    16561 atcgaaacgc tccttgggac gagcatccaa aacgatctga gcactcgagc ctaaggtcgt
    16621 gttgtgaagc atttcttgga acgagcggac tcttccgctc tcaagtgaag ggtctggata
    16681 tgttcccctg gacagtgaag gttctttttc tagcgacgcg gaatccacag cctcaccagc
    16741 agccacccat gcaggaagac ctccgtctaa gacagagatg gccttgtggc caaatgctga
    16801 aaatgtgaat gctgttcgcg gcgcggaaaa gattccatgt gagtcataaa cgacaacatg
    16861 agtatcccga gatataccct tcgccgcggc agcctgcgca aacaaagatc cgctcggcat
    16921 catgtgtggg agattcataa ctgaatctcc tttcgttgat acggcatcaa catcccagaa
    16981 gagggctcct gggatacggg ggcctcttag atactcttta tgcgcattgc ggacgggcgc
    17041 attgggcatg ttgaggaacc acgttccatc cagaatacaa agcggctgct ttgatttcag
    17101 ttttgcagcc aattgacctg gtgtaatcag cataggcggt agcgaggcgg tggccgacaa
    17161 agacatttgt attgggtgtg ctgatttgat ggctatcaac tttatgcact cgttgacccg
    17221 aagtaagatg gcgtggtaaa agtgtcactg ccacaatccg cctttttttt gggctagtcc
    17281 cgtgattttt gccacatttg ctcttattca aaacttatct agtgcgtcat ttaatcatgg
    17341 aagctttgtc cagctcgaca tcgacacaat gccgcctgtt gtcgagatct cacgtatgtc
    17401 ttggtttaca ctaacttagt ctcggaacca gcggtattta taaaaaagag aagcgatgga
    17461 tctactcaac caggtacgtt gctcctctca gcttgttaac agcaatataa ggtgcacagc
    17521 ccactcttga ttcagaactt gaagtgacgc caccgcaagt acgtggtgtt gtgcgtctgt
    17581 ctttagcaaa gcctactcga gtaaaagata ttaatattac attcactgga atcactcgca
    17641 cagactggcc tgaaggttta aaacagcatg gcatggatgt tattgaacag gtcgagatca
    17701 cgcgactggg tactagtatc ttccgtacca gcgagggaac gcctgtctct ttgggacatt
    17761 cgacagaggc acgtcatggt gaagtgagaa atcagtctag gcgaggctcg caaacgccaa
    17821 tgtacatgcg gccagatgat gtgtgggaac gatctcgtga acgggagagg tcatctatgc
    17881 caactcgagc accgcccaat acgcgactat cgatgcgtgg tattattgaa ggtttaagat
    17941 cgccaaaaac ttctcctact caagaagctg caccgatcct tgaaccttta aatgcagcaa
    18001 gccaaacatc gtttgtgcca gcggaatggt ttgaattggg aaaaggcgaa tatgaatatc
    18061 cttttagtat ttcgcttcca ttcgatttgc ctccgacttt gcatgctgag tttggacatg
    18121 ttacatatat gttgaaagcg actgtctttc gtagcggcac gctgacaagc aatctctcct
    18181 cgcaacgcga agttacgctt gtccagattc cccatcaaga accatcccca cttactgatt
    18241 ccattttcgt tgatcgagta tgtgatgata tgctttcata ctcagtggaa attgaaggta
    18301 atagttttcc agtcacaacc aacatccctg ttcatttaac catgattcct attggcaaaa
    18361 cccgtgtgca tcgaatttct tttactcttg aagaaaagac tgaatattac gcgaaagaaa
    18421 gacgaatatc acgtccagag aagccgctca agtggaatct cgtcaggctt cagaatgagt
    18481 cagtcaacga tcctttgcta cctctcacac acgaagatcc gcgcgctctt gagacttcgc
    18541 ccctacttcc atacatcgaa gcggctgctc aacgtcgaat attcgaagaa gaagagaccc
    18601 gtttggctcc actaaaccca ctcggtccat ggcatctcaa gcttgatcta cccgtgacta
    18661 tgggtcgcca gaaggtcatt aatatttcct gccagcatcc taaatcaaat gttgcagttc
    18721 atcataacct caccatcact atacgtgttg aaaagatccc agtaaatgaa ttagcaccat
    18781 tgaagtcacg gatcctcgat attgttatta ttataccaat caaaataact cactcgaaaa
    18841 cctccttcga gtggattagc ttgccaagct acgagtcttc tcaacaagcc ccgtccttcg
    18901 gaatctcgtc gctgcaagat cctaatattc cggaatcacc acccccgccg ccgcccttgc
    18961 ccttaccgct gccgcaatga aactcgctca tactatgtat agatatctaa agtaaatacg
    19021 tgcacgctta aatatgttga gtcacctgga aactgacgtc ccatcctctc cacaggagcc
    19081 agtgaatgag aaacgctcag aatcttcggc cgaccttcac ccgcttttaa caccaacaca
    19141 tcgaaagaga cttgggagca tggccgctga agccagcgcg acgcctggtg cgtcgcgcgt
    19201 cagaacagag aagagaacag aagatgctct tatgtacgtg ttgatttttt ccccttattc
    19261 ttatgcagct ctttccatga tttatatgaa catctcgaac gtgcgcgcca aacactagcg
    19321 ccaaacgaat tacacgacat gttggtaaca cgtctcgccc agctggagca atgtgggagt
    19381 attcttcatc gtaaaacaaa agagtcgtgc aagatcttag acaacaagaa agaaataacc
    19441 tggaaaggca tgaattttca gattgattct gtgcaacgcg atttgtgttt ggcgatcagc
    19501 gatcagttgg acgtcgatga gcttgaagtt cttgttcttt tgcgcaccta tttggaaagc
    19561 gagcaccatt ctattggcat gcttgaacac aaaaaaactc taaaatctga tggatttgat
    19621 gagtttctcg atgccttcta tgtgtttttc tttgaggagc agcttgcggt tattcggtgt
    19681 gtgagtgcct tgctccggat tgctgaggat gcgcacaacg agttattcga cattgcgacc
    19741 tccgtacttg acaaatttgc tgatacaaag ctcgcacagc gctgtcttaa atggtttgaa
    19801 gaggaaacat ccaaaccatt gccatcaaat gtcgctagtg atacccatta tgcgatgctt
    19861 tgggtgcggc aggggctaga gcgacaactg gcactgttag aagtggcttt tctcttgtac
    19921 tatgggcgtg ttccgccatg cgcggcattc acagcggatg tgcttgaatg tgctcaccgg
    19981 acgcagtttg gccaacgtca agcgaatgcg agtatttttg actcagacgc gtatgaaaaa
    20041 tgccaatgca tacgtgatct tctggtgttt ttggctgtcg agtgcttgaa cttggaggct
    20101 gcgttagatg ttgtgccaga aggtgtgtca gcacctgagg atcctgcctt ggctccattt
    20161 gcctcagaca ttgacgccct gaacaggtcg attgcgcagt tggaaatggc tgcatccaac
    20221 gtagcatatt cccctcttct attgggattt gcgctagtac tgcgacgttt ggaagaggca
    20281 ggtacacaca gcacgctgga tccacggcta gcagccgctg tagacgtgat ggacaatggt
    20341 ccacctattt ggcgtcgtct tgtccagggt gcatttgacc ctagtatgga actgtatggc
    20401 atgcttcggg cacttgtttc ttcacctcta ttgggtactg gcactcgaac gctgggtgcg
    20461 tcgaacttgt ctgccctggc gtatcgggcc gttttcaagg gactattgct tactatcaca
    20521 gaccttgtgc agccagaata cttcacggat attgacactc ttgttgattt gtggtgctgc
    20581 acattccgtg cgaaggctgg tgatgtacca gatggcattg cggcattgtg cacccagttt
    20641 tggacccaag atattcagta tcctactcgt gcatctctgc cgagtctggc acgtcgccgc
    20701 tttcctgcaa gtttccgtcc gcttgtgctc ctcatgcagg ccttgtcggg cactatgcct
    20761 ggctcttctt cacctgaaac agccatggct gtcattgatt ttctggcgca cgtgtcctcg
    20821 gtagctctta cactacccaa gattgcagcg agcttagctc cttggcagac tattgatgag
    20881 cttgaagcac cgtcggttac gtatcaatta cgttctgaca tgcaaatttc gtcgacacga
    20941 gtcatcctgc cagcaggtac gcgtggcgtt ctcgtgtcac cgcctgggga agttcctgcg
    21001 attgttttat ggcagcttgt cgaaccgatt agtgcttggc acattcttca tgatgcattg
    21061 cttgcgcgtg tcagcactcc atcgcgacga cttgatgcat ttgaaggcgg tgacggccca
    21121 tggagcttgt cgcctgactg gtccaactgc acggcatcgt tggacattga agtggcagga
    21181 ctcttcacag atgtattgca agctgaagac tcaattggtg aaactctctt gtcgcacctt
    21241 ggtgaacatg agggcctcgt ctccgccgcg ctgggtcttg tgcgagccgc tttcacgagc
    21301 tcgccgttgg gtgtacgtcg cctgtgtcat ggttatcgtc tcttgatggc tctgctcccg
    21361 catcgctcaa atgaaatctg gcagtggatc cgctcgacga atatcctgat cggcagtcct
    21421 ggcatagtcc cactcagtga tgtggaatcg cctcactctg ctctgctggc acatgaaaaa
    21481 aacacaggca cctttaccgg cacactttgc ctcctcgatc tgctatatgc gttgctagag
    21541 caaactcaat cttctcagtt tattgatcct cctcaacttg ttcaagttaa agcgtctgtt
    21601 cttgctcgat cgtttgcttg ggttgctaca gacatatgga atgaccaccg caattggaca
    21661 tataacgata acagtacatg gatgcaaatc agtctaaagt gcatgcacct attttctgca
    21721 gttcttggag atccttgtct gaatccttta aaagagccag acacatctct gcacatggat
    21781 gctgtgcgcc ctttgcatga ggttgtggag cgcgttttgg gtgaaggtgc aacgtctttg
    21841 acacttgctc cgatgctcgt agccctcggc acaggtcatg cacgcattga cgcattatac
    21901 cgctccggac atgcatttgc tgcgcgtctg ttggaaaggc tcgtcgagac ttgcttatca
    21961 actaccagta tgctcgtgac gcgatcccaa cgttcgcatt tgctcacgac gctttttgtc
    22021 agcgcagcac cggatgcgcg gggaacgctt gcgagtgtga ttttggcata catcccggcg
    22081 gctgtgccgc cctctctcgc cacagctgct gcccacctcg taactgatat tgtacgagca
    22141 cctgatgttg cagcgctacg tctcgctggt catcttggct cgacgaatca agtcgaagac
    22201 gttgtgggtt tgctgctaga cgtactggaa aattcatttg cggatactag cttgcgcgtc
    22261 gctttgtggc agatgttcag cgcgtttgtc tcttcacaac ctgctcttgc gacactcttg
    22321 ctcacgggcg cacatttggc tcatgatcat gcatataagc ctagtgattc atcagcattg
    22381 aagcgtacgg ccctacagct ggcagtagat tcattggtct taaccgaaga cctatggacc
    22441 gtttgtcccg agttgctgga tgctgttctt ggatttatga cggaagcttg ggaacacgca
    22501 gtagcgcatc caattgtctt tggtgctctg cgcaaacagc cagaattttg ggaccgactt
    22561 gatcgcatca tttgtaagaa ggtgcctgtt ccactgctag atccatctaa cttattgttt
    22621 gagcatgttc aaaatgaaga ggcgacacaa tatgccttcc aactggaatg tcaagctcgt
    22681 gcgctacgca taatggagct ggatctttgt actttgaaaa tgccacgtca gtcttcggac
    22741 tcatcttgtt gcatacgtgt tctggaagca ttgtgcagtg atgagaatcg ctttattgaa
    22801 atactgcacc atgcaatgca gacgatgcct atggctgtgc cccgttctgt ggaacagcat
    22861 gccgggtctc tcgcccggga tataccatgg cccattcttc gacatgctcc tcgccgtgat
    22921 gactacgatc ggcagcgtat atatggacct tactacatct atcatcttcc gtctgtacta
    22981 cttcggagcc agacgactac atcggctgac gtagaggagc tcgcgtcttg tgtgggcctc
    23041 acttggtcta tcgtggacgc acaggctaag cgtgctcgag catggaccga ctgcttgggt
    23101 ggtgtcatgg ctcatcttct tgcgcatgct gaggcacaag gctcggcaaa atacgaagca
    23161 cttcaacggt ccttgagccg cactgtgact cacattggtc cactcgcatt agcagaggat
    23221 cgctcacatg tggtactttt actcgccgtt cttgttggtg cgtcgtacat gaatttgaac
    23281 aaagaatccc tatcgcagtt atgcccactt gttgctcagt tgtgtgaata tcccgcgtac
    23341 aagctgccat cttttgcatc tcagagtgtc cgcacgcctt tggttcagct tatgctgact
    23401 gtttcgtcgg cttgccaccg gcaaaatgtg tctgagccag ctttaagctc catcctgtct
    23461 tacgcaatgg aggcactagt ccaacttgat tccctcattc cttttctcga tgcgccagtt
    23521 gatgaagcgg cacgcgcagc tgaagctgac ttggatgttc tcattgcctt tgtgcgcaca
    23581 tgtatgacta ctgagacgtc tgtaccgaaa tccacgtggc tgacaccaat gcgagagact
    23641 tgcatcattc ccgcagccgc cagtatcctc agatgcgcgc cgctgacgcc tgagcacaat
    23701 ggtgctgggg cgccccgtac acacattagg tttttcatgc ccgtgttgcg cttgattgaa
    23761 gcgctttcag cacagccagt cgcgtgtgag cttgtcgtgc aggctggtgt tgtacgcgcc
    23821 ctgtgtacca cggctttgag cgcgcttctt gagcaaggcg cactagatcc tgttcttccc
    23881 tcgggagatc cacacccact tcacgtgaca tggctgctaa tgctacgtac ggttgttcga
    23941 ctagtggaga acctgggctt ggagtcgcga gcatatcttg ttgatgcaga tgtgcaagca
    24001 ttcgtgaaca tgtatgcttt gcagatccgc cgttccttct tgttttcgcc tttgactcaa
    24061 ccttctcctg tggagattgg ccagcttcat gaggtctgca tgattttgcg cctctttcgc
    24121 agtatgtgga tggctaaagc tcaaggtgcc attagtagcg actcgccaat gagccgcgcg
    24181 agaagaatgc ctctgggcga gtacttcctt caagatattc ccctgctctt acagcaaatt
    24241 gcatacgttt acaaccatcc gaaagaactg ctaactatgc ttggcttgac aaaccatgcc
    24301 ggtgccccga cggagtcact gtcaaaattt gctcagcaaa ccgtcaaaga ggcattggct
    24361 cttttacttg ggctattgtg ggatataagt ggcgcagatg ccattcttac attcgataag
    24421 gaagactggc cgatgttgcc agctgtgatc cagccatcta tgcatgtagc gccgcatgcg
    24481 ccagcctctt ttggtacttt gttgcaactt gccagtggtc ttacggaaga tactaagcat
    24541 gatcaagacg tgtgtgggct gttagaacaa tgcgtaggtt tatgcgtgac gcaggcgatg
    24601 gtgtgggatc aaggccctgt tcctatctat gcgaatgaat gtgttcaagt tggcagagac
    24661 caagcgcgcg cggaattgga agctggtctt ggtcgggaca ttgacgctgc tatccaaaca
    24721 gcatccaacg ccatccggaa tccgtggtgg gatgttctac gtgctttcca tgaacgatgc
    24781 actcgcccaa gaagctcata taaataagaa atgcattttt gaaatacttt attcatttat
    24841 gacaactggc acggatggac cataggtagc ttgtatattt tatcctgtat tggttggctg
    24901 cggatttcct cgcgcctgcg ttacgtgggg attgcacgca cgaatgggat ggcctccaca
    24961 aatcaactca caactgcaga tcctaccgta cacctttgaa ttttggtcat aatgacctcg
    25021 gaggagccgc gtttgtcagc ccgagtgcgg gccatgttga cgacgcaaca tgacccacaa
    25081 gcgatcaaag aggcattttc gatgataaaa agcatatatg gcgataatat gccagataca
    25141 aagacattgt cttcgcgtct cctgcgggat gtccaacgtc aggagtacgc ggtaacggag
    25201 acattttgtg atgctttgac tggcctagac atggcccttg ctgatatgtg tcgaattaca
    25261 agaaatgcca acgatgaagc gcgcgactcg atgaattgta tggaacgcgc tatgaccgaa
    25321 gctcaagcct tgctcgagca cgcacatgcg ctccaagacc aaatgtgagt acctccctta
    25381 tggcactaac cctatagcac tgcctctaaa acacatcagc ggatagctga gcgactcctc
    25441 gagcgattca cgctcacaaa agccgaaatg gatgctatca gcgcaccaga tgcgagtgtc
    25501 aatgcgtcgt tccttactgc catgtatcgg cttcagacca ttctggatga cacgctcatt
    25561 cttatggatg caagtgatcc tgaaacagac gatttttcct ctgaatctct accaacttcg
    25621 gcgaaggccg cgcgcgattt tcgcgaacgt gcggcatcac tccttcaaac atccatgcag
    25681 cgtcttgctt actggtgttc cgcagagctg cgtcgcctgc cactcgaggg tgcggatgtc
    25741 aatatgttct tgcgtgaagc tctgcgccga ttagctgctc gtgaggactt gttccactcg
    25801 actatggctg catttgccga gactcgcgcg gcaaggtggc cggaagcgtt taacatggcg
    25861 ctggtcgtag gaggcccacc gcccacgtac ttgccccgac ctattgaact ttacgctcat
    25921 gatgcgcttc gatatgtgtc tgacatgctt gcatggatcc atcaagctat cgcaagtgag
    25981 cgggaacttg taacgtcatt attttcatta ctgtctatac ctggacgctc ggcgcctcgt
    26041 gtattagata aaccggcaga gccggagaat gacttggcgc tcgttatttc tgcgcacgga
    26101 atcgaaccaa aggttctaga aatgcttata catcgtgtgc tagatcgcag tatggccggc
    26161 tgttgtcgtc cacttcggaa gcgcgtccaa caaactatca gcgcgcagcg cgatgctacc
    26221 ttaattcttc gcttgtactt tgtcttgagc ttttacagaa ttactattca acacacgctc
    26281 cgcgagtctt ctccattatg tgtgactctt aacgagtacg ttcgaacaca cgcgaaacta
    26341 acccaaggct ttatcatctt gccgacattg cttttgtcca tgcgctgcaa cagctaagtt
    26401 tcgatctaat ggtacctgag aacccgggtc cggatgttcc ggcttccttc gctgaagcac
    26461 ttgaacactt gagtgcactg ctcaaagagt gcgatgagac aaaagacaca gtgacgttat
    26521 ttgcacgtat tgctcaacat ctggtcgaac caatgcacgc catgtgcaaa aagacaactg
    26581 aaaaaatccg gcatgcatcc ggcaagacgc catcatggct tggcatgcca cttttttcaa
    26641 cgagagtata tcaagatgca gatcctgaat gggacgcttg cttgtttctg attcattgcc
    26701 ttcttcctct tgtacgaaca attcgagcgc atgacgagtt gtacgagcag tacgcacgaa
    26761 tctataagga cttgagcgcg gcatccaaga aattgtgtga attgcactat caaaatatgc
    26821 ttgcgggatc tgggctcaag aagctgggat gcggagagat tagtgaaccc acattccttg
    26881 ttgaatggaa cgctttttgt gctgcaccaa acctactctt ccctccggag cggcttgtgt
    26941 ccttgaaaga tacttcgttg cggagcacaa tacatcgtgc ggcactgtta catctcgttc
    27001 aaagctatac tcgcgcgcgg gcccagtccc atcaacttcc tcccgaacga gatattgcta
    27061 tgctgatgga tgtgttggac atcattgacg aagcaccaca tacctttatc gagcagacac
    27121 ttcagatgaa ttacggtccg aaaaaatcag gtgcagcacg ttcatagccc gccaaatctt
    27181 gctctgagaa acagcaaaaa acgaccaagt cgaggttgtc gccctcagga cccaaaagga
    27241 aagatttgac ctgctccaat gcagcctttg ttgcatcgtc tttcggataa ccataaacac
    27301 ctgttgaaat tgatggaaag gctaccgaac gaagtcggtt ctttacggcc tcttgcagac
    27361 tttcgcggta cgctgattga agcaaagtgc gtgcaacgtc aggtggatga tgggaataga
    27421 tcggaccgac tgtatgaatc acagctttgc agggaagccg ataagcattt gtcgttttgg
    27481 cttcgcctgt gttgcaacca ttaaggcgtc tgcactctgc taagaaattt gggtgatctg
    27541 ctgcacgatg aattgcgcca tcgacgccgc cgccgcccag gagtgtggga ttcgcagcat
    27601 tgacgatcgc atccacttcc agtttagtga tatcaccgca ccatattgca atcttccgtg
    27661 caagcgcgtt cgcatatggt aaggttggaa tctgttgaat ggacaccatt gtcggagttg
    27721 ctggtcgttc gacgattgtc atgacaattt cctgaggggt ccctgagctc ttgggacgta
    27781 aatttaattc cagctgtaat ttaaatccaa ggtcttctaa tcagttgtgg ctgtcttcgt
    27841 ttggcatacc atcgtagtta tgagcagtgg atcgacatcg tctcctcagg tcattgtgca
    27901 gcaggctccg ccacagcagt ccgtgctttc caagcgtacg caatcaaatt tttacttaca
    27961 tgtgtagtcg gtatgggtgc catcatgggc tcgcttgtgg gtgcaactat tggtttcatt
    28021 ggtggcggat tccaaatttt gcggtacgtt gaacacattg ggcttatgca tgagtgctgg
    28081 accaggacct cgtggtgcta tggcaacact agcacaatac atgatttcct caggagcaac
    28141 gtttgggttc tttatgtcta tcggaacggt cattcgtacg gagtcgcttc cctcttcccg
    28201 cgatgagcaa tggcgcgcag cttatcgtgc gcatgggaac cgggtcgcaa tcggagctgc
    28261 atcacgtaca taattatgta tctatgcgaa caaattgtgc ttggatgaag cgacgttcca
    28321 tgatggtgct tgtttttctg ttcacctttg tgtggaccac ttcttcaact acaccagtta
    28381 cgcctccggc ctcagcaaac agacgctcga cttcatcgcg agagaaaaag taagccatgg
    28441 tgtgatctcc ccttcgatac cagtggtgcg catcacttag tagactaggc tcggaccatt
    28501 gagcatcttt acgtgtgtgg aatcgtagat gcgcgagatc tccatgtgcg tagtctcgga
    28561 acaccaccgt agctcctaga ggaatagcgg tgataagtga tcgaagcatc cgcacctgat
    28621 cctgaggcgg gatggcagag agcacgaaga tgattgagag cgtcgacact gggggccagt
    28681 tcggacgctg cttcaactga tgtagaagca cttgcgtaga ttgtccatca agtaagtcat
    28741 gaataaatgc attcacacga tgttgatcat agcaaggatt tttttgcacg atgtcaatgg
    28801 cgcgtggtga aaagtcaaag caatgaacgc gaagtttagc attcttctca agtagtgggt
    28861 agaccgtgtt gccaacacca cacccaactt caagaagaac aggttcttct ccgtgtacta
    28921 ggttaggtgt atcttcgcgc aattcgtcaa attccctgtc agtccaattt cgattcttaa
    28981 agaaccggtc ttcatgcgcc ttgtaaaact tatcccaagc tctgccagca tcccgccgag
    29041 tcttttccac catgaaaggt gaactaacgc gtcgattcat tccaagcaca tcttcaattt
    29101 ttgaggtgtc ttgctgggcc gaggagcgtg gcgtggcctg cgcgtcactc atattcgcca
    29161 gcaagtcacc tcttgaacag atggatgtgg ggatttgttc acttcagctt gcgcgcttaa
    29221 aggcgggggc gagtttgggt acgccaaaag aatttgaaac ccgactggac ctccatacat
    29281 ttcttctcgg tgccgatccc acgtggtgag ttctcgtcga ttgctgttcc accatggact
    29341 cgatgatgga gcgggattcg gccatggcgt cgtttgcgtt tcgtggctct cgtgaacctg
    29401 tcacgctgtt ggaagactct ttcttccgcg tgcggcagtt cgtaccgtcg ttggttcctg
    29461 ccgtagttga tgcgctgcgt gctgatcctt acgtgtcgcc cagcacgggt ggtatcgata
    29521 gcgacacgga atatgcttat tgtgcaacta cgcagaagtg tcatgtatgg cgtgccacaa
    29581 gtgcagctcc cacttgcttt gtatttcctg ttccgagcag ctcatccggc gagagctcac
    29641 cgccacattg tgttcttctg cctcgcccgt taaacgcaag tgctgagcct gctgtactct
    29701 tgtgcacaag cgatggtcag ttgtgctttt ggaacgctgt tagtgatgct tttactattg
    29761 attccaacac gattttggat gtgcgcgtgc cgctacagac gaatgaacgg ataacaaccg
    29821 cagctcgcgt tgacagtagt caggctttgc tcggtacgtc acatgcacgc ctatttagtg
    29881 tgcgagtttt catgcaccgt ggagagtacc aggtggtgcc aacggtattg agcgagtcgc
    29941 gcggcctgct gggccgatgg tttggtggca acagccaccc gattggaggt acaggtacag
    30001 agtgcgctat ttcctccctg gtagtcggcc ccgctgggac agatatgcac tgtctcgtgc
    30061 tggctgttag tgcgcgacat gttcagtttt ggtgcgtgcc tatggctatg ggttcgactg
    30121 taccaggcac ccctcggctt gtgaacgcag atatgggaat ccaccgtact cttgccagtc
    30181 gtatcctgta tgcacgtggc caacgctaca gcgcggctga tgctatgagc atcgaaatac
    30241 ttgatgcagc atttgttctg aatgaggaag agtttgtggt gctctatgtg gaccgcagtg
    30301 ttccttctac gacgtcttat ggtctcgcac tcattgacgt acccaaagaa cctggcactt
    30361 ccctgactcc tcgtcagata attcccctgc gtttccagga tgcaaatgat cctcgaccag
    30421 gagcacgtcc tcgtttgcac gttgcaggca cacagccatc ggtggccttc gtctcctttg
    30481 gccgcgcggt tatcgctcaa ctcttgagcg atccgtgtgg ttctgatgag atacttcagc
    30541 tgcggcatgg cgcggatcat attctgggct cttgtgtagc tgtatcagat tctgatgcac
    30601 gctggaaagc cctcactgcg actagcggta tctggatggt ggatttccat gtgccctatg
    30661 cacagcagca ggctattgag tacgtgtctt catcgcatgg cttggagaga ctaacagcag
    30721 cgaacaacca acatcagctt gcgcgctgga cgcgcagact cgccacttgc aagagcgcat
    30781 cgagagcgcg gtttggttct atgatgcttc acacccactc caactagatg ctttgccaga
    30841 ccatttggat cttcatgtgc ttgagcactg cgttgtcaat gttagtacag atttgctgac
    30901 aagttcttta cgctacatgc ctaaaaccgt tgacctgcgt acgcaactcg cacagcgcgt
    30961 ggcgtgtgca ttgcgtctgc gtgatgtatt gggtcggaat ggttatcttg ctcaactttc
    31021 aatctcaact cgcattcatt tgcgagcaga tgctgagctg ttggcagggg caagtgatct
    31081 ctggcgtttg tttgacgctg gggagcatgc agccgtgctt gtcactgcga tcgagagtgt
    31141 gctgggccct gggtgtgagc gagtgttttt cgagcaggca cttccacgaa tggtcgaaat
    31201 tcttgccgca cttcatgctc aattgactcc atccaatgcc gtggtgtgta cgcgactagt
    31261 gttggccttg ttccttggcg caacacgctt ccgtcttgaa cacggtgcag cgtatcagca
    31321 gacgtctcct cctagttcgt cagcttttga gccttggtac gcgtcacctg tatgtgtccg
    31381 cctcctggaa tcattgtttg atgcggctat caatcggctt gagcatacac aagaagccgc
    31441 agcagatgca gagctccgca ctcagctttg tgctttggca gaacaagcac taaatgcata
    31501 tgaggctcgc gaggcgttcc ttagcaacga tgcggacggt cttgcagctg cacaagctgc
    31561 tttctcgaga gctcgcccgt ctttgttgcg ccccctgttg ggcatcggac gtgccgacaa
    31621 agcattcgca cttgccgagc atcatcgcga ttttcacacg cttgtggttc tttgctttgc
    31681 ggatccggcc aacaatgacg attccaagcg cataaagctc atgaatccag cgagttcgga
    31741 ctcctcagat gtacgtgtgg agctttacct cgatgcatat ggtatggatt ttgccaatga
    31801 gttgtatcaa tactacataa aacacggtgc agttcgtcgc ttattggagc cacgtgccga
    31861 gcatgcacac ttggtgtccc gttttcttga tgaacatcca cagtattccc ggcttgcatg
    31921 ggtacacgat tcagctcttg atcagtatga gcgtgcgagc tcgacgcttc gcgcttgcgc
    31981 gcagcaagaa cgcctggatg tacaggctaa gcagcgtatg ctaagtatcg gaaagctact
    32041 acatcttgcc tcgcttccta gtatggaagg agtgtctgca cccgctcagc aagcgacact
    32101 cgagacttgg gatgacgcgc ttgaccttgt gcacatacaa actcgcttgc atgcccgttg
    32161 ggtcgaggca acgctggtgg atgagaatgc tcctgcagaa gctcaagctg aacatatcgc
    32221 ttcgagtatt gctcccttgc ttgacaatag accgacattg cgcacattgt ttgtctcgtt
    32281 tgctagcgag gtgatcgcag gtcatgttgt gactggagaa gacataattg acttgttgac
    32341 cttggcagat cggtcatttg ctgccccaca agattctgct ctgactgatt ttgctattgc
    32401 tgtccaggtc ttggtgagac tggacctttc atcggcgaga cgagatgcag ctctggtatc
    32461 gttgtggcgg cgtctttatt tgatggatga ttgggaagca cttagtgata ccgcaagttt
    32521 aaccgatgag caagtgcttc agaatgttca aaacacaaca gcatttcaca ctttgcaaag
    32581 cgtcctcgct gacgatagca ctgccgaaac tgtcatatct ccagagtcaa tttgtacaat
    32641 ggctccccca gatctatcat tgctgaaaga gcgattgcaa ggcttaccag acactcaaat
    32701 acaagccatc catgatgctt tccaagagga gcatgatgcc ttggcacata ctgtggaatg
    32761 cacccgcctc tctgcatatt tttcacacat cctctcggtc cgtctaataa ataaggaaga
    32821 ttgggatatg gatgacgaag atgcgcctga acataagctt gaagatacga ctacaccctt
    32881 atacgagact tccatgccag gtgccagcac gatgcttatg tgacaaaggg gacatgttat
    32941 cggcttctgt atcgatcctt tttttttcat tactatcacc ttgcttccat aattcagtga
    33001 attatgacga aaaattataa tataaaaata ataacaatat taacggtaag ctagcgacgc
    33061 ttcatttgtg ttgcatgagc tttacgttgt gtgcgtcgct tggctatttc catacgctgg
    33121 tgtaaaaaga aaaaaaagaa atgagatgaa acgtaccttg gcttgctcag caggcgaaag
    33181 tttgtcaaat ttctcttgct gaagacgtcg acgctcttct tcagcttcct cggcttcttg
    33241 ggctttggcg tcgcgtgagc taatttcttc taactgagca gcgacctcag tacgcgtctt
    33301 ttttagggca gcgtaagtgt cagggtgcag ggctaaaata tccgaccggc ctgatgcagt
    33361 catagatagc gcatctgcaa tgtccagagc aagagtaagc aggggaagac ttgacttggc
    33421 ctcggcctca gttcgcggca aacgcagagt cagttcaagt cgttcaatac gctgtgcttc
    33481 gggaacgggc cccgttgccg gttcgactcg aggttggtca gtaaataata ggctcactaa
    33541 aaactgacca gccgaagaat tcaatgcttc agtaatacct attcgagcac gttgtttgtc
    33601 accccgagag ccgatttcgc cgagccaacg gtctgtgatg tttcctgcct ctgatgcaat
    33661 agcgaagcgt tcgtccaagt cacgcgcttg gctcgcattt gcaccgtcgg agacacgggc
    33721 aaacttcata tcaaaacgct catgacgagc ttgatgaagc tcggtcttgt cgataatagc
    33781 gaacgttcca ccgttcacac gcggagaccg aggcaaggta aacgacaaag tcactcgctc
    33841 ctttttaaac caaggagaag caggaagtgc aaatatatcg tagataatcg aaaaaatgat
    33901 catgaacggg tcatgccatg gacgtagtgt taaaacagca tggaaagaat cgactccacg
    33961 gcgtcctgtt gcaaatagac aggcctcatc tgcgccattc caaataagtt taggtgcaat
    34021 accagatgtg tcaatgccaa cctgagaaaa ttcagtctcc agagcacgag cataaacaag
    34081 atgccagctt ttaactaccc agcgattgta cacacgcccg agcaaagagc cgagcaaaaa
    34141 caccatcaga acgccgagta aaacaccttg aacataaaat tgccttgggc gaaaggctag
    34201 atctacattg aaaatacgac ctgtccataa agcagggcta tcatcttgtt gcaatgagat
    34261 gatccgctgc aacgcatgct gcagcggttg ccatacacgt tccatcacga tggtcacggc
    34321 acggagatat gacaatgaac gaagttgatt gccttggaat ttcggccgaa tcatggtcgc
    34381 caaatggagc tacatccgtc cttaccatga aggaagttcc gccctcttgt aaaaattaga
    34441 cagaagacaa tctcatctaa gaatagtatg gatcaattct tgaccgacta gagctgggga
    34501 tcctcgcagc attcatttat gctgagaaaa cgtcatttgg tttgatgaaa tgtcgatcgc
    34561 tgccgcatca cttgccggct gatgattcgc tggcggtcgg gatacaaaaa gtggagggct
    34621 atcggtccgc gtcacaccga acctacgatt tccctgtctc ctgaacccca ttgtgtggcc
    34681 aaagaacgga acgtgacgag ctacgagaga cctggtttac agatttcggc gatctattct
    34741 cgtttgaata aagtaaccgg tacgtgttgg ttcgnttggt aggtttnctc ccagccgcgc
    34801 ggngagatat agtccgagaa cgcaactttc aggattctaa cctaattagg agtcaagtat
    34861 ggacgtaaaa gatgcttcta tggggatcga tgatccactt tccgcagaaa gcatgctcgc
    34921 agaaaagccc gtgcagcgta tcagtgttat ggaccacaaa acttttgctg aaaaatacct
    34981 cgccgacctc ggacaagaag aagcagattt ccaggtatgt cactggtcta ttccgtcgtg
    35041 gcacgcactc gacaaacgga tcactggtcc agaattcgag tgtggcggtc acagatggcg
    35101 catattactt ttcccgtttg gcaattcgaa tggtcaacca tacgatatgg tgtctgtgta
    35161 tttggattat gccgacaata aagatacgcc cgaaggttgg cacgcatgtg ctcagttcgc
    35221 gttagttata tcgaatccaa atgatccgac tttattttca actagtcaag cgcatcaccg
    35281 tttcaccgca gaagaaatgg attggggatt tacccgcttt aacgaatttc gtaagttggc
    35341 cgtgcctctg gacaagcgga cccgacccat tatcgaggac gataaggccg ttgtgtcagc
    35401 atacgtgcgt gttttaaaag acccaacggg agtgttgtgg cacaacttta tcaattacga
    35461 ttccaagaaa gaaacaggat ttgtcgggat taagaaccag ggtgcaacat gttatatgaa
    35521 ttcactgctc caatctcttt actttaccaa ctatttccgc cgtgctgtgt atcagattcc
    35581 aaccgaaaat gacattccca ccgacagcgt ggcttacgcg cttcaacgcg tgttttatct
    35641 gcttcagacc aatgatgctc ccgttggtac aactgaactg actaagtcat ttggatggaa
    35701 atcccttgac tcttttttac aacatgatgt acaagagttc aaccgcgtac ttcaagagaa
    35761 gttggaaatc aaaatgaaag gaactgcagc agatggagcg atatcgcgtc tttttgtggg
    35821 taaaatgaaa agtttccttc gctgcgtgaa tgtgaagtat gagtcatctc gttctgaaga
    35881 cttctacgac attcagctta acgtcaaagg aatggccaat ctggagcagt ctttctggaa
    35941 ctatattcaa actgagatgc tagagggaga taataaatac catgccgaag ggtatggcct
    36001 tcaagatgct gaaaaaggag ttgtatttga gagttttccc ccagtgcttc atcttcagct
    36061 caagcgtttc gagtatgata tcgaaaaaga tatgatggtc aaaattaatg atcgacatga
    36121 atttccctta tccattgact tgtcaccgtt tctgatcaaa gaagttcaga acgagccctg
    36181 ggtatacaag ttgcacggag ttcttgtcca ttcaggtgat ttgcatggtg gtcattattt
    36241 tgctctcatt aaacctgagc ctgatagtaa ttggttcaaa ttcgatgacg atcgggtgac
    36301 tcctgcaaca ctcaaggagg tgttagagga caactttggt ggcgaaatga taccgatgaa
    36361 cggagcgaat cgcaatgcgc ctgcaacggc gccggttcgt gcgatgaagc gctttactaa
    36421 cgcatacatg ctggtttaca ttcgcgaatc acaaatgggg gagattctca agccgatcga
    36481 gcctgtggat gtaccaaatt acctgagtca acgtgttgag gaggaacgtt tgcaagttga
    36541 agcgcgtcgt cgtgagcgtg aagaacaaca tttatatctc acgaccaaga ttataactga
    36601 ggatatattc cgcatgcatc agggctttga tcttgtgtca tttgatgacc gcatggggcg
    36661 tcctacggat cttcccacgt ttcgtgtact gaagaacgaa ccgtttgtta gtttcaaggc
    36721 gcgacttgcg tcgcattttg aagtgccgga tcaacttatg cgtctttggg tcttggtaaa
    36781 tcggcaaaac aaaactgttc gacctgatgc cctcgttcct gagaatgacc cgagtctaac
    36841 actggaaatg gtacgggatc gaatggcgtc ccgacaaaat gatttaagat ttttcatgga
    36901 gttgatcgac ccaaacagtt tggctatggt gcacttgaac ccaaatgtgc gaggagatgc
    36961 tatcatgatc tttttaaaat attttgatac ctcacggcag actctcctgg gtgtatcgcg
    37021 aatgtacgtt cagcgtcaca tgaaggtcgg cgacttggta ccaacaatca atgaacttat
    37081 gcgttggcca ccaagcactc aggttaagct ctttgaggag atcaagcctg gcatgattga
    37141 acaactcaaa ttcaaagcaa cctttgttca aagtgagctg caagacggtg atattatttg
    37201 cttccaaatt gaactatcag agaaggatgc aaatgattac gagatgcaac aattgtactc
    37261 caaccctgtt cagttctacg actttcttca gaaccaggtg cgcttgctaa ttaagccccg
    37321 gtatgaagat gcgccttgcc agacggaaat tgaacttaca ctcaacaaga aaatgacgta
    37381 cgacatgcta gcagccaagg ttggcgagcg attggagaaa gatcctctca tgcttcgctt
    37441 caccgtggca aatggaatca acggaacgcc gaagacggtg ctcaagcgtg ctgcaaacca
    37501 aacaatcaac gaaataatac aaacaagtta tttgcaagga tctgccagtt tgctgtacta
    37561 cgaaattctc aatgtgagca tcattgagct cgagacaaag atatcactta acgtaacgtg
    37621 gatgggcgca tacaacaagg aggattcgca accgcactca tttttgctgc ctaggacggc
    37681 aacagtacat gatcttgtgg atcatttagc caaggaagtt cagcttcggc cagaaggcac
    37741 gcacaaaatt cgtgtctttg tgtcagcggg actgggcaag cagcaacgtg aaatgcatct
    37801 gtttgatacg ctcaacagta taccagaagg aatagagctt tttgctgaag agatatggcc
    37861 tggtgaactt acacttcatg aggacgaaaa acttattcaa gtgtgccact tcacaaaaga
    37921 catctcccgc acgcatggtg taccattccg atttgtgata aagcgcggag aacgatttgc
    37981 cgaaacggca aaacgccttc aagtacgcct tgatgtgcct gataaagaat ttatcaaata
    38041 ccgcttcgct ttgatccaaa tgacccaata caagcaacct acgtatttgg aagatgacga
    38101 catcttgtat gagcacaaat tctcacaaga agatgtgctt ggtattgacc acattgacaa
    38161 gagtggtcgt gccaaccggt ataacaacgc tggaactcaa gaccgcggca tccgaatccg
    38221 tagctaattt ttttttctga atttcgttct acgatccaag tgaaacaagc gtgcagttaa
    38281 ggcagcccgt cctctagacc actggctatt gacttgcgca atggctcgct tatgtcaggg
    38341 tgggtaccta cataagcgag caagaggctt gtaggaagcg taaatggtgg caaagtaccc
    38401 gatgttgaag caggtgcact ttccacagtc ccaagctcct tcccgttata ttgcaaagaa
    38461 agcaaatatg tattcaagcg tgtcttttga acgattatgt caagagtgtg accacgctgc
    38521 actttaaaac gaggaaaaag tgacttgagc tcggtcaagt ttttagataa agtaccttcg
    38581 gcttcttctg atagttcata gctagccgag ggaagtcgag cgtctttcgc acgcacgttg
    38641 attgcacgaa tgaggccatc acgaagatga gagaagtcag tggaccgagt tggcatgatt
    38701 cgaatggcac acgggatacc ggcttcaagc cactgacgta ctttctgctc aagatcaagt
    38761 tgattacctt tggtttgtga tcgagcagcc tccaatgcat cttcggcgac gtacaagcca
    38821 gccacgtaga cataaaatcg aaggaaagtc acagtcctaa cacccaagcc aaccaagcgc
    38881 ataagcgagc cagtgtcatt taaatttgac ccatccgtct tcatatagac cggcatatcc
    38941 atgcaagact gttgttccct cacaacacga tccatgggcg cttcgagaga aagctgcgat
    39001 gcatgaaaac cgaaaaacgc cacgaccgaa gcactgagtg caccaacgca acaccaaggt
    39061 acacgaaatg aggcagacct acccgtatga acatggcgtg caagtgttag tgctcgagat
    39121 gccatagata cggggggcat tcgtgcagcg cctacgcgac tcatgatggc taacatggtt
    39181 gcatgtagga tagcaagagt tagccacgtg gcccatgcga ggagtttgta aagggatacg
    39241 cgcacttcaa tactatccga acaggaagtc tttctcacat caacctacgc gtttgacaga
    39301 tgccattcac acctgactca gaactagaat tgtgctttcc agcacatttg atccctgctg
    39361 aatcaaacga gaaattggcc aagtacggtc tacacatacg tccactgtca tcgacggacc
    39421 acagccgcgg acacatccat gtacttgaat cattaacgtc tgtcacagat ccaggtgaac
    39481 aagcatggcg cgcacgattc catgaactat ctcaagcaaa ctcttcagcg agcaaatatt
    39541 ttatctgtgt gatagtttct aaagacacgg acaagctggt tgcgacaggt actgtgttcc
    39601 ttgaacccaa gtttcttcgg tcacttgcca ccgcaggaca tattgaagac attgccgtcg
    39661 atcattcaat gcaggggaag ggacttggaa agattctgat taacacgctc acctcgctta
    39721 gtgagcaggc aggtgcatac aagactattc tggactgcag cgatgataac gtccctttct
    39781 acaagaaatg tgcctacgaa gtcaagggcg tggagatgtc caagtacaag tgagactttc
    39841 acttgagtaa gaatgttttt aatgatttca taaaaggacc tggagcttca gcttggcacc
    39901 agtggccggt atcaagtacc tcgagttcca tgttagggaa atacgccttg caaagtggaa
    39961 ggttgtgacg gttgatgtac ttgctccgcg tgcctttgat aaacaatgta ggtccatacc
    40021 attgatattg gggttgtgat ggaacatctg atggtggtgc gtatgggaaa tcaccaattg
    40081 cttttagcga cttaaggata gcgtccactg ggatgcggaa gcgcattgtg tcaccgtcgc
    40141 gctccagatt cgttagcaga aattgtcgca cagaaagttc aggctcaatt tgctccaaga
    40201 ctttgtctgc ttcggtgcgc gatttgatgc ccatgttgtt gatgtcgttc atgcactcgg
    40261 cgtaacgcat gaactcaggt gaaataggtc cttctgctgg tgacatgtcc acactcacca
    40321 agtgagaaag cagcccttca gggagttgag ggtccaaggc cattgcttgg gcagctttgc
    40381 cgcccataga gtgcccgatg agcgtagcat tcgaaagttt gtgatctgaa aaaaactttc
    40441 gaatgtcacc agccatgtca aggtaagaca tgctgtctgc atgcggagac gagccatgat
    40501 tgcgcaaatc aagcgcataa atggggacgc caaagtcttg cgccatcgat tttgacaatg
    40561 agcgccagtt ttgctttgag ccatacagcc cgtggcaaac aacgactgca ctggtttttt
    40621 gagcgacagg cttgtcgctc gacggaggcc tttgcaattc ataaacgagt tctaagcgtt
    40681 gtcgagagac attagttgtg ctgaagtaac gagatagtgt caatggatca atcggacgcg
    40741 ctcgcatata tgaaaccgat ttagccagca tgtcgtgtaa atgcgttcag aatcaaatag
    40801 cttctcaact acgtgcgagc caatgtggag agatggccga agcacggggt ctatctaaca
    40861 tgtataaaga tacccttact tgttgaagca gacaaattac cacggcggat caataccagt
    40921 gcattcacgg caccagctgt gatgctctgc attcttggct gtgcagccag ttttaccaaa
    40981 caacttgaag cagtcatagt aagactttgc acacttgaaa caaacatcgt cttctttgcg
    41041 aggactcata acgtttactt cacttgccat aacaaacgaa agcaacgcaa aaagagcgaa
    41101 tagtcccaga aagcacctca tctctttgat gaatcttgaa ataacttggt ggttaacaat
    41161 gatcgagcgg ccccggcact ggcatgtaat aaccaaaatg catgggtgcc tcggccgaca
    41221 ggtcgacacg ctcttggcgc gaacggcgcg tcggtggtct aaattattat tacaacattt
    41281 gacgtgcaga ccggtcctga acgcacaaag ttgggtggat agtaaggatc tatgcaaaag
    41341 taactggagt gggttgaata ggatcagttc atatcaaatt gggtcatgtc aaggcatgat
    41401 caatggctct tacactcgcc tcaacataaa aatgcagtac tgagtgagcc tataggccaa
    41461 tatgtgttgc ccgctgtgaa tagcgataca gcatcgttgc tctcaggttc aggttcatcc
    41521 atctatgcag agtcgattgc aggcgtgcct agcatgagtg gcacttcacg aatgcgagca
    41581 gcacccgcga ttacatctgg gctaaaaact gctcacacat acacaggagc gaacgataca
    41641 ctctttgtac agttgcagac tccgcctcag acctctccca ccttcatggg tggatcgaag
    41701 caacgaggaa atggggcagt tacaggtcgg gtgatcttgc gttgtacaga gaagctgaag
    41761 gcgacagagc ttcggcttaa actgaagtgt gtcgttgcta ttatggctcc tagagcttca
    41821 caagccacga acggaaataa cacgaatttt tctgggctta ctccttcttc gacatccaca
    41881 tcatcgcgtg agcaagttct tgtgcaactt gatcatcgct tcttaccatc aaacgcaaaa
    41941 tatagcgcat ctaaagatgc cgcatcaaca aataatacga cgggtagatt ggaccggaaa
    42001 ggatattatg aatgggactt tcggatcgac attcctgaac gaggcaccac gaagggctgg
    42061 cgctccaacg aatttccagg aataggaagc tattatcctt caagctatgt tttggaaagt
    42121 gaaaaaaata aagttggcaa aagcgaagaa tgggctagtg taaaatggta tctgaagttt
    42181 acagtggaaa ggcctggttt gttccgcacg aatgaccgtg tcttgatccc atttatttat
    42241 ctgccacccc cgcctgaaaa tgtaagctct cttttaataa gaagacaagc tctatcctct
    42301 caaactcaaa atttagtgag taccatttcg ggaccagtaa ttctcccaaa aagtttggct
    42361 gagccggcat catcttggaa aacttattac tttcctttgt ctcagttggc attagggcaa
    42421 cctattaagc gttctttggt ggacaaaatg tttggctcaa agaagcccaa agaagaacga
    42481 tggggcattt catttcctgg aaatcccatg gcgaccttcc ctttacgctc agtggtccct
    42541 ttcgtattaa ctcttgttca cagtgcagga attcctctgg ttgtacatcc ttgcgtgagc
    42601 ttggttcaga aggttcagct tcgtggcaga catgttgctt cgcatattca aaccatcgcg
    42661 cacgcaaaag tattcccatc acctcttaac aagtcgggca tgcagcaatg gtttggtcat
    42721 gttcaattcc cgaaatggtg cagtccgagc ttcgaaacag cgttactggg acttgagtat
    42781 tacatccagg tcaaaccttt aaatgcacca gaggcacatg tccttcaaac gattccttta
    42841 ggtttgtact gtatgcctcc acggcttatg cagactcttc gatcgagcac gattacacaa
    42901 agcatatctc aagcaccctc ccgacgaggc tcaactgtta cggacatttc aagtggtggt
    42961 atcgctaatt ctggatctac tcctcgtcga cgagttcccc ccgtcccttc aacccctagc
    43021 ccttccacaa cgttaatccc ctcaggaatg acaccaatgc cagtgcccca tgtacctgct
    43081 gccatgcctg cccaagatcc acacgctgct ggaatggcgg gtattggtcg ctcacacttg
    43141 ttggaggcac gtgttgatgg gcaaacatcg ggaatgccgc tgcccgttga gtcacggcct
    43201 tcattgccgg cgtcagccct tgcatcgcaa caaacacagc aagatcaggc acttgagcct
    43261 acgactacga gagcaaatct accgaacttt gaccgtgaag aacaatcccg tgacacacaa
    43321 ccaatttatc cgcaattgac ggaaactaca ggcgacacag tcagtgtcca aggcccccac
    43381 atcaatgaag atgcatccct ccacgaaggc acccaaccaa tgatacctga tgatgcatcc
    43441 agtgatggat tggttcatga tgcaggtcca cttacgcaag agcaagaaaa tgcttggact
    43501 atggatattt tggctaatgc aatcaatgaa gacgatgtcg ctgccgggtt tgatttgccg
    43561 ccttcgtact ttgaggcaac tggaattcta gatcatgaag agtcatagtc gcccgaaagt
    43621 tgaagtattc acgtgattac tgtgtctgtt ttaggccacc gggggctgcc gttacccatg
    43681 tttccctcac gctacgtttt cacccgccga ggagaacaga tctttaagag gtctgcgtag
    43741 cacatttgtt tcatggtttg ggatctttac cccaaaggcc actggtactc gcctatatgc
    43801 tgcgttacgc agccctgcga gtgggaaggt ccgcgtgcgc ctctttgttc tatctcgcag
    43861 ggagagacag atggctgttt gattcgctga attagaagct tgtttgtgta tgctgctcgt
    43921 cagtaatgct agaagggact ggctgtctct acaactcttg ctgggtgagt ggcgtagcgc
    43981 cctaaggttg gcctgtaaca gaaaaggctc ttgcgcggta ggcctgagtg gagctttccc
    44041 cgatcagttc gctcggaaac acattcaggc aatgcaggcg gagattggaa tcgggtctac
    44101 ttgatgagat ctgccagaat cccttctttg cgtgatactt gcaagctgta tctaggacag
    44161 gaattgagcg gttgtttgaa agtcatggaa tgacttgggg caaggaggtc gcttgatatt
    44221 gtcaagcttg agtgcaatca gtggcgtctc ttatacagag caaactcgac gcgagactac
    44281 tcttggagta aggatccctt gtcatggaat tttcgtatta gtatttccaa tttgtaacat
    44341 tgtatattag tgccggtgtg cgagttataa atgctttggg cggagttttg caactgagta
    44401 atttttttat cacacaagtt ggggacctat gggcatatac ttttgataca gtcagcttat
    44461 gtaggcccca gtgcacgaat gtccatgcac tgtcgaggtg cataaggtga ttatgccagc
    44521 ttgaacgaag aaattggaca aacatcaatt acatcacatt ttgtggaagt tcagtccaca
    44581 ataagacatg aatcgtgaac aggacccatc agatatgcca aatcgccata atcgtgagaa
    44641 aagtgagggc gatagaaaga tgcggagaaa acgcggagac atgcgtactt gatgatggat
    44701 ccgaagatgg atctgaagta tgttgtgccg aatcactaga attgttggta tgattttgct
    44761 cttcaagagg cgttatgcgc agtttagagg caacttgaat tgagtaatta tccatgtttg
    44821 gtatattcct agcgattatg tcaccggatg taaattcctg gaagctaggg tatgtagggg
    44881 cattttcaat ataaggatgt gaattgttca tacaaacgtg gacaggaaca atatgttcaa
    44941 atgcagactc gatctttgga tacatcctca tgaattcatg catggtagcc cggctaagct
    45001 cgtgagtgag aacgatatta ccgctggagc tagaattgga attcgcgtct ttatttatga
    45061 tactctcgta gttagagttg atcttttcct tagaagcatc accgtctggt tcgacgttcc
    45121 agtcgtcagt atctctactc catataatcg ttcgaagacc aagctgatct gcaatcgcac
    45181 ggacacggtc atcgacgtct ccaaaaggag gccgccagca acgaacagtg acgccaagta
    45241 catctttgag aatgcgtgta gtatagtata gttcagcaaa gacttgttca tcatcaagtg
    45301 tggtcatata atgatgcgac catgtgtgga cgcaaacctc atgaccatcc gtgatggccc
    45361 gctgcgcttg cagaggataa ttcaaaacat ttgagccgat atagaacata gtagcacgaa
    45421 gatttttgct ttgcagaaag tcataaaatt cattgtgacc acaatctggt ccatcatcaa
    45481 atgtgagacc ccaagtcttg ggttcaggac aaaacgtgat atcttccgtc atgttgattt
    45541 ttggtttagt gcacatggta gcactccacc aacaatcagg atcagctgaa tcgctgtatt
    45601 gatgtgactc gtgcttcgaa atggccatat gatgtttcac accctgcttt tgctccacgt
    45661 tagagggtat tgtgttggag gactttattt ttgcccaaag ctctttggcg tcctcatcat
    45721 gatcttggat agaggcaatc ttgttgtctt tcggataagc tttccgtagt ttcgccgata
    45781 ctgggaggtc ctcgactcgg cattgcttct tgaagctagt gacgttcgca agttgtgact
    45841 cattcgcaaa atgtgcgcgc ttattttgac ttatgacaga aagcgaggtg ttccccagac
    45901 tcagccccct tccgatgtga gcatgaatgc aggtgaaaga gatgaggaag atccacccta
    45961 gtgcggctgg ccacatcctc atcgaattcc tatgttcctg aatgagttgt gtgcatttca
    46021 atgcgatcaa gactaattta agtatcgcgc caaattttgg cttagaaata ttcggcgtca
    46081 cggataaacc taaaagtttg atgtaatttc ggaaatacct tacatactag ctgagccctg
    46141 tggcgaccgt tctgatatgt ctcgtactaa ccgagatgtc aggtttgctc gcagaaacca
    46201 atcaattatg gcttattgct tcgcatttag ctgtagtatg attttggcgt cctcattaac
    46261 gagtcaccaa ggcgcatctt gcattgagtc tgaaataaaa aagaatctaa ccaatcgcaa
    46321 ggggtaatgg ttttaaaggc ttacaaaagg tcataaaaaa gttaggcgca tgcaagatag
    46381 caacgtattg gatacgaaca gtgtactggc gtggatggct gatcccgaga gcaatcatat
    46441 gaattcgagt cactcatgtc acatgagtac caaactattg gaaatggctt aaagattgag
    46501 ttgaatatgt taacgatgaa agaactcttg cgagtttatg ctcagcatga atagtggcta
    46561 gctgaatcga aaaggtgact aacatgaacg atcaacttgt ataggaacca agagcaatag
    46621 gcttagctaa actgtggcaa acctttgtag gttatagaca attttactga ataaacttga
    46681 acaatgaggt acttttcggt ccaacaatct aacttaaaat gggtttgtaa cggatgagga
    46741 tttaaaaacc ttattttcag tcattagcgt catacattag acagatatat tctagaagtt
    46801 caaaatgatt atagcacatt taggctcaat accttattct gtcaatctat tgcgcctttg
    46861 cgtgatttca tccaagctca acgccatatg acgtgcgagg ttgctaacac tcttaagact
    46921 tgccgcatgt ggaggagggc ttgcggggaa gtgaatttat gtgacgtgat aatgaggtgt
    46981 ttgtggagat ccttgcacga catgaatgat ggtgattgcg cactcaaaac gacgaggatg
    47041 aacgccatac aaattgaaaa taacaactaa tatgcgtaag aatcaaagta taaatggagt
    47101 ggaacttgcc gttcgatgct gcaatctcaa ccgcctagtt cattcaagat ggcaccagtt
    47161 gctgcagttg ctcccgctgt tccgcccgct ttgaccacat gcaaaagcat atctgcaagc
    47221 ccgtctatcg cttctctggt tagaaatact aaatcttcaa ttgctccacg tcaaccactt
    47281 caagtttcag gactgttaga cagtctgtat gagtttgatg agttgacgcc tggacttgga
    47341 cgattgtatc caacaattca gcttagggac ctgatatatc atgaaaaggc tgatgagctg
    47401 atccgagact tggctataat catttcccga cgaggtgttg tgttcttcaa gaatcaagaa
    47461 ttatctgcag acgagcaaaa gttcgtgacc gatcgtctcg gtcatctgac gggcaaaccg
    47521 gccacctcag ggcttcacat tcaccccgta tacaacgctg aacgggaagg aaaagatcag
    47581 gttgtggatg aaaagggtac tcaaaacaaa gataatgaaa tcagtgtgat atcgagcaat
    47641 ctacatcgat cattggacgt tgagcctcgt tcgggtgcag acgaatggca cagcgatatt
    47701 gcctttgagc cagttccagc tgattatact tctttgaaag ttcacacact cccacagacc
    47761 ggtggtgata ccatgtgggc aagtgggtat gaagtgtacg atctcttgtc acaaccattt
    47821 aggaacatgt tcgagaaatt gaaaggcttt tactatccac cggagtttat taactcggct
    47881 gcacggcatg gctatgcact ttatccaggg ccgcgtggag cagccgaaaa tgtgggcaca
    47941 cacttaactg cggaacatcc cttgattagg acaaatccgg tgacgggttg gaagtctgta
    48001 tttggcattg ggcaccattt caatcgcatt ctaggtgtat ctcttgacga aagtgacatg
    48061 cttaagagat atatccgaga cctagtgaca caaaaccact caacacagct tcggtatcga
    48121 tggggcaaga acgatttggc catttgggac aaccgatcaa cgtatcatgc tgcaacgcca
    48181 gattactttg atttgggtcc tcgctcgggg atccgggctg tatcttgcgg agaacggcca
    48241 ttcttcgacc ctgctagccg ttcgcggcgt gaagagttga aaggaaaact tgtataaaga
    48301 tccgtgggca tcgcgtatac atacgccagt tggtcattca tgtaaattca tggtaggagc
    48361 ttcatcccaa tgttgattag aaatccctgc tctgccaaat ttgagtttta gtcacagaca
    48421 atttttcgcc cagtcttggt acatcatagc ttaaacacat tcggcggcat tcatggctcg
    48481 acataaatcc aagctataat cggaggatat ggcgtgaaga cgctctttcc agaagcacca
    48541 tctttctttc gataatcccg gccttccatt ccatttttcg ccggagcgac acaacggaga
    48601 ggactcaagc cttggatcgc cgttgttata tagttggtta ccagcgattt cgacccaagc
    48661 taacaacgca cgcagcctgg tatcaacggc atcaggcatt tttttttgtt ccaatacgcc
    48721 acgaaacaaa attactgcat aagcaagcgt gtcggccatg tgctctcgag cgcacaacgc
    48781 gtatatccgg caaatattga taaactggtc cggcttggtc atgtcgtcat acactgtctg
    48841 cgtcagaccg agcccacatg caaacttacg ttcaaaagtc tctcgcaaag acctattaaa
    48901 atgcggaaga tcctcccata gcttcacacc atcaatcatg cctacatgat gtttctgcaa
    48961 agcacgtgct agttcaatca gacgttcatg actattgctg tgatacgcag cacaatcgaa
    49021 ccacttgttc caaaattcga atggatcttg ggtcgcatct cggatctgga ttgcagcctc
    49081 attcacactg ccgccttgaa tcagctgctg caaggtcgtg tccatgtggt gaaaaagcaa
    49141 gcctcaccat tcgcaatcat ccctacttgg acacatgcgg ggttgtccac gtgcgcacgt
    49201 gcgcctggcc tcgcagctcc tgaaagaaat catgcaggta taaggcagaa caacaaggac
    49261 aacgtaagga acatcctctt tataacatga agtgtgcggt gttgttatcc ctggcttttg
    49321 ctgggatttc gctggcaacg ccagtttatc gccgcagtgg ggttgcgcac tgtggcgtga
    49381 acactggagg cgacatcaac gtaagctcgg cagctgagca agcacgaaac gcgccaaccg
    49441 atgaccatgg acgcagctat ccgcaccaat tcaagaacta cgaaggtcta ccaatgtcga
    49501 gcgcttgcag cggtgcatcc atgatgctgg aactgcctgt atttgctgac gggcacgcgt
    49561 acaacattgc gcacggtgag aggcctggtg ctgcccgggt gatttattcg gccgatgatc
    49621 attcactttg tgctatcgtt gcccacgata gcaatgactc gaacttccat ctgtgctctt
    49681 actaattgca atacgaatga ctcgacaagt ttataggtat ataggctatg tatactttat
    49741 ctagagtttc gagttgaaat ccttgtgcac acttgaggac tagattactt taaaatcttt
    49801 catttcatga gggagcccaa gaccgaagtg atattgttgg aaccaatttc gggtgcaatg
    49861 atcagaaaag gatttgcagg aaaagaagag gtcttattca ttgatgggaa aatcctgaac
    49921 aagtctcaca ttgaaaaaga taggcagtca aggaactgcg ctaacgacat tggtctaaaa
    49981 cggcgcacgg aatggtactt tatgcggaaa aaagacgata tgtggtgtta tgcagcatct
    50041 ggacttgacg atgacgttgc attatatgtt gaaaaagcat tgtatcataa tactggcaag
    50101 gcaacaagaa caaaaagagg gaatgttatt gtgtgcgttg gaaaattaac caatatgacg
    50161 ccacgttaca agcgaacata ttatacaaca aaagcttcct atgactttcc agctatgcgg
    50221 cttaataacg gtatggtcaa atgcaaactt tctccatata taacgatata taactttatg
    50281 cacaagcggt tttcaagaga gattgttgaa caagacctgg ctaagtattt ccccctcctg
    50341 gtaagtggcg gttgccttgt cgagatgaca ttgtgttact actacaaacc tgggatgaga
    50401 ctagtggact tgcattcttg gacgtagtcc ttttacgcaa gcattaccac aaaatcgaac
    50461 ttgaacctga acctggggtc tcgaaattca ttccagggtg gagctaattt tcgaacatgt
    50521 cgttagtcag gaatgtaaat gcgaaagcac gaccgccgtg cggcttaaaa ttgtatccaa
    50581 tattcgccgg aacaatttcg cacgtgcatc gtacgcaggt cggtgccaca gtacacattg
    50641 tgatggaaac ttactgacat tatatgatca gatatcatcg tcttgaagcc acatatccgt
    50701 tacgagtagt atatgctggt atctgatttg tccctacaat cttggatatg gacacgttga
    50761 caaaatatca ggtcagcttg tgcagcgatt cataaggacg cctactcagg attgagtatt
    50821 ttagattcat gcatcgctcg gcatatatgc gcggggtgca acgtgccact acgtgaatag
    50881 aacacgggat acaacgctgc agaatttcga gcgagctaaa gaccctgcat gggcctatat
    50941 tgcaacccta cattatattg gcatgcctga ttcgtagatt gatctaatcg aaccgcaagc
    51001 agagccccat agcttagtat cattgaaagc aagaaacgag gaggcaatgc caagatatgt
    51061 atcgacgccg gagttgcggc gacaggggac acgtgcgata acccaggtct tggctaaatc
    51121 cgatcatagc gaagcgagcg gtgattggcc ctcaaaatga cgtgcacctt cttccccgca
    51181 ttcacatcgt gcaaggtcga tgcccaactg ggcgatgcta attacgatca gatgcatatg
    51241 cagtatgtca gcggaccgaa cggggagcaa tagcgagctg cgaaaaaaag gtatataaag
    51301 aagaatgatg cctcttcagc accaccacca acaaagatct tcaaagatgc gcgttgccat
    51361 tgtcctctcc cttgtggcca tgttgttctc ggtggtgtcg gcgtcgtcgc tgtgcttcgg
    51421 acgcccaagc ttccttggct cgacctgtgc tgctgaatgc agtgttcgtg gccaccacgg
    51481 tggatcgtac tccaacggcc agtg
//
