# Supplementary material for: Widespread Horizontal Gene Transfer Among Animal Viruses
Source: bioRxiv. 2024 Mar 26:2024.03.25.586562. Preprint. [Version 2] doi: 10.1101/2024.03.25.586562 (PMC11071296; doi:10.1101/2024.03.25.586562)
Supplement: Supplement 2 [file media-2.zip › File2_Maps/Parvo_ficedula5006_flycatcherCah_SRR10873771.gb]

LOCUS       Parvo5006               5006 bp    DNA     linear       10-NOV-2023
DEFINITION  [label=nearest existing NCBI txid535600].
ACCESSION   
VERSION
DBLINK      BioProject: PRJNA600556
            BioSample: SAMN13782218
            Sequence Read Archive: SRR10873771
KEYWORDS    .
SOURCE      Parvovirus ficedula5006
  ORGANISM  Parvovirus ficedula5006
            Unclassified.
REFERENCE   1  (bases 1 to 5006)
  AUTHORS   Buck,C.B., Welch,N., Belford,A., Varsani,A., Pastrana,D.V.,
            Tisza,M.J. and Starrett,G.J.
  TITLE     Widespread Horizontal Gene Transfer Among Animal Viruses
  JOURNAL   Unpublished
REFERENCE   2  (bases 1 to 5006)
  AUTHORS   Buck,C.B. and Tisza,M.J.
  TITLE     Direct Submission
  JOURNAL   Submitted (10-NOV-2023) Lab of Cellular Oncology, National Cancer
            Institute, Building 37 Room 4118, Bethesda, MD 20892, USA
COMMENT     ##Assembly-Data-START##
            Assembly Method       :: Megahit v1.2.9
            Assembly Name         :: Parvo5006
            Coverage              :: 31x
            Sequencing Technology :: Illumina
            ##Assembly-Data-END##
FEATURES             Location/Qualifiers
     source          1..5006
                     /organism="Parvovirus ficedula5006"
                     /mol_type="genomic DNA"
                     /isolate="flycatcherCah"
                     /isolation_source="bird metagenome"
                     /note="flycatcher"
     CDS             369..2552
                     /codon_start=1
                     /product="NS1"
                     /translation="MSKVAKVGKPDTRSEYQHAIIRFQRGRVPLPKTKAVEYANQFES
                     IWRSQTKKSSNFSLLVWHGYKSSEVTEGSACHLHILFKYYKGCKLVDHIKSFTIAKSI
                     QVAYSGVKRVDLLTKYLLQGEGRKLLCENGPRPTGGVHSRDDALQARDEANQCEDDVR
                     IIHDGGDEAPSDEDIRPGEKASTARQREAVRAQNDLREISTQVDPTVQALEMMIQKYK
                     AKDEQNIMRLASDEDRELMSNLTLKRNYQAAFNAARLNVLTKYKQMYWEDIMRTLPDD
                     PKAYSKPTMPINRSIRVLKEILEVQGLNQNDRKLFLTNVYQVMNNHKFNKKRNTLYME
                     GTADAGKSLIARSLTTSVVFSFNSGEYNRGSSNFYFEDMLYAYVALFEEPQIEPGCVE
                     RFKVVFEGGAFDAEVKYKQKGRVECVPVIITTNQKPWRFGVDERPFISRIHDYQFRNS
                     ISEKVAVKGEIHPKAWLKLIETYGLSPSLFTESCSDDETNPKDFAGTPTKVVDNLPDV
                     HIETTTCEYCKELLRMGTQPDVTDLFWVHRKYGCGSKNNNKKARHAGRNDDGVLSKQQ
                     LPSSSRNNSTTMASSYRGRKHKMSASRQLFPPSPAVTEKDGPSDVEELGASDSSCGDL
                     FENSSPSPSPAKRSRKRETSRSCSPTPSRKNSAPLLSTGRKGVPPNSYSAPGFSDILD
                     DHDEQSIDKGDGTQRPPKPTTSELETPPAGVECHADSDTEAAGAF"
     CDS             421..999
                     /codon_start=1
                     /product="Alt"
                     /translation="MPLSDSSEDEYHSQKQKQSSTRISSRASGGHKRRRAATSPSWCG
                     MDTKVPRSRKDQHATSTSYSNTTRDVSSSTTSSRSRSPSPSKSPTRESKEWTCLRNIY
                     FKAKDGNSYVKTDRVPQEEYTLEMTLYRHGMKQINVRTTFGSSTMEEMKRPVTKISDL
                     ARKHLRHVKEKQFVPRMTSGKYQPRSTRPSKR"
     CDS             1825..2727
                     /codon_start=1
                     /product="NSy"
                     /translation="MTRLIRRILPALLQKSSTTFRTSILRQQLVSIVKSYSAWELSLT
                     LLICSGFIVSMGVEAKTTTRRPDMPGEMTMEYFPNNNSLLLLETIQQPWHQVTEEGSI
                     RCLLADNYSRRLPPLQRRTVLQTWKNLVPLIRAVVICLKIVPRRPVQQRGVGRERRLE
                     AVLLLHHERILHHYYLLDAKGFLPTATLPRDFPTFWMTMMNNLLTRVMEHSVHQSRRP
                     QSLRHRLQELNATQTVTQRLQEHFDSHNNTIQLHVDGWTSYNQLDQDDVCALWQSYDP
                     WREVDEDEDKYNYINLLYRDGWAI"
     CDS             complement(2773..4806)
                     /codon_start=1
                     /product="VPCah"
                     /translation="MGKGGGNGRGRGVQLPWGAKVRINRARAAARERGLEFQPRDPGA
                     PPPRPLQQTRIVVRRGNLTYAARRGDGSLATPPSQQEPQPGPSRRRAASPPPDFVDLV
                     TDSSDSDEPPAPKRMDGRRRDMPAAVPEDEHMEDDEQPGPDGDERSGKMAGSAGAAEQ
                     IIMPWKQRGVGDVSRVFRNRMKFVFRNHPQGQWRIINTDGTNVKTIWSDFQCLNDHVL
                     GFYLTPYEFARLVEMNFPFNKIDFAKWKITGVRVVQNSLIGGTDIHYANYNGADPMVY
                     ICPEGRRWPLYRQALQDVNPNVTDPAGPSACEVIGQQLNRARQGIAIPPRVEFGKLYG
                     PERAAVNQANESGAYDFRDLEGAVAKQFIGFSKSLKTWNVPVKLFNGPKGQVENDIWN
                     TVEAEYEDVPFKYDGETGLPFYGTTSVGIQSGQNNRFNTNGNVPKLGTRTLNGLPNSF
                     INNPVKASEIYPAMMFPVGPTTGCPIGTYNAVDNSVSYQGGNMPTMFKLEAIPDPTGK
                     EQDYSVIFTIETEFGITMSDSPIDVTSADFDRNQNYAITYLQNLLDGDYVHPMGCHGL
                     VGRAYYPIDGGPAGNIQATSIDTLSLFTQGYRGTPNQDPAYDQIERHNPWDNVRLNGE
                     WSDATLLANTRNRMINRDINFDDKDVRKIAKEVAEECIAKRTRSKMNVDKDNK"
     CDS             complement(2892..3146)
                     /codon_start=1
                     /product="Vplus"
                     /translation="METTSTQWDAMDLLAVLTILLMEVQLETSKPLQLILCPSSLKVI
                     AALLIKTQPMTRLRDIILGTTSASMENGQMQLYWPTHVTG"
     CDS             complement(4263..4616)
                     /note="Conserved +1-overprinted ORF encoding predicted
                     transmembrane protein"
                     /codon_start=1
                     /product="Valt"
                     /translation="MQLEEETGHWLLLLLNRNLNLVLLGGVLLLLLLILLILSLILRI
                     RTNLQHLKEWMVDEEICQRLYPRMSTWRTTSSLDLMEMKEVARWPGQLELRNKSLCHG
                     NNAESEMYHVYSEIA"
ORIGIN      
        1 ccctaacccc gcccacgtcc gacgcgcgcg aagcgcgcat aaatgtcgga ccgtaaggtg
       61 ggcggggtta gggaggagcc gagcggagcg aggctgcgca agacgtcctg gtcctattag
      121 atagatgggc tcattcattg atcggtagat gtcaggagtt gcatcaagga ggacgtcctc
      181 catttttatt tctttttaac ccgcggcggt tcaaaccagt atgaaaggtg gacgtcctcc
      241 gtcaagtgct attgttgtct gagcccatct atctaattta gattccgggt aagtgaccct
      301 aaaagattat tttctgtata aaagctcata aaaattttag caattcatca ttcttgtttt
      361 tgtgcatcat gagtaaagtt gccaaagttg gaaagccaga cacacgttcg gagtatcaac
      421 atgccattat ccgattccag cgaggacgag taccactccc aaaaacaaaa gcagtcgagt
      481 acgcgaatca gttcgagagc atctggaggt cacaaacgaa gaagagcagc aacttctccc
      541 tcctggtgtg gcatggatac aaaagttccg aggtcacgga aggatcagca tgccacctcc
      601 acatcctatt caaatactac aagggatgta agctcgtcga ccacatcaag tcgttcacga
      661 tcgccaagtc catccaagtc gcctactcgg gagtcaaaag agtggacctg cttacgaaat
      721 atttacttca aggcgaagga cggaaactcc tatgtgaaaa cggaccgcgt cccacaggag
      781 gagtacactc tcgagatgac gctctacagg cacgggatga agcaaatcaa tgtgaggacg
      841 acgttcggat catccacgat ggaggagatg aagcgcccag tgacgaagat atcagacctg
      901 gcgagaaagc atctacggca cgtcaaagag aagcagttcg tgcccagaat gacctcaggg
      961 aaatatcaac ccaggtcgac ccgaccgtcc aagcgctaga aatgatgatt caaaagtaca
     1021 aggcaaaaga tgaacaaaac atcatgagac tggcgagtga tgaagataga gagttaatgt
     1081 ccaacttaac cctgaagaga aattatcaag cagcatttaa tgccgcacgg cttaacgtgc
     1141 taacaaagta caagcaaatg tactgggagg acatcatgcg cacactacct gatgatccaa
     1201 aggcttactc taaaccaaca atgccaatca ataggagcat ccgtgtgttg aaagaaatat
     1261 tggaggttca aggtctaaat caaaacgaca gaaagttgtt tttgacaaac gtctatcagg
     1321 tgatgaataa tcacaagttc aacaagaaga ggaacacact ctacatggaa gggacagctg
     1381 acgctgggaa aagtcttatc gcaagatcct tgacaacatc tgtcgtattc tcattcaaca
     1441 gcggagagta caacagaggc agcagcaact tctactttga agatatgcta tacgcatatg
     1501 tggctctatt tgaagaaccc cagattgaac caggttgtgt ggaaagattc aaagttgtct
     1561 ttgagggagg agcatttgat gctgaagtca aatataaaca gaaaggaaga gtggagtgtg
     1621 tgccagtcat catcaccact aaccagaagc catggagatt tggtgttgac gaacgtccgt
     1681 tcatctcccg tatccacgac taccagttca gaaattccat cagtgaaaaa gttgctgtga
     1741 agggagagat acatcccaag gcttggctga agctaattga aacctacggt ctttctccat
     1801 ccttgtttac cgagagctgt tcagatgacg agactaatcc gaaggatttt gccggcactc
     1861 ctacaaaagt cgtcgacaac cttccggacg tccatattga gacaacaact tgtgagtatt
     1921 gtaaagagtt actccgcatg ggaactcagc ctgacgttac tgatttgttc tgggttcatc
     1981 gtaagtatgg gtgtggaagc aaaaacaaca acaagaaggc cagacatgcc gggagaaatg
     2041 acgatggagt actttccaaa caacaactcc cttcttcttc tcgaaacaat tcaacaacca
     2101 tggcatcaag ttacagagga aggaagcata agatgtctgc tagccgacaa ctattcccgc
     2161 cgtctcccgc cgttacagag aaggacggtc cttcagacgt ggaagaactt ggtgcctctg
     2221 attcgagctg tggtgatttg tttgaaaata gttccccgtc gcccagtcca gcaaagagga
     2281 gtcggaagag agagacgtct agaagctgtt ctcctactcc atcacgaaag aattctgcac
     2341 cactactatc tactggacgc aaaggggttc ctcccaacag ctactctgcc ccgggatttt
     2401 ccgacatttt ggatgaccat gatgaacaat ctattgacaa gggtgatgga acacagcgtc
     2461 caccaaagcc gacgacctca gagcttgaga caccgcctgc aggagttgaa tgccacgcag
     2521 acagtgacac agaggctgca ggagcatttt gattcccaca acaacaccat acaactacat
     2581 gtggatgggt ggacgtccta caaccaactg gatcaagatg atgtttgtgc tctttggcag
     2641 tcctatgatc cttggagaga agttgatgaa gatgaagata aatataatta tataaatctg
     2701 ctctaccgtg atggatgggc aatttaaatg attgtaaacg tagtcaatga ttagaataaa
     2761 attaattgca atttatttat tgtctttgtc tacattcatt ttggacctag tccttttagc
     2821 aatgcattct tcagcaacct cttttgctat tttgcggacg tccttgtcat caaagttgat
     2881 atctcggttg atcatcctgt tacgtgtgtt ggccaataga gttgcatctg accattctcc
     2941 attgaggcgg acgttgtccc aaggattatg tctctcaatc tggtcatagg ctgggtcttg
     3001 attaggagtg ccgcgataac cttgagtgaa gagggacaaa gtatcaattg aagtggcttg
     3061 gatgtttcca gctggacctc catcaatagg atagtaagca cggccaacaa gtccatggca
     3121 tcccattggg tggacgtagt ctccatccaa caagttttgg aggtaggtta ttgcgtagtt
     3181 ttgattccgg tcaaagtccg cggatgtaac atcaattggg ctgtctgaca ttgtaattcc
     3241 aaactccgtt tcaatagtga agataacaga gtaatcttgt tcttttccag ttggatccgg
     3301 aatggcttct aatttgaaca tggttggcat gtttccacct tgataggaca cagagttgtc
     3361 aacagcattg taagtgccaa ttggacatcc tgttgtagga ccaactggaa acatcattgc
     3421 agggtagatt tcagatgcct tgacaggatt gttgatgaat gaatttggaa gtccattgag
     3481 ggttctggtt cccaatttag gcacatttcc attggtgttg aatctgttat tttgaccgga
     3541 ctggattcca actgaagttg taccgtaaaa gggcaaaccg gtttcaccat catatttgaa
     3601 ggggacgtct tcatactctg cttccacggt gttccatatg tcgttttcca cctgtccttt
     3661 gggtccgtta aagagtttaa ctggtacatt ccatgtcttc aggctttttg aaaatccaat
     3721 gaattgttta gcgacggctc cctccaaatc cctgaagtca taagctccgc tttcgtttgc
     3781 ttggtttaca gctgcacgtt ctggtccata taatttccca aattcaactc ttggagggat
     3841 tgcaatgcct tgtctagctc tgtttaattg ctgtccaatt acttcgcatg cggatggacc
     3901 agctggatca gtgacattag gattaacatc ttgtagagcc tgtctgtata atggccaacg
     3961 acgtccttct gggcagatgt acaccatagg gtcagctccg ttgtagttgg cataatgaat
     4021 gtctgtccca ccaattaagc tgttctgaac tacccgtact ccagttattt tccactttgc
     4081 aaaatcaatc ttgttgaaag ggaagttcat ttcaaccaat cttgcaaatt cgtagggagt
     4141 aaggtagaag ccgagtacgt gatcattcag acattgaaaa tctgaccaaa tagttttcac
     4201 gttagttcca tctgtattta ttattctcca ttgtccttga ggatgatttc ggaacacaaa
     4261 tttcatgcga tttcggaata cacgtgatac atctccgact ccgcgttgtt tccatggcat
     4321 aatgatttgt tccgcagctc cagctgaccc ggccatcttg ccacttcttt catctccatc
     4381 aggtccaggc tgctcgtcgt cctccatgtg ctcatcctcg ggtacagccg ctggcatatc
     4441 tcttcgtcta ccatccattc ttttaggtgc tggaggttcg tccgaatccg aagaatcagt
     4501 gacaagatca acaaaatcag gaggaggaga agcagcacgc cgcctagaag gaccaggttg
     4561 aggttcctgt tgagaaggag gagtagccaa tgacccgtct cctcttctag ctgcatatgt
     4621 caagttgcct cttcgtacaa ctatgcgggt ttgttgtaat ggccttggtg gtggtgctcc
     4681 tggatccctt ggttgaaatt caagtcctct ttctcttgca gctgctctgg cacgattaat
     4741 tctcacttta gcaccccaag gcaattgtac acctcgtcct cgtccgtttc caccgccttt
     4801 tcccatggta ctaaaaatta gatagatggg ctcatgaatt tatactcgtt ttatgtaaat
     4861 atgacacaaa taaataaaat tacctgaaat tttgataaac taaattttct gttggacgtc
     4921 caccgttcat actggtttga accgccgcgg gttaaaaaga aataaaaatg gaggacgtcc
     4981 tccttgatgc aactcctgac atctac
//
