# Supplementary material for: Widespread Horizontal Gene Transfer Among Animal Viruses
Source: bioRxiv. 2024 Mar 26:2024.03.25.586562. Preprint. [Version 2] doi: 10.1101/2024.03.25.586562 (PMC11071296; doi:10.1101/2024.03.25.586562)
Supplement: Supplement 2 [file media-2.zip › File2_Maps/Parvo_calliope4249_rubythroat_SRR10875082.gb]

LOCUS       Parvo4249               4249 bp    DNA     linear       10-NOV-2023
DEFINITION  [label=nearest existing NCBI txid535600].
ACCESSION   
VERSION
DBLINK      BioProject: PRJNA600556
            BioSample: SAMN13782218
            Sequence Read Archive: SRR10875082
KEYWORDS    .
SOURCE      Parvovirus calliope4249
  ORGANISM  Parvovirus calliope4249
            Unclassified.
REFERENCE   1  (bases 1 to 4249)
  AUTHORS   Buck,C.B., Welch,N., Belford,A., Varsani,A., Pastrana,D.V.,
            Tisza,M.J. and Starrett,G.J.
  TITLE     Widespread Horizontal Gene Transfer Among Animal Viruses
  JOURNAL   Unpublished
REFERENCE   2  (bases 1 to 4249)
  AUTHORS   Buck,C.B. and Tisza,M.J.
  TITLE     Direct Submission
  JOURNAL   Submitted (10-NOV-2023) Lab of Cellular Oncology, National Cancer
            Institute, Building 37 Room 4118, Bethesda, MD 20892, USA
COMMENT     ##Assembly-Data-START##
            Assembly Method       :: Megahit v1.2.9
            Assembly Name         :: Parvo4249
            Coverage              :: 14x
            Sequencing Technology :: Illumina
            ##Assembly-Data-END##
FEATURES             Location/Qualifiers
     source          1..4249
                     /organism="Parvovirus calliope4249"
                     /mol_type="genomic DNA"
                     /isolate="rubythroat"
                     /isolation_source="bird metagenome"
                     /note="rubythroat"
     CDS             555..1916
                     /codon_start=1
                     /product="VP"
                     /translation="MAAVNATPVDTATGQIEADPVNIHATTAHIPGSRQVFRRRYSHY
                     IDSSNNEGSFTNRANFIGTNAFGEYHDGSASIPYQNVGIAMTPTQYAQLTAIATELKV
                     HSLGFEIKKITILQENLTTRAASTTLENTFQSRPSVLLFTDGEHLLDEVVGESGLTTQ
                     AQFTGLNATQPRLNAALISLPSFGVLVNSDATVGDFSRTYPGSQEDGALPEVSWYMRS
                     LAADIAQIGWFLDDIMDPEVLGEGMTHRFEWKNPRPEWHKNGEYLYQAAIATNGTASV
                     ASRKGYWPPSRSNALQTYYRGSIEDHTGDNAYDSTQANIGAATRSGLLTKGSVQWTGD
                     MVPPYNYIKMPPLWGPTSKMNFTVELWVEYFADIEWRTSGLLPYMNRQWPAGTVMTNS
                     ITSVPKALNDLRRRFGGNQGQHFLGLRANDEENAIESMGPPRSQPARKRNRFETNDVE
                     DSN"
     CDS             1929..3857
                     /codon_start=1
                     /product="NS1"
                     /translation="MSWADFAKQIQNKTVAQTQNAKSSYAKAEYYTFIIGISSPSQSE
                     PEFTDLVNYCPRGYKLDEDGNRIESKFRKTNKGTEYFEEELNRYGERSIDDTTVSRWT
                     SPQHVRSGLRKEHVKALDSIKSWVIKTNGAMWWHDGNSDLCSKFGGPHLHIIRQSVSV
                     GDGLFQRLNTGSPYQTLCDNIKAAGGYIRSQAVRDLASLVLYLNTPPRVFMGSMCPKI
                     GGIRACYNKQGIQWESGRNDILDEWYDDTMSENTESRGNSSGGARVNAFDMSEEVLAL
                     VAGVQKRKSGAGFAAGCDAGETVENIDRGAPKRLKLDTEQGECGELDRIQIPKETAKT
                     KHITTLEKIMQKHNCFDKEALNTLTHTLGTQDKITLFIQYLTRTGVIQTYVTAAKDNL
                     KVAYQPLMMMDFAKRAKDAAWFNTPEYYTIDQSLMYFIGWIACQNWPLIKFVQDVVNV
                     YDKRKSKINTFLITGPSNTGKSILFNDVLQKLHPFYATYTCSANEDRFAFSEFPGKRV
                     AFAHEGTFGTQQMEMAKMICGGQEVDVDVKFKDRVKVYRIPFFITSNQLPWILAINDA
                     DKLAFRNRCIIYTSSRNDEVPELKKQLHPGMWYYLLMALEDDIPEENWTPKYLMTRDD
                     SETDKEATDDEDDDYEIE"
     CDS             2191..2949
                     /note="conserved +1-overprinted ORF"
                     /codon_start=1
                     /product="Alt"
                     /translation="MASVALTTQLSADGLLLSMSGADFERNMSKHLTRLNRGSLKRTV
                     QCGGMTVTLTCALSLEDLIYTSFDSLLVWAMDFSSDSILGVHIRLSATTLRLQVGTYD
                     RKRLETLRRSYSTSIPPRGYLWEACAQRLVELEPVTTSKEYSGSLDEMTSWTNGMMIL
                     CQRTLNLEGIAAEERESMLLTCLRKFLHWLQGFRSESQEQALQLDAMQEKQLRTLIEE
                     PRKGLNLILSRENVESWIEYRSQKKQPKLSTSPH"
     CDS             4020..4247
                     /note="similar to cd01335 (radical SAM superfamily 4Fe-4S
                     cluster domain)"
                     /codon_start=1
                     /product="Radsam"
                     /translation="MDSVKEEYEQYRHRIYIPEEAVVNFYTETFIYPMNGHQVRFCSR
                     AIIPNIYISLGCIYNCRLCSLNRVDSEIAHLY"
ORIGIN      
        1 accttggggt atctacgtgt attctacact ccgatgacta tagaccatag atgtctctta
       61 taaagtcaat caccatctag ctttggaaag gagttttgga tcgtagtatc gtttggtcta
      121 ctagagagta tataaggaag tatctaaaga gaagagacaa gagaggctag ttgttcgccc
      181 acgcatagac tctggcagtt acgccgcaag aatgtgccac gtcagtctaa cggttttcgg
      241 ttctcagaat tgttattgcc acgtcgacat tcccataaat cagtccaaag gttgtccttg
      301 agatccctta tataagagcg agcgcaagca tcagaaacat gggctgctta ctttcgaaaa
      361 cggacgaagt cgatacgttc aacgctgaga tcgccaactc cacagacctc tcgtgtaaag
      421 atctactgaa gttaaagtgt aactgtacga tcaagactac actcgaagac aagcatcgta
      481 ggtattattt ctctcttaat agtttagatg ttatactatc agaatagaag tcacacctac
      541 tatatttatt gtagatggct gcagtaaacg ctacaccggt tgacacagct actggtcaga
      601 tagaagcaga tccagttaac atacacgcaa caacagcaca cataccaggt tcacgtcaag
      661 tttttagacg tagatactca cattacattg acagtagtaa caacgagggt tcatttacaa
      721 acagagccaa cttcattggt acaaatgcat ttggtgaata tcatgatgga tcagcatcca
      781 ttccatatca aaatgtgggt atagctatga caccaactca atatgcccag ttaacagcta
      841 tagccacaga attgaaagtt cattcattag gatttgaaat caaaaagatc actatcttgc
      901 aagagaatct gacaacaaga gcagcatcaa ctactctaga aaatactttc caaagtagac
      961 cgtcggtgtt actctttact gatggagaac atctactcga tgaagtagta ggcgagtcag
     1021 gactaaccac tcaagcacaa tttacagggt taaatgctac acagccacga ttgaatgcag
     1081 cattgattag tttgccatca tttggagtac tcgtaaacag cgatgccact gttggtgact
     1141 tttcaagaac ttatcctggt agtcaagaag atggagcatt gcctgaagtc agttggtaca
     1201 tgagatcatt ggctgctgac attgcacaga ttggttggtt cttagacgat atcatggacc
     1261 ctgaagtact tggagaaggc atgactcata gatttgagtg gaagaatcct cgtccagagt
     1321 ggcacaagaa cggagaatat ttgtatcaag cagctatagc taccaacggt acagctagtg
     1381 tagcaagccg taaaggctat tggccaccat ctagatcaaa tgcactacag acatactaca
     1441 gaggtagcat cgaagatcat acaggagaca atgcctatga ctctacacaa gcaaacattg
     1501 gcgctgctac gcgatctggt ttactgacaa aaggcagtgt acaatggaca ggagacatgg
     1561 ttccgccata taactatatc aaaatgccgc ctctttgggg acctacatcg aagatgaatt
     1621 tcactgttga gctatgggtc gaatattttg cagatattga atggagaaca agtggcttgc
     1681 tgccatacat gaatagacaa tggcctgcag gaacagttat gacgaactct atcacgtcag
     1741 tacccaaagc tttgaatgat ttgcgtagaa ggtttggagg caatcaggga caacactttc
     1801 taggactaag agcaaatgat gaagaaaacg caatagaaag tatgggacct ccgcgttcac
     1861 aaccagctag gaagagaaat agatttgaga ctaatgatgt tgaagattcc aattgattgt
     1921 tgttgtagat gagctgggca gacttcgcaa agcagataca gaacaagaca gtagcacaga
     1981 cacagaacgc taagtcatca tacgctaagg cagaatacta cactttcatt ataggcatat
     2041 catctcccag ccaatcagag ccagagttca cagacctagt taactattgt cccagaggct
     2101 ataagctaga cgaggacggt aatagaatag aatctaagtt cagaaagaca aacaagggta
     2161 cagaatactt tgaggaggag ttgaatagat atggcgagcg tagcattgac gacacaactg
     2221 tcagcagatg gacttctcct cagcatgtca ggagcggact tcgaaaggaa catgtcaaag
     2281 cacttgactc gattaaatcg tgggtcatta aaacgaacgg tgcaatgtgg tggcatgacg
     2341 gtaactctga cttgtgctct aagtttggag gacctcatct acacatcatt cgacagtctg
     2401 ttagtgtggg cgatggactt ttccagcgac tcaatactgg gagtccatat cagactctct
     2461 gcgacaacat taaggctgca ggtgggtaca tacgatcgca agcggttaga gaccttgcgt
     2521 cgctcgtact ctacctcaat acccccccga gggtatttat gggaagcatg tgcccaaaga
     2581 ttggtggaat tagagcctgt tacaacaagc aaggaataca gtgggagtct ggacgaaatg
     2641 acatcctgga cgaatggtat gatgatacta tgtcagagaa cactgaatct agagggaata
     2701 gcagcggagg agcgagagtc aatgcttttg acatgtctga ggaagttctt gcactggttg
     2761 caggggttca gaagcgaaag tcaggagcag gctttgcagc tggatgcgat gcaggagaaa
     2821 cagttgagaa cattgataga ggagccccga aaaggcttaa acttgatact gagcagggag
     2881 aatgtggaga gttggataga atacagatcc caaaagaaac agccaaaact aagcacatca
     2941 ccacactaga aaaaatcatg caaaaacaca actgcttcga caaagaggca ctcaatacac
     3001 tcacacatac actaggtaca caagataaaa tcacactttt catacaatat ctgaccagaa
     3061 ctggtgtcat acaaacatac gttactgctg cgaaagacaa cctgaaggtg gcctaccaac
     3121 ctctgatgat gatggacttt gcgaagagag cgaaggatgc tgcatggttc aacactccag
     3181 aatactacac gatcgaccaa tcgttaatgt acttcatcgg ttggatagcc tgtcagaact
     3241 ggccacttat caagttcgta caggacgtcg tgaatgtcta cgataaacga aagagcaaga
     3301 ttaacacgtt cctcatcacg ggtccctcaa acactggcaa atccatactc ttcaacgacg
     3361 tcctccaaaa actccatccc ttctacgcta cgtacacatg ttctgctaac gaagatcgct
     3421 ttgccttctc agagttccct ggtaaacgag tagcctttgc tcatgaaggt acctttggaa
     3481 cgcaacagat ggagatggca aagatgatct gtggtggaca agaagtggat gtcgatgtca
     3541 aattcaagga ccgagtaaag gtctatcgta ttccattctt catcacctcc aaccaacttc
     3601 cgtggatcct cgcaatcaac gatgctgaca aactggcctt ccgaaataga tgtatcattt
     3661 acacttcttc ccgaaacgat gaagttcctg aactaaaaaa acaactccat cctggtatgt
     3721 ggtactacct cctgatggct ctggaagacg atatccctga agaaaactgg acaccgaaat
     3781 atttgatgac aagagacgac tctgagactg acaaagaagc gactgatgac gaagacgatg
     3841 actatgaaat tgagtgactt gttactcctt cgaaatacag ccgagcggat tataacttag
     3901 tgaaactgtt ctgtgaagac tgtctgataa cgtacaagaa ctttagatac gtacagtact
     3961 ttgaaatacg tcgatgcgaa tgccacaaac tatttgatag aacgtctact gctttattca
     4021 tggactctgt taaagaagaa tacgaacaat ataggcatag aatatatatt ccagaagaag
     4081 ctgtagttaa cttttatacc gagacattta tatatccgat gaatggacat caagtacgct
     4141 tttgtagtcg agctattata ccgaacattt atattagtct aggatgcata tataactgta
     4201 ggctttgtag tttaaataga gtagatagtg agatagctca cttatataa
//
