# Supplementary material for: Widespread Horizontal Gene Transfer Among Animal Viruses
Source: bioRxiv. 2024 Mar 26:2024.03.25.586562. Preprint. [Version 2] doi: 10.1101/2024.03.25.586562 (PMC11071296; doi:10.1101/2024.03.25.586562)
Supplement: Supplement 2 [file media-2.zip › File2_Maps/uAdoma_abalone_RNA_GEDJ01007970_713.gb]

LOCUS       uAdoma713ct_1            713 bp    DNA     linear       01-JAN-2019
DEFINITION  [note: taxonomic lineage
            d_Viruses;-
            _Monodnaviria;k_Shotokuvirae;p_Cossaviricota;c_Papovaviricetes;o_Zu
            rhausenvirales;f_Papillomaviridae] [isolation_source=original].
ACCESSION   
VERSION
DBLINK      BioProject: unknown
            BioSample: unknown
            Sequence Read Archive: unknown
KEYWORDS    .
SOURCE      Papillomaviridae sp. ctF55TN (unknown)
  ORGANISM  Papillomaviridae sp. ctF55TN
            Unclassified.
REFERENCE   1  (bases 1 to 713)
  AUTHORS   Taker,C.
  TITLE     Cenote-Taker 2 dummy template file. Do NOT submit
  JOURNAL   Unpublished
REFERENCE   2  (bases 1 to 713)
  AUTHORS   Taker,C.
  TITLE     Direct Submission
  JOURNAL   Submitted (01-JAN-2019) Taker 2, Cenote, 1000 Circle St., Cenote,
            DC 31111, USA
COMMENT     ##Genome-Assembly-Data-START##
            Assembly Method       :: unknown_assembler
            Genome Coverage       :: 1x
            Sequencing Technology :: Illumina
            Annotation Pipeline   :: Cenote-Taker 3
            URL                   :: https://github.com/mtisza1/Cenote-Taker3
            ##Genome-Assembly-Data-END##
FEATURES             Location/Qualifiers
     source          1..713
                     /organism="Papillomaviridae sp. ctF55TN"
                     /mol_type="genomic DNA"
                     /isolation_source="unknown"
                     /collection_date="unknown"
                     /note="genome binned from sequencing reads available in
                     unknown;
                     derived from metagenome: unknown"
     CDS             2..616
                     /inference="protein motif PDB:4GDF_B"
                     /codon_start=1
                     /transl_table=11
                     /product="Large T antigen"
                     /translation="-
                     GIHKRRCIFIHGPHNGGKSTLLKCLGGLVEKPTVVRINEDSPSKFSFGPSVEGRVILI
                     DDISFRGLQNLDGEHRNSMDGFVTQIERKHRDPANVQLPPFILTSNVPFTEVPSGLRC
                     RMVEYQVPRQMTNALLDLSDSPPGSAEFLFFVLFFLMEDGMAPKGSLVLNYLEELEKA
                     EVARAFQTATPFSSPLGFEDVLSQVSSRS"
ORIGIN      
        1 aaagggcata cacaaacgca gatgtatctt tatccatggt cctcacaacg gtggtaagtc
       61 caccctcctc aagtgtcttg gggggttggt ggagaaacca accgttgtga ggataaacga
      121 ggactccccc tccaaattct ctttcggccc ctctgtggaa ggacgtgtca tcttaataga
      181 tgacatttcc ttccgtgggc tgcagaattt ggatggggag catcgtaact ccatggatgg
      241 ttttgtgaca caaatagaaa gaaagcatag agatcccgcg aatgtgcagc tgcctccatt
      301 catcctaaca agcaatgtgc catttaccga ggtaccaagc ggattaaggt gccgcatggt
      361 cgagtatcag gtacctcggc aaatgaccaa tgctttgtta gatctctccg actccccccc
      421 aggcagtgcc gagtttttgt tttttgtttt gttttttttg atggaggacg ggatggcgcc
      481 taaaggcagt ttggtcctca attacctgga ggaactggaa aaggcagagg tcgcccgggc
      541 attccagacg gccactccct tttcctctcc tttgggattt gaggacgtgt tgtcccaggt
      601 atcatcccgt tcataaagcc ccttccccac cccctgacat taataattta agagacgctc
      661 tgtatttaaa gagcattttt ttttcttctg acaactaaaa attagacgga cgg
//
