# Supplementary material for: Widespread Horizontal Gene Transfer Among Animal Viruses
Source: bioRxiv. 2024 Mar 26:2024.03.25.586562. Preprint. [Version 2] doi: 10.1101/2024.03.25.586562 (PMC11071296; doi:10.1101/2024.03.25.586562)
Supplement: Supplement 2 [file media-2.zip › File2_Maps/Polyoma_marmota5353_skin_ERR3299082.gb]

LOCUS       Polyoma5353             5212 bp    DNA     circular     10-NOV-2023
DEFINITION  [label=nearest existing NCBI txid1723728].
ACCESSION   
VERSION
DBLINK      BioProject: PRJEB8272
            BioSample: SAMEA5577703
            Sequence Read Archive: ERR3299082
KEYWORDS    .
SOURCE      Polyomavirus marmota5353
  ORGANISM  Polyomavirus marmota5353
            Unclassified.
REFERENCE   1  (bases 1 to 5212)
  AUTHORS   Buck,C.B., Welch,N., Belford,A., Varsani,A., Pastrana,D.V.,
            Tisza,M.J. and Starrett,G.J.
  TITLE     Widespread Horizontal Gene Transfer Among Animal Viruses
  JOURNAL   Unpublished
REFERENCE   2  (bases 1 to 5212)
  AUTHORS   Buck,C.B. and Tisza,M.J.
  TITLE     Direct Submission
  JOURNAL   Submitted (10-NOV-2023) Lab of Cellular Oncology, National Cancer
            Institute, Building 37 Room 4118, Bethesda, MD 20892, USA
COMMENT     ##Assembly-Data-START##
            Assembly Method       :: Megahit v1.2.9
            Assembly Name         :: Polyoma5353
            Coverage              :: 26x
            Sequencing Technology :: Illumina
            ##Assembly-Data-END##
FEATURES             Location/Qualifiers
     source          1..5212
                     /organism="Polyomavirus marmota5353"
                     /mol_type="genomic DNA"
                     /isolate="skin"
                     /isolation_source="Marmota marmota marmota"
                     /bio_material="skin"
                     /note="marmot"
     CDS             234..935
                     /codon_start=1
                     /product="VP2"
                     /translation="MGGIVSSLIEIIALATELSAASGLTIEAILTGEALAALEAEVFS
                     LMTIESLSGLEALAQLGWTAEQFSNMALIASTFSDAVGYGIMFQTVTGISSLVSVGIK
                     LGLDVSNVNRGISEQQFESLLGAVSKIITLNSSHHINPLNWCSSLSKDFPKQLQKLDT
                     PTKYKLGQVLELGRWVDQRYETKDPQNESGNVIEMYGAPGGANQRVTPDWLLHFIIGL
                     DGTTKEKNPMCNRAT"
     CDS             441..935
                     /codon_start=1
                     /product="VP3"
                     /translation="MALIASTFSDAVGYGIMFQTVTGISSLVSVGIKLGLDVSNVNRG
                     ISEQQFESLLGAVSKIITLNSSHHINPLNWCSSLSKDFPKQLQKLDTPTKYKLGQVLE
                     LGRWVDQRYETKDPQNESGNVIEMYGAPGGANQRVTPDWLLHFIIGLDGTTKEKNPMC
                     NRAT"
     CDS             889..2511
                     /codon_start=1
                     /product="VP1"
                     /translation="MAPPKKRIRCVTEPPKKCVPRKCPVPTPVPKLLIKGGVEVLNVE
                     TGPDAIYEVELYLNPRMGINDPSNKWYGWSEVIHHDNGYSNNLLSTQLPQYSCARVQL
                     PLLNQDMTCETLHMWEAVSCKTEVVGIGGLINLHLLEAKNTASDGAAEPLKGINFHFF
                     AVGGEPLDLQGIEQNADTLYASSIPPKTLHPNDVAKIPKDQVHVLQGLDTRAKAKLDK
                     DGFYPIEEWSPDPSKNENTRYFGSFMGSLQAPPTLQFTNSVSTVLLDENGVGPLCKGD
                     GLFVSAADIVGVLLKQDNSGARYRGLPRYFKITLRKRAVRNPYPITSLLGSLFSGLMP
                     KMDGQPMAGQNSQVEEVRVYQGKEGLPADPDLKRYINQFGEDKTIPPSPTAPNAPAAI
                     GKYSSFRGDKAALNKYVKMGFSWPPYIFPEEETEERQTPPSSPSTPKSPKSKKVLTFS
                     FEEDRLKHKEERQESTHHHVIEEDYDTTPIPVTGEISHPIISGSGGPLPGISGSNAAA
                     LSGTTTNLGGMEGASALSGTTRNLGGMEGGQG"
     CDS             complement(2310..2576)
                     /note="similar to PF03792.16 (PBC domain)"
                     /codon_start=1
                     /product="Pbcoid"
                     /translation="MQKHALYYNKMLSCLFQILCDYYPCPPSMPPKFLVVPERAEAPS
                     MPPKFVVVPERAAALLPLIPGKGPPEPLIIGWEISPVTGIGVVS"
     CDS             complement(join(2576..4450,4841..5212))
                     /codon_start=1
                     /product="Large T"
                     /translation="MSASKCARLKFFFLLRGRLEASCLLPYIKRGERGRNLLVSCFCQ
                     GASPRGKMDRILPKEEKKLLIELLEIESYCYGNIPLMKSAFKRACKKYHPDKGGSGEQ
                     MVLLNSLWQKFQQGIMQLRNSQDISDSYGSPSFRRKYGEWCSRVFTNGRNSPDLHCNE
                     SPVSSEDDDEVPCSQSSGYNSFPTSSQFHSSFSTPASPPKAHSTPTAGDDYEGNHRES
                     AGETPPKRKCPSGNMDGSTESSQSSFASTPPKTKGEMPNGPSDIPSCLFDYISHAIFS
                     NKTVNSFIIYSTEEKCLLLYEKLEKFSIEFKSLHRYQAACLLFIMTNKKHRLSALKNF
                     CMHFCTISFLVCKIVLKPLELYRCLCKEPFEEVKSNKTLSGFDFDESKEEACNWNKVA
                     EFAVAADLEDPLLILAHYLDFAKEVPCTKCSVPKTAAHAFHKEHHDNAVLFETCKSQR
                     SICNQASDIVIAKRRLLIKESTRGELLAQCFQKQLRELAKLDNMEIIIYMSGVAWYAC
                     LFENFDDLLQKIIQLLTENIPKNRNILFRGPVNTGKTTLAAALMDLLQGKSLNVNCPS
                     DKLNFELGCAIDRFTVCFEDVKGHTMTKKGLQQGQGINNLDNLRDFLDGAVPVNLEKK
                     HMNKRSQIFPPSIVTMNEYTLPQTLFVRFSLCLEFVSKTNLQDALLKCPIMLKKRVLQ
                     QGLTLLLLLMWYVPTTKFAVSLQAEIATWKAIIEKSVTHSMYCQMLENIEVGDSPLAG
                     IIEETDSD"
     CDS             complement(3982..4434)
                     /codon_start=1
                     /product="ALTO"
                     /translation="MEVPASEENMENGAQEYLPMAEIRQIYTAMNHPFPQRMMMRYHA
                     HNLQATIRFPPPPNSTPPSPPLHPPPRRTAHQLQAMIMRETIENLQERLRRRENALLE
                     IWMDLQRVRRAALLARRQRQKEKCLMGLLIFLLACLIISLMLYLAIKQ"
     CDS             complement(4451..5212)
                     /codon_start=1
                     /product="small t"
                     /translation="MSASKCARLKFFFLLRGRLEASCLLPYIKRGERGRNLLVSCFCQ
                     GASPRGKMDRILPKEEKKLLIELLEIESYCYGNIPLMKSAFKRACKKYHPDKGGSGEQ
                     MVLLNSLWQKFQQGIMQLRNSQVCFPYEILGDTLLEYCGGKKRLQTLFLRSPCCLVKA
                     KKLRKCTCITCLFLMQHWEITRTKKVIVWGECFCFFCFVLWFGFFYNWESFEWWKLTL
                     QETPLILLNLGPHLSKYNISKLLILEIWKLYIYFL"
ORIGIN      
        1 ccatgttcta ggttgtctga gttggcatga agcccagaca tggatgtgtg ccaatcattg
       61 tggtttgagt aattaccact tccaccaggg ggcggggcgg gactggtaaa cacaattaag
      121 ggaagttgga ctcagtaacc tgagttgtga cctgccatgc gaaagctcag aaaggagacc
      181 agacactgct aaaaaaatta actcctaaaa gtaagtatct tttttctttt agaatgggtg
      241 gaattgtatc ttctctgatt gaaattattg ccctcgccac agagctcagt gctgcctctg
      301 gattaacaat tgaagctata ttaacaggag aagctttagc ggccttggaa gctgaagtct
      361 tttcactaat gacaattgag agcttatcag gcctagaggc cctagcacaa ctaggatgga
      421 cagcagaaca attttcaaat atggctctaa tagcttcaac attctcagat gctgtgggat
      481 atggaataat gtttcaaaca gtaactggta ttagtagcct tgtttcagtg ggaataaaat
      541 tagggttaga tgtgtcaaat gtaaataggg gaattagtga gcagcaattt gaaagtctgt
      601 taggggctgt ttcaaaaata attaccttaa attcctcaca tcatataaat ccacttaatt
      661 ggtgtagttc attaagtaaa gattttccaa aacaactaca aaagttagat accccaacaa
      721 aatacaaatt gggtcaggta ttggaattag ggagatgggt tgatcaaaga tatgaaacta
      781 aagatccaca aaatgaaagt ggaaatgtca ttgaaatgta tggagcccct ggaggagcaa
      841 atcaaagggt aacacctgac tggctgttac attttattat aggtttagat ggcaccacca
      901 aagaaaagaa tccgatgtgt aacagagcca cctaaaaagt gtgtaccacg taaatgtcca
      961 gttcctactc cagttccaaa gttacttata aaaggaggag tagaagttct aaatgtggaa
     1021 acaggacctg atgctatata tgaagtagaa ctatacctaa atcctcgcat gggaattaat
     1081 gatccatcca acaaatggta tggctggagt gaagtgattc accatgacaa tggatacagt
     1141 aataatctcc tcagcacaca actacctcaa tatagctgtg ctcgagtcca attacccttg
     1201 ctgaatcagg atatgacttg tgagacattg catatgtggg aggctgtgtc atgtaaaaca
     1261 gaggtggtag gtataggtgg cctaattaat ttacatttgc tggaagctaa aaatactgcc
     1321 tcagatggtg ctgcagaacc tttgaaagga ataaattttc attttttcgc tgtgggaggt
     1381 gagcccttag acctacaggg aattgagcaa aatgctgaca cattgtatgc ttcctcaatt
     1441 cccccaaaaa ctctccaccc aaacgatgtt gcaaaaatac ccaaagatca ggtgcatgtg
     1501 ttacaaggcc tagacactag ggcaaaagca aagctggaca aagatggttt ctatcctatt
     1561 gaggaatgga gtccagatcc ttcaaaaaat gaaaatacaa gatattttgg atctttcatg
     1621 ggtagtttgc aagctccccc aactttgcaa tttaccaata gtgtcagtac tgtgttacta
     1681 gatgaaaatg gagtaggacc tctctgcaaa ggagatggtc tctttgtgtc agctgcagac
     1741 attgtgggtg tgctcctcaa acaggataat tcaggagctc gctacagggg tcttcccaga
     1801 tatttcaaaa taactctgag aaaaagagcc gtgagaaatc cctatcccat cacgagtctg
     1861 cttggaagtt tattttctgg ccttatgccc aagatggatg gccagccaat ggcaggacaa
     1921 aatagccaag tagaagaagt cagagtttac caaggaaagg aagggcttcc tgcagatcca
     1981 gatctgaaga gatatattaa tcagtttgga gaggacaaga caatcccacc ctctcccacg
     2041 gctccaaatg ctcctgcagc tattggcaaa tattcaagtt tccgtgggga caaagcagct
     2101 ttaaataaat atgtgaaaat gggcttttca tggcctccct acatttttcc tgaggaagag
     2161 acagaggaaa gacaaacccc tccctcctcc ccttcaactc ccaagagtcc caaaagtaaa
     2221 aaagttttaa catttagttt tgaagaagac agattgaaac ataaagaaga aagacaagaa
     2281 tctactcacc atcatgtaat agaggaggat tatgacacca ccccaatacc agtaactggg
     2341 gaaatctccc acccaattat cagtggttca ggtgggcctt taccaggaat aagtggaagt
     2401 aatgctgcag ctctctcagg caccactaca aatttgggag gcatggaagg tgcttctgct
     2461 ctttcaggca ccaccagaaa tttgggaggc atggagggag ggcaagggta ataatcacac
     2521 aagatttgga ataagcatga aagcatttta ttataataaa gggcatgttt ctgcatcagt
     2581 cagagtctgt ttcttctatt attcccgcta atgggctatc acccacctca atattttcaa
     2641 gcatttggca atacatagaa tgtgtaactg atttttctat aatagccttc caagtagcta
     2701 tttcagcttg tagagacaca gcaaactttg ttgtaggtac ataccacata agtaacagaa
     2761 gtaaagtgag gccttgttgc aaaactctct tttttaacat tataggacat ttgagcaaag
     2821 catcttgcaa atttgttttt gatacaaact ccagacataa tgaaaatctt acaaataatg
     2881 tttgaggtaa agtatactca ttcattgtta caatagaagg gggaaatatt tggcttctct
     2941 tattcatatg ttttttctct aaattaacag gaacagcccc atctaggaaa tctctgagat
     3001 tatcaagatt attaattccc tgcccttgtt gaagaccttt tttagtcata gtgtgacctt
     3061 ttacatcctc aaaacacaca gtaaatctat caatagcaca acccagttca aagttcaact
     3121 tatcacttgg acaattaaca tttagggact ttccctgtag taaatccatg agagcagctg
     3181 ccaaagtagt ctttccagta ttaactggac ctctaaataa tatgtttctg tttttaggaa
     3241 tattttcagt taaaagctga ataatttttt gtaacaggtc atcaaaattt tcaaagagac
     3301 aggcatacca agctactcca ctcatataaa taataatttc catattatct agtttagcta
     3361 attctctcag ctgtttttga aagcattgtg ctagtaattc tcctcttgtg ctctctttaa
     3421 ttagtagtct tcttttagct atcacaatat cacttgcttg attacagata gacctttgtg
     3481 atttacaggt ctcaaataac actgcattgt catgatgctc tttatgaaat gcatgcgcag
     3541 ctgtttttgg gacagaacac ttagtacaag gcacttcttt agcaaagtcc agataatgag
     3601 ctagaattaa caggggatct tctaaatctg cagctactgc aaattctgct actttattcc
     3661 aattacaggc ttcctctttt gactcatcaa aatcaaagcc acttaatgtt ttatttgatt
     3721 tcacttcttc aaatggctct ttacaaaggc acctgtataa ctccaaaggt tttagtacta
     3781 ttttgcaaac caaaaagcta atagtacaga aatgcataca gaaattttta agtgctgata
     3841 acctatgctt cttattagtc ataataaaaa gcaaacatgc agcttgatat ctatgcaagc
     3901 ttttaaattc aattgagaat ttttctaatt tctcatatag caataagcat ttttcttctg
     3961 tagaatatat aataaaacta tttactgttt tattgctaaa tatagcatga gagatataat
     4021 caaacaagca agaaggaata tcagaaggcc cattaggcat ttctcctttt gtctttggcg
     4081 gcgtgctagc aaagctgctc tgcgaactct ctgtagatcc atccatattt ccagaagggc
     4141 attttctctt cggcggagtc tctcctgcag attctctatg gtttccctca taatcatcgc
     4201 ctgcagttgg tgtgctgtgc gccttggggg gggatgcagg ggtggagaag gaggagtgga
     4261 attgggagga ggtgggaaac gaattgtagc ctgaagattg tgagcatggt acctcatcat
     4321 catcctctga ggaaacgggt gattcattgc agtgtagatc tggcgaattt ctgccattgg
     4381 taaatactct tgagcaccat tctccatatt ttcttctgaa gctgggactt ccatagctgt
     4441 cagagatgtc ctacaaaaaa tatatatata atttccatat ttccaaaata agaagtttag
     4501 aaatattata cttactaaga tggggtccta agttcagaag aatcagagga gtctcttgaa
     4561 gtgtcagttt ccaccattca aaactttccc agttataaaa gaatccgaac cacaatacaa
     4621 aacagaaaaa gcagaaacat tctccccata ctattacttt ttttgtcctt gtaatttccc
     4681 aatgttgcat taaaaacaga caggtaatgc aagtacattt tctgagcttt tttgccttaa
     4741 ctaggcaaca cggagatcta agaaataagg tttgtaatct tttttttcct ccacaatatt
     4801 caagcagagt atctcccaga atctcatatg gaaaacatac ctgtgagttt ctcagctgca
     4861 taattccttg ttgaaatttt tgccataaag aatttaaaag taccatttgt tctccagagc
     4921 ctcctttatc tggatggtac tttttacaag ctcttttaaa tgctgatttc atcaaaggta
     4981 tatttccata gcaataagat tctatttcta gcaattctat gagtagtttc ttttcttctt
     5041 taggtaaaat tcgatccatt ttacctctgg gagaagctcc ttggcagaaa caagaaacaa
     5101 gtaagtttct acccctctct cctcttttta tataaggaag gaggcaggag gcctccagcc
     5161 tccctctaag taaaaaaaaa aacttcagtc ttgcacactt actggcactc at
//
