# Supplementary material for: Widespread Horizontal Gene Transfer Among Animal Viruses
Source: bioRxiv. 2024 Mar 26:2024.03.25.586562. Preprint. [Version 2] doi: 10.1101/2024.03.25.586562 (PMC11071296; doi:10.1101/2024.03.25.586562)
Supplement: Supplement 2 [file media-2.zip › File2_Maps/refAdinto_mytilus8987_mussel_BK011005.gb]

LOCUS       AdintoBK011005         13587 bp    DNA     linear   SYN 25-Jan-2019
DEFINITION  [note=genome binned from sequencing reads available in SRXX].
DBLINK      BioProject: PRJNX
            BioSample: SAMNX
            Sequence Read Archive: SRRX
KEYWORDS    .
SOURCE      Adintovirus sp. (environmental metagenome)
  ORGANISM  Adintovirus sp.
            Unclassified.
REFERENCE   1  (bases 1 to 14095)
  AUTHORS   Tisza,M., Buck,C., Pastrana,D., Welch,N. and Peretti,A.
  TITLE     Uncovering a Universe of Circular DNA Viruses in Animal Metagenomes
  JOURNAL   Unpublished
REFERENCE   2  (bases 1 to 14095)
  AUTHORS   Tisza,M., Buck,C., Pastrana,D., Welch,N. and Peretti,A.
  TITLE     Direct Submission
  JOURNAL   Submitted (25-JAN-2019) Lab of Cellular Oncology, National Cancer
            Institute, 37 Convent Dr., Room 4118, Bethesda, MD 20814, United
            States of America
FEATURES             Location/Qualifiers
     CDS             497..919
                     /product="GasderminX"
     CDS             1100..1408
                     /note="Baculovirus IAP (100%)"
                     /product="IAP"
     CDS             1570..1974
                     /note="encodes potential Rb-interacting LXCXE motif"
                     /product="Adintoc5"
     misc_feature    1585..1746
                     /note="paired CXXC LXCXE CK2"
     misc_feature    1732..1746
                     /note="LXCXE (has CK2)"
     CDS             2502..3368
                     /product="Integrase"
     CDS             3378..3797
                     /product="Penton"
     CDS             3799..4311
                     /product="hypothetical protein"
     CDS             4314..5624
                     /product="Hexon"
     CDS             5621..6238
                     /product="Adenain"
     CDS             6255..6926
                     /product="PacK"
     CDS             6923..7222
                     /product="GasderminX"
     CDS             7212..7547
                     /product="hypothetical protein"
     CDS             7729..11019
                     /product="PolB"
     CDS             11279..11593
                     /product="PolB"
     CDS             11819..12184
                     /product="PolB"
     CDS             12406..12843
                     /product="PolB"
ORIGIN
        1 TTGATATATC TGGCTTTAGA TTCGTGAGTA GTGTAGTAAT AGGGATAAGC GCAGGTGTTA
       61 GAGTGGTTAA GAGTGGTTTT ATTTGTTTAA GGGTGGTTAT ATATACCAGC GCTTGGGATG
      121 AGAGCATCTT TCAGGGTGGT TAATAATGGT AGCTGTTTTA GGATGGTTAA TCATATCACT
      181 TCTTAAGATG AGCAAATCTC TCAAAGTGGT TAAGAGTGTA TGTGGTTTTA TTTTTTTTAG
      241 GTTTTTTTTT TTTAAGGTGC TCATTAATAC CTTTACATGA TATAAGCAAT TTTCTTAAAG
      301 AGGTTATTAG TGACATTTAT TTGTTCTAGG GTGGTTATTT AAATCTTTGC TTGAACTAAG
      361 CAAACTCTTT TAAAGAAGTT AAGGAGTGAA TAAATTGTTT TATACATAAA ACCAATTCAA
      421 TCATGAGTAT ACATATTATC GAGAATTTGC TTTCTTAAAA GCCTTGTATT ATGCCGAACC
      481 CTTACAGAGA AAGTTAATGA TCGATTTGAT TTCCATCAAA AGAGTTCAAG CCTTTGCAGA
      541 AATTGCTTCT TTTCTTCTGC AGGGAAGAAT AAGTCTTTCA AATGTACACA AACATAAATT
      601 AAAAGACTAT TGGCTTATAG TCAGATCTTT AGCAAAAGCT CGCATTAGTG TAGGTAGAAA
      661 AAAACGAACA TTACGTACAT TTCATTATTT GTTACCTCTA CTGATAAAAC CAGTTTTATC
      721 CATAATTGAT AATCAAATGG AGGCCCTTCA TAATGAGTTT GCATTCTTGC AGAGATCAAG
      781 CGAAGTATAC CTTTTCATAT TGAAAACTAA AACCTTTATT TTAAAAGAAT TGAAAGTTTT
      841 ATATGAAAAT AGTCCTCACA TCATAGAAAA TTGGAAGTAC AGCATTTTAC AAGACCACCT
      901 TAAACCTCTA TTTAATTAGT TTGAATAGTG TGTAGTTGCT CTTATTAAAT GTAGTGTCGT
      961 TTTCTTTTAA GTAATGCTTT ACAATACAAA AGGAAGTCCG CGAAACATCA ATTCAGAGGT
     1021 AATTAATCTC ACTATAAAAA GTGTCTCTTT TCTAGCCTAT ATCATTATGA GATAAGAATA
     1081 TCCTTTCATA TCTACCACGA TGGATTTGGA TTCACATTTA TTAGATTTGT TTTGTTTCAA
     1141 TCCACTCCAC CCGCATATGC TTTATTACAT TACCAGACAA CAAACTTACA AAGATTGGCC
     1201 AACTCAACTT GCTCAGAAAC CTGCAGATCT AATTCGAAAT GGTTTTTATT ATACCAACGT
     1261 AGGAGATCGT GTGACATGCT TCTGCTGTGG TGTGACATTA AAACAGTGGA AAAGTTCTGA
     1321 CCACATCGAA ACTGAACATT TGAAATATGA ACCAAACTGT TTGTTTGCAA AAATGGTGTC
     1381 AACCAAAGTT CCGAATTTCA ACGCTTAAGT TGTCTACCAC CTTATTATTC AAGATCGATT
     1441 TGCTTTGTGG TTATCTGTTC TTTTCGAACC ACCTTATTAT GACTTATCTA TTTGCATTCT
     1501 GAAACACTAT ATAAAGAGGT TTTTTATCAT CAGAAAAGAC ACTCCATCAC GACAAGCATT
     1561 GCTAGCAGCA TGGAATATTC AAGACATGAA AAATGTTTTT TGAACACTTA TGATTTCTGC
     1621 TTTGCGAAGA AAATTCAGGA GATATTACCC ACTTTAACTA GGGAACATTG TTATGGCTGT
     1681 ATGGTAGACC ATCCATCTCA AAGAGAGCAT TCATGTTTAT TATTTACGGA ACTGGAATGT
     1741 TTGGAACAAT TTTTTGTTGA AGCCTATGAT AAAATTTCCT TAAAGGATGT TATCAGTACA
     1801 GTGAAACCAT GTTCTTTATG GGATTGCATA GACGATTGCG AAATGAAATT GAAAAAAGAA
     1861 GTGTATGACA AACTTAGCCA GGATAGAAGT TATTGTGAGA AAAATAAACC AAAGCCAAGT
     1921 AAGGTGTATC AACTTGTGGA GGCTTTAATA AAAACTGAAG ATAGATTTTC ATAGTCCAGG
     1981 ACATTTTTAA CTTTGACAAT TCTATTCAGT TACATTTGAC TACCAGATGA TTCGTAGATA
     2041 AACATGCATT GTTTGTAACT ATGTACTTGA TTGAAAAAGG TTCTAAATAA AATATGTTTA
     2101 CATTCATCTT TTTTTGCTTG TTTTTTGTTT GTTTGGTTTT TTTTTCCCTT GTGAACTCAT
     2161 CAGTGAAACA TTGCTTTTTT TTTTTTTTAG TTACATGTTT CTAGTATAAA AGATCAGGTT
     2221 TTCAAATTTG CATTCATTTG TTGTCTTGTA TTGAAAATGT ACAAAACAAA AAAAGTTCAT
     2281 GATTTATTAG AGAAGACATA TTACAATTTA TCAAAGTCTG GTGCATATTC AGGTCCAGAT
     2341 AAACTTTTAA AGTTTTAAAA TCCAAAGGCA TATCCAACAT CGGGAAACAA TCAATTCGGA
     2401 AATGGCTCCA CAATCAAGAT AGTTATAGTC TGAGAAAGGA ACTAAGGCGA CGCTTCACTA
     2461 GAACTCGAGT CGTTGTATCA GGAATCCATG ATCAGTTTGA TATGGACTTG ATTGACATAT
     2521 CCAATATAAA AAGTGAAAAT TCAGGAGTGT CTTTCTTGCT TGTGGTTATT GACATCTTCT
     2581 CCAAGTATCT GTGGATTGAG ACTCTGAAAA ATAAAACAGC GAAAGAAGTT GTAACTGCAT
     2641 TAAAAAAAAT ACTTAATCAT GAAGTATTTA ACAAGGGTCG CAGTGATAAG GGCACTGAGT
     2701 TCAACAACAA AGTTATGAAA GCCTACTTGA AAAGTAAAAA CATTTACTAC TTCACCACAG
     2761 AAAATTCAGA AACAAAAGCT AATTTTGCTG AAAGGGTAAT TAAAACCATA AAAAACATGA
     2821 TGTATCGTTA TTTTACTAAT CACAGATCAC ATCAATATAT TGATGTGCTA CAAGATATTG
     2881 TCAAGACCTA TAATTCAACT CCTCATAGAA GTCTTAATAA TATTGCACCT AAGGATGTGA
     2941 ATAAAGAAAA TGAGGCAGAC CTTTGGGCTT TCATGTATTT AAAACCTAAA AAACCTAAAA
     3001 AACCTAAAAA ATTTCATTTT AGATTGAATG ATACAATCAG ACTTTCTAAA ATTCATATGG
     3061 TTTTTAATCG ATCTTACGAT GAACATTTCA CCAGAGAAAT TTTTAGAATA ACAAAACGAT
     3121 TTAGAATGCA AGCTATACCT GTTTATAAAA TTTCAGAATT TGATAATTCC CCAGTCCAAG
     3181 GATTATTTTA TGAACAAGAA ATGATAAAAG TAGACAAAGA TGAAAATTCT ATGTGGTTTA
     3241 TAGAAAAGAA AGTTAAAAAG CGTAAACGGA ATGGACATAT TCAGTGGTTA GTGAAATTTG
     3301 AAGGATGGCC AGACAAATAT AATCAATGGA TTGAAGAGGG AGATATCACT GAGCCACAAG
     3361 ACTCTTAACC TATCGCAATG AGTATTTATG TAACCATGAG CAGTGACAAG GCATTGGAAT
     3421 ATTTTCCTAA CAATAAAGCA TACAAATTTA CTTCTCATCT GAATTCACCC TTATTTTTAG
     3481 ATGGTTTATG GAGGGTAGCT TTAGTCGAAG CAGATATATC CTGTTCTTTA TCTAAAGAGG
     3541 AATCTATTTA CCTGTATTCA AATCTATGTG GAGAATCCAT CGTTAATGGA GAACAGAAAC
     3601 CACTACTCCG AAGGCTTACT GCTATCAACC ATGGTAATTG GTCGTCAATT TTTGAAGCAC
     3661 CTCATTATGT CCCTGTAAGA ATTCATGAAA TTTATGATAT GGATGTGTAT ATTACTACAA
     3721 GTCAAGATGA ATTAGCTTCA TTTTTAAATA ATACTTCAAC GGTGACACTT CATTTTAAAT
     3781 CATTTCCATT CTTTTAAAAT GAATAAAATG TATATTCCAA ATACCAGTCA TTGGATGGAT
     3841 TACTTTGAAA ATTTAGGAAA CAATGGTAGT AATCCTTACA TAAATCAAAT GAATAAAAGC
     3901 GGAAAGCAAA TAGGAGGTGG ATCTCTAGTA GGTACACCTA AATCCTTTAT TACACCAATC
     3961 GGACCAGCAA TGAAAGATTC AACCAATGAA AAAATAAAAG TTCAACTTGT TTCACCAGTT
     4021 CAACAAACAG AGGACATGGC CCAAGATATG GTGAAAAGAG AAAAAGTAAA GATGGGTATA
     4081 AAAAGAAAGT CACAATCATC TCGTAACAGT TCTACAAAAC GAGCTCTAAA GAGTAAGTCG
     4141 CAAAAAAAGT CAAGAAAGTC AAAGATTAGG AATTCAAAAA AAGGAAAAGG AAAAGGAAAA
     4201 GGAAAAGGGA AAAAAAATAT AAAGAAGAAA AAATCTAAAA CACCTCTAAA GACAGGAAAG
     4261 AAAAGCAAAA TCCTAAAATC TGTAAAAAGA TTTAAAGATA TTTTCGATTA AAGATGGCTG
     4321 CATTGACTAT GGATGGATTT CAAGAAAGTC AACCTTCTGG TCTAAACTTG TTCACTCTAC
     4381 CTCCTACACA AACAGCAGTA GAAAATGTAT ATTTTGATGA AATAAGATCA ACTTCACAAT
     4441 TAGGTGGTAC AGCTCCAATC GAATTCACTA TTGCAGCACA GAATTCCCTA GAATATATAG
     4501 ATCTCAGAAA AACTCAACTC TATGTGCGTG CTAGAATTAG GCATTCTGAT GGTTCAGATT
     4561 TAAAACCATC CGAATATGTT GGACCTGTAA ATAATTTTTT ACATTCTATG TTTTCTCAAG
     4621 TGGATATTAC TTTGCAAAAT AAACTGGTTA CTTCATCAAC TGCACATTAC CCATATAAAG
     4681 CCATGATTCA AACAATGCTA TCTTTCGGCT CTGAAGCTAA GGAATCCCAG TTAACCAGTC
     4741 AACTTTGGAA AAAAGACAAA GCAGGTCATT TTGATGATAA TGATGTGAAG AATGGTGGCA
     4801 ATACTGCCCT TTTTGCCCGT TCTCAATATT TTTCTCAGAG TCAAACCTGT GACTTAGTTG
     4861 GGAATCTTTT TCATGATTTG ACTAGCTTAG ACAGATACTT ATTGAACCAA ATAACAGTAA
     4921 ATGTGAAATT ATGGCGCTCA AAGCCTGAGT TTTGTTTAAT GACAAATGTA GTCAATCCAA
     4981 ACTTTCAAAT ATATATCGAA GACATTTGTT TAAGAGTCTT CAAGTTAAAA CTAAATCCTA
     5041 GCGTCATAAC AGCACATAGT CATAAATTGC TCACAACTAA TGCAAAATAT CCTTACACTA
     5101 GAACAGAGGT TCGTCTCATA TCTATACCTG CTGGAAGTCT TAGTTTCAAC TATAACAACT
     5161 TGTTTAATGG TTTGAGAGCT ACACGTTGTG TTATTGGATT TACAGACTCT AGCAGTTCCA
     5221 GTGGGTCATA TGCTTTGAAT CCATTCAACT TTCAACATTT TAACTTAAGT CAGATAGCAT
     5281 TAAAGCTGAA CCAGGTTCCT GTTGGTGGAA ATGTTATGCA GTTAAATTTT GCCCCTACCA
     5341 GTCGCACCAT ATTACCTTCT TTTACTAGTA TGTTTGAAGT TACAAATAAA TGGATGCGAG
     5401 ATAGTGGCAT TGATATCTCC AGAAATGATG TTTCAGGAGG AACTGCTTTA TACTGCTGGG
     5461 ATATTGAAGC AAACTTTAGT GATGAAGGAC AGTATTTAAA CTTAGTGAAG CAGGGGACTT
     5521 GCTCATTAGA AGTAATGTTC AGCAAACCAC TACCGAAGGC AACAACTTGT GTTGTATATG
     5581 CTGAATTTCC AGTAAAATTA GAGAGAAATA TAATTTTACA ATGAATACAG ATCAACTAGA
     5641 GTGTGCAATA AAGTGTGATA ATGAGATGAG AAAGAAGATA TGTGGGGTTT TCGCTTCTAA
     5701 TGAAATCAGC TACATTCAAC TTCAACCATC AACTGGATTT ATTGCAAATA CAGATGTCAA
     5761 GCAGCTACCA GGAAAACATT GGGTAGCATT TTACTATAAT GAAAATAAAG TGTTGGAAAT
     5821 ATTCGATTCT TTCGGATATA CCCTTAGTCA ACTTTCAGTT TACTTTAATG AATTAATGAG
     5881 TAGATATACA TTTACTTCAG CAAACAAAAT GCAGTTGCAA AGTGAAAAAA CACTTGTTTG
     5941 TGGACAATAT TGTCTGTTTT ACCTCATGTC TCGTTCTAGA GGAATTTCCA TGGAACAAAT
     6001 AAAAGATGTA TTTAGTGATA GATATTATTT AAATGATCAA TTTGTTTATG ATTTCATTAA
     6061 TGAAAGATTT AACTGCTGTA TGACTTCTGT AAATGTTACT CTTCAATCAT GTATTTGTCA
     6121 AAAAAAAATA AAAATAAAAA TACTTACTTA TACGTATTTC ATCATTTCTT TTCATCAGAC
     6181 TGAAAAAAAT ATATTAATAT ATAAGAATTC AAGGTTTATT TACATTATCA GTTCATGAAA
     6241 AATATTCAAA GAGAATGGTT GACTGGTGGA ATAAAGAAAG CTTACTCAAG TTTCAAAGTC
     6301 CAACATCCCT TTTCATTGTT GGACCTTCTA ATTCTGGAAA AACAGTCTAC ACTAAAAATC
     6361 TTCTTCAAAA TGCTGAAGGC ATGTTTCAAA TACCCCCCTC AAGAATATTT TACTGTTATG
     6421 GTGTATGGCA ACCCATTTAT GACGACATGA AGAAATCCAT TAAAAATATA GAATTCTATA
     6481 AAGGTTTACC AAACATGGAG GCTATTAATG AATGGGGTGC CTATGGAGGT CATAAGATTT
     6541 TAATCTTCGA TGACTTGATG ATGGCTGCTG AAAATTCAAC AGAACTACTT CATTTAATGA
     6601 CAATTGGTTG TCATCATTTC TCAATTAGTG TCATTCATAT ACTTCACAAC TGTTTTAATA
     6661 AAGGAAAAGT TATGAGAAGT GCTTCCTTAA ACTGTCATTA CTTCATTTTA TTTCGAAATT
     6721 ATAGAGATCA ACTACAGGTT CAAGCTTTAG GAAAACAAAT TTTTCCTGGA AAATTGAAAT
     6781 ATTTCATGGA TGCTTACAAC AGGGCAACAT TAGTTAAGTT TCGTCCTTTA ATTATTGACT
     6841 TAAACCCTCA CACAGACAAA ACATATCAGT TGACTACTAA CCGAGGAGTT GGACAGACAC
     6901 CAATTGTTTA TAAACCTTTA GAATGAGCAA TAAAACAAGT TTAGTGCAGT TTTTGATAGA
     6961 TATTTCGAAT AACCAAATGA TTCAGGTTAT CAAAATACTA ACTAAAGTAC AGCTGCAAGA
     7021 GATAATTGAA ATAATTTATA ATGTTGTTCA AGGGGTGTGC TCAGTTTCAG ATTCAGATAA
     7081 AATCCTACTA AACAAGCACA AACAGTTCAT TCGTAAAATT CTCTTGAAAC AGACAACACT
     7141 TCAACATAAA AAATTGTTGC TGCTAAAAAT TCGAAAAATA TTACCCATTT TCTTGAAAGC
     7201 TTATTTACAA TATGTCTCGT GAACTTATGC TCATTCCAAA GTTAAGATAT GAACAACTGA
     7261 TTAAACATGA AAAAGATGAA ACAAGTGAAG AATTAGGAAA ACCTATAATT CCTTCGGATA
     7321 AAAACAGTGA AGAAGTGCAA ACACCTGATC AAAGTAAGAA ATCTGAGACA TCACCAATCA
     7381 AACTCAACCA AACTAGCTTA AATCAATCAT CAACAAAACA TAAACGAAAA AAGCAGAATG
     7441 GTGGAGGGAA GTCATATTTG CTCATGCCAC CAGAAAAAAT GTTAGAATTA TACAAGAAGA
     7501 AAGGAAGACT TACCACAAAG AGAAAGTGGT TATCCTTTCA CATATAATTC CTTGAGTATC
     7561 CTTCCACATT TGTCTACTTG AATGATATCC TTCACTGATC CTACAAAGCA CTCTGAAAAG
     7621 AAGATTATGA TGTCATCAAA ATGGAATGCT ATTGACTCAA ATGAGGTATA TAAATATCAA
     7681 ATTAATTTAT CTTTCATTTT CTCAAGATGA CTAGCTAACT TTAACACTAT GGCGCAAGCT
     7741 TCCACCCATT ATGTTTTAAA GCAGGAAGAA AATCAAATTC AATCTCTGAG GAACAATCTA
     7801 CCAGATGAGT TTGATGATTC TGACGATAAT ATTTTAGTGC AAGCAAGTAT TCAGGCTGAG
     7861 AAAGACTTTA AACGAAAGCG TAAAATCATC AGTTATGAGA AGGAAAATAA AAAGCCTAAA
     7921 TTAAATTCAG CCTTTACTTG TGATCTCTGT GACAGACATT ACAAACATCT TGGATCATTA
     7981 GACCGTCATT TGCAGACTCA TTTTCAGAAA CATAGATGCG GGAAATGTGA CAAATCATTC
     8041 ACTAGAAAGT ATAAACTTAC AAAACATAAG GAAAAATGCC TTATTTCTCA CCAAAAACAA
     8101 TTCACACAAC TTGATGCTTC TGAAAAAGAA AAGAATACAG ATGAGAAAGG ACAAAATTGT
     8161 AAACAATGTG GAATACCTTT CAATAATTAT GCTGCACTTT TTCATCATAT GACTGCTGCT
     8221 CATCCTTCAA ATCAAACTGG AGGTAATATC CAACAACTTC CCACTGAAAA TGTTCAGGAA
     8281 TCTGAAATAG AAAAAAAATC AGAACAGAGA AGAACAAAAG TCAGGAAAAA TGCAATAAAT
     8341 AATTTAGCAC AGCAAGTTGA CATTATTCCA ATGGAAGATG AAAAGTATGA TCTTCTTCAA
     8401 TTTTTAGCTA ATGTTAAAGA AAATGTGGAA AACGAATTAA TTAAAACACG TGAGACACAT
     8461 CGTAGTATTA AATGGAATGT AATTGGAAGA GTTGAAATGA TTCGTGATGT AGATAATGGT
     8521 GAACAGGAGA AAACAACTCC ACATTTCAGA AGTAAAAATT ACATCTCACT ACCAGATGAA
     8581 AACAATGAAC ACAATATCAA TGAAGCATTT CAAGGGGTTA ACAAATCTTT AGAAGAATTT
     8641 GTAAGCCATG GCAGCAATTG GGTCGTAAAC AAAGTTCTTA GTCTAGAAAT AAATACTGTA
     8701 AAGTACTCAC CAGTAAGTGG AAGCTCACAT CTACCTTTAC CTCGAAAAAT CAGATTCAGT
     8761 CGTGGTGTAA TCAACATAAA AAACAGTGAT CAGAAGTGTT TTTTATGGTC TGTATTAGCA
     8821 GCTTTACATC CAGCTCCGAA TAATCCTCAA GAAGTTTACC ATTATAGAAA ATATGAAAAT
     8881 GAACTAAACA TGAAAGATAT CAACTATCCA GTATCCCTAT CTAAAATGGA GAAATTTGAA
     8941 AAGCTCAACA ATATTTCCAT CAATGTGTTT GGTTTTGAAG ATGGAGATGT TTTTCCTTTG
     9001 TATTTAACAA AACACCCAAA TGGATATAAA GAAGTTGATT TGCTGTATTT TTCAAATGAA
     9061 GAAAAATCTC ACTTCTGTTT AGTTAAAAAT CTAGATCATT TTCTAGGATC CACTACCAAG
     9121 TTTCATACAA AACGCTACTA TTGTCGCAGA TGTTTACATG GATTTATTAG AAGCGATTTA
     9181 TTAAATGAAC ATAGACCTTA CTGCAATAAA TTTGATTTTC AAAAGGTAGA ATTTCCAAAA
     9241 CAAGGCAGAG ATATTATATC ATTTAAAGAC TTTGACAGAC AGATTCCAGT TCCATTTGTC
     9301 ATATACGCTG ATTTTGAGGC ATTTGCTCGA AAAGTAGATA CATGCCTTCC TGATCCTGAT
     9361 AAATCATCTA CCACTCATCG AACCAAATTT GAAGCTTGCG GGTATTCTTA TATAGTTGTC
     9421 CGTACAAATG AGAGATATAC AAAATCTCCA GTTGTTTACA GGGGAGATGA TGCTGTTCAG
     9481 CATTTTTTTG ACGACATGTT GAAAGAAGAG GAATATATAA AGGAAAAACT AAGTCACATA
     9541 GAACCCATGA TGATGAATGA AGAAAGTGAA AGAACTTTTC AAAACGCAAC TCATTGTTAT
     9601 ATCTGCAATC AGCCTTTCAC AAACTTAATT AAATGCAGAG ATCATGATCA TCTGGGAACA
     9661 GGAGATCCAA CATCAGACAA TTATACAAAT TTTAGAAACG CTGCTTGCCA ATCATGTAAT
     9721 CTGAATCTTC AACATCCATC GTTCATTCCT GTATTCTTTC ACAATCTGCG AGGATTTGAC
     9781 TTACATTTAT TAATGAGTAA ATTGGGGAAT TATAAGGATA AAAAACTGAG TGTTATAGCT
     9841 CAAAACAGTG AAAGATACAT TTCATTTTCA TTAGGAAATC TACGGTTTCT TGACAGTTTT
     9901 CAGTTCATGA GCAGTTCTTT GGAAGCATTA GTAAACAATT TAGCAGCAGA TGGACTGGTT
     9961 AATTTCAAAC AGTTCAGCAA AGCGTTTTCG TCTGATGAAG CAGCTAAGTT ACTTTTACAA
    10021 AAGAATGAAT ACTGTTATGA TTATGTTGAT TGTTCTGAAA AATTCAGCGA AACTAAGCTA
    10081 CCCTCTATGG ATGCTTTTTA TAACAATTTA AAAAAGGAAC CAATTTCAGA GAAGAGTTAT
    10141 CAACATGCTG TCAAAGTTTG GGATTTTTTT GAAATGAAAA CCCTGGGAGA TTTTCATGAT
    10201 TTGTATGTAA AAACAGACTG CCTCCTATTA TGTGATGTCT TTGAAAAGTT TCGGCAAATG
    10261 TGTTTGCGAA GTTATAAACT TGATGCTTGT CATTTTTACA CTAGTCCTGG TCTTGCTTGG
    10321 CAGGCAGCAT TAAAAATGAG TGGAATATCT TTAGAGCTAC TAACAGATCC AACTATGTAC
    10381 AACATTTTTG AACTTGGAAT TCGCGGTGGA GTTAGTATGG TGTGTAAAAA GTACAGCAAA
    10441 GCCAATCACA TTCACCTAGA TGATTTCAAC CCAACACAAG AGAGTAAACA CATCATGTAT
    10501 CTTGATGCAA ACAATCTGTA TGGGTGGGCT ATGAGACAAC CATTACCTAC TGGAAAGATG
    10561 CGTTTTCTTT CAGATGATGA AATCAATCAG TTTGATTTGC AACGGAAAAC TTCAGATTCT
    10621 GATGAAGGGT ACATTTTAGA GGTAGACTTA CAATGTCCAC CTGAAATCCA TGACAAGTTG
    10681 AATTCATTAC CAATAGCCCC CACACACAAG AAAGTCAGTG ATCAAGAGTT ATCCTCCTAC
    10741 AGTCAAAATT TGTGGAAGAA ATTAAATGGA GAAAATAGAT CAAGAGTTAA AACTGAGAAG
    10801 TTAGTGCCAA CTTTAGAAGA CAAATTGAAT TACATTGTTC ATTACCAAAA TTTGCAGCAA
    10861 TATGTGGAAC TTGGAATGAA AGTTAAAAAA ATACATAAAA TAGTAGCCTT CCATCAAACT
    10921 CCATGGCTGA GGACTTATAT AGATTTCAAT GCAATCATGA GGAAAAATGC TAAAAATGAG
    10981 TTTGAAAAGG ACTTTTTTAA ACTCATGTGT AATAGGTAAG TGTTGATGTA TTTACAAATT
    11041 CTACTTTTAC ATTATAAATC AGCTATTTTC CCCCTTCAAT TGTGTAAAAT TGTAAAAATA
    11101 AAATGCAAAA ATAAAAAGTA GCCATTTAAG TAGTAGTTTA TCAATAAAAA TATAGACAGA
    11161 ACACATTTGC TAACTATGAC ATCTCTTTCT TAAGATTGTT TAATCTATAA ATTTGACCAA
    11221 GTAGTATAAT TGATAACTTT TCTCTTTATT ATTTAAATTC AGCATTTTTG GAAAATGTAT
    11281 GGAGGACATC AGAAATCGGA TATGCTTCCA TCTAGCCTCA GCACCAAAGA TTCTACAAAA
    11341 ATATGTTTCA CTTCCATCAT TTCAACAGTT GCACATTTTC AATGAAGAAC TTGTTGGAAT
    11401 ACTGAACAAA AAGACAAATA TTGTTCTGAA TAAGCCAATC TTTGTTGGAC AAGCCATATT
    11461 AGATTTGTCG AAGAAACTAA TGTATCAATT CCATTATGAT ATCATGCAGA AAATGTATCC
    11521 GGAGAAAATA GAACTGCTGT TTACAGATAC AGGTATTACT TTTCAACCTT TAAGCCTCAT
    11581 TCACAACTGT TAAATTAATT TCAAAGCAGA TTTTTATTTT TCAGATGTCC TAACTTACTT
    11641 AAGATTATGT ATGAAAGAAA TTACAAGTTA AAAATCTTCC ATTATTTTTC ATTGGGTATG
    11701 TACAGTACTG TCTTTGCATG TGAAATTAAC TGTTATATAT TTTTAAAAGT GTATTTTTTT
    11761 TTCTTGCTCT TTAGACTCAC TATGTTATGA AATCAGAACC AAAGATGTAT ACCAGGACAT
    11821 GCATACCATT AAAGAGCACT TGGACACTTC AAATTATCCA GAAATCCATC CATTATTTTC
    11881 AAAAGAATTT AAGAAAGTGC CAGGGAAAAT GAAAGATGAA CTTGCAGGTA AAGTTAATAG
    11941 CGTATCTTCA GTTACATCTG ATGAATTCTA TATGAAAAGG TTGCGATTTT ACATTACGAA
    12001 TGAATTAGTG ATGTATGTTA CAAATATATA TCTAGAAAAT AGTGAAATTC CTCAATCTCT
    12061 ATTCGAACTT CAGGGCGTCC AGGATCTTAT TCTGCTAGGG GAAAGCAACT CGTTTTATTT
    12121 TACTCCACCC GTATTTACGT ATACTCGTTC GAATTTCTCT AGGTTTAACA AGTATTTCAT
    12181 TTAAATGAAA TGTATTAGTT ATAATATATT ATTCTGGATT AAAGACAAAG TTTATTACAT
    12241 AATCAAATTG TTCAGTGATA AATATGCTGA TTTGAAATTA ATTATTGCTT CCTTTCTTAA
    12301 AACATTTATT TTCGCGTTTA TCAATTGTTA ATCGCTTACC TTGTAAGTTT CACTAATCTA
    12361 TAGAGATCAT GCAAATGTTT CCTAACCCTG ATTTATGTAA ATTATATGTA TACCTTTCGT
    12421 ATTTTTAAGA TAAGAGAGCA CTTTAACTAC CGTAGTTATT CTAAAAGTAA AATAAATTAT
    12481 ATACTTTCAG GTGCTCCCAT CAAAGAATTT GTAGGTTTAC GTCCGAAAAT GTACAGTTTA
    12541 AAATATGATA CGACTGAAAA ATGTGAAGAT GGACGGATAA ATAAATATCA GGTGGAGAAA
    12601 AAAGTGGCTA AAGGGATTGC TAGATGTGAA ATTAAAAATA CACTCAGACA TGAAAATTAT
    12661 AAAAAGTGCT TGTTTAATGA AACTGTCACT TTAAATTCGA TGAATTTGAT TAGGAGTAAA
    12721 AACCATCAGC TTTTCATAGA CACAATTGTG AAAAAGGGAC TTTGCAGTTT CGATGATAAA
    12781 CGTTACTGGA AAAATCCAAT AGAGAGTTAT GCGTTTGGAC ATTATAAAAT TGGAGAAATG
    12841 TGACTTGTTT GCTTTAAATT ATGTACAAAT ATATATGATG TTTGTTTTCT AATAAAAAAT
    12901 AAATCATTTG TGTTGTATTT ATCTAGAAAA TATATATAGT CTGGATGATA CTTTTCAAAG
    12961 TTAAATATAA GACTTATAAA ATTTATATGC CAGTCGTGCG TTTCGAATAT ATATACAAGA
    13021 CTCATCAGTG ACACTTGAAT CAAAATAATA GCAAGATCAA ACTAGGAAAA AAGTTAAGGA
    13081 GCATGGAGAA TATAAAAAAA TCAAAAAAAA AAAAATTACA CCAAATACGA TGAGTGTTAT
    13141 ATATGTTTAG GGAGGAGGGA AAATCGAATT GCGGTTTTTC AAATAAACAA GACACTATCA
    13201 TTGATATTTT TTTTTGTCAA CACAAAGGCA TTGAAATTTA TTTCAATTCA TTTGATGAAA
    13261 AAGGATTAAA TCATTCAAAA CATTTTCCGG AATTGAAGTG TTAACCTCCT CAGTGTATGG
    13321 TGCGGGAGAT ATATTTTCAT ATCTCATTTT TTTTATTCCC GCATCTATCA CTGCAGGGGT
    13381 TACAGTTTGT TAAATATGGT CAGTGCTATG AGTAAATCCT CTTTTCTGAG GATAATTTCT
    13441 CGTAGGGACA ACCTCTTCAC ATTCATATAT CTGTTGACAT GAACCTGCTG GAGGGCTTGG
    13501 CGGCGGTTGT CTGAAAGCAT TCAGGCTAGG GTGTATAAAA GCTGCTGATT GTTTATAAGC
    13561 AACTGCTTGA GGATGAAGTG GTGCTGG
//
