# Supplementary material for: Widespread Horizontal Gene Transfer Among Animal Viruses
Source: bioRxiv. 2024 Mar 26:2024.03.25.586562. Preprint. [Version 2] doi: 10.1101/2024.03.25.586562 (PMC11071296; doi:10.1101/2024.03.25.586562)
Supplement: Supplement 2 [file media-2.zip › File2_Maps/uAdinto_astyanax_cavefishRNA_GFIE01023086_13396.gb]

LOCUS       uAdinto13396ct_1       13396 bp    DNA     linear       01-JAN-2019
DEFINITION  [note: taxonomic lineage
            d_Viruses;-
            _Varidnaviria;k_Bamfordvirae;p_Preplasmiviricota;c_Polintoviricetes
            ;o_Orthopolintovirales;f_Adintoviridae]
            [isolation_source=original].
ACCESSION   
VERSION
DBLINK      BioProject: unknown
            BioSample: unknown
            Sequence Read Archive: unknown
KEYWORDS    .
SOURCE      Adintoviridae sp. ctTHCH2 (unknown)
  ORGANISM  Adintoviridae sp. ctTHCH2
            Unclassified.
REFERENCE   1  (bases 1 to 13396)
  AUTHORS   Taker,C.
  TITLE     Cenote-Taker 2 dummy template file. Do NOT submit
  JOURNAL   Unpublished
REFERENCE   2  (bases 1 to 13396)
  AUTHORS   Taker,C.
  TITLE     Direct Submission
  JOURNAL   Submitted (01-JAN-2019) Taker 2, Cenote, 1000 Circle St., Cenote,
            DC 31111, USA
COMMENT     ##Genome-Assembly-Data-START##
            Assembly Method       :: unknown_assembler
            Genome Coverage       :: 1x
            Sequencing Technology :: Illumina
            Annotation Pipeline   :: Cenote-Taker 3
            URL                   :: https://github.com/mtisza1/Cenote-Taker3
            ##Genome-Assembly-Data-END##
FEATURES             Location/Qualifiers
     source          1..13396
                     /organism="Adintoviridae sp. ctTHCH2"
                     /mol_type="genomic DNA"
                     /isolation_source="unknown"
                     /collection_date="unknown"
                     /note="genome binned from sequencing reads available in
                     unknown;
                     derived from metagenome: unknown"
     CDS             172..954
                     /note="no search hits"
                     /codon_start=1
                     /transl_table=11
                     /product="hypothetical protein"
                     /translation="MECLSNAPKKPFPAMSRTTIKLSELDKTQVWRLVDGTYFGFVFD
                     EDSPYVTLFNSETGKVVDASDRVAVHYKSWTIFSGHCKSMTHHVKMFCMDENPSFSAV
                     MEPWRPSIREEDPHFLKVYARRGEDGEFVICLSKLCCRKRTSDGKRVYKDAHVKVRWR
                     DWKELYDDWVRNIDRLIDEMEKIKGLERLKMRLNDYFECNISHPFTDKVVGVDIDLVY
                     VKEVKGGVRVLTRPQMTQHINPMVIESQASSSPGAASTTSEK"
     CDS             951..1547
                     /note="no search hits"
                     /codon_start=1
                     /transl_table=11
                     /product="hypothetical protein"
                     /translation="MTQELLNLYSYVPKMDYITSGSTQPETSDEIDGCISAAVLSIIR
                     GVTGNLLDQIIVKDMNQHCNGCAIDHPSQIQHSCLFDPEDYYLHFNAKRLLTKLFKPW
                     LKYTLARALKLCGISSIPCLEKIQAVAEAVVCELRDEPDFKAALRNIKDKTLPVYNEQ
                     VSEDIIDYWNFHSSLEATDPPLAWVTSSHPSKPSPIND"
     CDS             1499..1960
                     /note="no search hits"
                     /codon_start=1
                     /transl_table=11
                     /product="hypothetical protein"
                     /translation="MGNFISSLKAFSNKRLKDRAASLLCKVIELRVNNETFNTSRLII
                     DQHAVSEIEKKMDVVRCSTAEWDNLLSTSVSSSYPLDDFIHQVLKQMFETSFDYSSSH
                     LLCIFTYVIDACVLKMSNKENVDVGKTIDCMLSFLMEKNVNIFHITRLLSL"
     CDS             2017..3108
                     /inference="protein motif PDB:4FW1_B"
                     /codon_start=1
                     /transl_table=11
                     /product="Integrase"
                     /translation="MTERLLKNIYYKPSNPGSYGGVESLQRAIVEKIGARANDDDVKN
                     WLAAQDAYTLHRSVSVKFKRNRVFVKNMDEQWQADLVDMTNVSEKNDDMKFMLTCIDI
                     LSKYAWVRVMRNKSGAEVTKAFDSILKEGRVPKKLQTDQGKEFFNKNFQGLMKKHNIV
                     HFATGTGQKASICERFNRTLRNKMWRYFTAVNTRKYIDVVQDLVHAYNHNYHSSIKMK
                     PVEVNKTNSFQVFKNLYGLIPARAKKLRFKFKMGDTVRISRIKRQFEKGYEQNYTDEY
                     FTISEQIPREPPVYKLQDADGEKIEGTFYEPELQKIIVGKDKSYKIEKILEEKIQNRK
                     KMCLVKWVGWPDKFNSWIPAKDVVDIVKE"
     CDS             3152..3916
                     /inference="protein motif PFAM:PF01686.17"
                     /codon_start=1
                     /transl_table=11
                     /product="Penton"
                     /translation="MEESGFFVTLPSNSSNDIYPNNKISCYTTKFAKPIELTGDWEVA
                     LTEVQYPHTWYSLKDWESLFFIRLKDGTNKEFYTCQMYHGYYGNIEHVVYEMNRVLKS
                     LAIDLKIIYNALTNKIRMQTDKPYTLETTPGNLSRILGMDQNKPLTLDDPEAPYPADI
                     HGGFYTMYVYTDIIHYQRVGDSFVPLLRCVHIRGKNNEIVTITYDKPHYVPVSKSLIS
                     DIVVEVKSDQDNHISFLYGKFVAKLHFRPAKHSFRV"
     CDS             3920..4372
                     /note="no search hits"
                     /codon_start=1
                     /transl_table=11
                     /product="hypothetical protein"
                     /translation="MIGGSYIDPQTYVDYYKHQAGNGLPGFHGTPTMYGSGFGGIFKA
                     LFRMAVPLIKRGITIVKPHLKTAAKGIVTDVVSNIVSNRASQKQEGSGLAAITRKNTR
                     RPPGRRIVIVNKKRKTSEKKVRLTKTAKRKSRKRSPSFSFKRRNLNIF"
     CDS             4378..4950
                     /inference="protein motif PDB:5TIP_B"
                     /codon_start=1
                     /transl_table=11
                     /product="Major Capsid Protein"
                     /translation="MAFLHNLSSECTKSELDIFTLPYTQTSIEKYTYVEIPPLSAVTD
                     NGPLEFYVAGNGEDYLDLNNTFLHLRCKITNADGTDLANDAKVGVVNYPIASLFSQVD
                     VMLGDRLISQSSNTYPYRAIMELLLNYGKDALETLYTAGLFYKDTAGHMESTDPQGQN
                     SGLNNRALFSSESKTFDLIGHIHSDIFFSG"
     CDS             4985..5686
                     /inference="protein motif PDB:5TIP_B"
                     /codon_start=1
                     /transl_table=11
                     /product="Major Capsid Protein"
                     /translation="MVRSKDEFCLMKEGARDYTLKLLSASLYVKKVSVSPAVKLGHAQ
                     ALLNATAKYPIERVCMKTFSLPAGSRICTQENLFLGPLPKRLIFSIVDNQAYSGDFRY
                     NPFNFKHYDTEFIALYVDGTQYPAKPFQPNFESGNVVREFQSLVLASGKHLKDQGLSI
                     NRQEYTQGYTLVAFNLSPDDDCGQHLSLIKSGNMRLELRFRNPLPRTVNLIVYASFDS
                     ILEINNRRNVLIDYQ"
     CDS             5690..6223
                     /inference="protein motif PDB:4EKF_A"
                     /codon_start=1
                     /transl_table=11
                     /product="Adenain"
                     /translation="MDTRELLELMKSCPFVKKIFCGVLPCDELPEGVMMQFPALFIVN
                     THPSHMPGEHWLAICLNDGTSGEFFDSYGNSPIYELFPDSIYSFLKKNCVEIKHNSKQ
                     VQSFDSVCCGQHCIFFLCHRAKGYSFNQIMSLYTNDLKRNDDMVVSFVKKMYPRVNKH
                     CVMKCVQCVNSGEKFRM"
     CDS             complement(6225..6374)
                     /note="no search hits"
                     /codon_start=1
                     /transl_table=11
                     /product="hypothetical protein"
                     /translation="MVKFLNVCVYAYNDVIMMKQCKKCFVILLFISINAFTMNFYIFI
                     VVISL"
     CDS             complement(6359..7120)
                     /note="no search hits"
                     /codon_start=1
                     /transl_table=11
                     /product="hypothetical protein"
                     /translation="METADKMYLVPQHQLNRLKAITSDTENVRKTVENDLDETMRHIL
                     SRSDLTPYEKAKLYASSLQRFLSLVKQGDEQKSQLTLSLPVETENNPVTDVTRDHHSS
                     EDDVVKEVVGNVAARTRKNASYIMEKISKSSDVASWNDKGEFIFKGKTIKGSHMLDLV
                     KNLTAPQKVSDDRRPLGWSEMLQAVAGLNMPFSAIPNVGVRRKISDIKKSEYLFSPAA
                     STPPSSKSSDSDSSIDTFEPVFKSPSFNPTTWLNF"
     CDS             complement(7122..7454)
                     /note="no search hits"
                     /codon_start=1
                     /transl_table=11
                     /product="hypothetical protein"
                     /translation="MSARLQRNYQTLRSLYQASPRERKLILHNAPRDLILAICELALN
                     LLRGHIPLTSQQYRQLKRQKKSIKIFADKRKSVEAKRKSINQSGGFLLPLLSVAVPFL
                     SSLLGPRK"
     CDS             complement(7459..8130)
                     /inference="protein motif PFAM:PF05707.11"
                     /codon_start=1
                     /transl_table=11
                     /product="DNA packaging NTPase"
                     /translation="MVIPNSFDARLQLPFSCIVCGPSNSGKSFFIKTLLENCAVSMSK
                     IPDQIVWCYSCWQPLYDELMNVVNIRFVQGIPDSLCDDNIFPPHTSSLVIFDDLMLSA
                     SNNLEVQNAFTKYTHHRNLSVIYLVQNLFFQGKSSRTINLNTNYMVLFKNPRDKLQIS
                     VLARQMYPGNGKFMLECFQDATARPYGYLFVDLKASTPEELRLRSGLFSWENPAVYIP
                     KKKVF"
     CDS             complement(7459..8130)
                     /inference="protein motif PDB:3PVS_D"
                     /codon_start=1
                     /transl_table=11
                     /product="DNA packaging NTPase"
                     /translation="MVIPNSFDARLQLPFSCIVCGPSNSGKSFFIKTLLENCAVSMSK
                     IPDQIVWCYSCWQPLYDELMNVVNIRFVQGIPDSLCDDNIFPPHTSSLVIFDDLMLSA
                     SNNLEVQNAFTKYTHHRNLSVIYLVQNLFFQGKSSRTINLNTNYMVLFKNPRDKLQIS
                     VLARQMYPGNGKFMLECFQDATARPYGYLFVDLKASTPEELRLRSGLFSWENPAVYIP
                     KKKVF"
     CDS             complement(8150..12649)
                     /inference="protein motif PFAM:PF04735.11"
                     /codon_start=1
                     /transl_table=11
                     /product="Superfamily 3 helicase"
                     /translation="MSQKRPGCDSLLNKNKSKKSNNSPYSNETNNNPHSLISEPSTSN
                     LQTNHVEHNTALNPFLLEMVNEINGSNERLTSNNEHSSEIVSNLENTSETPYNLFSGL
                     SECLTNIQNALIEHNTTLNPFLLEMVNEINEVNERLGSIDEHRDHELASNLENMSENL
                     SIIQTALTQHNTCTALNPFLMEMINEMNESMTEPQPCVATVPSPINDSFETSQELLQQ
                     LNQSLLRLNEILANMGQDSHILPSSPVNENVSNSPSPSTDEIEYIHTLNNCNEQQPEI
                     HQMPSVSEGEQMGFGRDDQPGHVLDPNIVINRIDNFNTTEIRRRINFSSLGNVDSFGD
                     FYNYVLEVLNRMLEVGNAKVGPRDVVHVEIQGESLNVSSRVEVINGNIELDSILTMIE
                     KSIQSRFEILSDETIELVIRIVHAPHGGTRNSMSKMFNSDVVQQKIRHLYVFDNRDNL
                     CFALSVSKLLNPEQSDYQIEQNARQLQSDVGLSVNDTVSFADITRFEQKLNCKIVVLF
                     RTTKVKKGYSFFQTTKTPHSKTLFLFLHENHYYGVKNLKAVLGTTYVCSYCYAGFNDK
                     KHHKCDYHCNVCLDSECPKRAKQTVQCKDCLRICRSQYCFQKHKSQNGTDESLCKTRF
                     YCTGCNTLQDRGSKKHECRKALCRHCGAKIESNFDHQCFMEPLKREQSDEKYIFYDFE
                     SNQETGYHVANYICCIDFKGNVWSAEGTDCVSAFFKKFRRNKYKGYTFIAHNARGYDS
                     YILLNRLVVEGVTPCLIAQGGKILCFEDKKFDQRYIDSLSFLPMKLSAIPKAMGFTAE
                     KKGYFPHFWNTQKNQNYVGPYPHPEFYGVDSMMSKERDEFFEWYKTLDGKVFDFKQEL
                     VAYCQNDVRILRMGCMAFRNEILSSTGVDPFKCITIASVCLKIFRTNFLPENMLTIPP
                     LDNYINRQKSFSTPAIQWLEYISDRDNIPIQHALNEGEVKIGNYFVDGYFEDGGVRKA
                     FEFLGCFYHGCDKCFPSNLTHPLSKTYQTFGEILQQSLEKIQILQNTHNLHVTVIWEH
                     TWNEMKRSNHDVKKFLDHFDFPERMKPRDALFGGRTNALHLHYVAQPGERIDYYDFTS
                     LYPYVNKTKRYPVGHPTIIFRNFKPLEDYFGLMRLKILPPKGLWAPVLPFRVKSKLLF
                     PLCRMCAELQQQICNHTDEERALTGTWASIEVLKALEKGYRVLKVFEIWHFPNQTDEL
                     FADYIKMFLKTKQESSGYPSWVVDEVGKKEYVEKYRENEGIELDPSHIVVNPAKRSVA
                     KLALNSLWGKMCQRSDRSNTTLIQDPSEFLQYMFSDVYDVSHFSFLNKDVAMVQWRYS
                     DERFLKPSNANVFIGIFTTAYARLELYNLMDRLQQRCLYTDTDSVIFKSQQGDWMPPL
                     GDYLGGLTSELDAGDQIVEFVSGGPKTYGYRTLKGKSVMKVKGITLNYTNAQYVNLKS
                     LTELVDKTFKNPDCDAEIMTSYNQIVKDKRGFHLKNKPQKKRFRVVYDKRILLPDLTT
                     LPYGY"
     CDS             complement(12624..13001)
                     /note="no search hits"
                     /codon_start=1
                     /transl_table=11
                     /product="hypothetical protein"
                     /translation="MTDCDAVTDESVLYHPFQTFHPEPSNYGLTIHENSFTPALSDNL
                     QFDDVNSDLQQQEECELDDLYDFRYLKRAVEISLRRLERAAASRSREEFRLALPLFTD
                     RVMLLVRHCVEDIDNNVAETPRL"
     CDS             complement(13096..13191)
                     /note="no search hits"
                     /codon_start=1
                     /transl_table=11
                     /product="hypothetical protein"
                     /translation="MISTAIWTLVREKTFNMKLSQYITFIKITFK"
     CDS             complement(13294..13395)
                     /note="no search hits"
                     /codon_start=1
                     /transl_table=11
                     /product="hypothetical protein"
                     /translation="-LKKKKKKKNETHTHTQTHTHHTPPTLFCDVIT"
ORIGIN      
        1 cagccccgcc cccatcatta ttcagattgt cctgattggt caaacaaaaa ttcccgccaa
       61 aagtattgac caataaggtt gttattccta tggagcaatc acagcaagcc tgcgagtgaa
      121 atgtgtattt aagagttagc gagatgtgtg aaggaccgag agaacggagc aatggagtgt
      181 ctttctaatg caccgaaaaa gccatttcct gcaatgtcca gaactacgat aaagttgagc
      241 gagttggaca agactcaagt ctggcgtcta gtagacggga cctactttgg ttttgttttt
      301 gatgaggact ctccatacgt cactcttttt aacagcgaga caggaaaagt tgtggatgcg
      361 tcagatcgag tcgcagtgca ttataagagc tggaccatat tttcaggaca ctgtaaaagc
      421 atgacccatc atgtgaaaat gttctgcatg gatgaaaatc ctagcttctc tgcagtgatg
      481 gagccatgga gaccctcaat aagagaggaa gatccacact tcctaaaagt atatgcccgc
      541 aggggtgaag atggagagtt tgtgatatgc ctgtctaagc tatgctgtcg caagcggaca
      601 tcagatggca agcgggttta taaagatgcc cacgtcaaag taaggtggcg tgactggaaa
      661 gaactgtatg acgattgggt aagaaacatt gatcggttga ttgatgagat ggaaaaaatt
      721 aagggtctgg aaagattgaa aatgaggttg aacgactatt ttgaatgcaa cattagccac
      781 ccatttaccg acaaggttgt gggcgtggac attgaccttg tgtatgtgaa agaagtcaag
      841 ggaggagtca gagttttgac ccgcccacaa atgacgcagc atataaaccc tatggttatc
      901 gagtcacagg cttcttcgtc tcctggggca gcatcaacaa cctctgaaaa atgactcaag
      961 aactcttaaa cctgtactcc tatgttccta aaatggacta tattacatca ggatcaactc
     1021 agccggaaac atcggatgaa attgacggat gtataagcgc ggctgtgctt tccatcatcc
     1081 ggggtgtgac cggtaatctg ctggatcaaa ttattgtaaa ggatatgaat caacactgca
     1141 acggttgtgc aattgaccac cccagtcaaa tacaacacag ttgtctcttt gaccctgaag
     1201 actactatct acacttcaac gctaaaagac ttttgacaaa actgtttaag ccttggttga
     1261 aatacacctt agccagagcg ctaaagctgt gcggaatttc gtccataccg tgtttggaaa
     1321 aaatccaagc cgtcgctgaa gcggtcgtgt gtgaattgcg agacgaacct gacttcaagg
     1381 cggctctgag aaacatcaaa gataaaactt taccagttta caacgaacaa gtgagcgaag
     1441 atattattga ttactggaat ttccacagct ctctggaagc aaccgatccg ccgcttgcat
     1501 gggtaacttc atctcatccc tcaaagcctt ctccaataaa cgactgaaag accgggctgc
     1561 atctctactc tgcaaagtga ttgaactcag agttaataat gagacattta atacaagtcg
     1621 cttgattata gatcaacacg cagtttcaga aatagaaaag aaaatggatg ttgtacgatg
     1681 ttcaacagct gaatgggaca atcttctctc tacgtctgta agtagctcat acccgttgga
     1741 cgattttata catcaagttt taaagcaaat gtttgaaaca tcatttgatt atagttctag
     1801 tcatttacta tgtatcttta cctatgtaat cgatgcgtgt gttttaaaaa tgtcaaacaa
     1861 ggaaaatgtc gatgttggaa aaactataga ctgtatgtta tcttttttaa tggaaaaaaa
     1921 tgtaaatatt tttcacataa ctagactttt gagtttgtaa gaataaaaga tgattacaca
     1981 ctcatttcat gtccattatt gcggagacac ggtgaaatga ctgagcggct gttgaaaaat
     2041 atatactata agccctcaaa cccggggtct tatggagggg ttgagagttt acaaagagct
     2101 atagttgaaa aaataggtgc gagagcaaac gatgacgatg tgaaaaactg gttggcggcc
     2161 caggatgcgt atactcttca taggtctgtt tctgtgaaat ttaaaagaaa cagagttttt
     2221 gtcaaaaaca tggatgaaca atggcaagct gacttggtgg atatgactaa cgtgtcagaa
     2281 aagaatgacg atatgaaatt catgttgacg tgtatagata ttttatctaa atatgcttgg
     2341 gtacgtgtaa tgcgaaacaa gagcggcgct gaggtgacca aagcgtttga ttccattcta
     2401 aaggaaggga gagttcctaa aaaactgcaa acggatcaag gaaaagaatt tttcaacaaa
     2461 aactttcaag gtttaatgaa aaaacacaac attgttcact ttgctaccgg tactggtcag
     2521 aaagcatcca tctgtgaaag gtttaacagg acgctcagga ataaaatgtg gagatatttc
     2581 acagccgtta atactagaaa atatatagat gtagttcagg atttggttca cgcgtacaat
     2641 cacaactacc atagcagcat caaaatgaaa cctgtcgagg taaacaaaac aaattccttc
     2701 caagttttta aaaacttgta cggtttgata cctgcaagag caaagaaact acgcttcaag
     2761 tttaagatgg gtgacaccgt caggatttct cgaataaaaa gacaatttga aaaaggatac
     2821 gagcaaaatt acacggatga atattttaca atttccgaac agataccgag agaaccaccg
     2881 gtatataaac tgcaagacgc agatggtgaa aaaatagaag gtacgtttta tgaaccggaa
     2941 ctgcaaaaaa ttatagtggg aaaagacaaa tcctataaaa tagaaaagat attggaggaa
     3001 aagattcaaa atcggaaaaa gatgtgttta gtgaaatggg tgggatggcc tgataaattt
     3061 aactcttgga tcccagccaa ggatgttgtg gatattgtca aagaataaat tgtttcattg
     3121 gtaacaaatt gttcatcata aactacgcac catggaagag agcggtttct ttgtgactct
     3181 ccccagcaac tcttccaacg acatttatcc aaataataag atttcttgtt atactactaa
     3241 atttgcaaaa cccatcgaac tgaccggtga ctgggaggta gcgctcacag aggtgcaata
     3301 tccacatacc tggtactcgt tgaaggattg ggaaagcctg tttttcattc gcttaaagga
     3361 tggaacaaac aaagaatttt atacatgtca aatgtatcat gggtattacg gcaacataga
     3421 acatgtggtt tatgagatga atagagtttt aaaaagttta gctattgact taaaaattat
     3481 ttacaatgcg ctgaccaaca aaattcgcat gcaaaccgat aagccttata cactggagac
     3541 tactccagga aatttatccc gcatactcgg catggatcaa aacaaaccac tcacgcttga
     3601 tgaccctgaa gctccttatc cggccgacat tcatggagga ttttacacca tgtacgtgta
     3661 tacagacatc atacattatc aaagggttgg ggatagtttt gtaccgttgt tgaggtgtgt
     3721 acatataaga gggaaaaaca acgaaattgt cacaataact tatgataagc cacactacgt
     3781 acctgtgagt aagagtctta taagcgatat tgttgtcgag gtaaaaagcg accaggataa
     3841 ccatatttct tttctctacg gaaaatttgt tgccaagctt cactttagac cggcaaaaca
     3901 ttcttttcgg gtttgaacaa tgattggcgg aagctacata gaccctcaga cctatgtgga
     3961 ctattacaaa catcaggcag gcaatggact tcccgggttc catggaaccc cgaccatgta
     4021 tggatcgggg ttcggtggaa tctttaaagc actttttaga atggctgtac cgcttattaa
     4081 aagaggaata acgatcgtga aacctcattt aaaaaccgca gcaaagggta tcgtaactga
     4141 cgttgtgagc aacatcgtat caaacagagc ttcgcaaaag caggaggggt caggactagc
     4201 tgcaattaca cgcaagaaca ctaggagacc tccagggagg cggattgtaa tagtgaataa
     4261 aaaacgcaag acctctgaga aaaaggtcag actgacaaag acggccaaaa ggaagagcag
     4321 gaagcgctct ccttccttct ccttcaaacg aagaaatctg aacatattct aaaagcaatg
     4381 gctttcctgc ataatctttc ttcagaatgc accaagtcgg aattggatat ttttacgctg
     4441 ccgtacactc aaactagcat tgaaaagtac acttatgtcg aaataccgcc tctttcggct
     4501 gtgacggaca acggaccttt ggagttttac gtggctggta acggtgaaga ctacctagac
     4561 ttgaacaata cgtttttaca tctgaggtgt aaaatcacaa atgccgacgg tacagattta
     4621 gctaacgatg caaaggtcgg agttgtaaac tatcctatag cgtctctttt ttcacaagta
     4681 gatgttatgc tgggtgatcg actcattagt cagtcaagca atacctaccc ttacagagct
     4741 ataatggaat tactcttaaa ttacggtaaa gatgccttgg aaacgctata tacagcaggt
     4801 ctgttttaca aagacacagc gggtcatatg gaatcaacag atcctcaggg tcagaacagt
     4861 ggactcaata acagggccct ttttagctct gaaagcaaaa cctttgactt gatcggccat
     4921 atccactccg atatattttt ttcaggataa acttttactg aatggagttg acttgaaaat
     4981 taaaatggtg cgaagtaaag atgaattttg tctaatgaaa gaaggagcca gggattacac
     5041 tcttaaacta ctatcggctt ctctctatgt gaaaaaagtt tcagtttctc cggccgtcaa
     5101 attgggtcat gcgcaggcat tacttaacgc gactgctaaa taccccatcg aaagagtgtg
     5161 catgaagacg ttcagtctac cggcagggag ccgtatatgt acacaagaga atttgtttct
     5221 gggacctctc cctaaacgtc ttatattttc gatcgtggac aatcaagcgt actcgggtga
     5281 ttttcgttat aaccctttca attttaaaca ttatgataca gagtttatag ctctttatgt
     5341 tgacggaaca caataccctg caaaaccatt tcaacctaat tttgaatccg gtaacgtcgt
     5401 ccgtgaattt cagtctttgg ttttggcatc cggaaaacat cttaaagatc agggtctttc
     5461 aataaatcgt caagaataca cgcaaggata cacgctggtt gctttcaacc taagtcctga
     5521 cgatgattgc gggcagcatc tatcgctcat aaagtcggga aatatgaggt tggagctaag
     5581 atttcgaaac cctcttccga ggacagtaaa tctaattgta tacgccagtt ttgattcaat
     5641 tttggaaatc aacaatcgac gaaacgtgct catcgattat cagtaaatca tggacaccag
     5701 agaactttta gagttgatga aaagctgtcc ttttgtaaaa aagatatttt gcggtgtttt
     5761 accctgtgac gagttacctg aaggtgtgat gatgcagttt cctgcacttt tcatcgtaaa
     5821 cactcacccc agtcacatgc ctggagaaca ctggttggca atatgtctca acgacggtac
     5881 ttcgggagaa ttttttgatt cgtacggaaa ctccccaatt tatgaactct ttcctgattc
     5941 tatttattct tttttaaaaa agaactgcgt tgaaataaaa cacaactcga agcaagtgca
     6001 aagctttgac tcagtttgct gcggacaaca ctgcatattc tttttatgtc acagagctaa
     6061 aggatattct tttaatcaaa ttatgtcttt gtacaccaat gatttgaaaa gaaacgatga
     6121 catggttgta tcttttgtga aaaaaatgta tcctagagta aataaacact gtgtcatgaa
     6181 atgtgttcaa tgcgttaact ctggtgaaaa atttagaatg taattcataa tgaaataacg
     6241 actatgaaaa tataaaaatt cattgtaaat gcatttattg aaataaacaa taagattaca
     6301 aaacattttt tacattgctt catcattatt acatcattat atgcatacac acacacattt
     6361 agaaatttaa ccatgttgta gggttaaaac taggagactt aaaaactggt tcaaaagtat
     6421 caattgaaga gtcagagtcg ctactttttg aacttggggg tgtcgaagcg gcgggggaaa
     6481 acaaatactc ggatttctta atgtccgata ttttacgtcg aacgccgacg ttaggaatag
     6541 ctgaaaaggg catgtttaaa cctgccacgg cttgtaacat ttccgaccac cctaggggtc
     6601 tccgatcatc agacactttt tgaggcgctg tgaggttttt aaccaagtcc aacatgtgcg
     6661 atcctttgat tgttttgcct ttgaaaataa attcaccctt gtcattccac gaagctacgt
     6721 cgctagactt tgatattttc tccatgatgt aagaagcatt ttttcttgtt ctggctgcaa
     6781 catttccaac aacctctttt acaacgtcat cttcggatga gtgatgatcc ctagtcacat
     6841 ccgtcacggg attattttca gtttcaacgg gtagggatag tgttagctga ctcttttgct
     6901 catccccttg tttgactaaa cttagaaatc tttgcaagga tgaagcgtaa agttttgcct
     6961 tttcataagg tgtcaaatca gacctggaca gaatatgacg cattgtttca tctaaatcat
     7021 tttccacagt ctttctaaca ttttctgtat cgcttgttat ggctttaagc ctattcaatt
     7081 gatgttgagg taccaaatac attttgtccg cagtttccat gctatttccg tggtcctaac
     7141 aaactgctaa gaaaagggac agctacactt agcaaaggta gaagaaaccc tccagactga
     7201 ttaatagact ttcttttagc ttccacagat tttcttttat cagcaaaaat cttaatcgat
     7261 ttcttttgcc ttttcaattg acgatactgt tgcgacgtta gaggaatgtg tcctctcagt
     7321 agattaagag ctaattcaca gatggctagt atgaggtctc tgggagcatt gtgcaatata
     7381 agctttcttt ctctaggcga tgcttgatat agcgatcgca acgtctggta atttctttgt
     7441 agtcgagcgg acattatgtc aaaaaacttt tttcttgggt atataaacgg caggattctc
     7501 ccaggaaaac aaccctgatc tgagacgaag ttcttctggc gttgatgctt tcaagtctac
     7561 aaataaatac ccgtaaggtc tggctgtggc atcctggaaa cactccaaca taaattttcc
     7621 gtttccggga tacatttgac gcgccagcac actgatctgt aatttgtctc taggattttt
     7681 aaatagaacc atataattgg tgtttaaatt tatagttctg ctacttttcc cttgaaaaaa
     7741 caaattttga accaaataga tgacgctcag gtttctatgg tgtgtatatt ttgtgaaagc
     7801 attctgtacc tccaaattat tactagccga aagcattaaa tcatcaaaaa tgaccaggct
     7861 tgatgtgtgc ggtggaaaaa tattatcgtc gcacaaagag tcgggtatac cttgaacaaa
     7921 gcgaatgttt acaacgttca tcaactcatc atagagaggt tgccagcagg aataacacca
     7981 tacaatttga tccggaattt ttgacattga aaccgcacaa ttttctagta acgttttgat
     8041 aaaaaacgat ttcccgctat tgctgggtcc acaaacgata catgaaaaag gaagctgaag
     8101 tctagcgtca aacgagttgg gtatcaccat tttacaaggt aattttctgt caataaccgt
     8161 aaggtaaagt tgtcaaatct ggcagcagaa tacgcttgtc atacacaact ctgaaccgtt
     8221 tcttttgtgg tttgtttttc aaatgaaagc ctcttttatc ttttacaatt tggttataag
     8281 acgtcataat ttcagcgtca cagtcggggt ttttaaaggt tttgtcaacc agttctgtca
     8341 acgatttcaa atttacatat tgagcattgg tatagtttaa cgttatacct ttgaccttca
     8401 tcacactctt tcctttgaga gtgcgatacc cgtaggtttt tggtcccccg ctaacaaatt
     8461 ctacaatttg atcaccggca tccaattcac tcgtcagacc ccccaagtaa tcgcctagag
     8521 gcggcatcca atcaccctgt tgacttttga aaatcacaga gtctgtgtcc gtatagagac
     8581 acctctgttg gagtcgatcc atcaggttgt acagttcaag tctagcgtac gctgtggtaa
     8641 aaattcctat aaaaacgtta gcattactcg gtttcagaaa cctctcatca ctgtatcgcc
     8701 actgaaccat cgccacatcc ttgttcaaaa atgagaaatg acttacatca tacacgtcag
     8761 aaaacatgta ttgtaaaaac tcgctagggt cttggattag agtcgtgttt gacctgtcgg
     8821 atctctgaca catctttccc cacaaggaat ttaaagccag ttttgctaca gatctcttgg
     8881 caggatttac aactatgtgt gaaggatcaa gttctatgcc ttcattctcg cggtactttt
     8941 caacgtattc ttttttgcca acctcatcaa ctacccaaga ggggtaccct gagctttcct
     9001 gttttgtttt tagaaacatt ttaatgtaat ctgcaaacaa ctcatccgtc tggttaggaa
     9061 agtgccagat ttcgaaaacc ttcagcactc ggtaaccttt ctcaagagcc ttcaaaacct
     9121 ctatgctagc ccaagttcca gtcagagccc tctcctcgtc cgtgtggtta caaatttgct
     9181 gttgtagttc agcacacatt ctacacaaag gaaacaggag cttgcttttc actctaaaag
     9241 gaagaacagg agcccataat cctttgggag gtaagatttt tagtctcatg agaccgaaat
     9301 aatcttccaa cggcttaaag ttgcgaaaga tgatagtggg gtgacctacg gggtaccttt
     9361 ttgtcttgtt tacgtatgga tagagagatg tgaaatcata gtaatctatt ctctcaccgg
     9421 gttgagccac atagtgtaaa tgcaacgcat ttgtacgacc accaaacaga gcgtctcgcg
     9481 gcttcattcg ctcaggaaag tcaaagtgat cgagaaattt tttaacatca tgatttgacc
     9541 ttttcatctc attccatgta tgttcccata ttactgtgac gtgcaagttg tgagtgtttt
     9601 gtaaaatctg aatcttttcc aaagactgct gcaaaatttc accaaaggtt tggtaagtct
     9661 tacttagagg atgagtcagg tttgaaggga agcatttgtc acatccgtga taaaaacatc
     9721 cgagaaactc aaaagctttt cggacaccac catcttcaaa gtaaccgtct acaaagtagt
     9781 tgccaatctt tacctcgcct tcattaaggg catgctgaat gggtatattg tctctgtcag
     9841 agatgtattc aagccattgt attgcgggtg tggagaatga tttctgccta ttgatgtaat
     9901 tgtccagagg cggaatggtt aacatgttct caggcaggaa gttggttcta aagattttca
     9961 aacatacgct agctatggtg atgcacttga acggatctac acccgtgcta ctcagtatct
    10021 cattcctgaa agccatgcac cccattctga gtatgcgaac atcattttga caataagcaa
    10081 ccaactcttg cttaaagtca aagacctttc cgtcgagtgt tttgtaccac tcaaaaaatt
    10141 cgtctctctc ttttgacatc atgctatcta caccgtaaaa ctcgggatgt ggatatggac
    10201 ctacatagtt ttgatttttt tgggtattcc agaaatgcgg aaaatacccc tttttttcag
    10261 ccgtgaatcc catagccttg ggaattgcgc taagtttcat gggcagaaac gagagactgt
    10321 cgatgtatct ctgatcaaac tttttatctt caaagcacaa gattttacca ccttgtgcta
    10381 tgaggcaagg cgtaacacct tctacgacta aacggttcaa cagtatgtag gaatcgtacc
    10441 ctctagcgtt gtgggctata aaagtataac ctttgtattt gttcctccga aactttttga
    10501 aaaatgcgga aacacaatcg gtaccttcag cagaccaaac attaccttta aaatcaatgc
    10561 aacatatata gtttgctacg tggtagcccg tctcctgatt agattcaaaa tcataaaaga
    10621 tgtacttttc atccgactgt tctcgtttta aaggttccat aaaacattga tgatcaaagt
    10681 tagactcaat tttagcgccg cagtgtctac atagggcttt acgacactcg tgtttttttg
    10741 aaccacgatc ctgcaatgtg ttgcacccgg tacagtagaa cctagtttta cacaaagatt
    10801 catccgtacc attctgagat ttatgctttt gaaaacaata ctgggatcta cagatcctca
    10861 gacagtcttt gcactgtaca gtttgcttag cacgtttggg acattcgctg tcgagacaca
    10921 cgttgcagtg gtaatcacat ttatgatgtt tcttatcgtt aaatcctgca taacagtaag
    10981 aacatacgta cgttgtacct agtacagctt tgaggttttt cactccataa taatgattct
    11041 cgtgcaaaaa cagaaacaag gttttgctgt ggggtgtttt ggtagtctga aaaaaagaat
    11101 accctttttt gaccttggtg gttcggaaca acactacaat tttgcaattc aacttttgct
    11161 caaatcgtgt aatgtctgca aagctaaccg tatcatttac agataatcct acatcagatt
    11221 gtaattgtct cgcgttttgt tctatttgat aatcactttg ttccggattc agcaatttgg
    11281 aaacgcttaa agcaaaacaa aggttgtcac ggttatcaaa aacgtataga tgtctaattt
    11341 tttgttgtac aacgtcagaa ttgaacatct tggacatact attgcgtgta ccaccatgtg
    11401 gtgcatgtac aattcgaatc accagttcta tagtttcatc agaaagtatt tcaaacctac
    11461 tctgtattga tttttctatc atggtcagaa tcgaatcgag ttctatgtta ccgttgatta
    11521 cctcaacacg agatgaaaca ttgagagatt cgccttgtat ttcaacatga actacgtcac
    11581 gtgggcctac tttagcgttc ccaacttcaa gcatgcggtt taaaacctcc aacacatagt
    11641 tgtaaaaatc cccaaatgaa tcaacgtttc ctaatgagga aaagtttatc ctccgtctaa
    11701 tttctgttgt attgaagttg tctatacgat ttataactat gtttggatct aaaacatgtc
    11761 cgggttgatc atctctccca aatcccattt gctctccctc actcacacta ggcatctgat
    11821 gtatttccgg ctgttgctca ttacaattgt tgagtgtatg gatatactct atttcatcag
    11881 tagatggaga agggctattt gaaacattct cgttaacagg actacttggt aaaatgtgtg
    11941 aatcctgacc catgtttgca agaatttcat ttaatctcaa gagactctgg tttagttgtt
    12001 gtaataattc ctgagatgtt tcaaacgaat catttatagg ggatggtaca gtggcgacac
    12061 aaggttgtgg ttctgtcatg ctttcattca tctcatttat catttccatt agaaaagggt
    12121 tcagagctgt gcatgtgttg tgctgcgtta gagcggtttg aatgatggat agattttctg
    12181 acatattttc aagattagaa gctaattcat gatccctgtg ttcatcaata gaccccaatc
    12241 tttcgttaac ctcattaatc tcatttacca tttctaacag aaaagggttc agagttgtgt
    12301 tgtgttctat taatgcattt tgtatgttgg ttaagcattc gcttaatccc gaaaacaaat
    12361 tgtatggtgt ttctgatgta ttttctagat tagatacaat ttcagagctg tgttcattat
    12421 tagaagtcaa cctttcatta ctaccattaa tctcattaac catttctaac agaaaagggt
    12481 tcagagctgt gttgtgttct acatgatttg tttgtaggtt tgaggtactt ggttcactga
    12541 ttaatgaatg tgggttattg tttgtttcat ttgaataagg tgagttgttg gattttttag
    12601 atttattctt atttaacaaa gaatcacaac cggggcgttt ctgcgacatt attatctata
    12661 tcctcaacac aatgtctaac caagagcatt acacggtctg taaacaaagg taaagccaac
    12721 ctaaattcct cccgtgatct gcttgcagct gcacgttcca gcctccgtag cgaaatttcc
    12781 acggcccttt tcagatatcg aaagtcgtac aggtcgtcca gttcgcattc ttcttgttgt
    12841 tggagatcag aattaacatc atcaaattgt agattgtcag acaaagccgg ggtgaaactg
    12901 ttttcgtgaa tggttaatcc gtagttacta ggttccggat gaaaagtttg aaatggatga
    12961 tatagcacac tttcgtctgt cacagcatca cagtctgtca cagtttcaac aatgaaacat
    13021 tctgatcatt aattaagctg aaagatgagt gattcctatt aaattcctat taaaccataa
    13081 gaaacagtca tttaactact taaaggtaat tttaataaaa gtaatatatt gtgataattt
    13141 catattaaaa gttttttctc tcaccaaagt ccatattgcg gttgaaatca aggagcgtca
    13201 aagcgtttga ggtcttcaag cgtctgtgtt gtctccagaa tgtaaattgt ggattagcaa
    13261 cgggttttta tacagtgatt ttgattgatg acctcaggtt atgacatcac agaaaagagt
    13321 gggaggtgtg tggtgtgtgt gagtttgtgt gtgtgtgtgt gtttcatttt tttttttttt
    13381 tttttttttt aaaaag
//
