# Supplementary material for: Widespread Horizontal Gene Transfer Among Animal Viruses
Source: bioRxiv. 2024 Mar 26:2024.03.25.586562. Preprint. [Version 2] doi: 10.1101/2024.03.25.586562 (PMC11071296; doi:10.1101/2024.03.25.586562)
Supplement: Supplement 2 [file media-2.zip › File2_Maps/Parvo_grus5942_cranefeces_SRR10874283.gb]

LOCUS       Parvo5942               5942 bp    DNA     linear       10-NOV-2023
DEFINITION  [label=nearest existing NCBI txid535600].
ACCESSION   
VERSION
DBLINK      BioProject: PRJNA600556
            BioSample: SAMN13782218
            Sequence Read Archive: SRR10874283
KEYWORDS    .
SOURCE      Parvovirus grus5942
  ORGANISM  Parvovirus grus5942
            Unclassified.
REFERENCE   1  (bases 1 to 5942)
  AUTHORS   Buck,C.B., Welch,N., Belford,A., Varsani,A., Pastrana,D.V.,
            Tisza,M.J. and Starrett,G.J.
  TITLE     Widespread Horizontal Gene Transfer Among Animal Viruses
  JOURNAL   Unpublished
REFERENCE   2  (bases 1 to 5942)
  AUTHORS   Buck,C.B. and Tisza,M.J.
  TITLE     Direct Submission
  JOURNAL   Submitted (10-NOV-2023) Lab of Cellular Oncology, National Cancer
            Institute, Building 37 Room 4118, Bethesda, MD 20892, USA
COMMENT     ##Assembly-Data-START##
            Assembly Method       :: Megahit v1.2.9
            Assembly Name         :: Parvo5942
            Coverage              :: 55x
            Sequencing Technology :: Illumina
            ##Assembly-Data-END##
FEATURES             Location/Qualifiers
     source          1..5942
                     /organism="Parvovirus grus5942"
                     /mol_type="genomic DNA"
                     /isolate="cranefeces"
                     /isolation_source="bird metagenome"
                     /bio_material="feces"
                     /note="crane"
     CDS             1..246
                     /codon_start=1
                     /product="C19oid"
                     /translation="-
                     PPTFKIPLHPQLSYVESVMVFYILIPRGVPNPFANCLLVRYLYLLEITLPPPRCYLLW
                     PAARLRPHGPPARVARCHGHNR"
     CDS             382..654
                     /codon_start=1
                     /product="NSx"
                     /translation="MECYLKCTCHLCIDNWISHQYCYLLDSCWKTYKFTSNRYLLGRR
                     QHRHLSSSQSLSFIKTHYINQPKNHFICRGAALQQLIEGYGVHLDC"
     CDS             654..2363
                     /codon_start=1
                     /product="NS1"
                     /translation="MQHVVKRSNPRPIPGRGACSRAGSSGSRSTISKICGDITELLQE
                     SPETDSIHLSEASGSSLGMDRGIQGRPALQDVDYTREITGWQSVRDFLTLAGGESAQL
                     TNLFHGAYTSTLRPWLLRGTVFYSGAEQRQRFLSQFCQPLPKCGRRFRLVADHPASEE
                     STMRSHLHFVHDCTFHRGQCRCSFLSGIPIVYNAKYRTQTVNLGLGDYERLILYFCTE
                     GRYLCSIIFGNTTQTLPSAAEVLSHRRHRGSKPVGEIQEGLHIDDGPCEPEELHPRQR
                     GTSCSRHVKGTRKPGGSTYNIQQNLEDMLQFLYQHTIVPIEAITKTRVWLNSEFKFCG
                     VGDPNFVKVVKVFNSQICSKSVKELELFWNAKDSYYWDTDYYANNVKRYLPLAESTAF
                     TISFLMHQFYEETYVVDFLQTLVNLLNKNLNKMNSIEVISPPCGGKNWFFDSICTFCV
                     SYGQIGNHNKNSRFSLENAIGKRLNIYNEPNFDRAFVETLLMVLAGDPVTAEAKYQSH
                     QPIEKTPVIIMANASKFPRNAQWQERIKRYTWRKADMLKGKDYCHPLTFVSLLKYYNI
                     HYD"
     CDS             661..1557
                     /codon_start=1
                     /product="Alt"
                     /translation="MSLKEVTQGQYLDEEHAQEQDLPDHDLPSLKFAEILLNFCKKVL
                     KPTLSISLKPAEAALEWIEEYKGDPHYKTLTIREKLLVGKAYEIFLHWQEGNLPNLLT
                     CSTVPTLQLSDLGYSEEQYSTVELNNANDFLVSFASRCLNVDDDLDLSQITQPRKKAR
                     CDPTSTLCTIVRSTEDSVDALSSPESRLFTMLSTEHKQSTLASGIMNVSSCISVRKGA
                     TSVASFLETPPKPYQVQLRCYRTEDIEGLSQLEKYKKAYISMTVHVNQRSSIHANVER
                     LAADMLKEHESQGARLTTFSRT"
     CDS             complement(join(2360..3832,3832..4386))
                     /note="single jellyroll capsid protein translated via
                     hypothetical programmed -1 ribosomal frameshift"
                     /codon_start=1
                     /product="VP"
                     /translation="MPYGTPKHVKPWERENWPVLNRGKKLYAISEWQCWLIRNGNAIP
                     DLPQVVADDVGHHVSWISTKAKNLFDHIFADRVDREQRARTPSPGRPSPPPTPGPPTL
                     HTPGIGDRNLRNAQPPTLRREDETSSDEDETPGAEAVVRQDHQVSESDSEFEQGEFDR
                     ELGDFIYALKYRKQDVCLHKCNKKITYYCAMSDVSSSEKTPNKRKASPEGTTSENAQG
                     GTDPKGLKPTKLPKKNPAPDEHGGEVTTQEDRMGAVGGTDTGATGTRAFLYSHLSTKN
                     AMLTYKRTWNFFSFPIAKQYIDLTLMGDYGQQSANKILTTSMAAFPTDLPYFYMSPAE
                     YSLLPVETRVVKTFNKISVVHASTSFQANESSVANVTASNQLLLDYTKGAALKGVGSV
                     VSYEQSSSNPMIPDSAKCWGQIAEHTSWSNKLYGATQKYPPGTAGVWVQMPAYLALHI
                     DGNGSSTANGIIDTDHLYGSCNAVTNYNTDFMQHTHHYYNTYLTNQREVFVGQAYGVV
                     PKTHSWPMKCRGVAMGASQINQDTLWEPVEHNKTKGERNIPKTYYESFVQPNSYRVGF
                     KEIEPDAYPPWMYVGLREIPAISHNSFEYQDGVVYFQYECEMVVHVNFDSYTSEKPTK
                     SYSDAVYTLLPEDEGNPKFKNIFRTAARFGRFPYVHVPNTKQNEDTDMVIV"
     CDS             complement(2360..3817)
                     /codon_start=1
                     /product="VPc"
                     /translation="MSDVSSSEKTPNKRKASPEGTTSENAQGGTDPKGLKPTKLPKKN
                     PAPDEHGGEVTTQEDRMGAVGGTDTGATGTRAFLYSHLSTKNAMLTYKRTWNFFSFPI
                     AKQYIDLTLMGDYGQQSANKILTTSMAAFPTDLPYFYMSPAEYSLLPVETRVVKTFNK
                     ISVVHASTSFQANESSVANVTASNQLLLDYTKGAALKGVGSVVSYEQSSSNPMIPDSA
                     KCWGQIAEHTSWSNKLYGATQKYPPGTAGVWVQMPAYLALHIDGNGSSTANGIIDTDH
                     LYGSCNAVTNYNTDFMQHTHHYYNTYLTNQREVFVGQAYGVVPKTHSWPMKCRGVAMG
                     ASQINQDTLWEPVEHNKTKGERNIPKTYYESFVQPNSYRVGFKEIEPDAYPPWMYVGL
                     REIPAISHNSFEYQDGVVYFQYECEMVVHVNFDSYTSEKPTKSYSDAVYTLLPEDEGN
                     PKFKNIFRTAARFGRFPYVHVPNTKQNEDTDMVIV"
     CDS             complement(join(3496..3813,3817..4386))
                     /note="hypothetical capsid protein translated via stop
                     readthrough"
                     /codon_start=1
                     /product="VPn+"
                     /translation="MPYGTPKHVKPWERENWPVLNRGKKLYAISEWQCWLIRNGNAIP
                     DLPQVVADDVGHHVSWISTKAKNLFDHIFADRVDREQRARTPSPGRPSPPPTPGPPTL
                     HTPGIGDRNLRNAQPPTLRREDETSSDEDETPGAEAVVRQDHQVSESDSEFEQGEFDR
                     ELGDFIYALKYRKQDVCLHKCNKKIHIIVQVMSVHQKKPPTNEKLPQKEPLPKMHRVA
                     RIPKDLNLLNCPKKIRPPTSMEGKLQPKKIEWELWEGRTLELQVPVHSSTVTLAQKMQ
                     CLPINEPGTFLAFPSQNNT"
     CDS             complement(3496..3810)
                     /codon_start=1
                     /product="Valt"
                     /translation="MSVHQKKPPTNEKLPQKEPLPKMHRVARIPKDLNLLNCPKKIRP
                     PTSMEGKLQPKKIEWELWEGRTLELQVPVHSSTVTLAQKMQCLPINEPGTFLAFPSQN
                     NT"
     CDS             complement(3814..4386)
                     /codon_start=1
                     /product="VPn"
                     /translation="MPYGTPKHVKPWERENWPVLNRGKKLYAISEWQCWLIRNGNAIP
                     DLPQVVADDVGHHVSWISTKAKNLFDHIFADRVDREQRARTPSPGRPSPPPTPGPPTL
                     HTPGIGDRNLRNAQPPTLRREDETSSDEDETPGAEAVVRQDHQVSESDSEFEQGEFDR
                     ELGDFIYALKYRKQDVCLHKCNKKIHIIVQ"
     CDS             complement(4389..5699)
                     /note="hypothetical phospholipase A2 with predicted coiled
                     coil segment; similar to 7R5K_V0 (Nup214) and 7KP3_A
                     (parvovirus capsid protein phospholipase A2 domains)"
                     /codon_start=1
                     /product="PLA2"
                     /translation="MMDEESVTSESYDYGIPQEDIYDYDYVHKKELLAPDVLPQDKDK
                     QDEVSTSIKETPLPEYLISVEEFRGFINRTKDITALRDEIQKLDKAFRATSEMLSAAK
                     TILRRGAPVKTSIEAINKYQSLVNSLGPVLNYRFKGMLNKARLKLQAIPDVYKNVSKV
                     YQKFTHILHKFNMKVIKGYTVHENDPDFALDYFKLKQGKGTRLQGKSFKLRLKNAMKG
                     IKRTSSRVWKANKQAIYDTAANTAADVGAALGAALYDSLRAKRFENEYQALVDKMDQG
                     YASLTRREKGYIVLIQKYLDQVDENVDEIWSRFQKDVKDQFDQRLKDLSKPNIKKEIL
                     KDNSKPHTSLTWPGQNYEGPGNYLYSGKPKDKADAVALKHDWLYHLSKYEDQITQADK
                     KAIREFGEVYKQDKSVTSFVGWLGIRAKYFIETYIVGAVIYPIR"
ORIGIN      
        1 acccccccta catttaagat cccactccat ccgcaactat catatgttga gtctgtcatg
       61 gtcttttata tactaatacc ccgtggtgtg ccaaacccat tcgcaaactg cttacttgtt
      121 cgttatctct atctcttaga gataacactc cccccccccc ggtgttatct attgtggccg
      181 gcagcgcgct tgcgacccca tgggcctccg gcccgggtcg cgcgctgcca tggccacaat
      241 agataacacc tggggggggg ggagtgttat ctctaagaga tagagataac gaacaagtaa
      301 gcagtttgcg aatgggtttg gcacaccacg tgttattagt atataaaaga ccatgacaga
      361 ctcaacatat gatagttgcg aatggagtgc tatcttaaat gtacttgcca tctttgtatc
      421 gataactgga tcagtcatca atactgttat cttcttgaca gctgttggaa gacgtacaag
      481 tttaccagta accgatatct cctcggacga cgacagcata gacatttgtc atccagccaa
      541 tccttaagtt ttattaaaac gcactatatt aaccaaccta aaaatcattt tatttgtcga
      601 ggagctgcat tgcaacaatt aatagaaggg tacggtgtgc acctagactg ctgatgcaac
      661 atgtcgttaa aagaagtaac ccaaggccaa tacctggacg aggagcatgc tcaagagcag
      721 gatcttccgg atcacgatct accatctcta aaatttgcgg agatattact gaacttttgc
      781 aagaaagtcc tgaaaccgac tctatccatc tctctgaagc cagcggaagc agccttggaa
      841 tggatcgagg aatacaaggg agacccgcac tacaagacgt tgactatacg agagaaatta
      901 ctggttggca aagcgtacga gattttctta cattggcagg aggggaatct gcccaactta
      961 ctaacctgtt ccacggtgcc tacacttcaa ctctccgacc ttggctactc agaggaacag
     1021 tattctacag tggagctgaa caacgccaac gatttcttag tcagttttgc cagccgttgc
     1081 ctaaatgtgg acgacgattt agacttgtcg cagatcaccc agcctcggaa gaaagcacga
     1141 tgcgatccca cctccacttt gtgcacgatt gtacgttcca cagaggacag tgtagatgct
     1201 ctttcctctc cggaatcccg attgtttaca atgctaagta cagaacacaa acagtcaacc
     1261 ttggcctcgg ggattatgaa cgtctcatcc tgtatttctg tacggaaggg cgctacctct
     1321 gtagcatcat ttttggaaac accacccaaa ccttaccaag tgcagctgag gtgttatcgc
     1381 acagaagaca tagagggtct aagccagttg gagaaataca agaaggccta catatcgatg
     1441 acggtccatg tgaaccagag gagctccatc cacgccaacg tggaacgtct tgcagccgac
     1501 atgttaaagg aacacgaaag ccagggggct cgacttacaa cattcagcag aacctagaag
     1561 atatgttgca gtttttgtat caacatacta tagtgcctat agaagcaatt actaaaactc
     1621 gtgtgtggtt aaatagtgaa tttaaatttt gtggtgttgg tgatcctaat tttgttaaag
     1681 tagttaaagt atttaatagt cagatttgta gtaaatcggt aaaggaactt gaattatttt
     1741 ggaatgctaa ggattcatat tattgggata cagattatta tgctaataat gttaaacgtt
     1801 acttacctct tgcggagagt actgcattta ctatatcttt tcttatgcat cagttttatg
     1861 aagaaacata tgtagtggac tttttacaaa cactagtaaa cttgttaaat aaaaacttaa
     1921 acaagatgaa ctctattgaa gtgattagtc cgccgtgtgg aggaaaaaac tggttttttg
     1981 attccatctg taccttttgt gtaagttatg gccaaattgg taaccacaat aagaatagta
     2041 gatttagtct ggaaaatgct attggaaaaa gattaaatat ctataatgag cccaattttg
     2101 atagagcttt tgttgagacg ttgctaatgg tgttagcagg tgaccctgtt acagcagaag
     2161 caaagtatca atcacatcag cctattgaaa aaacaccagt cattattatg gctaatgcta
     2221 gtaaatttcc tcgtaatgca caatggcagg agaggataaa aaggtacaca tggagaaagg
     2281 cagatatgct taaaggaaaa gattattgtc atccattaac atttgtatct ttattaaagt
     2341 attacaatat acattatgat taaacaatca ccatgtctgt gtcttcattt tgttttgtat
     2401 taggtacatg tacataagga aaccttccaa accttgctgc tgtcctaaat atatttttaa
     2461 acttaggatt tccctcatcc tctggtaaca aagtatatac tgcatcacta taacttttag
     2521 tgggcttttc acttgtgtaa gagtcaaaat taacatgcac taccatttca cattcatatt
     2581 gaaagtaaac aaccccatcc tggtattcaa aactattatg tgatatagca ggtatttccc
     2641 ttaatcctac atacatccaa ggtggatatg catcaggttc tatttcctta aatcccaccc
     2701 tgtatgaatt aggttgcaca aatgactcat aataagtttt aggaatattt ctttctcctt
     2761 tagttttatt atgctcgaca ggttcccata atgtatcttg attaatctga gatgctccca
     2821 tagcaacccc cctacatttc ataggccagg agtgtgtttt tggaactact ccatatgctt
     2881 gtcctacaaa tacttccctt tgatttgtca aataagtatt atagtagtga tgtgtgtgtt
     2941 gcataaaatc agtattataa ttagttacag cattacaaga cccatataaa tgatctgtat
     3001 ctataatacc atttgctgta ctagacccat taccatctat atgtaaagct aaataagctg
     3061 gcatttggac ccatacacct gcagtaccgg gtgggtattt ttgtgttgcc ccatatagtt
     3121 tattactcca acttgtatgt tcggctatct gtccccaaca ttttgcacta tcaggtatca
     3181 ttggattgga agatgactgt tcataagata ctacagaccc tacacctttt aaagcagcac
     3241 ccttagtata atctaataat aattgattag aagcagttac attagctaca ctgctttcat
     3301 ttgcttgaaa agaagttgat gcatgtacaa cacttatttt attaaaggtt tttaccacac
     3361 gtgtctccac cggaagtaaa ctatactcag caggactcat ataaaaatat ggtaaatcag
     3421 ttggaaaggc tgccatgcta gtagttagta ttttatttgc agattgttgt ccataatctc
     3481 ccattagtgt taagtctatg tattgttttg cgatgggaaa gctaaaaaag ttccaggttc
     3541 gtttataggt aagcattgca ttttttgtgc taaggtgact gtagaggaat gcacgggtac
     3601 ctgtagctcc agtgtccgtc cctcccacag ctcccattcg atcttcttgg gttgtaactt
     3661 cccctccatg ctcgtcgggg gccggatttt ttttgggcaa tttagtaggt ttaagtcctt
     3721 tgggatccgt gccaccctgt gcattttcgg aagtggttcc ttctggggaa gcttttcgtt
     3781 tgttgggggt tttttctgat gaactgacat cactcattgc acaataatat gtattttttt
     3841 attacactta tgcagacata cgtcttgctt tctatatttt aatgcatata taaagtcacc
     3901 aagttctcta tcaaattcac cttgttcaaa ttcactatcg ctttcactca cttgatgatc
     3961 ttgacgtact acggcttcgg ctcctggagt ctcgtcttcg tcgcttgatg tctcgtcctc
     4021 tctccttaaa gtgggaggct gtgcgtttct taggttgcga tctccaatac ccggtgtatg
     4081 taaagttgga ggacctggtg taggaggtgg gcttggtcgt ccaggcgatg gggtcctggc
     4141 tctctgctcc ctgtctacgc ggtctgcaaa gatgtgatca aataaatttt tagcttttgt
     4201 actaatccat gacacatggt gcccaacatc atcagctaca acttgaggta aatcaggtat
     4261 agcatttcca tttcttatta gccaacactg ccattcagat atggcatata attttttgcc
     4321 tctatttaat acaggccaat tttcccgttc ccacggttta acatgcttag gagtaccata
     4381 aggcataatt accttatagg atagatgact gctccaacga tgtaagtttc aataaagtat
     4441 tttgcacgga tgcctagcca gccgacaaag cttgtaactg acttgtcttg cttgtagact
     4501 tcaccaaact cccgtattgc ttttttatct gcttgtgtta tctggtcttc gtatttagat
     4561 aagtgatata accaatcatg tttaagagct acagcatcag ctttgtcttt aggcttacca
     4621 ctatacaagt aatttcctgg tccttcataa ttttgtccag gccatgttaa tgatgtatgt
     4681 ggtttgctat tatcttttaa aatttccttt tttatattag gctttgacag gtctttaaga
     4741 cgttgatcaa attgatcttt aacatctttt tgaaaacgtg accatatttc gtcaacattt
     4801 tcgtctactt gatctaagta cttttgtatt aaaacaatat accctttttc tctacgagtt
     4861 agtgatgcat acccttgatc cattttatca actagtgctt gatattcatt ttcaaaacgt
     4921 tttgcacgta atgagtcata cagtgcagca ccaagagcgg ctccaacatc cgcagctgtg
     4981 ttagcagctg tatcatatat agcttgttta ttagctttcc atacacggct tgatgtccgc
     5041 tttatacctt tcattgcatt tttaagtctc aatttaaatg acttgccctg taagcgtgta
     5101 cctttaccct gttttaactt aaaataatcc aaggcaaaat ctggatcatt ttcatgtact
     5161 gtatacccct taatgacttt catattaaac ttgtgtaata tgtgagtaaa cttttgataa
     5221 accttactaa catttttgta cacatccggg atagcttgta actttaggcg tgctttattt
     5281 aacattcctt taaagcgata atttaatacc gggcccaaac tatttactaa ggattggtac
     5341 ttgtttattg cttcaattga tgttttaaca ggcgcacctc gtcttaagat tgtttttgca
     5401 gcacttaaca tttctgaggt ggctctaaat gctttatcta atttttgtat ttcatcacgt
     5461 aatgctgtaa tatctttagt tctgtttata aaacctctaa actcctcaac acttatcaaa
     5521 tattctggga gtggagtctc ttttattgac gtacttactt cgtcttgttt gtctttatct
     5581 tgaggcaaga catcaggtgc taataattct tttttatgta catagtcgta atcatatata
     5641 tcctcttgag gtattccata atcatatgat tcacttgtta cactttcctc atccatcatg
     5701 taagatatac tgacacgtgc tccaaaccca ttcgcaaact gcttacttgt tcgttatctc
     5761 tatctcttag agataacact cccccccccc aggtgttatc tattgtggcc agggcagcgc
     5821 gcgacccggg ccggaggccc atggggtcgc aagcgcgctg ccggccacaa tagataacac
     5881 ctgggggggg ggagtgttat ctctaagaga tagagataac gaacaagtaa gcagtttgcg
     5941 aa
//
