# Supplementary material for: Widespread Horizontal Gene Transfer Among Animal Viruses
Source: bioRxiv. 2024 Mar 26:2024.03.25.586562. Preprint. [Version 2] doi: 10.1101/2024.03.25.586562 (PMC11071296; doi:10.1101/2024.03.25.586562)
Supplement: Supplement 2 [file media-2.zip › File2_Maps/uSpiretro_wildbio_11641712540023_5996.gb]

LOCUS       uSpiretro5996ct_1       5996 bp    DNA     linear       01-JAN-2019
DEFINITION  [note: taxonomic lineage unclassified virus]
            [isolation_source=original].
ACCESSION   
VERSION
DBLINK      BioProject: unknown
            BioSample: unknown
            Sequence Read Archive: unknown
KEYWORDS    .
SOURCE      unclassified virus sp. ctCF19P (unknown)
  ORGANISM  unclassified virus sp. ctCF19P
            Unclassified.
REFERENCE   1  (bases 1 to 5996)
  AUTHORS   Taker,C.
  TITLE     Cenote-Taker 2 dummy template file. Do NOT submit
  JOURNAL   Unpublished
REFERENCE   2  (bases 1 to 5996)
  AUTHORS   Taker,C.
  TITLE     Direct Submission
  JOURNAL   Submitted (01-JAN-2019) Taker 2, Cenote, 1000 Circle St., Cenote,
            DC 31111, USA
COMMENT     ##Genome-Assembly-Data-START##
            Assembly Method       :: unknown_assembler
            Genome Coverage       :: 1x
            Sequencing Technology :: Illumina
            Annotation Pipeline   :: Cenote-Taker 3
            URL                   :: https://github.com/mtisza1/Cenote-Taker3
            ##Genome-Assembly-Data-END##
FEATURES             Location/Qualifiers
     source          1..5996
                     /organism="unclassified virus sp. ctCF19P"
                     /mol_type="genomic DNA"
                     /isolation_source="unknown"
                     /collection_date="unknown"
                     /note="genome binned from sequencing reads available in
                     unknown;
                     derived from metagenome: unknown"
     CDS             complement(1..1965)
                     /note="no search hits"
                     /codon_start=1
                     /transl_table=11
                     /product="hypothetical protein"
                     /translation="MSQLGDTVLSIPEGNLDPVDNPQDESRQVGHLGQSVFSVACPGS
                     VGSKRRSSKSLELMRARVSQLTKECELLKLQCELKEAELAEECEEVDFENEENLSVKK
                     AEDHIRTDRQTVKLYDEPTSVVNTSTPLCVSKPDLPKVELEYFDGSACSYWRFMQQFK
                     YYIEDRVGDDGQRLLYLLHYCRGAAKKAIEECVILPPSNGYARAKEILRDLFGREHVV
                     AKALLDDLFKRLKSTHEDAVSLSNLSIKMQNCQIALSQMGYTSDMDSVTTLEIIVKTL
                     SQDARRRWARWADDMFNINHQATFFDLSQFVASEARIARSRFGQLVCSEVQSPVRPPK
                     HLAERQPVLRTTFSTQFSMEKCPICHGEHELSECSSFSALDVHSRWEFVTKRKICYLC
                     LCRGHLVRECKSEQGCEDGCDKRHHKLLHEDRKGRINGNCNTSTHAVNSVCLGVVPVR
                     LIGPNGSRCTYALLDAASDVTLVEQGLMAELGLSGKDFALKLTTVNGCTEVSGTKMDI
                     TITSLDGCKSIVAKDAYCVPSLAVKSAVDDINGITSKWPHLSTISFKEIPDKRVRLLI
                     GADVPEVHWPVRKKLGRPNEPFAVKTPLGWIVLGPLSAGRNSWREVHHIQQSDITSQW
                     EALYDCEFKDLEAQSETYSVEDKRAISVVEN"
     CDS             complement(2138..2242)
                     /note="no search hits"
                     /codon_start=1
                     /transl_table=11
                     /product="hypothetical protein"
                     /translation="MFADLRLICCAYPEDWIGSRVIFSIIFVNFYHYS"
     CDS             complement(2360..2473)
                     /note="no search hits"
                     /codon_start=1
                     /transl_table=11
                     /product="hypothetical protein"
                     /translation="MLHCTAGNPGQISGGGVNIGFNCVLNVYYSPVRYPIA"
     CDS             complement(2561..4816)
                     /inference="protein motif CDD:pfam05380"
                     /codon_start=1
                     /transl_table=11
                     /product="Pao retrotransposon peptidase"
                     /translation="MLESLGEARIPRCAKPLGCNSTQPELHVFSDASEVGYGIVVYER
                     WPVGDNQHECRILYAKSRVAPLKAVSLPRLELNAARLAARVAADIKRELRAYHWTVNY
                     WTDSMIVLHYIRNVSTRFSTFVANRISAIRELSLPSQWCYVAGTNNPADLTSRGTLSM
                     ASLYSWWRGPKFLESDSECWPIEPCASEELTNVELKRKNVYVNNTYACETENPNGLSR
                     LVQKSSDWFKLLRSLVWLTRFKTYLRLMKFPDVNITMQTGRVKRLEICHAELDLIRMT
                     QREVYPNVIRILEKKGFLSSSDMRKNSLAKLSPILIDGMICVGGRMENASWPHVSKHP
                     VILPGRHHVALLLIRNIHEENGHSGVTHTLALLRERFWVVHGTIAVKRLVRNCWTCRK
                     NMATVCQQIMAPLPVDRVQEGWHPFDIVGVDYFGPLLVRNGRKSEKRYGCLFTCLQTR
                     AVHIEMAYSMSTDSFIKIIMKFIARRGAPSKFISDNGSNFVGAESELRQIAENASDDS
                     VDKVLIKRGVEWQFHPPFSSHRGGVWERLIRSVKRILRSIANEQVLTDEKLSTLLIEA
                     ERILNSRPIVPWSQSDTERPALTPNDLLMLNKRVSGVVPLTMTERYIKGWQQVNYLTQ
                     VFWKRWTREYLPLLQTRQIWFNRSQNLNPGDVVLICSNSLPRERWPIGVVEACEVADD
                     NMVRGVSVRTRDGVVRRDIRKICLIEGYDINLPTDPQRMVESPGIQVTGDRALLPSVE
                     NATGRVSAASL"
     CDS             complement(4758..5996)
                     /inference="protein motif CDD:cd01644"
                     /codon_start=1
                     /transl_table=11
                     /product="RT_pepA17: Reverse transcriptase (RTs) in
                     retrotransposons"
                     /translation="-
                     VTFSEGHYEIALPWKILSKLPDNYKMAYHRLRGLQKRLNKDQSLLFRYKEEMEQNIHK
                     GYLKPVPANQLRSEYYPRWYIPHHPVINPKKPEKLRVVLDCAAKFDGVSLNDCLYQGP
                     DTTANLVGVLLRFRTDYVAVAADITEMFMQVKVPEVDRGALRILWWDSGDFSKRPVEF
                     QMTSHPFGATSSPFCANFALRRTIQDWGTECMLEVKHAVDQSFYVDDCLISLPDEDTA
                     EKFVCQLSQTLLKGGFHMRKWISNKPSVLRNIPESDISPSVVSIESAIPTVERTLGLE
                     WDANSDVFRFKYVASEQPVTKRGILSAVSSLFDPLGYMSPLLLSAKLLLQGLCRRKVR
                     WDEKLSDAEQCEWAKWLKSMESLGEARIPRCAKPLGCNSTQPELHVGITWRSANPKMC
                     QTIGM"
ORIGIN      
        1 attctccaca acgcttatcg cccgtttatc ctccacggaa taagtttcgc tttgtgcttc
       61 caaatcttta aactcacaat catacaatgc ttcccattgc gatgtaatat cagactgttg
      121 aatatgatgc acttctcgcc aggaatttct accagcgctc agaggcccaa gaacaatcca
      181 acccaaaggt gtcttgacag caaacggttc gttggggcgc ccaagcttct ttctgaccgg
      241 ccaatgaacc tctggaacgt cagcaccgat taacaacctg acccgtttat ccggtatctc
      301 tttgaatgat atagtagata aatgtggcca tttagatgta attccattta tgtcatccac
      361 tgctgacttg actgcaagag atggtacaca ataagcatct ttagcaacta ttgacttaca
      421 tccgtcaagt gaggtgatcg tgatgtccat ctttgttcca gatacttctg tacatccatt
      481 tacggtggtc aacttcaacg caaaatcttt cccagaaagc cctaactccg ccatcagtcc
      541 ttgttcgact aaagtcacat cagatgctgc gtccaacaag gcatatgtgc atctacttcc
      601 atttggccca atcaaccgca ctggcacaac tccgagacaa acggagttta cagcgtgcgt
      661 tgatgtatta cagttcccgt taattctacc ttttctgtct tcatgcaaca acttatgatg
      721 acgtttatca caaccatctt cgcagccttg ttcagactta cattccctta ctagatgtcc
      781 gcgacacaag cataaataac aaattttacg tttggtcaca aattcccacc ttgaatgcac
      841 atccagagca gaaaacgatg aacattcaga cagctcgtgc tcaccatgac aaatagggca
      901 tttttccatt gaaaactgag ttgaaaaagt tgttctcaaa acaggttgcc tttccgctag
      961 gtgtttcggt ggacgcacag gactctgcac ttcagaacac actaactgac cgaatcgact
     1021 ccgagcaata cgagcttctg atgcgacaaa ttgagacaaa tcgaaaaacg ttgcttggtg
     1081 attaatgtta aacatatcat ctgcccatct ggcccacctt ctacgtgcat cctggcttag
     1141 cgttttgaca ataatctcca acgtcgttac agagtccata tcactggtgt accccatctg
     1201 actcagtgct atttggcagt tttgcatctt aatagacaaa ttcgatagag atacagcgtc
     1261 ctcatgagtt gatttcagtc gtttgaacaa atcatccaaa agtgccttgg ctaccacatg
     1321 ctccctgccg aacaaatctc tcaagatctc ttttgctcta gcatacccat tagatggggg
     1381 tagtataacg cactcctcga tagccttctt cgcagctccc cggcagtagt gcaaaaggta
     1441 caacagccgc tgaccatcat ccccaacacg gtcttcaata tagtatttaa actgctgcat
     1501 aaacctccaa taagaacaag cgcttccgtc aaaatattcc aactctactt ttggaagatc
     1561 tggtttcgat acgcataaag gcgttgaggt attaaccaca gaagttggct catcatacaa
     1621 ttttaccgtt tgcctatctg tcctaatgtg atcctcagcc ttcttaacac ttaaattctc
     1681 ttcattctca aaatctacct cttcacattc ttcggctaat tcagcttctt taagctcaca
     1741 ctgcaactta agcaactcac attctttagt taactgacta actctagctc gcattaactc
     1801 taaagattta ctactcctac gtttagaacc tacagaacca ggacatgcta cactgaaaac
     1861 agactggccc aaatggccga cttgccgaga ttcatcctgc ggattgtcca ctgggtccaa
     1921 atttccttcc gggatgctga gtactgtatc gcccaattgc gacattaggt tgagcaacgc
     1981 gtccaattcc agaaaaaccc gtacaagtaa cgaatattct gactaacggt actatttatg
     2041 atcaatagtt ataaaaattg tggacaaacc tcagcaataa ctttcgtcag caacgaaagg
     2101 aactacccaa taatgttaca atttgagcac agttgaatca actgtaatga tagaaattaa
     2161 caaaaatgat cgaaaagatt accctgcttc caatccaatc ttccggataa gcgcaacaaa
     2221 tcaatcgcaa atcagcaaac acagtgaaga accaaccgtc aaatcaaaga tggcggtcaa
     2281 tattaaatag tccgcgtaaa taaaatcact acttaaacaa attgttcagt tcaaaatgta
     2341 ataaagggga gctattgtct caagctatag ggtaacgaac aggggaatag tatacattga
     2401 gcacacagtt gaatccgatg tttacaccgc cacccgaaat ctgtccagga tttccagctg
     2461 tacagtgaag caagcctggc tccctaattt atttagtaat ttaaatagca ttattctccg
     2521 ggaaccttgg atttcagctt cacaatcggt ggttatatat tcacaaggat gccgcgctaa
     2581 cccgccccgt tgcattctct acgctgggaa ggagagcccg atccccggta acctgaatcc
     2641 cggggctttc caccatgcgt tgaggatctg tgggtaggtt tatatcatat ccttcgatca
     2701 gacatatttt ccgtatatct cgcctcacca cgccatctcg tgtacgaaca gaaacacccc
     2761 tcaccatgtt atcatcagct acctcacatg cttccactac tccgattggc cagcgctctc
     2821 gtggtagact attggagcaa ataagaacga catcacctgg atttaaattc tgtgacctat
     2881 tgaaccatat ttgtcttgtt tgtagcagtg ggagatactc cctcgtccat ctcttccaaa
     2941 aaacctgtgt caggtagtta acctgttgcc agcccttgat ataacgttcc gtcatggtta
     3001 atggaaccac accactcact cttttattca gcatcaagag atcattcggt gtcaaagcag
     3061 gacgttccgt atctgactgt gaccagggta cgataggtct gctgttcagt atacgctccg
     3121 cttcaatcag taatgtactt aatttctcat ctgtcaaaac ttgttcgttc gcgatggacc
     3181 tcagaattct tttgacagag cggatcaatc tttcccacac accgcctcta tgactgctaa
     3241 atggaggatg aaactgccat tcaactcccc gtttgattag cactttgtcc acactatcat
     3301 cggaagcatt ttctgcaatc tgtcgaagct cagattcagc gccaacaaaa ttggaaccgt
     3361 tatcgctgat aaatttagac ggtgctcctc gtcgggcaat aaacttcatt atgatcttga
     3421 taaatgaatc ggtactcatt gaataagcca tttctatatg aactgctcgg gtttgcagac
     3481 aagtgaatag acaaccgtac cttttttcac tcttcctgcc attcctgact agtagtggtc
     3541 caaaatagtc aacgccaact atgtcaaacg gatgccaacc ttcttggacc ctatcaactg
     3601 gtaaaggggc cattatttgc tgacatactg tggccatgtt tttacgacaa gtccaacagt
     3661 ttcgcactaa tcttttaact gctatagttc catgaactac ccaaaatcgt tctcttagca
     3721 acgccaacgt atgcgtcact cctgaatgtc cattttcttc atgtatattc cgtatgagta
     3781 gtaatgcaac gtgatgtcta cctggaagaa tcaccggatg cttcgatacg tgcggccaag
     3841 atgcattttc cattcttcct ccgacacata tcataccgtc aatgagaatt ggagaaagtt
     3901 ttgcgaggct gtttttcctc atatctgaac tactgaggaa gcccttcttt tcgagtatgc
     3961 gaatcacgtt tgggtatacc tctcgttgtg tcattcgaat gaggtccaat tcagcatggc
     4021 atatttctaa acgtttcact cttcccgtct gcatggtgat gttaacatct ggaaacttca
     4081 ttagacgaag atatgttttg aaccttgtga gccagaccaa tgatctcaat agtttaaacc
     4141 aatccgaact tttctgaact aaacgactta gaccatttgg attttctgtt tcacatgcat
     4201 aagtgttgtt cacataaaca ttcttgcgtt tcaactccac atttgtcagt tcttctgaag
     4261 cacagggctc tatcggccaa cattcgctgt ctgattcgag aaatttgggg cctctccacc
     4321 aactataaag gcttgccata gaaagcgtac ccctcgatgt cagatctgca ggattgttgg
     4381 taccagctac atagcaccat tgtgaaggca aggataattc acgaatcgca gatattcggt
     4441 tagccacgaa agtgctgaag cgggtactaa cgttccgaat gtagtgtaga acaatcatcg
     4501 agtctgtcca ataattaacc gtccaatgat aagcccttaa ttctcgtttg atatcggccg
     4561 ccacccgtgc cgcaagcctt gctgcattga gctctaatct tggtagtgaa acagccttca
     4621 atggcgcaac acgagacttg gcatacagaa tacggcattc atgctgatta tctccaacag
     4681 gccatctttc ataaactacg atgccgtaac caacttcaga agcatcactg aagacatgta
     4741 actctggctg tgttgagtta catcccaatg gtttggcaca tcttgggatt cgcgcttctc
     4801 caagtgattc caacatgtaa ctctggctgt gttgagttac atcccaatgg tttggcacat
     4861 cttgggattc gcgcttctcc aagtgattcc atacttttca accatttagc ccactcacat
     4921 tgttctgcat cactcaattt ttcgtcccac cttacctttc gtctacaaag tccttgcaac
     4981 aaaagcttag cagaaagtag tagtggtgac atataaccca acggatcaaa caaggaagaa
     5041 accgcggaaa gtatgccgcg tttagttact ggttgttctg aggcaacgta tttaaagcga
     5101 aaaacgtccg agtttgcgtc ccattccaaa ccaagtgttc tttcaaccgt tggaattgct
     5161 gactcaatcg aaaccaccga gggcgaaata tctgattctg gtatgttcct caatacagat
     5221 ggtttattgg atatccattt tctcatatga aagccgccct tcaataatgt ttggctaagt
     5281 tgacacacaa atttctcagc agtatcctcg tctggtaggg atattagaca atcatcaaca
     5341 tagaaacttt gatcaacagc gtgtttcact tccagcatgc actcggttcc ccaatcctgt
     5401 atcgtccttc tcagagcaaa attagcacaa aatggagagg atgtggcacc aaatggatgt
     5461 gaagtcatct ggaattccac cggtcgcttg gagaaatctc cggagtccca ccacaagata
     5521 cgcaaagccc ctctatcaac ttctggaacc ttcacctgca taaacatttc agtaatgtct
     5581 gccgccacag caacgtagtc agtacggaag cgcaaaagta ctcccaccaa attcgctgta
     5641 gtatctgggc cctggtatag gcaatcgttc aaagatacac catcgaattt tgcagcacaa
     5701 tctagaacga ctcttaactt ttctggcttt ttggggttta ttacagggtg atgtggtata
     5761 taccatcgtg gatagtattc acttcgtaat tgattggcgg gaacaggctt gaggtaaccc
     5821 ttatgtatat tttgttccat ttcttcttta taccggaata atagagactg gtccttattc
     5881 aatctcttct gcagtccccg aagtctatga taggccattt tgtagttatc aggcagcttg
     5941 gacagtattt tccaaggtaa ggcaatctca tagtgtcctt ctgaaaaggt taccga
//
