# Supplementary material for: Widespread Horizontal Gene Transfer Among Animal Viruses
Source: bioRxiv. 2024 Mar 26:2024.03.25.586562. Preprint. [Version 2] doi: 10.1101/2024.03.25.586562 (PMC11071296; doi:10.1101/2024.03.25.586562)
Supplement: Supplement 2 [file media-2.zip › File2_Maps/uMeld_petrosia_sponge_SRR8584796_11173.gb]

LOCUS       uMeld11173ct_1         11173 bp    DNA     linear       01-JAN-2019
DEFINITION  [note: taxonomic lineage
            d_Viruses;-
            _Varidnaviria;k_Bamfordvirae;p_Preplasmiviricota;c_Polintoviricetes
            ;o_Orthopolintovirales] [isolation_source=original].
ACCESSION   
VERSION
DBLINK      BioProject: unknown
            BioSample: unknown
            Sequence Read Archive: unknown
KEYWORDS    .
SOURCE      Orthopolintovirales sp. ct7IYGD (unknown)
  ORGANISM  Orthopolintovirales sp. ct7IYGD
            Unclassified.
REFERENCE   1  (bases 1 to 11173)
  AUTHORS   Taker,C.
  TITLE     Cenote-Taker 2 dummy template file. Do NOT submit
  JOURNAL   Unpublished
REFERENCE   2  (bases 1 to 11173)
  AUTHORS   Taker,C.
  TITLE     Direct Submission
  JOURNAL   Submitted (01-JAN-2019) Taker 2, Cenote, 1000 Circle St., Cenote,
            DC 31111, USA
COMMENT     ##Genome-Assembly-Data-START##
            Assembly Method       :: unknown_assembler
            Genome Coverage       :: 1x
            Sequencing Technology :: Illumina
            Annotation Pipeline   :: Cenote-Taker 3
            URL                   :: https://github.com/mtisza1/Cenote-Taker3
            ##Genome-Assembly-Data-END##
FEATURES             Location/Qualifiers
     source          1..11173
                     /organism="Orthopolintovirales sp. ct7IYGD"
                     /mol_type="genomic DNA"
                     /isolation_source="unknown"
                     /collection_date="unknown"
                     /note="genome binned from sequencing reads available in
                     unknown;
                     derived from metagenome: unknown"
     CDS             131..907
                     /note="no search hits"
                     /codon_start=1
                     /transl_table=11
                     /product="hypothetical protein"
                     /translation="MVDVITGIGFEIDKSTTDLTYLRTLAGISNDFSGNYNDLYNKPT
                     LFSGSYLDLENKPTLFSGSYTDLENKPMLFSGSYTDLENKPTLFSGNYDDLTNVPSLS
                     FSSLSGVPSDLLVKPTDRMFLGLRMTKEYDLGGRHTGNVPSIDISDRSNVQGLLFKSS
                     SHSLGGIMSCNILFGLSRPVVKHRMFMMTIEGPFMKILSFYVGVSVNNIVNITAIQSQ
                     YSVDFASPSNPGSYQMGKMILLETGDDDTVYKKEVDNSGI"
     CDS             972..1181
                     /note="no search hits"
                     /codon_start=1
                     /transl_table=11
                     /product="hypothetical protein"
                     /translation="MSGELNEYGRVLQVGVGCNVKFLVYANSYIGDIIEELNTLEINK
                     KEGKGKKRLFVEDEENCNNKKKYYE"
     CDS             1174..5787
                     /inference="protein motif PDB:2PY5_B"
                     /codon_start=1
                     /transl_table=11
                     /product="DNA Polymerase B"
                     /translation="MSNNQRLDDIYADILSNVFNEHRYRLIQSHTGALVYQCSTCEQE
                     FKNADKWLVHYNKHNANFNNRYVGIESSHVVNDANPFDGGRFLPYLNIRYDFPVVNNL
                     QAPDYEMLSTEFYDHMLMALDNRRSLGYPVNGVYRISGYFAVSYYKFDALGNLIWRTV
                     NHAHRRYLYEDDRQLMLEVYRLFYHNAIELVENFVSLPSGFHFGFFVALETKHFEVDD
                     NAVAVDDLDRYLPPQDVMDNDDEDVPEIDFQILAGSCLENDYKYKAFEIKLFSDCVGK
                     PVEQQQEEFEAKCFLLSIYYSFFIRALKECPKLLLDNLQHVYTKKRLEEMCFNWEVVN
                     DRSREFLQSCYLVQGVGQLVLGSFDFTKCVFPMDSRRIENTFSRRNRHVNVVCFYLYK
                     AWEGKSRKYYNRLVILSSTLSKLECEDDFDKTVFLLLYNRHYYVVYDVTLFLNKTCGG
                     KGNRFFCLNCCVGFCYEIEFKLHYEICMSNLKNNSMNRYVLNTDKKCRIDFVQHKLCE
                     QQPFYFVYDLEANAVEPSMKGLSLDVEDNAIFRGAKVQHTQRVNAIGIQLVDQTSPLE
                     LNPRVIIEVAETDSEECSDRLIEKLWHYLESWCKICETRVNVLYNRGKRQITREERAR
                     LLMDNVERRCRICLKRSDEDYFYWSYLYQTYLYLCHKECYEKAFILPKDHKVIAFAHN
                     AGNYDMQLLLRKPGAVDSKGVLRASVLCAGVGRRYKTIDEESRKGLRWSLRDSMSLIS
                     TSLSNAMSLLKKDQFCFLTRELMSGKCKKWVEKNGLMSLLKKGIFPYDWSTSNMKLRR
                     QKKFVERRFFYSRLKDSMCSVGLYNEAKKVYEETGMESMMEYLKLYLTIDTTGLADLI
                     RMLSRQSYENYTSDLTKAISSSQYSYNCFIRSRLVGYGFIRDVIFYALLTKGKRGGMV
                     FVNQRMLTNSEKRSMRVFYIDVNSLYPTVMCKFPLLNGDNARVYYAGKGEDVSYMKSI
                     VEKLKNTSIEEGKNDSVGYVVCVDLDYPVELHERDNMLPLAPEKSCVRKEWVCDSFDK
                     SKYCDHASDKFCAKKKLLATCFDKKYYVCHSLMLQFLLNRGMKLRKVHCIIECGQDYK
                     SASYMEELLRKRKESRERGEEIDSELLKLLANSAFGYTIMNKEAHTKAKTITLNIPVE
                     GNDGVGDVKIDTKGRILSGLSKHSRKLEASIKKELSDDLLKDIEKVGVDTYLLKFFKT
                     ECLLSNPTYVGFTVLDLSKLYMYQMRFCLEDIMKDILKKHGIKFVQDRYIYIMYTDTD
                     SFILRICDKYFEEFRTEMYKRGLLDTSNMNVNHPLYDASVKQKYGLFKCETGGKPIVN
                     YAAVRAKAYTYEIEVDEEEYIVPLDKARNFIENKMFESIKSVIEIDDKYEVYFYRELV
                     YVKCFNNKDDDGDDCCQFQHVSSCVDEFSCGYVDNDSDRLCYVDVKLNKNDCGYARVM
                     ANRIKLKCYNYFQIHKGKGISKQARYKLNYDDYVDTINQIHVPYSKESVKETEQVNMQ
                     KGFYPNIVLTMSKNKRVLNSKDDKRYSLENGKTLPYGHYILRE"
     CDS             5762..5896
                     /note="no search hits"
                     /codon_start=1
                     /transl_table=11
                     /product="hypothetical protein"
                     /translation="MDIIYLESSYCVYMREKKIFFMINRNTFLILVFSFQDVVRDGGH
                     "
     CDS             5871..9296
                     /note="no search hits"
                     /codon_start=1
                     /transl_table=11
                     /product="hypothetical protein"
                     /translation="MSYVTEDTRNFQRKQLADYDDAYRQGAKYTRYRQEFGHVNVDDR
                     RRGRLATRPIHVATKTKLYAPVLGNIENIFGGNNVFGDAKSKAHFRNAIAVVKEMYKN
                     EPDKQRIIMYMELFQAHGNLYFDSSGRLKTRNGDNFVDQKSESSDLGFLQKFLNNERR
                     LITSSYRFYHNSLSDFIKNYELKLDDEEGGEEFDTLRSNILSRDVDEDFDSRMDNLKH
                     AAMRKRNERLEREVNRLYPSNIPTPLYENNIQRELYAGATSIGEEIRKDLWQSDKKDD
                     SKSDKKYTLAEVRAIREKLAEDDLRMETVDDSTEPPHEARFEDIDPDEDTDFFTASEA
                     EDSVSLKSEIDSSSGDETISGEKSNDINVDKVEDLFEKNEELNPSLEAVSKKVQILKD
                     KQQGESSNLEDLNKVLVDTGEEQEHKRFIQANEAEYENIKKEFDKVLAINVTMSQILS
                     DNAIRDNNEKITKIIQEIVPKLDTEYLETHPDVDEKVSSMVHRLTGRYNVGNSLLKTR
                     ERNRDEIRDAIVTIVAINNKYLHDDEDNSPLALGRMQSVLDVLNKQLGDNDFKVNRPE
                     EWRIGKEFSDKLREKILVIMNFQKTEMELERMKRMYKATDAFNSLDKENYPSEFTTKP
                     GEKVDSKYDYRFKPYKMMNKNQMNNTDVADIANTNFLKHQIEESVRKRTDEARSLNDL
                     FDSGKIRNMSVDRLLQMYYSSEMNLTNEQRGEIANTIVVKQKHAPNELKTEYGNMVLK
                     AWPTLSQEAKRSLVESLTTKYNYLYAFPILKGKIKKFESLSRVLPLDKSAGEDGLTRD
                     KKKSKSELELGEYLDSIYGRENNENLKKIILEDSNMVEPSRFLKKIQSDVDNVGSEEY
                     KLYLNRRENTKNSVLASDIMTEWEKMLSDDGEIVSSNKLSKVILDIKNILISNRNTSM
                     LKEFDKDLRQLSDVDAVRKILTSMHVQYPSLSYTPERNREGGNTDSRVNRLTNLTSYG
                     LKLLNVLALTPDEEDEGHREELTDTIDQISELSGKPFDFESDSSNIEDYLKNIVPNKN
                     QLVRDMKHDLLTQLSYHKMHMFLLGSAVQKFYKIDDLNDLTALYVSLLVNNTDTSEVS
                     QSNVYSMVMEDLKRKLILFMKTNQLLTEEIKRHIYGAKSFTELFPYVHNVVGQ"
     CDS             9421..9612
                     /note="no search hits"
                     /codon_start=1
                     /transl_table=11
                     /product="hypothetical protein"
                     /translation="MSDESSKSAAAKDEVVEKESIGEIDKKNDDNKKEFKKENNVKEE
                     SVACIETCVEGCIMETIIR"
     CDS             complement(9723..9812)
                     /note="no search hits"
                     /codon_start=1
                     /transl_table=11
                     /product="hypothetical protein"
                     /translation="MVETTFYYFTKKLTEHIILLLYHFKKTYP"
     CDS             9797..11140
                     /note="no search hits"
                     /codon_start=1
                     /transl_table=11
                     /product="hypothetical protein"
                     /translation="MSSRPTKRRFVPSSVKFINVNEEENGEVEEEEEEIEDVEDVEDV
                     ENNNLHVVVENEMSERDVGARNASSEKSKTKRVRKAKVAKTNVKPSKQPVKRRITSTN
                     NKSYFVDGEPEIYNPDFQNSNSPVALFDDQEEMVVSDDEEDIFMESKIDVQTLLKIGA
                     PKYDSRRPHTVNLLLMANVAKGKKENWSGQELKGLAYPISTNTAMIIKDPRNVVVGKV
                     PRPTLTFFNFKEKHGLEHIIELSDSQAEGYENVAWIRDVDSMQDVLSDGNVVSFNKTD
                     VYKLLSLIYGKDMVVCELLTKFLKNKNFALSAGNTIFNQNMTKAKSNQPIYLTQSGIW
                     STYVKIRNDSIGLYSRNGDVINAVLLERIDESFVNALIWYYVRMCEVAKIRSSSLLLH
                     TEKASKLKLKESEDLKNKRLEANNRVLRRKALMAKSTGGNGGGEKNKLLGNSFDM"
ORIGIN      
        1 gaagaaaaaa agttcttgtt ggatttgtga aggtgaagaa ccgtaagtag aataaattat
       61 tttttttatt tttttaaata gcgcgttagt tatgtaaagt ttttagtaga gtagtagagt
      121 tttgttcgcg atggtcgacg ttattactgg aataggattt gagatagata aatctacaac
      181 agatttgacg tatttacgta cgttggctgg aatatctaat gatttttcgg ggaattataa
      241 tgatttgtat aacaaaccga ctttgttttc tggttcgtat ttagatttag agaataagcc
      301 tacgttgttt tctggttctt atactgattt agagaataag ccgatgttgt tttctggttc
      361 ttataccgat ttagagaata agcctacttt gttttcgggg aattacgatg atcttactaa
      421 cgtaccgtcc ttgtcgtttt ctagtctttc aggtgttcct tcagatttac tagtgaagcc
      481 caccgataga atgtttttag gtttgcgaat gacgaaggaa tatgatttag gtggtcgaca
      541 tactggtaat gttccttcta ttgatatatc tgatcgttcg aatgtgcaag ggttgttgtt
      601 taaatctagt agtcatagtt taggtggtat aatgtcgtgt aatattttat ttggtttatc
      661 tcgtccagtt gttaaacata gaatgtttat gatgactatt gagggacctt ttatgaaaat
      721 attatctttt tatgttggag taagtgtaaa taatattgtt aatattacgg caatacagtc
      781 tcaatatagt gttgattttg catctccttc taatcctggt agttatcaaa tgggtaagat
      841 gattttgtta gagactggag atgatgatac ggtttataaa aaggaagtcg ataatagtgg
      901 tatataaaaa tataaacaga tgtttttttt ttattttgtt atagagtgtt attacatgag
      961 gcgttgagga tatgagtggc gagttgaacg agtatggtcg tgttcttcaa gtaggggttg
     1021 gttgtaatgt aaagtttttg gtttatgcta atagttatat tggtgatatt atagaagaat
     1081 taaatacgtt ggagattaac aagaaagaag gaaaaggaaa aaaaaggtta tttgttgaag
     1141 acgaagaaaa ttgtaataat aaaaaaaaat attatgagta ataaccaaag gttggacgat
     1201 atttatgcag atattttaag taatgtattt aacgaacata ggtatagatt gattcagagt
     1261 catactggtg ctttagttta tcagtgttcg acttgtgagc aagagtttaa aaatgccgac
     1321 aagtggttgg ttcattataa taaacataat gctaatttta ataatcgtta cgttggtatt
     1381 gaatcttctc atgttgttaa tgacgccaat ccttttgatg ggggacgttt tcttccctat
     1441 ttgaatattc gttacgattt tccagtggtt aataatttac aggctccgga ttacgagatg
     1501 ctgagtacgg aattttacga tcacatgtta atggctttgg ataataggag gtcgttgggt
     1561 tatcccgtaa atggcgtgta ccgtatatct ggttattttg cagtttctta ttataaattt
     1621 gatgcgttgg gaaatcttat ttggcgtacg gttaatcacg ctcatcggag atatttatac
     1681 gaggatgatc gacagttgat gttagaagtg tataggttat tttatcataa tgctatagaa
     1741 ttagtagaaa attttgtttc tttaccctct ggttttcatt ttggtttttt tgtagcttta
     1801 gaaactaaac attttgaagt agatgataat gcggtcgcgg ttgacgactt agataggtat
     1861 ttgccccctc aagatgttat ggataatgac gacgaggacg tgccagaaat tgattttcag
     1921 atattagctg gttcttgttt ggaaaatgat tacaagtata aggcttttga gataaagttg
     1981 tttagtgatt gtgtcggtaa accggtggaa cagcaacaag aagaatttga agcaaagtgt
     2041 tttttgttgt ctatttatta ttcttttttt attagagctt tgaaggaatg tcccaaattg
     2101 ttattagata atttacaaca cgtgtatact aaaaagcgat tagaggaaat gtgtttcaat
     2161 tgggaggtgg ttaatgatag atcgcgagaa tttttacaat cttgttatct tgttcaaggg
     2221 gtgggacaac tcgtgttagg aagttttgat tttacaaagt gcgtttttcc tatggatagt
     2281 cggagaattg agaatacttt ttcgagacgt aatcgacatg tcaatgtagt ttgtttttat
     2341 ttgtataagg cgtgggaagg aaagtctcgt aagtattata atcgtttggt tattttgagc
     2401 tctacgttaa gtaaattgga atgtgaggat gattttgata agactgtatt tttattgttg
     2461 tataataggc attattatgt ggtatatgat gtgacgttat ttttaaataa aacgtgtggt
     2521 ggtaaaggta ataggttttt ttgtttgaat tgttgtgtag gattttgtta cgagatcgaa
     2581 tttaaactac attacgaaat atgtatgtct aatttgaaaa ataattccat gaataggtat
     2641 gtgcttaata cggataagaa gtgtagaata gattttgttc aacataagtt atgtgaacaa
     2701 cagccttttt attttgtata cgatttagag gcgaacgctg ttgagccttc gatgaaagga
     2761 ttgagtttag atgtagagga taatgcaatt tttcgtgggg caaaagttca acatactcaa
     2821 cgtgttaatg ctattgggat acagttggta gatcaaacga gtcccttgga actcaatcct
     2881 agagttataa ttgaagtagc cgagaccgat agtgaggaat gtagcgatcg tttaattgaa
     2941 aaattgtggc attatttaga atcgtggtgt aaaatttgtg aaactcgtgt aaatgttttg
     3001 tataataggg gtaagagaca aataaccaga gaggagaggg cgagattatt aatggacaat
     3061 gtggagagaa gatgtagaat ttgtttgaag agatcggatg aagattattt ttattggtcc
     3121 tacttgtatc aaacgtattt gtatttgtgt cataaagagt gttatgaaaa agcgttcatt
     3181 ttaccgaaag atcataaagt tatagcgttt gcgcataatg ctggtaatta tgatatgcag
     3241 ttgttgttga gaaaacctgg agcagtagat tcgaagggag tattgagggc tagcgtattg
     3301 tgtgctggag taggacggag gtacaaaact atcgatgaag aaagtagaaa aggtttgcgg
     3361 tggagtttgc gtgatagcat gtccttaatt tcgactagtt taagtaatgc aatgtctctt
     3421 ttaaaaaaag atcaattttg ttttttgact agggagttga tgagtggtaa gtgtaaaaaa
     3481 tgggttgaaa aaaacggttt gatgtctttg ttgaaaaagg ggatatttcc ttacgattgg
     3541 tctacctcta atatgaaact tcgacgacag aaaaaatttg tagaacgaag gtttttctat
     3601 tctcgtttaa aggattcgat gtgttccgta ggtttgtaca atgaggcgaa gaaagtatat
     3661 gaagaaactg gaatggaatc gatgatggag tatttgaaat tatatttgac tattgacact
     3721 acgggattgg cagatttgat tagaatgttg tctcgtcaat cgtatgaaaa ttatacgagt
     3781 gatttgacta aggctatttc ttcttctcag tattcgtata attgttttat tcgaagtaga
     3841 ttagttggtt atggttttat tcgagatgtt attttttatg ctttgttgac gaaggggaaa
     3901 agagggggaa tggtctttgt taatcaacgt atgttgacga attctgaaaa aaggtcgatg
     3961 agagtgtttt atatagatgt taattctttg tatcctacgg tgatgtgtaa atttcctttg
     4021 ttgaatggtg ataatgcgag agtatattat gctggaaaag gcgaagatgt ttcgtatatg
     4081 aagtctattg tagaaaagtt gaaaaatact agtattgaag agggtaaaaa tgattctgta
     4141 ggctatgtag tttgtgtaga tttagattat ccagtagagt tgcacgaaag agataatatg
     4201 ttgcccttag cgccggaaaa atcgtgtgtt cgaaaagaat gggtttgtga ttcttttgat
     4261 aagagcaagt attgtgatca tgctagtgat aagttttgtg caaaaaagaa gttgttggcc
     4321 acgtgttttg ataaaaagta ttacgtgtgt cattcgttga tgttacaatt tttattgaat
     4381 cgtggtatga agcttcgaaa agttcattgt ataatagaat gtggacaaga ttataagtcg
     4441 gctagttata tggaggaatt acttagaaag agaaaggaga gtagggaacg aggagaagag
     4501 atagattcgg agttgttaaa gttgttagcg aattctgcat tcggttatac gataatgaat
     4561 aaagaagctc atactaaggc aaaaaccatt acgttgaaca ttcccgtaga gggtaatgat
     4621 ggggttgggg acgtgaaaat tgatacaaag gggagaattt tgagtggttt gtctaaacac
     4681 agtagaaaat tagaggcaag tattaaaaaa gaactctctg atgatttatt gaaagatatt
     4741 gaaaaagtcg gtgtggatac gtatttgtta aaatttttta aaaccgagtg tttattaagt
     4801 aatccgactt atgtgggttt tacggttttg gatttgtcta aattgtatat gtatcaaatg
     4861 agattttgtt tagaagatat tatgaaggat attttaaaaa aacacggaat taaatttgta
     4921 caagataggt atatctatat tatgtatacg gatacggata gttttatttt aagaatttgt
     4981 gataagtatt ttgaagaatt tcgaacggaa atgtataaaa gaggtttgtt ggatacttca
     5041 aatatgaacg ttaatcatcc tttgtatgat gcatccgtga agcaaaaata tggtttgttt
     5101 aaatgtgaaa cgggtggaaa accgatcgta aattatgcgg ccgttagagc aaaggcttat
     5161 acttacgaaa ttgaagtaga tgaagaggaa tatatagtac cgctggacaa agctagaaat
     5221 tttatagaaa ataaaatgtt cgaatctata aaatctgtta tagaaataga cgataaatat
     5281 gaagtgtatt tctatagaga attagtatat gtaaaatgtt ttaataataa agatgatgat
     5341 ggtgatgatt gttgtcagtt tcaacatgta tcaagttgtg ttgatgaatt ttcctgtggt
     5401 tacgtagaca acgatagtga tcgactttgt tatgtggatg ttaaattaaa taaaaatgat
     5461 tgtggttatg cgcgagtgat ggctaaccgt ataaaattaa aatgttacaa ttattttcaa
     5521 attcataaag gaaaaggaat ttccaagcaa gctaggtata aattaaatta tgatgactat
     5581 gtagatacta ttaatcaaat acacgttcct tattcgaagg aatcggttaa agaaactgaa
     5641 caggttaaca tgcaaaaagg attttatccg aatattgtat taacgatgag taaaaataaa
     5701 cgggtgttga attctaagga tgataaacga tattcgctgg aaaatggaaa aactttacct
     5761 tatggacatt atatacttag agagtagtta ttgtgtatat atgcgagaaa aaaaaatttt
     5821 ttttatgata aatagaaata cttttttaat tttggtcttt tctttccaag atgtcgtacg
     5881 tgacggagga cactagaaat tttcagcgta agcaattagc ggattacgat gatgcttatc
     5941 gacaaggggc gaagtatacc cgttatagac aagaatttgg tcatgttaat gttgacgatc
     6001 gacgaagagg acgattagct actagaccaa ttcacgttgc aactaaaact aaattgtatg
     6061 caccggtttt gggaaatatt gaaaatatat ttggagggaa taacgtattt ggagatgcga
     6121 aatcgaaagc tcattttaga aatgctattg ctgttgttaa ggaaatgtat aaaaatgaac
     6181 ccgacaaaca acgaattatt atgtatatgg aattgtttca agcgcatggt aatttgtatt
     6241 ttgattcgtc gggtcgttta aaaactagaa atggagataa ttttgttgat caaaaatcag
     6301 aatcttccga tttgggattt ttacagaaat ttttgaacaa tgaaagacgt ttgataacat
     6361 cttcttatcg attttatcat aatagtctta gcgattttat aaagaattac gaattaaaat
     6421 tggatgatga agaaggtgga gaagaatttg acacgttacg ttccaatatc ttgtctcgtg
     6481 atgtggacga agattttgat tcccgtatgg ataatcttaa acatgctgcc atgcgtaaaa
     6541 gaaatgaaag attagagcgg gaagtaaatc gtttgtatcc ttccaatatt ccaacaccgt
     6601 tatacgagaa taatatacaa cgagaacttt atgcgggagc tacgagtatt ggagaagaaa
     6661 tacgtaagga cttgtggcaa tccgataaaa aagatgattc taaaagtgat aagaaatata
     6721 ctctcgccga agtgcgagcg attcgtgaga aattggcaga ggatgatttg cgaatggaga
     6781 ctgttgacga tagtaccgag ccaccgcacg aggccagatt tgaagatata gatccagatg
     6841 aagatactga tttttttact gctagcgaag ccgaagattc tgtatcgctt aaaagtgaaa
     6901 tcgattcttc ttctggagac gaaactattt ctggggaaaa atcaaatgat ataaatgtgg
     6961 ataaggttga agatttgttt gaaaagaatg aagaattaaa tccttcgtta gaagcagttt
     7021 caaaaaaggt gcaaatattg aaggataaac aacaaggaga atcttcgaat ttagaggatc
     7081 ttaataaagt gttggtcgat acgggggaag aacaagaaca caagagattt attcaagcaa
     7141 acgaagcaga atacgaaaat ataaaaaaag aatttgataa agtattggca attaacgtta
     7201 caatgtctca gattttgtca gataatgcta ttagagataa caatgaaaaa attacgaaaa
     7261 ttatacagga aattgttcca aaattagata cggaatattt ggaaactcat cccgatgtag
     7321 atgagaaagt tagtagtatg gttcaccgat tgacggggcg ttataatgtc ggtaatagtt
     7381 tgttgaaaac gagagaaaga aatcgtgatg aaattagaga tgcgatagtg actatagttg
     7441 caataaataa taaatattta cacgacgatg aggataattc tcctcttgcg ttgggaagaa
     7501 tgcagagcgt tttagatgtt ttgaataaac agttgggaga caacgatttt aaagtaaatc
     7561 gaccggaaga atggagaatt ggtaaagagt ttagtgataa attaagggaa aaaattttgg
     7621 ttataatgaa tttccaaaaa accgaaatgg agttggagag aatgaagaga atgtataaag
     7681 ctacggatgc atttaattcg ttggataagg agaattatcc gtcagagttc acgactaaac
     7741 cgggcgaaaa agtagattct aaatatgatt atcgttttaa accgtacaaa atgatgaata
     7801 aaaatcaaat gaataatacg gacgtggcag atatcgcaaa tacgaatttt ttaaagcatc
     7861 agatagagga atcggtaaga aagcgaacgg atgaggcgag atcgttaaat gatttatttg
     7921 atagtggaaa gattcgaaat atgtcggtag atcgactctt acaaatgtat tatagtagtg
     7981 aaatgaattt aactaacgag caaaggggag agattgctaa tactatagta gttaaacaaa
     8041 agcacgcgcc aaacgaatta aaaactgaat atggtaacat ggttttaaaa gcgtggccca
     8101 cgttgtcgca agaagcaaaa aggtctttgg tcgaatcttt aactacgaag tataattatt
     8161 tatacgcgtt cccgattttg aagggaaaga taaaaaaatt tgaatctttg tcaagggtgt
     8221 tgccgttaga caaaagtgct ggcgaagatg gattaactcg tgataagaaa aaatcgaaat
     8281 ctgaattgga attaggagag tatcttgatt ctatatatgg aagagaaaat aatgaaaatc
     8341 ttaagaaaat catattggaa gattctaata tggtagagcc gagtcgattt cttaagaaaa
     8401 ttcaaagtga cgtagataat gtgggttctg aagaatataa attatatttg aatagaaggg
     8461 agaatacgaa gaatagcgtg ttggccagtg atattatgac agaatgggaa aaaatgctaa
     8521 gtgatgatgg ggaaattgtt tcttcgaata aattgtcgaa ggttatttta gatatcaaga
     8581 atattttgat ttcgaataga aatactagta tgttaaagga atttgataag gatttgcgtc
     8641 aactatctga tgtagatgct gtgcgaaaaa ttttaacgag catgcatgta caatatccgt
     8701 ctttgtcgta tactcctgaa agaaatagag aaggtggtaa tacagattct agagtaaatc
     8761 gattgactaa tttgacttcg tacggtttga aattattaaa tgtattggct ttgactcctg
     8821 acgaagaaga tgaaggtcat cgggaagaat taacagatac tattgatcaa atttcagaat
     8881 tgagtggtaa accgtttgat tttgaaagcg atagctcgaa cattgaagat tatttaaaaa
     8941 atattgttcc aaataaaaat caacttgttc gtgatatgaa gcacgattta ttaacacaac
     9001 tttcttatca taaaatgcac atgtttttgt tgggtagtgc cgtacaaaaa ttttataaaa
     9061 tagacgattt aaatgacttg acggctttgt atgtttcctt gttagttaat aatacggaca
     9121 ctagcgaagt gagtcaatcg aatgtatata gtatggttat ggaagatcta aaaagaaaac
     9181 ttattttgtt tatgaagact aatcagttat taactgaaga gattaaacga catatttatg
     9241 gagctaaatc atttacggaa ctttttcctt atgttcataa tgttgttggt cagtgacgat
     9301 aacgaaaaat gtaaaatata aaatagaata tatagtaatc atacaaaaat atttgttttt
     9361 agtgtctaaa aaatgtctac gatgtctgac gaaagttcga aatctgccgc cgctaaagcg
     9421 atgtctgacg aaagttcgaa atctgccgcc gctaaagatg aagtggtgga aaaagaaagt
     9481 attggtgaaa ttgacaagaa gaacgacgat aataagaaag aatttaagaa ggaaaataat
     9541 gttaaagaag agagtgtagc ctgtatagag acctgtgtcg agggatgtat tatggaaaca
     9601 ataatacgtt gaattatttt ttaagttggt ttacggttta atgtatatta ttttatgaaa
     9661 agaggataag aaaaaatatc gttttattta taattataat tttgttattt ttttatttgt
     9721 tgttaaggat atgttttttt aaaatgatat aataataata taatatgttc cgttaatttt
     9781 ttagtgaaat aataaaatgt cgtctcgacc aactaagaga agatttgtac cttcttcggt
     9841 gaaatttatt aatgttaatg aagaagaaaa tggagaagta gaagaagaag aagaagaaat
     9901 tgaagatgtt gaagatgttg aagatgtaga aaataataat cttcatgttg tcgtcgaaaa
     9961 tgaaatgtcc gaaagggatg tcggtgctag aaatgcgtcg tctgagaaaa gtaaaacgaa
    10021 aagagttaga aaagcaaaag ttgctaaaac gaatgttaag ccgtcgaaac agcctgtgaa
    10081 acgaagaata acttcgacaa ataataaaag ttatttcgtc gatggtgagc cagaaattta
    10141 taatcctgat tttcaaaata gtaattcgcc ggtcgcattg ttcgatgatc aagaagagat
    10201 ggtagtgagt gatgacgaag aggatatatt tatggaaagt aaaattgatg tacaaacttt
    10261 attaaaaatt ggagctccga aatacgattc gcggagacct catactgtta atttgttact
    10321 tatggctaat gttgcaaaag ggaaaaagga aaattggtct ggtcaagaat tgaaagggtt
    10381 ggcttatcct atatccacga atacggctat gattattaaa gatccgagaa atgttgtagt
    10441 tggtaaagta ccgagaccaa ctttgacatt ttttaatttt aaagaaaaac atggtttaga
    10501 acacataatt gaattgagcg atagtcaagc ggaaggatac gaaaacgtgg catggatccg
    10561 agatgttgat agcatgcaag atgtgttatc tgatggtaat gtagtcagtt ttaataaaac
    10621 tgatgtatat aaattactga gtttaattta tggaaaagat atggtcgttt gtgagttatt
    10681 aacaaaattt ttgaaaaata aaaattttgc tttatcggct ggtaatacta tttttaatca
    10741 aaatatgacg aaagcaaaaa gtaaccagcc aatttattta actcaatctg gaatttggag
    10801 tacgtatgta aagataagaa atgatagcat tggtttgtat agcagaaatg gcgacgtaat
    10861 taatgcagtg ttattagaaa gaattgacga atcttttgta aatgctctaa tatggtatta
    10921 cgttaggatg tgtgaagtgg ccaagattcg ttcgtcgtct ttattattgc atacggaaaa
    10981 agcgagcaaa ttaaaattga aggaaagcga agatttaaaa aataaaagat tagaagcaaa
    11041 taatcgggta ttacgaagaa aagctcttat ggcaaaatcg actggtggaa atggcggcgg
    11101 tgaaaaaaac aaacttttgg gaaatagttt tgatatgtag ttttgtttat ttataaagga
    11161 aaaaacgata tta
//
