# Supplementary material for: Widespread Horizontal Gene Transfer Among Animal Viruses
Source: bioRxiv. 2024 Mar 26:2024.03.25.586562. Preprint. [Version 2] doi: 10.1101/2024.03.25.586562 (PMC11071296; doi:10.1101/2024.03.25.586562)
Supplement: Supplement 2 [file media-2.zip › File2_Maps/Parvo_ficedula6881_flycatcherBidnaPNV_SRR10873771.gb]

LOCUS       Parvo6881               6747 bp    DNA     linear       10-NOV-2023
DEFINITION  [label=nearest existing NCBI txid535600].
ACCESSION   
VERSION
DBLINK      BioProject: PRJNA600556
            BioSample: SAMN13782218
            Sequence Read Archive: SRR10873771
KEYWORDS    .
SOURCE      Parvovirus ficedula6881
  ORGANISM  Parvovirus ficedula6881
            Unclassified.
REFERENCE   1  (bases 1 to 6747)
  AUTHORS   Buck,C.B., Welch,N., Belford,A., Varsani,A., Pastrana,D.V.,
            Tisza,M.J. and Starrett,G.J.
  TITLE     Widespread Horizontal Gene Transfer Among Animal Viruses
  JOURNAL   Unpublished
REFERENCE   2  (bases 1 to 6747)
  AUTHORS   Buck,C.B. and Tisza,M.J.
  TITLE     Direct Submission
  JOURNAL   Submitted (10-NOV-2023) Lab of Cellular Oncology, National Cancer
            Institute, Building 37 Room 4118, Bethesda, MD 20892, USA
COMMENT     ##Assembly-Data-START##
            Assembly Method       :: Megahit v1.2.9
            Assembly Name         :: Parvo6881
            Coverage              :: 50x
            Sequencing Technology :: Illumina
            ##Assembly-Data-END##
FEATURES             Location/Qualifiers
     source          1..6747
                     /organism="Parvovirus ficedula6881"
                     /mol_type="genomic DNA"
                     /isolate="flycatcherBidnaPNV"
                     /isolation_source="bird metagenome"
                     /note="flycatcher"
     repeat_region   1..210
                     /rpt_type=inverted
     CDS             218..3478
                     /note="similar to adintovirus type B DNA polymerase clade
                     Alpha"
                     /codon_start=1
                     /product="PolBa"
                     /translation="MPLPIVTQVIIAMALQPNIDRPIYGYFVSSTPEEVVAYAIALLR
                     RQNQSCIFIVHSSALFEKNGETQELHMPNLRPILLDPQMPDIIISELLENQLNLSVET
                     ELYDNAAGSGWNLIPGTQRYWFKVHRCQPNNGANETRDNNSQFGDDDEDQEDNDRPRS
                     PVSKTNHLLYAITEYFARQEEKTIPRHIALKKQMLRNYNANELNFFENDEYDVEMHLS
                     DLPEWHLEMNLFNIRVFSMRGNVLYAKKLNNESDEYIDLYLNSKQNFALVLNLFSLFK
                     KKHDRKFCMKCYTWKSQKHTCEQKKISNKKEDTVIPDIPYGRHALVGYADFESIIKDN
                     GQHNISGWACLFTDKFHQIHDLKLMNRKQSSELISDFIAYISDVASEYAISGEGRETD
                     QCQICEVPMAYGEDEVVGRNFINGRAGSHHVACWEHVKNSAYIFFHNFRGYDSHFIIK
                     ELVATQKVTGINGTSMEKFNLISFLCKDNENVRITFKDTYNFFTCSLAKCVSMIENWV
                     YTPEPQRDAKGTFPYDWFDDFSKLDATSLPPGPWYNKLTNMVIDDTPARKEWEDNNFS
                     TFDQFHDHYMMTDVYQLADAFEEFRRTCVDEFNTDPAHFQGAPGLTWYLGLCQNPKLF
                     KIIQNAEVYMDIQNGIRGGVSQAMTKYCNVENKPDESMFFLDVNSLYSKCMTYKMPSK
                     YLGQVTVLPEKWQEMYNSESSITAIMVVDLYYPEHLHDRDWAYPLAPHKYNDRLCTTF
                     KRKENYMVHAEMLAFYLERGLILEKFHYMYLFEQDYTLRDYVQGNIEKRRHTNSEVMK
                     TLYKLLNNSLYGKTCENVNKYRKFDVIEDNTNDDNNTQFMPDLTDCFNLLACGDNILV
                     EKRVKEVRLNKPIQIGFTVLEFAKREIYRFLAMIQDHFNDKVIPLYTDTDSLLFWCDF
                     KEPWKHFYNSPLLPYLDFEKTPAEWEVQTKDTDKQSGLWSIENNGKEIVEYCGLRAKC
                     YCYRFRDNEVVIKNKGIPKSAMIGDESTNLRERITMQHYKSALFDGNNYRITQFSIRS
                     FKHDVISLQQYKLGLTSNDLKRAVTPNRAISLPFGYKGEKFAALVSDLDDPDILDS"
     CDS             3478..4032
                     /codon_start=1
                     /product="NSx"
                     /translation="MARNNITFESCTLVYTLLDPEYLSFEDFSLIVRSLHSYMVEDIK
                     ENPAMNNIQIKLGYQASLVNANNKLGALRNAIGISKLSSHIKENEFSRLEQLRQQYGL
                     TYQVDEAPRPRGRGGVRRLFQQRPRPYAGTPVPPAPKRKVSYAPPTINEEPEESDSVS
                     DAQPWGIYPHQTAEQFTGNYTEDQ"
     CDS             3797..4762
                     /codon_start=1
                     /product="NS1"
                     /translation="MKRLDLEDGEVSEDSSNSDPDLMQEPQYHQPQRERLAMRRQPST
                     RNLRSQIPYQMPSRGVSTRTKQLSSLLAIIQRTNSRSTSELFDKCEFSEWQAITSFYN
                     YHDLIKTALELHIKYELDCQRENLWKYATQKACKQPLDVAQFRAFDALFRTNNVKPTE
                     FASCLRRVLEKSENKINCIRIIGLPNSGKTLISNCIVEPFICCRMNNHGSENEFFMSN
                     MLNKSIIQCEELYITIATAEDFKSVLAGQPLDIAKKFNEKQTLARTPVIVTSNYEKFG
                     RGHVPATDENALSLRCYTFRFDHVYKPPIKLDWHQFYQYLLSVIF"
     CDS             4815..6554
                     /codon_start=1
                     /product="VP"
                     /translation="MLKRKSDGGGDESASKKAQGGETAVAPLPIHLPLNYVDVFFEQR
                     TWEEIAPGELYYVPVCQNPIFMMDVSLLNRFKKFKTFSEYFTMSKPKVRLSNPTMLQD
                     DLRVQSNTPTDATAFTQVIYLMKYCPRYQNQYYKLQTLIDEKTLEGSDLTYNLHDIDL
                     NKRLIKMRGNYQGFDNLLICTSKVDYNPWNMVNPGYTIDKQTGEVDASYISPNQIGTN
                     KVSGFANVCAATRVPKSHFCDNAYVTSLAKNTDSISFHKYGDTIEFEVETNLEGVNLR
                     NTAINDFTTQLDIKVEVSSILSRKYRTQWCYPGKNRGYYSRKYLDSDMGVVLNNFDYK
                     PLSHTFFSMPPIKKPNGALLGQRCSILMEQSFHCRFYAGQAATGVANDESSNFQKQQS
                     LVSLRRLLIPTPYEVDNLSPFCINGLAKKDISKPLGVTDDLQGLETVLNKIAHPDMKE
                     LITLDTTSKCGKTIWLVLNDEFLHPTDWSAGQNGLKWINLIHAKEKKICVFFDKVFKH
                     PVVPDRYLYFKNEMGECVYDGKTPPQYMTFDLDGLMKLTSLYYPNAICAPDPNKAEPM
                     ELPLNFQSNVFHI"
     repeat_region   complement(6571..6701)
                     /rpt_type=inverted
ORIGIN      
        1 ggtcaaatgt cattaaaccg ttgccaaagg caggaaatga cgtcacgggt cgcagcgcca
       61 cctggtgtgc ggcgacccgt gacgtcattt cctgcctttg gcaacggttt aatgacattt
      121 gaccggcgaa gccgggaatc cgttgacgag caaccaccca accctcagtt ttgttggagt
      181 gtcacgcaga aaggaaccag tcaattttat ctataaaatg cctttgccga ttgttactca
      241 ggttattatc gctatggcac tccaaccgaa catagatagg cccatatatg ggtattttgt
      301 ttcctctaca cccgaagagg tagttgcata tgcgatagca ttacttagaa ggcaaaatca
      361 aagctgtatt tttattgttc attcctctgc attatttgag aaaaatggcg aaacacaaga
      421 gcttcatatg cctaatttac gtccaatatt attggatcca caaatgccgg atattattat
      481 atccgaatta cttgaaaacc agcttaattt aagtgtagag actgaattat atgataatgc
      541 agcaggatcc ggttggaatt taataccagg tacacagcgt tactggttta aagtgcaccg
      601 atgtcagcct aataatggtg ctaatgaaac aagagataat aattctcaat ttggagatga
      661 tgatgaggac caggaggata atgatagacc gcgtagtcca gtaagtaaaa ctaatcattt
      721 attgtatgct attactgaat attttgcaag acaagaagaa aaaacaatac ctaggcatat
      781 tgctttgaaa aaacaaatgt tacgtaatta taatgctaat gaattaaatt tctttgaaaa
      841 tgatgaatat gacgtagaaa tgcatttgtc agacttacct gaatggcatt tagagatgaa
      901 tttatttaat attagagtat ttagtatgcg tggaaatgta ttgtatgcta aaaagttaaa
      961 taatgaatct gatgaatata ttgatttata tttaaattca aaacaaaatt ttgcattagt
     1021 attgaattta tttagtttat ttaaaaagaa gcatgatcgt aaattttgca tgaagtgtta
     1081 tacttggaaa agtcagaaac atacttgtga acaaaagaaa ataagtaata aaaaagaaga
     1141 tactgtaata cctgacatac cttatggaag acatgcttta gtgggatatg cagattttga
     1201 aagtataatt aaagataatg ggcaacataa tataagtggg tgggcatgtt tatttacaga
     1261 taaatttcat cagattcatg atttaaaatt aatgaataga aaacaatcaa gtgaactaat
     1321 tagtgatttt attgcataca tttcagatgt tgcaagtgaa tatgcgattt caggagaagg
     1381 tcgagaaact gatcaatgcc aaatttgcga ggtacccatg gcttacggtg aagatgaagt
     1441 ggtaggacga aacttcatta atggacgtgc tggttcacat catgtagcat gttgggaaca
     1501 tgttaaaaat tcagcataca tattttttca taattttaga ggatatgatt ctcattttat
     1561 tataaaggag ctagtggcaa cgcaaaaggt aactggaata aatggtacaa gtatggagaa
     1621 atttaattta atctcatttt tatgtaagga taacgaaaat gtaagaatta catttaaaga
     1681 tacatataac ttttttacat gtagtttagc aaaatgtgta tcaatgatag aaaattgggt
     1741 gtatacccca gaacctcaac gtgatgcaaa aggtacattt ccatatgatt ggtttgatga
     1801 ttttagtaaa ttagatgcaa cttcattacc tcctggtccc tggtataata aattaacaaa
     1861 tatggtaatt gatgatacac ctgcacgaaa agaatgggaa gataataatt tctctacttt
     1921 tgatcaattt catgatcatt atatgatgac tgacgtgtat caattagcag atgcttttga
     1981 agaatttagg cgtacatgtg tagatgagtt taatactgac cccgcgcact ttcaaggtgc
     2041 accaggttta acttggtatt taggactatg tcaaaatcct aagttattta aaataataca
     2101 aaatgcagaa gtgtatatgg acattcaaaa tggtattaga ggaggagtat cacaggcaat
     2161 gacaaagtat tgtaatgtag aaaataaacc ggatgaaagt atgtttttct tagatgtaaa
     2221 tagtttatat agtaaatgta tgacgtataa aatgcctagt aagtatttag gacaagtaac
     2281 agtattaccc gaaaaatggc aggaaatgta taatagtgaa agcagtataa ctgcaataat
     2341 ggtagtagat ctatattatc ctgaacattt acatgataga gattgggctt atccattagc
     2401 accccataaa tataatgata gattatgtac tacatttaaa agaaaggaaa attatatggt
     2461 acatgctgaa atgttagcat tttatttaga gaggggctta atacttgaaa aatttcatta
     2521 tatgtattta tttgaacagg actatactct acgtgattat gttcagggta atattgaaaa
     2581 gcgacgtcat actaattctg aagtaatgaa aacattatat aaattactta ataattcatt
     2641 atacggtaaa acatgcgaaa atgttaataa gtatagaaaa tttgacgtaa ttgaagataa
     2701 tactaatgat gataataata cccaatttat gcctgactta actgattgtt ttaatttatt
     2761 agcatgcggt gataatatat tagtagaaaa acgcgtaaag gaagttagat taaataaacc
     2821 tattcaaatt ggatttaccg tattagaatt tgcaaagcgc gaaatatata gatttttagc
     2881 tatgatacaa gatcatttta atgataaagt aattccatta tataccgata ctgattcatt
     2941 gctattttgg tgcgatttta aagagccttg gaaacacttt tataactctc ctctattacc
     3001 atatttggat ttcgagaaaa cacctgcaga gtgggaagtt caaacaaagg atactgataa
     3061 gcaaagcggc ctttggtcaa tagagaataa cggaaaggaa atagttgagt attgcggctt
     3121 aagagcaaag tgttattgtt atcgctttag agataacgaa gttgtcataa agaataaagg
     3181 aataccaaag tccgcaatga taggagatga aagcactaat cttagggaaa ggataacaat
     3241 gcaacattac aaatcagcac tttttgacgg aaataattat cgcataactc agttttcgat
     3301 aagatccttc aaacatgacg ttatctcact acaacaatat aagctgggac ttactagcaa
     3361 tgatcttaaa agagctgtga ctcccaatag agcaatatct ctgccctttg gttataaagg
     3421 tgaaaaattc gctgctttag tttctgactt agacgacccc gacatcttgg attcataatg
     3481 gcacgtaata atattacttt tgaatcttgc actcttgtat atactcttct tgatcctgaa
     3541 tatcttagtt ttgaagactt ttctcttatt gtacgaagct tacattcata tatggtggag
     3601 gatatcaagg aaaatcctgc catgaataac attcaaatta aattgggata tcaagcatca
     3661 ttagtgaatg ctaataataa gcttggtgca ttaagaaatg ctattggtat ttctaaattg
     3721 tcatctcata ttaaagaaaa tgaattttct cgtttagaac aactcagaca gcagtacggc
     3781 ctcacttatc aagtcgatga agcgcctaga cctagaggac ggggaggtgt ccgaagactc
     3841 ttccaacagc gaccccgacc ttatgcagga accccagtac caccagcccc aaagagaaag
     3901 gttagctatg cgccgccaac catcaacgag gaacctgagg agtcagattc cgtatcagat
     3961 gcccagccgt ggggtatcta cccgcaccaa acagctgagc agtttactgg caattataca
     4021 gaggaccaat agtcgctcta caagtgaact cttcgataag tgtgaattta gtgagtggca
     4081 agctattact agcttttata attatcatga tttaattaag actgcacttg aattacatat
     4141 aaaatatgaa ttggactgtc aacgtgaaaa tttgtggaaa tacgctacac aaaaggcatg
     4201 taaacaacct ttagatgtag ctcaatttcg tgcttttgat gctttgtttc gtactaataa
     4261 tgttaaacct actgaatttg cttcatgtct acgtcgtgtg cttgaaaaga gtgaaaataa
     4321 gataaactgt attcgtatta ttggactgcc aaactctggt aaaactttaa tttctaactg
     4381 tattgtggaa ccttttattt gctgcagaat gaataaccat ggaagtgaaa atgaattttt
     4441 tatgtcaaat atgttaaaca aatctatcat acaatgtgaa gaactttaca ttactattgc
     4501 tactgctgaa gactttaaat ctgtgcttgc tggtcaaccg ttagatatag caaagaaatt
     4561 taatgagaaa cagacgttgg ctcggactcc tgtcatagtt accagtaact atgagaagtt
     4621 tggcaggggt cacgtgccag cgactgatga aaatgcatta tctcttcgtt gctatacctt
     4681 ccggtttgat catgtttata aacctccaat taaattggat tggcaccaat tttatcaata
     4741 ccttttatct gttatattct aaataaataa ctgtatctta tatttttgta ctcattttcc
     4801 atttgacact caccatgtta aaacgtaagt cagatggtgg tggagacgaa agtgcctcca
     4861 aaaaggctca gggaggcgag acggcagtgg cacctttacc tatacactta cccttaaatt
     4921 atgttgatgt attttttgaa cagagaactt gggaagaaat tgccccagga gaattatact
     4981 atgtaccggt atgtcaaaat ccaattttta tgatggatgt atctttactt aatcgtttta
     5041 agaaatttaa aactttctct gaatatttta ctatgtctaa acctaaagtt agacttagta
     5101 atcctacaat gcttcaagat gatttaaggg tacaaagtaa tacacctact gatgctactg
     5161 catttacaca agtaatatac ttaatgaaat attgtcctag atatcaaaat caatattata
     5221 aattacaaac acttatagat gaaaaaacac tagaaggaag tgacttaact tataacttac
     5281 atgatattga cttaaacaaa agacttataa aaatgagagg aaattatcaa ggatttgata
     5341 atctcctcat atgtactagt aaagtagatt ataatccatg gaatatggta aatccaggat
     5401 atacaattga taaacaaaca ggcgaagttg acgcctctta tatttcacct aatcaaatcg
     5461 gtactaataa agtatcagga tttgcaaatg tttgcgcagc aacaagagta ccaaaaagtc
     5521 acttttgtga caatgcatat gtgacctcat tagctaaaaa tacagattca atttcatttc
     5581 ataaatatgg ggacacaatt gaatttgaag tagaaacaaa tttagaggga gtaaacttaa
     5641 gaaatacggc aattaatgat ttcacaacac aattagatat aaaagttgaa gtatcaagta
     5701 tactttcacg taaatatagg acacaatggt gttatcctgg taaaaatagg gggtactata
     5761 gtagaaaata tttagattca gacatgggtg ttgtacttaa taattttgat tataaaccac
     5821 tttcacacac atttttctca atgcctccca ttaaaaagcc taatggagca cttttgggac
     5881 aaagatgtag tatacttatg gaacaatcat tccactgcag attctatgca ggtcaagctg
     5941 caacaggggt cgccaatgat gaaagttcaa actttcaaaa acaacaaagt ttggtcagtt
     6001 tacgtagact cttaatacct actccctatg aagttgataa cttaagtcca ttctgtataa
     6061 atggacttgc taaaaaggac atatccaaac cactaggggt cacagatgac cttcaaggac
     6121 ttgaaactgt cctcaacaaa attgcacatc cagacatgaa agaattaatc acattagata
     6181 ctacatctaa atgtggtaaa acaatatggc tggtacttaa tgatgaattc ctacatccta
     6241 cagactggtc agccggtcaa aatggactta agtggattaa cttaatccat gctaaagaaa
     6301 agaaaatatg tgtattcttc gataaagtat tcaagcaccc tgtagtacca gacaggtact
     6361 tatatttcaa gaatgaaatg ggagaatgtg tatatgatgg taaaacacca ccacagtaca
     6421 tgaccttcga ccttgatgga cttatgaaat taacctcatt gtattatcca aatgctatat
     6481 gtgcaccaga tcccaacaaa gcggaaccca tggagttacc gcttaatttc caatccaatg
     6541 tattccatat ataaataaaa atatttttca ataaaattga ctggttcctt tctgcgtgac
     6601 actccaacaa aactgagggt tgggtggttg ctcgtcaacg gattcccggc ttcgccggtc
     6661 aaatgtcatt aaaccgttgc caaaggcagg aaatgacgtc aggggtcgcc gcacaccagg
     6721 tggcgctgcg acccgtgacg tcatttc
//
