# Supplementary material for: Widespread Horizontal Gene Transfer Among Animal Viruses
Source: bioRxiv. 2024 Mar 26:2024.03.25.586562. Preprint. [Version 2] doi: 10.1101/2024.03.25.586562 (PMC11071296; doi:10.1101/2024.03.25.586562)
Supplement: Supplement 2 [file media-2.zip › File2_Maps/uPapilloma_oreolalax_toadRNA_SRR6265748_3073.gb]

LOCUS       uPapilloma3073ct_1      3763 bp    DNA     linear       01-JAN-2019
DEFINITION  [note: taxonomic lineage
            d_Viruses;-
            _Monodnaviria;k_Shotokuvirae;p_Cossaviricota;c_Papovaviricetes;o_Zu
            rhausenvirales;f_Papillomaviridae] [isolation_source=original].
ACCESSION   
VERSION
DBLINK      BioProject: unknown
            BioSample: unknown
            Sequence Read Archive: unknown
KEYWORDS    .
SOURCE      Papillomaviridae sp. ctLSUFG (unknown)
  ORGANISM  Papillomaviridae sp. ctLSUFG
            Unclassified.
REFERENCE   1  (bases 1 to 3763)
  AUTHORS   Taker,C.
  TITLE     Cenote-Taker 2 dummy template file. Do NOT submit
  JOURNAL   Unpublished
REFERENCE   2  (bases 1 to 3763)
  AUTHORS   Taker,C.
  TITLE     Direct Submission
  JOURNAL   Submitted (01-JAN-2019) Taker 2, Cenote, 1000 Circle St., Cenote,
            DC 31111, USA
COMMENT     ##Genome-Assembly-Data-START##
            Assembly Method       :: unknown_assembler
            Genome Coverage       :: 1x
            Sequencing Technology :: Illumina
            Annotation Pipeline   :: Cenote-Taker 3
            URL                   :: https://github.com/mtisza1/Cenote-Taker3
            ##Genome-Assembly-Data-END##
FEATURES             Location/Qualifiers
     source          1..3763
                     /organism="Papillomaviridae sp. ctLSUFG"
                     /mol_type="genomic DNA"
                     /isolation_source="unknown"
                     /collection_date="unknown"
                     /note="genome binned from sequencing reads available in
                     unknown;
                     derived from metagenome: unknown"
     CDS             1..279
                     /note="no search hits"
                     /codon_start=1
                     /transl_table=11
                     /product="hypothetical protein"
                     /translation="MEMIQCANCGDAVTCPVCFHSFKRRRKRRHLKLTLNEGVVLQFL
                     QANGTDLDIKSYTDDGHLTREERLRVELALNRIFSLSSKIPGESSAPT"
     CDS             361..1161
                     /note="no search hits"
                     /codon_start=1
                     /transl_table=11
                     /product="hypothetical protein"
                     /translation="MIDIKALEKEKMNLDKHPNTLLNVLNLYLLFERLEMFYEYLLDK
                     ANHDFVNYNGMFGLTPIPRRPTLLSERLNARNMLNNLLPFTKCYNAGAIQVPWKYANN
                     YFFSLKMPYKTLKLSMHVYSAMDIFKYAYIEGTEIMTKQDTLSNYFKGHGKTTKPSNP
                     EPEPSTSESHVSLGRESFDRNRTKRLVAESRDPPALLLLADHIPAAPGSPYKYESSHF
                     FLSTPHAIVKQQCKLVVFSSDLERASYTRQRSVKYCHCQVNLPPVKYV"
     CDS             1154..1444
                     /note="no search hits"
                     /codon_start=1
                     /transl_table=11
                     /product="hypothetical protein"
                     /translation="MSDPLPDESYFPVLSRVKRMSDEQAHEMDPNKGHWKIIDWLLNI
                     GAFVAAPVVMGGPGPAEAVKVSLTPKSVVRXITLLQEKVMPMRKNGWIALLK"
     CDS             1480..2181
                     /inference="protein motif PDB:2GXA_K"
                     /codon_start=1
                     /transl_table=11
                     /product="Replication protein E1"
                     /translation="MHTGFLMSCSLERIISDSYGRIKKRDGQGQFSMFNLWLVIQKIN
                     LSVILGALRNLFAGTLKKSTICFHGTSNTGKSTLVRYLLDICEGKFVTYAPQNSSFWL
                     QPAVGLKLMGIDDVPKSFWHYANNHLRSAFDGSQVTIDVKYQAPCCTRLPPMLLTTNY
                     EIPSDDSMLFLRNRITFFECNRVILNTKKYDFTCAXHFIALTRAQKRAQQSENEDQYV
                     ITKKKKKKRHIISFF"
     CDS             2182..3570
                     /inference="protein motif PDB:5Y9F_D"
                     /codon_start=1
                     /transl_table=11
                     /product="Major capsid protein L1"
                     /translation="MAGIPGLSIPYAEGGLPGEHIWKTSDEYTKATDMFFTIKSERIV
                     LEGHPYFPFNKVPLVSPLQYRVFRLALPDPNSFSLAKMTSSLNDEKMLWQLKGFKISR
                     EGVQRSATDMNVAFNPSASLAAKDVLMYDVPAFQEIVVGCQPALGVHFEPSGIKKGEI
                     LILKEVKSEIGDGDLGPTGFGNLGLANLLATAQSATHFFPQTMVRNPKLPSKIISDID
                     MEAEETGDRVFIHMKRDQAFARQFLQIRLDVTEAAPEPQPECYDTVYSVPSASVVSGL
                     NDIYGKHIWLNRGEHQNNCIAWDEQFYFTCYDNTRGHNFHIPCLTTANEDDEGDIPLS
                     MGIRHVEIFHLEVVVRIVKVKLEAELIQYLYRMNKNLLTKWGYGWSQGNIPLGRQDHK
                     MLMSPPEEEEIKEEIAPLKFIDVEYNGRVHNDLMTTDVGRKYKQYLQHTSALSGTNGL
                     ATKPTARKRKAK"
     CDS             complement(3658..3762)
                     /note="no search hits"
                     /codon_start=1
                     /transl_table=11
                     /product="hypothetical protein"
                     /translation="-GLNIKNKTCALEHQRPLSSFLSRRQSVVTMFLG"
ORIGIN      
        1 atggagatga ttcaatgcgc aaattgtggg gatgcagtga cctgtccagt ctgttttcat
       61 tctttcaagc ggagacgaaa aaggagacat ttgaagttga cacttaatga aggtgtagtt
      121 cttcagtttc tccaagctaa cggaaccgat cttgatatta aaagttatac ggacgacgga
      181 catctgacca gagaagaaag gctgagagtg gagcttgcct taaacaggat attctcactc
      241 agcagcaaaa ttcctgggga gtcatctgct cctacctgaa agatctcctt gactggatgc
      301 gccaatatca aaaagaattg gaaattaacg taaatatcct ctcctcggac gacgaagaag
      361 atgattgaca ttaaagcact ggagaaagaa aagatgaatc tggacaagca tccaaatact
      421 cttttaaatg ttttaaactt gtatttactg tttgaaagat tggaaatgtt ttatgaatac
      481 ttattggata aagcaaacca tgactttgta aattataatg gaatgtttgg gctcactcct
      541 attcccagaa gaccaacact gttaagcgag aggttaaatg cccgtaacat gttgaataat
      601 ttgttaccat tcaccaagtg ttataatgct ggggctatcc aagtcccttg gaaatatgct
      661 aataattact ttttcagttt aaaaatgcct tataaaactc ttaagttgtc aatgcatgta
      721 tatagcgcaa tggatatttt taaatatgct tatattgaag gtacggaaat aatgacaaaa
      781 caagataccc taagtaacta ttttaaaggt catggtaaaa caacaaagcc gtcaaaccca
      841 gagccggaac caagtacttc agaatctcat gtttctcttg gcagggaatc atttgacaga
      901 aatcgaacaa agagacttgt tgctgaatcc agggatcctc ctgcgttgtt attattagct
      961 gatcacattc ctgcagcacc tggttcacct tataagtatg agtcaagtca tttttttctt
     1021 tccacacctc atgctattgt aaaacagcaa tgcaaacttg tagtgttttc ctctgatttg
     1081 gagcgagcat cttatacaag acaaagatct gtaaaatatt gtcattgtca agtaaatctt
     1141 ccccctgtaa aatatgtctg accctttacc tgatgagagt tactttcctg tattgtcacg
     1201 tgtaaaacgc atgagtgatg aacaagctca tgaaatggat cctaataaag gtcattggaa
     1261 aattatagac tggttactga atattggtgc atttgtggca gctccggttg taatgggggg
     1321 acctggccct gctgaagctg taaaggtatc tttaactccc aaaagtgttg ttcgcgntat
     1381 aaccttgctg caggagaagg tgatgccaat gcgaaaaaat ggttggatag cacttctcaa
     1441 gtaaaatacg caagggattg tgctcttcaa gtaaaattaa tgcacacagg tttcttaatg
     1501 tcttgctcac ttgagaggat aatatccgat agttatgggc gcatcaaaaa gagggatggg
     1561 caaggtcaat tttctatgtt taatctttgg ctggtcattc aaaaaattaa tctttccgta
     1621 attttgggag ccttgagaaa tctgtttgca gggaccctga agaagagtac catttgtttc
     1681 cacggcacat ccaatacagg gaagagtacc ctggtcagat atttgttgga catttgtgaa
     1741 ggaaaatttg tgacatatgc ccctcaaaat tccagctttt ggctgcagcc tgcagtggga
     1801 ttaaaattga tgggaataga tgatgttcct aaaagttttt ggcactatgc taacaatcat
     1861 ttacgttctg cctttgatgg ctctcaagta acaatagacg ttaaatatca ggctccttgc
     1921 tgcacccgtt tacctcctat gcttcttacc acaaactatg agattccttc agatgactct
     1981 atgctttttc ttagaaacag aataacattt tttgaatgta acagagtaat tctcaatact
     2041 aaaaagtatg actttacttg tgcagnccat tttatagcac tgactagagc tcagaagagg
     2101 gcgcaacaat ccgaaaacga ggatcagtat gtcattacaa aaaagaaaaa aaagaaaaga
     2161 cacattattt ctttttttta gatggcggga attccaggcc tttccatccc ctatgctgaa
     2221 ggtggactcc ccggggaaca catttggaaa accagtgatg aatacacaaa agcaactgac
     2281 atgtttttta ctataaaatc tgaaagaata gttttggagg gccatccgta cttccctttc
     2341 aataaagtac ctttggtttc tccattgcaa taccgtgttt ttagattagc tcttcctgac
     2401 ccaaacagtt ttagtttagc taaaatgact tcatccctga atgatgagaa gatgctttgg
     2461 caacttaagg gatttaaaat atcgagagaa ggtgtccagc gctctgccac agacatgaat
     2521 gtggctttta atccaagtgc aagtttagct gcaaaggatg tgttaatgta tgatgtacct
     2581 gcattccagg aaatcgttgt gggttgccaa cctgctctgg gagttcattt tgagccttca
     2641 ggaattaaga agggtgaaat tcttatcctg aaagaagtga aatctgagat tggggatggt
     2701 gatttaggcc ctactgggtt tgggaatctg ggccttgcaa atttattagc cacagctcaa
     2761 agcgctaccc attttttccc tcaaacaatg gtaaggaatc ccaagttacc ttctaaaata
     2821 ataagtgaca ttgacatgga agctgaagaa acaggagaca gggtttttat tcacatgaaa
     2881 agagatcaag cttttgccag gcaatttctt caaatacgct tggatgtaac agaagctgct
     2941 cctgaacccc aaccggagtg ttatgacact gtttacagtg tgccaagtgc cagtgtggtc
     3001 tccggtttaa atgacattta tgggaaacat atttggctaa ataggggaga acatcaaaat
     3061 aactgcatag cttgggatga gcaattctat tttacttgtt atgacaacac caggggccat
     3121 aactttcata ttccctgctt gaccactgct aatgaagacg atgaaggaga tattcctttg
     3181 agcatgggaa ttaggcatgt ggagattttt cacctggagg ttgttgtgag aatagtaaaa
     3241 gtaaagttgg aggccgaatt aatacaatat ctttatagaa tgaataaaaa tctcctaaca
     3301 aaatggggtt atgggtggtc acagggtaat attcctctcg gaagacaaga tcacaaaatg
     3361 cttatgtctc ctccagagga agaagaaata aaagaggaga ttgctccttt aaaatttatt
     3421 gatgtagaat ataatggcag agttcataat gatttaatga ctactgatgt aggcagaaaa
     3481 tataagcaat acttgcaaca tacttccgct ttgtctggaa caaatggctt agccacaaaa
     3541 ccaacagctc gtaagcgtaa agcaaaataa taaaggggaa gcaaagggaa aaaacctgca
     3601 cgagccaaaa ctcttcaagc gcatgcgcat agttattact tactgcgcat gactgcccta
     3661 ccccaaaaac attgtaacca ctgattgtct tctcgacaag aaggaggaga gaggacgttg
     3721 atgttctaaa gcgcatgtct tatttttgat atttaagcca ggt
//
