# Supplementary material for: Widespread Horizontal Gene Transfer Among Animal Viruses
Source: bioRxiv. 2024 Mar 26:2024.03.25.586562. Preprint. [Version 2] doi: 10.1101/2024.03.25.586562 (PMC11071296; doi:10.1101/2024.03.25.586562)
Supplement: Supplement 2 [file media-2.zip › File2_Maps/uAdeno_wildbio_22001801632192_41920.gb]

LOCUS       uAdeno41920ct_1        41920 bp    DNA     linear       01-JAN-2019
DEFINITION  [note: taxonomic lineage
            d_Viruses;-
            _Varidnaviria;k_Bamfordvirae;p_Preplasmiviricota;c_Tectiliviricetes
            ;o_Rowavirales;f_Adenoviridae] [isolation_source=original].
ACCESSION   
VERSION
DBLINK      BioProject: unknown
            BioSample: unknown
            Sequence Read Archive: unknown
KEYWORDS    .
SOURCE      Adenoviridae sp. ctB50GH (unknown)
  ORGANISM  Adenoviridae sp. ctB50GH
            Unclassified.
REFERENCE   1  (bases 1 to 41920)
  AUTHORS   Taker,C.
  TITLE     Cenote-Taker 2 dummy template file. Do NOT submit
  JOURNAL   Unpublished
REFERENCE   2  (bases 1 to 41920)
  AUTHORS   Taker,C.
  TITLE     Direct Submission
  JOURNAL   Submitted (01-JAN-2019) Taker 2, Cenote, 1000 Circle St., Cenote,
            DC 31111, USA
COMMENT     ##Genome-Assembly-Data-START##
            Assembly Method       :: unknown_assembler
            Genome Coverage       :: 1x
            Sequencing Technology :: Illumina
            Annotation Pipeline   :: Cenote-Taker 3
            URL                   :: https://github.com/mtisza1/Cenote-Taker3
            ##Genome-Assembly-Data-END##
FEATURES             Location/Qualifiers
     source          1..41920
                     /organism="Adenoviridae sp. ctB50GH"
                     /mol_type="genomic DNA"
                     /isolation_source="unknown"
                     /collection_date="unknown"
                     /note="genome binned from sequencing reads available in
                     unknown;
                     derived from metagenome: unknown"
     CDS             2..331
                     /note="no search hits"
                     /codon_start=1
                     /transl_table=11
                     /product="hypothetical protein"
                     /translation="-
                     IYPQKTTHRILPQTQSQIESSKFPVMSMPQRYLLVMSHFHALHRARILTLLYKFNTYS
                     VILTTFSQQLFQNHFRTKLLTFTPFIHFSHSCVKTDSKTQICHQLFKFYF"
     CDS             complement(369..1109)
                     /inference="protein motif PDB:1U0J_A"
                     /codon_start=1
                     /transl_table=11
                     /product="Rep protein"
                     /translation="MSTSELFHSIIMTPVEYPLCFGAFTNMYHNLLRNGLDVNTAAHA
                     LGEFFNDPKVRVLYICGEGGSHADHLYRDLREALSGEPELGWCESMSAMPLVDADKKV
                     VRVQGYPRQFPTAPQHHRAFEMRLVDASYRSVTREDLASFVAAGNSEEGPVSIFACRN
                     EDGVLCVRRRISGRRACGVCFWIPMKAKLVSPYEPSLEPETDIGKIDEGVVVEPLGVS
                     RDLISDHLSDTDVSEVDPDEWYDSDCDW"
     CDS             complement(1112..1597)
                     /note="no search hits"
                     /codon_start=1
                     /transl_table=11
                     /product="hypothetical protein"
                     /translation="MLLRLVLCFALAGARYIPVTTWLNLTEGQDLVLTGVSQRGTYHK
                     IDLIFIRRADGARHGILTVRGKDWTVYPDYVNRTEYHPREETVVLSGVVEADSGYYSK
                     NINGQEWDVTGVSVYNSSSSSSVEVEKIVPSDSELHYPLFLLVLVPIAFIPSLVYCAS
                     C"
     CDS             complement(1672..1794)
                     /note="no search hits"
                     /codon_start=1
                     /transl_table=11
                     /product="hypothetical protein"
                     /translation="MKARPRVKVSYTWQGSKIRKMLNRQCVTKNLLTELIEVNH"
     CDS             1843..2217
                     /note="no search hits"
                     /codon_start=1
                     /transl_table=11
                     /product="hypothetical protein"
                     /translation="MSSYQQLGEEKGESRGSLCIILTGRFAQLGGTSIRVEFPSDTET
                     PTPSSSTSLTPSETLTTEFVPLLPRAPSPPRPQSPLRLLPVDSSPFLPTCDSTPQVTQ
                     SQFANWSDSELQQALASLSDYL"
     CDS             2290..2808
                     /inference="protein motif PDB:5Y5P_D"
                     /codon_start=1
                     /transl_table=11
                     /product="dUTPase"
                     /translation="MSSAESSSHQESSVPVLRFKRLTPFAIPPRRASSGAAGYDLYSA
                     TEVIVPPADCAVVNTDLCFQFPAGCYGRIAPRSGLAVKFFIDVGAGVIDPDYRGNVGV
                     VLYNFSKHSFRVNRGDRIAQLILERYATADSVEVSDLDDTPRGSDGFGSTGISQDPNQ
                     RSILGWVKGNSV"
     CDS             2854..2979
                     /note="no search hits"
                     /codon_start=1
                     /transl_table=11
                     /product="hypothetical protein"
                     /translation="MDFAVHVESHFDLEHKGQGSCLCDFESDSCFPVSIRPCTLL"
     CDS             2982..3164
                     /note="no search hits"
                     /codon_start=1
                     /transl_table=11
                     /product="hypothetical protein"
                     /translation="MIVSMWLLAMSMYNAYDHAKGQRCWRFRSNAERSLLLLSETTLL
                     ASLLSTFGDNLPSKNK"
     CDS             3204..4022
                     /inference="protein motif PDB:1U0J_A"
                     /codon_start=1
                     /transl_table=11
                     /product="DNA replication protein"
                     /translation="MSSLSERYWALVNSLIDRGITTKEAWYCNDPCEYLAYFRRNRKG
                     FRVSQILYDVCTHMAWSKNLYDFAVGNYPIRDIRKNTIYELLKLNGYDPAVIGTTLVR
                     WCNLVSPRNTVWISGDTCTGAPHIAEALSYLSPLRASVDWARHSNPFAGCPPSLLYWW
                     DGGCVPEDSLALCKQVFRGEHVVLTDTPRSRQSDIFRTPVLIYSNTDMLRTFTSRKTF
                     LTEHASELRDCMYRIHFTEHLPRGIEHITCRAVRDFLTWASINQVECPNHHDLK"
     CDS             complement(4038..4607)
                     /note="no search hits"
                     /codon_start=1
                     /transl_table=11
                     /product="hypothetical protein"
                     /translation="MFDHEFLQFLTGERMFPWDRQQWVTQAEVFPKMMMPTFKAKCVL
                     KNKAESQVRYMCTCEKPFSLFCQSLNTLIVGMWMKMVKEYVREQARDDPLPLFTVTEM
                     GELWAGFNLWTDKYNPITCLHFILNHRTIKDCYAVGKIRNGYYVYMRPKYLHWRVAQC
                     LKSLNCSKFRLPFKLKVDCYPYFCIQPNE"
     CDS             complement(4757..5587)
                     /inference="protein motif PDB:1U0J_A"
                     /codon_start=1
                     /transl_table=11
                     /product="Rep protein"
                     /translation="MEDIFVPETPCESQTPMEKIAEQLFIDGVAHEAQWTFPCKSLLA
                     KEDRDKILKSLRARFSPDVPLIDQLPQDDVDTLKAAFYNVTENWFHQLLESESYDASV
                     CSGTFLKWLKGDINTLVLVGGRLSKAKVLYNVLASCFPGAVSDISINALESMSQIVQH
                     ASLYCVPFVDEKPASVTLHLMEGNSTCCFVRGKTVYIKARPMLIHCVDLAQAHAFVAR
                     NTALFFLPGDHSSVSVCATPRTELRDFVRAAGINVCAMNMHCKRDNPLCADCLRHFNM
                     "
     CDS             complement(5619..6533)
                     /inference="protein motif PDB:1U0J_A"
                     /codon_start=1
                     /transl_table=11
                     /product="Rep protein"
                     /translation="MKTLFSKKIPQPIDTLEEVIRELCRNRIFNRDAWKNKDLEQYHK
                     YKQLSESMLFKAKKLYCKYSLYQTLMLDENSPPFSPFVISNMHLKRIARNEGFNLASL
                     VYALLQWMSDYSIYGARDTVNVLYVVGDATTDADIFAYSIIKLFNCVVTAHLNDADLE
                     RLTKIWKTIKMLYFPVLVHDVPFRNPYVNEVLKGRNVTIEVNEEFIQLEPIKCLVRLK
                     ELPRPDQMPTNKHQHCILQFTAPGEGRLWFGSDLRAYIKYIREREDEREFLCKNHYGA
                     LCSINCLDTVCDVCSMSAADLESLSDPE"
     CDS             complement(6484..7689)
                     /inference="protein motif PFAM:PF02456.14"
                     /codon_start=1
                     /transl_table=11
                     /product="IVa2 protein"
                     /translation="MASLKRKAWVYEEEEYEEGQQFYERVQKWYAGAVDLAPQLFKEE
                     VFPPYSEFYSLGGVGDKFKQLQHEVTKQEDNDAKYLVGGRLPSINMGKQPVIGVIYGP
                     TGSGKSHLIRALISCNMLQPIPETVIFVTPEKNMIPPVEQTAWNLQLIESNYDCKEDG
                     TFAPRTSTFRPEFIEMTYEEATAPQHLNIDHPDNVYVAASKKGPIAIVMDECMDKLCS
                     GYSVSVLFHALPSKLFARSAACTAFYVFVVLHNMAPRTAIGNVPTLKVNAKMHIVSCH
                     IPQFQFAKFLYSFAHNISKDLIVLLKAYFAFLQQNQKFSWVMYSPDPVSDSFRWCTID
                     KEYDIIPLNVNIQEKFLRAVKLILRFAENHRRHLDRVPKLTRLERLSPAGEHEDPIQQ
                     KDPATHRHS"
     CDS             complement(7655..11380)
                     /inference="protein motif PFAM:PF03175.12"
                     /codon_start=1
                     /transl_table=11
                     /product="DNA polymerase B"
                     /translation="MSEPGPPLKNTLLGQDSHLIRTLAPADLLRAKRVFKSVSGNLLK
                     ASVFYIDKQPFRLQPSVFVKGLKKFLRVHKFLLSKRSRLYDRIDYAYYQDDPENSLRD
                     FKPSYLGVISFRGNKASIDKVYECDAPKLPPMLIAKDTTGEWVWITSKTPMQQCPTCG
                     RHWVHDHVCNERRSAFYYHAVQRKGQKMWQHVHFTCPAQAPNVRQLFLVYDIETYTVH
                     EKKGKRMQPFMLCFMLSGDPGLVAVAERLARQDEALKVLEDGFYWIDTEPGAVARRFR
                     HFRTRLQRHFARHLVRRYAAANREYCDQVCRDGKYPSIYDIPLEMFTHPAQPLSLPDD
                     FYNVDIVVLGHNICKFDELLLATELVERRDIFPSACRCERSFMPRVGRLLFNDIRFSM
                     PNPNYKKKDATRVQRWADGLYTMDDMHTVGVRFMVRDTLQLTSGAKLAKAAGAYALEL
                     AKGECPYEAVNEFVSFGGFEKDRDGFPVERYWEDPSVIPEQKALWNQGHPGETYDIVR
                     ACLEYCMQDVRVTQKLAHTLRDNYDKYFKQELGMQGNFNIFERPTIPSNTHAFWKQVA
                     FSSYVHKAQQRDKVNKKRPKKVPSDYVAEVYAPHRPMFKYIRQALRGGRCYPNVLGPY
                     HQPVYVFDICGMYASALTHPMPHGMPMEPGFVAKHVDELNAIMAAESHISYFDARVKP
                     SILKVEAYPPPIPQLDPLPPICSRRGGRLVWTNEALYDEVITIIDIITLHNRGWKVTV
                     LHDQMNIVFPEWQPLCSEYVSKNIAAKEKADKEKNEVMRSISKMLSNALYGAFATNMD
                     TTRVVFEQDLSEEDKTAIYEGTQLVKHVTLLNDDSFSGTLVTPVSEPFQQEALRTFFN
                     SPWSDQSDCRVSDLYSEGVSKSEDALTHDLSLTDVDVELEEAIQDSTFIGGDDDDSAH
                     YARARETRFKPMRLLEATPEALTVLHLESLDKLVDNKRYATQIACFVLGWSRAFFSEW
                     CEILHDPDRGIHPHDREPQSLYGDTDSLFVTESGYHRMKTRGAHRIKSDNTRLTFDPD
                     NPALYWACDCDIKCKKCGADTYSSQSVFLAPKLYGLKDAHCTNPQCGFVGSGKIRSKG
                     HKQAELVFDTLMRCWNKYEDEMYGGRSDIPELHTRRTIFKTTLLNKVSRYDPFSIHNE
                     QLTRVLRPWKDPTLYQHGDFLYPYDSANPNPRNARDVRAVTDLGEDDPLAPLHWGAPY
                     AFLTVEECDEVLELLGDSSSNDSYASDGVSQAQGLGL"
     CDS             complement(11377..13347)
                     /inference="protein motif PFAM:PF02459.14"
                     /codon_start=1
                     /transl_table=11
                     /product="DNA terminal protein"
                     /translation="MVDGSVLGIRWRRSERFAAPGALFFASLKVRAQFQAYRVFADLT
                     GQSLNTIRFCEPVISVDYVLVREEPALVNPRSVSLVSRLYDYRLMQLRDLAPGSPNVV
                     APPYNGLPPPHLLLGYQYMHRALNDYMFDNRVFMQIGYDRPPAQRPGRLFWTCLTDCS
                     YAVNVGQYMRFLDLDNFHGTFTQMHNAVLMDRVAADMGRVHLRGRGVDVDQEGRVIEE
                     EEEEAGGFYGEPHSRLSALGAGGLQDDVLRRMTSADDAAILAAMRRLRVALCHYLFCF
                     HFDRFDTQETHQFLPGSEVFAEDNWLRLFVEAFADLDTQTLVRAVAGDPSHVLEEPEE
                     VMARCFVSTLAGGADRGDHPLSGGVIELRNRRVTARRGLRPRGPTGRALTAEDVRAVR
                     RRVVREFVDRLPRVQRRRRPPPPPEEEPMEVQRVEREEEEEEVALLDEVVRTVLEAID
                     ALQDELSGVARRHQLFQFGTDFYRLLLTARDSGMVTESFLRKWVLYFFLAEHVASTLY
                     YLYSHFVANREFRRYVDVQTLQLLIVGWDVNAQQVFKRIWSEQSNPATIFETLWERVL
                     RDFLMMVERTGQFDGMDDADQQIFLSDIQYRDRSGDIEEVLKQLNLSEELIDSIDISF
                     RIKFKGIVAITTNHRIRDNLRRELAQRREQRP"
     CDS             complement(13356..13457)
                     /note="no search hits"
                     /codon_start=1
                     /transl_table=11
                     /product="hypothetical protein"
                     /translation="MVIVSHSGGGVVVPTRMRRRSYRKRVLCGVLRR"
     CDS             13440..14411
                     /inference="protein motif PFAM:PF03052.14"
                     /codon_start=1
                     /transl_table=11
                     /product="protein L1 packaging"
                     /translation="MGDDDHRAVEDAYAAAPACGLASGAGLDESRMRERDLNRRAAVP
                     ESNLFKDTPDKIPQNDYERDMMYRSGQSISVQRDRVLVPDDFVGGPDPSFTPAANHLR
                     AAELKRASEQTAFGEELRNACHQTRLRTSLLRPELGAGIYYLYDFVQTYMEHPDGRVK
                     LNPQLVLVAQHAGNSLLSQRLWAIAEDRNAWLRDLIEMAYMIVNDSYMTQEQQLAALC
                     TTVVELSMKYAKLAAKNGYPSMAQMAKAQEFFYRVMEAILDLGVQVGVYNNRPVQFRQ
                     KRMSEIPQMTDADYMFGLTQALETRPPQAEFDPDEGYSESDGEDDYY"
     CDS             14398..16119
                     /inference="protein motif CDD:pfam02455"
                     /codon_start=1
                     /transl_table=11
                     /product="Hexon associated protein"
                     /translation="MTTTESFKGLAPSSRLEVAGALSELPDSRDARSLRRAPYSNRLI
                     SLQTAMVPPKVDGTSERVAEIVKGLANQGAIYPDQMGAIHSDLLNRAYTWNSLGVQES
                     IQALVNDVIYGQNRVLKDELSRTKEIANASLLTQFYDSIYKTVDRGQRNFEGFKKLLR
                     LFVNNVPNAEVYSSGGSFNLQINLGGTSQNINLTNAFENLKDIWGARWDSINNPRIGA
                     LLTPNTRALLFFASSFYDYGMMEPGTYLDNILRLYKEAIKTDVDEEGDAIMELGEAGA
                     NLNKRFDEYKDTLNYLLQNRQAERSSGPVELSREQEMLFKYLMRQLRQALKDRIPADV
                     SVSTMVQYVDPPLYKTNKSFIEKLQNYLLTAQAKNPAFYRAIVLDPEWRPPVGMYTGD
                     FVIPDRQDFDDLGADMRYQAPSRDEYFDDSPFAPPPRAPTNAEIDAEIERLRELLDAN
                     VGVQSEAGWLADHRLPGAFDGALSMGPPSRRPVPRTPYNAPLPDSPVEMRSRSSSTSS
                     MSGTGTAGFFASLKPSVGTRETGLAVGLRGTGCGSRFARGMRGSGLARHVLDPRSSRV
                     GRRLRFY"
     CDS             16137..17720
                     /inference="protein motif PDB:5TX1_N"
                     /codon_start=1
                     /transl_table=11
                     /product="Penton protein"
                     /translation="MATYRHFAEMFPRGGFQAPTTLPTISASSYPAMVNGQPPTVPPL
                     DPAMSGESELYVPPQRVLAPTGGRNSIRYRNYAPNQNTTKLFYVDNKLSDIETYNEEA
                     NHSNFRTSVIHNQDLDPETAATETIQLDNRSCWGGDLRTAIKTNCPNVSSFFQSDTVR
                     VLMMSSRSPVSNPTAESEKGVYAPEGATYKWYDITIPEGNYAMSELIDLLNEGVVQAY
                     LQDGRQHNVLKSDIGVKFDTRNLSLLRDPVTGLVTPGKYVNKGYHPDIILLPGCAVDF
                     TYSRLSLLLGISKREPYSKGFVITYEDLEQGNVPALLDLSSVDVSDPDGDIINPQSAQ
                     PQMRDAKGVSYNILKSPPAPPVTAYRSWMLAYNVQGSTARQKTLLTVPDMSGGIGAMY
                     TSMPDTFYAPTGFKEDNTTNMAPVVGMNLFPTTNKPYYQGASAYVQRLENATLGATAA
                     FNRFPDNEILKQAPPLNVSSISDNQPAVVQQGTLPLKNSLAGLQRVLITDDQRRPIPY
                     VYKTIATVQPRVLSSATLQ"
     CDS             17727..17987
                     /inference="protein motif PFAM:PF03228.13"
                     /codon_start=1
                     /transl_table=11
                     /product="core protein VII"
                     /translation="MSILISPSDNRGWGTGMRRRSRSSMRGVGVRRALTLRSLLGLGA
                     ARRRRSRTSTRRARLSGGARRSSTTTRIVAVRTTRRSGRRRR"
     CDS             17984..18079
                     /note="no search hits"
                     /codon_start=1
                     /transl_table=11
                     /product="hypothetical protein"
                     /translation="MIDYLSCSDQRSFRFCQIYTSFFSLLISPSL"
     CDS             18081..18608
                     /inference="protein motif PFAM:PF05829.11"
                     /codon_start=1
                     /transl_table=11
                     /product="late L2 mu core protein"
                     /translation="MPSVVLTGGRASRRRSRPVRIPKLPRSRRRRAAPVVLPSTSTAT
                     ASERAALQSLAQRLQRGNFSTWRSAVASPAAQEAARQAATTGAPATAMDLTTGTTAQA
                     VPLSGTGRTRRKRVTRSRSTPGRRRTLKGGLLPALIPIIAAAIGAIPGIAGTAVGIAS
                     LKEQQRQFNKMYGNK"
     CDS             18671..19381
                     /inference="protein motif CDD:pfam02993"
                     /codon_start=1
                     /transl_table=11
                     /product="Minor capsid protein"
                     /translation="MDYAALSPHVGTWALRDEHLGDSSLRGGAINWGNIGSRLSSALS
                     STGRWLYNAGNRFVHSNAFNQIKQGIHDSGVIKNAANLAGETISALTDIGRLKLQQDI
                     EKLRRKALGEDGPSSPAELQALIAALQAQVAASELPQTVPPGPAPSGPSASAPPPMRP
                     TTRPIPEMVTEVRPAVTSSAPSLPSIDTSAIPSTLELHPPSPKRRRRRPRPSGNWRSR
                     LNTLSGTGVASRTRRLCY"
     CDS             19441..22278
                     /inference="protein motif PDB:3TG7_A"
                     /codon_start=1
                     /transl_table=11
                     /product="Hexon protein"
                     /translation="MAAFTPDLTTATPRLQYFHIAGPGTREYLSEDLQQFISATGSYF
                     DLKNKFRQTVVAPTRNVTTEKAQRLQIRFYPTQTDDTTNSYRVRYSVNVGDSWVLDMG
                     ATYFDIKGVLDRGPSFKPYGGTAYNPLAPREAIFNNWLIGSDSKKYIYGQMNNVYTNN
                     NSGTKDETLKQINSFSPEQPNVNTGPVINQSQLLTSSQIDKIGVKSKFAKIGMDNARL
                     AYGAYVKPVSESGAQSLTQTSYYLMDTGGSTYLGGLSVEDYTDSLTYPDCVHIPPPEG
                     YATVNNGVMRANRPNYIGFRDNFINLLYHDSGVCSGTLNSERSGMNVVVELQDRNTEL
                     SYQYMLADMMSRHHYFALWNQAVDQYDHDVRVFSNDGYEEGLPGYSFLPEAHGAGEAL
                     GPDLSNSKIKIYTAKADDKNTEESDIGTTSLMFGTVPSYEMDINATMRRNFIMTNIAD
                     YLPDQYKYSITGFTTENADPRTYEYMNCRVPLTNVVDLFTNIGARWSVDQMDNVNPFN
                     HHRNWGLKYRSQLLGNSRYCRFHIQVPQKFFAIKNLLLLPGTYTYEWVLRKDPNMILQ
                     SSLGNDLRADGASIVFTEVNLMANFMPMDHNTSNQLELMMRNATNDQTFADYLGAKSA
                     LYTVPADSTLLTINIPARTWEGMRGWSFTRLKQSETPQQGAQYDASFRYSGSIPYSDG
                     TFYLNHTFRSMSVLFDTSINWPGNDRLLTPNMFEIKRPISIDSEGFTMSQCDITKDWW
                     LVQMATNYNYVYNGYRYWPDRSYYHYDFLRNFDPMSLQAPNYQLTTLYNLVSYKPSDA
                     DGEGYDSAQDAVRNNSGFAAARSWPACTQQQGEPWPANWPYPLIGKDSLQFNEVVNYK
                     KFLCDNYLWTIPFSSDFMYMGELTDLGQNPMYTNNSHSMVINFELDAMDEPTYVYMLY
                     GVFDTVRVNQPERNVLAMAYFRTPFATGNAV"
     CDS             22288..22914
                     /inference="protein motif PDB:4EKF_A"
                     /codon_start=1
                     /transl_table=11
                     /product="Adenain"
                     /translation="MAGTTETQLRALVAAMHLRHRFLGVFDNSFPGFLNPNQPASAIV
                     NTGSRESGGMHWIGFAYDPALRKCYMFDPFGWSDQKLWELYRVKYDAFMRRTGLQQPS
                     RCFQLERSVQTVQCPCSAACGLFSALFIASFDHYRTHPMDGNPIIDTVQGVDHAMMNR
                     PEGRAILHANQDRLYQWFLQHNAYFRAHQDELRRETALETLPHRPSYV"
     CDS             complement(22969..24207)
                     /inference="protein motif PDB:2WAZ_X"
                     /codon_start=1
                     /transl_table=11
                     /product="E2A ssDNA binding protein"
                     /translation="MEGSKKSHHSSKPKKRPSGIEDEAEKTAPPRKKPQPIDEEASTD
                     DEAPAPSRTPQDPVVFGAQRAMSMLQKICDYFDIKWQGANIQPDNAIWTKIGGTFVRK
                     RHPEYRLTFSSFDSFHTQLGRFLAAMIYGKAELDPKFVPGGVHVWHHGWFADDDSSLP
                     KCLHGETMVLKPRTVELNPSSEAGKRALAEQNGVVDKNRFGRQVVVLRFDNNVVCYKD
                     ADHSGFPHPHAHGSCAFVFSDAPKATSALRHDIEWTKALYPNADKRRAEECILLCTSC
                     LCNYASESPMSGRQTCKMTPYKLSGIDDITKEMCRNRKDMQAHKDHPHTMVFTCCNPQ
                     SPSGATKSRGNKNEKTCAWRLSAMDLRYAYVFANELFATVFGRPQATNVNEFRWNDSF
                     AFKTDVITPINPVDSTDMFA"
     CDS             24194..24298
                     /note="no search hits"
                     /codon_start=1
                     /transl_table=11
                     /product="hypothetical protein"
                     /translation="MLPSIASVTGCCAALSSCSSSESETTFAACLDFF"
     CDS             24314..27544
                     /inference="protein motif PFAM:PF02438.15"
                     /codon_start=1
                     /transl_table=11
                     /product="Late 100kD protein"
                     /translation="MRKGQRPSVEMLRLGRVVLPHSPLKVRAGLAQVLARLPLSGNAS
                     DASSSSLLSVTRRLCALWVACFALLKAVDLRAFLEWLWRGSISSISSHPLLTAASRSR
                     NSIAAKWANKGIAMGISKEEKSVAMLNLVLKVMADDGYWGQFVKRMRDHALEKYHVQL
                     PEVFYLDVYRLETEEASRLILEYLGEERAILAAYHVAEAIQKVKDETAFWLASSQANA
                     AAPETEKVQSDDEKPNGEPEEEVVDKKGPSAENEKQTGDGSSDSPSTDSIATDSDESL
                     GASQELDHDRISDNEGGAEAEGSRRDGEESGGRTELDGSEEVSRPEALPTSSAPVDAQ
                     DVAQEEEKALLPSVPLPDGDGVGQADPAPLMKKCFERQAAMLRGALSDLWPKNETQAL
                     SVESVQRQLERFVFNPDKRVPLDHQEVRHNFYPPFLTPKAICNYHIFAMTAPIPKSCK
                     ANRSGSELLAKAEESNYFKRLPKWRPQVEVDDGLGTEVTPVGELEDGVKLVPLQQDVS
                     RLQWAKMRGGHVNFFSYPSLHMPPKISRMLMESLLQPFADENNKAEEAMPCVSDEELR
                     CIVDPAGKMGGEELGKLMHRRRTMITMAVRYCAELELMERVFREPSSVKKMQEVLHHT
                     FHHGYVQLIRDTAKVNLSNYVTFHGVTYNNPLNNCVVSKLLEGTDRKDFVLDTIYLFM
                     VLAWQTAMGMWQQAINDETVKMYEAVFTKQRRALYALTSVTDMSKAIVDILMDGDRLT
                     EEMRKALPNFTAQSQISNFRHFLMERSNVPTVAAPFYPSDFVPLSFKQSAPLLWGQVY
                     LLQTSFFLMNHGGYLWEPENESPQQKAYCPCNLCSPHRMPQHNVALHNEILAIDTFEI
                     RAAEGKTFKLTPELWTNAYLDKFVSEDYHPFSVFHYEDNSSSFSKDLVACVTQSPEIL
                     SLIRQIQKSREEFLLTKGKGTYKDPITGENLTPAPKPVSEQAGPEGRQALPAPGADFS
                     GGVGATGKPARAIRAAARDGQRYGSKDGRREDESGGVGRGASNHGGSHRGGHRRRVYR
                     KPGHRPYEHHLGGGGGGTAAATSEKEGARQQEASAEADTYHSCASD"
     CDS             27591..27740
                     /note="no search hits"
                     /codon_start=1
                     /transl_table=11
                     /product="hypothetical protein"
                     /translation="MRYRVDICQALRDAVFDRRKAAEILKSSKRLFVPASVLAYYARK
                     LSASL"
     CDS             27712..27822
                     /note="no search hits"
                     /codon_start=1
                     /transl_table=11
                     /product="hypothetical protein"
                     /translation="MLGNSLLLSSSPDGRICARTTQEARASSRTRKSGSH"
     CDS             27851..28021
                     /note="no search hits"
                     /codon_start=1
                     /transl_table=11
                     /product="hypothetical protein"
                     /translation="MAIDEFAREQPERRISIRNRTRESITRQLHYERDQDKLTRMRTD
                     AGKLLALWQNAN"
     CDS             28051..28791
                     /inference="protein motif PDB:5TX1_V"
                     /codon_start=1
                     /transl_table=11
                     /product="Hexon associated protein"
                     /translation="MNLLNATPTEYVWKYNPLSGIPAGAQQNYGATIDWVIPGGTVMA
                     NVAEEMRRRALPPLATAALTAEFEAESDQQPYAGPRESNYIAASVLDSGAPRTGLYPI
                     DRHGLQRAQLAGGRVACLRGGLTEGKVQLAGGLAEGRAQLAGGLGGRRNFSHRPPLWS
                     GACLTGNGIADEAETTSDAYKYFLRTEGPSAVVHTPGTYSRRRFMTKFVPAIVPHPFD
                     SQEPGDFPAQYSAIYKGRTAFEDTFWDW"
     CDS             28835..30043
                     /inference="protein motif PDB:1QIU_D"
                     /codon_start=1
                     /transl_table=11
                     /product="Fiber Protein"
                     /translation="MSCNSSSLNGSRLVTVTRSPPSLTTRALNLRRSQNTNPGLSGSS
                     NLTTAWLLSLNQYFSAGCFAIMRSQDSSRKRKRDTGDQGPSTANGTSLCLLYPFGGKV
                     GGASRGGTNDSFSPMVMHFTPLCPLRLEGDTLSLDYHSSAFVAREGGGGPLSIRVDPV
                     GPIVLSSNGLFLQLDPKVLTVEKRLLTLTKPIPSVLVWTADSRGEASGRVRTDRDGEG
                     ALCAVAYRVRMVACGGLVHGALDLTVPRKGGLLAGGSETALQFTFVLSVHGDAQFEGN
                     LSQIEAESAGSSDAARYFVPQREGQGSALTLPSRTQARTQGWWIPVSHPGLRLVDFVP
                     YAQGAYFTRGVVGYAAARVQSTSDKVDDVMVFTYSLTQSSGPSWFEGSGPETLSTGPI
                     AFSYPAAFAP"
     CDS             30043..31980
                     /inference="protein motif PDB:1QIU_D"
                     /codon_start=1
                     /transl_table=11
                     /product="Fiber Protein"
                     /translation="MSAPKRKSPLSDGEQLPTKRPLVEAPQLDLNYPFWYQVEEPSDI
                     NPPFLNPDGPLYDDNGQLKIKTAAPITQTNKQLGLLYGSSLGLGKAGELTIKVDSTGP
                     IEETAEGLNLRLDRGTLEVDEDWELTVKHDPQGPIDVTANGLTINVDDTLLISEEEGT
                     TKYELGVHLNNAGPITADENGIDLEVDSQSLRVNLTEQGQGVLAVKTKEGGGIVVGAD
                     GLAVDEAFGGLTPVLPLVEQGKSLSLNTDTQTLLLKAVSQNPGEGDNTLAVRCAAPLQ
                     ATDGGITVQCDSTLAVSGSVIGVKRSATNSGLMISGGLAVQVHTDTLVVDTGGIGVRL
                     NEDAPIVTTSSGLNLQIDPASLEIRGNRLYAKSQGLGVAIDNKTLQTTDVGGASTLSV
                     KIKPDGILEADQDGMFVLFNSRDFINDAGTGLQLPTPSRYLSPYCTYAAGDPRLSTAV
                     GQVRGPNSVNWPCTFYVYMANSGGMVNGNLMLVLDKRWISTMGSSNDPHNMSCTFVLN
                     PSGNAYGRHSQQNGEPVLRPDVQTTRNFLIPTTQTMESNFYSVAPVYSNWYNAGTGYG
                     VQVNFKATGTIYRWLNSFVRYYPAQIRDVSPTPPPVIVFDFSAANDNQDWYDNYKGSF
                     VTGNIPFSYQGTLPQYNGTES"
     CDS             complement(32011..32574)
                     /note="no search hits"
                     /codon_start=1
                     /transl_table=11
                     /product="hypothetical protein"
                     /translation="MVEPMEIDEHDFERLVMEGLEEPGMDLEALDFHPIQLMSFEEHI
                     VSCAMCDCHKYALLDPGLSFHSNAHPDSVGLVWSALSEDPAIGGVYFIGHWVCSMFYE
                     FNPVFLDREAEGTIRGFLIYVNPGSRLNFLQTVSRLGELGMIPCTYLRKVDAYSAPGS
                     LLLYSEPWFGDFTSILLHWQESKTNTR"
     CDS             complement(32552..32911)
                     /note="no search hits"
                     /codon_start=1
                     /transl_table=11
                     /product="hypothetical protein"
                     /translation="MPLSAGATLIFLALSINLVSSYLFLNLQITATDYAFLSISSCLL
                     LTIISLWLLRSQPLERTRRRRHDIPFRLSRFPPCRFVTTSANPVYAGSRRPSDDTYHI
                     YSVIDELTDSHGGTDGD"
     CDS             complement(32972..33883)
                     /note="no search hits"
                     /codon_start=1
                     /transl_table=11
                     /product="hypothetical protein"
                     /translation="MFAAARGCGFQNECGVIWFSILVPREHSVEECQHVTQIYLTRAV
                     TQINLYHSAFLYKVHETLSAVCSCRCVKNVSYRGKDFYLLNCTVRLQSSLQLDADEKA
                     EVLHAISRRLIFISPGFEVMCRKWLIRKQKYGEFKFVTTGILIRDFISLRLALSSMSF
                     EVSHSYVPCPFLTSPLLHLKPCKVTILASVYVDTVMSSSAVTQPVCLRSMLKSVCSPE
                     AWPIVSRGLCYLPGFRETSIGNTEHWSFHLHGEYDAEDSPDDSKNPALKQPLSLFTLS
                     QLVVVRTLFMKRRARVTHDRTSPFFYG"
     CDS             complement(34031..37939)
                     /inference="protein motif CDD:cd00707"
                     /codon_start=1
                     /transl_table=11
                     /product="Pancreatic lipase-like enzymes"
                     /translation="MVEQGIVGDSKELVFLVHDYDRWQRMPWSSSHWSVHDETRYLMQ
                     QLLRMHSRLTPSATILLVDWMPQVMSLPANMHRNKFGYAADYATRFDMRAFLSAIDTG
                     TRVHCVGMSLGAHTCASLCRQYQNISSIPCQRIVALDPPAEAMSNRNSAFGLSQEDAK
                     YVAVLASNQGDLGPKAPLGHEYIQSDVGSGYHEACVRHGGWWGDVCATSFSNRRVCEY
                     IHIPWNEPGTLLHKSRSKCSHIAVILTFMSALDANSAIPSLFTSGPKFSQSSWNAYSV
                     SKDHSNVLSFSSPSPTSSLIKLSYEDMRASVLILIVSQGPAYLWNSDPFVTRHVGDLT
                     YRWYFSFYDPSSIIDTYTSFGSRLVMVRLYKGSSRDEISLEDQQTGFTVTETTCYDVY
                     TYWPSGDKKFDCHPASRLSIVKYRDQMNLTQSDTPLPSVCPPYSGTSYRNLNEETRGG
                     ISVKPGLFSDLSTLVQSIPFELQAVDVTNSSNYPITLSTFWTKCDVTGYDILLNSSTQ
                     SVSVSIASPGYYRVRLYFEFLTLNIPITVLLPNGSKPSSDPLPEPPRVLSRVARSLPE
                     DTMHNPKLPPKINRPYTVWTTPPTPATLIVYNRRKLGFEEFVASYNVYERMSAQGVFS
                     EGRDRDIILLVHGWHGMQSSRSLFMRMLRFHQKITPNSAVIYVNWEPQGALQLVLGDA
                     AWSSIRLDIGFFLEDINENRSRLHCIGHSLGGHACGAICRHYSQLKQGRAMCTRIVAL
                     DPASIPFKHNSPYPELIENRVDKDNAHYVAVFLTNRNFMGLSEVIGDEYITTNIDGWS
                     SAACPLLGKWHGRVCATGYTGIHHCEYMDVGTMMNSYVIPHTQDSCSHMMAPIEFMKL
                     LDIYSTTPVYRLQSDHPKSVSGFLPSTWNSYTIGRDYRYSTFFSPDTTWYSFYLNSDD
                     LRSSERMVVITIRSGEVKLEGASHYHSYTLGTYRIHTFILFDAFDSNRTLSLTSNRPI
                     LYAHVLKGQGFNGSREEFEKGKKRFPPMTYFAEKVYRCLGSGRSHTCSPTTEWKWTPT
                     YRRQLNVTGETIPVPPTHSCLPYDGEFSDTLKSTLPMVRTSTYHWINITLDNTHHTQL
                     FKVSLFHPHQNRNVTLLTFWDSCITARSADVRFEFNRTGRFLEIAFDEEGVYKLFFTF
                     EYEVITLVVSVTRPTPKTQIVAPKPIVLYTAVKTTRSAPPPTTTSTTPQSTPAKDFTT
                     TTTTPISIHPQLETTTSKTSPSTTLLTSTPYSPPASPAIAARMDSDDSPSNSVNGGVI
                     AVVVVAALAFVIALALICKRHRTRFILYNPTPGSDPLMDP"
     CDS             complement(38110..38265)
                     /note="no search hits"
                     /codon_start=1
                     /transl_table=11
                     /product="hypothetical protein"
                     /translation="MERARRTTSVLRCLLPTSMRSLLLPQITVLVSRHLQNIVYLYIR
                     RCDSHVP"
     CDS             complement(38330..38431)
                     /note="no search hits"
                     /codon_start=1
                     /transl_table=11
                     /product="hypothetical protein"
                     /translation="MSIINSLQRGTQSPSPTHLKPSIYGNGVKSSLT"
     CDS             38496..38624
                     /note="no search hits"
                     /codon_start=1
                     /transl_table=11
                     /product="hypothetical protein"
                     /translation="MTQIDFILSVLCWHGCILTCCLSECLIRYILTKWTMDGVLAV"
     CDS             38658..38786
                     /note="no search hits"
                     /codon_start=1
                     /transl_table=11
                     /product="hypothetical protein"
                     /translation="MLNINLLMWQVHSTSHVDMEGTPYIGIWLNINMDFILYVYVA"
     CDS             38889..39041
                     /note="no search hits"
                     /codon_start=1
                     /transl_table=11
                     /product="hypothetical protein"
                     /translation="MYINQVFLYRRSAQTGSRTVYSRPPKGAELSAAAIGTTGLLDST
                     TKRYIL"
     CDS             39200..40129
                     /note="no search hits"
                     /codon_start=1
                     /transl_table=11
                     /product="hypothetical protein"
                     /translation="MGEPPCTSHFFVFSIEMAVEPTTVSIDSIWDCSFGNEIGSVVFT
                     TMVLEDPRFSYETVYLPKLRDAVYNTTGWIDPLHRTIHSMAKFNCSISTGRRVSYKRR
                     VYRLIHAVIRIKSLLLLEEHQKREYLEFVAHHLFKTYDPIIEKNGLLLDTMPQFAFHD
                     GGFPLSSSMGLKMALKTIKVRVSNIDPNEEPFTSEHCTDHQGFTRVFEVEAPTAKKEL
                     GKSVFSKKALEKVLPKPFNKFFGDLCYMCGYKTTTDGNKEKWCLHVHQRETPLGNGKV
                     PITLQNAAKLAVLEACFKIKRSSSSPKSHPYFK"
     CDS             40134..40244
                     /note="no search hits"
                     /codon_start=1
                     /transl_table=11
                     /product="hypothetical protein"
                     /translation="MWLNCIYLFLSLFLGGGSGTWGRGGEDLGCWERVGW"
     CDS             complement(40266..40826)
                     /inference="protein motif CDD:PRK00300"
                     /codon_start=1
                     /transl_table=11
                     /product="guanylate kinase; Provisional"
                     /translation="MTVLVGPSLSGKSFVASTLQDKGYNLVRQFTTRPRRSFEDGSEY
                     TFVNHRTALSHSRNVEMCATRWYYPHHSTNDSVWFYYYLCADIVRTRCPIVISDVMGA
                     SYLKSRFPSTFIACLLPPSETTLQFRLSRRTRNPEQLRRISSEKCYYCNSHPDLCDAY
                     STSSSMIPYLLRTLSNCTLLNNKPKL"
     CDS             complement(40874..41254)
                     /note="no search hits"
                     /codon_start=1
                     /transl_table=11
                     /product="hypothetical protein"
                     /translation="MTKLLSWDGQSYSISNNPLKDRLSACTFDLEIKNVSISDSGMYA
                     CVWEDETGRESKTKTILTVEQTVLPTALVYECTIMSHLGLIIPMWILSSFIISLICIA
                     LTYFYIRFHTHRNAYHYNLSSDNH"
     CDS             complement(41251..41406)
                     /note="no search hits"
                     /codon_start=1
                     /transl_table=11
                     /product="hypothetical protein"
                     /translation="MTPSYFRSFSVPKDKHRYHTSTPLKETLYCSNAYNAKYLKRSFN
                     FIGASMI"
     CDS             41497..41595
                     /note="no search hits"
                     /codon_start=1
                     /transl_table=11
                     /product="hypothetical protein"
                     /translation="MVKRRQRFLFADPNRKHGLLVQSGIRTQRLTC"
     CDS             41633..41779
                     /note="no search hits"
                     /codon_start=1
                     /transl_table=11
                     /product="hypothetical protein"
                     /translation="MESQASRIRWLVSGDGVSRVGFYMFLSVACVIKNYHVRGKVLRI
                     MGGY"
     CDS             41793..41918
                     /note="no search hits"
                     /codon_start=1
                     /transl_table=11
                     /product="hypothetical protein"
                     /translation="MSWHWSKVYLDNSVSANALRHFTSLLSVTNGNIRCVVFWGYI"
ORIGIN      
        1 tcttatatac ccccaaaaaa cgacacaccg gatattacca caaacgcaat ctcagattga
       61 gtccagcaaa tttccggtca tgagcatgcc tcaaagatat ttgcttgtca tgtcacattt
      121 tcacgcactc catcgcgcac gaattttaac tcttctgtac aaatttaaca catattccgt
      181 aattttgacc actttttcac agcaactatt ccagaaccat tttcgcacca aactcctcac
      241 tttcacgcca ttcatacatt tctctcactc ttgtgttaaa acagactcaa agacacaaat
      301 atgccatcaa cttttcaaat tttattttta aaatttaaat tcatgtccac gatagtgaaa
      361 tttacacatt accaatcaca atctgagtcg taccattcgt caggatccac ctcactgacg
      421 tctgtgtccg ataaatggtc gcttatcaag tcacgcgata cacccaaagg ttcaacaacc
      481 actccctcat ctatttttcc aatatcagtt tccggctcca aggaaggttc atagggcgac
      541 actagtttcg ctttcatcgg gatccagaaa cacaccccac acgcccttcg ccccgagata
      601 cgcctacgca cacacagcac tccgtcttcg tttcgacacg caaagatcga aacaggcccc
      661 tcttcactgt ttcccgctgc cacaaaactg gccaaatctt cacgagtcac cgaacggtaa
      721 ctcgcatcca ccagtctcat ttcgaacgca cgatggtgct gtggcgccgt aggaaactgt
      781 cgtggatatc cctggacacg taccactttc ttgtccgcat ccaccaacgg catggctgac
      841 atagattcac accatccaag ttctggctcc ccagatagag cctcacgtaa atcgcgatac
      901 agatggtcgg catgagaacc cccttcacca caaatataca aaactcgtac ctttggatcg
      961 ttaaaaaatt caccgagcgc atgagccgcc gtatttacat ccagcccgtt tctcaataga
     1021 ttgtgataca tattggtgaa agccccgaaa cacaaaggat actcgacagg agtcataata
     1081 atagagtgaa ataactcgga cgtggacatg atcaacacga agcgcaatag accagagagg
     1141 gaataaacgc gataggcaca agcacgagta aaaacaaagg gtaatgtaac tcggaatcgc
     1201 tcggcacaat tttctctact tccacagaag aggaactaga agaattgtaa acactcacac
     1261 ccgttacatc ccactcttgt ccattaatat ttttggaata gtacccagag tctgcttcga
     1321 cgacaccgct aagaaccacc gtctcctctc gcggatgata ttctgtcctg tttacatagt
     1381 ccggataaac agtccagtct ttcccacgaa ctgttaggat gccgtgccgt gctccgtccg
     1441 cccgccgaat aaagattaaa tcaatcttgt ggtacgtccc acgctgagag accccagtca
     1501 agactaaatc ttgcccttcc gtcagattca gccaagtggt gaccgggatg tagcgagcac
     1561 ctgcaagagc gaagcagaga acgagtctga gaagcatgtt tacttccaag ctcttcaaga
     1621 gtatttattt tgttcaattg ccacgctgtt aatcaaagtc cataacccta gttaatgatt
     1681 aacttcaatt agctcagtca acaaattttt agtcacgcac tgccgattaa gcattttcct
     1741 tatcttactt ccttgccacg tgtatgagac tttgactcgt gggcgtgctt tcaagtatgt
     1801 ataagtacgg tgcttcccct agccctggca cagactgagc tgatgagctc ctaccaacag
     1861 ctcggggaag aaaaggggga gtcccgcggc tcgctctgca ttatcctcac cggccgcttc
     1921 gctcaactcg gaggtacgtc catccgcgtc gagtttccct ccgataccga gaccccgact
     1981 ccgtcttcga gcacgtcttt gactccgtcc gagactctca ccaccgagtt cgtgccttta
     2041 ctgccaagag ctccgtctcc cccacgccct caaagcccac tccgcttgct tccagtggac
     2101 tcttcccctt tcctgcccac ctgcgattcg acgccccagg ttacccagtc ccagttcgcc
     2161 aactggtccg actctgaatt gcaacaggca ctcgcctccc tcagcgacta cttataaagt
     2221 aagtatattt tctctctttg aaacggtgat tggtacccca cctaacccaa agtttccccc
     2281 acagcgaaaa tgtcttcggc cgagtcctcg agccatcaag aatcatcggt accagttctc
     2341 cgtttcaaga gattgacacc ctttgcgatc cctccacgtc gcgcttccag tggcgcggcc
     2401 ggttatgact tgtatagcgc aacagaagta atcgtccccc cagccgattg cgcagtcgtt
     2461 aataccgact tgtgcttcca atttcccgcc ggttgctacg gtcgcatagc cccccgctcc
     2521 ggattagccg tcaagttttt cattgacgtc ggtgcgggag taatcgaccc cgattaccgc
     2581 ggcaacgtcg gcgtagtcct gtacaatttt agcaaacata gctttagagt gaatcgcggc
     2641 gaccgtatcg ctcaactcat cttagagcgc tacgcaaccg cagattccgt cgaggtgtca
     2701 gacctcgacg atacccccag aggtagcgac ggattcgggt ctacaggcat ttcccaagat
     2761 ccaaaccaac gtagtatttt gggatgggtt aaaggcaatt ccgtttaatc acagggtcct
     2821 ccagacgcac ctccaccctc tcccgcggat caagtggact ttgccgtaca cgtggaatca
     2881 cacttcgacc tcgagcacaa aggccaagga agttgcctgt gcgatttcga aagcgatagc
     2941 tgttttcccg tttcgattcg cccctgcacc ctgctctaat catgattgtc tcaatgtggc
     3001 tcctggccat gagcatgtac aacgcttacg accacgctaa aggacaacgc tgttggagat
     3061 tccgctccaa cgcggaacgc tccctcctgc tgctttctga aaccaccctg ctagccagct
     3121 tgctctctac ctttggcgat aatttgccct caaagaataa ataaaccatg ttttccttac
     3181 ctatgtctcc ttgacttttt cagatgagtt ccctctctga acgctattgg gcactggtga
     3241 attcgttgat tgatcgcggc ataaccacca aagaggcgtg gtactgtaac gacccctgcg
     3301 aatacttagc ttacttccgc cgcaaccgta aaggcttccg cgtcagccaa attctgtacg
     3361 acgtgtgcac ccatatggct tggagcaaga acctttacga ctttgccgtg gggaattacc
     3421 ccatccgcga tatccgaaaa aacaccattt atgaactctt gaaattgaac ggttacgacc
     3481 ccgccgtgat tggcaccacc ctggtgcgct ggtgcaacct ggtgtcacca cgtaataccg
     3541 tctggataag cggtgacacg tgcaccggcg caccccatat agccgaggcc ctgtcctact
     3601 tatcccccct tcgcgcctcg gtagattggg cccgccacag taacccgttc gccggttgcc
     3661 cccctagcct gctctattgg tgggacggag gttgcgtgcc cgaagatagc ctggccctgt
     3721 gtaaacaagt gttccgaggc gaacacgtgg tgctgaccga taccccacgc tcacgccaga
     3781 gcgatatctt ccgcacccca gtgctgatct attccaatac ggacatgctc cgtactttca
     3841 ctagccgtaa aaccttcctg accgaacacg cctccgaact gcgcgattgc atgtaccgca
     3901 tccactttac cgaacacttg ccacgaggca tcgaacacat tacgtgccgc gctgtacgcg
     3961 atttcctaac ttgggctagc ataaatcaag tggaatgtcc aaaccatcat gatctgaaat
     4021 aaagacttta ttgaacttta ctcgttgggt tgaatgcaaa agtagggata acagtcaact
     4081 ttaagcttga aaggtagcct aaacttggaa cagttgagac tctttagaca ctgcgcaaca
     4141 cgccagtgaa gatacttggg acgcatgtag acgtagtatc cgttgcgtat tttcccgaca
     4201 gcatagcagt ccttgatggt gcgatgattg aggataaagt gcagacaagt gatgggattg
     4261 tacttgtcag tccacagatt gaaacccgcc cacaattccc ccatttccgt gacagtaaac
     4321 aaaggtaaag ggtcatcccg agcctgctct cgaacatact ccttgaccat cttcatccac
     4381 atccccacga taagcgtgtt gagagactga cagaataaac tgaaaggctt ttcgcaagtg
     4441 cacatgtacc tgacttgcga ttcggccttg tttttgagaa cacacttggc cttaaaagtc
     4501 ggcatcatca tctttgggaa aacctcagct tgagtgaccc actgctgcct atcccaaggg
     4561 aacatcctct ctcccgtaag gaactgcaga aactcgtgat caaacatgag atgcgaaggt
     4621 atagatttga agagtgtcgg tatcgtggtg ataaaattgt gacctcttct cggtccccac
     4681 ccatcagtgt cataatcgta aactagttcc gcctgaaaga aaaaagataa caagaaatag
     4741 agcagagaaa actttattac atgttaaaat gcctcaaaca atcagcacat aaaggattgt
     4801 ccctcttgca atgcatattc atagcacaga cattaattcc ggcagcacgt acaaagtcgc
     4861 gcaactcagt cctaggcgta gcacagaccg acacagaact atggtcccca ggcaggaaaa
     4921 acaaggccgt gtttctggcc acaaaggcat gcgcctgcgc caagtcaaca caatggatca
     4981 acatgggcct ggccttgata tagacagtct ttccgcgcac aaagcaacag gtggagtttc
     5041 cttccatgag atgaagcgtg acagaggctg gcttttcgtc gacaaagggc acacaataga
     5101 gcgaagcatg ctgcacaatc tgcgacatgg attcgagcgc attgatgctg atatcggaca
     5161 cggccccagg aaaacaagac gccagtacgt tgtacaagac cttggccttg gaaagacgac
     5221 cccccacaag gaccagcgtg ttgatgtccc ccttgagcca cttgaggaaa gtgcccgaac
     5281 acacagaggc atcgtatgac tctgactcca agagctgatg aaaccagttt tcggtgacgt
     5341 tgtagaaggc cgctttcaga gtgtcgacgt cgtcttgcgg tagctgatca atgagaggca
     5401 catcgggaga gaatctagca cgtagcgatt tgagtatttt gtcacgatct tccttagcca
     5461 ggagagactt gcagggaaaa gtccattgag cctcgtgagc aacaccatct ataaagagct
     5521 gttcggcaat cttttccata ggcgtctgtg attcgcaggg cgtctctggc acaaaaatgt
     5581 cctccatact gctgcgacaa gacgacagcc tggacctctt actcggggtc tgaaagagac
     5641 tctagatcag cagccgacat cgaacagacg tcacagacag tatcgagaca gttgattgaa
     5701 cagagcgctc cgtagtgatt cttgcaaaga aactccctct cgtcttcgcg ctctcgaata
     5761 tacttgatat acgccctaag gtcggaccca aaccacagac gcccctcccc cggagccgta
     5821 aactggagaa tacaatgctg atgcttattg gtaggcattt gatctggcct cggcaactcc
     5881 ttaagcctca caagacactt gattggctcg agctgaataa actcttcatt gacttcaatg
     5941 gtgacattcc gccccttgag tacctcgttt acatagggat tcctaaaagg cacatcgtgc
     6001 accaacacgg gaaagtacag catcttgatg gttttccaaa tcttggtcag acgctctaga
     6061 tccgcatcat tgagatgagc cgtgacaacg caattgaaca acttgataat agaataggcg
     6121 aaaatgtcgg catcggtggt ggcgtcgccc acaacataca agacgttgac cgtgtcccgc
     6181 gctccgtaga tggaatagtc agacatccat tgcagcaagg catagactag cgaggctaaa
     6241 ttgaacccct cgttcctggc gatacgcttt agatgcatat tgcttatgac aaacggcgag
     6301 aagggaggcg agttttcgtc aagcataagc gtctgataga gactgtactt gcagtaaagt
     6361 ttcttagcct tgaacaacat actttcgcta agctgcttgt acttgtgata ctgctcgaga
     6421 tccttgttct tccacgcgtc cctgttaaag attctatttc tacagagctc tctaatgacc
     6481 tcctcaagag tgtcgatggg ttgcgggatc tttttgctga atagggtctt catgttcacc
     6541 tgctggagat agacgttcaa ggcgcgttag tttaggcacc ctgtctaaat gtctacgatg
     6601 attttccgcg aagcgcaaaa tcaactttac cgcgcgcaga aacttttcct gaatgtttac
     6661 attcagagga ataatatcat actccttatc aatcgtacac cacctaaaag aatccgacac
     6721 cggatccgga gaatacataa cccaactaaa cttttgattt tgctgcaaaa aggcgaaata
     6781 ggctttgagc aaaacaatca ggtccttgga aatgttatgg gcaaaggagt agaggaactt
     6841 ggcaaactga aactgaggga tatgacaaga gacgatgtgc atcttggcgt tcactttcaa
     6901 cgtcggtacg ttgccgatgg ccgtcctggg cgccatattg tgtaagacga caaacacgta
     6961 gaaggccgtg cacgccgccg acctagcaaa cagcttggaa ggcaaggcgt ggaacaagac
     7021 ggagacactg tagccagaac acaacttgtc catacactcg tccatgacaa tagcgatagg
     7081 cccctttttg gaagcagcca catagacatt gtccggatgg tcgatattga gatgctgcgg
     7141 tgccgtggct tcctcgtagg tcatctcgat aaattctggc cgaaaagtgc tggttctggg
     7201 agcaaaggtt ccgtcttcct tgcagtcgta gttggattcg atgagctgca gattccacgc
     7261 cgtttgttcg accggaggta tcatgttctt ttccggagtg acgaaaatga ccgtctctgg
     7321 aatgggttgt agcatgttgc atgagatgag ggcgcgtatg agatgcgatt ttccagaccc
     7381 ggtgggtccg tagatgacac cgatgacagg ctgctttccc atgttgatag aaggcaacct
     7441 tcctccgacc agatatttgg cgtcgttgtc ctcctgcttc gtcacctcat gctgcagctg
     7501 cttgaatttg tcccccacac ctcccaaact gtagaattcg gaataaggcg gaaatacctc
     7561 ttccttgaag agctgagggg cgagatcgac ggcgccggca taccactttt gtacccgctc
     7621 gtaaaactgt tgcccttcct cgtactcctc ttcctcatag acccaggcct tgcgcttgag
     7681 agacgccatc gctggcgtag ctgtcgttgc tactcgagtc cccgagaagc tccaagacct
     7741 cgtcgcactc ctctaccgtg agaaaggcat agggagcacc ccaatgaagc ggcgcgagag
     7801 gatcgtcctc gcctagatcc gtcaccgcac gcacgtcgcg cgcgttgcgt ggattgggat
     7861 tcgccgagtc gtagggatag aggaaatcgc cgtgctgata caaggtggga tccttccacg
     7921 gtcggagcac tcgcgtcaac tgctcgttgt gtatactaaa ggggtcatag cgcgagactt
     7981 tatttaacag cgttgtcttg aagatggttc gccgtgtatg caactctgga atgtcgctcc
     8041 gcccaccata catttcatcc tcgtacttgt tccaacaccg catgagcgta tcaaagacta
     8101 actccgcctg cttatggccc ttggatcgaa tcttgcccga cccgacaaac ccacattggg
     8161 gattggtgca atgcgcatcc ttcaagccgt acagcttagg cgcgagaaag accgattgac
     8221 tcgagtaggt gtcggcccca cactttttgc acttgatgtc acagtcgcaa gcccagtaga
     8281 gcgcaggatt gtcgggatcg aaggtgagcc tggtgttgtc ggacttgatg cgatgagcac
     8341 cgcgagtttt catacggtgg tagccactct ccgtcacaaa caaactgtcc gtgtccccat
     8401 ataaactctg cggctccctg tcgtggggat ggatgcccct gtccggatcg tgtaaaatct
     8461 cacaccactc gctgaaaaaa gccctcgacc accccaaaac gaaacacgca atctgagtcg
     8521 cgtaacgctt gttatccacc aacttgtcta gactctctag atgcaagaca gtgagagcct
     8581 ccggagtggc ctccaacaac cgcataggct tgaaacgcgt ttctcgcgct cgcgcatagt
     8641 gggcggagtc atcgtcgtcg ccccctataa aagtcgagtc ctggatcgct tcctccaact
     8701 ccacgtcgac gtccgtcaag gaaaggtcgt gggtaagtgc gtcttccgac ttactgacac
     8761 cctcgctgta gaggtctgac acccgacagt cactttggtc tgaccagggg gagttgaaaa
     8821 aagtccgaag cgcttcctgt tggaacggct ccgagacggg cgtaacgagg gtgcctgaga
     8881 aggagtcatc gttgagtaac gtgacgtgct tgaccagttg tgttccctca tagatggctg
     8941 ttttgtcttc ttcactaaga tcttgttcaa agacgactct ggtggtgtcc atgttggtgg
     9001 caaaggcccc gtagagcgca ttgctaagca ttttggaaat ggatcgcatg acctcgttct
     9061 tttccttgtc ggccttttcc ttggccgcaa tgtttttgct gacatactca ctgcatagcg
     9121 gttgccactc gggaaagaca atgttcattt gatcgtgcag gacggtgacc ttccatcccc
     9181 gattgtggag cgtgataatg tcaatgatgg tgatgacctc gtcatagagc gcttcgttgg
     9241 tccacacgag cctcccgcca cgccgggaac aaatgggagg caacggatct aactggggga
     9301 tggggggagg ataagcttct actttgagaa tggagggttt gacacgggcg tcgaaatagc
     9361 tgatgtggct ctccgcggcc atgatggcgt tgagctcgtc gacatgcttg gcgacgaagc
     9421 ccggttccat cggcatgccg tggggcatgg gatgcgtaag ggcggaggca tacatgccgc
     9481 aaatgtcaaa gacataaacg ggttgatggt acggacctag gacgttggga taacaccttc
     9541 ctccacgcag cgcttgccgt atgtacttga acatgggcct gtgaggcgca tagacttcgg
     9601 cgacgtaatc ggaaggtacc ttcttgggcc tctttttgtt gaccttgtcc ctttgttgag
     9661 ccttgtgcac ataggaggag aaggcgacct gcttccaaaa ggcgtgcgtg ttgctgggaa
     9721 tggtaggcct ttcaaagatg ttaaagtttc cttgcatgcc aagctcttgc ttgaaatact
     9781 tgtcgtagtt gtcgcgtaag gtatgggcca acttttgcgt gactctgacg tcttgcatgc
     9841 aatactctag acacgcccta acgatatcat aagtctctcc cggatgtccc tgattccaca
     9901 aggccttttg ttccggaatg accgacggat cctcccaata cctctccacc gggaagccat
     9961 ctcggtcctt ttcaaacccc ccaaaggaca caaactcgtt gacggcttcg taaggacact
    10021 ctcccttggc taattctaac gcatacgccc cggcagcttt ggcaagcttg gcaccgctcg
    10081 tgagctgtaa cgtgtctctc accataaacc tcacccccac cgtgtgcatg tcgtccatgg
    10141 tgtagaggcc gtcggcccac cgctgcacac gagtggcgtc tttctttttg taattagggt
    10201 ttggcatgga gaaacgtatg tcgttgaaga gcagacgccc taccctaggc atgaacgatc
    10261 gctcgcaacg acaggcagag ggaaagatgt cgcgcctctc taccaactcg gtggccaata
    10321 gcaattcatc gaatttgcaa atgttgtgac ccaacactac aatgtccaca ttgtagaaat
    10381 cgtcgggtaa ggaaaggggc tgcgccggat gggtaaacat ttccagaggg atgtcgtaga
    10441 tggacggata cttgccgtcg cgacaaactt ggtcacaata ttccctgttg gcagccgcgt
    10501 accgtcgcac gagatgcctg gcaaagtgac gctgcaaacg cgtgcggaaa tgtctgaatc
    10561 gccgcgcgac cgcccccggt tccgtgtcga tccagtagaa tccatcctcc aggactttca
    10621 gcgcctcgtc ctgcctggct aacctttccg ctacagcgac taaccccgga tcaccgctga
    10681 gcatgaaaca cagcatgaac ggctgcatgc gctttccctt cttttcgtga accgtatagg
    10741 tctcgatgtc gtagacgaga aagagctgcc tgacattggg ggcttgggcg ggacacgtga
    10801 agtggacatg ctgccacatc ttttgtcctt tgcgctgcac agcgtggtag tagaaggcgg
    10861 acctcctttc gttgcacacg tgatcgtgaa cccagtgacg accgcaggtg ggacactgct
    10921 gcatgggcgt cttgctggta atccacaccc actcccccgt agtgtccttg gcgatgagca
    10981 taggcggaag tttcggcgca tcgcactcgt agaccttgtc aatggaagct ttattgccgc
    11041 ggaatgagat tacaccaagg taggacggtt taaaatccct aagcgagttt tcaggatcgt
    11101 cttgatagta ggcatagtcg atacggtcgt agagacggga tcgcttcgag aggagaaact
    11161 tgtgcacacg gagaaacttt ttgagtccct tgacaaagac ggagggttgc aaacggaaag
    11221 gctgcttgtc gatatagaag acgctggctt tgagaaggtt tccggaaaca gacttgaaga
    11281 cacgcttggc tcgcagtagg tcggctggcg cgagggtacg tatgagatgc gagtcttgtc
    11341 cgagcagcgt gtttttcaaa ggagggcccg gttcgctcat ggtcgctgct cgcgccgctg
    11401 agcgagctcg cgcctgagat tgtctctgat gcggtggttg gtggtgatgg cgacaatgcc
    11461 cttgaacttg atgcgaaagc tgatgtcaat gctgtcgatg agctcttcgg ataggtttaa
    11521 ctgtttcagg acctcctcta tgtccccgga cctatctctg tattggatat cagacagaaa
    11581 tatctgttgg tctgcgtcat ccataccgtc gaattgcccg gtgcgctcta ccatcatgag
    11641 aaaatccctg agcacgcgct cccacaaggt ttcgaatatg gtggcggggt tggactgctc
    11701 gctccaaatg cgcttaaaga cctgctgagc attgacgtcc cagccgacga tgagcagctg
    11761 gagagtttga acgtcgacat atcgcctaaa ctctctattg gccacaaagt ggctgtagag
    11821 atagtagaga gtggaggcga catgctccgc caggaaaaag taaagcaccc actttctaag
    11881 gaaggattcg gtcaccatgc cgctgtcgcg agcagtgagg agcaaacggt aaaagtcggt
    11941 gccgaattgg aagagctgat gccgcctagc gacaccactg agttcgtcct gcaacgcatc
    12001 gatagcctcg agcacggttc tgacgacttc gtccagtagc gccacctctt cttcctcctc
    12061 ttcgcgctct accctctgta cttccatcgg ttcttcttcc ggaggaggcg gcggccgacg
    12121 cctcctctgc accctcggta gtcgatcgac aaactctcgg acgacacgcc gcctgacggc
    12181 tcggacatcc tccgccgtga gagcccttcc agtaggacca cgcggtctca aacctctacg
    12241 tgccgtgacc ctgcgatttc gcaactctat cactccccca gagagtggat ggtccccacg
    12301 gtcggcaccc cccgcgagcg tgctcacaaa acatctcgcc attacttcct caggttcctc
    12361 gaggacgtga ctcggatcgc ccgcgaccgc cctgaccaga gtctgcgtgt ctagatcggc
    12421 aaaagcctcg acaaagagac gcaaccagtt gtcttccgca aagacttcag aaccaggtaa
    12481 gaattgatgt gtttcttgcg tatcgaaccg atcgaaatga aaacaaaaca aatagtggca
    12541 taaagccacc cgtagacgcc gcatggctgc cagaatggcg gcatcgtcgg ccgacgtcat
    12601 tcggcgcagg acgtcgtcct gcagtcctcc cgcacctaga gcgctgagac gactgtgcgg
    12661 ctctccgtag aagccacccg cttcctcctc ctcctcctcg atgaccctac cttcctgatc
    12721 gacatccacc cccctgccgc gcagatgcac gcgccccatg tcggccgcga cgcgatccat
    12781 gaggaccgcg ttgtgcattt gcgtaaaggt gccgtgaaaa ttatccaagt ctagaaatcg
    12841 catatactgt cctacgttga cggcatagga acagtcggtg agacacgtcc aaaagagccg
    12901 tccggggcgc tgggccggag ggcggtcgta accgatctgc ataaagactc tgttgtcaaa
    12961 catgtagtcg ttgagggcgc gatgcatgta ctggtatccg agcaggagat gcggaggcgg
    13021 tagaccgttg tagggcggcg caaccacgtt gggtgatcca ggggcgaggt cgcgtagctg
    13081 catgagcctg tagtcataga gacgactgac gagcgagacg cttctcgggt tgacgagcgc
    13141 cggctcctcg cgcacgagca catagtccac ggaaatgacc ggttcgcaga agcggatggt
    13201 gtttagactc tggccggtga ggtccgcgaa gactctgtaa gcctgaaatt gagccctgac
    13261 ttttagagag gcgaaaaata atgcacccgg tgctgcaaag cgttcagaac ggcgccagcg
    13321 gatcccaagt accgagccgt cgaccacgtc ctccttcacc gccgcagtac cccgcacaac
    13381 acgcgcttcc tgtagctacg acgtcgcatc ctcgtgggga ccaccactcc tcccccagaa
    13441 tgggagacga tgaccaccga gccgtggaag acgcctacgc cgcggctccc gcctgcggtc
    13501 tggcgtcggg cgcgggcctg gatgagagta ggatgaggga gcgagacttg aaccgccgcg
    13561 cggcggtgcc agagtcgaat cttttcaaag acacccccga taagattcct cagaacgatt
    13621 acgagcgcga catgatgtat cgctcgggtc agtcgatctc ggtgcagcgg gatcgcgttt
    13681 tggtgccgga tgactttgtg ggagggccgg acccgtcgtt cacccccgcc gccaaccacc
    13741 tgcgcgcggc cgagctgaaa cgcgcctcgg aacagacagc tttcggagag gaactccgca
    13801 acgcgtgcca ccagacacgc ttgcgaacgt ccctcctccg ccccgagcta ggcgcgggca
    13861 tctattacct ctacgacttt gtgcaaacct acatggaaca ccccgatggt cgcgtgaaac
    13921 tcaatcctca gctggtgctg gtggcgcaac acgcgggcaa ctcgttgctg tcccaacgcc
    13981 tgtgggcgat cgcggaagac cgcaacgcgt ggctgcgcga cttgatcgaa atggcctaca
    14041 tgatcgtcaa cgactcgtac atgacccagg agcagcaact ggcagcctta tgcacgacag
    14101 ttgttgaact cagcatgaag tacgccaagt tggcggccaa gaacggttac cctagcatgg
    14161 cgcagatggc taaagcccaa gagtttttct atcgcgtgat ggaggccatt ttagacttgg
    14221 gcgtgcaggt gggcgtctac aacaaccgac ccgtgcagtt ccgccagaaa cgcatgagcg
    14281 agattccgca gatgactgac gcggactaca tgttcggttt gactcaggct ctcgagaccc
    14341 gacctcctca ggcagagttt gacccggacg aagggtactc ggaatccgac ggcgaagatg
    14401 actactactg agtcttttaa gggactggcg ccgtcctcgc gcctagaggt ggccggcgct
    14461 ctgagcgagc tgccagacag ccgcgatgcc cgctctctca gaagagcgcc ctacagtaac
    14521 agactcatca gcctccagac ggccatggtg ccccctaagg tggacggcac ctcggaacgc
    14581 gtggccgaaa tcgtcaaagg cttggccaat cagggcgcga tataccccga tcagatgggc
    14641 gccattcact ctgacttgct gaaccgcgct tacacgtgga actccctcgg cgtgcaagaa
    14701 agcattcagg cgctggtgaa cgatgtcatc tacggacaga atcgcgtgct caaggacgag
    14761 ctgtctcgca caaaggagat agcgaacgct tcgctgctga cgcagtttta cgatagcatt
    14821 tacaaaacgg tagaccgcgg tcagcgcaac tttgaaggct ttaaaaagtt gctgcgcctg
    14881 tttgtcaata acgtccccaa cgccgaggtg tatagctcgg gaggatcctt taacctgcaa
    14941 atcaatttgg gaggcacgag ccaaaacatt aacctgacca acgcctttga aaacttgaaa
    15001 gacatttggg gcgcgcgatg ggattccatc aataaccccc gtatcggggc gctgctgact
    15061 cccaacacgc gagcactgtt gtttttcgcg agctcctttt acgattacgg catgatggag
    15121 ccaggcacct atctggataa cattctgagg ttatacaaag aggccatcaa gacagacgtg
    15181 gacgaggaag gggacgcgat catggagttg ggcgaggcag gggctaacct caacaagcgc
    15241 ttcgatgagt acaaggacac gctcaactac ctgctgcaaa accgccaggc cgaacgttcc
    15301 tccgggccgg tggagctgag ccgggagcag gagatgttgt tcaaatacct catgcgtcaa
    15361 ctgagacagg ccctcaagga taggattccc gccgacgtct ccgtgagcac catggtgcaa
    15421 tacgtagacc ctcccctcta caaaaccaac aagtccttta tcgagaaact gcaaaactac
    15481 ctcctgaccg cccaagccaa gaaccccgct ttctaccgcg ccatcgtgct ggatccagag
    15541 tggcgtcctc ccgtcgggat gtacacgggc gactttgtga ttcccgaccg ccaggacttt
    15601 gacgatctcg gggcagacat gcgttatcag gcgccttctc gagacgagta ctttgacgat
    15661 tcgccgttcg cacctcctcc tcgagctccc accaatgccg agatcgatgc cgagatagag
    15721 aggctcagag agttgctcga tgccaacgta ggcgtgcagt ccgaggcggg ctggttggcc
    15781 gaccatcgtt tgccgggcgc ctttgacggc gcgctgagta tgggtccgcc ctctcgtcga
    15841 cccgttcccc gcacccccta caacgccccc ctccccgata gcccggtgga gatgcgtagc
    15901 cgcagcagct ccacgtcgag catgagcggc acgggcacgg cgggcttttt cgcgagcctg
    15961 aaacctagcg tgggcacgcg cgaaaccggc ctggcggtag gtctgcgcgg cacaggatgc
    16021 ggctctcgct tcgcgcgagg catgcgaggc tcgggcttag cacgccacgt cctagaccca
    16081 cgtagcagca gagtaggcag aagacttagg ttctactaac gcgtagtgtc ttaaaaatgg
    16141 ccacttaccg ccatttcgca gaaatgttcc ctcgaggagg atttcaagca ccgacgacgt
    16201 tgccgacgat ctctgcgtcg tcttatcccg cgatggtcaa cggacaaccg ccgacggtgc
    16261 ctccgctcga tccagcgatg agtggagagt cagagctcta tgtgcctcca caacgagtgc
    16321 tggcacctac gggcggacgc aacagcatta gatatagaaa ctacgcgccc aatcagaaca
    16381 cgacaaaact tttttatgtc gataacaagc tcagcgatat cgagacatac aatgaggaag
    16441 caaaccacag caatttcaga acgagcgtca tccataatca ggacctggac ccggaaaccg
    16501 ccgccaccga aaccattcaa ctagataacc gctcctgctg gggcggtgac cttcgcacgg
    16561 ccataaaaac caattgcccc aacgtcagca gttttttcca aagcgatacg gtgcgcgtgc
    16621 tcatgatgtc ctctcgctca cccgtgtcca accccactgc tgaatccgag aagggcgtgt
    16681 acgcgccaga gggtgccacg tacaagtggt atgacatcac cattcccgag ggcaattacg
    16741 cgatgagcga gctgatcgat ttattgaacg agggcgtggt ccaggcttat ctccaggacg
    16801 gacgccagca caacgtgcta aagtccgaca tcggggtcaa attcgacacg cgtaatttga
    16861 gtttattgcg agaccccgtg accggtctcg tgacgcccgg caagtacgtg aataagggct
    16921 accaccccga cattatcctg ttgcctggct gcgccgtaga cttcacctac agccgcctaa
    16981 gtctgctgct cggcatctcc aaacgcgaac cctacagcaa gggcttcgtc atcacctacg
    17041 aggacttaga gcagggaaac gtgcccgccc tcctggacct gtcttccgtc gacgtgtccg
    17101 accccgacgg cgacatcatt aatccccaat cggcccagcc gcagatgcgc gatgccaaag
    17161 gggtctcgta taacattctc aagtcccctc cggcaccccc cgtgacggct taccgctcgt
    17221 ggatgctcgc ctataacgtg caggggtcca ccgcccgcca aaaaaccctc ctcacggtgc
    17281 ccgacatgtc cggcgggatc ggcgccatgt acacgtcgat gcccgacacg ttttacgcgc
    17341 cgacgggctt caaggaagac aacactacca acatggcgcc cgtcgtaggc atgaacctct
    17401 ttcccaccac caacaaaccc tattaccaag gtgcctcggc ttacgtgcag cgtctcgaga
    17461 acgcgaccct cggagctacg gcggccttta accgcttccc cgacaatgaa attttgaagc
    17521 aagctccacc cctcaatgtc tcgtccatct ctgataacca acccgccgtc gttcagcagg
    17581 gaacccttcc tctgaagaac tccctggccg gtctccagcg cgtcctcatc acagacgatc
    17641 aacggcgccc cattccctac gtttacaaaa ccatcgcgac cgtgcaaccg cgcgttctga
    17701 gcagcgccac tctgcaatag cctaaaatgt ccattctgat ttcacccagc gataaccgag
    17761 gttggggaac aggcatgcgt cgtcgctcca gatcctccat gcgtggcgtc ggtgttcgcc
    17821 gcgccctgac cctccgctcc ctgctcggac tcggggctgc tcgtcgtaga cgttctagga
    17881 cctctacgcg acgggcccgc ttgagcgggg gagctcgccg ctcctctacc accactcgca
    17941 tcgtggccgt gcgcaccacc agacgctctg gccgaagacg ccgttgatcg actacttgtc
    18001 atgctccgac caaagatctt ttagattttg tcagatatat actagttttt tctcgttatt
    18061 gattagcccg tccctttagg atgccatccg tcgtgttgac cggagggcgt gcctcccgcc
    18121 gaagatcgcg ccccgtccgc attcctaagc ttccgcgctc gcggagacgt cgcgccgccc
    18181 ccgtcgtgct cccgtctacc tctaccgcca ccgcctccga acgggccgcc ttacaaagct
    18241 tggcccaacg cttacagcga ggcaacttta gcacgtggag gtcggcggtc gcttcgccgg
    18301 ccgctcagga ggcggcccgt caagccgcca ccaccggtgc tcccgccacc gcgatggact
    18361 tgacgacggg caccaccgcg caggcggtgc ccctctcggg tacggggagg acccgtagga
    18421 aacgcgtcac acggagccgt tccactccag gtcgaaggcg gacgctaaag ggagggctgt
    18481 tacccgcact gattcctatc atcgccgccg cgatcggggc catccccggc atcgcgggta
    18541 cggcggtagg gatagctagt ctcaaggaac aacagagaca gtttaacaaa atgtatggca
    18601 acaagtagcc tccatggttc gtgctgtcaa ctaaaacgga cgtttcaata aacaaatttt
    18661 gtagaccacg atggactacg ctgcgctttc gcctcacgtc ggcacctggg ccctgcgaga
    18721 cgaacacctc ggtgactcta gcctgcgagg gggcgccatc aattggggga acatcggctc
    18781 gcgtctgtcg agcgctctta gctccaccgg tcgttggctt tacaacgccg gcaaccgttt
    18841 cgtccactcc aacgccttca atcagattaa gcagggcatc catgacagcg gcgtcatcaa
    18901 aaacgccgca aacttggctg gagagaccat cagcgcgctg accgacatcg gtcggctgaa
    18961 gctacaacaa gacatcgaga aactgcggcg gaaggcgttg ggagaggacg gtccctcctc
    19021 ccccgcggaa ctccaagcct tgatcgccgc actgcaggcc caagtggccg ctagcgagct
    19081 tcctcagacc gtgccccccg gtccggcgcc ctctggcccc tcggcctctg cccctccgcc
    19141 catgcgcccc accacccgcc ccattcccga aatggtgacc gaggtgcggc cggccgtcac
    19201 gagctccgcc ccgtcgctcc ctagtatcga cacgtccgcg ataccgtcta ccctcgaact
    19261 gcaccccccg tctcccaagc ggcgccgccg gagaccacgt ccttccggca attggcgctc
    19321 tcgcctcaac accctatccg gtaccggagt tgccagtaga actagacgct tgtgttatta
    19381 aaaaccacgt tccgtctctg tgattttagg tcgtcgttgt ttttacgcgg ataatcagcc
    19441 atggccgcgt tcacccccga cctgaccacc gccacccccc ggctgcaata ctttcacatt
    19501 gcggggcccg gcacccgcga atacctgtcg gaggacctcc agcagttcat ttccgccacc
    19561 gggagctact ttgacttgaa aaacaagttc agacagacgg tggtggcccc cactcgcaat
    19621 gtgaccactg aaaaggcaca gcgtctgcaa atcaggttct accccaccca aaccgatgac
    19681 acgaccaaca gctaccgggt gcggtacagc gtgaacgtgg gcgacagctg ggtgctggac
    19741 atgggcgcca cctactttga catcaaaggg gtgctggaca ggggaccttc ctttaagcct
    19801 tacgggggaa cggcttacaa ccctctggcc cccagagaag ctatttttaa taactggtta
    19861 atcggtagcg attctaaaaa atacatctac ggccagatga acaacgttta cacaaacaac
    19921 aattcaggaa ccaaagacga aacacttaaa cagataaaca gcttctcccc tgagcaaccc
    19981 aacgtcaata ccgggccagt catcaaccaa agtcaactgc tgacatccag ccagatagac
    20041 aagattggag ttaaatccaa attcgctaaa ataggtatgg acaacgcaag attggcctac
    20101 ggggcatatg ttaaaccggt atctgaatct ggggcacagt cattgactca aacgtcatac
    20161 tatttaatgg atacaggcgg aagcacatat ctaggtggat tgtcggtgga ggattatacc
    20221 gattcgttaa cttatccaga ttgcgtccat attcctcccc cggaagggta cgcgacagtt
    20281 aacaatggag tcatgagagc aaaccgcccc aattacatag gctttaggga caatttcatt
    20341 aacctgttgt atcacgactc tggtgtgtgt tcagggactc ttaactctga gcgatcaggc
    20401 atgaacgtgg tggtagagct gcaggacagg aacacggaac tgagctatca gtatatgtta
    20461 gcagacatga tgtctcgaca ccactacttc gcgctatgga atcaggccgt ggatcaatac
    20521 gatcatgacg tgagagtgtt tagcaatgat ggttacgagg agggattgcc tggatattct
    20581 ttcctacccg aggctcatgg tgctggtgaa gcccttggtc ctgacttgag caatagcaaa
    20641 atcaagatat acacggctaa ggcagatgat aagaacacag aggagtcgga cataggtacc
    20701 acgtctctga tgtttggaac ggtaccctca tacgaaatgg acatcaacgc cacgatgcgg
    20761 cgtaacttta tcatgacaaa cattgcagac tacttaccag accaatacaa atacagcatt
    20821 actggcttta ctacggagaa tgcagacccg aggacctacg aatatatgaa ttgtagagtt
    20881 cctctcacca acgtggtcga tctgtttacc aacatcggtg cgcgctggtc cgtggatcag
    20941 atggataacg tcaatccctt caaccaccac cgcaattggg gtctcaaata cagatctcag
    21001 ctcctaggca acagccggta ctgtcgcttc cacattcagg tgcctcaaaa gttctttgcc
    21061 atcaagaacc ttctcctcct gccagggaca tacacttacg agtgggtact ccgaaaggat
    21121 cccaatatga tcctccaatc cagtttaggg aacgatctaa gggcagatgg tgcgtccatc
    21181 gtgttcaccg aggtgaatct gatggccaac tttatgccta tggatcacaa caccagtaat
    21241 cagctggaac tgatgatgcg caacgctacc aacgatcaga cgttcgctga ttacctggga
    21301 gccaagagcg ccctctacac cgtcccggca gactctacct tgctcaccat caacatcccc
    21361 gcacgcactt gggaaggtat gagaggatgg tctttcacgc gcctgaagca aagcgaaacg
    21421 cctcagcagg gcgctcaata cgacgcgagc ttcaggtatt cgggtagcat cccgtattcc
    21481 gacgggacct tctacctcaa tcataccttc cgctccatgt ccgtcctctt cgacacctcc
    21541 atcaactggc caggcaatga taggttgctc acccccaaca tgttcgagat taaacgcccg
    21601 attagcatcg atagcgaggg attcaccatg tcgcagtgcg acatcaccaa ggattggtgg
    21661 ttggtgcaaa tggctaccaa ttacaactac gtgtacaacg gctataggta ttggcccgac
    21721 agaagttatt atcactacga tttcctacgc aattttgacc cgatgagtct ccaggccccc
    21781 aactaccaac tgactactct ctataacctg gtttcctaca aaccttccga tgcggatggg
    21841 gaaggctacg atagtgctca ggacgctgtg cgcaacaact ccggtttcgc tgccgcgcgt
    21901 agctggccgg cgtgcactca gcaacagggt gaaccgtggc ccgccaactg gccctatccc
    21961 ctgatcggca aagactctct tcagtttaac gaagtggtca actacaaaaa gttcctctgc
    22021 gacaactacc tgtggaccat ccccttcagc tcggacttta tgtacatggg cgagctcacc
    22081 gacctcggac agaaccccat gtacaccaac aactctcaca gcatggtcat caatttcgaa
    22141 ctcgacgcta tggacgaacc cacctacgtc tacatgctct atggcgtctt tgacaccgtc
    22201 cgtgtcaacc agcccgagag gaacgtgctg gccatggctt acttccgcac gcctttcgcc
    22261 acaggcaacg ctgtctaaag gaaggacatg gcgggaacga cagagactca gctgcgagcg
    22321 ctggtggccg ccatgcatct ccgtcatcgc tttctaggag tcttcgacaa ctcctttccc
    22381 gggttcctga atcctaacca acccgcctcg gcgatcgtca acactggctc tcgcgagtca
    22441 ggggggatgc attggatcgg attcgcctac gacccggccc tcagaaagtg ttacatgttc
    22501 gatcctttcg gatggtccga tcaaaagctg tgggagctgt atcgggtcaa gtacgacgct
    22561 ttcatgcgtc gcaccggcct gcagcaaccc tcgcgctgct tccaattgga gcgctcggtg
    22621 cagacggtcc agtgtccgtg ctcggccgcc tgcgggctgt ttagcgcctt gtttatcgct
    22681 tctttcgatc actatcgtac ccatcctatg gatggaaatc ccattatcga taccgtacaa
    22741 ggcgtcgacc acgctatgat gaatcgcccg gaaggccgcg ccattctgca cgccaaccaa
    22801 gaccggctct accagtggtt cctgcaacac aatgcctatt ttagagcgca tcaggacgag
    22861 ttgaggcgcg agaccgcgct cgaaacatta ccgcacagac catcgtatgt ttaaccacat
    22921 gctgagactg tttattgcgc gttacgcgaa ataaaaacac gattgtattt aagcaaacat
    22981 gtcggtgctg tccacggggt tgatgggggt gatgacgtcc gtcttgaagg cgaaggagtc
    23041 gttccatcta aactcgttca cgttggtggc ttgagggcgt ccgaagacgg tcgcgaagag
    23101 ctcgttggca aagacgtagg cgtagcgcag atccatcgcg gacaggcgcc aagcgcacgt
    23161 cttttcgttc ttgtttccgc ggctcttggt cgccccgctg ggcgactgag ggttgcagca
    23221 ggtgaagacc atggtatggg ggtggtcctt gtgggcttgc atatccttgc ggttgcgaca
    23281 catctccttg gtgatgtcgt cgatgccgct cagcttgtaa ggggtcatct tgcacgtctg
    23341 acgcccgctc atgggagact cggaggcata attgcacaga caggaagtgc agaggaggat
    23401 gcactcttcg gctcggcgct tgtcggcgtt ggggtacagc gccttggtcc actcgatgtc
    23461 gtggcgaagg gcgctcgtcg ccttgggcgc gtccgagaag acgaaggcgc agctcccgtg
    23521 cgcgtgcggg tgcggaaagc cgctgtggtc ggcgtctttg tagcagacca cgttgttgtc
    23581 gaaacggagg accaccacct gtcttccgaa gcggttcttg tccacgacgc cgttctgttc
    23641 ggcgagcgct cgcttgccgg cctcgctcga ggggttgagt tccacggtgc gtggcttcag
    23701 caccatagtt tccccgtgca gacacttggg gagggaggaa tcgtcgtccg cgaaccaacc
    23761 gtggtgccac acgtggacgc ctccgggcac gaatttagga tcgagttcgg ccttgccgta
    23821 gatcatggcg gctaggaacc gaccgagttg agtatggaac gagtcgaagc tggaaaaggt
    23881 aagtcggtat tctggatggc gcttgcgcac aaaggtgcct ccgatcttgg tccatatcgc
    23941 gttgtcgggt tggatgttgg cgccctgcca tttgatatca aagtagtcgc aaatcttttg
    24001 aagcatgctc atggcgcgct gagccccaaa gacgacggga tcttggggtg tgcggctggg
    24061 agcgggcgcc tcgtcatccg tagaggcctc ttcgtcgatc ggctgaggct ttttgcgcgg
    24121 tggtgccgtc ttttccgctt catcttctat tccgctcggt ctcttcttag gcttgctgct
    24181 gtgatgggac tttttgcttc cctccatcgc ttcggtgacg ggctgttgcg ctgcactctc
    24241 ctcctgttcc tcctcggagt ccgagactac cttcgcagct tgcctcgatt tcttttgaat
    24301 ccttaccgga cctatgagga aaggtcaacg cccatcagtg gagatgctcc gcctaggaag
    24361 ggtcgtccta cctcactcac ccttaaaagt tcgcgcagga ctagctcagg tgctagcgcg
    24421 cctacccctt tctggaaacg cgtccgacgc ctcttcgtcc tcgctgctct ccgtcacgcg
    24481 acgcttgtgc gccttgtggg tcgcctgctt cgccttgctc aaggctgttg acttgagagc
    24541 tttcctcgag tggctctggc gaggctccat ctcttccatc tcttcgcacc cgctgctgac
    24601 ggcggcttcc agatccagaa actccatcgc tgctaagtgg gcgaataaag gcatcgcgat
    24661 gggcatcagc aaggaagaaa agtcggtggc tatgctaaac ctcgtgctca aggtaatggc
    24721 ggacgacggc tattgggggc agtttgtcaa gcgcatgcgg gaccacgcgt tggaaaaata
    24781 ccacgtgcaa ctccccgagg ttttctatct ggatgtctat cgactcgaaa ccgaagaagc
    24841 gagtcgactg attctggaat atctagggga agaacgcgcg atcctggccg cctatcacgt
    24901 cgccgaagcc atccaaaaag tgaaggatga aaccgccttt tggttggcct cctcgcaagc
    24961 caacgctgcg gcgcccgaaa ccgagaaggt tcagagtgac gatgagaaac cgaacgggga
    25021 acccgaggag gaggtcgtgg ataaaaaggg accgagcgcc gaaaacgaga agcagaccgg
    25081 cgacggctct tcggacagcc catctaccga ctctattgct accgatagcg acgagtcact
    25141 aggggcgagc caagagttag accatgaccg gatctctgac aacgaaggag gagcagaagc
    25201 tgagggaagt cgtcgagatg gtgaagagag tgggggacga actgaactcg atggttcaga
    25261 ggaagtgtcc cgtcctgaag ctcttcccac ctcgtctgct cctgtcgacg cgcaggatgt
    25321 ggcacaagag gaagagaaag cgcttttacc tagcgtgcct ctgcctgacg gcgatggggt
    25381 tggccaagcc gatcctgcgc cacttatgaa aaagtgcttt gagcgtcagg ccgccatgct
    25441 cagaggcgcg ctcagcgacc tctggcccaa aaacgagacg caagccttgt cggtggagag
    25501 tgtacagaga cagctagaga gattcgtgtt caaccccgac aagcgtgtgc ccctagacca
    25561 tcaggaagtt cgacacaact tttacccgcc ctttctgacc ccgaaagcca tttgcaacta
    25621 ccacattttc gccatgacgg ctcccattcc taaaagttgc aaagccaacc gcagcggttc
    25681 cgagctgtta gccaaggccg aggagagcaa ttactttaag cgcttaccca agtggcgtcc
    25741 tcaagtcgaa gtcgacgacg gtctcgggac ggaggtaacg cctgtaggag agctggaaga
    25801 tggagtcaag ttagtaccgc tgcaacagga cgtttcgcgt ctgcaatggg ccaaaatgcg
    25861 aggaggccat gtcaactttt ttagctatcc ttctctacac atgcctccca aaatttcgcg
    25921 catgctcatg gagtccctgc tccagccctt tgccgacgaa aacaacaaag ccgaggaggc
    25981 catgccttgc gtctcggacg aggaactgcg atgcatcgta gatcccgccg gcaaaatggg
    26041 gggcgaagag ctcggcaagc tcatgcaccg acgccgcacc atgatcacca tggcggtgcg
    26101 ctactgcgca gagttggagc tgatggaacg cgtcttccgc gagccctcct ccgtcaagaa
    26161 gatgcaggag gtgctgcacc acacttttca tcacggctac gtccagctca tacgggacac
    26221 ggctaaggtc aacctcagca actatgtcac gttccacggg gtgacctaca acaaccctct
    26281 caacaactgt gtggtgagca agctcctcga agggaccgac cgcaaggact ttgtactcga
    26341 caccatttac ctctttatgg tcttggcctg gcagacggcc atgggtatgt ggcagcaggc
    26401 catcaacgac gaaacggtca aaatgtacga ggccgtcttt accaagcagc ggagggctct
    26461 ctacgcgctc acctccgtca ccgacatgag caaggccatc gtcgacatcc tgatggatgg
    26521 agatcgactg acggaagaga tgcgcaaggc tctacccaat ttcacggccc agagtcaaat
    26581 ctccaacttt aggcactttc tgatggagcg atccaacgtg cctaccgtag cggcgccctt
    26641 ctatccttcg gactttgtgc ctctcagctt taagcagagc gcgccgctct tgtggggtca
    26701 agtctacctc ctgcagacgt ccttcttcct catgaaccac ggcggctatc tctgggagcc
    26761 cgaaaacgag tcacctcaac aaaaggccta ctgcccgtgc aacctatgca gtcctcacag
    26821 gatgcctcag cacaacgtgg ccctccacaa cgaaattctg gccatcgaca cctttgaaat
    26881 tcgcgcagcg gaagggaaaa ccttcaagct caccccagag ttgtggacca acgcctatct
    26941 cgacaagttt gtgtctgagg actaccatcc cttctccgtc ttccattacg aggacaactc
    27001 ctccagtttt agcaaggacc tggtggcttg cgtcacgcaa agccccgaaa tcttatcctt
    27061 gattcgccaa atacaaaagt cgagggagga gttcttgctg accaagggca agggcaccta
    27121 taaggacccg atcacgggcg agaatctcac accggcgccc aaaccggtca gcgagcaagc
    27181 tggacccgaa ggtcgtcaag ctctaccagc ccctggagcc gatttcagcg gaggagttgg
    27241 agcgacgggc aaacctgctc gcgctatacg ggctgccgct agagacgggc aacgctatgg
    27301 ctcaaaagat ggtcgacgag aagacgagag cggtggagtt gggagaggtg cctccaacca
    27361 cggaggatcg caccgaggag gacaccgacg gagagtctat cggaagccag gacaccgacc
    27421 ctatgagcat catctcggag gaggaggagg aggaacagct gccgccacct ccgaaaaaga
    27481 aggcgcccgc caacaagagg cgtccgccga agcagacacc taccacagct gcgccagcga
    27541 ctaagaaagc caaacaccct cctaagcgtc gaggtaacta tcgtagttgg gtgcgctacc
    27601 gtgtggacat ttgtcaagcg ttaagggacg cggtctttga ccgcagaaaa gccgccgaaa
    27661 ttctcaagtc ctctaagcga cttttcgtgc ccgcctctgt gctcgcttac tatgctcgga
    27721 aactctctgc ttctctctag ctctcccgac ggcagaatct gcgcccgcac cacccaagaa
    27781 gcccgcgcct cttcgcgaac ccgaaagtca ggaagtcatt gacacgcgca gcgacatcct
    27841 gaggattcta ttggctatag acgagttcgc gagggagcag ccggagaggc gcatctctat
    27901 ccgaaatcgc acccgagaga gcattaccag gcagctgcat tacgagcgcg atcaggataa
    27961 actcacccgt atgcggacag acgctggcaa gctgctagct ctgtggcaga acgctaattg
    28021 actgcttccc tttatatcca gctctcgacc atgaacctgc tcaacgccac tcccacagag
    28081 tacgtgtgga agtacaatcc gttatcggga attccggccg gcgcccaaca gaattacggc
    28141 gccaccatag attgggtgat acccggaggc acggtcatgg ccaacgtggc agaggaaatg
    28201 aggaggcgcg ccctacctcc gctcgccacc gccgctctca cggcagagtt cgaggctgag
    28261 tcagatcaac aaccgtacgc cggcccacgc gaaagcaatt acattgccgc ttccgtgctc
    28321 gattcgggcg cgcccaggac tggactttat cccatcgata gacacggtct acagcgggcg
    28381 cagttggcgg gaggaagggt ggcttgttta cgaggcggct taacggaggg taaagtacag
    28441 ctggctggcg gcctggcgga aggacgcgct cagctcgccg gaggacttgg cggtcgtcga
    28501 aactttagtc atcggccgcc gttgtggtct ggcgcgtgtc tcactggcaa cggtatcgcc
    28561 gacgaagcag aaaccacatc ggatgcttac aagtactttt tgagaacgga aggacctagt
    28621 gcggtagtgc acacgcccgg cacctactct cggaggagat ttatgaccaa gtttgttccg
    28681 gctatcgtcc ctcatccttt cgatagtcag gagccgggag actttccggc gcagtacagc
    28741 gctatctaca agggtcggac ggcctttgag gacacgttct gggactggta acggggtact
    28801 taccacttgc tgacgatgct ctgtttccca ataaatgtct tgtaattcat catcgctaaa
    28861 cggctcacgt ctcgttactg tcacgcgttc tcctccgtcg ctcaccacgc gcgctctaaa
    28921 cttgcgccgg agccaaaaca cgaacccggg gttgagcggc tcgtcgaatc tcactactgc
    28981 ctggttgtta agtctcaacc aatacttttc tgcagggtgt ttcgccatca tgcgttcgca
    29041 agactcttcg cgtaaaagga agagggacac tggcgaccaa ggaccctcta cggctaatgg
    29101 cacttcgctc tgcttactct atccatttgg gggaaaagtt gggggcgcgt cgaggggcgg
    29161 aacgaacgac tcgttttcgc ctatggtgat gcatttcacg cccctctgtc ctttgcgatt
    29221 agagggcgac acgctctcct tggactacca ctcgagtgcg ttcgtcgcgc gtgagggtgg
    29281 agggggtcca ctcagtatca gggtcgaccc ggtggggcct atcgtgctct cgagcaacgg
    29341 tctcttccta caactcgatc caaaagtgtt gacggtcgag aagaggctgt tgaccctcac
    29401 caagcccatc ccctccgtcc tcgtctggac ggccgactcg cgtggcgaag cctccggacg
    29461 cgtacgtacg gaccgcgacg gggagggtgc gctctgtgcg gtggcttatc gcgtccggat
    29521 ggttgcgtgc ggcggactcg tgcacggcgc gctagacctg acggtgccgc ggaaaggggg
    29581 gttgctggcg ggcggaagcg aaaccgctct gcaattcacc tttgttctct ctgtgcatgg
    29641 tgacgcacag ttcgaaggta acttatcgca gatcgaagcc gagtctgccg gctcatcgga
    29701 tgccgcccgg tactttgtgc cccaacggga aggtcaagga tccgctctca cattgccttc
    29761 tcgcacgcaa gcacgtaccc agggctggtg gattcccgta tcgcatccgg gactacgcct
    29821 ggtggacttt gtcccttacg cccagggcgc ctactttacg cgaggcgtgg tcggctacgc
    29881 ggcggcgcgc gttcagagta cctccgataa ggtcgatgat gtaatggttt tcacctattc
    29941 tcttactcag tctagtggac ccagctggtt cgagggaagc ggacccgaaa cgctctcgac
    30001 gggccctatc gctttctcct atccggcagc cttcgcgccg taatgtctgc gccaaagcgg
    30061 aaaagccctc tgtcggatgg ggaacagctc cccaccaagc gacccctcgt cgaggcgccg
    30121 cagcttgacc tcaactatcc tttctggtat caagtggaag aaccttccga tattaaccct
    30181 ccttttctaa accccgacgg accgctctat gacgataacg gacagctcaa gattaaaacg
    30241 gctgccccca tcacgcaaac caacaaacaa ttggggcttc tctacggatc gtctttagga
    30301 ctgggaaagg cgggagagct gacaatcaag gtggactcta ccggacccat cgaggagacg
    30361 gccgaggggc tcaatctcag gctagatcgg ggaacgctcg aggtcgacga ggactgggag
    30421 cttacggtca agcacgatcc tcagggtccg atcgatgtca cggctaacgg gttgactatc
    30481 aatgtcgacg acactctctt aatcagtgag gaggaaggca cgaccaagta cgagttgggt
    30541 gtccatctca acaatgccgg gcccatcacg gccgacgaga acggcatcga tctagaggtc
    30601 gactcgcaga gtctccgagt caatctcact gaacaggggc agggcgtgtt ggcggtgaaa
    30661 accaaagagg gaggaggcat tgtcgtcggg gccgacgggc tcgccgtcga tgaggctttc
    30721 ggtggcctga ctcccgtctt gcccttggtg gaacaaggca agtctttgtc tctcaatacc
    30781 gacacccaga ccctcctgct caaggccgtc tcccaaaatc ccggggaggg tgacaacacg
    30841 ctcgccgtcc ggtgtgccgc gcctctccag gccacggacg gtggcatcac cgtccagtgc
    30901 gactcgaccc tggccgtgag tgggagtgtc atcggggtca agcgatccgc taccaattcg
    30961 ggattaatga ttagcggcgg tctcgccgta caagtccata ccgacacgtt ggtcgtggac
    31021 acgggtggga tcggggtgcg ccttaacgaa gacgccccca tcgtcaccac ctcttcgggt
    31081 ctcaatctgc agattgaccc ggcgagtttg gagattcgtg ggaacaggct gtatgccaaa
    31141 tctcagggat tgggggtggc catcgacaac aagacgttgc agaccacgga tgtgggtggt
    31201 gcctcgacgc tgagtgttaa aatcaaaccc gacggcattc tggaagccga ccaagatggc
    31261 atgtttgtgc tctttaattc gcgggacttt attaacgatg ccgggacggg tttgcagttg
    31321 cctacgccta gtcgttatct ctcgccctat tgcacttatg ccgccggcga tccacgtctc
    31381 agcacggcgg tgggtcaagt ccgcggtccc aactcggtca attggccatg cactttttac
    31441 gtctatatgg ccaactcggg gggcatggtt aacggcaacc tgatgttggt cttggacaag
    31501 cgctggattt ccaccatggg aagcagtaat gaccctcata acatgtcgtg caccttcgtc
    31561 ttgaatccgt ctgggaatgc ttacggtaga cattcccaac agaacgggga gccggttctg
    31621 cggcctgatg tccaaactac gcgaaacttt ttgataccta ccacccaaac catggaaagt
    31681 aatttctata gtgtggcacc cgtctattcc aattggtaca atgcgggtac gggctacggg
    31741 gttcaggtca actttaaggc caccggtact atctatcgtt ggctcaatag ttttgtgagg
    31801 tattaccctg cacagattag agatgtctct cctacccctc ctcccgtgat cgttttcgac
    31861 ttttcggctg cgaacgacaa tcaggactgg tacgacaact ataaggggtc gtttgtgacg
    31921 ggtaatattc ctttttccta tcagggcacg ctcccgcaat acaatggaac agagtcgtaa
    31981 tgctgttcaa taaactttat tgaaacaact ctaacgggtg tttgtttttg attcttgcca
    32041 gtgcagtaaa atggaagtaa aatcaccgaa ccatggttcg gagtacagga ggagtgaacc
    32101 cggggccgag taggcgtcca ctttacgcaa gtaggtacag gggatcatcc ccagttctcc
    32161 caagcgggac acggtttgga gaaagtttaa gcggcttccg gggttcacgt aaatcagaaa
    32221 accgcggatg gtaccttccg cctcgcggtc caggaacacg gggttaaact cgtaaaacat
    32281 gctgcacacc cagtgaccga taaagtagac gccgccgatg gcggggtctt cggacagggc
    32341 actccagacg aggcccaccg aatcggggtg agcgttcgag tggaaggaca aaccggggtc
    32401 gaggagggcg tacttgtggc agtcgcacat ggcgcagctc acgatgtgtt cctcaaagct
    32461 catgagttga atggggtgaa agtctaaggc ttctaagtcc atacctggtt cctccaggcc
    32521 ttccatcacc aggcgttcaa agtcgtgttc gtcaatctcc atcggttcca ccatggctgt
    32581 cggtcagctc gtcgatgacc gaatagatgt gatacgtgtc gtcactcgga cgtcgcgagc
    32641 cggcgtagac ggggttagcc gaagtggtca cgaaacggca agggggaaag cgagagagac
    32701 gaaacggaat gtcgtgtcgc cggcgtctag tgcgttcaag aggttgggac cgcaggagcc
    32761 acagcgatat aattgtcaag agcaagcacg aactgatgct taaaaacgcg tagtctgtgg
    32821 ctgtgatttg gaggttgaga aacaggtaac tcgagacaag attgatgctc agagctaaga
    32881 atattaaggt ggctccggcg ctcagcggca cttgtgaaga aatctaaaaa ttggcagagg
    32941 gtcagttctc gagtagacgt aggcggtcag cctaaccata gaaaaaagga gaagtgcggt
    33001 cgtgagtgac tctggcgcga cgtttcataa acagtgtgcg cacaaccacc agttgggaca
    33061 atgtaaacaa gctcaggggt tgtttaagcg ctggattttt agagtcgtcg gggctatctt
    33121 cggcgtcgta ttcaccgtga aggtgaaagc tccaatgttc cgtgttaccg atggaggttt
    33181 cgcgaaaccc cggaaggtaa cacagcccgc ggctcacgat aggccaggct tcgggggagc
    33241 agaccgattt gagcatgctt cttaagcaga ccggttgtgt cacggcactg ctgctcatga
    33301 cggtatctac atacacgctc gccagaatcg tcactttaca gggtttcaag tggaggaggg
    33361 ggctggttag aaaggggcat ggcacgtagc tgtgagacac ttcaaagctc atgctagaca
    33421 gtgccaagcg aagcgaaata aagtctctga tcagaatgcc agtggttacg aacttgaact
    33481 cgccgtactt ttgttttcgg atgagccatt tacggcacat cacttcaaag ccgggggaga
    33541 taaaaatcag ccttctagaa atcgcgtgga gcacttctgc tttctcgtcc gcgtccagtt
    33601 gcaaagagga ttgcaagcgg acggtgcaat tgagcaagta aaaatctttg ccgcggtagg
    33661 acacgttctt tacgcagcgg catgagcaaa ctgcggatag cgtttcgtgg actttgtaaa
    33721 ggaaggccga atggtacagg ttaatctgtg tcacagcgcg ggtcaaataa atctgagtaa
    33781 cgtgttggca ttcttccacc gagtgctctc gcggcactag gatactaaac cagatgacac
    33841 cgcattcgtt ctgaaagcca cagccgcggg cagctgcaaa catgacctac gaaaggagct
    33901 cggtaagaga caaagctcac aaaagcggga gggttagagg cgtgttagaa gctaacggaa
    33961 aaatacactc accgaagaag gacacagtgg catcgtcaac agtttattac agctgctgtt
    34021 aaaagagaga ttaaggatcc atcaatggat cgcttcctgg ggtcgggtta tacaagataa
    34081 atcgcgtacg atggcgttta caaatcaagg caagcgcaat cacaaaagcc aaagcagcca
    34141 ccaccaccac cgcgatcacc cctccgttta cggaatttga gggagaatcg tccgagtcca
    34201 tgcgtgccgc tattgcgggg gatgcgggtg gggagtaggg ggtcgaggtc agtagtgtcg
    34261 ttgacggcga cgtcttgctt gtcgtggtct cgagttgagg atggatcgag atcggcgtgg
    34321 tcgtggtggt cgtgaagtcc ttcgcagggg tcgactgagg cgttgtggat gtagtcgtag
    34381 gaggcggtgc tgatctggtc gttttaaccg cggtatacag gacgatgggt tttggagcta
    34441 ctatctgtgt cttgggggtg ggccgtgtga cagacactac cagggtaatg acctcgtact
    34501 caaaggtgaa aaatagcttg tacacgcctt cttcgtcgaa agctatttct aagaatctcc
    34561 ctgttctatt gaattcaaag cggacatctg cgctgcgcgc tgtgatgcaa gaatcccaga
    34621 aggtcaagag ggtgacgttg cggttttggt gtgggtggaa aagagatact ttaaagagtt
    34681 gagtgtggtg ggtattatct aaggttatgt ttatccaatg gtaagtggat gttcttacca
    34741 tgggaagagt ggatttcaga gtatcggaaa actcgccgtc gtaaggcaag caagagtgag
    34801 tggggggaac ggggatagtt tctccggtca cgtttagctg gcgtcggtaa gtgggagtcc
    34861 acttccactc ggttgtaggg ctacaagtgt gggacctccc cgagccaagg cagcggtaca
    34921 ctttctctgc aaagtaggtc atgggtggaa aacgcttttt tcctttctca aattcctctc
    34981 tgctaccgtt aaagccttgg cctttcagga cgtgagcgta aaggatgggg cggttggagg
    35041 tcaaagataa tgttctattg gagtcgaagg catcaaagag gatgaaggta tgaatacggt
    35101 aagttcctag ggtgtaagag tggtaatggg atgccccttc gagctttacc tctccagacc
    35161 gaatcgtgat cacgaccatg cgttccgacg agcgcaagtc gtcagagtta agatagaaag
    35221 agtaccatgt ggtatcgggg gagaaaaagg tagaatatct ataatcgcga ccgatggtat
    35281 agctattcca ggtggagggc aagaaacctg acacggactt gggatgatcg ctctgcaggc
    35341 ggtagacggg agtggtagag taaatgtcaa ggagtttcat gaactctatc ggggccatca
    35401 tgtgagagca agaatcttgt gtgtggggaa tgacgtatga attcatcatc gtccctacgt
    35461 ccatgtattc acaatgatga atccctgtgt agcctgtagc gcatacccgg ccgtgccatt
    35521 tacccaagag tgggcatgcg gcgctactcc agccatcgat gttggtagta atgtattcat
    35581 cccctatcac ttcgctcaac cccataaaat ttctgttagt taaaaacaca gctacgtaat
    35641 gtgcgttatc cttgtctacg cgattttcga tcaattcggg ataggggcta ttgtgtttaa
    35701 aggggatgga ggctgggtct aaggccacga tgcgcgtgca catggctcta ccttgtttca
    35761 actgagagta atgtctacag atggcgccgc aagcgtgtcc gcccaaggag tgaccgatgc
    35821 agtgcaaacg ggatcgattt tcgtttatgt cttctaggaa gaagccaatg tctaagcgga
    35881 tggaggacca tgctgcgtct cccaaaacta attgcaatgc tccttggggt tcccaattga
    35941 cgtagatgac agccgaattt ggggtgattt tctggtggaa gcgcagcatt ctcataaaga
    36001 gagaccgact cgactgcatc ccatgccacc cgtgcacgag taagatgata tcgcggtcac
    36061 gtccttctga gaagacgcct tgagcactca tgcgctcgta aacgttgtaa ctcgctacaa
    36121 actcctcgaa acccaatttc ctccgattat aaacgatcag ggtggctgga gttgggggag
    36181 ttgtccagac tgtatagggt cggttgatct tggggggaag tttggggtta tgcatggtat
    36241 cctctgggag gctgcgtgct actctagaga gaactcgagg aggttcgggt agtgggtccg
    36301 aggagggttt agacccattg ggtaaaagca ctgttatagg gatgttcagg gtcaagaatt
    36361 cgaaatagag tctgactctg taatagcctg gagaagcgat actcacactg actgactggg
    36421 tggaactatt cagtaagatg tcgtatcccg tgacatcaca ctttgtccag aacgtgctca
    36481 gggtgatggg gtaattgcta gaattagtca cgtctactgc ctgcaactcg aaagggatcg
    36541 attgaaccag ggtactcaag tcggagaaca atcctggctt tacggaaatg ccaccgcgtg
    36601 tctcttcatt taagtttcgg taagaggtac cggaataagg gggacaaaca ctggggaggg
    36661 gggtatcaga ttgagtaagg ttcatttgat ctctgtactt gacgatcgac aaacgggaag
    36721 ccgggtggca atcaaatttc ttgtcacctg atggccagta tgtatacacg tcatagcatg
    36781 tagtttcggt gacggtgaaa cccgtttgtt gatcttcaag gcttatctca tcgcgagagg
    36841 aacctttgta caagcggacc atgaccaatc tcgatccgaa gcttgtgtat gtatcgataa
    36901 tggaagatgg atcgtagaag gaaaagtacc agcggtacgt gagatcgcct acgtggcgag
    36961 ttacgaaggg atccgaattc caaaggtaag cgggaccctg actgactatc agtatgagga
    37021 cagaggctcg catatcttca taagacagtt ttatcaggct agatgtggga gagggtgagg
    37081 agaaggacag gacattgcta tggtctttgc tcactgagta cgcattccag gagctttggc
    37141 tgaacttcgg gccggaggta aatagggaag gaatagccga gttggcatcg agagcgctca
    37201 taaaggtcag aatgacagcg atgtgagagc atttggagcg agatttatgg agaagggtgc
    37261 ctggctcatt ccatggaatg tgaatgtact cacaaaccct gcgattagaa aaggaggtcg
    37321 cgcaaacgtc accccaccag cctccgtgtc taacgcaagc ctcgtgataa ccgcttccta
    37381 catcgctttg aatgtattcg tgaccgagag gggctttggg gcctaagtct ccctgattag
    37441 aagccaaaac cgcaacgtac ttggcgtcct cttgagataa tccaaacgcg ctatttctgt
    37501 ttgacattgc ttccgcgggg ggatctaacg cgactattct ttggcagggt atagaggaaa
    37561 tattctggta ttggcgacag agagaagcac aagtatgtgc gcctaagctc atcccgacgc
    37621 aatgcactcg agtaccggtg tctatagcgg acaagaaagc acgcatatcg aaacgcgtcg
    37681 cgtaatctgc cgcgtagccg aacttattgc ggtgcatgtt agcaggtaag ctcatgactt
    37741 gaggcatcca atccactagc agaatggtag cggaaggggt taagcgggag tgcatgcgta
    37801 gcagttgttg catcaagtag cgggtttcat cgtgcacgct ccaatggctg ctgctccaag
    37861 gcatgcgttg ccatcgatca tagtcatgca ctaagaacac cagctctttg ctatctccca
    37921 ctattccctg ttctaccata gaccaccatg cagaggcggt agcaggccat tccataaact
    37981 ttgaggattt atcaagccat gcggttagtc tagcattgtc tagttgggga tgggtaaagg
    38041 tgcgatgagg caatgcagac gtccatggtg agagttgatt tatgcagatc ttaaaagaaa
    38101 aatgattcgt taaggaacat gcgaatcaca gcgtcgtata tacaggtata caatattctg
    38161 caggtgtcta cttaccaaca cggtgatctg cgggagaaga aggcttctca tagatgttgg
    38221 gagaaggcag cggagcactg aagtggtgcg tcttgctctc tccaaacagg agtaccgaat
    38281 gccgtagagt gctctcctta tatacgcttt tctgttaaaa ggtaactagc tacgtaagac
    38341 tggactttac tccattgcca tatatggatg gcttcaggtg agtcggactt ggactttgag
    38401 tgccacgctg gagggagtta atgattgaca tggactttac ctgtctatgt ggcagctagt
    38461 taatcattaa cttgtacttt gactggtgac gggatgtgac tcagatagac tttatactct
    38521 cggtgttgtg ttggcatggt tgtatattaa cttgctgtct cagcgagtgt ctcatacgtt
    38581 acatattaac caagtggact atggacggtg tgttggcagt ttaactatta acctgcatcg
    38641 tcagctgggg ttttcccatg ttaaacatta acctgctgat gtggcaggta catagtacaa
    38701 gccacgtcga catggaagga actccatata taggcatatg gttaaacatt aatatggact
    38761 ttatacttta tgtttacgta gcctagcaac caagccttat atggtaaagc acctcctact
    38821 aggcggtcct agttatatat aaagtgcaga ccaagcggtt ttctattggt tggaggtaac
    38881 gtcataaggt gtacattaac caggtctttc tatataggag gagcgctcaa accggtagta
    38941 ggacagtcta ctccagacct ccgaagggtg cagagctctc tgcagctgct attgggacta
    39001 ctgggctcct agactctact actaagaggt atatactttg actattaaac taatcaaaat
    39061 aaatacaaaa tcaatctatt cttgtgattc taacccaaaa tcatactaat caagacccta
    39121 tgtgattacg tacccccttg taccgtggtg actacccccc tgtacacccc cctgtacatg
    39181 attcttaccc ccctgtacaa tgggagaacc cccatgtaca agccatttct ttgtattttc
    39241 aatagaaatg gctgtggaac ccaccactgt gtccattgac tccatttggg attgctcctt
    39301 tggaaatgag attggatccg tggtcttcac tacgatggtc ttagaggacc ctcgcttcag
    39361 ctatgagacc gtctatctac ctaagctacg ggatgctgtc tacaatacaa ctggatggat
    39421 cgaccctctt cataggacca tccactctat ggctaagttc aactgcagca tctctactgg
    39481 acggagggtc tcttacaaga ggagggtcta cagactcatc catgctgtca tcaggatcaa
    39541 gtctctactt ctactggagg aacaccaaaa gagggaatac ttggaatttg tagcccatca
    39601 tctcttcaag acctacgacc ctattataga aaagaatgga cttttactgg acactatgcc
    39661 tcaatttgcc ttccatgatg gaggattccc tttgtccagc tctatgggac ttaagatggc
    39721 tcttaagacc atcaaggtta gggtctctaa catagacccc aacgaggagc ccttcacctc
    39781 tgagcactgc actgatcatc agggattcac cagggtcttt gaagtggaag cccctacagc
    39841 taagaaggaa cttggaaaga gtgtctttag caagaaggct ttggaaaagg ttcttcccaa
    39901 accttttaac aagttctttg gggacttgtg ctatatgtgt gggtacaaga ccactactga
    39961 tggaaataag gagaaatggt gtcttcatgt tcatcagagg gagaccccac ttggaaatgg
    40021 gaaagttccc attactcttc aaaatgcagc caaactggct gtacttgaag cttgttttaa
    40081 aataaaaagg tcttcttctt ccccaaagtc ccatccctat tttaaataaa gtcttgtggt
    40141 tgaactgtat atacttgttt ttgtctttat ttctgggtgg tggtagtggg acttggggta
    40201 ggggtggtga ggacttgggg tgttgggaaa gggtgggatg gtaaataaat aggtagactt
    40261 agtttctata acttgggttt attattgagt aaggtacaat tagacagggt tcgtaagaga
    40321 tagggtatca ttgaacttga ggtagagtac gcgtcacata ggtcggggtg ggagttgcag
    40381 taatagcatt tctcggatga tatcctacgt agttgttccg ggttccgggt gcggcgtgac
    40441 aggcgaaact gcaaggtggt ttcagagggt ggaagtaggc aagcaatgaa ggtcgaggga
    40501 aatcttgact tcaggtagga cgcgcccata acatccgaga taacaatagg acaacgcgtt
    40561 cgtacaatat cagcacatag ataataataa aaccaaacag aatcgtttgt agagtggtgt
    40621 gggtaatacc acctcgtagc gcacatttca acattgcggg aatgagacag agcagtccta
    40681 tgattaacga aagtgtattc agacccatct tcgaaactcc ttctagggcg ggttgtaaac
    40741 tgtctcacca agttataacc tttgtcttgc agggtggagg ccacgaaaga cttgcctgat
    40801 aacgaaggtc caactagcac agtcactgta gaaggcgaaa ccaaaacgat agaaacaaca
    40861 ccctataatg gagttaatga ttatcgcttg acaagttgta atggtaagca ttacggtgag
    40921 tatggaatct gatataaaag tatgttaatg ctatgcatat gagactgatg ataaagctac
    40981 taagaatcca catgggtatg atcaaaccca agtgactcat gatcgtacat tcataaacca
    41041 gggcagttgg caagacagtc tgttcaacgg tgagtatcgt tttggtttta gattcacgtc
    41101 ctgtctcgtc ctcccagaca catgcataca tgccactgtc acttatgctg acgtttttaa
    41161 tttctaggtc aaatgtacat gcgcttagtc tatcttttag tgggttgtta gatatcgaat
    41221 atgactgtcc gtcccaactt aataactttg tcatatcatt gacgcgccaa tgaaattgaa
    41281 agaccttttt aggtatttgg cattgtaagc atttgagcaa tacagtgttt ccttcagtgg
    41341 tgttgaggta tgatatcgat gcttgtcctt cggaacagaa aaggacctga aataagaagg
    41401 cgtcatctag cgactattga agaagtagat cataacgcgc gagtagaaag aaaaggcact
    41461 taccagtagt agtgttacgg ggaggaatgc catctcgtgg taaaacgaag acagcgcttt
    41521 ctatttgctg atccgaatag aaaacacggt cttctcgtcc agtctgggat tcgaacccag
    41581 cgactgacgt gctagcgcac tctcggtcta gcccttcagc tactggactg gcgtggagtc
    41641 gcaggcttct aggatcagat ggctagtgag tggcgatggt gtttcgcgtg ttggctttta
    41701 tatgtttctc tcagttgctt gcgtgattaa gaattatcat gtacggggca aagttctgcg
    41761 aataatgggt gggtattgac aacgtgtaag ttttgagttg gcattggtca aaggtctatc
    41821 tggataactc tgtgtcagca aatgctctga gacattttac ttccttattg agtgtgacta
    41881 atggtaatat ccggtgtgtc gttttttggg ggtatataag
//
