# Supplementary material for: Widespread Horizontal Gene Transfer Among Animal Viruses
Source: bioRxiv. 2024 Mar 26:2024.03.25.586562. Preprint. [Version 2] doi: 10.1101/2024.03.25.586562 (PMC11071296; doi:10.1101/2024.03.25.586562)
Supplement: Supplement 2 [file media-2.zip › File2_Maps/uAdinto_homo_skin_SRR514325_6014.gb]

LOCUS       uAdinto6014ct_1         6014 bp    DNA     linear       01-JAN-2019
DEFINITION  [note: taxonomic lineage
            d_Viruses;-
            _Varidnaviria;k_Bamfordvirae;p_Preplasmiviricota;c_Polintoviricetes
            ;o_Orthopolintovirales] [isolation_source=original].
ACCESSION   
VERSION
DBLINK      BioProject: unknown
            BioSample: unknown
            Sequence Read Archive: unknown
KEYWORDS    .
SOURCE      Orthopolintovirales sp. ctY09NQ (unknown)
  ORGANISM  Orthopolintovirales sp. ctY09NQ
            Unclassified.
REFERENCE   1  (bases 1 to 6014)
  AUTHORS   Taker,C.
  TITLE     Cenote-Taker 2 dummy template file. Do NOT submit
  JOURNAL   Unpublished
REFERENCE   2  (bases 1 to 6014)
  AUTHORS   Taker,C.
  TITLE     Direct Submission
  JOURNAL   Submitted (01-JAN-2019) Taker 2, Cenote, 1000 Circle St., Cenote,
            DC 31111, USA
COMMENT     ##Genome-Assembly-Data-START##
            Assembly Method       :: unknown_assembler
            Genome Coverage       :: 1x
            Sequencing Technology :: Illumina
            Annotation Pipeline   :: Cenote-Taker 3
            URL                   :: https://github.com/mtisza1/Cenote-Taker3
            ##Genome-Assembly-Data-END##
FEATURES             Location/Qualifiers
     source          1..6014
                     /organism="Orthopolintovirales sp. ctY09NQ"
                     /mol_type="genomic DNA"
                     /isolation_source="unknown"
                     /collection_date="unknown"
                     /note="genome binned from sequencing reads available in
                     unknown;
                     derived from metagenome: unknown"
     CDS             39..569
                     /inference="protein motif PDB:4FW1_B"
                     /codon_start=1
                     /transl_table=11
                     /product="Integrase"
                     /translation="MWKYFTSKGTRRFLEVLPQLIESYNNAYHRTIKMRPTEVNDANT
                     KQVFKNTYGCETVQELYTPKDKGLQKGETVRLKYKLGAFEKGYYPLWSDKIYSIASVN
                     TLGRSMYNISDEAGESLNRRYYPEEVQQVQVDLYRIEKILSRRKRNGRLEYLVKWLNH
                     PDTYNSWEPAENVKNL"
     CDS             553..1434
                     /inference="protein motif PFAM:PF01686.17"
                     /codon_start=1
                     /transl_table=11
                     /product="Penton"
                     /translation="MLKTYKIYRNLCFQEKMDNFYMILPSDVESQGYFPSNSISNYVT
                     RVPQRISLDGDWVVGLAEISYTYSWLNFPQDVQFSLIFHDGNEVVEEEISLPKGHYVD
                     ARSLADALNSLFKTFEVPQGAISPKVQLHGDRLCFYNGTDAKGRLMFLKFPKDFADMI
                     AVNNKQPEEIATKYFEALGKTPEPAYPSGLKEMFATHPPDIDRGIHSLFLYCDIIKPA
                     FVGNTYSQILRVVEIPWGIRSGQQVNIKYPSPFYMPLLANEFENVQIHLKDDAGEDIN
                     FEYGRVIVTLHFRRTKN"
     CDS             1484..1612
                     /note="no search hits"
                     /codon_start=1
                     /transl_table=11
                     /product="hypothetical protein"
                     /translation="MQIIIQVKPALVSPAMLVFDTKEAEDSFQKCFQVLSFRSSVL"
     CDS             1573..1878
                     /note="no search hits"
                     /codon_start=1
                     /transl_table=11
                     /product="hypothetical protein"
                     /translation="MFSSALLPFLSTIGQKLFSTGVDIFQDAAQGKDLKSAVRQRVVD
                     AGADLAETGLKRVRKYAQTGEGKRKKATKKKAAKPKKKPTSRGKRKVNKKTYTRLNI"
     CDS             1884..3224
                     /inference="protein motif PDB:5TIP_B"
                     /codon_start=1
                     /transl_table=11
                     /product="Major Capsid Protein"
                     /translation="METIHELSSITPLTELDLFGVPPTQASIDSDVYMEHKPISVIDS
                     SSAITFVVPTPVDEYMQLREMMFYLQLRINITKSAGGDITQAEWNNISTVNYLLHSMF
                     KQVEVELNNKTITTGNPTYAYKAYFDAMLHYSDDARRSHLTGGAWSPETFSTSDEENL
                     NATRQKLITPGVITKDGKGRIIDLMGKLHVDLSYQERAILGGSQLKVTLIPHDPFFYL
                     MLKDNSGLKATVDFITASLYMHRSRVSPHIVDAHQRALERATAKYPYTRRDVKAFNVP
                     QGNRSAHIDNIVLGVLPRRVFVGMVSNTAFTGSTKVNPFNFNHYSVNYLVINVDGRQV
                     PGRPYTPDFANKLTVREYMGYFEALNQLTSDTFVGLSQEAWSFTPIFGFNLAPDLSEG
                     AQSSGHVNKIKRGSLRLELQFASALPSTITVLVYCEYDSLLEINKDREVTLDFH"
     CDS             3228..3668
                     /inference="protein motif PDB:4EKF_A"
                     /codon_start=1
                     /transl_table=11
                     /product="Adenain"
                     /translation="MNTKEINSCFTKFPQFLGTFPLDHVPESHKRPCCMIINTQPCNE
                     PGEHWVAIYLNSDGTGEYFDSFGFPPLHKQVLEALESLCPLGFLYNHVTLQNITASTC
                     GLYCVLYLKLRMKGYPPITIVNLFSSNTLRNEDLLRKWDIRALY"
     CDS             complement(3665..4192)
                     /inference="protein motif CDD:cd16817"
                     /codon_start=1
                     /transl_table=11
                     /product="Modified RING finger, HC subclass (C3HC5-type),
                     found in RING finger protein 157 (RNF157) and similar
                     proteins"
                     /translation="MNALRWALDDYAEELFAGMMDFKRRLNSFGEHLPLDRYYDFAQS
                     GFFFDGFSRAKCPWCLLSLPLTTEGDLMYAHRNSRPNCPFVNSENDYERVCMSIGVVP
                     MYKVQDKTFKLVDQDTDRKSGHMNNCVVCLENVSEYLLLPCAHLCLCNICLPLIEHCP
                     VCRANIDVFCKVYLP"
     CDS             4210..4314
                     /note="no search hits"
                     /codon_start=1
                     /transl_table=11
                     /product="hypothetical protein"
                     /translation="MKAPLLLYEPKMKIPHYKPMRESIRTSVAFKRKK"
     CDS             4367..4930
                     /note="no search hits"
                     /codon_start=1
                     /transl_table=11
                     /product="hypothetical protein"
                     /translation="MAPRTIIAVVLDESGSMAPRRDCTIESFNSFLKDQRSGSDDAIV
                     FLVKFNNHIKLVLNAKPLTHVHDLQRSTYAPTGGTALYDAIGTIIKLVEYCKTSDDHV
                     ICIIMTDGRDNASNDFSKCEILEKIRIREEREDWTFLYKGCDAYKWFKETGMLVREFD
                     TVDTDSFRDVSDSCMRVRHAKRRPSPC"
     CDS             4902..5324
                     /note="no search hits"
                     /codon_start=1
                     /transl_table=11
                     /product="hypothetical protein"
                     /translation="MQKEDQVHVNRTGKSIITNDQVFRNKMSWLKVNEFSEIDARVIS
                     RTRFTSIYQLQESCVSDEQVDYLLWSFLRTAIEPFLQQIKHSDFISVAIFSEKFNVFF
                     PPRKKKNFNYIKFHNTVVLEVIDDHSRLNDEIVVEISI"
     CDS             5365..5823
                     /inference="protein motif CDD:cd15457"
                     /codon_start=1
                     /transl_table=11
                     /product="Escherichia coli swarming motility protein YbiA
                     and related proteins"
                     /translation="MEAIRNFNDQLFFLSNFYYAPIVYEGIKYPSVEHAFQAAKTMDE
                     DLRLSIARLRSPIDAKRLARTFDLRIDWDEARIAVMMECLRLKFHPDGWLARRLVLTG
                     EALLEHSNYWHDQFWGCCVCQSCNNNGENHLGHMLIQIRTELQPYFENPH"
     CDS             5881..6012
                     /note="no search hits"
                     /codon_start=1
                     /transl_table=11
                     /product="hypothetical protein"
                     /translation="MSKWNQLVAFKLTEDPKAEDYICLRVTVPPDNRVKVMDLRRYKK
                     "
ORIGIN      
        1 ctgtagtgga aaggttcaat cgcacattga agtggaagat gtggaaatac tttacatcaa
       61 aaggaacaag acgattcttg gaagtgttgc cacaactcat agagtcttac aataatgcat
      121 accacaggac aatcaaaatg cgccccacag aggtgaatga cgcaaataca aaacaagtct
      181 ttaaaaacac gtatggttgc gaaaccgttc aagagctgta tacgccaaaa gacaaggggt
      241 tgcaaaaggg ggaaactgtt cgtctcaagt acaagcttgg agcgtttgaa aagggttatt
      301 atccactttg gtcggacaag atatatagta tcgcatcagt aaacacatta ggacggtcaa
      361 tgtataacat aagtgatgaa gcgggggaat ccctgaatag acgctactat cctgaagagg
      421 ttcagcaagt gcaggttgac ctttatagaa ttgaaaaaat tctttctcgg cgcaagcgta
      481 atggtcgact tgagtacctg gtaaagtggt taaatcatcc tgacacatac aactcctggg
      541 aaccggctga gaatgttaaa aacctataaa atatatcgca atctttgttt ccaagaaaaa
      601 atggacaact tttacatgat tttaccaagc gacgtggaaa gtcaaggata ctttcccagc
      661 aattccattt ccaactatgt taccagagtt ccccaacgaa tttcactcga tggagactgg
      721 gtcgtcggct tagccgaaat atcttatacc tatagctggt tgaatttccc acaagatgtt
      781 caattcagtt tgatattcca tgatggtaat gaggtagtcg aagaagagat ctcacttccc
      841 aaaggtcatt atgttgatgc acgttcttta gcagatgcct tgaatagctt attcaagacc
      901 tttgaggtgc cgcaaggagc catctctccc aaagtgcaat tgcacggcga cagactctgc
      961 ttctacaatg gaactgacgc aaagggaaga ctaatgtttt tgaaattccc caaggatttt
     1021 gcagacatga ttgccgtaaa taacaagcaa ccagaggaaa tcgcaacgaa atacttcgag
     1081 gcactgggga aaacccccga acctgcttac cctagtggat tgaaggaaat gtttgcgaca
     1141 caccctcccg atattgatag aggcatacat tctttgtttc tgtattgcga cattatcaaa
     1201 cccgcattcg ttggtaatac gtatagtcaa atactcagag ttgtcgaaat accatggggt
     1261 atacgatcgg gacagcaagt aaacattaaa tatccttcac cattttacat gcctcttctc
     1321 gctaatgagt ttgaaaatgt acaaattcat ttgaaggatg acgctggtga ggatattaat
     1381 tttgagtatg ggcgtgtaat tgttactctt cattttcgaa gaaccaaaaa ctaataaata
     1441 cacatgcgca caagattgat gagtaaaaaa atggaaaatc catatgcaaa ttattataca
     1501 agtcaagccg gccttggtat ctccggctat gctggtgttc gataccaaag aggcagagga
     1561 ttcttttcaa aaatgttttc aagtgctctc cttccgttcc tcagtactat aggacagaag
     1621 ctctttagca caggtgtgga tatttttcag gacgctgcac agggcaaaga tctgaaaagc
     1681 gctgtgcgtc aaagagttgt ggatgccggg gctgacttgg cagaaacggg tcttaaacgc
     1741 gttcgaaagt atgcgcagac aggtgaaggg aagcgaaaaa aggcaaccaa aaagaaagct
     1801 gccaaaccaa aaaagaagcc aacttccagg ggtaaacgaa aagttaataa aaagacctac
     1861 acaaggttaa atatctgaaa acaatggaga caattcacga actatcatca attaccccgc
     1921 ttactgaact tgatctgttt ggcgttccgc caactcaagc cagcatcgac agcgatgtct
     1981 acatggagca caagcctatc agtgtcatcg acagctcttc tgccattaca tttgtggtcc
     2041 cgactccagt tgacgagtac atgcaattaa gagaaatgat gttttacctt caattgcgta
     2101 tcaacattac aaaatcggcc ggcggcgata taacgcaagc agaatggaac aacatttcta
     2161 ctgttaatta cctcctgcat tcaatgttca aacaggtgga agtggaatta aataataaga
     2221 caatcactac ggggaatccc acgtacgctt ataaagcata ctttgatgcg atgcttcatt
     2281 actctgacga tgcgcgaaga tcgcacctta caggtggagc atggtcaccg gaaacctttt
     2341 ctacaagcga cgaggaaaac cttaatgcga ctagacaaaa attaattact ccgggcgtga
     2401 ttaccaagga cggtaaggga cgtatcattg acctcatggg aaaattacac gttgatttat
     2461 cttaccagga gcgtgccatt cttggtggct cacaactgaa agtgactctg attcctcatg
     2521 acccattctt ctatcttatg ctgaaagata acagcggttt gaaagccact gtggatttca
     2581 taaccgcatc actatacatg caccgctcaa gggtatcacc gcacattgtt gacgcgcatc
     2641 aaagagcctt ggaaagggca acagcaaaat atccatacac ccgacgtgac gtaaaagcct
     2701 tcaatgttcc ccaaggcaat agatcagcac atatagataa cattgttctt ggagtgctcc
     2761 cgcgtcgtgt tttcgtggga atggttagca atacagcttt taccggctcc actaaagtca
     2821 acccatttaa cttcaatcat tacagcgtta actatcttgt aatcaatgtg gatggaaggc
     2881 aagttcctgg gcgcccgtac acccctgatt tcgccaataa actgacagtg cgcgaataca
     2941 tgggatactt tgaggcactc aatcagctta catcagacac ttttgtggga ctttctcaag
     3001 aagcttggag ctttacccca atcttcggtt tcaacttggc acctgatctt agtgagggag
     3061 cacagagttc gggtcacgtg aacaaaatca aacgtgggtc cttacgacta gagctgcagt
     3121 ttgcttcagc tcttcccagt acaattacag ttctcgtata ctgtgagtat gactcgctcc
     3181 tggaaattaa taaagacaga gaagttacac tcgattttca ttgaaagatg aatacaaaag
     3241 aaataaattc gtgctttaca aaatttcccc agtttttggg cacatttccg ttggatcacg
     3301 tcccagagag tcataagaga ccatgttgca tgatcataaa tacacaaccc tgtaacgaac
     3361 caggagagca ctgggttgcg atttacctga acagtgatgg aaccggagag tatttcgact
     3421 cctttggctt tccaccattg cataagcagg ttcttgaagc cttggaatca ctgtgtccat
     3481 tggggtttct ctacaaccac gtaacgcttc aaaacataac agcaagtact tgcggtctat
     3541 attgcgtcct ctacctgaaa cttaggatga aaggttatcc accaatcacc attgtcaacc
     3601 ttttttcaag caatacctta cgcaatgaag atttactaag aaaatgggac atcagagctc
     3661 tttattaagg taaatatact ttacaaaaca cgtcaatatt tgctcgacat actggacaat
     3721 gttcaattaa aggtaaacag atgttacaaa gacataaatg cgcgcacggt aaaagcaagt
     3781 attccgacac gttttcgagg caaaccacgc agttgttcat atgaccgctt tttcggtcag
     3841 tgtcttggtc cacaagttta aaagtcttgt cttggacttt atacatcggc acgactccga
     3901 tactcatgca gactcgctca tagtcgtttt cagagttgac aaatggacaa tttgggcgcg
     3961 aattacgatg agcgtacatt aggtctcctt ctgtcgtcag agggagagag agcaagcacc
     4021 acgggcattt tgcacgggag aaaccatcaa aaaagaaacc agattgagca aagtcgtaat
     4081 aacgatcgag cggtagatgt tcaccaaacg aatttagtcg ccttttaaag tccatcattc
     4141 cagcgaagag ttcttctgca taatcatcga gggcccatcg tagcgcattc atgatagtga
     4201 gctgccttaa tgaaagctcc gctgctttta tacgaaccaa aaatgaaaat tccccattat
     4261 aaaccaatga gagaatctat aagaacaagt gttgcattca aaagaaaaaa gtaatcactt
     4321 tcttcgtaaa ttgcacaatt ttcttagaaa tcctgcaaga atttcaatgg ccccaagaac
     4381 aattattgcc gtcgtccttg atgagtctgg aagcatggct ccgagacgag attgcacaat
     4441 cgaaagcttt aatagtttct taaaggatca acgctctggc agcgatgacg caatcgtctt
     4501 tctcgtgaaa tttaataacc acattaagct tgttctcaat gctaagccac taacacatgt
     4561 acatgacctt caaagatcta cctatgcacc taccgggggc actgccttgt atgatgcaat
     4621 cggtacaatc atcaaattgg ttgagtattg caaaacctct gatgatcatg taatttgtat
     4681 catcatgaca gatggtagag acaatgcaag caacgatttt agtaaatgtg aaatcttgga
     4741 aaaaattcgg atacgagaag aaagggaaga ttggacattc ctatacaaag gttgtgatgc
     4801 ctataagtgg ttcaaggaga caggaatgct cgtaagagaa ttcgatactg tagacacaga
     4861 cagttttcgt gatgtctccg actcatgtat gcgagtaagg catgcaaaaa gaagaccaag
     4921 tccatgttaa tcgtacggga aaatctataa taactaatga tcaagtattt cgcaacaaaa
     4981 tgtcttggtt gaaagttaac gagttctcgg aaatcgacgc tagggttatt tcccgaaccc
     5041 gatttacgtc aatataccaa ttacaggaaa gttgcgtaag tgacgaacaa gtagattacc
     5101 ttctatggtc gtttctgaga actgccattg agccttttct tcaacaaatt aagcactcag
     5161 acttcataag tgttgcaatt ttctcggaaa aatttaatgt gtttttccct ccaaggaaga
     5221 aaaagaactt taattacatc aagtttcaca ataccgtcgt cttggaagtc attgatgatc
     5281 attcaaggtt aaatgatgaa atcgtggttg aaatcagtat ataaggagaa ccataagacc
     5341 agaagacaca cacttgaata gatcatggaa gctattcgaa acttcaatga tcaattgttc
     5401 ttcttgtcaa acttttacta tgctccgatc gtctacgaag gaatcaagta tcccagcgtc
     5461 gaacatgcct tccaagcagc gaagacgatg gatgaagacc tacgcttgtc tattgctcga
     5521 cttcgctcgc ctattgatgc aaagcgtctg gctcgtactt tcgatctgag aattgactgg
     5581 gacgaagcca gaattgctgt gatgatggag tgcctaagat tgaaatttca tcctgatgga
     5641 tggttggcaa gacgacttgt tcttactggc gaggccctgc tagaacatag taattactgg
     5701 catgaccaat tttggggatg ctgcgtgtgt caatcctgca ataataatgg cgaaaatcat
     5761 cttggtcaca tgctgataca gatacgaact gaactccaac catattttga aaatccccat
     5821 tgattttcta tgggtaaatc tatataataa ctaacgatcc atggttattg ttaataaaaa
     5881 atgtctaagt ggaaccaact cgttgctttc aaactgacag aggatcccaa agcagaggac
     5941 tacatttgct taagggtaac tgtccctcct gacaataggg tgaaagttat ggacctgaga
     6001 aggtacaaga agaa
//
