# Supplementary material for: Widespread Horizontal Gene Transfer Among Animal Viruses
Source: bioRxiv. 2024 Mar 26:2024.03.25.586562. Preprint. [Version 2] doi: 10.1101/2024.03.25.586562 (PMC11071296; doi:10.1101/2024.03.25.586562)
Supplement: Supplement 2 [file media-2.zip › File2_Maps/uParvo_cordylochernes_pseudoscorpionendogenized_QEEW01008431_23285.gb]

LOCUS       uParvo23285ct_1        23285 bp    DNA     linear       01-JAN-2019
DEFINITION  [note: taxonomic lineage
            d_Viruses;-
            _Monodnaviria;k_Shotokuvirae;p_Cossaviricota;c_Quintoviricetes;o_Pi
            ccovirales;f_Parvoviridae] [isolation_source=original].
ACCESSION   
VERSION
DBLINK      BioProject: unknown
            BioSample: unknown
            Sequence Read Archive: unknown
KEYWORDS    .
SOURCE      Parvoviridae sp. ct6ZVE5 (unknown)
  ORGANISM  Parvoviridae sp. ct6ZVE5
            Unclassified.
REFERENCE   1  (bases 1 to 23285)
  AUTHORS   Taker,C.
  TITLE     Cenote-Taker 2 dummy template file. Do NOT submit
  JOURNAL   Unpublished
REFERENCE   2  (bases 1 to 23285)
  AUTHORS   Taker,C.
  TITLE     Direct Submission
  JOURNAL   Submitted (01-JAN-2019) Taker 2, Cenote, 1000 Circle St., Cenote,
            DC 31111, USA
COMMENT     ##Genome-Assembly-Data-START##
            Assembly Method       :: unknown_assembler
            Genome Coverage       :: 1x
            Sequencing Technology :: Illumina
            Annotation Pipeline   :: Cenote-Taker 3
            URL                   :: https://github.com/mtisza1/Cenote-Taker3
            ##Genome-Assembly-Data-END##
FEATURES             Location/Qualifiers
     source          1..23285
                     /organism="Parvoviridae sp. ct6ZVE5"
                     /mol_type="genomic DNA"
                     /isolation_source="unknown"
                     /collection_date="unknown"
                     /note="genome binned from sequencing reads available in
                     unknown;
                     derived from metagenome: unknown"
     CDS             complement(7224..7505)
                     /note="no search hits"
                     /codon_start=1
                     /transl_table=11
                     /product="hypothetical protein"
                     /translation="MIWILLKRMGDFLQKNIIIENIMTSTLQQNDLVERMNRSLLYLV
                     SRTICSSGLPEASWAELTYTAAYVMNKMLNSHNGHNTPYELWTGKKPSV"
     CDS             11834..12193
                     /note="no search hits"
                     /codon_start=1
                     /transl_table=11
                     /product="hypothetical protein"
                     /translation="MEDIIVHSWTKLKKVESLLCSWSSIYIYIFLRRQRQYFSHLVIS
                     CVFNKGQFVSNIIQSYCMNTDIHSKRYNFLMLCPLVKQLLNYDVFISLYSISSCRVNN
                     ENKNVYLIYNLIIHAFA"
     CDS             13999..14184
                     /note="no search hits"
                     /codon_start=1
                     /transl_table=11
                     /product="hypothetical protein"
                     /translation="MSNVCPGKAIYMCQSYVISKCLEKNRQNFIDATVWKGINCPEFC
                     SRDMGMTNWETTTTQLY"
     CDS             complement(14728..15153)
                     /note="no search hits"
                     /codon_start=1
                     /transl_table=11
                     /product="hypothetical protein"
                     /translation="MSSIYASILPVVNLYKTGGLSKVLLLFVSQFVIPMSRLQNSGQL
                     IPFHTVASIKFCLIYFLNILKLHKIDTYISLPRHLLFMLNVAFRKFFKIIFLFTQVNM
                     GRNHDNHCQYGLYLLIFIYNYNMKLRADNNHVPNKIPLL"
     CDS             20246..21157
                     /inference="protein motif PDB:1S9H_A"
                     /codon_start=1
                     /transl_table=11
                     /product="Rep 40 protein Helicase"
                     /translation="MLFACWLVSRTSLETLPKEALEDAGFTIYYRSDIVEKLMDLLNT
                     SEAEVWGNTPSSRCPTTRLPPTGTTSISSMIAPGTTSYCRCTILQGKRVLRRTRRHTW
                     GYRCGGRYWINLLEYLSQAPRELIYLHVSGSITGHTVGRYESLSLGPNQGEIQQKYME
                     TFDFCGELLCQGVGNEQGSGEHPGGRDKSSKPRKESTDEETIYRLLKKYPCCPLINIT
                     RTPIWMSHKKYRFRLAHWDVLTNASNLFSKELCFWEIVDCIKYYEKAHPMFRAPGGDI
                     TYYLSTKESEKIILRILEEQVGADNIE"
     CDS             21403..21717
                     /inference="protein motif PDB:1S9H_A"
                     /codon_start=1
                     /transl_table=11
                     /product="Rep 40 protein Helicase"
                     /translation="MICGGDDIPIKIKYQGDCIMHRTPLIILINKNVVPSEAAITDRV
                     LTTHWNSLPFLKEITKKPNPLGFINIFKIYLNMNSDESSNTSSVEESAGEDSGTSGAG
                     KQ"
     CDS             22086..23285
                     /inference="protein motif PDB:6AR3_D"
                     /codon_start=1
                     /transl_table=11
                     /product="Reverse transcriptase"
                     /translation="MGQGAASLNKYRKSKDLISSKLSEKLISFTDSNSITIANGRTKG
                     DTHGSFTFISERGSSVLDYFMYTHGLTQIISDMWIEELSYSDHLPIVLQINTGYEAIK
                     SSYKNEILTRKFIWTKENVEMLKHNLSDIEVGNETDINTETANFTKQIYTAMESANII
                     KFAKRRHQLSKPWYDKDCYIMKKTTKVSLQRCRNSNNIHDRQKYIEARREYFKLLQRK
                     RDEFNKDKNERIKNAKDPKSFWNAIASFRKKPIIQGEIDIKEWFLFYKNLLNKENKEA
                     TFTVNQMIGWKDPDLDAEITLEEIHDVVKKLANGKAVGLDGIPNELLKNLPIPTLNKL
                     KNLFNKIMSTEKYPQLWTNSIVHPIYKSGDKNNPTNYRGIALCSNISKLFTTILRNRL
                     NNWIEKRX"
ORIGIN      
        1 nntccgtagc agtaacgggc ctgccgcttc gctcgtcatc atgcacgttt tgccgtcctt
       61 ccaagaacca tgaacgccat cggcgaacca tttggaggct catacatcct tcaccataca
      121 ctgacactaa attgcgatga atattgaccg cagtttcatt tttcgccgtg aaaaaacgaa
      181 ttacagaacg gagttcgcaa gtggacacgt tcaccaatgg tagctctatg gaaactgaag
      241 cgctacggac ttgcgcgtac gagtagcgtg attttgaagg tcacgcgctt ccaatgcatc
      301 ctagtgacca tttcttacac tactaactaa tttttacaac gtttcgttcg cagaaaaaaa
      361 tagggaaact tattcattgg atggccctcg tatataaaca tatatagaat tataaaaata
      421 aaaatacaac ctttcgcaat gagtttttct tttattatga tattctatat atatagaatt
      481 taagatatat tttcagacat tatactcaat gaataaaaat tgaaggaggg agggtacggc
      541 ttatcaggag tgaaccatcc cagtttatcg ccagcttaat ctctcaacct ctcaactttc
      601 tattgtatta gacattttct cccatagatt tacagttgtt attgaatata gggtaaatag
      661 gcgttttaat gaactatatg gagatgagtt ttcaggactc tagatatata tacctgaaga
      721 tatattgcat gtaggaatat atttcaatta tacacacatg tgtatatata tatattcaaa
      781 agtatagcct taaatatttt tcaaatttct aaaaatactt cttcacaccc atgtgcagat
      841 gttgctcctt cctaactggg catggtacat ttcgccaaaa acttgatgct caactaagtt
      901 tccggatttg ccacctagat ggcgctaatg acacgtgtag tatgtattcc tgtctaatgt
      961 tgtgttgttg ttacaagttg gtcatttttc aactataacc attcatgatg ccagcataaa
     1021 aacatttttc gttaaagaaa atgtagagtt ttgtaacaaa aaacaggatt tttttgggaa
     1081 tcttctcttt tatacttgat acaactgaag catgtcgttt gcatgaggag acctaagaag
     1141 aacgcgcttt atcgaaactt acttctaaat attggtttaa gagaacgact taaagcgacg
     1201 atttgaagac tgaggacaag gtttatttcg gaagataaaa aataattgag gacctcgata
     1261 tgcaaacctt attggatcaa agcgatatgt agtcaacttt cgaaagcatt gaacatgact
     1321 tgccgtggtg ttaaacaaac ttttacatgc catgggacac acaaaatgaa gtaaaatggt
     1381 ttatgcgtga gttagctgag aaataggtgg aaaattctat cagaaacctt tgaaatattg
     1441 ccttttcaga aatatcgact tgttattgga gattggaagt aggcatattc aaatattctc
     1501 aaatataaaa atattggttt tttaccttga aaagcaacat aattagaagt catggtcaaa
     1561 tcgcttcggg aaaatataat gctctgtgtt tggtaggatc agaaagtaaa ctcctgtact
     1621 caaagcggct gaaactggac gaaaatgtca atgagcatcg ctacttatac ctgattaatt
     1681 tggaccatgt gaacgagtga taatataaca caataatgtt ccatgctgtc gtccatcaga
     1741 acgctgaact aggatctgac acagtaattg tcaatttcac ttgttacggt cgatggcata
     1801 tgtattggct gggatttatt tgatcaattt ggaaaagatc caaaattggt tgtggtggcc
     1861 ggttccatct aaaatacgcg tcttttaatg ccgcgggaat catgtattga cataaagatg
     1921 ggtaaaaatg tgaatatgaa gaaaacataa aatatttacc caaaagttcg taaacacttt
     1981 caagaaatcg aaatatcaat attattcgcc ataatattat tctccgttat gtataatgtg
     2041 tttctttgta ttatgtataa agtaatttta ttatgtatat ttatgtattc gccgttataa
     2101 cacaaacttt tgagacaacc ttaaataaac aattcatctt cttatacgca ggttattaag
     2161 accaaaacca aataaataaa tagtgtgtga cgtttcggta agtgcgtttt taccgtatca
     2221 agattgttac caaaagtcac ccactattta tttatttaga tttggcctta ttacaagaaa
     2281 cctttttcct cacaatttcg tattttttat gtattttttt ctcctcgaaa actttcaatt
     2341 ttattcataa aaaaccaaca gaaacttagt cattaatctg ttatatatat atccaatgtt
     2401 tgaacatatg gatttatttt aaaaatttga attctttcag agaagaattc ccctattgat
     2461 attctcatat atgttgttag atttgtttat attttaaact tatgaaatat cgaaatgaaa
     2521 tttccaatgt ttcatgttat gtgtcaccct ttaatttgag gaaaaaaaca tctaattttc
     2581 attttttcaa ataaaagcct acctcgagat ctaaactttt ttttttttgg ctggtaaatt
     2641 ttggtgattt gtgaaaagat taattctgaa atgatactac aagataatgt ctgtgaaatt
     2701 caaatggata aaaaagaatc ctcacaccca ttgtattttg gaaactaata taattatatt
     2761 ttattaaatt gaaatataaa attttacatg aagaaaagaa ttaaggaacg tgtaaccaag
     2821 caagtgtacc attgttacat ttgactatcg ctgtttggaa gtgacattga caaatgaccg
     2881 agatggatat tatcaagaga gtgtttagta gactttgcct agcgtatcta gggagtgcat
     2941 ttttatgttt tgtctttata gtggtgtacc cactcgtctg tttgttgtca acagcagttg
     3001 acgtggttag ccggctgatc gccaccattt ggccttatgc cttccggtac tttaggtact
     3061 cagacgagat tgggttcgcc tggttctgtt gtaagttatt atggcgtggg ctaggcaaag
     3121 tgagaggttg gtataggaca gaatagggaa taggtgagat gtgtggctta agttttaagg
     3181 attggcaata ttaatcaaaa ttctgtttgc attggcattt atgtttcaaa attctatttt
     3241 tttaaagatt ggctagtatt tttttttttt caaaattcat ctcccttatt agccaacttt
     3301 acttcctttc tgatagccat gatccctcct taaaactaat gccaggcagt ctgctctcat
     3361 gatgctcctc ggaaccctgg gtcccttgaa gacaagctct tgccgcgtcc tatccctgcc
     3421 ttctggaaac tctgaaccag actttgagat gatcttcgaa gctttctgga cacgaatatt
     3481 tctaatgaag aagaaaatca cagtgatctc ttgtcttttg gtcgtttttt aatcaacgca
     3541 acttctttgg tcactgagcc ccttaaattc aagttcatct ccctcttttt tggaaatcat
     3601 gaattcgatt atttgatccc ctggatgaag tctatttcaa cgcttaaatc taactttgct
     3661 gatgttccat aagataaact ttgaattaaa ttggactttc ttcaaccaga atccaaatat
     3721 ctgaacccca cattttgcta atttttctat cattatcttg gaatagtaat ttccgcttct
     3781 ccttcagcat gtgccttcaa taccttccaa tcttttccca caagctatat tcaaagggac
     3841 caacctgctc atttctcacc aaagacaact tatataaaag ctggctctct tgaaatatcg
     3901 ttcagctatc taaatccccc atcttgatca tctttctatc aatatcttga aatagtaatt
     3961 cctgattttc tttcagcctg tatgtcttca atgccttcct tcccacaggc tctcttcaaa
     4021 gggaccaacc tgttcatttc ttaccaaaga aatatatata aaagctggct ctcttgaacc
     4081 gtcgctcaac tatctgagca gcacaacttg cccatgccca acctcatctt tctatcatca
     4141 tcttgaaata taaactccta catcgctctc aatatgttcc ttcactgcct agcatctttc
     4201 tcttacgatc tcacttaaag ggaccaaacc gaaataaaat ggaaatggac attttcactt
     4261 ctctcttcaa tatcttcctt ttctttgact catcattaga taaaaaaaga ataaaatcat
     4321 ttattataat agttttttta tattccattt taactcacct aaacttacct ataattagtt
     4381 aagtatgaat aataatacat tcacattggt tatacacata taaatcaatt taaatgggac
     4441 cttcattctc caatcgagat agaggaggat gaaaaagagg atctgtggac aagccgccat
     4501 gttcaccaga cctcaacact ttaaacttat gataattatc tgaagtagaa gatgtaaact
     4561 caaaacccta taatgttaag gaacaaagac aggatattct gagagatatc agtaattcca
     4621 tgaattctcc attattcatt gcacaatata tttttatccg agtgaactat tgtatactat
     4681 actaaatcta aatataaatt tgtgcaattt atacgaaggt cattcaaaat aaaataatac
     4741 ttttgtaaat atccatatta ttcaagcgaa attttcaaaa tactttctag taaataatca
     4801 ccctctgcat tcataccccc agttgccatc ttcgagggat ttaatatatt ttcccatcga
     4861 aagattgctt tgaagcctct tctcgtatgg aggtggtgaa tataccttaa agtcttgtga
     4921 tgtttggacc tttttgaatt ccatgttgtc gagcgagcgg tatcaagtag caaaattact
     4981 ctttttggac agcaatctta ttcttttaaa ctattttcgg gttcaaagta ttttcaataa
     5041 aaaagaatat gaatcaacct ttattttggt ccctagttta ttatcatccc aagaataact
     5101 cttgctttca aatcgagtta acatgttcaa ggtctgtccc tgggcttact tcattctatc
     5161 gtatatatat tttgagatta gatttaactt tcaggaccta aaagaaaaaa atatgatgac
     5221 agatatcgtt tttcgtactt ggtgcgatgt tcctgagatt acttcatctt gtaaactatc
     5281 taaacagaat cgtccacata caatattgga actctaaaag ccctattcgg cgaaaacact
     5341 ggaaacgtta atcactaatg agacatgcct cttcattatt ttccatctca ctcagtacag
     5401 taaaatattt tattctaacg actaatttat gcgctttaat atagttttct taaataaaga
     5461 ttaaaatttt agccttatat ttgatttatg cctactgtcc ttgtctgaat tatttacaga
     5521 agaacactgc tcgatgcaaa tatttatatg tatttctaga gttctctaga agctaaagcc
     5581 cattaattaa ataaatacca taacaagatt cagctctata ctataacata tatgaccaga
     5641 attgttcaat taatacaaga gctatgaaaa tcagtaattg gcgaaaccgc tggaataatt
     5701 tgccactggt tagacctggc cacctaagat ttttcatcgc tgtaagaaca gttcgaagtt
     5761 tgcactattt gaacaagaaa agtcttgcct caatagtttt attccttata tatatttata
     5821 aatattgtgt tggagaagtc ttttcttact ttcatctctg taaaaacgac tggcttagca
     5881 acgcaaacta aatatgcttt caaaattcga aactattata gacgagtatg attcttaaaa
     5941 aaaaaaagat aaacataaaa gatggcgcgc taaagcatca taaatatgcc tcattttgtt
     6001 ttacatagta aaataataag tatttattaa aaggtgatga attaaaaaaa cgtatggcga
     6061 gactgaacac acaatagcct caacaacttt atagtaacgc gcacgttatt gtaaggacca
     6121 ataagcgcta agattgagtt acgcaccatt ttcatgccat caatctccct cttgaagtga
     6181 tctcttgctt attcaaggag tacttcggaa cctagaagtc tcgagttagg aacttcatgc
     6241 aagtttgttc cacttataac acagcacttt cagtcgatct gtaggtttgt ccattgattc
     6301 tcaatgtcat aggatgagac agagcaagag aagtttcata ggaactttac ttacctgata
     6361 tatactatca atatcgtgtt cctcacaaat taagaagatc aaatccaaat aaatatatag
     6421 tgacttttca gtaacagcgt tgtcacaaca tgttaagtga tattttttct cattcaacac
     6481 ttttgtctga agattgtaac aacgctgtta tcgaaacgtc atacattatt tatttatttg
     6541 gatttagtct ttttaccttg tgtttataat ctgtaattta aattgttcct tatcaacgtg
     6601 tttgtcagta tgtttgtcct cttctattgg actctcagcc ttttgctctg atcatgaccc
     6661 gggatcatct tcagtttctt gatgagtcct ataactgtac tgctcaactg ttggaagcag
     6721 ctctcgactg ctgtcttccc ttgatagact ttcctctttg aagacagtcc cgagctttcc
     6781 taactcgggt atccatactc ggtacccacg tcccctgatg gcatatcaac aaggttgcct
     6841 cagtatacgc ttccattcaa ttaggaatgt ctttattaaa atattcgaaa accttacgca
     6901 atatgttttt ttttattacg aaaacaccac gagctctcgc ttttcaacag gcgaaaatta
     6961 taatctaaga gttatattat aatctaagag ttatattata atctaatagt tatattatca
     7021 tctaagagtt atattataat ttttgcccgt tgaagagcga gagctcgaaa gctcgtggtg
     7081 ttttcgtaat aaagaaacat attgcgtaag gttttcgaaa atatttctaa agtaaatcga
     7141 aaatttgatt atatctgaaa ataggaattt tttaatagtg ttggagtatt tgcttgcatc
     7201 ctacggtcaa tagacttcag atgttaaacg ctcggctttt tcccagtcca tagctcatat
     7261 ggcgtattgt ggccattatg gctgttaagc atcttattca ttacataggc agcggtgtat
     7321 gtcagttctg cccaggatgc ttctggcaga ccactactgc atatcgttct actgactaga
     7381 tataaaagtg acctattcat tctttctacc aagtcatttt gttggagtgt agatgtcatg
     7441 atgttctcaa taataatgtt tttttgcaga aagtctccca ttctttttag caaaatccaa
     7501 atcattatct gtgcgtattc tttaagcttc ctattggtac gttttttgga ttcctgaatt
     7561 cactgtttga atcttttcag agtttcggat tagtttctta ggaagaatac tttcacatat
     7621 ttttggcttc atcaataaga gtcaaagtgt actttgctcc tccccagctc gctacatcaa
     7681 aggggcccat aaagtttgca tgcaacaagt tcaaagccat gatttcctca tacttcctgt
     7741 gcaagtacca aggaaatggt agtcagcaga atattttgtc tttgtacttt tctgatttta
     7801 tcacattgca atcaaattct ttcacactct gattttgacc attttggcta ttgtgtccat
     7861 atttacatac atcaatattt tgtgctaaag gtccagtgaa atgtactttc ttgtattcat
     7921 atgcaacata tgctcgataa tcttgatcgt attgtgaaag tggagtagtg tgtatgtaca
     7981 agagtcttcc aagtatcctt cattcttaaa gagcttgccc ttcatgtcta taatgtggca
     8041 agcactcttg ttaaaaacaa ctttacattt tctgccattt gggacactga aagaatactg
     8101 tgtcgtattt cagaaacata catcgtgttc ttgccaacag aatctcctcg atgtctaaaa
     8161 tcttggcctt gatagtacca aatctacaag cttttgttga agagccattt gtataacagt
     8221 gacagtactc aaatttcctt tacattattt tagtctcata aactaacctc ttttgggaat
     8281 cctttggtgt gtggcaacgg aatccttgat ctacgtctca gaagtagctc caagcaacgt
     8341 tttacatgtt gctgacgcat ttattctgtt caaaggtcgc ttctcccgtc aaaaaagacg
     8401 tcaaagctag acgccatgcc tttgtagata aatatccttc cagctaaatt tccatctgaa
     8461 tttattttgg ttaaaccact ttggtttatg ttcttctctc tacatttatt tctagattaa
     8521 tttgctacca catttaaagc ataccatctt tgcattacat acctttctat tttcaataga
     8581 ttttgattat gcattattag cagccatagt attcatacct ttagaaaggt tagactttct
     8641 tttgacttct gctagcggcc atctttcaag tgtaacggct gtaaagttcg gttctcgcaa
     8701 gttacatatt gtcgaatgta agtatctata gattaaaacc acagcgtgcg tcaaatttct
     8761 gagtaattat atatatatgg tacaatacta tataggtgaa gggaatgaat acagataaac
     8821 acgcgagatt tctatttgga atctactcta aataggataa gattggtaga ataatttagt
     8881 agaggtttga ttaaaattgg ctgtttttta attttaattc taggagagat aaccttttcg
     8941 aaaacacttt caaaaaatat ataatatttt taccggaaga tgctttaaca ctagaacaat
     9001 atttgagata gtgtggtttt gtatttactc aggtctttat agattcagat attttatgct
     9061 attttgatta ataaacacta ggaatgtttt aaagagaagt ctgtagagag aagtatttca
     9121 tccttttctg gacaatattg gtagtgaaga tttaatctga aataatactt acaagacaca
     9181 caacatttgt atacagtttt ataacatgtc tgccaaaata actatactat gtagtgaatt
     9241 taatttaaat tttattatat ttattttttt ccattgagaa aggatttagg acattgtaac
     9301 caagcaagtg taccattgtt agatttgact atcgactatt tactgcgtga aactgaggct
     9361 gactaatgaa tgcgatgagt tttattgaca gaatggttcg cagactttgc ctagcatatc
     9421 tagggtgtgc atttctatgt tttgtatttg tagtggcgta cccactcatc tgtttggtgt
     9481 taacaacagt taacagaata gaccggcttg ttgccgcagt ttggccttat gcctgccgct
     9541 acttcaggta ctcagatgag attgggttcg cctggtttat ttgtaaatat tcatggcgtg
     9601 ggctaggcaa agtgagaggt tggtggtaga cagagaggga ataggtgaga tttttttgtg
     9661 ttaggtttta agcattggct atatttatca aaattatttt tacccattgg ctttttttgt
     9721 ttcaaaattc tattttttaa agattggcta gtgttttttt ttttttttca aaattcatct
     9781 cccttattag ccaacctcat ttcctttctg atggccatga tccctccctg aagctgatgc
     9841 caggcaatct actcaatgat tcttctcgaa ttttgggtcc cttgaagaca agctatttcc
     9901 tccttctatg atgatctagg attgattcct atcttctgga aactctttac tcaaactcat
     9961 acgaactaca gggtattctg cacaagaaat attctaatga tcaagaacat tgtggagatc
    10021 tcttgcccac tggtgacctg gaactagcgc aactgctatg aataagattc acctatcaat
    10081 tttataaaca aggaattcaa tcacataatc ctctggatat tccaaaactt ccaaccttct
    10141 ggcatatcat atgaagccat ttcaatcaag ctgactttat tgaaccagtt ctctgctatc
    10201 tgatccccac atcttgctca tttttctacc atcttcttgg aatagcaaac ccttgcttat
    10261 atttcggcat gtgccttcat tacctggaat ctttctctac aatctagctt caaaggacca
    10321 atttgatcat ttctattgag gccaactttg ataatatctc atttctaaac cagtattctt
    10381 ctactatctg agccccacaa cctgcttatc ctatcctaac caccttcccc tgtcatattg
    10441 gaatagaaac tcctgcttct ctctcagcat gtatcgtcaa tgcctggtat ctttctccta
    10501 caagctcgct tcaaagggac caacccgaga caatggaaat gaccattctc cttccaatcc
    10561 tattcaatat cttccctctt tcgactgatc attttgctgt ggaagataaa atcatttttt
    10621 gcaacgcgag ttttctatga aattccatta acactcacac aaataaattt tcttatagaa
    10681 atttcagtag gggaattaga attattagat taaatatagc tcaactttta aatttttatt
    10741 aaatattaca gagatagaga tgggatagga ataagaaagg acctgtgaac tgaccaccac
    10801 atcatttgaa gtagaggatg taaggtccct attgtatatt gaggaactac agcagtccat
    10861 ttttatagag agatctctat aattctacaa tagcaattct acaatacatt acacaattct
    10921 attaagggta agctttcgca taatactaag tttttattat taaaataact tttcatatta
    10981 aaaaaactaa ctcatttagt accaaatgta ttgtttaaaa ataaattttc caatgtcctt
    11041 cctacgatga ggaaatatta agaagaacct ggctcatcaa tgaacactct cggaggtttt
    11101 tcccgtttaa tcaaccatac cattctaata ttgtaatagg ttatttcctt gtatatcgtg
    11161 ggtcggtgga aggctggtta aaccgtttgg tttacgacca ctacaacccg ggttcgatcc
    11221 ccgcattgga cacttttttc tgtttaaaaa aaaaatgctc caatggcccc ccgattcttg
    11281 caaaagtcca accccaccag cgagtgaaag taaccaaacg gggctctggc acatttgtaa
    11341 gtgcaaagtc gaactgcttt cacatgtgta gacatgtggt gcgcttacag taaaaagcag
    11401 tcgctaacta cccaccatga ttatcatggc ctgtaccacg tgtactaggg ataagcaaaa
    11461 atatatatat atatatctgg taggactcat atgtacataa atggacacac acggacacca
    11521 tacaatctca actctttagt ttgtacaaca gggagcattt ggcgacagtc accaccataa
    11581 acaacaactt tccgcaaaaa gcaaggtcac aatgcataat gtcccttatg aggcgattta
    11641 caatttcaag cgctctgtag tggaccatag aataatgcaa taatacaaat gcacaatatt
    11701 ttaaaacaat gcaatttgga gatgctataa tagagtgaaa tttgaaatca gaaagtctac
    11761 gattggaaaa ttgagtaaat gaaaactctg ttaaactgta cttaaactct ttgttagtgt
    11821 tttatatatc tatatggaag atattatagt acactcatgg acaaaactta agaaggtgga
    11881 aagtctttta tgtagctggt catctatata tatatatatt tttttaagga gacagaggca
    11941 atatttttca cacttggtaa tttcatgtgt cttcaataag ggtcaatttg tatcaaatat
    12001 cattcagagt tattgtatga ataccgatat acattctaaa aggtataact tccttatgtt
    12061 atgtccatta gttaaacaac tgttaaacta tgatgtgttt atatctctat attctatatc
    12121 tagttgtaga gttaataatg aaaataaaaa tgtatattta atatataatt taataatcca
    12181 tgcgttcgca taaaaaaatt taaacatagt taaatccatg ggaaaatgtt taatctaatc
    12241 taattaaatt aatacgaaaa atcttctttt tttaaatact aaaaggtggc tattaattta
    12301 attatgatgt aatgatcaac tagggaagac aaagtttttt ttttgtaagt cttaagcgtg
    12361 ttaatgagat taaatccatt agaaaagaaa gaaaacataa tagagtgcag taacttaatc
    12421 cttttactca aattactgag agataggttt agagaataga atgttctgtc ctggttagaa
    12481 acctccattg atattttagt tttggattac ttcttatttc tggtttaggt ggtcttaaac
    12541 caattctttg gggtattgta tactttgagg tgttttcaag aaatgattgt tcggaagatc
    12601 ctttatttga agtccttaga aaataaatct tgtgcttttt tttctggctg ggaaaaatag
    12661 ctttagatta taaaatttat ttcatggtgg atagaagttg gcgactgctt ttactgtaag
    12721 tgcaccacat gtctacacat gtgaaaagca gttctacttt gcacttacaa atgtgtcaga
    12781 gccacgttta gttacttaca cttgctggtg gggttggaca tttgcaagaa tcgggggcaa
    12841 ttggaacact ttttttttta tcagaaaaaa agtgtccaat gcgggaatcg aacccaggtc
    12901 atagcggtcg aaaactaacg gtttagacca tccttccacc gaccccataa aatttatttg
    12961 atagttacaa gcccgcatgg gatcttcaat tggcgcactc tggtgagcaa attttctgcc
    13021 aattcaagaa atctctagat gctgttgaaa aaaaaaattg ttagttggga gtttgttttt
    13081 aatatttctc catcactcag tggtttcttc attggcctga caaaggtgac agtgagtcac
    13141 gaaactgtag gaacataaac tcatggacaa aacttaataa agtttcatct tttagtatct
    13201 atattgggat taagagaata attcttgaaa atatttgata cacagtgacc tttattgaag
    13261 acacacgaga taaccaagtg taaaccaaat tgcctttgtc tccttccttg ttttgtccac
    13321 gagtgtaaat aactcataaa cggttgacaa tttaaacaat tttattgatt tttctaatca
    13381 atttttacaa aggtggaaaa aatatataat aaaatagtaa ataaacggtt tagtagatat
    13441 attttaaaaa atatattctt aaaggttttt gtaaactctt aaagttgcac ttaaaactag
    13501 aattttgaga atattgtaca atctcaagta atattctata atttataccc ttttattagt
    13561 tgtgatttat agtttttaac cattctgtat tattgaaagt ttttgttaga tgttattttt
    13621 cggtaataga agtatttgaa agaatgcatc tttttcactt ttaacaccaa tttcatccag
    13681 ggttttagaa tggtagtttt aatgaaatat caggattaga atattcaaat tatcattaac
    13741 gtaattttat ctgatggtta acaattcctc ggacggattc aatgtttcta attattgaac
    13801 aagtctaatg tttccagtga gtgcaagtaa ctaaacgtaa aatacaaagt taaactgttg
    13861 tatgtcgaca tgtgatatat atataagaat atgatcagat gcaacccata ttgaaagtga
    13921 ttatcatggt ctctttcatt tctacttggg taaataaaaa atattattta acagaatttt
    13981 ctgaaggcaa catttagcat gagcaatgtg tgtccaggta aggcaatata tatgtgtcaa
    14041 tcttatgtaa tttcaaaatg tttagaaaaa aatagacaga actttataga tgcaactgta
    14101 tggaaaggta tcaattgtcc agagttctgc agtcgtgaca tggggatgac aaactgggaa
    14161 acaacaacaa cacaacttta ctaagaccac cggtcttata cagattcacc acagtaagaa
    14221 aggaagcata gatggagctc ctgtactcca ggcagcgcag cacccaacaa cagcctacag
    14281 gtctgacggc aaactgagaa acaagatttc aaattgtcaa cttcaggctc gagtttagaa
    14341 ggattttctg attggatatt ttactgtttt gcgttcacaa atgacagtag aaactacttc
    14401 actccatact gttctctagg cttttatttg accaaacata agaatgcctt catcaccata
    14461 gtaaaataaa ttactagtat tgatatggca ttaatcggtt ttggaaaatt cagacaaaaa
    14521 ccaacctgta catcatggtt tcgtgttgat gagggccata gcccgaaact atggtataca
    14581 gattgtcttt ttgtttgaat ttaccaaaat tgctatttgg ctcattcctt atcactgcta
    14641 gtgaagttat ttttataggg tgataaacaa attgcagtat gattctgatg cattctgatg
    14701 cattatgatt atgattctga tatataatta aagaagaggt atcttatttg gcacatgatt
    14761 attatctgcg cgcaatttca tgttataatt atatatgaat atgagcagat acaacccata
    14821 ttgacagtga ttatcatggt ttcttcccat gtttacttgg gtaaatagga aaattatttt
    14881 aaagaatttc ctgaaggcaa catttagcat gaacagtaag tgtctaggta aggaaatata
    14941 tgtgtcaatc ttatgtaatt tcaaaatgtt tagaaaataa attagacaga actttataga
    15001 tgcaactgta tggaaaggta tcaattgtcc agagttctgc agtcgtgaca tggggatgac
    15061 aaactgggaa acaaacaaca acaaaacttt actaagacca ccggtcttat acagattcac
    15121 cacaggaaga atggaagcat agatggagct catgtgtaca tgagatattt cgtccctaat
    15181 ttaagaaggt acatttagag gacaagccaa tatgcaccta ttccaatcaa tctctgaaga
    15241 agaccaatcc taaccccagc tgacggagaa ccattcatat ctcgagagag agagaaaact
    15301 tttattcaaa atatttgtgg aagtatatca caaaggaacg gaattttcct agagaatatt
    15361 ctaaaatgga aaatttatat aatgtattgg gtggggtata tttatttatt tttcttctct
    15421 ttgataaatt gggggtattt ctgtttgaat ttatttctag taaatttata tttttatgat
    15481 taattgttag aaaaaaataa ttccaacaaa atttatatct aacaataatt ctatatacaa
    15541 aattatataa agggagatat tttatgtcct caatattttc taatatttat aagttagaga
    15601 tccattattt gtattgagag attgaaataa aactatattg ggttacgtag aaaaatatat
    15661 gtacgagtaa aacaaacctc agaaggaaac gacaatttat ttaatgcaaa aacagatcac
    15721 aattttttaa aatactgtat aagtaattac ggtgttttat aaaacattgt catatataaa
    15781 tattaaaatt aataacctgt acatagaata ataaagattt tactacatag atccttccct
    15841 atgggagctg ggacttacag attgcaaatg gtatggtata gattgcaatt gtaggtatca
    15901 gagtcatcaa gagccaagtt aaaaatctaa tcttgactaa tgtgctataa ataaatcact
    15961 gagtcaatca atgaaatcat tgaatcaaat aaagcattgt atcaattaaa tcattcaatc
    16021 acagattgca aattttgatg cttttggaat agatttgacg tgtttctgtc aaggattccc
    16081 tcgaaaagtc ttggaactct attcctagta actttacttc ctttttcttg aagcgtcaat
    16141 agtggattta ccttcatatc gtctataaag gacgtcgtct tctttgaggg aagtcttgac
    16201 tttagcatgt tggcctaatc acaatagggt acttgttgat gatctccttg gcacttgttt
    16261 caatatttca gccaggagat gcagtcatat acaagtataa caaacatatg tacatgtttt
    16321 ttataacaaa tataataatg tgaaaaaata atacaaatgt gaccttgtac tttgataagg
    16381 ttcataaata aagaaaaaag gtatctcttt atcgtgcaac tgaaagttgc tgatggcttg
    16441 cgccatctat cggaataaat aatataatta taatatttct tatttcttct aagaataaat
    16501 tttcctaaat ataataatat tcgaaaatcc ttaagcaata tgaaagaata gtacaaatgt
    16561 gatattgtac tgggataagg tgaataaatt atgagaaagg catctcctta tcgtgcaact
    16621 gaaaattgct gatggcttgc gccatctatc ggaataaata tcaactattc tcgttgattt
    16681 ttacttattc aagaattggc caaataccca ttcttgatta atcaagaagc cgattctgga
    16741 ataattaaaa atcaacgaga atagtcgata tttattccga tagatggtgc aagccatcag
    16801 caactttcag ttgaacgata aggagatgcc tttttcataa cttacgcaat atgtttcttt
    16861 attataaaaa caccacgagc tttcgagttt tcgctcttca acaggcaaaa aaaaataatt
    16921 tatataataa tataattttt gctattgaag cgcttatggt gttttaataa taaagaaaca
    16981 tattgcgtaa tattttccga atatttttat acaagtaaat cgcaattttt tttatttcca
    17041 aaaacaaata tgatattgag catctcgtga gatctttggt aagcaaggaa taattaattc
    17101 ttaaaaacgc cttctggaga tttagcaacc cactgaagac gctgagaact atttcagaaa
    17161 agaaaaatat agcaatagaa ctctataatt tctacagatc aaatgtaaat agattcacac
    17221 atagagagag gtagtgagga atgttttaga acagatgtat aaattaatcc tttttcaaac
    17281 aaaggctcac gtgcacatgg ggaaagggag aaaaaattac tgtatcattt tgttgttgta
    17341 tggcgaatcc atacagggca atggccccta ataaaaggct tttgttgttg ttttgttgga
    17401 ataattaatt ttaaaggcta ccctttttaa taatttttaa aaagggtagc cttgaaaatt
    17461 aattattcca acaaacgtca gttcaatctc cagaagacct caatattata catgtctgct
    17521 tagcatatat atagtgtgga atttatacag ttcgatatag tacccatact ataaattctt
    17581 taataattgt agtccattat ggccgaatgg ggaataatat aattatctat ctagtagatt
    17641 aggtaagaga aacctctgag agggttcacc atagatgagc catgctctcc acttataatt
    17701 atagctcatg gcaataagaa ctgttgaagc ctattaaccc tactggatat cctggcgggt
    17761 gcaccatgga caacactgat atataatgag ggaataatat ttttaaactt cacaacacaa
    17821 aagttgaagg gaatcccctt tttatcaagc aaaacgaaat acacgattat ttcattctgc
    17881 ttgatatagg ggattctctg aaagctagca aagtcaaaat aaaaatatat atattagcgt
    17941 caaattctat tgttttaagt gaaaccgaaa cgctatatat ctgtaaaaat atatattaag
    18001 gttacacata ttaaagtaaa cgtaaacatt tattgcctca actttctctt gattctttca
    18061 caaatccaat ttcctttgaa tgcaagccac caaacgaggc tatgtcaatt cgtaagttat
    18121 aaacgcactc ttcctaaaaa ccttgactat tatggcttgt actaagtgca cctgtggggc
    18181 gttaataaaa aataacaggt tctataatta tcgtggtaca atacatttcc aagaagacaa
    18241 tacaaaaata gaacgttttg ttctatccgt ttcccaaaat agaacaaacc taagcaccag
    18301 ctacgtagcg gcctccaaag agacaaacaa acagcgcgtt aatatgtcct cgcattggta
    18361 ttccaacagc caatcaacga ccgaaaaaat tgcggccgtc aaagaggcct actgaataca
    18421 tcaggtattg atcggtctcg ggattactgg ggtaatcttc cagacacaat ggccgtcttc
    18481 tttctttctc gtctttcttt agccaactac tttagcgcta gtgataccct cgcttcattg
    18541 tgtgttcggg aatttcttta atatatttat gctacttagg gagaggaaat atgctttttt
    18601 taatataaag acttcaattc agtgaacgtg catctcttga acaagtaact aaacgtttct
    18661 tgtggctttc ggtatctata agattcattt attttcttaa tttgaccacc tgttaacatg
    18721 acttttgctt aataaccgct agcatttgcc atacaatggc aagttgatgc ggttgctagc
    18781 atttgccata caagtataag tagacgtggt tgttatcatt tgccatacaa ggataagtat
    18841 ttaattgtgg attgctctat tttcaaaagg ataagtatat gtggttgtta gcattttcca
    18901 tacaatgata agttgattcg gtgtctagca tttgtcattt gccatagaca agtagatgtg
    18961 gttgctagca tttgccatac aaggataagt atatacggtt gctagcatta tcatacaagg
    19021 ataagtagat gtggttgtta gcatgcaata caaggataag tagatgtggt tgttagcatt
    19081 tgacaataaa ggataagtag atgtggttgt tagcatttgc catacaagga taagtagatg
    19141 tggttgctag catttgacaa tgaaggataa gtagatgtgg ttgttagcat ttgccataca
    19201 aggataagta ggccagggaa gcaattcaat gtggcgatcg acgaagaacc tttggacaat
    19261 gcgtgtcacg tgtggtcgcg cattatcctg ttgaaatatg gctgtgggca agccctgaag
    19321 gtaaaaaagg acaactggct tcaacacctc ggagatgtag cgttggctgc ttaaaatacc
    19381 ggcaatgcgt actagaggag tgcatgagtg atatacaata ccgccccata ctataatacc
    19441 cgctgcagga ccagtgtggc gatgcataac gcagctgttc agcatcatct ctccacggtg
    19501 tctccagact cgaatccgac cattgtggtg ttgcagacag aagcgtgact cgtcagtaaa
    19561 gacaatttca ttccattctg ccgtccacat ccttctttca tcgcaccatt ggaggtgaag
    19621 acgtctgtgg ttttgcaagg gtagacgaag caatgggcgt cttgcggaca gaccactctg
    19681 ctgtgaaata ttgacaagat gtcaataaaa gttgttttaa ttgtcaaatt gtctctgctg
    19741 tgaacggcgt cgaattgtac gcgcagaaac tggatgatgc gttaccgact gaatgtgctg
    19801 tgactgagcg atctgtcact gtcatgagca aaatttgcct gtcagcacgt gaagtggtgc
    19861 actgaggtgg atgcgatcga acacgtcggt cggtcgtacc ttcctgcatc caacgataac
    19921 atatccgcat taaagttgtt tggtttcgcc caactcgact accgatttcc ctgaaagata
    19981 atccacaata tcggtaggct actattttta ggaaaaactc tgtagaactc gaatacttga
    20041 tcaaaagatg atcgctgttt tctacgagac ataattgatc gttttttaac acaataaaaa
    20101 cacaatggcc gaacttgaaa tcgtcgaaat ctcaaagcct taaatagtgt tttgaagtgg
    20161 agccacaggc gcgcgtgatg tgagtctgcg ctgaaattct aatcatttgc acattttacc
    20221 tccgctaatg aattttgtaa attttatgtt atttgcatgc tggctagtat cccggacctc
    20281 gctcgagacc ttgccaaagg aggcgttaga agacgcgggc ttcacgatat attaccggtc
    20341 cgacatcgtg gagaagctga tggacttatt aaatacatcc gaagccgaag tctggggcaa
    20401 tacaccatca tcgcggtgtc ctaccacgag gcttcccccg actggaacca cgtccatatc
    20461 gtccatgatt gcccctggca caacttccta ttgccggtgc accattctcc aagggaagag
    20521 agtactccgg cggactagac gacatacttg gggctataga tgtggaggta ggtactggat
    20581 caatctcctc gaatatctct ctcaggcgcc aagggaactt atataccttc acgtgtcagg
    20641 atccatcaca ggacacactg tgggtagata tgaaagtcta tccttgggac caaatcaagg
    20701 ggaaatccaa caaaaatata tggagacatt cgatttttgc ggggaacttc tttgtcaagg
    20761 ggttggaaat gaacaaggct caggagaaca tccaggaggc cgcgataaaa gctctaaacc
    20821 gcgaaaagaa agtacagacg aagaaactat ataccggcta ttaaaaaagt acccttgttg
    20881 cccattaatt aatataaccc gaactccaat ttggatgtct cataagaaat atagattccg
    20941 tctagcacat tgggatgtac taactaatgc ctcaaatctc ttttcaaaag aattatgttt
    21001 ctgggaaatt gtcgattgta ttaaatatta tgagaaagcc catcccatgt ttcgcgcacc
    21061 aggaggcgat attacctatt atttaagcac taaagaaagc gaaaaaataa ttctcagaat
    21121 attggaagaa caagtgggcg cagataatat tgaataattt attaaacaac tcattaatat
    21181 attggatcgc cgtatttcaa aattgaatac tatacaagtt atatcgcctc cctcaggcgg
    21241 caaaaattac gtatttgatt gtctctctgg tttctattaa atgttggaca tattggcaat
    21301 ttcaatcgtt ataatcaatt ccctttacac gattgtagag aacgtcgaat aataatttgg
    21361 aacgaaccaa acatagaacc ttcagcaaca gatactctaa aaatgatatg cggtggagat
    21421 gatattccga ttaaaattaa atatcaaggc gactgtatca tgcatagaac ccctttaata
    21481 atccttatca ataagaatgt ggttccttcc gaagctgcca tcacagaccg agtactaacc
    21541 acgcactgga actctcttcc ttttctaaaa gaaatcacta aaaaacctaa tcccttagga
    21601 tttatcaata tctttaaaat ataccttaat atgaactctg atgaaagctc aaatacgtcg
    21661 tctgttgaag aatccgccgg tgaagactct ggaacaagcg gtgccggaaa acaatgaata
    21721 ccacggtgtt accccctgtt cgatcataga tgatattatg gaagaagatc ttgttgcaag
    21781 ctgtaacact ccctaattgt taccaaccaa tatgtgtatg ggtaataaat aatcacagca
    21841 tataccaaat caattgtaac tttattcatc aacaccacaa tacccggttc cacaaacact
    21901 tctatttggt aaatgtcttt tcaccaaaga tgtagcgtga ggaatggcct gcagaccagg
    21961 aaccttcttc aagcgtagaa gcaaagagga tggccgaaga agttggagct ctgggtacgt
    22021 ggacatccac ggtagcataa gaggtaacaa catccagttc tgcatcaacc tgccagtaag
    22081 ccaagttggg ccaaggtgct gcatccctca acaaatatag gaaatctaaa gacctaatat
    22141 cttcgaaact atctgaaaaa ctaatttcct tcactgattc aaattctata acaatagcta
    22201 atggaagaac taagggtgac acgcacggct cattcacttt tatttcagaa agaggttcat
    22261 cggttttgga ttatttcatg tacacacacg gtttaacaca gatcatatcg gatatgtgga
    22321 tcgaagaact ttcatattca gaccacttac caattgtttt acaaattaat actgggtatg
    22381 aagctattaa atcctcgtac aaaaatgaaa tactaacacg aaaattcatt tggacgaaag
    22441 aaaatgtgga gatgctaaaa cataatttaa gtgatattga agttggaaat gaaaccgata
    22501 ttaacacaga aacagcaaat tttactaaac agatctacac ggcaatggaa tcggcaaata
    22561 taattaaatt tgctaaacga cgacaccaac tttcaaaacc ttggtatgac aaagattgct
    22621 atattatgaa aaaaacgacc aaagtaagtt tacaaagatg taggaactca aataacatac
    22681 acgaccgcca aaaatatatt gaggctagga gggaatattt taagctcctg caaagaaaaa
    22741 gagatgaatt caataaggac aagaatgaaa ggataaagaa cgccaaagat cccaaatcct
    22801 tctggaatgc cattgcatcc ttcagaaaaa aaccaataat acaaggtgag attgatataa
    22861 aagaatggtt tttattttat aaaaatttac tgaacaaaga aaataaagaa gctactttta
    22921 cggtaaacca gatgatcggt tggaaagatc cagatttaga cgcggaaata acccttgaag
    22981 agatccatga tgtagtaaaa aaactagcga acggcaaagc agtgggactc gatggtatac
    23041 caaatgagtt gctaaagaat ttaccaatac cgactttaaa taaattgaaa aacctattca
    23101 acaaaataat gtccacagaa aaatacccgc aactctggac gaactcaata gtacacccta
    23161 tatataaaag cggtgataag aataacccaa caaattacag agggattgcc ctctgcagta
    23221 atatatctaa attatttact acaatactaa gaaacagatt aaacaactgg atagaaaaaa
    23281 gannn
//
