# Supplementary material for: Widespread Horizontal Gene Transfer Among Animal Viruses
Source: bioRxiv. 2024 Mar 26:2024.03.25.586562. Preprint. [Version 2] doi: 10.1101/2024.03.25.586562 (PMC11071296; doi:10.1101/2024.03.25.586562)
Supplement: Supplement 2 [file media-2.zip › File2_Maps/uParvo_hydra_ABRM01008886_23803.gb]

LOCUS       uParvo23803ct_1        23803 bp    DNA     linear       01-JAN-2019
DEFINITION  [note: taxonomic lineage
            d_Viruses;-
            _Monodnaviria;k_Shotokuvirae;p_Cossaviricota;c_Papovaviricetes;o_Zu
            rhausenvirales] [isolation_source=original].
ACCESSION   
VERSION
DBLINK      BioProject: unknown
            BioSample: unknown
            Sequence Read Archive: unknown
KEYWORDS    .
SOURCE      Zurhausenvirales sp. ctOST9J (unknown)
  ORGANISM  Zurhausenvirales sp. ctOST9J
            Unclassified.
REFERENCE   1  (bases 1 to 23803)
  AUTHORS   Taker,C.
  TITLE     Cenote-Taker 2 dummy template file. Do NOT submit
  JOURNAL   Unpublished
REFERENCE   2  (bases 1 to 23803)
  AUTHORS   Taker,C.
  TITLE     Direct Submission
  JOURNAL   Submitted (01-JAN-2019) Taker 2, Cenote, 1000 Circle St., Cenote,
            DC 31111, USA
COMMENT     ##Genome-Assembly-Data-START##
            Assembly Method       :: unknown_assembler
            Genome Coverage       :: 1x
            Sequencing Technology :: Illumina
            Annotation Pipeline   :: Cenote-Taker 3
            URL                   :: https://github.com/mtisza1/Cenote-Taker3
            ##Genome-Assembly-Data-END##
FEATURES             Location/Qualifiers
     source          1..23803
                     /organism="Zurhausenvirales sp. ctOST9J"
                     /mol_type="genomic DNA"
                     /isolation_source="unknown"
                     /collection_date="unknown"
                     /note="genome binned from sequencing reads available in
                     unknown;
                     derived from metagenome: unknown"
     CDS             166..897
                     /note="no search hits"
                     /codon_start=1
                     /transl_table=11
                     /product="hypothetical protein"
                     /translation="MQTALAVSPPVNYFKRSVYNLIIYFLVSIINFVGAMEDDGFLIP
                     VPLGFDRTILSGNVPSFSPSSAGKTKIKQFSEPTPFDQTVKEYPCPPEIKDRFQGRCE
                     TKDWYIKMSGPTPVWTLKKNPRDPPEMHRKVALDYQQDQDRILNFNAKMCGKDADTFR
                     MVEQFVGGFMAAGPLAPIVMITSKAILNALKKLLQTIKSIPPNLVKAANGVKDAINKS
                     MVNIGKNVKYQTLGPKRKLADTSKS"
     CDS             complement(1043..1267)
                     /note="no search hits"
                     /codon_start=1
                     /transl_table=11
                     /product="hypothetical protein"
                     /translation="MVFLDYELYLRTLFITFLNTLSILRFKSIGNPKGLLSLYIRGSI
                     YLVLGGAVLSTFSFQSASNSSLLKSESYSS"
     CDS             1495..2091
                     /note="no search hits"
                     /codon_start=1
                     /transl_table=11
                     /product="hypothetical protein"
                     /translation="MAEQPPNVEPPAAVDLQGGINFQHNARYYEEYTVSDTFYASIDL
                     SESTLDNIYYLPIEFNQIMLGPDKYKHLSHMLTYADKKISWEIFDVRVENQLKGTGVH
                     AVPLEMSNVGMRVFNADGNSTITNRIYPFQDSKDITILSDLNRNSRRKLPSTLPTIEL
                     FENSYLLDGSMHSNRISTRDPRFIEKNNVAEQYLVDNG"
     CDS             2160..2447
                     /note="no search hits"
                     /codon_start=1
                     /transl_table=11
                     /product="hypothetical protein"
                     /translation="MADAGKSYKNGIFVQANQPDEDILKQGIFEEIWNITCAARADYA
                     DGWVTVPGFGLNNFMLEAERIHPKHVDITFCVLDRMYDQSNPKNGDILPII"
     CDS             2541..3044
                     /note="no search hits"
                     /codon_start=1
                     /transl_table=11
                     /product="hypothetical protein"
                     /translation="MYNEFESKLFKDQNSYEVCAGKYNVNWFNTYYNNLPNISPFQAN
                     KSIKPLYMCFDPAYIGKDAMPTTVRFKVRYEHVVECYGKKWSFEEPIVYPETKLKPTQ
                     EQINYRQDILFSVVKMANPFSDSPEAMGLIDIQGQQKMFLPKYVTMFNQKIPHLDEPD
                     VKKPKLK"
     CDS             complement(2986..3192)
                     /note="no search hits"
                     /codon_start=1
                     /transl_table=11
                     /product="hypothetical protein"
                     /translation="MGKRLNTIFSSEEIDVLATCGNELLYILNKGKPVIINNDKNVLS
                     KFEIYSILILVFLHLVHLNEEFFD"
     CDS             complement(3208..3705)
                     /inference="protein motif PDB:1S9H_A"
                     /codon_start=1
                     /transl_table=11
                     /product="Rep 40 protein Helicase"
                     /translation="MLTDRLEWCEDKGRIGIIMYWLKVIANKNAMSLSSLIKDLSKFT
                     FNLNTKKRGLILCGPSDTGKSLFATLIYSIFKEHEIGYFVCPASKNASSFMLQPLTNA
                     FAYRCDEMVFEELSIIQVMKQLLEGSKTLHLDVKYKDHLQIDPHPVVITMNCDYKRDI
                     LKWHP"
     CDS             complement(3761..4396)
                     /inference="protein motif PDB:1S9H_A"
                     /codon_start=1
                     /transl_table=11
                     /product="Rep 40 protein Helicase"
                     /translation="MLNNSSSVLFIQILKPTNDIFMPSMSSTVTNLTTPTATISNKIQ
                     TNISRYFKDTIKTPDFLTANQKKILTGNPIHTLYLPLQQNVNHTTQSLNKSVELYLNN
                     DDTNAQTVPKLPTDNTDTTATNVTFVLKSSILLRLTTCAMPSIMLKTLPRLLTLKHVA
                     YPEKVKLVKKCLKENFKGYINSLNIINAKHYDSLLQIDENLRDLEMQLKRC"
     CDS             complement(4386..4592)
                     /note="no search hits"
                     /codon_start=1
                     /transl_table=11
                     /product="hypothetical protein"
                     /translation="MPEDDLIDLCMSTQDELDSYMLSLEGIPAIEIDEEVLEKINNLL
                     IKLKTFIEYFEHKFNVGVEIYHVK"
     CDS             complement(4773..5114)
                     /note="no search hits"
                     /codon_start=1
                     /transl_table=11
                     /product="hypothetical protein"
                     /translation="MPKHQHRKNGRRNNSDRLPWATAHKYFKAQSALQEEEDTNGKSS
                     MALGKEERPNGESSGHNLQCDVNPFSHEIFSPNTISENPRTDEQDIIEAGDGNNQLRE
                     GYVSKQMGQPY"
     CDS             5951..6289
                     /note="no search hits"
                     /codon_start=1
                     /transl_table=11
                     /product="hypothetical protein"
                     /translation="MTKVTKNLKPKKPSPPPKYFKISFTNIRGLRSNFPSVESYLLQN
                     SPDLLALSETNLNSAIPSSDVSVDGYYPLSCKDSNSHMLGLGYTYALIPLFVVKSGSN
                     PLTILLCAFA"
     CDS             6274..6711
                     /inference="protein motif CDD:pfam14529"
                     /codon_start=1
                     /transl_table=11
                     /product="Endonuclease-reverse transcriptase"
                     /translation="MCFRLAPLHSITFLFVLYRSPSSHDCTLLDVISDQIDHALSLYP
                     SANIVVVGDFNAHHTEWLSSNTTDPAGTKAFNFCVSQSLTQIVNFMTRFPDNPNHLPS
                     FLDLCLVSDPSLCSVSLFSPLGGSDHAMISINLSSRTSFLGSP"
     CDS             6812..7354
                     /inference="protein motif PDB:6AR3_D"
                     /codon_start=1
                     /transl_table=11
                     /product="Reverse transcriptase"
                     /translation="MRLLRNLLDSGWNGIHSSLNLFLFVSFKSNLILLHGFLLSQFTK
                     SRILSQKLGSKDFWKIFNSIINKGRSNIPSLIHGTDLITSPKDKAELFAKNFSSNSTL
                     ESYGHSLPSIPVKQVNPLLDIQITPASVAKVISQLNSSTVCGPDNIPVTVLQNCSPEL
                     SSILSKLFNKCLTESCFPAR"
     CDS             7358..7975
                     /inference="protein motif PDB:6AR3_D"
                     /codon_start=1
                     /transl_table=11
                     /product="Reverse transcriptase"
                     /translation="MASVVPILKNSGENSDPSNYRPISLLSVISKVFESLINKFLTSH
                     LESNKLLSDNQYGFRSSRSTADLLTAVTERFYRALDGGGEARAIALDISKAFDKVWHA
                     GLLHKLASYGVSGKVFEIIKSFLSNRFIKVILEDQHSSLFPVTSGVPQGSILGPVLFL
                     IYINDLPDNLSSKALFADDSTLYSCLDKKSSLFDRLEQAADLESD"
     CDS             8075..8692
                     /note="no search hits"
                     /codon_start=1
                     /transl_table=11
                     /product="hypothetical protein"
                     /translation="MNGNPLTESSSLGLFGLSLTTDLSWKPYIQSIAKLASAKVASLY
                     RARHILTSDSILYLYKSLIRTCMEYCCHIWAGSSNDSLSLLDKVQKRIVNVVGPGLSA
                     KLEPLFHRRKVASLSLFYKYHHGHCSKDLSSLVPSTKIHSRFTRHSAKSHSFTVSVPA
                     CSKNFYSSSFFPRTLILWNSLPSSCFPDSYNLQLFKSSVNRFLAL"
     CDS             11452..11619
                     /note="no search hits"
                     /codon_start=1
                     /transl_table=11
                     /product="hypothetical protein"
                     /translation="MQVFSYIESQVYVILDYLVFIFTLVVLEGIADTMFFLRYFANML
                     YKKNVQVQKTD"
     CDS             14120..14233
                     /note="no search hits"
                     /codon_start=1
                     /transl_table=11
                     /product="hypothetical protein"
                     /translation="MMLKLIRIGSKRVLQAPKLLNKDQRIHLSIKYLNELI"
     CDS             16652..17023
                     /note="no search hits"
                     /codon_start=1
                     /transl_table=11
                     /product="hypothetical protein"
                     /translation="MMNLLIIYIIYIYIYIYIYIYIYIYIYIYIYIYIYIYIYIYISG
                     LVGKRVRSHSIIDHGNYIYLRKAGQIFQAVLRTFQFMYVFLMYSLFVRKIISSFYRKF
                     IRFFFTDVHGNLYKLECCQTS"
     CDS             19523..19726
                     /note="no search hits"
                     /codon_start=1
                     /transl_table=11
                     /product="hypothetical protein"
                     /translation="MLYNHFVLVVVLGLEQYCISIVTYKCYTNHFVLVIYEFIKKLTQ
                     NKFANNFYKIIIKLEVHRNQELP"
     CDS             22782..22940
                     /note="no search hits"
                     /codon_start=1
                     /transl_table=11
                     /product="hypothetical protein"
                     /translation="MASVQKFSHSGRDILALRRKKIPTPLLLNPSINSPLFIRSGLKL
                     LSLSFIPN"
     CDS             complement(23005..23802)
                     /note="no search hits"
                     /codon_start=1
                     /transl_table=11
                     /product="hypothetical protein"
                     /translation="-
                     LYIYTHIAFTFFLSFVKMSYNNTSFIADNGNYKYQQESLDSSRNQRQFYAPYQPCAPH
                     SGSPFLFSNQDSTCNLPSYVLPVIPPSNIMRPPHLYMQAVNSPCSNQFYSPQQLLPQN
                     PPLQQQYNNFPPNNNLWNNCSLNVNGSNFPQTCGNFQDDKNHMRQYKNFHSGHQKNNN
                     FLKNQNNYYNQNKSWNYKKNFNESSTMKNKESIPNVSIKFFCFKGGSMFPWSQILRYC
                     NYKTFVVIFIKVLCILLIHIKIICIIDRKFKS"
ORIGIN      
        1 gctcatatta agcatgacac tactatggga tctcatagta gtgtcatgct caatatgagc
       61 acttgctgct tgggtggact gctcatgagt ttataaatgt ttcgtattat ttaaatgcgc
      121 tcataacaat gatcaccttc gtcctgttaa catctctgat catttatgca aactgcactt
      181 gcagtcagtc cacctgtaaa ttacttcaag aggagtgttt acaatctcat aatatatttt
      241 cttgtgtcaa ttatcaactt tgtgggtgca atggaggacg atggattttt aataccagtt
      301 cctcttggat tcgacagaac aatactctcg ggaaatgtcc caagttttag tccaagttct
      361 gctggaaaaa ccaaaataaa acaattttct gaacctacac cttttgatca aacagtaaaa
      421 gaataccctt gccctccaga aattaaagat agatttcaag gaagatgcga aacaaaagat
      481 tggtatatta aaatgagtgg tcctactccg gtatggactt taaaaaaaaa tccccgtgac
      541 cccccagaaa tgcaccgaaa agtagcatta gattatcaac aagatcaaga tagaatcttg
      601 aattttaatg caaaaatgtg tggaaaggat gctgacacat ttagaatggt agaacagttt
      661 gtaggaggtt ttatggctgc tggtccattg gctccaattg taatgattac tagtaaagct
      721 atattaaatg cgttaaaaaa attactacag acaataaaat caataccgcc taatttagtt
      781 aaagcagcaa acggagtcaa agatgcaatt aataaaagta tggttaatat tggtaaaaat
      841 gttaaatatc aaacattagg acctaagcgt aaattagctg atacatcaaa aagttgagaa
      901 aatataagta tggatataat ggtagaggtt ttccaacaaa tgtattagaa gatatattcc
      961 ctgatggtgc aagtgaattt ggttatgacg gatcttctga tagtttaagt agtttgtgat
     1021 tttctctttc aagatcagaa tatcaagaac tatacgattc agattttagt aatgaagaat
     1081 tgcttgcaga ttggaaagaa aaagtagata aaacagcacc acctagaact aaatatatag
     1141 aacctcgaat atataaagaa agtaaccctt taggatttcc aatagattta aatcgaagaa
     1201 tcgataaagt atttaaaaaa gtaataaata aagttcgtaa ataaagttca taatccaaaa
     1261 agaccattta ctgaaataca atatcaaaac gtaagagaat cttattatga aaatttagcc
     1321 aatgaaattc ctttactaga cctccctgaa gaagatataa aagaaaacat tattgataat
     1381 aattgataat aacacattcg acgcttatgc ctctatcgca gaagtactct cggagaaagt
     1441 tcagacatcc aaaaggaaga aacggttggg gcaatcgtgg taatcattta atatatggcg
     1501 gaacaaccgc ccaatgtgga accaccagcc gctgtagacc ttcaaggagg aattaatttt
     1561 caacacaatg ctaggtatta tgaagaatat acagtttccg atacgtttta cgctagtatt
     1621 gatttatctg aatctacttt agataatatt tattatttac caattgaatt taatcagatt
     1681 atgcttggac cagataaata taaacattta tcacatatgt taacctatgc agacaaaaaa
     1741 atatcatggg agatatttga tgtaagagtt gaaaatcaat taaaaggtac aggagtacat
     1801 gcagttccac tagaaatgtc taatgttggt atgagagtat tcaacgcaga tggaaattca
     1861 acaataacaa atagaatata tccatttcaa gattcaaaag atataacaat tttaagcgat
     1921 ttaaacagaa attctagaag gaaattacct tcaacattac ctactattga gttatttgaa
     1981 aatagttact tacttgatgg tagtatgcat tctaatagaa ttagtactcg tgatccaaga
     2041 tttattgaaa aaaataatgt tgctgaacaa tatttagtgg acaatggata aacgatgtat
     2101 gcttaagaaa acatattaca catttattag ttaatcctaa tataaatcaa gattttttta
     2161 tggctgatgc aggtaaaagt tataaaaatg gaatttttgt tcaagcaaat caacctgatg
     2221 aagatatatt aaaacaaggc atatttgaag aaatatggaa tattacttgt gcagcaagag
     2281 cagattatgc agatggttgg gtaacagtac cagggtttgg tttaaataat tttatgttag
     2341 aagcagaaag aatacaccca aaacatgtag atataacatt ttgcgtatta gatagaatgt
     2401 atgatcaaag taatccaaag aatggagata tattaccaat tatttgatct agtaaactat
     2461 tttatacagg acctggtaat agttttgaaa aaatgccaaa taaatatgaa aaccattttg
     2521 atatatataa tttaccttac atgtacaatg aatttgaatc taaacttttt aaagatcaaa
     2581 actcatacga agtttgtgca ggcaaatata atgtcaattg gtttaataca tattataata
     2641 atttacctaa tatttcccca tttcaagcaa ataaaagtat aaaaccatta tatatgtgtt
     2701 ttgatccagc gtatatcgga aaagatgcaa tgccaactac tgtaagattt aaagtaagat
     2761 acgaacatgt tgtcgaatgt tatggaaaaa aatggtcatt tgaagaacct atagtttacc
     2821 ctgaaacaaa attaaaacct acacaagaac aaattaatta cagacaagat atcttattct
     2881 cagttgttaa aatggctaac ccatttagtg acagtccaga agcaatgggc ttaattgata
     2941 tccagggaca acaaaaaatg tttttaccta aatatgttac tatgtttaat caaaaaattc
     3001 ctcatttaga tgaaccagat gtaaaaaaac caaaattaaa atagaatata tttcaaactt
     3061 agataataca tttttgtcat tatttataat aacaggtttt cctttattta atatatataa
     3121 taattcattc ccacatgtag ctaaaacatc tatttcttca gatgaaaata tagtgtttaa
     3181 tcgttttccc ataaataaaa ttaagcatca tgggtgccac tttaaaatat ctcttttata
     3241 gtcacaattc atagtgataa caacaggatg agggtcaatt tgtaaatggt ctttatattt
     3301 tacatccaaa tgcaaagttt ttgatccttc caatagttgt ttcattactt gaattattga
     3361 caattcctca aataccatct cgtcgcatct ataagcaaat gcatttgtca aaggttgtag
     3421 cataaatgat gatgcatttt ttgaagcagg gcaaacaaaa taaccaattt cgtgctcttt
     3481 aaaaatacta tatattaagg tagcaaataa agatttacca gtatctgacg ggccacataa
     3541 aatcaaaccc ctctttttag tattcaaatt aaatgtaaat ttacttaaat cttttattaa
     3601 cgatgataaa ctcatagcat ttttgtttgc tatcaccttt aaccaataca ttataatacc
     3661 tattcttcct ttgtcttcgc accattctaa tctatcagtt aacaaatctt cgtttcttaa
     3721 ctttaaataa ttttgtctaa atataatctt tttaatcgac tcaacagcgt tttaattgca
     3781 tttctagatc ccttaaattt tcatctattt gtaataaaga atcgtaatgt tttgcattaa
     3841 ttatatttaa actgtttata taacctttaa aattttcttt tagacatttc ttaactagct
     3901 tcactttctc tggatatgca acgtgcttca atgtcaatag acgtggcaac gtttttaaca
     3961 taattgatgg catggcgcaa gtagtcaggc gtaacaatat acttgacttt aatacgaaag
     4021 tcacatttgt tgcagtagtg tctgtattgt ctgttggcaa tttgggcaca gtctgagcat
     4081 ttgtatcgtc gttgtttaaa tatagttcta ctgatttgtt tagcgactgt gtcgtgtgat
     4141 tgacattttg ttggagtggc aagtaaagtg tgtgaatggg gtttcccgtc aaaatctttt
     4201 tctggtttgc cgtcagaaaa tctggagttt ttatggtgtc cttgaagtaa cgggagatat
     4261 ttgtttgtat tttgtttgaa atcgtagcag taggagttgt caaatttgtt actgtagatg
     4321 acatggaagg cataaaaatg tcgtttgttg gttttagtat ctgaataaac aaaacactac
     4381 tcgaattatt taacatgata tatttcaaca cctacgttaa atttatgttc aaaatattca
     4441 ataaaagttt ttaatttaat taataaattg ttaatttttt ccaatacctc ctcatcaatt
     4501 tcaattgcag gtattccttc taaggatagc atgtaagaat cgagttcatc ttgggttgac
     4561 atacacaaat cgatcaaatc gtcctcaggc attccatttg agctgcagtt gactgtattg
     4621 ttttggtcat tcgttgaatc tttgacagtt tggacctgat tttctgggtc aaatcttttc
     4681 tacaagctac tctccgctgt aatatcttcg tgaacttctg taaagagttt atcatgttgg
     4741 tttccatcat tgttgatgat atgtcccact tctcaatatg gttgacccat ttgtttagag
     4801 acatatcctt cccgtagctg attatttcca tctccggctt cgataatatc ttgttcatct
     4861 gttctaggat tttcggaaat tgtgtttgga ctaaaaatct cgtgtgagaa tggattaaca
     4921 tcacattgaa gattatgtcc cgaagattct ccattcggtc tctcttcttt tccaagagcc
     4981 atactgcttt ttccattggt gtcttcttct tcttgaagag cgctctgggc tttaaaatat
     5041 ttatgagcgg tggcccatgg cagtctatcg gagttgtttc gccttccatt ttttctatgt
     5101 tgatgctttg gcattttgtg actgattgta atttaaaatc tcttatatat gttttttatt
     5161 aacgcttcac taaccatgcg tagttgcagg taccagttgt tcatctaaat aatacgaaat
     5221 atttataaac tcatgagcag tccacccaag cagcaagtgc tcatattgag catgacacta
     5281 ctatgagatc tcatagtagt gtcatgtata caaataaata aaaaaaaaaa aaaagagtta
     5341 agatccattt ggataaatag ttgacatatt tagcaatatt tcagttttag agtcaaagcg
     5401 atctacatct gcagcatcaa ataagtctag tccatagtct aaccatagtc ggagaaataa
     5461 acttcgacta aaaatttccc tgccttgggg ctcttggttg agtaaaggct agagatggtg
     5521 tctcgataaa aacactcatc ttgggcagat gttaactgca tccagctact gtcttgtaga
     5581 aggcctccta ggcaaagact ttagggttaa gcagaaaaat tcgactaacc tcgaacccct
     5641 tattcatcga ttaggctggc gtcgatatta cccgtaggtg ttacattgtt tcctgcctag
     5701 gatgaatctg tggtagctct cagagaggct gattccatca acagctgcaa aatatcagag
     5761 tattaacagt gccatgttgc gcatggatgg tgtccctgtt aatacctttg gtgtgcattg
     5821 tcaaggccaa ttaaggagcc ctatgtcacg gcttacggtt aattaacagg actgagacaa
     5881 ctgcatagct cattaattag aaggctgtgc tctatttatg tatgagtcaa gttctcatta
     5941 aacccaaatc atgaccaaag taaccaaaaa tttaaaacct aaaaaaccat ccccaccacc
     6001 taaatatttt aaaatatctt ttacaaatat tcgcggtcta cgaagcaact ttccatcagt
     6061 tgaatcttac ctcctgcaaa attcaccaga cttgcttgca ctcagtgaaa caaatttaaa
     6121 ttctgcaatt ccttcttcag atgtcagtgt tgatgggtac tatcctttgt cttgtaaaga
     6181 ctccaatagt cacatgttag gtttagggta tacatacgca ttaattcccc tatttgtcgt
     6241 gaaatcaggt tcgaatcctt tgaccattct tttatgtgct ttcgcctagc acctcttcac
     6301 tctatcacct ttctctttgt tctttatcgc tctccttctt cccatgattg cactctttta
     6361 gatgttatct ctgatcaaat tgaccatgcc ctctctcttt acccctctgc caatattgtt
     6421 gttgttggtg attttaatgc ccatcacact gaatggctta gctctaacac cactgatcca
     6481 gctggcacta aagcctttaa cttctgcgtt tctcaatctc ttactcagat agttaacttt
     6541 atgactcgtt ttcctgacaa ccctaatcat ttaccttcat tccttgactt atgtcttgtc
     6601 tctgacccta gcttatgttc agtttcactc ttttctccct taggtggttc tgaccatgca
     6661 atgatctcta taaatctttc ttctcgtact tcttttttgg gctcacctta acatcgcact
     6721 acctactact accctaaatt gactgggatt attttcgtga ttttcttcgt gatggtcctt
     6781 gggctgatgt tttttttctc tcagctgata aatgcgcctc ctacgtaacc tcctggattc
     6841 aggctggaat ggaatccatt ccagcctgaa tttattcctt ttcgtcagtt tcaagtcaaa
     6901 cctcattcta ctccatggtt tcctcctttc tcagttcact aaatctcgca tcttatcaca
     6961 gaagttaggc tctaaagact tttggaaaat cttcaacagc attattaaca agggtagatc
     7021 taacattcca tctctcattc atgggactga tcttattacc tctcccaaag ataaggcaga
     7081 actatttgca aagaactttt cttctaattc cactcttgaa tcttatggac attctcttcc
     7141 ttccattcca gtcaaacagg ttaacccatt gttagacatt caaatcactc cagcttctgt
     7201 tgctaaagtc atatctcaat taaactcgtc tacagtttgt ggtccagaca acattcctgt
     7261 cacagtcttg cagaattgtt ctccagaact ttcttcaatt ctctctaaac tatttaacaa
     7321 gtgtttgact gagtcttgtt ttcctgctcg ttgaaaaatg gcatctgtgg ttccaatatt
     7381 aaaaaactct ggagaaaatt ctgacccctc caattatcgt ccgatcagtc ttctttctgt
     7441 tattagcaag gtctttgagt ctttgatcaa caaattcctc acatctcatc ttgagtcaaa
     7501 taaactactg tcagacaatc aatatggttt tcgatcctct cgctctacgg ccgacttgct
     7561 aactgctgta actgaaagat tttatcgtgc attagatgga ggcggtgagg ctagggctat
     7621 tgctcttgac atatctaaag ctttcgacaa agtttggcat gctggtcttc tccataagct
     7681 tgcttcatat ggtgtttctg ggaaagtttt tgagattatc aaatcatttc tttccaaccg
     7741 atttattaaa gtcatccttg aagaccaaca ctcttcttta tttccagtaa cttctggggt
     7801 tccccaaggt tccatcctgg gccctgtttt gtttcttatc tacataaacg atcttcctga
     7861 caacctttca tctaaagctc tttttgctga tgactcaact ttatactcct gtcttgacaa
     7921 aaagtcttct cttttcgatc gcctagaaca agcagctgat cttgaatctg attgaataga
     7981 ttggggttca cagtggcttg tgaatttcaa ttctaaaaaa acccaattgc ttactgcaaa
     8041 caactaccgt aatatggtca acattcctat attaatgaat ggcaatcctc ttactgagtc
     8101 ctcctcttta ggtctttttg gattatcgct tactactgac ctttcatgga aaccatatat
     8161 acaatcgatt gctaaattag cttctgctaa ggttgcttct ctttatcgtg ctcgccatat
     8221 ccttacttct gattccattc tctacctcta caaatctctt attcgtacct gtatggaata
     8281 ttgttgtcat atttgggctg gttcttctaa cgattcactt tctcttcttg acaaggtcca
     8341 aaaacgcatt gtaaatgttg ttggacctgg actatctgct aagcttgagc ctcttttcca
     8401 tcggcgtaaa gttgcatctc tttctctttt ctacaaatac catcatggtc actgctcaaa
     8461 ggacttatca tctctagttc catcaactaa aattcattct cgttttaccc gtcattcagc
     8521 taagtctcat tcgtttactg tatctgtccc tgcatgttct aaaaactttt attcatctag
     8581 tttttttccc cgcactttaa tcctttggaa ctctctccca tcttcatgtt ttcctgactc
     8641 atacaacctt caacttttca agtcttctgt caaccgtttc cttgctctat aactctgttc
     8701 ttttttttcc tagtaactcc taacttaata gtggttgctt gcagccttgt tgggagtgaa
     8761 tgcaaataaa aaaaaaaaaa aaaaaaaaca gttagaatat aagaagcaaa attatttaag
     8821 ctttattagt ggaacttatt attcgtcaat tgttcagatc aaacatccat ttctaacttt
     8881 gttactacaa caataagtaa tcaaaaggat gaactggaat tgcaagttga aaggtttttc
     8941 ttttcagcaa atataccatt caacgtagta gaaaattgta atagaattta ccaagctgct
     9001 taaaaattta gacttggata caagccacca aatagaaaaa taataccttc agaactctta
     9061 gtaaagataa acaaagaaat aatcaattta atgagaaatg atcatgctga tgattgtgct
     9121 gttaccctca ttcaagatgg ttggagtaca ttcagtaata aacctataac tacgtaaagt
     9181 atccataatg aaagtaaacc ctatcttatt tctgcagttg atactgaaaa ccaattaaaa
     9241 acagcagaat attgcactca ggctgctaag gatgcaatca aaattgcaaa agaaacattc
     9301 aataaaaatg taaatgttag atagctattt gtatgtattt aaaatagatt tttataatag
     9361 tctagtataa aaatacttta caataatcta gtataggcat agtatatgta ttgaaaattg
     9421 aaattaagtt aaattaacta atcaaatgat atataagata taatcaaatg ttaaatagaa
     9481 acctaataaa acatatatac tttaaaaaat atatatttta ggtatttgca gtatgcattt
     9541 ttctcatcct ttggcattat ttggagaaaa attaggaatc atttaggaag aaaaaaaact
     9601 aaaatagttg ttcaaattta cagacatttt ttattaaatt taaacatctt cacttccaac
     9661 aaggctgcaa gcaaccacta taagagttga aagttactgg aagagaaaaa atgaagttta
     9721 taaaacaaga taacgattaa cagacgactt aaaagatagc aaattatatg aatcagaaaa
     9781 acaagataaa ggaagcgaat tccaaagaac tgaggtttga ggaaaaaaac tagacaaata
     9841 agaatttttg gaatacttag aaacagccac agtaaaagga tgagacttaa ttgaatgagg
     9901 agtaacacag aataaatttt agtagatggc acaagagaca ctagctcttt agagtagcga
     9961 ccattatagt atttatagga gaaagagaag agaagcaaca ttacgacaat gtgtcaatgg
    10021 ttgaaggtta gctgcaagag caggtccaac tatttttaca atgcattttt gcacctgatc
    10081 taaaacagaa agggcatcat tggaagatcc gctccagata cgccaacatt atttcataca
    10141 aggactgaaa atagaacgcg gagtaagaaa gtgaatctga agtaagaaag tagtgaaagt
    10201 gtaagaatag aatccagagt aagaaagatc aagatataca actgctgttg tctaaattgt
    10261 tagagacttt gttttaaact aagtttgaat attactgctc caagtaaaat aaaatccata
    10321 cttatgattc aataaactcc ttattttact attattatta gaacaattgt tgagcagcat
    10381 caaatcttga gtgttgatgg aaattaattt atgaatgaaa aaattataaa taatttttgc
    10441 aacattttat gtcacagctt gtgactcttt tatgactaaa ttaaaaattc taaaaaaaaa
    10501 aatctaaatt aaaaattttt tttaattaaa aattaaaaat gacttttaat tgatgatatt
    10561 ttgatgaaat taaaaattct cttaatgata tgactaaata tataaaataa atataaaata
    10621 taaaatatat aaatataaaa ctcttaaaat aaatataaaa tataaaatat ataaatataa
    10681 aactcttaaa aaagttatta aatctataag tacaaagtcc tatataatta gatgccacaa
    10741 ttattgaatc tgatctttta ccaaaactta ccaaatactg ttgtcatatt tgggctagct
    10801 cttctaatga tgctctttct cttctagaca aggtccaaaa acgcattata aatgtatgta
    10861 cctgctctat ctgccaagct gccaaactct cctgaactac ctaaaagagc tattatctct
    10921 agttccatca accaaaactt cttctggctg ggctagccat tccttaaagt tgtatcgttt
    10981 tactgtatct gcctattcat gctctaaaaa acttttattt gtttttgtcc tgcaattcaa
    11041 tgctttggaa cttaactatt aaaaacactg tttttatata acaatttata tgtaaaaact
    11101 gaccgagagg gtattaactt ttaaaatttt ggaaagttac agtttatgaa aagaaaactt
    11161 aattacacag gatttcctaa aatataacat aaactattaa aagaaaaaat tatttttttc
    11221 ttgaaatagt tataataaaa tataaactaa ggttaaacac ttaatcgaaa ttttatttgc
    11281 aaattttttg taggaaaatt tttaaatgta aaatgatatc tctttaaaac tatagtttga
    11341 tgtttctgtt gtttttgcag tttttatgta aaaagtaaga ttatatgtaa ttaaatttat
    11401 attatattat atacaagcca ataaaaaaaa aattataatg gaagggtggg gatgcaggtg
    11461 ttttcatata ttgaaagcca agtttatgtt atattagact atctggtttt catatttaca
    11521 ttagttgttc ttgaaggtat tgctgataca atgttcttct taagatattt cgctaatatg
    11581 ctgtacaaaa aaaatgttca agtacaaaag acagattaaa ttttctgttt ttttaaatga
    11641 gatttcggtt tttaatgcac agacttgcca aactgcattt gcatatcgta accaaaactc
    11701 cttttacttc attaactttg acatttacat agtagagtaa cttttgctgc aactatcaaa
    11761 actaattggt ttagaccaga tctggcaaaa tcacattagg ggatgaacat gattaagaaa
    11821 aaaagttaaa agtggggaat aagacgaggc ataatgtatc tatacttcac agataacttt
    11881 ttaacttttt ttttgcaaaa ctattaaact gtatatatat tggccaatca tcaaatataa
    11941 agtttcaatc aaaaacacac acacacaatc taagccattt tatattacct ataacccaaa
    12001 gaaagttata taactttcca tacagttaac aaataacaga taactgaagt aaacatgcta
    12061 gtttaacaat gatgatgatg atgatgatga tgatgacgat gatgatgatg atgatgataa
    12121 tgatgatgat gataatgatg atgatgacga tgatgatgat gatgatgatg atgatgatga
    12181 tgatgatgat gatgatgatg atgatgatga tgatgatgat gatgatgatg atgatgatga
    12241 tgatgacata taaatattgc attgatattc aatttgtctc aattggcatg aataaatttt
    12301 gtgtaaaatc ataaaaccat aaaccaacag attttttcaa taaaccatat caatgaacta
    12361 taaacgaact tatgtaaaca ttattggtct ggtggatgta aaaataatta cttaaaaata
    12421 atgttatctt tttccatcaa aattcaaaga aatttcatat aattttaaaa aatataaaat
    12481 ttttccataa aatttaaaga aacataaaat ttaagatacg aaaaggacac aatcatttgt
    12541 ttctatttag aatcaaatgt tagaataaac tttaaaaaaa gtttttacct tcttctttct
    12601 tctctccact tttcgatttt ttcaggtgtt tctaagcaaa tgcgaaactt gccttctgca
    12661 tgattctaaa tgatatatat atatatatat atatatatat atatatatat atatatatat
    12721 atatatatat atatatatat atatatatat atatatatac acatttcgag ccttgtttta
    12781 aagtgttacc cgcaaagcaa tttatgtaag cctataaaga ctttaagtaa gaaataagcg
    12841 atttcgatta accaactttt ttagtatttt ttaacttttt aattattcta taagcgataa
    12901 gataaaagta gtaattaatt ttaaaaaaag tcacattaac ttttgaatga cctttatgta
    12961 acaatatttg ttacaaaagt ttgaatcaga attatctttg atataagcgc tatttactaa
    13021 tgaaaaaaaa ctcaaataaa atcaaagttt atttttattt tgtttttatt ttatttcaat
    13081 gattgatttt ttaaacttga agcaaaaatc ataaaacata atttaattct gagaaaaaat
    13141 atacgattta attaaaaact gttttaataa aaatatataa ttttattctg ataaaataaa
    13201 tatataattt aatttagatt ttaaaaatat ataatttaac tttgatttaa aaaatatatt
    13261 taagttatta ttaaagttac attaaatttt tttgttttat ttgttttatt tgttatatta
    13321 tgttttatcg atttaaaaaa aaagttatat taaagttaaa gttaatgctt gggtttaact
    13381 gtcaaattta ttttaaaata ttactaaatt ttattcaata ttgaaatttt atttattctt
    13441 aaaaaaactt ttattttaaa agttaaatca cagcaacgat tttttaataa acgatttttt
    13501 aataaacagc aaaataattt taataataaa atgataaact aataaacttt taataaataa
    13561 agtaaataaa ttaacgtaat ttttttattt gttactagcc aattgttttt ttatctatta
    13621 caatctattt aatctattta aacctattac aatcatataa taacataaga aacaatttac
    13681 atttaggttg taaatcaaag tcaacagatt atattaaata aatatattat aaaataccaa
    13741 aaatatattc agctttgtat aaaatataca aggacctact tgtatattat ataaaaatta
    13801 atattttata acataacaat aacacactaa cttgtataaa atgaagtttt acagatttgc
    13861 ttgatgctga aaatgaacat tcttcacact gtaacaaaat aaaaataaag aattcataga
    13921 tataaattgt aaaatgtatt tatatcttgt acacattgta aaatgtattt agcatatacc
    13981 tttatatttt aaaatgtatt taaatcttga aaacattgta aaatacttta ttcatctttt
    14041 ttagtataac taattttttt tagtactaga tgagaagctt aaatgaagca tgaagataaa
    14101 tgagaattat atatgaagca tgatgcttaa gttaataaga ataggttcaa aaagagtact
    14161 tcaagctcct aaacttctaa ataaagatca gcgtattcac ttatccataa aatatttaaa
    14221 tgaattaata taataatatt tacaaacctt actttaattt aaaccataaa taattatttt
    14281 aataaacatt atttgttgtt ttctttaaat acctatttgt ctctattact tgtccaattt
    14341 aataaatata gtattcaaat aataataaat tcttaaaata ttttccatgt attatatatg
    14401 ttacgcacag atcatgaaat tgcgcatttc acgaactgtg caatttttta ctcatttcgt
    14461 gaaatggata gcgctgttgc gcaggttgtg aaatgttgaa cttttttttt ttatatttaa
    14521 ttatactaca ggccttctcg taagaggcgt gcaatcacat ggcttatatg accacgcata
    14581 tagctttttg ttttaacaac ttgaccacgg ctcattgcaa gttttgaaaa ttagcctgtt
    14641 taaaaaatgc gctaaaaaaa acaaaacaaa ttaaaattaa aatcaacaac cataaactga
    14701 aatgagaata aaatccttaa aataatttat ataaataaaa ttacctaaaa aagttaaata
    14761 tttaaagaat gataaaataa ataaatgaaa aaccagaata atgtaaactt aattgaaagc
    14821 aaaagtgaaa aaatgacagc tctaataatc tttatcattc tttcccatga ataaataggc
    14881 taatacaagg gtggatccat agtgagggaa agggtcatga aatttaataa aattttgtgg
    14941 tgcaaattta aaattttatt aaaaagttaa tagaatacag ggtgcaacaa atcgacaaat
    15001 gtgcgcgcat ttcttaaaag acagacagaa aaacaaacat cacgtttctt taattttgct
    15061 taagcaaaca ttgccgtttg attaagattt ttcaaaacaa acgcattact tcagcaattt
    15121 tttcaaaata attttgctat caacactttt ttatttatta caaaaagcac atatttaaaa
    15181 tgaataacga ttaatttcaa agactttttt aaaaaaatgc caaaacataa ttactttttt
    15241 cagtagcgtc acttttaagt aaaataacta agtacgctat agaagaaagt aattatgttt
    15301 tagcatggtt tttgcatgcg ctcacaaaag tatgcaaaat tttacttaaa ataaatgctt
    15361 ttgcaaaaac tttaaaaaaa actgtcctta aacaatttga ttactttctt tcattgaaga
    15421 aagggatcat aatgtttaag catgttttct tttatgtttt tagcaattac attaaaagtt
    15481 taaagcaaat gatttcatta taaataaagt tgtgcatgct ttttttttaa atttttttta
    15541 ttttccataa agtgaaagtt tgtttgcata ttaaaaacac ttgtaaaagt ttttttattg
    15601 tgcgtttatc attaatttgc aaatgtgtaa aaaaattttt ttgaaaaata acaattgaat
    15661 aaatttacca agcatctttg atatatttga taacttatta actagaataa aaattatttg
    15721 aaatttgttt gacaaatctc ttaaattaga cgtttgtcaa taaataaaga tacgcaagtc
    15781 aacattcatt taaaaaaaaa cgatatgtca catcctggga taaaaagttg ttggtaaatg
    15841 caactgtttc aagattattg taattctttt ttttagtaaa taatttcttt attagaaatt
    15901 atatttccat gataaaacgg ttagtaatta ttttttgata gcttctgtac tcattttgcc
    15961 ttaaactcta atctgaatat ttttttcaac gattgctttt attaagttgc attaaagcac
    16021 tcaggaaatt ttgtggcagt ttaattgtaa ttatggaacc aattaaatta aaaatcgcat
    16081 ttatatttgc tttgtttttt ttaagcgcat tttttaaaca tgctgtttat caaaacttgc
    16141 aaagagccat ggccacattg ttataacaaa gaactatatg catagtcata taaggcgtgc
    16201 gaggcacgcc tcttacgaga aggcctgtac tatgtataat aaacattaat attgacttaa
    16261 ataagaaatt gcgacttaac ggagtgctgc tacatcgact atcttatagc ctgactcgca
    16321 acgaagtgct gctacattga ctgagggttt gggttgtgca ggtagtctat taaataaaaa
    16381 aacatatatt tactttaaat aatatttatt acgcaatgta ttaaaaaaaa cactaaaagt
    16441 ttaacatttc acaatctgcg caacagcgct atccagttca cgaaatgagc aaaaaattgc
    16501 acagttcgtg aaatgtgtga tttcaagatc tgtgcgtaac atatacatat aaatgttctt
    16561 aaagaacaaa gcaataataa attagtaaaa acactcatct aacttttgtc ttcaacaatt
    16621 tgtttctcca ttagaaagtt catcaggaaa catgatgaac ctactgatta tatatattat
    16681 atacatatat atatatatat atatatatat atatatatat atatatatat atatatatat
    16741 atatatatat atatatatat atatatatat atatatatca ggcttggtcg ggaagcgggt
    16801 gcgatcgcac tcgataattg accatggaaa ttatatttac ttgcgaaaag ccggccagat
    16861 ttttcaggcg gttttgagaa catttcagtt tatgtatgtt tttcttatgt attccttgtt
    16921 tgtccgcaaa ataataagtt cattttatcg taaatttata agattttttt ttacggacgt
    16981 acatggaaac ttatataaac ttgaatgttg tcaaacatct tagtgcggaa aaataaataa
    17041 agaatattcg cgaacacaaa aaacccgcca aatttacgaa caactaattc tattagttca
    17101 attaataaat aactgaaatt actacgcaac tgttctagag tattctgttg aattattttt
    17161 caaaatcttt tttttttgtt tttgtttttg ttattttttc gttgagaatt ctagcatcaa
    17221 ttgttttaag aatatactat caaacgaaca attattttaa tacaatggct cattctcgga
    17281 gtcacatcca taaagctata aatgttttaa actaacattt gtttacaaaa ataaatgttt
    17341 taaatttata ttttttaact tgtcaacgtt ttgtaaatat attatagatt taattagtag
    17401 aatcttgttt tttatatata agggatgtat ttatatgtat gtaatgtatt agaaattggt
    17461 ttattaactt caattatttt tgcttcagcc attcttacaa actcgttata cttacacttg
    17521 aagttttttt tttctgtaaa atactagtta aagatataaa gcccactcac taaacatcat
    17581 cagcgatatt gttaagcagt tccgcttcct ccttacaaag taatttaacg tttttagtta
    17641 atttctatct agctaattaa atttccacag taactcaatg atttagttat ttcatttgtt
    17701 catcttacta agaagaattg tttcaaacat attaaacttt tcaaactacg cgaagcataa
    17761 aacaggtact gaaaaaactt tttttattta taattaaatt atgtagcgtt agttttattg
    17821 atttaatctt gttggacttt acagggccgg gggctgcatt attttggtgg ccttttttat
    17881 gtgcgacatc gtaaaaatga cttaaaaata ccgataggtc ctcttgacta tttctcggcc
    17941 cataacattg tgtgtcccgg gactatagct cttctacccc accccctccc cccacctctt
    18001 atttccagca ctggaaataa gacataggaa tataaataaa aattatatat aatctttgat
    18061 aaattgaaga acatttgttt ctttattaaa caatcattat tagtacgttg ttactatata
    18121 caaaaaatgt cgcttttttt taaaaaaaaa attataaaag agcgacgttt caaaaatatt
    18181 ttgaaactct aatcgtattt attttgctta aagttttgcg ttaaaagcta tttttctttt
    18241 ttttaactgt ctctcatcag tccagtttat cttattgcgc ttttttgctt gtttttgaaa
    18301 tgttctcaaa acgcctgaaa aatctggccg gcttttcgca actaaatata atttccatgg
    18361 tcaaatatcg agtgcgatcg cacccgcttc ccgaccaagc ctgatatata tatatatata
    18421 tatatatata tatatatata tatatatata tatatatata tatatatata tatatatata
    18481 catacaactt taaaaaaaaa aaaaaaaaaa aagaagaagc gattgtgctc ccattgatta
    18541 gcggcactcc tttgctgcag caggctttaa gatagttgat gtatgtactg acagcagtct
    18601 atttcagtct aacatcacag ttgttatcta aatacgcatt tatagctgta tatatatata
    18661 tatatatata tatatatata tatatatata tatatatata tatatatata tatatatata
    18721 tatatatata tatatatata tatatatata tatatatata tgtatatata tatatatata
    18781 aaataattaa gtacaattaa atttgtaaga ttactcggag tttcaggttt tatgcgatca
    18841 tcagacatta caagcaacga taacaacaac aaaagttata tacaaaaatg caatacagtg
    18901 ttagcttaga tgacgttaaa gttgcagata acaaatttgt ttccgtggcg acatttcgat
    18961 attaattcaa aatgtattaa ttcataatat tcataataat taattaatat atatatatat
    19021 atatatatat atatatatat atatatatat atatatatat atatatatat atatatatat
    19081 atatatatat atacacacac attcgaaata taaaataata atcaatacat ttacgaaaat
    19141 ttactataaa attttattta atactattta attttaattg atcttaacta taaatatgat
    19201 acaatcttga atatataaat attcaatttg agtaggacca aacccaatgt tgtagtttgt
    19261 ttcctccaca ttaattagat caaatttata agtaattttt atatcttttt aaaacaccaa
    19321 caaaaattac ttttatgtgc attttctgat gagctattaa tgctttttca ccattgaaat
    19381 ctttttcaca aggatcacac cgatatagtc cctaaaacat acaataatta taagaacaat
    19441 aacattattt gataaaacgt tttataaata atgtctatat gaatcatcca tttaatttaa
    19501 atgttataaa tgttattttt aaatgcttta taaccacttt gtattagtgg ttgtgttagg
    19561 attagaacag tattgtatta gtattgtaac ctacaaatgt tatacaaacc actttgtatt
    19621 agtgatttat gaatttatta agaaactcac tcaaaacaag tttgcaaaca atttttataa
    19681 aataataatt aagttagaag tccatagaaa ccaagaatta ccatagaaac caagacttaa
    19741 aacaaaagaa aagataaaac ttaaaatact gcaacttgta tgagtcagga aagcatgaat
    19801 taaacgtgta tgaaataaat tatcaactct gcagattgca gtgaatatta ttagagaaag
    19861 cgagcttcga ctaaaatgaa aactttagtt ttattgttat gcatttattt ttagctattt
    19921 atatttagtt ttaatcatat aaacttagtc caaatgtttt cttaaacatt taaaaatgcc
    19981 attctgtaga tacttaatga tcttgttcat ggtgacataa gttagatatg tttttgtgat
    20041 ttttatattg tgaacctgca ccatcactaa aataaatgca gtggttaaag taaggcatca
    20101 actattttaa atgttttatt acttcataaa tgaaacaatg aactgagttt gtaatgtgtt
    20161 gcaaatgatc tgaaatgata caaacaattt tacattttat catattttct tccatatagt
    20221 aaataacaaa aggaagcaat gttgcttgac tgttgttcca atggaaacct tgtactgcat
    20281 cttgaattaa aaaactgtaa tttttaaaaa gtctagtaat actaaaatat gattacttgg
    20341 taattttatt cttagatgtt gcaaatacac tgcttaaatt tatgctatac aatgatggtc
    20401 ttgtaattgg tctatttgtt gacaagcttt ttcaataaaa tcatccacta gaggttggct
    20461 tttcaccact gattaaagaa tttcttccac gctgtggaat ttgtttatca gacaaagcag
    20521 taagatactc ttttagtgtg ttggtatctg ggcagttatg gtaactgtgc agcatgcagt
    20581 ttcttctcat gatcacaaaa ctttgaaaac cttgatgcta aaggaaatga actctaaata
    20641 aatttctttt atattaacta atagaaatct ttttttgaaa atgttttctt ttaccactaa
    20701 tttgttttga ggcatactgt ttcatacctg aacacattcg agagtattta tatgattggt
    20761 aaaattcatg aacttgattt tttactttct cgctaaaaga acttccttct tttttagatg
    20821 attgtgacat gcatttgttt caaatacctt gcagctttta taattcttag gtaagcagaa
    20881 aaatagtttt gtgtataatt aaggttccaa ctctcagaaa ccaaagtcag cagtttaagt
    20941 ttttctgatt ttgaagaaac atcaaacttt gctttaatta attccattaa tgaacccaag
    21001 tttgtttact taacaaaaag ttttattaaa gtaagtctag agttgtataa aataaaaata
    21061 aaaactagac aattttctga aatttttttt ttttttttta aatagagctt caaagtatga
    21121 acaaaacatg ttttcacgac taaagttttt tatttttgga aaaataagaa atctcaaatg
    21181 accatatctc atgaaacgca aaagatttta tgctgaaatt ttcaggaact gcttttctca
    21241 ttgacattaa ttaatccact aagtttcatt aaaatctgag gtggtccatg ttgatatcct
    21301 aaaattttgg tccatttggc atggaatgac ccgtaagcta gtctcatctt tgtttccact
    21361 cttttcttta taaattgttt ttgtattatt tcttttcttt tttcatttca attttctaca
    21421 attctcatga accgcataag attttatgct gaaattttca ggaattgctt ttctccttga
    21481 tattaaccaa accaccaagt tttattaaaa actgatgggg tccatgttgg actttggtcc
    21541 agttggtatg gaatgattct taccagcaaa actatagaaa aacaattact tgaggaaatc
    21601 aaacctaaaa atcataaatt taacacaaca aaaatcataa atttaacatt taacaaaaaa
    21661 cataaattta acatatttta cttgataggc ttgtggatta ataataaagt ggataataaa
    21721 gtgcattaat tgcaagaatt attaaacttt ggaaaataaa attgaacttt cacaaacttt
    21781 ttaattgagc ttaaaacttt gagatttttt taaatgctct taaacttatt ttatagaaca
    21841 gttttattgt aatttagcaa ctgaatattg gtgaaggttg cagtcaataa aatttgaaaa
    21901 atttaataaa aaaaaatcat gtactttttt tgttatctaa ttagaaaatt catttaaatg
    21961 aaattattaa ttttctttaa tctcagtgtt aataatgatt taaacaactg tggataaaaa
    22021 ttaacataaa ttacattttt ttgattaaaa taattttaaa taaaatagtt ttggtacaac
    22081 taaattgctt aacaatatta gagtttcaac atataaatag ataaaagctt caatgtatat
    22141 actgtcgagt ccttaataat agaggcaggg tgggacattt attaattttt taaaaattag
    22201 ctcacccact ctaggtttat taagaccccc atttattaat ttttacttgt tatcaacaaa
    22261 aaatttatat cttataacta aacaaaaaaa aattcagtga aaattggtct taaaaattat
    22321 aaaataatta tttcaatcat caataaaaac aaaaaatttc agtgtaaata agctataaaa
    22381 attgttgacc atgtaaatct caatttgtca aaaaagagct tttggtttat ttcttaccaa
    22441 agtataaaaa ttatatcaac atattaaatc tgattaaaat tatgataaaa cagctgtaga
    22501 aaatgcgcat ttaactaaaa cccaaattaa tatttttaaa aaaacacgca taaaattatt
    22561 taattagaat taaatagttt tatgcattta aaatgattta tttaaatata taaaatgatt
    22621 ttaacgccta aaaataataa ctgttaatta aacactatga aacagcaaaa ccacttaaaa
    22681 taaatttctt ttcgcattgt ttatgtgttt aggttttgtt aaaaatatta atttggtttt
    22741 ataaattgaa gttttttaca aaaaatattt ataattgtaa tatggcgtca gttcagaagt
    22801 tttcacattc tggccgagat attctggcat tacgtagaaa aaaaattccc acacccctct
    22861 tattaaaccc ctctattaac tctccactat ttattagatc tggactaaaa ctcctatccc
    22921 tctcttttat tcccaattaa agacttgaga atatagattt gagttttcac attaaacatg
    22981 tacagcttaa ccattctaaa atttttaact tttaaatttt ctgtcaataa tgcatattat
    23041 tttaatatgt attaataaaa tgcataatac tttaataaat ataacaacaa aggttttata
    23101 attacaataa cgtaaaattt gtgaccatgg aaacatcgat cctcccttaa aacaaaaaaa
    23161 ttttatactt acattaggaa tagattcttt gtttttcatt gtagaacttt cattaaaatt
    23221 ttttttatag ttccagcttt tattttgatt ataataattg ttttgatttt ttaaaaaatt
    23281 attgtttttt tgatgaccag aatgaaagtt tttatattga cgcatgtgat tcttgtcatc
    23341 ctgaaaattg ccacatgttt gcggaaaatt tgaaccattt acattcaatg aacaattgtt
    23401 ccataagtta ttatttgggg gaaaattatt gtactgctgt tgtaatggag gattttgtgg
    23461 taacaactgc tgtggagagt aaaactgatt gctgcagggg gaatttactg cttgcatata
    23521 taaatgtggt ggtctcatga tatttgatgg aggtattact ggtaaaacat acgatggtaa
    23581 attgcaagtt gaatcttgat tggaaaacaa aaatggtgac ccagaatgag gagcacatgg
    23641 ctgataggga gcataaaact gtctttgatt cctagaagaa tctaatgatt cttgttgata
    23701 cttgtaattt ccattatcag caataaaact agtattattg taactcattt ttacaaaact
    23761 aagaaaaaaa gtaaaagcaa tatgtgtata tatatatagt ttt
//
