# Supplementary material for: Widespread Horizontal Gene Transfer Among Animal Viruses
Source: bioRxiv. 2024 Mar 26:2024.03.25.586562. Preprint. [Version 2] doi: 10.1101/2024.03.25.586562 (PMC11071296; doi:10.1101/2024.03.25.586562)
Supplement: Supplement 2 [file media-2.zip › File2_Maps/uParvo_zoobird_BidnaPNV_SRR10873473_6721.gb]

LOCUS       uParvo6721ct_1          6707 bp    DNA     linear       01-JAN-2019
DEFINITION  [note: taxonomic lineage
            d_Viruses;-
            _Monodnaviria;k_Shotokuvirae;p_Cossaviricota;c_Mouviricetes;o_Poliv
            irales] [isolation_source=original].
ACCESSION   
VERSION
DBLINK      BioProject: unknown
            BioSample: unknown
            Sequence Read Archive: unknown
KEYWORDS    .
SOURCE      Polivirales sp. ct4KZEJ (unknown)
  ORGANISM  Polivirales sp. ct4KZEJ
            Unclassified.
REFERENCE   1  (bases 1 to 6707)
  AUTHORS   Taker,C.
  TITLE     Cenote-Taker 2 dummy template file. Do NOT submit
  JOURNAL   Unpublished
REFERENCE   2  (bases 1 to 6707)
  AUTHORS   Taker,C.
  TITLE     Direct Submission
  JOURNAL   Submitted (01-JAN-2019) Taker 2, Cenote, 1000 Circle St., Cenote,
            DC 31111, USA
COMMENT     ##Genome-Assembly-Data-START##
            Assembly Method       :: unknown_assembler
            Genome Coverage       :: 1x
            Sequencing Technology :: Illumina
            Annotation Pipeline   :: Cenote-Taker 3
            URL                   :: https://github.com/mtisza1/Cenote-Taker3
            ##Genome-Assembly-Data-END##
FEATURES             Location/Qualifiers
     source          1..6707
                     /organism="Polivirales sp. ct4KZEJ"
                     /mol_type="genomic DNA"
                     /isolation_source="unknown"
                     /collection_date="unknown"
                     /note="genome binned from sequencing reads available in
                     unknown;
                     derived from metagenome: unknown"
     CDS             2..124
                     /note="no search hits"
                     /codon_start=1
                     /transl_table=11
                     /product="hypothetical protein"
                     /translation="-AIFSNMPVVTNLGFAPHLKPHSNSRAADRVIFYLVRIEL"
     CDS             231..3491
                     /inference="protein motif PDB:2PY5_B"
                     /codon_start=1
                     /transl_table=11
                     /product="DNA Polymerase B"
                     /translation="MARLIENIEAPEFGYYYSPSFEEITLFVENLLIRYNCSITLLIH
                     SSANFEHDDEIREIHTPNLPPIILDPDMPHFYDFMDTIYERLTDPERFDAIEGSGWSI
                     VPGTVRFWLKVYPCQPNPDASPTENNASDYGGDNDNSDDMDPPQRECNNTFLLALAEY
                     FFRLDPRFTRLPRTIIAKKIVLTEYLLTHMPNEAEEEWLYMRDFNLKDVAAWHRLHKK
                     FPLRIFSLRGNVLYAKRYPQSIGNMIDMYITSKRKIGLVLKLNALFRRGLDRTLCSTC
                     YTFHRTDNSCVLNLVEAETDQVEIPEYPNNRHALVIYADFESILSDPHIIGRDMNAKH
                     LTSGFSMLGLDNHGDIVYERITNVLDVEPDQIIPHFMESVYKCCDIFTDLNGERMPVS
                     SPDCKICGNFIDFNVHAFFNGRNFINGETGSHHAKCWRDPKNSAYIFFHNFRGYDSHF
                     LMSEIVKNCNVINMQATTMERFNLIRISHNNMNICFKDTFNFFTCSLDAAIANVEHFI
                     YADEMNNPVNRKKGVFPYDWFDNFEKLYATELPPPPWVNTMTGLPLDHTRAYEVWNAK
                     KFKTFSEYHNYYMHLDVLILADIFEKFRSVTLSEFSIDPVHFQGAPGLTWYLGLRSNI
                     ELFRIIQDKRIYLDIQSQIRGGVSQAMQRYCKPDIGESILFLDVNSLYSYCMTKLLPS
                     NYVRTVYELPDNWEEMYANDGEECALMNVDLIYPEHLHDRDIDYPLAPHKFNDALCTT
                     FLRKENYLCHSKVLQYYVNRGLIIEKFNYMYVFKQDYALRDYVSNNINKRRETNSAPM
                     KALYKLLNNSLYGKTCENVFKYRIFEVHDEENLEGGQVNSFLYRAKNFIEFDNKFLCE
                     MKPDSVKLNKPIQIGFTILEYAKLHMYSFIYDIKDVFKDDVRFLYTDTDSIMMWFNLP
                     DPWIALWITDKIKKQLDFAKMVDKWGIGDKSTDKQSGLWSPEADGKTIVEYVGLRSKS
                     YAYKFADNEEVIKNKGVMKNAAILDSTDNVVGKVTFDIYKNALFTGTDYRVRQHVIRS
                     KNHEVYSRPEYKLGISGNDLKRTVLANRKDSLPFGYKGYRFRDLAVDIDDPDNFTT"
     CDS             3488..3919
                     /note="no search hits"
                     /codon_start=1
                     /transl_table=11
                     /product="hypothetical protein"
                     /translation="MSYAKKRKNLIEEPCTLVYTLNNTDILCFDDFSLIIRGLHSYMV
                     EDIKEFKAKNTIHVRLGYQASVENATRKMANLCKYVTITKMSNFVKEDEISKLEELKR
                     KFNIVGTTSCNATEEYGEHSRVWPNQQSRRYKEMPQPPKEI"
     CDS             3825..4643
                     /inference="protein motif PDB:2GXA_K"
                     /codon_start=1
                     /transl_table=11
                     /product="Replication protein E1"
                     /translation="MQPRSMVNTLEFGPTNRVDGIKRCLNLLRKYRVYSISQLYDLCC
                     FNEWRAISDLNNYKELLKTAIELYIKEQLCKQRLSLTNYAFSLIDKPNKKQQEEFENI
                     FRHNDIEPDKFFYCLNKVLRLEHEKKNCLRIWGLPNSCKSLISYCICEPFICAYLNNH
                     CSENEFYLSNCLNKTIILCEELYITPSTCEDFKSILGGKMIDVSKKFNEKQILSRTPV
                     IVTSNHERFGRGNLAPVDEEALQLRCYSFNFTAVYTPGEHLDACNFYYFMKKYV"
     CDS             4680..6452
                     /inference="protein motif PDB:3N7X_A"
                     /codon_start=1
                     /transl_table=11
                     /product="Capsid protein"
                     /translation="MSLKRGTDDGSSEQKTSPIPRNLSHQSVTLHFKNTTWEEIGRGE
                     LKYFPACQNPYYIMDSAMLEQFVRFKHLWSTMEIHDVNYKMSNLMMLQDDYRIEAGTP
                     VDTTTFVQVCYLLEYCPTRNTEYFMLYDVTNKESLEGTPVTYDFALDTTNSQLIKLKG
                     YNNFETLGIRPALINKNAGYEPSASPQYDPTKYSIMSPYIAPDAPGIIRECSANLQVS
                     TAPADDYFVDFAQHPTFSRNLDKVTSFKYGDTLQRSIVTNLHDKQLVNLPNNDFTNRE
                     NYLDVIIDNKKVRFIKEWCYPSPNRPYYSRNTNLSGLTPLLNPKRLNNLRHHFISMPP
                     IKKANDSLLGQRCSFMLESSFSVTFNFIESIFEDDEAQEFLHQKDAILLRPNIYGKLK
                     KDIGSNSGAFCRSGTIPECTSTTICPINDSFAELFSFLSVIQESEFTMLFKTYNKLAE
                     GTSVNAMVIGQLNGDTFTPPIQTVWKEYLDGSTDIVLEIKNPIRDATGTKYSTVLFGD
                     SINYNELLSDGPLSSDNSLYLYIDMLGFERIKDNWKIKCVVPKQQTTNRKYKRLCTEQ
                     QNKIAQQPKPDYISDKRDINVFYC"
     CDS             6467..6661
                     /note="no search hits"
                     /codon_start=1
                     /transl_table=11
                     /product="hypothetical protein"
                     /translation="MQKMTLYFYFHTHAQSAALLLLWGLRCGANPGFVTTGMLLKIAF
                     PKNGSWFKVWCRVVMPKKER"
ORIGIN      
        1 aaaagctatt tttagtaaca tgcccgtggt aacaaacctt ggatttgcac cacaccttaa
       61 accccacagc aacagcagag ctgctgaccg cgtgattttt tatctcgtga gaattgaact
      121 ttaatttttt ctcacacgcc taacacatgt tttttcttta gtgaaaaata ccttaactct
      181 tgtggttacg gagtatataa acttagaaaa ttttgataaa atttaatacc atggcaaggc
      241 ttattgaaaa tattgaagct cctgaatttg gatactacta ctcaccatct tttgaagaaa
      301 ttactctctt tgtggaaaat ttgctgataa ggtataattg ctctattact ctcttaatac
      361 attcttctgc taattttgaa catgatgatg aaatacgcga aatccatact cctaacttac
      421 cccctattat tttggaccct gatatgcctc acttttatga ctttatggat actatttatg
      481 aaagacttac tgaccctgaa cgatttgatg caattgaggg gagtggttgg agtattgtgc
      541 ctggaactgt gcgtttttgg ttaaaagttt acccctgcca acctaaccct gatgcctcac
      601 ctactgaaaa taatgcctct gattatggtg gtgataatga caactctgat gatatggacc
      661 cacctcaacg tgagtgtaat aatacctttt tacttgcact tgctgaatac ttttttagat
      721 tagatcctag gtttactaga ttacctagaa ctattattgc caaaaaaatt gtgttaactg
      781 aatatttatt aacacatatg ccaaatgaag ctgaagaaga gtggttatat atgcgagatt
      841 ttaatttaaa agatgttgct gcatggcata gattacataa aaaatttccg cttagaatat
      901 ttagtttaag aggaaatgtg ttatatgcaa aaagataccc tcaaagtatt ggtaatatga
      961 ttgatatgta tattacctca aaacgaaaaa ttggattagt gttaaaatta aatgcacttt
     1021 ttagacgtgg attagaccgt actttatgct ctacatgtta taccttccat cgcacagata
     1081 attcgtgtgt gttaaattta gtggaagctg aaacagacca ggttgaaata cctgaatacc
     1141 caaataatag acatgcttta gtgatatatg ctgactttga aagtatttta agtgacccac
     1201 atattatagg acgtgatatg aatgcaaaac atttaacaag tggatttagt atgttaggtt
     1261 tagataacca tggtgatata gtttatgaaa ggataactaa tgtactagat gtagagccag
     1321 accaaattat acctcatttt atggaaagtg tatataaatg ttgtgatatt tttactgatt
     1381 taaatggtga aagaatgcct gtaagctctc ctgactgtaa aatatgtggt aattttattg
     1441 attttaatgt gcatgcgttt tttaatggta gaaattttat aaatggagaa acaggctcac
     1501 accacgcaaa atgttggcgt gaccctaaaa atagtgctta tatatttttt cataatttta
     1561 gaggttatga ctctcatttt ttaatgagtg aaattgttaa aaattgtaat gtaattaata
     1621 tgcaagcaac aacaatggaa agatttaatt taataagaat ctctcataat aatatgaata
     1681 tttgttttaa agatactttt aactttttta catgctcatt agatgcagct attgctaatg
     1741 ttgaacattt tatttatgct gatgaaatga ataatcctgt taacaggaag aaaggagtat
     1801 tcccttatga ttggtttgat aattttgaaa aattgtatgc taccgaatta cccccacctc
     1861 cttgggttaa tacaatgacg ggtttacctt tagaccatac tcgcgcttat gaagtttgga
     1921 atgcaaaaaa atttaaaacg tttagcgaat accataatta ctacatgcat ttagatgtat
     1981 taattttagc tgatatattt gaaaaattta gaagtgtaac attaagtgaa tttagcattg
     2041 atcctgtgca cttccaaggt gctccaggat taacttggta tttaggctta cgtagtaata
     2101 ttgaattatt tagaattata caagataaac gtatttattt agatatacaa tctcaaatac
     2161 gtgggggtgt ttcgcaagct atgcagcgat attgtaaacc tgatattggt gaaagtattt
     2221 tatttttaga tgttaactca ttgtatagtt attgtatgac aaaattgtta ccctctaatt
     2281 atgtaagaac tgtttatgaa ttacctgata attgggaaga aatgtatgca aatgatggtg
     2341 aagaatgtgc tttaatgaat gttgatttaa tatacccaga acatttacat gatagggata
     2401 ttgattaccc attagcacca cataaattta atgatgcttt atgtactaca tttttaagaa
     2461 aagaaaatta tttatgccat agtaaagtat tgcaatatta tgtaaataga ggtttaatta
     2521 ttgaaaaatt taattatatg tatgtgttta aacaagatta tgcattaaga gattatgtaa
     2581 gtaataatat taataaaaga cgtgaaacta actcagctcc tatgaaagca ttatataaat
     2641 tgttaaataa ctcattatat ggtaaaacat gtgaaaatgt ttttaaatac cgtatatttg
     2701 aagtacatga tgaagaaaac ttggaaggtg gccaagttaa ctcattttta tatagggcaa
     2761 agaactttat tgaatttgat aataaatttt tatgtgaaat gaaaccagat agtgtaaaat
     2821 tgaataaacc aatacaaatt ggttttacta ttttagagta tgctaaatta catatgtata
     2881 gttttatata tgatattaag gatgtattta aagatgatgt aagatttttg tatactgata
     2941 ctgactctat tatgatgtgg tttaatctcc cagacccttg gatagcatta tggataacag
     3001 ataaaattaa aaaacaatta gattttgcta aaatggtaga taaatgggga attggtgata
     3061 aaagcactga taaacaaagt ggattatgga gccccgaagc agatggtaaa acaatagttg
     3121 aatatgtagg attaagaagt aaaagttatg catataaatt tgctgataat gaggaagtaa
     3181 ttaaaaataa gggtgtaatg aaaaatgctg caatattaga tagtactgat aatgttgttg
     3241 gtaaagtaac ctttgatatt tataaaaatg ctttatttac aggtactgat taccgtgtaa
     3301 ggcaacacgt aattagaagt aaaaaccacg aagtttattc tagaccagaa tataaattag
     3361 gtataagtgg aaacgattta aaaagaactg tattagcaaa cagaaaagac tctttgccat
     3421 ttggatataa aggatataga tttagagacc ttgctgttga tatagacgac cctgataatt
     3481 ttacaacatg agttacgcaa agaaacgtaa aaacctcatt gaagaaccat gtactctggt
     3541 atatacttta aataatactg atattttgtg ttttgatgat tttagtttaa ttataagagg
     3601 tttgcatagt tatatggtgg aggatataaa agaatttaaa gctaaaaata caatacatgt
     3661 aagattaggt taccaggcta gtgtagaaaa tgctacacgt aaaatggcta atttgtgtaa
     3721 atatgtaact attactaaaa tgagtaattt tgtaaaggag gatgagatat ctaaacttga
     3781 agaattaaaa cgtaaattta atattgtagg aaccactagc tgtaatgcaa ccgaggagta
     3841 tggtgaacac tctagagttt ggcccaacca acagagtaga cggtataaag agatgcctca
     3901 acctcctaag gaaatataga gtgtactcta tctcccagct ttatgattta tgttgtttta
     3961 atgaatggcg tgcaatctct gatttaaata attataagga attattaaaa acagcaattg
     4021 aattatatat aaaagagcaa ttatgtaaac aacgattatc tttaactaat tatgctttct
     4081 cattaataga taaacctaat aaaaagcaac aggaagaatt tgaaaatatt tttagacata
     4141 atgatattga gccagataaa tttttttatt gtttaaataa agtattacgt ttagaacatg
     4201 aaaagaaaaa ttgtttacgt atatggggat taccaaatag ttgtaaaagt ttaattagtt
     4261 attgtatttg tgaaccattt atttgtgcat atttaaataa tcactgctct gaaaatgaat
     4321 tttatttaag taattgttta aataaaacaa ttatattatg tgaagaactt tatattacac
     4381 ctagtacttg tgaagatttt aaaagtattt taggtggaaa aatgattgat gtaagcaaaa
     4441 aatttaatga aaaacaaatt ttatctcgta ctcctgttat tgtaactagc aaccatgaaa
     4501 ggtttggacg tggaaattta gcacctgttg atgaagaagc attacaatta cgatgttact
     4561 catttaattt tactgctgtt tacacacctg gtgaacacct ggatgcttgt aatttttatt
     4621 attttatgaa aaaatatgta taaataaagt tggatttttc tgaaactttt gtatttatta
     4681 tgtctctcaa acgaggtaca gatgatggct cctcggagca aaaaacttct cctataccaa
     4741 ggaatttatc tcatcaaagt gttacattgc actttaaaaa tactacatgg gaggaaattg
     4801 gacgtggtga gttaaaatat tttcctgctt gccaaaatcc ttattatata atggatagtg
     4861 ctatgttaga gcaatttgtt agatttaaac atttatggag tactatggaa atacatgatg
     4921 ttaattataa aatgagtaat ttaatgatgt tacaagatga ttatagaata gaggcaggta
     4981 cacctgtaga tacaacaacc tttgtacagg tttgttattt attagaatat tgcccaacaa
     5041 gaaatactga atattttatg ttatatgatg ttacaaataa agaaagttta gaaggtacac
     5101 ctgtaactta cgattttgca ttagatacaa ctaactctca attaattaaa ttaaaaggat
     5161 ataataattt tgaaacatta ggaattaggc cagctttaat taataaaaat gcaggatatg
     5221 agcctagtgc ctcacctcaa tatgatccaa ctaaatatag tataatgagc ccatatattg
     5281 caccagatgc acctggaatt ataagagaat gtagtgctaa tttacaagtt agtacagctc
     5341 ctgctgatga ttattttgtt gattttgcac aacacccaac tttttctagg aatttagata
     5401 aagtaacatc atttaaatat ggagatacat tacaacgtag tattgtaaca aatttacatg
     5461 ataaacaatt agttaattta cctaataatg attttactaa tagagaaaat tatttagatg
     5521 taataattga taataaaaaa gtaagattta ttaaagaatg gtgctatcca tctcccaata
     5581 gaccgtatta ctcgcgtaat actaatttaa gtggccttac tccattatta aatcctaaaa
     5641 ggttaaataa tttaagacac cactttatat ccatgcctcc cattaagaaa gctaatgata
     5701 gtttgcttgg ccaaagatgc agttttatgt tagaatcctc atttagtgtt acttttaatt
     5761 ttattgaaag tatttttgag gacgatgaag cacaagaatt tttgcatcaa aaagatgcaa
     5821 ttttattgcg ccctaatatt tatggcaaat tgaaaaaaga tattggaagt aatagtggag
     5881 ccttttgcag aagtggtact atacctgaat gtactagtac tactatttgc cctataaatg
     5941 attcatttgc tgagttattt tcctttctta gtgttataca agaaagtgaa tttaccatgt
     6001 tatttaagac atacaataaa ttggctgaag gaactagtgt aaatgccatg gtgattggac
     6061 agctcaatgg agataccttt acaccaccta tacaaacagt ttggaaggag taccttgatg
     6121 gaagcaccga tattgtgttg gagataaaga atcctatacg agatgccact ggaaccaagt
     6181 attctacagt attgtttgga gatagcatta attataatga acttttaagt gatggaccat
     6241 tatcttctga taattctttg tatttataca ttgatatgtt aggctttgag cgtattaaag
     6301 ataattggaa aattaaatgt gttgtaccta aacaacaaac aactaatcgt aaatataaac
     6361 gattatgtac tgagcaacaa aataaaattg ctcaacaacc taagcctgat tatatctctg
     6421 ataaaaggga tattaatgta ttttattgct aaataaagtt ggatttatgc aaaaaatgac
     6481 tctttatttc tatttccaca cgcatgcgca gtcagcagct ttgctgttgc tgtggggttt
     6541 aaggtgtggt gcaaatccag ggtttgttac cacgggcatg ttactaaaaa tagcttttcc
     6601 caaaaacggg agctggttta aggtgtggtg cagggtggtt atgccaaaaa aggagagata
     6661 acataaccgg agagatagca taaccactct tatatatact tagaaaa
//
