# Supplementary material for: Widespread Horizontal Gene Transfer Among Animal Viruses
Source: bioRxiv. 2024 Mar 26:2024.03.25.586562. Preprint. [Version 2] doi: 10.1101/2024.03.25.586562 (PMC11071296; doi:10.1101/2024.03.25.586562)
Supplement: Supplement 2 [file media-2.zip › File2_Maps/uPolyoma_petroica_tomtitfeces_SRR10875136_5086.gb]

LOCUS       uPolyoma5086ct_1        5089 bp    DNA     linear       01-JAN-2019
DEFINITION  [note: taxonomic lineage
            d_Viruses;-
            _Monodnaviria;k_Shotokuvirae;p_Cossaviricota;c_Papovaviricetes;o_Se
            polyvirales] [isolation_source=original].
ACCESSION   
VERSION
DBLINK      BioProject: unknown
            BioSample: unknown
            Sequence Read Archive: unknown
KEYWORDS    .
SOURCE      Sepolyvirales sp. ctIO9BX (unknown)
  ORGANISM  Sepolyvirales sp. ctIO9BX
            Unclassified.
REFERENCE   1  (bases 1 to 5089)
  AUTHORS   Taker,C.
  TITLE     Cenote-Taker 2 dummy template file. Do NOT submit
  JOURNAL   Unpublished
REFERENCE   2  (bases 1 to 5089)
  AUTHORS   Taker,C.
  TITLE     Direct Submission
  JOURNAL   Submitted (01-JAN-2019) Taker 2, Cenote, 1000 Circle St., Cenote,
            DC 31111, USA
COMMENT     ##Genome-Assembly-Data-START##
            Assembly Method       :: unknown_assembler
            Genome Coverage       :: 1x
            Sequencing Technology :: Illumina
            Annotation Pipeline   :: Cenote-Taker 3
            URL                   :: https://github.com/mtisza1/Cenote-Taker3
            ##Genome-Assembly-Data-END##
FEATURES             Location/Qualifiers
     source          1..5089
                     /organism="Sepolyvirales sp. ctIO9BX"
                     /mol_type="genomic DNA"
                     /isolation_source="unknown"
                     /collection_date="unknown"
                     /note="genome binned from sequencing reads available in
                     unknown;
                     derived from metagenome: unknown"
     CDS             3..98
                     /note="no search hits"
                     /codon_start=1
                     /transl_table=11
                     /product="hypothetical protein"
                     /translation="-NKRSSVTANQTHFCVSFSSITSKNEKKKNK"
     CDS             115..210
                     /note="no search hits"
                     /codon_start=1
                     /transl_table=11
                     /product="hypothetical protein"
                     /translation="MRFCFTFQAILQKVPVHQVWYIHFWKVQVSR"
     CDS             261..359
                     /note="no search hits"
                     /codon_start=1
                     /transl_table=11
                     /product="hypothetical protein"
                     /translation="MHARDPSLTLELSKNVGPITVALIVLEKSLIK"
     CDS             424..663
                     /note="no search hits"
                     /codon_start=1
                     /transl_table=11
                     /product="hypothetical protein"
                     /translation="MLNFSPRGSSFSRSFRARLARVNRDQRWRLKVLVWDVAYQLLCN
                     CNCVYFLYKIGGNLQQTYVAVLVERSNIEVALHSN"
     CDS             677..778
                     /note="no search hits"
                     /codon_start=1
                     /transl_table=11
                     /product="hypothetical protein"
                     /translation="MLQLRALMKVTFFPELFPRLILGRCLDVLGWSF"
     CDS             766..2523
                     /inference="protein motif PDB:4GDF_B/Large"
                     /codon_start=1
                     /transl_table=11
                     /product="T Antigen"
                     /translation="MEFLTARANLVKLLCINLDNYTEDQLKKYVHKRFLKWHPDKNPE
                     NPDRYREQFETLKESWDVYRKNNHDSGTFSGSFDPDDLFCNESMPSSSDEEYNNTPFE
                     DEFFDASPKKNFSIPEYFRQYFRSKTNRRAGKLFAIFFPEKLEPHVSKFYNLNSNCDY
                     FGAFKARTNKDIIVLIIQYQNEWRLVDIKKNLKKSALFGAETFYAVKFNQILECTIEN
                     LGEPWYEPCAAGRKQEKKKKEERLPFNHKQLVDFCISHEIDQVYTCMYEYAHLAEACD
                     RQDVTREHEEDHIDQKENALIYVHSSDRKKIAKNAIEAVSARLFEMLKSKTNIQYLQD
                     RVRTVGDTLLEITNPEIFGLADYYCNYIIPKDKFYNIAKTILTTVINGEPKRRWVGIM
                     GPYGCGKSTFAGGFMKLFDGCTININCEKSRLAFYLGSAIGRRYVLMDDVKGTRCKYP
                     PILSPGNGFDNLDDLRDHLDGHIPVQIEKKNQNPVNQVFPPGLITCNRYEIPPALRER
                     IMFFFFKTNKEKFNLHPVKVTMETILICLVLHDLLPVESHVRSWIFEKRDKWWREHSM
                     TCDCLKVSKFLFGVKWELY"
     CDS             complement(2504..2638)
                     /note="no search hits"
                     /codon_start=1
                     /transl_table=11
                     /product="hypothetical protein"
                     /translation="MASKRISSSVPSRITVVASRIPAVARASAIPAPAATIALSIAPI
                     "
     CDS             complement(2780..2875)
                     /note="no search hits"
                     /codon_start=1
                     /transl_table=11
                     /product="hypothetical protein"
                     /translation="MNNLQSRVSGSKLISGSGSLVGSWDVRGVLK"
     CDS             2878..4719
                     /inference="protein motif PDB:3IYS_C/Capsid"
                     /codon_start=1
                     /transl_table=11
                     /product="protein VP1"
                     /translation="MAKCNAGSQGLERCGFNLGRAYNEPCYILKRIVGWQGPDTVMYV
                     RNAKLPKVEKYLSRTNDCGKEVVDKRFCSTTTKAYVWEAFAMKVCQKFERFDEAASPL
                     VQAIAVGGDGIQTIEQVGERKLERCTLYKDKGIPKEMRFTEYDVFVQNQWSESVMSWG
                     PNGTLLPHGNNTYTYKSLIDSEGLGIICIDDRIWASNYWYARATKEDYSTILIEFWLR
                     PREINKTDLLLQLMKRNCCRPCDEPETMFELPCKSACKENCGLRDTLTVKDDEDVELP
                     TGKVKGKAYKDTHMDRVDYNGCLEVCISGDGGGQTGPFVVKIDPTQNTVKLSKEQAST
                     IDFDWKTTAQVYDVLSKKYFAEVEKLKANYPNINSQALDTEIATMYRMDTLISKFLKK
                     FENETVDNSSTINKEILLEATDNFLAHLDFPFLNDPIQKNCVSKNPRNLDISSRVPNN
                     PIRALSFPLYEILFVISMGRISDYVSRDNVGNQNETRWFPPNSNLQDYTYCPGYISQL
                     IPALFMQNTSPFGDQEYGEFCSRLQSYASWATAWRKRSTCKFFSLQDGDHSKEGEMGP
                     SPPEEDGCDGTETGDTSQEDELSPASPSAPPMDTDEEEGPPATQTKN"
     CDS             4742..5089
                     /note="no search hits"
                     /codon_start=1
                     /transl_table=11
                     /product="hypothetical protein"
                     /translation="MDFHEDGLQWAFHTIQNTKNSIATTHWDHFMALQSNDRSNYEQF
                     RHNMRKLIPTKDHESRLEFDLIASRIRTALLMKQRQLRELFEFNGLLSFQIAHSKKLE
                     EEKFFLPIVMKTP"
ORIGIN      
        1 ttttcaataa acggagcagc gtaactgcaa accaaactca tttctgtgtt agtttcagtt
       61 caataacctc aaaaaacgaa aaaaaaaaaa ataaataaac cttaaggaaa aaaaatgaga
      121 ttttgcttta cttttcaggc gattctacaa aaagtaccag tgcaccaggt ctggtacata
      181 catttttgga aagttcaagt gtccaggtag ggtcacgagc atgcatatat annngcagaa
      241 actattagta gtataaattt atgcatgctc gtgatccaag cctgacactt gaactttcca
      301 aaaatgtggg tcccataact gttgcattaa tagttttgga gaaatcgtta attaagtaaa
      361 gcaaaatatc atttttcaaa attaaatgac ttaaaccact tttcgctcgg aataggaaat
      421 cccatgttaa atttttctcc tcgcggttct tctttttcaa ggtcgtttcg cgcgcgatta
      481 gcgcgcgtaa accgtgacca aagatggcgg cttaaagttt tggtttggga tgttgcttat
      541 cagttgctat gcaactgcaa ctgtgtatat tttctttata agataggagg taacttgcaa
      601 caaacgtatg ttgcagtcct tgtagagaga agtaacattg aagttgcgtt gcatagcaac
      661 tagatagcaa catggcgtgt tgcagttgcg tgcgcttatg aaggtaacat tttttccgga
      721 actttttccc aggctcattc tcgggcgttg tcttgatgtg ttaggatgga gtttttaact
      781 gctcgcgcta acttggtcaa gctcttatgt attaatttag ataattatac tgaagatcaa
      841 ttaaaaaagt atgtccataa gagatttctc aagtggcatc cggacaagaa ccccgagaat
      901 cctgaccgtt accgcgagca gtttgaaaca cttaaggaga gctgggacgt gtaccgcaaa
      961 aacaaccatg actctggtac gttttctggt tcttttgatc ccgatgacct gttttgtaac
     1021 gaatcaatgc cttcttcatc agatgaggaa tacaataata cgccatttga agatgaattc
     1081 tttgatgctt ctccaaaaaa gaacttcagt ataccagagt actttaggca gtatttccgg
     1141 tccaaaacta accgtagagc cggtaagctt tttgcaattt tttttcctga aaaattagag
     1201 cctcatgtat ctaaatttta taatttgaat tcaaactgtg attatttcgg tgcttttaaa
     1261 gcacgtacta ataaggacat tatagtactg attatacagt accaaaatga atggcgcctc
     1321 gttgatatta aaaaaaattt aaaaaaaagt gcattatttg gcgctgaaac attttatgct
     1381 gtaaaattta atcaaattct tgaatgtaca attgaaaatc ttggtgaacc gtggtacgaa
     1441 ccttgtgccg cgggtcgtaa acaagaaaaa aaaaaaaaag aagagagatt acctttcaat
     1501 cataaacaac tggtcgattt ttgtatttca cacgaaatag accaagttta tacttgtatg
     1561 tatgaatatg cacatttagc agaagcttgt gaccgtcagg acgtaaccag ggaacatgag
     1621 gaggatcata ttgatcaaaa agagaatgct ttgatttatg tacattcttc tgacagaaaa
     1681 aaaattgcaa aaaatgctat agaggctgtt tccgctagat tatttgaaat gctaaaatct
     1741 aaaacaaata tacagtacct acaggataga gtgcgtactg taggtgatac actcttagaa
     1801 attaccaatc cagaaatatt tggacttgca gactactatt gtaactatat tatacctaaa
     1861 gataaatttt ataatattgc taaaactatt ttaactacag taattaacgg ggaacctaaa
     1921 cgcagatggg tagggattat gggaccctat ggttgcggga aaagtacatt cgctggtgga
     1981 tttatgaaat tatttgacgg atgtactatt aacataaatt gtgaaaaatc acgacttgct
     2041 ttttacctag ggtctgctat aggacgtcgt tatgtcctta tggatgacgt caagggtact
     2101 agatgcaaat atccaccaat tctttctccc ggtaatggat ttgacaatct agatgatcta
     2161 agagatcatc tagatggtca tataccagta caaatagaga aaaaaaacca aaatcctgta
     2221 aatcaagttt tcccgccagg attgatcaca tgtaatagat atgaaattcc accagctctc
     2281 cgtgaacgca tcatgttttt tttttttaaa acaaataaag aaaaatttaa tctacaccca
     2341 gtgaaagtaa ccatggaaac tatcttgatt tgcctcgttt tgcacgacct tctaccagta
     2401 gaaagccacg tccgcagttg gatttttgag aagcgtgata agtggtggcg ggaacacagc
     2461 atgacttgtg attgtttaaa ggtaagtaaa tttttgtttg gggtcaaatg ggagctatac
     2521 taagtgctat tgttgctgct ggtgctggta ttgcggaagc tcttgctact gcaggtattc
     2581 tagaggctac aactgtaatt ctagacggta ccgaagagct tattcttttt gacgccactc
     2641 taggctctac ggttgttgat cttgcaacag gtgaaggact agaagtagca gttaactata
     2701 atctttcttc tcttggtgtt acagttttag gtggtgcaga agctggtgta tttgcaggag
     2761 tcgctatagg acttggaatt cattttagta cacctcgaac atcccaggat cctaccaaag
     2821 aaccagaacc gctgattaac tttgaaccgg aaactctact ttgcaaatta ttcaaagatg
     2881 gcaaaatgca atgccggaag ccaaggccta gaaagatgcg gattcaatct aggacgcgca
     2941 tacaacgaac catgttatat tctgaagagg atagtaggat ggcagggacc agacaccgta
     3001 atgtacgtac gaaacgcaaa gcttccaaaa gtagaaaagt atctttcaag gaccaacgat
     3061 tgcggaaaag aagtcgtcga taaacgtttt tgttccacta caactaaagc ctatgtttgg
     3121 gaagcttttg ccatgaaagt atgtcaaaag ttcgaaagat ttgatgaagc tgcaagtcca
     3181 ctagtacaag ctattgctgt aggaggtgac ggaatacaga cgattgaaca agttggagag
     3241 aggaaattag aacgctgtac actctacaag gataaaggga ttccaaaaga aatgagattt
     3301 acagaatatg atgtctttgt ccaaaatcaa tggtcagaat ccgtcatgtc ctggggacca
     3361 aatggtactt tacttccaca tggtaacaat acttatactt ataaaagttt aattgattct
     3421 gagggtttgg gtattatttg tattgatgat agaatctggg cttctaatta ctggtatgct
     3481 agggctacta aagaggatta ttcaaccatt ttaattgaat tttggcttcg tcctagggaa
     3541 atcaacaaaa ctgatttact gctccagctg atgaagcgaa actgctgtcg accttgtgat
     3601 gaacctgaaa cgatgtttga acttccgtgt aaatctgcat gtaaagaaaa ttgtggttta
     3661 cgagataccc ttacagtaaa agatgatgag gatgttgaat tgccgactgg aaaagtcaag
     3721 ggaaaagcat ataaagatac acatatggat cgagtagatt ataacggttg tctagaagta
     3781 tgtatttcag gagacggtgg tggtcaaacg ggtccgtttg ttgtaaagat tgacccaaca
     3841 cagaatacag tgaagctctc caaagaacaa gcatcaacaa ttgactttga ttggaaaaca
     3901 acagctcagg tatatgatgt tttatcgaaa aagtactttg cagaagtcga aaagttgaaa
     3961 gcgaactatc caaacatcaa tagtcaagct ctggacacag aaatagcaac tatgtatcga
     4021 atggatactt taatatctaa attccttaaa aagtttgaaa atgaaacggt tgataatagt
     4081 agtaccatta ataaagaaat tttgcttgaa gcaaccgata attttctagc tcaccttgac
     4141 ttcccattcc ttaatgatcc aattcaaaag aattgtgtta gtaaaaatcc tagaaattta
     4201 gatattagtt cacgcgttcc caataatccc ataagggcct tatccttccc attatatgaa
     4261 atactttttg ttatttctat gggtagaatt tctgattatg ttagtcgtga taatgttggt
     4321 aatcagaatg aaacgagatg gtttccccct aattctaatc tacaggatta tacttattgc
     4381 cctggatata tatctcaatt aattcctgca ttatttatgc aaaatacatc gccatttgga
     4441 gatcaggagt atggtgaatt ttgttcaaga ttacaatcat atgcttcatg ggcaactgca
     4501 tggcggaaac gatcaacttg taaatttttt tctttacagg atggagacca ctccaaagaa
     4561 ggagagatgg gaccgagtcc acctgaagag gacggttgtg atggaaccga aacaggagat
     4621 acctcccaag aagacgaact ctctcccgca tctccctcag cgcccccaat ggataccgat
     4681 gaagaagagg gacctcctgc tacacagaca aaaaactgaa ctagactact acctcagacg
     4741 aatggacttc cacgaagatg gcctccaatg ggcattccat acaattcaga atacaaaaaa
     4801 ttctattgcg actactcatt gggaccattt catggcactc caatcaaacg acaggtctaa
     4861 ttacgaacaa tttcggcata atatgcgaaa attaattcct acaaaagatc atgaaagtag
     4921 attagaattt gacttaattg caagtagaat tagaactgct ttactgatga aacagcgcca
     4981 attacgcgaa ttatttgaat ttaatggact tttatcattt caaattgctc attctaaaaa
     5041 attagaagaa gaaaaatttt ttttacccat tgtaatgaaa accccttga
//
