# Supplementary material for: Widespread Horizontal Gene Transfer Among Animal Viruses
Source: bioRxiv. 2024 Mar 26:2024.03.25.586562. Preprint. [Version 2] doi: 10.1101/2024.03.25.586562 (PMC11071296; doi:10.1101/2024.03.25.586562)
Supplement: Supplement 2 [file media-2.zip › File2_Maps/uMega_marine_ERR868497_58745.gb]

LOCUS       uMega58745ct_1         58745 bp    DNA     linear       01-JAN-2019
DEFINITION  [note: taxonomic lineage
            d_Viruses;-
            _Varidnaviria;k_Bamfordvirae;p_Nucleocytoviricota;c_Megaviricetes;o
            _Algavirales;f_Phycodnaviridae] [isolation_source=original].
ACCESSION   
VERSION
DBLINK      BioProject: unknown
            BioSample: unknown
            Sequence Read Archive: unknown
KEYWORDS    .
SOURCE      Phycodnaviridae sp. ctMEK0O (unknown)
  ORGANISM  Phycodnaviridae sp. ctMEK0O
            Unclassified.
REFERENCE   1  (bases 1 to 58745)
  AUTHORS   Taker,C.
  TITLE     Cenote-Taker 2 dummy template file. Do NOT submit
  JOURNAL   Unpublished
REFERENCE   2  (bases 1 to 58745)
  AUTHORS   Taker,C.
  TITLE     Direct Submission
  JOURNAL   Submitted (01-JAN-2019) Taker 2, Cenote, 1000 Circle St., Cenote,
            DC 31111, USA
COMMENT     ##Genome-Assembly-Data-START##
            Assembly Method       :: unknown_assembler
            Genome Coverage       :: 1x
            Sequencing Technology :: Illumina
            Annotation Pipeline   :: Cenote-Taker 3
            URL                   :: https://github.com/mtisza1/Cenote-Taker3
            ##Genome-Assembly-Data-END##
FEATURES             Location/Qualifiers
     source          1..58745
                     /organism="Phycodnaviridae sp. ctMEK0O"
                     /mol_type="genomic DNA"
                     /isolation_source="unknown"
                     /collection_date="unknown"
                     /note="genome binned from sequencing reads available in
                     unknown;
                     derived from metagenome: unknown"
     CDS             complement(2..886)
                     /note="no search hits"
                     /codon_start=1
                     /transl_table=11
                     /product="hypothetical protein"
                     /translation="MVHITYSYTTATILESSGIYNYAHNEVKVISAVVKSIRDPTISQ
                     DVTQTMRHFISTQKMSDKVSIKSFTVDSSRLIDYTGRDIDPGHQKKMEIKLAYSDCVY
                     VSTMKDIDVPKNDKNVNNSIILEKTGNYYFNAAYLDVVKAVVRSVNNHCIVHDVTCAL
                     DKEVYMFQGMRYIKIDSSLFNIYTGCDIDPHSKKYLEIILSNHFHHPPKPCHPCYPHD
                     HHHSHCHPHPHDHHHSHDHIHVHPDDHLIYSHHHHHHHHPCYQSTVLDGYSKLSTSLY
                     YAITSPNGVDSSSTLGENP"
     CDS             complement(961..1674)
                     /inference="protein motif CDD:cd07224"
                     /codon_start=1
                     /transl_table=11
                     /product="Patatin-like phospholipase"
                     /translation="MFENNPSKLIISTPGGLFGFYFMGVSSFIKEHYDLSDYVFSGAS
                     AGAWNSLFLSLKENDKLFIDEILKTDIKNIKSILKLEKKMKSFILDNYDESMFDIDKL
                     YLGVTVLDKSELKLCIYNDFISLEDAVDCCIASSHIPFVTGGPFNIYRNKFSFDGGFY
                     SYPYLNVSTPSLIIERDLWDKKNKTEVTDARVAVINCSFDTLFNLNKVNFTLSELYER
                     GYNDSMKNKGYLDNIFTPL"
     CDS             2016..3803
                     /note="no search hits"
                     /codon_start=1
                     /transl_table=11
                     /product="hypothetical protein"
                     /translation="MIEKYREKVKRRNAINRMQMKWKLSKLFKRKPSVLTPEEIKKEQ
                     LFRKHYILDFEEDIKDSIYEAQWCDAKDIYASFLRTQTLLVNLIKQPQEGKTGIVVAL
                     LYLIAKKDINYKYSLKNTYYVTGVSSTEWVAQQKQRFPECFSSNILHRPELTKDDKLE
                     DILSNKKNPFIIIDEAFWAAGPKQTFGKILKETYKEKNTKEELAKNNVKLLLTSATPD
                     GTLPDTRKDYGDQAVILVPDPVAEYWGPQNWINTRNSDKCRLFEYQDLDNEKNIMDLR
                     SFIYRFYSQSKYHCIRVHGGGRGDIAMQKFKDIFGSDFAYYEFNEGSKHDSTFLHNSR
                     IPDINVLLKQKPSCHSIVFVKEKARCSTTLVKKNLGVVYERLAKNPSMTIINQGLIGR
                     CNGYDINEDVVVFTDIDEVERYVDYRNRIKNSTEKYVPHKSRTTDTIFDKHEQQHVTR
                     SKGTYLDEEGVKNGKMTRTLPKWMVEEFIMKPTDTLKNIKNDIDQWLREDENNKRIYG
                     YGSRKKPLVKRISGYSKNDDGFWYLKTNYNKDRNGVYKVYAKSELDTNSKELHNGQNN
                     NPTRLFPTYDDPTNPHSTCTWKLFYRIHD"
     CDS             complement(3872..5242)
                     /inference="protein motif CDD:PRK12317"
                     /codon_start=1
                     /transl_table=11
                     /product="elongation factor 1-alpha; Reviewed"
                     /translation="MSEKQHISLVVCGHVDAGKSTTTGHLIFKLGGINEREMQKLQAE
                     ADAQGKSSFAFAYYMDKDKAERERGVTINCTTKEFFTDSYHYTIVDAPGHRDYVKNMI
                     TGAGQADVALLLVPAEGFETAIARGDHSTGEIQGQTRQHARLLGLLGIEKLIVGVNKM
                     DAVDWSESRFNEIKEEMTKMITSAGFKPKQVAFVPYSGFKGENLVTKTDKMPWFKGWK
                     ANLNKDTVIEGYTLYDALEKLVKPPKRFPEKPLRIPINGIYKIKGVGDVITGRIEQGT
                     LTAGDVCRVVPRGVSGLKAFSIEMHHKTWPNAKPGDNIGINMKGLEKGNMPRVGDIIT
                     LEKEPLCEPVESFTAQVVVQEHPGQLKPGFSPLVHARTAKSSCKMKKINWKISKKTGN
                     EKLENPDFLERGDSAEVVFTPMQHFYLEDFDSCPGLGRVAVMDSNQLVMLGKVSNVKY
                     KPYKSK"
     CDS             complement(5281..5898)
                     /note="no search hits"
                     /codon_start=1
                     /transl_table=11
                     /product="hypothetical protein"
                     /translation="MSLHSVQSTNLHTQNDLLMKCLMDFYSDKSKLNEMMKIINGESN
                     ISLRIVDWFVTNYAKKYYTIYDLPVKRNGRYMPSRFKVYNDYKLKLKAYSKKRFDPFC
                     RWERITIPYDGNNCMETTIGQLNFFKWAIESKIIDYIQENYDHIEKDMNERNSISKRK
                     KEDLETSDIVINNDNGKTRKKREELSVSACKCVKKENVKIIVSFN"
     CDS             complement(6012..7643)
                     /inference="protein motif PDB:5TIP_B"
                     /codon_start=1
                     /transl_table=11
                     /product="Major Capsid Protein"
                     /translation="MQLVAYGAQDVFLTGTPEITFWKVSYRRHTNFAMESIEQTFSGQ
                     ADFGRRVTCTISRNGDLCYRTYLQVTLPEINQAMGTTSASTGVFARWLDFPGEQLIAQ
                     VEVEIGGQRIDRQYGDWMHIWNQLTMSAEQQRGYFQMIGNTTQLTYITDPSFADISGP
                     CASAGGPSQVCAPRKALPETTLYIPLLFWFCRNPGLALPLIALQYHEVKINIDFRPIG
                     ECLWAVKQLDASSSDGTVSVSTAYQQSLVAASLYIDYVFLDTDERRKMAQNPHEYLIE
                     QLQFTGDESVGSSSNKIKLNFNHPCKELIWVVQPDANVDYCASLEGGQTLYKTLGAQP
                     FNYTDAIDALPNAVHAFGGPAETSGANAFITSGGLFQDPGAMGSEGVGAEPKEWSDSP
                     LNRGVFEAELTGQGGSAEGSFVSDAGTFVLSETALDMHCWGENPVVTAKLQLNGQDRF
                     SEREGTYFDVVQPFQHHTRNPDTGINVYSFALRPEEHQPSGSCNFSRIDNATLQLVLS
                     SATVGGTATAKVRVYATSYNVLRVMSGMAGVAYSN"
     CDS             complement(7962..8201)
                     /note="no search hits"
                     /codon_start=1
                     /transl_table=11
                     /product="hypothetical protein"
                     /translation="MNNENQIHVHYQPNNIHPKQLKIMVFLMNALEKGWCIKKKNEQF
                     IFTKKHEGKKEVFDENYLDQFIQSNFDMDILEHTK"
     CDS             complement(8223..11591)
                     /note="no search hits"
                     /codon_start=1
                     /transl_table=11
                     /product="hypothetical protein"
                     /translation="MATGYDTIDGFPFVNTLSIDSSTFNKWDSPPTSTSSVSPSPGSA
                     ISIITSTKTIDSVHDELGKEAKKAKPNDWEDKVIEYTKVGTQPISDAQLIPESLNTYA
                     KCVVTENAQSADEGKIPYTIPDNNEVCYIKDCFPGACVPGLNNLLDQSAASLKSFFEQ
                     TSSTGLFTNPLKGGGGLGQQLYIKNSGDLKLQFTAYFNYDLLMFRYIIDFYNDRIANN
                     SSELQTIYNKIDTNNPNDAYTPKDIQIINTVNLNYLWAYLMIFCKESVEQDPYLGLEG
                     NQNEYYAMLNQLSQIRFDGFMVNGDGYISNPIFYYRGMTTYYMISANTATFIDTFCDA
                     IYQNMKSGQMFQQDDINLAGGVQYTTSQSMAATCISSIMGKLKSVVCRNADNKDPIKN
                     ACMQEITKLMGNKQQAPSGWSILKFSGDSSHIVFGEIMGWVKNYYGYGFQIEYLLSER
                     PLAGRLLSAGKTIMMVSTNVFMKNFTGKGSENKDHRRAAFYITFDKSISYINIIEGLY
                     EKINNVRKNNEQYRLALTTPFIKSLENSTDDKAMFPDKAKYLSNDFVTEPNSENIKDP
                     EMAFLNNFMIQSNIIEFLQAYEVDELTNKLEDIKTTFITLGENLIGKRLLSIRIGSKS
                     NWLLLISELYNRQPNPEDNKDIVKQFDDIRQIMSLSSLLFDKSSKYSSIQVYLDGKFQ
                     TFINTDYGFKAIFNKMIKSYNDATKLNRFEDERIADWLNNKKGESQKIPNSVELIIQD
                     IKQFINDCLKVNEKLSGDVKITGGGNGKDDGKDDGKDDGKMEELDTIFQSELGKGKRR
                     DSDNNIDELQTKKANVAIYSDNELIKESINFIDNFKLTLTQLMPVNTSLDEKDDSLDE
                     KDDPLDEINTLVDDFITWKKGLYSDNSREMKLINKTVGKNSGLYDVFADRILLLSGLL
                     DVNDAKFDEVVNDHFDLINDSYRVALLPTLDFDNETWKNIIDSIEKSLISVQTIQKVN
                     ELYSILEDTTKRGADIEKVKTTIRREYPLLFNNFNAILSNLITDINRLKTLHLNTLDS
                     SKSVLVGNFQDIIKNIITYVQHYNQIIAKYQLLQPYKEGATRTTIINRLVQAAVTQLG
                     RGGKKTKKRRKISRKKKGHKKTKKRRTIKKNRKN"
     CDS             11711..12847
                     /inference="protein motif CDD:pfam04947"
                     /codon_start=1
                     /transl_table=11
                     /product="Poxvirus Late Transcription Factor VLTF3 like"
                     /translation="MSKLTKNAQLKQITSLDEKHDEMLEKFYHNEHKQIPKLKEEIKK
                     LKEELKQYSNEQIDKILDIQDKISEKKDIIKQMQKEKKKYLLDNSRFIFDYFESKKQI
                     SSGEQAQNVKVLNSFFKVKSTSDERSDPDKYNQSKRMYQEYWRNVNNEFTNPQDYILS
                     CDICTVCEKGEMVPQDEDGIMICNNSQCGQFITYIVDSSKPNNKDPPNEVSYTAYIRL
                     NHFKEILSQFQAKETTQIPDEVIDAIRARIKKERITDMKLINYDKMREILRKLGLNKY
                     FEHIQYINSIFGVKPPIMNEELHETLCVLFIEIQKPWAIHCPANRTNFFNYTYTLYQL
                     CTLLDQTQYLPYIPMMKDREKQLEQDMIWKKVCGDLDWEFFPTV"
     CDS             12878..13738
                     /note="no search hits"
                     /codon_start=1
                     /transl_table=11
                     /product="hypothetical protein"
                     /translation="MYNILFHVSGIAILEICFYFYYIGPMETKIFEKVVGKLATEMVQ
                     VVGNNINLLEDVASENISSLLPTSPPYSLENIINIPPTTSIPISTRYLQDNSIYDLAG
                     LNENIISGIFPGLTNDNNNNNNTAANDAYMKNLKDNAIEKREEKNHKLFINIVEYWSI
                     LAGVSLFIYIIEHKYKIYKKLKKERGIVPVTSDEDDIEMQNIVRYRKGSDTEETLLNE
                     EEHGVYCTKKCQQRIGYLLHYILFGCCIIGFQYLFFENVVLKYDPLSIQEVKYLLYLK
                     FRPLLMQLGF"
     CDS             complement(13735..14523)
                     /inference="protein motif CDD:pfam03016"
                     /codon_start=1
                     /transl_table=11
                     /product="Exostosin family"
                     /translation="MLKKLDENIITYLEKRNIRAYEHIIWSAGEKLINNFLKKQYELN
                     NNEKLVIFIVDDYEGKIQSYKNQIIIRTSLNRTLKLKNEIILPYIWECSKTRFSPLSK
                     TDLPIVSFCGIPTKYRIQLIRKIKNNDKIKDNFILRQQFWGGNPHNKQIIKEFNDNIE
                     NSHFVICNRGVGNFSMRLYQTLSFGRIPLLLNTNIVLPFEDIIDYNNTFIIGNSEDEI
                     INKLLLWWDTKDIIEIQNKCYQLYEKFFKPSNFVKHLYNEIEKD"
     CDS             14536..15186
                     /inference="protein motif CDD:pfam00300"
                     /codon_start=1
                     /transl_table=11
                     /product="Histidine phosphatase superfamily (branch 1)"
                     /translation="MNAIKNLKITFVRHGTTEYNLQDRVQGSIDIPLSKKGLDDINIV
                     KLKHNYEAFYHSPLSRSKDTLLGILLNHGLLNNHSPIKENVYITERSYGIFEGLTKKE
                     IQEKHSDLYNEWMINENVQHESIETVENVVKRIETFISKMISYSHNNILVVTHSGFLY
                     ALYKFIADQPLYLKPHEIDISFPNCCLVELEVNVLYHHIEFHLKIQDKVFYKKVSH"
     CDS             complement(15176..16207)
                     /inference="protein motif CDD:PRK13915"
                     /codon_start=1
                     /transl_table=11
                     /product="putative glucosyl-3-phosphoglycerate synthase;
                     Provisional"
                     /translation="MNKILTKVDKWLKYNTYNCLDYNNLYDLYSSKNKRTISLVMPAL
                     NEESTVGQIIKTIFLTLNKDFQLLDEFILIDGGSTDKTINIVKDLAEKNSLLKLVHEK
                     DILSYVKSKKGKGNQLWKGLYCSKGDIVLYCDSDLKNFDVRMIYGMIGPLLKQDIKFV
                     KGFYERPLVINENVKKTNEGGRVTELCARPILNLFYPELAGFIQPLGGEYGGYRDVLE
                     NVHYMTGYGVEVNILIELYEKYGLDVMGQVDLLNREHRHQNINALTKMSFIIMNTILK
                     RHINKPLNAHLLIKNFRQDCDENFKNNVVGDEVIHDQFLLIKNSHDEVLPTIKSIRTL
                     GYDKLYIND"
     CDS             16267..17328
                     /inference="protein motif PDB:3G5L_A"
                     /codon_start=1
                     /transl_table=11
                     /product="Putative S adenosylmethionine dependent
                     methyltransferase"
                     /translation="MIVVLFCIFACANAFTLSMNNVNNQKWDTLRFSIKENARNWFVN
                     RAIQKGIPWNELYQDSVKNHGQIEYFKEKTENKYLEYPTYFLRPFHGYDDGNMNWKAA
                     HEAEAATLSIGAGYWDNIDPYSAQEWLRGNISENIKSYIKEGHVVQPEIILDVGCSIG
                     VSTEYLYNQFENIKGMNGIDLSPYFIGVAKYRADKNKLNIDYFHGLAENTPYLENQFN
                     LITCNFLFHELPEKAANEILDELYRILSYDGVLAIIDMDPSHLDRQLKNNPFRKWAFE
                     STEPHIYNYYLRNMKNMMTKHGLKSVEKKRNDPLNSVWLGTKRHDYSPLKLGMGKNMK
                     SAKRKDDDISYDIEKLATI"
     CDS             17351..17482
                     /note="no search hits"
                     /codon_start=1
                     /transl_table=11
                     /product="hypothetical protein"
                     /translation="MIHIPAAFIVIGGYTFLVSSLLYINRNNELTHQVTNEIHTFIR"
     CDS             17522..17668
                     /note="no search hits"
                     /codon_start=1
                     /transl_table=11
                     /product="hypothetical protein"
                     /translation="MNNTEIVQYEVKKSLFQFKHFDYLKLACDIFFCLVKIYKLFIHH
                     RFFV"
     CDS             17702..18448
                     /note="no search hits"
                     /codon_start=1
                     /transl_table=11
                     /product="hypothetical protein"
                     /translation="MSENEEPKIEEPNVEEKEILLTSIEKNEQTLVDELKDIENKKKS
                     IHDNIHELSNFYMKLKGDLLKEEQNIEEKKQQIIIDKEKLKNENEINLLSQDNIKLEK
                     YLNLLEKKQELELKYLEKCCDHQSRIQKIGEKYSFIDVDKIVSLENLYKQELYQMFNI
                     QEINPKEEKTVQIDKLENEEKKKKEEKVVPPPPAQRRHTIAAITKNNTIQNDSNDMRI
                     NGSLQDHLKQALNTKYKALRHNQEDSDGSF"
     gene            18489..18560
                     /gene="uMega58745ct_1tRNA1"
                     /product="tRNA-Cys"
     gene            18574..18646
                     /gene="uMega58745ct_1tRNA1"
                     /product="tRNA-Pro"
     CDS             18647..19693
                     /note="no search hits"
                     /codon_start=1
                     /transl_table=11
                     /product="hypothetical protein"
                     /translation="MKSNNNIYMFRYIYSSFIFASLFFHTALSDSECKIVPQKPIDTR
                     LNKNQLRLVQYNMEWVFIDYFKNADCPGNGCTWKNESEMNTHIDHLTNVINELQPDIM
                     NICEIEGCDEINALINKTNDSYMPFLIKGTDSSTGQNVGMMTKITPNIDLYRSEMKVE
                     YPIKDSNCSYNISGSHGVSKHYITEFIINDMKVAMIGAHFLSMPTDPQRCAEREAQAT
                     VIQSVIKDYIQKQYEVIFIGDLNDFDKDILDINNHIPTSQVLDILKGTYIDDYTLYSV
                     AQHIPHEERFTNWWDSKNNCKELKENYSMIDHILTTKNLQKKIKKAFMYHGYKEYCGK
                     WDSDHYPVVVDFDF"
     CDS             19772..20971
                     /inference="protein motif CDD:cd01367"
                     /codon_start=1
                     /transl_table=11
                     /product="Kinesin motor domain, KIF2-like group"
                     /translation="MNNIKIFTRIKPNINNNADTCVFKQGDHVIVKKRQKAYLQNYIV
                     DCNYKVDKVFDDKCDNMDIYNNISIEILKNVIKYNKNVTFYVYGQTGSGKTHTILGDH
                     KIKGKEEEGFVSLMLHDILNINYPVSVTLVEIYNNKCYDILNHKKLIYQRENYEKKFV
                     MCNIQKKEIKTKQDIAELNQIIMENRKTGVSSENDTSSRSHLQINIEFNNRFLKIMDL
                     AGCEKAKMSICENKEKYKENGEINQSLFALKECIRALVDEKPHIPYRKCELTKMLRQS
                     FEPTSKTYILSTVSQDVYNSHTTIDVLNYITDMKKIKCVQKRQMPKIPRPLPRPLQPL
                     PSVHENYMLGSPKYNMINSHKNILQRLSNMETNVLNKILHRKSSKDLFDNYMEILEKK
                     RKLLMNE"
     CDS             21014..21283
                     /note="no search hits"
                     /codon_start=1
                     /transl_table=11
                     /product="hypothetical protein"
                     /translation="MPSKQQKKNDKAEQREIEKQKQQQLLQEEQSWEKGTNKRALSKI
                     QQQNEKQEEKMRNAKEMKELLAAEEQSLGPGKKSKSKKKAMISNY"
     CDS             21400..21705
                     /inference="protein motif CDD:pfam06244"
                     /codon_start=1
                     /transl_table=11
                     /product="Coiled-coil domain-containing protein 124"
                     /translation="MQKQEQEEKKLLQKGIVDNRDVYIPNQNNDEESNYTGSIDDALD
                     LLNEDEKDPKVKDIFKEFYNRQLPILKEEQPSLRLNQYKERIYKLWKKSSENPYNNK"
     CDS             21734..22564
                     /note="no search hits"
                     /codon_start=1
                     /transl_table=11
                     /product="hypothetical protein"
                     /translation="MFFILCFYFLCVSSFQHSRLVLLPGYGCCKNDYQDFVKNGEKLG
                     ISVDVVPIERWEWLKTCRAMFGLNYWKYQCEPYEMFDWYLQKSKKTLFDSIEKNNNKP
                     VILCGHSAGGWLARTLMNDGTIYDSTNITTTCISSLVTLGTPNKVSLYKENTRGCLRY
                     VNTKFPNSFLQNQGIQYVSVGSSVKMIHMKETLTLKDHMIKQSYQSILGHTSENIVSG
                     DGIIPLCHTFLEGSIQITLPDVYHFQYKSKKCYWDENVMKIWLSESMKSSPSSTSHNA
                     "
     CDS             22557..22709
                     /note="no search hits"
                     /codon_start=1
                     /transl_table=11
                     /product="hypothetical protein"
                     /translation="MPEYIIANNNVEIMTIPIPNSTNIIIIMVYYFIRKIYGFEKLYI
                     LKYNDS"
     CDS             22718..22963
                     /note="no search hits"
                     /codon_start=1
                     /transl_table=11
                     /product="hypothetical protein"
                     /translation="MKKNCMIETNNIYECKMCSKIKQYIFQCHTCNSIYCDQCWDICS
                     HCIHCKWKLNKNMIIDKIPKQTCSSTFRKFIKCICFL"
     CDS             complement(22966..23073)
                     /note="no search hits"
                     /codon_start=1
                     /transl_table=11
                     /product="hypothetical protein"
                     /translation="MSEGGIFILCAIVIGIYVLYQYLFVNTATRTYVYN"
     CDS             complement(23126..23374)
                     /note="no search hits"
                     /codon_start=1
                     /transl_table=11
                     /product="hypothetical protein"
                     /translation="MFDFSELVKRALKYLIEGFMVAIAAYAIPKQSLKMEEVIVIALT
                     AAATFAVLDVFVPTMASSARGGAGFGIGANLVGFPGGL"
     CDS             23487..24386
                     /inference="protein motif CDD:pfam19150"
                     /codon_start=1
                     /transl_table=11
                     /product="Family of unknown function (DUF5832)"
                     /translation="MSDSLSFERKTLPDGKSNPKYVDVLDEDSAIAGQKFTCMSFLSP
                     EKILDKREIFLFDRFIEQWDFTKSMTKFGDFINFISYKYNLNVENLMTDYNDFCKEEQ
                     QRLKESGVSDDYKNFLDKNEDKLTEQFSRDHAFQTSVRGVKCRGNFPTQEEAELQCKK
                     LREKDPNHDIFVAPVGVWLPWHPDAYKTGRVEFMEEELNKLHQEKIKNEAKAKDEFEK
                     RVNDTKRKAIEENIVKAEQSGNVLTQTIDENGKLIGVKETVDFESREVANEDDRKKHE
                     KELMEKTTAAASIKEELDGQEED"
     CDS             complement(24436..25278)
                     /inference="protein motif PDB:4KFU_C"
                     /codon_start=1
                     /transl_table=11
                     /product="Genome packaging NTPase"
                     /translation="MTLELKKFDMRWITFHANENKGPVIVMIGRRDTGKSFLVRDLLF
                     HHQDIPIGTVISGTEAGNGFYAKHVPKLFIHDEYGTVLIENVLRRQKAVLKQMNKDIE
                     MYKKSSIDPRTFVILDDCLYDQTWTRDKMMRLMFMNGRHWKIMLIITMQYPLGIPPNL
                     RTNIDYVFILREPYMTNRKRIWENYASMFPTLESFSSVMDQTTENYECLVINNNAKSN
                     KLYDQIFWYKAENRPDFKLGSKEFWDISKNMGSDDEGEAFDPTRNKKRGGQQVTVKKT
                     QSKW"
     CDS             25376..27100
                     /inference="protein motif PDB:5F86_A"
                     /codon_start=1
                     /transl_table=11
                     /product="O glucosyltransferase"
                     /translation="MSKFKINYYKPKDIDLSFLSQQYDKNKDTTIEESYNPYNIEKLQ
                     LYNPLYKMFFDMTEKNYSKISLNHQYHFQDLETIYEKQDKKTITKKSFIKFSPLLDPY
                     RYMIGKYDVNDQRITNMPSLNSSNKEVYHKLLSHHNASYIDSFFYYLTSVVLNHHNIV
                     HGIDYYGSYLGVQAKYRVCLTDDVEFLRSSDYFNDNIGKLFYIEDSDSNITFNPFLNM
                     ESSRKNKKKLHVSESVIEIECDELTEEYEETNDNSDIETIYSKCRSNSSSSSSSSSNS
                     DLNYSSDEEESSGEEDSEEEEAEESSGEEDSEEEEETEESSDCSSEEEIYGYIHNFPV
                     QMICMEKCHGTLDQLFVQDEINEKIGASILFQVVMILLIYQKMFQFTHNDLHTNNIMY
                     VETEEEFLYYTFENKHYKVPTYGKIYKIIDFGRAIFKFNGKIYCSDSFAKDGDAATQY
                     NCEPFMNEDRPRLEPNNSFDLCRLGCSLFDFVTDIDEKEEELDELQKTIVRWCLDDNG
                     KNVLYKKNGEERYPNFKLYKMIARIVHNHTPENQLTYPFFTQFLRESPSNDSINIDVL
                     PNYSEKQN"
     CDS             27144..27392
                     /note="no search hits"
                     /codon_start=1
                     /transl_table=11
                     /product="hypothetical protein"
                     /translation="MLKAYSSNTYTFLHFAKQFDPTALQRRKSSAPRFINYSKPSLKN
                     NDCFQNMSQPPVKKEKRDPLSVTIRSNESFSKLFQLNT"
     CDS             complement(27389..27655)
                     /note="no search hits"
                     /codon_start=1
                     /transl_table=11
                     /product="hypothetical protein"
                     /translation="MEEVFVVATIITLSFCLSKFIETKYFMDEVKPLKDIVRDCLLVL
                     MCSIAGSYFYFHFQTTIRDFFNVVTETKVLNHASTQVFTDSPSF"
     CDS             27685..27948
                     /note="no search hits"
                     /codon_start=1
                     /transl_table=11
                     /product="hypothetical protein"
                     /translation="MIFFITNCYLQKLYKTYCIILYNMWYYSLFYVFMFQCLSNNIFI
                     KKLQLPFQIWKNSTIQKINWPKNWHIVPYELQPFEMDFLITIQ"
     CDS             complement(27931..28818)
                     /inference="protein motif CDD:pfam00852"
                     /codon_start=1
                     /transl_table=11
                     /product="Glycosyltransferase family 10
                     (fucosyltransferase) C-term"
                     /translation="MYNICIIHYVILHYMSLVYTDFCKSMGRKLVFIDIIIKYYNIKI
                     KKNILVYAKFGKNHRNPKFDDFMKIYYTGESRLTSSGAHYIIGSLPTKNNYIQVNNYE
                     RIEKTNKGLDFKLYETLNSQWKLVPKTKFCCFIVSRGCDESVRTKFFNLLSEYKKVDS
                     LGKYKNNCDILQVQNISHSNDSYYKVISQYKFIICFENTSIPHYLTEKIYNAYKSNTI
                     PIYWGDPHVTEIFNEKTFINVEKNPNYEKTIDLIKLLDNNDDLYNEYFQYPPTIDSNL
                     HDKRLDSSILQIKDLLNSD"
     CDS             complement(28830..29867)
                     /inference="protein motif CDD:pfam19068"
                     /codon_start=1
                     /transl_table=11
                     /product="Family of unknown function (DUF5764)"
                     /translation="MIFTYDEYVNMDDFVISNLHEARNEWCSRLVSVFTPLVEQGLRS
                     IFDEAWKMCVDTDEMNKYLMTFQNLLSRIPKWNSVIVEDERKRIIERSGCNYLEDLIT
                     CVHIIQLKVLTCIRVGNKQKKIDISIPKLDPFIHKVYIHTARKVYSNVYLFEKNVSPL
                     QTQKNARELELIIQEAILTTIRESIPTEAIIRAYMDESVEQEEEVFIENVQEPQVTKE
                     EEKIEEEDNKLDKEEEAEIVPVTPSIKNIDDEKVVTKLTFNDLDSAISTDNKEETIEA
                     PKTLERLEDISVARSMERKMAEEEDSDDEDERIKIHTDTMDLTGFDVLDEPKEPKIES
                     ADIFLEAEELP"
     CDS             complement(29880..30674)
                     /inference="protein motif PDB:1SXJ_D"
                     /codon_start=1
                     /transl_table=11
                     /product="Activator Clamp Loader"
                     /translation="MINEYSHTLPIHDNIKEKLDGFLMNQRIPHLLFHGSSGTGKKTL
                     VYEFVNKIYNGDKSKLKSNVMYVNCAHGKGIKFIRDDLKFFAKTNIQGNKGILFKTIV
                     LFNADSLTIDAQSAMRRCIESFSYNTRFFIVVENKHKMLNPILSRFCEIYVPDSMNHN
                     GEILNLHQFHLDNIYGKKSSNIEWFNEKIGESLDKTNEEYINLCISIYENGYSTLDFI
                     EWLKQTTLLSEINKNEVIMYFHKIKSEFRNEKLLLFTLLTLMKQNI"
     CDS             complement(30720..31271)
                     /note="no search hits"
                     /codon_start=1
                     /transl_table=11
                     /product="hypothetical protein"
                     /translation="MENLILLGAIIYIVLLIVILCNIKNDKVKVILLLLNVVILPLLF
                     SYIFPNNFIEGMNEPKSPKLKEMKKDALKIINSNNEEKTKKEQLMKLLEKTKKSLTSR
                     EEKQELEDAIQNTSDEEPLQTNETIKTEEPKQNKIQLNRLSEKNKEALEKLYFSAKSN
                     DMEKIFSLDHDTFTTMLNEINNN"
     CDS             31353..35390
                     /inference="protein motif PDB:3IAY_A"
                     /codon_start=1
                     /transl_table=11
                     /product="DNA polymerase delta catalytic subunit"
                     /translation="MNQNMDKPKNVIKRVGKSFRLIDFHIFNKQGDIYSDDDASSVDS
                     SEKVSKWNDDPENFVIQMFGINEKGETCCIYLNNYKPFFFIKVGDDWNEEMLMELKQD
                     IQQKIGKYHSKSIVSMQLVDHHKLYGFSGGKKHKFAKITFQNTVTMNKVRNLWYYYVD
                     DKNNPKGGNVRKMKGYTFPDKGTQLELYESTIPPLLRYFHIHSVSPSGWVFVNTRQCI
                     VPEKRTTTCNFEYVCKHSSIKPMPNKETIVPYKICSFDIEASSSHGDFPLPIKTYKRL
                     AMNIVDVFMRRQMSVQKLTNTTAISLMKKCLLAAFSHGTFENIDLVYPKIKPNKKFIQ
                     TSIETLMTTPVVDIVSRKTAKGLDIETTFETLKENLDVINENVAQDDGQENQVEEYSA
                     PIWSKMKPNKNLLKKSDNQLKIVDILLSENYERDEKIKLLNILLHPDDDVDIPMGHPL
                     RLFPNLEGDKVTFVGSTFLRYGEKEPYLNHCLVLGGCHDVKGTEIETTETEEELLLKW
                     RDLIQKEDPDVIIGYNIFGFDYEFMFRRAQENNCETEFLKLSRVVNEICAKESKTNDE
                     YNIENTKIVLATGEYDLRFYKTTGRLQIDMYTYFRRDFNMASYKLDDVAGQYISDSVK
                     HVKYSVHEQFGEVTELYSKNLAGLHVNDFIHLELTSFTSDYYKDGKKFKVLDIEFGKE
                     LTENVKGKECVNKYNVILVEGKQLDDVVKKSIKWGVAKDDVTPQDIFRLSNGSDADRA
                     VVAKYCIQDCNLVHHLMAKIDVLTGYVEMSSICSVPISFLVFRGQGIKLTSYVAKKCR
                     EKDTLMPDLEKTSGGDGYEGAIVLPPKCSMYMDNPVACVDYASLYPSSMISQNYSHDS
                     KVWTKEYDLYGTMVKETGEKDAKGNYIYDNLPGYEYIDIEFDTYRYTRKTPTSRAEKV
                     ICGKKICRWAQLPDEQKSIMPAILEELLSARKATRKKIKTEPDPFMQNILDKRQLGYK
                     VTANSLYGQCGAKTSTFYEKDVAASTTATGRMMITYAKRMIEEVYGDHVYQTKEHGAV
                     KCRAEYIYGDTDSVFFTFNLEDPVSGDKIRGQKALEITIEIAQVAADLCTQFLKAPQC
                     LEYEKTLMPFILLSKKRYVGMLYEEDPNKGYMKYMGLSLKRRDSCDYLKDTYGGILNI
                     LMKENNIQSAIEYLNSSLDNLIAGTVPMEKLAITKALRSDYKNPMQIGHWVLAERIGK
                     RDPGNRPKPGDRMKFVFVVNDDKKALMGDKIETTEHIIENKLPIDYTHYITNQLMKPL
                     QQLFGLALEHIWTYQRKTGAIKTYKKEVIKLEKENPDMEQFMKKKEKYCSAKIKTLLF
                     DKFLTKIEHKKKGIQTLTKFFGPSV"
     CDS             complement(35387..35719)
                     /note="no search hits"
                     /codon_start=1
                     /transl_table=11
                     /product="hypothetical protein"
                     /translation="MICRHKNNNSYEEKLNTRTNQLDKDESKDKDEEEFSIMDFLFSI
                     IFNNKTSKSVSFGEIANVTLIPCSSDYRKANLIDDLWYSQDDLDLFKKIRIEELLKER
                     QDPKYATL"
     CDS             35806..36129
                     /note="no search hits"
                     /codon_start=1
                     /transl_table=11
                     /product="hypothetical protein"
                     /translation="MTAWTDTVKKTFKEGRLSNPKYQFKDALKDAKKFYKKGEVAVVD
                     AAKKTSKIVRKTAKKTRKALRKTGKAIKFRLKKRSSKHRTRKHGKSRKYKKRGGDKHQ
                     SIPSE"
     CDS             36210..36917
                     /inference="protein motif CDD:pfam01712"
                     /codon_start=1
                     /transl_table=11
                     /product="Deoxynucleoside kinase"
                     /translation="MRNPIIISLEGNIGAGKSTFLECFEKHLGKDSKWMFLKEPVHIW
                     ETIKDKNGKTVLANFYEDPKKYAFAFQVMAYTTRYQELKRIIKENPDCEGIICERSLD
                     ADKHIFAKMLHGDGLMDDIMYNIYERYFSEYEGNFQLDGIIHIDALPETCFERVEKRS
                     RNGENKIELSYLQKCQNFHDVWLSNTNTPVLKVDVNTNISNNFHENDHIQSWAVKAKQ
                     FIELFKKQQTIFSQKSF"
     CDS             complement(36909..37289)
                     /note="no search hits"
                     /codon_start=1
                     /transl_table=11
                     /product="hypothetical protein"
                     /translation="MTSIQIPNINYSNGKIQECQLIIDSKAFNISYQNNQYVVSQGSG
                     NEQQKNNDSPGNNTNSSTQNTAQSSLSSGDQTNVSSPVPAQTTSEQNTSGVENALSGQ
                     LAKPSRNKRQRTEDIQVALAGQLK"
     CDS             37283..38035
                     /inference="protein motif CDD:cd06532"
                     /codon_start=1
                     /transl_table=11
                     /product="Glycosyltransferase family 25
                     [lipooligosaccharide (LOS) biosynthesis protein] is a
                     family of glycosyltransferases involved in LOS
                     biosynthesis"
                     /translation="MSFIILLYNIIIRMDETIKNENDDSYNFNVWMIVYSPNKKRVNN
                     FNFINKSIHANYFPAIDSISHFKIYSDFAIHKNYCTTSYRDKFKNRPGKLGCNLSHQL
                     LLDTIHETSDTEWNLILEDDVHIDINVFMKDVQRVLQQANEKNCSYIQLYIHPKFIDI
                     QTKQKEKVGENLYEMCFQWGTVAYFIKKQSIQEFTMQYPLSENIDVEYNNMIHKWNSL
                     CWVNSGINTHGSVDNRDNNSKFGSLIYEKPEN"
     CDS             complement(38058..39311)
                     /note="no search hits"
                     /codon_start=1
                     /transl_table=11
                     /product="hypothetical protein"
                     /translation="MSTRESSRESIESDDGNSTWVDSGRDSEGSQFTQENPMNESGAA
                     AENTQQPTNAVIGADLRNVLGNDLQNVVAIAAEHNFMNRMSGLKNNLDTLALKYYYGI
                     DIQGIPSLESGGSNILDYLNGNGSDTSKPRNVNVINSSTGNVQDNVDYEANAAIFKII
                     KESIASETETKNWSAGKGKNEHRARVAGSSGDLGGLKELNLKLSEALEAAGKAGVKTI
                     PRLKLADVNDPCTQIVFGYTRNENNAIQTATGRIQAFTAGAGSSASVGTFSMELKDGK
                     YVITVGGDSSQTLLAVISNLLGVNPKDIIVQQLVEKKDTTVVDATTVPGDGNTGDGNA
                     SSGASNDGQPGLERADLSSITDEGPQGASTTNIPDQSTRINGGKRKTKRRKHKTVRFK
                     AKKHRKTSKKHVKSHKKSHKKGKKH"
     CDS             39364..40278
                     /note="no search hits"
                     /codon_start=1
                     /transl_table=11
                     /product="hypothetical protein"
                     /translation="MKISRSKIYLPYIRFATVLAMIAIFMIFYIVITRYIKWKDGELT
                     KESFLDSSEKTNVGIVSMIKKPKNIETWLKKHRDLGICHFYIRLEETPELEEYLEQQP
                     DVTLQKGTSTGVNEYGEIQTRQNTWVNEAFRLAKGDQTPTKWLIHIDSDEILQGNLKK
                     VQELPDNVRTFWMQNKEAKFDKVPGESDNCFSAKQFANCGKKGSGCVSYVNGKSGGRV
                     ESDVECNGPHRMKSVQEEDSIKLDDLEVEHYESCDFNIYKQKFKNLAVQDKKNDIPFS
                     YYNESIDAAKQDDDNKLQQIFEKYRVVS"
     CDS             40330..41004
                     /inference="protein motif PDB:1UAA_B"
                     /codon_start=1
                     /transl_table=11
                     /product="Replicase"
                     /translation="MSTRKNRSRIMVFDVETSGLLPKDITDVPLEQLPYILQLSFVIF
                     ETNGWRVTKEANHYVKVSESVEIVSKITELTGITREMCNKGTPIQEVLNEFCAEYMNC
                     DMIVAHNIHFDRRMIKLELQRNKDLMDPLYVNNTFNMEYEKQCDKINYCTMYGSRNLC
                     KIERKNDKGETYFKAPKLSELYEHLFHTEPQNLHNSLVDTYICLRCLVKMRFKFDLKI
                     PLHRFM"
     CDS             41062..41889
                     /note="no search hits"
                     /codon_start=1
                     /transl_table=11
                     /product="hypothetical protein"
                     /translation="MLYQLDNLVEASVVKRPSKQIKTPYVADVLLNNKEVLGHSPALG
                     CGGLADAGSTIFMIPANEKSKCDYTLYLSEVSDEDHPEEKIIVGIHPKMAETLMEICL
                     TQNMLSKLQNIRGYRRETNLNIPNLVHSRFDFTGVDETGRNFILEVKNVPLADYEDLP
                     AKERKHKNYKDRDFHDKVAYFPDGYRKKRDDPISPRALKHVQELTKIRKISNVRCLLG
                     FVIQRSDVSCFQASVIDPQYREAIKNAMETGVEIFAMVIQWNKEGQATFVTDQLPIL"
     CDS             41906..42247
                     /note="no search hits"
                     /codon_start=1
                     /transl_table=11
                     /product="hypothetical protein"
                     /translation="MNIHPLWLVCIFVRFSLIFVIRYVYENIKNQYLQLFLLFILLCI
                     GLGFLYKGLFGSNAEIQLNKVFWHETRYVHGALYLLATYYLWNENLNMNSLVLFLDLV
                     FSLLYRFLLNK"
     CDS             42309..43001
                     /inference="protein motif CDD:PRK14512"
                     /codon_start=1
                     /transl_table=11
                     /product="ATP-dependent Clp protease proteolytic subunit;
                     Provisional"
                     /translation="MYNLFFLTLFVFSSFVGSKQIFLDTNNTLLIRGEISDKQATQFI
                     YELNQKPKKKNLYVYLDTNGGSVDAGNKIVNEIRKYNLSCIAQKAISMGFVILQSCNK
                     RYITPLATLMQHQISYGIMNEKAKVESYVEFIKQIGDELTEMQAKKIGITSRRFNEKT
                     YNDWWLFGKNALKNKCADEMVDVKCSTTLTNATYEIDNGYYIYTYSKCPLVNGHIDKK
                     SKDTKKDFVFFI"
     CDS             43052..43441
                     /note="no search hits"
                     /codon_start=1
                     /transl_table=11
                     /product="hypothetical protein"
                     /translation="MNIVIAKLELPCDLKNEIYKYCYNSEGYSGNDLVAIEKEKNKKR
                     TKFMKLRHKLELVEWYRMGTSVSWLRGGGTYGKKSPRKVYGGGTLAESQYLRYYNGIT
                     STCPTINDPRNNYIEKNIAKGDNERRL"
     CDS             43425..43964
                     /note="no search hits"
                     /codon_start=1
                     /transl_table=11
                     /product="hypothetical protein"
                     /translation="MRGDYKNKNMEKCNLYEIKHSNKIECFFLKIKQSTPNMNIVIQK
                     LKLPCDIKYVIKTFCYNDLGYNAEQIMTIEHEKEKRKNAVLRFSIEAIQFKKMNMPIS
                     WLKTLSKNNRTGVYSPGSTYELRGMEYLYLENYITKEQYLRMLTYIHDSICENDTALF
                     MNTVVSMKLYIKMLYKKTL"
     CDS             44034..44282
                     /note="no search hits"
                     /codon_start=1
                     /transl_table=11
                     /product="hypothetical protein"
                     /translation="MGNKISSNTVKPEEIKETHECIICFEGFPDPNELHVQCFICKKY
                     THRQCFHKYLESAGLTYCKCAYCRQVGTTMTNYVDSIL"
     CDS             44333..45262
                     /note="no search hits"
                     /codon_start=1
                     /transl_table=11
                     /product="hypothetical protein"
                     /translation="MNNIIYYIIVMLDAFVVTLFILFVIIYFFMHKKFKLYKIFIVWF
                     IFTIILQYIFINCNPYRNFETNKLTILDYIPENYKPKSELFDPKKDYKFPFILKPAIC
                     SRGSKDVQLIKNKRDLTLYLQNNELSGIMYQEFIDTNYEIGILYERNPLHKQGEIKSI
                     VMRTFLKNKNFQLRHNTFFIYDENDFIDLHDLITPKLTKIIDNISQKIPNFYVGRYDI
                     RAHSLEDIANGKFYILEANGTMGFDLKYHCYHNYHINFYSFLYKMRWLFTRIYYGLIN
                     ILTLNCVSVNIIFISIYNAINCLDPEKLLCVYS"
     CDS             complement(45277..45735)
                     /inference="protein motif CDD:cd16474"
                     /codon_start=1
                     /transl_table=11
                     /product="RING finger, H2 subclass, found in RING finger
                     proteins RNF111, RNF165, and similar proteins"
                     /translation="MEEKETCIICFEDINVSEMIRKWECMHTFHKNCIDCWENKCPIC
                     RNDNLIIPEVTFRISRNPSCPIWLQNISQYCPVLCPNESVNYIDKWKDNDCIQNNHEI
                     IFIRYDTGFKKNVYAICEDCNTYQVMNNSIPVTLSFHSIQNVRFNNRIIP"
     CDS             complement(45787..48864)
                     /inference="protein motif CDD:KOG0062"
                     /codon_start=1
                     /transl_table=11
                     /product="KOG0062, ATPase component of ABC transporters
                     with duplicated ATPase domains/Translation elongation
                     factor EF-3b [Amino acid transport and metabolism,
                     Translation, ribosomal structure and biogenesis]"
                     /translation="MSAFNHSVDELCDFVKTDFQYCEKDSLVYIETYIPNIFKIFSIK
                     NKRPHYNDALDFCKKIIDFVNPWFTPNVTSVLCNIIDSSMKTEKEYGFLLFDYIIEKN
                     PSEIRISMPQLVPFISTYINDISPNIKTNSYNALHKLLKCSKNMDLDTFIPIVLTGIK
                     DHNTTYDAVEALASCVFVQNVEAPALAVTMPIILRGLNDKKTATRRLTCVIIDNMCKL
                     IEHPKEILPYYSNLKEALERCNDTMSDPEARKVSSRALNTLKESCANNENAIFHKVSS
                     EFEEVIKKEALDKNVTIEEPILKLLSILTTNLCNSHCFDNDQWTKIYTLFQSLEPIME
                     PIFEHAKKSFIVKENIFEDTEEGKDLYKGEFSLAYGALTLLNNTHLHLKQNRFYGLLG
                     PNNCGKTTLMRAIANEQVEGFPKKDELRTIFVEHEIQEMEVGEDEKGFPILNIDLCGV
                     DWVVHCCNVVYSMQPPVTPEQVEKVMEDIGFGYAKKEIGKDRAADMGMGITTYSGGWK
                     VKMQLCAATLMDADILMLDEPTGHLDVTNIAWIKNWLKQFMDNGGSIIATSHDSGFLN
                     EMTTHLIDFQSRKLRMFTGTRGNVLEEFVTKFPEKKGYFELKNDVVKFKFPEPGPLEG
                     VKSMSKTLLKMNNITFQYPTRDTPTIFDINLECSRISRVGVIGANGAGKSTAIKILIG
                     ELKTSQGIVTKHPDLRMAYIAQHAFHHLEKHLHKTPTQYIMWRFAGNEDKEGLDNINK
                     GEVNEEDIQKYYLVSNDLGFELQPCETPADEKKAVQPDSIISRRENRKLKLKEYEVKW
                     KDKSSEMTMWVKREILIKMGAIKLVQRQDEKEALTSGLVSKTLTTKDIEKHFADFGIE
                     QEQANHTLIKSLSGGQKVKVVLAASLWQNPHLIILDEPTNYLDRDGLGALTNAIHEFN
                     GGVVIISHNKEFTNAVTTEKWIMEKGRLRKEGESVEKKSDEQELIQENKDTIVDSLGN
                     VVKIERKVVLSDKEKKRMIKTLQKQIKDGRKKQSLTENEILELEDKLEELQAE"
     CDS             complement(48898..49734)
                     /inference="protein motif CDD:PLN02681"
                     /codon_start=1
                     /transl_table=11
                     /product="proline dehydrogenase"
                     /translation="MFIPIINRFTCNKKQLTNIKQLLSQKNMRCIFDYTNENKENHIN
                     NFREVMDLTSNYCNETIAVKLSALNVNNQNDVENYLDKIVQKSVQNNNTILIDAENYD
                     IQDKINTITDNFMEIYNRDQLRIYKTYQLYRTDYLDIMKHDLQKERNYNIGFKIVRGA
                     YYNEDKKHNILFDHIDETHKNYNNGICLFVNHYQHQDKLLCATHNEDSVIIAMQQIRK
                     NQLENIEFAQLMGMSDSLSGKLSKKHIVYKYIPYGDFHDTLPYLIRRLYENYPMIMNI
                     FK"
     CDS             complement(49817..50440)
                     /note="no search hits"
                     /codon_start=1
                     /transl_table=11
                     /product="hypothetical protein"
                     /translation="MQLNNFYERALWNEWNQLNKDIQKRTIRQFYYPLHMDTYYQLES
                     KMVVMQRQQVSDAKQHYHQLGDLYLTQDQQKIWNEQTNIIKNHHKTLSQYNKDGMLKE
                     FFETLNELEKNRLNMMIEIRSHYIEERNRQEAAEALIQMQKQEAANEKRRITIEKRKM
                     ASELRKRSREDAKENTPRVRRSARVRSKTSDDPRAKWYRGTIYTNSD"
     CDS             complement(50504..52852)
                     /inference="protein motif CDD:KOG1112"
                     /codon_start=1
                     /transl_table=11
                     /product="KOG1112, Ribonucleotide reductase, alpha subunit
                     [Nucleotide transport and metabolism]"
                     /translation="MPFTDDEEMYVIKRNNEKEIVSFDKILQRIKNTGAEVNIHVNYT
                     ALTMKVIDQLYDGITTTQIDEVTADQCASLSSTHPDYNILAGRIIVSNHQKNTMTSFT
                     QVVSALYQFKDKHDTPSPLVSPDLYEFVMKNHEELDGMIHYSRDYLIDYFGFKTLERA
                     YLMKCGNNIVERPQHMWLRVAIGIHGDNMNRIKETYDCMSQKYFTHATPTLFNAGTNR
                     PQLSSCFLIAMENDSIAGIYNTLSDCANISKWAGGIGLHIHNVRATGSHIRGTNGTSN
                     GIVPMLRVFNNTAKYVDQGGGKRNGSFAIYLEPWHSDIEIFLQMRKNHGDEELKARDL
                     FYALWIPDLFMERIKSDGNWTLMCPDECPGLADLYGDEFKELYEKYETSGRGRVTMSA
                     RKLWFQILDAQMETGTPYLCYKDAANRKSNQKNIGVIKSSNLCTEIMEVSNKEETAVC
                     NLASIALPMFVETDHNGKPFYNFEKLHSISRVVTFNLNRVIDVNYYPTEKTKQSNNKH
                     RPIGIGVQGLADTFILMNYNFDSSEAKQLNKDIFETIYHAALQESCSVAKLDGPYSSF
                     NGSPASQGILQFDMWNVIPSNRYNWDKLKNDIQEHGLRNSLLLAPMPTASTSQILGYN
                     ECIEPITSNIYSRRTMAGEFILANKYLMRDLIDLNLWCDAIKNNIIANNGSIQQIETI
                     PEHIRNKYKTVWEIPMRSLIDMAADRGAFICQSQSLNLWLEDPTYNTLTSMHFYSWKK
                     GLKTGIYYLRRRGKHQAQQFTIEPEKVKNVEQEEEICEMCSA"
     CDS             complement(52898..53863)
                     /note="no search hits"
                     /codon_start=1
                     /transl_table=11
                     /product="hypothetical protein"
                     /translation="MSTSKKKGNSNNKTKKNKEKCTQEKIDKFSHLFAAYINQIFGDI
                     GIVRPEIYNLYGKKKHNKHLKFALVQFHRYDDLSEDDEDYGKNEYDDANTEGTVKKRD
                     AQYYDYLKDLHIDDSDNNHHVLYDMKNKTYLDSVNTMGYKYQAQDRDEHDSLCQSYTL
                     MFFFGREMDNDPVKKQMQIIDMYRWLIEQKKFTDVIKKEIFFREKGKKEPWKNEHGKI
                     LYTRGPKDFNNVIRKIKETLEKWKEYGYRHFIGDGTCNSHKNYNIEDYDLNKESYDED
                     SDDEDYEDEDEDSDDDQSNITERSVDYDSIFGVSSDEGESFDNEL"
     CDS             complement(53907..54611)
                     /note="no search hits"
                     /codon_start=1
                     /transl_table=11
                     /product="hypothetical protein"
                     /translation="MENIIITYYNNMIIRPTGGLCNRLRVVMSYYEDAMKKKEKLIVI
                     WYQDINCNGNYTDYFCSLPNAEFIYEKYKGKIDYHGYSALYRVTDYQRLKLLPTMIEF
                     VNEKRKLLENNYMAIHVRRTDHIEVAKKRNRYTSDEDFFKFIDKYKNDVKYLYVAADN
                     KETYEMFQKKYPTLILFPYHEQVKGSKRNTSLHDAVIDLYMCIFSKHFQFSGQSSFSD
                     VILRIRQNQDINHLFD"
     CDS             complement(54596..55270)
                     /note="no search hits"
                     /codon_start=1
                     /transl_table=11
                     /product="hypothetical protein"
                     /translation="MKTLTIKGKCDGFGAQYQAIMSGIAYSNYMNYKYIHTPFQKMAH
                     DGNVEKLNEFIGIPCSDELNVDIIVKCCGEVHFSKNPDIYYNTHVLSILQKYYYSTPK
                     PTIIVPQIAIHIRRGDVNENNEKRYTTNDKYKKIVSFLLEKYPYDIITIFSEGKIEDF
                     HELQQERVHFKLNDSIEESFHSLVTAKVLVTAKSSFSYSAALLNENIVYYIPFWHKPL
                     KKWKIL"
     CDS             55370..55951
                     /note="no search hits"
                     /codon_start=1
                     /transl_table=11
                     /product="hypothetical protein"
                     /translation="MDITISKKSFSDIIANIPLLYQQALNKIQINMLVISPVIYSVID
                     HYLLDHTDNQIKINTVVTILSIHGVGYYFVHKAMHQIHSLRKYHNFHHKFDKYMMPSI
                     GNAVSTEEFLLAYISPFIVGAYLLKPNEINFVIPIALISVFNNIIHCKELEQIPWSAY
                     FVSPEQHIIHHEIRDKHYAAPIFNIDYFVENEL"
     CDS             complement(55953..56114)
                     /note="no search hits"
                     /codon_start=1
                     /transl_table=11
                     /product="hypothetical protein"
                     /translation="MDSKRKQVRIYNPCIVKIYRGIHVKDNNYKILQEMDAKEIQKII
                     KIQNKQIGK"
     CDS             complement(56174..57994)
                     /inference="protein motif PDB:4M4W_K"
                     /codon_start=1
                     /transl_table=11
                     /product="Replicative helicase, DNA primase"
                     /translation="MKIFYFFCIVCGIYSFKPQTKVFKSTQLNTLPIRNYQNFRQYPI
                     SRPYYKNYLNRISDKGLQLGSNRTNNNEDEGERMIENILNKNETTNNEFPDFGNIIAN
                     DSSSELRNPPPGLRIIINKDLFSPFMDDEDSNDNGENNVDPFGRFRAGRPNHRKKQSE
                     NFEIVKSSEINFSDVGGYDNVKKELDQCIDIISNYTKYAKYNVRVPKGLIFEGPPGNG
                     KTLLAKALAGEANTSFIPVSGSQFQEKYVGVGASRIRELFDLACDNLPCIIFIDEIDA
                     LGRKRSSDGDISGNERDSTLNELLVALDGFKNTTGVFLIGATNRADLLDDALLRPGRV
                     DKRIFINNPDSETRKRIFEIHLQGKPYDHDVVVDDLVENSSGFSGAQIENLLNEAMLL
                     ALRDNRETFSTKDLDVVFNKMIAGWQPTEHTFSQEMIDQIAIHELGHAIVGMLSKHHG
                     KMTKVVINLSAPNTPAYTVFEPTGSNIVTREALFEHLMILLAGRIAEEVFYDVSVTTG
                     AINDFEEALKLAEKMVCYYGMGKEIIYPSKSEKYKELIDSEVANLIHDAYGYAEFIIR
                     NSKELITEGAELLKKNQLLKNEEINTLINTKYENVKLLKL"
     CDS             complement(58041..58745)
                     /inference="protein motif PDB:3SM4_A"
                     /codon_start=1
                     /transl_table=11
                     /product="Exonuclease"
                     /translation="-
                     NKYGRMLEIKNIVNREINGIPSKLYWVQMQIQMESCNLDYCDFLETQFKEFESEEQFY
                     EDNSKTKGVILHFIERISIGGGISTSPKTNEIEMTTGYQLAQQTSGVPKYIYMPLDIE
                     VTRESIEQWIEMTRNKLRRSWSLYSVDYWYLEKQSCVLVERNKQWFEKALPIIEETWN
                     TILKERETGYEHRAAKKRQIKAPGLEIVPGTDETSRIIRNLPVNGGVCLIKLDPEELK
                     E"
ORIGIN      
        1 taggattttc tcctaatgtt gaagaagaat caaccccatt gggggatgta atagcataat
       61 aaagactggt ggataattta ctatatccat ctagtactgt ggattgataa caaggatgat
      121 gatggtgatg atggtgatga gaatagatta agtgatcatc aggatgaaca tgaatatggt
      181 catgagaatg atgatgatca tgaggatgag gatgacaatg agaatgatga tgatcatgag
      241 gataacaagg gtgacaaggt tttggtggat gatgaaagtg attagaaaga ataatttcta
      301 aatatttttt ggaatgagga tcaatatcac atcctgtata tatgttaaat aatgaagaat
      361 caatcttaat atatctcatt ccttgaaaca tataaacttc cttatccaat gcacaagtta
      421 catcatgaac tatacagtga ttattcacag atcgcactac agctttcaca acatctaaat
      481 atgctgcatt aaaataatag ttgcctgttt tttctaaaat aatactatta ttaacattct
      541 tatcgttttt aggaacatca atatctttca tggtcgatac atatacacaa tcactatatg
      601 ctaacttgat ttccattttc ttctgatgcc cagggtcaat atcacgacca gtgtaatcaa
      661 tgagtctaga agaatctacg gtaaaagatt ttatactaac cttatcggac attttttgtg
      721 tgctgataaa atgtctcatc gtctgtgtta catcttgtga aattgtagga tcacggatag
      781 attttacaac agcactaata acttttactt cattgtgagc atagttgtat ataccagaac
      841 tttcgaggat agtcgcagtg gtgtaagagt aagtaatatg caccatataa tatactataa
      901 tattttataa agtacaaata aaatcgttag catatatgct ttacttgtgt aaaatattta
      961 ttataatggt gtaaaaatat tatccaaata tcctttattt ttcatggaat cattataacc
     1021 acgttcatat aattcactca atgtaaaatt gaccttgttt aaattgaaca atgtatcaaa
     1081 actacaatta attacggcaa cacgtgcatc tgttacttct gttttattct ttttatccca
     1141 taaatcgcgt tcaataataa gagaaggagt ggatacattt aaataggggt aactgtaaaa
     1201 tcctccatca aatgaaaact tatttcgata aatattaaaa ggtcctccgg ttacaaatgg
     1261 aatatgcgaa ctagctatac aacaatctac tgcatcttcc aaggaaataa aatcgttata
     1321 aatacataac tttaattccg acttatctaa tacagttaca cctaaatata acttatcaat
     1381 atcaaacata gattcgtcat aattatctaa tatgaatgac ttcatctttt tttccaattt
     1441 taatatagat ttaatatttt taatatctgt tttcaaaatt tcatcaataa atagtttatc
     1501 attttccttt aatgataaaa aaagtgaatt ccatgcacct gcagatgcac cggaaaaaac
     1561 ataatctgat aaatcataat gttccttaat aaaagatgaa acacccataa aataaaatcc
     1621 gaataaacca ccaggtgtcg atataattaa cttggaagga ttgttttcaa acatttcatt
     1681 aatatcatta aaaatttgag gtttgttgtt gttcttatat aacgtcaaaa ttttgttatg
     1741 aatagaaaaa gaagaaacgc agactaaagc agttatacat aataatgacc acattatgta
     1801 taattaaaaa gaaaactgtt taatttagtt ttttctattt atttattttt cgttagaacg
     1861 ctaaaatata agacaatttt ttgtaaatag attggcataa aattgaatgg cttttgttcc
     1921 atccaacctc ttcaactaat ttttagagct gagccataaa tatgattacc tcaacacaaa
     1981 aacctacgaa tatttccaac cgcaaattta agcgaatgat tgaaaagtat agagaaaaag
     2041 tgaaacgtcg taatgcgatt aatcgcatgc aaatgaaatg gaaactttcc aaactattca
     2101 aacgaaaacc ttctgttctt actcctgaag aaatcaaaaa ggaacaacta tttcgaaaac
     2161 attatatttt ggattttgaa gaagatatta aagatagtat ttatgaagcc caatggtgtg
     2221 atgcaaaaga tatatatgca tcatttctta gaactcagac acttttggtg aatttaatta
     2281 aacaaccaca ggagggtaag accggtatcg tagttgcttt attatatctc attgctaaga
     2341 aagatataaa ttacaaatat tcactaaaaa atacttatta tgttactggt gtttcttcaa
     2401 cagaatgggt agcacaacaa aaacaacgat ttcccgaatg ttttagtagt aatattcttc
     2461 atagaccaga actaacaaag gatgacaaat tagaagatat tttgtccaac aaaaaaaatc
     2521 cgtttattat tattgatgaa gcattttggg cagctggacc aaaacaaacg tttggaaaga
     2581 ttttgaaaga aacttacaaa gaaaaaaaca cgaaagaaga attagcgaaa aataacgtaa
     2641 aattgttact aacttctgca acccctgacg gcactttgcc tgatacacgt aaagattatg
     2701 gagatcaagc agtaattttg gttcctgatc ctgtagcaga gtattgggga cctcaaaact
     2761 ggataaatac tagaaattca gataaatgtc gattatttga gtaccaagat ttagacaacg
     2821 aaaagaatat tatggactta cgtagtttta tatatagatt ttacagtcaa agtaagtatc
     2881 attgcattag ggttcatggc ggtggaagag gtgacattgc aatgcaaaaa tttaaagata
     2941 tattcggatc tgactttgct tattatgagt ttaatgaagg atcgaaacat gattcaacat
     3001 ttcttcataa ttcaagaatt cctgatatta acgttctttt gaagcaaaaa ccaagttgtc
     3061 attctattgt tttcgtgaaa gagaaagctc gctgttcaac tactttggta aaaaaaaatt
     3121 tgggtgtcgt ttatgaacga ctcgcaaaaa atcctagtat gacaatcatc aaccaagggt
     3181 tgattggtcg ttgtaatgga tatgatataa atgaagatgt tgtagtcttt acagatattg
     3241 atgaagtaga acgttatgtt gattatagaa acagaattaa aaatagtacg gaaaaatatg
     3301 ttcctcacaa atcccgaaca acagacacta tatttgacaa acatgagcaa caacatgtta
     3361 ccaggtcaaa aggtacttat cttgatgaag aaggagtaaa gaatggaaaa atgactcgaa
     3421 cattaccaaa gtggatggtt gaagagttta taatgaaacc tacagataca ttgaaaaata
     3481 ttaaaaatga tattgatcaa tggttacgtg aagatgagaa taacaaaagg atttatggtt
     3541 acggatctcg aaagaaaccg ttagttaaac gtataagtgg ctatagtaaa aatgatgatg
     3601 gattttggta tttgaagacc aattataata aagatagaaa tggtgtctat aaagtatatg
     3661 caaaatcgga gttagatact aatagtaaag aactacataa tggtcaaaat aacaatccaa
     3721 ctcgtttgtt tcctacatat gatgacccaa caaatcctca ttccacctgt acatggaaat
     3781 tgttttatag aatacatgat tgattaaaaa aataaaaata aaaatgtata tttgtatatt
     3841 ttttataaaa tatacaaaat ttataaaaaa attacttact tttataaggt ttatatttca
     3901 cattcgatac ctttccaagc attactaatt gattggaatc cattactgca acacgaccca
     3961 atccaggaca ggagtcgaaa tcttccaagt aaaaatgttg cataggagta aatactactt
     4021 cagcactgtc gcctctttca agaaaatcgg ggttttctag tttttcatta cccgtctttt
     4081 tactaatttt ccagttgatt ttcttcattt tacaagaaga ctttgcggtt ctagcatgaa
     4141 ccaaaggaga aaatccaggc ttcaattgtc caggatgttc ttgtacaaca acttgtgcag
     4201 tgaaactttc gactggttcg catagtggtt ccttttcaag agtaataatg tcacccactc
     4261 tgggcatatt tcctttctca agtcctttca tattaatacc aatattatca cccggtttgg
     4321 cattaggcca cgttttgtga tgcatttcaa tactaaatgc cttcagacca ctaacgccac
     4381 gcggaacaac cctgcacaca tctccagcag tcaaagtacc ttgttcaata cgacccgtaa
     4441 ttacatcacc aactccttta attttataaa taccattaat aggaatacgc aaaggttttt
     4501 cagggaaacg ttttggaggt ttaaccaatt tttccaaagc atcatacaat gtgtatcctt
     4561 caataacagt atctttgttc aaatttgcct tccatccttt aaaccagggc attttgtctg
     4621 tttttgttac aagattttca cctttaaaac cagaataagg aacaaatgct acttgtttag
     4681 gtttgaaacc agcacttgta atcatttttg tcatttcctc cttaatttca ttaaatctac
     4741 tttccgacca atctacggca tccattttat tgacacccac aatcaacttt tcaataccca
     4801 ataatcccaa caaacgtgca tgctgtctag tttgaccctg aatttcaccc gtgctatgat
     4861 caccacgtgc gattgccgtt tcaaaaccct ctgcgggaac caataataat gctacatctg
     4921 cttgtccagc acccgtaatc atgtttttca cataatccct gtgaccagga gcatccacaa
     4981 tggtataatg ataactatca gtaaaaaatt cttttgtggt gcagttaata gttacaccac
     5041 gttcgcgttc agctttgtct ttatccatat aatatgcaaa ggcaaaggaa ctttttcctt
     5101 gtgcatcggc ctcggcctgc aatttctgca tttcgcgttc attaattccg cccaatttga
     5161 aaatcaaatg accagtagtt gtagatttac ctgcatctac gtgaccacaa actacaagtg
     5221 atatatgctg cttttcactc ataataatat gtttattatt atgaaaagtt tttaagttgt
     5281 ttaattaaat gatacaatga ttttcacatt ttcctttttc acacatttac atgctgaaac
     5341 tgacaattct tcgcgctttt ttcgagtttt tccgttatca ttattaatca caatatctga
     5401 tgtttccaaa tcttcttttt ttctttttga aatactattt ctttcattca tgtctttttc
     5461 tatatgatca taattttctt gtatgtaatc aataattttg ctttcaattg cccacttaaa
     5521 aaaattcaat tgaccaatag ttgtttccat acaattgttt ccgtcataag gaatagtaat
     5581 acgttcccat cgacaaaatg gatcaaatcg tttcttagaa taagccttta attttaactt
     5641 ataatcatta tatactttga acctagaagg catatatcta ccatttctct taacaggtaa
     5701 atcatatatg gtatagtatt tttttgcata attagtaaca aaccaatcaa caatcctgag
     5761 tgaaatattc gattcaccat ttataatttt catcatttcg ttgagttttg atttatccga
     5821 gtaaaaatcc atcaaacatt tcattaataa gtcattctgt gtatgtaaat tagtagattg
     5881 tactgaatga agtgacatat atgagaatat tgaaaaaaat ctatttatat atttttatac
     5941 ttaactaatt aatgtgtatt ttattacata cacattaaat gatcaaaata ttaataatta
     6001 tattaacacg cttagttact gtaagcaaca ccagccatac cactcattac acgaaggacg
     6061 ttgtaactgg tagcatagac acggacctta gcagtggcag tacctccaac agtagcgctg
     6121 gaaagaacaa gctgaagggt agcattgtca atacgggaga agttgcagct tccagagggt
     6181 tggtgttcct cagggcgaag agcaaaggaa tatacgttga taccggtatc ggggttacgg
     6241 gtgtggtgtt ggaaaggttg gacaacgtcg aagtaggtac cctcacgctc agagaagcgg
     6301 tcttggccgt taagttgaag cttagcggtg acaacagggt tctcacccca acagtgcatg
     6361 tcaagagcag tctcagaaag aacgaatgta ccagcatcag atacaaagga tccctcagca
     6421 cttcctcctt gaccggttaa ttcagcttcg aatacaccac ggttaagagg actatcagac
     6481 cactctttag gttcggcacc tacaccttca gatcccatag ctccagggtc ttggaaaaga
     6541 ccaccgctgg tgatgaaagc attagcacca gaggtctcag caggtccgcc gaaggcatgg
     6601 acagcgttgg gaagagcatc aatggcatcg gtatagttga aaggttgagc accaagagtc
     6661 ttgtatagag tctggccacc ctcaagagaa gcacagtaat ctacgttagc atcaggttgg
     6721 acaacccaga tcaactcctt acaagggtgg ttaaaattca acttgatctt gttggaagag
     6781 gaaccaacag actcgtcacc agtgaattga agttgctcaa tcaagtactc gtgagggttc
     6841 tgggccatct tgcggcgctc atcggtgtca aggaagacat agtcgatgta aagggaagcg
     6901 gcaacaagag attgttggta ggcggtggat acggatacgg taccatcact agagctagca
     6961 tcaagttgtt tgacagccca taagcactca ccaatggggc ggaaatcaat gttgatcttg
     7021 acctcgtggt attgaagggc aataagagga agagcaagtc cagggttgcg gcaaaaccag
     7081 aaaagaagag ggatgtaaag ggtggtctca ggaagagcct tgcgaggggc acatacctgg
     7141 gaaggacctc cagcagaagc acagggtccg gagatatcag cgaaggaagg atcggtgatg
     7201 taggtaagtt gggtagtgtt accgatcatc tggaagtaac cacgttgctg ttcagcagac
     7261 atggtaagtt ggttccagat gtgcatccag tcaccgtatt gacggtcgat gcgttggcca
     7321 ccaatctcaa cctcaacctg ggcaataagt tgctcaccag ggaaatccaa ccaacgagca
     7381 aaaacaccag tagaagcgct ggtggtaccc atagcttggt tgatctcagg aagagttact
     7441 tgaagataag tgcggtagca aagatcaccg tttctgctga tggtacatgt tacgcggcga
     7501 ccgaaatcag cttgaccaga gaaagtctgc tcaatagatt ccatagcgaa gttggtgtgg
     7561 cgtctgtaag acaccttcca gaaggtaatt tcgggggttc cagtaaggaa tacgtcttgg
     7621 gcgccatagg cgacgagttg cataagtgct ccagccattt cttatatacc ttcactatag
     7681 aaaaaaattt tggattttaa ttaaaaataa aaataaaaat aaaaaataaa aataataaaa
     7741 tttacagaaa ttataatgca aaatagagta ttatggtgta atttttaagt gatttattac
     7801 aaaaaattaa atttattact ttcaatgaat aaatttaaaa aaacaataaa ttcctaaatg
     7861 tttaaacact cggtctatcg tttggttttt aattattgaa aaccactttt taagcgattt
     7921 ttctttttga catcatatat ggtataatat tgtgaataat attatttggt atgctctaaa
     7981 atatccatat caaaattaga ttggataaat tggtctaaat aattttcatc aaatacttct
     8041 ttttttcctt catgtttttt tgtgaaaata aattgttcat ttttcttttt tatgcaccaa
     8101 cctttttcta aagcattcat taaaaatacc atgattttta attgttttgg atgaatatta
     8161 tttggttgat aatgaacgtg aatttgattt tcgttgttca ttagtatatt gtgtttgcat
     8221 acttaatttt tacgattctt ctttattgtt cgtctttttt tggttttttt gtgtcctttc
     8281 tttttgcgag aaattttacg acgctttttt gtttttttgc cacctcttcc aagttgagtt
     8341 acagctgctt gtactaaacg atttattata gtagttcttg ttgctccttc tttatagggt
     8401 tgcaataatt gatatttggc aataatttga ttataatgtt gaacatatgt aataatattt
     8461 ttaatgatat cttgaaaatt accaactaat actgatttac tactatctaa agtattcaaa
     8521 tggagtgttt ttaatctgtt aatatcggtt attaaattac tcaaaatagc attaaaatta
     8581 ttaaatagta aaggatattc tcttctaata gttgttttaa ctttttctat gtctgcacct
     8641 ctttttgttg tgtcctctaa tatactatat aattcattta ctttttgaat tgtttggact
     8701 gatataagag atttttctat tgaatcaatt atatttttcc atgtttcatt atcaaaatct
     8761 aaagtaggta aaagagctac tctataagaa tcattaatta aatcgaaatg gtcatttaca
     8821 acctcatcga attttgcatc atttacatcc aataaaccac ttagtaataa tattcgatcg
     8881 gcaaacacat catatagacc tgaattctta ccaactgttt tattaattaa cttcatttct
     8941 cttgaattat ctgaatataa accttttttc caagttataa aatcatctac taacgtattt
     9001 atttcatcaa gaggatcatc tttttcatca agagaatcat ctttttcatc aagagaagta
     9061 tttactggca ttagttgtgt aagtgtcaat ttaaaattat caataaagtt tattgattcc
     9121 tttattaatt cattatctga atagattgca acgttggctt ttttcgtttg caattcatct
     9181 atattattat cagagtctct tcttttacct ttaccaagct cactttgaaa aatagtatca
     9241 agttcttcca tttttccatc gtcttttcca tcgtcttttc catcgtcttt tccatttcct
     9301 ccacctgtta tttttacatc tcctgacaat ttttcattta cttttaagca atcattaata
     9361 aattgtttaa tatcttgaat aatcaattca acactatttg gtattttttg actttcacct
     9421 tttttattat ttaaccaatc agcaatacgt tcatcttcaa atctattgag ttttgtagca
     9481 tcattatagg attttatcat tttattaaaa atagctttaa acccataatc tgtattaata
     9541 aatgtctgaa actttccatc taaatacact tgaatcgaac tatatttact cgatttatca
     9601 aataaaagac ttgacaatga cataatttga cgaatatcat caaattgttt aacaatatct
     9661 ttgttatctt caggatttgg ttggcgatta tataattcag aaattaataa caaccaattg
     9721 gatttacttc caatgcgaat acttaataat cgttttccta ttaaattttc tcctaaggtt
     9781 ataaatgtcg ttttaatgtc ttctaattta tttgttaatt catctacttc gtaggcttgc
     9841 aaaaattcta taatatttga ttgaatcata aagttattca aaaatgccat ctctggatct
     9901 ttaatatttt cactatttgg ttctgttaca aagtcatttg ataaatattt tgctttgtca
     9961 ggaaacattg ctttatcatc ggttgaattt tctaaagatt taataaaagg tgtcgttaat
    10021 gctaatctat attgttcatt atttttccta acattattaa tcttttcgta taaaccttca
    10081 ataatattaa tataagaaat cgatttatca aaagtaatat aaaatgctgc acgacgatgg
    10141 tctttatttt cagaaccttt tccggtaaaa tttttcatga aaacattcgt acttaccatc
    10201 ataattgttt ttcctgctga taatagacgt cctgcaagag gtcgttcaga taataaatat
    10261 tcaatttgga aaccatatcc ataataattt ttaacccaac ccataatttc accaaacaca
    10321 atatgagacg aatcgcccga aaatttcaat atactccatc cacttggtgc ttgttgtttg
    10381 ttacccatta attttgtaat ttcttgcata catgcgtttt ttatagggtc tttgttgtcc
    10441 gcatttcgac aaacaacact ttttaatttg cccattatag atgatataca tgttgcagcc
    10501 atggattgag atgtggtata ttgaacacca cctgcaagat taatatcgtc ttgttggaac
    10561 atttgaccag atttcatatt ttgataaata gcatcgcaaa aagtatcaat aaaagttgca
    10621 gtgtttgcac taatcatata ataggtagtc attccacgat aataaaatat tggatttgat
    10681 atgtatccat caccatttac cataaaccca tcaaaacgta tttgacttaa ttggttcaac
    10741 atagcataat attcattttg atttccttcg agtcccaaat aagggtcttg ttcaacactt
    10801 tctttacaaa atatcattaa atatgcccac aaataattta aattaacagt gttgattatt
    10861 tgtatgtctt tgggagtgta tgcatcgttc ggattattcg tatctatttt attataaatc
    10921 gtttgtaatt cactactatt attagcaatt ctatcattat aaaaatcgat aatataacga
    10981 aacatcaata aatcataatt aaaatatgcc gtaaattgta attttaaatc acctgaattt
    11041 ttaatatata attgttgtcc aagaccacca ccgcctttta aagggttggt aaataatcca
    11101 gttgaactcg tttgttcaaa aaaacttttt aatgaagccg cactttgatc taataaattg
    11161 tttaaacccg gaacacaagc acctggaaaa caatctttta tataacaaac ttcgttgttg
    11221 tcgggtattg tatatggaat ttttccttca tctgcacttt gtgcgttttc tgtaacaaca
    11281 cactttgcat atgtatttaa tgattcagga ataagttgag catcactgat aggttgagta
    11341 cctacttttg tatattcgat tactttatct tcccaatcat tcggttttgc tttctttgct
    11401 tccttaccta attcatcatg aacagaatct atggttttag tcgatgtaat gatagatatc
    11461 gcagatcctg gactaggaga tacactacta gttgatgttg gtgggctatc ccatttatta
    11521 aaagtagaac tatcaataga caatgtattt acaaatggaa atccatctat tgtatcataa
    11581 ccagttgcca taataattta attctatact tattctttag aattttttat agaaaataaa
    11641 caaattagtt tttcaacaaa atacataaaa aataacatat aatttttcat attgaagttg
    11701 aagttgggga atgagcaaac tgacgaaaaa tgctcaattg aaacaaatta cgtcattgga
    11761 cgaaaaacat gacgaaatgt tagagaaatt ttatcataat gaacataaac aaatacctaa
    11821 attaaaagaa gagatcaaaa aactaaaaga agaattaaaa caatattcaa atgagcaaat
    11881 tgacaaaatc ttggacatcc aagataaaat ttcagaaaag aaagatatta tcaaacaaat
    11941 gcaaaaagaa aagaagaaat atttattgga taattcaaga ttcatttttg attattttga
    12001 gtccaagaaa caaatatctt caggagaaca agcacaaaat gtcaaggtat tgaattcctt
    12061 tttcaaggta aaatctacta gtgatgaaag aagtgatccg gataaataca atcagtccaa
    12121 gagaatgtat caagaatact ggagaaacgt aaataatgaa tttacaaatc cacaagacta
    12181 tattttgtcc tgtgatattt gcacagtatg cgagaagggg gaaatggttc cacaagatga
    12241 ggatggtatc atgatttgta ataattcaca atgtggtcag ttcattactt atattgtgga
    12301 tagttccaaa ccaaataata aagatccacc caatgaagta tcttatacag cctatataag
    12361 attgaatcat ttcaaagaaa tattatcaca atttcaagca aaagaaacaa cgcaaatacc
    12421 cgatgaagtc attgatgcca ttcgcgcacg tattaaaaag gagcgtataa cggatatgaa
    12481 attaatcaat tatgacaaaa tgcgcgaaat attgcgaaaa ttgggtctta ataaatattt
    12541 tgaacatatt caatatatta attcaatatt tggtgtaaaa ccgccgatta tgaatgaaga
    12601 gttacacgaa acactatgtg ttttgtttat tgaaatacaa aaaccatggg caatacattg
    12661 tccggcaaat agaacaaatt tcttcaatta tacttatact ttgtatcaat tatgtacctt
    12721 attagaccaa acacaatatt taccttatat tcctatgatg aaagatagag aaaaacaatt
    12781 ggaacaagat atgatatgga aaaaagtgtg cggtgatttg gattgggagt ttttccctac
    12841 tgtataaata aaatatatta tataatatat tataaatatg tacaatatat tatttcatgt
    12901 ttcaggcatt gccatattag aaatttgttt ttatttttat tatattggtc caatggaaac
    12961 gaaaattttt gaaaaagtag taggaaaatt agctacagaa atggtgcaag tagtaggaaa
    13021 taacatcaac ttgttagaag atgttgcctc agaaaatata agttcattat tacctacatc
    13081 tcctccatat tcattagaaa atataattaa tataccacca actacatcaa ttcctatatc
    13141 tacacgctat ttacaagata attctatata tgatttagca ggtttgaatg aaaatataat
    13201 ttctggaatt tttcctggat taacaaatga caataataat aataataata ctgccgccaa
    13261 tgatgcatat atgaaaaatc taaaagacaa tgcaatagag aaaagggaag agaaaaatca
    13321 taaattgttt ataaatattg ttgaatattg gagtatattg gcaggagtaa gtctttttat
    13381 ttatataata gaacataaat acaaaatata taagaaatta aaaaaagaaa gaggtattgt
    13441 acctgtaact tcggatgaag atgatattga aatgcaaaat attgtacgtt acagaaaagg
    13501 ttctgataca gaagaaaccc ttttaaatga agaagaacat ggtgtatatt gtacaaaaaa
    13561 atgtcaacaa cgcattggtt atcttttaca ttatatatta tttggttgtt gtattattgg
    13621 atttcaatat ttattttttg aaaacgtcgt attaaaatat gacccattat ctatccaaga
    13681 agttaaatat ttattgtatt taaaatttcg accactatta atgcaattgg ggttttaatc
    13741 tttttcaatt tcattataca aatgtttaac aaaattggat ggtttaaaaa atttttcata
    13801 taattgataa catttgtttt gtatttctat aatatctttt gtatcccacc ataataataa
    13861 tttatttata atttcatctt cactattacc aataataaat gtattattgt aatcaataat
    13921 atcttcaaat gggagaacta tatttgtatt taataacaaa ggaattctac caaaagataa
    13981 tgtttgatat aatcgcatac taaaatttcc aactccacgg ttgcaaatga caaagtgtga
    14041 gttttctata ttatcattaa attcttttat aatttgtttg ttatgtggat ttccgcccca
    14101 aaattgttgt cttaaaataa aattgtcttt tattttatca ttgtttttta tttttctaat
    14161 taattgtatt cgatattttg taggaattcc acaaaaactt acgataggta gatcagtttt
    14221 ggataacggc gaaaaacgtg ttttagaaca ttcccatata taaggtaata taatttcatt
    14281 ttttaattta agtgttctat ttaaacttgt tcttataatt atttgatttt tatatgattg
    14341 aatttttcct tcataatcat ccacaataaa aataactagt ttttcattgt tatttaattc
    14401 atattgtttt tttaagaaat tgttaattaa tttttcacct gcagaccaaa taatgtgttc
    14461 atatgcacgt atattccgtt tttctaaata ggtaattata ttttcatcca atttttttaa
    14521 catttatata tataaatgaa tgctattaaa aatttaaaaa taacttttgt tcgtcatgga
    14581 acaacagaat acaatttaca agatcgtgtt caaggatcta ttgatatacc tttatccaag
    14641 aaaggattag atgatattaa tatagtaaaa ttaaaacata attacgaggc tttttatcat
    14701 agtcctttaa gtcgttcaaa agatacattg ttaggtattt tattaaatca tgggttgtta
    14761 aataatcata gtcctattaa ggaaaatgta tatattacag aacgtagtta tggcattttt
    14821 gaaggactta caaaaaagga aatccaagaa aaacattcgg atttatacaa tgaatggatg
    14881 attaacgaaa atgtacaaca tgaatccata gaaacggttg aaaatgtagt gaaacgaatt
    14941 gaaacattta tttcgaaaat gatttcttat agtcataata atatacttgt ggtaactcat
    15001 tctggatttt tatatgcatt atataaattt atagcagatc aaccattata tttaaaacca
    15061 catgaaattg acatctcttt cccaaattgt tgtcttgtag aattagaagt aaatgtttta
    15121 tatcatcata ttgaatttca tttaaaaatt caagataaag tattttataa aaaagttagt
    15181 cattaatata taacttatca taacctaatg ttctaataga ttttattgtt ggtaatacct
    15241 catcgtgact atttttgatc aataaaaatt gatcatgaat aacttcatca cctacaacat
    15301 tgtttttaaa attttcatca caatcttgtc taaaattttt tataagtaaa tgagcattca
    15361 atggtttatt tatatgacgt tttaatatag tattcataat tataaaactc atttttgtca
    15421 atgcatttat gttttgatgg cgatgttctc tatttaataa atcaacttga cccattacat
    15481 ctaatccata tttttcatac aattcaatca atatatttac ttctacacca taacctgtca
    15541 tataatgtac attttctaac acatctctat atcctccata ttcaccaccc aaaggttgaa
    15601 taaaacctgc cagttcagga taaaataaat tgagtatggg tcttgcacat aattctgtta
    15661 ctcgtccgcc ttcgtttgtt tttttaacat tttcattaat gactaagggt cgttcataaa
    15721 atccttttac aaacttgata tcttgtttta ataatggacc gatcattcca taaatcatac
    15781 gcacatcgaa attttttaaa tcactatcac aatataatac aatatctcct ttagaacaat
    15841 ataaaccttt ccataattga ttgccttttc ctttttttga ttttacgtat gataaaatat
    15901 ctttttcatg taccaacttt aataaagaat ttttttctgc taaatctttt acaatattta
    15961 tagttttgtc tgttgaacca ccatcaatta aaataaattc atctagcaat tgaaaatctt
    16021 tattcaatgt caaaaatata gttttaataa tttgtcctac cgtagattct tcatttaacg
    16081 caggcatgac taatgaaata gtacgtttat ttttcgaaga atataaatca tataaattat
    16141 tataatctaa acaattataa gtattatatt ttaaccattt atctactttt gttaatattt
    16201 tgttcattta tactatatca ttttatattt taaattatat taaagatata acttcaacat
    16261 tattatatga ttgtagtttt attttgtatt tttgcatgtg caaatgcttt tacgttatca
    16321 atgaataatg taaataatca gaaatgggat acattacgtt ttagtataaa agaaaacgca
    16381 cgtaattggt ttgttaatag ggcaattcaa aaaggtattc catggaacga attataccaa
    16441 gatagtgtaa agaatcatgg tcaaattgaa tattttaaag aaaaaacaga aaataaatat
    16501 ttagaatatc cgacatactt tctacgacct tttcatggat atgatgatgg aaatatgaat
    16561 tggaaagcag cacatgaagc agaagcagct acattaagta taggtgccgg atattgggat
    16621 aatattgatc cctatagtgc tcaagaatgg ttacgcggta atattagtga aaatattaag
    16681 tcttatatta aagaaggtca tgtagtacaa ccagaaataa ttttggatgt aggttgttca
    16741 attggcgttt ctacagaata tttgtataat caatttgaaa acattaaagg aatgaatggt
    16801 attgatttga gtccatattt tataggagtt gcaaaatatc gtgctgataa aaataaatta
    16861 aacatagatt attttcatgg tttggcagaa aatacaccgt atcttgaaaa tcaatttaat
    16921 ttaatcacgt gtaattttct atttcatgaa ttacccgaaa aggctgcaaa tgaaatattg
    16981 gatgaattat ataggatatt atcatatgat ggagtattag ccattattga tatggatcct
    17041 agtcatttgg atagacaatt gaaaaacaat cctttccgta aatgggcatt tgaatctaca
    17101 gaaccacata tttataatta ttatttacga aatatgaaaa atatgatgac gaaacatggt
    17161 ttgaaaagtg tcgaaaaaaa aagaaacgac ccattgaatt ctgtttggtt aggaacgaaa
    17221 agacatgatt attctccact taaattggga atgggaaaaa atatgaaatc agcaaaaaga
    17281 aaagatgatg atatttcata tgatattgaa aaattagcaa ctatttaaag aaatatatat
    17341 attatagaat atgattcaca taccggctgc atttattgtt attggaggtt atacttttct
    17401 tgtatcaagt ttattgtaca taaatagaaa taatgaatta acgcatcaag taacaaacga
    17461 gatacataca tttattcgat agtttttgaa tgatttaaat aataagatag ttattattta
    17521 aatgaataat acagaaattg tacaatatga agtaaaaaaa agtttatttc aatttaaaca
    17581 ttttgattat ttaaaattag catgcgatat atttttttgt ttagtgaaaa tttataaatt
    17641 atttatacat catcggtttt tcgtttaaaa aatatatgac ttttttattt atatattgta
    17701 tatgagtgaa aatgaagaac caaagattga agaaccaaat gtcgaagaaa aagaaattct
    17761 gctaacttca atcgaaaaaa atgagcaaac attagtagat gaactgaaag atattgagaa
    17821 taagaaaaaa tccatacatg acaatataca tgaattaagt aatttttata tgaaattaaa
    17881 gggggattta ttaaaagaag aacaaaatat agaggaaaaa aaacagcaaa taattattga
    17941 taaagaaaaa ttaaaaaatg aaaatgaaat aaatttgcta agtcaagata acataaaatt
    18001 ggaaaaatat ttgaatttac ttgaaaagaa acaagaatta gaattaaaat atttagaaaa
    18061 atgttgtgat catcaatcta ggattcaaaa aataggtgaa aaatattcct ttattgatgt
    18121 agataaaata gtatcattag aaaatttgta taaacaagaa ctgtatcaaa tgttcaatat
    18181 ccaagaaatc aacccaaaag aagaaaaaac agttcaaata gataaattag aaaatgaaga
    18241 aaagaaaaaa aaagaagaaa aagtagttcc tccacctcct gctcagcgaa gacatacaat
    18301 tgctgcaatt actaaaaata atactattca aaatgacagt aatgatatga gaattaacgg
    18361 aagtttacaa gaccatttaa aacaagcatt aaatacaaaa tataaagctt tacgacataa
    18421 tcaagaagat agtgatggtt cattttaatg ttaaaataat ataaaaagta tttgtttcta
    18481 ataagtaggg ggatatagct cagtggtaga gcaacggatt gcagttccgc aggtctccgg
    18541 ttcaaatccg gatgttccct tgatgaatgc tttgggataa tggtctaatg gtatgattct
    18601 cgctttgggt gcgagaggtt gggagttcga ttctctctta tccccaatga aatcgaataa
    18661 taatatatat atgtttagat atatatattc ttcgttcatt tttgcttctt tgttttttca
    18721 cactgcttta tccgattcgg aatgtaaaat agttccacaa aaacctatag atactaggtt
    18781 aaacaaaaac caactccgat tggttcaata caatatggaa tgggttttta ttgattattt
    18841 taaaaatgct gactgtcctg gtaatggttg tacatggaaa aatgaaagtg aaatgaacac
    18901 acatatagat catttaacca acgtaattaa cgaattgcaa ccagatatta tgaatatatg
    18961 tgaaatagaa ggatgtgatg aaataaatgc attaataaat aaaacaaatg attcttatat
    19021 gcctttttta ataaaaggga cagatagttc taccggacag aatgtgggaa tgatgactaa
    19081 gattacccca aatattgact tgtatcgatc tgaaatgaag gttgaatatc ctataaaaga
    19141 tagtaattgc agttacaata tatctggttc gcatggcgta agtaagcatt atattaccga
    19201 atttattatt aatgatatga aagtagcaat gattggtgct cactttttat cgatgccaac
    19261 tgatccgcaa cgttgtgcag aaagagaagc acaggcaaca gtaattcaaa gtgtaataaa
    19321 agattatata caaaaacaat atgaagtcat attcataggt gatttgaatg attttgataa
    19381 agatattctt gatataaaca atcatattcc cacttctcaa gtcttggaca tattgaaagg
    19441 aacttatatt gatgattata cattatatag tgttgcacaa catatacctc atgaagaacg
    19501 ttttacaaat tggtgggatt caaaaaacaa ttgtaaagaa ttaaaagaaa attattccat
    19561 gatagaccat attttaacca ccaaaaattt gcaaaagaaa attaaaaaag catttatgta
    19621 tcatggttat aaagaatatt gcggtaaatg ggattccgac cattatcctg tggtagttga
    19681 ttttgatttt taatgaataa aactcgtatt tgtgtgtcgc gtttgaatta taattttgtt
    19741 aaacaataaa ataacaaaat tacattatac tatgaacaac atcaaaatat ttacacgaat
    19801 caaaccaaat attaataata atgcagatac ttgtgttttt aaacaagggg atcatgtaat
    19861 tgtcaaaaaa aggcaaaaag cctatttaca aaattacatt gtagattgca attataaagt
    19921 agataaagta tttgatgata aatgtgataa tatggatata tataataata tttctattga
    19981 aatattaaaa aacgtaataa aatataacaa aaatgttact ttttacgttt atggacaaac
    20041 gggttctgga aaaacacata ctattttagg agatcataaa ataaagggaa aggaagaaga
    20101 gggtttcgtt agtttgatgt tgcatgatat attgaatatc aattatccag taagtgtaac
    20161 attggtggaa atatataata ataaatgcta tgatatattg aatcataaaa aactcattta
    20221 tcaacgtgaa aattatgaaa aaaaatttgt tatgtgtaac attcaaaaaa aggaaattaa
    20281 aacaaaacaa gatattgcag aattaaatca aattatcatg gaaaacagga aaactggtgt
    20341 gtctagtgaa aatgacactt cttcacgatc acatttacaa attaatattg aatttaataa
    20401 tcgtttttta aaaataatgg atttagccgg ttgtgaaaaa gcaaaaatgt ctatatgtga
    20461 aaacaaagag aaatacaaag aaaatggtga aatcaatcaa agtctatttg cattaaaaga
    20521 atgcattcgc gcattggttg atgaaaaacc tcatattcca tataggaagt gtgaattaac
    20581 aaaaatgttg cgtcagtcat ttgaaccaac ttccaagact tatattttat ctactgtttc
    20641 acaagatgtt tataattcac ataccactat tgatgtatta aattatatta ctgatatgaa
    20701 aaaaattaaa tgtgttcaaa aaagacaaat gccaaaaatt cctcgacccc ttccaagacc
    20761 gttacaacct ttaccttctg ttcatgaaaa ttatatgttg ggtagtccta aatacaatat
    20821 gatcaactct cataaaaata ttttacaaag attaagtaat atggaaacaa atgtgttaaa
    20881 caaaatatta catcgaaaaa gttcaaaaga tttgtttgat aattacatgg aaattttaga
    20941 gaaaaaacgg aaactattga tgaatgaata attttaataa acatatttaa atataatttt
    21001 ttattttatt taaatgcctt ccaagcaaca aaagaaaaat gataaggctg agcagcgtga
    21061 aatagaaaaa caaaagcaac aacaactttt acaagaagaa caatcttggg aaaagggaac
    21121 aaataaacgt gctctttcca aaatccaaca acaaaacgaa aaacaagaag aaaaaatgcg
    21181 aaatgcaaaa gaaatgaagg agttattagc tgcggaagaa caatctcttg gacctggcaa
    21241 aaaatcgaaa tcaaaaaaaa aggcgatgat ttcgaattat tgaaaacttt agcaacttta
    21301 ccaaaatcaa aagctcagaa agaaagagag gaaaaacttc aaaaaaaaga agagcaacgt
    21361 aaattagatg aacaaaagaa acttgaaaaa caagaacaaa tgcaaaaaca agaacaagaa
    21421 gaaaaaaagt tattacaaaa aggaattgta gataatagag atgtttatat tccaaatcaa
    21481 aataacgatg aagaatcaaa ttatacaggt tctatcgatg atgcattaga tttattgaat
    21541 gaagacgaaa aagatccaaa agtaaaagat attttcaaag aattttacaa tagacaactt
    21601 cctatactaa aagaagagca acctagtctt cgcttaaatc aatacaaaga acgtatttat
    21661 aaattgtgga aaaagagttc cgaaaatccg tataacaata aatgatttag aattttgtta
    21721 atataataac ataatgtttt tcatattatg tttttacttt ttatgtgtat ctagttttca
    21781 acattctcgt cttgttttgt tgcctggata tggttgttgc aaaaatgatt atcaagattt
    21841 tgtaaaaaat ggcgaaaagt taggtatttc tgtagatgtt gtacctattg aacgttggga
    21901 atggttgaaa acatgtcgag ctatgtttgg attaaattat tggaagtacc aatgcgaacc
    21961 atatgaaatg tttgattggt atttacaaaa gtccaagaaa acattgtttg attctataga
    22021 aaaaaacaat aacaaacccg ttattttatg tggtcacagt gcgggtggat ggttagctag
    22081 aacactcatg aatgatggta ctatatatga tagtacaaat ataacaacta cttgtatttc
    22141 cagtttggtt acattgggaa caccgaataa agtatctttg tataaggaaa atacgcgtgg
    22201 atgcttgcgt tatgtaaata caaaatttcc caacagtttt ttgcaaaatc agggtattca
    22261 atatgttagt gtcgggtcaa gtgtgaaaat gattcatatg aaagaaactc tcactttaaa
    22321 agatcatatg ataaaacagt catatcaaag tattcttgga catacatcgg aaaatattgt
    22381 ttcaggggac ggaataattc cattgtgtca cacttttttg gaaggatcta ttcaaattac
    22441 tttgcctgat gtatatcatt ttcaatacaa gtccaagaaa tgttattggg atgaaaatgt
    22501 aatgaaaata tggttaagtg aatcaatgaa atcatcgccg tcttctacta gtcacaatgc
    22561 ctgaatacat tatagcaaat aataatgttg aaataatgac tataccaatt cctaattcga
    22621 caaacataat tataataatg gtgtattatt tcatacgcaa aatttatgga tttgaaaaat
    22681 tatatatatt aaaatataat gactcataaa gaatattatg aaaaaaaatt gtatgataga
    22741 aacaaataat atttatgagt gtaaaatgtg ttccaaaata aaacaatata tatttcaatg
    22801 tcatacatgt aattctattt attgtgacca atgttgggat atatgttctc attgcattca
    22861 ttgcaaatgg aaattaaata aaaatatgat cattgataaa ataccaaagc aaacatgctc
    22921 tagtactttt agaaaattta ttaaatgtat atgtttttta taaaattagt tatatacata
    22981 agttctagtt gcagtattta caaataagta ttgatataat acatatatac ctattacgat
    23041 agcacataat ataaatattc caccttcact cattaatata atataattaa ctttaaaaaa
    23101 tttgctaatt atattattct tttacttaga gacctccggg gaatcctact aaattggcac
    23161 caataccgaa accggcacca ccacgagcag aagatgccat tgtaggaacg aagacatcca
    23221 atacagcaaa ggtagcagca gcagttaatg caattacaat aacttcttcc attttaagag
    23281 attgcttagg aatagcataa gcagcaatag ctaccatgaa accctcaatt aaatacttaa
    23341 gagcacgctt tacaagttcg ctaaagtcaa acataccgtc cataatatta ttataatata
    23401 ctcatcgaaa aaaaatattg atgatttatt agattattta ctaaattact taaacacaat
    23461 atttaactat tattataaat tgctaaatga gtgattcact aagtttcgaa cgtaaaacct
    23521 tgccagacgg aaagtctaat ccaaaatatg ttgatgtatt ggacgaagat agtgctattg
    23581 caggacaaaa attcacatgt atgtcttttt tgtcgccaga gaaaatctta gataaacgtg
    23641 aaatcttctt gttcgatcgt ttcattgaac aatgggattt tactaaatct atgactaaat
    23701 ttggcgattt tattaatttt atttcatata aatacaattt gaatgtggag aatttaatga
    23761 ctgattacaa tgatttttgt aaagaggaac aacaacgcct aaaagaaagt ggtgtgagtg
    23821 atgattataa gaattttttg gataagaatg aggataaatt gactgagcaa ttttctcgtg
    23881 atcatgcatt tcaaacttct gtacgtggtg taaaatgccg tggtaacttt cctacacagg
    23941 aagaagccga attacaatgt aaaaagttac gtgaaaagga tcccaatcat gatatttttg
    24001 ttgcaccagt tggtgtatgg ttaccatggc atcctgatgc atacaaaacg ggtcgtgtag
    24061 agttcatgga agaggaattg aacaaactac atcaagagaa gatcaagaac gaagccaagg
    24121 caaaggatga gttcgagaaa cgtgtcaatg atacgaaacg taaggcaatt gaagagaata
    24181 ttgtcaaagc cgagcaatca ggtaatgtat tgacacaaac tattgacgaa aatggcaagt
    24241 tgattggtgt aaaggaaaca gtggatttcg agagtcgtga agtggcaaac gaagacgata
    24301 gaaagaagca tgagaaagag ttgatggaaa aaacaaccgc cgcagcaagt attaaagaag
    24361 aattggatgg tcaagaagaa gattaaacca tacaacaaaa tattagaata ataataatta
    24421 gtgtattgtt attatttacc atttgctttg ggtttttttc acagttactt gctgaccacc
    24481 gcgttttttg ttacgtgttg ggtcaaatgc ttcaccttca tcatcagaac ccatgttctt
    24541 ggatatatcc caaaattctt tggatcccaa tttaaaatca gggcgatttt cggctttata
    24601 ccaaaatatt tgatcataca gtttgttgga tttggcattg ttattaatga ctagacattc
    24661 ataattttca gtggtttgat ccatgacaga tgaaaacgac tccaatgtag gaaacataga
    24721 tgcataattt tcccaaatac gcttgcgatt tgtcatataa ggttctcgca atataaaaac
    24781 ataatcaata ttggttctta gatttggagg tatgcctaaa ggatattgca tcgtaataat
    24841 taacataatt ttccaatgac gcccattcat aaacataagt cgcatcattt tatcacgtgt
    24901 ccatgtttgg tcataaagac aatcatccaa tataacaaag gttcttggat cgatggaact
    24961 ttttttatac atttcaatat ctttattcat ttgttttaat acagcttttt gacgtcgcaa
    25021 tacattttcg attaacactg ttccgtattc atcgtgaata aatagtttag gtacatgttt
    25081 tgcataaaat ccattaccag cttcagtgcc tgatattaca gtaccaattg gtatgtcttg
    25141 atgatgaaat aataaatcac gaactaaaaa agatttacca gtatctcttc gaccgatcat
    25201 gacaattact ggacccttgt tttcattcgc atgaaaagta atccatctca tatcaaattt
    25261 ttttaattct aacgtcatgt tagtttgcta tacaaatttt atgatattaa atttatgtaa
    25321 attatacgga ttatacacgt ttatttttta ctaaaattct atttataaac gttatatgtc
    25381 taaatttaag ataaactact ataaaccgaa agacattgat ttatcatttt tatcacaaca
    25441 atacgataaa aataaagata caactattga agaatcatat aacccataca atattgaaaa
    25501 attacaatta tacaatccgt tgtataaaat gttttttgat atgactgaaa agaattattc
    25561 aaaaatttca ttaaatcatc aatatcactt tcaagattta gaaacaattt atgaaaaaca
    25621 agataaaaaa accattacca aaaaatcttt catcaaattt tctccactat tagatcccta
    25681 tcgctatatg attggtaaat atgacgtaaa tgatcaacgt attacaaaca tgccttctct
    25741 taatagtagc aataaagagg tatatcataa attattgtca catcataatg cttcttatat
    25801 tgattcgttt ttctattatt taaccagtgt tgtattaaat catcataata ttgttcatgg
    25861 tatcgattat tacggatcct atttaggtgt tcaggcaaaa tatcgcgttt gtttgacaga
    25921 tgatgtggaa tttttacgta gttctgatta ttttaatgat aatattggaa agttgtttta
    25981 tatagaagat agtgatagta atatcacatt taatccgttt ttgaacatgg aatcatctcg
    26041 taaaaataaa aagaagttac atgtttcaga aagtgtcatc gaaatcgaat gcgatgaatt
    26101 gactgaagaa tatgaggaaa caaacgacaa ttctgatatc gaaactattt atagcaaatg
    26161 tcgttcaaat tctagtagtt ctagttctag ttcatctaat agtgatttaa attatagttc
    26221 agatgaagaa gaaagttcag gagaagaaga ttcagaagaa gaagaagcgg aagaaagttc
    26281 aggagaagaa gattcagaag aagaagaaga aacggaagaa agttcagatt gttctagtga
    26341 agaagaaatt tatggttata ttcacaattt tcctgtacaa atgatctgca tggaaaagtg
    26401 tcatggaaca ttggatcagc tatttgtcca agacgaaatt aatgaaaaaa taggcgcttc
    26461 tattttgttt caagttgtca tgattttatt aatataccaa aagatgtttc aatttacaca
    26521 taatgattta cataccaata atattatgta tgttgaaaca gaagaagaat ttttatacta
    26581 cacatttgaa aataaacatt acaaagttcc tacttatggt aaaatttata aaattattga
    26641 ttttggtaga gctattttca aattcaatgg caaaatttat tgtagtgata gttttgccaa
    26701 agatggtgat gcggcaactc agtataattg cgaaccattt atgaatgaag atcgtccaag
    26761 acttgaacca aacaatagtt ttgatttatg tcgtctaggt tgttcattgt ttgactttgt
    26821 aacagatatt gatgaaaaag aagaagaatt agacgaatta caaaaaacaa tagtcagatg
    26881 gtgtttagac gataatggaa aaaatgtatt gtataagaaa aacggagaag aacgttatcc
    26941 caatttcaaa ttatacaaaa tgattgcacg tattgtacat aatcatactc ctgaaaatca
    27001 attgacctac ccatttttca cacaattttt aagagaaagt ccaagtaatg atagtattaa
    27061 tattgatgta ttaccaaatt atagtgaaaa acaaaattga aacctttttt aaataaatta
    27121 tataataata atttacttaa atcatgttaa aagcatatag ttcaaatact tatacattct
    27181 tgcattttgc aaaacaattt gatccaactg cattgcaacg gagaaaatca tctgctccta
    27241 gattcataaa ttactccaaa ccatctttaa aaaataacga ttgttttcaa aatatgtctc
    27301 aaccaccggt aaaaaaagaa aaaagagatc cattgagtgt tacgattcgt agcaatgaat
    27361 cgttttcgaa attgtttcaa ctaaacactt aaaaacttgg actatctgta aatacttgtg
    27421 tagaagcatg gttcaatacc tttgtttctg ttactacatt aaaaaaatct ctaatggttg
    27481 tttgaaaatg aaaataaaaa taagatccgg caatagaaca cattaatact aacaaacagt
    27541 ctcggacaat gtctttcaag ggtttaactt catccataaa atattttgtt tcaatgaatt
    27601 ttgataagca aaaggaaagt gtgataatgg tcgcaacaac aaatacttct tccatattcc
    27661 taaatatatg tttatcatga ttttttgatt ttttttataa cgaattgtta tttacaaaaa
    27721 ttatataaaa catattgtat tattttatat aatatgtggt attattcttt gttttatgtt
    27781 tttatgtttc aatgtttgag taataacata tttataaaaa aattacaatt accgtttcaa
    27841 atttggaaaa acagcactat tcaaaaaata aattggccaa aaaattggca cattgttcca
    27901 tatgaattac aaccgtttga aatggatttt ttaatcacta ttcaataaat cttttatttg
    27961 taaaatacta ctatcaagtc ttttgtcatg taaatttgaa tcaattgtag gtggatattg
    28021 aaagtattcg ttatataaat catcattatt atctagtaat ttaattaaat caattgtttt
    28081 ttcataattg ggattttttt ctacgtttat aaatgttttt tcattaaata tttctgtcac
    28141 atgaggatct ccccaataaa taggaatggt attactttta tacgcattat atattttttc
    28201 tgttaaatag tgtggaatcg atgtattttc aaaacaaatt ataaatttat attgagatat
    28261 cactttataa taactgtcgt tactatgact aatattttga acttgaagta tatcacaatt
    28321 atttttgtat tttcctaatg aatcaacttt tttatattca cttaataaat tgaaaaattt
    28381 tgttcgaaca ctttcatcac atccacgaga tacaataaaa caacagaact tggttttggg
    28441 tacaagtttc cattgagaat ttaatgtttc atataattta aaatctaatc ctttattcgt
    28501 tttttctatt ctttcatagt tatttacttg tatataatta ttttttgttg gtaaagaacc
    28561 aataatataa tgcgctccac tagatgttaa tctactttca ccagtataat atattttcat
    28621 aaaatcatca aattttggat tacgatgatt tttaccgaat tttgcatata ctaatatatt
    28681 tttttttatt ttaatattgt aatattttat tattatatca atgaatacta actttctccc
    28741 catactcttg caaaaatcag tatagactaa cgacatataa tgtaagatta cataatgtat
    28801 tatacaaata ttatacatta tgcagtcaat tatggcaact cttcagcttc taagaaaata
    28861 tcagcacttt ctatttttgg ttcttttggt tcatctaaca catcaaatcc agttaaatcc
    28921 atagtgtctg tatggatttt aatacgttca tcttcatcat cggaatcttc ctcttcagcc
    28981 attttacgtt ccatagaacg ggctacacta atatcttcca aacgctctaa tgttttcggt
    29041 gcttcaatcg tttcttcttt gttatcagtg gaaatagcac tgtccaagtc attaaatgtt
    29101 agtttggtaa ccaccttttc atcatcaatg tttttgatgg atggggtaac aggtacaatt
    29161 tcggcctcct cttctttgtc taatttattg tcttcttctt ctattttctc ttcttctttt
    29221 gttacttggg gttcttggac attttctata aaaacttctt cttcttgctc tacactttca
    29281 tccatgtaag cacgaataat ggcctctgtt ggaatactct cacgtatagt tgttaaaatt
    29341 gcttcttgga taattaactc caattcacgt gcgtttttct gtgtttgtaa aggggaaacg
    29401 tttttctcaa acaaatatac gtttgaataa accttacgtg cagtgtgaat atatacttta
    29461 tgaataaaag gatcgagttt tggtatggaa atatcaattt tcttttgctt atttcctaca
    29521 cgaatacatg ttaatacttt taactgtata atatggacac aagtaatcaa atcttctaaa
    29581 taattacatc cggagcgttc aataatacgc tttctttcat cttccacaat gacagaattc
    29641 catttgggaa ttctagaaag taaattttga aatgtcatca aatatttgtt catttcgtct
    29701 gtgtcaacac acattttcca ggcttcgtca aaaatagaac gtaatccctg ttcgactagt
    29761 ggtgtaaata cactcaccaa tcgactacac cattcgttac gtgcttcatg caaatttgaa
    29821 atcacaaaat catccatatt tacatattca tcatatgtaa atatcattat taaaacgaac
    29881 taaatatttt gtttcatcaa ggttaaaagt gtaaataaca aaagtttttc atttctaaac
    29941 tccgatttta ttttatgaaa atacataatc acttcatttt tattaatttc tgataacaaa
    30001 gtggtttgtt ttaaccactc aataaaatca agcgtcgaat atccattttc ataaattgaa
    30061 atacataaat ttatatattc ttcatttgtt ttgtctaaac tctctcctat tttctcatta
    30121 aaccattcta tatttgacga ttttttccca taaatattat ccaaatgaaa ctgatgcaaa
    30181 tttaaaattt ctccattatg attcatactg tcaggaacat atatttcaca aaaacgtgat
    30241 aaaataggat ttaacatttt atgtttgttt tctacaacaa tgaaaaagcg ggtattgtaa
    30301 ctaaatgatt caatacaacg tctcattgct gattgtgcgt caatcgtcaa actatctgca
    30361 ttaaataata caatggtttt aaatagaatc cctttgttac cctgtatgtt tgtttttgcg
    30421 aaaaatttta aatcgtctcg aataaatttg attccttttc catgggcaca atttacatac
    30481 atgacattcg atttcaattt tgatttatca ccattgtata ttttattgac aaactcatat
    30541 actaacgttt tcttacctgt accagacgat ccatgaaata ataaatgcgg aattcgctgg
    30601 ttcattaaaa atccatctaa tttttcttta atattatcat gaataggcaa agtatgagaa
    30661 tattcgttga tcatttataa aaaataaaaa taatacattt atattttttt cttgtcaaat
    30721 tagttattat tgatttcatt caacatggta gtaaaagtat catgatctaa actgaatatt
    30781 ttttccatat cgtttgattt tgcagaaaaa tagagttttt caagagcttc tttgtttttt
    30841 tctgataatc tgtttaattg tattttgttt tgttttggtt cttctgtttt tatagtttcg
    30901 ttagtttgca atggttcttc atctgacgtg ttttgtattg cgtcttccag ttcttgtttt
    30961 tcttctctac ttgtaagtga ctttttggtt ttttcaagaa gtttcataag ctgttctttt
    31021 tttgtttttt cttcgttgtt agaatttatg attttcaatg catccttttt catttctttt
    31081 aatttgggcg attttggttc attcattcct tcgataaaat tgtttggaaa tatataagaa
    31141 aataaaagtg gtaaaataac aacgtttaat aataataata ttacttttac cttgtcattt
    31201 tttatattac acaaaataac aattaataat acaatgtata tgattgctcc taacaaaata
    31261 agattttcca ttatatattg ctatcatatt tttatataaa attgaattta ttaaaatgga
    31321 atatgttttg taaaagataa taaacctaaa ttatgaatca aaatatggac aaaccgaaaa
    31381 atgttattaa acgtgttggt aaatcttttc gattgatcga ttttcatata tttaataagc
    31441 aaggtgatat atattcagac gatgatgcga gtagtgtaga tagttcggaa aaagtatcta
    31501 aatggaatga tgatcctgaa aattttgtca ttcaaatgtt tggtattaat gaaaaaggag
    31561 aaacatgttg catttactta aacaattaca aaccattctt ctttattaaa gtaggtgatg
    31621 attggaatga agaaatgtta atggagttga aacaagatat tcaacagaaa ataggtaagt
    31681 atcatagtaa atccattgtt tcaatgcaat tagtagatca tcacaaatta tatggattta
    31741 gtggtggaaa aaaacataaa tttgctaaaa ttacttttca aaatacagta accatgaaca
    31801 aagttcgaaa tttgtggtat tattatgtag atgataaaaa caatccaaag ggtgggaacg
    31861 ttcgcaaaat gaagggttac actttccccg ataaaggcac acaattagaa ctttatgaaa
    31921 gtacaattcc tccccttctc aggtattttc atattcatag tgtaagtccg tctggttggg
    31981 tgtttgtgaa tacacgtcaa tgtattgttc ctgaaaaacg tactacaact tgcaattttg
    32041 aatatgtttg caaacatagc agtatcaaac ccatgccaaa taaagaaacg attgtcccct
    32101 acaaaatatg tagttttgat attgaggcaa gtagtagtca cggtgatttc cctttaccga
    32161 tcaaaactta caaacgtttg gcaatgaata ttgttgatgt atttatgaga agacaaatgt
    32221 cagtccaaaa acttacaaac acgactgcga tttctttgat gaaaaagtgt ttgttggccg
    32281 cattttcaca tggaacattt gaaaatattg atcttgtata tcccaaaatc aaacctaata
    32341 aaaagttcat tcaaacttcg attgaaacat tgatgacaac acctgttgtg gatatagttt
    32401 cgcgaaaaac tgccaaagga ttggatattg aaaccacttt tgaaacattg aaggaaaatt
    32461 tggatgttat taatgaaaat gtagcacaag atgatggaca agaaaatcaa gtagaagaat
    32521 acagtgctcc aatatggagt aaaatgaaac caaataaaaa tttactgaaa aaatccgata
    32581 atcaattgaa aatagtagat attctgttga gtgaaaatta tgaacgtgat gagaaaatca
    32641 aattattgaa catattgctt catcctgatg atgatgtgga tattcctatg ggacaccctc
    32701 ttcggttgtt ccctaatttg gaaggagata aagtgacatt tgttggatcc acttttctac
    32761 gctatggcga aaaagaacct tatttgaacc actgtttggt tttgggagga tgtcatgatg
    32821 taaaagggac cgaaattgaa acgaccgaaa cagaagaaga gttgttattg aaatggcgag
    32881 atctgattca aaaagaagat ccggatgtca ttattggata caatatattc ggttttgatt
    32941 atgagtttat gtttcgtaga gcacaagaaa ataattgcga aactgagttc ttaaaattat
    33001 cacgagttgt caatgaaatt tgtgccaagg aaagtaaaac aaacgatgaa tacaatattg
    33061 aaaacacgaa gattgtatta gctacaggtg aatatgactt acggttttat aaaactacag
    33121 ggcgattgca aattgatatg tacacctatt ttcgacgtga tttcaatatg gcatcgtata
    33181 aattggatga tgtagcaggt caatatatta gtgatagtgt aaaacatgta aaatatagtg
    33241 ttcatgagca atttggtgaa gtaactgaat tatatagcaa aaatttagca ggattacatg
    33301 taaatgattt cattcatttg gaacttacta gttttacttc agactattac aaagacggta
    33361 aaaaatttaa agtccttgat attgagtttg gtaaagaact tactgagaac gtaaaaggta
    33421 aagaatgtgt taataaatat aacgttatat tggtcgaagg aaaacaacta gatgatgtag
    33481 tcaaaaaaag catcaaatgg ggtgtggcca aagatgacgt aacccctcaa gatattttcc
    33541 gactgtcgaa tggatctgat gcagatcgtg cggtagttgc gaaatattgt attcaagatt
    33601 gcaacctcgt tcatcatcta atggcaaaaa tagatgtact caccggttat gtagagatgt
    33661 ccagtatttg tagtgttccg atttccttct tagtattccg cggtcaaggt attaaactaa
    33721 ccagttatgt agcgaagaaa tgtagagaaa aagatacgtt aatgcccgat ttggaaaaaa
    33781 catcaggtgg tgatggttat gaaggtgcaa ttgtattacc accgaaatgt tcgatgtata
    33841 tggacaaccc agtggcatgt gtagattatg catcacttta tccttcttct atgattagtc
    33901 aaaattacag tcatgatagt aaggtttgga caaaagaata tgatttgtat ggaactatgg
    33961 tgaaagaaac gggtgaaaaa gatgcaaaag gtaattatat atatgataat ttacctggtt
    34021 atgaatatat tgacattgaa tttgacacat atcgatatac tcgtaaaact cctacatctc
    34081 gtgcagaaaa agtaatttgt ggtaaaaaaa tatgccgttg ggctcaatta cccgatgaac
    34141 aaaagtccat tatgccggca attttagaag aattgttatc agcaagaaag gccactcgca
    34201 aaaagataaa aacagaaccc gatccgttta tgcaaaatat tttggataaa agacaacttg
    34261 gttataaagt cactgccaat tcactttatg gtcaatgtgg tgcgaaaaca tcgacatttt
    34321 atgaaaaaga tgttgctgca tcaactacag caactggtcg tatgatgatt acgtatgcaa
    34381 aacgtatgat tgaggaagtt tatggtgatc atgtgtatca aacaaaagaa cacggtgcag
    34441 taaaatgtcg tgcagaatac atttatggcg atactgattc tgtgttcttt acctttaatt
    34501 tggaagatcc ggtgtcagga gataagatcc gtggtcaaaa agcgttagaa atcacgattg
    34561 aaattgctca ggtagcggca gacttatgta cgcaatttct aaaggcacct cagtgtttag
    34621 aatatgagaa aacattgatg ccttttatct tattatctaa aaagcgttat gtaggcatgt
    34681 tatatgaaga agatccaaat aaaggttaca tgaaatatat gggattgtct ttaaaacgac
    34741 gtgattcatg tgattacttg aaagacacct atggaggaat cttgaacatt ttgatgaaag
    34801 aaaacaatat acaaagtgct atagaatatt tgaacagttc attggataat ttaattgcag
    34861 gaactgttcc tatggaaaaa cttgccatta caaaggcatt acgtagtgat tacaaaaatc
    34921 caatgcaaat cggacattgg gttcttgcag aaagaattgg gaaaagagat cctggaaata
    34981 gaccaaaacc gggtgatcgt atgaaatttg tatttgttgt aaatgatgat aagaaggctc
    35041 tcatgggtga caaaatagaa acaaccgaac atattattga aaataaatta ccgattgact
    35101 atactcacta tattacaaat caattgatga aaccattaca acaattgttt ggattagcat
    35161 tggagcatat ttggacatat caacgaaaaa caggtgctat taaaacatac aaaaaggaag
    35221 taatcaaatt ggaaaaagaa aaccctgata tggaacaatt tatgaaaaaa aaggaaaaat
    35281 attgttcggc aaaaataaag actttgttgt ttgataaatt cttaacaaaa attgaacata
    35341 agaaaaaggg cattcaaaca ttaacaaaat tctttggacc aagtgtttaa agtgtagcat
    35401 atttagggtc ttgcctttct ttcaataatt cttctatacg tattttttta aataaatcta
    35461 aatcatcttg actataccac aaatcgtcta ttaaattagc ctttctatag tcagatgagc
    35521 acggtattaa tgttacgttt gcaatttctc caaaagagac agatttagac gttttgttat
    35581 tgaaaattat tgaaaatagg aaatccataa tactaaattc ttcttcatct ttatctttac
    35641 tttcgtcttt atctaattgg ttggtcctag tatttaattt ttcttcataa gaattattat
    35701 ttttatgacg acaaatcatt ctaaattttt gtttccttga taacatgttt ttatttttat
    35761 ataagaacta tatttttatt caattttatc tatatatagt ttataatgac tgcttggact
    35821 gatactgtta aaaaaacatt taaggaagga cgtttatcga atcctaaata ccaatttaag
    35881 gatgcattaa aagatgctaa gaaattttac aaaaagggcg aagtagcggt agtagatgct
    35941 gcaaagaaaa caagcaagat tgtacgtaaa actgcaaaga aaaccagaaa agctttgaga
    36001 aagactggaa aagcgattaa atttcgtttg aaaaaacgtt cttccaaaca tagaacaaga
    36061 aaacatggaa agagtcgtaa atataagaaa agaggtggtg ataagcacca aagcattcct
    36121 tcagaataag gtagttaatc tattctataa aattgatttt tcatgattat gttttaatca
    36181 ttataataaa ttcctgtttt attataataa tgcgcaatcc cattatcatt tctttagaag
    36241 gtaatattgg agcaggaaaa tcaacgtttt tagaatgttt tgaaaagcat ttaggcaaag
    36301 attctaagtg gatgtttttg aaagaacccg ttcatatttg ggaaaccatt aaagataaga
    36361 atgggaaaac agtccttgcg aatttttacg aagaccctaa gaaatatgct tttgcgttcc
    36421 aagttatggc ttatactaca cgatatcaag aattaaaacg tattattaag gaaaatcctg
    36481 actgcgaagg aattatttgt gaaagatcgc ttgatgcaga caaacatata tttgcaaaaa
    36541 tgttgcacgg tgatggattg atggacgata ttatgtacaa tatttacgaa agatatttct
    36601 cagaatatga aggtaatttc caattggatg gaattattca cattgatgca ctgccggaaa
    36661 catgttttga acgcgtagaa aaaagatcaa gaaatggtga aaataaaata gaattatctt
    36721 atcttcaaaa atgtcagaat tttcatgatg tatggttatc aaatacaaat actcctgttt
    36781 taaaagtcga tgtaaataca aatatttcca ataattttca tgaaaacgat catatacaat
    36841 catgggcggt gaaagccaaa caatttattg aattatttaa aaaacaacaa actatctttt
    36901 ctcaaaaatc attttaattg accagctaaa gcaacttgga tatcttctgt tctttgtctt
    36961 ttgttacgag aaggttttgc caattgacca gataatgcat tttcaactcc tgaagtattt
    37021 tgttccgacg ttgtttgtgc cggtactggt gaagaaacgt ttgtttgatc tcctgatgat
    37081 aaactagatt gtgctgtatt ttgcgtacta ctattcgtgt tatttcctgg tgaatcatta
    37141 tttttttgtt gttcattacc tgatccctgt gaaacaacgt attgattatt ttggtatgat
    37201 atattgaaag ctttagagtc aatgattaat tggcattctt ggatttttcc atttgagtaa
    37261 tttatgttcg gtatttgaat ggatgtcatt tattatatta ttatataata ttataataag
    37321 aatggatgaa acaataaaaa atgaaaatga tgactcatat aattttaatg tttggatgat
    37381 cgtttattcc cccaataaaa aaagagtcaa taattttaat tttataaaca aatccataca
    37441 tgcaaattat tttccagcaa ttgattccat atctcatttc aagatatatt ctgactttgc
    37501 tatacataaa aattattgta ctacctctta tagagataaa tttaaaaatc gtcctggaaa
    37561 attaggttgc aatttatctc accaattact cttggacact atacatgaaa caagtgatac
    37621 agaatggaat ttaatattag aagacgatgt tcatattgat ataaatgtat ttatgaaaga
    37681 tgtgcaacgg gttttacaac aagccaatga aaaaaactgt tcttatattc aattgtatat
    37741 acatcctaaa tttattgata tacaaacaaa acaaaaggaa aaggttggtg aaaatctata
    37801 tgaaatgtgt tttcaatggg gtacagtcgc atattttatt aaaaaacagt ctattcaaga
    37861 atttacgatg caatatcctt tgtctgaaaa tattgatgtg gaatataaca atatgataca
    37921 taaatggaat tcattatgct gggtaaatag tggcattaat acacacggat cagtggataa
    37981 cagagataat aatagtaaat ttggatcttt gatttatgaa aaacccgaaa attgataaat
    38041 tcatagcatg aaatttatca atgctttttg ccctttttgt gagacttttt atgagatttt
    38101 acgtgtttct tggacgtttt tctgtgtttc tttgccttga aacgaactgt tttatgcttt
    38161 cttcttttgg tttttctctt accaccatta attctagtac tttgatctgg aatattggtt
    38221 gttgatgctc cttgaggtcc ttcgtcagta attgaactaa gatctgctct ttcaagacca
    38281 ggttgcccat cattactagc accactacta gcattaccat caccagtatt accatcacca
    38341 ggaacagtgg tagcatcaac aacagtagtg tctttttttt ctactaattg ttgaactatt
    38401 atatctttag gattgacacc taataaatta ctaataacag cgagtaatgt ttgactactg
    38461 tcgccaccaa cggtaattac atatttacca tctttaagtt ccatactaaa agtgccaaca
    38521 gaagcagaac ttccagcacc agcagtgaat gcttgtattc ttccggttgc agtttggata
    38581 gcattgtttt catttcttgt ataaccaaaa acgatttggg tacaaggatc atttacgtct
    38641 gcaagtttca atcttggaat agttttaaca ccggcctttc ctgcagcctc caatgcctca
    38701 cttaatttta aatttaattc tttaagacca cctaagtctc cagacgatcc tgcaacacgt
    38761 gctctatgtt catttttacc ttttcctgca ctccagtttt tcgtttcagt ttctgatgca
    38821 atagattctt taataatttt aaatatggca gcatttgctt cataatccac gttatcttga
    38881 acattacctg tagaagagtt aattacattt acatttctag gtttgcttgt atcactacca
    38941 ttaccattta aataatcaag aatgttacta ccaccacttt caagggaagg aatgccttgt
    39001 atgtcaattc cgtaataata ctttaatgct aatgtatcta aattattctt gagaccactc
    39061 attctattca taaaattatg ttcagcagca atagccacta cgttttgaag atcatttcca
    39121 agaacatttc gcaaatcagc accaataaca gcatttgttg gttgttgtgt attttctgca
    39181 gcagcacctg actcgttcat tgggttttcc tgagtgaatt gactaccctc tgaatctcta
    39241 cctgaatcca cccatgtaga atttccatca tcactttcaa tactttctct tgaactttct
    39301 cttgtactca tttttattaa atatataata tgaacacaaa ttatttatca cattatagta
    39361 agtatgaaaa tatctcgaag taaaatctat ttgccatata ttcgttttgc aacagtttta
    39421 gcaatgattg ccattttcat gattttttat attgtgataa cgcgttatat aaaatggaaa
    39481 gacggagaat taactaaaga atctttcttg gactcttctg aaaaaacaaa tgtaggaatt
    39541 gtatccatga tcaaaaaacc caaaaatata gaaacatggc taaagaaaca tcgcgactta
    39601 ggaatatgtc atttttatat tcgtttagaa gaaacacctg agttagaaga atatttagaa
    39661 caacaacccg atgttacgtt acaaaaagga acatcgaccg gcgtaaatga gtacggagag
    39721 atacaaacac gtcaaaatac atgggtaaat gaggcatttc gattggcgaa gggagatcaa
    39781 acgccaacaa aatggttgat tcatattgat agcgatgaaa ttttgcaagg taatttaaag
    39841 aaagtccaag aacttcctga taatgtgcga acattttgga tgcaaaataa agaagcaaaa
    39901 ttcgataaag tgccagggga aagtgataat tgctttagtg ccaaacaatt tgctaattgt
    39961 ggaaagaaag gatccggttg tgtaagttat gtgaatggaa aaagtggagg aagagttgaa
    40021 agtgacgtag aatgcaatgg acctcatcgt atgaaaagtg tgcaagaaga agattctatc
    40081 aaattggatg atttagaagt cgaacattat gaaagttgcg atttcaatat atacaaacag
    40141 aagttcaaga atttagcagt ccaagacaaa aagaacgaca ttcctttttc ttattacaat
    40201 gaatccattg atgcggcgaa acaagacgac gataataaat tacaacaaat atttgaaaaa
    40261 taccgtgtag tgtcataaaa ttgaagcctt tttattggtt tattctattg caatcaacaa
    40321 tagaataaaa tgagtacaag aaagaatcgt tcgcgtatta tggtatttga cgtggaaacg
    40381 tctgggttat tgcccaaaga cataactgat gttcctttgg aacagcttcc ttatattctc
    40441 caactaagtt ttgttatttt cgaaacaaat ggttggcgtg taaccaagga agcaaatcat
    40501 tatgtaaagg taagtgaatc tgtagaaatt gtatcaaaaa tcacagaatt aacaggaatt
    40561 acacgcgaaa tgtgtaataa aggaacacct atccaagaag tattaaacga attttgtgca
    40621 gaatatatga attgcgatat gattgtcgcc cataacattc atttcgaccg tagaatgatc
    40681 aagttggagt tgcaaagaaa caaagacttg atggatcctc tttatgtaaa taacacattt
    40741 aacatggaat acgaaaaaca atgcgataaa atcaactatt gtaccatgta tggtagtcgc
    40801 aatttatgca aaatcgaaag aaaaaatgat aagggtgaaa catattttaa ggcacccaaa
    40861 ctatctgaat tgtatgaaca tttgtttcac acagaaccgc aaaacttgca caattcgttg
    40921 gtggatactt acatatgtct gcgttgtttg gtaaagatgc ggttcaagtt tgatttaaag
    40981 attccattac atcgatttat gtgaaaaaag gataaaattg aatgtatatt tgtattttta
    41041 ttgaagaaaa acaatcaaaa catgttatat caattggaca atttagtaga ggcgagtgtg
    41101 gtaaaacgtc cttccaaaca aattaaaacg ccctatgtgg ccgatgtctt gttaaataat
    41161 aaagaggttc ttggacatag tccggcatta ggatgtggag gtttagcaga tgcaggatcg
    41221 actattttca tgattccggc aaatgaaaaa tcaaaatgcg attatacgct ttatttgtca
    41281 gaagtttccg atgaagatca tccggaagag aaaatcattg taggcattca tccaaaaatg
    41341 gcagaaacat tgatggaaat ttgtttgaca caaaatatgt tatcaaaatt acaaaacata
    41401 cgtggttatc gaagagaaac gaatttaaat ataccgaatt tagttcattc tcggtttgat
    41461 tttacaggtg tagatgaaac aggacgcaat tttatattgg aagtgaaaaa cgttccttta
    41521 gccgattatg aagatttgcc ggcaaaagaa cgaaaacata aaaattacaa agacagagat
    41581 tttcatgata aagtggcata ttttcctgat ggatatagaa aaaagcgaga tgaccccatt
    41641 agtccgcgtg cattaaaaca tgtccaagaa ttgacaaaaa ttagaaaaat atccaatgtg
    41701 cgttgtttat tgggatttgt catccaacga agcgacgtat cttgttttca agcatcggtg
    41761 attgatcctc aatataggga ggcaataaaa aatgcaatgg aaacaggtgt agaaatattt
    41821 gcaatggtaa tacaatggaa caaggaaggt caagcaactt ttgtaacaga tcaattgcct
    41881 attttataat atgatttaac aatatatgaa tattcatccc ttgtggttag tgtgtatatt
    41941 tgtacgtttt tctttgattt ttgtcattcg ttatgtatat gaaaacataa agaaccaata
    42001 tttgcaatta ttcttgcttt ttatattatt atgcattggt cttggatttt tgtataaagg
    42061 attatttggt tcgaatgctg aaattcaatt aaacaaagtt ttttggcatg aaacacgata
    42121 tgttcatggt gctttgtatt tattggctac ttattattta tggaatgaaa atctaaatat
    42181 gaattcgctg gttttgttct tggacttggt gttctctctg ctctacagat ttttactgaa
    42241 caaataaaat cgcgaaacat aataatggat aaacaataag attacaaata aaatctctta
    42301 ataataatat gtacaatctt tttttcttaa cactttttgt tttttcttcg tttgtaggta
    42361 gcaagcaaat ctttcttgat acaaacaaca cgttattaat tcgtggtgaa attagtgata
    42421 agcaggccac acaatttatt tatgaattga atcaaaaacc aaaaaagaag aatttatatg
    42481 tttatttaga cacaaatggt ggatcggttg atgcgggaaa taaaattgtg aatgaaatac
    42541 gtaaatataa tttgtcttgt attgctcaaa aggccataag tatgggtttt gttattttac
    42601 aatcctgtaa taaacgatat ataacacctt tagctacatt gatgcaacat caaataagtt
    42661 atggaattat gaacgaaaag gcaaaagtgg aaagttatgt tgaatttata aaacaaattg
    42721 gtgatgaatt gacggaaatg caggcaaaaa aaataggtat tacgtcgaga agatttaatg
    42781 aaaaaacata taatgattgg tggttgtttg gaaaaaacgc attgaaaaat aaatgtgcgg
    42841 atgaaatggt agatgtaaag tgtagtacca ccctaacaaa cgcaacatat gaaatagata
    42901 atggatatta catttacaca tattccaaat gtcctttggt aaatggacat attgacaaaa
    42961 agtccaaaga tacgaagaag gattttgtgt tttttatata aaattgaagg tctttttctt
    43021 aaaataaaac aattaacacc taacatcaaa tatgaacatt gttattgcaa aactagaact
    43081 accttgtgat ttaaaaaatg aaatttataa atattgttac aatagtgaag gatatagtgg
    43141 aaatgatttg gttgctatag aaaaagaaaa aaataagaaa agaactaaat ttatgaaatt
    43201 aagacacaaa ctggaattag ttgaatggta tagaatgggt acttcagttt cttggttaag
    43261 aggaggtgga acttatggta aaaaaagtcc tcgtaaggtg tatggaggtg gaacattagc
    43321 tgaatctcaa tatttacgat attacaatgg tattacaagt acttgtccga ccataaatga
    43381 tcctagaaac aattatatag aaaaaaatat agcaaaggga gataatgaga ggagattata
    43441 agaacaagaa tatggaaaaa tgtaatttat atgaaataaa acattcaaat aaaattgaat
    43501 gtttttttct taaaataaaa caatcaacac caaatatgaa tattgttatt caaaaattaa
    43561 aattaccctg tgatataaaa tacgtcatta aaacattttg ttataatgat ttgggttata
    43621 acgcagaaca aataatgact atagaacatg aaaaagagaa aagaaaaaat gcagtattaa
    43681 gattttctat agaagctatt caatttaaaa aaatgaatat gccaatatca tggttaaaaa
    43741 cactgtcaaa aaacaatcga acaggcgtat attcaccagg ttcgacctat gaattacgtg
    43801 gtatggaata tttgtatctt gaaaattata ttaccaaaga gcaatattta aggatgctaa
    43861 catacattca tgatagtatt tgtgaaaatg atacagcatt attcatgaat acagttgtta
    43921 gtatgaaatt atacataaaa atgttatata aaaaaacatt ataagaagaa aatttattga
    43981 tcaaataaaa ttgaatggtt tttttggttt tatttatttt aaaataatac caaatgggta
    44041 ataaaatatc aagtaataca gtaaaaccgg aagaaatcaa agaaacacat gaatgtatca
    44101 tttgttttga aggatttcca gatccaaacg aattacatgt acaatgtttt atatgtaaaa
    44161 aatatacaca tagacaatgt tttcataagt atttggagag tgctggtttg acttattgta
    44221 aatgtgcata ttgtaggcaa gtaggtacta caatgactaa ttatgtagat agcatattat
    44281 aatacagtta tagcgaatgt tttgtatatc gttgtaaaat actttacaac aaatgaataa
    44341 tataatatat tatattatag taatgttaga tgcttttgtt gtaacattat tcattttatt
    44401 tgttattatt tattttttta tgcataaaaa atttaaatta tataaaattt tcattgtatg
    44461 gtttattttc acaattattt tgcagtatat atttatcaat tgtaatccat atagaaattt
    44521 tgaaacaaat aaattgacta ttttagatta tatacctgaa aattataaac caaaatcaga
    44581 attattcgat ccaaaaaaag attataaatt cccttttatt ttaaaaccag caatctgttc
    44641 aagaggatca aaagatgttc agttaataaa aaacaaaaga gatcttacgt tatatttaca
    44701 aaataatgaa ttgtcaggaa ttatgtatca agaatttata gatactaatt atgaaattgg
    44761 gattctatat gaaagaaatc ctttacataa acaaggagaa atcaaaagta ttgtaatgag
    44821 aacatttttg aaaaataaaa attttcagtt aagacataat acatttttta tttatgatga
    44881 aaatgatttc attgatttac atgatttaat aactccaaaa ctaacaaaga ttattgataa
    44941 tatcagtcaa aaaataccaa atttctatgt gggaagatat gatataaggg cacatagttt
    45001 agaagatatt gccaatggta aattttatat attagaggca aacggaacta tggggtttga
    45061 tctaaaatat cattgttatc ataattatca tataaatttt tatagttttt tatataaaat
    45121 gaggtggtta tttacacgta tttattatgg tttaataaat atattaactc taaattgtgt
    45181 aagtgtaaac ataatattta tatctatata caatgctatt aattgtctag atccagaaaa
    45241 acttttgtgt gtatatagtt aatcagaaaa tagatattat ggtataattc ggttattgaa
    45301 ccgaacgttt tgtatagaat gaaaggataa agtaactggt atcgaattgt tcattacttg
    45361 gtatgtattg caatcttcac aaattgcata cacatttttt ttaaatccag tgtcatacct
    45421 aataaagata atttcgtgat tgttttgaat acaatcatta tctttccatt tgtcaatata
    45481 attgactgat tcattaggac ataacacagg gcaatattga ctaatgtttt gtaaccaaat
    45541 aggacaactt ggatttcgtg aaattcgaaa agtgacttcg ggtataatta agttgtcatt
    45601 tctacaaata ggacatttat tttcccaaca gtcaatacaa tttttatgga atgtatgcat
    45661 acattcccat ttccgaatca tttcggaaac attgatatct tcgaagcata taatacatgt
    45721 ttctttttct tccattttgt gttgttttta atatataaaa acaatacaag taaaatcaat
    45781 tttatattac tcagcttgta attcttctaa tttatcttct aattctaaaa tttcattttc
    45841 cgtaagactt tgtttttttc taccgtcttt gatttgcttt tgaagagttt taatcattcg
    45901 tttcttttct ttatccgaca aaactacttt tcgttctatt ttcactacat ttcctaagga
    45961 atctacaata gtgtccttgt tttcttgaat aagttcttgt tcatcagatt ttttttcaac
    46021 ggattcacct tcttttcgca aacgtccttt ttccataatc catttttccg ttgtaactgc
    46081 attggtaaat tctttgttgt gcgaaataat aacaacgccg ccgttgaatt cgtgaatagc
    46141 attggttaat gctcccaaac catcgcgatc taaatagtta gtaggctcat ccagaatgat
    46201 tagatgaggg ttttgccaca atgaagcagc taatactact tttacctttt gaccaccaga
    46261 tagcgattta atgagtgtat ggtttgcttg ttcctgttca atcccaaaat cagcaaaatg
    46321 tttttcaatg tcctttgtgg tgagtgtttt tgaaactaaa ccagatgtta atgcttcttt
    46381 ttcatcttga cgttgtacaa gtttgattgc acccatttta attaaaatct cacgtttgac
    46441 ccacattgtc atttcggatg atttgtcttt ccattttact tcatattctt tgagttttaa
    46501 tttacggttt tctcttctag aaatgatact atcgggttgt actgcttttt tttcatcagc
    46561 aggtgtttcg catggttgta attcgaaacc gagatcattt gaaaccaaat aatacttttg
    46621 tatatcttct tcatttactt ctcctttgtt gatattatcc aaaccttctt tatcttcgtt
    46681 accagcaaaa cgccacataa tatattgagt aggtgtttta tgtaaatgtt tttctaagtg
    46741 atgaaaagcg tgttgtgcaa tgtatgccat acgtaaatcg gggtgttttg taacaatgcc
    46801 ttgtgaagtt tttaattcac caatcaagat tttaatggca gtagattttc ccgcaccatt
    46861 tgctccaata acacctacgc gtgaaatacg agaacattct aaattaatat caaaaatggt
    46921 aggtgtatcg cgtgtaggat attgaaaagt aatattgttc atctttaaca aagttttgga
    46981 catacttttt acaccttcta gtggtcctgg ttcgggaaat ttgaatttta ccacatcatt
    47041 cttcaattcg aaatatcctt tcttttctgg aaatttggtt acaaattctt ctaatacatt
    47101 tccgcgtgtt cctgtgaaca tacgtagttt tcgactttgg aaatcaatca aatgggtagt
    47161 catttcattc aaaaatccgg aatcgtgaga agtagcaata atagaaccgc cattgtccat
    47221 aaattgtttc aaccagtttt taatccatgc aatattggta acatcaagat gaccagtagg
    47281 ttcatcaagc ataagaatat cagcatccat caatgtagct gcacaaagtt gcatttttac
    47341 tttccaacca ccagaataag ttgtaatacc cattcccata tcagcagcac gatctttacc
    47401 aatctccttt ttcgcataac caaaaccaat atcttccatt actttttcta cttgttcagg
    47461 tgttactgga ggttgcatac tataaaccac attacagcaa tgtacaaccc aatctacacc
    47521 acatagatcg atatttaaaa tgggaaaacc tttttcgtct tctcctactt ccatttcttg
    47581 aatttcgtgt tctacaaaaa tagttcgcaa ttcgtctttt ttgggaaatc cttccacttg
    47641 ttcatttgca atggcacgca ttaatgtagt tttaccacaa ttatttggac ccaataatcc
    47701 ataaaaacga ttttgtttca gatgcaaatg agtattgttt aacaacgtga gagcaccata
    47761 tgccaatgaa aactcacctt tatacaaatc cttaccttct tcagtatctt cgaaaatgtt
    47821 ttcttttaca ataaaactct ttttggcatg ttcaaaaatt ggttccatga taggttccaa
    47881 tgattgaaat aaagtatata tttttgtcca ttgatcattg tcaaaacagt gactattgca
    47941 taggtttgtt gttaaaatag atagcaactt caaaattggt tcctcaatgg ttacgttttt
    48001 atctaatgct tcttttttaa taacttcttc aaattcagag gatactttat gaaaaattgc
    48061 attttcatta ttggcacaag attcttttaa cgtatttaat gcacgggaac taactttacg
    48121 tgcttcagga tcactcatag tatcattaca acgttccaat gcttctttta aattactata
    48181 ataaggcaaa atttctttag gatgttcaat taacttacac atattgtcaa taataacgca
    48241 agttaaacga cgagttgcag tctttttatc atttaaaccg cgtaaaataa taggcatagt
    48301 aacagctaat gcaggtgctt ctacattttg tacaaagacg caacttgcca atgcttcgac
    48361 agcatcataa gttgtgttgt gatctttaat acctgttaga acaataggaa taaatgtgtc
    48421 aagatccata tttttactac atttcagtaa tttatgtaat gcattgtaag agtttgtttt
    48481 gatgttaggt gaaatatcat taatataagt tgaaataaat ggtactaatt gaggcataga
    48541 aatacgaatt tcagaaggat ttttttcaat aatatagtca aacaaaagga aaccatattc
    48601 tttttcggtt ttcattgaac tatcaatgat attacataaa acagatgtaa catttggtgt
    48661 aaaccaggga tttacaaaat caataatttt tttacaaaag tcaagagcat cattataatg
    48721 gggtcttttg tttttaatgg aaaaaatttt gaagatattt ggtatatatg tttcaatata
    48781 tacaagtgaa tctttttcgc aatattggaa gtcggttttc acgaaatcgc atagttcatc
    48841 aacactatga ttaaatgccg acatataaaa aaaataacgc acattatttt tatatgatta
    48901 tttgaatata ttcattatca tggggtaatt ttcgtatagt cttcgtatta aatatggcaa
    48961 tgtatcatga aaatctccat aaggaatgta tttatataca atatgtttct tggacaactt
    49021 cccagataaa gaatcactca tacccataag ttgagcaaat tctatatttt ccaattggtt
    49081 ttttctaatt tgttgcatag ctataattac actatcttcg ttatgagttg cgcatagtaa
    49141 tttatcttga tgttgataat gattaacaaa caaacaaata ccattattat aatttttatg
    49201 tgtttcgtca atatgatcaa acaatatatt atgtttttta tcttcattat aatacgctcc
    49261 tcgaacaatt ttgaacccaa tattataatt acgttctttt tgtaaatcat gtttcataat
    49321 gtccaagtaa tcagtacggt acaattgata tgttttataa atacgcaatt gatctctgtt
    49381 gtaaatttcc ataaaattat cagtaatggt attaattttg tcttgtatat cataattttc
    49441 cgcatctatt aagatagtat tgttgttttg aacagatttt tgaacaattt tgtccaaata
    49501 attttcaaca tcattttgat tatttacatt caacgcactt aattttacag caatggtttc
    49561 gttacaataa ttcgatgtta aatccataac ttcgcgaaaa ttattaatgt gattttcttt
    49621 gttttcattg gtataatcaa aaatacatct catatttttc tgacttaaca attgttttat
    49681 atttgtcaat tgttttttgt tacatgtaaa acgattgatt attgggatga acataatatg
    49741 taatgacatt ataacgcatt caaaaaaaat gaattagtta gtaaattaca taataaattt
    49801 tattttctac atgaagttaa tcactatttg tgtaaatggt accgcgatac cattttgccc
    49861 ttggatcatc cgatgtttta ctgcggacac gagctgaacg tctcacgcgt ggtgtatttt
    49921 ccttcgcatc ctcacgagaa cgttttcgta gttcgcttgc catttttcgt ttttcgattg
    49981 tgattcttcg cttttcgttt gctgcttctt gtttctgcat ctgaatcaat gcttcggctg
    50041 cttcttgtct atttctttct tcaatatagt gactacggat ctctatcatc atattgagtc
    50101 tgtttttttc taattcgttc aaggtttcaa agaattcctt tagcatgcca tctttgttat
    50161 attgtgaaag tgttttatgg tggtttttaa ttatatttgt ttgttcattc caaatttttt
    50221 gttgatcttg tgtcaaatac aaatcaccca attggtgata atgttgtttt gcgtcactta
    50281 cctgttgtct ttgcataact accatctttg attcaagttg gtaatatgta tccatatgta
    50341 gtggataata gaattggcga attgtccgtt tttgaatgtc tttattcaat tggttccatt
    50401 cgttccaaag agcgcgttcg taaaagttgt tgagttgcat atttcaagat tttgttttgt
    50461 acattgaata caagacaaaa aagggattca attttatgca catttaagcg ctacacattt
    50521 cacaaatttc ttcttcttgt tctacatttt ttaccttctc aggttcaatc gtaaattgtt
    50581 gtgcttgatg ttttccacga cgacgcaaat aataaatacc ggtttttaat ccttttttcc
    50641 atgaataaaa gtgcatggaa gtaagtgtat tataagtggg atcttctaac cataaattca
    50701 atgactgact ttgacaaata aaagcaccac gatcagcagc catatcaatt aaactacgca
    50761 taggaatttc ccatactgtt ttgtatttat ttcgtatatg ttcggggata gtttcgattt
    50821 gttgtataga accgttattg gcaataatgt tgtttttaat agcatcacac catagattta
    50881 aatcaatcaa atcgcgcatt aaatatttgt tggctaaaat aaattctcct gccatagtac
    50941 gacgactata aatgttggat gtaattggtt caatacattc attatatccc aaaatttgcg
    51001 atgtagaagc tgttggcatg ggtgctaata gaagagaatt tctcaatcca tgctcttgga
    51061 tgtcattttt caacttatcc caattgtaac gattcgatgg tattacattc cacatatcaa
    51121 attgtaatat accttgactt gctggagaac cattgaaact actgtatggt ccatctagtt
    51181 ttgcaacaga gcatgattct tgcaatgctg catgataaat cgtttcaaaa atgtctttat
    51241 tcagttgttt tgcttcagat gaatcaaagt tatagttcat taatataaaa gtatcggcta
    51301 aaccttgcac tccaatacca ataggacgat gtttattgtt gctctgtttt gtcttttctg
    51361 tgggataata attaacatca atgactctgt ttaggttgaa cgtgacaacg cgtgaaatag
    51421 aatgtaattt ttcaaaattg taaaagggtt ttccattatg atctgtttct acaaacatag
    51481 gcaatgcaat acttgccaaa ttacaaacgg ctgtttcttc tttgttagaa acttccataa
    51541 tctctgtgca taaattggat gatttaatta caccaatatt tttttgatta gatttacggt
    51601 ttgctgcatc tttgtaacat aaatagggag ttcctgtttc catctgagca tctaaaattt
    51661 gaaaccataa tttacgagca ctcatagtaa cgcgacctct tccactggtt tcatattttt
    51721 catataattc tttgaattca tcaccatata agtcggctaa cccaggacat tcatcgggac
    51781 acattaatgt ccaatttccg tcacttttga ttcgttccat aaacaaatct ggaatccata
    51841 aagcataaaa tagatcgcga gcttttagtt cttcgtcacc atgattttta cgcatttgca
    51901 aaaagatttc tatatctgaa tgccaaggtt ctaaataaat agcaaaactt ccattgcgct
    51961 taccgccacc ttgatcaaca tatttcgcag tattattaaa tacgcgtaac atgggaacaa
    52021 ttccattgga agttccattg gttcctcgaa tatgacttcc tgttgcacga acattatgga
    52081 tatgaagacc aatgcctcct gcccattttg aaatgtttgc acaatcactt aatgtattat
    52141 atatacctgc aatgctgtca ttttccatgg caattaaaaa acaagatgat agttgtggtc
    52201 gatttgtacc tgcattaaat aaagtaggtg tagcatgtgt aaaatatttt tgtgacatac
    52261 aatcatatgt ttcttttata cgattcatat tatcgccatg aattcctatt gccacacgca
    52321 accacatatg ttgagggcgt tcaactatat tattaccaca tttcatcaaa taagcacgtt
    52381 ctagtgtttt aaaaccaaaa taatcaatta aatagtcgcg tgaataatga atcataccat
    52441 ctaactcttc gtgatttttc ataacaaatt cataaaggtc aggagaaaca agaggtgatg
    52501 gagtatcatg tttatcttta aattggtaca atgcagaaac aacttgggta aaagaagtca
    52561 tagtattttt ttgatgattt gatacaataa tacgtccggc caatatattg taatcgggat
    52621 gcgtagatga taaagaggca cactgatctg cagttacttc atcaatttgt gtagtggtta
    52681 taccatcata taattgatca ataactttca tagttaatgc tgtataattc acatgaatat
    52741 ttacttctgc tccagtattt ttaatacgct gcaaaatttt gtcaaatgaa acaatttctt
    52801 tttcattgtt tcgctttata acatacattt cttcatcatc agtaaaaggc attatatgaa
    52861 taataatgtc atttatattt atgttctttt tctattacta taattcatta tcgaaagact
    52921 ctccttcatc actacttaca ccaaatatgc tatcataatc aacagacctt tcagtaatat
    52981 tactttggtc atcatcagaa tcttcgtctt cgtcttcgta atcttcatcg tcagaatctt
    53041 catcgtaact ttctttattt aaatcataat cttctatatt ataattttta tgactgttac
    53101 aagttccatc tccaataaaa tgtctgtaac catattcttt ccatttttct aaggtttctt
    53161 ttatttttct aattacatta ttaaaatctt tgggtcctcg tgtatataat atttttccat
    53221 gttcattttt ccaaggttcc ttttttcctt tttctcgaaa aaatatctcc ttttttataa
    53281 catcagtaaa ttttttttgt tcgattaacc acctatacat atctattatt tgcatttgtt
    53341 ttttgacagg atcattatcc atttcacgtc caaaaaagaa cattaaagta taactttgac
    53401 ataaagaatc atgttcatct ctatcttgtg cttgatattt ataacccatt gtattcacac
    53461 tatctaaata tgttttgttt ttcatatcat ataatacatg atggttattg tcactatcat
    53521 caatatgcaa atcttttaaa taatcgtaat attgcgcgtc cctcttctta acagttcctt
    53581 ccgtattggc atcatcatat tcatttttac cataatcttc atcatcttct gataaatcat
    53641 cataacgatg aaattgaaca agtgcaaatt ttaaatgttt gttatgtttt ttttttccat
    53701 ataagttata aatttcagga cgaacaatac ctatatcacc aaatatttga ttaatatatg
    53761 ctgcaaataa gtgactaaat ttgtctattt tttcttgagt gcatttttcc ttgttctttt
    53821 ttgttttatt attactatta cctttctttt tactagtgct cattatataa taatatcata
    53881 tatttctaag taaatataga aatatattaa tcaaataagt gattaatatc ttggttttga
    53941 cgaattcgta aaattacatc actaaatgat gattgacccg aaaattgaaa atgttttgaa
    54001 aatatacaca tatacaagtc aatcacagca tcatgaagtg aagtatttct tttgcttcct
    54061 ttcacttgtt catgataagg aaataatatt aatgttggat attttttttg aaacatttca
    54121 tacgtttctt tattatcagc tgctacatac aaatatttta catcattttt gtatttgtca
    54181 ataaatttaa aaaaatcttc atctgatgta taacgatttc ttttttttgc aacttcaata
    54241 tgatctgtac gacgcacatg tattgccata taattgtttt ctaataattt ccttttttca
    54301 ttaacaaatt caatcatagt cggtaatagt tttaatcttt gataatcagt cactctatat
    54361 aatgcagaat aaccatgata atctatctta cctttatatt tttcatatat aaattctgca
    54421 tttggtaaag aacaaaagta atctgtataa tttccattgc aattaatatc ttgataccaa
    54481 ataacaatca atttttcttt ctttttcatt gcatcttcat aataggacat aacaactctt
    54541 aatcgattac ataatccacc ggttggtctt attatcatat tattatagta tgttattata
    54601 atattttcca tttttttaat ggtttatgcc aaaaaggtat ataatataca atgttttcat
    54661 tgagtaatgc cgcactataa gaaaaagaac tcttagctgt cactaatact tttgcagtta
    54721 caagtgaatg aaatgattct tcgatagaat catttagttt aaaatgaaca cgttcttgtt
    54781 gtaattcatg aaaatcttct atttttcctt ctgaaaaaat agtgatgata tcatatggat
    54841 atttttccag taaaaaggac acaatttttt tgtatttgtc attggtagta tatcgttttt
    54901 cattgttttc attgacatcg ccacgacgta tatgaatagc tatttgagga acaataattg
    54961 ttggttttgg tgtggaataa taatattttt gtagaatgct taatacatgt gtattataat
    55021 atatatcagg atttttgcta aaatgaactt ctccacaaca ttttactatt atatcaacat
    55081 ttaattcatc tgagcatgga attccaataa attcgtttag tttttcgaca tttccatcgt
    55141 gtgccatttt ttgaaatgga gtatgaatat atttataatt catataatta ctatacgcta
    55201 tacctgacat aattgcctga tattgagcac caaatccatc acattttcct ttaatagtaa
    55261 gagttttcat aaaataataa taaatatata ttactatatt atattaatgt tcatttcgtt
    55321 tttaaaaggt ctatgtttgg gcggtgttgc atacactatc ggatttataa tggatataac
    55381 aataagtaaa aaaagtttta gtgatattat agcaaacatc cctttattgt atcaacaagc
    55441 attaaataaa atacaaatta atatgttagt tatttcacct gttatttata gtgtgattga
    55501 tcattattta cttgatcata cagacaacca aataaaaata aatacagtag tgacaatttt
    55561 atcaatccat ggagtaggat actattttgt tcataaggct atgcatcaaa ttcatagttt
    55621 aagaaaatat cataattttc atcataaatt tgataaatac atgatgccta gtataggcaa
    55681 cgcagtatct acagaagaat ttttattagc ttatatttca ccatttattg ttggagcata
    55741 tttattgaaa ccgaatgaaa ttaactttgt tatacccata gctttaatat ctgtttttaa
    55801 caacattatt cattgtaaag agttggaaca gattccatgg agtgcatatt ttgtttctcc
    55861 tgaacaacat attatacatc acgaaatacg tgataaacat tatgctgccc ctatttttaa
    55921 tattgattat tttgttgaaa atgaacttta acttacttac ctatttgctt gttttgtatt
    55981 tttatgattt tttgtatttc ttttgcatcc atttcttgca atatcttata attattgtct
    56041 tttacatgaa tacctctata aattttaaca atgcaaggat tgtaaatgcg aacttgtttt
    56101 ctttttgaat ccatattacc aattaattgt ttaattatat tataactaaa caaataatat
    56161 cattcaattt tatttacagt tttaataatt ttacattttc gtatttggtg tttattagtg
    56221 tattaatttc ttcatttttt aataattgat ttttctttaa taattccgcg ccttctgtaa
    56281 ttaattcttt tgaattacgt ataataaatt ctgcgtaacc atatgcatca tgtattaaat
    56341 tagcaacttc tgaatcaata agttctttat atttttcact tttactagga taaatgattt
    56401 ctttacccat accataataa cataccattt tttcagcaag ttttaatgcc tcttcgaaat
    56461 cattaattgc tccagttgtt acagatacat cataaaaaac ttcttctgcg attctacctg
    56521 ccagtaaaat cattaaatgt tcaaacaatg cttctctagt aacaatatta ctacccgttg
    56581 gttcaaaaac agtataagca ggtgtatttg gtgcggataa attaatcaca actttagtca
    56641 tttttccatg atgcttgctt aacattccaa caattgcgtg tcccaattca tgaatagcaa
    56701 tttgatctat catttcttgt gagaaagtgt gttctgtagg ttgccatcct gcaatcattt
    56761 tattaaatac aacatctaga tcttttgttg aaaaggtttc acgattatcc cttaaagcta
    56821 ataacatcgc ttcatttaat aggttttcaa tttgggcacc cgagaaacca ctactatttt
    56881 ctacaagatc atctactaca acgtcatgat catatggttt tccttgtaaa tgaatttcaa
    56941 aaatacgctt tcgtgtttca ctatcaggat tattaataaa aattcgttta tcaactctac
    57001 caggacgtaa taatgcgtca tctaataaat ctgctctatt tgttgcacct attaaaaata
    57061 caccagttgt atttttgaat ccatctaacg ctactaaaag ttcgttcaat gtactatcac
    57121 gttcatttcc tgaaatatcc ccgtcagaag atctttttct tccaagagca tcaatttcgt
    57181 caataaaaat aatacaaggt aaattatcac aagctaaatc aaacaactca cgaatcctac
    57241 ttgcacctac acctacatat ttttcttgga attgagatcc ggaaacagga ataaaactag
    57301 tatttgcttc tccagcgagt gctttagcta ataatgtttt gccatttcct ggtggtcctt
    57361 cgaaaataag acctttaggt actcgaacat tatattttgc atatttagtg tagtttgaaa
    57421 taatgtcaat acattgatct aattcttttt taacattatc atatccacca acatcactaa
    57481 aattaatttc agatgattta acaatttcaa aattctctga ttgttttttt ctatgatttg
    57541 gtcttcctgc acgaaatcta ccaaatggat ctacattgtt ctcaccatta tcattactgt
    57601 cctcgtcatc cataaatggt gaaaaaagat ctttattgat aatgattcgt aatcctggtg
    57661 gaggattacg tagttctgaa gaagaatcgt ttgcaatgat atttccaaaa tcaggaaatt
    57721 cgttatttgt tgtttcattt ttgtttaaaa tattttcaat cattctttct ccttcatctt
    57781 cattgttatt tgttctgttt gatcctaatt gcaatccttt atcggatatt ctatttaaat
    57841 agtttttata gtaaggtctt gatataggat attgcctaaa attttggtaa ttacgtattg
    57901 gtaatgtgtt taattgagtg cttttgaaaa ctttggtttg tggtttaaat gaataaattc
    57961 cacaaactat acaaaaaaag taaaatattt tcatatagaa atagagaaat ataaaaaaac
    58021 aaatatttta ctgcacttat ttattctttt aattcctctg gatctaattt gattaaacat
    58081 actccaccat ttactggcaa atttcgaata atgcgactag tttcatctgt tcctggaaca
    58141 atttctaatc caggagcttt tatttgacgt ttttttgcag ctcgatgttc ataacctgtt
    58201 tcacgttctt tcaatatagt attccatgtt tcttctatga taggtaatgc tttttcaaac
    58261 cattgtttat ttctttctac caaaacacaa gattgttttt ccaaatacca ataatcaacc
    58321 gaatataatg accaacttct tcgcaatttg ttccgtgtca tttcaatcca ttgttcaatt
    58381 gattctcttg taacttctat atcaagaggc atatatatat attttggaac tccagaagtt
    58441 tgttgggcta actgatatcc ggttgtcatt tcaatttcat ttgttttagg tgatgtagat
    58501 attcctccac ctatacttat tcgctcaata aaatgcaata taacaccttt tgttttacta
    58561 ttatcttcgt aaaactgttc ttcactttca aattctttaa attgcgtttc tagaaaatcg
    58621 caataatcta aattacatga ttccatttga atttgcattt gaacccaata taattttgaa
    58681 ggaattccat taatttctcg atttacaata tttttaattt ctaacattct tccgtattta
    58741 tttga
//
