# Supplementary material for: Widespread Horizontal Gene Transfer Among Animal Viruses
Source: bioRxiv. 2024 Mar 26:2024.03.25.586562. Preprint. [Version 2] doi: 10.1101/2024.03.25.586562 (PMC11071296; doi:10.1101/2024.03.25.586562)
Supplement: Supplement 2 [file media-2.zip › File2_Maps/uParvo_nephila_Bidna3_SRR5139346_6822.gb]

LOCUS       uParvo6822ct_1          6822 bp    DNA     linear       01-JAN-2019
DEFINITION  [note: taxonomic lineage
            d_Viruses;-
            _Monodnaviria;k_Shotokuvirae;p_Cossaviricota;c_Mouviricetes;o_Poliv
            irales;f_Bidnaviridae] [isolation_source=original].
ACCESSION   
VERSION
DBLINK      BioProject: unknown
            BioSample: unknown
            Sequence Read Archive: unknown
KEYWORDS    .
SOURCE      Bidnaviridae sp. ctFQBAG (unknown)
  ORGANISM  Bidnaviridae sp. ctFQBAG
            Unclassified.
REFERENCE   1  (bases 1 to 6822)
  AUTHORS   Taker,C.
  TITLE     Cenote-Taker 2 dummy template file. Do NOT submit
  JOURNAL   Unpublished
REFERENCE   2  (bases 1 to 6822)
  AUTHORS   Taker,C.
  TITLE     Direct Submission
  JOURNAL   Submitted (01-JAN-2019) Taker 2, Cenote, 1000 Circle St., Cenote,
            DC 31111, USA
COMMENT     ##Genome-Assembly-Data-START##
            Assembly Method       :: unknown_assembler
            Genome Coverage       :: 1x
            Sequencing Technology :: Illumina
            Annotation Pipeline   :: Cenote-Taker 3
            URL                   :: https://github.com/mtisza1/Cenote-Taker3
            ##Genome-Assembly-Data-END##
FEATURES             Location/Qualifiers
     source          1..6822
                     /organism="Bidnaviridae sp. ctFQBAG"
                     /mol_type="genomic DNA"
                     /isolation_source="unknown"
                     /collection_date="unknown"
                     /note="genome binned from sequencing reads available in
                     unknown;
                     derived from metagenome: unknown"
     CDS             67..3237
                     /inference="protein motif PDB:2PY5_B"
                     /codon_start=1
                     /transl_table=11
                     /product="DNA Polymerase B"
                     /translation="MAQLLDAEATPRFGYFYSREFTEIVTYISNLIDVYFESFLVNIH
                     ASALFASPDNDDLVQELHMAPSRPVLIDPSMPNFDDIIQNLFDEITAPELYESIEGSG
                     YTLIPDTYTFWVNTIRYQPNNDPNANSQNTYDPPMDDEENESSMNEHGALCDSLLLSI
                     ASHYMPRTRHDTRLRHLARCQDYASKHMIALKSKVNLATLPYWHMKVNQYNLRVFSIH
                     GNVLYHKNYSQAEPDPIDLFYANKKFKLITNLNAFLQEKSTRIFCDVCKKFHSSTTQC
                     KSIIRGAESEDIEPPPMPKGRHGLVIYADFESIINPDKSHEPSGCCAVAINQNQNVCW
                     NYQIDLTKTDDVGEHFVKQLIQFLDYWTCPNQTTNNLTGDATCTICGGELTSDEYHIG
                     GRRNYIDGQVGNYHTKCWNDIKNVVYIYFHNFRGYDSHYLIRKLMLHCEIHLIRGKSF
                     EKFDLVSATSGTNVRMCFKDTFNFFSTSLANLVKNCSDWRYTPEEYRDSKGIFPYDWF
                     NNKDKLNATSLPEYNDWFNELLNKNTYSDYAQWVWQKEKMKTFCDYHNFYMMLDVYQL
                     CDVFEEFRRNSVDNLGYDPVYFQGAPAYTWFLCINEFHNKFKVIRNPHYYLDIQSNIR
                     GGISQVMHRYKNIQKEGGKILYLDINSLYSKCMEYKLPSKFIRMSTELPHNWQEIYSY
                     DSDLCAIMCVDLEYPIDLHDRDMAYPLAPHKYENRLCTTLLPKNKYLVHSYALNYYVN
                     QGLVISKFHYLYEFNQDYILKEYVSRNIQNRINTTSSVLQTTYKLLNNSLYGKTCENK
                     FKYKKYSVKSTFYGIHGKRNPFLFKSKNWLEIDNNILSEDDITSVTLDKPIQIGFTVL
                     DYAKIEIYKFLYKLIDAFKIENIPIEILYTDTDSLIIWFNHDKPQNIIYKHLKEHIDF
                     EKIPSSWDPEIKTDNTWKVSGLWSLETMDEISEFIGLRAKCYALKLSDKELLKNKGII
                     SAAIDFDTKVPLTFDKYKQALFEDEEIYVQQVLIRSKVHSLSSETQRKLALSSNDEKR
                     AVCKDKITTLPWGYKGTARADLITID"
     CDS             3363..4397
                     /inference="protein motif PFAM:PF01057.16"
                     /codon_start=1
                     /transl_table=11
                     /product="NS1 Rep helicase"
                     /translation="MASKSTESKAHRKRLRLQLESSTLPTWTTPGASWEPSVIISRSP
                     ELVKTYNPVNFKLLPNCGPFISSEEELKRRSHLHQSRIKNAATKTAINLVYKYKARSI
                     SEVYNLCSEDEWASLIYNGPQYQSSIQTALDLYIKDCLAYQRRNRWEWFISKQEFLPE
                     QEYELLNLISAQGIDPYFFMKCLKKVLLCKDHKINTIKLWGIPNSGKSLIAQLIGQAF
                     VCAFMSNHGSEDEFFFSNFLNKSIILCEELFVTPATVEDYKSILGGANIDVNKKYNEK
                     QILCRTPVIITSNYKLFGRGHLNHVDEEALQLRCYNFEFNTIYKPKCTITMPALCHVM
                     HFLNNKDVLI"
     CDS             4426..6651
                     /inference="protein motif PDB:3N7X_A"
                     /codon_start=1
                     /transl_table=11
                     /product="Capsid protein"
                     /translation="MMKRCAEGPPEGESDSKRGPGGSAGSAGARAETVTNPIPRLFKT
                     QTLTFHFKQCTFEEIGPGELKYLPLSTSPAYIFDQSHITILNKYFPQCSTFQIHGINA
                     KISNILMLQDEIKTESGTPRDVTAYTQACYLIHYMPTRIQNWFKLGCTSDCGKTQKYL
                     SVDLGTSKECALISQLKDVKDYTNFEELVINPARAYFAGGWQGSRATLNDLEDPKDEN
                     FGQTSYYLNENYFSPELGQPMREFSCNYLGQDPHIPINTHPSYVRNLDSWKLYKYGES
                     FEMNINTHLDGLNLINNKANHLFPELVKLHNPPAPLPKTTDYGAEGIMVYPSRNRPYF
                     TRKDNLSYIAPIEHKNSEGLLRHHFLTMPPIKKNDGSLIKQRASFMLETNISVTMQFP
                     EYTSDPDSILHMIGQSDGVLLRGGVFRVRPFEKTHTPTDPDPPPKEDKYDKERDRKRE
                     EVYKKYFQKFDNDDKGDIITQTPWGNIAQWGKKIFTDVSSFVGFCKDIQKICPAISME
                     NGIKNAPETIYDVKFPYKLEDDPLTKKEYFEMVEYGIGHRRQALWGMLFIQFLGVLKR
                     AGLHNTTMTYVRYEIDDVSEYHSTGLIDYLSDKINEYSQDTINAPFKETCRDDYIRMY
                     PITMKKIYCWDRYKNIREGTKFIDYDAFIGKDAYETLWGKKDVGRPLNFPISLWISFC
                     ISFGLRILPETTNINKYTKEFNECLQEQIDKQLPRIKIQESDDRINLPDSTLTTKLFF
                     V"
     CDS             6658..6753
                     /note="no search hits"
                     /codon_start=1
                     /transl_table=11
                     /product="hypothetical protein"
                     /translation="MYLSIKMSHYFRSSPVCSYRSGLPHERYQVR"
ORIGIN      
        1 gataatattt actataaaag cgcgcgtttt tttgattacg tcactacaac tacctacctc
       61 gtaacaatgg cgcagctcct ggacgcagaa gccacaccca gatttggcta tttttattca
      121 agggagttca ccgaaattgt aacgtatatt tctaacctta ttgatgttta ttttgaaagt
      181 tttttggtaa acattcatgc ctctgctttg tttgcatcac ctgataacga tgacctcgtc
      241 caggagctgc atatggcccc ctcaaggcca gtcttaattg accctagcat gccaaatttt
      301 gatgacatca tccagaattt atttgacgaa ataacggccc ctgaactata tgaatcaata
      361 gaggggtcag gatatacctt gattccagac acctacacct tttgggtcaa taccatccgt
      421 tatcagccaa ataatgaccc aaatgccaac agtcaaaata cctatgaccc tccgatggat
      481 gacgaagaaa acgaaagttc aatgaacgaa catggtgccc tgtgtgattc attgttattg
      541 tctattgcat ctcattatat gccaaggact cggcatgata ccagactacg tcatcttgct
      601 agatgccaag attatgcatc aaaacatatg attgccttaa aatcgaaagt aaaccttgcg
      661 accttaccat attggcacat gaaagtgaat caatataatt tacgtgtatt tagtatacac
      721 ggaaatgtgt tatatcataa aaattacagt caggctgaac ctgaccctat tgacctattt
      781 tatgcaaaca agaagttcaa actcataaca aatttgaacg catttttaca agaaaaatcg
      841 actcgtattt tttgtgatgt gtgtaaaaaa tttcatagtt ctacaaccca gtgcaaatca
      901 ataatacgag gtgccgaatc ggaggacatt gaacctccac ccatgccaaa aggtcgacat
      961 ggattagtaa tctatgcaga tttcgaatct ataattaatc cagataaatc ccacgaaccc
     1021 agtgggtgtt gtgcagtggc gataaaccaa aaccaaaatg tgtgttggaa ttatcaaatt
     1081 gacctcacca aaaccgatga cgtaggtgag cactttgtaa agcaattaat tcaatttctt
     1141 gattattgga cttgccctaa ccaaacaaca aataatttga ccggtgatgc tacatgtaca
     1201 atttgtgggg gcgagttgac cagtgatgaa tatcatattg gtggacgacg taattacatt
     1261 gatggacaag taggtaatta tcatactaaa tgttggaatg atataaaaaa tgttgtatat
     1321 atttattttc ataattttag aggttatgac tctcattatt taattagaaa attaatgtta
     1381 cattgtgaaa ttcatttaat tagaggtaaa agttttgaaa aatttgattt agtaagtgcc
     1441 acatccggta caaatgtacg tatgtgtttt aaggacactt ttaatttttt tagtacttca
     1501 ttagcaaatt tagttaaaaa ttgctctgat tggagatata cccctgagga atacagggac
     1561 agtaaaggta tatttccata tgactggttt aataataaag ataaattaaa tgctacgtca
     1621 cttcctgaat ataatgactg gttcaatgaa ctattaaata aaaatacata tagtgattat
     1681 gctcaatggg tgtggcaaaa agaaaaaatg aaaacatttt gtgattatca taatttttat
     1741 atgatgttag atgtatatca attatgtgac gtatttgaag aatttagacg taattcagta
     1801 gataacctgg ggtatgaccc tgtatatttt caaggagctc ctgcatatac atggttttta
     1861 tgtattaatg aatttcataa taaatttaaa gtaattagaa accctcatta ttatttagat
     1921 atccaatcta atatcagagg gggcatctca caagtgatgc atagatataa aaatattcaa
     1981 aaagaagggg gtaaaatatt atatttagat ataaatagtt tatattcaaa gtgtatggaa
     2041 tataaattac cctcaaaatt tataaggatg tctactgaat taccccataa ttggcaagaa
     2101 atttactcat atgatagtga tttatgtgca ataatgtgtg ttgacctaga atatccaatt
     2161 gaccttcacg atagggatat ggcttatcca ttagcccccc ataaatatga aaatagactt
     2221 tgtacaacct tattacctaa aaataaatat ttagttcact catatgcatt aaattattat
     2281 gtaaatcagg gcttagttat tagtaaattc cattatttat atgaatttaa tcaagattat
     2341 atattaaaag aatatgtgtc acgtaatatt caaaatcgca taaatacgac tagtagtgtg
     2401 ctacaaacta catataaatt gttaaataac agtttatatg gtaaaacgtg tgaaaataaa
     2461 tttaaatata aaaaatattc agtaaaaagc acattttatg gcatacatgg aaaaagaaac
     2521 ccatttttat ttaaatctaa aaattggtta gaaattgata ataatatatt atctgaagat
     2581 gatataacct ctgtgacctt ggataagcca atccaaatcg gatttacggt attggattat
     2641 gcaaaaattg aaatatataa gtttttatat aaattaatag atgcatttaa aattgaaaat
     2701 atacctatag aaatattata tacagatact gactcattga taatatggtt taatcatgat
     2761 aaacctcaaa atatcatata taaacacttg aaagagcata ttgacttcga aaaaatacca
     2821 tcatcatggg accctgagat aaaaactgat aacacctgga aagtatccgg tttgtggtct
     2881 ttagaaacaa tggatgagat aagcgaattc ataggattga gagcaaagtg ttacgcatta
     2941 aagttatcag ataaggagtt gttaaaaaat aaaggaataa tcagtgccgc tatcgatttc
     3001 gataccaaag tgccactcac atttgataag tacaaacaag ctttgtttga agatgaagaa
     3061 atttatgtgc aacaagtgct tatcagatct aaagttcact ccttatcaag tgaaactcaa
     3121 cggaaactag ctttgtcatc caacgacgaa aaaagagccg tgtgcaaaga taagataaca
     3181 acattgccat ggggatataa aggtactgct cgagcagacc ttatcacaat tgattaaaaa
     3241 cgtaatcatg caacgtcaga tgcagacgac tcctattacc gagtacacta atttagtgta
     3301 tactctactg cccagttcac cgataagctt tgaacatttt gacctcatca tccggtcact
     3361 tcatggcttc aaagtcgacc gaatcgaaag ctcaccggaa acgtctacga ttacagttgg
     3421 agtcttctac tttgccaaca tggacaacgc ccggcgcaag ttgggaaccc tccgtgatca
     3481 tatcgaggtc accagaatta gtgaaaacgt acaacccagt gaacttcaaa ctcttgccga
     3541 attgcgggcc ctttataagt tcggaggagg aactgaagag gaggagtcat ctgcaccaaa
     3601 gtcgaataaa aaacgccgct acaaaaacag caattaacct tgtgtacaag tacaaagcaa
     3661 gatcaattag tgaagtgtat aatttgtgct ccgaagatga atgggcttca ttaatttata
     3721 atggcccaca atatcaatca tccattcaaa ccgcccttga cctttacatc aaggactgtc
     3781 ttgcatacca acgtagaaac cgttgggagt ggtttattag taaacaagag tttttaccag
     3841 aacaagaata tgaactgttg aacttaataa gtgctcaggg catcgaccct tattttttta
     3901 tgaaatgttt aaaaaaagtg ttattgtgca aagatcacaa gataaatacc atcaaattgt
     3961 ggggaatacc taattctggt aaatctctta tcgctcaact aattggtcaa gcatttgtgt
     4021 gtgcctttat gtccaatcac ggaagtgagg acgaattttt tttctcaaat tttttaaata
     4081 agtcaataat tttgtgtgaa gaactgtttg taaccccagc aaccgtagag gactataagt
     4141 ccatattagg aggtgctaat attgatgtaa acaaaaaata taatgaaaaa caaatattgt
     4201 gtcgtacacc tgtaataatt acatctaatt ataaattatt tgggagaggt catcttaatc
     4261 atgttgatga agaggccctc caattacgtt gttataattt tgaatttaat actatatata
     4321 aacctaaatg tactataacc atgcctgcat tatgtcacgt gatgcatttt ttgaataata
     4381 aagatgtatt gatttaatat atgtttcatt cttgactctg tcaccatgat gaaaagatgt
     4441 gcagaggggc ctcctgaggg agagtcagat agtaaacgag ggcctggtgg gtcagcaggg
     4501 tcagcagggg caagggcaga aactgttact aaccctatac ctaggttatt taaaactcaa
     4561 actttaactt ttcattttaa gcaatgtaca tttgaagaaa taggtccagg tgaacttaaa
     4621 tacttacctt tatcgacctc acctgcatat atatttgatc aatcccatat tacaatatta
     4681 aataaatatt ttcctcaatg cagcacattt caaatacatg gtataaatgc aaaaataagt
     4741 aatattttaa tgttacaaga tgaaatcaaa actgaaagtg gaacaccccg tgacgtaact
     4801 gcatatacac aagcatgtta tctaattcat tatatgccta ctagaattca aaactggttt
     4861 aaattaggat gtacgtcaga ctgtgggaaa acacaaaaat atttatcagt ggatttaggc
     4921 acatccaaag aatgtgcatt aattagtcaa ttaaaagatg taaaagatta tactaatttt
     4981 gaagaattag taattaaccc tgcaagagca tattttgcag gagggtggca aggaagtagg
     5041 gcaaccttaa atgacctcga agatccaaaa gatgaaaatt ttggacaaac aagttattac
     5101 ttaaatgaaa attatttttc accagaatta gggcagccta tgagagaatt ctcatgtaat
     5161 tatttaggtc aagacccaca tatacctata aatacacacc cttcatatgt acgtaattta
     5221 gatagttgga aattatataa atatggagag tcatttgaaa tgaatataaa cactcattta
     5281 gatgggttaa atttaattaa taataaagct aatcacttat ttccagaatt agtcaaatta
     5341 cataatcccc ctgctcctct acccaaaaca acagattatg gagctgaagg aattatggta
     5401 tatccttcaa ggaataggcc atattttaca cgaaaggata atttatctta tatagcacct
     5461 atagaacata aaaattcaga ggggcttctt agacaccact ttttgactat gccccctata
     5521 aagaaaaatg atgggtcatt aattaaacaa agggcatcat ttatgttaga aacaaacata
     5581 tcagtaacaa tgcaatttcc tgaatatact tctgaccctg atagtatcct tcatatgatt
     5641 ggtcaatcag atggggtatt attaagaggg ggcgtattta gagtaaggcc atttgaaaaa
     5701 acccatactc ctactgaccc tgacccaccc cctaaggaag ataaatatga taaggaaaga
     5761 gatagaaaga gagaggaagt atataaaaaa tacttccaaa aatttgataa tgatgataag
     5821 ggtgatatta tcactcaaac cccctgggga aatattgccc agtgggggaa aaaaatattt
     5881 actgacgtgt ccagttttgt tggattctgc aaggacatac aaaaaatatg tccagctata
     5941 tctatggaaa atggaatcaa aaatgcacca gaaactattt atgacgtcaa attcccatat
     6001 aaacttgaag atgacccatt gaccaaaaaa gaatattttg aaatggttga atatggaatt
     6061 ggacatagaa gacaagcatt atggggcatg ttatttattc aatttttagg ggtgctaaaa
     6121 cgtgctggac ttcataatac cactatgacg tatgttcgat atgaaatcga tgacgtcagt
     6181 gaataccata gtactggact cattgattat ttatcagata aaatcaatga atatagtcaa
     6241 gatactatta atgcaccctt taaagaaacg tgccgtgatg actatataag aatgtacccc
     6301 atcactatga agaaaatata ttgttgggac agatacaaaa atataagaga gggtacaaaa
     6361 tttattgact atgacgcttt tatcggaaaa gatgcctacg aaacactatg gggcaagaag
     6421 gacgttggcc gacctttgaa ctttcctata tctctatgga tatccttttg catatcattt
     6481 ggactcagaa ttttgccgga aacaacaaat ataaacaaat atacaaagga atttaatgaa
     6541 tgtttacaag aacaaattga taaacaatta ccacgtatca aaatacagga atccgatgac
     6601 cgaattaatt tacctgattc gaccttgacc actaaattgt tttttgtata aataaagttg
     6661 tatttatcca taaaaatgtc tcattatttc agaagttctc ctgtctgttc ttatcgttcc
     6721 gggctaccac acgaaaggta ccaggttcga taaacggaca ggagaccttc ttttgtcaaa
     6781 aattattttt attttttatc actagatggc gatactatac aa
//
