# Supplementary material for: Widespread Horizontal Gene Transfer Among Animal Viruses
Source: bioRxiv. 2024 Mar 26:2024.03.25.586562. Preprint. [Version 2] doi: 10.1101/2024.03.25.586562 (PMC11071296; doi:10.1101/2024.03.25.586562)
Supplement: Supplement 2 [file media-2.zip › File2_Maps/uMeld_homo_feces_SAMN04571736_11340.gb]

LOCUS       uMeld11340ct_1         11340 bp    DNA     linear       01-JAN-2019
DEFINITION  [note: taxonomic lineage
            d_Viruses;-
            _Varidnaviria;k_Bamfordvirae;p_Preplasmiviricota;c_Polintoviricetes
            ;o_Orthopolintovirales] [isolation_source=original].
ACCESSION   
VERSION
DBLINK      BioProject: unknown
            BioSample: unknown
            Sequence Read Archive: unknown
KEYWORDS    .
SOURCE      Orthopolintovirales sp. ctJR3GY (unknown)
  ORGANISM  Orthopolintovirales sp. ctJR3GY
            Unclassified.
REFERENCE   1  (bases 1 to 11340)
  AUTHORS   Taker,C.
  TITLE     Cenote-Taker 2 dummy template file. Do NOT submit
  JOURNAL   Unpublished
REFERENCE   2  (bases 1 to 11340)
  AUTHORS   Taker,C.
  TITLE     Direct Submission
  JOURNAL   Submitted (01-JAN-2019) Taker 2, Cenote, 1000 Circle St., Cenote,
            DC 31111, USA
COMMENT     ##Genome-Assembly-Data-START##
            Assembly Method       :: unknown_assembler
            Genome Coverage       :: 1x
            Sequencing Technology :: Illumina
            Annotation Pipeline   :: Cenote-Taker 3
            URL                   :: https://github.com/mtisza1/Cenote-Taker3
            ##Genome-Assembly-Data-END##
FEATURES             Location/Qualifiers
     source          1..11340
                     /organism="Orthopolintovirales sp. ctJR3GY"
                     /mol_type="genomic DNA"
                     /isolation_source="unknown"
                     /collection_date="unknown"
                     /note="genome binned from sequencing reads available in
                     unknown;
                     derived from metagenome: unknown"
     CDS             2..238
                     /note="no search hits"
                     /codon_start=1
                     /transl_table=11
                     /product="hypothetical protein"
                     /translation="-
                     RRTHAHVTHPNPNPNPNPNPNPNPNPNPNPNPNPLAPSNPRPNSPVLPNSQTPKPQTQ
                     IPKTPNPQTPEPQRRKPIT"
     CDS             248..370
                     /note="no search hits"
                     /codon_start=1
                     /transl_table=11
                     /product="hypothetical protein"
                     /translation="MEASTILIYKRCTFFSFKSFFFFSRKRIVFFCFLFFFWKK"
     CDS             367..4608
                     /inference="protein motif PDB:2PY5_B"
                     /codon_start=1
                     /transl_table=11
                     /product="DNA Polymerase B"
                     /translation="MSYPFRSQGGIPDDLFRILVLESSLTSRQRRDRDRGLAHIEVDE
                     DGRPHFVYDDMSDEEEDEEEDEEEEEDEEEEDGEAMDDGALPALGEADEDEDGAAAAA
                     AAAAAEGALVPRVVPGHYETLREVNADLDRTWYWNTVFAPLFRLRRGRPLFLDTFRAL
                     DDAYRWRWLWITRKATGDMTRGSVQPINNGEPLELRADKSSVGRIPSYLLLLFMSLLE
                     RPEHPLNPNEYFRLSLVMDTDRAQVMGNDGGVFLRTTNSNRFSGQDNAVRLSTLTLAQ
                     FARVVAEIEASLSSYDGTWKDADRGAESGYSFRGGQPVYIRVKIWTLDGRYIGGSWTQ
                     ELEEEIVERCGARSLFIPRNMMDNFCFEYCVLGGLLNLTCEARILEEHSDPLSGGFAH
                     HDLITIGEYFPGISDKVLEYVRKVKAYIYPGVRKEYEGEDLLGIFRDSDDLQRMTFLE
                     LQVKVSEFCRKHLPQDIGVNIYILDNRKKGKHIFPCCQTTKRAAINMLCFVSKSGQAH
                     YCLIRNVRQFFRANEGKIFYTCSKCARSFMSRDMMYHHVCVEIGENMYSMSSLMDIID
                     EPIEGHCNKCMLEFRTREEYTMHKRECFMRGRSGYRHVELMEVPSGLPREMYKPYLEG
                     ESYDMEQEKRDYEEEYIFFGDFESAIDRESGEHSIMSYGLYCENLRRFYIGKTIEDMM
                     VKIVLACADNGITKAKVMFHNAMNYDSNFIFKWATESEMAREWNIEGVMKQLNKFQQM
                     RLISKKNPKLTIVVGDTFQFLSLSLEALVDSSKSKTGNYDENRQRFPRFFEQMRRRYG
                     LMAREVNFILKKNPFPYTWFDRKEKLDESFGALLEVFRNGVEYFKAGTNLEEAYKHAK
                     RVGEVFRCTTARDYHNIYLMCDVMQLSDIFMHAQEAFMETHHVILSNYVGMPSATWHA
                     FLRNDPELKLPLYRSAHEALFFKAMTRGGVTCASKRYATADGVSSSIIYLDVNGLYPF
                     VMREKYPCGELNLVNVRGYEGEDAQAFILSLIEECERKGDCGFCAEIDLVYPRELHEE
                     TDDFPYAPEHRVIPSQDYEASAYMRRWHEVNEEEDPPHFEGLVATLQDKKHYCTHWRI
                     LQWYLKRGMKVEGVYTIVRFNERNYLASYVEKNIRLRNERSDPMGKMFYKLAGNSLYG
                     KTFENPFNHGKCKVIRDKGQLQHLLEEGNVAQIGYMNGESTVVKLDGEKVVLNKPTYI
                     GAIVTEYAKLHMYKLFYEKIIPLYGRENVELLYTDTDSFIIKIEHPMEITSTEELFKD
                     MTEREPGLIGSIGGQIKSETGMKYGIKRYVGLRAKSYFYETEDGKVCQKAKGTTHAAQ
                     EELSFKDYARALFEMLTVAKRNLVFQRTGFTVRTLENERRALSGDDGKRLVLADGIST
                     HAFGYNPLPGSDGNPIPFDTTSPLTMSEIESIISS"
     CDS             complement(4605..5879)
                     /note="no search hits"
                     /codon_start=1
                     /transl_table=11
                     /product="hypothetical protein"
                     /translation="MNEEYYRANFSSATSTYQTKDSEGNRLAVLDVQLPSTLLDPESE
                     IQDASVMLTKASIPLSAIPKVELEVSTVGKGKNSIYSLITDCGFCLGNWFYATRENSN
                     SGGLANRIFPNSDTVTYPMSQIAGVYSTLSKNFRASSRDELLKKHSPITYTNLTLFEN
                     DLNLTLERVYGSVGPLVNNYNNTWKFPRIKIHFEEDTFKILIEHLDWDGNNNNNMRPL
                     CGNSSYARAHNYFSIFISRSLAELLHGLPLVDVSSYYDKFTTDQDLEAFRKYGAYAIV
                     LENLIPTYEQDDNGVSFEVFTFHFFNPLSLCPLNSIVIYSSNFPIEGQTHGIASETGL
                     TSGSAQTSSMYILDVFYPLLTSEKDLEDVLIISKDAVTNTAPAKISPSALTFMHNITF
                     NFGYITKKGYLRPIIIPPNANLSFQLTFILYS"
     CDS             5971..6183
                     /note="no search hits"
                     /codon_start=1
                     /transl_table=11
                     /product="hypothetical protein"
                     /translation="MEDDIDVSARSGVELRKHLRRLVDLVIEDPELLVVSVVFVVVVV
                     RYIYPILFPTSISLYSSSSFNNKTNL"
     CDS             6223..6993
                     /note="no search hits"
                     /codon_start=1
                     /transl_table=11
                     /product="hypothetical protein"
                     /translation="MKRVGGRYPARCRKRGGAIGEAEMKPLYDRQLYGTSNASSMKDY
                     ASLSVTMADEVYMALTKKAAELSGIHMGDLSSFTWDAWDKAAVVKSGSLNIGDTAPHE
                     FYRYVPWFLAYDVLQIKATNPALNERERIALIKIAELMRTLPPKQDPDRFSRWEEYYR
                     DFKDGVYGGGKETWLYNQRISTPYDPTNPLFHFTPQRSRIEVKGASPSVYGDYDVMRI
                     LDVKHQGDANTRYLEGPFVGTGWGGRSRRTVYPSRRRA"
     CDS             7026..11339
                     /note="no search hits"
                     /codon_start=1
                     /transl_table=11
                     /product="hypothetical protein"
                     /translation="MFELIEQSRANPQPAPVPAPAPVPAPAPAPISIPSAPVNLNPTI
                     NQMSSRDPIVDIQGEDALKEAEEKDLRGVAPGSPTYDSIKRRYDVYRHIINEVLQGVK
                     SIADNNGMNLDAQIPAFAQALAKSLAAFKKVDDGPWGDILSRGVKDAKTTREITDAIA
                     EGIRNNLDTRLANTLSQIPVIPTAAQMTKAQRALGSQVMSIIEGILDQEEFNKMFMKK
                     EDGKGNPYYDEVREALYAPLAKAVINALTGFNYDTEQFFKMVNGDEEERKKVKDKITE
                     RIQDILGKKGIGKMRRSNGVLYDMEVVKDAVGSAILDIIKDAKPDIDRQELAAAVIGV
                     FTKNFAKDGKFKEQLKTEMDAKLKKLFGKMKDEYDKAVQDPTGKTKIPTLISASALDF
                     TPLEDMISGQVKRAVEGSKNIQDFLQKGLKSPMDAKFGEMLQQMKSDYDKAIADPTGK
                     TNIPTLISASALDFKPLEGTISGQVKRAVEGNKDIQGFLQKGLKEGLEGALNALPNTE
                     ADSIKYSDIIYAYFNKLLYEDAIVQDIKKVSRDAFGNETYGTKTIRVLKPEVLTALLA
                     RLQTIGKDFISALKTDEDNNLLITEEMKKQRDDMIGKIINFYFPNIRDPSIEKKITDW
                     ANRIVEEYTTGFVTEREKNLNLYNALSKIMSDGMLKLIEKMGINADAYADAIAEAPDD
                     SVMGVAMNALFTKVADTTIKLFKKYMDEAKSSWGKTLKDTLPNLAATINKFKEMREVI
                     DKYFNAKTAMTEAFPDDATVKEYTKQLKLLLDYWKERDTEMAVDEAATVSKVVAPPAP
                     VVASVKAKDIQDAIAPIRREMTTLNAAIIKIFGKDALQDGNVMNDTEGEQVKPKEVDR
                     IKDIISDCIRNDPTIKSLAGLATEVREMKERVTTLNTTVTNSIVKQQDITNIYAAIQG
                     IVTSVRALTDAVGINKSEQETINTNLSALMSTTSENGLPKMFTNLSLEMSKVTASLTV
                     LEAIFDQLKGVIEKKTMTDDQLNERINWASQNDARLVQLQAFYESLVATVKSMQEKMK
                     SFGSLTENEKDALGKIAGMNTTLGNIAKFFPVNVPETYRVPLVSPMVTNDEFTTVIRR
                     VHKYLPLEAYDDSAEFLVVAKPKGVATPADVAAATSAAQLPPADDMVTELEPINLREV
                     TEIIREMDPVHGSLERQLVSLEEMEKLIKGQRPNSYVTNMRDKEEILNYIKQWTPTFI
                     SEVRKDYPQLTNLDNLAEKVVDYINVRQEPLRKAISFILRNNLPEKTAQSYIQRILQE
                     HIVSPRDTELKNGLSSLQPATIRNPLSGLPEKRGNRETHLERVLNDIGGFEISFLTGL
                     VKSLYKDVQPFTPLQLVAFSPQVRSKLLNDLRQQQQEIQVSNPGGVKRKPKTLDDGSR
                     LLSIDEIAPNVPQPLPPGLAPQQRLQQLQQRREQIQQRQQLQQLQQLQQQQQQQQQQQ
                     QQ"
ORIGIN      
        1 agatagaagg acgcatgcac acgtcacaca ccctaaccct aaccctaacc ctaaccctaa
       61 ccctaaccct aaccctaacc ctaaccctaa ccctaaccct aacccgctcg cgccttcgaa
      121 ccctagaccc aattccccag ttctcccaaa ctctcaaacc ccaaaacccc aaacccaaat
      181 ccccaaaact ccaaatcccc aaactccaga accccaaaga cgcaaaccca taacatgaca
      241 agcacttatg gaagcttcta caattctgat ttataaaagg tgcacttttt tctcatttaa
      301 atcgtttttt tttttttcca ggaagaggat tgtttttttt tgttttttgt tttttttttg
      361 gaaaaaatga gttacccctt ccgaagtcaa gggggtatac ctgatgatct ttttcggatt
      421 cttgttcttg aatctagtct aacatcaaga caacgaaggg atagggatag aggactcgca
      481 catattgaag tggatgaaga tggaagacct cactttgtat atgatgatat gagtgatgag
      541 gaagaagatg aggaagaaga tgaggaagaa gaagaagatg aggaagaaga agatggggaa
      601 gctatggatg atggagcact tccagctcta ggtgaagcag atgaagatga agatggagca
      661 gcagcagcag cagcagcagc agcagctgaa ggagcacttg ttccaagagt ggtaccagga
      721 cattatgaaa ctttaaggga agtgaatgcg gatcttgata ggacgtggta ttggaatact
      781 gtttttgctc cacttttcag attgcgtaga gggcgtccac tttttttgga tacatttagg
      841 gcacttgatg atgcctatag atggaggtgg ttatggatta ctaggaaagc aacaggtgat
      901 atgacacgag gtagtgttca gcctattaat aatggtgaac cgttagagtt gcgagcagat
      961 aaaagtagtg ttggaaggat tccttcatat cttttgcttt tatttatgtc gctgcttgag
     1021 aggcctgaac atccgctgaa tccaaatgag tactttcgcc tcagtcttgt tatggataca
     1081 gacagagctc aagtgatggg gaatgatggt ggtgtttttc ttcgtacaac gaacagcaac
     1141 cgttttagtg gacaagataa tgcagtcaga ttgagcacct taactttagc gcagtttgct
     1201 cgtgttgttg cagagataga ggcatccctt tcatcgtatg atggtacttg gaaagatgct
     1261 gatagaggtg cagaaagtgg atattcattc cgtggtggac agcctgttta cattcgagtc
     1321 aagatttgga cattggatgg gaggtatatt ggaggatcat ggacacagga attggaagaa
     1381 gagattgtgg aaaggtgtgg agcaagaagt ttatttatac cgaggaacat gatggacaat
     1441 ttttgttttg agtattgtgt gcttggtggt ttactgaatt tgacatgtga agcaaggata
     1501 ttggaagaac atagtgatcc attgagtgga ggttttgcgc atcacgattt gatcacgatt
     1561 ggtgaatact tcccaggaat ctcggataaa gttcttgaat atgtgcgaaa ggtcaaagct
     1621 tatatttatc ctggagtgcg taaggagtat gagggggagg atttattggg tatttttcgt
     1681 gattctgatg atcttcaacg tatgacattt cttgaacttc aagtgaaagt gagtgagttc
     1741 tgtcgcaagc atttaccaca agatattggt gtcaacattt atatattgga caatcgaaag
     1801 aaaggcaaac atattttccc atgttgtcaa acaacgaaga gagctgcgat taatatgtta
     1861 tgttttgtga gcaagagcgg gcaggcgcat tattgtttga taaggaatgt gagacaattt
     1921 tttagggcaa atgaaggaaa gatattttat acatgttcta aatgtgcgcg atcatttatg
     1981 agcagagata tgatgtatca tcatgtgtgt gttgagattg gagagaatat gtatagtatg
     2041 agcagcttga tggatataat tgatgaacca attgaaggac attgtaacaa gtgtatgttg
     2101 gagtttcgta caagggaaga gtacacgatg cacaagaggg aatgtttcat gagaggacgc
     2161 agtgggtata ggcatgtgga attgatggaa gttccttcag gtttaccaag agagatgtat
     2221 aaaccgtatt tggaaggaga gagttatgat atggaacaag agaaacgaga ttatgaggaa
     2281 gaatatatat tttttggtga ttttgaatct gccattgata gggaaagtgg tgaacatagt
     2341 attatgtctt atggactgta ttgcgagaac ttgaggaggt tttatattgg taagactatt
     2401 gaagacatga tggtgaagat tgttttggct tgtgcagata atggtataac aaaggcgaaa
     2461 gtgatgtttc acaacgcaat gaattatgat tcgaatttta ttttcaagtg ggctactgaa
     2521 agtgagatgg caagggagtg gaacatcgaa ggtgtgatga agcaactgaa taagtttcaa
     2581 cagatgcgcc tgatatcaaa gaagaatcct aaactgacta ttgttgtggg ggatacattt
     2641 cagtttttga gtttaagttt ggaagcattg gttgatagta gtaaaagcaa gactggcaac
     2701 tatgatgaga atagacaaag gtttcctcgg ttctttgaac agatgcgcag gcgatatgga
     2761 ttaatggcaa gagaagtgaa ctttatcttg aagaagaatc cttttcctta tacgtggttt
     2821 gataggaagg agaagttgga tgagagtttt ggggctttat tggaagtgtt caggaatggt
     2881 gttgaatatt tcaaagcagg aacgaatttg gaagaagcat ataaacatgc taaacgagtt
     2941 ggagaagttt ttaggtgcac aacagcaagg gactatcata acatatatct aatgtgtgat
     3001 gtgatgcagc tcagtgatat atttatgcat gcacaagaag cttttatgga gacgcaccat
     3061 gtgattttga gcaactatgt tggtatgcct tcagctacat ggcatgcatt tttgcgtaat
     3121 gatccggagc ttaaactacc tttatatcgt tcagcacatg aagcattgtt tttcaaggcg
     3181 atgacaagag gtggagtaac atgtgcaagc aaacggtatg caacagcaga tggtgtatct
     3241 tcatctatta tttacttgga tgtgaatggg ctttatcctt ttgttatgcg tgagaagtat
     3301 ccttgtggag agttgaactt ggtgaatgtt agaggatatg aaggagagga cgcacaagca
     3361 tttattttgt cattgattga ggaatgtgag aggaaaggtg attgtggatt ttgtgctgag
     3421 attgatttgg tatatccaag agagcttcat gaagagactg atgatttccc atatgcacca
     3481 gagcatagag ttataccttc gcaagattat gaggcaagtg catacatgag aagatggcat
     3541 gaagtgaatg aagaagagga tccaccacat tttgaagggt tggttgcgac attacaggac
     3601 aagaaacatt attgtacgca ttggaggatt ctacaatggt atttgaaacg aggaatgaaa
     3661 gtggaagggg tgtatacgat tgtgagattt aatgagagga attatttggc atcgtatgtg
     3721 gagaagaaca tacgattgag aaatgaacgt agtgatccaa tggggaagat gttttataag
     3781 ttggcaggga attcgttata tgggaagaca tttgagaatc catttaatca tgggaaatgc
     3841 aaagtcatta gagataaagg acaacttcaa catcttcttg aagaaggtaa tgttgcacag
     3901 atagggtata tgaatgggga gagtacagtt gtcaagcttg atggtgagaa ggttgtgtta
     3961 aataaaccaa catatattgg agcaattgtt acggaatatg cgaaactcca tatgtacaag
     4021 ttgttttatg agaagatcat acctttatat ggaagagaga atgtggaact tttgtatacg
     4081 gatactgata gttttatcat caagatagaa catccaatgg agataacaag cacggaggaa
     4141 ttgttcaagg atatgacgga gagagagcca ggtttaattg gatcgattgg aggacaaatt
     4201 aagagtgaga ctggtatgaa atatggaata aagcgatatg tgggacttag ggcaaagtca
     4261 tatttctatg agacggaaga tgggaaagtt tgtcagaaag ctaaaggaac tacgcatgca
     4321 gcacaagagg aactttcatt caaagattat gctcgagcat tgtttgagat gttgactgtg
     4381 gctaaaagga atttagtttt ccaaaggaca ggttttacag tacgtacatt agagaatgaa
     4441 cgacgtgcat tgagtggtga tgatgggaaa cgtttagtgt tagcagatgg tatctcgacg
     4501 catgcattcg gatataatcc tcttcctgga agtgatggta atcctattcc ttttgatact
     4561 acctctcctc ttaccatgag tgagatagag tctataattt cttcttaaga atataaaatg
     4621 aaagtaagtt ggaaagaaag atttgcattg ggagggataa tgatggggcg aaggtaacct
     4681 ttcttagtga tgtagccgaa gttgaaagtg atgttgtgca tgaaagtcaa agctgaaggt
     4741 gaaatttttg caggtgctgt attagttaca gcatccttag aaataataag gacatcctcc
     4801 aaatcttttt cacttgtaag tagaggataa aaaacatcta agatatacat acttgatgtt
     4861 tgtgcagatc ctgaagtaag gcctgtttcg gaagcaatac catgagtttg accttcgatg
     4921 gggaagtttg aagaatagat gacgatggaa tttaatggac aaagggataa aggattaaag
     4981 aaatgaaaag tgaacacttc gaaactaact ccattatcat cttgttcata ggttggaatc
     5041 agattttcta aaacaatagc ataagcacca tattttctaa aggcttccaa atcttgatcg
     5101 gtagtgaatt tatcataata agaactgaca tcgactaaag gaagaccatg taaaagttca
     5161 gctaaactac gggagataaa aatactaaaa taattatgag ctctggcata agaagagttt
     5221 ccacataatg gccgcatatt attattattg ttaccatccc aatcaagatg ttcgataagg
     5281 attttaaatg tatcttcttc gaaatggatc ttaattctag ggaatttcca agtgttatta
     5341 tagttattta caagcggtcc taccgatcca taaactcttt cgagagtcag attcaaatca
     5401 ttttcaaata aagttagatt tgtatatgtg ataggactat gtttttttaa taactcatct
     5461 cgggagcttg ctctaaagtt ttttgaaaga gttgaataaa ctccagcgat ttgactcatt
     5521 ggataagtga ctgtatcaga atttgggaaa atacgatttg ctaaaccacc agaattactg
     5581 ttttcacgag tagcataaaa ccaatttcca agacaaaaac cacaatctgt aattaaagaa
     5641 taaatactat tttttccttt gcccactgtt gaaacttcta attctacttt aggaatagca
     5701 cttagaggaa ttgatgcttt tgtcaacatg acgctagcat cttggatttc actttcagga
     5761 tcaagtagag tagaagggag ttgaacatct aagacagcta gtctgtttcc ttcagaatct
     5821 tttgtttgat aagttgaagt agcagaacta aaatttgcac gataatattc ttcgttcatt
     5881 ccttcgtttt tattatatta tatttttgat caaatatata tgtgaaggac tgaatgacta
     5941 agtattacac atcaaagaac gctatgctat atggaggacg atatcgacgt aagcgcacga
     6001 agcggcgtcg aactacgaaa acatctacga cgactagtgg atctggttat agaggatccg
     6061 gaattactcg tcgtaagcgt ggtgttcgtc gtcgtcgtcg ttagatatat atatcctatt
     6121 ttatttccta catcaattag tttatattca tcatcttctt ttaataataa aactaattta
     6181 taagaagtga aggagtgatt gtttattttt gtggaaaaaa aaatgaagcg tgttggtgga
     6241 cgttatcctg cacgttgcag gaaacggggt ggtgctattg gagaggctga aatgaaacca
     6301 ttatatgatc gtcaacttta tggtactagc aatgcttcaa gcatgaagga ctatgccagc
     6361 cttagtgtga ctatggctga tgaagtttat atggctttga caaaaaaagc tgccgagttg
     6421 agtggtattc atatgggtga tctctcttcg ttcacttggg atgcatggga taaagcagct
     6481 gtggttaaat ctggcagttt gaatattggt gacactgctc ctcatgaatt ttatcgatat
     6541 gttccatggt ttttggctta tgatgttctg cagattaaag ctacaaatcc agctcttaat
     6601 gaaagagaga ggattgcttt aattaagatt gcggagctta tgcgtacttt acctcctaag
     6661 caggatccag ataggttttc acggtgggaa gaatactatc gtgatttcaa ggatggtgtg
     6721 tatggaggag gaaaagaaac atggttatat aatcaacgta ttagtacacc atatgatcca
     6781 accaatccat tattccattt tactccacaa cgttctcgga ttgaggtcaa gggagcttct
     6841 ccttctgttt atggtgacta tgatgttatg cgtattttag atgtgaagca ccagggtgat
     6901 gcaaacacaa ggtacttgga agggccattt gttggtacag gatggggggg gcgttcgcgc
     6961 cgaacggttt acccatcacg tcggcgcgca taaatagatg gggcggagca cacgatcaaa
     7021 tagatatgtt tgagctgata gagcaatcta gagccaaccc ccagcctgca cctgtacctg
     7081 cacctgcacc tgtacctgca cctgcacctg cacctatatc tattccttcc gcccctgtga
     7141 atttaaatcc aactataaat caaatgtcct caagagatcc tatagttgat atccaagggg
     7201 aagatgctct taaagaagcg gaagagaaag acttaagagg tgtagcgcca ggttctccta
     7261 catatgatag cattaaacgt cgatatgatg tttatcgtca tattattaat gaagtacttc
     7321 aaggtgtgaa gagtattgcg gataataatg gtatgaattt agatgcacaa atacctgcat
     7381 ttgctcaagc actagcgaaa tctttagcgg cctttaaaaa ggttgatgat ggaccatggg
     7441 gggatatttt gagtcgaggt gtgaaagatg caaaaacgac acgagagata acggatgcca
     7501 ttgcagaagg tattaggaat aatcttgata cgagattagc aaatactctt agccagatac
     7561 ctgttatacc tacagctgca cagatgacaa aggcacagag agctttaggt tcacaagtta
     7621 tgtctattat agaggggata cttgatcaag aggaatttaa taagatgttt atgaaaaaag
     7681 aagacggaaa aggtaatcct tattatgatg aagttagaga agcactttat gcaccattag
     7741 cgaaagctgt aattaatgct ttgactggtt tcaactatga taccgaacaa ttttttaaaa
     7801 tggtgaacgg cgatgaagaa gagagaaaga aagttaagga caaaataaca gaaagaatac
     7861 aagatatttt aggtaaaaag gggataggaa agatgcgaag aagtaatgga gtattgtacg
     7921 atatggaagt tgttaaagat gctgtaggtt ctgccatttt agatattata aaggatgcga
     7981 aaccggatat agatagacaa gaattagctg ctgctgttat tggtgtattt actaagaatt
     8041 ttgcgaagga tggcaaattt aaagaacagt taaagactga aatggatgcg aaacttaaaa
     8101 agttgtttgg aaaaatgaaa gatgaatatg ataaagctgt acaagatcct acgggcaaga
     8161 ctaaaattcc tacacttata tcagcatcag ctttagattt tacacctttg gaagacatga
     8221 tttcggggca agtgaaacga gcagtagaag gaagtaagaa tatccaagac tttttacaaa
     8281 aagggttgaa gagtcctatg gatgcgaaat ttggagaaat gcttcaacaa atgaaaagtg
     8341 attatgataa agctatagca gatcctacgg gcaagactaa tattcctaca cttatatcag
     8401 catcagcttt agattttaaa cctttggaag ggacgatttc cggtcaagtg aaacgagcag
     8461 tagaaggaaa taaagatatt caaggttttt tacaaaaagg tcttaaggag ggtttggaag
     8521 gtgctcttaa tgctcttcca aacactgaag cagatagtat aaaatatagt gatattatct
     8581 atgcatattt taataaatta ctttatgagg atgcaatagt tcaagatatc aagaaagtta
     8641 gtcgtgatgc atttggcaat gaaacttatg gtacaaaaac tataagagtt ttgaagcctg
     8701 aggtacttac tgcgttgtta gcgagattac aaactatcgg caaggatttt atatctgctt
     8761 taaagacaga tgaagataat aatttgttaa ttacagaaga gatgaagaaa cagagggatg
     8821 atatgatagg aaaaattatc aatttctatt ttccgaatat cagagatcct agtatagaaa
     8881 aaaaaatcac tgactgggca aatagaattg tagaggagta tactacaggt tttgtaacag
     8941 agagggaaaa gaacctaaac ctttacaatg ctttaagtaa aattatgtct gatggtatgt
     9001 tgaaactgat tgaaaagatg ggaatcaatg cagatgcata tgcagatgcg atagcggaag
     9061 caccagatga tagtgtgatg ggtgtggcga tgaatgctct ttttactaaa gttgctgaca
     9121 ctactattaa attatttaaa aagtatatgg acgaagcaaa aagtagttgg gggaaaacac
     9181 tgaaagatac tttaccaaat ctggcagcaa caattaataa atttaaggaa atgagagaag
     9241 taatagataa atattttaat gcaaagactg caatgacaga agcatttcca gatgatgcta
     9301 ctgtaaagga atatactaaa caattaaagc ttttacttga ttattggaag gagagagata
     9361 cggaaatggc agttgatgag gcggcaacag tttctaaagt agtagctccg ccagcaccgg
     9421 tggttgcttc agtaaaagcg aaagatatac aagatgctat agctcctatt agaagggaga
     9481 tgactactct taatgctgca attataaaaa tttttggtaa agatgctttg caagatggaa
     9541 atgtaatgaa tgatacagag ggagaacagg taaagcctaa agaggtagat agaattaaag
     9601 atataattag tgattgtata agaaacgatc caactataaa gtctcttgct ggtctagcaa
     9661 cggaagtaag agagatgaaa gaaagagtaa ctactttgaa tacaacggta acaaatagta
     9721 tcgtgaaaca acaggatatt acaaatattt atgctgcaat acaaggaata gtaactagtg
     9781 taagagcatt aacagatgca gtaggtataa acaaaagtga gcaagagact ataaatacta
     9841 atttatcagc gttaatgagt actacaagtg aaaatggatt accaaaaatg tttactaatc
     9901 ttagtcttga aatgagcaaa gtgacagcat ctttaactgt tcttgaagca atttttgacc
     9961 aattaaaggg agtaattgag aagaaaacta tgaccgatga tcaattaaac gaaagaatta
    10021 actgggcaag tcaaaatgat gccaggttag ttcaattaca agctttttat gaaagcctag
    10081 ttgctacagt caaaagcatg caagaaaaaa tgaagagttt tggttcatta acggagaatg
    10141 agaaagatgc tcttgggaaa attgcaggga tgaatactac tttgggaaat attgctaaat
    10201 ttttcccagt aaatgttcct gaaacatata gagttccatt agtttctcct atggtaacta
    10261 atgatgaatt cacgacagtt atacgaagag tgcacaagta tttaccttta gaagcgtatg
    10321 atgatagtgc tgaattccta gttgttgcaa aaccaaaagg tgttgctact cctgctgatg
    10381 ttgctgctgc tacttctgct gcccaacttc ctcctgctga tgatatggtg acagagttag
    10441 aaccaattaa tctaagagag gttactgaga ttattcggga aatggatcct gttcatggat
    10501 ctcttgaaag acaattagtt tctttagaag aaatggaaaa gttaattaaa ggacaaagac
    10561 caaactccta tgttacaaat atgcgcgata aggaagaaat tttaaattat atcaagcaat
    10621 ggacgccgac ttttattagt gaagtgagaa aagattaccc tcaactaact aatttagata
    10681 atttagctga aaaggtggta gattatataa atgttagaca agagccatta cggaaagcta
    10741 tttctttcat attgaggaat aacttacctg aaaaaactgc acaaagttat atacaacgca
    10801 ttttgcagga acatattgtt tctcctcgtg atacggaact aaaaaatggt ttatcatctt
    10861 tacagcctgc aactattaga aatcctttaa gtggcttgcc tgaaaaaaga ggtaacagag
    10921 aaacccattt agaaagagta ttaaatgata ttggtggatt tgaaatatct tttttaactg
    10981 ggttagtgaa atctttatat aaagatgtcc aaccttttac acctcttcaa cttgtagcat
    11041 tttctcctca agtaaggagt aaactgttga atgatttaag gcaacaacaa caagaaatac
    11101 aagtttccaa tccaggtggg gtgaaaagaa aacctaaaac actagatgat ggaagtcgtt
    11161 tactttcaat tgatgaaata gctcctaatg ttccacaacc actaccacca ggattagcac
    11221 cacaacaacg actacaacaa ctacaacaac gacgagaaca aatacaacaa cggcaacaac
    11281 tacaacaact acaacaacta caacaacaac aacaacaaca acaacaacaa caacaacaac
//
