# Supplementary material for: Widespread Horizontal Gene Transfer Among Animal Viruses
Source: bioRxiv. 2024 Mar 26:2024.03.25.586562. Preprint. [Version 2] doi: 10.1101/2024.03.25.586562 (PMC11071296; doi:10.1101/2024.03.25.586562)
Supplement: Supplement 2 [file media-2.zip › File2_Maps/uAdoma_carinoma_ribbonwormendogenizedE1_SRR11669581_4277.gb]

LOCUS       uAdoma4277ct_1          5621 bp    DNA     linear       01-JAN-2019
DEFINITION  [note: taxonomic lineage
            d_Viruses;-
            _Monodnaviria;k_Shotokuvirae;p_Cossaviricota;c_Papovaviricetes;o_Se
            polyvirales] [isolation_source=original].
ACCESSION   
VERSION
DBLINK      BioProject: unknown
            BioSample: unknown
            Sequence Read Archive: unknown
KEYWORDS    .
SOURCE      Sepolyvirales sp. ct35XLH (unknown)
  ORGANISM  Sepolyvirales sp. ct35XLH
            Unclassified.
REFERENCE   1  (bases 1 to 5621)
  AUTHORS   Taker,C.
  TITLE     Cenote-Taker 2 dummy template file. Do NOT submit
  JOURNAL   Unpublished
REFERENCE   2  (bases 1 to 5621)
  AUTHORS   Taker,C.
  TITLE     Direct Submission
  JOURNAL   Submitted (01-JAN-2019) Taker 2, Cenote, 1000 Circle St., Cenote,
            DC 31111, USA
COMMENT     ##Genome-Assembly-Data-START##
            Assembly Method       :: unknown_assembler
            Genome Coverage       :: 1x
            Sequencing Technology :: Illumina
            Annotation Pipeline   :: Cenote-Taker 3
            URL                   :: https://github.com/mtisza1/Cenote-Taker3
            ##Genome-Assembly-Data-END##
FEATURES             Location/Qualifiers
     source          1..5621
                     /organism="Sepolyvirales sp. ct35XLH"
                     /mol_type="genomic DNA"
                     /isolation_source="unknown"
                     /collection_date="unknown"
                     /note="genome binned from sequencing reads available in
                     unknown;
                     derived from metagenome: unknown"
     CDS             434..640
                     /note="no search hits"
                     /codon_start=1
                     /transl_table=11
                     /product="hypothetical protein"
                     /translation="MIFYSNYRNCGILTCNLGDFDQWDYDLWDFDLWDFVRTPHYDIM
                     WNLLHLRLSTNMQFVLPIKATAHL"
     CDS             complement(678..869)
                     /note="no search hits"
                     /codon_start=1
                     /transl_table=11
                     /product="hypothetical protein"
                     /translation="MIDKRGYFNYFIKLSIDVLLSIMTLCGTCCIYDFPPTWDFVRTP
                     MCFRSTIYRLINCAVILGI"
     CDS             complement(990..1184)
                     /note="no search hits"
                     /codon_start=1
                     /transl_table=11
                     /product="hypothetical protein"
                     /translation="MINIYYQISRDLQLDFDIYYMAQKLNRRLAYPFYPLVYINCIIT
                     ICSNIQISECFVFFQRSNKT"
     CDS             1316..1486
                     /note="no search hits"
                     /codon_start=1
                     /transl_table=11
                     /product="hypothetical protein"
                     /translation="MLLNTPRLPFLLETVCIQVEKVTILYIRYIKENRKTLKLNSYQR
                     GSNQYEISSLVT"
     CDS             complement(1580..1675)
                     /note="no search hits"
                     /codon_start=1
                     /transl_table=11
                     /product="hypothetical protein"
                     /translation="MKIMFLLDTCYIRVMLYGRNYCHSKLLIIIM"
     CDS             complement(1693..1848)
                     /note="no search hits"
                     /codon_start=1
                     /transl_table=11
                     /product="hypothetical protein"
                     /translation="MVFDILVFFIILFVSFIISFNTCFFKIHISTHLVHRPKLYLFSS
                     SKLVTTI"
     CDS             complement(1997..2089)
                     /note="no search hits"
                     /codon_start=1
                     /transl_table=11
                     /product="hypothetical protein"
                     /translation="MCDSQEPLFPPRFEPTILGLLACYLPSIII"
     CDS             complement(2082..2198)
                     /note="no search hits"
                     /codon_start=1
                     /transl_table=11
                     /product="hypothetical protein"
                     /translation="MQKGQCVFKLYIYYFIMCVWDFLYILLGRYFSILPCVV"
     CDS             complement(2261..3400)
                     /note="no search hits"
                     /codon_start=1
                     /transl_table=11
                     /product="hypothetical protein"
                     /translation="MATYFRCVFFFDFLLYVRLIAVDQLQLFAAVCYMLADKYEQADA
                     KPHVFIIRTYTQNTYSTADINRAELEVLLIIQVIIAAPTLYSFFMYFVDIMKLSSDYT
                     RRLTSKFVQMTHQMMFSNQRPSLIFARTLSEFVRSEQSKCSDSTVYTVDNFLRPIYHR
                     RRFASGQYLPIEIINKIVGLVAISSPPSKSLNLRLVSKQVKNQYDNCISSLKGTVYIK
                     HGAIPDVISIREILDLQQPWEFKNNAENLKFIVDNPRWYMFSLALIPSPTLGDRIRGN
                     YVKHKVRYVIFSIPEVECVDCSNKSPFCPNCIARYGYPCESCEDWISEQFCYGCEHNV
                     SSQMDHVCTGYGIGLCATCDWSFNDSHELLLAGNRRHRVVYPAQT"
     CDS             complement(3490..3615)
                     /note="no search hits"
                     /codon_start=1
                     /transl_table=11
                     /product="hypothetical protein"
                     /translation="MISEWWFILLFIKNISPYLKSKYQYFVFCRKLMGWYSGRCS"
     CDS             complement(3627..5480)
                     /inference="protein motif PDB:2V9P_H"
                     /codon_start=1
                     /transl_table=11
                     /product="Replication protein E1"
                     /translation="MKARALYVLPLNKPKLTRSLTYVKTLRPDFASTKLGDDVFKYVL
                     RRFGTHLPDGKIQQGSYTVDVDELQDMPMACNFSHAALRHFLDLCFKYNVEDEVGINR
                     ELRRLRTLSRENYIAQNRKFPPEVLNDDFFMNFKELAVSYNIVENAEAKLKTAMYIPL
                     QQREDEVENPDMMFILDSAIKKEFSLLEIEDIVDAISQMNDDLSYDNILRCIQSLSCF
                     SAIDIEQSEMALNFFQSLKLYNAKKIQSEYISIIDIFYLIMRALLKEVRRKCSIVFAG
                     TTRLGKTTFAASLLDSIFGKDDGRIGRINGATIIQSAFALEGAIGRLAVLFDDINEAA
                     IKELDNSLRPFVDGAKVPINRKNKKPKLIYFPPSVFTTNFEPQKIPYTLQTRFIVFES
                     MTDPSHIKEFHITDNTAFHQYNRRVMLFFVIFLMSRSHIGRKTSFEMIKAECESYCDF
                     CLDHAMTYCNGSAMEPLVYITKQSDRMRQVLPPLPVFKDQLQEYMQRLKSHAKSVRTL
                     FKHIFLTNKILTQADFEDLLMKFDLEDATLPQLGTMKNVFDVARELTINDHSNIIRLL
                     FTYLGNEKCQDVCKGCSNCYKTHISTQCVCLESCLIEQLNTQTDIFQFANR"
ORIGIN      
        1 catttaaaat aacaagaaat agacaaaatt tcaccaattt ttaaaactta acaccataat
       61 taataaaaat taattttttt taaatcatat attttttcaa aaaatatcat ataatacaat
      121 catactatct gtgccaagcc catgtgatga ttgtaagtaa gtagataggt agctaggttt
      181 tatttatgtc ctggtcatta atgtaaattt tgaaaatgtg attttgtctc actcgctgaa
      241 gattttcttt gatcaaaaat actaattaat taatcatcaa tttaggcatg ttcgactgct
      301 ttaatcttac aaacaaagga attaattgct agtggtaata acctttattc taaaatctca
      361 aagtacaaat aaattactat ctatttaata catttcatgt catctaaata ttttataata
      421 tttttttaat attatgatat tttattcaaa ttatagaaat tgtgggattt tgacctgcaa
      481 tctgggggat tttgaccagt gggattatga cctatgggat tttgacctgt gggattttgt
      541 ccgtacaccc cattatgaca ttatgtggaa cctgttgcat ctacgacttt ccaccaacat
      601 gcagtttgtt ttaccaatta aggctaccgc acacctataa ccaatatcgg ctcaaaaatt
      661 atcgaaaacg aaatttttta aatgcctaaa ataaccgcac aattaattaa ccgatatatc
      721 gttgaacgaa aacacattgg tgtacggaca aaatcccatg ttggtggaaa gtcgtagatg
      781 caacaggttc cacataatgt cataatggat agtaaaacat caattgataa ttttataaag
      841 taattaaaat aacccctttt atcaatcatg tctcaaacat aattaattag ggctcactgc
      901 caaataaaat gttttaacaa cgttcatggc acttccaaat aattcaaaat gatttttttg
      961 gagattggag acacgtcatt aatttaaaat taagtcttat tactcctctg aaaaaacaca
     1021 aaacattctg aaatctggat attagaacat attgttatta tacaattgat atagaccaaa
     1081 gggtaaaatg gatacgccag ccttctattc aatttctgag ccatatagta tatatcaaag
     1141 tctaattgca agtctctaga aatttgatag tatatgttga tcaagacata tcaattaata
     1201 atattttata aacataattt taacactcta aataatcaag gtaaataatc aagttcaagt
     1261 tagagcgttg caagccttgg attcaatatc tgagagctac gtataacatc caaaaatgct
     1321 tttgaatacc ccacggttac cattcctgtt ggaaacagtt tgtatccaag ttgaaaaggt
     1381 gactatatta tatattaggt atattaaaga aaataggaaa acattgaaat tgaattcgta
     1441 ccagaggggc tcgaaccaat atgaaattag ttccttggta acgtgatcac ttaaggtaac
     1501 cgtaaaggca atttcttaaa acagtttcag agtaatttcc cttatctagt atagtgtaat
     1561 ttatgagatc agaccatact tacatgataa ttattaacaa tttactgtga cagtaattgc
     1621 gcccgtataa catcacccgt atgtagcaag tatcaagtaa aaacattatt ttcatggtaa
     1681 tttgacattt atttatattg tagttactaa tttggatgat gagaataaat ataatttcgg
     1741 cctgtgtacg aggtgtgtac taatatggat tttaaaaaaa caagtattaa atgaaataat
     1801 aaaacttaca aataaaataa taaaaaaaac aagtatatca aacaccattg cagccctcga
     1861 cttattacat aaatgaaata ctaaaactta caaataaaat ctaatcaata tttacttatt
     1921 aaataaatga aataataaaa cttacaaata aaatctataa tttacttatt atataaacgg
     1981 aatacgacat gtatttctat ataattatac ttgggagata gcatgctagc aagccgagga
     2041 tcgtgggttc gaaacgcggc ggaaaaagag gttcttggct gtcacacaac acaaggtaag
     2101 atactgaaat aacgacctaa aagaatatat aaaaaatccc atacacacat gataaaataa
     2161 tatatataaa gtttaaaaac acattgccct ttttgcacaa cctgtaagat tagatctcag
     2221 gacatatctg ttatagatgc gacgaagact tatcattgca tcatgtttgt gcgggatata
     2281 ctacccgatg tcgtctgttg ccagcaagta atagctcgtg actgtcatta aatgaccagt
     2341 cacatgttgc acagagaccg ataccatacc ccgtacaaac atgatccatc tggctcgaaa
     2401 cattgtgttc gcatccatag cagaactgct ctgagatcca atcttcgcac gactcgcatg
     2461 gatagccata tcgtgcgata cagtttgggc aaaaagggct tttgtttgaa cagtcaacac
     2521 attccacttc cggaatggaa aaaatgacgt atctcacctt gtgttttaca taatttcccc
     2581 tgatacgatc acccagagta gggctgggga tcaatgccag agaaaacatg taccagcggg
     2641 gattatcgac aatgaattta aggttttccg cgttgttttt aaattcccaa ggttgttgta
     2701 aatctaatat ttcccggatg gaaattacat cagggatggc accgtgttta atatacacag
     2761 tgcctttcaa acttgaaata caattgtcgt attggttttt aacctgtttt gacacaagac
     2821 gaagatttag tgattttgat ggaggagatg agattgccac taggccaacg attttgttaa
     2881 taatttcaat tggtaagtat tgtcctgatg caaatcttcg tctgtgataa ataggccgta
     2941 aaaagttgtc gacagtataa actgtactat ccgaacactt ggattgctcg cttcggacaa
     3001 attcggatag tgttctggca aatataagcg atggtctttg gttcgaaaac atcatctgat
     3061 gtgtcatttg tacaaatttg gatgtcaaac gtctggtata atctgaactc agtttcataa
     3121 tgtcgacaaa gtacataaaa aacgaatata acgtcggggc tgcaatgatg acttgaataa
     3181 tcaataagac ttctaattcc gcacggttaa tatctgcagt ggaatacgta ttttgggtat
     3241 atgtccgaat aataaaaaca tgaggtttcg cgtctgcttg ctcatatttg tctgctaaca
     3301 tatagcaaac agccgcgaaa agctgaagtt ggtctacagc tattaaccgt acgtatagta
     3361 ggaagtcaaa aaaaaataca catctaaaat aagttgccat attggcctcg caagtacaca
     3421 cctcgtacaa ccagtttaaa ataatggttc gctgaaccct tgtcagccac gtggctctag
     3481 ggagtctgtt tatgagcacc tcccgctgta ccagcccatc aatttcctac aaaatacaaa
     3541 atattgatat tttgacttta agtagggaga tatatttttg ataaataata aaataaacca
     3601 ccactcagat atcattcgat tgctattcac cgatttgcaa attgaaaaat gtctgtttgt
     3661 gtgttgagtt gttcaataag acaactctcc aaacatacac attgtgtgga aatatgtgtc
     3721 ttataacagt ttgaacaacc cttacataca tcttgacatt tttcatttcc caaataggtg
     3781 aatagcaatc gaatgatatt tgaatgatcg tttattgtca gttccctagc tacatcgaat
     3841 acgtttttca tagtgcccag ttgcggcaat gtggcgtctt caagatcaaa tttcatgagt
     3901 aaatcttcaa aatcagcttg ggtcaagatt ttattggtca agaaaatatg tttgaaaaga
     3961 gtcctaacag acttcgcatg ggatttcaaa cgttgcatgt attcctgaag ctggtccttg
     4021 aaaacaggca gtggtggtaa aacttgccgc attctgtctg attgtttggt aatataaacc
     4081 aaaggttcca tagcagaccc attgcaataa gtcatcgcgt ggtctagaca gaaatcacaa
     4141 taagactcac attcggcctt aatcatttca aaagaagttt tacggccaat gtgagatctg
     4201 ctcatcagaa aaatgacaaa gaaaagcata acacgtctat tgtattgatg gaatgccgtg
     4261 ttatcagtaa tgtgaaattc cttaatgtga ctcgggtcgg tcatgctttc aaacacaata
     4321 aaccgtgttt ggagtgtgta tgggattttt tggggttcaa agttcgttgt aaatacagaa
     4381 ggagggaaat aaatcaattt tggtttttta ttttttcgat ttatagggac cttagcccca
     4441 tctacaaacg gccttaggga attgtctaat tcttttattg ctgcctcgtt tatgtcatca
     4501 aacaggacag caagacgtcc tatagcccct tctaaagcaa acgcactttg aataatggtc
     4561 gctccattta tgcgaccaat gcgcccatca tccttgccaa atatggaatc gagaagactt
     4621 gctgcaaagg tggttttacc gaggcgagtt gtcccagcaa aaactataga gcattttctt
     4681 cttacttctt tcaataaagc gcgcataata agataaaaaa tatcaataat actaatatat
     4741 tcggactgaa tttttttagc attgtacagt tttaaagact gaaagaaatt gagagccatt
     4801 tcagattgct ctatgtcgat ggcagaaaag cacgataaac tttgaataca tcgcaatata
     4861 ttatcatatg acagatcgtc gttcatttgt gaaatagcat caacgatatc ttcaatctcg
     4921 agcaatgaaa attccttttt aattgctgag tccagaataa acatcatgtc tgggttctca
     4981 acttcatcct ccctctgttg aagaggaatg tacatagctg ttttcaactt tgcctcagca
     5041 ttttctacaa tgttatagga aactgcaagt tctttgaagt tcataaaaaa atcatcattc
     5101 agaacttcag gtggaaattt cctattttga gcaatatagt tctccctact taaagtccgt
     5161 aaacgacgga gttccctatt aattcctacc tcgtcttcca cattatactt gaaacataag
     5221 tccaaaaaat gcctaagggc tgcatgagaa aaattacatg ccatgggcat gtcttgcaat
     5281 tcatctacat ctacagtata tgacccttgt tggattttac catcaggtaa atgagtacca
     5341 aaacgccgta agacatactt aaagacatca tcccccagtt tggtactagc aaaatctggt
     5401 cttaaggtct taacatacgt taaagatctg gttaatttgg gtttgtttaa tggcagaaca
     5461 tataaagcac gggctttcat tgttccatat cttggcgctc cctcacaaaa acatacaaag
     5521 tcattgattc tctctaaaat gtatcgatcg aatttttttt ccctttctta tttttaccct
     5581 gatttactac gtcgataata tttgaccttg ctgttatttt c
//
