# Supplementary material for: Widespread Horizontal Gene Transfer Among Animal Viruses
Source: bioRxiv. 2024 Mar 26:2024.03.25.586562. Preprint. [Version 2] doi: 10.1101/2024.03.25.586562 (PMC11071296; doi:10.1101/2024.03.25.586562)
Supplement: Supplement 2 [file media-2.zip › File2_Maps/uParvo_sus_pigfeces_SRR11413591_3481.gb]

LOCUS       uParvo3481ct_1          3481 bp    DNA     linear       01-JAN-2019
DEFINITION  [note: taxonomic lineage
            d_Viruses;-
            _Varidnaviria;k_Bamfordvirae;p_Preplasmiviricota;c_Maveriviricetes]
            [isolation_source=original].
ACCESSION   
VERSION
DBLINK      BioProject: unknown
            BioSample: unknown
            Sequence Read Archive: unknown
KEYWORDS    .
SOURCE      Maveriviricetes sp. ctZ2G45 (unknown)
  ORGANISM  Maveriviricetes sp. ctZ2G45
            Unclassified.
REFERENCE   1  (bases 1 to 3481)
  AUTHORS   Taker,C.
  TITLE     Cenote-Taker 2 dummy template file. Do NOT submit
  JOURNAL   Unpublished
REFERENCE   2  (bases 1 to 3481)
  AUTHORS   Taker,C.
  TITLE     Direct Submission
  JOURNAL   Submitted (01-JAN-2019) Taker 2, Cenote, 1000 Circle St., Cenote,
            DC 31111, USA
COMMENT     ##Genome-Assembly-Data-START##
            Assembly Method       :: unknown_assembler
            Genome Coverage       :: 1x
            Sequencing Technology :: Illumina
            Annotation Pipeline   :: Cenote-Taker 3
            URL                   :: https://github.com/mtisza1/Cenote-Taker3
            ##Genome-Assembly-Data-END##
FEATURES             Location/Qualifiers
     source          1..3481
                     /organism="Maveriviricetes sp. ctZ2G45"
                     /mol_type="genomic DNA"
                     /isolation_source="unknown"
                     /collection_date="unknown"
                     /note="genome binned from sequencing reads available in
                     unknown;
                     derived from metagenome: unknown"
     CDS             3..383
                     /note="no search hits"
                     /codon_start=1
                     /transl_table=11
                     /product="hypothetical protein"
                     /translation="-
                     EDNNLSDLVKISPKYFKISTGGETTINPAFSTDSTNADPDYRLWSMTKQGLDQNNSPC
                     LNYNIWKNASRFYIFSFAENFSLLDNNNYINYELRFSDDDTVDIPEKVNIHRIYLKDY
                     LTIFESQTE"
     CDS             complement(835..3240)
                     /inference="protein motif PFAM:PF04735.11"
                     /codon_start=1
                     /transl_table=11
                     /product="DNA helicase"
                     /translation="MESDILCQPYYEVYNEDTLRRCISFLIEKEKILRNNVEISQGVN
                     PSVYLCYLENSINKNVLSADKSIDILYSSGGGDKFGLYRKYATVNNCNACGACHFMRE
                     IRAALYKDNYIDIDIVNAYPNFMYSITNGKYLGEYINNRDKYLKEIMESCKVSRDLAK
                     RLFLMIGFGGNYRTWYNNNAKNVQPTEFVINYYNEMQNSRKIIIDHANKITIKTNCTI
                     KNNKYQNPDGKQHCCKLKNILIADSKSTGKLSQYELDNSCISRYMQFLEVNIIRQVYK
                     KLSDLGIDISTCIYCFDGCMIRKDQLEKIKLTPNQLTDAINEYIHNIDFYIPLDNIKF
                     ISKDFEQNDFDPMEYQPCKYNTYAEYLSAKPECIEYPNEPFSFGKLKSLKQGDRIDRQ
                     INYIRQYVVIDIMTNTVMCRYTINNMTMYKPSDFKAILAQNGCEHLYSYIETAYRKDD
                     IDNPRKWLIKTQNGDLYYSMFMGIKPEIINGHYNKEIGDDFEKFVNTFAYGESNCVEL
                     QLQYIEPLKKLLGSLAMKPGYRTEIAVCIASNQGYGKDTLFDIVSKWYDPIETAKSTL
                     DKVVGQFNVNAGKCVVMINECHDRSTDTVNKIKDYITASEVTVNHKYGHIETKDNKST
                     LFLFSNTTQGIPLEWETGERRGLFYNLQGVPVKKSFAKEFRTKWENNPDFLSSCYHKA
                     CEWYDSSYDFHRNIYTPSKDTMQRCNMPWIVEVIYYNKLFDTYTPSELVNQIRICADE
                     DIKDLSIRNISKEMTKLFGNNVYRRSNGIRLIDLHYVRDLIEEKYNILPEDRIDACEF
                     EED"
ORIGIN      
        1 ctgatgaaga taataattta tcagatcttg taaaaatatc tccaaaatat ttcaagattt
       61 ctactggtgg tgaaactact attaatcctg catttagtac tgacagtaca aatgctgatc
      121 ctgattatcg tttatggagt atgacaaaac aaggacttga tcaaaataac tctccttgtt
      181 taaattataa catttggaag aatgctagta gattttatat attcagtttt gctgagaatt
      241 tcagcttact tgataataat aactatatta attatgaatt aagattttct gacgacgata
      301 ctgttgatat tcctgaaaag gtcaatattc atagaattta tttgaaggat tatctaacta
      361 tttttgaaag tcaaactgaa taattgagaa gaatttattc gttgaaacaa cttttttact
      421 ttgtttctaa cagtgacgta agtgacgata gtgacgatac tttataaact tttaaaatag
      481 aacagatttt cagtttttct taaaatctta aaaataaaaa tcttttatta aattatcgtc
      541 actattgtca ctgtaaatta taaaatcaag caaattaaac aaaatatagt aaaatcatct
      601 gtatgacatt cccttaaacg ttaaaaagta gggagtgacg ttaaatataa attatcgtca
      661 ctagtgtcga taattaacgt cactgttaaa gatttctaga aaaatttaga ctaactgtta
      721 aaattattat cgtcactgtt taaattatta tcgtcactgt taaatattaa gtgacgttaa
      781 acaaagtgaa acgctgaatt gcttattcaa agtaaaagaa ttaatttaag atttttaatc
      841 ttcttcaaat tcacaagcat caatacgatc ttctggtaaa atattatatt tttcctcaat
      901 aagatctctt acatagtgta aatcaattaa acgaatacca ttagagcgtc tatatacatt
      961 atttccaaat aatttggtca tttctttact aatattacgt atactaagat ctttaatatc
     1021 ctcatcagca caaattctaa tttgatttac aagttcagat ggagtatatg tatcaaataa
     1081 cttattataa tatataactt ccacaatcca tggcatatta catctttgca tagtatcttt
     1141 tgaaggagta tatatatttc tatggaaatc atatgaagaa tcataccatt cacaagcttt
     1201 atgataacaa cttgataaga aatcaggatt attttcccat tttgttctaa attcttttgc
     1261 aaatgatttt ttaacaggaa ccccttgtaa attataaaat aatccacgac gttcaccagt
     1321 ttcccattca agaggtatac cttgagtagt attactaaat aagaataatg ttgatttatt
     1381 atcttttgtt tcaatatgac catatttatg atttactgta acttcagatg ctgtaatata
     1441 atctttaatc ttattaacag tatcagtgga tctatcatga cattcattaa tcataacaac
     1501 acatttacct gcatttacat taaattgtcc aacaacttta tctagtgttg attttgcagt
     1561 ttcaatagga tcataccact tacttactat atcaaaaaga gtatctttac catatccttg
     1621 atttgatgct atacaaacag caatttcagt acgatatcca ggtttcatag caagtgatcc
     1681 taatagtttc ttaagaggtt caatatattg taattgtaat tcgacacaat ttgattcacc
     1741 atatgcaaaa gtgttaacaa atttttcaaa atcatcacca atttctttat tgtaatgtcc
     1801 attaataatt tcaggtttta tgcccataaa catactgtaa tataaatccc cattttgtgt
     1861 ttttattaac catttacgag gattatcaat atcatctttt ctatatgcag tttcaatata
     1921 agagtataag tgttcacatc cgttttgagc taaaattgct ttaaaatcac taggtttata
     1981 cattgtcata ttattaatag tatatctgca cattacagta tttgtcataa tatcaataac
     2041 aacatactgt ctaatataat taatttgtct gtcaatacga tctccttgtt ttaatgactt
     2101 taattttcca aaactgaatg gttcatttgg atattcaata cattctggtt ttgctgataa
     2161 atattcagca tatgtgttat atttacatgg ctgatattcc ataggatcaa aatcattttg
     2221 ttcgaaatct tttgatataa atttgatatt atcaagagga atatagaaat caatattatg
     2281 tatatattca ttaatagcat ctgttaattg attaggtgtt aatttaattt tttctagttg
     2341 atcctttctt atcatgcatc catcaaaaca atatatgcat gtactaatat caataccaag
     2401 atcacttaat ttcttataaa cttgacgaat tatattaact tctaagaatt gcatatatct
     2461 actaatacat gaattatcaa gttcatattg tgataatttt cctgttgatt tactgtctgc
     2521 aataagaata ttctttaatt tacaacaatg ttgtttacca tcaggatttt gatacttatt
     2581 atttttaata gtacagtttg ttttaatagt aattttatta gcatgatcaa taataatttt
     2641 tcttgaattt tgcatttcat tataataatt aataacaaat tctgttggtt gtacattttt
     2701 agcattatta ttataccaag ttctataatt accaccaaat ccaatcatta aaaataatct
     2761 ttttgctaaa tcacgtgaaa ctttacatga ttccattatt tctttaagat atttatctct
     2821 attatttatg tattcaccca aatacttacc atttgttatt gaatacataa aattaggata
     2881 tgcattaaca atatcaatat cgatataatt atctttatat aatgcagctc ttatttctct
     2941 cataaaatga caggcaccac aagcattaca attatttaca gttgcatatt ttctatataa
     3001 tccgaatttg tcaccaccac ctgatgaata tagaatatct attgatttat ctgctgataa
     3061 aacattttta ttaatagaat tttctaaata acataaataa actgatggat ttacaccttg
     3121 actgatttca acattatttc ttaatatttt ttctttttct attaaaaaag aaatacatct
     3181 tcttaaagtg tcttcattgt atacttcata gtaaggttgg cataaaatat cagattccat
     3241 tttactttgt atttatttaa taaataaaaa aaatttttaa aatagaaaat aaaaattagt
     3301 tagaattaat ttagataaaa tttatgatta ctaagaaaaa acttgcagtg acgataatag
     3361 tttaaacagt tagtctaaat ttttctagaa atctttaaca gtgccgatat ttatcgtcac
     3421 tagtgacgtt aaacaccaaa ttatcgtcac tgtcaattac tatcaatttg ttactattta
     3481 a
//
