# Supplementary material for: Widespread Horizontal Gene Transfer Among Animal Viruses
Source: bioRxiv. 2024 Mar 26:2024.03.25.586562. Preprint. [Version 2] doi: 10.1101/2024.03.25.586562 (PMC11071296; doi:10.1101/2024.03.25.586562)
Supplement: Supplement 2 [file media-2.zip › File2_Maps/uMega_caspiansea_SRR2027816_19899.gb]

LOCUS       uMega19899ct_1         19899 bp    DNA     linear       01-JAN-2019
DEFINITION  [note: taxonomic lineage
            d_Viruses;-
            _Varidnaviria;k_Bamfordvirae;p_Nucleocytoviricota;c_Megaviricetes;o
            _Algavirales;f_Phycodnaviridae;g_Prasinovirus]
            [isolation_source=original].
ACCESSION   
VERSION
DBLINK      BioProject: unknown
            BioSample: unknown
            Sequence Read Archive: unknown
KEYWORDS    .
SOURCE      Prasinovirus sp. ct5QX8N (unknown)
  ORGANISM  Prasinovirus sp. ct5QX8N
            Unclassified.
REFERENCE   1  (bases 1 to 19899)
  AUTHORS   Taker,C.
  TITLE     Cenote-Taker 2 dummy template file. Do NOT submit
  JOURNAL   Unpublished
REFERENCE   2  (bases 1 to 19899)
  AUTHORS   Taker,C.
  TITLE     Direct Submission
  JOURNAL   Submitted (01-JAN-2019) Taker 2, Cenote, 1000 Circle St., Cenote,
            DC 31111, USA
COMMENT     ##Genome-Assembly-Data-START##
            Assembly Method       :: unknown_assembler
            Genome Coverage       :: 1x
            Sequencing Technology :: Illumina
            Annotation Pipeline   :: Cenote-Taker 3
            URL                   :: https://github.com/mtisza1/Cenote-Taker3
            ##Genome-Assembly-Data-END##
FEATURES             Location/Qualifiers
     source          1..19899
                     /organism="Prasinovirus sp. ct5QX8N"
                     /mol_type="genomic DNA"
                     /isolation_source="unknown"
                     /collection_date="unknown"
                     /note="genome binned from sequencing reads available in
                     unknown;
                     derived from metagenome: unknown"
     CDS             complement(1..105)
                     /inference="protein motif CDD:cd09278"
                     /codon_start=1
                     /transl_table=11
                     /product="RNase HI family found mainly in prokaryotes"
                     /translation="MIEVYTDGSCLGNPGPGGWAYIIDDFIGRGGAKVT"
     CDS             complement(132..299)
                     /note="no search hits"
                     /codon_start=1
                     /transl_table=11
                     /product="hypothetical protein"
                     /translation="MVHFVSKRLKILSNVTNIMETIYEILIAFSAFGVLYMNFDRIMY
                     WCIPKSDDTET"
     CDS             291..653
                     /inference="protein motif CDD:KOG3398"
                     /codon_start=1
                     /transl_table=11
                     /product="KOG3398, Transcription factor MBF1
                     [Transcription]"
                     /translation="MNHYQDWDPVIIRGKVNKEKEKEKYVKFMGQEIKLPKRSQYSGK
                     TKEQKLDETELGTHKKVSKETALTIQKARVAKQYTQKDLAGLINVSTDIISSYESGKA
                     IPDPKVMQKLRRVLGVKL"
     CDS             complement(643..1452)
                     /inference="protein motif PFAM:PF05551.10"
                     /codon_start=1
                     /transl_table=11
                     /product="homing endonuclease"
                     /translation="MGVNGLKDYELYLIKMTYKLVPISSRPGAHFAIDEEDYEKFVEN
                     MPNWSMAGANNKYLQCDWKKCPVGRRRPRLHRLLMVGLCDDKNIVVDHINGDTLDNRR
                     CNLRVITQAQNVAHRPNTNTNNNSGTRGVYWCNTNNRWIACIGHNDTYWWKKSFVDKE
                     EAEREIKTKREEYNLIHGITTGKVPELIPELNESHNILNRHIQNNPNLVYKASRATRE
                     RYNEYRREESAKKRREERDKLLSEPQTPDVIKRLNRLDADDKRAESRRTTV"
     CDS             1548..2789
                     /note="no search hits"
                     /codon_start=1
                     /transl_table=11
                     /product="hypothetical protein"
                     /translation="MYAQHVVVGREHVQSVFTRTRLNRDGNLRVVNSGEVAGTRWLVL
                     FWLERKGVRVDTWHWGTGVVVVRLDSVEVLTILFLESVLTVEDQLERTEWTGLFFVKF
                     RKAKQQWGTRGTWGQSDVRIGNRSNVGRDSHRSVRKVPDTVQVTNNVRARFGAPHQFL
                     DWVVVGQSDLFGGTSSRQRVGTSVLDLFDQVFVTLLCESSALFGVEVDVVTPNLERIK
                     VGVIDTRQVKVQSDFVILQGNQWQSQSWVSVEEEDQWQVNLRVIRGSRSHLTPVQLLG
                     FIQVQFSVQSPPSLVMLVDSLTTDRQFNILDSRFRDPRVFSSVKRLFRSQFNVHVRDQ
                     ITVSGDRDGDATVVRGGTVNSLFDVFHRKVGVAFVNRLEESDFWVTSQVDILGAISDE
                     LHETSGHSVCFCTISRDFFFG"
     CDS             2833..3150
                     /note="no search hits"
                     /codon_start=1
                     /transl_table=11
                     /product="hypothetical protein"
                     /translation="MTDQEETLLEPTEEIENSEIDSEDDELPVIEDTLELSDEDEDTE
                     MLDDDDEGYMMDMGGLLSSVLATEEGDTVCSALVNISRQMEVQNKILIKMLSQMQKNN
                     LEK"
     CDS             3171..5117
                     /inference="protein motif PFAM:PF04735.11"
                     /codon_start=1
                     /transl_table=11
                     /product="dsDNA helicase"
                     /translation="MDETHYISSDANPRESNAIMWSNQIQSLNPEEFMHLLSQLEDVW
                     DINTTNNAMISFQIGYKNFINPQDLNTETGLPDRFDVELVSGNHKRLKMQLGQMYHRA
                     EVLKLLDVEDDEDMKISMRINRLIDQVDDAWQIIFRAARIHERINNPTYVPINPESDP
                     SIFRCSTMDKIDELAPYQQAILACLQNLYENNIKRYKGYCCTQIKTEDDKDTRAWKQV
                     ETIQEYVYGVAQKETRYELWKNLSSRGSAYNDVIRHLTNCKDMQFPEIIKNRHVWSFK
                     NGIFIGKEWSAKTGLYESSFYTYESREFKNLDQSIVSCKYFDKEFTNYEHLENWYDIP
                     TPLFQSVLDYQNFDSNVSKWMYVMGGRLCFDVNDIDAWQVIPFLKGIARSGKSTLITK
                     VFRKFYNADDVRTLSNNVEKKFGLSSIYDAFMFIAPEVKGDLQLEQAEFQSIVSGEDV
                     SIAVKHEKAKSFEWKTPGILGGNEVPNWKDNSGSVLRRILTWNFGKQVKEADPTLENK
                     LDEELPVILQKCIRAYLEYAQKYADKDIWNVVPEYFKTVQKQVATIASTLENFLQSTG
                     VKYGRELYCPQKEFVALFNSHCSANNLGKPRFTQDFYVGPFSQRDIEVREEMLTYRGR
                     VYSKQAFIFGIDIVDDTITFGNDY"
     CDS             5139..6965
                     /note="no search hits"
                     /codon_start=1
                     /transl_table=11
                     /product="hypothetical protein"
                     /translation="MDPRQFIKNSNVDIQRSEPNTNGLKIGKFNPGMYNVLVNRNFSK
                     DENRVDLQYILKQKPKGHAQIAPGLSIDLNEIKGYFGRFQTGVIHTSNFGLKGDLMKN
                     FFSVQLSGYMMDGTERKNFTFVIYANGKIRFSGGFLGSRNLKRQPEALRKHIIDTYTQ
                     KQGFLYNDIEYNNIAGFFNTNINFQLERIAKENPLKAEYISYEGELSPFLYMTYKEHK
                     FVLSSKSEKLGSGIVQIQGETDPSELESAYSVGIAMVKQVHALGYTMGLVNRNVNAPK
                     LPVAKRAQTSTCPKPRRPPCKQGYEVRKNPQGSDCCFKIPKKRGKTKTKTTNVSVSYD
                     KNGTMKIGGRKCDRLTKPVLLDVAKKLGVVGVRQKNTKQTICEALDAIEKGTSNHKIN
                     GKLCRSMKRDQLVALALSKGISVNDGDTVKVLCDKLQNKPNTPNSLANEMEQVLKQRN
                     RADKNKKRKLNEPGIKNDLVKLYGKKWMSKYGSVMDLNKNVRDVKNQLNKMEKNRNYN
                     KVTTRDGILKKAVANDIKKAMVKDWKSNQEKVLKRKLLEKEAQKLYGKFGKNVVNNVV
                     KYVSNLPKTPPLNSNKVKNYIKIKRELQQKPPLALKNTRKTK"
     CDS             6969..7340
                     /note="no search hits"
                     /codon_start=1
                     /transl_table=11
                     /product="hypothetical protein"
                     /translation="MDDPRELLKHRVRQNKNGFIIDYNDRWNKHILSSIIDSIFYTLA
                     DYIKWERNESDIGMGKLEVQYYCTDEFLNTKNPMEYLETCRDPDDTNLMLFVYDNIGL
                     MEPGTHRRTLLYLMNILYFDL"
     CDS             complement(7312..7698)
                     /note="no search hits"
                     /codon_start=1
                     /transl_table=11
                     /product="hypothetical protein"
                     /translation="MFIAWIFVLVIVLFLIQDFDITGERVTVLGYSTKYFYMSHGESK
                     KVFEQMRKDGMAEESLKEFIMMEDRFLDLERLSVCTQTSRKMEAFGLSKQIKEQFLGY
                     DFSYHTKHLKQISEPYKLINRSIVCS"
     CDS             complement(7712..8311)
                     /note="no search hits"
                     /codon_start=1
                     /transl_table=11
                     /product="hypothetical protein"
                     /translation="MNVHKICDTIEPILNKFKDEEHIEMEFRLGKYNGTFFDTNIGEK
                     MYIDFMKGLNKYTGWERIETSQTDVFYREKDNLRISIDESTNEETIVRKERVHVEDFK
                     QLKDTPFDIRFCVSKEIPQEHDYESEMDCKKTKTRTSYIRKNVSIDMTSVSGGVQDMD
                     SEDPYTYQIEFEIIKPQNVEDKDTLFNIIHKIKDLFNML"
     CDS             8372..9169
                     /inference="protein motif CDD:cd02257"
                     /codon_start=1
                     /transl_table=11
                     /product="Peptidase C19 contains ubiquitinyl hydrolases"
                     /translation="MHGFKNLGNTCYFNAAIQTLLHIQDISVHILQNKYTGECIFTKI
                     YEHIVYVYFSDREVKVFTLEPLLNEFIKKFPRFKIGEPHDTQDALLCIIDILEKSYPI
                     LKELLYGETTQITISPSGKNSIKTPFCIHILNMKRDVKNVEEMIKDNNKWNTIEGYID
                     NDGKKHHVATTRHFISKMPKILLISFDKKSHVKVDKNLKMGYELQGSVIHKGIQWGGH
                     YISMCKIGDNWFIQDDESLGKLSELPSEDSHYILVYNLKTPSSECSP"
     CDS             complement(9102..10076)
                     /inference="protein motif CDD:cd07895"
                     /codon_start=1
                     /transl_table=11
                     /product="Adenylation domain of GTP-dependent mRNA capping
                     enzymes"
                     /translation="MSRVFVKSDDPLYKYAISFMEKHWGTKGIFPGSQPVSIERKHFG
                     ILSKNDYVVCEKTDGTRYMMLAFMYETRKVCIFLNRALEMFTCSLNFRKPIYDGTILE
                     GELYENTFMIYDCLMTCGEIVGNQNFLERLEHCEKTSKKMMVLKTDPILLKVKKFHLH
                     EDFKEFMDVYLPTVKQEMDGLIFTPVNEPIRIGTHETMFKWKPCNKNTIDFKVKKAPT
                     VETPGCVPGPLVWRLYIQERGKLIHESQIPLDRMSEYKWIRENDIVECMYVTWENGPL
                     WWKPIKKRTDKTFPNSRRTFYRTLVNIKENIQMKEFLDCRPKCNDYLH"
     CDS             complement(10105..10749)
                     /note="no search hits"
                     /codon_start=1
                     /transl_table=11
                     /product="hypothetical protein"
                     /translation="MKIATIIVTRAKSCHVKTLHTILRFNLRCLQRGNTENEVVFVDD
                     EPFEKAEMIYKYMKTHDRIFFIDFGISVDDASLERVFDKHEGIGCLVFPGVTEGIDWA
                     MFKEKVKSKSKEPVEQMGLHFDTSVGNKVSENIYSVKETSAKSWVMMNKNVMKNLKDK
                     KNGAFKIHPRMSTMFKKLQEGGVKIHAYTEAKLVMTYSHECVSNILNAAGVKTN"
     CDS             complement(10768..11496)
                     /note="no search hits"
                     /codon_start=1
                     /transl_table=11
                     /product="hypothetical protein"
                     /translation="MLKLFLSTPCYGGLCLEKYMIGIIKLQLLLIKEGIQLMIDTTEN
                     ESLVHRARNVAVGRFMQKTDADYFMFIDADVDFDPNSVVRLLKSGHDVSVAIYPKKVV
                     MWEQAKTAIEAGDERDLSMLSSSLVANIGATHRQVENGFVEVLDGPTGFMVISRKAFE
                     KMHEKFTDLNCKNDHQNRDFDDYCAVFDCMIDPDNRRYLSEDYAFCRRWQQCGGKIYA
                     DCNTTLGHVGNLPFSGCLNDRLKV"
     CDS             complement(11514..12449)
                     /inference="protein motif PDB:4V1N_M"
                     /codon_start=1
                     /transl_table=11
                     /product="DNA directed RNA polymerase II"
                     /translation="MEELTATIWSDVDKLLKKPILKKSVNTHTCKECNGTKVFSKEGM
                     PTCSECGLVDSMFIDDSPEWTSGISDDGKMNDPSRCGGPNANPELFSQAWGKGTIIAT
                     QHTSTYENKRMAKINFHQSMNHKDRALFHAYKDIDEACPDLPESVLKDAKMMYRKFNL
                     EKLTRGAVRSGIKGNCVLYACRLSKIPRTTKEIADMFGIHSKDISRTTQMFTETLLGK
                     TEKNYVTRPFDVMQRLLNVFDVTREQRLKCNKMCSKIENCAELMSKTPNSVASTIIYI
                     VLKNVFSKTQVCEKCGISIPTLNKIESIIKKYLEE"
     CDS             complement(12500..13027)
                     /note="no search hits"
                     /codon_start=1
                     /transl_table=11
                     /product="hypothetical protein"
                     /translation="MIQFSEIQPGDLVRVLVNIEDDIEDELYAKVKENNEDYLVVSYY
                     SETSLTYKCARLYELDETKEELVQGMNLSEHHQSPDFFKNVKDNLYAMVDEIDSEEES
                     DIIDESDDDGSDLEDFIVPDDQVDGVVIPPSTHAIIDKEWDEWEPRSPGSKRFKEMVN
                     TIEKYAKEHTDEMNF"
     CDS             13071..14234
                     /inference="protein motif CDD:PLN02492"
                     /codon_start=1
                     /transl_table=11
                     /product="ribonucleoside-diphosphate reductase"
                     /translation="MGVEILSKDGCTYCEHAVNLCKDYNLEYKKTNVDKNELKERCGT
                     QASTYPQIFVNDVLVGDFFEFQEFLEESEPMLLPTLSRFTVFPIKHENLWTLYKKAQM
                     SNWTAEEIDFSKDMDDWNGLSDNEKHFIKYILAFFAGSDGIVFENINSNFADEIQLTE
                     ARSFYAYQAHNEMVHGETYSKLIDKYIKSSTEKNQLFDAIQTIPCIERKAKWAMKWFD
                     KTRPFAERLLAFACVEGIFFSGSFCAIFWLKKRGLLPGLCFSNELISRDEGLHQEFAV
                     ELFNMLKNKPSVTVIEEIIRDAVSIEKEFITDALPCSLIGMNSEKMSEYIEYVADRLS
                     KQVGHDKIWNTKNPFDFMENISLDGKTNFFEKRVGDYGKMDEDSTNIEFDEDF"
     CDS             complement(14231..14719)
                     /note="no search hits"
                     /codon_start=1
                     /transl_table=11
                     /product="hypothetical protein"
                     /translation="MGLFKDCGCGCNGKKQEQKFLISVMSALVFFVVANPETFRVMRK
                     VFGSWVSSPTGCPSTGGLALHTVVFMLVTWAMMNIKREEYAPFEPVTDEPEVVGPAPP
                     MGPSPPPKMVDMPSPLPGMSEDQYSMFDSGMRLEPLDVVKSDGDAITCGCSDGRNVVI
                     TP"
     CDS             14794..15483
                     /inference="protein motif CDD:pfam19196"
                     /codon_start=1
                     /transl_table=11
                     /product="Family of unknown function (DUF5871)"
                     /translation="MSTIIQVSEQFDPSSVVFTKMKKNKNGGKTVYINAQDGKKKLYL
                     QLPFMRSPYGMSAFTDEATNKTSYSLDLSFDKDNDEAVDLSEKLKAFDEIIIKTVADN
                     SKEWLGKVYDINVIREALYKPLVRQGKDDYPDTLKLKIMTKPSGEFLAEAYNSARELI
                     SVDQIEKGQKCMCIVDVNQIWFIDNKFGVSVRLSQVLCEQSTKLPSFAFQGLGDKTEE
                     EEEYTEEEIDE"
     CDS             15476..16768
                     /inference="protein motif CDD:cd05068"
                     /codon_start=1
                     /transl_table=11
                     /product="Catalytic domain of Fyn-related kinase-like
                     Protein Tyrosine Kinases"
                     /translation="MNKILIYISMERERHINDLKKIASLSKNKKNVKTQKQRNLLGKN
                     VIKAIEGIGCKPHEVFYKPSTNFSVNGSLISKKGLRKIGKGQMGEVFLGCIDKECEKP
                     VAIKVSNDPNRYEYRIGKRVEKLGGTRMYAYQQCDKYSIIYTEYANSGSLTSFIKDNI
                     KTLRPIHLRTIVTHVLYNLYRIHKKYPSFRHHDLHTENVLINTNVKASGIRRFKVEDT
                     VLKVHDIGIEATLNDYGFSSIKGIPNPEIDTNYFKSKHGIYRDSHPMYDVHLFLNSMR
                     SFLKGEKIYVGAETIQFIERVLPFDYLGPVTPKVNDFRLRASPVGHSTLPTFKRIFND
                     RYFSPYKNAKPSFDITNIIGKTPSKPKPIIVKHGGPLPLPKVSLAKKGYVKIGTRKCE
                     SYKKGELVKFANALNVPTKNKTIAKICEDLKIKYTKKV"
     CDS             16771..17043
                     /note="no search hits"
                     /codon_start=1
                     /transl_table=11
                     /product="hypothetical protein"
                     /translation="MLPFIVLGAINTYIFLNTGKPEKPEKPTGGKWTVFGTSWCGWTT
                     KQLEYLKKKGIDHKFVDCEKGKCDGIDAFPVLESPNGERVIGYKEV"
     CDS             17125..17292
                     /note="no search hits"
                     /codon_start=1
                     /transl_table=11
                     /product="hypothetical protein"
                     /translation="MFNERFVPRESKYERTDENSKNKDENFRHGFIHFFSVCEISEHF
                     YLLLTFFFLWY"
     CDS             17283..17984
                     /note="no search hits"
                     /codon_start=1
                     /transl_table=11
                     /product="hypothetical protein"
                     /translation="MVLVMKNKALPLSGSEPTYTNRLWGRTVGIGNNNCYAYAVGDYE
                     RMRLQKSIPGERAGIRNLSHSYTHCKGLPQRVLADNPKKVYIAKAEEKCKPKHYKVMM
                     FVAPGNKRNYFSQGDFHFYKQHGAVEYKVKKGDTYDAIAKFFKVSVLRVKRAGKLVPG
                     KLLKFKANVFSHKRGWATGPLLIDAKGKSIQDPRTASRNYPGLNYKKYCSSFCVKNNG
                     IKVGHTHTKVRQKTR"
     CDS             complement(17913..18263)
                     /inference="protein motif CDD:COG5243"
                     /codon_start=1
                     /transl_table=11
                     /product="HRD ubiquitin ligase complex, ER membrane
                     component [Posttranslational modification, protein
                     turnover, chaperones]"
                     /translation="MTQCAICLNEVRQTRTNPPIRCGHLFHSHCLQNWKNKGKQTCPV
                     CRKIFDGENFRVHITVHNLFESTSNTVTLDNDFIFNALDIFFDLTNQTDLSSLLSDFG
                     VGVSDFDPVILNTE"
     CDS             complement(18308..18544)
                     /note="no search hits"
                     /codon_start=1
                     /transl_table=11
                     /product="hypothetical protein"
                     /translation="MSQRLGMADGRCFTVNTSNQLLNNYLMKQNGITFEDNYSFRKLL
                     QEKGPELLKPIQDLQGTEKCGSCDKALLKVPNIY"
     CDS             complement(18564..19424)
                     /inference="protein motif CDD:cd00652"
                     /codon_start=1
                     /transl_table=11
                     /product="TATA box binding protein (TBP): Present in
                     archaea and eukaryotes, TBPs are transcription factors
                     that recognize promoters and initiate transcription"
                     /translation="MYSSIANNTFSYFLTLDAFREKIKREHPDIEPSWIKLTTITMIS
                     QFKSDININRLKDFFDNRVMKLTNVNKKSRTFNWTRKETTFYNQITLVYEDHHSTKSA
                     KIFPNGSVQVAGCADLFDCKRVIKQLSYMFSKILGKEYIIPDDTFRVVMINSNFSLNK
                     NLNLIETARKFEDVFKMSFEPDRYSAVKVKFKPAEDMKEITTSIFSTGKIIITGAETL
                     KEIAFAYNIIISHILEHKKSIITTDIDPTKKEVFDIASGYNVHDIIKKAVSLGQKSWV
                     DTIKNKQINF"
     CDS             19472..19663
                     /inference="protein motif CDD:pfam01428"
                     /codon_start=1
                     /transl_table=11
                     /product="AN1-like Zinc finger"
                     /translation="MPCFKCKKKGIPIDCKYCNLGFCSRCIVLEIHDCKGAEFKKDDE
                     VKKLEKQLEFKPDKKFGMV"
     CDS             19687..19899
                     /note="no search hits"
                     /codon_start=1
                     /transl_table=11
                     /product="hypothetical protein"
                     /translation="MTAIVKECHQLYHIDKKHMITEIHYSKYKEGIGYETLVDTFDTT
                     TNCEFNYGPSYGSVRYERFLDTMVVKT"
ORIGIN      
        1 ggttacttta gcaccacctc gacctataaa gtcgtctata atatatgccc aaccaccggg
       61 accggggttt cctaaacaac ttccgtctgt gtagacttct atcatattta ctagtatatg
      121 tgataaaatc tttatgtttc ggtatcgtct gattttggaa tacaccaata cataattcta
      181 tcaaaattca tatataaaac accaaacgcg gaaaatgcta ttagtatttc ataaatagtc
      241 tccattatat ttgtaacatt acttaaaatt ttaagtcttt ttgaaacaaa atgaaccatt
      301 accaagattg ggatcctgtc attattcgcg gtaaagtcaa caaggaaaag gaaaaagaaa
      361 agtatgttaa gttcatgggt caagaaataa agttaccgaa acggagtcaa tattcgggta
      421 aaacgaagga acaaaaactc gatgaaactg agttaggtac acacaagaag gtcagtaaag
      481 aaacggcatt aaccattcaa aaagcgcgcg ttgcaaaaca gtatacacaa aaggatctcg
      541 cgggtctcat aaacgtatca acagatatca tctcttcata cgaatcgggt aaagctatac
      601 cggatcccaa agtcatgcaa aaattacgtc gggttttggg ggttaaactg tagttcttct
      661 actctcggca cgtttatcgt ctgcatctaa acggtttaaa cgtttaataa catctggtgt
      721 ttgtggttca cttaacaatt tatcacgttc ctcgcgacgt tttttagcac tttcttcgcg
      781 acgatactcg ttgtatcttt cacgtgtggc tcttgatgct ttatatacca aattggggtt
      841 attttgtata tgtctattaa gtatattatg actttcattc aattcgggta taagttcggg
      901 tactttccct gtggttatac catgaattaa attatattct tcgcgtttag tttttatttc
      961 tctttcagct tcttctttat caacgaaact ttttttccac caatatgtat cgttatgccc
     1021 tatgcaagca atccatctat tatttgtgtt acaccaatac acacctcgtg ttccagaatt
     1081 attattggta ttcgtgtttg gtctatgtgc aacgttttgt gcttgtgtaa ttacacgaag
     1141 attacacctt ctattatcga gagtatcacc gttaatatga tccacaacta tgtttttatc
     1201 atcacataac cctaccatta ataatcggtg aagacgtgga cgccttctac caaccggaca
     1261 ctttttccaa tcacattgaa gatatttatt gtttgctccg gccattgacc agttcggcat
     1321 attttcaaca aatttttcat agtcttcttc gtctatagca aaatgcgctc ctggtcgtga
     1381 tgaaattggt acaagtttgt aagtcatttt tattaaatat agctcataat ctttaagtcc
     1441 atttacaccc atcactactc tacatcttaa tgccggggat ttacccgtat ataggatata
     1501 tgtctatttt aagcttaatt actaaacgct aatcctccca tccccgattg tatgcgcaac
     1561 acgttgtagt tggtcgcgaa catgttcaga gtgtttttac ccgaaccaga cttaaccgcg
     1621 atggaaactt gcgcgttgtc aattctggag aagttgcagg tacccgttgg ttggtgctct
     1681 tctggcttga gcgcaaagga gtacgagtag atacctggca ttggggaacc ggagtggtgg
     1741 ttgtacgctt ggacagtgtt gaagtactta ccatcttgtt ccttgaatct gtcttgaccg
     1801 ttgaggacca acttgaacga actgagtgga ccggactttt cttcgtcaaa ttccgtaagg
     1861 ccaagcaaca atggggcacc cgcggcacct ggggccaaag cgacgttcga atcggcaatc
     1921 gcagcaacgt tggaagagac agtcaccgaa gtgtccgaaa agttccagat accgttcaag
     1981 tcaccaataa cgttagagct cgcttcggtg caccacacca attccttgac tgggtggttg
     2041 taggacaatc tgatttgttt ggtggaacca gcagccgcca aagagtcgga accagtgtgt
     2101 tggacttgtt cgatcaagta ttcgtgaccc ttttgtgcga atcgtctgcg ctcttcggtg
     2161 tcgaggtaga tgtagttacc ccaaaccttg aacgaatcaa agttggtgtc atagacacta
     2221 gacaagtcaa agtccaatcg gacttcgtga tattgcaagg caatcaatgg caaagccaat
     2281 cctgggtttc tgttgaagaa gaagatcaat ggcaagtaaa ccttcgcgtc atccgtggaa
     2341 gtagaagtca tcttacccca gttcaacttc ttggattcat ccaagtacaa ttcagcgtac
     2401 aatctccacc atctttggta atgcttgtcg attctttgac caccgatcga caattcaaca
     2461 tccttgatag cagattccgc gacccacgcg tcttcagtag cgtcaaacgc ttgtttcgct
     2521 ctcaattcaa cgtacatgtc cgcgatcaaa tcaccgtttc tggcgatcgt gacggagacg
     2581 cgaccgttgt tcgcggcggt accgttaaca gtttgttcga tgttttccat cgcaaagttg
     2641 gtgtggcgtt tgtaaaccgc ctggaagaaa gtgacttttg ggttaccagt caagtagaca
     2701 tcttgggcgc cataagcgac gagttgcatg agacctccgg ccatagtgtt tgtttttgta
     2761 ctataagcag agattttttt ttcgggtgag acccgcgaaa aaactcacga tgatttttcc
     2821 tggtatatag aaatgaccga tcaggaagaa acacttcttg aaccaaccga agaaatcgaa
     2881 aactcggaaa ttgattccga ggatgatgaa cttcctgtaa tagaagatac tctcgaatta
     2941 tcagacgaag acgaagatac ggaaatgtta gatgatgacg acgaaggata tatgatggat
     3001 atgggtggcc tcttaagctc tgtactcgcg accgaagaag gtgatactgt ctgctctgca
     3061 ctggtgaaca tttccagaca aatggaagtt caaaataaaa ttcttataaa aatgttatct
     3121 cagatgcaaa aaaataactt agaaaaataa tccgtatgta atagaagaaa atggacgaga
     3181 cacattatat cagttctgat gcaaatccac gcgaatcgaa tgctataatg tggtccaatc
     3241 aaattcaatc acttaatccc gaagagttta tgcatctctt atcccaactt gaagacgtat
     3301 gggacataaa cactacaaac aacgccatga tttcgtttca aatcgggtat aaaaacttta
     3361 taaacccaca ggatcttaat accgaaacgg gtttacctga ccgatttgac gttgaactcg
     3421 tttccgggaa ccataagcgt ttgaaaatgc aattaggaca aatgtatcac cgggctgaag
     3481 ttttaaaact tctggatgta gaagacgacg aagatatgaa aatatccatg cgtattaacc
     3541 gtttaataga ccaagttgac gacgcctggc aaattatttt tcgtgcggcg cgtattcacg
     3601 aacgaatcaa taatccaacg tatgttccca taaacccaga gtccgaccct tccattttta
     3661 gatgttctac catggataaa atagatgaat tagccccata tcaacaagct atactcgcgt
     3721 gtttacaaaa cctttacgaa aacaatatta agaggtacaa agggtattgt tgtacacaaa
     3781 ttaaaacgga agatgataaa gatacacgtg catggaaaca agtcgaaact atccaagaat
     3841 atgtttatgg cgtggcacag aaagaaacac ggtatgaact ctggaaaaac ttatcgagtc
     3901 gaggctccgc gtataatgac gttattcgac acttaacaaa ttgtaaagat atgcaatttc
     3961 cggaaattat caaaaatcgc cacgtttggt catttaaaaa tgggattttt ataggtaagg
     4021 aatggtctgc aaagacgggt ctttatgaat cttcatttta tacgtacgaa tcgcgcgaat
     4081 ttaaaaatct cgatcagtcc attgtaagtt gtaaatactt tgataaggaa tttacgaatt
     4141 acgaacacct cgaaaactgg tacgatattc caacaccact tttccaatcg gtcctcgatt
     4201 accaaaattt tgattcaaat gtatctaaat ggatgtatgt catgggtggt cgattatgtt
     4261 ttgatgtaaa cgatatagat gcatggcaag ttataccctt tttaaaaggt attgcgcgtt
     4321 caggtaaatc aacactcatt acaaaagtgt ttcgtaaatt ttataacgca gatgatgtac
     4381 gcacactttc aaataatgtt gaaaagaaat ttggtttatc gtctatttat gatgcattca
     4441 tgtttattgc ccctgaagta aaaggggatt tacaactcga acaggctgaa tttcaatcta
     4501 tcgtgtccgg tgaagacgtt tccattgctg taaaacacga aaaagcaaaa tcattcgaat
     4561 ggaaaacacc aggtatactc gggggtaacg aagttccaaa ctggaaagat aattcgggaa
     4621 gtgtcttgcg tcgtattctc acgtggaact ttggtaaaca ggtcaaagaa gctgatccaa
     4681 ctctagaaaa caaactcgat gaagaattac cggttatatt acaaaagtgt atccgtgcgt
     4741 atttggaata tgcacaaaag tatgcagaca aagacatttg gaacgttgtt cccgaatact
     4801 tcaagacggt tcaaaaacaa gttgcaacca tagcgagtac actcgaaaac tttcttcagt
     4861 caacgggtgt aaagtatggt cgagaactct actgtccaca aaaggaattt gttgcgctat
     4921 tcaattcaca ctgctcagcg aataatcttg gtaaaccgcg gtttacacaa gacttttacg
     4981 ttggaccgtt tagtcagagg gatatagaag ttcgtgaaga aatgctcaca tatagaggtc
     5041 gtgtatattc aaaacaagcc ttcatttttg gtattgatat agttgacgat accataactt
     5101 ttggtaatga ttattaaaat gtcagtctaa cataagatat ggatcccaga cagttcataa
     5161 aaaattcaaa tgttgatata caaaggtctg aaccaaatac aaatggtctt aaaatcggta
     5221 agtttaatcc aggtatgtat aacgttctcg taaaccgaaa cttttctaaa gatgaaaacc
     5281 gcgttgattt acaatacatt ttaaaacaaa aaccaaaagg tcatgctcaa atagcaccgg
     5341 ggttatccat tgatcttaac gaaattaaag ggtattttgg taggttccag acgggtgtca
     5401 tacacacgag taattttggt ttaaaaggtg acttaatgaa aaactttttt tccgtacaat
     5461 tgagcggata catgatggat ggtacggaac gtaaaaactt tacgtttgtt atttacgcga
     5521 atggtaaaat acgtttttcg ggtggatttt tagggtctag aaatcttaaa cgtcaacccg
     5581 aagctttacg taaacacatt attgatacct atacacaaaa acaagggttt ttgtataacg
     5641 atatagagta taataatatc gcggggttct ttaatacgaa tataaacttt caattagaaa
     5701 gaatagctaa agaaaatcct ttaaaagcgg aatatatttc atacgaaggt gaattgtcac
     5761 catttctata catgacatat aaagaacaca aatttgtttt atcgtccaaa tctgaaaaac
     5821 ttgggtcagg tatagtacaa atacagggtg aaacagatcc aagtgaactc gaaagtgcct
     5881 attcagttgg aatcgcgatg gtaaaacaag tgcacgcctt gggatacact atgggtttgg
     5941 taaaccgaaa tgtaaatgca ccaaaactcc ccgtcgcaaa acgtgcgcaa acttcaacgt
     6001 gtccaaaacc acgtcgtcca ccgtgtaaac aagggtacga agtacgtaaa aatccacagg
     6061 gttcagactg ttgttttaaa attcctaaaa aaagaggaaa aacgaaaacc aaaacaacaa
     6121 atgtttctgt ttcgtacgat aaaaacggta caatgaaaat aggtggtcgt aaatgcgata
     6181 gacttacaaa acccgtttta ctcgacgtcg ctaaaaaact gggtgttgta ggtgtaagac
     6241 agaaaaatac aaaacaaaca atatgtgaag ctcttgatgc aatagaaaaa ggtacgtcta
     6301 accataaaat taatggaaaa ttgtgtcgtt ccatgaaaag agaccaactt gttgcacttg
     6361 cactttctaa aggtatatcc gtaaatgatg gagacacggt taaagtattg tgtgataaac
     6421 ttcaaaataa accaaacaca ccaaactcac tcgcgaacga aatggaacag gtactcaaac
     6481 agagaaatcg cgcagataaa aataagaaaa gaaaacttaa tgaaccgggt attaaaaacg
     6541 atctcgttaa attatacggt aaaaaatgga tgtctaaata cgggtcggtc atggatttaa
     6601 acaaaaatgt acgcgatgta aaaaatcaat tgaataaaat ggaaaagaac agaaattata
     6661 ataaagtaac aacacgtgac ggtatattaa aaaaggctgt tgcaaacgat attaaaaaag
     6721 ccatggttaa ggattggaaa agtaatcaag aaaaggttct taaacgaaaa cttctggaaa
     6781 aggaagcaca aaaattatac ggtaagtttg gtaagaatgt ggtaaacaat gtagtaaaat
     6841 acgtgtcgaa tttaccaaaa acgccaccac ttaacagtaa caaggtgaag aactatatta
     6901 aaataaaacg cgaacttcaa caaaaaccac cattggcttt aaagaataca cgcaaaacta
     6961 aataagtaat ggacgatcct agagaactcc taaaacaccg tgtacgacaa aataagaacg
     7021 gctttatcat tgattataat gatcgctgga acaaacatat tttgtcgagc attatagaca
     7081 gtatatttta tacgttagcc gattacatta aatgggaaag aaatgaaagt gatataggta
     7141 tgggaaaatt agaagtacaa tattattgta cggatgaatt tttaaacact aaaaatccta
     7201 tggagtatct agaaacatgt cgcgatccag atgataccaa tcttatgtta tttgtatacg
     7261 ataacatagg tttaatggaa cctggtacac atagacgtac acttttgtat ctcatgaaca
     7321 tactatactt cgatttataa gtttatatgg ttcggaaatt tgtttaaggt gttttgtatg
     7381 gtatgaaaaa tcatacccaa gaaactgttc ttttatctgt ttagaaagac caaacgcctc
     7441 catttttctc gatgtttgtg tacatacaga taaacgttca aggtcgagaa acctatcttc
     7501 catcattata aactctttaa gtgattcttc tgccattccg tctttacgca tctgttcaaa
     7561 gaccttctta gattcaccgt gtgacatgta aaaatacttc gttgagtatc ctaaaacggt
     7621 aacacgttca cctgtaatat caaagtcctg tattaaaaat aatacaatta cgagtacaaa
     7681 tatccaagct atgaacatgt tgtatatatt tctacaacat attaaataaa tcttttattt
     7741 tatgaattat gttaaataat gtatccttat cttcaacatt ctgaggcttg attatttcaa
     7801 attcaatttg gtacgtgtag ggatcttctg aatccatatc ttgtacacct ccggatactg
     7861 acgtcatatc aatggatacg ttcttgcgaa tatacgaagt tcgtgttttt gtttttttac
     7921 aatccatctc actttcgtaa tcatgttctt gtggaatttc ttttgataca caaaaacgta
     7981 tatcaaaagg tgtatctttg agttgtttaa aatcttctac gtgaacgcgt tctttacgta
     8041 cgatagtttc ttcgttcgta gattcatcaa tagatatacg aaggttatcc ttttcacgat
     8101 aaaaaacgtc tgtttgtgaa gtttcaatac gttcccaacc cgtgtacttg ttaagaccct
     8161 tcatgaaatc aatatacatc ttttcaccaa tgttcgtatc gaaaaatgta ccattatatt
     8221 taccgagacg aaattccatt tctatatgtt cctcatcctt gaatttatta agaatgggtt
     8281 caattgtatc gcatattttg tgaacattca ttttgcatta catttataga gtgcgtcttg
     8341 ttcttaagcc ttttttatac acctttttta gatgcacggt ttcaaaaatc ttggaaatac
     8401 gtgctatttt aatgcagcta tacagacact cttacatatc caggatatat ccgtacatat
     8461 attgcaaaat aaatataccg gtgagtgtat atttacaaaa atatatgaac atattgttta
     8521 cgtttacttt tcagatcgcg aagttaaagt gtttacactc gaaccacttt taaacgaatt
     8581 tataaaaaag ttcccgcgtt ttaaaattgg tgaaccacac gatacacaag acgctttatt
     8641 atgtattata gatatacttg aaaagagtta tcctatactt aaagaacttc tctatggcga
     8701 aacgacacaa attacaatat ctccatcggg taaaaatagt ataaaaacgc cattctgtat
     8761 tcacatttta aacatgaaaa gggatgttaa aaatgtagaa gaaatgataa aagacaataa
     8821 taaatggaac actatcgaag gatacataga caatgatggt aaaaaacacc atgttgcaac
     8881 gacacgtcat ttcatttcaa aaatgcctaa aatattactc atctcgtttg ataaaaagag
     8941 tcacgtaaaa gtcgataaaa atttaaaaat ggggtacgaa ttacagggtt cggtaattca
     9001 caaaggtatt caatggggtg gccattacat atccatgtgt aaaataggtg ataattggtt
     9061 tatacaagac gatgaatctc tcggtaaatt aagtgaattg cctagtgaag atagtcatta
     9121 cattttggtc tacaatctaa aaactccttc atctgaatgt tctccttgat attgacgagg
     9181 gttctataaa aggttcttcg actatttgga aacgttttat cggtacgttt ttttattggt
     9241 ttccaccaaa gtggtccatt ttcccacgtc acgtacatac actcaacaat atcgttttct
     9301 cttatccatt tatactctga cattctatcg agtggaattt gtgattcgtg aataagttta
     9361 ccacgctctt gaatatagag tctccatacg agtggtccag gtacacaccc gggtgtttca
     9421 accgtgggtg ctttcttcac tttgaaatct atcgtatttt tattacacgg tttccatttg
     9481 aacatagttt catgtgtacc tattcgtata ggttcattta cgggtgtaaa aataaggccg
     9541 tccatttctt gtttgacagt cggtaaatac acgtccataa actctttaaa atcctcgtgt
     9601 aaatgaaact ttttaacttt taaaagaatt ggatccgttt ttaaaaccat catcttttta
     9661 gacgtctttt cacagtgttc caaccgttct aaaaagtttt ggttacctac aatttctccg
     9721 cacgtcatca aacaatcgta aatcataaaa gtattctcgt atagttcacc ttcgagaatt
     9781 gtaccatcgt atattggttt tctgaaattg agtgaacacg taaacatttc gagtgcgcga
     9841 ttaagaaaaa tacatacttt acgcgtttca tacataaatg caagcatcat gtatcttgta
     9901 ccgtccgttt tttcgcatac gacgtaatca ttttttgaaa gtataccaaa atgtttacgt
     9961 tctatggata caggttgact tcccggaaaa atacctttgg tcccccagtg tttttccata
    10021 aaggaaatcg catatttgta aagtggatca tccgacttta caaaaacacg ggacattctg
    10081 ttctatatat ataatgcgta ttctttaatt tgttttaaca cccgctgcgt ttagtatatt
    10141 acttacacac tcgtgactat atgtcatgac taacttagct tctgtatacg catgaatttt
    10201 aacaccacct tcttgcaact ttttaaacat agtagacatt cttggatgta ttttaaaagc
    10261 accgttcttt ttgtctttta agtttttcat aacgttttta ttcatcatga cccacgactt
    10321 tgcggaagtt tcctttactg aatatatgtt ctcagacact ttgtttccta cggacgtatc
    10381 aaagtgtaac cccatctgtt ctacgggttc tttagatttc gatttaacct tttccttaaa
    10441 catagcccaa tcgatacctt cagttacacc gggaaaaacg agacacccta taccttcgtg
    10501 tttatcaaaa accctttcaa gtgaagcatc gtcaacacta ataccaaaat caatgaaaaa
    10561 tatacgatcg tgtgttttca tgtacttata aatcatttca gctttttcga atggttcatc
    10621 atctacaaaa acgacttcat tttcagtatt tcctctttgc aaacacctta aattaaaacg
    10681 aagaatggta tgaagtgttt taacgtgaca cgatttggcg cgtgtcacta taatagttgc
    10741 gattttcata tttattacaa atagtctcta aaccttaagc ctatcattta agcacccaga
    10801 aaagggtaag tttccgacgt gtccaagtgt tgtgttacaa tcggcgtaaa tctttccacc
    10861 acattgttgc caacgtctac aaaatgcata atcttcggaa aggtatctgc gattatcggg
    10921 gtcgatcata caatcaaata ccgcacaata atcgtcaaag tctctatttt ggtggtcatt
    10981 tttacagttt aggtcggtaa atttttcgtg cattttttca aacgctttac gggatattac
    11041 cataaacccc gttggaccat cgagtacttc cacaaaccca ttctcgactt ggcgatgagt
    11101 agcacctata ttcgcaacta aactcgatga caacattgat aaatcacgtt catctccagc
    11161 ttctatagca gttttagctt gttcccacat gacaaccttc ttcgggtaaa tagcaacgga
    11221 tacatcgtgt cccgatttta agagacgaac gacggaattt ggatcgaaat caacgtcggc
    11281 atctataaac ataaaataat ctgcatccgt tttttgcatg aaccgaccaa cggcaacgtt
    11341 acgcgcgcgg tgtacaaggc tttcattttc agtggtatca atcataagct gaataccttc
    11401 ttttattaag agtaactgga gtttaatgat tccaatcata tatttctcca aacataagcc
    11461 accataacac ggtgtactta aaaaaagctt caacataata catttttatg tgtttattcc
    11521 tctaagtatt tttttattat ggattcaatt ttgtttagtg ttggaattga tataccacat
    11581 ttttcacaca cttgtgtctt tgaaaataca tttttaagaa ctatataaat aatagttgaa
    11641 gctacactgt ttggggtttt actcataagt tctgcgcaat tttcaatctt cgaacacatt
    11701 ttattacatt ttaatcgttg ttcacgtgta acatcaaata cgttaagcaa tctttgcatt
    11761 acatcaaacg gtcgtgtgac gtagtttttt tctgttttac cgagaagtgt ttcggtaaac
    11821 atttgtgttg ttcgactaat gtctttacta tgaattccaa acatgtctgc aatttctttg
    11881 gttgttctag gaattttaga aaggcgacac gcatataaaa cgcagttccc ctttattccc
    11941 gaacgaactg cacctcgagt aagtttttct aaattaaatt ttctgtacat catttttgca
    12001 tcttttaaaa cagattcggg taagtcaggg cacgcctcat ctatgtcttt gtatgcatga
    12061 aataacgcgc gatctttatg gttcatggat tggtgaaagt taattttagc catacgtttg
    12121 ttttcatacg tggatgtgtg ctgtgtcgct ataatagtcc ctttacccca cgcctgggag
    12181 aagagttcgg ggtttgcatt cggtccacca catctcgacg gatcattcat tttaccatcg
    12241 tcggatatac cactcgtcca ttcgggacta tcgtctatga acatagaatc aacgagacca
    12301 cattcagaac atgttggcat accttccttt gagaagactt tagttccgtt acattcttta
    12361 cacgtatgcg tatttactga ctttttaagt attggttttt ttaaaagttt gtccacatcg
    12421 gaccagatag tagcagtcag ctcttccatt ttatagtaga cgattatatt tccaaaaaat
    12481 ataaatcgca cttaggtttt taaaaattca tttcatcggt gtgttccttt gcgtattttt
    12541 cgatagtatt taccatttcc ttaaaacgtt tagaacctgg gcttctgggt tcccattcat
    12601 cccactcttt atctataatt gcgtgtgtag acggaggaat aactacaccg tcaacttgat
    12661 catctggaac tataaagtct tcaagatcac ttccgtcgtc atcggattcg tctattatgt
    12721 cactctcttc ttcggagtct atttcatcta ccattgcata gagattatcc ttgacgtttt
    12781 taaaaaagtc cggagactga tgatgttcag aaaggttcat tccttggacg agttcttctt
    12841 ttgtttcatc gagttcatat aaacgcgcac atttataagt cagtgatgtt tcagagtaat
    12901 aggaaacaac gagatagtct tcgttatttt cttttacctt cgcgtacagt tcatcttcta
    12961 tatcatcctc tatatttaca agaacccgga ctaaatctcc aggctgtatt tcagagaatt
    13021 gtatcatatc taaagattta cgacaaaaat atttacaagt attagcacag atgggagttg
    13081 aaattttatc caaagatgga tgtacgtatt gcgaacacgc agttaactta tgtaaggact
    13141 ataatttaga atataaaaag acaaatgtcg ataagaatga attaaaagaa aggtgtggta
    13201 cacaagcatc tacttatcct caaatattcg taaacgatgt cctggtgggt gacttttttg
    13261 aattccaaga atttcttgaa gaatcggaac caatgttgtt accaacactc agtaggttta
    13321 ctgtatttcc tattaaacat gaaaatttat ggactttgta taaaaaggca cagatgtcaa
    13381 actggacagc tgaagaaatt gatttttcta aagatatgga cgattggaac ggattaagtg
    13441 ataatgaaaa acattttata aaatatattt tagccttttt tgctggttcg gatggtatag
    13501 tttttgaaaa tattaatagt aattttgcgg atgaaattca actcactgaa gctcgttcat
    13561 tttacgcata tcaagcacat aacgaaatgg tccacggtga aacatatagc aaactcatag
    13621 ataaatatat aaaaagttcc accgaaaaaa atcaattgtt tgatgcaatt caaacgatac
    13681 cgtgtattga acgaaaagcg aaatgggcta tgaaatggtt cgataaaaca cgaccgtttg
    13741 cagaacgcct tttggcgttt gcgtgtgtcg aaggaatctt cttttcgggg agtttttgtg
    13801 ccattttttg gttgaaaaag agagggttac tcccaggttt atgttttagt aatgaactta
    13861 taagtcgaga tgaaggatta caccaggaat ttgcggttga attatttaac atgttaaaaa
    13921 ataaaccgtc tgtaacagtc atcgaagaaa ttatacgaga cgccgtttcg atcgaaaagg
    13981 aattcattac agatgcactt ccgtgtagtc ttattggtat gaattccgaa aaaatgtctg
    14041 aatacattga atacgttgca gatagattat caaaacaagt gggtcacgat aaaatctgga
    14101 acacaaaaaa tccctttgat tttatggaga atatatcact tgacggtaaa acaaactttt
    14161 ttgaaaagcg tgttggtgat tatggaaaaa tggatgaaga ttcaacgaat attgaatttg
    14221 acgaagattt ttaaggggta ataactacat ttctaccatc ggaacaacca cacgttatag
    14281 catcaccgtc cgattttaca acgtcaagtg gctccaaacg cataccggaa tcaaacatag
    14341 agtactgatc ttcggacata cctggtaatg gcgaaggcat gtccaccatt tttggtggtg
    14401 gggatggacc cattggtggt gctggtccca cgacttcagg ttcgtcggta actggttcaa
    14461 atggtgcata ttcttcacgc tttatattca tcatagccca cgtgacgagc atgaacacga
    14521 ccgtatgaag tgcgaggcca cctgtcgatg gacacccagt tgggctggaa acccaggacc
    14581 caaatacttt acgcatcaca cgaaaagttt ctggatttgc cacgacgaag aaaactaacg
    14641 cggacattac agaaattaaa aatttttgtt cttgtttttt accgttgcat ccgcaaccac
    14701 aatctttaaa aagacccatt ggtatattta tataatgtat caagaaaaaa aaccgactta
    14761 aagtttggcc tcatatatga tatataaaat acaatgtcta ctattattca agtttctgaa
    14821 caattcgatc cgtcttctgt tgtcttcacg aaaatgaaga aaaataagaa tggcgggaaa
    14881 accgtgtaca tcaatgcaca agatggtaaa aagaaactct atttacaact tcctttcatg
    14941 agatcaccgt atggtatgag cgcctttacc gatgaagcga ccaataaaac gtcgtattca
    15001 ctcgatttat cttttgacaa ggataacgat gaggcggtgg atttatccga aaagttgaaa
    15061 gcattcgatg aaattatcat caaaacggtc gctgataact ccaaggaatg gctcggtaaa
    15121 gtttacgaca ttaacgtcat tcgtgaagcc ttgtataaac cacttgttcg tcagggtaaa
    15181 gatgattacc cggatacttt gaaactcaaa attatgacga aaccgtcggg tgaattctta
    15241 gcggaagcat ataactccgc acgcgaactc atttcggtcg atcaaattga aaagggacaa
    15301 aagtgtatgt gtatcgtcga tgtaaaccaa atttggttta ttgataacaa gtttggtgta
    15361 agtgttcgcc tttcccaggt tttgtgtgaa caatcgacta aacttccgtc gtttgcattc
    15421 cagggtctcg gtgataaaac ggaggaagaa gaagaatata cagaagaaga gatcgatgaa
    15481 taaaatatta atttatatca gtatggaacg tgaaagacac attaacgatt tgaaaaaaat
    15541 tgcatctcta tccaaaaata aaaaaaatgt aaaaacccaa aaacaaagaa accttttggg
    15601 taaaaatgta ataaaggcta ttgaaggtat tgggtgtaaa ccacacgaag tgttttataa
    15661 acctagtacc aattttagtg taaacgggtc tttaattagt aaaaaggggt tacgtaaaat
    15721 tggtaaagga caaatgggtg aagtgttttt ggggtgtata gataaagagt gtgaaaaacc
    15781 cgtcgccata aaagtatcca acgatccgaa taggtacgaa tatagaatag gtaaacgtgt
    15841 agaaaaatta ggggggacgc gtatgtatgc ctatcaacag tgcgataaat attccataat
    15901 ttatacggaa tacgcaaata gcggtagttt aaccagtttt ataaaagata atataaaaac
    15961 acttcgtccc atacacttac gaactatagt gacacatgta ttatataact tatacagaat
    16021 tcataagaaa tatccatcgt ttagacacca tgatttacat accgaaaacg ttttgataaa
    16081 cacgaatgtt aaagcatcgg gtatcaggcg atttaaagtt gaagatactg ttttgaaggt
    16141 acacgatata ggtatagaag ccactttaaa tgattatggt ttttcgtcta taaaaggtat
    16201 accaaaccct gaaattgata caaattattt caagagtaaa catggtatat accgagactc
    16261 acaccccatg tatgatgtac acctttttct caattcaatg aggtccttct taaaaggtga
    16321 aaaaatttac gtcggtgcgg aaaccattca gtttatagaa cgtgttttac cctttgatta
    16381 tttgggtccg gttacaccta aagtgaacga tttcaggtta cgcgcttcac cagttggtca
    16441 cagtacgtta ccaacgttta aacgtatttt caacgacagg tatttttcac cctacaaaaa
    16501 tgcgaaacca tcttttgata ttaccaacat tataggtaaa acaccgtcta aacctaaacc
    16561 tattattgtc aaacacggtg gtcctttacc tttacccaaa gtgtctttag ccaaaaaggg
    16621 gtacgtgaaa attggtacac gtaaatgcga atcatacaaa aagggtgaac tcgttaaatt
    16681 tgcaaacgca ctaaatgttc ctactaaaaa taaaacgatc gctaaaatat gcgaagacct
    16741 aaaaataaaa tatactaaaa aggtataaac atgttaccat ttattgttct cggggcaatc
    16801 aacacatata tatttttaaa cacgggaaaa ccagaaaaac cagaaaaacc aacaggtggt
    16861 aagtggacgg ttttcggtac ctcatggtgt gggtggacga cgaaacaact cgagtacttg
    16921 aagaagaaag gtattgatca caaattcgtc gattgcgaaa aaggcaaatg cgacggaatt
    16981 gatgcgtttc cagttttgga atcaccaaac ggtgaacgag tcatcgggta caaagaagtt
    17041 taattagata cctcggacga ttgctatggc gagggaaagg ataaacgcgt cgagaaacgt
    17101 gttaattggt ttaagaaccg tgatatgttt aacgagcgat ttgttccacg cgaatcgaag
    17161 tacgaacgta ctgatgagaa tagcaagaat aaagacgaga atttccgtca tggcttcatt
    17221 cattttttta gcgtttgcga gatctctgag catttttatt tattactaac attttttttt
    17281 ctatggtatt agtaatgaag aataaagcac tccctctgag tggttctgaa ccaacctata
    17341 ccaataggtt atggggacgt acggtaggta taggaaacaa taattgttac gcgtatgccg
    17401 ttggtgatta tgaacgaatg cgtttacaaa aaagtatacc aggtgagcgg gctggtattc
    17461 gtaatctttc acatagctat acgcactgta aaggtttacc acaaagagtt cttgcggata
    17521 atcccaaaaa ggtatacatt gcaaaagccg aagaaaagtg taaaccaaaa cattacaaag
    17581 tcatgatgtt cgttgcacct ggtaataaac gaaactattt tagtcagggg gatttccatt
    17641 tttataaaca acacggggcc gtcgaatata aagtgaaaaa aggtgatacg tacgatgcta
    17701 tagcaaaatt ctttaaagtt tccgtactcc gcgtaaaaag agcgggtaaa ttggtacccg
    17761 gtaaactctt aaagtttaag gcaaacgtgt ttagtcataa acgaggttgg gcaacaggtc
    17821 ctttattaat cgatgcaaag ggtaaaagta ttcaagatcc gagaacagca tcacgaaatt
    17881 acccgggttt aaattataaa aaatattgta gctcattctg tgttaagaat aacgggatca
    17941 aagtcggaca cacccacacc aaagtcagac aaaagactcg ataaatcggt ttgattcgtt
    18001 aaatcgaaaa atatatcgag tgcgttaaaa ataaaatcgt tatccaatgt taccgtattc
    18061 gatgtagact cgaataaatt gtgtacggta atgtgtaccc tgaaattttc accatcaaat
    18121 attttacgac acacgggaca cgtttgtttt cctttatttt tccaattctg tagacaatgt
    18181 gaatgaaaaa ggtgaccaca ccgtataggt gggttcgtcc ttgtctgacg tacctcattg
    18241 agacatatgg cacactgtgt cattctctac aggatttaaa gaagttaaaa gtcaggattt
    18301 atcgtactta ataaatgttt ggtactttga gaagtgcttt atcacacgat ccacactttt
    18361 ccgtaccctg taaatcttgt ataggtttaa gaagttctgg acctttttct tggagaagtt
    18421 ttcgaaacga atagttatct tcgaacgtga taccgttttg tttcatgagg taattgttaa
    18481 gtaattggtt cgaagtgttc acggtgaaac atcgaccatc ggccatacca agtctttgag
    18541 acattttata tattaatatt acattagaaa ttaatttgtt tatttttaat tgtgtctacc
    18601 caggattttt gtccgagact cacggctttt tttataatat catgtacatt gtatcctgag
    18661 gctatatcaa aaacttcctt ttttgtcggg tctatatccg tcgtgattat agactttttg
    18721 tgttcgagta tatgcgatat aataatatta tatgcaaatg caatctcttt gagtgtttca
    18781 gcgcctgtaa tgataatctt tcctgtactg aatatactcg tcgtaatttc tttcatatct
    18841 tcggctggtt tgaattttac tttaacggcg gagtaccgat cgggttcgaa cgacattttg
    18901 aatacatctt cgaattttcg cgccgtttca ataaggttta aatttttatt caaactgaaa
    18961 tttgagttta tcataacaac acgaaacgtg tcgtctggaa tgatatactc tttaccaagt
    19021 attttactga acatgtacga taactgtttg ataacacgtt tacaatcgaa tagatcagca
    19081 caccccgcaa cttgaacact cccattcggg aaaatctttg cggatttagt actatggtga
    19141 tcttcgtata cgagtgtaat ttggttataa aatgtagttt ctttacgtgt ccaattaaac
    19201 gttcgcgatt ttttatttac atttgttaac ttcatcaccc gattatcaaa aaaatctttc
    19261 aaacggttta tgttaatatc acttttaaat tgtgaaatca tggttattgt cgtaagtttt
    19321 atccatgatg gttcaatatc ggggtgttcc cgttttattt tttccctaaa tgcatcgagt
    19381 gttaggaaat acgaaaatgt gttattcgca atagacgaat acattttaac ttaaaaaaat
    19441 agtacttaaa gttaacttag gttgtctata tatgccgtgt tttaaatgta aaaagaaagg
    19501 aattcctata gactgtaaat actgtaactt ggggttttgt tctcggtgta ttgttcttga
    19561 aatacacgac tgtaaaggtg cggaatttaa gaaagatgat gaagtaaaaa agttggaaaa
    19621 acaacttgag tttaaaccgg acaagaaatt tggaatggtt taaagactat agtatatgtt
    19681 ttttatatga cggcaattgt aaaggagtgt catcaacttt accacattga taaaaaacac
    19741 atgattaccg aaattcatta ttctaaatat aaagaaggta taggttacga aacactcgtc
    19801 gatacatttg atacgacgac aaattgcgaa tttaattatg gtccgagtta tggttccgtt
    19861 cgttacgagc ggtttctcga tacgatggtt gttaaaaca
//
