# Supplementary material for: Widespread Horizontal Gene Transfer Among Animal Viruses
Source: bioRxiv. 2024 Mar 26:2024.03.25.586562. Preprint. [Version 2] doi: 10.1101/2024.03.25.586562 (PMC11071296; doi:10.1101/2024.03.25.586562)
Supplement: Supplement 2 [file media-2.zip › File2_Maps/uAnello_homo_Run13s21_2996.gb]

LOCUS       uAnello2996ct_1         2932 bp    DNA     linear       01-JAN-2019
DEFINITION  [note: taxonomic lineage d_Viruses;f_Anelloviridae]
            [isolation_source=original].
ACCESSION   
VERSION
DBLINK      BioProject: unknown
            BioSample: unknown
            Sequence Read Archive: unknown
KEYWORDS    .
SOURCE      Anelloviridae sp. ctLID02 (unknown)
  ORGANISM  Anelloviridae sp. ctLID02
            Unclassified.
REFERENCE   1  (bases 1 to 2932)
  AUTHORS   Taker,C.
  TITLE     Cenote-Taker 2 dummy template file. Do NOT submit
  JOURNAL   Unpublished
REFERENCE   2  (bases 1 to 2932)
  AUTHORS   Taker,C.
  TITLE     Direct Submission
  JOURNAL   Submitted (01-JAN-2019) Taker 2, Cenote, 1000 Circle St., Cenote,
            DC 31111, USA
COMMENT     ##Genome-Assembly-Data-START##
            Assembly Method       :: unknown_assembler
            Genome Coverage       :: 1x
            Sequencing Technology :: Illumina
            Annotation Pipeline   :: Cenote-Taker 3
            URL                   :: https://github.com/mtisza1/Cenote-Taker3
            ##Genome-Assembly-Data-END##
FEATURES             Location/Qualifiers
     source          1..2932
                     /organism="Anelloviridae sp. ctLID02"
                     /mol_type="genomic DNA"
                     /isolation_source="unknown"
                     /collection_date="unknown"
                     /note="genome binned from sequencing reads available in
                     unknown;
                     derived from metagenome: unknown"
     CDS             113..226
                     /note="no search hits"
                     /codon_start=1
                     /transl_table=11
                     /product="hypothetical protein"
                     /translation="MSETTESRGNSGGLSLAERARNLKYFATDYVFQQTNI"
     CDS             289..390
                     /note="no search hits"
                     /codon_start=1
                     /transl_table=11
                     /product="hypothetical protein"
                     /translation="MNLFVAAMILLIICSALYLVFLAMTSKRQLRIS"
     CDS             401..2386
                     /inference="protein motif PFAM:PF02956.13"
                     /codon_start=1
                     /transl_table=11
                     /product="TT viral ORF1"
                     /translation="MPFYFYRRWRKPRTYRRYWTRRRRRKQPYRRPRTRYFRKTFRRP
                     ITHRRRKHRRVRKTKRKLPYLKLKQWQPDNIRNCKIIGYFNLISFGQGRQCYNFIQHV
                     KDYCSQNFAWGGGFCVSVFSLSFFYEELQFFRNVWTASNDGYDLCRYLGTTIYVYRHP
                     VCDFVLTYKRSPPLTINRLSYPSAHPLRLLLLKKKIIVHSLKSKPKGKLFIKFRIKPP
                     KLITNRWFFMEEMADSPLFMLIASATSLNQPYLKTNTDNNCTGILILNPEIFQGYGYD
                     TTSYPVKKQLYYYDATAKKMKRIKKLEYDKDSYFYSPYLTGTTPVYYNKSDPTSKTDE
                     IHAQSGVPSDYIQIPLLRELRYQPNRDLGKKNVIFIDSILTPTLDIPSNESYKLEDLP
                     LYIIVYGFIDYMAKLHKSDNIYDNWGIGIKSPYVTGFDFTFDNSQPFMPVSTWFKSGR
                     GEYGSPPVLGNRNQWTVTVRRQLSVINDICMGGPYAPNPTGKGFDLAIKYKSFFKWGG
                     NIVTYKNIVDPSKQGTYPIPSDNLNAVQIKDPKGKEIKIQYHPWDYRRGMLTTRAIKR
                     ALQDTDFTDYSSTDSEEPTGKRRRAGEPEICPQENFSSLQVQESSEEDTCQEETPQQQ
                     LLHLKQQQQCMQQQLLKYIAQLQKKQRYLSLLTGNIE"
     CDS             2383..2574
                     /inference="protein motif PFAM:PF02957.14"
                     /codon_start=1
                     /transl_table=11
                     /product="TT viral ORF2"
                     /translation="MNWLQQANPNLIGKKFSGYSYILEQECAMAFNRPAASFYLDVPH
                     HPQIPPTPIHVNFNLNYKC"
     CDS             complement(2558..2683)
                     /note="no search hits"
                     /codon_start=1
                     /transl_table=11
                     /product="hypothetical protein"
                     /translation="MRGSCAIFCFFYLFNELFIYLSANFIKHPPLSVQCRPSICS"
     CDS             complement(2763..2930)
                     /note="no search hits"
                     /codon_start=1
                     /transl_table=11
                     /product="hypothetical protein"
                     /translation="-
                     GRSLGGAKWRLGVCLVSKRRRRAPPEPEVVRPAQAGRNEGGAHFFARASARKKI"
ORIGIN      
        1 ggaggagact gtgttctata aaactaactg cacttccgaa tggctgagtt tatgccgcta
       61 gacggtcaca gcgaggcttg catcgctttg acagcctggg cgggagccga aggtgagtga
      121 aaccaccgag tctaggggca attcgggcgg gctgagtcta gcggaacggg caagaaactt
      181 aaaatatttt gctacagatt atgtctttca gcaaaccaac atataaacca ccaacaggat
      241 cagttagcca aaaattccag tggtgggcta acagttgcta ctacagccat gaacttattt
      301 gtggctgcaa tgattttgct aatcatctgc tcggcactgt atctggtctt tctcgccatg
      361 acatcaaaga ggcaattgag aatttcatga aacaaaagag atgcctttct acttctatcg
      421 ccgctggcgg aagcctagaa cctatcggag atactggacc cgaagacgga gaagaaaaca
      481 accttataga cggcctagaa ccagatattt tagaaagact tttcgaagac ccattaccca
      541 ccggaggaga aaacaccgca gggtaagaaa aactaaaaga aaactgccat atttaaaact
      601 gaaacaatgg caaccagaca atattagaaa ctgtaaaatt ataggctact ttaacttaat
      661 ttcttttgga caaggaagac agtgttataa cttcatacaa catgttaaag actactgtag
      721 tcagaacttt gcatggggtg ggggattttg tgtaagtgta ttttcattgt ctttctttta
      781 tgaagaatta cagttcttta gaaatgtatg gactgcatct aatgatggct atgacttatg
      841 cagatactta ggaactacaa tctatgtata tagacatcct gtatgtgact ttgtattaac
      901 ctataaaaga tcaccaccct taacaattaa cagactatca tatcctagtg ctcacccact
      961 aagactactg ctattaaaga aaaaaataat tgtacacagt ttaaaaagca aacctaaggg
     1021 aaagctgttt attaaattta gaattaagcc tccaaaacta atcactaaca gatggttttt
     1081 tatggaggaa atggcagaca gccctttatt tatgttaata gcttctgcca caagtcttaa
     1141 tcagccatac ttaaaaacaa acacagacaa taactgcaca ggaattttaa tattaaatcc
     1201 tgaaatattt caaggctatg gatatgatac tacatcatac cctgttaaaa aacaacttta
     1261 ctactatgat gctactgcta aaaaaatgaa aagaattaaa aagctagaat atgacaaaga
     1321 cagttacttt tacagcccat atttaactgg cacaacacca gtatactaca acaaatcaga
     1381 tccaacatca aaaacagatg aaatacatgc acaatcagga gtaccttcag actacataca
     1441 gataccactc ctaagagaac tcagatatca accaaacaga gatctaggta agaaaaatgt
     1501 tatatttata gacagcatac taacacctac actagacata ccatctaatg aatcatacaa
     1561 attagaagac ctacccttat acattattgt atatggtttt atagactata tggctaagct
     1621 acacaaatca gacaacattt atgacaattg gggtataggc attaaaagcc cctatgtaac
     1681 tggctttgac tttacatttg ataacagtca accatttatg cctgttagca cctggtttaa
     1741 atcaggaaga ggagaatatg gatctccacc agttctaggc aacagaaatc aatggacagt
     1801 aacagttaga agacaactat ctgttattaa tgatatttgc atgggagggc cctatgcacc
     1861 aaacccaaca ggcaaaggct ttgacttagc tataaaatac aaaagctttt ttaaatgggg
     1921 aggtaacatt gtaacataca aaaatattgt tgatccttcc aaacagggaa cctaccctat
     1981 tcccagtgac aaccttaatg cagtacaaat caaagaccct aaagggaaag aaattaaaat
     2041 ccaataccac ccatgggact acagaagggg tatgcttaca acaagagcta ttaaaagagc
     2101 tctccaagac acagacttta cagactattc ttcaacagat tcagaagaac ctacaggaaa
     2161 aaggcgacgt gctggagagc cggaaatctg tccccaagaa aacttcagtt cactccaagt
     2221 ccaggagagc tcagaagaag atacttgcca agaggaaacg ccacagcagc agctcctcca
     2281 cctcaagcag cagcagcagt gtatgcagca gcagctctta aaatacatag cacaactaca
     2341 gaaaaaacag agatacctaa gcctgcttac aggcaacata gaatgaattg gctacaacaa
     2401 gcaaacccaa atctaattgg taaaaaattc tcaggatact catacatatt agaacaagaa
     2461 tgtgctatgg cttttaacag accagctgct tccttttacc ttgatgtacc ccatcatccc
     2521 caaatccctc ctactcctat ccatgttaat tttaacctta actacaaatg ctaggccgac
     2581 actgtacact tagtggtgga tgtttaataa agtttgcact taaataaata aataattcat
     2641 taaataaata aaaaaaacaa aaaatcgcgc aacttccgcg catccgcgcg ctgcgcgcgc
     2701 gtctgcgcgg tcacgaagcg cgcttacgcg cgcctcgtat aagggtcgta cagtaactgc
     2761 acctagattt ttttgcgcgc gctagcgcgc gcaaaaaaat gcgccccgcc ctcgttccga
     2821 cccgcttgcg cgggtcggac cacttcgggc tcgggggggg cgcgcctgcg gcgcttactt
     2881 actaaacaga ctccgagtcg ccatttggcc ccccctaagc tccgcccccc tc
//
