# Supplementary material for: Widespread Horizontal Gene Transfer Among Animal Viruses
Source: bioRxiv. 2024 Mar 26:2024.03.25.586562. Preprint. [Version 2] doi: 10.1101/2024.03.25.586562 (PMC11071296; doi:10.1101/2024.03.25.586562)
Supplement: Supplement 7 [file media-7.zip]

Archive with 461 entries (460 files):
- File7_PDB/
- __MACOSX/._File7_PDB
- File7_PDB/Polyoma5313_VP2.pdb
- File7_PDB/Adoma10568_Cah.pdb
- File7_PDB/Parvo3568_VP.pdb
- File7_PDB/Parvo5138_VP.pdb
- File7_PDB/Mega182742_Oncoid.pdb
- File7_PDB/Adoma5629_Adenain.pdb
- __MACOSX/File7_PDB/._Adoma5629_Adenain.pdb
- File7_PDB/Parvo5049_VP.pdb
- File7_PDB/Parvo3248_VP.pdb
- File7_PDB/Cress4414_PLA1.pdb
- File7_PDB/Papilloma8233a_L2.pdb
- File7_PDB/Tailtoma3478_Groeloid.pdb
- File7_PDB/Adinto10555_Adenain.pdb
- File7_PDB/Adinto10155_Penton_dustbunny.pdb
- __MACOSX/File7_PDB/._Adinto10155_Penton_dustbunny.pdb
- File7_PDB/Adinto8025_Penton_one_halfsmoke.pdb
- __MACOSX/File7_PDB/._Adinto8025_Penton_one_halfsmoke.pdb
- File7_PDB/Adeno33390_HistinVII.pdb
- File7_PDB/Mald16828_P1940.pdb
- __MACOSX/File7_PDB/._Mald16828_P1940.pdb
- File7_PDB/Mald4864_Cah.pdb
- __MACOSX/File7_PDB/._Mald4864_Cah.pdb
- File7_PDB/Adinto5308_Penton_one_halfsmoke.pdb
- __MACOSX/File7_PDB/._Adinto5308_Penton_one_halfsmoke.pdb
- File7_PDB/Adinto20002_Cupiennin.pdb
- File7_PDB/IridoYP654654_Adenain.pdb
- File7_PDB/Parvo4268_VP.pdb
- File7_PDB/Parvo7324_VP.pdb
- File7_PDB/Parvo5722_VP.pdb
- File7_PDB/Adinto7556_Penton_simple_jellyroll.pdb
- __MACOSX/File7_PDB/._Adinto7556_Penton_simple_jellyroll.pdb
- File7_PDB/Papilloma8005_L2.pdb
- File7_PDB/Meld19239_Penton_one_halfsmoke.pdb
- __MACOSX/File7_PDB/._Meld19239_Penton_one_halfsmoke.pdb
- File7_PDB/Mald8210_Cahmem.pdb
- __MACOSX/File7_PDB/._Mald8210_Cahmem.pdb
- File7_PDB/Mald9195_Hexon.pdb
- __MACOSX/File7_PDB/._Mald9195_Hexon.pdb
- File7_PDB/Papilloma5502_L2.pdb
- __MACOSX/File7_PDB/._Papilloma5502_L2.pdb
- File7_PDB/Papilloma7831_L2.pdb
- File7_PDB/Herpes36345_ArchaePol.pdb
- File7_PDB/Herpes36345_Helicase.pdb
- File7_PDB/Papilloma7747_L2.pdb
- File7_PDB/Adeno35011_Pack22k.pdb
- File7_PDB/Cress4414_Cap.pdb
- File7_PDB/Papilloma8670_L2.pdb
- File7_PDB/Meld16152_Adenain.pdb
- File7_PDB/Adoma12478_E1.pdb
- File7_PDB/Mald8210_Yifkid.pdb
- __MACOSX/File7_PDB/._Mald8210_Yifkid.pdb
- File7_PDB/Adinto10555_Penton.pdb
- File7_PDB/Mald9097_Reocsix.pdb
- __MACOSX/File7_PDB/._Mald9097_Reocsix.pdb
- File7_PDB/Adinto12800_Adintoc3.pdb
- File7_PDB/Parvo3960_VP.pdb
- File7_PDB/Papilloma7600_L2.pdb
- File7_PDB/Meld19239_Hexon.pdb
- __MACOSX/File7_PDB/._Meld19239_Hexon.pdb
- File7_PDB/Parvo3608_VP.pdb
- File7_PDB/Adoma2692_Hexon.pdb
- File7_PDB/Nido27160_Spike.pdb
- File7_PDB/Papilloma8150_L2.pdb
- File7_PDB/Adeno37597_Terminal.pdb
- File7_PDB/Parvo5686_VP.pdb
- File7_PDB/Herpes49853_Helicase63.pdb
- File7_PDB/Adinto10665_Cupiennin.pdb
- File7_PDB/Parvo5006_VPCah.pdb
- File7_PDB/Adinto23486_Hexon.pdb
- __MACOSX/File7_PDB/._Adinto23486_Hexon.pdb
- File7_PDB/Papilloma7377_E2.pdb
- File7_PDB/Papilloma7726_L2.pdb
- File7_PDB/Mald9097_Hexon.pdb
- __MACOSX/File7_PDB/._Mald9097_Hexon.pdb
- File7_PDB/Mald29388_Hexon.pdb
- __MACOSX/File7_PDB/._Mald29388_Hexon.pdb
- File7_PDB/Meld19442_PolBS1H.pdb
- File7_PDB/Mega182742_Pentonc.pdb
- File7_PDB/.DS_Store
- __MACOSX/File7_PDB/._.DS_Store
- File7_PDB/Papilloma7118_L2.pdb
- __MACOSX/File7_PDB/._Papilloma7118_L2.pdb
- File7_PDB/Mald8807_Hexon.pdb
- __MACOSX/File7_PDB/._Mald8807_Hexon.pdb
- File7_PDB/Adinto14448_Penton_simple_jellyroll.pdb
- __MACOSX/File7_PDB/._Adinto14448_Penton_simple_jellyroll.pdb
- File7_PDB/Mega182742_Pentonu.pdb
- File7_PDB/Adeno38640_HexinIIIa.pdb
- File7_PDB/Papilloma6035_E2.pdb
- File7_PDB/Papilloma7299_L2.pdb
- File7_PDB/Papilloma5986_L2.pdb
- File7_PDB/Parvo6707_NSx.pdb
- File7_PDB/Tombicorna7041_RdRP.pdb
- File7_PDB/Papilloma7221_L2.pdb
- __MACOSX/File7_PDB/._Papilloma7221_L2.pdb
- File7_PDB/Papilloma7570_L2.pdb
- File7_PDB/Papilloma8343_L2.pdb
- File7_PDB/Irido37137_Prim-S3H.pdb
- File7_PDB/Meld12701_Penton_one_halfsmoke.pdb
- __MACOSX/File7_PDB/._Meld12701_Penton_one_halfsmoke.pdb
- File7_PDB/Nido21600_RdRP.pdb
- File7_PDB/Adinto13306_Penton_one_halfsmoke.pdb
- __MACOSX/File7_PDB/._Adinto13306_Penton_one_halfsmoke.pdb
- File7_PDB/Parvo5623_NS1.pdb
- File7_PDB/Parvo4404_NS1.pdb
- File7_PDB/Adinto8540_PolB.pdb
- File7_PDB/Anello2358_Capsid.pdb
- __MACOSX/File7_PDB/._Anello2358_Capsid.pdb
- File7_PDB/Mald4864_Penton.pdb
- __MACOSX/File7_PDB/._Mald4864_Penton.pdb
- File7_PDB/Adoma13176_Penton.pdb
- File7_PDB/Papilloma7350_L2.pdb
- File7_PDB/Mald16828_Hexon.pdb
- __MACOSX/File7_PDB/._Mald16828_Hexon.pdb
- File7_PDB/Parvo4986_PLA2.pdb
- File7_PDB/Adeno38640_OncoidE4.pdb
- File7_PDB/Anello2358_Capsidplus.pdb
- __MACOSX/File7_PDB/._Anello2358_Capsidplus.pdb
- File7_PDB/Papilloma5875_L2.pdb
- File7_PDB/Adinto3309_PolB.pdb
- __MACOSX/File7_PDB/._Adinto3309_PolB.pdb
- File7_PDB/Parvo5163_VP.pdb
- File7_PDB/Irido37137_Vilthree.pdb
- File7_PDB/Spiretro7138_Gag.pdb
- File7_PDB/Anello2301_Hemyn.pdb
- __MACOSX/File7_PDB/._Anello2301_Hemyn.pdb
- File7_PDB/Mega182742_Helicase690.pdb
- File7_PDB/Irido37137_Hexon.pdb
- File7_PDB/Papilloma7769_L2.pdb
- File7_PDB/Adoma5233_Eltwo.pdb
- File7_PDB/Adabsco18765_Abscondo.pdb
- __MACOSX/File7_PDB/._Adabsco18765_Abscondo.pdb
- File7_PDB/Mega182742_PolN.pdb
- File7_PDB/Pox37252_Leurr1.pdb
- File7_PDB/Irido37137_PacK.pdb
- File7_PDB/Adeno32301_PacKIVa2.pdb
- File7_PDB/Parvo4714_VP.pdb
- File7_PDB/Papilloma8160_L2.pdb
- File7_PDB/Adeno32916_Ribreds52k.pdb
- File7_PDB/Papilloma7946_L2.pdb
- File7_PDB/Papilloma6207_L2.pdb
- File7_PDB/Parvo4622_VP.pdb
- File7_PDB/Tailtoma3478_Thyxoid.pdb
- File7_PDB/Mega182742_PrimS3H.pdb
- File7_PDB/Papilloma4626_E1.pdb
- File7_PDB/Pox41634_Hexonrif.pdb
- File7_PDB/Parvo3780_VP.pdb
- File7_PDB/Papilloma8371_L2.pdb
- File7_PDB/Irido37137_Penton.pdb
- File7_PDB/Adinto3105_Penton_one_halfsmoke.pdb
- __MACOSX/File7_PDB/._Adinto3105_Penton_one_halfsmoke.pdb
- File7_PDB/Papilloma7983_L2.pdb
- File7_PDB/Herpes49835_Spike2a.pdb
- File7_PDB/Papilloma8363_L2.pdb
- File7_PDB/Adinto16382_Fiber_Pentoncah.pdb
- __MACOSX/File7_PDB/._Adinto16382_Fiber_Pentoncah.pdb
- File7_PDB/Parvo4442_VP.pdb
- File7_PDB/Parvo6044_VP.pdb
- File7_PDB/Herpes36345_PolB.pdb
- File7_PDB/Adinto10555_Penton_one_halfsmoke.pdb
- __MACOSX/File7_PDB/._Adinto10555_Penton_one_halfsmoke.pdb
- File7_PDB/Tailtoma3478_LT.pdb
- File7_PDB/Tailtoma3478_Oncoid.pdb
- File7_PDB/Adeno32301_Shutoff100k.pdb
- File7_PDB/Adinto15554_Penton.pdb
- File7_PDB/Pox37252_Hexonrif.pdb
- File7_PDB/Adeno35082_MaccVI.pdb
- File7_PDB/Adinto15764_Penton_one_halfsmoke.pdb
- __MACOSX/File7_PDB/._Adinto15764_Penton_one_halfsmoke.pdb
- File7_PDB/Parvo4314_NS1.pdb
- File7_PDB/Papilloma5623_L2.pdb
- __MACOSX/File7_PDB/._Papilloma5623_L2.pdb
- File7_PDB/Mald13693_Cah.pdb
- __MACOSX/File7_PDB/._Mald13693_Cah.pdb
- File7_PDB/Polyoma5252_sT.pdb
- File7_PDB/Mega182742_Cah.pdb
- File7_PDB/Meld12701_Hexon.pdb
- __MACOSX/File7_PDB/._Meld12701_Hexon.pdb
- File7_PDB/Adinto3465_Penton_one_halfsmoke.pdb
- __MACOSX/File7_PDB/._Adinto3465_Penton_one_halfsmoke.pdb
- File7_PDB/Parvo3444_VP.pdb
- File7_PDB/Parvo4881_VP.pdb
- File7_PDB/Mald4864_Hexon.pdb
- __MACOSX/File7_PDB/._Mald4864_Hexon.pdb
- File7_PDB/Mega182742_Copigal39.pdb
- File7_PDB/Adabsco18765_Arnao.pdb
- File7_PDB/Nido27797_Spike.pdb
- File7_PDB/Mald17159_Gluptmem.pdb
- __MACOSX/File7_PDB/._Mald17159_Gluptmem.pdb
- File7_PDB/Papilloma7523_L2.pdb
- File7_PDB/Parvo4360_VP.pdb
- File7_PDB/Papilloma7372_L2.pdb
- File7_PDB/Papilloma6077_L2.pdb
- __MACOSX/File7_PDB/._Papilloma6077_L2.pdb
- File7_PDB/Adoma17181_E1.pdb
- File7_PDB/Adinto15736_Cupiennin.pdb
- File7_PDB/Polyoma2361_VP1.pdb
- File7_PDB/Herpes183851_Repoid.pdb
- __MACOSX/File7_PDB/._Herpes183851_Repoid.pdb
- File7_PDB/Polyoma6652_Cah.pdb
- File7_PDB/Mald4864_Cahoid.pdb
- __MACOSX/File7_PDB/._Mald4864_Cahoid.pdb
- File7_PDB/Adinto23690_Integrase.pdb
- File7_PDB/Adinto3465_Adintoc2.pdb
- File7_PDB/Papilloma8334_L2.pdb
- File7_PDB/Mega182742_Ankyre289.pdb
- File7_PDB/Adinto6483_Penton_one_halfsmoke.pdb
- __MACOSX/File7_PDB/._Adinto6483_Penton_one_halfsmoke.pdb
- File7_PDB/Polyoma5246_VP2.pdb
- File7_PDB/Mald16828_P6496.pdb
- __MACOSX/File7_PDB/._Mald16828_P6496.pdb
- File7_PDB/Adinto5546_Penton_three_halfsmoke.pdb
- __MACOSX/File7_PDB/._Adinto5546_Penton_three_halfsmoke.pdb
- File7_PDB/Mega182742_P12mcp.pdb
- File7_PDB/Parvo4028_VP.pdb
- File7_PDB/Adoma16400_Prim.pdb
- File7_PDB/Tailtoma3478_Apoboid.pdb
- File7_PDB/Papilloma7716_L2.pdb
- File7_PDB/Papilloma8025_L2.pdb
- File7_PDB/Mald8807_Helpol.pdb
- File7_PDB/Meld34056_Hexon1.pdb
- File7_PDB/Mald16828_Chitinasoid.pdb
- __MACOSX/File7_PDB/._Mald16828_Chitinasoid.pdb
- File7_PDB/Mega182742_Hexon425.pdb
- File7_PDB/Mega182742_Platoid.pdb
- File7_PDB/Parvo3960_Rep.pdb
- File7_PDB/Parvo4218_Rep.pdb
- File7_PDB/Parvo6477_VP.pdb
- File7_PDB/Adinto12158_GasderminX.pdb
- File7_PDB/Parvo4848_VP.pdb
- File7_PDB/Polyoma5023_VP2.pdb
- File7_PDB/Papilloma7632_L2.pdb
- File7_PDB/Papilloma7585_L2.pdb
- File7_PDB/Mald17159_Tailon.pdb
- __MACOSX/File7_PDB/._Mald17159_Tailon.pdb
- File7_PDB/Cress4414_E1.pdb
- File7_PDB/Polyoma4872_Pentoncah.pdb
- File7_PDB/Irido37137_Ribredla.pdb
- File7_PDB/Mald8210_Penton.pdb
- __MACOSX/File7_PDB/._Mald8210_Penton.pdb
- File7_PDB/Mega182742_Patatin1.pdb
- File7_PDB/Polyoma4836_LT.pdb
- File7_PDB/Papilloma8051_L2.pdb
- File7_PDB/Irido37137_PolB.pdb
- File7_PDB/Adinto14876_Penton_simple_jellyroll.pdb
- __MACOSX/File7_PDB/._Adinto14876_Penton_simple_jellyroll.pdb
- File7_PDB/Parvo4587_NS1.pdb
- File7_PDB/Parvo4288_VP.pdb
- File7_PDB/Papilloma8923_L2.pdb
- File7_PDB/Parvo5797_VP.pdb
- File7_PDB/Mald9097_Glybin.pdb
- __MACOSX/File7_PDB/._Mald9097_Glybin.pdb
- File7_PDB/Parvo4191_NS1.pdb
- File7_PDB/Adinto13074_PacK.pdb
- File7_PDB/Mald8807_Cah.pdb
- __MACOSX/File7_PDB/._Mald8807_Cah.pdb
- File7_PDB/Adeno35011_PolB.pdb
- File7_PDB/Irido37137_Fuse.pdb
- __MACOSX/File7_PDB/._Irido37137_Fuse.pdb
- File7_PDB/Papilloma5907_L2.pdb
- __MACOSX/File7_PDB/._Papilloma5907_L2.pdb
- File7_PDB/Papilloma8363a_L2.pdb
- File7_PDB/Papilloma7269_L2.pdb
- File7_PDB/Papilloma8150_E6.pdb
- File7_PDB/Adoma19746_Macc.pdb
- File7_PDB/Parvo4218_VP.pdb
- File7_PDB/Mega182742_C1qoid.pdb
- File7_PDB/Adeno33390_CorebridgeV.pdb
- File7_PDB/Adoma18909_Penton.pdb
- File7_PDB/Papilloma7377_L2.pdb
- File7_PDB/Mald4864_Recex.pdb
- __MACOSX/File7_PDB/._Mald4864_Recex.pdb
- File7_PDB/Adeno15342_Adenain.pdb
- File7_PDB/Adoma2692_Macc.pdb
- File7_PDB/Parvo4314_VP.pdb
- File7_PDB/Mald16828_Midasoid.pdb
- __MACOSX/File7_PDB/._Mald16828_Midasoid.pdb
- File7_PDB/Adinto15040_Adenain.pdb
- File7_PDB/Parvo5623_Helpol.pdb
- File7_PDB/Herpes36345_MCP97.pdb
- File7_PDB/Mald17159_Cah.pdb
- __MACOSX/File7_PDB/._Mald17159_Cah.pdb
- File7_PDB/Papilloma7683_L2.pdb
- File7_PDB/Adabsco18880_Histoid.pdb
- File7_PDB/Adinto11084_PLA2X.pdb
- File7_PDB/Branchiostoma_Penton_one_halfsmoke.pdb
- __MACOSX/File7_PDB/._Branchiostoma_Penton_one_halfsmoke.pdb
- File7_PDB/Mega182742_Orihelicase.pdb
- File7_PDB/Papilloma6035_L2.pdb
- __MACOSX/File7_PDB/._Papilloma6035_L2.pdb
- File7_PDB/Adinto3309_PentonPlus_one_halfsmoke_with_C-tail.pdb
- __MACOSX/File7_PDB/._Adinto3309_PentonPlus_one_halfsmoke_with_C-tail.pdb
- File7_PDB/Tailtoma3478_Tailon.pdb
- __MACOSX/File7_PDB/._Tailtoma3478_Tailon.pdb
- File7_PDB/Papilloma6144_L2.pdb
- __MACOSX/File7_PDB/._Papilloma6144_L2.pdb
- File7_PDB/Adoma17181_Macc.pdb
- File7_PDB/Adinto12263_PolB.pdb
[truncated: 161 more entries]
