# Supplementary material for: Widespread Horizontal Gene Transfer Among Animal Viruses
Source: bioRxiv. 2024 Mar 26:2024.03.25.586562. Preprint. [Version 2] doi: 10.1101/2024.03.25.586562 (PMC11071296; doi:10.1101/2024.03.25.586562)
Supplement: Supplement 7 [file media-7.zip › File7_PDB/Polyoma5313_VP2.pdb]

ATOM      1  N   MET A   1      28.378  13.457 -30.252  1.00 41.47           N  
ATOM      2  H   MET A   1      27.495  13.566 -30.730  1.00 41.47           H  
ATOM      3  H2  MET A   1      28.517  14.228 -29.613  1.00 41.47           H  
ATOM      4  H3  MET A   1      29.118  13.485 -30.939  1.00 41.47           H  
ATOM      5  CA  MET A   1      28.423  12.163 -29.529  1.00 41.47           C  
ATOM      6  HA  MET A   1      28.308  11.368 -30.266  1.00 41.47           H  
ATOM      7  C   MET A   1      27.243  11.941 -28.570  1.00 41.47           C  
ATOM      8  CB  MET A   1      29.794  11.932 -28.874  1.00 41.47           C  
ATOM      9  HB2 MET A   1      30.219  12.883 -28.552  1.00 41.47           H  
ATOM     10  HB3 MET A   1      29.686  11.287 -28.002  1.00 41.47           H  
ATOM     11  O   MET A   1      26.760  10.821 -28.535  1.00 41.47           O  
ATOM     12  CG  MET A   1      30.735  11.237 -29.870  1.00 41.47           C  
ATOM     13  HG2 MET A   1      30.421  10.198 -29.971  1.00 41.47           H  
ATOM     14  HG3 MET A   1      30.660  11.714 -30.847  1.00 41.47           H  
ATOM     15  SD  MET A   1      32.472  11.277 -29.371  1.00 41.47           S  
ATOM     16  CE  MET A   1      33.110   9.807 -30.226  1.00 41.47           C  
ATOM     17  HE1 MET A   1      34.176   9.704 -30.019  1.00 41.47           H  
ATOM     18  HE2 MET A   1      32.965   9.910 -31.301  1.00 41.47           H  
ATOM     19  HE3 MET A   1      32.592   8.917 -29.871  1.00 41.47           H  
ATOM     20  N   GLY A   2      26.704  12.951 -27.864  1.00 36.31           N  
ATOM     21  H   GLY A   2      27.165  13.848 -27.817  1.00 36.31           H  
ATOM     22  CA  GLY A   2      25.586  12.756 -26.910  1.00 36.31           C  
ATOM     23  HA2 GLY A   2      25.402  13.696 -26.391  1.00 36.31           H  
ATOM     24  HA3 GLY A   2      25.887  12.025 -26.160  1.00 36.31           H  
ATOM     25  C   GLY A   2      24.239  12.287 -27.497  1.00 36.31           C  
ATOM     26  O   GLY A   2      23.555  11.484 -26.876  1.00 36.31           O  
ATOM     27  N   ALA A   3      23.877  12.703 -28.717  1.00 38.00           N  
ATOM     28  H   ALA A   3      24.412  13.431 -29.168  1.00 38.00           H  
ATOM     29  CA  ALA A   3      22.603  12.307 -29.340  1.00 38.00           C  
ATOM     30  HA  ALA A   3      21.797  12.483 -28.628  1.00 38.00           H  
ATOM     31  C   ALA A   3      22.540  10.814 -29.725  1.00 38.00           C  
ATOM     32  CB  ALA A   3      22.364  13.208 -30.558  1.00 38.00           C  
ATOM     33  HB1 ALA A   3      22.343  14.254 -30.252  1.00 38.00           H  
ATOM     34  HB2 ALA A   3      21.399  12.962 -31.002  1.00 38.00           H  
ATOM     35  HB3 ALA A   3      23.142  13.057 -31.305  1.00 38.00           H  
ATOM     36  O   ALA A   3      21.479  10.204 -29.671  1.00 38.00           O  
ATOM     37  N   VAL A   4      23.683  10.205 -30.059  1.00 39.98           N  
ATOM     38  H   VAL A   4      24.540  10.737 -30.013  1.00 39.98           H  
ATOM     39  CA  VAL A   4      23.762   8.788 -30.461  1.00 39.98           C  
ATOM     40  HA  VAL A   4      22.970   8.583 -31.181  1.00 39.98           H  
ATOM     41  C   VAL A   4      23.517   7.866 -29.262  1.00 39.98           C  
ATOM     42  CB  VAL A   4      25.114   8.497 -31.144  1.00 39.98           C  
ATOM     43  HB  VAL A   4      25.919   8.690 -30.434  1.00 39.98           H  
ATOM     44  O   VAL A   4      22.807   6.873 -29.384  1.00 39.98           O  
ATOM     45  CG1 VAL A   4      25.224   7.045 -31.619  1.00 39.98           C  
ATOM     46 HG11 VAL A   4      26.173   6.886 -32.131  1.00 39.98           H  
ATOM     47 HG12 VAL A   4      25.182   6.363 -30.770  1.00 39.98           H  
ATOM     48 HG13 VAL A   4      24.407   6.808 -32.300  1.00 39.98           H  
ATOM     49  CG2 VAL A   4      25.324   9.406 -32.367  1.00 39.98           C  
ATOM     50 HG21 VAL A   4      24.512   9.257 -33.079  1.00 39.98           H  
ATOM     51 HG22 VAL A   4      25.354  10.455 -32.073  1.00 39.98           H  
ATOM     52 HG23 VAL A   4      26.266   9.155 -32.855  1.00 39.98           H  
ATOM     53  N   LEU A   5      24.018   8.239 -28.078  1.00 42.84           N  
ATOM     54  H   LEU A   5      24.569   9.084 -28.031  1.00 42.84           H  
ATOM     55  CA  LEU A   5      23.740   7.529 -26.824  1.00 42.84           C  
ATOM     56  HA  LEU A   5      23.903   6.462 -26.977  1.00 42.84           H  
ATOM     57  C   LEU A   5      22.272   7.675 -26.388  1.00 42.84           C  
ATOM     58  CB  LEU A   5      24.711   8.035 -25.740  1.00 42.84           C  
ATOM     59  HB2 LEU A   5      24.772   9.121 -25.804  1.00 42.84           H  
ATOM     60  HB3 LEU A   5      24.312   7.789 -24.756  1.00 42.84           H  
ATOM     61  O   LEU A   5      21.701   6.722 -25.866  1.00 42.84           O  
ATOM     62  CG  LEU A   5      26.118   7.419 -25.865  1.00 42.84           C  
ATOM     63  HG  LEU A   5      26.403   7.368 -26.916  1.00 42.84           H  
ATOM     64  CD1 LEU A   5      27.147   8.289 -25.143  1.00 42.84           C  
ATOM     65 HD11 LEU A   5      27.167   9.284 -25.589  1.00 42.84           H  
ATOM     66 HD12 LEU A   5      26.889   8.370 -24.087  1.00 42.84           H  
ATOM     67 HD13 LEU A   5      28.136   7.840 -25.234  1.00 42.84           H  
ATOM     68  CD2 LEU A   5      26.167   6.013 -25.263  1.00 42.84           C  
ATOM     69 HD21 LEU A   5      27.168   5.598 -25.373  1.00 42.84           H  
ATOM     70 HD22 LEU A   5      25.464   5.357 -25.776  1.00 42.84           H  
ATOM     71 HD23 LEU A   5      25.911   6.046 -24.204  1.00 42.84           H  
ATOM     72  N   GLY A   6      21.639   8.821 -26.668  1.00 41.14           N  
ATOM     73  H   GLY A   6      22.175   9.583 -27.059  1.00 41.14           H  
ATOM     74  CA  GLY A   6      20.209   9.033 -26.417  1.00 41.14           C  
ATOM     75  HA2 GLY A   6      19.961  10.072 -26.633  1.00 41.14           H  
ATOM     76  HA3 GLY A   6      19.992   8.836 -25.367  1.00 41.14           H  
ATOM     77  C   GLY A   6      19.300   8.141 -27.272  1.00 41.14           C  
ATOM     78  O   GLY A   6      18.333   7.587 -26.757  1.00 41.14           O  
ATOM     79  N   VAL A   7      19.636   7.932 -28.552  1.00 50.51           N  
ATOM     80  H   VAL A   7      20.421   8.443 -28.930  1.00 50.51           H  
ATOM     81  CA  VAL A   7      18.864   7.053 -29.454  1.00 50.51           C  
ATOM     82  HA  VAL A   7      17.805   7.286 -29.340  1.00 50.51           H  
ATOM     83  C   VAL A   7      19.026   5.577 -29.076  1.00 50.51           C  
ATOM     84  CB  VAL A   7      19.240   7.303 -30.930  1.00 50.51           C  
ATOM     85  HB  VAL A   7      20.313   7.160 -31.054  1.00 50.51           H  
ATOM     86  O   VAL A   7      18.041   4.841 -29.073  1.00 50.51           O  
ATOM     87  CG1 VAL A   7      18.503   6.362 -31.893  1.00 50.51           C  
ATOM     88 HG11 VAL A   7      18.739   6.623 -32.925  1.00 50.51           H  
ATOM     89 HG12 VAL A   7      18.813   5.331 -31.728  1.00 50.51           H  
ATOM     90 HG13 VAL A   7      17.426   6.437 -31.743  1.00 50.51           H  
ATOM     91  CG2 VAL A   7      18.879   8.733 -31.355  1.00 50.51           C  
ATOM     92 HG21 VAL A   7      17.799   8.874 -31.302  1.00 50.51           H  
ATOM     93 HG22 VAL A   7      19.213   8.911 -32.377  1.00 50.51           H  
ATOM     94 HG23 VAL A   7      19.354   9.466 -30.703  1.00 50.51           H  
ATOM     95  N   ILE A   8      20.233   5.146 -28.690  1.00 52.11           N  
ATOM     96  H   ILE A   8      21.011   5.789 -28.732  1.00 52.11           H  
ATOM     97  CA  ILE A   8      20.477   3.772 -28.215  1.00 52.11           C  
ATOM     98  HA  ILE A   8      20.042   3.075 -28.931  1.00 52.11           H  
ATOM     99  C   ILE A   8      19.761   3.525 -26.876  1.00 52.11           C  
ATOM    100  CB  ILE A   8      21.997   3.488 -28.140  1.00 52.11           C  
ATOM    101  HB  ILE A   8      22.460   4.257 -27.522  1.00 52.11           H  
ATOM    102  O   ILE A   8      19.160   2.469 -26.693  1.00 52.11           O  
ATOM    103  CG1 ILE A   8      22.621   3.537 -29.556  1.00 52.11           C  
ATOM    104 HG12 ILE A   8      22.284   4.432 -30.080  1.00 52.11           H  
ATOM    105 HG13 ILE A   8      22.278   2.677 -30.132  1.00 52.11           H  
ATOM    106  CG2 ILE A   8      22.278   2.114 -27.499  1.00 52.11           C  
ATOM    107 HG21 ILE A   8      21.909   2.084 -26.474  1.00 52.11           H  
ATOM    108 HG22 ILE A   8      23.350   1.918 -27.458  1.00 52.11           H  
ATOM    109 HG23 ILE A   8      21.791   1.325 -28.072  1.00 52.11           H  
ATOM    110  CD1 ILE A   8      24.155   3.561 -29.562  1.00 52.11           C  
ATOM    111 HD11 ILE A   8      24.558   2.615 -29.199  1.00 52.11           H  
ATOM    112 HD12 ILE A   8      24.516   4.378 -28.937  1.00 52.11           H  
ATOM    113 HD13 ILE A   8      24.507   3.715 -30.582  1.00 52.11           H  
ATOM    114  N   GLY A   9      19.756   4.510 -25.971  1.00 50.93           N  
ATOM    115  H   GLY A   9      20.301   5.341 -26.154  1.00 50.93           H  
ATOM    116  CA  GLY A   9      19.018   4.442 -24.706  1.00 50.93           C  
ATOM    117  HA2 GLY A   9      19.333   3.560 -24.148  1.00 50.93           H  
ATOM    118  HA3 GLY A   9      19.250   5.329 -24.116  1.00 50.93           H  
ATOM    119  C   GLY A   9      17.498   4.381 -24.894  1.00 50.93           C  
ATOM    120  O   GLY A   9      16.837   3.577 -24.241  1.00 50.93           O  
ATOM    121  N   ALA A  10      16.944   5.158 -25.832  1.00 48.83           N  
ATOM    122  H   ALA A  10      17.525   5.836 -26.304  1.00 48.83           H  
ATOM    123  CA  ALA A  10      15.516   5.138 -26.157  1.00 48.83           C  
ATOM    124  HA  ALA A  10      14.946   5.211 -25.230  1.00 48.83           H  
ATOM    125  C   ALA A  10      15.087   3.834 -26.854  1.00 48.83           C  
ATOM    126  CB  ALA A  10      15.194   6.369 -27.012  1.00 48.83           C  
ATOM    127  HB1 ALA A  10      14.127   6.389 -27.234  1.00 48.83           H  
ATOM    128  HB2 ALA A  10      15.458   7.276 -26.469  1.00 48.83           H  
ATOM    129  HB3 ALA A  10      15.754   6.333 -27.947  1.00 48.83           H  
ATOM    130  O   ALA A  10      14.052   3.263 -26.511  1.00 48.83           O  
ATOM    131  N   ALA A  11      15.902   3.316 -27.779  1.00 45.86           N  
ATOM    132  H   ALA A  11      16.720   3.840 -28.059  1.00 45.86           H  
ATOM    133  CA  ALA A  11      15.667   2.016 -28.405  1.00 45.86           C  
ATOM    134  HA  ALA A  11      14.659   2.002 -28.819  1.00 45.86           H  
ATOM    135  C   ALA A  11      15.759   0.871 -27.379  1.00 45.86           C  
ATOM    136  CB  ALA A  11      16.666   1.839 -29.555  1.00 45.86           C  
ATOM    137  HB1 ALA A  11      16.486   0.885 -30.050  1.00 45.86           H  
ATOM    138  HB2 ALA A  11      17.686   1.856 -29.172  1.00 45.86           H  
ATOM    139  HB3 ALA A  11      16.541   2.644 -30.280  1.00 45.86           H  
ATOM    140  O   ALA A  11      14.919  -0.026 -27.380  1.00 45.86           O  
ATOM    141  N   GLY A  12      16.726   0.934 -26.456  1.00 53.39           N  
ATOM    142  H   GLY A  12      17.413   1.671 -26.529  1.00 53.39           H  
ATOM    143  CA  GLY A  12      16.872  -0.026 -25.360  1.00 53.39           C  
ATOM    144  HA2 GLY A  12      16.976  -1.031 -25.769  1.00 53.39           H  
ATOM    145  HA3 GLY A  12      17.773   0.219 -24.797  1.00 53.39           H  
ATOM    146  C   GLY A  12      15.688  -0.013 -24.392  1.00 53.39           C  
ATOM    147  O   GLY A  12      15.204  -1.078 -24.020  1.00 53.39           O  
ATOM    148  N   ALA A  13      15.165   1.167 -24.048  1.00 51.41           N  
ATOM    149  H   ALA A  13      15.634   2.011 -24.345  1.00 51.41           H  
ATOM    150  CA  ALA A  13      13.978   1.305 -23.202  1.00 51.41           C  
ATOM    151  HA  ALA A  13      14.119   0.705 -22.303  1.00 51.41           H  
ATOM    152  C   ALA A  13      12.699   0.799 -23.892  1.00 51.41           C  
ATOM    153  CB  ALA A  13      13.850   2.773 -22.780  1.00 51.41           C  
ATOM    154  HB1 ALA A  13      13.710   3.405 -23.657  1.00 51.41           H  
ATOM    155  HB2 ALA A  13      12.992   2.888 -22.117  1.00 51.41           H  
ATOM    156  HB3 ALA A  13      14.750   3.086 -22.251  1.00 51.41           H  
ATOM    157  O   ALA A  13      11.883   0.142 -23.251  1.00 51.41           O  
ATOM    158  N   ALA A  14      12.544   1.030 -25.200  1.00 48.88           N  
ATOM    159  H   ALA A  14      13.212   1.621 -25.673  1.00 48.88           H  
ATOM    160  CA  ALA A  14      11.412   0.508 -25.969  1.00 48.88           C  
ATOM    161  HA  ALA A  14      10.488   0.776 -25.458  1.00 48.88           H  
ATOM    162  C   ALA A  14      11.446  -1.026 -26.082  1.00 48.88           C  
ATOM    163  CB  ALA A  14      11.413   1.178 -27.348  1.00 48.88           C  
ATOM    164  HB1 ALA A  14      12.328   0.931 -27.886  1.00 48.88           H  
ATOM    165  HB2 ALA A  14      11.346   2.260 -27.233  1.00 48.88           H  
ATOM    166  HB3 ALA A  14      10.555   0.830 -27.923  1.00 48.88           H  
ATOM    167  O   ALA A  14      10.420  -1.682 -25.913  1.00 48.88           O  
ATOM    168  N   ILE A  15      12.627  -1.611 -26.306  1.00 54.07           N  
ATOM    169  H   ILE A  15      13.428  -1.017 -26.471  1.00 54.07           H  
ATOM    170  CA  ILE A  15      12.808  -3.067 -26.400  1.00 54.07           C  
ATOM    171  HA  ILE A  15      12.013  -3.476 -27.025  1.00 54.07           H  
ATOM    172  C   ILE A  15      12.659  -3.723 -25.019  1.00 54.07           C  
ATOM    173  CB  ILE A  15      14.157  -3.385 -27.086  1.00 54.07           C  
ATOM    174  HB  ILE A  15      14.947  -2.853 -26.555  1.00 54.07           H  
ATOM    175  O   ILE A  15      11.976  -4.736 -24.899  1.00 54.07           O  
ATOM    176  CG1 ILE A  15      14.136  -2.914 -28.561  1.00 54.07           C  
ATOM    177 HG12 ILE A  15      13.709  -1.914 -28.630  1.00 54.07           H  
ATOM    178 HG13 ILE A  15      13.495  -3.576 -29.144  1.00 54.07           H  
ATOM    179  CG2 ILE A  15      14.466  -4.891 -27.035  1.00 54.07           C  
ATOM    180 HG21 ILE A  15      13.651  -5.456 -27.487  1.00 54.07           H  
ATOM    181 HG22 ILE A  15      15.394  -5.115 -27.561  1.00 54.07           H  
ATOM    182 HG23 ILE A  15      14.598  -5.209 -26.001  1.00 54.07           H  
ATOM    183  CD1 ILE A  15      15.524  -2.861 -29.212  1.00 54.07           C  
ATOM    184 HD11 ILE A  15      16.197  -2.253 -28.606  1.00 54.07           H  
ATOM    185 HD12 ILE A  15      15.439  -2.411 -30.201  1.00 54.07           H  
ATOM    186 HD13 ILE A  15      15.938  -3.863 -29.323  1.00 54.07           H  
ATOM    187  N   ALA A  16      13.217  -3.128 -23.962  1.00 48.73           N  
ATOM    188  H   ALA A  16      13.791  -2.309 -24.107  1.00 48.73           H  
ATOM    189  CA  ALA A  16      13.056  -3.613 -22.591  1.00 48.73           C  
ATOM    190  HA  ALA A  16      13.286  -4.679 -22.571  1.00 48.73           H  
ATOM    191  C   ALA A  16      11.617  -3.451 -22.073  1.00 48.73           C  
ATOM    192  CB  ALA A  16      14.061  -2.893 -21.687  1.00 48.73           C  
ATOM    193  HB1 ALA A  16      13.979  -3.279 -20.671  1.00 48.73           H  
ATOM    194  HB2 ALA A  16      15.075  -3.063 -22.049  1.00 48.73           H  
ATOM    195  HB3 ALA A  16      13.854  -1.823 -21.678  1.00 48.73           H  
ATOM    196  O   ALA A  16      11.143  -4.312 -21.340  1.00 48.73           O  
ATOM    197  N   GLY A  17      10.896  -2.403 -22.484  1.00 48.97           N  
ATOM    198  H   GLY A  17      11.359  -1.677 -23.012  1.00 48.97           H  
ATOM    199  CA  GLY A  17       9.473  -2.222 -22.185  1.00 48.97           C  
ATOM    200  HA2 GLY A  17       9.181  -1.212 -22.472  1.00 48.97           H  
ATOM    201  HA3 GLY A  17       9.304  -2.342 -21.115  1.00 48.97           H  
ATOM    202  C   GLY A  17       8.578  -3.211 -22.936  1.00 48.97           C  
ATOM    203  O   GLY A  17       7.663  -3.777 -22.343  1.00 48.97           O  
ATOM    204  N   ALA A  18       8.881  -3.490 -24.209  1.00 41.75           N  
ATOM    205  H   ALA A  18       9.609  -2.956 -24.664  1.00 41.75           H  
ATOM    206  CA  ALA A  18       8.149  -4.466 -25.018  1.00 41.75           C  
ATOM    207  HA  ALA A  18       7.081  -4.269 -24.921  1.00 41.75           H  
ATOM    208  C   ALA A  18       8.389  -5.915 -24.556  1.00 41.75           C  
ATOM    209  CB  ALA A  18       8.541  -4.269 -26.488  1.00 41.75           C  
ATOM    210  HB1 ALA A  18       7.987  -4.973 -27.110  1.00 41.75           H  
ATOM    211  HB2 ALA A  18       8.300  -3.254 -26.802  1.00 41.75           H  
ATOM    212  HB3 ALA A  18       9.610  -4.442 -26.617  1.00 41.75           H  
ATOM    213  O   ALA A  18       7.447  -6.700 -24.483  1.00 41.75           O  
ATOM    214  N   ILE A  19       9.630  -6.262 -24.199  1.00 43.97           N  
ATOM    215  H   ILE A  19      10.369  -5.587 -24.336  1.00 43.97           H  
ATOM    216  CA  ILE A  19       9.994  -7.591 -23.680  1.00 43.97           C  
ATOM    217  HA  ILE A  19       9.442  -8.348 -24.237  1.00 43.97           H  
ATOM    218  C   ILE A  19       9.571  -7.738 -22.211  1.00 43.97           C  
ATOM    219  CB  ILE A  19      11.505  -7.849 -23.903  1.00 43.97           C  
ATOM    220  HB  ILE A  19      12.065  -7.024 -23.462  1.00 43.97           H  
ATOM    221  O   ILE A  19       9.088  -8.795 -21.811  1.00 43.97           O  
ATOM    222  CG1 ILE A  19      11.818  -7.914 -25.418  1.00 43.97           C  
ATOM    223 HG12 ILE A  19      11.318  -8.779 -25.854  1.00 43.97           H  
ATOM    224 HG13 ILE A  19      11.427  -7.027 -25.916  1.00 43.97           H  
ATOM    225  CG2 ILE A  19      11.958  -9.149 -23.214  1.00 43.97           C  
ATOM    226 HG21 ILE A  19      11.840  -9.056 -22.135  1.00 43.97           H  
ATOM    227 HG22 ILE A  19      13.014  -9.345 -23.400  1.00 43.97           H  
ATOM    228 HG23 ILE A  19      11.363  -9.991 -23.570  1.00 43.97           H  
ATOM    229  CD1 ILE A  19      13.316  -7.995 -25.740  1.00 43.97           C  
ATOM    230 HD11 ILE A  19      13.464  -7.834 -26.807  1.00 43.97           H  
ATOM    231 HD12 ILE A  19      13.858  -7.235 -25.178  1.00 43.97           H  
ATOM    232 HD13 ILE A  19      13.707  -8.981 -25.488  1.00 43.97           H  
ATOM    233  N   GLY A  20       9.688  -6.672 -21.416  1.00 41.53           N  
ATOM    234  H   GLY A  20      10.121  -5.837 -21.786  1.00 41.53           H  
ATOM    235  CA  GLY A  20       9.223  -6.613 -20.033  1.00 41.53           C  
ATOM    236  HA2 GLY A  20       9.717  -7.388 -19.447  1.00 41.53           H  
ATOM    237  HA3 GLY A  20       9.470  -5.638 -19.613  1.00 41.53           H  
ATOM    238  C   GLY A  20       7.714  -6.812 -19.940  1.00 41.53           C  
ATOM    239  O   GLY A  20       7.276  -7.702 -19.224  1.00 41.53           O  
ATOM    240  N   GLY A  21       6.914  -6.097 -20.739  1.00 41.82           N  
ATOM    241  H   GLY A  21       7.317  -5.379 -21.323  1.00 41.82           H  
ATOM    242  CA  GLY A  21       5.457  -6.277 -20.776  1.00 41.82           C  
ATOM    243  HA2 GLY A  21       5.038  -5.587 -21.509  1.00 41.82           H  
ATOM    244  HA3 GLY A  21       5.039  -6.041 -19.797  1.00 41.82           H  
ATOM    245  C   GLY A  21       5.009  -7.693 -21.159  1.00 41.82           C  
ATOM    246  O   GLY A  21       4.007  -8.173 -20.640  1.00 41.82           O  
ATOM    247  N   TYR A  22       5.783  -8.393 -21.995  1.00 39.19           N  
ATOM    248  H   TYR A  22       6.591  -7.938 -22.396  1.00 39.19           H  
ATOM    249  CA  TYR A  22       5.503  -9.778 -22.399  1.00 39.19           C  
ATOM    250  HA  TYR A  22       4.422  -9.889 -22.487  1.00 39.19           H  
ATOM    251  C   TYR A  22       5.956 -10.839 -21.376  1.00 39.19           C  
ATOM    252  CB  TYR A  22       6.116 -10.035 -23.788  1.00 39.19           C  
ATOM    253  HB2 TYR A  22       6.853 -10.835 -23.719  1.00 39.19           H  
ATOM    254  HB3 TYR A  22       6.657  -9.154 -24.134  1.00 39.19           H  
ATOM    255  O   TYR A  22       5.530 -11.988 -21.461  1.00 39.19           O  
ATOM    256  CG  TYR A  22       5.088 -10.406 -24.838  1.00 39.19           C  
ATOM    257  CD1 TYR A  22       4.788 -11.760 -25.079  1.00 39.19           C  
ATOM    258  HD1 TYR A  22       5.280 -12.529 -24.502  1.00 39.19           H  
ATOM    259  CD2 TYR A  22       4.414  -9.396 -25.554  1.00 39.19           C  
ATOM    260  HD2 TYR A  22       4.640  -8.360 -25.353  1.00 39.19           H  
ATOM    261  CE1 TYR A  22       3.829 -12.108 -26.049  1.00 39.19           C  
ATOM    262  HE1 TYR A  22       3.585 -13.144 -26.233  1.00 39.19           H  
ATOM    263  CE2 TYR A  22       3.445  -9.740 -26.517  1.00 39.19           C  
ATOM    264  HE2 TYR A  22       2.925  -8.963 -27.058  1.00 39.19           H  
ATOM    265  OH  TYR A  22       2.225 -11.441 -27.698  1.00 39.19           O  
ATOM    266  HH  TYR A  22       1.800 -10.665 -28.071  1.00 39.19           H  
ATOM    267  CZ  TYR A  22       3.155 -11.100 -26.767  1.00 39.19           C  
ATOM    268  N   LEU A  23       6.812 -10.479 -20.411  1.00 39.90           N  
ATOM    269  H   LEU A  23       7.154  -9.528 -20.426  1.00 39.90           H  
ATOM    270  CA  LEU A  23       7.351 -11.386 -19.382  1.00 39.90           C  
ATOM    271  HA  LEU A  23       7.010 -12.401 -19.585  1.00 39.90           H  
ATOM    272  C   LEU A  23       6.854 -11.070 -17.958  1.00 39.90           C  
ATOM    273  CB  LEU A  23       8.892 -11.366 -19.459  1.00 39.90           C  
ATOM    274  HB2 LEU A  23       9.297 -11.884 -18.589  1.00 39.90           H  
ATOM    275  HB3 LEU A  23       9.221 -10.329 -19.405  1.00 39.90           H  
ATOM    276  O   LEU A  23       7.090 -11.856 -17.036  1.00 39.90           O  
ATOM    277  CG  LEU A  23       9.484 -12.020 -20.723  1.00 39.90           C  
ATOM    278  HG  LEU A  23       9.032 -11.589 -21.616  1.00 39.90           H  
ATOM    279  CD1 LEU A  23      10.991 -11.760 -20.770  1.00 39.90           C  
ATOM    280 HD11 LEU A  23      11.400 -12.143 -21.705  1.00 39.90           H  
ATOM    281 HD12 LEU A  23      11.482 -12.246 -19.926  1.00 39.90           H  
ATOM    282 HD13 LEU A  23      11.170 -10.686 -20.718  1.00 39.90           H  
ATOM    283  CD2 LEU A  23       9.281 -13.538 -20.739  1.00 39.90           C  
ATOM    284 HD21 LEU A  23       9.682 -13.986 -19.830  1.00 39.90           H  
ATOM    285 HD22 LEU A  23       8.218 -13.765 -20.816  1.00 39.90           H  
ATOM    286 HD23 LEU A  23       9.780 -13.966 -21.609  1.00 39.90           H  
ATOM    287  N   VAL A  24       6.160  -9.943 -17.756  1.00 41.43           N  
ATOM    288  H   VAL A  24       6.051  -9.324 -18.546  1.00 41.43           H  
ATOM    289  CA  VAL A  24       5.731  -9.433 -16.439  1.00 41.43           C  
ATOM    290  HA  VAL A  24       6.605  -9.419 -15.789  1.00 41.43           H  
ATOM    291  C   VAL A  24       4.736 -10.351 -15.720  1.00 41.43           C  
ATOM    292  CB  VAL A  24       5.243  -7.969 -16.569  1.00 41.43           C  
ATOM    293  HB  VAL A  24       4.752  -7.850 -17.535  1.00 41.43           H  
ATOM    294  O   VAL A  24       4.759 -10.387 -14.493  1.00 41.43           O  
ATOM    295  CG1 VAL A  24       4.271  -7.493 -15.482  1.00 41.43           C  
ATOM    296 HG11 VAL A  24       4.700  -7.642 -14.491  1.00 41.43           H  
ATOM    297 HG12 VAL A  24       3.336  -8.048 -15.556  1.00 41.43           H  
ATOM    298 HG13 VAL A  24       4.045  -6.436 -15.618  1.00 41.43           H  
ATOM    299  CG2 VAL A  24       6.441  -7.006 -16.496  1.00 41.43           C  
ATOM    300 HG21 VAL A  24       7.350  -7.471 -16.880  1.00 41.43           H  
ATOM    301 HG22 VAL A  24       6.652  -6.740 -15.460  1.00 41.43           H  
ATOM    302 HG23 VAL A  24       6.220  -6.101 -17.062  1.00 41.43           H  
ATOM    303  N   GLU A  25       3.969 -11.194 -16.416  1.00 38.37           N  
ATOM    304  H   GLU A  25       3.938 -11.130 -17.424  1.00 38.37           H  
ATOM    305  CA  GLU A  25       3.120 -12.188 -15.733  1.00 38.37           C  
ATOM    306  HA  GLU A  25       2.557 -11.685 -14.945  1.00 38.37           H  
ATOM    307  C   GLU A  25       3.931 -13.291 -15.025  1.00 38.37           C  
ATOM    308  CB  GLU A  25       2.103 -12.798 -16.709  1.00 38.37           C  
ATOM    309  HB2 GLU A  25       2.618 -13.128 -17.612  1.00 38.37           H  
ATOM    310  HB3 GLU A  25       1.646 -13.665 -16.232  1.00 38.37           H  
ATOM    311  O   GLU A  25       3.446 -13.900 -14.076  1.00 38.37           O  
ATOM    312  CG  GLU A  25       0.986 -11.802 -17.064  1.00 38.37           C  
ATOM    313  HG2 GLU A  25       1.420 -10.973 -17.624  1.00 38.37           H  
ATOM    314  HG3 GLU A  25       0.572 -11.402 -16.139  1.00 38.37           H  
ATOM    315  CD  GLU A  25      -0.150 -12.431 -17.889  1.00 38.37           C  
ATOM    316  OE1 GLU A  25      -1.240 -11.816 -17.921  1.00 38.37           O  
ATOM    317  OE2 GLU A  25       0.068 -13.518 -18.472  1.00 38.37           O  
ATOM    318  N   SER A  26       5.183 -13.530 -15.439  1.00 34.83           N  
ATOM    319  H   SER A  26       5.548 -12.949 -16.180  1.00 34.83           H  
ATOM    320  CA  SER A  26       6.037 -14.612 -14.909  1.00 34.83           C  
ATOM    321  HA  SER A  26       5.454 -15.246 -14.241  1.00 34.83           H  
ATOM    322  C   SER A  26       7.253 -14.112 -14.113  1.00 34.83           C  
ATOM    323  CB  SER A  26       6.524 -15.487 -16.067  1.00 34.83           C  
ATOM    324  HB2 SER A  26       7.275 -14.936 -16.633  1.00 34.83           H  
ATOM    325  HB3 SER A  26       6.982 -16.395 -15.673  1.00 34.83           H  
ATOM    326  O   SER A  26       7.739 -14.810 -13.226  1.00 34.83           O  
ATOM    327  OG  SER A  26       5.471 -15.828 -16.944  1.00 34.83           O  
ATOM    328  HG  SER A  26       4.784 -15.162 -16.874  1.00 34.83           H  
ATOM    329  N   ALA A  27       7.760 -12.911 -14.412  1.00 32.86           N  
ATOM    330  H   ALA A  27       7.349 -12.414 -15.189  1.00 32.86           H  
ATOM    331  CA  ALA A  27       9.003 -12.367 -13.848  1.00 32.86           C  
ATOM    332  HA  ALA A  27       9.630 -13.197 -13.524  1.00 32.86           H  
ATOM    333  C   ALA A  27       8.808 -11.459 -12.617  1.00 32.86           C  
ATOM    334  CB  ALA A  27       9.747 -11.635 -14.971  1.00 32.86           C  
ATOM    335  HB1 ALA A  27       9.917 -12.314 -15.807  1.00 32.86           H  
ATOM    336  HB2 ALA A  27       9.160 -10.784 -15.315  1.00 32.86           H  
ATOM    337  HB3 ALA A  27      10.709 -11.279 -14.604  1.00 32.86           H  
ATOM    338  O   ALA A  27       9.787 -11.150 -11.929  1.00 32.86           O  
ATOM    339  N   ALA A  28       7.569 -11.051 -12.309  1.00 34.57           N  
ATOM    340  H   ALA A  28       6.809 -11.302 -12.923  1.00 34.57           H  
ATOM    341  CA  ALA A  28       7.263 -10.178 -11.170  1.00 34.57           C  
ATOM    342  HA  ALA A  28       7.764  -9.222 -11.317  1.00 34.57           H  
ATOM    343  C   ALA A  28       7.764 -10.753  -9.829  1.00 34.57           C  
ATOM    344  CB  ALA A  28       5.749  -9.930 -11.149  1.00 34.57           C  
ATOM    345  HB1 ALA A  28       5.497  -9.278 -10.312  1.00 34.57           H  
ATOM    346  HB2 ALA A  28       5.209 -10.871 -11.042  1.00 34.57           H  
ATOM    347  HB3 ALA A  28       5.440  -9.442 -12.073  1.00 34.57           H  
ATOM    348  O   ALA A  28       8.269 -10.014  -8.987  1.00 34.57           O  
ATOM    349  N   TYR A  29       7.731 -12.079  -9.665  1.00 29.15           N  
ATOM    350  H   TYR A  29       7.311 -12.640 -10.392  1.00 29.15           H  
ATOM    351  CA  TYR A  29       8.220 -12.750  -8.456  1.00 29.15           C  
ATOM    352  HA  TYR A  29       7.829 -12.226  -7.584  1.00 29.15           H  
ATOM    353  C   TYR A  29       9.748 -12.730  -8.317  1.00 29.15           C  
ATOM    354  CB  TYR A  29       7.678 -14.184  -8.433  1.00 29.15           C  
ATOM    355  HB2 TYR A  29       8.248 -14.763  -7.705  1.00 29.15           H  
ATOM    356  HB3 TYR A  29       7.821 -14.652  -9.406  1.00 29.15           H  
ATOM    357  O   TYR A  29      10.267 -12.615  -7.208  1.00 29.15           O  
ATOM    358  CG  TYR A  29       6.219 -14.242  -8.032  1.00 29.15           C  
ATOM    359  CD1 TYR A  29       5.881 -14.090  -6.673  1.00 29.15           C  
ATOM    360  HD1 TYR A  29       6.660 -13.948  -5.938  1.00 29.15           H  
ATOM    361  CD2 TYR A  29       5.206 -14.407  -8.997  1.00 29.15           C  
ATOM    362  HD2 TYR A  29       5.458 -14.519 -10.041  1.00 29.15           H  
ATOM    363  CE1 TYR A  29       4.533 -14.106  -6.272  1.00 29.15           C  
ATOM    364  HE1 TYR A  29       4.280 -13.980  -5.230  1.00 29.15           H  
ATOM    365  CE2 TYR A  29       3.855 -14.425  -8.598  1.00 29.15           C  
ATOM    366  HE2 TYR A  29       3.070 -14.546  -9.330  1.00 29.15           H  
ATOM    367  OH  TYR A  29       2.215 -14.291  -6.851  1.00 29.15           O  
ATOM    368  HH  TYR A  29       2.126 -14.119  -5.910  1.00 29.15           H  
ATOM    369  CZ  TYR A  29       3.517 -14.275  -7.237  1.00 29.15           C  
ATOM    370  N   THR A  30      10.486 -12.802  -9.424  1.00 31.55           N  
ATOM    371  H   THR A  30      10.028 -12.916 -10.317  1.00 31.55           H  
ATOM    372  CA  THR A  30      11.954 -12.849  -9.400  1.00 31.55           C  
ATOM    373  HA  THR A  30      12.261 -13.484  -8.569  1.00 31.55           H  
ATOM    374  C   THR A  30      12.549 -11.462  -9.160  1.00 31.55           C  
ATOM    375  CB  THR A  30      12.512 -13.455 -10.701  1.00 31.55           C  
ATOM    376  HB  THR A  30      12.729 -12.658 -11.412  1.00 31.55           H  
ATOM    377  O   THR A  30      13.513 -11.319  -8.409  1.00 31.55           O  
ATOM    378  CG2 THR A  30      13.782 -14.260 -10.435  1.00 31.55           C  
ATOM    379 HG21 THR A  30      14.528 -13.621  -9.963  1.00 31.55           H  
ATOM    380 HG22 THR A  30      13.560 -15.098  -9.774  1.00 31.55           H  
ATOM    381 HG23 THR A  30      14.186 -14.637 -11.375  1.00 31.55           H  
ATOM    382  OG1 THR A  30      11.586 -14.339 -11.298  1.00 31.55           O  
ATOM    383  HG1 THR A  30      12.002 -14.737 -12.067  1.00 31.55           H  
ATOM    384  N   ILE A  31      11.938 -10.423  -9.739  1.00 33.39           N  
ATOM    385  H   ILE A  31      11.135 -10.610 -10.322  1.00 33.39           H  
ATOM    386  CA  ILE A  31      12.388  -9.028  -9.605  1.00 33.39           C  
ATOM    387  HA  ILE A  31      13.469  -9.003  -9.741  1.00 33.39           H  
ATOM    388  C   ILE A  31      12.122  -8.488  -8.189  1.00 33.39           C  
ATOM    389  CB  ILE A  31      11.754  -8.165 -10.721  1.00 33.39           C  
ATOM    390  HB  ILE A  31      10.672  -8.292 -10.682  1.00 33.39           H  
ATOM    391  O   ILE A  31      12.974  -7.776  -7.657  1.00 33.39           O  
ATOM    392  CG1 ILE A  31      12.269  -8.644 -12.103  1.00 33.39           C  
ATOM    393 HG12 ILE A  31      12.146  -9.723 -12.187  1.00 33.39           H  
ATOM    394 HG13 ILE A  31      13.334  -8.425 -12.187  1.00 33.39           H  
ATOM    395  CG2 ILE A  31      12.074  -6.670 -10.527  1.00 33.39           C  
ATOM    396 HG21 ILE A  31      11.622  -6.076 -11.321  1.00 33.39           H  
ATOM    397 HG22 ILE A  31      11.659  -6.309  -9.586  1.00 33.39           H  
ATOM    398 HG23 ILE A  31      13.152  -6.511 -10.525  1.00 33.39           H  
ATOM    399  CD1 ILE A  31      11.540  -8.026 -13.302  1.00 33.39           C  
ATOM    400 HD11 ILE A  31      10.466  -8.179 -13.204  1.00 33.39           H  
ATOM    401 HD12 ILE A  31      11.754  -6.960 -13.378  1.00 33.39           H  
ATOM    402 HD13 ILE A  31      11.882  -8.511 -14.217  1.00 33.39           H  
ATOM    403  N   LEU A  32      11.019  -8.894  -7.542  1.00 34.37           N  
ATOM    404  H   LEU A  32      10.336  -9.439  -8.048  1.00 34.37           H  
ATOM    405  CA  LEU A  32      10.728  -8.569  -6.134  1.00 34.37           C  
ATOM    406  HA  LEU A  32      10.634  -7.488  -6.033  1.00 34.37           H  
ATOM    407  C   LEU A  32      11.873  -8.988  -5.195  1.00 34.37           C  
ATOM    408  CB  LEU A  32       9.396  -9.236  -5.724  1.00 34.37           C  
ATOM    409  HB2 LEU A  32       9.399  -9.414  -4.649  1.00 34.37           H  
ATOM    410  HB3 LEU A  32       9.323 -10.208  -6.211  1.00 34.37           H  
ATOM    411  O   LEU A  32      12.309  -8.193  -4.365  1.00 34.37           O  
ATOM    412  CG  LEU A  32       8.153  -8.391  -6.068  1.00 34.37           C  
ATOM    413  HG  LEU A  32       8.268  -7.960  -7.062  1.00 34.37           H  
ATOM    414  CD1 LEU A  32       6.887  -9.251  -6.053  1.00 34.37           C  
ATOM    415 HD11 LEU A  32       6.977 -10.061  -6.777  1.00 34.37           H  
ATOM    416 HD12 LEU A  32       6.029  -8.636  -6.325  1.00 34.37           H  
ATOM    417 HD13 LEU A  32       6.734  -9.671  -5.059  1.00 34.37           H  
ATOM    418  CD2 LEU A  32       7.948  -7.264  -5.050  1.00 34.37           C  
ATOM    419 HD21 LEU A  32       8.815  -6.604  -5.037  1.00 34.37           H  
ATOM    420 HD22 LEU A  32       7.075  -6.674  -5.330  1.00 34.37           H  
ATOM    421 HD23 LEU A  32       7.802  -7.674  -4.051  1.00 34.37           H  
ATOM    422  N   SER A  33      12.433 -10.187  -5.388  1.00 34.22           N  
ATOM    423  H   SER A  33      12.011 -10.802  -6.069  1.00 34.22           H  
ATOM    424  CA  SER A  33      13.515 -10.699  -4.532  1.00 34.22           C  
ATOM    425  HA  SER A  33      13.217 -10.553  -3.493  1.00 34.22           H  
ATOM    426  C   SER A  33      14.857  -9.973  -4.709  1.00 34.22           C  
ATOM    427  CB  SER A  33      13.681 -12.205  -4.756  1.00 34.22           C  
ATOM    428  HB2 SER A  33      14.323 -12.604  -3.970  1.00 34.22           H  
ATOM    429  HB3 SER A  33      12.706 -12.686  -4.677  1.00 34.22           H  
ATOM    430  O   SER A  33      15.619  -9.830  -3.755  1.00 34.22           O  
ATOM    431  OG  SER A  33      14.258 -12.515  -6.016  1.00 34.22           O  
ATOM    432  HG  SER A  33      13.832 -12.026  -6.723  1.00 34.22           H  
ATOM    433  N   ILE A  34      15.147  -9.478  -5.918  1.00 34.20           N  
ATOM    434  H   ILE A  34      14.467  -9.607  -6.653  1.00 34.20           H  
ATOM    435  CA  ILE A  34      16.399  -8.765  -6.225  1.00 34.20           C  
ATOM    436  HA  ILE A  34      17.203  -9.198  -5.629  1.00 34.20           H  
ATOM    437  C   ILE A  34      16.287  -7.292  -5.808  1.00 34.20           C  
ATOM    438  CB  ILE A  34      16.766  -8.951  -7.718  1.00 34.20           C  
ATOM    439  HB  ILE A  34      15.927  -8.607  -8.322  1.00 34.20           H  
ATOM    440  O   ILE A  34      17.249  -6.721  -5.291  1.00 34.20           O  
ATOM    441  CG1 ILE A  34      17.017 -10.449  -8.026  1.00 34.20           C  
ATOM    442 HG12 ILE A  34      16.175 -11.041  -7.668  1.00 34.20           H  
ATOM    443 HG13 ILE A  34      17.906 -10.785  -7.494  1.00 34.20           H  
ATOM    444  CG2 ILE A  34      18.007  -8.117  -8.093  1.00 34.20           C  
ATOM    445 HG21 ILE A  34      17.807  -7.056  -7.944  1.00 34.20           H  
ATOM    446 HG22 ILE A  34      18.858  -8.411  -7.479  1.00 34.20           H  
ATOM    447 HG23 ILE A  34      18.257  -8.250  -9.146  1.00 34.20           H  
ATOM    448  CD1 ILE A  34      17.176 -10.767  -9.518  1.00 34.20           C  
ATOM    449 HD11 ILE A  34      16.325 -10.373 -10.074  1.00 34.20           H  
ATOM    450 HD12 ILE A  34      17.212 -11.849  -9.650  1.00 34.20           H  
ATOM    451 HD13 ILE A  34      18.101 -10.343  -9.908  1.00 34.20           H  
ATOM    452  N   GLY A  35      15.107  -6.687  -5.974  1.00 37.00           N  
ATOM    453  H   GLY A  35      14.354  -7.209  -6.400  1.00 37.00           H  
ATOM    454  CA  GLY A  35      14.818  -5.319  -5.539  1.00 37.00           C  
ATOM    455  HA2 GLY A  35      13.806  -5.060  -5.849  1.00 37.00           H  
ATOM    456  HA3 GLY A  35      15.518  -4.629  -6.010  1.00 37.00           H  
ATOM    457  C   GLY A  35      14.906  -5.142  -4.020  1.00 37.00           C  
ATOM    458  O   GLY A  35      15.546  -4.195  -3.561  1.00 37.00           O  
ATOM    459  N   GLU A  36      14.350  -6.077  -3.238  1.00 35.94           N  
ATOM    460  H   GLU A  36      13.795  -6.809  -3.657  1.00 35.94           H  
ATOM    461  CA  GLU A  36      14.477  -6.073  -1.770  1.00 35.94           C  
ATOM    462  HA  GLU A  36      14.120  -5.120  -1.379  1.00 35.94           H  
ATOM    463  C   GLU A  36      15.937  -6.214  -1.315  1.00 35.94           C  
ATOM    464  CB  GLU A  36      13.631  -7.200  -1.151  1.00 35.94           C  
ATOM    465  HB2 GLU A  36      13.988  -7.381  -0.137  1.00 35.94           H  
ATOM    466  HB3 GLU A  36      13.764  -8.113  -1.730  1.00 35.94           H  
ATOM    467  O   GLU A  36      16.363  -5.543  -0.372  1.00 35.94           O  
ATOM    468  CG  GLU A  36      12.142  -6.832  -1.064  1.00 35.94           C  
ATOM    469  HG2 GLU A  36      11.753  -6.678  -2.070  1.00 35.94           H  
ATOM    470  HG3 GLU A  36      12.055  -5.888  -0.525  1.00 35.94           H  
ATOM    471  CD  GLU A  36      11.297  -7.901  -0.348  1.00 35.94           C  
ATOM    472  OE1 GLU A  36      10.224  -7.526   0.179  1.00 35.94           O  
ATOM    473  OE2 GLU A  36      11.717  -9.081  -0.318  1.00 35.94           O  
ATOM    474  N   TRP A  37      16.737  -7.020  -2.018  1.00 38.84           N  
ATOM    475  H   TRP A  37      16.332  -7.563  -2.768  1.00 38.84           H  
ATOM    476  CA  TRP A  37      18.147  -7.220  -1.685  1.00 38.84           C  
ATOM    477  HA  TRP A  37      18.213  -7.419  -0.615  1.00 38.84           H  
ATOM    478  C   TRP A  37      18.998  -5.969  -1.957  1.00 38.84           C  
ATOM    479  CB  TRP A  37      18.661  -8.456  -2.433  1.00 38.84           C  
ATOM    480  HB2 TRP A  37      18.872  -8.196  -3.470  1.00 38.84           H  
ATOM    481  HB3 TRP A  37      17.876  -9.212  -2.442  1.00 38.84           H  
ATOM    482  O   TRP A  37      19.797  -5.561  -1.111  1.00 38.84           O  
ATOM    483  CG  TRP A  37      19.865  -9.094  -1.820  1.00 38.84           C  
ATOM    484  CD1 TRP A  37      19.872  -9.749  -0.638  1.00 38.84           C  
ATOM    485  HD1 TRP A  37      19.005  -9.881  -0.008  1.00 38.84           H  
ATOM    486  CD2 TRP A  37      21.232  -9.166  -2.328  1.00 38.84           C  
ATOM    487  CE2 TRP A  37      22.022  -9.888  -1.382  1.00 38.84           C  
ATOM    488  CE3 TRP A  37      21.885  -8.701  -3.491  1.00 38.84           C  
ATOM    489  HE3 TRP A  37      21.316  -8.150  -4.225  1.00 38.84           H  
ATOM    490  NE1 TRP A  37      21.143 -10.215  -0.372  1.00 38.84           N  
ATOM    491  HE1 TRP A  37      21.382 -10.729   0.464  1.00 38.84           H  
ATOM    492  CH2 TRP A  37      24.008  -9.657  -2.743  1.00 38.84           C  
ATOM    493  HH2 TRP A  37      25.061  -9.834  -2.908  1.00 38.84           H  
ATOM    494  CZ2 TRP A  37      23.388 -10.134  -1.575  1.00 38.84           C  
ATOM    495  HZ2 TRP A  37      23.954 -10.681  -0.836  1.00 38.84           H  
ATOM    496  CZ3 TRP A  37      23.257  -8.944  -3.696  1.00 38.84           C  
ATOM    497  HZ3 TRP A  37      23.738  -8.577  -4.591  1.00 38.84           H  
ATOM    498  N   ILE A  38      18.784  -5.301  -3.097  1.00 40.86           N  
ATOM    499  H   ILE A  38      18.110  -5.681  -3.747  1.00 40.86           H  
ATOM    500  CA  ILE A  38      19.498  -4.062  -3.457  1.00 40.86           C  
ATOM    501  HA  ILE A  38      20.564  -4.220  -3.288  1.00 40.86           H  
ATOM    502  C   ILE A  38      19.080  -2.899  -2.544  1.00 40.86           C  
ATOM    503  CB  ILE A  38      19.300  -3.744  -4.959  1.00 40.86           C  
ATOM    504  HB  ILE A  38      18.231  -3.734  -5.170  1.00 40.86           H  
ATOM    505  O   ILE A  38      19.938  -2.127  -2.109  1.00 40.86           O  
ATOM    506  CG1 ILE A  38      19.975  -4.837  -5.822  1.00 40.86           C  
ATOM    507 HG12 ILE A  38      19.667  -5.824  -5.476  1.00 40.86           H  
ATOM    508 HG13 ILE A  38      21.057  -4.776  -5.704  1.00 40.86           H  
ATOM    509  CG2 ILE A  38      19.881  -2.362  -5.324  1.00 40.86           C  
ATOM    510 HG21 ILE A  38      20.946  -2.330  -5.095  1.00 40.86           H  
ATOM    511 HG22 ILE A  38      19.733  -2.150  -6.383  1.00 40.86           H  
ATOM    512 HG23 ILE A  38      19.373  -1.573  -4.769  1.00 40.86           H  
ATOM    513  CD1 ILE A  38      19.632  -4.755  -7.315  1.00 40.86           C  
ATOM    514 HD11 ILE A  38      18.551  -4.731  -7.446  1.00 40.86           H  
ATOM    515 HD12 ILE A  38      20.077  -3.868  -7.765  1.00 40.86           H  
ATOM    516 HD13 ILE A  38      20.031  -5.634  -7.823  1.00 40.86           H  
ATOM    517  N   GLY A  39      17.793  -2.803  -2.191  1.00 40.93           N  
ATOM    518  H   GLY A  39      17.131  -3.452  -2.591  1.00 40.93           H  
ATOM    519  CA  GLY A  39      17.295  -1.818  -1.227  1.00 40.93           C  
ATOM    520  HA2 GLY A  39      17.514  -0.812  -1.585  1.00 40.93           H  
ATOM    521  HA3 GLY A  39      16.215  -1.933  -1.136  1.00 40.93           H  
ATOM    522  C   GLY A  39      17.914  -1.988   0.165  1.00 40.93           C  
ATOM    523  O   GLY A  39      18.312  -1.001   0.786  1.00 40.93           O  
ATOM    524  N   TRP A  40      18.083  -3.231   0.627  1.00 41.46           N  
ATOM    525  H   TRP A  40      17.704  -4.001   0.094  1.00 41.46           H  
ATOM    526  CA  TRP A  40      18.712  -3.532   1.917  1.00 41.46           C  
ATOM    527  HA  TRP A  40      18.243  -2.905   2.676  1.00 41.46           H  
ATOM    528  C   TRP A  40      20.216  -3.210   1.936  1.00 41.46           C  
ATOM    529  CB  TRP A  40      18.433  -4.996   2.277  1.00 41.46           C  
ATOM    530  HB2 TRP A  40      17.416  -5.245   1.974  1.00 41.46           H  
ATOM    531  HB3 TRP A  40      19.105  -5.646   1.716  1.00 41.46           H  
ATOM    532  O   TRP A  40      20.711  -2.661   2.921  1.00 41.46           O  
ATOM    533  CG  TRP A  40      18.531  -5.314   3.735  1.00 41.46           C  
ATOM    534  CD1 TRP A  40      17.572  -5.044   4.648  1.00 41.46           C  
ATOM    535  HD1 TRP A  40      16.631  -4.565   4.423  1.00 41.46           H  
ATOM    536  CD2 TRP A  40      19.610  -5.969   4.469  1.00 41.46           C  
ATOM    537  CE2 TRP A  40      19.220  -6.075   5.839  1.00 41.46           C  
ATOM    538  CE3 TRP A  40      20.874  -6.491   4.118  1.00 41.46           C  
ATOM    539  HE3 TRP A  40      21.198  -6.426   3.090  1.00 41.46           H  
ATOM    540  NE1 TRP A  40      17.977  -5.481   5.893  1.00 41.46           N  
ATOM    541  HE1 TRP A  40      17.416  -5.378   6.726  1.00 41.46           H  
ATOM    542  CH2 TRP A  40      21.280  -7.199   6.423  1.00 41.46           C  
ATOM    543  HH2 TRP A  40      21.919  -7.672   7.155  1.00 41.46           H  
ATOM    544  CZ2 TRP A  40      20.033  -6.679   6.809  1.00 41.46           C  
ATOM    545  HZ2 TRP A  40      19.700  -6.746   7.834  1.00 41.46           H  
ATOM    546  CZ3 TRP A  40      21.699  -7.100   5.084  1.00 41.46           C  
ATOM    547  HZ3 TRP A  40      22.659  -7.501   4.793  1.00 41.46           H  
ATOM    548  N   ILE A  41      20.940  -3.474   0.839  1.00 38.03           N  
ATOM    549  H   ILE A  41      20.484  -3.957   0.079  1.00 38.03           H  
ATOM    550  CA  ILE A  41      22.370  -3.131   0.703  1.00 38.03           C  
ATOM    551  HA  ILE A  41      22.905  -3.524   1.567  1.00 38.03           H  
ATOM    552  C   ILE A  41      22.581  -1.612   0.711  1.00 38.03           C  
ATOM    553  CB  ILE A  41      22.963  -3.783  -0.570  1.00 38.03           C  
ATOM    554  HB  ILE A  41      22.306  -3.564  -1.411  1.00 38.03           H  
ATOM    555  O   ILE A  41      23.499  -1.121   1.373  1.00 38.03           O  
ATOM    556  CG1 ILE A  41      23.038  -5.313  -0.376  1.00 38.03           C  
ATOM    557 HG12 ILE A  41      23.821  -5.549   0.345  1.00 38.03           H  
ATOM    558 HG13 ILE A  41      22.100  -5.682   0.039  1.00 38.03           H  
ATOM    559  CG2 ILE A  41      24.368  -3.234  -0.895  1.00 38.03           C  
ATOM    560 HG21 ILE A  41      24.780  -3.729  -1.775  1.00 38.03           H  
ATOM    561 HG22 ILE A  41      25.038  -3.387  -0.049  1.00 38.03           H  
ATOM    562 HG23 ILE A  41      24.322  -2.169  -1.124  1.00 38.03           H  
ATOM    563  CD1 ILE A  41      23.300  -6.089  -1.670  1.00 38.03           C  
ATOM    564 HD11 ILE A  41      24.287  -5.865  -2.074  1.00 38.03           H  
ATOM    565 HD12 ILE A  41      22.535  -5.850  -2.410  1.00 38.03           H  
ATOM    566 HD13 ILE A  41      23.255  -7.154  -1.444  1.00 38.03           H  
ATOM    567  N   TYR A  42      21.732  -0.855   0.012  1.00 34.10           N  
ATOM    568  H   TYR A  42      21.016  -1.304  -0.541  1.00 34.10           H  
ATOM    569  CA  TYR A  42      21.828   0.606  -0.017  1.00 34.10           C  
ATOM    570  HA  TYR A  42      22.868   0.880  -0.198  1.00 34.10           H  
ATOM    571  C   TYR A  42      21.454   1.243   1.327  1.00 34.10           C  
ATOM    572  CB  TYR A  42      20.997   1.168  -1.177  1.00 34.10           C  
ATOM    573  HB2 TYR A  42      20.538   2.105  -0.863  1.00 34.10           H  
ATOM    574  HB3 TYR A  42      20.184   0.487  -1.432  1.00 34.10           H  
ATOM    575  O   TYR A  42      22.150   2.156   1.773  1.00 34.10           O  
ATOM    576  CG  TYR A  42      21.841   1.450  -2.403  1.00 34.10           C  
ATOM    577  CD1 TYR A  42      22.428   2.721  -2.557  1.00 34.10           C  
ATOM    578  HD1 TYR A  42      22.264   3.482  -1.809  1.00 34.10           H  
ATOM    579  CD2 TYR A  42      22.080   0.443  -3.358  1.00 34.10           C  
ATOM    580  HD2 TYR A  42      21.641  -0.535  -3.229  1.00 34.10           H  
ATOM    581  CE1 TYR A  42      23.243   2.994  -3.672  1.00 34.10           C  
ATOM    582  HE1 TYR A  42      23.698   3.968  -3.778  1.00 34.10           H  
ATOM    583  CE2 TYR A  42      22.894   0.712  -4.476  1.00 34.10           C  
ATOM    584  HE2 TYR A  42      23.085  -0.053  -5.214  1.00 34.10           H  
ATOM    585  OH  TYR A  42      24.264   2.248  -5.709  1.00 34.10           O  
ATOM    586  HH  TYR A  42      24.637   3.132  -5.663  1.00 34.10           H  
ATOM    587  CZ  TYR A  42      23.475   1.988  -4.634  1.00 34.10           C  
ATOM    588  N   LEU A  43      20.427   0.731   2.014  1.00 37.77           N  
ATOM    589  H   LEU A  43      19.872   0.003   1.588  1.00 37.77           H  
ATOM    590  CA  LEU A  43      20.043   1.211   3.345  1.00 37.77           C  
ATOM    591  HA  LEU A  43      19.952   2.297   3.305  1.00 37.77           H  
ATOM    592  C   LEU A  43      21.136   0.931   4.389  1.00 37.77           C  
ATOM    593  CB  LEU A  43      18.675   0.619   3.734  1.00 37.77           C  
ATOM    594  HB2 LEU A  43      18.549   0.681   4.815  1.00 37.77           H  
ATOM    595  HB3 LEU A  43      18.661  -0.438   3.465  1.00 37.77           H  
ATOM    596  O   LEU A  43      21.503   1.840   5.122  1.00 37.77           O  
ATOM    597  CG  LEU A  43      17.495   1.349   3.057  1.00 37.77           C  
ATOM    598  HG  LEU A  43      17.735   1.547   2.013  1.00 37.77           H  
ATOM    599  CD1 LEU A  43      16.229   0.495   3.103  1.00 37.77           C  
ATOM    600 HD11 LEU A  43      15.953   0.288   4.137  1.00 37.77           H  
ATOM    601 HD12 LEU A  43      16.406  -0.447   2.583  1.00 37.77           H  
ATOM    602 HD13 LEU A  43      15.413   1.018   2.605  1.00 37.77           H  
ATOM    603  CD2 LEU A  43      17.182   2.678   3.757  1.00 37.77           C  
ATOM    604 HD21 LEU A  43      16.926   2.504   4.802  1.00 37.77           H  
ATOM    605 HD22 LEU A  43      18.045   3.342   3.707  1.00 37.77           H  
ATOM    606 HD23 LEU A  43      16.345   3.165   3.258  1.00 37.77           H  
ATOM    607  N   ASN A  44      21.749  -0.256   4.408  1.00 39.96           N  
ATOM    608  H   ASN A  44      21.422  -0.988   3.793  1.00 39.96           H  
ATOM    609  CA  ASN A  44      22.811  -0.565   5.380  1.00 39.96           C  
ATOM    610  HA  ASN A  44      22.496  -0.185   6.353  1.00 39.96           H  
ATOM    611  C   ASN A  44      24.158   0.137   5.119  1.00 39.96           C  
ATOM    612  CB  ASN A  44      22.993  -2.093   5.478  1.00 39.96           C  
ATOM    613  HB2 ASN A  44      22.724  -2.569   4.535  1.00 39.96           H  
ATOM    614  HB3 ASN A  44      24.042  -2.319   5.667  1.00 39.96           H  
ATOM    615  O   ASN A  44      24.992   0.176   6.018  1.00 39.96           O  
ATOM    616  CG  ASN A  44      22.216  -2.723   6.619  1.00 39.96           C  
ATOM    617  ND2 ASN A  44      21.933  -4.000   6.531  1.00 39.96           N  
ATOM    618 HD21 ASN A  44      22.116  -4.519   5.683  1.00 39.96           H  
ATOM    619 HD22 ASN A  44      21.381  -4.389   7.281  1.00 39.96           H  
ATOM    620  OD1 ASN A  44      21.875  -2.112   7.616  1.00 39.96           O  
ATOM    621  N   SER A  45      24.394   0.686   3.921  1.00 38.33           N  
ATOM    622  H   SER A  45      23.676   0.621   3.214  1.00 38.33           H  
ATOM    623  CA  SER A  45      25.678   1.314   3.554  1.00 38.33           C  
ATOM    624  HA  SER A  45      26.422   1.045   4.305  1.00 38.33           H  
ATOM    625  C   SER A  45      25.667   2.848   3.539  1.00 38.33           C  
ATOM    626  CB  SER A  45      26.197   0.746   2.228  1.00 38.33           C  
ATOM    627  HB2 SER A  45      26.410  -0.316   2.355  1.00 38.33           H  
ATOM    628  HB3 SER A  45      27.125   1.249   1.954  1.00 38.33           H  
ATOM    629  O   SER A  45      26.728   3.452   3.392  1.00 38.33           O  
ATOM    630  OG  SER A  45      25.255   0.899   1.185  1.00 38.33           O  
ATOM    631  HG  SER A  45      24.635   0.169   1.242  1.00 38.33           H  
ATOM    632  N   THR A  46      24.509   3.502   3.714  1.00 42.24           N  
ATOM    633  H   THR A  46      23.666   2.954   3.806  1.00 42.24           H  
ATOM    634  CA  THR A  46      24.386   4.976   3.612  1.00 42.24           C  
ATOM    635  HA  THR A  46      25.385   5.409   3.665  1.00 42.24           H  
ATOM    636  C   THR A  46      23.632   5.654   4.767  1.00 42.24           C  
ATOM    637  CB  THR A  46      23.811   5.401   2.248  1.00 42.24           C  
ATOM    638  HB  THR A  46      23.679   6.483   2.249  1.00 42.24           H  
ATOM    639  O   THR A  46      23.410   6.864   4.738  1.00 42.24           O  
ATOM    640  CG2 THR A  46      24.742   5.061   1.083  1.00 42.24           C  
ATOM    641 HG21 THR A  46      24.843   3.980   0.979  1.00 42.24           H  
ATOM    642 HG22 THR A  46      24.329   5.470   0.161  1.00 42.24           H  
ATOM    643 HG23 THR A  46      25.725   5.496   1.262  1.00 42.24           H  
ATOM    644  OG1 THR A  46      22.562   4.804   1.989  1.00 42.24           O  
ATOM    645  HG1 THR A  46      22.656   3.851   1.920  1.00 42.24           H  
ATOM    646  N   LEU A  47      23.288   4.910   5.826  1.00 35.10           N  
ATOM    647  H   LEU A  47      23.507   3.924   5.802  1.00 35.10           H  
ATOM    648  CA  LEU A  47      22.490   5.396   6.965  1.00 35.10           C  
ATOM    649  HA  LEU A  47      21.673   5.986   6.549  1.00 35.10           H  
ATOM    650  C   LEU A  47      23.206   6.367   7.929  1.00 35.10           C  
ATOM    651  CB  LEU A  47      21.879   4.183   7.706  1.00 35.10           C  
ATOM    652  HB2 LEU A  47      22.522   3.315   7.559  1.00 35.10           H  
ATOM    653  HB3 LEU A  47      21.854   4.377   8.779  1.00 35.10           H  
ATOM    654  O   LEU A  47      22.556   6.895   8.826  1.00 35.10           O  
ATOM    655  CG  LEU A  47      20.448   3.842   7.247  1.00 35.10           C  
ATOM    656  HG  LEU A  47      20.395   3.871   6.158  1.00 35.10           H  
ATOM    657  CD1 LEU A  47      20.035   2.450   7.735  1.00 35.10           C  
ATOM    658 HD11 LEU A  47      20.788   1.710   7.464  1.00 35.10           H  
ATOM    659 HD12 LEU A  47      19.085   2.169   7.281  1.00 35.10           H  
ATOM    660 HD13 LEU A  47      19.939   2.449   8.820  1.00 35.10           H  
ATOM    661  CD2 LEU A  47      19.417   4.825   7.808  1.00 35.10           C  
ATOM    662 HD21 LEU A  47      19.448   4.821   8.898  1.00 35.10           H  
ATOM    663 HD22 LEU A  47      19.636   5.834   7.456  1.00 35.10           H  
ATOM    664 HD23 LEU A  47      18.420   4.547   7.469  1.00 35.10           H  
ATOM    665  N   GLU A  48      24.498   6.663   7.752  1.00 38.16           N  
ATOM    666  H   GLU A  48      25.009   6.183   7.026  1.00 38.16           H  
ATOM    667  CA  GLU A  48      25.230   7.574   8.654  1.00 38.16           C  
ATOM    668  HA  GLU A  48      24.687   7.649   9.596  1.00 38.16           H  
ATOM    669  C   GLU A  48      25.335   9.031   8.170  1.00 38.16           C  
ATOM    670  CB  GLU A  48      26.613   6.996   9.001  1.00 38.16           C  
ATOM    671  HB2 GLU A  48      27.088   6.613   8.097  1.00 38.16           H  
ATOM    672  HB3 GLU A  48      27.237   7.791   9.409  1.00 38.16           H  
ATOM    673  O   GLU A  48      25.774   9.888   8.936  1.00 38.16           O  
ATOM    674  CG  GLU A  48      26.508   5.890  10.064  1.00 38.16           C  
ATOM    675  HG2 GLU A  48      25.909   6.262  10.895  1.00 38.16           H  
ATOM    676  HG3 GLU A  48      25.990   5.033   9.633  1.00 38.16           H  
ATOM    677  CD  GLU A  48      27.877   5.442  10.601  1.00 38.16           C  
ATOM    678  OE1 GLU A  48      27.899   4.895  11.727  1.00 38.16           O  
ATOM    679  OE2 GLU A  48      28.889   5.638   9.889  1.00 38.16           O  
ATOM    680  N   SER A  49      24.933   9.365   6.937  1.00 37.57           N  
ATOM    681  H   SER A  49      24.599   8.637   6.321  1.00 37.57           H  
ATOM    682  CA  SER A  49      25.257  10.688   6.369  1.00 37.57           C  
ATOM    683  HA  SER A  49      25.481  11.378   7.183  1.00 37.57           H  
ATOM    684  C   SER A  49      24.153  11.389   5.584  1.00 37.57           C  
ATOM    685  CB  SER A  49      26.535  10.580   5.536  1.00 37.57           C  
ATOM    686  HB2 SER A  49      26.832  11.567   5.179  1.00 37.57           H  
ATOM    687  HB3 SER A  49      27.332  10.185   6.166  1.00 37.57           H  
ATOM    688  O   SER A  49      24.393  12.478   5.062  1.00 37.57           O  
ATOM    689  OG  SER A  49      26.337   9.714   4.435  1.00 37.57           O  
ATOM    690  HG  SER A  49      27.190   9.361   4.169  1.00 37.57           H  
ATOM    691  N   LEU A  50      22.938  10.837   5.512  1.00 36.79           N  
ATOM    692  H   LEU A  50      22.766   9.961   5.982  1.00 36.79           H  
ATOM    693  CA  LEU A  50      21.860  11.481   4.763  1.00 36.79           C  
ATOM    694  HA  LEU A  50      22.332  12.017   3.940  1.00 36.79           H  
ATOM    695  C   LEU A  50      21.114  12.505   5.638  1.00 36.79           C  
ATOM    696  CB  LEU A  50      20.958  10.432   4.104  1.00 36.79           C  
ATOM    697  HB2 LEU A  50      20.002  10.884   3.838  1.00 36.79           H  
ATOM    698  HB3 LEU A  50      20.764   9.633   4.820  1.00 36.79           H  
ATOM    699  O   LEU A  50      20.406  12.119   6.571  1.00 36.79           O  
ATOM    700  CG  LEU A  50      21.612   9.855   2.831  1.00 36.79           C  
ATOM    701  HG  LEU A  50      22.663   9.634   3.021  1.00 36.79           H  
ATOM    702  CD1 LEU A  50      20.924   8.553   2.435  1.00 36.79           C  
ATOM    703 HD11 LEU A  50      21.396   8.137   1.545  1.00 36.79           H  
ATOM    704 HD12 LEU A  50      21.032   7.826   3.239  1.00 36.79           H  
ATOM    705 HD13 LEU A  50      19.864   8.725   2.243  1.00 36.79           H  
ATOM    706  CD2 LEU A  50      21.513  10.823   1.642  1.00 36.79           C  
ATOM    707 HD21 LEU A  50      20.469  11.071   1.448  1.00 36.79           H  
ATOM    708 HD22 LEU A  50      22.075  11.735   1.843  1.00 36.79           H  
ATOM    709 HD23 LEU A  50      21.940  10.351   0.757  1.00 36.79           H  
ATOM    710  N   PRO A  51      21.253  13.817   5.358  1.00 35.55           N  
ATOM    711  CA  PRO A  51      20.553  14.848   6.105  1.00 35.55           C  
ATOM    712  HA  PRO A  51      20.817  14.777   7.160  1.00 35.55           H  
ATOM    713  C   PRO A  51      19.044  14.655   5.945  1.00 35.55           C  
ATOM    714  CB  PRO A  51      21.051  16.185   5.541  1.00 35.55           C  
ATOM    715  HB2 PRO A  51      20.273  16.948   5.537  1.00 35.55           H  
ATOM    716  HB3 PRO A  51      21.908  16.523   6.124  1.00 35.55           H  
ATOM    717  O   PRO A  51      18.549  14.482   4.834  1.00 35.55           O  
ATOM    718  CG  PRO A  51      21.512  15.840   4.127  1.00 35.55           C  
ATOM    719  HG2 PRO A  51      20.660  15.863   3.448  1.00 35.55           H  
ATOM    720  HG3 PRO A  51      22.298  16.511   3.780  1.00 35.55           H  
ATOM    721  CD  PRO A  51      22.012  14.411   4.266  1.00 35.55           C  
ATOM    722  HD2 PRO A  51      21.854  13.889   3.323  1.00 35.55           H  
ATOM    723  HD3 PRO A  51      23.072  14.430   4.522  1.00 35.55           H  
ATOM    724  N   LEU A  52      18.312  14.753   7.058  1.00 34.74           N  
ATOM    725  H   LEU A  52      18.827  14.800   7.926  1.00 34.74           H  
ATOM    726  CA  LEU A  52      16.846  14.659   7.170  1.00 34.74           C  
ATOM    727  HA  LEU A  52      16.561  13.614   7.054  1.00 34.74           H  
ATOM    728  C   LEU A  52      16.080  15.471   6.096  1.00 34.74           C  
ATOM    729  CB  LEU A  52      16.475  15.156   8.590  1.00 34.74           C  
ATOM    730  HB2 LEU A  52      15.996  16.131   8.498  1.00 34.74           H  
ATOM    731  HB3 LEU A  52      17.371  15.306   9.193  1.00 34.74           H  
ATOM    732  O   LEU A  52      14.959  15.132   5.728  1.00 34.74           O  
ATOM    733  CG  LEU A  52      15.535  14.225   9.375  1.00 34.74           C  
ATOM    734  HG  LEU A  52      14.697  13.935   8.742  1.00 34.74           H  
ATOM    735  CD1 LEU A  52      16.265  12.971   9.866  1.00 34.74           C  
ATOM    736 HD11 LEU A  52      17.091  13.242  10.523  1.00 34.74           H  
ATOM    737 HD12 LEU A  52      15.569  12.333  10.411  1.00 34.74           H  
ATOM    738 HD13 LEU A  52      16.654  12.406   9.018  1.00 34.74           H  
ATOM    739  CD2 LEU A  52      14.997  14.965  10.601  1.00 34.74           C  
ATOM    740 HD21 LEU A  52      15.818  15.275  11.248  1.00 34.74           H  
ATOM    741 HD22 LEU A  52      14.432  15.842  10.284  1.00 34.74           H  
ATOM    742 HD23 LEU A  52      14.329  14.309  11.159  1.00 34.74           H  
ATOM    743  N   ALA A  53      16.710  16.517   5.551  1.00 32.06           N  
ATOM    744  H   ALA A  53      17.641  16.715   5.887  1.00 32.06           H  
ATOM    745  CA  ALA A  53      16.202  17.336   4.452  1.00 32.06           C  
ATOM    746  HA  ALA A  53      15.213  17.706   4.723  1.00 32.06           H  
ATOM    747  C   ALA A  53      16.055  16.582   3.111  1.00 32.06           C  
ATOM    748  CB  ALA A  53      17.150  18.534   4.309  1.00 32.06           C  
ATOM    749  HB1 ALA A  53      17.195  19.089   5.246  1.00 32.06           H  
ATOM    750  HB2 ALA A  53      18.149  18.193   4.038  1.00 32.06           H  
ATOM    751  HB3 ALA A  53      16.778  19.197   3.527  1.00 32.06           H  
ATOM    752  O   ALA A  53      15.179  16.923   2.319  1.00 32.06           O  
ATOM    753  N   ALA A  54      16.868  15.551   2.858  1.00 34.64           N  
ATOM    754  H   ALA A  54      17.546  15.286   3.558  1.00 34.64           H  
ATOM    755  CA  ALA A  54      16.790  14.725   1.652  1.00 34.64           C  
ATOM    756  HA  ALA A  54      16.601  15.371   0.795  1.00 34.64           H  
ATOM    757  C   ALA A  54      15.635  13.709   1.704  1.00 34.64           C  
ATOM    758  CB  ALA A  54      18.145  14.038   1.442  1.00 34.64           C  
ATOM    759  HB1 ALA A  54      18.360  13.370   2.276  1.00 34.64           H  
ATOM    760  HB2 ALA A  54      18.935  14.785   1.367  1.00 34.64           H  
ATOM    761  HB3 ALA A  54      18.119  13.455   0.521  1.00 34.64           H  
ATOM    762  O   ALA A  54      15.101  13.361   0.657  1.00 34.64           O  
ATOM    763  N   LEU A  55      15.207  13.281   2.902  1.00 35.62           N  
ATOM    764  H   LEU A  55      15.689  13.601   3.729  1.00 35.62           H  
ATOM    765  CA  LEU A  55      13.974  12.499   3.071  1.00 35.62           C  
ATOM    766  HA  LEU A  55      13.915  11.752   2.279  1.00 35.62           H  
ATOM    767  C   LEU A  55      12.723  13.374   2.907  1.00 35.62           C  
ATOM    768  CB  LEU A  55      13.951  11.787   4.441  1.00 35.62           C  
ATOM    769  HB2 LEU A  55      14.508  12.358   5.183  1.00 35.62           H  
ATOM    770  HB3 LEU A  55      12.914  11.777   4.779  1.00 35.62           H  
ATOM    771  O   LEU A  55      11.750  12.940   2.299  1.00 35.62           O  
ATOM    772  CG  LEU A  55      14.439  10.323   4.394  1.00 35.62           C  
ATOM    773  HG  LEU A  55      14.397   9.946   3.373  1.00 35.62           H  
ATOM    774  CD1 LEU A  55      15.874  10.193   4.905  1.00 35.62           C  
ATOM    775 HD11 LEU A  55      16.199   9.155   4.827  1.00 35.62           H  
ATOM    776 HD12 LEU A  55      15.936  10.509   5.947  1.00 35.62           H  
ATOM    777 HD13 LEU A  55      16.535  10.812   4.299  1.00 35.62           H  
ATOM    778  CD2 LEU A  55      13.539   9.435   5.254  1.00 35.62           C  
ATOM    779 HD21 LEU A  55      12.520   9.460   4.866  1.00 35.62           H  
ATOM    780 HD22 LEU A  55      13.895   8.405   5.217  1.00 35.62           H  
ATOM    781 HD23 LEU A  55      13.542   9.782   6.288  1.00 35.62           H  
ATOM    782  N   ALA A  56      12.754  14.613   3.406  1.00 32.66           N  
ATOM    783  H   ALA A  56      13.560  14.894   3.945  1.00 32.66           H  
ATOM    784  CA  ALA A  56      11.600  15.511   3.360  1.00 32.66           C  
ATOM    785  HA  ALA A  56      10.717  14.951   3.667  1.00 32.66           H  
ATOM    786  C   ALA A  56      11.299  16.070   1.952  1.00 32.66           C  
ATOM    787  CB  ALA A  56      11.832  16.627   4.385  1.00 32.66           C  
ATOM    788  HB1 ALA A  56      10.956  17.275   4.416  1.00 32.66           H  
ATOM    789  HB2 ALA A  56      12.704  17.217   4.104  1.00 32.66           H  
ATOM    790  HB3 ALA A  56      11.988  16.195   5.373  1.00 32.66           H  
ATOM    791  O   ALA A  56      10.142  16.348   1.644  1.00 32.66           O  
ATOM    792  N   SER A  57      12.303  16.221   1.075  1.00 34.07           N  
ATOM    793  H   SER A  57      13.249  16.030   1.372  1.00 34.07           H  
ATOM    794  CA  SER A  57      12.076  16.648  -0.320  1.00 34.07           C  
ATOM    795  HA  SER A  57      11.250  17.359  -0.329  1.00 34.07           H  
ATOM    796  C   SER A  57      11.671  15.499  -1.252  1.00 34.07           C  
ATOM    797  CB  SER A  57      13.298  17.383  -0.873  1.00 34.07           C  
ATOM    798  HB2 SER A  57      13.004  17.913  -1.779  1.00 34.07           H  
ATOM    799  HB3 SER A  57      13.647  18.110  -0.140  1.00 34.07           H  
ATOM    800  O   SER A  57      11.019  15.736  -2.272  1.00 34.07           O  
ATOM    801  OG  SER A  57      14.341  16.486  -1.193  1.00 34.07           O  
ATOM    802  HG  SER A  57      15.099  16.988  -1.501  1.00 34.07           H  
ATOM    803  N   LEU A  58      12.011  14.259  -0.882  1.00 33.32           N  
ATOM    804  H   LEU A  58      12.570  14.151  -0.047  1.00 33.32           H  
ATOM    805  CA  LEU A  58      11.637  13.043  -1.604  1.00 33.32           C  
ATOM    806  HA  LEU A  58      11.961  13.140  -2.640  1.00 33.32           H  
ATOM    807  C   LEU A  58      10.118  12.826  -1.599  1.00 33.32           C  
ATOM    808  CB  LEU A  58      12.338  11.845  -0.942  1.00 33.32           C  
ATOM    809  HB2 LEU A  58      11.607  11.319  -0.328  1.00 33.32           H  
ATOM    810  HB3 LEU A  58      13.116  12.181  -0.256  1.00 33.32           H  
ATOM    811  O   LEU A  58       9.553  12.401  -2.604  1.00 33.32           O  
ATOM    812  CG  LEU A  58      12.960  10.868  -1.949  1.00 33.32           C  
ATOM    813  HG  LEU A  58      12.334  10.788  -2.837  1.00 33.32           H  
ATOM    814  CD1 LEU A  58      14.368  11.323  -2.348  1.00 33.32           C  
ATOM    815 HD11 LEU A  58      14.800  10.626  -3.067  1.00 33.32           H  
ATOM    816 HD12 LEU A  58      15.006  11.372  -1.465  1.00 33.32           H  
ATOM    817 HD13 LEU A  58      14.314  12.314  -2.799  1.00 33.32           H  
ATOM    818  CD2 LEU A  58      13.034   9.501  -1.277  1.00 33.32           C  
ATOM    819 HD21 LEU A  58      13.571   9.579  -0.331  1.00 33.32           H  
ATOM    820 HD22 LEU A  58      12.027   9.132  -1.086  1.00 33.32           H  
ATOM    821 HD23 LEU A  58      13.553   8.784  -1.914  1.00 33.32           H  
ATOM    822  N   ASP A  59       9.467  13.174  -0.488  1.00 38.55           N  
ATOM    823  H   ASP A  59      10.013  13.453   0.315  1.00 38.55           H  
ATOM    824  CA  ASP A  59       8.026  13.011  -0.297  1.00 38.55           C  
ATOM    825  HA  ASP A  59       7.758  12.012  -0.641  1.00 38.55           H  
ATOM    826  C   ASP A  59       7.235  14.020  -1.157  1.00 38.55           C  
ATOM    827  CB  ASP A  59       7.732  13.120   1.217  1.00 38.55           C  
ATOM    828  HB2 ASP A  59       7.466  14.150   1.456  1.00 38.55           H  
ATOM    829  HB3 ASP A  59       8.638  12.886   1.775  1.00 38.55           H  
ATOM    830  O   ASP A  59       6.275  13.668  -1.830  1.00 38.55           O  
ATOM    831  CG  ASP A  59       6.642  12.171   1.736  1.00 38.55           C  
ATOM    832  OD1 ASP A  59       6.329  11.180   1.041  1.00 38.55           O  
ATOM    833  OD2 ASP A  59       6.168  12.424   2.867  1.00 38.55           O  
ATOM    834  N   ALA A  60       7.699  15.269  -1.284  1.00 32.34           N  
ATOM    835  H   ALA A  60       8.511  15.529  -0.744  1.00 32.34           H  
ATOM    836  CA  ALA A  60       6.995  16.294  -2.068  1.00 32.34           C  
ATOM    837  HA  ALA A  60       5.931  16.225  -1.842  1.00 32.34           H  
ATOM    838  C   ALA A  60       7.136  16.132  -3.601  1.00 32.34           C  
ATOM    839  CB  ALA A  60       7.489  17.665  -1.593  1.00 32.34           C  
ATOM    840  HB1 ALA A  60       7.315  17.767  -0.522  1.00 32.34           H  
ATOM    841  HB2 ALA A  60       6.944  18.450  -2.117  1.00 32.34           H  
ATOM    842  HB3 ALA A  60       8.555  17.769  -1.797  1.00 32.34           H  
ATOM    843  O   ALA A  60       6.198  16.421  -4.352  1.00 32.34           O  
ATOM    844  N   GLY A  61       8.302  15.676  -4.079  1.00 37.60           N  
ATOM    845  H   GLY A  61       9.032  15.466  -3.413  1.00 37.60           H  
ATOM    846  CA  GLY A  61       8.594  15.518  -5.512  1.00 37.60           C  
ATOM    847  HA2 GLY A  61       8.160  16.348  -6.071  1.00 37.60           H  
ATOM    848  HA3 GLY A  61       9.675  15.543  -5.648  1.00 37.60           H  
ATOM    849  C   GLY A  61       8.078  14.210  -6.118  1.00 37.60           C  
ATOM    850  O   GLY A  61       7.688  14.181  -7.284  1.00 37.60           O  
ATOM    851  N   ALA A  62       8.027  13.132  -5.329  1.00 37.49           N  
ATOM    852  H   ALA A  62       8.379  13.186  -4.384  1.00 37.49           H  
ATOM    853  CA  ALA A  62       7.440  11.871  -5.768  1.00 37.49           C  
ATOM    854  HA  ALA A  62       7.776  11.658  -6.783  1.00 37.49           H  
ATOM    855  C   ALA A  62       5.911  11.972  -5.803  1.00 37.49           C  
ATOM    856  CB  ALA A  62       7.937  10.743  -4.859  1.00 37.49           C  
ATOM    857  HB1 ALA A  62       7.534   9.791  -5.203  1.00 37.49           H  
ATOM    858  HB2 ALA A  62       9.026  10.698  -4.882  1.00 37.49           H  
ATOM    859  HB3 ALA A  62       7.610  10.914  -3.834  1.00 37.49           H  
ATOM    860  O   ALA A  62       5.300  11.628  -6.810  1.00 37.49           O  
ATOM    861  N   ILE A  63       5.285  12.546  -4.771  1.00 35.87           N  
ATOM    862  H   ILE A  63       5.821  12.813  -3.958  1.00 35.87           H  
ATOM    863  CA  ILE A  63       3.822  12.665  -4.699  1.00 35.87           C  
ATOM    864  HA  ILE A  63       3.395  11.671  -4.828  1.00 35.87           H  
ATOM    865  C   ILE A  63       3.265  13.519  -5.852  1.00 35.87           C  
ATOM    866  CB  ILE A  63       3.414  13.167  -3.293  1.00 35.87           C  
ATOM    867  HB  ILE A  63       3.975  14.074  -3.070  1.00 35.87           H  
ATOM    868  O   ILE A  63       2.214  13.203  -6.393  1.00 35.87           O  
ATOM    869  CG1 ILE A  63       3.750  12.080  -2.239  1.00 35.87           C  
ATOM    870 HG12 ILE A  63       3.116  11.210  -2.405  1.00 35.87           H  
ATOM    871 HG13 ILE A  63       4.780  11.745  -2.357  1.00 35.87           H  
ATOM    872  CG2 ILE A  63       1.913  13.505  -3.219  1.00 35.87           C  
ATOM    873 HG21 ILE A  63       1.662  14.301  -3.919  1.00 35.87           H  
ATOM    874 HG22 ILE A  63       1.318  12.622  -3.453  1.00 35.87           H  
ATOM    875 HG23 ILE A  63       1.652  13.861  -2.222  1.00 35.87           H  
ATOM    876  CD1 ILE A  63       3.576  12.535  -0.782  1.00 35.87           C  
ATOM    877 HD11 ILE A  63       2.518  12.632  -0.540  1.00 35.87           H  
ATOM    878 HD12 ILE A  63       4.005  11.784  -0.119  1.00 35.87           H  
ATOM    879 HD13 ILE A  63       4.071  13.491  -0.609  1.00 35.87           H  
ATOM    880  N   THR A  64       3.975  14.539  -6.332  1.00 35.52           N  
ATOM    881  H   THR A  64       4.870  14.753  -5.915  1.00 35.52           H  
ATOM    882  CA  THR A  64       3.489  15.383  -7.444  1.00 35.52           C  
ATOM    883  HA  THR A  64       2.424  15.557  -7.291  1.00 35.52           H  
ATOM    884  C   THR A  64       3.585  14.725  -8.828  1.00 35.52           C  
ATOM    885  CB  THR A  64       4.172  16.758  -7.432  1.00 35.52           C  
ATOM    886  HB  THR A  64       4.085  17.213  -8.418  1.00 35.52           H  
ATOM    887  O   THR A  64       2.777  15.037  -9.703  1.00 35.52           O  
ATOM    888  CG2 THR A  64       3.514  17.686  -6.413  1.00 35.52           C  
ATOM    889 HG21 THR A  64       4.025  18.649  -6.414  1.00 35.52           H  
ATOM    890 HG22 THR A  64       3.566  17.250  -5.416  1.00 35.52           H  
ATOM    891 HG23 THR A  64       2.469  17.844  -6.682  1.00 35.52           H  
ATOM    892  OG1 THR A  64       5.535  16.664  -7.081  1.00 35.52           O  
ATOM    893  HG1 THR A  64       5.612  16.681  -6.124  1.00 35.52           H  
ATOM    894  N   ALA A  65       4.488  13.761  -9.029  1.00 32.74           N  
ATOM    895  H   ALA A  65       5.121  13.530  -8.277  1.00 32.74           H  
ATOM    896  CA  ALA A  65       4.634  13.036 -10.298  1.00 32.74           C  
ATOM    897  HA  ALA A  65       4.475  13.737 -11.117  1.00 32.74           H  
ATOM    898  C   ALA A  65       3.610  11.893 -10.485  1.00 32.74           C  
ATOM    899  CB  ALA A  65       6.079  12.534 -10.390  1.00 32.74           C  
ATOM    900  HB1 ALA A  65       6.275  11.822  -9.588  1.00 32.74           H  
ATOM    901  HB2 ALA A  65       6.769  13.373 -10.299  1.00 32.74           H  
ATOM    902  HB3 ALA A  65       6.236  12.043 -11.350  1.00 32.74           H  
ATOM    903  O   ALA A  65       3.344  11.483 -11.617  1.00 32.74           O  
ATOM    904  N   PHE A  66       2.998  11.409  -9.397  1.00 35.84           N  
ATOM    905  H   PHE A  66       3.304  11.744  -8.495  1.00 35.84           H  
ATOM    906  CA  PHE A  66       1.959  10.367  -9.433  1.00 35.84           C  
ATOM    907  HA  PHE A  66       2.147   9.716 -10.286  1.00 35.84           H  
ATOM    908  C   PHE A  66       0.536  10.914  -9.648  1.00 35.84           C  
ATOM    909  CB  PHE A  66       2.067   9.494  -8.170  1.00 35.84           C  
ATOM    910  HB2 PHE A  66       1.107   9.007  -7.995  1.00 35.84           H  
ATOM    911  HB3 PHE A  66       2.275  10.118  -7.300  1.00 35.84           H  
ATOM    912  O   PHE A  66      -0.337  10.171 -10.087  1.00 35.84           O  
ATOM    913  CG  PHE A  66       3.121   8.408  -8.300  1.00 35.84           C  
ATOM    914  CD1 PHE A  66       2.792   7.174  -8.887  1.00 35.84           C  
ATOM    915  HD1 PHE A  66       1.777   6.977  -9.199  1.00 35.84           H  
ATOM    916  CD2 PHE A  66       4.444   8.636  -7.887  1.00 35.84           C  
ATOM    917  HD2 PHE A  66       4.697   9.567  -7.400  1.00 35.84           H  
ATOM    918  CE1 PHE A  66       3.788   6.203  -9.091  1.00 35.84           C  
ATOM    919  HE1 PHE A  66       3.535   5.257  -9.547  1.00 35.84           H  
ATOM    920  CE2 PHE A  66       5.447   7.680  -8.103  1.00 35.84           C  
ATOM    921  HE2 PHE A  66       6.464   7.876  -7.796  1.00 35.84           H  
ATOM    922  CZ  PHE A  66       5.118   6.470  -8.729  1.00 35.84           C  
ATOM    923  HZ  PHE A  66       5.885   5.735  -8.924  1.00 35.84           H  
ATOM    924  N   TYR A  67       0.295  12.209  -9.408  1.00 34.77           N  
ATOM    925  H   TYR A  67       1.047  12.769  -9.033  1.00 34.77           H  
ATOM    926  CA  TYR A  67      -1.045  12.819  -9.500  1.00 34.77           C  
ATOM    927  HA  TYR A  67      -1.791  12.029  -9.413  1.00 34.77           H  
ATOM    928  C   TYR A  67      -1.355  13.505 -10.845  1.00 34.77           C  
ATOM    929  CB  TYR A  67      -1.262  13.756  -8.301  1.00 34.77           C  
ATOM    930  HB2 TYR A  67      -2.018  14.498  -8.559  1.00 34.77           H  
ATOM    931  HB3 TYR A  67      -0.343  14.302  -8.087  1.00 34.77           H  
ATOM    932  O   TYR A  67      -2.485  13.936 -11.060  1.00 34.77           O  
ATOM    933  CG  TYR A  67      -1.731  13.037  -7.047  1.00 34.77           C  
ATOM    934  CD1 TYR A  67      -3.091  13.049  -6.685  1.00 34.77           C  
ATOM    935  HD1 TYR A  67      -3.810  13.568  -7.302  1.00 34.77           H  
ATOM    936  CD2 TYR A  67      -0.816  12.324  -6.255  1.00 34.77           C  
ATOM    937  HD2 TYR A  67       0.207  12.223  -6.585  1.00 34.77           H  
ATOM    938  CE1 TYR A  67      -3.517  12.381  -5.518  1.00 34.77           C  
ATOM    939  HE1 TYR A  67      -4.557  12.383  -5.230  1.00 34.77           H  
ATOM    940  CE2 TYR A  67      -1.220  11.692  -5.068  1.00 34.77           C  
ATOM    941  HE2 TYR A  67      -0.499  11.156  -4.469  1.00 34.77           H  
ATOM    942  OH  TYR A  67      -2.976  11.083  -3.571  1.00 34.77           O  
ATOM    943  HH  TYR A  67      -2.221  10.757  -3.074  1.00 34.77           H  
ATOM    944  CZ  TYR A  67      -2.578  11.719  -4.700  1.00 34.77           C  
ATOM    945  N   ALA A  68      -0.391  13.583 -11.769  1.00 31.75           N  
ATOM    946  H   ALA A  68       0.523  13.228 -11.527  1.00 31.75           H  
ATOM    947  CA  ALA A  68      -0.550  14.255 -13.066  1.00 31.75           C  
ATOM    948  HA  ALA A  68      -1.463  14.850 -13.041  1.00 31.75           H  
ATOM    949  C   ALA A  68      -0.707  13.305 -14.273  1.00 31.75           C  
ATOM    950  CB  ALA A  68       0.612  15.241 -13.240  1.00 31.75           C  
ATOM    951  HB1 ALA A  68       0.651  15.923 -12.390  1.00 31.75           H  
ATOM    952  HB2 ALA A  68       1.555  14.697 -13.306  1.00 31.75           H  
ATOM    953  HB3 ALA A  68       0.470  15.821 -14.151  1.00 31.75           H  
ATOM    954  O   ALA A  68      -0.773  13.774 -15.408  1.00 31.75           O  
ATOM    955  N   ALA A  69      -0.771  11.985 -14.064  1.00 31.00           N  
ATOM    956  H   ALA A  69      -0.742  11.641 -13.115  1.00 31.00           H  
ATOM    957  CA  ALA A  69      -0.818  11.000 -15.147  1.00 31.00           C  
ATOM    958  HA  ALA A  69      -0.678  11.500 -16.105  1.00 31.00           H  
ATOM    959  C   ALA A  69      -2.172  10.257 -15.200  1.00 31.00           C  
ATOM    960  CB  ALA A  69       0.390  10.065 -15.016  1.00 31.00           C  
ATOM    961  HB1 ALA A  69       1.314  10.643 -15.052  1.00 31.00           H  
ATOM    962  HB2 ALA A  69       0.344   9.522 -14.072  1.00 31.00           H  
ATOM    963  HB3 ALA A  69       0.392   9.348 -15.837  1.00 31.00           H  
ATOM    964  O   ALA A  69      -2.332   9.206 -14.578  1.00 31.00           O  
ATOM    965  N   PRO A  70      -3.162  10.761 -15.959  1.00 34.63           N  
ATOM    966  CA  PRO A  70      -4.328   9.975 -16.345  1.00 34.63           C  
ATOM    967  HA  PRO A  70      -4.815   9.568 -15.459  1.00 34.63           H  
ATOM    968  C   PRO A  70      -3.902   8.823 -17.271  1.00 34.63           C  
ATOM    969  CB  PRO A  70      -5.277  10.969 -17.028  1.00 34.63           C  
ATOM    970  HB2 PRO A  70      -5.951  11.389 -16.281  1.00 34.63           H  
ATOM    971  HB3 PRO A  70      -5.851  10.509 -17.833  1.00 34.63           H  
ATOM    972  O   PRO A  70      -3.369   9.079 -18.345  1.00 34.63           O  
ATOM    973  CG  PRO A  70      -4.357  12.073 -17.549  1.00 34.63           C  
ATOM    974  HG2 PRO A  70      -3.980  11.797 -18.534  1.00 34.63           H  
ATOM    975  HG3 PRO A  70      -4.865  13.037 -17.593  1.00 34.63           H  
ATOM    976  CD  PRO A  70      -3.204  12.089 -16.553  1.00 34.63           C  
ATOM    977  HD2 PRO A  70      -3.399  12.826 -15.774  1.00 34.63           H  
ATOM    978  HD3 PRO A  70      -2.283  12.336 -17.082  1.00 34.63           H  
ATOM    979  N   ALA A  71      -4.112   7.581 -16.815  1.00 34.01           N  
ATOM    980  H   ALA A  71      -4.338   7.555 -15.830  1.00 34.01           H  
ATOM    981  CA  ALA A  71      -4.335   6.282 -17.494  1.00 34.01           C  
ATOM    982  HA  ALA A  71      -3.857   5.545 -16.849  1.00 34.01           H  
ATOM    983  C   ALA A  71      -3.746   5.957 -18.901  1.00 34.01           C  
ATOM    984  CB  ALA A  71      -5.842   5.988 -17.416  1.00 34.01           C  
ATOM    985  HB1 ALA A  71      -6.037   4.962 -17.730  1.00 34.01           H  
ATOM    986  HB2 ALA A  71      -6.199   6.109 -16.394  1.00 34.01           H  
ATOM    987  HB3 ALA A  71      -6.385   6.667 -18.073  1.00 34.01           H  
ATOM    988  O   ALA A  71      -4.126   4.951 -19.493  1.00 34.01           O  
ATOM    989  N   GLY A  72      -2.807   6.730 -19.445  1.00 30.45           N  
ATOM    990  H   GLY A  72      -2.630   7.610 -18.983  1.00 30.45           H  
ATOM    991  CA  GLY A  72      -2.269   6.545 -20.800  1.00 30.45           C  
ATOM    992  HA2 GLY A  72      -3.029   6.837 -21.524  1.00 30.45           H  
ATOM    993  HA3 GLY A  72      -2.043   5.489 -20.951  1.00 30.45           H  
ATOM    994  C   GLY A  72      -0.994   7.339 -21.100  1.00 30.45           C  
ATOM    995  O   GLY A  72      -0.619   7.470 -22.261  1.00 30.45           O  
ATOM    996  N   ALA A  73      -0.320   7.876 -20.078  1.00 28.94           N  
ATOM    997  H   ALA A  73      -0.674   7.725 -19.144  1.00 28.94           H  
ATOM    998  CA  ALA A  73       0.844   8.746 -20.230  1.00 28.94           C  
ATOM    999  HA  ALA A  73       1.110   8.816 -21.284  1.00 28.94           H  
ATOM   1000  C   ALA A  73       2.078   8.178 -19.509  1.00 28.94           C  
ATOM   1001  CB  ALA A  73       0.457  10.160 -19.771  1.00 28.94           C  
ATOM   1002  HB1 ALA A  73      -0.385  10.522 -20.361  1.00 28.94           H  
ATOM   1003  HB2 ALA A  73       1.302  10.835 -19.907  1.00 28.94           H  
ATOM   1004  HB3 ALA A  73       0.177  10.148 -18.718  1.00 28.94           H  
ATOM   1005  O   ALA A  73       2.514   8.696 -18.484  1.00 28.94           O  
ATOM   1006  N   THR A  74       2.678   7.120 -20.055  1.00 33.79           N  
ATOM   1007  H   THR A  74       2.252   6.660 -20.847  1.00 33.79           H  
ATOM   1008  CA  THR A  74       4.059   6.737 -19.722  1.00 33.79           C  
ATOM   1009  HA  THR A  74       4.174   6.787 -18.639  1.00 33.79           H  
ATOM   1010  C   THR A  74       5.037   7.756 -20.323  1.00 33.79           C  
ATOM   1011  CB  THR A  74       4.385   5.292 -20.138  1.00 33.79           C  
ATOM   1012  HB  THR A  74       5.463   5.179 -20.255  1.00 33.79           H  
ATOM   1013  O   THR A  74       5.565   7.575 -21.414  1.00 33.79           O  
ATOM   1014  CG2 THR A  74       3.919   4.291 -19.081  1.00 33.79           C  
ATOM   1015 HG21 THR A  74       2.843   4.381 -18.932  1.00 33.79           H  
ATOM   1016 HG22 THR A  74       4.433   4.478 -18.138  1.00 33.79           H  
ATOM   1017 HG23 THR A  74       4.151   3.280 -19.415  1.00 33.79           H  
ATOM   1018  OG1 THR A  74       3.746   4.972 -21.352  1.00 33.79           O  
ATOM   1019  HG1 THR A  74       4.220   5.441 -22.042  1.00 33.79           H  
ATOM   1020  N   TYR A  75       5.190   8.858 -19.586  1.00 31.57           N  
ATOM   1021  H   TYR A  75       4.519   8.927 -18.835  1.00 31.57           H  
ATOM   1022  CA  TYR A  75       6.360   9.722 -19.394  1.00 31.57           C  
ATOM   1023  HA  TYR A  75       5.962  10.652 -18.988  1.00 31.57           H  
ATOM   1024  C   TYR A  75       7.180  10.149 -20.625  1.00 31.57           C  
ATOM   1025  CB  TYR A  75       7.209   9.135 -18.258  1.00 31.57           C  
ATOM   1026  HB2 TYR A  75       7.646   8.191 -18.583  1.00 31.57           H  
ATOM   1027  HB3 TYR A  75       8.026   9.821 -18.031  1.00 31.57           H  
ATOM   1028  O   TYR A  75       8.192   9.552 -20.990  1.00 31.57           O  
ATOM   1029  CG  TYR A  75       6.392   8.915 -16.994  1.00 31.57           C  
ATOM   1030  CD1 TYR A  75       6.047  10.013 -16.180  1.00 31.57           C  
ATOM   1031  HD1 TYR A  75       6.413  11.001 -16.418  1.00 31.57           H  
ATOM   1032  CD2 TYR A  75       5.904   7.630 -16.679  1.00 31.57           C  
ATOM   1033  HD2 TYR A  75       6.175   6.782 -17.291  1.00 31.57           H  
ATOM   1034  CE1 TYR A  75       5.213   9.832 -15.058  1.00 31.57           C  
ATOM   1035  HE1 TYR A  75       4.946  10.672 -14.434  1.00 31.57           H  
ATOM   1036  CE2 TYR A  75       5.060   7.449 -15.566  1.00 31.57           C  
ATOM   1037  HE2 TYR A  75       4.675   6.472 -15.314  1.00 31.57           H  
ATOM   1038  OH  TYR A  75       3.904   8.366 -13.677  1.00 31.57           O  
ATOM   1039  HH  TYR A  75       3.746   9.178 -13.189  1.00 31.57           H  
ATOM   1040  CZ  TYR A  75       4.712   8.549 -14.754  1.00 31.57           C  
ATOM   1041  N   PHE A  76       6.807  11.316 -21.158  1.00 28.27           N  
ATOM   1042  H   PHE A  76       5.954  11.728 -20.807  1.00 28.27           H  
ATOM   1043  CA  PHE A  76       7.731  12.220 -21.837  1.00 28.27           C  
ATOM   1044  HA  PHE A  76       8.221  11.691 -22.655  1.00 28.27           H  
ATOM   1045  C   PHE A  76       8.793  12.701 -20.844  1.00 28.27           C  
ATOM   1046  CB  PHE A  76       6.964  13.427 -22.401  1.00 28.27           C  
ATOM   1047  HB2 PHE A  76       6.230  13.771 -21.672  1.00 28.27           H  
ATOM   1048  HB3 PHE A  76       7.670  14.244 -22.550  1.00 28.27           H  
ATOM   1049  O   PHE A  76       8.467  13.269 -19.801  1.00 28.27           O  
ATOM   1050  CG  PHE A  76       6.274  13.158 -23.721  1.00 28.27           C  
ATOM   1051  CD1 PHE A  76       6.896  13.552 -24.921  1.00 28.27           C  
ATOM   1052  HD1 PHE A  76       7.852  14.054 -24.895  1.00 28.27           H  
ATOM   1053  CD2 PHE A  76       5.028  12.505 -23.763  1.00 28.27           C  
ATOM   1054  HD2 PHE A  76       4.543  12.196 -22.849  1.00 28.27           H  
ATOM   1055  CE1 PHE A  76       6.279  13.289 -26.156  1.00 28.27           C  
ATOM   1056  HE1 PHE A  76       6.758  13.591 -27.076  1.00 28.27           H  
ATOM   1057  CE2 PHE A  76       4.413  12.241 -25.000  1.00 28.27           C  
ATOM   1058  HE2 PHE A  76       3.459  11.733 -25.030  1.00 28.27           H  
ATOM   1059  CZ  PHE A  76       5.037  12.632 -26.196  1.00 28.27           C  
ATOM   1060  HZ  PHE A  76       4.561  12.428 -27.144  1.00 28.27           H  
ATOM   1061  N   TRP A  77      10.069  12.516 -21.186  1.00 33.01           N  
ATOM   1062  H   TRP A  77      10.278  11.979 -22.016  1.00 33.01           H  
ATOM   1063  CA  TRP A  77      11.164  13.188 -20.500  1.00 33.01           C  
ATOM   1064  HA  TRP A  77      11.081  12.958 -19.438  1.00 33.01           H  
ATOM   1065  C   TRP A  77      10.983  14.711 -20.669  1.00 33.01           C  
ATOM   1066  CB  TRP A  77      12.518  12.620 -20.998  1.00 33.01           C  
ATOM   1067  HB2 TRP A  77      12.449  11.533 -21.039  1.00 33.01           H  
ATOM   1068  HB3 TRP A  77      13.253  12.853 -20.228  1.00 33.01           H  
ATOM   1069  O   TRP A  77      11.039  15.260 -21.764  1.00 33.01           O  
ATOM   1070  CG  TRP A  77      13.107  13.106 -22.302  1.00 33.01           C  
ATOM   1071  CD1 TRP A  77      12.449  13.647 -23.353  1.00 33.01           C  
ATOM   1072  HD1 TRP A  77      11.378  13.769 -23.425  1.00 33.01           H  
ATOM   1073  CD2 TRP A  77      14.498  13.046 -22.748  1.00 33.01           C  
ATOM   1074  CE2 TRP A  77      14.621  13.784 -23.964  1.00 33.01           C  
ATOM   1075  CE3 TRP A  77      15.662  12.403 -22.278  1.00 33.01           C  
ATOM   1076  HE3 TRP A  77      15.605  11.810 -21.377  1.00 33.01           H  
ATOM   1077  NE1 TRP A  77      13.342  14.180 -24.253  1.00 33.01           N  
ATOM   1078  HE1 TRP A  77      13.058  14.710 -25.064  1.00 33.01           H  
ATOM   1079  CH2 TRP A  77      16.970  13.275 -24.154  1.00 33.01           C  
ATOM   1080  HH2 TRP A  77      17.910  13.350 -24.680  1.00 33.01           H  
ATOM   1081  CZ2 TRP A  77      15.833  13.932 -24.648  1.00 33.01           C  
ATOM   1082  HZ2 TRP A  77      15.875  14.501 -25.566  1.00 33.01           H  
ATOM   1083  CZ3 TRP A  77      16.879  12.502 -22.983  1.00 33.01           C  
ATOM   1084  HZ3 TRP A  77      17.753  11.987 -22.611  1.00 33.01           H  
ATOM   1085  N   THR A  78      10.690  15.455 -19.612  1.00 30.83           N  
ATOM   1086  H   THR A  78      10.445  15.027 -18.730  1.00 30.83           H  
ATOM   1087  CA  THR A  78      10.860  16.910 -19.678  1.00 30.83           C  
ATOM   1088  HA  THR A  78      10.807  17.252 -20.712  1.00 30.83           H  
ATOM   1089  C   THR A  78      12.259  17.210 -19.190  1.00 30.83           C  
ATOM   1090  CB  THR A  78       9.760  17.694 -18.971  1.00 30.83           C  
ATOM   1091  HB  THR A  78      10.080  18.728 -18.838  1.00 30.83           H  
ATOM   1092  O   THR A  78      12.615  16.936 -18.047  1.00 30.83           O  
ATOM   1093  CG2 THR A  78       8.485  17.679 -19.818  1.00 30.83           C  
ATOM   1094 HG21 THR A  78       8.669  18.144 -20.786  1.00 30.83           H  
ATOM   1095 HG22 THR A  78       7.703  18.234 -19.300  1.00 30.83           H  
ATOM   1096 HG23 THR A  78       8.148  16.653 -19.965  1.00 30.83           H  
ATOM   1097  OG1 THR A  78       9.475  17.128 -17.719  1.00 30.83           O  
ATOM   1098  HG1 THR A  78      10.275  17.152 -17.188  1.00 30.83           H  
ATOM   1099  N   SER A  79      13.064  17.713 -20.118  1.00 27.90           N  
ATOM   1100  H   SER A  79      12.659  17.873 -21.030  1.00 27.90           H  
ATOM   1101  CA  SER A  79      14.445  18.151 -19.984  1.00 27.90           C  
ATOM   1102  HA  SER A  79      15.080  17.290 -19.777  1.00 27.90           H  
ATOM   1103  C   SER A  79      14.618  19.173 -18.854  1.00 27.90           C  
ATOM   1104  CB  SER A  79      14.846  18.750 -21.341  1.00 27.90           C  
ATOM   1105  HB2 SER A  79      15.825  19.224 -21.266  1.00 27.90           H  
ATOM   1106  HB3 SER A  79      14.898  17.953 -22.082  1.00 27.90           H  
ATOM   1107  O   SER A  79      14.618  20.377 -19.097  1.00 27.90           O  
ATOM   1108  OG  SER A  79      13.877  19.700 -21.754  1.00 27.90           O  
ATOM   1109  HG  SER A  79      13.872  20.393 -21.091  1.00 27.90           H  
ATOM   1110  N   ALA A  80      14.754  18.693 -17.619  1.00 32.12           N  
ATOM   1111  H   ALA A  80      14.467  17.738 -17.460  1.00 32.12           H  
ATOM   1112  CA  ALA A  80      15.207  19.460 -16.466  1.00 32.12           C  
ATOM   1113  HA  ALA A  80      16.045  20.091 -16.765  1.00 32.12           H  
ATOM   1114  C   ALA A  80      15.680  18.509 -15.344  1.00 32.12           C  
ATOM   1115  CB  ALA A  80      14.072  20.381 -15.983  1.00 32.12           C  
ATOM   1116  HB1 ALA A  80      13.804  21.102 -16.755  1.00 32.12           H  
ATOM   1117  HB2 ALA A  80      13.193  19.787 -15.730  1.00 32.12           H  
ATOM   1118  HB3 ALA A  80      14.394  20.925 -15.095  1.00 32.12           H  
ATOM   1119  O   ALA A  80      14.881  17.935 -14.617  1.00 32.12           O  
ATOM   1120  N   GLY A  81      16.998  18.359 -15.174  1.00 29.49           N  
ATOM   1121  H   GLY A  81      17.592  18.742 -15.896  1.00 29.49           H  
ATOM   1122  CA  GLY A  81      17.579  18.323 -13.824  1.00 29.49           C  
ATOM   1123  HA2 GLY A  81      17.050  19.056 -13.215  1.00 29.49           H  
ATOM   1124  HA3 GLY A  81      18.610  18.667 -13.904  1.00 29.49           H  
ATOM   1125  C   GLY A  81      17.624  17.028 -12.993  1.00 29.49           C  
ATOM   1126  O   GLY A  81      17.752  17.148 -11.779  1.00 29.49           O  
ATOM   1127  N   LEU A  82      17.603  15.813 -13.554  1.00 32.96           N  
ATOM   1128  H   LEU A  82      17.457  15.733 -14.550  1.00 32.96           H  
ATOM   1129  CA  LEU A  82      17.836  14.586 -12.760  1.00 32.96           C  
ATOM   1130  HA  LEU A  82      17.604  14.789 -11.715  1.00 32.96           H  
ATOM   1131  C   LEU A  82      19.320  14.175 -12.760  1.00 32.96           C  
ATOM   1132  CB  LEU A  82      16.878  13.467 -13.201  1.00 32.96           C  
ATOM   1133  HB2 LEU A  82      17.213  12.522 -12.773  1.00 32.96           H  
ATOM   1134  HB3 LEU A  82      16.926  13.374 -14.286  1.00 32.96           H  
ATOM   1135  O   LEU A  82      19.749  13.313 -13.520  1.00 32.96           O  
ATOM   1136  CG  LEU A  82      15.417  13.704 -12.766  1.00 32.96           C  
ATOM   1137  HG  LEU A  82      15.096  14.698 -13.080  1.00 32.96           H  
ATOM   1138  CD1 LEU A  82      14.516  12.674 -13.443  1.00 32.96           C  
ATOM   1139 HD11 LEU A  82      14.601  12.763 -14.526  1.00 32.96           H  
ATOM   1140 HD12 LEU A  82      13.478  12.854 -13.163  1.00 32.96           H  
ATOM   1141 HD13 LEU A  82      14.797  11.666 -13.138  1.00 32.96           H  
ATOM   1142  CD2 LEU A  82      15.227  13.571 -11.252  1.00 32.96           C  
ATOM   1143 HD21 LEU A  82      14.166  13.627 -11.006  1.00 32.96           H  
ATOM   1144 HD22 LEU A  82      15.629  12.617 -10.911  1.00 32.96           H  
ATOM   1145 HD23 LEU A  82      15.732  14.386 -10.732  1.00 32.96           H  
ATOM   1146  N   ASN A  83      20.106  14.822 -11.896  1.00 37.34           N  
ATOM   1147  H   ASN A  83      19.664  15.533 -11.331  1.00 37.34           H  
ATOM   1148  CA  ASN A  83      21.553  14.612 -11.727  1.00 37.34           C  
ATOM   1149  HA  ASN A  83      21.920  14.115 -12.625  1.00 37.34           H  
ATOM   1150  C   ASN A  83      21.924  13.632 -10.589  1.00 37.34           C  
ATOM   1151  CB  ASN A  83      22.252  15.992 -11.608  1.00 37.34           C  
ATOM   1152  HB2 ASN A  83      22.990  15.981 -10.805  1.00 37.34           H  
ATOM   1153  HB3 ASN A  83      21.521  16.757 -11.348  1.00 37.34           H  
ATOM   1154  O   ASN A  83      23.049  13.665 -10.093  1.00 37.34           O  
ATOM   1155  CG  ASN A  83      22.990  16.432 -12.862  1.00 37.34           C  
ATOM   1156  ND2 ASN A  83      23.366  17.689 -12.929  1.00 37.34           N  
ATOM   1157 HD21 ASN A  83      23.883  17.948 -13.757  1.00 37.34           H  
ATOM   1158 HD22 ASN A  83      23.192  18.319 -12.159  1.00 37.34           H  
ATOM   1159  OD1 ASN A  83      23.256  15.691 -13.789  1.00 37.34           O  
ATOM   1160  N   SER A  84      21.025  12.745 -10.150  1.00 33.46           N  
ATOM   1161  H   SER A  84      20.097  12.722 -10.550  1.00 33.46           H  
ATOM   1162  CA  SER A  84      21.366  11.740  -9.135  1.00 33.46           C  
ATOM   1163  HA  SER A  84      22.451  11.641  -9.100  1.00 33.46           H  
ATOM   1164  C   SER A  84      20.835  10.349  -9.494  1.00 33.46           C  
ATOM   1165  CB  SER A  84      20.954  12.217  -7.733  1.00 33.46           C  
ATOM   1166  HB2 SER A  84      21.395  13.197  -7.551  1.00 33.46           H  
ATOM   1167  HB3 SER A  84      21.341  11.520  -6.990  1.00 33.46           H  
ATOM   1168  O   SER A  84      19.644  10.139  -9.705  1.00 33.46           O  
ATOM   1169  OG  SER A  84      19.556  12.304  -7.594  1.00 33.46           O  
ATOM   1170  HG  SER A  84      19.333  12.831  -6.823  1.00 33.46           H  
ATOM   1171  N   LEU A  85      21.741   9.361  -9.525  1.00 33.28           N  
ATOM   1172  H   LEU A  85      22.713   9.608  -9.413  1.00 33.28           H  
ATOM   1173  CA  LEU A  85      21.418   7.930  -9.664  1.00 33.28           C  
ATOM   1174  HA  LEU A  85      20.999   7.750 -10.654  1.00 33.28           H  
ATOM   1175  C   LEU A  85      20.362   7.455  -8.644  1.00 33.28           C  
ATOM   1176  CB  LEU A  85      22.701   7.089  -9.474  1.00 33.28           C  
ATOM   1177  HB2 LEU A  85      22.412   6.183  -8.941  1.00 33.28           H  
ATOM   1178  HB3 LEU A  85      23.412   7.603  -8.827  1.00 33.28           H  
ATOM   1179  O   LEU A  85      19.653   6.485  -8.896  1.00 33.28           O  
ATOM   1180  CG  LEU A  85      23.391   6.637 -10.776  1.00 33.28           C  
ATOM   1181  HG  LEU A  85      22.644   6.493 -11.557  1.00 33.28           H  
ATOM   1182  CD1 LEU A  85      24.433   7.647 -11.257  1.00 33.28           C  
ATOM   1183 HD11 LEU A  85      24.886   7.292 -12.182  1.00 33.28           H  
ATOM   1184 HD12 LEU A  85      25.211   7.777 -10.505  1.00 33.28           H  
ATOM   1185 HD13 LEU A  85      23.951   8.605 -11.453  1.00 33.28           H  
ATOM   1186  CD2 LEU A  85      24.095   5.300 -10.542  1.00 33.28           C  
ATOM   1187 HD21 LEU A  85      23.366   4.539 -10.265  1.00 33.28           H  
ATOM   1188 HD22 LEU A  85      24.836   5.396  -9.748  1.00 33.28           H  
ATOM   1189 HD23 LEU A  85      24.591   4.980 -11.458  1.00 33.28           H  
ATOM   1190  N   ALA A  86      20.231   8.155  -7.513  1.00 34.78           N  
ATOM   1191  H   ALA A  86      20.837   8.951  -7.379  1.00 34.78           H  
ATOM   1192  CA  ALA A  86      19.222   7.896  -6.494  1.00 34.78           C  
ATOM   1193  HA  ALA A  86      19.346   6.879  -6.123  1.00 34.78           H  
ATOM   1194  C   ALA A  86      17.783   8.018  -7.034  1.00 34.78           C  
ATOM   1195  CB  ALA A  86      19.476   8.874  -5.339  1.00 34.78           C  
ATOM   1196  HB1 ALA A  86      20.481   8.731  -4.942  1.00 34.78           H  
ATOM   1197  HB2 ALA A  86      18.757   8.685  -4.543  1.00 34.78           H  
ATOM   1198  HB3 ALA A  86      19.361   9.902  -5.683  1.00 34.78           H  
ATOM   1199  O   ALA A  86      16.918   7.231  -6.656  1.00 34.78           O  
ATOM   1200  N   SER A  87      17.526   8.941  -7.966  1.00 35.09           N  
ATOM   1201  H   SER A  87      18.260   9.567  -8.265  1.00 35.09           H  
ATOM   1202  CA  SER A  87      16.189   9.168  -8.530  1.00 35.09           C  
ATOM   1203  HA  SER A  87      15.469   9.246  -7.715  1.00 35.09           H  
ATOM   1204  C   SER A  87      15.722   8.038  -9.452  1.00 35.09           C  
ATOM   1205  CB  SER A  87      16.176  10.479  -9.315  1.00 35.09           C  
ATOM   1206  HB2 SER A  87      16.750  10.352 -10.232  1.00 35.09           H  
ATOM   1207  HB3 SER A  87      15.149  10.733  -9.575  1.00 35.09           H  
ATOM   1208  O   SER A  87      14.528   7.773  -9.538  1.00 35.09           O  
ATOM   1209  OG  SER A  87      16.756  11.527  -8.566  1.00 35.09           O  
ATOM   1210  HG  SER A  87      16.178  11.739  -7.830  1.00 35.09           H  
ATOM   1211  N   LEU A  88      16.651   7.335 -10.108  1.00 31.77           N  
ATOM   1212  H   LEU A  88      17.620   7.579  -9.961  1.00 31.77           H  
ATOM   1213  CA  LEU A  88      16.346   6.167 -10.945  1.00 31.77           C  
ATOM   1214  HA  LEU A  88      15.467   6.381 -11.552  1.00 31.77           H  
ATOM   1215  C   LEU A  88      15.988   4.932 -10.103  1.00 31.77           C  
ATOM   1216  CB  LEU A  88      17.547   5.906 -11.876  1.00 31.77           C  
ATOM   1217  HB2 LEU A  88      18.465   6.189 -11.362  1.00 31.77           H  
ATOM   1218  HB3 LEU A  88      17.619   4.839 -12.087  1.00 31.77           H  
ATOM   1219  O   LEU A  88      15.111   4.162 -10.490  1.00 31.77           O  
ATOM   1220  CG  LEU A  88      17.425   6.673 -13.209  1.00 31.77           C  
ATOM   1221  HG  LEU A  88      16.831   7.576 -13.063  1.00 31.77           H  
ATOM   1222  CD1 LEU A  88      18.797   7.100 -13.728  1.00 31.77           C  
ATOM   1223 HD11 LEU A  88      19.428   6.224 -13.877  1.00 31.77           H  
ATOM   1224 HD12 LEU A  88      18.683   7.630 -14.674  1.00 31.77           H  
ATOM   1225 HD13 LEU A  88      19.267   7.770 -13.008  1.00 31.77           H  
ATOM   1226  CD2 LEU A  88      16.755   5.799 -14.272  1.00 31.77           C  
ATOM   1227 HD21 LEU A  88      16.626   6.369 -15.191  1.00 31.77           H  
ATOM   1228 HD22 LEU A  88      17.362   4.916 -14.475  1.00 31.77           H  
ATOM   1229 HD23 LEU A  88      15.774   5.481 -13.919  1.00 31.77           H  
ATOM   1230  N   GLY A  89      16.609   4.776  -8.929  1.00 34.65           N  
ATOM   1231  H   GLY A  89      17.322   5.443  -8.672  1.00 34.65           H  
ATOM   1232  CA  GLY A  89      16.308   3.682  -7.998  1.00 34.65           C  
ATOM   1233  HA2 GLY A  89      16.369   2.729  -8.524  1.00 34.65           H  
ATOM   1234  HA3 GLY A  89      17.049   3.686  -7.198  1.00 34.65           H  
ATOM   1235  C   GLY A  89      14.920   3.793  -7.359  1.00 34.65           C  
ATOM   1236  O   GLY A  89      14.223   2.794  -7.217  1.00 34.65           O  
ATOM   1237  N   LEU A  90      14.474   5.011  -7.042  1.00 39.48           N  
ATOM   1238  H   LEU A  90      15.103   5.792  -7.161  1.00 39.48           H  
ATOM   1239  CA  LEU A  90      13.167   5.258  -6.417  1.00 39.48           C  
ATOM   1240  HA  LEU A  90      13.019   4.541  -5.609  1.00 39.48           H  
ATOM   1241  C   LEU A  90      11.982   5.059  -7.372  1.00 39.48           C  
ATOM   1242  CB  LEU A  90      13.192   6.675  -5.824  1.00 39.48           C  
ATOM   1243  HB2 LEU A  90      12.177   7.066  -5.756  1.00 39.48           H  
ATOM   1244  HB3 LEU A  90      13.747   7.333  -6.493  1.00 39.48           H  
ATOM   1245  O   LEU A  90      10.926   4.584  -6.956  1.00 39.48           O  
ATOM   1246  CG  LEU A  90      13.826   6.661  -4.422  1.00 39.48           C  
ATOM   1247  HG  LEU A  90      14.541   5.842  -4.345  1.00 39.48           H  
ATOM   1248  CD1 LEU A  90      14.587   7.957  -4.171  1.00 39.48           C  
ATOM   1249 HD11 LEU A  90      15.093   7.903  -3.207  1.00 39.48           H  
ATOM   1250 HD12 LEU A  90      13.894   8.798  -4.200  1.00 39.48           H  
ATOM   1251 HD13 LEU A  90      15.345   8.099  -4.941  1.00 39.48           H  
ATOM   1252  CD2 LEU A  90      12.742   6.481  -3.357  1.00 39.48           C  
ATOM   1253 HD21 LEU A  90      13.203   6.414  -2.372  1.00 39.48           H  
ATOM   1254 HD22 LEU A  90      12.048   7.321  -3.373  1.00 39.48           H  
ATOM   1255 HD23 LEU A  90      12.189   5.560  -3.544  1.00 39.48           H  
ATOM   1256  N   ILE A  91      12.168   5.347  -8.661  1.00 37.34           N  
ATOM   1257  H   ILE A  91      13.049   5.756  -8.937  1.00 37.34           H  
ATOM   1258  CA  ILE A  91      11.127   5.165  -9.682  1.00 37.34           C  
ATOM   1259  HA  ILE A  91      10.179   5.521  -9.279  1.00 37.34           H  
ATOM   1260  C   ILE A  91      10.925   3.671 -10.002  1.00 37.34           C  
ATOM   1261  CB  ILE A  91      11.464   6.037 -10.915  1.00 37.34           C  
ATOM   1262  HB  ILE A  91      12.470   5.786 -11.251  1.00 37.34           H  
ATOM   1263  O   ILE A  91       9.794   3.228 -10.199  1.00 37.34           O  
ATOM   1264  CG1 ILE A  91      11.420   7.538 -10.529  1.00 37.34           C  
ATOM   1265 HG12 ILE A  91      11.966   7.704  -9.601  1.00 37.34           H  
ATOM   1266 HG13 ILE A  91      10.386   7.835 -10.349  1.00 37.34           H  
ATOM   1267  CG2 ILE A  91      10.483   5.774 -12.072  1.00 37.34           C  
ATOM   1268 HG21 ILE A  91       9.461   5.981 -11.753  1.00 37.34           H  
ATOM   1269 HG22 ILE A  91      10.723   6.399 -12.932  1.00 37.34           H  
ATOM   1270 HG23 ILE A  91      10.545   4.735 -12.398  1.00 37.34           H  
ATOM   1271  CD1 ILE A  91      12.026   8.476 -11.582  1.00 37.34           C  
ATOM   1272 HD11 ILE A  91      12.073   9.487 -11.177  1.00 37.34           H  
ATOM   1273 HD12 ILE A  91      13.035   8.149 -11.836  1.00 37.34           H  
ATOM   1274 HD13 ILE A  91      11.410   8.493 -12.481  1.00 37.34           H  
ATOM   1275  N   ALA A  92      11.990   2.863  -9.961  1.00 34.16           N  
ATOM   1276  H   ALA A  92      12.901   3.268  -9.803  1.00 34.16           H  
ATOM   1277  CA  ALA A  92      11.901   1.412 -10.153  1.00 34.16           C  
ATOM   1278  HA  ALA A  92      11.295   1.214 -11.037  1.00 34.16           H  
ATOM   1279  C   ALA A  92      11.229   0.686  -8.968  1.00 34.16           C  
ATOM   1280  CB  ALA A  92      13.317   0.886 -10.416  1.00 34.16           C  
ATOM   1281  HB1 ALA A  92      13.743   1.386 -11.285  1.00 34.16           H  
ATOM   1282  HB2 ALA A  92      13.952   1.070  -9.549  1.00 34.16           H  
ATOM   1283  HB3 ALA A  92      13.276  -0.186 -10.607  1.00 34.16           H  
ATOM   1284  O   ALA A  92      10.475  -0.265  -9.173  1.00 34.16           O  
ATOM   1285  N   VAL A  93      11.450   1.158  -7.735  1.00 34.39           N  
ATOM   1286  H   VAL A  93      12.115   1.910  -7.626  1.00 34.39           H  
ATOM   1287  CA  VAL A  93      10.857   0.572  -6.515  1.00 34.39           C  
ATOM   1288  HA  VAL A  93      10.926  -0.514  -6.583  1.00 34.39           H  
ATOM   1289  C   VAL A  93       9.364   0.899  -6.392  1.00 34.39           C  
ATOM   1290  CB  VAL A  93      11.663   1.013  -5.275  1.00 34.39           C  
ATOM   1291  HB  VAL A  93      11.756   2.099  -5.278  1.00 34.39           H  
ATOM   1292  O   VAL A  93       8.591   0.061  -5.929  1.00 34.39           O  
ATOM   1293  CG1 VAL A  93      11.027   0.581  -3.948  1.00 34.39           C  
ATOM   1294 HG11 VAL A  93      10.075   1.092  -3.802  1.00 34.39           H  
ATOM   1295 HG12 VAL A  93      10.858  -0.496  -3.944  1.00 34.39           H  
ATOM   1296 HG13 VAL A  93      11.682   0.844  -3.118  1.00 34.39           H  
ATOM   1297  CG2 VAL A  93      13.069   0.393  -5.309  1.00 34.39           C  
ATOM   1298 HG21 VAL A  93      13.673   0.807  -4.502  1.00 34.39           H  
ATOM   1299 HG22 VAL A  93      13.567   0.600  -6.256  1.00 34.39           H  
ATOM   1300 HG23 VAL A  93      13.003  -0.688  -5.187  1.00 34.39           H  
ATOM   1301  N   SER A  94       8.930   2.066  -6.874  1.00 39.21           N  
ATOM   1302  H   SER A  94       9.614   2.729  -7.212  1.00 39.21           H  
ATOM   1303  CA  SER A  94       7.520   2.479  -6.842  1.00 39.21           C  
ATOM   1304  HA  SER A  94       7.100   2.185  -5.880  1.00 39.21           H  
ATOM   1305  C   SER A  94       6.655   1.815  -7.926  1.00 39.21           C  
ATOM   1306  CB  SER A  94       7.462   4.002  -6.921  1.00 39.21           C  
ATOM   1307  HB2 SER A  94       8.058   4.428  -6.114  1.00 39.21           H  
ATOM   1308  HB3 SER A  94       7.868   4.340  -7.875  1.00 39.21           H  
ATOM   1309  O   SER A  94       5.487   1.523  -7.680  1.00 39.21           O  
ATOM   1310  OG  SER A  94       6.133   4.443  -6.794  1.00 39.21           O  
ATOM   1311  HG  SER A  94       5.665   3.899  -6.157  1.00 39.21           H  
ATOM   1312  N   ALA A  95       7.227   1.480  -9.088  1.00 34.64           N  
ATOM   1313  H   ALA A  95       8.170   1.788  -9.275  1.00 34.64           H  
ATOM   1314  CA  ALA A  95       6.532   0.709 -10.125  1.00 34.64           C  
ATOM   1315  HA  ALA A  95       5.521   1.099 -10.236  1.00 34.64           H  
ATOM   1316  C   ALA A  95       6.406  -0.791  -9.780  1.00 34.64           C  
ATOM   1317  CB  ALA A  95       7.275   0.923 -11.448  1.00 34.64           C  
ATOM   1318  HB1 ALA A  95       6.755   0.395 -12.247  1.00 34.64           H  
ATOM   1319  HB2 ALA A  95       7.305   1.986 -11.686  1.00 34.64           H  
ATOM   1320  HB3 ALA A  95       8.294   0.543 -11.371  1.00 34.64           H  
ATOM   1321  O   ALA A  95       5.458  -1.446 -10.206  1.00 34.64           O  
ATOM   1322  N   ALA A  96       7.339  -1.335  -8.991  1.00 33.94           N  
ATOM   1323  H   ALA A  96       8.128  -0.765  -8.720  1.00 33.94           H  
ATOM   1324  CA  ALA A  96       7.359  -2.749  -8.607  1.00 33.94           C  
ATOM   1325  HA  ALA A  96       7.003  -3.345  -9.447  1.00 33.94           H  
ATOM   1326  C   ALA A  96       6.454  -3.087  -7.407  1.00 33.94           C  
ATOM   1327  CB  ALA A  96       8.816  -3.138  -8.334  1.00 33.94           C  
ATOM   1328  HB1 ALA A  96       9.424  -2.945  -9.218  1.00 33.94           H  
ATOM   1329  HB2 ALA A  96       8.871  -4.199  -8.091  1.00 33.94           H  
ATOM   1330  HB3 ALA A  96       9.206  -2.561  -7.496  1.00 33.94           H  
ATOM   1331  O   ALA A  96       6.142  -4.257  -7.193  1.00 33.94           O  
ATOM   1332  N   THR A  97       6.029  -2.093  -6.618  1.00 36.88           N  
ATOM   1333  H   THR A  97       6.307  -1.146  -6.831  1.00 36.88           H  
ATOM   1334  CA  THR A  97       5.303  -2.333  -5.359  1.00 36.88           C  
ATOM   1335  HA  THR A  97       5.462  -3.374  -5.077  1.00 36.88           H  
ATOM   1336  C   THR A  97       3.788  -2.226  -5.446  1.00 36.88           C  
ATOM   1337  CB  THR A  97       5.844  -1.498  -4.185  1.00 36.88           C  
ATOM   1338  HB  THR A  97       5.067  -1.372  -3.431  1.00 36.88           H  
ATOM   1339  O   THR A  97       3.159  -2.574  -4.456  1.00 36.88           O  
ATOM   1340  CG2 THR A  97       7.022  -2.198  -3.513  1.00 36.88           C  
ATOM   1341 HG21 THR A  97       7.817  -2.373  -4.238  1.00 36.88           H  
ATOM   1342 HG22 THR A  97       6.696  -3.152  -3.099  1.00 36.88           H  
ATOM   1343 HG23 THR A  97       7.400  -1.575  -2.704  1.00 36.88           H  
ATOM   1344  OG1 THR A  97       6.270  -0.222  -4.600  1.00 36.88           O  
ATOM   1345  HG1 THR A  97       7.145  -0.294  -4.988  1.00 36.88           H  
ATOM   1346  N   GLY A  98       3.184  -1.811  -6.571  1.00 32.59           N  
ATOM   1347  H   GLY A  98       3.781  -1.528  -7.335  1.00 32.59           H  
ATOM   1348  CA  GLY A  98       1.736  -1.943  -6.856  1.00 32.59           C  
ATOM   1349  HA2 GLY A  98       1.515  -1.398  -7.773  1.00 32.59           H  
ATOM   1350  HA3 GLY A  98       1.516  -2.996  -7.034  1.00 32.59           H  
ATOM   1351  C   GLY A  98       0.751  -1.445  -5.778  1.00 32.59           C  
ATOM   1352  O   GLY A  98      -0.447  -1.683  -5.879  1.00 32.59           O  
ATOM   1353  N   ALA A  99       1.239  -0.771  -4.739  1.00 30.28           N  
ATOM   1354  H   ALA A  99       2.244  -0.683  -4.698  1.00 30.28           H  
ATOM   1355  CA  ALA A  99       0.524  -0.433  -3.524  1.00 30.28           C  
ATOM   1356  HA  ALA A  99      -0.506  -0.785  -3.587  1.00 30.28           H  
ATOM   1357  C   ALA A  99       0.509   1.087  -3.418  1.00 30.28           C  
ATOM   1358  CB  ALA A  99       1.190  -1.133  -2.330  1.00 30.28           C  
ATOM   1359  HB1 ALA A  99       0.668  -0.867  -1.411  1.00 30.28           H  
ATOM   1360  HB2 ALA A  99       1.147  -2.213  -2.469  1.00 30.28           H  
ATOM   1361  HB3 ALA A  99       2.233  -0.827  -2.251  1.00 30.28           H  
ATOM   1362  O   ALA A  99       1.404   1.716  -2.855  1.00 30.28           O  
ATOM   1363  N   ILE A 100      -0.514   1.683  -4.021  1.00 37.28           N  
ATOM   1364  H   ILE A 100      -1.176   1.105  -4.518  1.00 37.28           H  
ATOM   1365  CA  ILE A 100      -0.769   3.117  -3.945  1.00 37.28           C  
ATOM   1366  HA  ILE A 100       0.171   3.651  -4.091  1.00 37.28           H  
ATOM   1367  C   ILE A 100      -1.283   3.419  -2.532  1.00 37.28           C  
ATOM   1368  CB  ILE A 100      -1.736   3.547  -5.073  1.00 37.28           C  
ATOM   1369  HB  ILE A 100      -2.666   2.989  -4.965  1.00 37.28           H  
ATOM   1370  O   ILE A 100      -2.450   3.194  -2.209  1.00 37.28           O  
ATOM   1371  CG1 ILE A 100      -1.124   3.223  -6.460  1.00 37.28           C  
ATOM   1372 HG12 ILE A 100      -0.225   3.822  -6.610  1.00 37.28           H  
ATOM   1373 HG13 ILE A 100      -0.834   2.173  -6.498  1.00 37.28           H  
ATOM   1374  CG2 ILE A 100      -2.054   5.051  -4.960  1.00 37.28           C  
ATOM   1375 HG21 ILE A 100      -1.145   5.639  -5.083  1.00 37.28           H  
ATOM   1376 HG22 ILE A 100      -2.774   5.344  -5.724  1.00 37.28           H  
ATOM   1377 HG23 ILE A 100      -2.501   5.279  -3.992  1.00 37.28           H  
ATOM   1378  CD1 ILE A 100      -2.077   3.453  -7.639  1.00 37.28           C  
ATOM   1379 HD11 ILE A 100      -2.286   4.515  -7.763  1.00 37.28           H  
ATOM   1380 HD12 ILE A 100      -1.611   3.085  -8.553  1.00 37.28           H  
ATOM   1381 HD13 ILE A 100      -3.008   2.911  -7.475  1.00 37.28           H  
ATOM   1382  N   LEU A 101      -0.398   3.920  -1.670  1.00 29.52           N  
ATOM   1383  H   LEU A 101       0.567   3.971  -1.965  1.00 29.52           H  
ATOM   1384  CA  LEU A 101      -0.752   4.485  -0.369  1.00 29.52           C  
ATOM   1385  HA  LEU A 101      -1.539   3.872   0.069  1.00 29.52           H  
ATOM   1386  C   LEU A 101      -1.313   5.904  -0.591  1.00 29.52           C  
ATOM   1387  CB  LEU A 101       0.482   4.435   0.558  1.00 29.52           C  
ATOM   1388  HB2 LEU A 101       1.168   5.232   0.272  1.00 29.52           H  
ATOM   1389  HB3 LEU A 101       1.011   3.493   0.412  1.00 29.52           H  
ATOM   1390  O   LEU A 101      -0.596   6.897  -0.517  1.00 29.52           O  
ATOM   1391  CG  LEU A 101       0.121   4.572   2.049  1.00 29.52           C  
ATOM   1392  HG  LEU A 101      -0.703   5.276   2.164  1.00 29.52           H  
ATOM   1393  CD1 LEU A 101      -0.291   3.218   2.641  1.00 29.52           C  
ATOM   1394 HD11 LEU A 101       0.536   2.512   2.567  1.00 29.52           H  
ATOM   1395 HD12 LEU A 101      -0.561   3.344   3.689  1.00 29.52           H  
ATOM   1396 HD13 LEU A 101      -1.149   2.822   2.099  1.00 29.52           H  
ATOM   1397  CD2 LEU A 101       1.310   5.093   2.855  1.00 29.52           C  
ATOM   1398 HD21 LEU A 101       1.595   6.077   2.484  1.00 29.52           H  
ATOM   1399 HD22 LEU A 101       1.038   5.184   3.907  1.00 29.52           H  
ATOM   1400 HD23 LEU A 101       2.158   4.417   2.753  1.00 29.52           H  
ATOM   1401  N   GLY A 102      -2.597   6.000  -0.939  1.00 29.95           N  
ATOM   1402  H   GLY A 102      -3.110   5.143  -1.088  1.00 29.95           H  
ATOM   1403  CA  GLY A 102      -3.280   7.278  -1.157  1.00 29.95           C  
ATOM   1404  HA2 GLY A 102      -4.233   7.098  -1.655  1.00 29.95           H  
ATOM   1405  HA3 GLY A 102      -2.675   7.913  -1.804  1.00 29.95           H  
ATOM   1406  C   GLY A 102      -3.560   8.013   0.156  1.00 29.95           C  
ATOM   1407  O   GLY A 102      -4.511   7.682   0.863  1.00 29.95           O  
ATOM   1408  N   VAL A 103      -2.748   9.022   0.476  1.00 27.15           N  
ATOM   1409  H   VAL A 103      -1.932   9.166  -0.101  1.00 27.15           H  
ATOM   1410  CA  VAL A 103      -2.997   9.987   1.556  1.00 27.15           C  
ATOM   1411  HA  VAL A 103      -3.688   9.556   2.280  1.00 27.15           H  
ATOM   1412  C   VAL A 103      -3.647  11.233   0.951  1.00 27.15           C  
ATOM   1413  CB  VAL A 103      -1.688  10.339   2.306  1.00 27.15           C  
ATOM   1414  HB  VAL A 103      -0.978  10.783   1.609  1.00 27.15           H  
ATOM   1415  O   VAL A 103      -2.956  12.077   0.392  1.00 27.15           O  
ATOM   1416  CG1 VAL A 103      -1.938  11.333   3.451  1.00 27.15           C  
ATOM   1417 HG11 VAL A 103      -1.001  11.534   3.971  1.00 27.15           H  
ATOM   1418 HG12 VAL A 103      -2.661  10.923   4.157  1.00 27.15           H  
ATOM   1419 HG13 VAL A 103      -2.307  12.278   3.055  1.00 27.15           H  
ATOM   1420  CG2 VAL A 103      -1.038   9.088   2.913  1.00 27.15           C  
ATOM   1421 HG21 VAL A 103      -0.755   8.392   2.123  1.00 27.15           H  
ATOM   1422 HG22 VAL A 103      -0.132   9.367   3.451  1.00 27.15           H  
ATOM   1423 HG23 VAL A 103      -1.730   8.596   3.596  1.00 27.15           H  
ATOM   1424  N   THR A 104      -4.970  11.371   1.063  1.00 30.23           N  
ATOM   1425  H   THR A 104      -5.511  10.595   1.417  1.00 30.23           H  
ATOM   1426  CA  THR A 104      -5.664  12.649   0.814  1.00 30.23           C  
ATOM   1427  HA  THR A 104      -4.962  13.467   0.979  1.00 30.23           H  
ATOM   1428  C   THR A 104      -6.829  12.829   1.780  1.00 30.23           C  
ATOM   1429  CB  THR A 104      -6.203  12.799  -0.624  1.00 30.23           C  
ATOM   1430  HB  THR A 104      -6.794  13.714  -0.667  1.00 30.23           H  
ATOM   1431  O   THR A 104      -7.734  11.997   1.819  1.00 30.23           O  
ATOM   1432  CG2 THR A 104      -5.110  12.904  -1.682  1.00 30.23           C  
ATOM   1433 HG21 THR A 104      -4.562  11.963  -1.731  1.00 30.23           H  
ATOM   1434 HG22 THR A 104      -4.422  13.712  -1.433  1.00 30.23           H  
ATOM   1435 HG23 THR A 104      -5.560  13.102  -2.655  1.00 30.23           H  
ATOM   1436  OG1 THR A 104      -7.038  11.717  -0.968  1.00 30.23           O  
ATOM   1437  HG1 THR A 104      -7.582  11.520  -0.201  1.00 30.23           H  
ATOM   1438  N   THR A 105      -6.846  13.941   2.512  1.00 26.43           N  
ATOM   1439  H   THR A 105      -6.031  14.538   2.503  1.00 26.43           H  
ATOM   1440  CA  THR A 105      -8.048  14.524   3.125  1.00 26.43           C  
ATOM   1441  HA  THR A 105      -8.809  13.762   3.294  1.00 26.43           H  
ATOM   1442  C   THR A 105      -8.610  15.598   2.188  1.00 26.43           C  
ATOM   1443  CB  THR A 105      -7.708  15.199   4.472  1.00 26.43           C  
ATOM   1444  HB  THR A 105      -8.526  15.862   4.754  1.00 26.43           H  
ATOM   1445  O   THR A 105      -7.954  16.628   2.039  1.00 26.43           O  
ATOM   1446  CG2 THR A 105      -7.504  14.196   5.604  1.00 26.43           C  
ATOM   1447 HG21 THR A 105      -7.273  14.735   6.523  1.00 26.43           H  
ATOM   1448 HG22 THR A 105      -8.414  13.613   5.749  1.00 26.43           H  
ATOM   1449 HG23 THR A 105      -6.679  13.526   5.362  1.00 26.43           H  
ATOM   1450  OG1 THR A 105      -6.519  15.953   4.365  1.00 26.43           O  
ATOM   1451  HG1 THR A 105      -6.690  16.636   3.712  1.00 26.43           H  
ATOM   1452  N   PRO A 106      -9.792  15.424   1.573  1.00 34.08           N  
ATOM   1453  CA  PRO A 106     -10.533  16.531   0.983  1.00 34.08           C  
ATOM   1454  HA  PRO A 106      -9.893  17.402   0.839  1.00 34.08           H  
ATOM   1455  C   PRO A 106     -11.711  16.940   1.881  1.00 34.08           C  
ATOM   1456  CB  PRO A 106     -10.968  16.034  -0.395  1.00 34.08           C  
ATOM   1457  HB2 PRO A 106     -10.221  16.323  -1.134  1.00 34.08           H  
ATOM   1458  HB3 PRO A 106     -11.943  16.430  -0.678  1.00 34.08           H  
ATOM   1459  O   PRO A 106     -12.514  16.103   2.292  1.00 34.08           O  
ATOM   1460  CG  PRO A 106     -10.995  14.505  -0.273  1.00 34.08           C  
ATOM   1461  HG2 PRO A 106     -10.442  14.054  -1.097  1.00 34.08           H  
ATOM   1462  HG3 PRO A 106     -12.023  14.143  -0.273  1.00 34.08           H  
ATOM   1463  CD  PRO A 106     -10.328  14.169   1.068  1.00 34.08           C  
ATOM   1464  HD2 PRO A 106      -9.538  13.435   0.906  1.00 34.08           H  
ATOM   1465  HD3 PRO A 106     -11.068  13.777   1.765  1.00 34.08           H  
ATOM   1466  N   GLU A 107     -11.814  18.238   2.172  1.00 28.20           N  
ATOM   1467  H   GLU A 107     -11.108  18.866   1.814  1.00 28.20           H  
ATOM   1468  CA  GLU A 107     -13.036  18.872   2.678  1.00 28.20           C  
ATOM   1469  HA  GLU A 107     -13.293  18.463   3.655  1.00 28.20           H  
ATOM   1470  C   GLU A 107     -14.197  18.613   1.709  1.00 28.20           C  
ATOM   1471  CB  GLU A 107     -12.836  20.397   2.791  1.00 28.20           C  
ATOM   1472  HB2 GLU A 107     -12.211  20.734   1.965  1.00 28.20           H  
ATOM   1473  HB3 GLU A 107     -13.806  20.886   2.697  1.00 28.20           H  
ATOM   1474  O   GLU A 107     -14.109  18.924   0.523  1.00 28.20           O  
ATOM   1475  CG  GLU A 107     -12.237  20.846   4.128  1.00 28.20           C  
ATOM   1476  HG2 GLU A 107     -11.301  20.313   4.292  1.00 28.20           H  
ATOM   1477  HG3 GLU A 107     -12.926  20.566   4.926  1.00 28.20           H  
ATOM   1478  CD  GLU A 107     -11.969  22.362   4.166  1.00 28.20           C  
ATOM   1479  OE1 GLU A 107     -12.297  22.982   5.203  1.00 28.20           O  
ATOM   1480  OE2 GLU A 107     -11.409  22.878   3.174  1.00 28.20           O  
ATOM   1481  N   PHE A 108     -15.308  18.079   2.212  1.00 30.60           N  
ATOM   1482  H   PHE A 108     -15.311  17.774   3.175  1.00 30.60           H  
ATOM   1483  CA  PHE A 108     -16.573  18.038   1.480  1.00 30.60           C  
ATOM   1484  HA  PHE A 108     -16.372  18.179   0.418  1.00 30.60           H  
ATOM   1485  C   PHE A 108     -17.450  19.206   1.932  1.00 30.60           C  
ATOM   1486  CB  PHE A 108     -17.277  16.671   1.603  1.00 30.60           C  
ATOM   1487  HB2 PHE A 108     -18.331  16.819   1.837  1.00 30.60           H  
ATOM   1488  HB3 PHE A 108     -17.246  16.193   0.623  1.00 30.60           H  
ATOM   1489  O   PHE A 108     -17.961  19.223   3.051  1.00 30.60           O  
ATOM   1490  CG  PHE A 108     -16.680  15.710   2.612  1.00 30.60           C  
ATOM   1491  CD1 PHE A 108     -15.673  14.812   2.210  1.00 30.60           C  
ATOM   1492  HD1 PHE A 108     -15.331  14.805   1.185  1.00 30.60           H  
ATOM   1493  CD2 PHE A 108     -17.083  15.754   3.958  1.00 30.60           C  
ATOM   1494  HD2 PHE A 108     -17.834  16.465   4.269  1.00 30.60           H  
ATOM   1495  CE1 PHE A 108     -15.077  13.955   3.149  1.00 30.60           C  
ATOM   1496  HE1 PHE A 108     -14.284  13.291   2.837  1.00 30.60           H  
ATOM   1497  CE2 PHE A 108     -16.487  14.894   4.899  1.00 30.60           C  
ATOM   1498  HE2 PHE A 108     -16.787  14.941   5.935  1.00 30.60           H  
ATOM   1499  CZ  PHE A 108     -15.483  13.995   4.494  1.00 30.60           C  
ATOM   1500  HZ  PHE A 108     -15.007  13.351   5.218  1.00 30.60           H  
ATOM   1501  N   SER A 109     -17.652  20.163   1.029  1.00 27.28           N  
ATOM   1502  H   SER A 109     -17.139  20.102   0.161  1.00 27.28           H  
ATOM   1503  CA  SER A 109     -18.767  21.106   1.078  1.00 27.28           C  
ATOM   1504  HA  SER A 109     -19.044  21.312   2.112  1.00 27.28           H  
ATOM   1505  C   SER A 109     -19.953  20.458   0.365  1.00 27.28           C  
ATOM   1506  CB  SER A 109     -18.349  22.434   0.430  1.00 27.28           C  
ATOM   1507  HB2 SER A 109     -17.696  22.235  -0.420  1.00 27.28           H  
ATOM   1508  HB3 SER A 109     -17.797  23.031   1.156  1.00 27.28           H  
ATOM   1509  O   SER A 109     -19.989  20.413  -0.860  1.00 27.28           O  
ATOM   1510  OG  SER A 109     -19.470  23.156  -0.038  1.00 27.28           O  
ATOM   1511  HG  SER A 109     -19.825  22.667  -0.783  1.00 27.28           H  
ATOM   1512  N   VAL A 110     -20.916  19.942   1.129  1.00 31.16           N  
ATOM   1513  H   VAL A 110     -20.816  20.018   2.131  1.00 31.16           H  
ATOM   1514  CA  VAL A 110     -22.199  19.466   0.597  1.00 31.16           C  
ATOM   1515  HA  VAL A 110     -22.028  18.886  -0.310  1.00 31.16           H  
ATOM   1516  C   VAL A 110     -23.029  20.696   0.246  1.00 31.16           C  
ATOM   1517  CB  VAL A 110     -22.932  18.576   1.627  1.00 31.16           C  
ATOM   1518  HB  VAL A 110     -23.105  19.145   2.541  1.00 31.16           H  
ATOM   1519  O   VAL A 110     -23.557  21.344   1.148  1.00 31.16           O  
ATOM   1520  CG1 VAL A 110     -24.287  18.079   1.104  1.00 31.16           C  
ATOM   1521 HG11 VAL A 110     -24.953  18.922   0.921  1.00 31.16           H  
ATOM   1522 HG12 VAL A 110     -24.760  17.433   1.844  1.00 31.16           H  
ATOM   1523 HG13 VAL A 110     -24.152  17.525   0.174  1.00 31.16           H  
ATOM   1524  CG2 VAL A 110     -22.096  17.343   2.000  1.00 31.16           C  
ATOM   1525 HG21 VAL A 110     -22.651  16.718   2.699  1.00 31.16           H  
ATOM   1526 HG22 VAL A 110     -21.164  17.649   2.477  1.00 31.16           H  
ATOM   1527 HG23 VAL A 110     -21.866  16.765   1.104  1.00 31.16           H  
ATOM   1528  N   ASN A 111     -23.136  21.032  -1.040  1.00 28.87           N  
ATOM   1529  H   ASN A 111     -22.620  20.519  -1.740  1.00 28.87           H  
ATOM   1530  CA  ASN A 111     -24.117  22.010  -1.496  1.00 28.87           C  
ATOM   1531  HA  ASN A 111     -24.764  22.236  -0.648  1.00 28.87           H  
ATOM   1532  C   ASN A 111     -25.038  21.383  -2.546  1.00 28.87           C  
ATOM   1533  CB  ASN A 111     -23.437  23.326  -1.927  1.00 28.87           C  
ATOM   1534  HB2 ASN A 111     -22.358  23.238  -1.802  1.00 28.87           H  
ATOM   1535  HB3 ASN A 111     -23.629  23.506  -2.985  1.00 28.87           H  
ATOM   1536  O   ASN A 111     -24.624  20.945  -3.616  1.00 28.87           O  
ATOM   1537  CG  ASN A 111     -23.909  24.541  -1.137  1.00 28.87           C  
ATOM   1538  ND2 ASN A 111     -23.237  25.658  -1.289  1.00 28.87           N  
ATOM   1539 HD21 ASN A 111     -22.414  25.672  -1.875  1.00 28.87           H  
ATOM   1540 HD22 ASN A 111     -23.544  26.440  -0.728  1.00 28.87           H  
ATOM   1541  OD1 ASN A 111     -24.873  24.539  -0.390  1.00 28.87           O  
ATOM   1542  N   ASP A 112     -26.318  21.328  -2.188  1.00 28.38           N  
ATOM   1543  H   ASP A 112     -26.561  21.707  -1.284  1.00 28.38           H  
ATOM   1544  CA  ASP A 112     -27.421  20.830  -2.997  1.00 28.38           C  
ATOM   1545  HA  ASP A 112     -27.300  19.761  -3.175  1.00 28.38           H  
ATOM   1546  C   ASP A 112     -27.478  21.558  -4.354  1.00 28.38           C  
ATOM   1547  CB  ASP A 112     -28.733  21.085  -2.215  1.00 28.38           C  
ATOM   1548  HB2 ASP A 112     -29.555  21.174  -2.926  1.00 28.38           H  
ATOM   1549  HB3 ASP A 112     -28.668  22.039  -1.691  1.00 28.38           H  
ATOM   1550  O   ASP A 112     -27.923  22.704  -4.411  1.00 28.38           O  
ATOM   1551  CG  ASP A 112     -29.149  19.985  -1.238  1.00 28.38           C  
ATOM   1552  OD1 ASP A 112     -28.885  18.803  -1.546  1.00 28.38           O  
ATOM   1553  OD2 ASP A 112     -29.834  20.333  -0.250  1.00 28.38           O  
ATOM   1554  N   LYS A 113     -27.080  20.883  -5.448  1.00 30.84           N  
ATOM   1555  H   LYS A 113     -26.406  20.161  -5.237  1.00 30.84           H  
ATOM   1556  CA  LYS A 113     -27.905  20.664  -6.668  1.00 30.84           C  
ATOM   1557  HA  LYS A 113     -28.423  19.719  -6.507  1.00 30.84           H  
ATOM   1558  C   LYS A 113     -27.160  20.402  -7.984  1.00 30.84           C  
ATOM   1559  CB  LYS A 113     -28.998  21.740  -6.902  1.00 30.84           C  
ATOM   1560  HB2 LYS A 113     -29.294  21.769  -7.951  1.00 30.84           H  
ATOM   1561  HB3 LYS A 113     -28.632  22.740  -6.671  1.00 30.84           H  
ATOM   1562  O   LYS A 113     -27.852  20.092  -8.950  1.00 30.84           O  
ATOM   1563  CG  LYS A 113     -30.257  21.371  -6.103  1.00 30.84           C  
ATOM   1564  HG2 LYS A 113     -30.690  20.468  -6.533  1.00 30.84           H  
ATOM   1565  HG3 LYS A 113     -29.998  21.153  -5.066  1.00 30.84           H  
ATOM   1566  CD  LYS A 113     -31.302  22.482  -6.124  1.00 30.84           C  
ATOM   1567  HD2 LYS A 113     -31.599  22.681  -7.154  1.00 30.84           H  
ATOM   1568  HD3 LYS A 113     -30.869  23.381  -5.684  1.00 30.84           H  
ATOM   1569  CE  LYS A 113     -32.502  22.015  -5.297  1.00 30.84           C  
ATOM   1570  HE2 LYS A 113     -32.151  21.793  -4.289  1.00 30.84           H  
ATOM   1571  HE3 LYS A 113     -32.884  21.089  -5.727  1.00 30.84           H  
ATOM   1572  NZ  LYS A 113     -33.559  23.051  -5.258  1.00 30.84           N  
ATOM   1573  HZ1 LYS A 113     -33.884  23.255  -6.192  1.00 30.84           H  
ATOM   1574  HZ2 LYS A 113     -33.181  23.894  -4.850  1.00 30.84           H  
ATOM   1575  HZ3 LYS A 113     -34.331  22.736  -4.688  1.00 30.84           H  
ATOM   1576  N   THR A 114     -25.831  20.444  -8.087  1.00 30.51           N  
ATOM   1577  H   THR A 114     -25.285  20.788  -7.310  1.00 30.51           H  
ATOM   1578  CA  THR A 114     -25.184  20.291  -9.419  1.00 30.51           C  
ATOM   1579  HA  THR A 114     -25.791  19.614 -10.020  1.00 30.51           H  
ATOM   1580  C   THR A 114     -23.808  19.622  -9.444  1.00 30.51           C  
ATOM   1581  CB  THR A 114     -25.137  21.633 -10.183  1.00 30.51           C  
ATOM   1582  HB  THR A 114     -24.453  21.565 -11.028  1.00 30.51           H  
ATOM   1583  O   THR A 114     -23.117  19.710 -10.457  1.00 30.51           O  
ATOM   1584  CG2 THR A 114     -26.493  22.053 -10.755  1.00 30.51           C  
ATOM   1585 HG21 THR A 114     -26.344  22.893 -11.432  1.00 30.51           H  
ATOM   1586 HG22 THR A 114     -26.937  21.226 -11.310  1.00 30.51           H  
ATOM   1587 HG23 THR A 114     -27.163  22.370  -9.956  1.00 30.51           H  
ATOM   1588  OG1 THR A 114     -24.710  22.670  -9.331  1.00 30.51           O  
ATOM   1589  HG1 THR A 114     -23.805  22.486  -9.071  1.00 30.51           H  
ATOM   1590  N   ASP A 115     -23.399  18.917  -8.391  1.00 32.35           N  
ATOM   1591  H   ASP A 115     -23.963  18.871  -7.554  1.00 32.35           H  
ATOM   1592  CA  ASP A 115     -22.026  18.416  -8.324  1.00 32.35           C  
ATOM   1593  HA  ASP A 115     -21.378  19.176  -8.761  1.00 32.35           H  
ATOM   1594  C   ASP A 115     -21.819  17.168  -9.187  1.00 32.35           C  
ATOM   1595  CB  ASP A 115     -21.557  18.285  -6.872  1.00 32.35           C  
ATOM   1596  HB2 ASP A 115     -22.279  17.693  -6.309  1.00 32.35           H  
ATOM   1597  HB3 ASP A 115     -20.599  17.766  -6.860  1.00 32.35           H  
ATOM   1598  O   ASP A 115     -22.148  16.032  -8.837  1.00 32.35           O  
ATOM   1599  CG  ASP A 115     -21.364  19.658  -6.208  1.00 32.35           C  
ATOM   1600  OD1 ASP A 115     -21.257  20.670  -6.942  1.00 32.35           O  
ATOM   1601  OD2 ASP A 115     -21.341  19.680  -4.961  1.00 32.35           O  
ATOM   1602  N   THR A 116     -21.251  17.432 -10.362  1.00 33.95           N  
ATOM   1603  H   THR A 116     -21.128  18.411 -10.579  1.00 33.95           H  
ATOM   1604  CA  THR A 116     -20.543  16.495 -11.225  1.00 33.95           C  
ATOM   1605  HA  THR A 116     -21.261  15.924 -11.813  1.00 33.95           H  
ATOM   1606  C   THR A 116     -19.707  15.543 -10.380  1.00 33.95           C  
ATOM   1607  CB  THR A 116     -19.612  17.279 -12.170  1.00 33.95           C  
ATOM   1608  HB  THR A 116     -18.852  16.608 -12.571  1.00 33.95           H  
ATOM   1609  O   THR A 116     -18.754  15.968  -9.728  1.00 33.95           O  
ATOM   1610  CG2 THR A 116     -20.385  17.892 -13.335  1.00 33.95           C  
ATOM   1611 HG21 THR A 116     -21.143  18.579 -12.959  1.00 33.95           H  
ATOM   1612 HG22 THR A 116     -19.695  18.441 -13.977  1.00 33.95           H  
ATOM   1613 HG23 THR A 116     -20.862  17.104 -13.917  1.00 33.95           H  
ATOM   1614  OG1 THR A 116     -18.988  18.345 -11.487  1.00 33.95           O  
ATOM   1615  HG1 THR A 116     -18.605  17.980 -10.686  1.00 33.95           H  
ATOM   1616  N   LEU A 117     -20.084  14.261 -10.406  1.00 33.49           N  
ATOM   1617  H   LEU A 117     -20.948  14.050 -10.884  1.00 33.49           H  
ATOM   1618  CA  LEU A 117     -19.351  13.139  -9.829  1.00 33.49           C  
ATOM   1619  HA  LEU A 117     -19.399  13.184  -8.741  1.00 33.49           H  
ATOM   1620  C   LEU A 117     -17.885  13.222 -10.262  1.00 33.49           C  
ATOM   1621  CB  LEU A 117     -19.999  11.829 -10.330  1.00 33.49           C  
ATOM   1622  HB2 LEU A 117     -20.181  11.927 -11.400  1.00 33.49           H  
ATOM   1623  HB3 LEU A 117     -19.292  11.009 -10.206  1.00 33.49           H  
ATOM   1624  O   LEU A 117     -17.530  12.812 -11.366  1.00 33.49           O  
ATOM   1625  CG  LEU A 117     -21.311  11.466  -9.610  1.00 33.49           C  
ATOM   1626  HG  LEU A 117     -21.825  12.374  -9.294  1.00 33.49           H  
ATOM   1627  CD1 LEU A 117     -22.244  10.696 -10.545  1.00 33.49           C  
ATOM   1628 HD11 LEU A 117     -21.758   9.784 -10.890  1.00 33.49           H  
ATOM   1629 HD12 LEU A 117     -22.496  11.318 -11.404  1.00 33.49           H  
ATOM   1630 HD13 LEU A 117     -23.164  10.442 -10.018  1.00 33.49           H  
ATOM   1631  CD2 LEU A 117     -21.033  10.591  -8.385  1.00 33.49           C  
ATOM   1632 HD21 LEU A 117     -20.371  11.122  -7.702  1.00 33.49           H  
ATOM   1633 HD22 LEU A 117     -20.564   9.654  -8.686  1.00 33.49           H  
ATOM   1634 HD23 LEU A 117     -21.969  10.379  -7.868  1.00 33.49           H  
ATOM   1635  N   ALA A 118     -17.037  13.769  -9.392  1.00 37.18           N  
ATOM   1636  H   ALA A 118     -17.411  14.236  -8.579  1.00 37.18           H  
ATOM   1637  CA  ALA A 118     -15.601  13.651  -9.529  1.00 37.18           C  
ATOM   1638  HA  ALA A 118     -15.301  14.062 -10.493  1.00 37.18           H  
ATOM   1639  C   ALA A 118     -15.283  12.153  -9.496  1.00 37.18           C  
ATOM   1640  CB  ALA A 118     -14.909  14.454  -8.422  1.00 37.18           C  
ATOM   1641  HB1 ALA A 118     -13.828  14.363  -8.527  1.00 37.18           H  
ATOM   1642  HB2 ALA A 118     -15.205  14.075  -7.444  1.00 37.18           H  
ATOM   1643  HB3 ALA A 118     -15.186  15.505  -8.500  1.00 37.18           H  
ATOM   1644  O   ALA A 118     -15.415  11.484  -8.470  1.00 37.18           O  
ATOM   1645  N   SER A 119     -14.937  11.626 -10.665  1.00 31.62           N  
ATOM   1646  H   SER A 119     -14.954  12.235 -11.471  1.00 31.62           H  
ATOM   1647  CA  SER A 119     -14.443  10.278 -10.899  1.00 31.62           C  
ATOM   1648  HA  SER A 119     -15.199   9.548 -10.610  1.00 31.62           H  
ATOM   1649  C   SER A 119     -13.178  10.065 -10.066  1.00 31.62           C  
ATOM   1650  CB  SER A 119     -14.157  10.141 -12.402  1.00 31.62           C  
ATOM   1651  HB2 SER A 119     -13.684   9.179 -12.600  1.00 31.62           H  
ATOM   1652  HB3 SER A 119     -15.095  10.193 -12.955  1.00 31.62           H  
ATOM   1653  O   SER A 119     -12.081  10.429 -10.485  1.00 31.62           O  
ATOM   1654  OG  SER A 119     -13.307  11.191 -12.831  1.00 31.62           O  
ATOM   1655  HG  SER A 119     -12.530  11.165 -12.268  1.00 31.62           H  
ATOM   1656  N   GLY A 120     -13.329   9.544  -8.852  1.00 33.00           N  
ATOM   1657  H   GLY A 120     -14.267   9.442  -8.493  1.00 33.00           H  
ATOM   1658  CA  GLY A 120     -12.223   9.374  -7.921  1.00 33.00           C  
ATOM   1659  HA2 GLY A 120     -12.068  10.304  -7.375  1.00 33.00           H  
ATOM   1660  HA3 GLY A 120     -11.308   9.143  -8.467  1.00 33.00           H  
ATOM   1661  C   GLY A 120     -12.510   8.270  -6.915  1.00 33.00           C  
ATOM   1662  O   GLY A 120     -13.443   8.356  -6.123  1.00 33.00           O  
ATOM   1663  N   ASN A 121     -11.683   7.229  -6.962  1.00 34.86           N  
ATOM   1664  H   ASN A 121     -10.970   7.249  -7.678  1.00 34.86           H  
ATOM   1665  CA  ASN A 121     -11.634   6.116  -6.021  1.00 34.86           C  
ATOM   1666  HA  ASN A 121     -12.546   5.525  -6.094  1.00 34.86           H  
ATOM   1667  C   ASN A 121     -11.468   6.636  -4.582  1.00 34.86           C  
ATOM   1668  CB  ASN A 121     -10.411   5.257  -6.414  1.00 34.86           C  
ATOM   1669  HB2 ASN A 121     -10.265   4.476  -5.667  1.00 34.86           H  
ATOM   1670  HB3 ASN A 121      -9.517   5.879  -6.417  1.00 34.86           H  
ATOM   1671  O   ASN A 121     -10.395   7.124  -4.240  1.00 34.86           O  
ATOM   1672  CG  ASN A 121     -10.544   4.571  -7.760  1.00 34.86           C  
ATOM   1673  ND2 ASN A 121      -9.449   4.334  -8.445  1.00 34.86           N  
ATOM   1674 HD21 ASN A 121      -9.563   3.846  -9.322  1.00 34.86           H  
ATOM   1675 HD22 ASN A 121      -8.539   4.579  -8.082  1.00 34.86           H  
ATOM   1676  OD1 ASN A 121     -11.624   4.226  -8.200  1.00 34.86           O  
ATOM   1677  N   GLN A 122     -12.488   6.529  -3.724  1.00 38.01           N  
ATOM   1678  H   GLN A 122     -13.388   6.219  -4.061  1.00 38.01           H  
ATOM   1679  CA  GLN A 122     -12.365   6.947  -2.321  1.00 38.01           C  
ATOM   1680  HA  GLN A 122     -11.328   7.210  -2.116  1.00 38.01           H  
ATOM   1681  C   GLN A 122     -12.694   5.803  -1.355  1.00 38.01           C  
ATOM   1682  CB  GLN A 122     -13.165   8.231  -2.052  1.00 38.01           C  
ATOM   1683  HB2 GLN A 122     -13.149   8.423  -0.979  1.00 38.01           H  
ATOM   1684  HB3 GLN A 122     -14.200   8.098  -2.366  1.00 38.01           H  
ATOM   1685  O   GLN A 122     -13.823   5.318  -1.268  1.00 38.01           O  
ATOM   1686  CG  GLN A 122     -12.545   9.441  -2.780  1.00 38.01           C  
ATOM   1687  HG2 GLN A 122     -12.630   9.302  -3.857  1.00 38.01           H  
ATOM   1688  HG3 GLN A 122     -11.486   9.509  -2.532  1.00 38.01           H  
ATOM   1689  CD  GLN A 122     -13.198  10.772  -2.418  1.00 38.01           C  
ATOM   1690  NE2 GLN A 122     -12.845  11.845  -3.093  1.00 38.01           N  
ATOM   1691 HE21 GLN A 122     -13.320  12.701  -2.845  1.00 38.01           H  
ATOM   1692 HE22 GLN A 122     -12.181  11.784  -3.852  1.00 38.01           H  
ATOM   1693  OE1 GLN A 122     -14.016  10.884  -1.522  1.00 38.01           O  
ATOM   1694  N   ILE A 123     -11.666   5.376  -0.616  1.00 37.56           N  
ATOM   1695  H   ILE A 123     -10.781   5.843  -0.755  1.00 37.56           H  
ATOM   1696  CA  ILE A 123     -11.732   4.436   0.507  1.00 37.56           C  
ATOM   1697  HA  ILE A 123     -12.678   3.896   0.471  1.00 37.56           H  
ATOM   1698  C   ILE A 123     -11.685   5.262   1.797  1.00 37.56           C  
ATOM   1699  CB  ILE A 123     -10.577   3.404   0.425  1.00 37.56           C  
ATOM   1700  HB  ILE A 123      -9.636   3.949   0.352  1.00 37.56           H  
ATOM   1701  O   ILE A 123     -10.752   6.025   2.024  1.00 37.56           O  
ATOM   1702  CG1 ILE A 123     -10.731   2.524  -0.840  1.00 37.56           C  
ATOM   1703 HG12 ILE A 123     -11.648   1.938  -0.766  1.00 37.56           H  
ATOM   1704 HG13 ILE A 123     -10.819   3.167  -1.716  1.00 37.56           H  
ATOM   1705  CG2 ILE A 123     -10.520   2.525   1.693  1.00 37.56           C  
ATOM   1706 HG21 ILE A 123      -9.673   1.841   1.637  1.00 37.56           H  
ATOM   1707 HG22 ILE A 123     -11.441   1.953   1.799  1.00 37.56           H  
ATOM   1708 HG23 ILE A 123     -10.366   3.142   2.579  1.00 37.56           H  
ATOM   1709  CD1 ILE A 123      -9.555   1.574  -1.104  1.00 37.56           C  
ATOM   1710 HD11 ILE A 123      -8.619   2.132  -1.105  1.00 37.56           H  
ATOM   1711 HD12 ILE A 123      -9.685   1.103  -2.078  1.00 37.56           H  
ATOM   1712 HD13 ILE A 123      -9.514   0.790  -0.347  1.00 37.56           H  
ATOM   1713  N   PHE A 124     -12.686   5.097   2.663  1.00 33.06           N  
ATOM   1714  H   PHE A 124     -13.449   4.489   2.399  1.00 33.06           H  
ATOM   1715  CA  PHE A 124     -12.740   5.750   3.971  1.00 33.06           C  
ATOM   1716  HA  PHE A 124     -12.463   6.798   3.859  1.00 33.06           H  
ATOM   1717  C   PHE A 124     -11.756   5.087   4.946  1.00 33.06           C  
ATOM   1718  CB  PHE A 124     -14.176   5.683   4.522  1.00 33.06           C  
ATOM   1719  HB2 PHE A 124     -14.521   4.649   4.507  1.00 33.06           H  
ATOM   1720  HB3 PHE A 124     -14.155   5.997   5.566  1.00 33.06           H  
ATOM   1721  O   PHE A 124     -11.994   3.961   5.390  1.00 33.06           O  
ATOM   1722  CG  PHE A 124     -15.183   6.551   3.791  1.00 33.06           C  
ATOM   1723  CD1 PHE A 124     -15.457   7.850   4.260  1.00 33.06           C  
ATOM   1724  HD1 PHE A 124     -14.943   8.237   5.127  1.00 33.06           H  
ATOM   1725  CD2 PHE A 124     -15.841   6.072   2.641  1.00 33.06           C  
ATOM   1726  HD2 PHE A 124     -15.627   5.085   2.258  1.00 33.06           H  
ATOM   1727  CE1 PHE A 124     -16.379   8.667   3.581  1.00 33.06           C  
ATOM   1728  HE1 PHE A 124     -16.566   9.674   3.922  1.00 33.06           H  
ATOM   1729  CE2 PHE A 124     -16.759   6.892   1.960  1.00 33.06           C  
ATOM   1730  HE2 PHE A 124     -17.235   6.541   1.056  1.00 33.06           H  
ATOM   1731  CZ  PHE A 124     -17.027   8.189   2.430  1.00 33.06           C  
ATOM   1732  HZ  PHE A 124     -17.708   8.830   1.889  1.00 33.06           H  
ATOM   1733  N   LEU A 125     -10.689   5.792   5.328  1.00 30.92           N  
ATOM   1734  H   LEU A 125     -10.501   6.672   4.868  1.00 30.92           H  
ATOM   1735  CA  LEU A 125      -9.843   5.428   6.466  1.00 30.92           C  
ATOM   1736  HA  LEU A 125     -10.104   4.426   6.807  1.00 30.92           H  
ATOM   1737  C   LEU A 125     -10.131   6.374   7.633  1.00 30.92           C  
ATOM   1738  CB  LEU A 125      -8.357   5.401   6.067  1.00 30.92           C  
ATOM   1739  HB2 LEU A 125      -8.108   6.351   5.594  1.00 30.92           H  
ATOM   1740  HB3 LEU A 125      -7.754   5.313   6.970  1.00 30.92           H  
ATOM   1741  O   LEU A 125      -9.846   7.566   7.590  1.00 30.92           O  
ATOM   1742  CG  LEU A 125      -7.980   4.249   5.113  1.00 30.92           C  
ATOM   1743  HG  LEU A 125      -8.599   4.301   4.217  1.00 30.92           H  
ATOM   1744  CD1 LEU A 125      -6.518   4.390   4.694  1.00 30.92           C  
ATOM   1745 HD11 LEU A 125      -6.259   3.609   3.979  1.00 30.92           H  
ATOM   1746 HD12 LEU A 125      -5.864   4.317   5.563  1.00 30.92           H  
ATOM   1747 HD13 LEU A 125      -6.364   5.355   4.212  1.00 30.92           H  
ATOM   1748  CD2 LEU A 125      -8.151   2.864   5.753  1.00 30.92           C  
ATOM   1749 HD21 LEU A 125      -9.205   2.666   5.949  1.00 30.92           H  
ATOM   1750 HD22 LEU A 125      -7.786   2.101   5.066  1.00 30.92           H  
ATOM   1751 HD23 LEU A 125      -7.586   2.806   6.683  1.00 30.92           H  
ATOM   1752  N   ASN A 126     -10.728   5.817   8.685  1.00 30.22           N  
ATOM   1753  H   ASN A 126     -10.889   4.821   8.650  1.00 30.22           H  
ATOM   1754  CA  ASN A 126     -10.872   6.481   9.971  1.00 30.22           C  
ATOM   1755  HA  ASN A 126     -11.224   7.500   9.812  1.00 30.22           H  
ATOM   1756  C   ASN A 126      -9.485   6.536  10.630  1.00 30.22           C  
ATOM   1757  CB  ASN A 126     -11.923   5.701  10.782  1.00 30.22           C  
ATOM   1758  HB2 ASN A 126     -12.820   5.590  10.173  1.00 30.22           H  
ATOM   1759  HB3 ASN A 126     -11.535   4.710  11.017  1.00 30.22           H  
ATOM   1760  O   ASN A 126      -8.856   5.500  10.834  1.00 30.22           O  
ATOM   1761  CG  ASN A 126     -12.325   6.373  12.082  1.00 30.22           C  
ATOM   1762  ND2 ASN A 126     -13.381   5.904  12.706  1.00 30.22           N  
ATOM   1763 HD21 ASN A 126     -13.879   5.105  12.342  1.00 30.22           H  
ATOM   1764 HD22 ASN A 126     -13.596   6.362  13.580  1.00 30.22           H  
ATOM   1765  OD1 ASN A 126     -11.720   7.307  12.568  1.00 30.22           O  
ATOM   1766  N   SER A 127      -9.014   7.739  10.951  1.00 30.51           N  
ATOM   1767  H   SER A 127      -9.614   8.537  10.803  1.00 30.51           H  
ATOM   1768  CA  SER A 127      -7.670   8.061  11.455  1.00 30.51           C  
ATOM   1769  HA  SER A 127      -6.947   7.522  10.843  1.00 30.51           H  
ATOM   1770  C   SER A 127      -7.412   7.632  12.907  1.00 30.51           C  
ATOM   1771  CB  SER A 127      -7.418   9.558  11.255  1.00 30.51           C  
ATOM   1772  HB2 SER A 127      -7.381   9.772  10.186  1.00 30.51           H  
ATOM   1773  HB3 SER A 127      -6.463   9.843  11.698  1.00 30.51           H  
ATOM   1774  O   SER A 127      -6.583   8.202  13.613  1.00 30.51           O  
ATOM   1775  OG  SER A 127      -8.471  10.306  11.837  1.00 30.51           O  
ATOM   1776  HG  SER A 127      -8.247  11.238  11.779  1.00 30.51           H  
ATOM   1777  N   SER A 128      -8.082   6.581  13.365  1.00 33.43           N  
ATOM   1778  H   SER A 128      -8.661   6.079  12.706  1.00 33.43           H  
ATOM   1779  CA  SER A 128      -7.806   5.938  14.639  1.00 33.43           C  
ATOM   1780  HA  SER A 128      -6.853   6.297  15.028  1.00 33.43           H  
ATOM   1781  C   SER A 128      -7.667   4.438  14.405  1.00 33.43           C  
ATOM   1782  CB  SER A 128      -8.871   6.315  15.682  1.00 33.43           C  
ATOM   1783  HB2 SER A 128      -8.706   5.732  16.588  1.00 33.43           H  
ATOM   1784  HB3 SER A 128      -8.752   7.370  15.928  1.00 33.43           H  
ATOM   1785  O   SER A 128      -8.640   3.764  14.089  1.00 33.43           O  
ATOM   1786  OG  SER A 128     -10.197   6.110  15.228  1.00 33.43           O  
ATOM   1787  HG  SER A 128     -10.316   6.616  14.421  1.00 33.43           H  
ATOM   1788  N   ILE A 129      -6.448   3.927  14.615  1.00 32.71           N  
ATOM   1789  H   ILE A 129      -5.704   4.592  14.775  1.00 32.71           H  
ATOM   1790  CA  ILE A 129      -6.120   2.499  14.772  1.00 32.71           C  
ATOM   1791  HA  ILE A 129      -5.129   2.454  15.225  1.00 32.71           H  
ATOM   1792  C   ILE A 129      -6.037   1.716  13.449  1.00 32.71           C  
ATOM   1793  CB  ILE A 129      -7.098   1.832  15.786  1.00 32.71           C  
ATOM   1794  HB  ILE A 129      -8.091   1.783  15.338  1.00 32.71           H  
ATOM   1795  O   ILE A 129      -7.063   1.315  12.927  1.00 32.71           O  
ATOM   1796  CG1 ILE A 129      -7.212   2.608  17.126  1.00 32.71           C  
ATOM   1797 HG12 ILE A 129      -6.391   2.325  17.784  1.00 32.71           H  
ATOM   1798 HG13 ILE A 129      -7.141   3.686  16.977  1.00 32.71           H  
ATOM   1799  CG2 ILE A 129      -6.691   0.376  16.070  1.00 32.71           C  
ATOM   1800 HG21 ILE A 129      -6.741  -0.213  15.153  1.00 32.71           H  
ATOM   1801 HG22 ILE A 129      -5.678   0.339  16.470  1.00 32.71           H  
ATOM   1802 HG23 ILE A 129      -7.379  -0.075  16.785  1.00 32.71           H  
ATOM   1803  CD1 ILE A 129      -8.546   2.365  17.843  1.00 32.71           C  
ATOM   1804 HD11 ILE A 129      -8.574   2.951  18.761  1.00 32.71           H  
ATOM   1805 HD12 ILE A 129      -8.657   1.310  18.095  1.00 32.71           H  
ATOM   1806 HD13 ILE A 129      -9.371   2.675  17.201  1.00 32.71           H  
ATOM   1807  N   ASN A 130      -4.806   1.441  12.977  1.00 35.01           N  
ATOM   1808  H   ASN A 130      -4.073   2.037  13.333  1.00 35.01           H  
ATOM   1809  CA  ASN A 130      -4.278   0.190  12.369  1.00 35.01           C  
ATOM   1810  HA  ASN A 130      -3.527   0.511  11.648  1.00 35.01           H  
ATOM   1811  C   ASN A 130      -5.179  -0.729  11.500  1.00 35.01           C  
ATOM   1812  CB  ASN A 130      -3.540  -0.598  13.482  1.00 35.01           C  
ATOM   1813  HB2 ASN A 130      -3.386  -1.633  13.177  1.00 35.01           H  
ATOM   1814  HB3 ASN A 130      -4.143  -0.610  14.390  1.00 35.01           H  
ATOM   1815  O   ASN A 130      -4.846  -1.896  11.290  1.00 35.01           O  
ATOM   1816  CG  ASN A 130      -2.156  -0.058  13.791  1.00 35.01           C  
ATOM   1817  ND2 ASN A 130      -1.540  -0.505  14.860  1.00 35.01           N  
ATOM   1818 HD21 ASN A 130      -1.948  -1.228  15.435  1.00 35.01           H  
ATOM   1819 HD22 ASN A 130      -0.608  -0.143  15.000  1.00 35.01           H  
ATOM   1820  OD1 ASN A 130      -1.601   0.765  13.092  1.00 35.01           O  
ATOM   1821  N   ASP A 131      -6.293  -0.249  10.966  1.00 33.53           N  
ATOM   1822  H   ASP A 131      -6.575   0.681  11.241  1.00 33.53           H  
ATOM   1823  CA  ASP A 131      -7.290  -1.062  10.285  1.00 33.53           C  
ATOM   1824  HA  ASP A 131      -7.044  -2.116  10.416  1.00 33.53           H  
ATOM   1825  C   ASP A 131      -7.226  -0.825   8.777  1.00 33.53           C  
ATOM   1826  CB  ASP A 131      -8.686  -0.825  10.902  1.00 33.53           C  
ATOM   1827  HB2 ASP A 131      -8.781   0.207  11.242  1.00 33.53           H  
ATOM   1828  HB3 ASP A 131      -9.435  -0.976  10.125  1.00 33.53           H  
ATOM   1829  O   ASP A 131      -8.019  -0.090   8.195  1.00 33.53           O  
ATOM   1830  CG  ASP A 131      -9.063  -1.792  12.033  1.00 33.53           C  
ATOM   1831  OD1 ASP A 131      -8.465  -2.893  12.104  1.00 33.53           O  
ATOM   1832  OD2 ASP A 131     -10.192  -1.678  12.557  1.00 33.53           O  
ATOM   1833  N   TYR A 132      -6.300  -1.524   8.123  1.00 34.36           N  
ATOM   1834  H   TYR A 132      -5.605  -2.029   8.654  1.00 34.36           H  
ATOM   1835  CA  TYR A 132      -6.338  -1.684   6.675  1.00 34.36           C  
ATOM   1836  HA  TYR A 132      -6.376  -0.692   6.225  1.00 34.36           H  
ATOM   1837  C   TYR A 132      -7.613  -2.447   6.277  1.00 34.36           C  
ATOM   1838  CB  TYR A 132      -5.057  -2.371   6.183  1.00 34.36           C  
ATOM   1839  HB2 TYR A 132      -5.141  -2.539   5.109  1.00 34.36           H  
ATOM   1840  HB3 TYR A 132      -4.962  -3.346   6.661  1.00 34.36           H  
ATOM   1841  O   TYR A 132      -7.941  -3.505   6.833  1.00 34.36           O  
ATOM   1842  CG  TYR A 132      -3.803  -1.554   6.445  1.00 34.36           C  
ATOM   1843  CD1 TYR A 132      -3.434  -0.531   5.550  1.00 34.36           C  
ATOM   1844  HD1 TYR A 132      -4.020  -0.340   4.663  1.00 34.36           H  
ATOM   1845  CD2 TYR A 132      -3.023  -1.795   7.596  1.00 34.36           C  
ATOM   1846  HD2 TYR A 132      -3.300  -2.577   8.287  1.00 34.36           H  
ATOM   1847  CE1 TYR A 132      -2.290   0.250   5.802  1.00 34.36           C  
ATOM   1848  HE1 TYR A 132      -1.993   1.033   5.120  1.00 34.36           H  
ATOM   1849  CE2 TYR A 132      -1.878  -1.015   7.850  1.00 34.36           C  
ATOM   1850  HE2 TYR A 132      -1.279  -1.199   8.730  1.00 34.36           H  
ATOM   1851  OH  TYR A 132      -0.411   0.772   7.186  1.00 34.36           O  
ATOM   1852  HH  TYR A 132       0.067   0.510   7.977  1.00 34.36           H  
ATOM   1853  CZ  TYR A 132      -1.510   0.011   6.951  1.00 34.36           C  
ATOM   1854  N   VAL A 133      -8.364  -1.892   5.324  1.00 38.91           N  
ATOM   1855  H   VAL A 133      -8.055  -1.015   4.932  1.00 38.91           H  
ATOM   1856  CA  VAL A 133      -9.514  -2.550   4.696  1.00 38.91           C  
ATOM   1857  HA  VAL A 133      -9.861  -3.364   5.332  1.00 38.91           H  
ATOM   1858  C   VAL A 133      -9.036  -3.143   3.379  1.00 38.91           C  
ATOM   1859  CB  VAL A 133     -10.698  -1.580   4.498  1.00 38.91           C  
ATOM   1860  HB  VAL A 133     -10.384  -0.737   3.882  1.00 38.91           H  
ATOM   1861  O   VAL A 133      -8.749  -2.415   2.437  1.00 38.91           O  
ATOM   1862  CG1 VAL A 133     -11.890  -2.274   3.819  1.00 38.91           C  
ATOM   1863 HG11 VAL A 133     -12.206  -3.143   4.396  1.00 38.91           H  
ATOM   1864 HG12 VAL A 133     -11.611  -2.591   2.814  1.00 38.91           H  
ATOM   1865 HG13 VAL A 133     -12.718  -1.571   3.727  1.00 38.91           H  
ATOM   1866  CG2 VAL A 133     -11.194  -1.039   5.848  1.00 38.91           C  
ATOM   1867 HG21 VAL A 133     -12.024  -0.351   5.687  1.00 38.91           H  
ATOM   1868 HG22 VAL A 133     -10.396  -0.484   6.340  1.00 38.91           H  
ATOM   1869 HG23 VAL A 133     -11.511  -1.859   6.494  1.00 38.91           H  
ATOM   1870  N   TYR A 134      -8.971  -4.473   3.310  1.00 37.72           N  
ATOM   1871  H   TYR A 134      -9.125  -5.018   4.146  1.00 37.72           H  
ATOM   1872  CA  TYR A 134      -8.784  -5.179   2.045  1.00 37.72           C  
ATOM   1873  HA  TYR A 134      -7.931  -4.752   1.517  1.00 37.72           H  
ATOM   1874  C   TYR A 134     -10.035  -4.987   1.181  1.00 37.72           C  
ATOM   1875  CB  TYR A 134      -8.497  -6.666   2.295  1.00 37.72           C  
ATOM   1876  HB2 TYR A 134      -8.574  -7.194   1.345  1.00 37.72           H  
ATOM   1877  HB3 TYR A 134      -9.258  -7.079   2.957  1.00 37.72           H  
ATOM   1878  O   TYR A 134     -11.091  -5.562   1.465  1.00 37.72           O  
ATOM   1879  CG  TYR A 134      -7.120  -6.940   2.868  1.00 37.72           C  
ATOM   1880  CD1 TYR A 134      -6.012  -7.031   2.003  1.00 37.72           C  
ATOM   1881  HD1 TYR A 134      -6.140  -6.898   0.939  1.00 37.72           H  
ATOM   1882  CD2 TYR A 134      -6.943  -7.097   4.257  1.00 37.72           C  
ATOM   1883  HD2 TYR A 134      -7.786  -7.017   4.927  1.00 37.72           H  
ATOM   1884  CE1 TYR A 134      -4.727  -7.282   2.520  1.00 37.72           C  
ATOM   1885  HE1 TYR A 134      -3.879  -7.342   1.854  1.00 37.72           H  
ATOM   1886  CE2 TYR A 134      -5.658  -7.351   4.777  1.00 37.72           C  
ATOM   1887  HE2 TYR A 134      -5.499  -7.464   5.839  1.00 37.72           H  
ATOM   1888  OH  TYR A 134      -3.318  -7.690   4.425  1.00 37.72           O  
ATOM   1889  HH  TYR A 134      -2.636  -7.674   3.750  1.00 37.72           H  
ATOM   1890  CZ  TYR A 134      -4.550  -7.444   3.910  1.00 37.72           C  
ATOM   1891  N   GLY A 135      -9.913  -4.153   0.153  1.00 44.76           N  
ATOM   1892  H   GLY A 135      -9.030  -3.679   0.026  1.00 44.76           H  
ATOM   1893  CA  GLY A 135     -10.870  -4.052  -0.941  1.00 44.76           C  
ATOM   1894  HA2 GLY A 135     -11.053  -3.004  -1.182  1.00 44.76           H  
ATOM   1895  HA3 GLY A 135     -11.815  -4.515  -0.655  1.00 44.76           H  
ATOM   1896  C   GLY A 135     -10.324  -4.746  -2.182  1.00 44.76           C  
ATOM   1897  O   GLY A 135      -9.112  -4.801  -2.380  1.00 44.76           O  
ATOM   1898  N   LYS A 136     -11.210  -5.291  -3.016  1.00 43.07           N  
ATOM   1899  H   LYS A 136     -12.189  -5.160  -2.803  1.00 43.07           H  
ATOM   1900  CA  LYS A 136     -10.845  -5.622  -4.397  1.00 43.07           C  
ATOM   1901  HA  LYS A 136      -9.807  -5.954  -4.424  1.00 43.07           H  
ATOM   1902  C   LYS A 136     -10.945  -4.335  -5.212  1.00 43.07           C  
ATOM   1903  CB  LYS A 136     -11.742  -6.753  -4.927  1.00 43.07           C  
ATOM   1904  HB2 LYS A 136     -11.776  -7.548  -4.182  1.00 43.07           H  
ATOM   1905  HB3 LYS A 136     -12.753  -6.375  -5.077  1.00 43.07           H  
ATOM   1906  O   LYS A 136     -11.917  -3.596  -5.035  1.00 43.07           O  
ATOM   1907  CG  LYS A 136     -11.210  -7.346  -6.241  1.00 43.07           C  
ATOM   1908  HG2 LYS A 136     -10.189  -7.696  -6.087  1.00 43.07           H  
ATOM   1909  HG3 LYS A 136     -11.203  -6.574  -7.009  1.00 43.07           H  
ATOM   1910  CD  LYS A 136     -12.077  -8.520  -6.718  1.00 43.07           C  
ATOM   1911  HD2 LYS A 136     -12.085  -9.299  -5.956  1.00 43.07           H  
ATOM   1912  HD3 LYS A 136     -13.094  -8.164  -6.885  1.00 43.07           H  
ATOM   1913  CE  LYS A 136     -11.500  -9.074  -8.028  1.00 43.07           C  
ATOM   1914  HE2 LYS A 136     -10.479  -9.409  -7.846  1.00 43.07           H  
ATOM   1915  HE3 LYS A 136     -11.447  -8.258  -8.748  1.00 43.07           H  
ATOM   1916  NZ  LYS A 136     -12.317 -10.185  -8.579  1.00 43.07           N  
ATOM   1917  HZ1 LYS A 136     -12.356 -10.962  -7.935  1.00 43.07           H  
ATOM   1918  HZ2 LYS A 136     -13.254  -9.865  -8.780  1.00 43.07           H  
ATOM   1919  HZ3 LYS A 136     -11.911 -10.506  -9.447  1.00 43.07           H  
ATOM   1920  N   GLU A 137      -9.970  -4.070  -6.076  1.00 48.49           N  
ATOM   1921  H   GLU A 137      -9.160  -4.671  -6.134  1.00 48.49           H  
ATOM   1922  CA  GLU A 137     -10.085  -2.995  -7.060  1.00 48.49           C  
ATOM   1923  HA  GLU A 137     -10.221  -2.045  -6.542  1.00 48.49           H  
ATOM   1924  C   GLU A 137     -11.316  -3.255  -7.933  1.00 48.49           C  
ATOM   1925  CB  GLU A 137      -8.819  -2.888  -7.920  1.00 48.49           C  
ATOM   1926  HB2 GLU A 137      -9.028  -2.215  -8.751  1.00 48.49           H  
ATOM   1927  HB3 GLU A 137      -8.570  -3.873  -8.315  1.00 48.49           H  
ATOM   1928  O   GLU A 137     -11.463  -4.321  -8.537  1.00 48.49           O  
ATOM   1929  CG  GLU A 137      -7.635  -2.325  -7.120  1.00 48.49           C  
ATOM   1930  HG2 GLU A 137      -7.938  -1.374  -6.680  1.00 48.49           H  
ATOM   1931  HG3 GLU A 137      -7.400  -3.012  -6.307  1.00 48.49           H  
ATOM   1932  CD  GLU A 137      -6.381  -2.114  -7.981  1.00 48.49           C  
ATOM   1933  OE1 GLU A 137      -5.485  -1.395  -7.492  1.00 48.49           O  
ATOM   1934  OE2 GLU A 137      -6.338  -2.677  -9.098  1.00 48.49           O  
ATOM   1935  N   CYS A 138     -12.241  -2.298  -7.946  1.00 42.88           N  
ATOM   1936  H   CYS A 138     -12.074  -1.448  -7.428  1.00 42.88           H  
ATOM   1937  CA  CYS A 138     -13.372  -2.320  -8.859  1.00 42.88           C  
ATOM   1938  HA  CYS A 138     -13.606  -3.346  -9.143  1.00 42.88           H  
ATOM   1939  C   CYS A 138     -12.956  -1.543 -10.107  1.00 42.88           C  
ATOM   1940  CB  CYS A 138     -14.619  -1.707  -8.195  1.00 42.88           C  
ATOM   1941  HB2 CYS A 138     -14.461  -0.633  -8.094  1.00 42.88           H  
ATOM   1942  HB3 CYS A 138     -15.458  -1.839  -8.878  1.00 42.88           H  
ATOM   1943  O   CYS A 138     -12.744  -0.336 -10.020  1.00 42.88           O  
ATOM   1944  SG  CYS A 138     -15.106  -2.347  -6.565  1.00 42.88           S  
ATOM   1945  N   SER A 139     -12.843  -2.202 -11.265  1.00 43.93           N  
ATOM   1946  H   SER A 139     -12.969  -3.203 -11.304  1.00 43.93           H  
ATOM   1947  CA  SER A 139     -12.711  -1.465 -12.521  1.00 43.93           C  
ATOM   1948  HA  SER A 139     -12.001  -0.651 -12.370  1.00 43.93           H  
ATOM   1949  C   SER A 139     -14.068  -0.865 -12.878  1.00 43.93           C  
ATOM   1950  CB  SER A 139     -12.156  -2.320 -13.668  1.00 43.93           C  
ATOM   1951  HB2 SER A 139     -11.237  -2.811 -13.346  1.00 43.93           H  
ATOM   1952  HB3 SER A 139     -11.918  -1.663 -14.505  1.00 43.93           H  
ATOM   1953  O   SER A 139     -15.038  -1.594 -13.093  1.00 43.93           O  
ATOM   1954  OG  SER A 139     -13.087  -3.285 -14.113  1.00 43.93           O  
ATOM   1955  HG  SER A 139     -13.941  -2.861 -14.219  1.00 43.93           H  
ATOM   1956  N   PHE A 140     -14.134   0.458 -12.945  1.00 47.99           N  
ATOM   1957  H   PHE A 140     -13.320   0.998 -12.687  1.00 47.99           H  
ATOM   1958  CA  PHE A 140     -15.280   1.182 -13.481  1.00 47.99           C  
ATOM   1959  HA  PHE A 140     -16.197   0.626 -13.286  1.00 47.99           H  
ATOM   1960  C   PHE A 140     -15.112   1.287 -14.997  1.00 47.99           C  
ATOM   1961  CB  PHE A 140     -15.398   2.549 -12.793  1.00 47.99           C  
ATOM   1962  HB2 PHE A 140     -14.496   3.129 -12.985  1.00 47.99           H  
ATOM   1963  HB3 PHE A 140     -16.231   3.091 -13.241  1.00 47.99           H  
ATOM   1964  O   PHE A 140     -14.693   2.316 -15.516  1.00 47.99           O  
ATOM   1965  CG  PHE A 140     -15.619   2.474 -11.295  1.00 47.99           C  
ATOM   1966  CD1 PHE A 140     -16.924   2.418 -10.771  1.00 47.99           C  
ATOM   1967  HD1 PHE A 140     -17.772   2.428 -11.440  1.00 47.99           H  
ATOM   1968  CD2 PHE A 140     -14.516   2.476 -10.420  1.00 47.99           C  
ATOM   1969  HD2 PHE A 140     -13.510   2.526 -10.809  1.00 47.99           H  
ATOM   1970  CE1 PHE A 140     -17.122   2.375  -9.378  1.00 47.99           C  
ATOM   1971  HE1 PHE A 140     -18.121   2.363  -8.969  1.00 47.99           H  
ATOM   1972  CE2 PHE A 140     -14.714   2.426  -9.031  1.00 47.99           C  
ATOM   1973  HE2 PHE A 140     -13.858   2.446  -8.373  1.00 47.99           H  
ATOM   1974  CZ  PHE A 140     -16.017   2.377  -8.509  1.00 47.99           C  
ATOM   1975  HZ  PHE A 140     -16.168   2.361  -7.439  1.00 47.99           H  
ATOM   1976  N   THR A 141     -15.369   0.195 -15.707  1.00 40.97           N  
ATOM   1977  H   THR A 141     -15.678  -0.646 -15.240  1.00 40.97           H  
ATOM   1978  CA  THR A 141     -15.551   0.238 -17.159  1.00 40.97           C  
ATOM   1979  HA  THR A 141     -14.979   1.068 -17.575  1.00 40.97           H  
ATOM   1980  C   THR A 141     -17.025   0.534 -17.426  1.00 40.97           C  
ATOM   1981  CB  THR A 141     -15.037  -1.043 -17.841  1.00 40.97           C  
ATOM   1982  HB  THR A 141     -15.545  -1.184 -18.795  1.00 40.97           H  
ATOM   1983  O   THR A 141     -17.900  -0.206 -16.986  1.00 40.97           O  
ATOM   1984  CG2 THR A 141     -13.529  -0.948 -18.085  1.00 40.97           C  
ATOM   1985 HG21 THR A 141     -13.316  -0.094 -18.728  1.00 40.97           H  
ATOM   1986 HG22 THR A 141     -13.175  -1.851 -18.583  1.00 40.97           H  
ATOM   1987 HG23 THR A 141     -13.002  -0.823 -17.140  1.00 40.97           H  
ATOM   1988  OG1 THR A 141     -15.201  -2.193 -17.037  1.00 40.97           O  
ATOM   1989  HG1 THR A 141     -14.767  -2.915 -17.498  1.00 40.97           H  
ATOM   1990  N   ASP A 142     -17.288   1.683 -18.051  1.00 32.88           N  
ATOM   1991  H   ASP A 142     -16.503   2.225 -18.381  1.00 32.88           H  
ATOM   1992  CA  ASP A 142     -18.585   2.134 -18.566  1.00 32.88           C  
ATOM   1993  HA  ASP A 142     -18.537   3.221 -18.641  1.00 32.88           H  
ATOM   1994  C   ASP A 142     -19.801   1.840 -17.675  1.00 32.88           C  
ATOM   1995  CB  ASP A 142     -18.760   1.616 -20.003  1.00 32.88           C  
ATOM   1996  HB2 ASP A 142     -19.737   1.926 -20.375  1.00 32.88           H  
ATOM   1997  HB3 ASP A 142     -18.722   0.527 -20.004  1.00 32.88           H  
ATOM   1998  O   ASP A 142     -20.566   0.912 -17.911  1.00 32.88           O  
ATOM   1999  CG  ASP A 142     -17.691   2.173 -20.947  1.00 32.88           C  
ATOM   2000  OD1 ASP A 142     -17.194   3.288 -20.664  1.00 32.88           O  
ATOM   2001  OD2 ASP A 142     -17.365   1.470 -21.926  1.00 32.88           O  
ATOM   2002  N   SER A 143     -20.050   2.695 -16.675  1.00 42.62           N  
ATOM   2003  H   SER A 143     -19.355   3.412 -16.522  1.00 42.62           H  
ATOM   2004  CA  SER A 143     -21.327   2.813 -15.931  1.00 42.62           C  
ATOM   2005  HA  SER A 143     -21.150   3.547 -15.145  1.00 42.62           H  
ATOM   2006  C   SER A 143     -21.857   1.572 -15.189  1.00 42.62           C  
ATOM   2007  CB  SER A 143     -22.406   3.420 -16.840  1.00 42.62           C  
ATOM   2008  HB2 SER A 143     -22.042   4.368 -17.236  1.00 42.62           H  
ATOM   2009  HB3 SER A 143     -23.307   3.617 -16.259  1.00 42.62           H  
ATOM   2010  O   SER A 143     -22.847   1.670 -14.464  1.00 42.62           O  
ATOM   2011  OG  SER A 143     -22.727   2.567 -17.922  1.00 42.62           O  
ATOM   2012  HG  SER A 143     -22.016   1.935 -18.050  1.00 42.62           H  
ATOM   2013  N   ILE A 144     -21.184   0.428 -15.287  1.00 38.74           N  
ATOM   2014  H   ILE A 144     -20.440   0.381 -15.968  1.00 38.74           H  
ATOM   2015  CA  ILE A 144     -21.556  -0.809 -14.610  1.00 38.74           C  
ATOM   2016  HA  ILE A 144     -22.560  -0.714 -14.197  1.00 38.74           H  
ATOM   2017  C   ILE A 144     -20.587  -0.982 -13.450  1.00 38.74           C  
ATOM   2018  CB  ILE A 144     -21.589  -1.993 -15.601  1.00 38.74           C  
ATOM   2019  HB  ILE A 144     -20.601  -2.102 -16.049  1.00 38.74           H  
ATOM   2020  O   ILE A 144     -19.491  -1.525 -13.584  1.00 38.74           O  
ATOM   2021  CG1 ILE A 144     -22.623  -1.725 -16.723  1.00 38.74           C  
ATOM   2022 HG12 ILE A 144     -22.463  -0.734 -17.149  1.00 38.74           H  
ATOM   2023 HG13 ILE A 144     -23.629  -1.742 -16.304  1.00 38.74           H  
ATOM   2024  CG2 ILE A 144     -21.950  -3.295 -14.855  1.00 38.74           C  
ATOM   2025 HG21 ILE A 144     -21.215  -3.504 -14.078  1.00 38.74           H  
ATOM   2026 HG22 ILE A 144     -21.942  -4.139 -15.545  1.00 38.74           H  
ATOM   2027 HG23 ILE A 144     -22.938  -3.208 -14.402  1.00 38.74           H  
ATOM   2028  CD1 ILE A 144     -22.546  -2.716 -17.889  1.00 38.74           C  
ATOM   2029 HD11 ILE A 144     -22.839  -3.715 -17.566  1.00 38.74           H  
ATOM   2030 HD12 ILE A 144     -21.532  -2.740 -18.287  1.00 38.74           H  
ATOM   2031 HD13 ILE A 144     -23.227  -2.394 -18.677  1.00 38.74           H  
ATOM   2032  N   VAL A 145     -20.994  -0.512 -12.270  1.00 46.63           N  
ATOM   2033  H   VAL A 145     -21.889  -0.046 -12.217  1.00 46.63           H  
ATOM   2034  CA  VAL A 145     -20.338  -0.967 -11.047  1.00 46.63           C  
ATOM   2035  HA  VAL A 145     -19.266  -0.797 -11.149  1.00 46.63           H  
ATOM   2036  C   VAL A 145     -20.603  -2.461 -10.963  1.00 46.63           C  
ATOM   2037  CB  VAL A 145     -20.821  -0.242  -9.781  1.00 46.63           C  
ATOM   2038  HB  VAL A 145     -21.853  -0.510  -9.552  1.00 46.63           H  
ATOM   2039  O   VAL A 145     -21.746  -2.876 -10.788  1.00 46.63           O  
ATOM   2040  CG1 VAL A 145     -19.917  -0.651  -8.612  1.00 46.63           C  
ATOM   2041 HG11 VAL A 145     -20.167  -0.066  -7.728  1.00 46.63           H  
ATOM   2042 HG12 VAL A 145     -20.043  -1.713  -8.398  1.00 46.63           H  
ATOM   2043 HG13 VAL A 145     -18.874  -0.458  -8.864  1.00 46.63           H  
ATOM   2044  CG2 VAL A 145     -20.738   1.279  -9.944  1.00 46.63           C  
ATOM   2045 HG21 VAL A 145     -19.751   1.560 -10.311  1.00 46.63           H  
ATOM   2046 HG22 VAL A 145     -21.483   1.613 -10.666  1.00 46.63           H  
ATOM   2047 HG23 VAL A 145     -20.938   1.775  -8.994  1.00 46.63           H  
ATOM   2048  N   ASN A 146     -19.555  -3.264 -11.148  1.00 50.97           N  
ATOM   2049  H   ASN A 146     -18.690  -2.851 -11.465  1.00 50.97           H  
ATOM   2050  CA  ASN A 146     -19.662  -4.711 -11.070  1.00 50.97           C  
ATOM   2051  HA  ASN A 146     -20.349  -5.045 -11.848  1.00 50.97           H  
ATOM   2052  C   ASN A 146     -20.262  -5.074  -9.701  1.00 50.97           C  
ATOM   2053  CB  ASN A 146     -18.275  -5.320 -11.350  1.00 50.97           C  
ATOM   2054  HB2 ASN A 146     -17.594  -5.095 -10.529  1.00 50.97           H  
ATOM   2055  HB3 ASN A 146     -17.876  -4.876 -12.262  1.00 50.97           H  
ATOM   2056  O   ASN A 146     -19.637  -4.841  -8.659  1.00 50.97           O  
ATOM   2057  CG  ASN A 146     -18.326  -6.822 -11.552  1.00 50.97           C  
ATOM   2058  ND2 ASN A 146     -17.308  -7.403 -12.142  1.00 50.97           N  
ATOM   2059 HD21 ASN A 146     -17.435  -8.385 -12.339  1.00 50.97           H  
ATOM   2060 HD22 ASN A 146     -16.578  -6.848 -12.566  1.00 50.97           H  
ATOM   2061  OD1 ASN A 146     -19.269  -7.493 -11.178  1.00 50.97           O  
ATOM   2062  N   ASP A 147     -21.497  -5.583  -9.714  1.00 55.57           N  
ATOM   2063  H   ASP A 147     -21.961  -5.648 -10.608  1.00 55.57           H  
ATOM   2064  CA  ASP A 147     -22.319  -5.840  -8.526  1.00 55.57           C  
ATOM   2065  HA  ASP A 147     -22.479  -4.888  -8.020  1.00 55.57           H  
ATOM   2066  C   ASP A 147     -21.584  -6.786  -7.554  1.00 55.57           C  
ATOM   2067  CB  ASP A 147     -23.684  -6.394  -9.006  1.00 55.57           C  
ATOM   2068  HB2 ASP A 147     -23.610  -7.475  -9.126  1.00 55.57           H  
ATOM   2069  HB3 ASP A 147     -23.918  -5.972  -9.983  1.00 55.57           H  
ATOM   2070  O   ASP A 147     -21.701  -6.673  -6.332  1.00 55.57           O  
ATOM   2071  CG  ASP A 147     -24.861  -6.051  -8.085  1.00 55.57           C  
ATOM   2072  OD1 ASP A 147     -24.879  -4.930  -7.537  1.00 55.57           O  
ATOM   2073  OD2 ASP A 147     -25.726  -6.939  -7.866  1.00 55.57           O  
ATOM   2074  N   ASP A 148     -20.704  -7.642  -8.084  1.00 53.14           N  
ATOM   2075  H   ASP A 148     -20.647  -7.687  -9.092  1.00 53.14           H  
ATOM   2076  CA  ASP A 148     -19.828  -8.522  -7.312  1.00 53.14           C  
ATOM   2077  HA  ASP A 148     -20.433  -9.069  -6.589  1.00 53.14           H  
ATOM   2078  C   ASP A 148     -18.750  -7.771  -6.519  1.00 53.14           C  
ATOM   2079  CB  ASP A 148     -19.169  -9.538  -8.255  1.00 53.14           C  
ATOM   2080  HB2 ASP A 148     -18.383 -10.060  -7.708  1.00 53.14           H  
ATOM   2081  HB3 ASP A 148     -18.698  -9.014  -9.087  1.00 53.14           H  
ATOM   2082  O   ASP A 148     -18.403  -8.181  -5.408  1.00 53.14           O  
ATOM   2083  CG  ASP A 148     -20.146 -10.594  -8.780  1.00 53.14           C  
ATOM   2084  OD1 ASP A 148     -21.187 -10.816  -8.111  1.00 53.14           O  
ATOM   2085  OD2 ASP A 148     -19.786 -11.239  -9.785  1.00 53.14           O  
ATOM   2086  N   CYS A 149     -18.241  -6.650  -7.034  1.00 43.24           N  
ATOM   2087  H   CYS A 149     -18.651  -6.295  -7.886  1.00 43.24           H  
ATOM   2088  CA  CYS A 149     -17.235  -5.842  -6.348  1.00 43.24           C  
ATOM   2089  HA  CYS A 149     -16.482  -6.516  -5.939  1.00 43.24           H  
ATOM   2090  C   CYS A 149     -17.843  -5.060  -5.174  1.00 43.24           C  
ATOM   2091  CB  CYS A 149     -16.543  -4.918  -7.352  1.00 43.24           C  
ATOM   2092  HB2 CYS A 149     -16.357  -5.469  -8.274  1.00 43.24           H  
ATOM   2093  HB3 CYS A 149     -17.180  -4.065  -7.586  1.00 43.24           H  
ATOM   2094  O   CYS A 149     -17.298  -5.061  -4.063  1.00 43.24           O  
ATOM   2095  SG  CYS A 149     -14.950  -4.352  -6.719  1.00 43.24           S  
ATOM   2096  N   LEU A 150     -19.035  -4.488  -5.381  1.00 51.73           N  
ATOM   2097  H   LEU A 150     -19.431  -4.546  -6.309  1.00 51.73           H  
ATOM   2098  CA  LEU A 150     -19.844  -3.899  -4.310  1.00 51.73           C  
ATOM   2099  HA  LEU A 150     -19.263  -3.121  -3.813  1.00 51.73           H  
ATOM   2100  C   LEU A 150     -20.198  -4.946  -3.250  1.00 51.73           C  
ATOM   2101  CB  LEU A 150     -21.126  -3.291  -4.908  1.00 51.73           C  
ATOM   2102  HB2 LEU A 150     -21.916  -3.297  -4.157  1.00 51.73           H  
ATOM   2103  HB3 LEU A 150     -21.464  -3.921  -5.730  1.00 51.73           H  
ATOM   2104  O   LEU A 150     -19.989  -4.716  -2.056  1.00 51.73           O  
ATOM   2105  CG  LEU A 150     -20.957  -1.849  -5.406  1.00 51.73           C  
ATOM   2106  HG  LEU A 150     -20.038  -1.769  -5.987  1.00 51.73           H  
ATOM   2107  CD1 LEU A 150     -22.152  -1.487  -6.285  1.00 51.73           C  
ATOM   2108 HD11 LEU A 150     -22.100  -0.444  -6.596  1.00 51.73           H  
ATOM   2109 HD12 LEU A 150     -23.084  -1.642  -5.742  1.00 51.73           H  
ATOM   2110 HD13 LEU A 150     -22.166  -2.118  -7.174  1.00 51.73           H  
ATOM   2111  CD2 LEU A 150     -20.906  -0.852  -4.243  1.00 51.73           C  
ATOM   2112 HD21 LEU A 150     -20.801   0.157  -4.641  1.00 51.73           H  
ATOM   2113 HD22 LEU A 150     -21.824  -0.908  -3.659  1.00 51.73           H  
ATOM   2114 HD23 LEU A 150     -20.048  -1.058  -3.602  1.00 51.73           H  
ATOM   2115  N   ARG A 151     -20.671  -6.127  -3.665  1.00 49.85           N  
ATOM   2116  H   ARG A 151     -20.855  -6.246  -4.651  1.00 49.85           H  
ATOM   2117  CA  ARG A 151     -20.997  -7.224  -2.743  1.00 49.85           C  
ATOM   2118  HA  ARG A 151     -21.713  -6.857  -2.008  1.00 49.85           H  
ATOM   2119  C   ARG A 151     -19.777  -7.690  -1.956  1.00 49.85           C  
ATOM   2120  CB  ARG A 151     -21.628  -8.391  -3.512  1.00 49.85           C  
ATOM   2121  HB2 ARG A 151     -21.033  -8.593  -4.403  1.00 49.85           H  
ATOM   2122  HB3 ARG A 151     -21.615  -9.284  -2.888  1.00 49.85           H  
ATOM   2123  O   ARG A 151     -19.909  -7.891  -0.751  1.00 49.85           O  
ATOM   2124  CG  ARG A 151     -23.084  -8.104  -3.906  1.00 49.85           C  
ATOM   2125  HG2 ARG A 151     -23.711  -8.088  -3.015  1.00 49.85           H  
ATOM   2126  HG3 ARG A 151     -23.160  -7.132  -4.394  1.00 49.85           H  
ATOM   2127  CD  ARG A 151     -23.575  -9.196  -4.860  1.00 49.85           C  
ATOM   2128  HD2 ARG A 151     -22.854  -9.303  -5.671  1.00 49.85           H  
ATOM   2129  HD3 ARG A 151     -23.639 -10.138  -4.316  1.00 49.85           H  
ATOM   2130  NE  ARG A 151     -24.874  -8.848  -5.453  1.00 49.85           N  
ATOM   2131  HE  ARG A 151     -25.028  -7.878  -5.690  1.00 49.85           H  
ATOM   2132  NH1 ARG A 151     -25.524 -10.967  -6.060  1.00 49.85           N  
ATOM   2133 HH11 ARG A 151     -24.578 -11.272  -5.884  1.00 49.85           H  
ATOM   2134 HH12 ARG A 151     -26.120 -11.529  -6.652  1.00 49.85           H  
ATOM   2135  NH2 ARG A 151     -26.757  -9.186  -6.635  1.00 49.85           N  
ATOM   2136 HH21 ARG A 151     -27.365  -9.777  -7.185  1.00 49.85           H  
ATOM   2137 HH22 ARG A 151     -26.642  -8.240  -6.968  1.00 49.85           H  
ATOM   2138  CZ  ARG A 151     -25.720  -9.674  -6.030  1.00 49.85           C  
ATOM   2139  N   PHE A 152     -18.605  -7.833  -2.576  1.00 52.59           N  
ATOM   2140  H   PHE A 152     -18.570  -7.692  -3.576  1.00 52.59           H  
ATOM   2141  CA  PHE A 152     -17.377  -8.245  -1.887  1.00 52.59           C  
ATOM   2142  HA  PHE A 152     -17.564  -9.190  -1.377  1.00 52.59           H  
ATOM   2143  C   PHE A 152     -16.954  -7.228  -0.817  1.00 52.59           C  
ATOM   2144  CB  PHE A 152     -16.262  -8.479  -2.915  1.00 52.59           C  
ATOM   2145  HB2 PHE A 152     -16.613  -9.198  -3.656  1.00 52.59           H  
ATOM   2146  HB3 PHE A 152     -16.053  -7.548  -3.441  1.00 52.59           H  
ATOM   2147  O   PHE A 152     -16.755  -7.597   0.346  1.00 52.59           O  
ATOM   2148  CG  PHE A 152     -14.976  -9.011  -2.310  1.00 52.59           C  
ATOM   2149  CD1 PHE A 152     -13.925  -8.131  -1.989  1.00 52.59           C  
ATOM   2150  HD1 PHE A 152     -14.027  -7.072  -2.174  1.00 52.59           H  
ATOM   2151  CD2 PHE A 152     -14.827 -10.391  -2.074  1.00 52.59           C  
ATOM   2152  HD2 PHE A 152     -15.626 -11.071  -2.332  1.00 52.59           H  
ATOM   2153  CE1 PHE A 152     -12.725  -8.632  -1.453  1.00 52.59           C  
ATOM   2154  HE1 PHE A 152     -11.910  -7.956  -1.237  1.00 52.59           H  
ATOM   2155  CE2 PHE A 152     -13.631 -10.891  -1.528  1.00 52.59           C  
ATOM   2156  HE2 PHE A 152     -13.510 -11.952  -1.369  1.00 52.59           H  
ATOM   2157  CZ  PHE A 152     -12.576 -10.012  -1.225  1.00 52.59           C  
ATOM   2158  HZ  PHE A 152     -11.644 -10.395  -0.837  1.00 52.59           H  
ATOM   2159  N   ASN A 153     -16.914  -5.941  -1.173  1.00 50.38           N  
ATOM   2160  H   ASN A 153     -17.088  -5.701  -2.138  1.00 50.38           H  
ATOM   2161  CA  ASN A 153     -16.509  -4.875  -0.255  1.00 50.38           C  
ATOM   2162  HA  ASN A 153     -15.577  -5.171   0.225  1.00 50.38           H  
ATOM   2163  C   ASN A 153     -17.529  -4.686   0.889  1.00 50.38           C  
ATOM   2164  CB  ASN A 153     -16.232  -3.600  -1.081  1.00 50.38           C  
ATOM   2165  HB2 ASN A 153     -17.068  -3.405  -1.753  1.00 50.38           H  
ATOM   2166  HB3 ASN A 153     -16.125  -2.749  -0.410  1.00 50.38           H  
ATOM   2167  O   ASN A 153     -17.140  -4.582   2.057  1.00 50.38           O  
ATOM   2168  CG  ASN A 153     -14.941  -3.697  -1.897  1.00 50.38           C  
ATOM   2169  ND2 ASN A 153     -14.783  -2.900  -2.927  1.00 50.38           N  
ATOM   2170 HD21 ASN A 153     -13.954  -3.017  -3.491  1.00 50.38           H  
ATOM   2171 HD22 ASN A 153     -15.524  -2.289  -3.242  1.00 50.38           H  
ATOM   2172  OD1 ASN A 153     -14.053  -4.482  -1.603  1.00 50.38           O  
ATOM   2173  N   VAL A 154     -18.838  -4.763   0.608  1.00 51.94           N  
ATOM   2174  H   VAL A 154     -19.112  -4.819  -0.363  1.00 51.94           H  
ATOM   2175  CA  VAL A 154     -19.896  -4.717   1.638  1.00 51.94           C  
ATOM   2176  HA  VAL A 154     -19.716  -3.851   2.275  1.00 51.94           H  
ATOM   2177  C   VAL A 154     -19.858  -5.955   2.544  1.00 51.94           C  
ATOM   2178  CB  VAL A 154     -21.287  -4.544   0.986  1.00 51.94           C  
ATOM   2179  HB  VAL A 154     -21.421  -5.310   0.222  1.00 51.94           H  
ATOM   2180  O   VAL A 154     -20.042  -5.839   3.762  1.00 51.94           O  
ATOM   2181  CG1 VAL A 154     -22.440  -4.669   1.996  1.00 51.94           C  
ATOM   2182 HG11 VAL A 154     -22.494  -5.687   2.381  1.00 51.94           H  
ATOM   2183 HG12 VAL A 154     -22.289  -3.966   2.815  1.00 51.94           H  
ATOM   2184 HG13 VAL A 154     -23.382  -4.446   1.495  1.00 51.94           H  
ATOM   2185  CG2 VAL A 154     -21.416  -3.158   0.341  1.00 51.94           C  
ATOM   2186 HG21 VAL A 154     -22.352  -3.091  -0.214  1.00 51.94           H  
ATOM   2187 HG22 VAL A 154     -20.601  -2.976  -0.359  1.00 51.94           H  
ATOM   2188 HG23 VAL A 154     -21.390  -2.378   1.102  1.00 51.94           H  
ATOM   2189  N   ARG A 155     -19.597  -7.150   1.997  1.00 49.50           N  
ATOM   2190  H   ARG A 155     -19.459  -7.195   0.998  1.00 49.50           H  
ATOM   2191  CA  ARG A 155     -19.551  -8.402   2.770  1.00 49.50           C  
ATOM   2192  HA  ARG A 155     -20.443  -8.440   3.395  1.00 49.50           H  
ATOM   2193  C   ARG A 155     -18.357  -8.426   3.725  1.00 49.50           C  
ATOM   2194  CB  ARG A 155     -19.589  -9.600   1.806  1.00 49.50           C  
ATOM   2195  HB2 ARG A 155     -20.361  -9.399   1.064  1.00 49.50           H  
ATOM   2196  HB3 ARG A 155     -18.630  -9.698   1.297  1.00 49.50           H  
ATOM   2197  O   ARG A 155     -18.548  -8.763   4.894  1.00 49.50           O  
ATOM   2198  CG  ARG A 155     -19.981 -10.932   2.460  1.00 49.50           C  
ATOM   2199  HG2 ARG A 155     -20.939 -10.806   2.964  1.00 49.50           H  
ATOM   2200  HG3 ARG A 155     -19.226 -11.232   3.187  1.00 49.50           H  
ATOM   2201  CD  ARG A 155     -20.114 -12.009   1.370  1.00 49.50           C  
ATOM   2202  HD2 ARG A 155     -19.116 -12.286   1.032  1.00 49.50           H  
ATOM   2203  HD3 ARG A 155     -20.658 -11.587   0.525  1.00 49.50           H  
ATOM   2204  NE  ARG A 155     -20.842 -13.206   1.841  1.00 49.50           N  
ATOM   2205  HE  ARG A 155     -21.168 -13.202   2.797  1.00 49.50           H  
ATOM   2206  NH1 ARG A 155     -20.722 -14.402  -0.121  1.00 49.50           N  
ATOM   2207 HH11 ARG A 155     -20.164 -13.671  -0.539  1.00 49.50           H  
ATOM   2208 HH12 ARG A 155     -20.948 -15.220  -0.667  1.00 49.50           H  
ATOM   2209  NH2 ARG A 155     -21.841 -15.247   1.608  1.00 49.50           N  
ATOM   2210 HH21 ARG A 155     -22.192 -15.207   2.554  1.00 49.50           H  
ATOM   2211 HH22 ARG A 155     -22.052 -16.050   1.033  1.00 49.50           H  
ATOM   2212  CZ  ARG A 155     -21.129 -14.273   1.111  1.00 49.50           C  
ATOM   2213  N   ASN A 156     -17.177  -7.976   3.299  1.00 49.33           N  
ATOM   2214  H   ASN A 156     -17.074  -7.732   2.324  1.00 49.33           H  
ATOM   2215  CA  ASN A 156     -16.001  -7.898   4.176  1.00 49.33           C  
ATOM   2216  HA  ASN A 156     -15.886  -8.856   4.684  1.00 49.33           H  
ATOM   2217  C   ASN A 156     -16.167  -6.863   5.301  1.00 49.33           C  
ATOM   2218  CB  ASN A 156     -14.747  -7.657   3.318  1.00 49.33           C  
ATOM   2219  HB2 ASN A 156     -14.945  -6.892   2.567  1.00 49.33           H  
ATOM   2220  HB3 ASN A 156     -13.931  -7.307   3.950  1.00 49.33           H  
ATOM   2221  O   ASN A 156     -15.793  -7.134   6.448  1.00 49.33           O  
ATOM   2222  CG  ASN A 156     -14.267  -8.927   2.637  1.00 49.33           C  
ATOM   2223  ND2 ASN A 156     -13.459  -8.797   1.616  1.00 49.33           N  
ATOM   2224 HD21 ASN A 156     -13.183  -7.884   1.283  1.00 49.33           H  
ATOM   2225 HD22 ASN A 156     -13.216  -9.628   1.097  1.00 49.33           H  
ATOM   2226  OD1 ASN A 156     -14.596 -10.037   3.032  1.00 49.33           O  
ATOM   2227  N   GLN A 157     -16.836  -5.735   5.040  1.00 49.62           N  
ATOM   2228  H   GLN A 157     -17.072  -5.516   4.083  1.00 49.62           H  
ATOM   2229  CA  GLN A 157     -17.201  -4.786   6.098  1.00 49.62           C  
ATOM   2230  HA  GLN A 157     -16.308  -4.542   6.674  1.00 49.62           H  
ATOM   2231  C   GLN A 157     -18.230  -5.366   7.087  1.00 49.62           C  
ATOM   2232  CB  GLN A 157     -17.740  -3.493   5.480  1.00 49.62           C  
ATOM   2233  HB2 GLN A 157     -18.521  -3.726   4.756  1.00 49.62           H  
ATOM   2234  HB3 GLN A 157     -18.184  -2.903   6.282  1.00 49.62           H  
ATOM   2235  O   GLN A 157     -18.114  -5.162   8.302  1.00 49.62           O  
ATOM   2236  CG  GLN A 157     -16.650  -2.642   4.806  1.00 49.62           C  
ATOM   2237  HG2 GLN A 157     -15.842  -2.460   5.515  1.00 49.62           H  
ATOM   2238  HG3 GLN A 157     -16.234  -3.169   3.949  1.00 49.62           H  
ATOM   2239  CD  GLN A 157     -17.192  -1.290   4.348  1.00 49.62           C  
ATOM   2240  NE2 GLN A 157     -16.407  -0.499   3.652  1.00 49.62           N  
ATOM   2241 HE21 GLN A 157     -16.796   0.384   3.354  1.00 49.62           H  
ATOM   2242 HE22 GLN A 157     -15.483  -0.788   3.363  1.00 49.62           H  
ATOM   2243  OE1 GLN A 157     -18.314  -0.911   4.651  1.00 49.62           O  
ATOM   2244  N   ARG A 158     -19.224  -6.127   6.602  1.00 40.10           N  
ATOM   2245  H   ARG A 158     -19.294  -6.227   5.600  1.00 40.10           H  
ATOM   2246  CA  ARG A 158     -20.241  -6.765   7.462  1.00 40.10           C  
ATOM   2247  HA  ARG A 158     -20.611  -6.020   8.166  1.00 40.10           H  
ATOM   2248  C   ARG A 158     -19.659  -7.879   8.340  1.00 40.10           C  
ATOM   2249  CB  ARG A 158     -21.433  -7.263   6.623  1.00 40.10           C  
ATOM   2250  HB2 ARG A 158     -22.013  -7.961   7.227  1.00 40.10           H  
ATOM   2251  HB3 ARG A 158     -21.069  -7.795   5.744  1.00 40.10           H  
ATOM   2252  O   ARG A 158     -20.025  -7.962   9.514  1.00 40.10           O  
ATOM   2253  CG  ARG A 158     -22.368  -6.117   6.193  1.00 40.10           C  
ATOM   2254  HG2 ARG A 158     -21.831  -5.426   5.544  1.00 40.10           H  
ATOM   2255  HG3 ARG A 158     -22.703  -5.574   7.077  1.00 40.10           H  
ATOM   2256  CD  ARG A 158     -23.598  -6.665   5.453  1.00 40.10           C  
ATOM   2257  HD2 ARG A 158     -24.157  -7.304   6.138  1.00 40.10           H  
ATOM   2258  HD3 ARG A 158     -23.258  -7.268   4.610  1.00 40.10           H  
ATOM   2259  NE  ARG A 158     -24.468  -5.584   4.945  1.00 40.10           N  
ATOM   2260  HE  ARG A 158     -24.029  -4.691   4.772  1.00 40.10           H  
ATOM   2261  NH1 ARG A 158     -26.410  -6.800   4.689  1.00 40.10           N  
ATOM   2262 HH11 ARG A 158     -25.949  -7.630   5.032  1.00 40.10           H  
ATOM   2263 HH12 ARG A 158     -27.372  -6.843   4.384  1.00 40.10           H  
ATOM   2264  NH2 ARG A 158     -26.372  -4.657   4.094  1.00 40.10           N  
ATOM   2265 HH21 ARG A 158     -25.899  -3.778   3.940  1.00 40.10           H  
ATOM   2266 HH22 ARG A 158     -27.333  -4.739   3.794  1.00 40.10           H  
ATOM   2267  CZ  ARG A 158     -25.739  -5.685   4.583  1.00 40.10           C  
ATOM   2268  N   VAL A 159     -18.711  -8.675   7.840  1.00 42.51           N  
ATOM   2269  H   VAL A 159     -18.479  -8.583   6.861  1.00 42.51           H  
ATOM   2270  CA  VAL A 159     -18.051  -9.731   8.636  1.00 42.51           C  
ATOM   2271  HA  VAL A 159     -18.825 -10.323   9.125  1.00 42.51           H  
ATOM   2272  C   VAL A 159     -17.191  -9.129   9.759  1.00 42.51           C  
ATOM   2273  CB  VAL A 159     -17.249 -10.690   7.730  1.00 42.51           C  
ATOM   2274  HB  VAL A 159     -16.541 -10.114   7.135  1.00 42.51           H  
ATOM   2275  O   VAL A 159     -17.219  -9.632  10.886  1.00 42.51           O  
ATOM   2276  CG1 VAL A 159     -16.479 -11.745   8.537  1.00 42.51           C  
ATOM   2277 HG11 VAL A 159     -17.159 -12.294   9.190  1.00 42.51           H  
ATOM   2278 HG12 VAL A 159     -15.702 -11.269   9.136  1.00 42.51           H  
ATOM   2279 HG13 VAL A 159     -15.994 -12.444   7.856  1.00 42.51           H  
ATOM   2280  CG2 VAL A 159     -18.184 -11.467   6.790  1.00 42.51           C  
ATOM   2281 HG21 VAL A 159     -18.819 -12.143   7.363  1.00 42.51           H  
ATOM   2282 HG22 VAL A 159     -18.825 -10.791   6.223  1.00 42.51           H  
ATOM   2283 HG23 VAL A 159     -17.590 -12.046   6.083  1.00 42.51           H  
ATOM   2284  N   LYS A 160     -16.502  -8.002   9.522  1.00 40.06           N  
ATOM   2285  H   LYS A 160     -16.478  -7.644   8.578  1.00 40.06           H  
ATOM   2286  CA  LYS A 160     -15.708  -7.315  10.563  1.00 40.06           C  
ATOM   2287  HA  LYS A 160     -15.107  -8.073  11.065  1.00 40.06           H  
ATOM   2288  C   LYS A 160     -16.603  -6.691  11.652  1.00 40.06           C  
ATOM   2289  CB  LYS A 160     -14.736  -6.311   9.896  1.00 40.06           C  
ATOM   2290  HB2 LYS A 160     -15.227  -5.345   9.776  1.00 40.06           H  
ATOM   2291  HB3 LYS A 160     -14.478  -6.677   8.902  1.00 40.06           H  
ATOM   2292  O   LYS A 160     -16.305  -6.829  12.842  1.00 40.06           O  
ATOM   2293  CG  LYS A 160     -13.414  -6.137  10.675  1.00 40.06           C  
ATOM   2294  HG2 LYS A 160     -12.943  -7.113  10.789  1.00 40.06           H  
ATOM   2295  HG3 LYS A 160     -13.636  -5.743  11.667  1.00 40.06           H  
ATOM   2296  CD  LYS A 160     -12.414  -5.188   9.971  1.00 40.06           C  
ATOM   2297  HD2 LYS A 160     -12.208  -5.555   8.965  1.00 40.06           H  
ATOM   2298  HD3 LYS A 160     -12.864  -4.199   9.895  1.00 40.06           H  
ATOM   2299  CE  LYS A 160     -11.085  -5.079  10.753  1.00 40.06           C  
ATOM   2300  HE2 LYS A 160     -10.573  -6.041  10.732  1.00 40.06           H  
ATOM   2301  HE3 LYS A 160     -11.319  -4.850  11.792  1.00 40.06           H  
ATOM   2302  NZ  LYS A 160     -10.165  -4.016  10.257  1.00 40.06           N  
ATOM   2303  HZ1 LYS A 160      -9.768  -4.185   9.344  1.00 40.06           H  
ATOM   2304  HZ2 LYS A 160      -9.401  -3.883  10.903  1.00 40.06           H  
ATOM   2305  HZ3 LYS A 160     -10.598  -3.103  10.280  1.00 40.06           H  
ATOM   2306  N   LYS A 161     -17.762  -6.126  11.279  1.00 40.15           N  
ATOM   2307  H   LYS A 161     -17.932  -6.021  10.289  1.00 40.15           H  
ATOM   2308  CA  LYS A 161     -18.768  -5.613  12.239  1.00 40.15           C  
ATOM   2309  HA  LYS A 161     -18.253  -4.988  12.968  1.00 40.15           H  
ATOM   2310  C   LYS A 161     -19.436  -6.723  13.073  1.00 40.15           C  
ATOM   2311  CB  LYS A 161     -19.800  -4.727  11.509  1.00 40.15           C  
ATOM   2312  HB2 LYS A 161     -20.645  -4.557  12.177  1.00 40.15           H  
ATOM   2313  HB3 LYS A 161     -20.165  -5.241  10.620  1.00 40.15           H  
ATOM   2314  O   LYS A 161     -19.702  -6.522  14.262  1.00 40.15           O  
ATOM   2315  CG  LYS A 161     -19.213  -3.354  11.121  1.00 40.15           C  
ATOM   2316  HG2 LYS A 161     -18.833  -2.870  12.020  1.00 40.15           H  
ATOM   2317  HG3 LYS A 161     -18.381  -3.497  10.431  1.00 40.15           H  
ATOM   2318  CD  LYS A 161     -20.252  -2.424  10.465  1.00 40.15           C  
ATOM   2319  HD2 LYS A 161     -20.604  -2.883   9.541  1.00 40.15           H  
ATOM   2320  HD3 LYS A 161     -21.095  -2.291  11.143  1.00 40.15           H  
ATOM   2321  CE  LYS A 161     -19.620  -1.055  10.152  1.00 40.15           C  
ATOM   2322  HE2 LYS A 161     -18.753  -1.213   9.510  1.00 40.15           H  
ATOM   2323  HE3 LYS A 161     -19.258  -0.619  11.084  1.00 40.15           H  
ATOM   2324  NZ  LYS A 161     -20.562  -0.110   9.490  1.00 40.15           N  
ATOM   2325  HZ1 LYS A 161     -20.861  -0.462   8.592  1.00 40.15           H  
ATOM   2326  HZ2 LYS A 161     -21.374   0.074  10.062  1.00 40.15           H  
ATOM   2327  HZ3 LYS A 161     -20.105   0.774   9.315  1.00 40.15           H  
ATOM   2328  N   MET A 162     -19.627  -7.925  12.522  1.00 32.05           N  
ATOM   2329  H   MET A 162     -19.475  -8.032  11.529  1.00 32.05           H  
ATOM   2330  CA  MET A 162     -20.077  -9.093  13.305  1.00 32.05           C  
ATOM   2331  HA  MET A 162     -20.907  -8.785  13.942  1.00 32.05           H  
ATOM   2332  C   MET A 162     -19.000  -9.640  14.257  1.00 32.05           C  
ATOM   2333  CB  MET A 162     -20.590 -10.204  12.376  1.00 32.05           C  
ATOM   2334  HB2 MET A 162     -20.344 -11.177  12.800  1.00 32.05           H  
ATOM   2335  HB3 MET A 162     -20.120 -10.133  11.394  1.00 32.05           H  
ATOM   2336  O   MET A 162     -19.322 -10.148  15.333  1.00 32.05           O  
ATOM   2337  CG  MET A 162     -22.112 -10.133  12.236  1.00 32.05           C  
ATOM   2338  HG2 MET A 162     -22.564 -10.207  13.225  1.00 32.05           H  
ATOM   2339  HG3 MET A 162     -22.378  -9.168  11.805  1.00 32.05           H  
ATOM   2340  SD  MET A 162     -22.804 -11.439  11.194  1.00 32.05           S  
ATOM   2341  CE  MET A 162     -24.550 -10.951  11.217  1.00 32.05           C  
ATOM   2342  HE1 MET A 162     -24.659  -9.945  10.810  1.00 32.05           H  
ATOM   2343  HE2 MET A 162     -25.129 -11.648  10.612  1.00 32.05           H  
ATOM   2344  HE3 MET A 162     -24.925 -10.972  12.240  1.00 32.05           H  
ATOM   2345  N   ARG A 163     -17.711  -9.512  13.916  1.00 44.99           N  
ATOM   2346  H   ARG A 163     -17.495  -9.151  12.998  1.00 44.99           H  
ATOM   2347  CA  ARG A 163     -16.615 -10.028  14.756  1.00 44.99           C  
ATOM   2348  HA  ARG A 163     -16.935 -11.000  15.132  1.00 44.99           H  
ATOM   2349  C   ARG A 163     -16.367  -9.174  16.009  1.00 44.99           C  
ATOM   2350  CB  ARG A 163     -15.361 -10.241  13.883  1.00 44.99           C  
ATOM   2351  HB2 ARG A 163     -15.664 -10.337  12.840  1.00 44.99           H  
ATOM   2352  HB3 ARG A 163     -14.701  -9.377  13.961  1.00 44.99           H  
ATOM   2353  O   ARG A 163     -16.011  -9.722  17.051  1.00 44.99           O  
ATOM   2354  CG  ARG A 163     -14.603 -11.526  14.257  1.00 44.99           C  
ATOM   2355  HG2 ARG A 163     -14.168 -11.411  15.250  1.00 44.99           H  
ATOM   2356  HG3 ARG A 163     -15.299 -12.364  14.268  1.00 44.99           H  
ATOM   2357  CD  ARG A 163     -13.494 -11.825  13.236  1.00 44.99           C  
ATOM   2358  HD2 ARG A 163     -12.799 -10.986  13.213  1.00 44.99           H  
ATOM   2359  HD3 ARG A 163     -13.952 -11.925  12.252  1.00 44.99           H  
ATOM   2360  NE  ARG A 163     -12.756 -13.065  13.564  1.00 44.99           N  
ATOM   2361  HE  ARG A 163     -12.913 -13.469  14.476  1.00 44.99           H  
ATOM   2362  NH1 ARG A 163     -11.617 -13.290  11.574  1.00 44.99           N  
ATOM   2363 HH11 ARG A 163     -12.054 -12.455  11.211  1.00 44.99           H  
ATOM   2364 HH12 ARG A 163     -10.952 -13.787  10.999  1.00 44.99           H  
ATOM   2365  NH2 ARG A 163     -11.291 -14.778  13.193  1.00 44.99           N  
ATOM   2366 HH21 ARG A 163     -10.637 -15.248  12.583  1.00 44.99           H  
ATOM   2367 HH22 ARG A 163     -11.459 -15.160  14.113  1.00 44.99           H  
ATOM   2368  CZ  ARG A 163     -11.898 -13.701  12.779  1.00 44.99           C  
ATOM   2369  N   LEU A 164     -16.628  -7.864  15.953  1.00 42.66           N  
ATOM   2370  H   LEU A 164     -16.856  -7.475  15.050  1.00 42.66           H  
ATOM   2371  CA  LEU A 164     -16.474  -6.948  17.097  1.00 42.66           C  
ATOM   2372  HA  LEU A 164     -15.616  -7.267  17.688  1.00 42.66           H  
ATOM   2373  C   LEU A 164     -17.667  -6.965  18.066  1.00 42.66           C  
ATOM   2374  CB  LEU A 164     -16.198  -5.530  16.566  1.00 42.66           C  
ATOM   2375  HB2 LEU A 164     -16.307  -4.815  17.381  1.00 42.66           H  
ATOM   2376  HB3 LEU A 164     -16.945  -5.288  15.810  1.00 42.66           H  
ATOM   2377  O   LEU A 164     -17.477  -6.858  19.279  1.00 42.66           O  
ATOM   2378  CG  LEU A 164     -14.788  -5.368  15.963  1.00 42.66           C  
ATOM   2379  HG  LEU A 164     -14.596  -6.174  15.255  1.00 42.66           H  
ATOM   2380  CD1 LEU A 164     -14.703  -4.042  15.213  1.00 42.66           C  
ATOM   2381 HD11 LEU A 164     -13.706  -3.916  14.790  1.00 42.66           H  
ATOM   2382 HD12 LEU A 164     -14.901  -3.210  15.888  1.00 42.66           H  
ATOM   2383 HD13 LEU A 164     -15.425  -4.027  14.396  1.00 42.66           H  
ATOM   2384  CD2 LEU A 164     -13.701  -5.386  17.042  1.00 42.66           C  
ATOM   2385 HD21 LEU A 164     -12.731  -5.206  16.578  1.00 42.66           H  
ATOM   2386 HD22 LEU A 164     -13.884  -4.599  17.773  1.00 42.66           H  
ATOM   2387 HD23 LEU A 164     -13.664  -6.354  17.543  1.00 42.66           H  
ATOM   2388  N   SER A 165     -18.884  -7.191  17.570  1.00 49.14           N  
ATOM   2389  H   SER A 165     -19.000  -7.288  16.571  1.00 49.14           H  
ATOM   2390  CA  SER A 165     -20.067  -7.339  18.431  1.00 49.14           C  
ATOM   2391  HA  SER A 165     -20.073  -6.521  19.151  1.00 49.14           H  
ATOM   2392  C   SER A 165     -20.027  -8.637  19.249  1.00 49.14           C  
ATOM   2393  CB  SER A 165     -21.352  -7.220  17.606  1.00 49.14           C  
ATOM   2394  HB2 SER A 165     -21.503  -6.177  17.329  1.00 49.14           H  
ATOM   2395  HB3 SER A 165     -22.201  -7.546  18.207  1.00 49.14           H  
ATOM   2396  O   SER A 165     -20.362  -8.630  20.434  1.00 49.14           O  
ATOM   2397  OG  SER A 165     -21.277  -7.996  16.428  1.00 49.14           O  
ATOM   2398  HG  SER A 165     -21.007  -7.425  15.705  1.00 49.14           H  
ATOM   2399  N   ASN A 166     -19.507  -9.731  18.684  1.00 43.22           N  
ATOM   2400  H   ASN A 166     -19.334  -9.713  17.690  1.00 43.22           H  
ATOM   2401  CA  ASN A 166     -19.376 -11.000  19.407  1.00 43.22           C  
ATOM   2402  HA  ASN A 166     -20.237 -11.104  20.068  1.00 43.22           H  
ATOM   2403  C   ASN A 166     -18.167 -11.072  20.356  1.00 43.22           C  
ATOM   2404  CB  ASN A 166     -19.426 -12.153  18.393  1.00 43.22           C  
ATOM   2405  HB2 ASN A 166     -19.029 -13.058  18.852  1.00 43.22           H  
ATOM   2406  HB3 ASN A 166     -18.818 -11.912  17.521  1.00 43.22           H  
ATOM   2407  O   ASN A 166     -18.201 -11.845  21.315  1.00 43.22           O  
ATOM   2408  CG  ASN A 166     -20.851 -12.464  17.959  1.00 43.22           C  
ATOM   2409  ND2 ASN A 166     -21.022 -13.126  16.839  1.00 43.22           N  
ATOM   2410 HD21 ASN A 166     -20.247 -13.317  16.222  1.00 43.22           H  
ATOM   2411 HD22 ASN A 166     -21.978 -13.309  16.570  1.00 43.22           H  
ATOM   2412  OD1 ASN A 166     -21.821 -12.162  18.635  1.00 43.22           O  
ATOM   2413  N   ARG A 167     -17.132 -10.241  20.163  1.00 44.71           N  
ATOM   2414  H   ARG A 167     -17.127  -9.665  19.333  1.00 44.71           H  
ATOM   2415  CA  ARG A 167     -16.020 -10.121  21.126  1.00 44.71           C  
ATOM   2416  HA  ARG A 167     -15.829 -11.114  21.535  1.00 44.71           H  
ATOM   2417  C   ARG A 167     -16.401  -9.258  22.337  1.00 44.71           C  
ATOM   2418  CB  ARG A 167     -14.743  -9.652  20.405  1.00 44.71           C  
ATOM   2419  HB2 ARG A 167     -14.802  -9.939  19.355  1.00 44.71           H  
ATOM   2420  HB3 ARG A 167     -14.665  -8.566  20.455  1.00 44.71           H  
ATOM   2421  O   ARG A 167     -16.007  -9.586  23.451  1.00 44.71           O  
ATOM   2422  CG  ARG A 167     -13.476 -10.304  20.986  1.00 44.71           C  
ATOM   2423  HG2 ARG A 167     -13.581 -11.388  20.937  1.00 44.71           H  
ATOM   2424  HG3 ARG A 167     -13.353 -10.007  22.028  1.00 44.71           H  
ATOM   2425  CD  ARG A 167     -12.233  -9.889  20.182  1.00 44.71           C  
ATOM   2426  HD2 ARG A 167     -12.061  -8.824  20.339  1.00 44.71           H  
ATOM   2427  HD3 ARG A 167     -12.425 -10.058  19.123  1.00 44.71           H  
ATOM   2428  NE  ARG A 167     -11.029 -10.652  20.576  1.00 44.71           N  
ATOM   2429  HE  ARG A 167     -11.154 -11.399  21.245  1.00 44.71           H  
ATOM   2430  NH1 ARG A 167      -9.483  -9.450  19.363  1.00 44.71           N  
ATOM   2431 HH11 ARG A 167     -10.195  -8.791  19.083  1.00 44.71           H  
ATOM   2432 HH12 ARG A 167      -8.522  -9.282  19.103  1.00 44.71           H  
ATOM   2433  NH2 ARG A 167      -8.813 -11.201  20.562  1.00 44.71           N  
ATOM   2434 HH21 ARG A 167      -7.865 -11.008  20.271  1.00 44.71           H  
ATOM   2435 HH22 ARG A 167      -8.969 -11.949  21.222  1.00 44.71           H  
ATOM   2436  CZ  ARG A 167      -9.788 -10.432  20.167  1.00 44.71           C  
ATOM   2437  N   ARG A 168     -17.263  -8.244  22.154  1.00 43.99           N  
ATOM   2438  H   ARG A 168     -17.504  -7.992  21.206  1.00 43.99           H  
ATOM   2439  CA  ARG A 168     -17.883  -7.496  23.268  1.00 43.99           C  
ATOM   2440  HA  ARG A 168     -17.102  -7.237  23.982  1.00 43.99           H  
ATOM   2441  C   ARG A 168     -18.869  -8.339  24.081  1.00 43.99           C  
ATOM   2442  CB  ARG A 168     -18.542  -6.196  22.761  1.00 43.99           C  
ATOM   2443  HB2 ARG A 168     -19.547  -6.112  23.174  1.00 43.99           H  
ATOM   2444  HB3 ARG A 168     -18.629  -6.211  21.674  1.00 43.99           H  
ATOM   2445  O   ARG A 168     -18.918  -8.186  25.294  1.00 43.99           O  
ATOM   2446  CG  ARG A 168     -17.738  -4.961  23.200  1.00 43.99           C  
ATOM   2447  HG2 ARG A 168     -16.734  -5.017  22.779  1.00 43.99           H  
ATOM   2448  HG3 ARG A 168     -17.667  -4.951  24.288  1.00 43.99           H  
ATOM   2449  CD  ARG A 168     -18.412  -3.664  22.733  1.00 43.99           C  
ATOM   2450  HD2 ARG A 168     -19.427  -3.636  23.131  1.00 43.99           H  
ATOM   2451  HD3 ARG A 168     -18.459  -3.666  21.644  1.00 43.99           H  
ATOM   2452  NE  ARG A 168     -17.676  -2.470  23.194  1.00 43.99           N  
ATOM   2453  HE  ARG A 168     -16.850  -2.625  23.754  1.00 43.99           H  
ATOM   2454  NH1 ARG A 168     -19.063  -0.873  22.288  1.00 43.99           N  
ATOM   2455 HH11 ARG A 168     -19.678  -1.595  21.941  1.00 43.99           H  
ATOM   2456 HH12 ARG A 168     -19.294   0.101  22.152  1.00 43.99           H  
ATOM   2457  NH2 ARG A 168     -17.265  -0.239  23.437  1.00 43.99           N  
ATOM   2458 HH21 ARG A 168     -16.437  -0.432  23.984  1.00 43.99           H  
ATOM   2459 HH22 ARG A 168     -17.517   0.725  23.271  1.00 43.99           H  
ATOM   2460  CZ  ARG A 168     -18.003  -1.206  22.972  1.00 43.99           C  
ATOM   2461  N   LYS A 169     -19.588  -9.279  23.456  1.00 45.34           N  
ATOM   2462  H   LYS A 169     -19.581  -9.291  22.446  1.00 45.34           H  
ATOM   2463  CA  LYS A 169     -20.498 -10.181  24.186  1.00 45.34           C  
ATOM   2464  HA  LYS A 169     -21.085  -9.585  24.884  1.00 45.34           H  
ATOM   2465  C   LYS A 169     -19.778 -11.194  25.085  1.00 45.34           C  
ATOM   2466  CB  LYS A 169     -21.475 -10.864  23.215  1.00 45.34           C  
ATOM   2467  HB2 LYS A 169     -20.940 -11.247  22.346  1.00 45.34           H  
ATOM   2468  HB3 LYS A 169     -21.943 -11.704  23.729  1.00 45.34           H  
ATOM   2469  O   LYS A 169     -20.308 -11.541  26.134  1.00 45.34           O  
ATOM   2470  CG  LYS A 169     -22.586  -9.893  22.777  1.00 45.34           C  
ATOM   2471  HG2 LYS A 169     -22.158  -9.069  22.206  1.00 45.34           H  
ATOM   2472  HG3 LYS A 169     -23.062  -9.482  23.668  1.00 45.34           H  
ATOM   2473  CD  LYS A 169     -23.658 -10.599  21.936  1.00 45.34           C  
ATOM   2474  HD2 LYS A 169     -24.061 -11.434  22.509  1.00 45.34           H  
ATOM   2475  HD3 LYS A 169     -23.208 -10.979  21.019  1.00 45.34           H  
ATOM   2476  CE  LYS A 169     -24.789  -9.618  21.597  1.00 45.34           C  
ATOM   2477  HE2 LYS A 169     -25.138  -9.162  22.524  1.00 45.34           H  
ATOM   2478  HE3 LYS A 169     -24.385  -8.825  20.968  1.00 45.34           H  
ATOM   2479  NZ  LYS A 169     -25.923 -10.292  20.914  1.00 45.34           N  
ATOM   2480  HZ1 LYS A 169     -26.324 -11.005  21.507  1.00 45.34           H  
ATOM   2481  HZ2 LYS A 169     -25.620 -10.726  20.053  1.00 45.34           H  
ATOM   2482  HZ3 LYS A 169     -26.654  -9.630  20.698  1.00 45.34           H  
ATOM   2483  N   ARG A 170     -18.560 -11.631  24.740  1.00 49.53           N  
ATOM   2484  H   ARG A 170     -18.167 -11.316  23.864  1.00 49.53           H  
ATOM   2485  CA  ARG A 170     -17.817 -12.620  25.552  1.00 49.53           C  
ATOM   2486  HA  ARG A 170     -18.537 -13.269  26.049  1.00 49.53           H  
ATOM   2487  C   ARG A 170     -17.027 -12.036  26.728  1.00 49.53           C  
ATOM   2488  CB  ARG A 170     -16.947 -13.521  24.668  1.00 49.53           C  
ATOM   2489  HB2 ARG A 170     -16.313 -14.133  25.309  1.00 49.53           H  
ATOM   2490  HB3 ARG A 170     -16.308 -12.908  24.032  1.00 49.53           H  
ATOM   2491  O   ARG A 170     -16.749 -12.780  27.651  1.00 49.53           O  
ATOM   2492  CG  ARG A 170     -17.813 -14.455  23.811  1.00 49.53           C  
ATOM   2493  HG2 ARG A 170     -18.383 -13.855  23.101  1.00 49.53           H  
ATOM   2494  HG3 ARG A 170     -18.509 -15.006  24.444  1.00 49.53           H  
ATOM   2495  CD  ARG A 170     -16.934 -15.451  23.049  1.00 49.53           C  
ATOM   2496  HD2 ARG A 170     -16.051 -14.929  22.681  1.00 49.53           H  
ATOM   2497  HD3 ARG A 170     -16.618 -16.235  23.737  1.00 49.53           H  
ATOM   2498  NE  ARG A 170     -17.655 -16.029  21.900  1.00 49.53           N  
ATOM   2499  HE  ARG A 170     -18.591 -15.686  21.736  1.00 49.53           H  
ATOM   2500  NH1 ARG A 170     -16.019 -17.491  21.225  1.00 49.53           N  
ATOM   2501 HH11 ARG A 170     -15.711 -18.241  20.623  1.00 49.53           H  
ATOM   2502 HH12 ARG A 170     -15.492 -17.276  22.059  1.00 49.53           H  
ATOM   2503  NH2 ARG A 170     -17.899 -17.314  20.037  1.00 49.53           N  
ATOM   2504 HH21 ARG A 170     -18.845 -16.978  19.922  1.00 49.53           H  
ATOM   2505 HH22 ARG A 170     -17.567 -18.061  19.443  1.00 49.53           H  
ATOM   2506  CZ  ARG A 170     -17.189 -16.937  21.063  1.00 49.53           C  
ATOM   2507  N   ASN A 171     -16.761 -10.727  26.749  1.00 48.59           N  
ATOM   2508  H   ASN A 171     -16.981 -10.177  25.931  1.00 48.59           H  
ATOM   2509  CA  ASN A 171     -16.168 -10.043  27.912  1.00 48.59           C  
ATOM   2510  HA  ASN A 171     -15.748 -10.792  28.584  1.00 48.59           H  
ATOM   2511  C   ASN A 171     -17.201  -9.307  28.786  1.00 48.59           C  
ATOM   2512  CB  ASN A 171     -15.001  -9.145  27.458  1.00 48.59           C  
ATOM   2513  HB2 ASN A 171     -15.255  -8.624  26.534  1.00 48.59           H  
ATOM   2514  HB3 ASN A 171     -14.810  -8.395  28.226  1.00 48.59           H  
ATOM   2515  O   ASN A 171     -16.829  -8.636  29.741  1.00 48.59           O  
ATOM   2516  CG  ASN A 171     -13.702  -9.909  27.268  1.00 48.59           C  
ATOM   2517  ND2 ASN A 171     -12.615  -9.217  27.023  1.00 48.59           N  
ATOM   2518 HD21 ASN A 171     -12.626  -8.210  27.099  1.00 48.59           H  
ATOM   2519 HD22 ASN A 171     -11.757  -9.750  27.030  1.00 48.59           H  
ATOM   2520  OD1 ASN A 171     -13.628 -11.121  27.319  1.00 48.59           O  
ATOM   2521  N   SER A 172     -18.498  -9.454  28.493  1.00 46.78           N  
ATOM   2522  H   SER A 172     -18.743  -9.985  27.670  1.00 46.78           H  
ATOM   2523  CA  SER A 172     -19.589  -8.956  29.348  1.00 46.78           C  
ATOM   2524  HA  SER A 172     -19.205  -8.115  29.925  1.00 46.78           H  
ATOM   2525  C   SER A 172     -20.071  -9.970  30.398  1.00 46.78           C  
ATOM   2526  CB  SER A 172     -20.735  -8.386  28.504  1.00 46.78           C  
ATOM   2527  HB2 SER A 172     -20.331  -7.613  27.850  1.00 46.78           H  
ATOM   2528  HB3 SER A 172     -21.465  -7.917  29.164  1.00 46.78           H  
ATOM   2529  O   SER A 172     -21.063  -9.730  31.074  1.00 46.78           O  
ATOM   2530  OG  SER A 172     -21.396  -9.353  27.703  1.00 46.78           O  
ATOM   2531  HG  SER A 172     -20.883 -10.162  27.633  1.00 46.78           H  
ATOM   2532  N   SER A 173     -19.367 -11.095  30.580  1.00 47.37           N  
ATOM   2533  H   SER A 173     -18.535 -11.261  30.032  1.00 47.37           H  
ATOM   2534  CA  SER A 173     -19.666 -12.079  31.634  1.00 47.37           C  
ATOM   2535  HA  SER A 173     -20.747 -12.209  31.670  1.00 47.37           H  
ATOM   2536  C   SER A 173     -19.257 -11.629  33.045  1.00 47.37           C  
ATOM   2537  CB  SER A 173     -19.067 -13.443  31.281  1.00 47.37           C  
ATOM   2538  HB2 SER A 173     -19.270 -14.162  32.076  1.00 47.37           H  
ATOM   2539  HB3 SER A 173     -19.530 -13.803  30.362  1.00 47.37           H  
ATOM   2540  O   SER A 173     -19.444 -12.379  34.000  1.00 47.37           O  
ATOM   2541  OG  SER A 173     -17.675 -13.328  31.073  1.00 47.37           O  
ATOM   2542  HG  SER A 173     -17.221 -13.545  31.891  1.00 47.37           H  
ATOM   2543  N   VAL A 174     -18.767 -10.397  33.212  1.00 40.08           N  
ATOM   2544  H   VAL A 174     -18.640  -9.819  32.393  1.00 40.08           H  
ATOM   2545  CA  VAL A 174     -18.743  -9.723  34.515  1.00 40.08           C  
ATOM   2546  HA  VAL A 174     -18.609 -10.468  35.298  1.00 40.08           H  
ATOM   2547  C   VAL A 174     -20.104  -9.066  34.731  1.00 40.08           C  
ATOM   2548  CB  VAL A 174     -17.562  -8.745  34.653  1.00 40.08           C  
ATOM   2549  HB  VAL A 174     -17.635  -7.967  33.893  1.00 40.08           H  
ATOM   2550  O   VAL A 174     -20.351  -7.936  34.322  1.00 40.08           O  
ATOM   2551  CG1 VAL A 174     -17.542  -8.094  36.044  1.00 40.08           C  
ATOM   2552 HG11 VAL A 174     -16.675  -7.440  36.133  1.00 40.08           H  
ATOM   2553 HG12 VAL A 174     -18.436  -7.488  36.192  1.00 40.08           H  
ATOM   2554 HG13 VAL A 174     -17.494  -8.857  36.821  1.00 40.08           H  
ATOM   2555  CG2 VAL A 174     -16.232  -9.491  34.473  1.00 40.08           C  
ATOM   2556 HG21 VAL A 174     -15.402  -8.800  34.614  1.00 40.08           H  
ATOM   2557 HG22 VAL A 174     -16.163  -9.904  33.466  1.00 40.08           H  
ATOM   2558 HG23 VAL A 174     -16.151 -10.298  35.201  1.00 40.08           H  
ATOM   2559  N   GLN A 175     -20.997  -9.862  35.320  1.00 37.87           N  
ATOM   2560  H   GLN A 175     -20.703 -10.825  35.391  1.00 37.87           H  
ATOM   2561  CA  GLN A 175     -22.032  -9.464  36.277  1.00 37.87           C  
ATOM   2562  HA  GLN A 175     -22.919 -10.067  36.085  1.00 37.87           H  
ATOM   2563  C   GLN A 175     -22.485  -7.992  36.211  1.00 37.87           C  
ATOM   2564  CB  GLN A 175     -21.520  -9.816  37.689  1.00 37.87           C  
ATOM   2565  HB2 GLN A 175     -20.523  -9.394  37.813  1.00 37.87           H  
ATOM   2566  HB3 GLN A 175     -22.174  -9.359  38.432  1.00 37.87           H  
ATOM   2567  O   GLN A 175     -22.090  -7.168  37.031  1.00 37.87           O  
ATOM   2568  CG  GLN A 175     -21.491 -11.328  37.974  1.00 37.87           C  
ATOM   2569  HG2 GLN A 175     -20.965 -11.850  37.176  1.00 37.87           H  
ATOM   2570  HG3 GLN A 175     -22.515 -11.701  38.010  1.00 37.87           H  
ATOM   2571  CD  GLN A 175     -20.785 -11.662  39.288  1.00 37.87           C  
ATOM   2572  NE2 GLN A 175     -21.131 -12.752  39.939  1.00 37.87           N  
ATOM   2573 HE21 GLN A 175     -20.617 -12.923  40.791  1.00 37.87           H  
ATOM   2574 HE22 GLN A 175     -21.855 -13.368  39.597  1.00 37.87           H  
ATOM   2575  OE1 GLN A 175     -19.892 -10.976  39.744  1.00 37.87           O  
ATOM   2576  N   SER A 176     -23.434  -7.686  35.326  1.00 44.99           N  
ATOM   2577  H   SER A 176     -23.619  -8.323  34.565  1.00 44.99           H  
ATOM   2578  CA  SER A 176     -24.513  -6.778  35.711  1.00 44.99           C  
ATOM   2579  HA  SER A 176     -24.324  -6.428  36.726  1.00 44.99           H  
ATOM   2580  C   SER A 176     -25.802  -7.593  35.776  1.00 44.99           C  
ATOM   2581  CB  SER A 176     -24.564  -5.493  34.873  1.00 44.99           C  
ATOM   2582  HB2 SER A 176     -25.139  -4.748  35.424  1.00 44.99           H  
ATOM   2583  HB3 SER A 176     -23.550  -5.114  34.748  1.00 44.99           H  
ATOM   2584  O   SER A 176     -26.422  -7.961  34.780  1.00 44.99           O  
ATOM   2585  OG  SER A 176     -25.163  -5.661  33.608  1.00 44.99           O  
ATOM   2586  HG  SER A 176     -25.052  -4.852  33.102  1.00 44.99           H  
ATOM   2587  N   THR A 177     -26.187  -7.956  36.995  1.00 44.45           N  
ATOM   2588  H   THR A 177     -25.594  -7.736  37.783  1.00 44.45           H  
ATOM   2589  CA  THR A 177     -27.550  -8.373  37.320  1.00 44.45           C  
ATOM   2590  HA  THR A 177     -27.879  -9.143  36.622  1.00 44.45           H  
ATOM   2591  C   THR A 177     -28.465  -7.162  37.142  1.00 44.45           C  
ATOM   2592  CB  THR A 177     -27.626  -8.932  38.754  1.00 44.45           C  
ATOM   2593  HB  THR A 177     -28.642  -8.840  39.137  1.00 44.45           H  
ATOM   2594  O   THR A 177     -28.875  -6.534  38.114  1.00 44.45           O  
ATOM   2595  CG2 THR A 177     -27.242 -10.407  38.809  1.00 44.45           C  
ATOM   2596 HG21 THR A 177     -26.225 -10.541  38.440  1.00 44.45           H  
ATOM   2597 HG22 THR A 177     -27.296 -10.756  39.841  1.00 44.45           H  
ATOM   2598 HG23 THR A 177     -27.932 -10.993  38.201  1.00 44.45           H  
ATOM   2599  OG1 THR A 177     -26.736  -8.233  39.598  1.00 44.45           O  
ATOM   2600  HG1 THR A 177     -27.158  -7.398  39.812  1.00 44.45           H  
ATOM   2601  N   VAL A 178     -28.747  -6.793  35.893  1.00 41.20           N  
ATOM   2602  H   VAL A 178     -28.281  -7.277  35.139  1.00 41.20           H  
ATOM   2603  CA  VAL A 178     -29.901  -5.958  35.559  1.00 41.20           C  
ATOM   2604  HA  VAL A 178     -30.043  -5.229  36.358  1.00 41.20           H  
ATOM   2605  C   VAL A 178     -31.098  -6.908  35.468  1.00 41.20           C  
ATOM   2606  CB  VAL A 178     -29.698  -5.140  34.274  1.00 41.20           C  
ATOM   2607  HB  VAL A 178     -29.504  -5.810  33.436  1.00 41.20           H  
ATOM   2608  O   VAL A 178     -31.053  -7.856  34.678  1.00 41.20           O  
ATOM   2609  CG1 VAL A 178     -30.939  -4.291  33.965  1.00 41.20           C  
ATOM   2610 HG11 VAL A 178     -31.797  -4.933  33.767  1.00 41.20           H  
ATOM   2611 HG12 VAL A 178     -30.760  -3.689  33.074  1.00 41.20           H  
ATOM   2612 HG13 VAL A 178     -31.167  -3.630  34.801  1.00 41.20           H  
ATOM   2613  CG2 VAL A 178     -28.507  -4.185  34.437  1.00 41.20           C  
ATOM   2614 HG21 VAL A 178     -28.669  -3.517  35.284  1.00 41.20           H  
ATOM   2615 HG22 VAL A 178     -27.593  -4.757  34.598  1.00 41.20           H  
ATOM   2616 HG23 VAL A 178     -28.384  -3.593  33.530  1.00 41.20           H  
ATOM   2617  N   PRO A 179     -32.137  -6.731  36.304  1.00 41.77           N  
ATOM   2618  CA  PRO A 179     -33.304  -7.602  36.308  1.00 41.77           C  
ATOM   2619  HA  PRO A 179     -32.987  -8.598  36.616  1.00 41.77           H  
ATOM   2620  C   PRO A 179     -33.957  -7.666  34.925  1.00 41.77           C  
ATOM   2621  CB  PRO A 179     -34.260  -7.029  37.359  1.00 41.77           C  
ATOM   2622  HB2 PRO A 179     -34.974  -6.352  36.889  1.00 41.77           H  
ATOM   2623  HB3 PRO A 179     -34.788  -7.816  37.897  1.00 41.77           H  
ATOM   2624  O   PRO A 179     -34.182  -6.642  34.281  1.00 41.77           O  
ATOM   2625  CG  PRO A 179     -33.347  -6.225  38.279  1.00 41.77           C  
ATOM   2626  HG2 PRO A 179     -33.878  -5.404  38.760  1.00 41.77           H  
ATOM   2627  HG3 PRO A 179     -32.906  -6.887  39.024  1.00 41.77           H  
ATOM   2628  CD  PRO A 179     -32.258  -5.721  37.341  1.00 41.77           C  
ATOM   2629  HD2 PRO A 179     -32.563  -4.776  36.891  1.00 41.77           H  
ATOM   2630  HD3 PRO A 179     -31.336  -5.597  37.908  1.00 41.77           H  
ATOM   2631  N   LYS A 180     -34.287  -8.888  34.500  1.00 49.05           N  
ATOM   2632  H   LYS A 180     -34.071  -9.645  35.133  1.00 49.05           H  
ATOM   2633  CA  LYS A 180     -34.888  -9.270  33.210  1.00 49.05           C  
ATOM   2634  HA  LYS A 180     -34.294  -8.829  32.410  1.00 49.05           H  
ATOM   2635  C   LYS A 180     -36.318  -8.742  32.961  1.00 49.05           C  
ATOM   2636  CB  LYS A 180     -34.826 -10.811  33.084  1.00 49.05           C  
ATOM   2637  HB2 LYS A 180     -35.544 -11.150  32.337  1.00 49.05           H  
ATOM   2638  HB3 LYS A 180     -35.115 -11.264  34.033  1.00 49.05           H  
ATOM   2639  O   LYS A 180     -37.029  -9.327  32.163  1.00 49.05           O  
ATOM   2640  CG  LYS A 180     -33.465 -11.357  32.634  1.00 49.05           C  
ATOM   2641  HG2 LYS A 180     -32.693 -11.081  33.352  1.00 49.05           H  
ATOM   2642  HG3 LYS A 180     -33.216 -10.939  31.659  1.00 49.05           H  
ATOM   2643  CD  LYS A 180     -33.555 -12.888  32.531  1.00 49.05           C  
ATOM   2644  HD2 LYS A 180     -34.430 -13.150  31.936  1.00 49.05           H  
ATOM   2645  HD3 LYS A 180     -33.678 -13.302  33.532  1.00 49.05           H  
ATOM   2646  CE  LYS A 180     -32.314 -13.490  31.866  1.00 49.05           C  
ATOM   2647  HE2 LYS A 180     -32.210 -13.051  30.874  1.00 49.05           H  
ATOM   2648  HE3 LYS A 180     -31.435 -13.217  32.450  1.00 49.05           H  
ATOM   2649  NZ  LYS A 180     -32.436 -14.966  31.763  1.00 49.05           N  
ATOM   2650  HZ1 LYS A 180     -31.633 -15.365  31.300  1.00 49.05           H  
ATOM   2651  HZ2 LYS A 180     -33.261 -15.207  31.232  1.00 49.05           H  
ATOM   2652  HZ3 LYS A 180     -32.527 -15.382  32.679  1.00 49.05           H  
ATOM   2653  N   SER A 181     -36.751  -7.653  33.594  1.00 51.72           N  
ATOM   2654  H   SER A 181     -36.119  -7.165  34.212  1.00 51.72           H  
ATOM   2655  CA  SER A 181     -38.122  -7.129  33.462  1.00 51.72           C  
ATOM   2656  HA  SER A 181     -38.680  -7.750  32.762  1.00 51.72           H  
ATOM   2657  C   SER A 181     -38.214  -5.714  32.875  1.00 51.72           C  
ATOM   2658  CB  SER A 181     -38.856  -7.239  34.802  1.00 51.72           C  
ATOM   2659  HB2 SER A 181     -38.893  -8.284  35.107  1.00 51.72           H  
ATOM   2660  HB3 SER A 181     -39.879  -6.883  34.679  1.00 51.72           H  
ATOM   2661  O   SER A 181     -39.223  -5.047  33.058  1.00 51.72           O  
ATOM   2662  OG  SER A 181     -38.202  -6.479  35.808  1.00 51.72           O  
ATOM   2663  HG  SER A 181     -38.890  -6.041  36.314  1.00 51.72           H  
ATOM   2664  N   VAL A 182     -37.165  -5.221  32.199  1.00 44.44           N  
ATOM   2665  H   VAL A 182     -36.346  -5.805  32.111  1.00 44.44           H  
ATOM   2666  CA  VAL A 182     -37.108  -3.825  31.697  1.00 44.44           C  
ATOM   2667  HA  VAL A 182     -38.070  -3.353  31.898  1.00 44.44           H  
ATOM   2668  C   VAL A 182     -36.975  -3.736  30.162  1.00 44.44           C  
ATOM   2669  CB  VAL A 182     -36.059  -2.998  32.490  1.00 44.44           C  
ATOM   2670  HB  VAL A 182     -35.061  -3.368  32.253  1.00 44.44           H  
ATOM   2671  O   VAL A 182     -36.850  -2.646  29.610  1.00 44.44           O  
ATOM   2672  CG1 VAL A 182     -36.098  -1.487  32.205  1.00 44.44           C  
ATOM   2673 HG11 VAL A 182     -35.478  -0.944  32.918  1.00 44.44           H  
ATOM   2674 HG12 VAL A 182     -35.702  -1.272  31.213  1.00 44.44           H  
ATOM   2675 HG13 VAL A 182     -37.124  -1.123  32.271  1.00 44.44           H  
ATOM   2676  CG2 VAL A 182     -36.271  -3.132  34.010  1.00 44.44           C  
ATOM   2677 HG21 VAL A 182     -35.563  -2.504  34.551  1.00 44.44           H  
ATOM   2678 HG22 VAL A 182     -36.106  -4.162  34.328  1.00 44.44           H  
ATOM   2679 HG23 VAL A 182     -37.289  -2.838  34.268  1.00 44.44           H  
ATOM   2680  N   HIS A 183     -37.015  -4.859  29.434  1.00 44.28           N  
ATOM   2681  H   HIS A 183     -37.198  -5.730  29.911  1.00 44.28           H  
ATOM   2682  CA  HIS A 183     -36.989  -4.876  27.955  1.00 44.28           C  
ATOM   2683  HA  HIS A 183     -37.114  -3.857  27.588  1.00 44.28           H  
ATOM   2684  C   HIS A 183     -38.181  -5.593  27.302  1.00 44.28           C  
ATOM   2685  CB  HIS A 183     -35.622  -5.374  27.447  1.00 44.28           C  
ATOM   2686  HB2 HIS A 183     -35.316  -6.248  28.023  1.00 44.28           H  
ATOM   2687  HB3 HIS A 183     -35.719  -5.684  26.406  1.00 44.28           H  
ATOM   2688  O   HIS A 183     -38.220  -5.715  26.081  1.00 44.28           O  
ATOM   2689  CG  HIS A 183     -34.533  -4.327  27.491  1.00 44.28           C  
ATOM   2690  CD2 HIS A 183     -33.238  -4.483  27.076  1.00 44.28           C  
ATOM   2691  HD2 HIS A 183     -32.811  -5.391  26.677  1.00 44.28           H  
ATOM   2692  ND1 HIS A 183     -34.667  -3.016  27.886  1.00 44.28           N  
ATOM   2693  HD1 HIS A 183     -35.499  -2.613  28.292  1.00 44.28           H  
ATOM   2694  CE1 HIS A 183     -33.489  -2.400  27.717  1.00 44.28           C  
ATOM   2695  HE1 HIS A 183     -33.294  -1.365  27.956  1.00 44.28           H  
ATOM   2696  NE2 HIS A 183     -32.576  -3.258  27.233  1.00 44.28           N  
ATOM   2697  N   GLU A 184     -39.168  -5.999  28.095  1.00 45.61           N  
ATOM   2698  H   GLU A 184     -39.131  -5.754  29.074  1.00 45.61           H  
ATOM   2699  CA  GLU A 184     -40.521  -6.300  27.620  1.00 45.61           C  
ATOM   2700  HA  GLU A 184     -40.510  -6.537  26.556  1.00 45.61           H  
ATOM   2701  C   GLU A 184     -41.337  -5.006  27.814  1.00 45.61           C  
ATOM   2702  CB  GLU A 184     -41.064  -7.531  28.380  1.00 45.61           C  
ATOM   2703  HB2 GLU A 184     -42.118  -7.666  28.135  1.00 45.61           H  
ATOM   2704  HB3 GLU A 184     -40.968  -7.356  29.451  1.00 45.61           H  
ATOM   2705  O   GLU A 184     -41.126  -4.328  28.815  1.00 45.61           O  
ATOM   2706  CG  GLU A 184     -40.288  -8.810  27.984  1.00 45.61           C  
ATOM   2707  HG2 GLU A 184     -40.469  -9.003  26.926  1.00 45.61           H  
ATOM   2708  HG3 GLU A 184     -39.220  -8.627  28.101  1.00 45.61           H  
ATOM   2709  CD  GLU A 184     -40.629 -10.075  28.795  1.00 45.61           C  
ATOM   2710  OE1 GLU A 184     -40.130 -11.154  28.393  1.00 45.61           O  
ATOM   2711  OE2 GLU A 184     -41.295  -9.968  29.850  1.00 45.61           O  
ATOM   2712  N   ASP A 185     -42.167  -4.622  26.838  1.00 44.67           N  
ATOM   2713  H   ASP A 185     -42.365  -5.322  26.137  1.00 44.67           H  
ATOM   2714  CA  ASP A 185     -43.048  -3.425  26.790  1.00 44.67           C  
ATOM   2715  HA  ASP A 185     -43.962  -3.802  26.331  1.00 44.67           H  
ATOM   2716  C   ASP A 185     -42.643  -2.262  25.854  1.00 44.67           C  
ATOM   2717  CB  ASP A 185     -43.531  -2.900  28.165  1.00 44.67           C  
ATOM   2718  HB2 ASP A 185     -42.707  -2.407  28.680  1.00 44.67           H  
ATOM   2719  HB3 ASP A 185     -44.289  -2.136  27.993  1.00 44.67           H  
ATOM   2720  O   ASP A 185     -43.298  -1.220  25.857  1.00 44.67           O  
ATOM   2721  CG  ASP A 185     -44.174  -3.943  29.086  1.00 44.67           C  
ATOM   2722  OD1 ASP A 185     -44.543  -5.032  28.590  1.00 44.67           O  
ATOM   2723  OD2 ASP A 185     -44.370  -3.598  30.277  1.00 44.67           O  
ATOM   2724  N   MET A 186     -41.647  -2.409  24.971  1.00 44.72           N  
ATOM   2725  H   MET A 186     -41.135  -3.280  24.977  1.00 44.72           H  
ATOM   2726  CA  MET A 186     -41.478  -1.478  23.833  1.00 44.72           C  
ATOM   2727  HA  MET A 186     -42.182  -0.653  23.937  1.00 44.72           H  
ATOM   2728  C   MET A 186     -41.910  -2.124  22.513  1.00 44.72           C  
ATOM   2729  CB  MET A 186     -40.082  -0.824  23.805  1.00 44.72           C  
ATOM   2730  HB2 MET A 186     -39.322  -1.535  24.131  1.00 44.72           H  
ATOM   2731  HB3 MET A 186     -39.850  -0.508  22.788  1.00 44.72           H  
ATOM   2732  O   MET A 186     -41.098  -2.360  21.622  1.00 44.72           O  
ATOM   2733  CG  MET A 186     -40.047   0.437  24.679  1.00 44.72           C  
ATOM   2734  HG2 MET A 186     -40.892   1.066  24.397  1.00 44.72           H  
ATOM   2735  HG3 MET A 186     -40.180   0.156  25.724  1.00 44.72           H  
ATOM   2736  SD  MET A 186     -38.547   1.450  24.497  1.00 44.72           S  
ATOM   2737  CE  MET A 186     -37.494   0.672  25.746  1.00 44.72           C  
ATOM   2738  HE1 MET A 186     -37.968   0.751  26.724  1.00 44.72           H  
ATOM   2739  HE2 MET A 186     -37.351  -0.380  25.499  1.00 44.72           H  
ATOM   2740  HE3 MET A 186     -36.526   1.174  25.768  1.00 44.72           H  
ATOM   2741  N   GLU A 187     -43.208  -2.391  22.370  1.00 44.59           N  
ATOM   2742  H   GLU A 187     -43.836  -2.209  23.140  1.00 44.59           H  
ATOM   2743  CA  GLU A 187     -43.806  -2.604  21.051  1.00 44.59           C  
ATOM   2744  HA  GLU A 187     -43.143  -3.229  20.452  1.00 44.59           H  
ATOM   2745  C   GLU A 187     -43.946  -1.252  20.344  1.00 44.59           C  
ATOM   2746  CB  GLU A 187     -45.155  -3.333  21.140  1.00 44.59           C  
ATOM   2747  HB2 GLU A 187     -45.772  -2.871  21.911  1.00 44.59           H  
ATOM   2748  HB3 GLU A 187     -45.659  -3.234  20.179  1.00 44.59           H  
ATOM   2749  O   GLU A 187     -44.717  -0.380  20.748  1.00 44.59           O  
ATOM   2750  CG  GLU A 187     -44.966  -4.829  21.434  1.00 44.59           C  
ATOM   2751  HG2 GLU A 187     -44.525  -4.942  22.425  1.00 44.59           H  
ATOM   2752  HG3 GLU A 187     -44.264  -5.237  20.707  1.00 44.59           H  
ATOM   2753  CD  GLU A 187     -46.277  -5.629  21.367  1.00 44.59           C  
ATOM   2754  OE1 GLU A 187     -46.174  -6.872  21.265  1.00 44.59           O  
ATOM   2755  OE2 GLU A 187     -47.360  -5.003  21.412  1.00 44.59           O  
ATOM   2756  N   TRP A 188     -43.165  -1.055  19.284  1.00 50.99           N  
ATOM   2757  H   TRP A 188     -42.515  -1.782  19.022  1.00 50.99           H  
ATOM   2758  CA  TRP A 188     -43.376   0.044  18.349  1.00 50.99           C  
ATOM   2759  HA  TRP A 188     -43.721   0.930  18.882  1.00 50.99           H  
ATOM   2760  C   TRP A 188     -44.485  -0.375  17.381  1.00 50.99           C  
ATOM   2761  CB  TRP A 188     -42.061   0.404  17.638  1.00 50.99           C  
ATOM   2762  HB2 TRP A 188     -41.574  -0.509  17.297  1.00 50.99           H  
ATOM   2763  HB3 TRP A 188     -42.316   0.983  16.750  1.00 50.99           H  
ATOM   2764  O   TRP A 188     -44.218  -1.014  16.365  1.00 50.99           O  
ATOM   2765  CG  TRP A 188     -41.071   1.219  18.422  1.00 50.99           C  
ATOM   2766  CD1 TRP A 188     -40.889   1.200  19.764  1.00 50.99           C  
ATOM   2767  HD1 TRP A 188     -41.441   0.575  20.451  1.00 50.99           H  
ATOM   2768  CD2 TRP A 188     -40.111   2.196  17.910  1.00 50.99           C  
ATOM   2769  CE2 TRP A 188     -39.387   2.743  19.011  1.00 50.99           C  
ATOM   2770  CE3 TRP A 188     -39.783   2.675  16.623  1.00 50.99           C  
ATOM   2771  HE3 TRP A 188     -40.316   2.284  15.769  1.00 50.99           H  
ATOM   2772  NE1 TRP A 188     -39.901   2.098  20.116  1.00 50.99           N  
ATOM   2773  HE1 TRP A 188     -39.601   2.238  21.071  1.00 50.99           H  
ATOM   2774  CH2 TRP A 188     -38.090   4.174  17.551  1.00 50.99           C  
ATOM   2775  HH2 TRP A 188     -37.331   4.927  17.404  1.00 50.99           H  
ATOM   2776  CZ2 TRP A 188     -38.392   3.718  18.847  1.00 50.99           C  
ATOM   2777  HZ2 TRP A 188     -37.868   4.111  19.706  1.00 50.99           H  
ATOM   2778  CZ3 TRP A 188     -38.784   3.652  16.444  1.00 50.99           C  
ATOM   2779  HZ3 TRP A 188     -38.555   4.007  15.450  1.00 50.99           H  
ATOM   2780  N   SER A 189     -45.735  -0.045  17.708  1.00 49.67           N  
ATOM   2781  H   SER A 189     -45.902   0.396  18.601  1.00 49.67           H  
ATOM   2782  CA  SER A 189     -46.829  -0.108  16.735  1.00 49.67           C  
ATOM   2783  HA  SER A 189     -46.759  -1.049  16.188  1.00 49.67           H  
ATOM   2784  C   SER A 189     -46.688   1.050  15.741  1.00 49.67           C  
ATOM   2785  CB  SER A 189     -48.196  -0.085  17.420  1.00 49.67           C  
ATOM   2786  HB2 SER A 189     -48.300   0.828  18.007  1.00 49.67           H  
ATOM   2787  HB3 SER A 189     -48.298  -0.953  18.071  1.00 49.67           H  
ATOM   2788  O   SER A 189     -46.581   2.209  16.138  1.00 49.67           O  
ATOM   2789  OG  SER A 189     -49.188  -0.117  16.415  1.00 49.67           O  
ATOM   2790  HG  SER A 189     -50.063  -0.100  16.811  1.00 49.67           H  
ATOM   2791  N   LEU A 190     -46.661   0.728  14.445  1.00 49.41           N  
ATOM   2792  H   LEU A 190     -46.785  -0.248  14.219  1.00 49.41           H  
ATOM   2793  CA  LEU A 190     -46.547   1.670  13.321  1.00 49.41           C  
ATOM   2794  HA  LEU A 190     -45.916   2.499  13.640  1.00 49.41           H  
ATOM   2795  C   LEU A 190     -47.888   2.322  12.933  1.00 49.41           C  
ATOM   2796  CB  LEU A 190     -45.855   0.946  12.142  1.00 49.41           C  
ATOM   2797  HB2 LEU A 190     -46.044  -0.124  12.225  1.00 49.41           H  
ATOM   2798  HB3 LEU A 190     -46.286   1.262  11.192  1.00 49.41           H  
ATOM   2799  O   LEU A 190     -47.977   2.991  11.905  1.00 49.41           O  
ATOM   2800  CG  LEU A 190     -44.338   1.206  12.105  1.00 49.41           C  
ATOM   2801  HG  LEU A 190     -43.955   1.305  13.121  1.00 49.41           H  
ATOM   2802  CD1 LEU A 190     -43.603   0.043  11.440  1.00 49.41           C  
ATOM   2803 HD11 LEU A 190     -43.975  -0.101  10.425  1.00 49.41           H  
ATOM   2804 HD12 LEU A 190     -43.771  -0.867  12.017  1.00 49.41           H  
ATOM   2805 HD13 LEU A 190     -42.533   0.249  11.413  1.00 49.41           H  
ATOM   2806  CD2 LEU A 190     -44.020   2.483  11.320  1.00 49.41           C  
ATOM   2807 HD21 LEU A 190     -42.947   2.674  11.344  1.00 49.41           H  
ATOM   2808 HD22 LEU A 190     -44.349   2.380  10.286  1.00 49.41           H  
ATOM   2809 HD23 LEU A 190     -44.541   3.327  11.773  1.00 49.41           H  
ATOM   2810  N   GLU A 191     -48.920   2.177  13.760  1.00 49.88           N  
ATOM   2811  H   GLU A 191     -48.797   1.638  14.605  1.00 49.88           H  
ATOM   2812  CA  GLU A 191     -50.224   2.796  13.547  1.00 49.88           C  
ATOM   2813  HA  GLU A 191     -50.273   3.204  12.537  1.00 49.88           H  
ATOM   2814  C   GLU A 191     -50.413   3.968  14.525  1.00 49.88           C  
ATOM   2815  CB  GLU A 191     -51.332   1.734  13.630  1.00 49.88           C  
ATOM   2816  HB2 GLU A 191     -52.295   2.241  13.583  1.00 49.88           H  
ATOM   2817  HB3 GLU A 191     -51.258   1.203  14.579  1.00 49.88           H  
ATOM   2818  O   GLU A 191     -50.528   3.779  15.731  1.00 49.88           O  
ATOM   2819  CG  GLU A 191     -51.238   0.738  12.456  1.00 49.88           C  
ATOM   2820  HG2 GLU A 191     -50.299   0.189  12.526  1.00 49.88           H  
ATOM   2821  HG3 GLU A 191     -51.226   1.306  11.526  1.00 49.88           H  
ATOM   2822  CD  GLU A 191     -52.398  -0.270  12.411  1.00 49.88           C  
ATOM   2823  OE1 GLU A 191     -52.569  -0.889  11.336  1.00 49.88           O  
ATOM   2824  OE2 GLU A 191     -53.104  -0.413  13.435  1.00 49.88           O  
ATOM   2825  N   ALA A 192     -50.457   5.187  13.973  1.00 46.21           N  
ATOM   2826  H   ALA A 192     -50.315   5.209  12.974  1.00 46.21           H  
ATOM   2827  CA  ALA A 192     -50.680   6.483  14.634  1.00 46.21           C  
ATOM   2828  HA  ALA A 192     -50.935   7.161  13.819  1.00 46.21           H  
ATOM   2829  C   ALA A 192     -49.462   7.132  15.340  1.00 46.21           C  
ATOM   2830  CB  ALA A 192     -51.947   6.440  15.501  1.00 46.21           C  
ATOM   2831  HB1 ALA A 192     -51.763   5.865  16.409  1.00 46.21           H  
ATOM   2832  HB2 ALA A 192     -52.229   7.453  15.787  1.00 46.21           H  
ATOM   2833  HB3 ALA A 192     -52.767   5.982  14.948  1.00 46.21           H  
ATOM   2834  O   ALA A 192     -49.012   6.747  16.416  1.00 46.21           O  
ATOM   2835  N   GLY A 193     -48.950   8.212  14.741  1.00 38.26           N  
ATOM   2836  H   GLY A 193     -49.374   8.520  13.877  1.00 38.26           H  
ATOM   2837  CA  GLY A 193     -47.812   8.977  15.248  1.00 38.26           C  
ATOM   2838  HA2 GLY A 193     -46.981   8.292  15.414  1.00 38.26           H  
ATOM   2839  HA3 GLY A 193     -47.503   9.693  14.487  1.00 38.26           H  
ATOM   2840  C   GLY A 193     -48.074   9.760  16.541  1.00 38.26           C  
ATOM   2841  O   GLY A 193     -48.703  10.811  16.497  1.00 38.26           O  
ATOM   2842  N   GLN A 194     -47.510   9.284  17.658  1.00 45.28           N  
ATOM   2843  H   GLN A 194     -47.326   8.291  17.633  1.00 45.28           H  
ATOM   2844  CA  GLN A 194     -46.842  10.032  18.750  1.00 45.28           C  
ATOM   2845  HA  GLN A 194     -45.834  10.284  18.420  1.00 45.28           H  
ATOM   2846  C   GLN A 194     -46.751   9.133  20.005  1.00 45.28           C  
ATOM   2847  CB  GLN A 194     -47.565  11.340  19.156  1.00 45.28           C  
ATOM   2848  HB2 GLN A 194     -48.640  11.238  19.006  1.00 45.28           H  
ATOM   2849  HB3 GLN A 194     -47.406  11.516  20.220  1.00 45.28           H  
ATOM   2850  O   GLN A 194     -47.792   8.729  20.527  1.00 45.28           O  
ATOM   2851  CG  GLN A 194     -47.022  12.578  18.415  1.00 45.28           C  
ATOM   2852  HG2 GLN A 194     -45.976  12.717  18.688  1.00 45.28           H  
ATOM   2853  HG3 GLN A 194     -47.060  12.429  17.336  1.00 45.28           H  
ATOM   2854  CD  GLN A 194     -47.776  13.863  18.751  1.00 45.28           C  
ATOM   2855  NE2 GLN A 194     -47.355  14.987  18.211  1.00 45.28           N  
ATOM   2856 HE21 GLN A 194     -47.899  15.810  18.427  1.00 45.28           H  
ATOM   2857 HE22 GLN A 194     -46.607  14.984  17.532  1.00 45.28           H  
ATOM   2858  OE1 GLN A 194     -48.724  13.908  19.519  1.00 45.28           O  
ATOM   2859  N   PRO A 195     -45.555   8.846  20.563  1.00 46.86           N  
ATOM   2860  CA  PRO A 195     -45.457   8.106  21.819  1.00 46.86           C  
ATOM   2861  HA  PRO A 195     -46.106   7.231  21.788  1.00 46.86           H  
ATOM   2862  C   PRO A 195     -45.878   8.998  23.000  1.00 46.86           C  
ATOM   2863  CB  PRO A 195     -44.001   7.629  21.897  1.00 46.86           C  
ATOM   2864  HB2 PRO A 195     -43.915   6.665  21.395  1.00 46.86           H  
ATOM   2865  HB3 PRO A 195     -43.645   7.552  22.924  1.00 46.86           H  
ATOM   2866  O   PRO A 195     -45.167   9.928  23.381  1.00 46.86           O  
ATOM   2867  CG  PRO A 195     -43.229   8.683  21.101  1.00 46.86           C  
ATOM   2868  HG2 PRO A 195     -42.329   8.265  20.650  1.00 46.86           H  
ATOM   2869  HG3 PRO A 195     -42.972   9.521  21.749  1.00 46.86           H  
ATOM   2870  CD  PRO A 195     -44.229   9.152  20.041  1.00 46.86           C  
ATOM   2871  HD2 PRO A 195     -44.111  10.222  19.868  1.00 46.86           H  
ATOM   2872  HD3 PRO A 195     -44.066   8.599  19.116  1.00 46.86           H  
ATOM   2873  N   LYS A 196     -47.037   8.714  23.609  1.00 49.81           N  
ATOM   2874  H   LYS A 196     -47.597   7.974  23.211  1.00 49.81           H  
ATOM   2875  CA  LYS A 196     -47.407   9.250  24.931  1.00 49.81           C  
ATOM   2876  HA  LYS A 196     -47.075  10.287  24.983  1.00 49.81           H  
ATOM   2877  C   LYS A 196     -46.700   8.437  26.030  1.00 49.81           C  
ATOM   2878  CB  LYS A 196     -48.931   9.210  25.147  1.00 49.81           C  
ATOM   2879  HB2 LYS A 196     -49.334   8.286  24.730  1.00 49.81           H  
ATOM   2880  HB3 LYS A 196     -49.128   9.207  26.219  1.00 49.81           H  
ATOM   2881  O   LYS A 196     -46.896   7.226  26.077  1.00 49.81           O  
ATOM   2882  CG  LYS A 196     -49.654  10.421  24.542  1.00 49.81           C  
ATOM   2883  HG2 LYS A 196     -49.472  10.450  23.468  1.00 49.81           H  
ATOM   2884  HG3 LYS A 196     -49.261  11.333  24.991  1.00 49.81           H  
ATOM   2885  CD  LYS A 196     -51.166  10.338  24.802  1.00 49.81           C  
ATOM   2886  HD2 LYS A 196     -51.553   9.439  24.321  1.00 49.81           H  
ATOM   2887  HD3 LYS A 196     -51.348  10.277  25.875  1.00 49.81           H  
ATOM   2888  CE  LYS A 196     -51.868  11.575  24.227  1.00 49.81           C  
ATOM   2889  HE2 LYS A 196     -51.570  11.680  23.184  1.00 49.81           H  
ATOM   2890  HE3 LYS A 196     -51.516  12.460  24.758  1.00 49.81           H  
ATOM   2891  NZ  LYS A 196     -53.346  11.465  24.317  1.00 49.81           N  
ATOM   2892  HZ1 LYS A 196     -53.649  11.377  25.276  1.00 49.81           H  
ATOM   2893  HZ2 LYS A 196     -53.781  12.279  23.907  1.00 49.81           H  
ATOM   2894  HZ3 LYS A 196     -53.662  10.658  23.797  1.00 49.81           H  
ATOM   2895  N   PRO A 197     -45.945   9.059  26.955  1.00 51.73           N  
ATOM   2896  CA  PRO A 197     -45.339   8.349  28.079  1.00 51.73           C  
ATOM   2897  HA  PRO A 197     -44.868   7.431  27.727  1.00 51.73           H  
ATOM   2898  C   PRO A 197     -46.397   7.989  29.135  1.00 51.73           C  
ATOM   2899  CB  PRO A 197     -44.249   9.289  28.608  1.00 51.73           C  
ATOM   2900  HB2 PRO A 197     -44.095   9.181  29.681  1.00 51.73           H  
ATOM   2901  HB3 PRO A 197     -43.319   9.096  28.073  1.00 51.73           H  
ATOM   2902  O   PRO A 197     -46.951   8.855  29.818  1.00 51.73           O  
ATOM   2903  CG  PRO A 197     -44.760  10.683  28.242  1.00 51.73           C  
ATOM   2904  HG2 PRO A 197     -43.941  11.388  28.095  1.00 51.73           H  
ATOM   2905  HG3 PRO A 197     -45.434  11.041  29.021  1.00 51.73           H  
ATOM   2906  CD  PRO A 197     -45.547  10.458  26.952  1.00 51.73           C  
ATOM   2907  HD2 PRO A 197     -44.905  10.646  26.092  1.00 51.73           H  
ATOM   2908  HD3 PRO A 197     -46.415  11.118  26.926  1.00 51.73           H  
ATOM   2909  N   THR A 198     -46.684   6.700  29.302  1.00 53.26           N  
ATOM   2910  H   THR A 198     -46.321   6.019  28.651  1.00 53.26           H  
ATOM   2911  CA  THR A 198     -47.561   6.188  30.363  1.00 53.26           C  
ATOM   2912  HA  THR A 198     -48.390   6.888  30.464  1.00 53.26           H  
ATOM   2913  C   THR A 198     -46.821   6.153  31.708  1.00 53.26           C  
ATOM   2914  CB  THR A 198     -48.172   4.810  30.005  1.00 53.26           C  
ATOM   2915  HB  THR A 198     -47.989   4.098  30.810  1.00 53.26           H  
ATOM   2916  O   THR A 198     -45.982   5.299  31.955  1.00 53.26           O  
ATOM   2917  CG2 THR A 198     -49.682   4.925  29.784  1.00 53.26           C  
ATOM   2918 HG21 THR A 198     -50.165   5.285  30.693  1.00 53.26           H  
ATOM   2919 HG22 THR A 198     -49.882   5.613  28.962  1.00 53.26           H  
ATOM   2920 HG23 THR A 198     -50.089   3.946  29.532  1.00 53.26           H  
ATOM   2921  OG1 THR A 198     -47.633   4.298  28.808  1.00 53.26           O  
ATOM   2922  HG1 THR A 198     -47.834   3.363  28.733  1.00 53.26           H  
ATOM   2923  N   LYS A 199     -47.167   7.113  32.581  1.00 55.35           N  
ATOM   2924  H   LYS A 199     -47.697   7.864  32.163  1.00 55.35           H  
ATOM   2925  CA  LYS A 199     -46.988   7.171  34.054  1.00 55.35           C  
ATOM   2926  HA  LYS A 199     -47.002   8.226  34.326  1.00 55.35           H  
ATOM   2927  C   LYS A 199     -45.670   6.624  34.643  1.00 55.35           C  
ATOM   2928  CB  LYS A 199     -48.201   6.521  34.749  1.00 55.35           C  
ATOM   2929  HB2 LYS A 199     -48.406   5.552  34.293  1.00 55.35           H  
ATOM   2930  HB3 LYS A 199     -47.957   6.357  35.798  1.00 55.35           H  
ATOM   2931  O   LYS A 199     -45.526   5.439  34.926  1.00 55.35           O  
ATOM   2932  CG  LYS A 199     -49.453   7.412  34.690  1.00 55.35           C  
ATOM   2933  HG2 LYS A 199     -49.722   7.593  33.650  1.00 55.35           H  
ATOM   2934  HG3 LYS A 199     -49.232   8.367  35.167  1.00 55.35           H  
ATOM   2935  CD  LYS A 199     -50.643   6.757  35.409  1.00 55.35           C  
ATOM   2936  HD2 LYS A 199     -50.896   5.829  34.897  1.00 55.35           H  
ATOM   2937  HD3 LYS A 199     -50.363   6.534  36.438  1.00 55.35           H  
ATOM   2938  CE  LYS A 199     -51.851   7.705  35.398  1.00 55.35           C  
ATOM   2939  HE2 LYS A 199     -51.580   8.620  35.925  1.00 55.35           H  
ATOM   2940  HE3 LYS A 199     -52.068   7.975  34.364  1.00 55.35           H  
ATOM   2941  NZ  LYS A 199     -53.054   7.092  36.020  1.00 55.35           N  
ATOM   2942  HZ1 LYS A 199     -52.881   6.850  36.985  1.00 55.35           H  
ATOM   2943  HZ2 LYS A 199     -53.330   6.259  35.519  1.00 55.35           H  
ATOM   2944  HZ3 LYS A 199     -53.831   7.736  35.993  1.00 55.35           H  
ATOM   2945  N   ALA A 200     -44.793   7.556  35.022  1.00 42.41           N  
ATOM   2946  H   ALA A 200     -44.978   8.510  34.745  1.00 42.41           H  
ATOM   2947  CA  ALA A 200     -43.629   7.332  35.877  1.00 42.41           C  
ATOM   2948  HA  ALA A 200     -42.906   6.730  35.326  1.00 42.41           H  
ATOM   2949  C   ALA A 200     -43.985   6.602  37.192  1.00 42.41           C  
ATOM   2950  CB  ALA A 200     -43.006   8.706  36.171  1.00 42.41           C  
ATOM   2951  HB1 ALA A 200     -42.115   8.579  36.786  1.00 42.41           H  
ATOM   2952  HB2 ALA A 200     -43.717   9.338  36.704  1.00 42.41           H  
ATOM   2953  HB3 ALA A 200     -42.718   9.191  35.239  1.00 42.41           H  
ATOM   2954  O   ALA A 200     -44.744   7.118  38.016  1.00 42.41           O  
ATOM   2955  N   ARG A 201     -43.390   5.425  37.427  1.00 44.98           N  
ATOM   2956  H   ARG A 201     -42.820   5.030  36.692  1.00 44.98           H  
ATOM   2957  CA  ARG A 201     -43.349   4.779  38.750  1.00 44.98           C  
ATOM   2958  HA  ARG A 201     -44.068   5.271  39.405  1.00 44.98           H  
ATOM   2959  C   ARG A 201     -41.964   4.978  39.372  1.00 44.98           C  
ATOM   2960  CB  ARG A 201     -43.748   3.294  38.670  1.00 44.98           C  
ATOM   2961  HB2 ARG A 201     -43.487   2.819  39.616  1.00 44.98           H  
ATOM   2962  HB3 ARG A 201     -43.184   2.803  37.877  1.00 44.98           H  
ATOM   2963  O   ARG A 201     -40.952   4.585  38.802  1.00 44.98           O  
ATOM   2964  CG  ARG A 201     -45.257   3.099  38.434  1.00 44.98           C  
ATOM   2965  HG2 ARG A 201     -45.517   3.468  37.442  1.00 44.98           H  
ATOM   2966  HG3 ARG A 201     -45.816   3.664  39.181  1.00 44.98           H  
ATOM   2967  CD  ARG A 201     -45.635   1.613  38.544  1.00 44.98           C  
ATOM   2968  HD2 ARG A 201     -45.049   1.050  37.817  1.00 44.98           H  
ATOM   2969  HD3 ARG A 201     -45.378   1.264  39.544  1.00 44.98           H  
ATOM   2970  NE  ARG A 201     -47.072   1.385  38.286  1.00 44.98           N  
ATOM   2971  HE  ARG A 201     -47.554   2.106  37.767  1.00 44.98           H  
ATOM   2972  NH1 ARG A 201     -47.212  -0.746  39.144  1.00 44.98           N  
ATOM   2973 HH11 ARG A 201     -46.219  -0.735  39.327  1.00 44.98           H  
ATOM   2974 HH12 ARG A 201     -47.736  -1.599  39.280  1.00 44.98           H  
ATOM   2975  NH2 ARG A 201     -49.014   0.185  38.232  1.00 44.98           N  
ATOM   2976 HH21 ARG A 201     -49.459   0.912  37.690  1.00 44.98           H  
ATOM   2977 HH22 ARG A 201     -49.507  -0.682  38.393  1.00 44.98           H  
ATOM   2978  CZ  ARG A 201     -47.755   0.284  38.557  1.00 44.98           C  
ATOM   2979  N   LYS A 202     -41.934   5.600  40.554  1.00 52.42           N  
ATOM   2980  H   LYS A 202     -42.825   5.890  40.931  1.00 52.42           H  
ATOM   2981  CA  LYS A 202     -40.738   5.849  41.374  1.00 52.42           C  
ATOM   2982  HA  LYS A 202     -39.956   6.279  40.748  1.00 52.42           H  
ATOM   2983  C   LYS A 202     -40.224   4.528  41.960  1.00 52.42           C  
ATOM   2984  CB  LYS A 202     -41.139   6.866  42.465  1.00 52.42           C  
ATOM   2985  HB2 LYS A 202     -41.543   7.750  41.973  1.00 52.42           H  
ATOM   2986  HB3 LYS A 202     -41.933   6.433  43.074  1.00 52.42           H  
ATOM   2987  O   LYS A 202     -40.877   3.961  42.832  1.00 52.42           O  
ATOM   2988  CG  LYS A 202     -39.999   7.318  43.395  1.00 52.42           C  
ATOM   2989  HG2 LYS A 202     -39.218   7.792  42.801  1.00 52.42           H  
ATOM   2990  HG3 LYS A 202     -39.579   6.454  43.910  1.00 52.42           H  
ATOM   2991  CD  LYS A 202     -40.535   8.320  44.435  1.00 52.42           C  
ATOM   2992  HD2 LYS A 202     -40.977   9.167  43.911  1.00 52.42           H  
ATOM   2993  HD3 LYS A 202     -41.306   7.833  45.031  1.00 52.42           H  
ATOM   2994  CE  LYS A 202     -39.416   8.823  45.358  1.00 52.42           C  
ATOM   2995  HE2 LYS A 202     -38.986   7.969  45.881  1.00 52.42           H  
ATOM   2996  HE3 LYS A 202     -38.632   9.263  44.741  1.00 52.42           H  
ATOM   2997  NZ  LYS A 202     -39.916   9.827  46.335  1.00 52.42           N  
ATOM   2998  HZ1 LYS A 202     -40.299  10.630  45.856  1.00 52.42           H  
ATOM   2999  HZ2 LYS A 202     -40.636   9.433  46.923  1.00 52.42           H  
ATOM   3000  HZ3 LYS A 202     -39.165  10.152  46.927  1.00 52.42           H  
ATOM   3001  N   VAL A 203     -39.060   4.053  41.519  1.00 44.97           N  
ATOM   3002  H   VAL A 203     -38.600   4.525  40.754  1.00 44.97           H  
ATOM   3003  CA  VAL A 203     -38.385   2.888  42.119  1.00 44.97           C  
ATOM   3004  HA  VAL A 203     -39.127   2.265  42.618  1.00 44.97           H  
ATOM   3005  C   VAL A 203     -37.394   3.383  43.175  1.00 44.97           C  
ATOM   3006  CB  VAL A 203     -37.713   1.997  41.052  1.00 44.97           C  
ATOM   3007  HB  VAL A 203     -36.929   2.562  40.547  1.00 44.97           H  
ATOM   3008  O   VAL A 203     -36.408   4.039  42.854  1.00 44.97           O  
ATOM   3009  CG1 VAL A 203     -37.094   0.745  41.691  1.00 44.97           C  
ATOM   3010 HG11 VAL A 203     -36.308   1.027  42.391  1.00 44.97           H  
ATOM   3011 HG12 VAL A 203     -37.857   0.168  42.213  1.00 44.97           H  
ATOM   3012 HG13 VAL A 203     -36.647   0.123  40.916  1.00 44.97           H  
ATOM   3013  CG2 VAL A 203     -38.731   1.528  40.001  1.00 44.97           C  
ATOM   3014 HG21 VAL A 203     -38.243   0.870  39.283  1.00 44.97           H  
ATOM   3015 HG22 VAL A 203     -39.134   2.380  39.453  1.00 44.97           H  
ATOM   3016 HG23 VAL A 203     -39.549   0.989  40.479  1.00 44.97           H  
ATOM   3017  N   VAL A 204     -37.673   3.099  44.450  1.00 46.15           N  
ATOM   3018  H   VAL A 204     -38.505   2.559  44.639  1.00 46.15           H  
ATOM   3019  CA  VAL A 204     -36.752   3.339  45.574  1.00 46.15           C  
ATOM   3020  HA  VAL A 204     -36.065   4.146  45.319  1.00 46.15           H  
ATOM   3021  C   VAL A 204     -35.941   2.063  45.796  1.00 46.15           C  
ATOM   3022  CB  VAL A 204     -37.517   3.746  46.854  1.00 46.15           C  
ATOM   3023  HB  VAL A 204     -38.231   2.963  47.111  1.00 46.15           H  
ATOM   3024  O   VAL A 204     -36.491   1.054  46.229  1.00 46.15           O  
ATOM   3025  CG1 VAL A 204     -36.574   3.952  48.048  1.00 46.15           C  
ATOM   3026 HG11 VAL A 204     -36.071   3.018  48.298  1.00 46.15           H  
ATOM   3027 HG12 VAL A 204     -37.143   4.274  48.921  1.00 46.15           H  
ATOM   3028 HG13 VAL A 204     -35.824   4.707  47.811  1.00 46.15           H  
ATOM   3029  CG2 VAL A 204     -38.297   5.053  46.644  1.00 46.15           C  
ATOM   3030 HG21 VAL A 204     -39.045   4.915  45.863  1.00 46.15           H  
ATOM   3031 HG22 VAL A 204     -38.810   5.326  47.567  1.00 46.15           H  
ATOM   3032 HG23 VAL A 204     -37.611   5.849  46.355  1.00 46.15           H  
ATOM   3033  N   VAL A 205     -34.638   2.096  45.512  1.00 50.62           N  
ATOM   3034  H   VAL A 205     -34.243   2.944  45.132  1.00 50.62           H  
ATOM   3035  CA  VAL A 205     -33.725   0.979  45.797  1.00 50.62           C  
ATOM   3036  HA  VAL A 205     -34.278   0.042  45.732  1.00 50.62           H  
ATOM   3037  C   VAL A 205     -33.195   1.130  47.226  1.00 50.62           C  
ATOM   3038  CB  VAL A 205     -32.582   0.906  44.760  1.00 50.62           C  
ATOM   3039  HB  VAL A 205     -31.971   1.806  44.830  1.00 50.62           H  
ATOM   3040  O   VAL A 205     -32.486   2.088  47.524  1.00 50.62           O  
ATOM   3041  CG1 VAL A 205     -31.688  -0.317  45.005  1.00 50.62           C  
ATOM   3042 HG11 VAL A 205     -30.903  -0.355  44.250  1.00 50.62           H  
ATOM   3043 HG12 VAL A 205     -32.275  -1.234  44.953  1.00 50.62           H  
ATOM   3044 HG13 VAL A 205     -31.210  -0.247  45.982  1.00 50.62           H  
ATOM   3045  CG2 VAL A 205     -33.130   0.806  43.328  1.00 50.62           C  
ATOM   3046 HG21 VAL A 205     -32.304   0.713  42.623  1.00 50.62           H  
ATOM   3047 HG22 VAL A 205     -33.779  -0.065  43.233  1.00 50.62           H  
ATOM   3048 HG23 VAL A 205     -33.692   1.704  43.070  1.00 50.62           H  
ATOM   3049  N   LYS A 206     -33.539   0.199  48.127  1.00 53.26           N  
ATOM   3050  H   LYS A 206     -34.131  -0.557  47.816  1.00 53.26           H  
ATOM   3051  CA  LYS A 206     -32.901   0.086  49.451  1.00 53.26           C  
ATOM   3052  HA  LYS A 206     -32.679   1.082  49.835  1.00 53.26           H  
ATOM   3053  C   LYS A 206     -31.570  -0.655  49.298  1.00 53.26           C  
ATOM   3054  CB  LYS A 206     -33.813  -0.644  50.457  1.00 53.26           C  
ATOM   3055  HB2 LYS A 206     -34.219  -1.543  49.993  1.00 53.26           H  
ATOM   3056  HB3 LYS A 206     -33.198  -0.956  51.301  1.00 53.26           H  
ATOM   3057  O   LYS A 206     -31.564  -1.839  48.978  1.00 53.26           O  
ATOM   3058  CG  LYS A 206     -34.961   0.220  51.006  1.00 53.26           C  
ATOM   3059  HG2 LYS A 206     -35.628   0.500  50.191  1.00 53.26           H  
ATOM   3060  HG3 LYS A 206     -34.546   1.124  51.452  1.00 53.26           H  
ATOM   3061  CD  LYS A 206     -35.750  -0.556  52.075  1.00 53.26           C  
ATOM   3062  HD2 LYS A 206     -35.065  -0.866  52.864  1.00 53.26           H  
ATOM   3063  HD3 LYS A 206     -36.184  -1.445  51.617  1.00 53.26           H  
ATOM   3064  CE  LYS A 206     -36.866   0.307  52.683  1.00 53.26           C  
ATOM   3065  HE2 LYS A 206     -36.415   1.199  53.117  1.00 53.26           H  
ATOM   3066  HE3 LYS A 206     -37.533   0.625  51.882  1.00 53.26           H  
ATOM   3067  NZ  LYS A 206     -37.631  -0.434  53.721  1.00 53.26           N  
ATOM   3068  HZ1 LYS A 206     -38.358   0.147  54.113  1.00 53.26           H  
ATOM   3069  HZ2 LYS A 206     -38.063  -1.258  53.328  1.00 53.26           H  
ATOM   3070  HZ3 LYS A 206     -37.023  -0.725  54.473  1.00 53.26           H  
ATOM   3071  N   THR A 207     -30.453   0.023  49.537  1.00 67.67           N  
ATOM   3072  H   THR A 207     -30.503   1.008  49.754  1.00 67.67           H  
ATOM   3073  CA  THR A 207     -29.115  -0.580  49.583  1.00 67.67           C  
ATOM   3074  HA  THR A 207     -29.046  -1.364  48.830  1.00 67.67           H  
ATOM   3075  C   THR A 207     -28.874  -1.223  50.954  1.00 67.67           C  
ATOM   3076  CB  THR A 207     -28.039   0.474  49.259  1.00 67.67           C  
ATOM   3077  HB  THR A 207     -27.063   0.113  49.585  1.00 67.67           H  
ATOM   3078  O   THR A 207     -28.820  -0.545  51.977  1.00 67.67           O  
ATOM   3079  CG2 THR A 207     -27.984   0.769  47.760  1.00 67.67           C  
ATOM   3080 HG21 THR A 207     -28.941   1.163  47.417  1.00 67.67           H  
ATOM   3081 HG22 THR A 207     -27.201   1.500  47.556  1.00 67.67           H  
ATOM   3082 HG23 THR A 207     -27.755  -0.145  47.213  1.00 67.67           H  
ATOM   3083  OG1 THR A 207     -28.330   1.705  49.887  1.00 67.67           O  
ATOM   3084  HG1 THR A 207     -27.596   2.300  49.718  1.00 67.67           H  
ATOM   3085  N   GLY A 208     -28.754  -2.551  50.999  1.00 59.61           N  
ATOM   3086  H   GLY A 208     -28.836  -3.069  50.135  1.00 59.61           H  
ATOM   3087  CA  GLY A 208     -28.230  -3.268  52.167  1.00 59.61           C  
ATOM   3088  HA2 GLY A 208     -28.593  -2.803  53.084  1.00 59.61           H  
ATOM   3089  HA3 GLY A 208     -28.569  -4.304  52.146  1.00 59.61           H  
ATOM   3090  C   GLY A 208     -26.698  -3.259  52.159  1.00 59.61           C  
ATOM   3091  O   GLY A 208     -26.094  -3.378  51.095  1.00 59.61           O  
ATOM   3092  N   ARG A 209     -26.060  -3.110  53.329  1.00 51.63           N  
ATOM   3093  H   ARG A 209     -26.621  -3.049  54.167  1.00 51.63           H  
ATOM   3094  CA  ARG A 209     -24.598  -3.238  53.481  1.00 51.63           C  
ATOM   3095  HA  ARG A 209     -24.097  -2.643  52.717  1.00 51.63           H  
ATOM   3096  C   ARG A 209     -24.183  -4.699  53.263  1.00 51.63           C  
ATOM   3097  CB  ARG A 209     -24.143  -2.758  54.878  1.00 51.63           C  
ATOM   3098  HB2 ARG A 209     -23.141  -3.146  55.058  1.00 51.63           H  
ATOM   3099  HB3 ARG A 209     -24.802  -3.181  55.637  1.00 51.63           H  
ATOM   3100  O   ARG A 209     -24.631  -5.568  54.007  1.00 51.63           O  
ATOM   3101  CG  ARG A 209     -24.086  -1.229  55.031  1.00 51.63           C  
ATOM   3102  HG2 ARG A 209     -23.381  -0.828  54.302  1.00 51.63           H  
ATOM   3103  HG3 ARG A 209     -25.072  -0.803  54.844  1.00 51.63           H  
ATOM   3104  CD  ARG A 209     -23.624  -0.847  56.448  1.00 51.63           C  
ATOM   3105  HD2 ARG A 209     -24.384  -1.171  57.159  1.00 51.63           H  
ATOM   3106  HD3 ARG A 209     -22.696  -1.376  56.665  1.00 51.63           H  
ATOM   3107  NE  ARG A 209     -23.388   0.606  56.589  1.00 51.63           N  
ATOM   3108  HE  ARG A 209     -23.359   1.144  55.734  1.00 51.63           H  
ATOM   3109  NH1 ARG A 209     -23.121   0.664  58.873  1.00 51.63           N  
ATOM   3110 HH11 ARG A 209     -23.265  -0.335  58.909  1.00 51.63           H  
ATOM   3111 HH12 ARG A 209     -22.894   1.174  59.715  1.00 51.63           H  
ATOM   3112  NH2 ARG A 209     -22.878   2.538  57.694  1.00 51.63           N  
ATOM   3113 HH21 ARG A 209     -22.842   3.039  56.818  1.00 51.63           H  
ATOM   3114 HH22 ARG A 209     -22.662   3.025  58.552  1.00 51.63           H  
ATOM   3115  CZ  ARG A 209     -23.133   1.259  57.712  1.00 51.63           C  
ATOM   3116  N   LEU A 210     -23.329  -4.958  52.272  1.00 47.91           N  
ATOM   3117  H   LEU A 210     -23.014  -4.187  51.701  1.00 47.91           H  
ATOM   3118  CA  LEU A 210     -22.556  -6.203  52.190  1.00 47.91           C  
ATOM   3119  HA  LEU A 210     -23.217  -7.051  52.370  1.00 47.91           H  
ATOM   3120  C   LEU A 210     -21.496  -6.187  53.307  1.00 47.91           C  
ATOM   3121  CB  LEU A 210     -21.942  -6.335  50.780  1.00 47.91           C  
ATOM   3122  HB2 LEU A 210     -21.097  -7.021  50.819  1.00 47.91           H  
ATOM   3123  HB3 LEU A 210     -21.549  -5.364  50.479  1.00 47.91           H  
ATOM   3124  O   LEU A 210     -20.914  -5.134  53.569  1.00 47.91           O  
ATOM   3125  CG  LEU A 210     -22.950  -6.843  49.726  1.00 47.91           C  
ATOM   3126  HG  LEU A 210     -23.934  -6.420  49.929  1.00 47.91           H  
ATOM   3127  CD1 LEU A 210     -22.541  -6.418  48.316  1.00 47.91           C  
ATOM   3128 HD11 LEU A 210     -21.555  -6.819  48.080  1.00 47.91           H  
ATOM   3129 HD12 LEU A 210     -22.509  -5.331  48.255  1.00 47.91           H  
ATOM   3130 HD13 LEU A 210     -23.265  -6.790  47.591  1.00 47.91           H  
ATOM   3131  CD2 LEU A 210     -23.050  -8.371  49.752  1.00 47.91           C  
ATOM   3132 HD21 LEU A 210     -22.080  -8.813  49.526  1.00 47.91           H  
ATOM   3133 HD22 LEU A 210     -23.777  -8.706  49.011  1.00 47.91           H  
ATOM   3134 HD23 LEU A 210     -23.373  -8.707  50.737  1.00 47.91           H  
ATOM   3135  N   ARG A 211     -21.340  -7.320  54.004  1.00 53.60           N  
ATOM   3136  H   ARG A 211     -21.784  -8.146  53.628  1.00 53.60           H  
ATOM   3137  CA  ARG A 211     -20.296  -7.546  55.018  1.00 53.60           C  
ATOM   3138  HA  ARG A 211     -20.256  -6.709  55.715  1.00 53.60           H  
ATOM   3139  C   ARG A 211     -18.910  -7.587  54.392  1.00 53.60           C  
ATOM   3140  CB  ARG A 211     -20.524  -8.868  55.771  1.00 53.60           C  
ATOM   3141  HB2 ARG A 211     -20.884  -9.628  55.078  1.00 53.60           H  
ATOM   3142  HB3 ARG A 211     -19.563  -9.206  56.157  1.00 53.60           H  
ATOM   3143  O   ARG A 211     -18.824  -8.047  53.233  1.00 53.60           O  
ATOM   3144  CG  ARG A 211     -21.476  -8.740  56.962  1.00 53.60           C  
ATOM   3145  HG2 ARG A 211     -22.477  -8.488  56.611  1.00 53.60           H  
ATOM   3146  HG3 ARG A 211     -21.116  -7.957  57.630  1.00 53.60           H  
ATOM   3147  CD  ARG A 211     -21.503 -10.078  57.713  1.00 53.60           C  
ATOM   3148  HD2 ARG A 211     -20.478 -10.337  57.980  1.00 53.60           H  
ATOM   3149  HD3 ARG A 211     -21.895 -10.848  57.049  1.00 53.60           H  
ATOM   3150  NE  ARG A 211     -22.325 -10.020  58.936  1.00 53.60           N  
ATOM   3151  HE  ARG A 211     -22.949  -9.231  59.022  1.00 53.60           H  
ATOM   3152  NH1 ARG A 211     -21.510 -11.931  59.911  1.00 53.60           N  
ATOM   3153 HH11 ARG A 211     -21.483 -12.582  60.683  1.00 53.60           H  
ATOM   3154 HH12 ARG A 211     -20.895 -12.060  59.120  1.00 53.60           H  
ATOM   3155  NH2 ARG A 211     -23.056 -10.730  60.970  1.00 53.60           N  
ATOM   3156 HH21 ARG A 211     -23.017 -11.397  61.728  1.00 53.60           H  
ATOM   3157 HH22 ARG A 211     -23.672  -9.932  61.032  1.00 53.60           H  
ATOM   3158  CZ  ARG A 211     -22.293 -10.890  59.927  1.00 53.60           C  
ATOM   3159  OXT ARG A 211     -17.994  -7.228  55.155  1.00 53.60           O  
TER    3160      ARG A 211                                                       
END   
