# Supplementary material for: Widespread Horizontal Gene Transfer Among Animal Viruses
Source: bioRxiv. 2024 Mar 26:2024.03.25.586562. Preprint. [Version 2] doi: 10.1101/2024.03.25.586562 (PMC11071296; doi:10.1101/2024.03.25.586562)
Supplement: Supplement 7 [file media-7.zip › File7_PDB/Adoma10568_Cah.pdb]

ATOM      1  N   MET A   1       8.951 -52.095   9.718  1.00 48.40           N  
ATOM      2  H   MET A   1       8.426 -52.339  10.546  1.00 48.40           H  
ATOM      3  H2  MET A   1       8.433 -51.394   9.206  1.00 48.40           H  
ATOM      4  H3  MET A   1       9.058 -52.911   9.133  1.00 48.40           H  
ATOM      5  CA  MET A   1      10.273 -51.542  10.080  1.00 48.40           C  
ATOM      6  HA  MET A   1      10.833 -52.257  10.683  1.00 48.40           H  
ATOM      7  C   MET A   1      10.041 -50.298  10.922  1.00 48.40           C  
ATOM      8  CB  MET A   1      11.094 -51.214   8.822  1.00 48.40           C  
ATOM      9  HB2 MET A   1      10.436 -50.838   8.038  1.00 48.40           H  
ATOM     10  HB3 MET A   1      11.820 -50.436   9.056  1.00 48.40           H  
ATOM     11  O   MET A   1       9.628 -49.285  10.381  1.00 48.40           O  
ATOM     12  CG  MET A   1      11.873 -52.429   8.309  1.00 48.40           C  
ATOM     13  HG2 MET A   1      12.665 -52.662   9.021  1.00 48.40           H  
ATOM     14  HG3 MET A   1      11.208 -53.289   8.234  1.00 48.40           H  
ATOM     15  SD  MET A   1      12.613 -52.146   6.683  1.00 48.40           S  
ATOM     16  CE  MET A   1      13.793 -53.521   6.599  1.00 48.40           C  
ATOM     17  HE1 MET A   1      14.522 -53.432   7.405  1.00 48.40           H  
ATOM     18  HE2 MET A   1      13.264 -54.470   6.685  1.00 48.40           H  
ATOM     19  HE3 MET A   1      14.316 -53.489   5.643  1.00 48.40           H  
ATOM     20  N   MET A   2      10.176 -50.412  12.244  1.00 32.09           N  
ATOM     21  H   MET A   2      10.566 -51.254  12.641  1.00 32.09           H  
ATOM     22  CA  MET A   2      10.022 -49.293  13.179  1.00 32.09           C  
ATOM     23  HA  MET A   2       9.364 -48.530  12.762  1.00 32.09           H  
ATOM     24  C   MET A   2      11.395 -48.666  13.428  1.00 32.09           C  
ATOM     25  CB  MET A   2       9.421 -49.783  14.511  1.00 32.09           C  
ATOM     26  HB2 MET A   2       9.647 -49.050  15.286  1.00 32.09           H  
ATOM     27  HB3 MET A   2       9.888 -50.724  14.800  1.00 32.09           H  
ATOM     28  O   MET A   2      12.283 -49.338  13.943  1.00 32.09           O  
ATOM     29  CG  MET A   2       7.900 -49.954  14.479  1.00 32.09           C  
ATOM     30  HG2 MET A   2       7.628 -50.636  13.674  1.00 32.09           H  
ATOM     31  HG3 MET A   2       7.441 -48.984  14.285  1.00 32.09           H  
ATOM     32  SD  MET A   2       7.247 -50.608  16.040  1.00 32.09           S  
ATOM     33  CE  MET A   2       5.462 -50.456  15.755  1.00 32.09           C  
ATOM     34  HE1 MET A   2       5.173 -51.048  14.887  1.00 32.09           H  
ATOM     35  HE2 MET A   2       5.204 -49.410  15.587  1.00 32.09           H  
ATOM     36  HE3 MET A   2       4.925 -50.818  16.631  1.00 32.09           H  
ATOM     37  N   MET A   3      11.558 -47.390  13.084  1.00 30.42           N  
ATOM     38  H   MET A   3      10.801 -46.911  12.617  1.00 30.42           H  
ATOM     39  CA  MET A   3      12.643 -46.551  13.592  1.00 30.42           C  
ATOM     40  HA  MET A   3      13.333 -47.151  14.185  1.00 30.42           H  
ATOM     41  C   MET A   3      12.030 -45.511  14.524  1.00 30.42           C  
ATOM     42  CB  MET A   3      13.455 -45.914  12.454  1.00 30.42           C  
ATOM     43  HB2 MET A   3      13.966 -45.032  12.840  1.00 30.42           H  
ATOM     44  HB3 MET A   3      12.795 -45.602  11.645  1.00 30.42           H  
ATOM     45  O   MET A   3      11.379 -44.567  14.089  1.00 30.42           O  
ATOM     46  CG  MET A   3      14.522 -46.876  11.925  1.00 30.42           C  
ATOM     47  HG2 MET A   3      14.035 -47.756  11.505  1.00 30.42           H  
ATOM     48  HG3 MET A   3      15.151 -47.193  12.757  1.00 30.42           H  
ATOM     49  SD  MET A   3      15.585 -46.133  10.660  1.00 30.42           S  
ATOM     50  CE  MET A   3      16.799 -47.460  10.438  1.00 30.42           C  
ATOM     51  HE1 MET A   3      16.296 -48.370  10.109  1.00 30.42           H  
ATOM     52  HE2 MET A   3      17.528 -47.161   9.685  1.00 30.42           H  
ATOM     53  HE3 MET A   3      17.315 -47.648  11.380  1.00 30.42           H  
ATOM     54  N   SER A   4      12.214 -45.741  15.822  1.00 30.35           N  
ATOM     55  H   SER A   4      12.764 -46.549  16.074  1.00 30.35           H  
ATOM     56  CA  SER A   4      11.906 -44.803  16.896  1.00 30.35           C  
ATOM     57  HA  SER A   4      11.099 -44.133  16.599  1.00 30.35           H  
ATOM     58  C   SER A   4      13.163 -43.987  17.182  1.00 30.35           C  
ATOM     59  CB  SER A   4      11.455 -45.593  18.135  1.00 30.35           C  
ATOM     60  HB2 SER A   4      10.432 -45.939  17.985  1.00 30.35           H  
ATOM     61  HB3 SER A   4      12.099 -46.463  18.265  1.00 30.35           H  
ATOM     62  O   SER A   4      14.139 -44.535  17.689  1.00 30.35           O  
ATOM     63  OG  SER A   4      11.522 -44.812  19.311  1.00 30.35           O  
ATOM     64  HG  SER A   4      12.453 -44.687  19.511  1.00 30.35           H  
ATOM     65  N   TRP A   5      13.126 -42.685  16.909  1.00 29.77           N  
ATOM     66  H   TRP A   5      12.297 -42.300  16.479  1.00 29.77           H  
ATOM     67  CA  TRP A   5      14.141 -41.740  17.367  1.00 29.77           C  
ATOM     68  HA  TRP A   5      15.039 -42.281  17.664  1.00 29.77           H  
ATOM     69  C   TRP A   5      13.611 -40.997  18.590  1.00 29.77           C  
ATOM     70  CB  TRP A   5      14.561 -40.807  16.228  1.00 29.77           C  
ATOM     71  HB2 TRP A   5      15.143 -39.985  16.646  1.00 29.77           H  
ATOM     72  HB3 TRP A   5      13.676 -40.376  15.759  1.00 29.77           H  
ATOM     73  O   TRP A   5      12.668 -40.215  18.505  1.00 29.77           O  
ATOM     74  CG  TRP A   5      15.402 -41.482  15.189  1.00 29.77           C  
ATOM     75  CD1 TRP A   5      14.941 -42.126  14.092  1.00 29.77           C  
ATOM     76  HD1 TRP A   5      13.900 -42.211  13.820  1.00 29.77           H  
ATOM     77  CD2 TRP A   5      16.858 -41.614  15.148  1.00 29.77           C  
ATOM     78  CE2 TRP A   5      17.209 -42.360  13.983  1.00 29.77           C  
ATOM     79  CE3 TRP A   5      17.917 -41.176  15.975  1.00 29.77           C  
ATOM     80  HE3 TRP A   5      17.694 -40.598  16.860  1.00 29.77           H  
ATOM     81  NE1 TRP A   5      16.004 -42.644  13.377  1.00 29.77           N  
ATOM     82  HE1 TRP A   5      15.904 -43.133  12.499  1.00 29.77           H  
ATOM     83  CH2 TRP A   5      19.568 -42.204  14.493  1.00 29.77           C  
ATOM     84  HH2 TRP A   5      20.599 -42.415  14.250  1.00 29.77           H  
ATOM     85  CZ2 TRP A   5      18.538 -42.655  13.651  1.00 29.77           C  
ATOM     86  HZ2 TRP A   5      18.767 -43.215  12.756  1.00 29.77           H  
ATOM     87  CZ3 TRP A   5      19.257 -41.467  15.651  1.00 29.77           C  
ATOM     88  HZ3 TRP A   5      20.054 -41.116  16.289  1.00 29.77           H  
ATOM     89  N   ARG A   6      14.221 -41.276  19.745  1.00 31.61           N  
ATOM     90  H   ARG A   6      14.982 -41.939  19.714  1.00 31.61           H  
ATOM     91  CA  ARG A   6      14.029 -40.544  20.997  1.00 31.61           C  
ATOM     92  HA  ARG A   6      13.172 -39.877  20.903  1.00 31.61           H  
ATOM     93  C   ARG A   6      15.285 -39.697  21.201  1.00 31.61           C  
ATOM     94  CB  ARG A   6      13.756 -41.556  22.133  1.00 31.61           C  
ATOM     95  HB2 ARG A   6      12.989 -42.255  21.799  1.00 31.61           H  
ATOM     96  HB3 ARG A   6      14.663 -42.124  22.339  1.00 31.61           H  
ATOM     97  O   ARG A   6      16.330 -40.241  21.541  1.00 31.61           O  
ATOM     98  CG  ARG A   6      13.264 -40.887  23.426  1.00 31.61           C  
ATOM     99  HG2 ARG A   6      13.986 -40.124  23.714  1.00 31.61           H  
ATOM    100  HG3 ARG A   6      12.308 -40.396  23.244  1.00 31.61           H  
ATOM    101  CD  ARG A   6      13.122 -41.867  24.605  1.00 31.61           C  
ATOM    102  HD2 ARG A   6      13.004 -41.262  25.505  1.00 31.61           H  
ATOM    103  HD3 ARG A   6      14.044 -42.440  24.703  1.00 31.61           H  
ATOM    104  NE  ARG A   6      11.972 -42.791  24.474  1.00 31.61           N  
ATOM    105  HE  ARG A   6      11.694 -43.039  23.535  1.00 31.61           H  
ATOM    106  NH1 ARG A   6      11.512 -43.045  26.720  1.00 31.61           N  
ATOM    107 HH11 ARG A   6      10.944 -43.435  27.457  1.00 31.61           H  
ATOM    108 HH12 ARG A   6      12.257 -42.401  26.946  1.00 31.61           H  
ATOM    109  NH2 ARG A   6      10.273 -44.124  25.220  1.00 31.61           N  
ATOM    110 HH21 ARG A   6      10.023 -44.349  24.267  1.00 31.61           H  
ATOM    111 HH22 ARG A   6       9.725 -44.502  25.980  1.00 31.61           H  
ATOM    112  CZ  ARG A   6      11.263 -43.313  25.467  1.00 31.61           C  
ATOM    113  N   VAL A   7      15.193 -38.390  20.968  1.00 40.66           N  
ATOM    114  H   VAL A   7      14.313 -38.014  20.643  1.00 40.66           H  
ATOM    115  CA  VAL A   7      16.243 -37.432  21.341  1.00 40.66           C  
ATOM    116  HA  VAL A   7      17.193 -37.956  21.447  1.00 40.66           H  
ATOM    117  C   VAL A   7      15.870 -36.855  22.701  1.00 40.66           C  
ATOM    118  CB  VAL A   7      16.460 -36.345  20.268  1.00 40.66           C  
ATOM    119  HB  VAL A   7      15.519 -35.830  20.076  1.00 40.66           H  
ATOM    120  O   VAL A   7      14.909 -36.103  22.826  1.00 40.66           O  
ATOM    121  CG1 VAL A   7      17.509 -35.315  20.712  1.00 40.66           C  
ATOM    122 HG11 VAL A   7      17.691 -34.603  19.907  1.00 40.66           H  
ATOM    123 HG12 VAL A   7      17.149 -34.756  21.575  1.00 40.66           H  
ATOM    124 HG13 VAL A   7      18.446 -35.810  20.967  1.00 40.66           H  
ATOM    125  CG2 VAL A   7      16.951 -36.982  18.960  1.00 40.66           C  
ATOM    126 HG21 VAL A   7      16.203 -37.674  18.572  1.00 40.66           H  
ATOM    127 HG22 VAL A   7      17.886 -37.515  19.126  1.00 40.66           H  
ATOM    128 HG23 VAL A   7      17.111 -36.205  18.213  1.00 40.66           H  
ATOM    129  N   MET A   8      16.617 -37.261  23.726  1.00 30.78           N  
ATOM    130  H   MET A   8      17.376 -37.896  23.523  1.00 30.78           H  
ATOM    131  CA  MET A   8      16.681 -36.576  25.012  1.00 30.78           C  
ATOM    132  HA  MET A   8      15.744 -36.057  25.214  1.00 30.78           H  
ATOM    133  C   MET A   8      17.815 -35.553  24.933  1.00 30.78           C  
ATOM    134  CB  MET A   8      16.962 -37.574  26.152  1.00 30.78           C  
ATOM    135  HB2 MET A   8      17.129 -37.003  27.065  1.00 30.78           H  
ATOM    136  HB3 MET A   8      17.871 -38.138  25.937  1.00 30.78           H  
ATOM    137  O   MET A   8      18.961 -35.943  24.726  1.00 30.78           O  
ATOM    138  CG  MET A   8      15.819 -38.558  26.416  1.00 30.78           C  
ATOM    139  HG2 MET A   8      14.888 -37.995  26.485  1.00 30.78           H  
ATOM    140  HG3 MET A   8      15.740 -39.249  25.577  1.00 30.78           H  
ATOM    141  SD  MET A   8      16.023 -39.492  27.963  1.00 30.78           S  
ATOM    142  CE  MET A   8      16.126 -41.193  27.353  1.00 30.78           C  
ATOM    143  HE1 MET A   8      16.977 -41.286  26.678  1.00 30.78           H  
ATOM    144  HE2 MET A   8      15.208 -41.451  26.824  1.00 30.78           H  
ATOM    145  HE3 MET A   8      16.264 -41.870  28.197  1.00 30.78           H  
ATOM    146  N   MET A   9      17.520 -34.270  25.131  1.00 36.01           N  
ATOM    147  H   MET A   9      16.551 -33.992  25.201  1.00 36.01           H  
ATOM    148  CA  MET A   9      18.525 -33.292  25.548  1.00 36.01           C  
ATOM    149  HA  MET A   9      19.380 -33.822  25.967  1.00 36.01           H  
ATOM    150  C   MET A   9      17.955 -32.434  26.675  1.00 36.01           C  
ATOM    151  CB  MET A   9      19.064 -32.446  24.381  1.00 36.01           C  
ATOM    152  HB2 MET A   9      19.589 -31.590  24.804  1.00 36.01           H  
ATOM    153  HB3 MET A   9      18.247 -32.075  23.763  1.00 36.01           H  
ATOM    154  O   MET A   9      17.185 -31.505  26.454  1.00 36.01           O  
ATOM    155  CG  MET A   9      20.065 -33.229  23.520  1.00 36.01           C  
ATOM    156  HG2 MET A   9      19.514 -33.837  22.802  1.00 36.01           H  
ATOM    157  HG3 MET A   9      20.642 -33.897  24.160  1.00 36.01           H  
ATOM    158  SD  MET A   9      21.250 -32.177  22.638  1.00 36.01           S  
ATOM    159  CE  MET A   9      22.149 -33.431  21.689  1.00 36.01           C  
ATOM    160  HE1 MET A   9      22.922 -32.947  21.093  1.00 36.01           H  
ATOM    161  HE2 MET A   9      21.458 -33.956  21.029  1.00 36.01           H  
ATOM    162  HE3 MET A   9      22.613 -34.142  22.373  1.00 36.01           H  
ATOM    163  N   ASN A  10      18.364 -32.785  27.895  1.00 36.96           N  
ATOM    164  H   ASN A  10      18.968 -33.591  27.960  1.00 36.96           H  
ATOM    165  CA  ASN A  10      18.359 -31.900  29.050  1.00 36.96           C  
ATOM    166  HA  ASN A  10      17.395 -31.402  29.146  1.00 36.96           H  
ATOM    167  C   ASN A  10      19.455 -30.848  28.836  1.00 36.96           C  
ATOM    168  CB  ASN A  10      18.659 -32.728  30.319  1.00 36.96           C  
ATOM    169  HB2 ASN A  10      19.482 -33.416  30.128  1.00 36.96           H  
ATOM    170  HB3 ASN A  10      18.978 -32.048  31.110  1.00 36.96           H  
ATOM    171  O   ASN A  10      20.638 -31.180  28.881  1.00 36.96           O  
ATOM    172  CG  ASN A  10      17.472 -33.494  30.866  1.00 36.96           C  
ATOM    173  ND2 ASN A  10      17.708 -34.471  31.711  1.00 36.96           N  
ATOM    174 HD21 ASN A  10      18.649 -34.680  32.012  1.00 36.96           H  
ATOM    175 HD22 ASN A  10      16.889 -34.924  32.091  1.00 36.96           H  
ATOM    176  OD1 ASN A  10      16.325 -33.224  30.571  1.00 36.96           O  
ATOM    177  N   GLY A  11      19.064 -29.596  28.615  1.00 35.41           N  
ATOM    178  H   GLY A  11      18.076 -29.411  28.512  1.00 35.41           H  
ATOM    179  CA  GLY A  11      19.962 -28.446  28.599  1.00 35.41           C  
ATOM    180  HA2 GLY A  11      19.990 -28.021  27.596  1.00 35.41           H  
ATOM    181  HA3 GLY A  11      20.975 -28.733  28.880  1.00 35.41           H  
ATOM    182  C   GLY A  11      19.447 -27.382  29.558  1.00 35.41           C  
ATOM    183  O   GLY A  11      18.518 -26.652  29.226  1.00 35.41           O  
ATOM    184  N   ASN A  12      20.045 -27.304  30.748  1.00 35.30           N  
ATOM    185  H   ASN A  12      20.787 -27.959  30.949  1.00 35.30           H  
ATOM    186  CA  ASN A  12      19.887 -26.166  31.650  1.00 35.30           C  
ATOM    187  HA  ASN A  12      18.829 -25.971  31.825  1.00 35.30           H  
ATOM    188  C   ASN A  12      20.502 -24.930  30.980  1.00 35.30           C  
ATOM    189  CB  ASN A  12      20.590 -26.463  32.994  1.00 35.30           C  
ATOM    190  HB2 ASN A  12      21.538 -26.970  32.815  1.00 35.30           H  
ATOM    191  HB3 ASN A  12      20.816 -25.516  33.485  1.00 35.30           H  
ATOM    192  O   ASN A  12      21.720 -24.759  30.993  1.00 35.30           O  
ATOM    193  CG  ASN A  12      19.759 -27.261  33.981  1.00 35.30           C  
ATOM    194  ND2 ASN A  12      20.378 -27.807  35.001  1.00 35.30           N  
ATOM    195 HD21 ASN A  12      19.788 -28.294  35.661  1.00 35.30           H  
ATOM    196 HD22 ASN A  12      21.372 -27.680  35.131  1.00 35.30           H  
ATOM    197  OD1 ASN A  12      18.555 -27.390  33.876  1.00 35.30           O  
ATOM    198  N   PHE A  13      19.669 -24.062  30.411  1.00 34.04           N  
ATOM    199  H   PHE A  13      18.691 -24.301  30.338  1.00 34.04           H  
ATOM    200  CA  PHE A  13      20.077 -22.707  30.056  1.00 34.04           C  
ATOM    201  HA  PHE A  13      21.087 -22.724  29.645  1.00 34.04           H  
ATOM    202  C   PHE A  13      20.109 -21.861  31.332  1.00 34.04           C  
ATOM    203  CB  PHE A  13      19.151 -22.130  28.975  1.00 34.04           C  
ATOM    204  HB2 PHE A  13      18.115 -22.385  29.198  1.00 34.04           H  
ATOM    205  HB3 PHE A  13      19.226 -21.042  29.000  1.00 34.04           H  
ATOM    206  O   PHE A  13      19.089 -21.336  31.773  1.00 34.04           O  
ATOM    207  CG  PHE A  13      19.503 -22.583  27.570  1.00 34.04           C  
ATOM    208  CD1 PHE A  13      20.431 -21.844  26.811  1.00 34.04           C  
ATOM    209  HD1 PHE A  13      20.885 -20.957  27.226  1.00 34.04           H  
ATOM    210  CD2 PHE A  13      18.917 -23.740  27.021  1.00 34.04           C  
ATOM    211  HD2 PHE A  13      18.211 -24.316  27.600  1.00 34.04           H  
ATOM    212  CE1 PHE A  13      20.766 -22.253  25.508  1.00 34.04           C  
ATOM    213  HE1 PHE A  13      21.473 -21.680  24.927  1.00 34.04           H  
ATOM    214  CE2 PHE A  13      19.252 -24.148  25.717  1.00 34.04           C  
ATOM    215  HE2 PHE A  13      18.796 -25.033  25.298  1.00 34.04           H  
ATOM    216  CZ  PHE A  13      20.175 -23.405  24.960  1.00 34.04           C  
ATOM    217  HZ  PHE A  13      20.427 -23.717  23.957  1.00 34.04           H  
ATOM    218  N   GLN A  14      21.289 -21.739  31.941  1.00 38.61           N  
ATOM    219  H   GLN A  14      22.075 -22.250  31.565  1.00 38.61           H  
ATOM    220  CA  GLN A  14      21.572 -20.608  32.820  1.00 38.61           C  
ATOM    221  HA  GLN A  14      20.743 -20.460  33.512  1.00 38.61           H  
ATOM    222  C   GLN A  14      21.684 -19.367  31.931  1.00 38.61           C  
ATOM    223  CB  GLN A  14      22.856 -20.845  33.634  1.00 38.61           C  
ATOM    224  HB2 GLN A  14      23.182 -19.891  34.048  1.00 38.61           H  
ATOM    225  HB3 GLN A  14      23.643 -21.221  32.981  1.00 38.61           H  
ATOM    226  O   GLN A  14      22.591 -19.271  31.103  1.00 38.61           O  
ATOM    227  CG  GLN A  14      22.630 -21.820  34.801  1.00 38.61           C  
ATOM    228  HG2 GLN A  14      21.823 -21.440  35.427  1.00 38.61           H  
ATOM    229  HG3 GLN A  14      22.331 -22.792  34.409  1.00 38.61           H  
ATOM    230  CD  GLN A  14      23.868 -22.010  35.677  1.00 38.61           C  
ATOM    231  NE2 GLN A  14      23.736 -22.643  36.822  1.00 38.61           N  
ATOM    232 HE21 GLN A  14      24.576 -22.687  37.381  1.00 38.61           H  
ATOM    233 HE22 GLN A  14      22.826 -22.922  37.159  1.00 38.61           H  
ATOM    234  OE1 GLN A  14      24.977 -21.620  35.360  1.00 38.61           O  
ATOM    235  N   MET A  15      20.737 -18.437  32.065  1.00 37.10           N  
ATOM    236  H   MET A  15      19.991 -18.596  32.728  1.00 37.10           H  
ATOM    237  CA  MET A  15      20.885 -17.095  31.509  1.00 37.10           C  
ATOM    238  HA  MET A  15      21.100 -17.167  30.443  1.00 37.10           H  
ATOM    239  C   MET A  15      22.083 -16.436  32.194  1.00 37.10           C  
ATOM    240  CB  MET A  15      19.601 -16.268  31.697  1.00 37.10           C  
ATOM    241  HB2 MET A  15      19.858 -15.213  31.594  1.00 37.10           H  
ATOM    242  HB3 MET A  15      19.186 -16.421  32.693  1.00 37.10           H  
ATOM    243  O   MET A  15      22.047 -16.171  33.393  1.00 37.10           O  
ATOM    244  CG  MET A  15      18.553 -16.597  30.628  1.00 37.10           C  
ATOM    245  HG2 MET A  15      18.152 -17.596  30.801  1.00 37.10           H  
ATOM    246  HG3 MET A  15      19.050 -16.598  29.658  1.00 37.10           H  
ATOM    247  SD  MET A  15      17.193 -15.399  30.523  1.00 37.10           S  
ATOM    248  CE  MET A  15      15.960 -16.174  31.599  1.00 37.10           C  
ATOM    249  HE1 MET A  15      15.071 -15.545  31.642  1.00 37.10           H  
ATOM    250  HE2 MET A  15      16.369 -16.286  32.603  1.00 37.10           H  
ATOM    251  HE3 MET A  15      15.690 -17.153  31.202  1.00 37.10           H  
ATOM    252  N   GLY A  16      23.162 -16.246  31.432  1.00 37.02           N  
ATOM    253  H   GLY A  16      23.130 -16.560  30.472  1.00 37.02           H  
ATOM    254  CA  GLY A  16      24.359 -15.551  31.887  1.00 37.02           C  
ATOM    255  HA2 GLY A  16      25.116 -15.553  31.103  1.00 37.02           H  
ATOM    256  HA3 GLY A  16      24.758 -16.065  32.761  1.00 37.02           H  
ATOM    257  C   GLY A  16      24.042 -14.104  32.251  1.00 37.02           C  
ATOM    258  O   GLY A  16      23.301 -13.423  31.542  1.00 37.02           O  
ATOM    259  N   GLU A  17      24.604 -13.661  33.371  1.00 41.18           N  
ATOM    260  H   GLU A  17      25.163 -14.301  33.917  1.00 41.18           H  
ATOM    261  CA  GLU A  17      24.501 -12.294  33.874  1.00 41.18           C  
ATOM    262  HA  GLU A  17      23.461 -12.113  34.143  1.00 41.18           H  
ATOM    263  C   GLU A  17      24.957 -11.268  32.817  1.00 41.18           C  
ATOM    264  CB  GLU A  17      25.371 -12.147  35.133  1.00 41.18           C  
ATOM    265  HB2 GLU A  17      25.367 -11.101  35.437  1.00 41.18           H  
ATOM    266  HB3 GLU A  17      26.394 -12.428  34.879  1.00 41.18           H  
ATOM    267  O   GLU A  17      25.935 -11.506  32.097  1.00 41.18           O  
ATOM    268  CG  GLU A  17      24.877 -12.999  36.314  1.00 41.18           C  
ATOM    269  HG2 GLU A  17      24.851 -14.046  36.014  1.00 41.18           H  
ATOM    270  HG3 GLU A  17      23.859 -12.693  36.557  1.00 41.18           H  
ATOM    271  CD  GLU A  17      25.769 -12.869  37.560  1.00 41.18           C  
ATOM    272  OE1 GLU A  17      25.255 -13.157  38.664  1.00 41.18           O  
ATOM    273  OE2 GLU A  17      26.961 -12.518  37.403  1.00 41.18           O  
ATOM    274  N   PRO A  18      24.293 -10.104  32.712  1.00 44.47           N  
ATOM    275  CA  PRO A  18      24.734  -9.040  31.823  1.00 44.47           C  
ATOM    276  HA  PRO A  18      24.906  -9.441  30.825  1.00 44.47           H  
ATOM    277  C   PRO A  18      26.042  -8.424  32.346  1.00 44.47           C  
ATOM    278  CB  PRO A  18      23.561  -8.059  31.760  1.00 44.47           C  
ATOM    279  HB2 PRO A  18      22.897  -8.343  30.943  1.00 44.47           H  
ATOM    280  HB3 PRO A  18      23.897  -7.030  31.637  1.00 44.47           H  
ATOM    281  O   PRO A  18      26.063  -7.662  33.310  1.00 44.47           O  
ATOM    282  CG  PRO A  18      22.837  -8.258  33.091  1.00 44.47           C  
ATOM    283  HG2 PRO A  18      21.773  -8.032  33.011  1.00 44.47           H  
ATOM    284  HG3 PRO A  18      23.302  -7.635  33.855  1.00 44.47           H  
ATOM    285  CD  PRO A  18      23.079  -9.728  33.420  1.00 44.47           C  
ATOM    286  HD2 PRO A  18      22.248 -10.330  33.054  1.00 44.47           H  
ATOM    287  HD3 PRO A  18      23.193  -9.854  34.497  1.00 44.47           H  
ATOM    288  N   LEU A  19      27.155  -8.759  31.691  1.00 39.32           N  
ATOM    289  H   LEU A  19      27.067  -9.494  31.003  1.00 39.32           H  
ATOM    290  CA  LEU A  19      28.497  -8.269  32.014  1.00 39.32           C  
ATOM    291  HA  LEU A  19      28.614  -8.264  33.097  1.00 39.32           H  
ATOM    292  C   LEU A  19      28.702  -6.821  31.530  1.00 39.32           C  
ATOM    293  CB  LEU A  19      29.545  -9.226  31.407  1.00 39.32           C  
ATOM    294  HB2 LEU A  19      30.530  -8.770  31.504  1.00 39.32           H  
ATOM    295  HB3 LEU A  19      29.333  -9.328  30.343  1.00 39.32           H  
ATOM    296  O   LEU A  19      29.267  -6.586  30.458  1.00 39.32           O  
ATOM    297  CG  LEU A  19      29.603 -10.629  32.039  1.00 39.32           C  
ATOM    298  HG  LEU A  19      28.604 -11.066  32.069  1.00 39.32           H  
ATOM    299  CD1 LEU A  19      30.495 -11.529  31.180  1.00 39.32           C  
ATOM    300 HD11 LEU A  19      31.506 -11.126  31.136  1.00 39.32           H  
ATOM    301 HD12 LEU A  19      30.079 -11.603  30.175  1.00 39.32           H  
ATOM    302 HD13 LEU A  19      30.521 -12.528  31.616  1.00 39.32           H  
ATOM    303  CD2 LEU A  19      30.184 -10.594  33.454  1.00 39.32           C  
ATOM    304 HD21 LEU A  19      31.175 -10.139  33.455  1.00 39.32           H  
ATOM    305 HD22 LEU A  19      29.522 -10.032  34.113  1.00 39.32           H  
ATOM    306 HD23 LEU A  19      30.249 -11.609  33.847  1.00 39.32           H  
ATOM    307  N   TYR A  20      28.288  -5.846  32.340  1.00 39.32           N  
ATOM    308  H   TYR A  20      27.767  -6.114  33.163  1.00 39.32           H  
ATOM    309  CA  TYR A  20      28.665  -4.435  32.192  1.00 39.32           C  
ATOM    310  HA  TYR A  20      29.019  -4.265  31.175  1.00 39.32           H  
ATOM    311  C   TYR A  20      29.816  -4.085  33.156  1.00 39.32           C  
ATOM    312  CB  TYR A  20      27.438  -3.531  32.400  1.00 39.32           C  
ATOM    313  HB2 TYR A  20      27.778  -2.498  32.471  1.00 39.32           H  
ATOM    314  HB3 TYR A  20      26.967  -3.780  33.351  1.00 39.32           H  
ATOM    315  O   TYR A  20      29.732  -4.368  34.346  1.00 39.32           O  
ATOM    316  CG  TYR A  20      26.407  -3.611  31.286  1.00 39.32           C  
ATOM    317  CD1 TYR A  20      26.576  -2.844  30.115  1.00 39.32           C  
ATOM    318  HD1 TYR A  20      27.431  -2.192  30.018  1.00 39.32           H  
ATOM    319  CD2 TYR A  20      25.277  -4.442  31.419  1.00 39.32           C  
ATOM    320  HD2 TYR A  20      25.142  -5.026  32.318  1.00 39.32           H  
ATOM    321  CE1 TYR A  20      25.626  -2.911  29.076  1.00 39.32           C  
ATOM    322  HE1 TYR A  20      25.755  -2.316  28.184  1.00 39.32           H  
ATOM    323  CE2 TYR A  20      24.323  -4.507  30.384  1.00 39.32           C  
ATOM    324  HE2 TYR A  20      23.442  -5.125  30.479  1.00 39.32           H  
ATOM    325  OH  TYR A  20      23.575  -3.824  28.215  1.00 39.32           O  
ATOM    326  HH  TYR A  20      23.761  -3.215  27.497  1.00 39.32           H  
ATOM    327  CZ  TYR A  20      24.497  -3.748  29.210  1.00 39.32           C  
ATOM    328  N   GLY A  21      30.887  -3.451  32.651  1.00 40.95           N  
ATOM    329  H   GLY A  21      30.885  -3.245  31.663  1.00 40.95           H  
ATOM    330  CA  GLY A  21      31.919  -2.806  33.487  1.00 40.95           C  
ATOM    331  HA2 GLY A  21      31.593  -2.795  34.526  1.00 40.95           H  
ATOM    332  HA3 GLY A  21      32.003  -1.766  33.173  1.00 40.95           H  
ATOM    333  C   GLY A  21      33.339  -3.393  33.473  1.00 40.95           C  
ATOM    334  O   GLY A  21      34.186  -2.899  34.213  1.00 40.95           O  
ATOM    335  N   LEU A  22      33.651  -4.398  32.646  1.00 42.04           N  
ATOM    336  H   LEU A  22      32.931  -4.782  32.050  1.00 42.04           H  
ATOM    337  CA  LEU A  22      35.015  -4.945  32.564  1.00 42.04           C  
ATOM    338  HA  LEU A  22      35.530  -4.668  33.484  1.00 42.04           H  
ATOM    339  C   LEU A  22      35.817  -4.349  31.386  1.00 42.04           C  
ATOM    340  CB  LEU A  22      34.980  -6.481  32.536  1.00 42.04           C  
ATOM    341  HB2 LEU A  22      34.291  -6.797  31.753  1.00 42.04           H  
ATOM    342  HB3 LEU A  22      35.972  -6.853  32.277  1.00 42.04           H  
ATOM    343  O   LEU A  22      35.324  -4.358  30.252  1.00 42.04           O  
ATOM    344  CG  LEU A  22      34.557  -7.113  33.878  1.00 42.04           C  
ATOM    345  HG  LEU A  22      33.622  -6.665  34.217  1.00 42.04           H  
ATOM    346  CD1 LEU A  22      34.321  -8.610  33.680  1.00 42.04           C  
ATOM    347 HD11 LEU A  22      35.240  -9.098  33.355  1.00 42.04           H  
ATOM    348 HD12 LEU A  22      33.541  -8.765  32.935  1.00 42.04           H  
ATOM    349 HD13 LEU A  22      33.989  -9.055  34.618  1.00 42.04           H  
ATOM    350  CD2 LEU A  22      35.620  -6.941  34.969  1.00 42.04           C  
ATOM    351 HD21 LEU A  22      35.720  -5.889  35.238  1.00 42.04           H  
ATOM    352 HD22 LEU A  22      36.580  -7.328  34.628  1.00 42.04           H  
ATOM    353 HD23 LEU A  22      35.313  -7.482  35.864  1.00 42.04           H  
ATOM    354  N   PRO A  23      37.055  -3.861  31.613  1.00 43.05           N  
ATOM    355  CA  PRO A  23      37.918  -3.344  30.552  1.00 43.05           C  
ATOM    356  HA  PRO A  23      37.392  -2.563  30.004  1.00 43.05           H  
ATOM    357  C   PRO A  23      38.312  -4.461  29.576  1.00 43.05           C  
ATOM    358  CB  PRO A  23      39.129  -2.725  31.263  1.00 43.05           C  
ATOM    359  HB2 PRO A  23      40.049  -2.840  30.690  1.00 43.05           H  
ATOM    360  HB3 PRO A  23      38.933  -1.670  31.453  1.00 43.05           H  
ATOM    361  O   PRO A  23      38.697  -5.557  29.985  1.00 43.05           O  
ATOM    362  CG  PRO A  23      39.195  -3.471  32.595  1.00 43.05           C  
ATOM    363  HG2 PRO A  23      39.749  -4.401  32.463  1.00 43.05           H  
ATOM    364  HG3 PRO A  23      39.648  -2.864  33.379  1.00 43.05           H  
ATOM    365  CD  PRO A  23      37.735  -3.790  32.899  1.00 43.05           C  
ATOM    366  HD2 PRO A  23      37.297  -2.990  33.495  1.00 43.05           H  
ATOM    367  HD3 PRO A  23      37.676  -4.737  33.436  1.00 43.05           H  
ATOM    368  N   ARG A  24      38.230  -4.184  28.268  1.00 49.35           N  
ATOM    369  H   ARG A  24      37.950  -3.252  27.999  1.00 49.35           H  
ATOM    370  CA  ARG A  24      38.671  -5.110  27.214  1.00 49.35           C  
ATOM    371  HA  ARG A  24      38.802  -6.100  27.650  1.00 49.35           H  
ATOM    372  C   ARG A  24      40.026  -4.675  26.667  1.00 49.35           C  
ATOM    373  CB  ARG A  24      37.630  -5.230  26.088  1.00 49.35           C  
ATOM    374  HB2 ARG A  24      37.447  -4.247  25.653  1.00 49.35           H  
ATOM    375  HB3 ARG A  24      38.045  -5.873  25.311  1.00 49.35           H  
ATOM    376  O   ARG A  24      40.192  -3.533  26.253  1.00 49.35           O  
ATOM    377  CG  ARG A  24      36.299  -5.831  26.565  1.00 49.35           C  
ATOM    378  HG2 ARG A  24      36.491  -6.732  27.148  1.00 49.35           H  
ATOM    379  HG3 ARG A  24      35.784  -5.107  27.197  1.00 49.35           H  
ATOM    380  CD  ARG A  24      35.413  -6.193  25.365  1.00 49.35           C  
ATOM    381  HD2 ARG A  24      35.311  -5.315  24.726  1.00 49.35           H  
ATOM    382  HD3 ARG A  24      35.910  -6.980  24.797  1.00 49.35           H  
ATOM    383  NE  ARG A  24      34.068  -6.624  25.798  1.00 49.35           N  
ATOM    384  HE  ARG A  24      33.679  -6.129  26.587  1.00 49.35           H  
ATOM    385  NH1 ARG A  24      33.697  -8.289  24.249  1.00 49.35           N  
ATOM    386 HH11 ARG A  24      33.084  -8.990  23.857  1.00 49.35           H  
ATOM    387 HH12 ARG A  24      34.612  -8.126  23.854  1.00 49.35           H  
ATOM    388  NH2 ARG A  24      32.109  -7.782  25.728  1.00 49.35           N  
ATOM    389 HH21 ARG A  24      31.514  -8.487  25.317  1.00 49.35           H  
ATOM    390 HH22 ARG A  24      31.762  -7.250  26.513  1.00 49.35           H  
ATOM    391  CZ  ARG A  24      33.304  -7.559  25.257  1.00 49.35           C  
ATOM    392  N   PHE A  25      40.963  -5.615  26.598  1.00 42.42           N  
ATOM    393  H   PHE A  25      40.752  -6.530  26.969  1.00 42.42           H  
ATOM    394  CA  PHE A  25      42.216  -5.453  25.866  1.00 42.42           C  
ATOM    395  HA  PHE A  25      42.436  -4.393  25.739  1.00 42.42           H  
ATOM    396  C   PHE A  25      42.064  -6.094  24.488  1.00 42.42           C  
ATOM    397  CB  PHE A  25      43.375  -6.085  26.651  1.00 42.42           C  
ATOM    398  HB2 PHE A  25      43.190  -7.152  26.767  1.00 42.42           H  
ATOM    399  HB3 PHE A  25      44.290  -5.974  26.068  1.00 42.42           H  
ATOM    400  O   PHE A  25      41.803  -7.292  24.392  1.00 42.42           O  
ATOM    401  CG  PHE A  25      43.597  -5.471  28.018  1.00 42.42           C  
ATOM    402  CD1 PHE A  25      44.365  -4.298  28.148  1.00 42.42           C  
ATOM    403  HD1 PHE A  25      44.798  -3.831  27.276  1.00 42.42           H  
ATOM    404  CD2 PHE A  25      43.012  -6.054  29.159  1.00 42.42           C  
ATOM    405  HD2 PHE A  25      42.411  -6.946  29.068  1.00 42.42           H  
ATOM    406  CE1 PHE A  25      44.547  -3.712  29.413  1.00 42.42           C  
ATOM    407  HE1 PHE A  25      45.116  -2.799  29.508  1.00 42.42           H  
ATOM    408  CE2 PHE A  25      43.193  -5.466  30.422  1.00 42.42           C  
ATOM    409  HE2 PHE A  25      42.732  -5.905  31.294  1.00 42.42           H  
ATOM    410  CZ  PHE A  25      43.962  -4.296  30.550  1.00 42.42           C  
ATOM    411  HZ  PHE A  25      44.092  -3.838  31.519  1.00 42.42           H  
ATOM    412  N   VAL A  26      42.252  -5.320  23.420  1.00 36.38           N  
ATOM    413  H   VAL A  26      42.440  -4.337  23.553  1.00 36.38           H  
ATOM    414  CA  VAL A  26      42.416  -5.870  22.070  1.00 36.38           C  
ATOM    415  HA  VAL A  26      42.103  -6.914  22.057  1.00 36.38           H  
ATOM    416  C   VAL A  26      43.903  -5.820  21.742  1.00 36.38           C  
ATOM    417  CB  VAL A  26      41.545  -5.137  21.031  1.00 36.38           C  
ATOM    418  HB  VAL A  26      41.851  -4.093  20.966  1.00 36.38           H  
ATOM    419  O   VAL A  26      44.487  -4.743  21.639  1.00 36.38           O  
ATOM    420  CG1 VAL A  26      41.692  -5.788  19.649  1.00 36.38           C  
ATOM    421 HG11 VAL A  26      41.393  -6.836  19.687  1.00 36.38           H  
ATOM    422 HG12 VAL A  26      42.724  -5.720  19.306  1.00 36.38           H  
ATOM    423 HG13 VAL A  26      41.064  -5.265  18.928  1.00 36.38           H  
ATOM    424  CG2 VAL A  26      40.061  -5.195  21.420  1.00 36.38           C  
ATOM    425 HG21 VAL A  26      39.896  -4.656  22.354  1.00 36.38           H  
ATOM    426 HG22 VAL A  26      39.459  -4.720  20.645  1.00 36.38           H  
ATOM    427 HG23 VAL A  26      39.743  -6.230  21.539  1.00 36.38           H  
ATOM    428  N   ARG A  27      44.537  -6.990  21.620  1.00 33.88           N  
ATOM    429  H   ARG A  27      43.988  -7.834  21.706  1.00 33.88           H  
ATOM    430  CA  ARG A  27      45.911  -7.109  21.118  1.00 33.88           C  
ATOM    431  HA  ARG A  27      46.475  -6.212  21.374  1.00 33.88           H  
ATOM    432  C   ARG A  27      45.873  -7.194  19.597  1.00 33.88           C  
ATOM    433  CB  ARG A  27      46.623  -8.336  21.718  1.00 33.88           C  
ATOM    434  HB2 ARG A  27      47.388  -8.666  21.015  1.00 33.88           H  
ATOM    435  HB3 ARG A  27      45.913  -9.153  21.845  1.00 33.88           H  
ATOM    436  O   ARG A  27      45.275  -8.115  19.051  1.00 33.88           O  
ATOM    437  CG  ARG A  27      47.321  -8.027  23.050  1.00 33.88           C  
ATOM    438  HG2 ARG A  27      48.041  -7.224  22.892  1.00 33.88           H  
ATOM    439  HG3 ARG A  27      46.586  -7.710  23.790  1.00 33.88           H  
ATOM    440  CD  ARG A  27      48.060  -9.276  23.553  1.00 33.88           C  
ATOM    441  HD2 ARG A  27      47.324 -10.020  23.857  1.00 33.88           H  
ATOM    442  HD3 ARG A  27      48.650  -9.682  22.731  1.00 33.88           H  
ATOM    443  NE  ARG A  27      48.965  -8.969  24.678  1.00 33.88           N  
ATOM    444  HE  ARG A  27      49.016  -8.004  24.971  1.00 33.88           H  
ATOM    445  NH1 ARG A  27      49.783 -11.095  24.981  1.00 33.88           N  
ATOM    446 HH11 ARG A  27      49.182 -11.421  24.238  1.00 33.88           H  
ATOM    447 HH12 ARG A  27      50.418 -11.733  25.440  1.00 33.88           H  
ATOM    448  NH2 ARG A  27      50.574  -9.424  26.229  1.00 33.88           N  
ATOM    449 HH21 ARG A  27      50.611  -8.446  26.481  1.00 33.88           H  
ATOM    450 HH22 ARG A  27      51.196 -10.079  26.680  1.00 33.88           H  
ATOM    451  CZ  ARG A  27      49.766  -9.827  25.289  1.00 33.88           C  
ATOM    452  N   THR A  28      46.549  -6.265  18.933  1.00 42.10           N  
ATOM    453  H   THR A  28      47.030  -5.554  19.465  1.00 42.10           H  
ATOM    454  CA  THR A  28      46.990  -6.424  17.541  1.00 42.10           C  
ATOM    455  HA  THR A  28      46.722  -7.421  17.191  1.00 42.10           H  
ATOM    456  C   THR A  28      48.514  -6.345  17.526  1.00 42.10           C  
ATOM    457  CB  THR A  28      46.330  -5.422  16.586  1.00 42.10           C  
ATOM    458  HB  THR A  28      46.694  -5.618  15.577  1.00 42.10           H  
ATOM    459  O   THR A  28      49.101  -5.770  18.443  1.00 42.10           O  
ATOM    460  CG2 THR A  28      44.806  -5.548  16.577  1.00 42.10           C  
ATOM    461 HG21 THR A  28      44.397  -4.883  15.817  1.00 42.10           H  
ATOM    462 HG22 THR A  28      44.523  -6.574  16.340  1.00 42.10           H  
ATOM    463 HG23 THR A  28      44.394  -5.274  17.548  1.00 42.10           H  
ATOM    464  OG1 THR A  28      46.657  -4.099  16.924  1.00 42.10           O  
ATOM    465  HG1 THR A  28      46.381  -3.918  17.826  1.00 42.10           H  
ATOM    466  N   ASN A  29      49.148  -7.009  16.558  1.00 43.16           N  
ATOM    467  H   ASN A  29      48.588  -7.407  15.818  1.00 43.16           H  
ATOM    468  CA  ASN A  29      50.500  -7.558  16.698  1.00 43.16           C  
ATOM    469  HA  ASN A  29      50.494  -8.206  17.575  1.00 43.16           H  
ATOM    470  C   ASN A  29      51.643  -6.575  16.996  1.00 43.16           C  
ATOM    471  CB  ASN A  29      50.807  -8.450  15.478  1.00 43.16           C  
ATOM    472  HB2 ASN A  29      50.601  -7.902  14.559  1.00 43.16           H  
ATOM    473  HB3 ASN A  29      51.869  -8.698  15.477  1.00 43.16           H  
ATOM    474  O   ASN A  29      52.698  -7.072  17.349  1.00 43.16           O  
ATOM    475  CG  ASN A  29      50.041  -9.762  15.492  1.00 43.16           C  
ATOM    476  ND2 ASN A  29      49.975 -10.444  14.373  1.00 43.16           N  
ATOM    477 HD21 ASN A  29      50.486 -10.124  13.563  1.00 43.16           H  
ATOM    478 HD22 ASN A  29      49.486 -11.327  14.411  1.00 43.16           H  
ATOM    479  OD1 ASN A  29      49.472 -10.189  16.484  1.00 43.16           O  
ATOM    480  N   ASP A  30      51.457  -5.251  16.973  1.00 38.42           N  
ATOM    481  H   ASP A  30      50.552  -4.895  16.701  1.00 38.42           H  
ATOM    482  CA  ASP A  30      52.542  -4.299  17.267  1.00 38.42           C  
ATOM    483  HA  ASP A  30      53.261  -4.790  17.924  1.00 38.42           H  
ATOM    484  C   ASP A  30      52.120  -3.033  18.046  1.00 38.42           C  
ATOM    485  CB  ASP A  30      53.297  -3.978  15.965  1.00 38.42           C  
ATOM    486  HB2 ASP A  30      53.999  -3.162  16.136  1.00 38.42           H  
ATOM    487  HB3 ASP A  30      52.585  -3.652  15.206  1.00 38.42           H  
ATOM    488  O   ASP A  30      52.845  -2.041  18.063  1.00 38.42           O  
ATOM    489  CG  ASP A  30      54.112  -5.174  15.455  1.00 38.42           C  
ATOM    490  OD1 ASP A  30      54.946  -5.684  16.235  1.00 38.42           O  
ATOM    491  OD2 ASP A  30      53.906  -5.549  14.279  1.00 38.42           O  
ATOM    492  N   SER A  31      50.967  -3.014  18.733  1.00 37.01           N  
ATOM    493  H   SER A  31      50.363  -3.823  18.701  1.00 37.01           H  
ATOM    494  CA  SER A  31      50.666  -1.935  19.701  1.00 37.01           C  
ATOM    495  HA  SER A  31      51.555  -1.797  20.315  1.00 37.01           H  
ATOM    496  C   SER A  31      49.508  -2.256  20.655  1.00 37.01           C  
ATOM    497  CB  SER A  31      50.403  -0.588  19.000  1.00 37.01           C  
ATOM    498  HB2 SER A  31      49.927   0.102  19.696  1.00 37.01           H  
ATOM    499  HB3 SER A  31      51.351  -0.149  18.691  1.00 37.01           H  
ATOM    500  O   SER A  31      48.473  -2.801  20.272  1.00 37.01           O  
ATOM    501  OG  SER A  31      49.587  -0.740  17.859  1.00 37.01           O  
ATOM    502  HG  SER A  31      50.075  -1.285  17.237  1.00 37.01           H  
ATOM    503  N   THR A  32      49.670  -1.886  21.930  1.00 36.17           N  
ATOM    504  H   THR A  32      50.557  -1.493  22.211  1.00 36.17           H  
ATOM    505  CA  THR A  32      48.590  -1.861  22.928  1.00 36.17           C  
ATOM    506  HA  THR A  32      47.837  -2.606  22.673  1.00 36.17           H  
ATOM    507  C   THR A  32      47.923  -0.490  22.917  1.00 36.17           C  
ATOM    508  CB  THR A  32      49.106  -2.171  24.344  1.00 36.17           C  
ATOM    509  HB  THR A  32      48.347  -1.882  25.070  1.00 36.17           H  
ATOM    510  O   THR A  32      48.483   0.473  23.440  1.00 36.17           O  
ATOM    511  CG2 THR A  32      49.402  -3.658  24.532  1.00 36.17           C  
ATOM    512 HG21 THR A  32      49.757  -3.827  25.548  1.00 36.17           H  
ATOM    513 HG22 THR A  32      48.493  -4.236  24.366  1.00 36.17           H  
ATOM    514 HG23 THR A  32      50.170  -3.974  23.825  1.00 36.17           H  
ATOM    515  OG1 THR A  32      50.293  -1.460  24.611  1.00 36.17           O  
ATOM    516  HG1 THR A  32      50.082  -0.529  24.509  1.00 36.17           H  
ATOM    517  N   VAL A  33      46.722  -0.399  22.344  1.00 30.64           N  
ATOM    518  H   VAL A  33      46.338  -1.211  21.883  1.00 30.64           H  
ATOM    519  CA  VAL A  33      45.864   0.785  22.480  1.00 30.64           C  
ATOM    520  HA  VAL A  33      46.494   1.661  22.632  1.00 30.64           H  
ATOM    521  C   VAL A  33      44.991   0.602  23.716  1.00 30.64           C  
ATOM    522  CB  VAL A  33      45.031   1.051  21.214  1.00 30.64           C  
ATOM    523  HB  VAL A  33      44.385   0.196  21.016  1.00 30.64           H  
ATOM    524  O   VAL A  33      44.230  -0.359  23.821  1.00 30.64           O  
ATOM    525  CG1 VAL A  33      44.160   2.305  21.378  1.00 30.64           C  
ATOM    526 HG11 VAL A  33      43.605   2.489  20.458  1.00 30.64           H  
ATOM    527 HG12 VAL A  33      43.439   2.167  22.183  1.00 30.64           H  
ATOM    528 HG13 VAL A  33      44.782   3.174  21.595  1.00 30.64           H  
ATOM    529  CG2 VAL A  33      45.948   1.270  20.003  1.00 30.64           C  
ATOM    530 HG21 VAL A  33      46.530   0.371  19.798  1.00 30.64           H  
ATOM    531 HG22 VAL A  33      45.349   1.490  19.120  1.00 30.64           H  
ATOM    532 HG23 VAL A  33      46.629   2.101  20.187  1.00 30.64           H  
ATOM    533  N   ASN A  34      45.127   1.520  24.669  1.00 33.96           N  
ATOM    534  H   ASN A  34      45.756   2.292  24.504  1.00 33.96           H  
ATOM    535  CA  ASN A  34      44.343   1.535  25.895  1.00 33.96           C  
ATOM    536  HA  ASN A  34      44.106   0.507  26.170  1.00 33.96           H  
ATOM    537  C   ASN A  34      43.029   2.282  25.613  1.00 33.96           C  
ATOM    538  CB  ASN A  34      45.215   2.173  27.003  1.00 33.96           C  
ATOM    539  HB2 ASN A  34      46.268   2.064  26.744  1.00 33.96           H  
ATOM    540  HB3 ASN A  34      45.004   3.239  27.083  1.00 33.96           H  
ATOM    541  O   ASN A  34      43.040   3.501  25.450  1.00 33.96           O  
ATOM    542  CG  ASN A  34      45.050   1.534  28.369  1.00 33.96           C  
ATOM    543  ND2 ASN A  34      45.816   1.976  29.339  1.00 33.96           N  
ATOM    544 HD21 ASN A  34      45.679   1.543  30.241  1.00 33.96           H  
ATOM    545 HD22 ASN A  34      46.457   2.741  29.184  1.00 33.96           H  
ATOM    546  OD1 ASN A  34      44.279   0.618  28.585  1.00 33.96           O  
ATOM    547  N   VAL A  35      41.908   1.565  25.500  1.00 31.23           N  
ATOM    548  H   VAL A  35      41.954   0.564  25.623  1.00 31.23           H  
ATOM    549  CA  VAL A  35      40.589   2.182  25.280  1.00 31.23           C  
ATOM    550  HA  VAL A  35      40.726   3.194  24.900  1.00 31.23           H  
ATOM    551  C   VAL A  35      39.877   2.283  26.622  1.00 31.23           C  
ATOM    552  CB  VAL A  35      39.749   1.436  24.225  1.00 31.23           C  
ATOM    553  HB  VAL A  35      39.520   0.431  24.578  1.00 31.23           H  
ATOM    554  O   VAL A  35      39.367   1.295  27.147  1.00 31.23           O  
ATOM    555  CG1 VAL A  35      38.436   2.185  23.953  1.00 31.23           C  
ATOM    556 HG11 VAL A  35      37.850   1.644  23.210  1.00 31.23           H  
ATOM    557 HG12 VAL A  35      38.642   3.189  23.582  1.00 31.23           H  
ATOM    558 HG13 VAL A  35      37.846   2.257  24.866  1.00 31.23           H  
ATOM    559  CG2 VAL A  35      40.502   1.325  22.892  1.00 31.23           C  
ATOM    560 HG21 VAL A  35      39.867   0.847  22.147  1.00 31.23           H  
ATOM    561 HG22 VAL A  35      40.787   2.316  22.538  1.00 31.23           H  
ATOM    562 HG23 VAL A  35      41.398   0.717  23.017  1.00 31.23           H  
ATOM    563  N   ASN A  36      39.856   3.489  27.186  1.00 28.49           N  
ATOM    564  H   ASN A  36      40.304   4.255  26.705  1.00 28.49           H  
ATOM    565  CA  ASN A  36      39.098   3.789  28.393  1.00 28.49           C  
ATOM    566  HA  ASN A  36      39.020   2.884  28.994  1.00 28.49           H  
ATOM    567  C   ASN A  36      37.684   4.226  27.984  1.00 28.49           C  
ATOM    568  CB  ASN A  36      39.869   4.848  29.208  1.00 28.49           C  
ATOM    569  HB2 ASN A  36      40.935   4.624  29.173  1.00 28.49           H  
ATOM    570  HB3 ASN A  36      39.713   5.836  28.776  1.00 28.49           H  
ATOM    571  O   ASN A  36      37.501   5.332  27.478  1.00 28.49           O  
ATOM    572  CG  ASN A  36      39.475   4.869  30.673  1.00 28.49           C  
ATOM    573  ND2 ASN A  36      39.915   5.860  31.413  1.00 28.49           N  
ATOM    574 HD21 ASN A  36      40.444   6.615  31.002  1.00 28.49           H  
ATOM    575 HD22 ASN A  36      39.636   5.842  32.384  1.00 28.49           H  
ATOM    576  OD1 ASN A  36      38.809   3.990  31.186  1.00 28.49           O  
ATOM    577  N   VAL A  37      36.690   3.352  28.150  1.00 29.52           N  
ATOM    578  H   VAL A  37      36.898   2.453  28.562  1.00 29.52           H  
ATOM    579  CA  VAL A  37      35.283   3.697  27.899  1.00 29.52           C  
ATOM    580  HA  VAL A  37      35.238   4.506  27.169  1.00 29.52           H  
ATOM    581  C   VAL A  37      34.693   4.218  29.205  1.00 29.52           C  
ATOM    582  CB  VAL A  37      34.475   2.524  27.305  1.00 29.52           C  
ATOM    583  HB  VAL A  37      34.396   1.721  28.039  1.00 29.52           H  
ATOM    584  O   VAL A  37      34.256   3.444  30.055  1.00 29.52           O  
ATOM    585  CG1 VAL A  37      33.064   2.981  26.908  1.00 29.52           C  
ATOM    586 HG11 VAL A  37      32.525   3.341  27.785  1.00 29.52           H  
ATOM    587 HG12 VAL A  37      33.118   3.782  26.171  1.00 29.52           H  
ATOM    588 HG13 VAL A  37      32.506   2.144  26.488  1.00 29.52           H  
ATOM    589  CG2 VAL A  37      35.149   1.955  26.049  1.00 29.52           C  
ATOM    590 HG21 VAL A  37      35.308   2.748  25.318  1.00 29.52           H  
ATOM    591 HG22 VAL A  37      36.106   1.505  26.312  1.00 29.52           H  
ATOM    592 HG23 VAL A  37      34.519   1.182  25.608  1.00 29.52           H  
ATOM    593  N   GLN A  38      34.713   5.538  29.387  1.00 28.43           N  
ATOM    594  H   GLN A  38      35.122   6.120  28.670  1.00 28.43           H  
ATOM    595  CA  GLN A  38      33.940   6.182  30.446  1.00 28.43           C  
ATOM    596  HA  GLN A  38      34.095   5.632  31.374  1.00 28.43           H  
ATOM    597  C   GLN A  38      32.454   6.094  30.093  1.00 28.43           C  
ATOM    598  CB  GLN A  38      34.390   7.640  30.654  1.00 28.43           C  
ATOM    599  HB2 GLN A  38      33.515   8.276  30.787  1.00 28.43           H  
ATOM    600  HB3 GLN A  38      34.930   7.992  29.775  1.00 28.43           H  
ATOM    601  O   GLN A  38      32.027   6.565  29.040  1.00 28.43           O  
ATOM    602  CG  GLN A  38      35.269   7.781  31.906  1.00 28.43           C  
ATOM    603  HG2 GLN A  38      34.687   7.488  32.780  1.00 28.43           H  
ATOM    604  HG3 GLN A  38      36.126   7.112  31.823  1.00 28.43           H  
ATOM    605  CD  GLN A  38      35.791   9.200  32.114  1.00 28.43           C  
ATOM    606  NE2 GLN A  38      36.138   9.573  33.326  1.00 28.43           N  
ATOM    607 HE21 GLN A  38      36.445  10.532  33.409  1.00 28.43           H  
ATOM    608 HE22 GLN A  38      36.004   8.962  34.119  1.00 28.43           H  
ATOM    609  OE1 GLN A  38      35.927   9.995  31.203  1.00 28.43           O  
ATOM    610  N   SER A  39      31.670   5.488  30.984  1.00 30.31           N  
ATOM    611  H   SER A  39      32.097   5.074  31.800  1.00 30.31           H  
ATOM    612  CA  SER A  39      30.214   5.481  30.887  1.00 30.31           C  
ATOM    613  HA  SER A  39      29.927   5.187  29.878  1.00 30.31           H  
ATOM    614  C   SER A  39      29.701   6.896  31.154  1.00 30.31           C  
ATOM    615  CB  SER A  39      29.632   4.451  31.866  1.00 30.31           C  
ATOM    616  HB2 SER A  39      30.245   3.551  31.828  1.00 30.31           H  
ATOM    617  HB3 SER A  39      29.645   4.833  32.887  1.00 30.31           H  
ATOM    618  O   SER A  39      29.499   7.285  32.301  1.00 30.31           O  
ATOM    619  OG  SER A  39      28.321   4.088  31.491  1.00 30.31           O  
ATOM    620  HG  SER A  39      27.707   4.765  31.786  1.00 30.31           H  
ATOM    621  N   ALA A  40      29.518   7.686  30.099  1.00 28.83           N  
ATOM    622  H   ALA A  40      29.815   7.360  29.191  1.00 28.83           H  
ATOM    623  CA  ALA A  40      28.646   8.846  30.162  1.00 28.83           C  
ATOM    624  HA  ALA A  40      28.804   9.383  31.097  1.00 28.83           H  
ATOM    625  C   ALA A  40      27.215   8.304  30.134  1.00 28.83           C  
ATOM    626  CB  ALA A  40      28.967   9.797  29.002  1.00 28.83           C  
ATOM    627  HB1 ALA A  40      28.297  10.656  29.040  1.00 28.83           H  
ATOM    628  HB2 ALA A  40      28.832   9.287  28.048  1.00 28.83           H  
ATOM    629  HB3 ALA A  40      29.997  10.144  29.083  1.00 28.83           H  
ATOM    630  O   ALA A  40      26.736   7.880  29.088  1.00 28.83           O  
ATOM    631  N   VAL A  41      26.568   8.241  31.296  1.00 27.74           N  
ATOM    632  H   VAL A  41      27.055   8.537  32.130  1.00 27.74           H  
ATOM    633  CA  VAL A  41      25.107   8.164  31.367  1.00 27.74           C  
ATOM    634  HA  VAL A  41      24.716   7.547  30.558  1.00 27.74           H  
ATOM    635  C   VAL A  41      24.626   9.604  31.203  1.00 27.74           C  
ATOM    636  CB  VAL A  41      24.632   7.566  32.711  1.00 27.74           C  
ATOM    637  HB  VAL A  41      24.987   8.187  33.534  1.00 27.74           H  
ATOM    638  O   VAL A  41      24.829  10.393  32.127  1.00 27.74           O  
ATOM    639  CG1 VAL A  41      23.102   7.490  32.781  1.00 27.74           C  
ATOM    640 HG11 VAL A  41      22.793   7.053  33.730  1.00 27.74           H  
ATOM    641 HG12 VAL A  41      22.670   8.488  32.718  1.00 27.74           H  
ATOM    642 HG13 VAL A  41      22.713   6.884  31.962  1.00 27.74           H  
ATOM    643  CG2 VAL A  41      25.192   6.151  32.919  1.00 27.74           C  
ATOM    644 HG21 VAL A  41      24.799   5.735  33.847  1.00 27.74           H  
ATOM    645 HG22 VAL A  41      26.279   6.187  32.993  1.00 27.74           H  
ATOM    646 HG23 VAL A  41      24.900   5.511  32.087  1.00 27.74           H  
ATOM    647  N   PRO A  42      24.056  10.010  30.055  1.00 26.71           N  
ATOM    648  CA  PRO A  42      23.244  11.204  30.048  1.00 26.71           C  
ATOM    649  HA  PRO A  42      23.723  12.010  30.604  1.00 26.71           H  
ATOM    650  C   PRO A  42      21.920  10.836  30.717  1.00 26.71           C  
ATOM    651  CB  PRO A  42      23.116  11.615  28.585  1.00 26.71           C  
ATOM    652  HB2 PRO A  42      23.931  12.293  28.333  1.00 26.71           H  
ATOM    653  HB3 PRO A  42      22.156  12.089  28.380  1.00 26.71           H  
ATOM    654  O   PRO A  42      21.263   9.866  30.338  1.00 26.71           O  
ATOM    655  CG  PRO A  42      23.286  10.308  27.808  1.00 26.71           C  
ATOM    656  HG2 PRO A  42      23.930  10.459  26.941  1.00 26.71           H  
ATOM    657  HG3 PRO A  42      22.315   9.926  27.496  1.00 26.71           H  
ATOM    658  CD  PRO A  42      23.910   9.311  28.785  1.00 26.71           C  
ATOM    659  HD2 PRO A  42      24.876   9.003  28.384  1.00 26.71           H  
ATOM    660  HD3 PRO A  42      23.253   8.450  28.904  1.00 26.71           H  
ATOM    661  N   ASP A  43      21.551  11.598  31.737  1.00 23.53           N  
ATOM    662  H   ASP A  43      22.161  12.343  32.041  1.00 23.53           H  
ATOM    663  CA  ASP A  43      20.196  11.600  32.267  1.00 23.53           C  
ATOM    664  HA  ASP A  43      19.886  10.573  32.462  1.00 23.53           H  
ATOM    665  C   ASP A  43      19.303  12.207  31.171  1.00 23.53           C  
ATOM    666  CB  ASP A  43      20.207  12.386  33.595  1.00 23.53           C  
ATOM    667  HB2 ASP A  43      21.153  12.194  34.101  1.00 23.53           H  
ATOM    668  HB3 ASP A  43      20.160  13.457  33.399  1.00 23.53           H  
ATOM    669  O   ASP A  43      19.298  13.422  30.961  1.00 23.53           O  
ATOM    670  CG  ASP A  43      19.099  11.991  34.576  1.00 23.53           C  
ATOM    671  OD1 ASP A  43      18.299  11.089  34.240  1.00 23.53           O  
ATOM    672  OD2 ASP A  43      19.102  12.572  35.684  1.00 23.53           O  
ATOM    673  N   ILE A  44      18.667  11.358  30.356  1.00 23.08           N  
ATOM    674  H   ILE A  44      18.773  10.368  30.526  1.00 23.08           H  
ATOM    675  CA  ILE A  44      17.778  11.803  29.280  1.00 23.08           C  
ATOM    676  HA  ILE A  44      17.967  12.860  29.095  1.00 23.08           H  
ATOM    677  C   ILE A  44      16.337  11.679  29.770  1.00 23.08           C  
ATOM    678  CB  ILE A  44      18.005  11.092  27.923  1.00 23.08           C  
ATOM    679  HB  ILE A  44      17.594  10.083  27.976  1.00 23.08           H  
ATOM    680  O   ILE A  44      15.717  10.619  29.697  1.00 23.08           O  
ATOM    681  CG1 ILE A  44      19.488  10.994  27.507  1.00 23.08           C  
ATOM    682 HG12 ILE A  44      20.021  10.410  28.258  1.00 23.08           H  
ATOM    683 HG13 ILE A  44      19.924  11.993  27.473  1.00 23.08           H  
ATOM    684  CG2 ILE A  44      17.252  11.895  26.847  1.00 23.08           C  
ATOM    685 HG21 ILE A  44      17.120  11.290  25.950  1.00 23.08           H  
ATOM    686 HG22 ILE A  44      17.804  12.800  26.595  1.00 23.08           H  
ATOM    687 HG23 ILE A  44      16.272  12.201  27.212  1.00 23.08           H  
ATOM    688  CD1 ILE A  44      19.709  10.299  26.154  1.00 23.08           C  
ATOM    689 HD11 ILE A  44      19.274  10.885  25.344  1.00 23.08           H  
ATOM    690 HD12 ILE A  44      20.776  10.202  25.953  1.00 23.08           H  
ATOM    691 HD13 ILE A  44      19.257   9.308  26.170  1.00 23.08           H  
ATOM    692  N   HIS A  45      15.793  12.801  30.229  1.00 21.74           N  
ATOM    693  H   HIS A  45      16.389  13.611  30.327  1.00 21.74           H  
ATOM    694  CA  HIS A  45      14.353  13.006  30.301  1.00 21.74           C  
ATOM    695  HA  HIS A  45      13.883  12.087  30.651  1.00 21.74           H  
ATOM    696  C   HIS A  45      13.854  13.303  28.878  1.00 21.74           C  
ATOM    697  CB  HIS A  45      14.043  14.129  31.312  1.00 21.74           C  
ATOM    698  HB2 HIS A  45      14.932  14.350  31.903  1.00 21.74           H  
ATOM    699  HB3 HIS A  45      13.768  15.048  30.794  1.00 21.74           H  
ATOM    700  O   HIS A  45      14.052  14.403  28.365  1.00 21.74           O  
ATOM    701  CG  HIS A  45      12.950  13.763  32.280  1.00 21.74           C  
ATOM    702  CD2 HIS A  45      11.698  14.311  32.369  1.00 21.74           C  
ATOM    703  HD2 HIS A  45      11.293  15.088  31.737  1.00 21.74           H  
ATOM    704  ND1 HIS A  45      13.056  12.819  33.275  1.00 21.74           N  
ATOM    705  HD1 HIS A  45      13.878  12.273  33.489  1.00 21.74           H  
ATOM    706  CE1 HIS A  45      11.894  12.795  33.948  1.00 21.74           C  
ATOM    707  HE1 HIS A  45      11.680  12.160  34.794  1.00 21.74           H  
ATOM    708  NE2 HIS A  45      11.037  13.688  33.435  1.00 21.74           N  
ATOM    709  N   VAL A  46      13.263  12.308  28.210  1.00 23.78           N  
ATOM    710  H   VAL A  46      13.194  11.405  28.658  1.00 23.78           H  
ATOM    711  CA  VAL A  46      12.540  12.508  26.945  1.00 23.78           C  
ATOM    712  HA  VAL A  46      12.846  13.455  26.499  1.00 23.78           H  
ATOM    713  C   VAL A  46      11.057  12.606  27.279  1.00 23.78           C  
ATOM    714  CB  VAL A  46      12.810  11.405  25.893  1.00 23.78           C  
ATOM    715  HB  VAL A  46      12.336  10.473  26.202  1.00 23.78           H  
ATOM    716  O   VAL A  46      10.376  11.593  27.422  1.00 23.78           O  
ATOM    717  CG1 VAL A  46      12.261  11.812  24.518  1.00 23.78           C  
ATOM    718 HG11 VAL A  46      12.696  12.759  24.200  1.00 23.78           H  
ATOM    719 HG12 VAL A  46      12.485  11.042  23.780  1.00 23.78           H  
ATOM    720 HG13 VAL A  46      11.178  11.918  24.575  1.00 23.78           H  
ATOM    721  CG2 VAL A  46      14.297  11.116  25.699  1.00 23.78           C  
ATOM    722 HG21 VAL A  46      14.704  10.696  26.619  1.00 23.78           H  
ATOM    723 HG22 VAL A  46      14.434  10.380  24.906  1.00 23.78           H  
ATOM    724 HG23 VAL A  46      14.813  12.037  25.430  1.00 23.78           H  
ATOM    725  N   GLU A  47      10.544  13.827  27.410  1.00 23.98           N  
ATOM    726  H   GLU A  47      11.161  14.624  27.338  1.00 23.98           H  
ATOM    727  CA  GLU A  47       9.126  14.050  27.123  1.00 23.98           C  
ATOM    728  HA  GLU A  47       8.533  13.356  27.719  1.00 23.98           H  
ATOM    729  C   GLU A  47       8.904  13.764  25.628  1.00 23.98           C  
ATOM    730  CB  GLU A  47       8.696  15.484  27.465  1.00 23.98           C  
ATOM    731  HB2 GLU A  47       7.720  15.662  27.013  1.00 23.98           H  
ATOM    732  HB3 GLU A  47       9.410  16.187  27.038  1.00 23.98           H  
ATOM    733  O   GLU A  47       9.766  14.114  24.814  1.00 23.98           O  
ATOM    734  CG  GLU A  47       8.570  15.711  28.980  1.00 23.98           C  
ATOM    735  HG2 GLU A  47       7.915  14.943  29.389  1.00 23.98           H  
ATOM    736  HG3 GLU A  47       9.553  15.596  29.437  1.00 23.98           H  
ATOM    737  CD  GLU A  47       8.006  17.099  29.334  1.00 23.98           C  
ATOM    738  OE1 GLU A  47       7.545  17.251  30.488  1.00 23.98           O  
ATOM    739  OE2 GLU A  47       8.033  17.997  28.463  1.00 23.98           O  
ATOM    740  N   PRO A  48       7.796  13.118  25.224  1.00 24.71           N  
ATOM    741  CA  PRO A  48       7.518  12.859  23.820  1.00 24.71           C  
ATOM    742  HA  PRO A  48       8.385  12.401  23.343  1.00 24.71           H  
ATOM    743  C   PRO A  48       7.212  14.187  23.118  1.00 24.71           C  
ATOM    744  CB  PRO A  48       6.357  11.858  23.813  1.00 24.71           C  
ATOM    745  HB2 PRO A  48       5.718  11.967  22.937  1.00 24.71           H  
ATOM    746  HB3 PRO A  48       6.757  10.846  23.863  1.00 24.71           H  
ATOM    747  O   PRO A  48       6.066  14.618  23.022  1.00 24.71           O  
ATOM    748  CG  PRO A  48       5.612  12.170  25.111  1.00 24.71           C  
ATOM    749  HG2 PRO A  48       5.092  11.294  25.498  1.00 24.71           H  
ATOM    750  HG3 PRO A  48       4.907  12.984  24.941  1.00 24.71           H  
ATOM    751  CD  PRO A  48       6.710  12.642  26.063  1.00 24.71           C  
ATOM    752  HD2 PRO A  48       7.062  11.802  26.663  1.00 24.71           H  
ATOM    753  HD3 PRO A  48       6.333  13.434  26.710  1.00 24.71           H  
ATOM    754  N   VAL A  49       8.255  14.850  22.622  1.00 25.74           N  
ATOM    755  H   VAL A  49       9.178  14.538  22.887  1.00 25.74           H  
ATOM    756  CA  VAL A  49       8.121  15.987  21.718  1.00 25.74           C  
ATOM    757  HA  VAL A  49       7.249  16.570  22.013  1.00 25.74           H  
ATOM    758  C   VAL A  49       7.875  15.417  20.329  1.00 25.74           C  
ATOM    759  CB  VAL A  49       9.333  16.936  21.768  1.00 25.74           C  
ATOM    760  HB  VAL A  49      10.226  16.416  21.422  1.00 25.74           H  
ATOM    761  O   VAL A  49       8.793  14.978  19.642  1.00 25.74           O  
ATOM    762  CG1 VAL A  49       9.088  18.163  20.877  1.00 25.74           C  
ATOM    763 HG11 VAL A  49       8.188  18.688  21.196  1.00 25.74           H  
ATOM    764 HG12 VAL A  49       8.974  17.857  19.837  1.00 25.74           H  
ATOM    765 HG13 VAL A  49       9.939  18.841  20.941  1.00 25.74           H  
ATOM    766  CG2 VAL A  49       9.585  17.440  23.195  1.00 25.74           C  
ATOM    767 HG21 VAL A  49      10.410  18.153  23.199  1.00 25.74           H  
ATOM    768 HG22 VAL A  49       8.691  17.923  23.591  1.00 25.74           H  
ATOM    769 HG23 VAL A  49       9.855  16.609  23.848  1.00 25.74           H  
ATOM    770  N   ASN A  50       6.604  15.402  19.940  1.00 28.06           N  
ATOM    771  H   ASN A  50       5.918  15.685  20.625  1.00 28.06           H  
ATOM    772  CA  ASN A  50       6.165  15.292  18.557  1.00 28.06           C  
ATOM    773  HA  ASN A  50       6.491  14.340  18.139  1.00 28.06           H  
ATOM    774  C   ASN A  50       6.794  16.474  17.790  1.00 28.06           C  
ATOM    775  CB  ASN A  50       4.620  15.363  18.609  1.00 28.06           C  
ATOM    776  HB2 ASN A  50       4.260  14.767  19.448  1.00 28.06           H  
ATOM    777  HB3 ASN A  50       4.299  16.392  18.774  1.00 28.06           H  
ATOM    778  O   ASN A  50       6.421  17.615  18.079  1.00 28.06           O  
ATOM    779  CG  ASN A  50       3.922  14.810  17.386  1.00 28.06           C  
ATOM    780  ND2 ASN A  50       2.723  15.265  17.104  1.00 28.06           N  
ATOM    781 HD21 ASN A  50       2.319  14.934  16.239  1.00 28.06           H  
ATOM    782 HD22 ASN A  50       2.348  16.062  17.598  1.00 28.06           H  
ATOM    783  OD1 ASN A  50       4.415  13.933  16.703  1.00 28.06           O  
ATOM    784  N   PRO A  51       7.770  16.286  16.880  1.00 25.01           N  
ATOM    785  CA  PRO A  51       8.326  17.410  16.155  1.00 25.01           C  
ATOM    786  HA  PRO A  51       8.454  18.273  16.809  1.00 25.01           H  
ATOM    787  C   PRO A  51       7.337  17.773  15.046  1.00 25.01           C  
ATOM    788  CB  PRO A  51       9.705  16.948  15.682  1.00 25.01           C  
ATOM    789  HB2 PRO A  51      10.426  17.086  16.487  1.00 25.01           H  
ATOM    790  HB3 PRO A  51      10.037  17.466  14.782  1.00 25.01           H  
ATOM    791  O   PRO A  51       7.487  17.375  13.894  1.00 25.01           O  
ATOM    792  CG  PRO A  51       9.500  15.453  15.439  1.00 25.01           C  
ATOM    793  HG2 PRO A  51       9.150  15.292  14.419  1.00 25.01           H  
ATOM    794  HG3 PRO A  51      10.417  14.891  15.614  1.00 25.01           H  
ATOM    795  CD  PRO A  51       8.395  15.049  16.425  1.00 25.01           C  
ATOM    796  HD2 PRO A  51       8.840  14.518  17.267  1.00 25.01           H  
ATOM    797  HD3 PRO A  51       7.665  14.409  15.930  1.00 25.01           H  
ATOM    798  N   GLU A  52       6.314  18.556  15.387  1.00 25.69           N  
ATOM    799  H   GLU A  52       6.171  18.751  16.367  1.00 25.69           H  
ATOM    800  CA  GLU A  52       5.698  19.450  14.412  1.00 25.69           C  
ATOM    801  HA  GLU A  52       5.450  18.896  13.506  1.00 25.69           H  
ATOM    802  C   GLU A  52       6.751  20.500  14.048  1.00 25.69           C  
ATOM    803  CB  GLU A  52       4.409  20.101  14.943  1.00 25.69           C  
ATOM    804  HB2 GLU A  52       4.549  20.400  15.982  1.00 25.69           H  
ATOM    805  HB3 GLU A  52       4.213  20.992  14.348  1.00 25.69           H  
ATOM    806  O   GLU A  52       6.838  21.576  14.642  1.00 25.69           O  
ATOM    807  CG  GLU A  52       3.184  19.183  14.817  1.00 25.69           C  
ATOM    808  HG2 GLU A  52       3.318  18.325  15.475  1.00 25.69           H  
ATOM    809  HG3 GLU A  52       3.130  18.817  13.792  1.00 25.69           H  
ATOM    810  CD  GLU A  52       1.862  19.893  15.165  1.00 25.69           C  
ATOM    811  OE1 GLU A  52       0.801  19.312  14.840  1.00 25.69           O  
ATOM    812  OE2 GLU A  52       1.904  20.995  15.759  1.00 25.69           O  
ATOM    813  N   ILE A  53       7.603  20.179  13.073  1.00 23.96           N  
ATOM    814  H   ILE A  53       7.570  19.242  12.697  1.00 23.96           H  
ATOM    815  CA  ILE A  53       8.393  21.201  12.396  1.00 23.96           C  
ATOM    816  HA  ILE A  53       8.773  21.900  13.141  1.00 23.96           H  
ATOM    817  C   ILE A  53       7.408  21.955  11.508  1.00 23.96           C  
ATOM    818  CB  ILE A  53       9.620  20.632  11.652  1.00 23.96           C  
ATOM    819  HB  ILE A  53       9.282  19.925  10.894  1.00 23.96           H  
ATOM    820  O   ILE A  53       7.166  21.602  10.355  1.00 23.96           O  
ATOM    821  CG1 ILE A  53      10.535  19.894  12.657  1.00 23.96           C  
ATOM    822 HG12 ILE A  53       9.965  19.091  13.125  1.00 23.96           H  
ATOM    823 HG13 ILE A  53      10.850  20.584  13.439  1.00 23.96           H  
ATOM    824  CG2 ILE A  53      10.387  21.779  10.962  1.00 23.96           C  
ATOM    825 HG21 ILE A  53      11.211  21.380  10.371  1.00 23.96           H  
ATOM    826 HG22 ILE A  53      10.778  22.474  11.706  1.00 23.96           H  
ATOM    827 HG23 ILE A  53       9.735  22.320  10.276  1.00 23.96           H  
ATOM    828  CD1 ILE A  53      11.780  19.252  12.034  1.00 23.96           C  
ATOM    829 HD11 ILE A  53      11.491  18.617  11.197  1.00 23.96           H  
ATOM    830 HD12 ILE A  53      12.476  20.019  11.691  1.00 23.96           H  
ATOM    831 HD13 ILE A  53      12.283  18.642  12.785  1.00 23.96           H  
ATOM    832  N   ASN A  54       6.813  22.992  12.091  1.00 25.71           N  
ATOM    833  H   ASN A  54       6.942  23.094  13.088  1.00 25.71           H  
ATOM    834  CA  ASN A  54       6.120  24.043  11.368  1.00 25.71           C  
ATOM    835  HA  ASN A  54       5.401  23.586  10.687  1.00 25.71           H  
ATOM    836  C   ASN A  54       7.173  24.769  10.520  1.00 25.71           C  
ATOM    837  CB  ASN A  54       5.381  24.958  12.378  1.00 25.71           C  
ATOM    838  HB2 ASN A  54       5.704  25.992  12.266  1.00 25.71           H  
ATOM    839  HB3 ASN A  54       5.619  24.656  13.398  1.00 25.71           H  
ATOM    840  O   ASN A  54       7.775  25.757  10.942  1.00 25.71           O  
ATOM    841  CG  ASN A  54       3.871  24.956  12.219  1.00 25.71           C  
ATOM    842  ND2 ASN A  54       3.149  25.281  13.265  1.00 25.71           N  
ATOM    843 HD21 ASN A  54       3.586  25.370  14.171  1.00 25.71           H  
ATOM    844 HD22 ASN A  54       2.154  25.143  13.162  1.00 25.71           H  
ATOM    845  OD1 ASN A  54       3.313  24.696  11.168  1.00 25.71           O  
ATOM    846  N   VAL A  55       7.440  24.253   9.321  1.00 26.29           N  
ATOM    847  H   VAL A  55       7.011  23.372   9.075  1.00 26.29           H  
ATOM    848  CA  VAL A  55       8.025  25.076   8.267  1.00 26.29           C  
ATOM    849  HA  VAL A  55       8.958  25.514   8.622  1.00 26.29           H  
ATOM    850  C   VAL A  55       6.994  26.169   8.044  1.00 26.29           C  
ATOM    851  CB  VAL A  55       8.301  24.281   6.977  1.00 26.29           C  
ATOM    852  HB  VAL A  55       7.362  23.933   6.546  1.00 26.29           H  
ATOM    853  O   VAL A  55       5.874  25.869   7.629  1.00 26.29           O  
ATOM    854  CG1 VAL A  55       9.026  25.162   5.951  1.00 26.29           C  
ATOM    855 HG11 VAL A  55       8.406  26.020   5.691  1.00 26.29           H  
ATOM    856 HG12 VAL A  55       9.210  24.590   5.042  1.00 26.29           H  
ATOM    857 HG13 VAL A  55       9.976  25.511   6.354  1.00 26.29           H  
ATOM    858  CG2 VAL A  55       9.182  23.057   7.258  1.00 26.29           C  
ATOM    859 HG21 VAL A  55       8.653  22.348   7.894  1.00 26.29           H  
ATOM    860 HG22 VAL A  55      10.106  23.363   7.750  1.00 26.29           H  
ATOM    861 HG23 VAL A  55       9.425  22.556   6.321  1.00 26.29           H  
ATOM    862  N   ALA A  56       7.329  27.404   8.427  1.00 31.76           N  
ATOM    863  H   ALA A  56       8.229  27.550   8.863  1.00 31.76           H  
ATOM    864  CA  ALA A  56       6.453  28.548   8.224  1.00 31.76           C  
ATOM    865  HA  ALA A  56       5.645  28.495   8.953  1.00 31.76           H  
ATOM    866  C   ALA A  56       5.907  28.458   6.790  1.00 31.76           C  
ATOM    867  CB  ALA A  56       7.244  29.841   8.453  1.00 31.76           C  
ATOM    868  HB1 ALA A  56       8.082  29.893   7.759  1.00 31.76           H  
ATOM    869  HB2 ALA A  56       7.618  29.870   9.477  1.00 31.76           H  
ATOM    870  HB3 ALA A  56       6.593  30.699   8.286  1.00 31.76           H  
ATOM    871  O   ALA A  56       6.725  28.340   5.870  1.00 31.76           O  
ATOM    872  N   PRO A  57       4.572  28.425   6.592  1.00 36.89           N  
ATOM    873  CA  PRO A  57       4.013  28.328   5.260  1.00 36.89           C  
ATOM    874  HA  PRO A  57       4.210  27.337   4.852  1.00 36.89           H  
ATOM    875  C   PRO A  57       4.682  29.404   4.420  1.00 36.89           C  
ATOM    876  CB  PRO A  57       2.502  28.560   5.388  1.00 36.89           C  
ATOM    877  HB2 PRO A  57       1.944  27.842   4.788  1.00 36.89           H  
ATOM    878  HB3 PRO A  57       2.245  29.575   5.086  1.00 36.89           H  
ATOM    879  O   PRO A  57       4.740  30.567   4.838  1.00 36.89           O  
ATOM    880  CG  PRO A  57       2.201  28.388   6.877  1.00 36.89           C  
ATOM    881  HG2 PRO A  57       1.469  29.122   7.216  1.00 36.89           H  
ATOM    882  HG3 PRO A  57       1.831  27.379   7.056  1.00 36.89           H  
ATOM    883  CD  PRO A  57       3.536  28.570   7.596  1.00 36.89           C  
ATOM    884  HD2 PRO A  57       3.589  29.568   8.031  1.00 36.89           H  
ATOM    885  HD3 PRO A  57       3.638  27.812   8.372  1.00 36.89           H  
ATOM    886  N   ALA A  58       5.201  29.035   3.252  1.00 43.85           N  
ATOM    887  H   ALA A  58       5.187  28.058   2.994  1.00 43.85           H  
ATOM    888  CA  ALA A  58       5.403  30.023   2.215  1.00 43.85           C  
ATOM    889  HA  ALA A  58       6.006  30.844   2.603  1.00 43.85           H  
ATOM    890  C   ALA A  58       3.996  30.543   1.891  1.00 43.85           C  
ATOM    891  CB  ALA A  58       6.139  29.392   1.028  1.00 43.85           C  
ATOM    892  HB1 ALA A  58       7.121  29.042   1.346  1.00 43.85           H  
ATOM    893  HB2 ALA A  58       6.264  30.134   0.239  1.00 43.85           H  
ATOM    894  HB3 ALA A  58       5.568  28.551   0.634  1.00 43.85           H  
ATOM    895  O   ALA A  58       3.277  29.963   1.084  1.00 43.85           O  
ATOM    896  N   ASN A  59       3.574  31.577   2.616  1.00 47.63           N  
ATOM    897  H   ASN A  59       4.156  31.841   3.399  1.00 47.63           H  
ATOM    898  CA  ASN A  59       2.359  32.340   2.400  1.00 47.63           C  
ATOM    899  HA  ASN A  59       1.670  31.785   1.764  1.00 47.63           H  
ATOM    900  C   ASN A  59       2.790  33.598   1.645  1.00 47.63           C  
ATOM    901  CB  ASN A  59       1.661  32.636   3.753  1.00 47.63           C  
ATOM    902  HB2 ASN A  59       2.337  32.450   4.588  1.00 47.63           H  
ATOM    903  HB3 ASN A  59       1.364  33.684   3.796  1.00 47.63           H  
ATOM    904  O   ASN A  59       2.961  34.654   2.263  1.00 47.63           O  
ATOM    905  CG  ASN A  59       0.401  31.821   3.961  1.00 47.63           C  
ATOM    906  ND2 ASN A  59      -0.569  32.347   4.672  1.00 47.63           N  
ATOM    907 HD21 ASN A  59      -1.434  31.827   4.652  1.00 47.63           H  
ATOM    908 HD22 ASN A  59      -0.510  33.306   4.983  1.00 47.63           H  
ATOM    909  OD1 ASN A  59       0.273  30.698   3.518  1.00 47.63           O  
ATOM    910  N   PRO A  60       3.048  33.518   0.326  1.00 48.44           N  
ATOM    911  CA  PRO A  60       3.195  34.721  -0.462  1.00 48.44           C  
ATOM    912  HA  PRO A  60       3.970  35.366  -0.045  1.00 48.44           H  
ATOM    913  C   PRO A  60       1.845  35.441  -0.420  1.00 48.44           C  
ATOM    914  CB  PRO A  60       3.619  34.254  -1.857  1.00 48.44           C  
ATOM    915  HB2 PRO A  60       4.705  34.176  -1.897  1.00 48.44           H  
ATOM    916  HB3 PRO A  60       3.260  34.921  -2.642  1.00 48.44           H  
ATOM    917  O   PRO A  60       0.869  34.999  -1.023  1.00 48.44           O  
ATOM    918  CG  PRO A  60       3.009  32.859  -1.977  1.00 48.44           C  
ATOM    919  HG2 PRO A  60       1.976  32.933  -2.315  1.00 48.44           H  
ATOM    920  HG3 PRO A  60       3.584  32.220  -2.647  1.00 48.44           H  
ATOM    921  CD  PRO A  60       3.044  32.346  -0.543  1.00 48.44           C  
ATOM    922  HD2 PRO A  60       3.975  31.797  -0.407  1.00 48.44           H  
ATOM    923  HD3 PRO A  60       2.179  31.707  -0.363  1.00 48.44           H  
ATOM    924  N   ALA A  61       1.778  36.527   0.346  1.00 47.47           N  
ATOM    925  H   ALA A  61       2.579  36.770   0.913  1.00 47.47           H  
ATOM    926  CA  ALA A  61       0.689  37.480   0.248  1.00 47.47           C  
ATOM    927  HA  ALA A  61      -0.250  36.949   0.093  1.00 47.47           H  
ATOM    928  C   ALA A  61       0.977  38.354  -0.973  1.00 47.47           C  
ATOM    929  CB  ALA A  61       0.575  38.279   1.551  1.00 47.47           C  
ATOM    930  HB1 ALA A  61      -0.236  39.001   1.463  1.00 47.47           H  
ATOM    931  HB2 ALA A  61       1.506  38.810   1.748  1.00 47.47           H  
ATOM    932  HB3 ALA A  61       0.362  37.601   2.377  1.00 47.47           H  
ATOM    933  O   ALA A  61       1.926  39.140  -0.973  1.00 47.47           O  
ATOM    934  N   ILE A  62       0.190  38.178  -2.030  1.00 46.51           N  
ATOM    935  H   ILE A  62      -0.554  37.498  -1.965  1.00 46.51           H  
ATOM    936  CA  ILE A  62       0.313  38.980  -3.246  1.00 46.51           C  
ATOM    937  HA  ILE A  62       1.259  39.523  -3.232  1.00 46.51           H  
ATOM    938  C   ILE A  62      -0.813  40.010  -3.216  1.00 46.51           C  
ATOM    939  CB  ILE A  62       0.331  38.097  -4.513  1.00 46.51           C  
ATOM    940  HB  ILE A  62      -0.630  37.590  -4.601  1.00 46.51           H  
ATOM    941  O   ILE A  62      -1.971  39.678  -3.471  1.00 46.51           O  
ATOM    942  CG1 ILE A  62       1.449  37.032  -4.420  1.00 46.51           C  
ATOM    943 HG12 ILE A  62       2.417  37.524  -4.323  1.00 46.51           H  
ATOM    944 HG13 ILE A  62       1.292  36.420  -3.532  1.00 46.51           H  
ATOM    945  CG2 ILE A  62       0.543  38.983  -5.755  1.00 46.51           C  
ATOM    946 HG21 ILE A  62       0.385  38.404  -6.665  1.00 46.51           H  
ATOM    947 HG22 ILE A  62      -0.169  39.808  -5.753  1.00 46.51           H  
ATOM    948 HG23 ILE A  62       1.553  39.394  -5.756  1.00 46.51           H  
ATOM    949  CD1 ILE A  62       1.495  36.072  -5.610  1.00 46.51           C  
ATOM    950 HD11 ILE A  62       1.803  36.597  -6.514  1.00 46.51           H  
ATOM    951 HD12 ILE A  62       0.514  35.620  -5.760  1.00 46.51           H  
ATOM    952 HD13 ILE A  62       2.220  35.285  -5.401  1.00 46.51           H  
ATOM    953  N   ASP A  63      -0.464  41.253  -2.881  1.00 48.21           N  
ATOM    954  H   ASP A  63       0.496  41.429  -2.621  1.00 48.21           H  
ATOM    955  CA  ASP A  63      -1.343  42.412  -3.037  1.00 48.21           C  
ATOM    956  HA  ASP A  63      -2.383  42.089  -2.985  1.00 48.21           H  
ATOM    957  C   ASP A  63      -1.116  43.008  -4.429  1.00 48.21           C  
ATOM    958  CB  ASP A  63      -1.107  43.455  -1.923  1.00 48.21           C  
ATOM    959  HB2 ASP A  63      -1.188  44.453  -2.352  1.00 48.21           H  
ATOM    960  HB3 ASP A  63      -0.096  43.353  -1.529  1.00 48.21           H  
ATOM    961  O   ASP A  63      -0.085  43.626  -4.706  1.00 48.21           O  
ATOM    962  CG  ASP A  63      -2.130  43.386  -0.778  1.00 48.21           C  
ATOM    963  OD1 ASP A  63      -3.341  43.229  -1.059  1.00 48.21           O  
ATOM    964  OD2 ASP A  63      -1.729  43.570   0.392  1.00 48.21           O  
ATOM    965  N   VAL A  64      -2.083  42.818  -5.325  1.00 49.32           N  
ATOM    966  H   VAL A  64      -2.902  42.302  -5.037  1.00 49.32           H  
ATOM    967  CA  VAL A  64      -2.047  43.424  -6.660  1.00 49.32           C  
ATOM    968  HA  VAL A  64      -1.021  43.715  -6.885  1.00 49.32           H  
ATOM    969  C   VAL A  64      -2.904  44.686  -6.635  1.00 49.32           C  
ATOM    970  CB  VAL A  64      -2.472  42.439  -7.768  1.00 49.32           C  
ATOM    971  HB  VAL A  64      -3.544  42.252  -7.699  1.00 49.32           H  
ATOM    972  O   VAL A  64      -4.120  44.610  -6.428  1.00 49.32           O  
ATOM    973  CG1 VAL A  64      -2.156  43.019  -9.154  1.00 49.32           C  
ATOM    974 HG11 VAL A  64      -2.523  42.345  -9.928  1.00 49.32           H  
ATOM    975 HG12 VAL A  64      -2.640  43.988  -9.277  1.00 49.32           H  
ATOM    976 HG13 VAL A  64      -1.080  43.142  -9.271  1.00 49.32           H  
ATOM    977  CG2 VAL A  64      -1.738  41.096  -7.669  1.00 49.32           C  
ATOM    978 HG21 VAL A  64      -0.661  41.259  -7.638  1.00 49.32           H  
ATOM    979 HG22 VAL A  64      -1.985  40.468  -8.525  1.00 49.32           H  
ATOM    980 HG23 VAL A  64      -2.058  40.574  -6.767  1.00 49.32           H  
ATOM    981  N   LEU A  65      -2.273  45.844  -6.876  1.00 48.83           N  
ATOM    982  H   LEU A  65      -1.267  45.819  -6.960  1.00 48.83           H  
ATOM    983  CA  LEU A  65      -2.937  47.144  -7.035  1.00 48.83           C  
ATOM    984  HA  LEU A  65      -4.009  46.997  -6.906  1.00 48.83           H  
ATOM    985  C   LEU A  65      -2.702  47.697  -8.460  1.00 48.83           C  
ATOM    986  CB  LEU A  65      -2.474  48.115  -5.926  1.00 48.83           C  
ATOM    987  HB2 LEU A  65      -2.114  47.550  -5.067  1.00 48.83           H  
ATOM    988  HB3 LEU A  65      -1.633  48.715  -6.274  1.00 48.83           H  
ATOM    989  O   LEU A  65      -1.733  48.419  -8.695  1.00 48.83           O  
ATOM    990  CG  LEU A  65      -3.631  49.029  -5.477  1.00 48.83           C  
ATOM    991  HG  LEU A  65      -4.366  49.120  -6.277  1.00 48.83           H  
ATOM    992  CD1 LEU A  65      -4.305  48.426  -4.243  1.00 48.83           C  
ATOM    993 HD11 LEU A  65      -3.618  48.436  -3.397  1.00 48.83           H  
ATOM    994 HD12 LEU A  65      -5.203  48.995  -4.002  1.00 48.83           H  
ATOM    995 HD13 LEU A  65      -4.579  47.394  -4.461  1.00 48.83           H  
ATOM    996  CD2 LEU A  65      -3.153  50.436  -5.128  1.00 48.83           C  
ATOM    997 HD21 LEU A  65      -2.717  50.897  -6.015  1.00 48.83           H  
ATOM    998 HD22 LEU A  65      -2.400  50.390  -4.343  1.00 48.83           H  
ATOM    999 HD23 LEU A  65      -3.996  51.042  -4.794  1.00 48.83           H  
ATOM   1000  N   PRO A  66      -3.534  47.326  -9.445  1.00 41.87           N  
ATOM   1001  CA  PRO A  66      -3.259  47.600 -10.852  1.00 41.87           C  
ATOM   1002  HA  PRO A  66      -2.224  47.912 -10.994  1.00 41.87           H  
ATOM   1003  C   PRO A  66      -4.181  48.674 -11.452  1.00 41.87           C  
ATOM   1004  CB  PRO A  66      -3.441  46.242 -11.513  1.00 41.87           C  
ATOM   1005  HB2 PRO A  66      -3.670  46.332 -12.574  1.00 41.87           H  
ATOM   1006  HB3 PRO A  66      -2.545  45.640 -11.363  1.00 41.87           H  
ATOM   1007  O   PRO A  66      -5.346  48.810 -11.077  1.00 41.87           O  
ATOM   1008  CG  PRO A  66      -4.604  45.646 -10.707  1.00 41.87           C  
ATOM   1009  HG2 PRO A  66      -4.513  44.566 -10.587  1.00 41.87           H  
ATOM   1010  HG3 PRO A  66      -5.555  45.906 -11.173  1.00 41.87           H  
ATOM   1011  CD  PRO A  66      -4.553  46.300  -9.345  1.00 41.87           C  
ATOM   1012  HD2 PRO A  66      -4.293  45.534  -8.614  1.00 41.87           H  
ATOM   1013  HD3 PRO A  66      -5.517  46.742  -9.094  1.00 41.87           H  
ATOM   1014  N   ALA A  67      -3.653  49.413 -12.434  1.00 46.48           N  
ATOM   1015  H   ALA A  67      -2.690  49.237 -12.684  1.00 46.48           H  
ATOM   1016  CA  ALA A  67      -4.328  50.526 -13.112  1.00 46.48           C  
ATOM   1017  HA  ALA A  67      -5.202  50.806 -12.524  1.00 46.48           H  
ATOM   1018  C   ALA A  67      -4.861  50.195 -14.530  1.00 46.48           C  
ATOM   1019  CB  ALA A  67      -3.372  51.730 -13.104  1.00 46.48           C  
ATOM   1020  HB1 ALA A  67      -3.061  51.952 -12.084  1.00 46.48           H  
ATOM   1021  HB2 ALA A  67      -3.879  52.604 -13.513  1.00 46.48           H  
ATOM   1022  HB3 ALA A  67      -2.494  51.514 -13.713  1.00 46.48           H  
ATOM   1023  O   ALA A  67      -5.301  51.103 -15.232  1.00 46.48           O  
ATOM   1024  N   THR A  68      -4.823  48.933 -14.983  1.00 42.97           N  
ATOM   1025  H   THR A  68      -4.483  48.204 -14.372  1.00 42.97           H  
ATOM   1026  CA  THR A  68      -5.143  48.526 -16.375  1.00 42.97           C  
ATOM   1027  HA  THR A  68      -5.590  49.386 -16.873  1.00 42.97           H  
ATOM   1028  C   THR A  68      -6.180  47.379 -16.474  1.00 42.97           C  
ATOM   1029  CB  THR A  68      -3.859  48.174 -17.148  1.00 42.97           C  
ATOM   1030  HB  THR A  68      -4.117  47.661 -18.074  1.00 42.97           H  
ATOM   1031  O   THR A  68      -6.330  46.618 -15.518  1.00 42.97           O  
ATOM   1032  CG2 THR A  68      -3.048  49.422 -17.498  1.00 42.97           C  
ATOM   1033 HG21 THR A  68      -2.718  49.924 -16.588  1.00 42.97           H  
ATOM   1034 HG22 THR A  68      -2.175  49.140 -18.086  1.00 42.97           H  
ATOM   1035 HG23 THR A  68      -3.661  50.109 -18.082  1.00 42.97           H  
ATOM   1036  OG1 THR A  68      -3.031  47.331 -16.382  1.00 42.97           O  
ATOM   1037  HG1 THR A  68      -2.441  46.859 -16.974  1.00 42.97           H  
ATOM   1038  N   PRO A  69      -6.927  47.251 -17.604  1.00 46.91           N  
ATOM   1039  CA  PRO A  69      -8.218  46.536 -17.665  1.00 46.91           C  
ATOM   1040  HA  PRO A  69      -8.730  46.675 -16.713  1.00 46.91           H  
ATOM   1041  C   PRO A  69      -8.192  45.013 -17.942  1.00 46.91           C  
ATOM   1042  CB  PRO A  69      -9.038  47.277 -18.729  1.00 46.91           C  
ATOM   1043  HB2 PRO A  69      -9.517  48.146 -18.279  1.00 46.91           H  
ATOM   1044  HB3 PRO A  69      -9.785  46.644 -19.208  1.00 46.91           H  
ATOM   1045  O   PRO A  69      -9.253  44.397 -17.983  1.00 46.91           O  
ATOM   1046  CG  PRO A  69      -7.968  47.735 -19.712  1.00 46.91           C  
ATOM   1047  HG2 PRO A  69      -7.687  46.906 -20.362  1.00 46.91           H  
ATOM   1048  HG3 PRO A  69      -8.297  48.592 -20.300  1.00 46.91           H  
ATOM   1049  CD  PRO A  69      -6.801  48.090 -18.794  1.00 46.91           C  
ATOM   1050  HD2 PRO A  69      -6.887  49.141 -18.518  1.00 46.91           H  
ATOM   1051  HD3 PRO A  69      -5.859  47.912 -19.313  1.00 46.91           H  
ATOM   1052  N   VAL A  70      -7.039  44.365 -18.117  1.00 53.02           N  
ATOM   1053  H   VAL A  70      -6.172  44.876 -18.031  1.00 53.02           H  
ATOM   1054  CA  VAL A  70      -6.943  42.891 -18.205  1.00 53.02           C  
ATOM   1055  HA  VAL A  70      -7.792  42.438 -17.692  1.00 53.02           H  
ATOM   1056  C   VAL A  70      -5.677  42.461 -17.485  1.00 53.02           C  
ATOM   1057  CB  VAL A  70      -6.927  42.371 -19.659  1.00 53.02           C  
ATOM   1058  HB  VAL A  70      -6.057  42.776 -20.176  1.00 53.02           H  
ATOM   1059  O   VAL A  70      -4.614  43.028 -17.739  1.00 53.02           O  
ATOM   1060  CG1 VAL A  70      -6.851  40.837 -19.702  1.00 53.02           C  
ATOM   1061 HG11 VAL A  70      -7.680  40.402 -19.144  1.00 53.02           H  
ATOM   1062 HG12 VAL A  70      -5.910  40.488 -19.276  1.00 53.02           H  
ATOM   1063 HG13 VAL A  70      -6.894  40.489 -20.734  1.00 53.02           H  
ATOM   1064  CG2 VAL A  70      -8.182  42.783 -20.440  1.00 53.02           C  
ATOM   1065 HG21 VAL A  70      -8.227  43.868 -20.533  1.00 53.02           H  
ATOM   1066 HG22 VAL A  70      -8.153  42.356 -21.443  1.00 53.02           H  
ATOM   1067 HG23 VAL A  70      -9.074  42.428 -19.924  1.00 53.02           H  
ATOM   1068  N   ILE A  71      -5.791  41.503 -16.565  1.00 50.30           N  
ATOM   1069  H   ILE A  71      -6.686  41.056 -16.423  1.00 50.30           H  
ATOM   1070  CA  ILE A  71      -4.683  41.114 -15.688  1.00 50.30           C  
ATOM   1071  HA  ILE A  71      -3.744  41.470 -16.113  1.00 50.30           H  
ATOM   1072  C   ILE A  71      -4.615  39.596 -15.612  1.00 50.30           C  
ATOM   1073  CB  ILE A  71      -4.830  41.746 -14.289  1.00 50.30           C  
ATOM   1074  HB  ILE A  71      -5.690  41.297 -13.792  1.00 50.30           H  
ATOM   1075  O   ILE A  71      -5.537  38.961 -15.102  1.00 50.30           O  
ATOM   1076  CG1 ILE A  71      -5.091  43.260 -14.433  1.00 50.30           C  
ATOM   1077 HG12 ILE A  71      -4.277  43.729 -14.986  1.00 50.30           H  
ATOM   1078 HG13 ILE A  71      -6.024  43.434 -14.968  1.00 50.30           H  
ATOM   1079  CG2 ILE A  71      -3.571  41.455 -13.444  1.00 50.30           C  
ATOM   1080 HG21 ILE A  71      -3.733  41.742 -12.405  1.00 50.30           H  
ATOM   1081 HG22 ILE A  71      -2.715  41.999 -13.846  1.00 50.30           H  
ATOM   1082 HG23 ILE A  71      -3.341  40.390 -13.456  1.00 50.30           H  
ATOM   1083  CD1 ILE A  71      -5.245  43.952 -13.103  1.00 50.30           C  
ATOM   1084 HD11 ILE A  71      -5.556  44.981 -13.283  1.00 50.30           H  
ATOM   1085 HD12 ILE A  71      -4.268  43.928 -12.620  1.00 50.30           H  
ATOM   1086 HD13 ILE A  71      -5.991  43.444 -12.492  1.00 50.30           H  
ATOM   1087  N   GLU A  72      -3.503  39.044 -16.095  1.00 52.75           N  
ATOM   1088  H   GLU A  72      -2.800  39.645 -16.500  1.00 52.75           H  
ATOM   1089  CA  GLU A  72      -3.113  37.653 -15.879  1.00 52.75           C  
ATOM   1090  HA  GLU A  72      -3.992  37.083 -15.578  1.00 52.75           H  
ATOM   1091  C   GLU A  72      -2.077  37.620 -14.741  1.00 52.75           C  
ATOM   1092  CB  GLU A  72      -2.601  37.033 -17.197  1.00 52.75           C  
ATOM   1093  HB2 GLU A  72      -1.622  37.446 -17.440  1.00 52.75           H  
ATOM   1094  HB3 GLU A  72      -3.294  37.290 -17.999  1.00 52.75           H  
ATOM   1095  O   GLU A  72      -1.001  38.207 -14.860  1.00 52.75           O  
ATOM   1096  CG  GLU A  72      -2.521  35.499 -17.111  1.00 52.75           C  
ATOM   1097  HG2 GLU A  72      -3.505  35.116 -16.843  1.00 52.75           H  
ATOM   1098  HG3 GLU A  72      -1.837  35.231 -16.305  1.00 52.75           H  
ATOM   1099  CD  GLU A  72      -2.050  34.803 -18.406  1.00 52.75           C  
ATOM   1100  OE1 GLU A  72      -2.332  33.586 -18.561  1.00 52.75           O  
ATOM   1101  OE2 GLU A  72      -1.220  35.364 -19.155  1.00 52.75           O  
ATOM   1102  N   VAL A  73      -2.405  36.982 -13.614  1.00 51.67           N  
ATOM   1103  H   VAL A  73      -3.311  36.538 -13.575  1.00 51.67           H  
ATOM   1104  CA  VAL A  73      -1.497  36.835 -12.461  1.00 51.67           C  
ATOM   1105  HA  VAL A  73      -0.641  37.497 -12.593  1.00 51.67           H  
ATOM   1106  C   VAL A  73      -0.985  35.394 -12.434  1.00 51.67           C  
ATOM   1107  CB  VAL A  73      -2.177  37.232 -11.128  1.00 51.67           C  
ATOM   1108  HB  VAL A  73      -2.947  36.501 -10.882  1.00 51.67           H  
ATOM   1109  O   VAL A  73      -1.768  34.480 -12.180  1.00 51.67           O  
ATOM   1110  CG1 VAL A  73      -1.166  37.293  -9.973  1.00 51.67           C  
ATOM   1111 HG11 VAL A  73      -0.417  38.059 -10.170  1.00 51.67           H  
ATOM   1112 HG12 VAL A  73      -0.664  36.333  -9.850  1.00 51.67           H  
ATOM   1113 HG13 VAL A  73      -1.682  37.527  -9.042  1.00 51.67           H  
ATOM   1114  CG2 VAL A  73      -2.838  38.615 -11.195  1.00 51.67           C  
ATOM   1115 HG21 VAL A  73      -3.252  38.879 -10.221  1.00 51.67           H  
ATOM   1116 HG22 VAL A  73      -3.658  38.594 -11.913  1.00 51.67           H  
ATOM   1117 HG23 VAL A  73      -2.108  39.365 -11.498  1.00 51.67           H  
ATOM   1118  N   LYS A  74       0.318  35.191 -12.689  1.00 60.69           N  
ATOM   1119  H   LYS A  74       0.879  35.994 -12.936  1.00 60.69           H  
ATOM   1120  CA  LYS A  74       0.996  33.878 -12.663  1.00 60.69           C  
ATOM   1121  HA  LYS A  74       0.260  33.090 -12.502  1.00 60.69           H  
ATOM   1122  C   LYS A  74       1.999  33.780 -11.512  1.00 60.69           C  
ATOM   1123  CB  LYS A  74       1.697  33.570 -13.998  1.00 60.69           C  
ATOM   1124  HB2 LYS A  74       2.381  34.379 -14.252  1.00 60.69           H  
ATOM   1125  HB3 LYS A  74       2.276  32.653 -13.884  1.00 60.69           H  
ATOM   1126  O   LYS A  74       3.180  34.052 -11.720  1.00 60.69           O  
ATOM   1127  CG  LYS A  74       0.703  33.364 -15.133  1.00 60.69           C  
ATOM   1128  HG2 LYS A  74       0.008  32.571 -14.858  1.00 60.69           H  
ATOM   1129  HG3 LYS A  74       0.146  34.289 -15.278  1.00 60.69           H  
ATOM   1130  CD  LYS A  74       1.410  32.980 -16.440  1.00 60.69           C  
ATOM   1131  HD2 LYS A  74       1.870  31.996 -16.353  1.00 60.69           H  
ATOM   1132  HD3 LYS A  74       2.159  33.731 -16.688  1.00 60.69           H  
ATOM   1133  CE  LYS A  74       0.292  32.972 -17.473  1.00 60.69           C  
ATOM   1134  HE2 LYS A  74      -0.273  33.888 -17.306  1.00 60.69           H  
ATOM   1135  HE3 LYS A  74      -0.386  32.141 -17.280  1.00 60.69           H  
ATOM   1136  NZ  LYS A  74       0.730  32.976 -18.882  1.00 60.69           N  
ATOM   1137  HZ1 LYS A  74       1.091  32.074 -19.158  1.00 60.69           H  
ATOM   1138  HZ2 LYS A  74       1.407  33.710 -19.035  1.00 60.69           H  
ATOM   1139  HZ3 LYS A  74      -0.085  33.224 -19.424  1.00 60.69           H  
ATOM   1140  N   PRO A  75       1.561  33.472 -10.283  1.00 54.17           N  
ATOM   1141  CA  PRO A  75       2.498  33.199  -9.206  1.00 54.17           C  
ATOM   1142  HA  PRO A  75       3.283  33.954  -9.180  1.00 54.17           H  
ATOM   1143  C   PRO A  75       3.135  31.823  -9.418  1.00 54.17           C  
ATOM   1144  CB  PRO A  75       1.668  33.302  -7.928  1.00 54.17           C  
ATOM   1145  HB2 PRO A  75       1.698  34.339  -7.592  1.00 54.17           H  
ATOM   1146  HB3 PRO A  75       2.030  32.636  -7.144  1.00 54.17           H  
ATOM   1147  O   PRO A  75       2.419  30.826  -9.449  1.00 54.17           O  
ATOM   1148  CG  PRO A  75       0.240  32.965  -8.356  1.00 54.17           C  
ATOM   1149  HG2 PRO A  75      -0.491  33.527  -7.775  1.00 54.17           H  
ATOM   1150  HG3 PRO A  75       0.075  31.895  -8.229  1.00 54.17           H  
ATOM   1151  CD  PRO A  75       0.183  33.342  -9.837  1.00 54.17           C  
ATOM   1152  HD2 PRO A  75      -0.331  34.297  -9.945  1.00 54.17           H  
ATOM   1153  HD3 PRO A  75      -0.349  32.581 -10.408  1.00 54.17           H  
ATOM   1154  N   GLU A  76       4.461  31.785  -9.552  1.00 54.40           N  
ATOM   1155  H   GLU A  76       4.980  32.651  -9.584  1.00 54.40           H  
ATOM   1156  CA  GLU A  76       5.252  30.551  -9.563  1.00 54.40           C  
ATOM   1157  HA  GLU A  76       4.628  29.735  -9.927  1.00 54.40           H  
ATOM   1158  C   GLU A  76       5.714  30.234  -8.132  1.00 54.40           C  
ATOM   1159  CB  GLU A  76       6.430  30.678 -10.543  1.00 54.40           C  
ATOM   1160  HB2 GLU A  76       6.051  31.043 -11.497  1.00 54.40           H  
ATOM   1161  HB3 GLU A  76       7.140  31.406 -10.150  1.00 54.40           H  
ATOM   1162  O   GLU A  76       6.340  31.065  -7.469  1.00 54.40           O  
ATOM   1163  CG  GLU A  76       7.141  29.333 -10.779  1.00 54.40           C  
ATOM   1164  HG2 GLU A  76       6.425  28.633 -11.211  1.00 54.40           H  
ATOM   1165  HG3 GLU A  76       7.456  28.932  -9.816  1.00 54.40           H  
ATOM   1166  CD  GLU A  76       8.373  29.440 -11.700  1.00 54.40           C  
ATOM   1167  OE1 GLU A  76       9.075  28.412 -11.833  1.00 54.40           O  
ATOM   1168  OE2 GLU A  76       8.652  30.552 -12.209  1.00 54.40           O  
ATOM   1169  N   ILE A  77       5.386  29.042  -7.635  1.00 58.18           N  
ATOM   1170  H   ILE A  77       4.828  28.434  -8.217  1.00 58.18           H  
ATOM   1171  CA  ILE A  77       5.807  28.550  -6.320  1.00 58.18           C  
ATOM   1172  HA  ILE A  77       6.461  29.285  -5.851  1.00 58.18           H  
ATOM   1173  C   ILE A  77       6.609  27.272  -6.533  1.00 58.18           C  
ATOM   1174  CB  ILE A  77       4.601  28.325  -5.377  1.00 58.18           C  
ATOM   1175  HB  ILE A  77       3.967  27.547  -5.803  1.00 58.18           H  
ATOM   1176  O   ILE A  77       6.043  26.243  -6.893  1.00 58.18           O  
ATOM   1177  CG1 ILE A  77       3.754  29.612  -5.236  1.00 58.18           C  
ATOM   1178 HG12 ILE A  77       3.407  29.917  -6.223  1.00 58.18           H  
ATOM   1179 HG13 ILE A  77       4.375  30.414  -4.837  1.00 58.18           H  
ATOM   1180  CG2 ILE A  77       5.109  27.842  -4.002  1.00 58.18           C  
ATOM   1181 HG21 ILE A  77       5.688  26.925  -4.107  1.00 58.18           H  
ATOM   1182 HG22 ILE A  77       5.731  28.610  -3.542  1.00 58.18           H  
ATOM   1183 HG23 ILE A  77       4.270  27.617  -3.343  1.00 58.18           H  
ATOM   1184  CD1 ILE A  77       2.505  29.466  -4.358  1.00 58.18           C  
ATOM   1185 HD11 ILE A  77       2.789  29.375  -3.309  1.00 58.18           H  
ATOM   1186 HD12 ILE A  77       1.886  30.355  -4.470  1.00 58.18           H  
ATOM   1187 HD13 ILE A  77       1.930  28.593  -4.666  1.00 58.18           H  
ATOM   1188  N   VAL A  78       7.917  27.324  -6.273  1.00 55.02           N  
ATOM   1189  H   VAL A  78       8.326  28.212  -6.018  1.00 55.02           H  
ATOM   1190  CA  VAL A  78       8.801  26.158  -6.391  1.00 55.02           C  
ATOM   1191  HA  VAL A  78       8.243  25.359  -6.879  1.00 55.02           H  
ATOM   1192  C   VAL A  78       9.215  25.665  -5.007  1.00 55.02           C  
ATOM   1193  CB  VAL A  78      10.022  26.423  -7.290  1.00 55.02           C  
ATOM   1194  HB  VAL A  78      10.750  27.035  -6.758  1.00 55.02           H  
ATOM   1195  O   VAL A  78       9.861  26.386  -4.247  1.00 55.02           O  
ATOM   1196  CG1 VAL A  78      10.662  25.082  -7.658  1.00 55.02           C  
ATOM   1197 HG11 VAL A  78      11.517  25.246  -8.313  1.00 55.02           H  
ATOM   1198 HG12 VAL A  78       9.949  24.461  -8.201  1.00 55.02           H  
ATOM   1199 HG13 VAL A  78      10.963  24.539  -6.762  1.00 55.02           H  
ATOM   1200  CG2 VAL A  78       9.654  27.133  -8.598  1.00 55.02           C  
ATOM   1201 HG21 VAL A  78       8.873  26.587  -9.128  1.00 55.02           H  
ATOM   1202 HG22 VAL A  78       9.299  28.144  -8.398  1.00 55.02           H  
ATOM   1203 HG23 VAL A  78      10.523  27.212  -9.250  1.00 55.02           H  
ATOM   1204  N   VAL A  79       8.864  24.422  -4.677  1.00 59.03           N  
ATOM   1205  H   VAL A  79       8.340  23.891  -5.358  1.00 59.03           H  
ATOM   1206  CA  VAL A  79       9.190  23.783  -3.394  1.00 59.03           C  
ATOM   1207  HA  VAL A  79       9.614  24.531  -2.724  1.00 59.03           H  
ATOM   1208  C   VAL A  79      10.239  22.694  -3.614  1.00 59.03           C  
ATOM   1209  CB  VAL A  79       7.929  23.226  -2.702  1.00 59.03           C  
ATOM   1210  HB  VAL A  79       7.511  22.417  -3.302  1.00 59.03           H  
ATOM   1211  O   VAL A  79       9.966  21.696  -4.283  1.00 59.03           O  
ATOM   1212  CG1 VAL A  79       8.279  22.677  -1.312  1.00 59.03           C  
ATOM   1213 HG11 VAL A  79       7.379  22.312  -0.819  1.00 59.03           H  
ATOM   1214 HG12 VAL A  79       8.976  21.844  -1.396  1.00 59.03           H  
ATOM   1215 HG13 VAL A  79       8.725  23.461  -0.698  1.00 59.03           H  
ATOM   1216  CG2 VAL A  79       6.848  24.304  -2.529  1.00 59.03           C  
ATOM   1217 HG21 VAL A  79       7.253  25.159  -1.987  1.00 59.03           H  
ATOM   1218 HG22 VAL A  79       5.998  23.898  -1.981  1.00 59.03           H  
ATOM   1219 HG23 VAL A  79       6.493  24.633  -3.505  1.00 59.03           H  
ATOM   1220  N   HIS A  80      11.425  22.866  -3.017  1.00 53.77           N  
ATOM   1221  H   HIS A  80      11.567  23.701  -2.467  1.00 53.77           H  
ATOM   1222  CA  HIS A  80      12.520  21.892  -3.055  1.00 53.77           C  
ATOM   1223  HA  HIS A  80      12.269  21.091  -3.750  1.00 53.77           H  
ATOM   1224  C   HIS A  80      12.745  21.259  -1.662  1.00 53.77           C  
ATOM   1225  CB  HIS A  80      13.810  22.556  -3.580  1.00 53.77           C  
ATOM   1226  HB2 HIS A  80      14.080  23.377  -2.916  1.00 53.77           H  
ATOM   1227  HB3 HIS A  80      14.614  21.822  -3.529  1.00 53.77           H  
ATOM   1228  O   HIS A  80      13.266  21.905  -0.756  1.00 53.77           O  
ATOM   1229  CG  HIS A  80      13.758  23.089  -4.994  1.00 53.77           C  
ATOM   1230  CD2 HIS A  80      14.290  22.502  -6.114  1.00 53.77           C  
ATOM   1231  HD2 HIS A  80      14.756  21.528  -6.166  1.00 53.77           H  
ATOM   1232  ND1 HIS A  80      13.309  24.335  -5.374  1.00 53.77           N  
ATOM   1233  HD1 HIS A  80      12.864  25.022  -4.783  1.00 53.77           H  
ATOM   1234  CE1 HIS A  80      13.593  24.500  -6.677  1.00 53.77           C  
ATOM   1235  HE1 HIS A  80      13.402  25.398  -7.245  1.00 53.77           H  
ATOM   1236  NE2 HIS A  80      14.186  23.409  -7.172  1.00 53.77           N  
ATOM   1237  N   SER A  81      12.440  19.962  -1.535  1.00 54.58           N  
ATOM   1238  H   SER A  81      11.981  19.546  -2.333  1.00 54.58           H  
ATOM   1239  CA  SER A  81      12.870  19.026  -0.468  1.00 54.58           C  
ATOM   1240  HA  SER A  81      12.547  18.058  -0.851  1.00 54.58           H  
ATOM   1241  C   SER A  81      12.296  19.090   0.979  1.00 54.58           C  
ATOM   1242  CB  SER A  81      14.405  18.929  -0.435  1.00 54.58           C  
ATOM   1243  HB2 SER A  81      14.801  19.004  -1.448  1.00 54.58           H  
ATOM   1244  HB3 SER A  81      14.694  17.962  -0.024  1.00 54.58           H  
ATOM   1245  O   SER A  81      12.126  20.144   1.582  1.00 54.58           O  
ATOM   1246  OG  SER A  81      14.966  19.940   0.370  1.00 54.58           O  
ATOM   1247  HG  SER A  81      14.455  20.741   0.232  1.00 54.58           H  
ATOM   1248  N   ALA A  82      12.104  17.868   1.519  1.00 46.64           N  
ATOM   1249  H   ALA A  82      12.106  17.129   0.831  1.00 46.64           H  
ATOM   1250  CA  ALA A  82      12.269  17.342   2.893  1.00 46.64           C  
ATOM   1251  HA  ALA A  82      11.922  16.313   2.810  1.00 46.64           H  
ATOM   1252  C   ALA A  82      11.430  17.852   4.096  1.00 46.64           C  
ATOM   1253  CB  ALA A  82      13.771  17.209   3.193  1.00 46.64           C  
ATOM   1254  HB1 ALA A  82      13.921  16.630   4.104  1.00 46.64           H  
ATOM   1255  HB2 ALA A  82      14.203  18.200   3.328  1.00 46.64           H  
ATOM   1256  HB3 ALA A  82      14.280  16.706   2.370  1.00 46.64           H  
ATOM   1257  O   ALA A  82      11.954  17.954   5.207  1.00 46.64           O  
ATOM   1258  N   PRO A  83      10.103  17.991   3.952  1.00 53.85           N  
ATOM   1259  CA  PRO A  83       9.231  17.222   4.855  1.00 53.85           C  
ATOM   1260  HA  PRO A  83       9.836  16.526   5.437  1.00 53.85           H  
ATOM   1261  C   PRO A  83       8.173  16.403   4.088  1.00 53.85           C  
ATOM   1262  CB  PRO A  83       8.590  18.227   5.824  1.00 53.85           C  
ATOM   1263  HB2 PRO A  83       7.508  18.102   5.862  1.00 53.85           H  
ATOM   1264  HB3 PRO A  83       9.013  18.115   6.822  1.00 53.85           H  
ATOM   1265  O   PRO A  83       7.879  16.714   2.933  1.00 53.85           O  
ATOM   1266  CG  PRO A  83       8.938  19.606   5.265  1.00 53.85           C  
ATOM   1267  HG2 PRO A  83       9.692  20.073   5.899  1.00 53.85           H  
ATOM   1268  HG3 PRO A  83       8.057  20.243   5.190  1.00 53.85           H  
ATOM   1269  CD  PRO A  83       9.536  19.328   3.887  1.00 53.85           C  
ATOM   1270  HD2 PRO A  83       8.748  19.345   3.135  1.00 53.85           H  
ATOM   1271  HD3 PRO A  83      10.291  20.075   3.642  1.00 53.85           H  
ATOM   1272  N   PRO A  84       7.576  15.359   4.705  1.00 57.78           N  
ATOM   1273  CA  PRO A  84       6.575  14.506   4.054  1.00 57.78           C  
ATOM   1274  HA  PRO A  84       6.966  14.124   3.111  1.00 57.78           H  
ATOM   1275  C   PRO A  84       5.266  15.241   3.750  1.00 57.78           C  
ATOM   1276  CB  PRO A  84       6.349  13.333   5.014  1.00 57.78           C  
ATOM   1277  HB2 PRO A  84       5.332  12.943   4.964  1.00 57.78           H  
ATOM   1278  HB3 PRO A  84       7.066  12.542   4.795  1.00 57.78           H  
ATOM   1279  O   PRO A  84       4.475  14.748   2.957  1.00 57.78           O  
ATOM   1280  CG  PRO A  84       6.659  13.936   6.382  1.00 57.78           C  
ATOM   1281  HG2 PRO A  84       6.967  13.176   7.101  1.00 57.78           H  
ATOM   1282  HG3 PRO A  84       5.788  14.480   6.748  1.00 57.78           H  
ATOM   1283  CD  PRO A  84       7.789  14.920   6.078  1.00 57.78           C  
ATOM   1284  HD2 PRO A  84       8.749  14.408   6.148  1.00 57.78           H  
ATOM   1285  HD3 PRO A  84       7.755  15.752   6.781  1.00 57.78           H  
ATOM   1286  N   THR A  85       5.046  16.426   4.328  1.00 61.77           N  
ATOM   1287  H   THR A  85       5.751  16.798   4.948  1.00 61.77           H  
ATOM   1288  CA  THR A  85       3.839  17.229   4.119  1.00 61.77           C  
ATOM   1289  HA  THR A  85       3.276  16.798   3.291  1.00 61.77           H  
ATOM   1290  C   THR A  85       4.217  18.661   3.753  1.00 61.77           C  
ATOM   1291  CB  THR A  85       2.927  17.203   5.354  1.00 61.77           C  
ATOM   1292  HB  THR A  85       3.378  17.796   6.150  1.00 61.77           H  
ATOM   1293  O   THR A  85       4.944  19.323   4.491  1.00 61.77           O  
ATOM   1294  CG2 THR A  85       1.527  17.741   5.052  1.00 61.77           C  
ATOM   1295 HG21 THR A  85       0.910  17.682   5.948  1.00 61.77           H  
ATOM   1296 HG22 THR A  85       1.590  18.783   4.737  1.00 61.77           H  
ATOM   1297 HG23 THR A  85       1.066  17.156   4.256  1.00 61.77           H  
ATOM   1298  OG1 THR A  85       2.760  15.882   5.820  1.00 61.77           O  
ATOM   1299  HG1 THR A  85       2.248  15.911   6.631  1.00 61.77           H  
ATOM   1300  N   VAL A  86       3.701  19.149   2.627  1.00 61.39           N  
ATOM   1301  H   VAL A  86       3.081  18.547   2.104  1.00 61.39           H  
ATOM   1302  CA  VAL A  86       3.863  20.521   2.138  1.00 61.39           C  
ATOM   1303  HA  VAL A  86       4.515  21.079   2.810  1.00 61.39           H  
ATOM   1304  C   VAL A  86       2.485  21.176   2.134  1.00 61.39           C  
ATOM   1305  CB  VAL A  86       4.499  20.536   0.732  1.00 61.39           C  
ATOM   1306  HB  VAL A  86       3.856  19.990   0.042  1.00 61.39           H  
ATOM   1307  O   VAL A  86       1.585  20.716   1.436  1.00 61.39           O  
ATOM   1308  CG1 VAL A  86       4.665  21.967   0.209  1.00 61.39           C  
ATOM   1309 HG11 VAL A  86       3.698  22.470   0.176  1.00 61.39           H  
ATOM   1310 HG12 VAL A  86       5.343  22.531   0.850  1.00 61.39           H  
ATOM   1311 HG13 VAL A  86       5.060  21.938  -0.807  1.00 61.39           H  
ATOM   1312  CG2 VAL A  86       5.884  19.873   0.726  1.00 61.39           C  
ATOM   1313 HG21 VAL A  86       5.799  18.822   1.002  1.00 61.39           H  
ATOM   1314 HG22 VAL A  86       6.319  19.929  -0.272  1.00 61.39           H  
ATOM   1315 HG23 VAL A  86       6.543  20.371   1.436  1.00 61.39           H  
ATOM   1316  N   ASN A  87       2.305  22.243   2.913  1.00 62.95           N  
ATOM   1317  H   ASN A  87       3.085  22.593   3.450  1.00 62.95           H  
ATOM   1318  CA  ASN A  87       1.074  23.034   2.914  1.00 62.95           C  
ATOM   1319  HA  ASN A  87       0.317  22.528   2.316  1.00 62.95           H  
ATOM   1320  C   ASN A  87       1.352  24.397   2.272  1.00 62.95           C  
ATOM   1321  CB  ASN A  87       0.541  23.134   4.354  1.00 62.95           C  
ATOM   1322  HB2 ASN A  87       0.616  22.157   4.831  1.00 62.95           H  
ATOM   1323  HB3 ASN A  87       1.147  23.841   4.921  1.00 62.95           H  
ATOM   1324  O   ASN A  87       2.179  25.152   2.787  1.00 62.95           O  
ATOM   1325  CG  ASN A  87      -0.917  23.558   4.429  1.00 62.95           C  
ATOM   1326  ND2 ASN A  87      -1.440  23.726   5.620  1.00 62.95           N  
ATOM   1327 HD21 ASN A  87      -2.432  23.911   5.646  1.00 62.95           H  
ATOM   1328 HD22 ASN A  87      -0.869  23.615   6.446  1.00 62.95           H  
ATOM   1329  OD1 ASN A  87      -1.630  23.684   3.455  1.00 62.95           O  
ATOM   1330  N   VAL A  88       0.693  24.705   1.155  1.00 61.44           N  
ATOM   1331  H   VAL A  88      -0.017  24.065   0.828  1.00 61.44           H  
ATOM   1332  CA  VAL A  88       0.846  25.990   0.456  1.00 61.44           C  
ATOM   1333  HA  VAL A  88       1.521  26.627   1.028  1.00 61.44           H  
ATOM   1334  C   VAL A  88      -0.513  26.680   0.395  1.00 61.44           C  
ATOM   1335  CB  VAL A  88       1.454  25.853  -0.956  1.00 61.44           C  
ATOM   1336  HB  VAL A  88       0.666  25.576  -1.656  1.00 61.44           H  
ATOM   1337  O   VAL A  88      -1.431  26.205  -0.275  1.00 61.44           O  
ATOM   1338  CG1 VAL A  88       2.015  27.190  -1.443  1.00 61.44           C  
ATOM   1339 HG11 VAL A  88       2.950  27.415  -0.930  1.00 61.44           H  
ATOM   1340 HG12 VAL A  88       2.191  27.130  -2.517  1.00 61.44           H  
ATOM   1341 HG13 VAL A  88       1.318  28.004  -1.245  1.00 61.44           H  
ATOM   1342  CG2 VAL A  88       2.584  24.820  -1.058  1.00 61.44           C  
ATOM   1343 HG21 VAL A  88       3.029  24.852  -2.053  1.00 61.44           H  
ATOM   1344 HG22 VAL A  88       2.173  23.823  -0.902  1.00 61.44           H  
ATOM   1345 HG23 VAL A  88       3.349  25.026  -0.309  1.00 61.44           H  
ATOM   1346  N   ASN A  89      -0.626  27.823   1.074  1.00 66.88           N  
ATOM   1347  H   ASN A  89       0.173  28.158   1.593  1.00 66.88           H  
ATOM   1348  CA  ASN A  89      -1.853  28.620   1.139  1.00 66.88           C  
ATOM   1349  HA  ASN A  89      -2.629  28.166   0.523  1.00 66.88           H  
ATOM   1350  C   ASN A  89      -1.600  30.031   0.587  1.00 66.88           C  
ATOM   1351  CB  ASN A  89      -2.378  28.642   2.585  1.00 66.88           C  
ATOM   1352  HB2 ASN A  89      -1.604  29.036   3.243  1.00 66.88           H  
ATOM   1353  HB3 ASN A  89      -3.242  29.304   2.635  1.00 66.88           H  
ATOM   1354  O   ASN A  89      -1.547  30.995   1.354  1.00 66.88           O  
ATOM   1355  CG  ASN A  89      -2.814  27.289   3.099  1.00 66.88           C  
ATOM   1356  ND2 ASN A  89      -2.873  27.127   4.398  1.00 66.88           N  
ATOM   1357 HD21 ASN A  89      -3.031  26.174   4.694  1.00 66.88           H  
ATOM   1358 HD22 ASN A  89      -2.586  27.877   5.011  1.00 66.88           H  
ATOM   1359  OD1 ASN A  89      -3.109  26.356   2.377  1.00 66.88           O  
ATOM   1360  N   PRO A  90      -1.402  30.191  -0.733  1.00 58.94           N  
ATOM   1361  CA  PRO A  90      -1.216  31.518  -1.298  1.00 58.94           C  
ATOM   1362  HA  PRO A  90      -0.375  32.017  -0.817  1.00 58.94           H  
ATOM   1363  C   PRO A  90      -2.488  32.345  -1.067  1.00 58.94           C  
ATOM   1364  CB  PRO A  90      -0.883  31.291  -2.774  1.00 58.94           C  
ATOM   1365  HB2 PRO A  90       0.196  31.180  -2.883  1.00 58.94           H  
ATOM   1366  HB3 PRO A  90      -1.247  32.099  -3.408  1.00 58.94           H  
ATOM   1367  O   PRO A  90      -3.580  31.955  -1.486  1.00 58.94           O  
ATOM   1368  CG  PRO A  90      -1.562  29.961  -3.098  1.00 58.94           C  
ATOM   1369  HG2 PRO A  90      -2.600  30.158  -3.364  1.00 58.94           H  
ATOM   1370  HG3 PRO A  90      -1.054  29.429  -3.902  1.00 58.94           H  
ATOM   1371  CD  PRO A  90      -1.510  29.186  -1.782  1.00 58.94           C  
ATOM   1372  HD2 PRO A  90      -0.629  28.545  -1.775  1.00 58.94           H  
ATOM   1373  HD3 PRO A  90      -2.408  28.579  -1.667  1.00 58.94           H  
ATOM   1374  N   GLU A  91      -2.340  33.482  -0.384  1.00 60.48           N  
ATOM   1375  H   GLU A  91      -1.414  33.742  -0.077  1.00 60.48           H  
ATOM   1376  CA  GLU A  91      -3.410  34.465  -0.228  1.00 60.48           C  
ATOM   1377  HA  GLU A  91      -4.366  33.968  -0.391  1.00 60.48           H  
ATOM   1378  C   GLU A  91      -3.225  35.532  -1.310  1.00 60.48           C  
ATOM   1379  CB  GLU A  91      -3.452  35.058   1.198  1.00 60.48           C  
ATOM   1380  HB2 GLU A  91      -3.429  34.247   1.926  1.00 60.48           H  
ATOM   1381  HB3 GLU A  91      -2.580  35.693   1.355  1.00 60.48           H  
ATOM   1382  O   GLU A  91      -2.264  36.308  -1.288  1.00 60.48           O  
ATOM   1383  CG  GLU A  91      -4.744  35.875   1.408  1.00 60.48           C  
ATOM   1384  HG2 GLU A  91      -5.599  35.211   1.283  1.00 60.48           H  
ATOM   1385  HG3 GLU A  91      -4.807  36.635   0.630  1.00 60.48           H  
ATOM   1386  CD  GLU A  91      -4.868  36.593   2.767  1.00 60.48           C  
ATOM   1387  OE1 GLU A  91      -6.006  36.990   3.129  1.00 60.48           O  
ATOM   1388  OE2 GLU A  91      -3.864  36.996   3.392  1.00 60.48           O  
ATOM   1389  N   ILE A  92      -4.148  35.572  -2.270  1.00 58.75           N  
ATOM   1390  H   ILE A  92      -4.915  34.917  -2.221  1.00 58.75           H  
ATOM   1391  CA  ILE A  92      -4.118  36.554  -3.357  1.00 58.75           C  
ATOM   1392  HA  ILE A  92      -3.159  37.072  -3.348  1.00 58.75           H  
ATOM   1393  C   ILE A  92      -5.200  37.591  -3.076  1.00 58.75           C  
ATOM   1394  CB  ILE A  92      -4.234  35.883  -4.742  1.00 58.75           C  
ATOM   1395  HB  ILE A  92      -5.198  35.378  -4.807  1.00 58.75           H  
ATOM   1396  O   ILE A  92      -6.397  37.291  -3.116  1.00 58.75           O  
ATOM   1397  CG1 ILE A  92      -3.106  34.838  -4.920  1.00 58.75           C  
ATOM   1398 HG12 ILE A  92      -3.137  34.123  -4.098  1.00 58.75           H  
ATOM   1399 HG13 ILE A  92      -2.138  35.337  -4.890  1.00 58.75           H  
ATOM   1400  CG2 ILE A  92      -4.157  36.958  -5.846  1.00 58.75           C  
ATOM   1401 HG21 ILE A  92      -4.937  37.705  -5.702  1.00 58.75           H  
ATOM   1402 HG22 ILE A  92      -4.308  36.507  -6.827  1.00 58.75           H  
ATOM   1403 HG23 ILE A  92      -3.185  37.451  -5.821  1.00 58.75           H  
ATOM   1404  CD1 ILE A  92      -3.203  34.017  -6.208  1.00 58.75           C  
ATOM   1405 HD11 ILE A  92      -4.186  33.552  -6.270  1.00 58.75           H  
ATOM   1406 HD12 ILE A  92      -3.022  34.651  -7.076  1.00 58.75           H  
ATOM   1407 HD13 ILE A  92      -2.446  33.233  -6.189  1.00 58.75           H  
ATOM   1408  N   LYS A  93      -4.770  38.821  -2.784  1.00 58.14           N  
ATOM   1409  H   LYS A  93      -3.777  38.998  -2.825  1.00 58.14           H  
ATOM   1410  CA  LYS A  93      -5.652  39.971  -2.578  1.00 58.14           C  
ATOM   1411  HA  LYS A  93      -6.674  39.626  -2.421  1.00 58.14           H  
ATOM   1412  C   LYS A  93      -5.636  40.824  -3.832  1.00 58.14           C  
ATOM   1413  CB  LYS A  93      -5.221  40.761  -1.338  1.00 58.14           C  
ATOM   1414  HB2 LYS A  93      -4.136  40.868  -1.350  1.00 58.14           H  
ATOM   1415  HB3 LYS A  93      -5.673  41.753  -1.358  1.00 58.14           H  
ATOM   1416  O   LYS A  93      -4.622  41.414  -4.202  1.00 58.14           O  
ATOM   1417  CG  LYS A  93      -5.654  40.043  -0.059  1.00 58.14           C  
ATOM   1418  HG2 LYS A  93      -6.742  40.013  -0.016  1.00 58.14           H  
ATOM   1419  HG3 LYS A  93      -5.275  39.022  -0.087  1.00 58.14           H  
ATOM   1420  CD  LYS A  93      -5.113  40.738   1.196  1.00 58.14           C  
ATOM   1421  HD2 LYS A  93      -5.532  41.739   1.297  1.00 58.14           H  
ATOM   1422  HD3 LYS A  93      -4.029  40.809   1.111  1.00 58.14           H  
ATOM   1423  CE  LYS A  93      -5.508  39.855   2.383  1.00 58.14           C  
ATOM   1424  HE2 LYS A  93      -5.665  38.853   1.983  1.00 58.14           H  
ATOM   1425  HE3 LYS A  93      -6.457  40.175   2.811  1.00 58.14           H  
ATOM   1426  NZ  LYS A  93      -4.450  39.745   3.408  1.00 58.14           N  
ATOM   1427  HZ1 LYS A  93      -4.549  40.400   4.171  1.00 58.14           H  
ATOM   1428  HZ2 LYS A  93      -4.444  38.793   3.747  1.00 58.14           H  
ATOM   1429  HZ3 LYS A  93      -3.541  39.832   2.978  1.00 58.14           H  
ATOM   1430  N   VAL A  94      -6.786  40.894  -4.493  1.00 55.49           N  
ATOM   1431  H   VAL A  94      -7.575  40.376  -4.132  1.00 55.49           H  
ATOM   1432  CA  VAL A  94      -6.959  41.743  -5.673  1.00 55.49           C  
ATOM   1433  HA  VAL A  94      -5.996  42.179  -5.941  1.00 55.49           H  
ATOM   1434  C   VAL A  94      -7.894  42.884  -5.307  1.00 55.49           C  
ATOM   1435  CB  VAL A  94      -7.427  40.955  -6.911  1.00 55.49           C  
ATOM   1436  HB  VAL A  94      -8.474  40.678  -6.797  1.00 55.49           H  
ATOM   1437  O   VAL A  94      -9.059  42.667  -4.959  1.00 55.49           O  
ATOM   1438  CG1 VAL A  94      -7.267  41.814  -8.173  1.00 55.49           C  
ATOM   1439 HG11 VAL A  94      -7.827  42.745  -8.089  1.00 55.49           H  
ATOM   1440 HG12 VAL A  94      -7.637  41.263  -9.038  1.00 55.49           H  
ATOM   1441 HG13 VAL A  94      -6.215  42.051  -8.333  1.00 55.49           H  
ATOM   1442  CG2 VAL A  94      -6.600  39.681  -7.129  1.00 55.49           C  
ATOM   1443 HG21 VAL A  94      -6.793  38.974  -6.322  1.00 55.49           H  
ATOM   1444 HG22 VAL A  94      -5.537  39.919  -7.156  1.00 55.49           H  
ATOM   1445 HG23 VAL A  94      -6.886  39.201  -8.065  1.00 55.49           H  
ATOM   1446  N   ARG A  95      -7.375  44.111  -5.396  1.00 58.98           N  
ATOM   1447  H   ARG A  95      -6.397  44.191  -5.635  1.00 58.98           H  
ATOM   1448  CA  ARG A  95      -8.153  45.351  -5.270  1.00 58.98           C  
ATOM   1449  HA  ARG A  95      -9.196  45.127  -5.047  1.00 58.98           H  
ATOM   1450  C   ARG A  95      -8.125  46.098  -6.604  1.00 58.98           C  
ATOM   1451  CB  ARG A  95      -7.606  46.210  -4.124  1.00 58.98           C  
ATOM   1452  HB2 ARG A  95      -8.064  47.198  -4.185  1.00 58.98           H  
ATOM   1453  HB3 ARG A  95      -6.528  46.320  -4.241  1.00 58.98           H  
ATOM   1454  O   ARG A  95      -7.297  46.992  -6.784  1.00 58.98           O  
ATOM   1455  CG  ARG A  95      -7.910  45.621  -2.745  1.00 58.98           C  
ATOM   1456  HG2 ARG A  95      -7.398  44.665  -2.631  1.00 58.98           H  
ATOM   1457  HG3 ARG A  95      -8.985  45.474  -2.640  1.00 58.98           H  
ATOM   1458  CD  ARG A  95      -7.419  46.601  -1.677  1.00 58.98           C  
ATOM   1459  HD2 ARG A  95      -6.351  46.764  -1.823  1.00 58.98           H  
ATOM   1460  HD3 ARG A  95      -7.944  47.547  -1.805  1.00 58.98           H  
ATOM   1461  NE  ARG A  95      -7.650  46.082  -0.320  1.00 58.98           N  
ATOM   1462  HE  ARG A  95      -7.953  45.121  -0.253  1.00 58.98           H  
ATOM   1463  NH1 ARG A  95      -6.940  47.946   0.815  1.00 58.98           N  
ATOM   1464 HH11 ARG A  95      -6.697  48.404   1.681  1.00 58.98           H  
ATOM   1465 HH12 ARG A  95      -6.716  48.373  -0.073  1.00 58.98           H  
ATOM   1466  NH2 ARG A  95      -7.602  46.143   1.953  1.00 58.98           N  
ATOM   1467 HH21 ARG A  95      -7.919  45.185   1.973  1.00 58.98           H  
ATOM   1468 HH22 ARG A  95      -7.364  46.620   2.812  1.00 58.98           H  
ATOM   1469  CZ  ARG A  95      -7.398  46.724   0.805  1.00 58.98           C  
ATOM   1470  N   PRO A  96      -8.984  45.729  -7.568  1.00 52.62           N  
ATOM   1471  CA  PRO A  96      -9.026  46.416  -8.848  1.00 52.62           C  
ATOM   1472  HA  PRO A  96      -8.013  46.601  -9.208  1.00 52.62           H  
ATOM   1473  C   PRO A  96      -9.758  47.755  -8.707  1.00 52.62           C  
ATOM   1474  CB  PRO A  96      -9.712  45.444  -9.803  1.00 52.62           C  
ATOM   1475  HB2 PRO A  96     -10.262  45.961 -10.589  1.00 52.62           H  
ATOM   1476  HB3 PRO A  96      -8.964  44.779 -10.236  1.00 52.62           H  
ATOM   1477  O   PRO A  96     -10.819  47.836  -8.084  1.00 52.62           O  
ATOM   1478  CG  PRO A  96     -10.638  44.637  -8.896  1.00 52.62           C  
ATOM   1479  HG2 PRO A  96     -11.608  45.131  -8.853  1.00 52.62           H  
ATOM   1480  HG3 PRO A  96     -10.732  43.613  -9.258  1.00 52.62           H  
ATOM   1481  CD  PRO A  96      -9.992  44.679  -7.511  1.00 52.62           C  
ATOM   1482  HD2 PRO A  96      -9.535  43.714  -7.294  1.00 52.62           H  
ATOM   1483  HD3 PRO A  96     -10.745  44.907  -6.757  1.00 52.62           H  
ATOM   1484  N   ALA A  97      -9.196  48.806  -9.307  1.00 51.76           N  
ATOM   1485  H   ALA A  97      -8.297  48.687  -9.752  1.00 51.76           H  
ATOM   1486  CA  ALA A  97      -9.753  50.156  -9.237  1.00 51.76           C  
ATOM   1487  HA  ALA A  97     -10.222  50.283  -8.261  1.00 51.76           H  
ATOM   1488  C   ALA A  97     -10.854  50.438 -10.284  1.00 51.76           C  
ATOM   1489  CB  ALA A  97      -8.592  51.156  -9.315  1.00 51.76           C  
ATOM   1490  HB1 ALA A  97      -8.976  52.170  -9.201  1.00 51.76           H  
ATOM   1491  HB2 ALA A  97      -7.876  50.958  -8.518  1.00 51.76           H  
ATOM   1492  HB3 ALA A  97      -8.090  51.071 -10.279  1.00 51.76           H  
ATOM   1493  O   ALA A  97     -11.590  51.408 -10.126  1.00 51.76           O  
ATOM   1494  N   ASN A  98     -10.994  49.633 -11.347  1.00 53.55           N  
ATOM   1495  H   ASN A  98     -10.343  48.872 -11.470  1.00 53.55           H  
ATOM   1496  CA  ASN A  98     -12.059  49.763 -12.360  1.00 53.55           C  
ATOM   1497  HA  ASN A  98     -13.016  49.763 -11.839  1.00 53.55           H  
ATOM   1498  C   ASN A  98     -12.045  48.553 -13.317  1.00 53.55           C  
ATOM   1499  CB  ASN A  98     -11.861  51.081 -13.140  1.00 53.55           C  
ATOM   1500  HB2 ASN A  98     -11.553  50.865 -14.163  1.00 53.55           H  
ATOM   1501  HB3 ASN A  98     -11.067  51.679 -12.693  1.00 53.55           H  
ATOM   1502  O   ASN A  98     -10.978  47.962 -13.457  1.00 53.55           O  
ATOM   1503  CG  ASN A  98     -13.107  51.947 -13.182  1.00 53.55           C  
ATOM   1504  ND2 ASN A  98     -13.013  53.088 -13.819  1.00 53.55           N  
ATOM   1505 HD21 ASN A  98     -12.131  53.381 -14.214  1.00 53.55           H  
ATOM   1506 HD22 ASN A  98     -13.845  53.660 -13.831  1.00 53.55           H  
ATOM   1507  OD1 ASN A  98     -14.179  51.627 -12.692  1.00 53.55           O  
ATOM   1508  N   PRO A  99     -13.170  48.173 -13.957  1.00 52.21           N  
ATOM   1509  CA  PRO A  99     -13.549  46.785 -14.227  1.00 52.21           C  
ATOM   1510  HA  PRO A  99     -13.634  46.233 -13.291  1.00 52.21           H  
ATOM   1511  C   PRO A  99     -12.564  46.056 -15.152  1.00 52.21           C  
ATOM   1512  CB  PRO A  99     -14.950  46.862 -14.855  1.00 52.21           C  
ATOM   1513  HB2 PRO A  99     -15.142  46.045 -15.550  1.00 52.21           H  
ATOM   1514  HB3 PRO A  99     -15.701  46.863 -14.064  1.00 52.21           H  
ATOM   1515  O   PRO A  99     -12.526  46.349 -16.350  1.00 52.21           O  
ATOM   1516  CG  PRO A  99     -14.946  48.219 -15.556  1.00 52.21           C  
ATOM   1517  HG2 PRO A  99     -15.955  48.615 -15.678  1.00 52.21           H  
ATOM   1518  HG3 PRO A  99     -14.443  48.146 -16.520  1.00 52.21           H  
ATOM   1519  CD  PRO A  99     -14.117  49.072 -14.598  1.00 52.21           C  
ATOM   1520  HD2 PRO A  99     -14.778  49.493 -13.840  1.00 52.21           H  
ATOM   1521  HD3 PRO A  99     -13.609  49.866 -15.146  1.00 52.21           H  
ATOM   1522  N   PRO A 100     -11.818  45.070 -14.624  1.00 54.82           N  
ATOM   1523  CA  PRO A 100     -11.036  44.144 -15.422  1.00 54.82           C  
ATOM   1524  HA  PRO A 100     -11.070  44.425 -16.474  1.00 54.82           H  
ATOM   1525  C   PRO A 100     -11.548  42.702 -15.285  1.00 54.82           C  
ATOM   1526  CB  PRO A 100      -9.604  44.279 -14.884  1.00 54.82           C  
ATOM   1527  HB2 PRO A 100      -9.118  43.307 -14.794  1.00 54.82           H  
ATOM   1528  HB3 PRO A 100      -9.001  44.934 -15.513  1.00 54.82           H  
ATOM   1529  O   PRO A 100     -12.041  42.287 -14.233  1.00 54.82           O  
ATOM   1530  CG  PRO A 100      -9.738  44.956 -13.519  1.00 54.82           C  
ATOM   1531  HG2 PRO A 100      -9.252  44.368 -12.740  1.00 54.82           H  
ATOM   1532  HG3 PRO A 100      -9.306  45.956 -13.561  1.00 54.82           H  
ATOM   1533  CD  PRO A 100     -11.248  45.036 -13.285  1.00 54.82           C  
ATOM   1534  HD2 PRO A 100     -11.583  44.137 -12.768  1.00 54.82           H  
ATOM   1535  HD3 PRO A 100     -11.519  45.886 -12.659  1.00 54.82           H  
ATOM   1536  N   VAL A 101     -11.359  41.898 -16.333  1.00 52.51           N  
ATOM   1537  H   VAL A 101     -10.909  42.291 -17.147  1.00 52.51           H  
ATOM   1538  CA  VAL A 101     -11.326  40.435 -16.172  1.00 52.51           C  
ATOM   1539  HA  VAL A 101     -12.128  40.125 -15.503  1.00 52.51           H  
ATOM   1540  C   VAL A 101      -9.988  40.102 -15.517  1.00 52.51           C  
ATOM   1541  CB  VAL A 101     -11.508  39.690 -17.508  1.00 52.51           C  
ATOM   1542  HB  VAL A 101     -10.710  39.973 -18.195  1.00 52.51           H  
ATOM   1543  O   VAL A 101      -8.933  40.467 -16.044  1.00 52.51           O  
ATOM   1544  CG1 VAL A 101     -11.473  38.168 -17.310  1.00 52.51           C  
ATOM   1545 HG11 VAL A 101     -12.230  37.861 -16.588  1.00 52.51           H  
ATOM   1546 HG12 VAL A 101     -11.653  37.663 -18.259  1.00 52.51           H  
ATOM   1547 HG13 VAL A 101     -10.493  37.858 -16.949  1.00 52.51           H  
ATOM   1548  CG2 VAL A 101     -12.855  40.046 -18.153  1.00 52.51           C  
ATOM   1549 HG21 VAL A 101     -12.974  39.492 -19.084  1.00 52.51           H  
ATOM   1550 HG22 VAL A 101     -13.670  39.795 -17.474  1.00 52.51           H  
ATOM   1551 HG23 VAL A 101     -12.891  41.111 -18.382  1.00 52.51           H  
ATOM   1552  N   VAL A 102     -10.034  39.459 -14.352  1.00 54.01           N  
ATOM   1553  H   VAL A 102     -10.933  39.161 -14.002  1.00 54.01           H  
ATOM   1554  CA  VAL A 102      -8.839  38.996 -13.642  1.00 54.01           C  
ATOM   1555  HA  VAL A 102      -7.948  39.430 -14.096  1.00 54.01           H  
ATOM   1556  C   VAL A 102      -8.764  37.487 -13.817  1.00 54.01           C  
ATOM   1557  CB  VAL A 102      -8.843  39.412 -12.158  1.00 54.01           C  
ATOM   1558  HB  VAL A 102      -9.692  38.952 -11.653  1.00 54.01           H  
ATOM   1559  O   VAL A 102      -9.654  36.764 -13.365  1.00 54.01           O  
ATOM   1560  CG1 VAL A 102      -7.550  38.969 -11.461  1.00 54.01           C  
ATOM   1561 HG11 VAL A 102      -7.574  39.259 -10.411  1.00 54.01           H  
ATOM   1562 HG12 VAL A 102      -7.451  37.885 -11.514  1.00 54.01           H  
ATOM   1563 HG13 VAL A 102      -6.685  39.423 -11.946  1.00 54.01           H  
ATOM   1564  CG2 VAL A 102      -8.956  40.938 -12.006  1.00 54.01           C  
ATOM   1565 HG21 VAL A 102      -8.126  41.426 -12.516  1.00 54.01           H  
ATOM   1566 HG22 VAL A 102      -8.947  41.207 -10.950  1.00 54.01           H  
ATOM   1567 HG23 VAL A 102      -9.894  41.288 -12.438  1.00 54.01           H  
ATOM   1568  N   GLU A 103      -7.710  37.027 -14.483  1.00 58.09           N  
ATOM   1569  H   GLU A 103      -7.011  37.682 -14.803  1.00 58.09           H  
ATOM   1570  CA  GLU A 103      -7.384  35.610 -14.611  1.00 58.09           C  
ATOM   1571  HA  GLU A 103      -8.221  35.013 -14.250  1.00 58.09           H  
ATOM   1572  C   GLU A 103      -6.168  35.317 -13.726  1.00 58.09           C  
ATOM   1573  CB  GLU A 103      -7.166  35.247 -16.090  1.00 58.09           C  
ATOM   1574  HB2 GLU A 103      -6.225  35.677 -16.434  1.00 58.09           H  
ATOM   1575  HB3 GLU A 103      -7.980  35.666 -16.681  1.00 58.09           H  
ATOM   1576  O   GLU A 103      -5.108  35.926 -13.867  1.00 58.09           O  
ATOM   1577  CG  GLU A 103      -7.159  33.724 -16.291  1.00 58.09           C  
ATOM   1578  HG2 GLU A 103      -8.104  33.323 -15.923  1.00 58.09           H  
ATOM   1579  HG3 GLU A 103      -6.358  33.295 -15.690  1.00 58.09           H  
ATOM   1580  CD  GLU A 103      -6.964  33.294 -17.754  1.00 58.09           C  
ATOM   1581  OE1 GLU A 103      -7.187  32.102 -18.055  1.00 58.09           O  
ATOM   1582  OE2 GLU A 103      -6.452  34.075 -18.580  1.00 58.09           O  
ATOM   1583  N   VAL A 104      -6.321  34.405 -12.769  1.00 55.63           N  
ATOM   1584  H   VAL A 104      -7.196  33.905 -12.707  1.00 55.63           H  
ATOM   1585  CA  VAL A 104      -5.244  34.007 -11.855  1.00 55.63           C  
ATOM   1586  HA  VAL A 104      -4.373  34.647 -11.996  1.00 55.63           H  
ATOM   1587  C   VAL A 104      -4.847  32.580 -12.207  1.00 55.63           C  
ATOM   1588  CB  VAL A 104      -5.691  34.144 -10.387  1.00 55.63           C  
ATOM   1589  HB  VAL A 104      -6.513  33.456 -10.192  1.00 55.63           H  
ATOM   1590  O   VAL A 104      -5.679  31.688 -12.120  1.00 55.63           O  
ATOM   1591  CG1 VAL A 104      -4.546  33.816  -9.426  1.00 55.63           C  
ATOM   1592 HG11 VAL A 104      -4.205  32.792  -9.576  1.00 55.63           H  
ATOM   1593 HG12 VAL A 104      -3.712  34.500  -9.582  1.00 55.63           H  
ATOM   1594 HG13 VAL A 104      -4.913  33.906  -8.404  1.00 55.63           H  
ATOM   1595  CG2 VAL A 104      -6.171  35.566 -10.058  1.00 55.63           C  
ATOM   1596 HG21 VAL A 104      -6.400  35.647  -8.995  1.00 55.63           H  
ATOM   1597 HG22 VAL A 104      -5.404  36.292 -10.324  1.00 55.63           H  
ATOM   1598 HG23 VAL A 104      -7.082  35.780 -10.617  1.00 55.63           H  
ATOM   1599  N   LYS A 105      -3.595  32.341 -12.601  1.00 64.33           N  
ATOM   1600  H   LYS A 105      -2.953  33.120 -12.633  1.00 64.33           H  
ATOM   1601  CA  LYS A 105      -3.065  31.006 -12.934  1.00 64.33           C  
ATOM   1602  HA  LYS A 105      -3.802  30.230 -12.728  1.00 64.33           H  
ATOM   1603  C   LYS A 105      -1.836  30.703 -12.074  1.00 64.33           C  
ATOM   1604  CB  LYS A 105      -2.717  30.921 -14.428  1.00 64.33           C  
ATOM   1605  HB2 LYS A 105      -2.107  30.032 -14.589  1.00 64.33           H  
ATOM   1606  HB3 LYS A 105      -2.131  31.796 -14.708  1.00 64.33           H  
ATOM   1607  O   LYS A 105      -0.721  30.984 -12.507  1.00 64.33           O  
ATOM   1608  CG  LYS A 105      -3.941  30.821 -15.339  1.00 64.33           C  
ATOM   1609  HG2 LYS A 105      -4.524  29.938 -15.078  1.00 64.33           H  
ATOM   1610  HG3 LYS A 105      -4.559  31.711 -15.220  1.00 64.33           H  
ATOM   1611  CD  LYS A 105      -3.464  30.714 -16.793  1.00 64.33           C  
ATOM   1612  HD2 LYS A 105      -2.873  29.808 -16.926  1.00 64.33           H  
ATOM   1613  HD3 LYS A 105      -2.837  31.579 -17.015  1.00 64.33           H  
ATOM   1614  CE  LYS A 105      -4.667  30.678 -17.732  1.00 64.33           C  
ATOM   1615  HE2 LYS A 105      -4.823  29.666 -18.105  1.00 64.33           H  
ATOM   1616  HE3 LYS A 105      -5.550  30.941 -17.149  1.00 64.33           H  
ATOM   1617  NZ  LYS A 105      -4.541  31.645 -18.848  1.00 64.33           N  
ATOM   1618  HZ1 LYS A 105      -4.225  31.218 -19.707  1.00 64.33           H  
ATOM   1619  HZ2 LYS A 105      -5.447  32.070 -18.986  1.00 64.33           H  
ATOM   1620  HZ3 LYS A 105      -3.923  32.409 -18.615  1.00 64.33           H  
ATOM   1621  N   PRO A 106      -2.009  30.184 -10.847  1.00 57.31           N  
ATOM   1622  CA  PRO A 106      -0.888  29.738 -10.030  1.00 57.31           C  
ATOM   1623  HA  PRO A 106      -0.181  30.555  -9.887  1.00 57.31           H  
ATOM   1624  C   PRO A 106      -0.165  28.583 -10.716  1.00 57.31           C  
ATOM   1625  CB  PRO A 106      -1.479  29.312  -8.678  1.00 57.31           C  
ATOM   1626  HB2 PRO A 106      -1.499  28.225  -8.598  1.00 57.31           H  
ATOM   1627  HB3 PRO A 106      -0.912  29.728  -7.845  1.00 57.31           H  
ATOM   1628  O   PRO A 106      -0.808  27.614 -11.111  1.00 57.31           O  
ATOM   1629  CG  PRO A 106      -2.915  29.835  -8.695  1.00 57.31           C  
ATOM   1630  HG2 PRO A 106      -2.936  30.838  -8.268  1.00 57.31           H  
ATOM   1631  HG3 PRO A 106      -3.595  29.176  -8.155  1.00 57.31           H  
ATOM   1632  CD  PRO A 106      -3.263  29.911 -10.177  1.00 57.31           C  
ATOM   1633  HD2 PRO A 106      -3.994  30.701 -10.348  1.00 57.31           H  
ATOM   1634  HD3 PRO A 106      -3.655  28.953 -10.518  1.00 57.31           H  
ATOM   1635  N   GLU A 107       1.154  28.667 -10.822  1.00 64.07           N  
ATOM   1636  H   GLU A 107       1.631  29.476 -10.450  1.00 64.07           H  
ATOM   1637  CA  GLU A 107       1.997  27.536 -11.194  1.00 64.07           C  
ATOM   1638  HA  GLU A 107       1.370  26.722 -11.555  1.00 64.07           H  
ATOM   1639  C   GLU A 107       2.729  27.053  -9.943  1.00 64.07           C  
ATOM   1640  CB  GLU A 107       2.933  27.907 -12.350  1.00 64.07           C  
ATOM   1641  HB2 GLU A 107       2.321  28.282 -13.170  1.00 64.07           H  
ATOM   1642  HB3 GLU A 107       3.628  28.686 -12.036  1.00 64.07           H  
ATOM   1643  O   GLU A 107       3.422  27.817  -9.273  1.00 64.07           O  
ATOM   1644  CG  GLU A 107       3.710  26.668 -12.825  1.00 64.07           C  
ATOM   1645  HG2 GLU A 107       3.009  25.841 -12.936  1.00 64.07           H  
ATOM   1646  HG3 GLU A 107       4.430  26.388 -12.056  1.00 64.07           H  
ATOM   1647  CD  GLU A 107       4.444  26.861 -14.161  1.00 64.07           C  
ATOM   1648  OE1 GLU A 107       4.975  25.834 -14.649  1.00 64.07           O  
ATOM   1649  OE2 GLU A 107       4.418  27.988 -14.710  1.00 64.07           O  
ATOM   1650  N   ILE A 108       2.531  25.789  -9.579  1.00 61.43           N  
ATOM   1651  H   ILE A 108       1.964  25.203 -10.174  1.00 61.43           H  
ATOM   1652  CA  ILE A 108       3.126  25.201  -8.380  1.00 61.43           C  
ATOM   1653  HA  ILE A 108       3.791  25.927  -7.913  1.00 61.43           H  
ATOM   1654  C   ILE A 108       3.976  24.016  -8.811  1.00 61.43           C  
ATOM   1655  CB  ILE A 108       2.056  24.832  -7.329  1.00 61.43           C  
ATOM   1656  HB  ILE A 108       1.417  24.051  -7.739  1.00 61.43           H  
ATOM   1657  O   ILE A 108       3.456  23.011  -9.296  1.00 61.43           O  
ATOM   1658  CG1 ILE A 108       1.177  26.062  -6.995  1.00 61.43           C  
ATOM   1659 HG12 ILE A 108       0.691  26.413  -7.906  1.00 61.43           H  
ATOM   1660 HG13 ILE A 108       1.806  26.869  -6.620  1.00 61.43           H  
ATOM   1661  CG2 ILE A 108       2.750  24.289  -6.062  1.00 61.43           C  
ATOM   1662 HG21 ILE A 108       3.386  23.441  -6.315  1.00 61.43           H  
ATOM   1663 HG22 ILE A 108       2.010  23.942  -5.342  1.00 61.43           H  
ATOM   1664 HG23 ILE A 108       3.365  25.067  -5.610  1.00 61.43           H  
ATOM   1665  CD1 ILE A 108       0.062  25.790  -5.984  1.00 61.43           C  
ATOM   1666 HD11 ILE A 108      -0.584  26.665  -5.917  1.00 61.43           H  
ATOM   1667 HD12 ILE A 108      -0.529  24.936  -6.313  1.00 61.43           H  
ATOM   1668 HD13 ILE A 108       0.493  25.603  -5.000  1.00 61.43           H  
ATOM   1669  N   VAL A 109       5.285  24.126  -8.606  1.00 63.08           N  
ATOM   1670  H   VAL A 109       5.625  24.972  -8.172  1.00 63.08           H  
ATOM   1671  CA  VAL A 109       6.260  23.080  -8.906  1.00 63.08           C  
ATOM   1672  HA  VAL A 109       5.767  22.308  -9.497  1.00 63.08           H  
ATOM   1673  C   VAL A 109       6.743  22.471  -7.592  1.00 63.08           C  
ATOM   1674  CB  VAL A 109       7.422  23.613  -9.762  1.00 63.08           C  
ATOM   1675  HB  VAL A 109       7.983  24.339  -9.175  1.00 63.08           H  
ATOM   1676  O   VAL A 109       7.358  23.148  -6.769  1.00 63.08           O  
ATOM   1677  CG1 VAL A 109       8.357  22.463 -10.165  1.00 63.08           C  
ATOM   1678 HG11 VAL A 109       9.160  22.851 -10.791  1.00 63.08           H  
ATOM   1679 HG12 VAL A 109       8.804  22.012  -9.279  1.00 63.08           H  
ATOM   1680 HG13 VAL A 109       7.802  21.707 -10.721  1.00 63.08           H  
ATOM   1681  CG2 VAL A 109       6.947  24.317 -11.040  1.00 63.08           C  
ATOM   1682 HG21 VAL A 109       6.329  25.180 -10.792  1.00 63.08           H  
ATOM   1683 HG22 VAL A 109       7.806  24.686 -11.600  1.00 63.08           H  
ATOM   1684 HG23 VAL A 109       6.376  23.639 -11.674  1.00 63.08           H  
ATOM   1685  N   VAL A 110       6.476  21.184  -7.374  1.00 59.98           N  
ATOM   1686  H   VAL A 110       5.999  20.674  -8.104  1.00 59.98           H  
ATOM   1687  CA  VAL A 110       6.922  20.460  -6.172  1.00 59.98           C  
ATOM   1688  HA  VAL A 110       7.446  21.149  -5.510  1.00 59.98           H  
ATOM   1689  C   VAL A 110       7.916  19.376  -6.574  1.00 59.98           C  
ATOM   1690  CB  VAL A 110       5.741  19.886  -5.362  1.00 59.98           C  
ATOM   1691  HB  VAL A 110       5.223  19.134  -5.958  1.00 59.98           H  
ATOM   1692  O   VAL A 110       7.560  18.428  -7.275  1.00 59.98           O  
ATOM   1693  CG1 VAL A 110       6.233  19.231  -4.063  1.00 59.98           C  
ATOM   1694 HG11 VAL A 110       6.887  18.389  -4.290  1.00 59.98           H  
ATOM   1695 HG12 VAL A 110       5.382  18.855  -3.494  1.00 59.98           H  
ATOM   1696 HG13 VAL A 110       6.775  19.957  -3.458  1.00 59.98           H  
ATOM   1697  CG2 VAL A 110       4.728  20.975  -4.982  1.00 59.98           C  
ATOM   1698 HG21 VAL A 110       5.231  21.796  -4.470  1.00 59.98           H  
ATOM   1699 HG22 VAL A 110       3.954  20.562  -4.337  1.00 59.98           H  
ATOM   1700 HG23 VAL A 110       4.251  21.354  -5.886  1.00 59.98           H  
ATOM   1701  N   GLN A 111       9.155  19.498  -6.096  1.00 60.43           N  
ATOM   1702  H   GLN A 111       9.381  20.316  -5.550  1.00 60.43           H  
ATOM   1703  CA  GLN A 111      10.212  18.498  -6.262  1.00 60.43           C  
ATOM   1704  HA  GLN A 111       9.877  17.706  -6.932  1.00 60.43           H  
ATOM   1705  C   GLN A 111      10.522  17.857  -4.902  1.00 60.43           C  
ATOM   1706  CB  GLN A 111      11.455  19.143  -6.894  1.00 60.43           C  
ATOM   1707  HB2 GLN A 111      12.261  18.408  -6.884  1.00 60.43           H  
ATOM   1708  HB3 GLN A 111      11.765  20.001  -6.298  1.00 60.43           H  
ATOM   1709  O   GLN A 111      11.271  18.402  -4.083  1.00 60.43           O  
ATOM   1710  CG  GLN A 111      11.225  19.589  -8.347  1.00 60.43           C  
ATOM   1711  HG2 GLN A 111      10.861  18.742  -8.927  1.00 60.43           H  
ATOM   1712  HG3 GLN A 111      10.474  20.378  -8.377  1.00 60.43           H  
ATOM   1713  CD  GLN A 111      12.495  20.103  -9.017  1.00 60.43           C  
ATOM   1714  NE2 GLN A 111      12.461  20.355 -10.304  1.00 60.43           N  
ATOM   1715 HE21 GLN A 111      11.717  19.961 -10.863  1.00 60.43           H  
ATOM   1716 HE22 GLN A 111      13.321  20.698 -10.708  1.00 60.43           H  
ATOM   1717  OE1 GLN A 111      13.545  20.253  -8.415  1.00 60.43           O  
ATOM   1718  N   ALA A 112       9.912  16.700  -4.633  1.00 61.30           N  
ATOM   1719  H   ALA A 112       9.360  16.266  -5.359  1.00 61.30           H  
ATOM   1720  CA  ALA A 112      10.078  15.970  -3.375  1.00 61.30           C  
ATOM   1721  HA  ALA A 112      11.086  16.143  -2.999  1.00 61.30           H  
ATOM   1722  C   ALA A 112       9.911  14.457  -3.575  1.00 61.30           C  
ATOM   1723  CB  ALA A 112       9.077  16.511  -2.347  1.00 61.30           C  
ATOM   1724  HB1 ALA A 112       9.159  15.962  -1.409  1.00 61.30           H  
ATOM   1725  HB2 ALA A 112       8.066  16.407  -2.741  1.00 61.30           H  
ATOM   1726  HB3 ALA A 112       9.273  17.567  -2.159  1.00 61.30           H  
ATOM   1727  O   ALA A 112       9.174  14.023  -4.449  1.00 61.30           O  
ATOM   1728  N   ALA A 113      10.571  13.636  -2.752  1.00 54.67           N  
ATOM   1729  H   ALA A 113      11.171  14.031  -2.042  1.00 54.67           H  
ATOM   1730  CA  ALA A 113      10.578  12.181  -2.939  1.00 54.67           C  
ATOM   1731  HA  ALA A 113      10.837  11.975  -3.977  1.00 54.67           H  
ATOM   1732  C   ALA A 113       9.202  11.516  -2.695  1.00 54.67           C  
ATOM   1733  CB  ALA A 113      11.686  11.588  -2.058  1.00 54.67           C  
ATOM   1734  HB1 ALA A 113      11.738  10.512  -2.222  1.00 54.67           H  
ATOM   1735  HB2 ALA A 113      11.470  11.773  -1.006  1.00 54.67           H  
ATOM   1736  HB3 ALA A 113      12.647  12.031  -2.319  1.00 54.67           H  
ATOM   1737  O   ALA A 113       8.867  10.569  -3.403  1.00 54.67           O  
ATOM   1738  N   ALA A 114       8.398  12.031  -1.754  1.00 63.11           N  
ATOM   1739  H   ALA A 114       8.750  12.801  -1.203  1.00 63.11           H  
ATOM   1740  CA  ALA A 114       7.036  11.567  -1.449  1.00 63.11           C  
ATOM   1741  HA  ALA A 114       6.509  11.340  -2.376  1.00 63.11           H  
ATOM   1742  C   ALA A 114       6.227  12.647  -0.687  1.00 63.11           C  
ATOM   1743  CB  ALA A 114       7.139  10.270  -0.629  1.00 63.11           C  
ATOM   1744  HB1 ALA A 114       7.702  10.441   0.289  1.00 63.11           H  
ATOM   1745  HB2 ALA A 114       7.632   9.493  -1.215  1.00 63.11           H  
ATOM   1746  HB3 ALA A 114       6.139   9.922  -0.370  1.00 63.11           H  
ATOM   1747  O   ALA A 114       6.121  12.581   0.538  1.00 63.11           O  
ATOM   1748  N   PRO A 115       5.714  13.691  -1.361  1.00 63.82           N  
ATOM   1749  CA  PRO A 115       5.008  14.770  -0.683  1.00 63.82           C  
ATOM   1750  HA  PRO A 115       5.428  14.939   0.309  1.00 63.82           H  
ATOM   1751  C   PRO A 115       3.503  14.481  -0.537  1.00 63.82           C  
ATOM   1752  CB  PRO A 115       5.296  15.999  -1.543  1.00 63.82           C  
ATOM   1753  HB2 PRO A 115       4.531  16.766  -1.420  1.00 63.82           H  
ATOM   1754  HB3 PRO A 115       6.272  16.404  -1.277  1.00 63.82           H  
ATOM   1755  O   PRO A 115       2.819  14.137  -1.504  1.00 63.82           O  
ATOM   1756  CG  PRO A 115       5.334  15.424  -2.963  1.00 63.82           C  
ATOM   1757  HG2 PRO A 115       5.947  16.026  -3.634  1.00 63.82           H  
ATOM   1758  HG3 PRO A 115       4.320  15.348  -3.357  1.00 63.82           H  
ATOM   1759  CD  PRO A 115       5.914  14.020  -2.765  1.00 63.82           C  
ATOM   1760  HD2 PRO A 115       5.396  13.305  -3.404  1.00 63.82           H  
ATOM   1761  HD3 PRO A 115       6.980  14.034  -2.992  1.00 63.82           H  
ATOM   1762  N   ILE A 116       2.968  14.711   0.661  1.00 65.66           N  
ATOM   1763  H   ILE A 116       3.600  14.840   1.438  1.00 65.66           H  
ATOM   1764  CA  ILE A 116       1.562  15.043   0.899  1.00 65.66           C  
ATOM   1765  HA  ILE A 116       0.937  14.521   0.174  1.00 65.66           H  
ATOM   1766  C   ILE A 116       1.438  16.550   0.673  1.00 65.66           C  
ATOM   1767  CB  ILE A 116       1.104  14.634   2.320  1.00 65.66           C  
ATOM   1768  HB  ILE A 116       1.706  15.172   3.051  1.00 65.66           H  
ATOM   1769  O   ILE A 116       1.863  17.347   1.508  1.00 65.66           O  
ATOM   1770  CG1 ILE A 116       1.304  13.121   2.565  1.00 65.66           C  
ATOM   1771 HG12 ILE A 116       2.341  12.857   2.358  1.00 65.66           H  
ATOM   1772 HG13 ILE A 116       0.671  12.553   1.884  1.00 65.66           H  
ATOM   1773  CG2 ILE A 116      -0.375  15.029   2.520  1.00 65.66           C  
ATOM   1774 HG21 ILE A 116      -0.518  16.097   2.358  1.00 65.66           H  
ATOM   1775 HG22 ILE A 116      -0.689  14.812   3.541  1.00 65.66           H  
ATOM   1776 HG23 ILE A 116      -1.007  14.477   1.824  1.00 65.66           H  
ATOM   1777  CD1 ILE A 116       1.013  12.682   4.006  1.00 65.66           C  
ATOM   1778 HD11 ILE A 116       1.585  13.295   4.703  1.00 65.66           H  
ATOM   1779 HD12 ILE A 116      -0.051  12.767   4.228  1.00 65.66           H  
ATOM   1780 HD13 ILE A 116       1.308  11.640   4.129  1.00 65.66           H  
ATOM   1781  N   VAL A 117       0.900  16.959  -0.470  1.00 62.34           N  
ATOM   1782  H   VAL A 117       0.527  16.261  -1.098  1.00 62.34           H  
ATOM   1783  CA  VAL A 117       0.722  18.372  -0.812  1.00 62.34           C  
ATOM   1784  HA  VAL A 117       1.386  18.969  -0.187  1.00 62.34           H  
ATOM   1785  C   VAL A 117      -0.718  18.778  -0.511  1.00 62.34           C  
ATOM   1786  CB  VAL A 117       1.106  18.685  -2.270  1.00 62.34           C  
ATOM   1787  HB  VAL A 117       0.348  18.286  -2.944  1.00 62.34           H  
ATOM   1788  O   VAL A 117      -1.649  18.293  -1.151  1.00 62.34           O  
ATOM   1789  CG1 VAL A 117       1.216  20.201  -2.466  1.00 62.34           C  
ATOM   1790 HG11 VAL A 117       0.348  20.698  -2.033  1.00 62.34           H  
ATOM   1791 HG12 VAL A 117       1.275  20.435  -3.529  1.00 62.34           H  
ATOM   1792 HG13 VAL A 117       2.101  20.587  -1.960  1.00 62.34           H  
ATOM   1793  CG2 VAL A 117       2.468  18.104  -2.667  1.00 62.34           C  
ATOM   1794 HG21 VAL A 117       3.239  18.491  -2.000  1.00 62.34           H  
ATOM   1795 HG22 VAL A 117       2.701  18.386  -3.693  1.00 62.34           H  
ATOM   1796 HG23 VAL A 117       2.437  17.016  -2.612  1.00 62.34           H  
ATOM   1797  N   ASN A 118      -0.896  19.687   0.444  1.00 63.71           N  
ATOM   1798  H   ASN A 118      -0.073  20.061   0.893  1.00 63.71           H  
ATOM   1799  CA  ASN A 118      -2.170  20.349   0.707  1.00 63.71           C  
ATOM   1800  HA  ASN A 118      -2.976  19.820   0.200  1.00 63.71           H  
ATOM   1801  C   ASN A 118      -2.111  21.766   0.131  1.00 63.71           C  
ATOM   1802  CB  ASN A 118      -2.464  20.330   2.214  1.00 63.71           C  
ATOM   1803  HB2 ASN A 118      -1.604  20.731   2.750  1.00 63.71           H  
ATOM   1804  HB3 ASN A 118      -3.319  20.973   2.419  1.00 63.71           H  
ATOM   1805  O   ASN A 118      -1.251  22.562   0.507  1.00 63.71           O  
ATOM   1806  CG  ASN A 118      -2.794  18.940   2.732  1.00 63.71           C  
ATOM   1807  ND2 ASN A 118      -2.445  18.643   3.961  1.00 63.71           N  
ATOM   1808 HD21 ASN A 118      -1.921  19.304   4.517  1.00 63.71           H  
ATOM   1809 HD22 ASN A 118      -2.651  17.700   4.260  1.00 63.71           H  
ATOM   1810  OD1 ASN A 118      -3.388  18.106   2.070  1.00 63.71           O  
ATOM   1811  N   LEU A 119      -3.009  22.063  -0.803  1.00 62.42           N  
ATOM   1812  H   LEU A 119      -3.670  21.352  -1.080  1.00 62.42           H  
ATOM   1813  CA  LEU A 119      -3.091  23.354  -1.478  1.00 62.42           C  
ATOM   1814  HA  LEU A 119      -2.334  24.036  -1.092  1.00 62.42           H  
ATOM   1815  C   LEU A 119      -4.459  23.974  -1.197  1.00 62.42           C  
ATOM   1816  CB  LEU A 119      -2.855  23.148  -2.986  1.00 62.42           C  
ATOM   1817  HB2 LEU A 119      -3.048  24.087  -3.506  1.00 62.42           H  
ATOM   1818  HB3 LEU A 119      -3.575  22.405  -3.327  1.00 62.42           H  
ATOM   1819  O   LEU A 119      -5.467  23.528  -1.753  1.00 62.42           O  
ATOM   1820  CG  LEU A 119      -1.460  22.637  -3.374  1.00 62.42           C  
ATOM   1821  HG  LEU A 119      -1.296  21.682  -2.874  1.00 62.42           H  
ATOM   1822  CD1 LEU A 119      -1.368  22.378  -4.875  1.00 62.42           C  
ATOM   1823 HD11 LEU A 119      -1.965  21.497  -5.106  1.00 62.42           H  
ATOM   1824 HD12 LEU A 119      -1.741  23.237  -5.433  1.00 62.42           H  
ATOM   1825 HD13 LEU A 119      -0.338  22.171  -5.164  1.00 62.42           H  
ATOM   1826  CD2 LEU A 119      -0.364  23.610  -2.970  1.00 62.42           C  
ATOM   1827 HD21 LEU A 119      -0.619  24.613  -3.312  1.00 62.42           H  
ATOM   1828 HD22 LEU A 119      -0.283  23.601  -1.883  1.00 62.42           H  
ATOM   1829 HD23 LEU A 119       0.596  23.301  -3.384  1.00 62.42           H  
ATOM   1830  N   ASN A 120      -4.488  25.022  -0.370  1.00 67.08           N  
ATOM   1831  H   ASN A 120      -3.630  25.318   0.074  1.00 67.08           H  
ATOM   1832  CA  ASN A 120      -5.699  25.808  -0.120  1.00 67.08           C  
ATOM   1833  HA  ASN A 120      -6.519  25.421  -0.724  1.00 67.08           H  
ATOM   1834  C   ASN A 120      -5.470  27.269  -0.548  1.00 67.08           C  
ATOM   1835  CB  ASN A 120      -6.158  25.682   1.343  1.00 67.08           C  
ATOM   1836  HB2 ASN A 120      -7.135  26.155   1.436  1.00 67.08           H  
ATOM   1837  HB3 ASN A 120      -5.476  26.235   1.989  1.00 67.08           H  
ATOM   1838  O   ASN A 120      -5.254  28.139   0.301  1.00 67.08           O  
ATOM   1839  CG  ASN A 120      -6.289  24.264   1.867  1.00 67.08           C  
ATOM   1840  ND2 ASN A 120      -5.998  24.069   3.130  1.00 67.08           N  
ATOM   1841 HD21 ASN A 120      -5.585  24.834   3.644  1.00 67.08           H  
ATOM   1842 HD22 ASN A 120      -6.025  23.113   3.454  1.00 67.08           H  
ATOM   1843  OD1 ASN A 120      -6.676  23.317   1.202  1.00 67.08           O  
ATOM   1844  N   PRO A 121      -5.465  27.569  -1.862  1.00 57.57           N  
ATOM   1845  CA  PRO A 121      -5.398  28.949  -2.324  1.00 57.57           C  
ATOM   1846  HA  PRO A 121      -4.525  29.446  -1.902  1.00 57.57           H  
ATOM   1847  C   PRO A 121      -6.661  29.701  -1.884  1.00 57.57           C  
ATOM   1848  CB  PRO A 121      -5.247  28.858  -3.847  1.00 57.57           C  
ATOM   1849  HB2 PRO A 121      -4.191  28.792  -4.109  1.00 57.57           H  
ATOM   1850  HB3 PRO A 121      -5.713  29.700  -4.360  1.00 57.57           H  
ATOM   1851  O   PRO A 121      -7.778  29.285  -2.203  1.00 57.57           O  
ATOM   1852  CG  PRO A 121      -5.916  27.532  -4.201  1.00 57.57           C  
ATOM   1853  HG2 PRO A 121      -5.506  27.100  -5.114  1.00 57.57           H  
ATOM   1854  HG3 PRO A 121      -6.990  27.688  -4.302  1.00 57.57           H  
ATOM   1855  CD  PRO A 121      -5.635  26.653  -2.983  1.00 57.57           C  
ATOM   1856  HD2 PRO A 121      -4.709  26.098  -3.137  1.00 57.57           H  
ATOM   1857  HD3 PRO A 121      -6.464  25.965  -2.823  1.00 57.57           H  
ATOM   1858  N   GLU A 122      -6.481  30.816  -1.173  1.00 59.45           N  
ATOM   1859  H   GLU A 122      -5.535  31.113  -0.977  1.00 59.45           H  
ATOM   1860  CA  GLU A 122      -7.570  31.726  -0.811  1.00 59.45           C  
ATOM   1861  HA  GLU A 122      -8.518  31.238  -1.036  1.00 59.45           H  
ATOM   1862  C   GLU A 122      -7.467  32.984  -1.682  1.00 59.45           C  
ATOM   1863  CB  GLU A 122      -7.594  32.036   0.705  1.00 59.45           C  
ATOM   1864  HB2 GLU A 122      -7.519  31.102   1.262  1.00 59.45           H  
ATOM   1865  HB3 GLU A 122      -6.745  32.668   0.964  1.00 59.45           H  
ATOM   1866  O   GLU A 122      -6.518  33.767  -1.575  1.00 59.45           O  
ATOM   1867  CG  GLU A 122      -8.914  32.736   1.098  1.00 59.45           C  
ATOM   1868  HG2 GLU A 122      -9.004  33.655   0.518  1.00 59.45           H  
ATOM   1869  HG3 GLU A 122      -9.745  32.091   0.812  1.00 59.45           H  
ATOM   1870  CD  GLU A 122      -9.063  33.102   2.590  1.00 59.45           C  
ATOM   1871  OE1 GLU A 122     -10.217  33.338   3.038  1.00 59.45           O  
ATOM   1872  OE2 GLU A 122      -8.059  33.368   3.288  1.00 59.45           O  
ATOM   1873  N   ILE A 123      -8.454  33.191  -2.557  1.00 53.34           N  
ATOM   1874  H   ILE A 123      -9.203  32.515  -2.597  1.00 53.34           H  
ATOM   1875  CA  ILE A 123      -8.542  34.409  -3.372  1.00 53.34           C  
ATOM   1876  HA  ILE A 123      -7.580  34.920  -3.351  1.00 53.34           H  
ATOM   1877  C   ILE A 123      -9.571  35.335  -2.730  1.00 53.34           C  
ATOM   1878  CB  ILE A 123      -8.836  34.110  -4.860  1.00 53.34           C  
ATOM   1879  HB  ILE A 123      -9.822  33.652  -4.936  1.00 53.34           H  
ATOM   1880  O   ILE A 123     -10.767  35.029  -2.696  1.00 53.34           O  
ATOM   1881  CG1 ILE A 123      -7.789  33.130  -5.443  1.00 53.34           C  
ATOM   1882 HG12 ILE A 123      -6.794  33.566  -5.355  1.00 53.34           H  
ATOM   1883 HG13 ILE A 123      -7.801  32.207  -4.863  1.00 53.34           H  
ATOM   1884  CG2 ILE A 123      -8.838  35.433  -5.654  1.00 53.34           C  
ATOM   1885 HG21 ILE A 123      -7.846  35.884  -5.630  1.00 53.34           H  
ATOM   1886 HG22 ILE A 123      -9.129  35.255  -6.689  1.00 53.34           H  
ATOM   1887 HG23 ILE A 123      -9.558  36.133  -5.228  1.00 53.34           H  
ATOM   1888  CD1 ILE A 123      -8.029  32.738  -6.907  1.00 53.34           C  
ATOM   1889 HD11 ILE A 123      -7.860  33.590  -7.566  1.00 53.34           H  
ATOM   1890 HD12 ILE A 123      -7.331  31.948  -7.185  1.00 53.34           H  
ATOM   1891 HD13 ILE A 123      -9.048  32.371  -7.033  1.00 53.34           H  
ATOM   1892  N   LYS A 124      -9.103  36.489  -2.243  1.00 54.86           N  
ATOM   1893  H   LYS A 124      -8.114  36.667  -2.346  1.00 54.86           H  
ATOM   1894  CA  LYS A 124      -9.951  37.560  -1.710  1.00 54.86           C  
ATOM   1895  HA  LYS A 124     -10.962  37.179  -1.567  1.00 54.86           H  
ATOM   1896  C   LYS A 124     -10.031  38.689  -2.725  1.00 54.86           C  
ATOM   1897  CB  LYS A 124      -9.439  38.038  -0.343  1.00 54.86           C  
ATOM   1898  HB2 LYS A 124      -8.363  38.205  -0.396  1.00 54.86           H  
ATOM   1899  HB3 LYS A 124      -9.928  38.979  -0.092  1.00 54.86           H  
ATOM   1900  O   LYS A 124      -9.075  39.441  -2.926  1.00 54.86           O  
ATOM   1901  CG  LYS A 124      -9.756  37.015   0.756  1.00 54.86           C  
ATOM   1902  HG2 LYS A 124     -10.834  36.861   0.803  1.00 54.86           H  
ATOM   1903  HG3 LYS A 124      -9.276  36.066   0.513  1.00 54.86           H  
ATOM   1904  CD  LYS A 124      -9.256  37.490   2.125  1.00 54.86           C  
ATOM   1905  HD2 LYS A 124      -9.739  38.429   2.394  1.00 54.86           H  
ATOM   1906  HD3 LYS A 124      -8.179  37.648   2.061  1.00 54.86           H  
ATOM   1907  CE  LYS A 124      -9.588  36.420   3.174  1.00 54.86           C  
ATOM   1908  HE2 LYS A 124      -9.950  35.538   2.645  1.00 54.86           H  
ATOM   1909  HE3 LYS A 124     -10.399  36.761   3.817  1.00 54.86           H  
ATOM   1910  NZ  LYS A 124      -8.414  36.011   3.976  1.00 54.86           N  
ATOM   1911  HZ1 LYS A 124      -7.547  36.328   3.567  1.00 54.86           H  
ATOM   1912  HZ2 LYS A 124      -8.325  35.006   3.930  1.00 54.86           H  
ATOM   1913  HZ3 LYS A 124      -8.450  36.289   4.946  1.00 54.86           H  
ATOM   1914  N   VAL A 125     -11.200  38.836  -3.340  1.00 49.48           N  
ATOM   1915  H   VAL A 125     -11.939  38.187  -3.110  1.00 49.48           H  
ATOM   1916  CA  VAL A 125     -11.492  39.969  -4.224  1.00 49.48           C  
ATOM   1917  HA  VAL A 125     -10.557  40.453  -4.505  1.00 49.48           H  
ATOM   1918  C   VAL A 125     -12.324  40.977  -3.444  1.00 49.48           C  
ATOM   1919  CB  VAL A 125     -12.161  39.527  -5.538  1.00 49.48           C  
ATOM   1920  HB  VAL A 125     -13.146  39.109  -5.328  1.00 49.48           H  
ATOM   1921  O   VAL A 125     -13.400  40.654  -2.939  1.00 49.48           O  
ATOM   1922  CG1 VAL A 125     -12.321  40.718  -6.493  1.00 49.48           C  
ATOM   1923 HG11 VAL A 125     -11.349  41.161  -6.709  1.00 49.48           H  
ATOM   1924 HG12 VAL A 125     -12.974  41.471  -6.053  1.00 49.48           H  
ATOM   1925 HG13 VAL A 125     -12.773  40.379  -7.425  1.00 49.48           H  
ATOM   1926  CG2 VAL A 125     -11.312  38.462  -6.244  1.00 49.48           C  
ATOM   1927 HG21 VAL A 125     -11.343  37.532  -5.677  1.00 49.48           H  
ATOM   1928 HG22 VAL A 125     -11.705  38.261  -7.241  1.00 49.48           H  
ATOM   1929 HG23 VAL A 125     -10.278  38.798  -6.335  1.00 49.48           H  
ATOM   1930  N   SER A 126     -11.815  42.202  -3.329  1.00 53.94           N  
ATOM   1931  H   SER A 126     -10.916  42.384  -3.752  1.00 53.94           H  
ATOM   1932  CA  SER A 126     -12.553  43.341  -2.772  1.00 53.94           C  
ATOM   1933  HA  SER A 126     -13.521  43.021  -2.387  1.00 53.94           H  
ATOM   1934  C   SER A 126     -12.788  44.358  -3.893  1.00 53.94           C  
ATOM   1935  CB  SER A 126     -11.802  43.954  -1.587  1.00 53.94           C  
ATOM   1936  HB2 SER A 126     -10.800  44.251  -1.897  1.00 53.94           H  
ATOM   1937  HB3 SER A 126     -12.343  44.834  -1.237  1.00 53.94           H  
ATOM   1938  O   SER A 126     -11.898  45.168  -4.166  1.00 53.94           O  
ATOM   1939  OG  SER A 126     -11.714  43.016  -0.530  1.00 53.94           O  
ATOM   1940  HG  SER A 126     -12.187  42.228  -0.806  1.00 53.94           H  
ATOM   1941  N   PRO A 127     -13.942  44.298  -4.591  1.00 50.59           N  
ATOM   1942  CA  PRO A 127     -14.272  45.241  -5.653  1.00 50.59           C  
ATOM   1943  HA  PRO A 127     -13.473  45.250  -6.395  1.00 50.59           H  
ATOM   1944  C   PRO A 127     -14.484  46.645  -5.086  1.00 50.59           C  
ATOM   1945  CB  PRO A 127     -15.582  44.747  -6.291  1.00 50.59           C  
ATOM   1946  HB2 PRO A 127     -16.404  45.413  -6.030  1.00 50.59           H  
ATOM   1947  HB3 PRO A 127     -15.516  44.692  -7.377  1.00 50.59           H  
ATOM   1948  O   PRO A 127     -15.166  46.801  -4.074  1.00 50.59           O  
ATOM   1949  CG  PRO A 127     -15.859  43.378  -5.671  1.00 50.59           C  
ATOM   1950  HG2 PRO A 127     -16.921  43.238  -5.470  1.00 50.59           H  
ATOM   1951  HG3 PRO A 127     -15.497  42.583  -6.323  1.00 50.59           H  
ATOM   1952  CD  PRO A 127     -15.049  43.374  -4.381  1.00 50.59           C  
ATOM   1953  HD2 PRO A 127     -14.708  42.359  -4.175  1.00 50.59           H  
ATOM   1954  HD3 PRO A 127     -15.668  43.735  -3.560  1.00 50.59           H  
ATOM   1955  N   ALA A 128     -13.995  47.667  -5.789  1.00 50.58           N  
ATOM   1956  H   ALA A 128     -13.351  47.486  -6.546  1.00 50.58           H  
ATOM   1957  CA  ALA A 128     -14.437  49.045  -5.576  1.00 50.58           C  
ATOM   1958  HA  ALA A 128     -14.726  49.168  -4.532  1.00 50.58           H  
ATOM   1959  C   ALA A 128     -15.684  49.415  -6.415  1.00 50.58           C  
ATOM   1960  CB  ALA A 128     -13.249  49.982  -5.829  1.00 50.58           C  
ATOM   1961  HB1 ALA A 128     -12.419  49.716  -5.174  1.00 50.58           H  
ATOM   1962  HB2 ALA A 128     -12.925  49.905  -6.867  1.00 50.58           H  
ATOM   1963  HB3 ALA A 128     -13.545  51.011  -5.626  1.00 50.58           H  
ATOM   1964  O   ALA A 128     -16.301  50.435  -6.130  1.00 50.58           O  
ATOM   1965  N   ASN A 129     -16.070  48.623  -7.437  1.00 48.31           N  
ATOM   1966  H   ASN A 129     -15.540  47.787  -7.635  1.00 48.31           H  
ATOM   1967  CA  ASN A 129     -17.250  48.887  -8.284  1.00 48.31           C  
ATOM   1968  HA  ASN A 129     -18.064  49.150  -7.609  1.00 48.31           H  
ATOM   1969  C   ASN A 129     -17.739  47.648  -9.091  1.00 48.31           C  
ATOM   1970  CB  ASN A 129     -16.931  50.084  -9.212  1.00 48.31           C  
ATOM   1971  HB2 ASN A 129     -15.878  50.356  -9.134  1.00 48.31           H  
ATOM   1972  HB3 ASN A 129     -17.110  49.811 -10.252  1.00 48.31           H  
ATOM   1973  O   ASN A 129     -16.985  46.680  -9.228  1.00 48.31           O  
ATOM   1974  CG  ASN A 129     -17.760  51.325  -8.910  1.00 48.31           C  
ATOM   1975  ND2 ASN A 129     -17.450  52.423  -9.554  1.00 48.31           N  
ATOM   1976 HD21 ASN A 129     -18.000  53.238  -9.321  1.00 48.31           H  
ATOM   1977 HD22 ASN A 129     -16.651  52.444 -10.171  1.00 48.31           H  
ATOM   1978  OD1 ASN A 129     -18.722  51.332  -8.162  1.00 48.31           O  
ATOM   1979  N   PRO A 130     -18.990  47.639  -9.616  1.00 44.56           N  
ATOM   1980  CA  PRO A 130     -19.741  46.416  -9.899  1.00 44.56           C  
ATOM   1981  HA  PRO A 130     -19.428  45.618  -9.226  1.00 44.56           H  
ATOM   1982  C   PRO A 130     -19.593  45.902 -11.334  1.00 44.56           C  
ATOM   1983  CB  PRO A 130     -21.194  46.800  -9.595  1.00 44.56           C  
ATOM   1984  HB2 PRO A 130     -21.924  46.155 -10.083  1.00 44.56           H  
ATOM   1985  HB3 PRO A 130     -21.348  46.811  -8.516  1.00 44.56           H  
ATOM   1986  O   PRO A 130     -20.382  46.251 -12.200  1.00 44.56           O  
ATOM   1987  CG  PRO A 130     -21.292  48.244 -10.060  1.00 44.56           C  
ATOM   1988  HG2 PRO A 130     -21.450  48.297 -11.137  1.00 44.56           H  
ATOM   1989  HG3 PRO A 130     -22.079  48.782  -9.533  1.00 44.56           H  
ATOM   1990  CD  PRO A 130     -19.905  48.778  -9.701  1.00 44.56           C  
ATOM   1991  HD2 PRO A 130     -19.572  49.496 -10.451  1.00 44.56           H  
ATOM   1992  HD3 PRO A 130     -19.975  49.258  -8.725  1.00 44.56           H  
ATOM   1993  N   ALA A 131     -18.600  45.050 -11.576  1.00 47.68           N  
ATOM   1994  H   ALA A 131     -17.870  45.014 -10.878  1.00 47.68           H  
ATOM   1995  CA  ALA A 131     -18.627  43.951 -12.552  1.00 47.68           C  
ATOM   1996  HA  ALA A 131     -19.318  43.179 -12.214  1.00 47.68           H  
ATOM   1997  C   ALA A 131     -17.218  43.357 -12.610  1.00 47.68           C  
ATOM   1998  CB  ALA A 131     -19.053  44.397 -13.964  1.00 47.68           C  
ATOM   1999  HB1 ALA A 131     -18.850  43.599 -14.678  1.00 47.68           H  
ATOM   2000  HB2 ALA A 131     -20.122  44.607 -13.996  1.00 47.68           H  
ATOM   2001  HB3 ALA A 131     -18.496  45.286 -14.259  1.00 47.68           H  
ATOM   2002  O   ALA A 131     -16.360  43.845 -13.342  1.00 47.68           O  
ATOM   2003  N   ILE A 132     -16.964  42.321 -11.813  1.00 41.72           N  
ATOM   2004  H   ILE A 132     -17.706  41.939 -11.244  1.00 41.72           H  
ATOM   2005  CA  ILE A 132     -15.724  41.551 -11.909  1.00 41.72           C  
ATOM   2006  HA  ILE A 132     -15.091  41.962 -12.696  1.00 41.72           H  
ATOM   2007  C   ILE A 132     -16.108  40.137 -12.318  1.00 41.72           C  
ATOM   2008  CB  ILE A 132     -14.895  41.598 -10.607  1.00 41.72           C  
ATOM   2009  HB  ILE A 132     -15.455  41.108  -9.811  1.00 41.72           H  
ATOM   2010  O   ILE A 132     -16.743  39.419 -11.548  1.00 41.72           O  
ATOM   2011  CG1 ILE A 132     -14.609  43.060 -10.189  1.00 41.72           C  
ATOM   2012 HG12 ILE A 132     -15.551  43.581 -10.016  1.00 41.72           H  
ATOM   2013 HG13 ILE A 132     -14.080  43.571 -10.993  1.00 41.72           H  
ATOM   2014  CG2 ILE A 132     -13.571  40.839 -10.828  1.00 41.72           C  
ATOM   2015 HG21 ILE A 132     -13.032  40.718  -9.888  1.00 41.72           H  
ATOM   2016 HG22 ILE A 132     -13.753  39.840 -11.224  1.00 41.72           H  
ATOM   2017 HG23 ILE A 132     -12.942  41.377 -11.537  1.00 41.72           H  
ATOM   2018  CD1 ILE A 132     -13.786  43.170  -8.905  1.00 41.72           C  
ATOM   2019 HD11 ILE A 132     -12.783  42.773  -9.063  1.00 41.72           H  
ATOM   2020 HD12 ILE A 132     -13.705  44.219  -8.619  1.00 41.72           H  
ATOM   2021 HD13 ILE A 132     -14.265  42.600  -8.110  1.00 41.72           H  
ATOM   2022  N   ASN A 133     -15.712  39.744 -13.528  1.00 45.99           N  
ATOM   2023  H   ASN A 133     -15.195  40.401 -14.095  1.00 45.99           H  
ATOM   2024  CA  ASN A 133     -15.647  38.337 -13.900  1.00 45.99           C  
ATOM   2025  HA  ASN A 133     -16.469  37.794 -13.432  1.00 45.99           H  
ATOM   2026  C   ASN A 133     -14.350  37.780 -13.316  1.00 45.99           C  
ATOM   2027  CB  ASN A 133     -15.737  38.170 -15.432  1.00 45.99           C  
ATOM   2028  HB2 ASN A 133     -15.424  39.087 -15.932  1.00 45.99           H  
ATOM   2029  HB3 ASN A 133     -15.058  37.376 -15.744  1.00 45.99           H  
ATOM   2030  O   ASN A 133     -13.268  38.004 -13.858  1.00 45.99           O  
ATOM   2031  CG  ASN A 133     -17.117  37.770 -15.927  1.00 45.99           C  
ATOM   2032  ND2 ASN A 133     -17.317  37.757 -17.223  1.00 45.99           N  
ATOM   2033 HD21 ASN A 133     -18.232  37.453 -17.523  1.00 45.99           H  
ATOM   2034 HD22 ASN A 133     -16.571  37.994 -17.861  1.00 45.99           H  
ATOM   2035  OD1 ASN A 133     -18.027  37.446 -15.185  1.00 45.99           O  
ATOM   2036  N   VAL A 134     -14.473  37.099 -12.178  1.00 42.89           N  
ATOM   2037  H   VAL A 134     -15.394  36.998 -11.776  1.00 42.89           H  
ATOM   2038  CA  VAL A 134     -13.394  36.291 -11.612  1.00 42.89           C  
ATOM   2039  HA  VAL A 134     -12.430  36.730 -11.868  1.00 42.89           H  
ATOM   2040  C   VAL A 134     -13.498  34.920 -12.262  1.00 42.89           C  
ATOM   2041  CB  VAL A 134     -13.487  36.196 -10.076  1.00 42.89           C  
ATOM   2042  HB  VAL A 134     -14.388  35.649  -9.797  1.00 42.89           H  
ATOM   2043  O   VAL A 134     -14.443  34.177 -11.995  1.00 42.89           O  
ATOM   2044  CG1 VAL A 134     -12.266  35.465  -9.503  1.00 42.89           C  
ATOM   2045 HG11 VAL A 134     -12.224  34.447  -9.890  1.00 42.89           H  
ATOM   2046 HG12 VAL A 134     -11.349  35.985  -9.781  1.00 42.89           H  
ATOM   2047 HG13 VAL A 134     -12.338  35.414  -8.417  1.00 42.89           H  
ATOM   2048  CG2 VAL A 134     -13.558  37.579  -9.415  1.00 42.89           C  
ATOM   2049 HG21 VAL A 134     -13.612  37.459  -8.333  1.00 42.89           H  
ATOM   2050 HG22 VAL A 134     -14.459  38.103  -9.736  1.00 42.89           H  
ATOM   2051 HG23 VAL A 134     -12.675  38.162  -9.677  1.00 42.89           H  
ATOM   2052  N   LEU A 135     -12.559  34.601 -13.147  1.00 49.55           N  
ATOM   2053  H   LEU A 135     -11.796  35.244 -13.304  1.00 49.55           H  
ATOM   2054  CA  LEU A 135     -12.411  33.234 -13.634  1.00 49.55           C  
ATOM   2055  HA  LEU A 135     -13.405  32.811 -13.783  1.00 49.55           H  
ATOM   2056  C   LEU A 135     -11.684  32.434 -12.544  1.00 49.55           C  
ATOM   2057  CB  LEU A 135     -11.681  33.231 -14.985  1.00 49.55           C  
ATOM   2058  HB2 LEU A 135     -11.328  32.224 -15.205  1.00 49.55           H  
ATOM   2059  HB3 LEU A 135     -10.806  33.876 -14.906  1.00 49.55           H  
ATOM   2060  O   LEU A 135     -10.693  32.934 -12.001  1.00 49.55           O  
ATOM   2061  CG  LEU A 135     -12.585  33.712 -16.137  1.00 49.55           C  
ATOM   2062  HG  LEU A 135     -13.175  34.570 -15.811  1.00 49.55           H  
ATOM   2063  CD1 LEU A 135     -11.738  34.159 -17.325  1.00 49.55           C  
ATOM   2064 HD11 LEU A 135     -11.082  34.975 -17.022  1.00 49.55           H  
ATOM   2065 HD12 LEU A 135     -12.379  34.504 -18.136  1.00 49.55           H  
ATOM   2066 HD13 LEU A 135     -11.123  33.330 -17.677  1.00 49.55           H  
ATOM   2067  CD2 LEU A 135     -13.539  32.609 -16.611  1.00 49.55           C  
ATOM   2068 HD21 LEU A 135     -12.966  31.746 -16.949  1.00 49.55           H  
ATOM   2069 HD22 LEU A 135     -14.198  32.306 -15.797  1.00 49.55           H  
ATOM   2070 HD23 LEU A 135     -14.148  32.979 -17.435  1.00 49.55           H  
ATOM   2071  N   PRO A 136     -12.170  31.237 -12.169  1.00 47.81           N  
ATOM   2072  CA  PRO A 136     -11.474  30.421 -11.191  1.00 47.81           C  
ATOM   2073  HA  PRO A 136     -11.414  30.968 -10.249  1.00 47.81           H  
ATOM   2074  C   PRO A 136     -10.077  30.103 -11.692  1.00 47.81           C  
ATOM   2075  CB  PRO A 136     -12.273  29.140 -10.985  1.00 47.81           C  
ATOM   2076  HB2 PRO A 136     -11.727  28.271 -11.350  1.00 47.81           H  
ATOM   2077  HB3 PRO A 136     -12.520  29.019  -9.931  1.00 47.81           H  
ATOM   2078  O   PRO A 136      -9.865  29.848 -12.879  1.00 47.81           O  
ATOM   2079  CG  PRO A 136     -13.536  29.337 -11.805  1.00 47.81           C  
ATOM   2080  HG2 PRO A 136     -14.351  29.581 -11.123  1.00 47.81           H  
ATOM   2081  HG3 PRO A 136     -13.737  28.433 -12.379  1.00 47.81           H  
ATOM   2082  CD  PRO A 136     -13.295  30.522 -12.732  1.00 47.81           C  
ATOM   2083  HD2 PRO A 136     -13.035  30.165 -13.728  1.00 47.81           H  
ATOM   2084  HD3 PRO A 136     -14.190  31.144 -12.768  1.00 47.81           H  
ATOM   2085  N   ALA A 137      -9.133  30.110 -10.761  1.00 53.64           N  
ATOM   2086  H   ALA A 137      -9.378  30.319  -9.804  1.00 53.64           H  
ATOM   2087  CA  ALA A 137      -7.786  29.688 -11.049  1.00 53.64           C  
ATOM   2088  HA  ALA A 137      -7.426  30.280 -11.891  1.00 53.64           H  
ATOM   2089  C   ALA A 137      -7.783  28.220 -11.483  1.00 53.64           C  
ATOM   2090  CB  ALA A 137      -6.928  29.940  -9.803  1.00 53.64           C  
ATOM   2091  HB1 ALA A 137      -7.357  29.429  -8.941  1.00 53.64           H  
ATOM   2092  HB2 ALA A 137      -6.863  31.009  -9.605  1.00 53.64           H  
ATOM   2093  HB3 ALA A 137      -5.928  29.542  -9.977  1.00 53.64           H  
ATOM   2094  O   ALA A 137      -8.237  27.362 -10.731  1.00 53.64           O  
ATOM   2095  N   ASN A 138      -7.239  27.937 -12.666  1.00 55.44           N  
ATOM   2096  H   ASN A 138      -6.960  28.706 -13.258  1.00 55.44           H  
ATOM   2097  CA  ASN A 138      -6.747  26.606 -13.003  1.00 55.44           C  
ATOM   2098  HA  ASN A 138      -7.300  25.842 -12.457  1.00 55.44           H  
ATOM   2099  C   ASN A 138      -5.279  26.577 -12.571  1.00 55.44           C  
ATOM   2100  CB  ASN A 138      -6.926  26.332 -14.506  1.00 55.44           C  
ATOM   2101  HB2 ASN A 138      -6.346  25.450 -14.776  1.00 55.44           H  
ATOM   2102  HB3 ASN A 138      -6.543  27.175 -15.081  1.00 55.44           H  
ATOM   2103  O   ASN A 138      -4.429  27.051 -13.329  1.00 55.44           O  
ATOM   2104  CG  ASN A 138      -8.363  26.053 -14.908  1.00 55.44           C  
ATOM   2105  ND2 ASN A 138      -8.674  26.215 -16.173  1.00 55.44           N  
ATOM   2106 HD21 ASN A 138      -7.953  26.444 -16.843  1.00 55.44           H  
ATOM   2107 HD22 ASN A 138      -9.624  25.986 -16.424  1.00 55.44           H  
ATOM   2108  OD1 ASN A 138      -9.220  25.668 -14.126  1.00 55.44           O  
ATOM   2109  N   PRO A 139      -4.959  26.131 -11.341  1.00 52.73           N  
ATOM   2110  CA  PRO A 139      -3.572  25.966 -10.961  1.00 52.73           C  
ATOM   2111  HA  PRO A 139      -3.046  26.912 -11.090  1.00 52.73           H  
ATOM   2112  C   PRO A 139      -2.942  24.903 -11.862  1.00 52.73           C  
ATOM   2113  CB  PRO A 139      -3.578  25.578  -9.482  1.00 52.73           C  
ATOM   2114  HB2 PRO A 139      -2.738  24.933  -9.223  1.00 52.73           H  
ATOM   2115  HB3 PRO A 139      -3.566  26.481  -8.872  1.00 52.73           H  
ATOM   2116  O   PRO A 139      -3.507  23.820 -12.037  1.00 52.73           O  
ATOM   2117  CG  PRO A 139      -4.922  24.872  -9.316  1.00 52.73           C  
ATOM   2118  HG2 PRO A 139      -5.284  24.927  -8.289  1.00 52.73           H  
ATOM   2119  HG3 PRO A 139      -4.839  23.834  -9.638  1.00 52.73           H  
ATOM   2120  CD  PRO A 139      -5.826  25.639 -10.278  1.00 52.73           C  
ATOM   2121  HD2 PRO A 139      -6.614  24.986 -10.653  1.00 52.73           H  
ATOM   2122  HD3 PRO A 139      -6.247  26.488  -9.739  1.00 52.73           H  
ATOM   2123  N   VAL A 140      -1.781  25.224 -12.422  1.00 60.04           N  
ATOM   2124  H   VAL A 140      -1.378  26.123 -12.199  1.00 60.04           H  
ATOM   2125  CA  VAL A 140      -0.918  24.240 -13.073  1.00 60.04           C  
ATOM   2126  HA  VAL A 140      -1.526  23.437 -13.490  1.00 60.04           H  
ATOM   2127  C   VAL A 140      -0.033  23.672 -11.980  1.00 60.04           C  
ATOM   2128  CB  VAL A 140      -0.099  24.848 -14.222  1.00 60.04           C  
ATOM   2129  HB  VAL A 140       0.524  25.657 -13.839  1.00 60.04           H  
ATOM   2130  O   VAL A 140       0.717  24.404 -11.334  1.00 60.04           O  
ATOM   2131  CG1 VAL A 140       0.801  23.787 -14.867  1.00 60.04           C  
ATOM   2132 HG11 VAL A 140       0.202  22.952 -15.230  1.00 60.04           H  
ATOM   2133 HG12 VAL A 140       1.535  23.422 -14.148  1.00 60.04           H  
ATOM   2134 HG13 VAL A 140       1.345  24.228 -15.703  1.00 60.04           H  
ATOM   2135  CG2 VAL A 140      -1.027  25.415 -15.305  1.00 60.04           C  
ATOM   2136 HG21 VAL A 140      -1.644  26.214 -14.893  1.00 60.04           H  
ATOM   2137 HG22 VAL A 140      -0.430  25.822 -16.120  1.00 60.04           H  
ATOM   2138 HG23 VAL A 140      -1.671  24.628 -15.696  1.00 60.04           H  
ATOM   2139  N   ILE A 141      -0.169  22.377 -11.720  1.00 55.66           N  
ATOM   2140  H   ILE A 141      -0.779  21.829 -12.310  1.00 55.66           H  
ATOM   2141  CA  ILE A 141       0.577  21.714 -10.651  1.00 55.66           C  
ATOM   2142  HA  ILE A 141       1.192  22.448 -10.130  1.00 55.66           H  
ATOM   2143  C   ILE A 141       1.512  20.704 -11.298  1.00 55.66           C  
ATOM   2144  CB  ILE A 141      -0.348  21.092  -9.589  1.00 55.66           C  
ATOM   2145  HB  ILE A 141      -0.900  20.273 -10.051  1.00 55.66           H  
ATOM   2146  O   ILE A 141       1.070  19.694 -11.849  1.00 55.66           O  
ATOM   2147  CG1 ILE A 141      -1.353  22.124  -9.034  1.00 55.66           C  
ATOM   2148 HG12 ILE A 141      -0.839  22.851  -8.405  1.00 55.66           H  
ATOM   2149 HG13 ILE A 141      -1.827  22.665  -9.853  1.00 55.66           H  
ATOM   2150  CG2 ILE A 141       0.506  20.540  -8.432  1.00 55.66           C  
ATOM   2151 HG21 ILE A 141       1.275  19.875  -8.827  1.00 55.66           H  
ATOM   2152 HG22 ILE A 141       0.999  21.356  -7.904  1.00 55.66           H  
ATOM   2153 HG23 ILE A 141      -0.112  19.973  -7.735  1.00 55.66           H  
ATOM   2154  CD1 ILE A 141      -2.485  21.470  -8.247  1.00 55.66           C  
ATOM   2155 HD11 ILE A 141      -2.108  20.987  -7.346  1.00 55.66           H  
ATOM   2156 HD12 ILE A 141      -3.206  22.242  -7.981  1.00 55.66           H  
ATOM   2157 HD13 ILE A 141      -2.981  20.730  -8.875  1.00 55.66           H  
ATOM   2158  N   ASN A 142       2.805  20.984 -11.195  1.00 57.65           N  
ATOM   2159  H   ASN A 142       3.067  21.819 -10.691  1.00 57.65           H  
ATOM   2160  CA  ASN A 142       3.876  20.147 -11.707  1.00 57.65           C  
ATOM   2161  HA  ASN A 142       3.468  19.378 -12.363  1.00 57.65           H  
ATOM   2162  C   ASN A 142       4.551  19.452 -10.525  1.00 57.65           C  
ATOM   2163  CB  ASN A 142       4.825  21.027 -12.537  1.00 57.65           C  
ATOM   2164  HB2 ASN A 142       5.732  20.470 -12.771  1.00 57.65           H  
ATOM   2165  HB3 ASN A 142       5.096  21.905 -11.950  1.00 57.65           H  
ATOM   2166  O   ASN A 142       5.337  20.056  -9.793  1.00 57.65           O  
ATOM   2167  CG  ASN A 142       4.204  21.474 -13.852  1.00 57.65           C  
ATOM   2168  ND2 ASN A 142       4.548  22.635 -14.358  1.00 57.65           N  
ATOM   2169 HD21 ASN A 142       5.125  23.311 -13.877  1.00 57.65           H  
ATOM   2170 HD22 ASN A 142       4.079  22.935 -15.201  1.00 57.65           H  
ATOM   2171  OD1 ASN A 142       3.411  20.770 -14.452  1.00 57.65           O  
ATOM   2172  N   VAL A 143       4.237  18.174 -10.312  1.00 56.57           N  
ATOM   2173  H   VAL A 143       3.616  17.720 -10.967  1.00 56.57           H  
ATOM   2174  CA  VAL A 143       4.860  17.384  -9.240  1.00 56.57           C  
ATOM   2175  HA  VAL A 143       5.430  18.057  -8.601  1.00 56.57           H  
ATOM   2176  C   VAL A 143       5.848  16.391  -9.835  1.00 56.57           C  
ATOM   2177  CB  VAL A 143       3.839  16.705  -8.310  1.00 56.57           C  
ATOM   2178  HB  VAL A 143       3.325  15.902  -8.837  1.00 56.57           H  
ATOM   2179  O   VAL A 143       5.473  15.496 -10.596  1.00 56.57           O  
ATOM   2180  CG1 VAL A 143       4.563  16.117  -7.095  1.00 56.57           C  
ATOM   2181 HG11 VAL A 143       5.205  16.867  -6.634  1.00 56.57           H  
ATOM   2182 HG12 VAL A 143       3.834  15.783  -6.357  1.00 56.57           H  
ATOM   2183 HG13 VAL A 143       5.170  15.269  -7.412  1.00 56.57           H  
ATOM   2184  CG2 VAL A 143       2.791  17.697  -7.797  1.00 56.57           C  
ATOM   2185 HG21 VAL A 143       2.220  17.266  -6.975  1.00 56.57           H  
ATOM   2186 HG22 VAL A 143       3.268  18.618  -7.462  1.00 56.57           H  
ATOM   2187 HG23 VAL A 143       2.100  17.911  -8.613  1.00 56.57           H  
ATOM   2188  N   GLN A 144       7.116  16.533  -9.453  1.00 59.62           N  
ATOM   2189  H   GLN A 144       7.333  17.289  -8.820  1.00 59.62           H  
ATOM   2190  CA  GLN A 144       8.182  15.577  -9.743  1.00 59.62           C  
ATOM   2191  HA  GLN A 144       7.851  14.856 -10.490  1.00 59.62           H  
ATOM   2192  C   GLN A 144       8.484  14.802  -8.456  1.00 59.62           C  
ATOM   2193  CB  GLN A 144       9.405  16.309 -10.311  1.00 59.62           C  
ATOM   2194  HB2 GLN A 144      10.248  15.617 -10.343  1.00 59.62           H  
ATOM   2195  HB3 GLN A 144       9.656  17.135  -9.646  1.00 59.62           H  
ATOM   2196  O   GLN A 144       9.352  15.178  -7.666  1.00 59.62           O  
ATOM   2197  CG  GLN A 144       9.160  16.841 -11.733  1.00 59.62           C  
ATOM   2198  HG2 GLN A 144       8.326  17.542 -11.729  1.00 59.62           H  
ATOM   2199  HG3 GLN A 144       8.898  16.004 -12.380  1.00 59.62           H  
ATOM   2200  CD  GLN A 144      10.375  17.553 -12.322  1.00 59.62           C  
ATOM   2201  NE2 GLN A 144      10.475  17.638 -13.630  1.00 59.62           N  
ATOM   2202 HE21 GLN A 144      11.284  18.121 -13.993  1.00 59.62           H  
ATOM   2203 HE22 GLN A 144       9.805  17.180 -14.230  1.00 59.62           H  
ATOM   2204  OE1 GLN A 144      11.246  18.060 -11.631  1.00 59.62           O  
ATOM   2205  N   ALA A 145       7.700  13.749  -8.220  1.00 58.56           N  
ATOM   2206  H   ALA A 145       7.010  13.496  -8.913  1.00 58.56           H  
ATOM   2207  CA  ALA A 145       7.782  12.899  -7.035  1.00 58.56           C  
ATOM   2208  HA  ALA A 145       8.791  12.938  -6.625  1.00 58.56           H  
ATOM   2209  C   ALA A 145       7.448  11.451  -7.379  1.00 58.56           C  
ATOM   2210  CB  ALA A 145       6.779  13.394  -5.992  1.00 58.56           C  
ATOM   2211  HB1 ALA A 145       6.885  12.794  -5.088  1.00 58.56           H  
ATOM   2212  HB2 ALA A 145       6.964  14.443  -5.760  1.00 58.56           H  
ATOM   2213  HB3 ALA A 145       5.763  13.279  -6.371  1.00 58.56           H  
ATOM   2214  O   ALA A 145       6.589  11.228  -8.220  1.00 58.56           O  
ATOM   2215  N   ALA A 146       8.050  10.479  -6.689  1.00 51.16           N  
ATOM   2216  H   ALA A 146       8.681  10.717  -5.937  1.00 51.16           H  
ATOM   2217  CA  ALA A 146       7.795   9.063  -6.958  1.00 51.16           C  
ATOM   2218  HA  ALA A 146       7.944   8.881  -8.023  1.00 51.16           H  
ATOM   2219  C   ALA A 146       6.344   8.648  -6.635  1.00 51.16           C  
ATOM   2220  CB  ALA A 146       8.824   8.229  -6.184  1.00 51.16           C  
ATOM   2221  HB1 ALA A 146       9.834   8.519  -6.473  1.00 51.16           H  
ATOM   2222  HB2 ALA A 146       8.694   8.376  -5.112  1.00 51.16           H  
ATOM   2223  HB3 ALA A 146       8.678   7.173  -6.413  1.00 51.16           H  
ATOM   2224  O   ALA A 146       5.765   7.865  -7.381  1.00 51.16           O  
ATOM   2225  N   THR A 147       5.752   9.202  -5.566  1.00 60.34           N  
ATOM   2226  H   THR A 147       6.332   9.761  -4.956  1.00 60.34           H  
ATOM   2227  CA  THR A 147       4.369   8.924  -5.120  1.00 60.34           C  
ATOM   2228  HA  THR A 147       3.750   8.678  -5.983  1.00 60.34           H  
ATOM   2229  C   THR A 147       3.746  10.140  -4.406  1.00 60.34           C  
ATOM   2230  CB  THR A 147       4.327   7.716  -4.162  1.00 60.34           C  
ATOM   2231  HB  THR A 147       3.323   7.641  -3.744  1.00 60.34           H  
ATOM   2232  O   THR A 147       3.843  10.253  -3.180  1.00 60.34           O  
ATOM   2233  CG2 THR A 147       4.647   6.384  -4.836  1.00 60.34           C  
ATOM   2234 HG21 THR A 147       5.696   6.350  -5.131  1.00 60.34           H  
ATOM   2235 HG22 THR A 147       4.017   6.251  -5.715  1.00 60.34           H  
ATOM   2236 HG23 THR A 147       4.453   5.572  -4.136  1.00 60.34           H  
ATOM   2237  OG1 THR A 147       5.249   7.895  -3.109  1.00 60.34           O  
ATOM   2238  HG1 THR A 147       4.923   8.645  -2.606  1.00 60.34           H  
ATOM   2239  N   PRO A 148       3.139  11.098  -5.126  1.00 55.30           N  
ATOM   2240  CA  PRO A 148       2.515  12.259  -4.497  1.00 55.30           C  
ATOM   2241  HA  PRO A 148       3.086  12.570  -3.622  1.00 55.30           H  
ATOM   2242  C   PRO A 148       1.068  11.986  -4.058  1.00 55.30           C  
ATOM   2243  CB  PRO A 148       2.616  13.357  -5.549  1.00 55.30           C  
ATOM   2244  HB2 PRO A 148       3.601  13.815  -5.459  1.00 55.30           H  
ATOM   2245  HB3 PRO A 148       1.832  14.108  -5.449  1.00 55.30           H  
ATOM   2246  O   PRO A 148       0.299  11.363  -4.786  1.00 55.30           O  
ATOM   2247  CG  PRO A 148       2.527  12.600  -6.877  1.00 55.30           C  
ATOM   2248  HG2 PRO A 148       1.481  12.465  -7.152  1.00 55.30           H  
ATOM   2249  HG3 PRO A 148       3.069  13.122  -7.665  1.00 55.30           H  
ATOM   2250  CD  PRO A 148       3.159  11.238  -6.577  1.00 55.30           C  
ATOM   2251  HD2 PRO A 148       4.189  11.225  -6.934  1.00 55.30           H  
ATOM   2252  HD3 PRO A 148       2.587  10.444  -7.057  1.00 55.30           H  
ATOM   2253  N   THR A 149       0.673  12.518  -2.898  1.00 60.57           N  
ATOM   2254  H   THR A 149       1.356  13.033  -2.360  1.00 60.57           H  
ATOM   2255  CA  THR A 149      -0.743  12.666  -2.513  1.00 60.57           C  
ATOM   2256  HA  THR A 149      -1.380  12.128  -3.214  1.00 60.57           H  
ATOM   2257  C   THR A 149      -1.092  14.147  -2.573  1.00 60.57           C  
ATOM   2258  CB  THR A 149      -1.024  12.106  -1.111  1.00 60.57           C  
ATOM   2259  HB  THR A 149      -0.435  12.650  -0.373  1.00 60.57           H  
ATOM   2260  O   THR A 149      -0.491  14.941  -1.855  1.00 60.57           O  
ATOM   2261  CG2 THR A 149      -2.506  12.182  -0.736  1.00 60.57           C  
ATOM   2262 HG21 THR A 149      -3.106  11.663  -1.483  1.00 60.57           H  
ATOM   2263 HG22 THR A 149      -2.655  11.708   0.234  1.00 60.57           H  
ATOM   2264 HG23 THR A 149      -2.826  13.222  -0.667  1.00 60.57           H  
ATOM   2265  OG1 THR A 149      -0.671  10.746  -1.065  1.00 60.57           O  
ATOM   2266  HG1 THR A 149       0.222  10.662  -1.407  1.00 60.57           H  
ATOM   2267  N   ILE A 150      -2.031  14.536  -3.436  1.00 57.87           N  
ATOM   2268  H   ILE A 150      -2.522  13.835  -3.973  1.00 57.87           H  
ATOM   2269  CA  ILE A 150      -2.398  15.942  -3.658  1.00 57.87           C  
ATOM   2270  HA  ILE A 150      -1.749  16.586  -3.065  1.00 57.87           H  
ATOM   2271  C   ILE A 150      -3.835  16.159  -3.184  1.00 57.87           C  
ATOM   2272  CB  ILE A 150      -2.211  16.347  -5.143  1.00 57.87           C  
ATOM   2273  HB  ILE A 150      -2.907  15.762  -5.745  1.00 57.87           H  
ATOM   2274  O   ILE A 150      -4.753  15.509  -3.683  1.00 57.87           O  
ATOM   2275  CG1 ILE A 150      -0.776  16.050  -5.643  1.00 57.87           C  
ATOM   2276 HG12 ILE A 150      -0.535  15.004  -5.450  1.00 57.87           H  
ATOM   2277 HG13 ILE A 150      -0.061  16.666  -5.098  1.00 57.87           H  
ATOM   2278  CG2 ILE A 150      -2.548  17.841  -5.329  1.00 57.87           C  
ATOM   2279 HG21 ILE A 150      -2.468  18.123  -6.378  1.00 57.87           H  
ATOM   2280 HG22 ILE A 150      -1.871  18.457  -4.737  1.00 57.87           H  
ATOM   2281 HG23 ILE A 150      -3.574  18.040  -5.020  1.00 57.87           H  
ATOM   2282  CD1 ILE A 150      -0.585  16.268  -7.151  1.00 57.87           C  
ATOM   2283 HD11 ILE A 150       0.372  15.846  -7.458  1.00 57.87           H  
ATOM   2284 HD12 ILE A 150      -1.379  15.766  -7.704  1.00 57.87           H  
ATOM   2285 HD13 ILE A 150      -0.590  17.332  -7.388  1.00 57.87           H  
ATOM   2286  N   THR A 151      -4.034  17.103  -2.265  1.00 57.34           N  
ATOM   2287  H   THR A 151      -3.229  17.582  -1.888  1.00 57.34           H  
ATOM   2288  CA  THR A 151      -5.362  17.564  -1.835  1.00 57.34           C  
ATOM   2289  HA  THR A 151      -6.129  16.985  -2.350  1.00 57.34           H  
ATOM   2290  C   THR A 151      -5.528  19.036  -2.208  1.00 57.34           C  
ATOM   2291  CB  THR A 151      -5.583  17.376  -0.327  1.00 57.34           C  
ATOM   2292  HB  THR A 151      -4.989  18.113   0.213  1.00 57.34           H  
ATOM   2293  O   THR A 151      -4.717  19.875  -1.814  1.00 57.34           O  
ATOM   2294  CG2 THR A 151      -7.052  17.551   0.058  1.00 57.34           C  
ATOM   2295 HG21 THR A 151      -7.162  17.394   1.131  1.00 57.34           H  
ATOM   2296 HG22 THR A 151      -7.387  18.559  -0.187  1.00 57.34           H  
ATOM   2297 HG23 THR A 151      -7.664  16.823  -0.475  1.00 57.34           H  
ATOM   2298  OG1 THR A 151      -5.204  16.087   0.095  1.00 57.34           O  
ATOM   2299  HG1 THR A 151      -4.324  16.183   0.467  1.00 57.34           H  
ATOM   2300  N   LEU A 152      -6.583  19.353  -2.961  1.00 52.75           N  
ATOM   2301  H   LEU A 152      -7.230  18.619  -3.213  1.00 52.75           H  
ATOM   2302  CA  LEU A 152      -6.909  20.703  -3.432  1.00 52.75           C  
ATOM   2303  HA  LEU A 152      -6.135  21.407  -3.127  1.00 52.75           H  
ATOM   2304  C   LEU A 152      -8.234  21.164  -2.823  1.00 52.75           C  
ATOM   2305  CB  LEU A 152      -7.016  20.681  -4.973  1.00 52.75           C  
ATOM   2306  HB2 LEU A 152      -7.556  21.566  -5.309  1.00 52.75           H  
ATOM   2307  HB3 LEU A 152      -7.610  19.814  -5.262  1.00 52.75           H  
ATOM   2308  O   LEU A 152      -9.268  20.581  -3.140  1.00 52.75           O  
ATOM   2309  CG  LEU A 152      -5.663  20.632  -5.694  1.00 52.75           C  
ATOM   2310  HG  LEU A 152      -4.996  19.940  -5.181  1.00 52.75           H  
ATOM   2311  CD1 LEU A 152      -5.847  20.169  -7.141  1.00 52.75           C  
ATOM   2312 HD11 LEU A 152      -6.277  19.168  -7.151  1.00 52.75           H  
ATOM   2313 HD12 LEU A 152      -6.506  20.849  -7.680  1.00 52.75           H  
ATOM   2314 HD13 LEU A 152      -4.878  20.128  -7.639  1.00 52.75           H  
ATOM   2315  CD2 LEU A 152      -5.037  22.025  -5.713  1.00 52.75           C  
ATOM   2316 HD21 LEU A 152      -5.170  22.521  -4.752  1.00 52.75           H  
ATOM   2317 HD22 LEU A 152      -3.971  21.940  -5.927  1.00 52.75           H  
ATOM   2318 HD23 LEU A 152      -5.511  22.643  -6.475  1.00 52.75           H  
ATOM   2319  N   ASN A 153      -8.220  22.232  -2.020  1.00 62.54           N  
ATOM   2320  H   ASN A 153      -7.332  22.648  -1.780  1.00 62.54           H  
ATOM   2321  CA  ASN A 153      -9.445  22.895  -1.554  1.00 62.54           C  
ATOM   2322  HA  ASN A 153     -10.302  22.496  -2.096  1.00 62.54           H  
ATOM   2323  C   ASN A 153      -9.384  24.406  -1.843  1.00 62.54           C  
ATOM   2324  CB  ASN A 153      -9.712  22.611  -0.066  1.00 62.54           C  
ATOM   2325  HB2 ASN A 153      -8.968  23.125   0.543  1.00 62.54           H  
ATOM   2326  HB3 ASN A 153     -10.681  23.032   0.201  1.00 62.54           H  
ATOM   2327  O   ASN A 153      -9.109  25.198  -0.939  1.00 62.54           O  
ATOM   2328  CG  ASN A 153      -9.737  21.145   0.299  1.00 62.54           C  
ATOM   2329  ND2 ASN A 153      -8.920  20.751   1.245  1.00 62.54           N  
ATOM   2330 HD21 ASN A 153      -8.901  19.759   1.435  1.00 62.54           H  
ATOM   2331 HD22 ASN A 153      -8.209  21.399   1.551  1.00 62.54           H  
ATOM   2332  OD1 ASN A 153     -10.494  20.346  -0.223  1.00 62.54           O  
ATOM   2333  N   PRO A 154      -9.599  24.837  -3.099  1.00 51.11           N  
ATOM   2334  CA  PRO A 154      -9.638  26.259  -3.423  1.00 51.11           C  
ATOM   2335  HA  PRO A 154      -8.738  26.749  -3.052  1.00 51.11           H  
ATOM   2336  C   PRO A 154     -10.861  26.935  -2.785  1.00 51.11           C  
ATOM   2337  CB  PRO A 154      -9.661  26.319  -4.954  1.00 51.11           C  
ATOM   2338  HB2 PRO A 154      -8.639  26.324  -5.334  1.00 51.11           H  
ATOM   2339  HB3 PRO A 154     -10.208  27.185  -5.325  1.00 51.11           H  
ATOM   2340  O   PRO A 154     -11.980  26.430  -2.886  1.00 51.11           O  
ATOM   2341  CG  PRO A 154     -10.334  25.005  -5.356  1.00 51.11           C  
ATOM   2342  HG2 PRO A 154     -10.027  24.677  -6.349  1.00 51.11           H  
ATOM   2343  HG3 PRO A 154     -11.417  25.119  -5.311  1.00 51.11           H  
ATOM   2344  CD  PRO A 154      -9.876  24.026  -4.277  1.00 51.11           C  
ATOM   2345  HD2 PRO A 154      -8.961  23.528  -4.596  1.00 51.11           H  
ATOM   2346  HD3 PRO A 154     -10.659  23.290  -4.089  1.00 51.11           H  
ATOM   2347  N   GLU A 155     -10.664  28.108  -2.179  1.00 53.11           N  
ATOM   2348  H   GLU A 155      -9.723  28.471  -2.112  1.00 53.11           H  
ATOM   2349  CA  GLU A 155     -11.748  28.932  -1.639  1.00 53.11           C  
ATOM   2350  HA  GLU A 155     -12.699  28.480  -1.920  1.00 53.11           H  
ATOM   2351  C   GLU A 155     -11.705  30.339  -2.259  1.00 53.11           C  
ATOM   2352  CB  GLU A 155     -11.709  28.954  -0.098  1.00 53.11           C  
ATOM   2353  HB2 GLU A 155     -11.560  27.938   0.270  1.00 53.11           H  
ATOM   2354  HB3 GLU A 155     -10.878  29.576   0.236  1.00 53.11           H  
ATOM   2355  O   GLU A 155     -10.703  31.053  -2.182  1.00 53.11           O  
ATOM   2356  CG  GLU A 155     -13.034  29.486   0.474  1.00 53.11           C  
ATOM   2357  HG2 GLU A 155     -13.843  28.835   0.141  1.00 53.11           H  
ATOM   2358  HG3 GLU A 155     -13.219  30.477   0.061  1.00 53.11           H  
ATOM   2359  CD  GLU A 155     -13.075  29.591   2.007  1.00 53.11           C  
ATOM   2360  OE1 GLU A 155     -14.143  29.961   2.542  1.00 53.11           O  
ATOM   2361  OE2 GLU A 155     -12.032  29.526   2.690  1.00 53.11           O  
ATOM   2362  N   VAL A 156     -12.811  30.755  -2.883  1.00 46.63           N  
ATOM   2363  H   VAL A 156     -13.611  30.139  -2.904  1.00 46.63           H  
ATOM   2364  CA  VAL A 156     -12.972  32.110  -3.429  1.00 46.63           C  
ATOM   2365  HA  VAL A 156     -12.016  32.632  -3.395  1.00 46.63           H  
ATOM   2366  C   VAL A 156     -13.948  32.868  -2.543  1.00 46.63           C  
ATOM   2367  CB  VAL A 156     -13.422  32.100  -4.903  1.00 46.63           C  
ATOM   2368  HB  VAL A 156     -14.394  31.613  -4.986  1.00 46.63           H  
ATOM   2369  O   VAL A 156     -15.143  32.572  -2.527  1.00 46.63           O  
ATOM   2370  CG1 VAL A 156     -13.536  33.531  -5.451  1.00 46.63           C  
ATOM   2371 HG11 VAL A 156     -12.584  34.051  -5.341  1.00 46.63           H  
ATOM   2372 HG12 VAL A 156     -14.312  34.079  -4.914  1.00 46.63           H  
ATOM   2373 HG13 VAL A 156     -13.809  33.501  -6.506  1.00 46.63           H  
ATOM   2374  CG2 VAL A 156     -12.423  31.340  -5.787  1.00 46.63           C  
ATOM   2375 HG21 VAL A 156     -12.376  30.294  -5.484  1.00 46.63           H  
ATOM   2376 HG22 VAL A 156     -12.740  31.381  -6.829  1.00 46.63           H  
ATOM   2377 HG23 VAL A 156     -11.430  31.780  -5.692  1.00 46.63           H  
ATOM   2378  N   LYS A 157     -13.447  33.871  -1.818  1.00 47.99           N  
ATOM   2379  H   LYS A 157     -12.463  34.078  -1.912  1.00 47.99           H  
ATOM   2380  CA  LYS A 157     -14.274  34.762  -1.001  1.00 47.99           C  
ATOM   2381  HA  LYS A 157     -15.282  34.354  -0.930  1.00 47.99           H  
ATOM   2382  C   LYS A 157     -14.382  36.124  -1.680  1.00 47.99           C  
ATOM   2383  CB  LYS A 157     -13.729  34.859   0.432  1.00 47.99           C  
ATOM   2384  HB2 LYS A 157     -12.672  35.123   0.402  1.00 47.99           H  
ATOM   2385  HB3 LYS A 157     -14.264  35.665   0.934  1.00 47.99           H  
ATOM   2386  O   LYS A 157     -13.409  36.873  -1.780  1.00 47.99           O  
ATOM   2387  CG  LYS A 157     -13.907  33.566   1.252  1.00 47.99           C  
ATOM   2388  HG2 LYS A 157     -14.924  33.193   1.136  1.00 47.99           H  
ATOM   2389  HG3 LYS A 157     -13.205  32.808   0.904  1.00 47.99           H  
ATOM   2390  CD  LYS A 157     -13.654  33.876   2.737  1.00 47.99           C  
ATOM   2391  HD2 LYS A 157     -14.375  34.632   3.047  1.00 47.99           H  
ATOM   2392  HD3 LYS A 157     -12.657  34.299   2.856  1.00 47.99           H  
ATOM   2393  CE  LYS A 157     -13.824  32.675   3.673  1.00 47.99           C  
ATOM   2394  HE2 LYS A 157     -14.214  33.036   4.625  1.00 47.99           H  
ATOM   2395  HE3 LYS A 157     -14.560  31.988   3.255  1.00 47.99           H  
ATOM   2396  NZ  LYS A 157     -12.549  31.965   3.917  1.00 47.99           N  
ATOM   2397  HZ1 LYS A 157     -11.745  32.449   3.545  1.00 47.99           H  
ATOM   2398  HZ2 LYS A 157     -12.390  31.733   4.887  1.00 47.99           H  
ATOM   2399  HZ3 LYS A 157     -12.564  31.075   3.439  1.00 47.99           H  
ATOM   2400  N   VAL A 158     -15.589  36.462  -2.126  1.00 44.41           N  
ATOM   2401  H   VAL A 158     -16.337  35.792  -2.024  1.00 44.41           H  
ATOM   2402  CA  VAL A 158     -15.921  37.804  -2.620  1.00 44.41           C  
ATOM   2403  HA  VAL A 158     -15.006  38.329  -2.893  1.00 44.41           H  
ATOM   2404  C   VAL A 158     -16.592  38.567  -1.485  1.00 44.41           C  
ATOM   2405  CB  VAL A 158     -16.808  37.749  -3.880  1.00 44.41           C  
ATOM   2406  HB  VAL A 158     -17.778  37.319  -3.628  1.00 44.41           H  
ATOM   2407  O   VAL A 158     -17.692  38.212  -1.070  1.00 44.41           O  
ATOM   2408  CG1 VAL A 158     -17.022  39.159  -4.448  1.00 44.41           C  
ATOM   2409 HG11 VAL A 158     -17.630  39.103  -5.351  1.00 44.41           H  
ATOM   2410 HG12 VAL A 158     -17.546  39.781  -3.722  1.00 44.41           H  
ATOM   2411 HG13 VAL A 158     -16.062  39.616  -4.689  1.00 44.41           H  
ATOM   2412  CG2 VAL A 158     -16.172  36.887  -4.980  1.00 44.41           C  
ATOM   2413 HG21 VAL A 158     -16.787  36.918  -5.879  1.00 44.41           H  
ATOM   2414 HG22 VAL A 158     -15.173  37.254  -5.216  1.00 44.41           H  
ATOM   2415 HG23 VAL A 158     -16.104  35.849  -4.655  1.00 44.41           H  
ATOM   2416  N   SER A 159     -15.937  39.613  -0.981  1.00 42.41           N  
ATOM   2417  H   SER A 159     -15.036  39.852  -1.372  1.00 42.41           H  
ATOM   2418  CA  SER A 159     -16.526  40.510   0.020  1.00 42.41           C  
ATOM   2419  HA  SER A 159     -17.331  39.998   0.549  1.00 42.41           H  
ATOM   2420  C   SER A 159     -17.081  41.749  -0.686  1.00 42.41           C  
ATOM   2421  CB  SER A 159     -15.498  40.916   1.080  1.00 42.41           C  
ATOM   2422  HB2 SER A 159     -14.594  41.284   0.596  1.00 42.41           H  
ATOM   2423  HB3 SER A 159     -15.920  41.712   1.695  1.00 42.41           H  
ATOM   2424  O   SER A 159     -16.287  42.564  -1.162  1.00 42.41           O  
ATOM   2425  OG  SER A 159     -15.190  39.814   1.913  1.00 42.41           O  
ATOM   2426  HG  SER A 159     -14.595  40.105   2.608  1.00 42.41           H  
ATOM   2427  N   PRO A 160     -18.410  41.925  -0.794  1.00 39.99           N  
ATOM   2428  CA  PRO A 160     -18.972  43.114  -1.421  1.00 39.99           C  
ATOM   2429  HA  PRO A 160     -18.395  43.390  -2.304  1.00 39.99           H  
ATOM   2430  C   PRO A 160     -19.014  44.298  -0.442  1.00 39.99           C  
ATOM   2431  CB  PRO A 160     -20.381  42.697  -1.858  1.00 39.99           C  
ATOM   2432  HB2 PRO A 160     -20.327  42.226  -2.840  1.00 39.99           H  
ATOM   2433  HB3 PRO A 160     -21.073  43.538  -1.882  1.00 39.99           H  
ATOM   2434  O   PRO A 160     -19.423  44.124   0.708  1.00 39.99           O  
ATOM   2435  CG  PRO A 160     -20.788  41.651  -0.817  1.00 39.99           C  
ATOM   2436  HG2 PRO A 160     -21.502  40.935  -1.223  1.00 39.99           H  
ATOM   2437  HG3 PRO A 160     -21.204  42.147   0.060  1.00 39.99           H  
ATOM   2438  CD  PRO A 160     -19.465  40.979  -0.445  1.00 39.99           C  
ATOM   2439  HD2 PRO A 160     -19.349  40.071  -1.037  1.00 39.99           H  
ATOM   2440  HD3 PRO A 160     -19.450  40.741   0.619  1.00 39.99           H  
ATOM   2441  N   PRO A 161     -18.749  45.532  -0.900  1.00 33.95           N  
ATOM   2442  CA  PRO A 161     -19.451  46.696  -0.395  1.00 33.95           C  
ATOM   2443  HA  PRO A 161     -19.820  46.539   0.619  1.00 33.95           H  
ATOM   2444  C   PRO A 161     -20.636  46.981  -1.336  1.00 33.95           C  
ATOM   2445  CB  PRO A 161     -18.382  47.790  -0.374  1.00 33.95           C  
ATOM   2446  HB2 PRO A 161     -17.831  47.734   0.565  1.00 33.95           H  
ATOM   2447  HB3 PRO A 161     -18.813  48.783  -0.499  1.00 33.95           H  
ATOM   2448  O   PRO A 161     -20.431  47.377  -2.474  1.00 33.95           O  
ATOM   2449  CG  PRO A 161     -17.441  47.429  -1.532  1.00 33.95           C  
ATOM   2450  HG2 PRO A 161     -17.686  48.025  -2.411  1.00 33.95           H  
ATOM   2451  HG3 PRO A 161     -16.400  47.590  -1.252  1.00 33.95           H  
ATOM   2452  CD  PRO A 161     -17.708  45.945  -1.834  1.00 33.95           C  
ATOM   2453  HD2 PRO A 161     -16.800  45.363  -1.676  1.00 33.95           H  
ATOM   2454  HD3 PRO A 161     -18.052  45.830  -2.862  1.00 33.95           H  
ATOM   2455  N   ASN A 162     -21.874  46.743  -0.881  1.00 30.98           N  
ATOM   2456  H   ASN A 162     -21.950  46.349   0.045  1.00 30.98           H  
ATOM   2457  CA  ASN A 162     -23.136  47.181  -1.515  1.00 30.98           C  
ATOM   2458  HA  ASN A 162     -23.927  46.522  -1.159  1.00 30.98           H  
ATOM   2459  C   ASN A 162     -23.219  47.092  -3.056  1.00 30.98           C  
ATOM   2460  CB  ASN A 162     -23.457  48.611  -1.026  1.00 30.98           C  
ATOM   2461  HB2 ASN A 162     -24.163  49.084  -1.708  1.00 30.98           H  
ATOM   2462  HB3 ASN A 162     -22.549  49.215  -1.027  1.00 30.98           H  
ATOM   2463  O   ASN A 162     -23.156  48.110  -3.742  1.00 30.98           O  
ATOM   2464  CG  ASN A 162     -24.120  48.656   0.330  1.00 30.98           C  
ATOM   2465  ND2 ASN A 162     -24.022  49.766   1.021  1.00 30.98           N  
ATOM   2466 HD21 ASN A 162     -23.521  50.558   0.644  1.00 30.98           H  
ATOM   2467 HD22 ASN A 162     -24.494  49.778   1.914  1.00 30.98           H  
ATOM   2468  OD1 ASN A 162     -24.757  47.720   0.776  1.00 30.98           O  
ATOM   2469  N   ILE A 163     -23.447  45.897  -3.614  1.00 28.93           N  
ATOM   2470  H   ILE A 163     -23.484  45.075  -3.028  1.00 28.93           H  
ATOM   2471  CA  ILE A 163     -23.785  45.739  -5.039  1.00 28.93           C  
ATOM   2472  HA  ILE A 163     -24.154  46.689  -5.423  1.00 28.93           H  
ATOM   2473  C   ILE A 163     -24.916  44.717  -5.193  1.00 28.93           C  
ATOM   2474  CB  ILE A 163     -22.540  45.364  -5.877  1.00 28.93           C  
ATOM   2475  HB  ILE A 163     -22.113  44.453  -5.458  1.00 28.93           H  
ATOM   2476  O   ILE A 163     -24.820  43.583  -4.725  1.00 28.93           O  
ATOM   2477  CG1 ILE A 163     -21.461  46.478  -5.827  1.00 28.93           C  
ATOM   2478 HG12 ILE A 163     -21.314  46.816  -4.802  1.00 28.93           H  
ATOM   2479 HG13 ILE A 163     -21.795  47.338  -6.407  1.00 28.93           H  
ATOM   2480  CG2 ILE A 163     -22.960  45.081  -7.335  1.00 28.93           C  
ATOM   2481 HG21 ILE A 163     -22.097  44.767  -7.922  1.00 28.93           H  
ATOM   2482 HG22 ILE A 163     -23.422  45.961  -7.782  1.00 28.93           H  
ATOM   2483 HG23 ILE A 163     -23.663  44.248  -7.382  1.00 28.93           H  
ATOM   2484  CD1 ILE A 163     -20.065  46.043  -6.282  1.00 28.93           C  
ATOM   2485 HD11 ILE A 163     -19.432  46.921  -6.416  1.00 28.93           H  
ATOM   2486 HD12 ILE A 163     -19.623  45.407  -5.515  1.00 28.93           H  
ATOM   2487 HD13 ILE A 163     -20.107  45.469  -7.208  1.00 28.93           H  
ATOM   2488  N   THR A 164     -25.983  45.122  -5.882  1.00 27.08           N  
ATOM   2489  H   THR A 164     -26.017  46.082  -6.193  1.00 27.08           H  
ATOM   2490  CA  THR A 164     -27.075  44.261  -6.344  1.00 27.08           C  
ATOM   2491  HA  THR A 164     -27.488  43.721  -5.493  1.00 27.08           H  
ATOM   2492  C   THR A 164     -26.521  43.262  -7.361  1.00 27.08           C  
ATOM   2493  CB  THR A 164     -28.183  45.116  -6.993  1.00 27.08           C  
ATOM   2494  HB  THR A 164     -27.911  45.351  -8.022  1.00 27.08           H  
ATOM   2495  O   THR A 164     -26.100  43.641  -8.453  1.00 27.08           O  
ATOM   2496  CG2 THR A 164     -29.544  44.424  -6.975  1.00 27.08           C  
ATOM   2497 HG21 THR A 164     -30.288  45.074  -7.434  1.00 27.08           H  
ATOM   2498 HG22 THR A 164     -29.489  43.501  -7.553  1.00 27.08           H  
ATOM   2499 HG23 THR A 164     -29.842  44.191  -5.953  1.00 27.08           H  
ATOM   2500  OG1 THR A 164     -28.338  46.336  -6.301  1.00 27.08           O  
ATOM   2501  HG1 THR A 164     -28.908  46.176  -5.545  1.00 27.08           H  
ATOM   2502  N   LEU A 165     -26.484  41.982  -6.997  1.00 25.61           N  
ATOM   2503  H   LEU A 165     -26.785  41.730  -6.066  1.00 25.61           H  
ATOM   2504  CA  LEU A 165     -26.087  40.915  -7.908  1.00 25.61           C  
ATOM   2505  HA  LEU A 165     -25.158  41.192  -8.406  1.00 25.61           H  
ATOM   2506  C   LEU A 165     -27.179  40.753  -8.974  1.00 25.61           C  
ATOM   2507  CB  LEU A 165     -25.866  39.607  -7.116  1.00 25.61           C  
ATOM   2508  HB2 LEU A 165     -26.793  39.366  -6.595  1.00 25.61           H  
ATOM   2509  HB3 LEU A 165     -25.668  38.800  -7.822  1.00 25.61           H  
ATOM   2510  O   LEU A 165     -28.300  40.372  -8.650  1.00 25.61           O  
ATOM   2511  CG  LEU A 165     -24.719  39.650  -6.087  1.00 25.61           C  
ATOM   2512  HG  LEU A 165     -24.834  40.522  -5.444  1.00 25.61           H  
ATOM   2513  CD1 LEU A 165     -24.767  38.403  -5.204  1.00 25.61           C  
ATOM   2514 HD11 LEU A 165     -23.966  38.444  -4.466  1.00 25.61           H  
ATOM   2515 HD12 LEU A 165     -24.648  37.506  -5.812  1.00 25.61           H  
ATOM   2516 HD13 LEU A 165     -25.721  38.359  -4.679  1.00 25.61           H  
ATOM   2517  CD2 LEU A 165     -23.347  39.707  -6.763  1.00 25.61           C  
ATOM   2518 HD21 LEU A 165     -22.565  39.695  -6.004  1.00 25.61           H  
ATOM   2519 HD22 LEU A 165     -23.251  40.630  -7.335  1.00 25.61           H  
ATOM   2520 HD23 LEU A 165     -23.215  38.851  -7.426  1.00 25.61           H  
ATOM   2521  N   ASN A 166     -26.840  40.992 -10.239  1.00 31.79           N  
ATOM   2522  H   ASN A 166     -25.944  41.425 -10.412  1.00 31.79           H  
ATOM   2523  CA  ASN A 166     -27.471  40.296 -11.358  1.00 31.79           C  
ATOM   2524  HA  ASN A 166     -28.433  39.889 -11.048  1.00 31.79           H  
ATOM   2525  C   ASN A 166     -26.545  39.115 -11.689  1.00 31.79           C  
ATOM   2526  CB  ASN A 166     -27.689  41.270 -12.543  1.00 31.79           C  
ATOM   2527  HB2 ASN A 166     -27.242  40.859 -13.448  1.00 31.79           H  
ATOM   2528  HB3 ASN A 166     -27.199  42.223 -12.342  1.00 31.79           H  
ATOM   2529  O   ASN A 166     -25.594  39.285 -12.455  1.00 31.79           O  
ATOM   2530  CG  ASN A 166     -29.148  41.544 -12.868  1.00 31.79           C  
ATOM   2531  ND2 ASN A 166     -29.402  42.346 -13.875  1.00 31.79           N  
ATOM   2532 HD21 ASN A 166     -30.379  42.503 -14.075  1.00 31.79           H  
ATOM   2533 HD22 ASN A 166     -28.648  42.758 -14.407  1.00 31.79           H  
ATOM   2534  OD1 ASN A 166     -30.079  41.051 -12.259  1.00 31.79           O  
ATOM   2535  N   PRO A 167     -26.716  37.940 -11.054  1.00 33.74           N  
ATOM   2536  CA  PRO A 167     -25.814  36.831 -11.279  1.00 33.74           C  
ATOM   2537  HA  PRO A 167     -24.780  37.174 -11.323  1.00 33.74           H  
ATOM   2538  C   PRO A 167     -26.174  36.155 -12.604  1.00 33.74           C  
ATOM   2539  CB  PRO A 167     -25.980  35.923 -10.056  1.00 33.74           C  
ATOM   2540  HB2 PRO A 167     -25.341  36.281  -9.249  1.00 33.74           H  
ATOM   2541  HB3 PRO A 167     -25.758  34.880 -10.279  1.00 33.74           H  
ATOM   2542  O   PRO A 167     -26.996  35.248 -12.649  1.00 33.74           O  
ATOM   2543  CG  PRO A 167     -27.446  36.122  -9.671  1.00 33.74           C  
ATOM   2544  HG2 PRO A 167     -27.608  35.954  -8.607  1.00 33.74           H  
ATOM   2545  HG3 PRO A 167     -28.081  35.460 -10.259  1.00 33.74           H  
ATOM   2546  CD  PRO A 167     -27.718  37.575 -10.060  1.00 33.74           C  
ATOM   2547  HD2 PRO A 167     -27.586  38.179  -9.163  1.00 33.74           H  
ATOM   2548  HD3 PRO A 167     -28.730  37.685 -10.449  1.00 33.74           H  
ATOM   2549  N   THR A 168     -25.464  36.494 -13.676  1.00 31.25           N  
ATOM   2550  H   THR A 168     -24.947  37.361 -13.662  1.00 31.25           H  
ATOM   2551  CA  THR A 168     -25.027  35.455 -14.621  1.00 31.25           C  
ATOM   2552  HA  THR A 168     -25.818  34.712 -14.720  1.00 31.25           H  
ATOM   2553  C   THR A 168     -23.843  34.716 -14.001  1.00 31.25           C  
ATOM   2554  CB  THR A 168     -24.732  35.982 -16.039  1.00 31.25           C  
ATOM   2555  HB  THR A 168     -23.952  35.385 -16.511  1.00 31.25           H  
ATOM   2556  O   THR A 168     -22.730  34.732 -14.515  1.00 31.25           O  
ATOM   2557  CG2 THR A 168     -25.968  35.875 -16.926  1.00 31.25           C  
ATOM   2558 HG21 THR A 168     -26.261  34.830 -17.031  1.00 31.25           H  
ATOM   2559 HG22 THR A 168     -26.788  36.441 -16.484  1.00 31.25           H  
ATOM   2560 HG23 THR A 168     -25.742  36.280 -17.913  1.00 31.25           H  
ATOM   2561  OG1 THR A 168     -24.330  37.332 -16.018  1.00 31.25           O  
ATOM   2562  HG1 THR A 168     -23.403  37.347 -15.768  1.00 31.25           H  
ATOM   2563  N   LEU A 169     -24.078  34.073 -12.854  1.00 30.64           N  
ATOM   2564  H   LEU A 169     -25.024  34.099 -12.501  1.00 30.64           H  
ATOM   2565  CA  LEU A 169     -23.270  32.932 -12.455  1.00 30.64           C  
ATOM   2566  HA  LEU A 169     -22.210  33.132 -12.610  1.00 30.64           H  
ATOM   2567  C   LEU A 169     -23.702  31.818 -13.398  1.00 30.64           C  
ATOM   2568  CB  LEU A 169     -23.530  32.570 -10.980  1.00 30.64           C  
ATOM   2569  HB2 LEU A 169     -24.605  32.600 -10.799  1.00 30.64           H  
ATOM   2570  HB3 LEU A 169     -23.200  31.547 -10.805  1.00 30.64           H  
ATOM   2571  O   LEU A 169     -24.782  31.260 -13.234  1.00 30.64           O  
ATOM   2572  CG  LEU A 169     -22.815  33.490  -9.977  1.00 30.64           C  
ATOM   2573  HG  LEU A 169     -22.983  34.531 -10.251  1.00 30.64           H  
ATOM   2574  CD1 LEU A 169     -23.383  33.268  -8.575  1.00 30.64           C  
ATOM   2575 HD11 LEU A 169     -24.451  33.484  -8.566  1.00 30.64           H  
ATOM   2576 HD12 LEU A 169     -23.225  32.233  -8.269  1.00 30.64           H  
ATOM   2577 HD13 LEU A 169     -22.884  33.929  -7.866  1.00 30.64           H  
ATOM   2578  CD2 LEU A 169     -21.310  33.215  -9.929  1.00 30.64           C  
ATOM   2579 HD21 LEU A 169     -20.851  33.439 -10.892  1.00 30.64           H  
ATOM   2580 HD22 LEU A 169     -21.123  32.171  -9.677  1.00 30.64           H  
ATOM   2581 HD23 LEU A 169     -20.842  33.851  -9.177  1.00 30.64           H  
ATOM   2582  N   ASN A 170     -22.909  31.557 -14.433  1.00 36.19           N  
ATOM   2583  H   ASN A 170     -22.066  32.102 -14.545  1.00 36.19           H  
ATOM   2584  CA  ASN A 170     -23.063  30.334 -15.202  1.00 36.19           C  
ATOM   2585  HA  ASN A 170     -24.073  30.288 -15.609  1.00 36.19           H  
ATOM   2586  C   ASN A 170     -22.827  29.171 -14.217  1.00 36.19           C  
ATOM   2587  CB  ASN A 170     -22.055  30.367 -16.367  1.00 36.19           C  
ATOM   2588  HB2 ASN A 170     -22.205  31.280 -16.943  1.00 36.19           H  
ATOM   2589  HB3 ASN A 170     -21.039  30.367 -15.974  1.00 36.19           H  
ATOM   2590  O   ASN A 170     -21.709  29.048 -13.723  1.00 36.19           O  
ATOM   2591  CG  ASN A 170     -22.203  29.191 -17.313  1.00 36.19           C  
ATOM   2592  ND2 ASN A 170     -21.393  29.129 -18.342  1.00 36.19           N  
ATOM   2593 HD21 ASN A 170     -20.653  29.806 -18.454  1.00 36.19           H  
ATOM   2594 HD22 ASN A 170     -21.473  28.311 -18.930  1.00 36.19           H  
ATOM   2595  OD1 ASN A 170     -23.043  28.323 -17.148  1.00 36.19           O  
ATOM   2596  N   PRO A 171     -23.825  28.336 -13.878  1.00 30.43           N  
ATOM   2597  CA  PRO A 171     -23.658  27.263 -12.894  1.00 30.43           C  
ATOM   2598  HA  PRO A 171     -23.153  27.656 -12.011  1.00 30.43           H  
ATOM   2599  C   PRO A 171     -22.802  26.091 -13.419  1.00 30.43           C  
ATOM   2600  CB  PRO A 171     -25.085  26.864 -12.504  1.00 30.43           C  
ATOM   2601  HB2 PRO A 171     -25.160  25.826 -12.180  1.00 30.43           H  
ATOM   2602  HB3 PRO A 171     -25.444  27.529 -11.718  1.00 30.43           H  
ATOM   2603  O   PRO A 171     -22.681  25.073 -12.749  1.00 30.43           O  
ATOM   2604  CG  PRO A 171     -25.875  27.130 -13.783  1.00 30.43           C  
ATOM   2605  HG2 PRO A 171     -25.755  26.286 -14.462  1.00 30.43           H  
ATOM   2606  HG3 PRO A 171     -26.930  27.311 -13.579  1.00 30.43           H  
ATOM   2607  CD  PRO A 171     -25.192  28.359 -14.376  1.00 30.43           C  
ATOM   2608  HD2 PRO A 171     -25.713  29.251 -14.030  1.00 30.43           H  
ATOM   2609  HD3 PRO A 171     -25.218  28.312 -15.465  1.00 30.43           H  
ATOM   2610  N   ASN A 172     -22.189  26.241 -14.597  1.00 35.13           N  
ATOM   2611  H   ASN A 172     -22.330  27.115 -15.082  1.00 35.13           H  
ATOM   2612  CA  ASN A 172     -21.324  25.265 -15.259  1.00 35.13           C  
ATOM   2613  HA  ASN A 172     -21.371  24.333 -14.695  1.00 35.13           H  
ATOM   2614  C   ASN A 172     -19.836  25.665 -15.209  1.00 35.13           C  
ATOM   2615  CB  ASN A 172     -21.876  25.025 -16.685  1.00 35.13           C  
ATOM   2616  HB2 ASN A 172     -22.638  25.766 -16.930  1.00 35.13           H  
ATOM   2617  HB3 ASN A 172     -21.089  25.124 -17.433  1.00 35.13           H  
ATOM   2618  O   ASN A 172     -19.110  25.553 -16.196  1.00 35.13           O  
ATOM   2619  CG  ASN A 172     -22.495  23.657 -16.881  1.00 35.13           C  
ATOM   2620  ND2 ASN A 172     -22.908  23.358 -18.089  1.00 35.13           N  
ATOM   2621 HD21 ASN A 172     -22.764  24.003 -18.853  1.00 35.13           H  
ATOM   2622 HD22 ASN A 172     -23.275  22.424 -18.200  1.00 35.13           H  
ATOM   2623  OD1 ASN A 172     -22.641  22.842 -15.990  1.00 35.13           O  
ATOM   2624  N   ILE A 173     -19.369  26.179 -14.070  1.00 38.08           N  
ATOM   2625  H   ILE A 173     -19.988  26.231 -13.274  1.00 38.08           H  
ATOM   2626  CA  ILE A 173     -17.942  26.445 -13.868  1.00 38.08           C  
ATOM   2627  HA  ILE A 173     -17.500  26.770 -14.810  1.00 38.08           H  
ATOM   2628  C   ILE A 173     -17.262  25.127 -13.477  1.00 38.08           C  
ATOM   2629  CB  ILE A 173     -17.731  27.591 -12.863  1.00 38.08           C  
ATOM   2630  HB  ILE A 173     -18.240  27.346 -11.932  1.00 38.08           H  
ATOM   2631  O   ILE A 173     -17.317  24.693 -12.329  1.00 38.08           O  
ATOM   2632  CG1 ILE A 173     -18.293  28.918 -13.423  1.00 38.08           C  
ATOM   2633 HG12 ILE A 173     -19.318  28.754 -13.756  1.00 38.08           H  
ATOM   2634 HG13 ILE A 173     -17.717  29.221 -14.298  1.00 38.08           H  
ATOM   2635  CG2 ILE A 173     -16.240  27.772 -12.584  1.00 38.08           C  
ATOM   2636 HG21 ILE A 173     -15.713  28.047 -13.498  1.00 38.08           H  
ATOM   2637 HG22 ILE A 173     -16.125  28.547 -11.826  1.00 38.08           H  
ATOM   2638 HG23 ILE A 173     -15.804  26.861 -12.174  1.00 38.08           H  
ATOM   2639  CD1 ILE A 173     -18.315  30.078 -12.418  1.00 38.08           C  
ATOM   2640 HD11 ILE A 173     -17.303  30.424 -12.209  1.00 38.08           H  
ATOM   2641 HD12 ILE A 173     -18.794  29.759 -11.492  1.00 38.08           H  
ATOM   2642 HD13 ILE A 173     -18.883  30.908 -12.840  1.00 38.08           H  
ATOM   2643  N   GLU A 174     -16.653  24.474 -14.463  1.00 38.63           N  
ATOM   2644  H   GLU A 174     -16.717  24.857 -15.395  1.00 38.63           H  
ATOM   2645  CA  GLU A 174     -15.883  23.243 -14.295  1.00 38.63           C  
ATOM   2646  HA  GLU A 174     -16.337  22.648 -13.501  1.00 38.63           H  
ATOM   2647  C   GLU A 174     -14.443  23.602 -13.884  1.00 38.63           C  
ATOM   2648  CB  GLU A 174     -15.975  22.435 -15.609  1.00 38.63           C  
ATOM   2649  HB2 GLU A 174     -15.314  22.879 -16.354  1.00 38.63           H  
ATOM   2650  HB3 GLU A 174     -16.996  22.507 -15.984  1.00 38.63           H  
ATOM   2651  O   GLU A 174     -13.680  24.145 -14.682  1.00 38.63           O  
ATOM   2652  CG  GLU A 174     -15.650  20.941 -15.456  1.00 38.63           C  
ATOM   2653  HG2 GLU A 174     -14.633  20.844 -15.077  1.00 38.63           H  
ATOM   2654  HG3 GLU A 174     -16.328  20.513 -14.717  1.00 38.63           H  
ATOM   2655  CD  GLU A 174     -15.776  20.149 -16.777  1.00 38.63           C  
ATOM   2656  OE1 GLU A 174     -15.470  18.939 -16.767  1.00 38.63           O  
ATOM   2657  OE2 GLU A 174     -15.958  20.748 -17.867  1.00 38.63           O  
ATOM   2658  N   PHE A 175     -14.067  23.331 -12.630  1.00 41.21           N  
ATOM   2659  H   PHE A 175     -14.743  22.927 -11.999  1.00 41.21           H  
ATOM   2660  CA  PHE A 175     -12.666  23.383 -12.196  1.00 41.21           C  
ATOM   2661  HA  PHE A 175     -12.225  24.333 -12.498  1.00 41.21           H  
ATOM   2662  C   PHE A 175     -11.901  22.249 -12.898  1.00 41.21           C  
ATOM   2663  CB  PHE A 175     -12.573  23.256 -10.659  1.00 41.21           C  
ATOM   2664  HB2 PHE A 175     -11.826  22.503 -10.409  1.00 41.21           H  
ATOM   2665  HB3 PHE A 175     -13.517  22.887 -10.259  1.00 41.21           H  
ATOM   2666  O   PHE A 175     -12.132  21.077 -12.601  1.00 41.21           O  
ATOM   2667  CG  PHE A 175     -12.187  24.527  -9.924  1.00 41.21           C  
ATOM   2668  CD1 PHE A 175     -10.832  24.794  -9.649  1.00 41.21           C  
ATOM   2669  HD1 PHE A 175     -10.063  24.121  -9.998  1.00 41.21           H  
ATOM   2670  CD2 PHE A 175     -13.176  25.425  -9.479  1.00 41.21           C  
ATOM   2671  HD2 PHE A 175     -14.217  25.226  -9.688  1.00 41.21           H  
ATOM   2672  CE1 PHE A 175     -10.469  25.944  -8.926  1.00 41.21           C  
ATOM   2673  HE1 PHE A 175      -9.426  26.151  -8.735  1.00 41.21           H  
ATOM   2674  CE2 PHE A 175     -12.812  26.570  -8.746  1.00 41.21           C  
ATOM   2675  HE2 PHE A 175     -13.575  27.247  -8.393  1.00 41.21           H  
ATOM   2676  CZ  PHE A 175     -11.458  26.829  -8.468  1.00 41.21           C  
ATOM   2677  HZ  PHE A 175     -11.176  27.709  -7.909  1.00 41.21           H  
ATOM   2678  N   LYS A 176     -10.993  22.588 -13.821  1.00 50.78           N  
ATOM   2679  H   LYS A 176     -10.874  23.570 -14.029  1.00 50.78           H  
ATOM   2680  CA  LYS A 176     -10.089  21.632 -14.482  1.00 50.78           C  
ATOM   2681  HA  LYS A 176     -10.287  20.620 -14.130  1.00 50.78           H  
ATOM   2682  C   LYS A 176      -8.646  21.960 -14.110  1.00 50.78           C  
ATOM   2683  CB  LYS A 176     -10.278  21.624 -16.010  1.00 50.78           C  
ATOM   2684  HB2 LYS A 176     -10.271  22.645 -16.393  1.00 50.78           H  
ATOM   2685  HB3 LYS A 176      -9.451  21.077 -16.461  1.00 50.78           H  
ATOM   2686  O   LYS A 176      -7.974  22.636 -14.887  1.00 50.78           O  
ATOM   2687  CG  LYS A 176     -11.575  20.928 -16.400  1.00 50.78           C  
ATOM   2688  HG2 LYS A 176     -12.407  21.529 -16.033  1.00 50.78           H  
ATOM   2689  HG3 LYS A 176     -11.613  19.950 -15.921  1.00 50.78           H  
ATOM   2690  CD  LYS A 176     -11.698  20.744 -17.920  1.00 50.78           C  
ATOM   2691  HD2 LYS A 176     -11.649  21.714 -18.417  1.00 50.78           H  
ATOM   2692  HD3 LYS A 176     -10.928  20.070 -18.297  1.00 50.78           H  
ATOM   2693  CE  LYS A 176     -13.080  20.133 -18.055  1.00 50.78           C  
ATOM   2694  HE2 LYS A 176     -13.110  19.144 -17.598  1.00 50.78           H  
ATOM   2695  HE3 LYS A 176     -13.720  20.771 -17.445  1.00 50.78           H  
ATOM   2696  NZ  LYS A 176     -13.676  20.106 -19.402  1.00 50.78           N  
ATOM   2697  HZ1 LYS A 176     -13.334  19.324 -19.944  1.00 50.78           H  
ATOM   2698  HZ2 LYS A 176     -14.664  20.001 -19.224  1.00 50.78           H  
ATOM   2699  HZ3 LYS A 176     -13.554  20.994 -19.866  1.00 50.78           H  
ATOM   2700  N   PRO A 177      -8.160  21.535 -12.929  1.00 48.60           N  
ATOM   2701  CA  PRO A 177      -6.738  21.638 -12.645  1.00 48.60           C  
ATOM   2702  HA  PRO A 177      -6.415  22.678 -12.686  1.00 48.60           H  
ATOM   2703  C   PRO A 177      -5.972  20.827 -13.695  1.00 48.60           C  
ATOM   2704  CB  PRO A 177      -6.558  21.104 -11.223  1.00 48.60           C  
ATOM   2705  HB2 PRO A 177      -6.672  21.924 -10.514  1.00 48.60           H  
ATOM   2706  HB3 PRO A 177      -5.592  20.619 -11.083  1.00 48.60           H  
ATOM   2707  O   PRO A 177      -6.281  19.660 -13.941  1.00 48.60           O  
ATOM   2708  CG  PRO A 177      -7.723  20.125 -11.058  1.00 48.60           C  
ATOM   2709  HG2 PRO A 177      -7.449  19.157 -11.477  1.00 48.60           H  
ATOM   2710  HG3 PRO A 177      -8.016  20.019 -10.014  1.00 48.60           H  
ATOM   2711  CD  PRO A 177      -8.836  20.753 -11.899  1.00 48.60           C  
ATOM   2712  HD2 PRO A 177      -9.438  21.418 -11.279  1.00 48.60           H  
ATOM   2713  HD3 PRO A 177      -9.460  19.965 -12.321  1.00 48.60           H  
ATOM   2714  N   GLU A 178      -4.984  21.454 -14.324  1.00 50.42           N  
ATOM   2715  H   GLU A 178      -4.757  22.404 -14.070  1.00 50.42           H  
ATOM   2716  CA  GLU A 178      -4.049  20.752 -15.193  1.00 50.42           C  
ATOM   2717  HA  GLU A 178      -4.553  19.899 -15.648  1.00 50.42           H  
ATOM   2718  C   GLU A 178      -2.927  20.228 -14.302  1.00 50.42           C  
ATOM   2719  CB  GLU A 178      -3.595  21.657 -16.344  1.00 50.42           C  
ATOM   2720  HB2 GLU A 178      -4.488  22.085 -16.800  1.00 50.42           H  
ATOM   2721  HB3 GLU A 178      -2.975  22.468 -15.961  1.00 50.42           H  
ATOM   2722  O   GLU A 178      -2.018  20.953 -13.892  1.00 50.42           O  
ATOM   2723  CG  GLU A 178      -2.829  20.862 -17.415  1.00 50.42           C  
ATOM   2724  HG2 GLU A 178      -3.400  19.965 -17.654  1.00 50.42           H  
ATOM   2725  HG3 GLU A 178      -1.870  20.549 -17.002  1.00 50.42           H  
ATOM   2726  CD  GLU A 178      -2.599  21.659 -18.712  1.00 50.42           C  
ATOM   2727  OE1 GLU A 178      -2.126  21.036 -19.690  1.00 50.42           O  
ATOM   2728  OE2 GLU A 178      -2.935  22.866 -18.748  1.00 50.42           O  
ATOM   2729  N   ILE A 179      -3.068  18.966 -13.904  1.00 50.73           N  
ATOM   2730  H   ILE A 179      -3.865  18.441 -14.235  1.00 50.73           H  
ATOM   2731  CA  ILE A 179      -2.085  18.288 -13.069  1.00 50.73           C  
ATOM   2732  HA  ILE A 179      -1.479  19.031 -12.551  1.00 50.73           H  
ATOM   2733  C   ILE A 179      -1.177  17.496 -14.000  1.00 50.73           C  
ATOM   2734  CB  ILE A 179      -2.747  17.405 -11.990  1.00 50.73           C  
ATOM   2735  HB  ILE A 179      -3.205  16.540 -12.470  1.00 50.73           H  
ATOM   2736  O   ILE A 179      -1.577  16.462 -14.536  1.00 50.73           O  
ATOM   2737  CG1 ILE A 179      -3.840  18.166 -11.206  1.00 50.73           C  
ATOM   2738 HG12 ILE A 179      -4.620  18.481 -11.899  1.00 50.73           H  
ATOM   2739 HG13 ILE A 179      -3.409  19.058 -10.753  1.00 50.73           H  
ATOM   2740  CG2 ILE A 179      -1.647  16.921 -11.031  1.00 50.73           C  
ATOM   2741 HG21 ILE A 179      -0.780  16.591 -11.604  1.00 50.73           H  
ATOM   2742 HG22 ILE A 179      -2.008  16.089 -10.427  1.00 50.73           H  
ATOM   2743 HG23 ILE A 179      -1.329  17.736 -10.382  1.00 50.73           H  
ATOM   2744  CD1 ILE A 179      -4.524  17.332 -10.116  1.00 50.73           C  
ATOM   2745 HD11 ILE A 179      -5.352  17.902  -9.696  1.00 50.73           H  
ATOM   2746 HD12 ILE A 179      -4.910  16.406 -10.543  1.00 50.73           H  
ATOM   2747 HD13 ILE A 179      -3.822  17.101  -9.314  1.00 50.73           H  
ATOM   2748  N   THR A 180       0.058  17.963 -14.161  1.00 48.81           N  
ATOM   2749  H   THR A 180       0.337  18.795 -13.660  1.00 48.81           H  
ATOM   2750  CA  THR A 180       1.081  17.206 -14.880  1.00 48.81           C  
ATOM   2751  HA  THR A 180       0.600  16.431 -15.477  1.00 48.81           H  
ATOM   2752  C   THR A 180       1.964  16.527 -13.847  1.00 48.81           C  
ATOM   2753  CB  THR A 180       1.872  18.063 -15.872  1.00 48.81           C  
ATOM   2754  HB  THR A 180       2.557  18.723 -15.340  1.00 48.81           H  
ATOM   2755  O   THR A 180       2.857  17.128 -13.247  1.00 48.81           O  
ATOM   2756  CG2 THR A 180       2.659  17.180 -16.842  1.00 48.81           C  
ATOM   2757 HG21 THR A 180       3.377  16.571 -16.292  1.00 48.81           H  
ATOM   2758 HG22 THR A 180       3.199  17.817 -17.543  1.00 48.81           H  
ATOM   2759 HG23 THR A 180       1.976  16.536 -17.397  1.00 48.81           H  
ATOM   2760  OG1 THR A 180       0.994  18.824 -16.664  1.00 48.81           O  
ATOM   2761  HG1 THR A 180       0.795  19.634 -16.189  1.00 48.81           H  
ATOM   2762  N   VAL A 181       1.680  15.252 -13.596  1.00 44.50           N  
ATOM   2763  H   VAL A 181       0.918  14.822 -14.100  1.00 44.50           H  
ATOM   2764  CA  VAL A 181       2.497  14.409 -12.721  1.00 44.50           C  
ATOM   2765  HA  VAL A 181       3.084  15.049 -12.063  1.00 44.50           H  
ATOM   2766  C   VAL A 181       3.454  13.632 -13.627  1.00 44.50           C  
ATOM   2767  CB  VAL A 181       1.639  13.476 -11.823  1.00 44.50           C  
ATOM   2768  HB  VAL A 181       1.474  12.533 -12.343  1.00 44.50           H  
ATOM   2769  O   VAL A 181       3.004  12.883 -14.490  1.00 44.50           O  
ATOM   2770  CG1 VAL A 181       2.314  13.190 -10.468  1.00 44.50           C  
ATOM   2771 HG11 VAL A 181       3.366  13.474 -10.473  1.00 44.50           H  
ATOM   2772 HG12 VAL A 181       2.197  12.135 -10.218  1.00 44.50           H  
ATOM   2773 HG13 VAL A 181       1.863  13.776  -9.668  1.00 44.50           H  
ATOM   2774  CG2 VAL A 181       0.264  14.039 -11.444  1.00 44.50           C  
ATOM   2775 HG21 VAL A 181      -0.270  13.321 -10.821  1.00 44.50           H  
ATOM   2776 HG22 VAL A 181      -0.338  14.220 -12.334  1.00 44.50           H  
ATOM   2777 HG23 VAL A 181       0.399  14.966 -10.886  1.00 44.50           H  
ATOM   2778  N   GLN A 182       4.768  13.797 -13.449  1.00 47.36           N  
ATOM   2779  H   GLN A 182       5.077  14.448 -12.742  1.00 47.36           H  
ATOM   2780  CA  GLN A 182       5.779  12.939 -14.094  1.00 47.36           C  
ATOM   2781  HA  GLN A 182       5.317  12.419 -14.934  1.00 47.36           H  
ATOM   2782  C   GLN A 182       6.311  11.808 -13.173  1.00 47.36           C  
ATOM   2783  CB  GLN A 182       6.918  13.800 -14.679  1.00 47.36           C  
ATOM   2784  HB2 GLN A 182       7.257  14.514 -13.929  1.00 47.36           H  
ATOM   2785  HB3 GLN A 182       7.754  13.146 -14.930  1.00 47.36           H  
ATOM   2786  O   GLN A 182       7.496  11.811 -12.833  1.00 47.36           O  
ATOM   2787  CG  GLN A 182       6.541  14.537 -15.971  1.00 47.36           C  
ATOM   2788  HG2 GLN A 182       5.759  15.266 -15.761  1.00 47.36           H  
ATOM   2789  HG3 GLN A 182       6.154  13.816 -16.692  1.00 47.36           H  
ATOM   2790  CD  GLN A 182       7.735  15.260 -16.598  1.00 47.36           C  
ATOM   2791  NE2 GLN A 182       7.609  15.720 -17.823  1.00 47.36           N  
ATOM   2792 HE21 GLN A 182       8.403  16.224 -18.193  1.00 47.36           H  
ATOM   2793 HE22 GLN A 182       6.733  15.629 -18.317  1.00 47.36           H  
ATOM   2794  OE1 GLN A 182       8.792  15.446 -16.012  1.00 47.36           O  
ATOM   2795  N   PRO A 183       5.465  10.849 -12.733  1.00 45.76           N  
ATOM   2796  CA  PRO A 183       5.946   9.562 -12.225  1.00 45.76           C  
ATOM   2797  HA  PRO A 183       6.989   9.401 -12.495  1.00 45.76           H  
ATOM   2798  C   PRO A 183       5.132   8.354 -12.715  1.00 45.76           C  
ATOM   2799  CB  PRO A 183       5.835   9.716 -10.718  1.00 45.76           C  
ATOM   2800  HB2 PRO A 183       6.650  10.370 -10.409  1.00 45.76           H  
ATOM   2801  HB3 PRO A 183       5.870   8.770 -10.177  1.00 45.76           H  
ATOM   2802  O   PRO A 183       4.113   8.493 -13.386  1.00 45.76           O  
ATOM   2803  CG  PRO A 183       4.485  10.413 -10.573  1.00 45.76           C  
ATOM   2804  HG2 PRO A 183       3.688   9.670 -10.534  1.00 45.76           H  
ATOM   2805  HG3 PRO A 183       4.452  11.051  -9.690  1.00 45.76           H  
ATOM   2806  CD  PRO A 183       4.366  11.224 -11.862  1.00 45.76           C  
ATOM   2807  HD2 PRO A 183       3.404  11.053 -12.346  1.00 45.76           H  
ATOM   2808  HD3 PRO A 183       4.501  12.268 -11.582  1.00 45.76           H  
ATOM   2809  N   ALA A 184       5.599   7.155 -12.357  1.00 42.19           N  
ATOM   2810  H   ALA A 184       6.407   7.119 -11.753  1.00 42.19           H  
ATOM   2811  CA  ALA A 184       5.133   5.889 -12.914  1.00 42.19           C  
ATOM   2812  HA  ALA A 184       5.262   5.943 -13.995  1.00 42.19           H  
ATOM   2813  C   ALA A 184       3.637   5.567 -12.692  1.00 42.19           C  
ATOM   2814  CB  ALA A 184       6.061   4.777 -12.403  1.00 42.19           C  
ATOM   2815  HB1 ALA A 184       5.775   3.830 -12.863  1.00 42.19           H  
ATOM   2816  HB2 ALA A 184       5.967   4.677 -11.322  1.00 42.19           H  
ATOM   2817  HB3 ALA A 184       7.095   4.997 -12.666  1.00 42.19           H  
ATOM   2818  O   ALA A 184       3.065   4.968 -13.592  1.00 42.19           O  
ATOM   2819  N   GLU A 185       2.974   5.968 -11.591  1.00 38.77           N  
ATOM   2820  H   GLU A 185       3.482   6.452 -10.864  1.00 38.77           H  
ATOM   2821  CA  GLU A 185       1.535   5.684 -11.354  1.00 38.77           C  
ATOM   2822  HA  GLU A 185       1.009   5.710 -12.308  1.00 38.77           H  
ATOM   2823  C   GLU A 185       0.872   6.708 -10.387  1.00 38.77           C  
ATOM   2824  CB  GLU A 185       1.356   4.255 -10.775  1.00 38.77           C  
ATOM   2825  HB2 GLU A 185       0.308   4.125 -10.506  1.00 38.77           H  
ATOM   2826  HB3 GLU A 185       1.961   4.165  -9.872  1.00 38.77           H  
ATOM   2827  O   GLU A 185       1.258   6.768  -9.217  1.00 38.77           O  
ATOM   2828  CG  GLU A 185       1.733   3.127 -11.754  1.00 38.77           C  
ATOM   2829  HG2 GLU A 185       1.183   3.278 -12.683  1.00 38.77           H  
ATOM   2830  HG3 GLU A 185       2.802   3.181 -11.957  1.00 38.77           H  
ATOM   2831  CD  GLU A 185       1.491   1.705 -11.243  1.00 38.77           C  
ATOM   2832  OE1 GLU A 185       0.789   0.940 -11.943  1.00 38.77           O  
ATOM   2833  OE2 GLU A 185       2.096   1.336 -10.214  1.00 38.77           O  
ATOM   2834  N   PRO A 186      -0.128   7.521 -10.805  1.00 38.26           N  
ATOM   2835  CA  PRO A 186      -0.903   8.380  -9.898  1.00 38.26           C  
ATOM   2836  HA  PRO A 186      -0.271   8.729  -9.081  1.00 38.26           H  
ATOM   2837  C   PRO A 186      -2.126   7.652  -9.298  1.00 38.26           C  
ATOM   2838  CB  PRO A 186      -1.309   9.584 -10.755  1.00 38.26           C  
ATOM   2839  HB2 PRO A 186      -0.497  10.312 -10.761  1.00 38.26           H  
ATOM   2840  HB3 PRO A 186      -2.232  10.047 -10.408  1.00 38.26           H  
ATOM   2841  O   PRO A 186      -2.883   7.004 -10.019  1.00 38.26           O  
ATOM   2842  CG  PRO A 186      -1.463   8.986 -12.156  1.00 38.26           C  
ATOM   2843  HG2 PRO A 186      -1.262   9.723 -12.933  1.00 38.26           H  
ATOM   2844  HG3 PRO A 186      -2.468   8.581 -12.270  1.00 38.26           H  
ATOM   2845  CD  PRO A 186      -0.447   7.839 -12.192  1.00 38.26           C  
ATOM   2846  HD2 PRO A 186       0.457   8.165 -12.705  1.00 38.26           H  
ATOM   2847  HD3 PRO A 186      -0.877   6.975 -12.699  1.00 38.26           H  
ATOM   2848  N   GLN A 187      -2.389   7.809  -7.993  1.00 41.83           N  
ATOM   2849  H   GLN A 187      -1.744   8.346  -7.431  1.00 41.83           H  
ATOM   2850  CA  GLN A 187      -3.609   7.294  -7.345  1.00 41.83           C  
ATOM   2851  HA  GLN A 187      -3.987   6.454  -7.928  1.00 41.83           H  
ATOM   2852  C   GLN A 187      -4.724   8.358  -7.308  1.00 41.83           C  
ATOM   2853  CB  GLN A 187      -3.302   6.743  -5.937  1.00 41.83           C  
ATOM   2854  HB2 GLN A 187      -4.255   6.520  -5.458  1.00 41.83           H  
ATOM   2855  HB3 GLN A 187      -2.810   7.515  -5.345  1.00 41.83           H  
ATOM   2856  O   GLN A 187      -4.594   9.385  -6.643  1.00 41.83           O  
ATOM   2857  CG  GLN A 187      -2.416   5.474  -5.957  1.00 41.83           C  
ATOM   2858  HG2 GLN A 187      -1.456   5.702  -5.493  1.00 41.83           H  
ATOM   2859  HG3 GLN A 187      -2.210   5.190  -6.989  1.00 41.83           H  
ATOM   2860  CD  GLN A 187      -3.018   4.259  -5.242  1.00 41.83           C  
ATOM   2861  NE2 GLN A 187      -2.644   3.062  -5.643  1.00 41.83           N  
ATOM   2862 HE21 GLN A 187      -1.982   2.960  -6.399  1.00 41.83           H  
ATOM   2863 HE22 GLN A 187      -3.125   2.265  -5.252  1.00 41.83           H  
ATOM   2864  OE1 GLN A 187      -3.831   4.355  -4.335  1.00 41.83           O  
ATOM   2865  N   VAL A 188      -5.846   8.090  -7.993  1.00 35.18           N  
ATOM   2866  H   VAL A 188      -5.872   7.225  -8.513  1.00 35.18           H  
ATOM   2867  CA  VAL A 188      -7.069   8.923  -8.029  1.00 35.18           C  
ATOM   2868  HA  VAL A 188      -6.917   9.809  -7.414  1.00 35.18           H  
ATOM   2869  C   VAL A 188      -8.242   8.120  -7.449  1.00 35.18           C  
ATOM   2870  CB  VAL A 188      -7.389   9.392  -9.469  1.00 35.18           C  
ATOM   2871  HB  VAL A 188      -7.588   8.520 -10.091  1.00 35.18           H  
ATOM   2872  O   VAL A 188      -8.507   7.007  -7.893  1.00 35.18           O  
ATOM   2873  CG1 VAL A 188      -8.626  10.304  -9.508  1.00 35.18           C  
ATOM   2874 HG11 VAL A 188      -8.805  10.634 -10.531  1.00 35.18           H  
ATOM   2875 HG12 VAL A 188      -9.509   9.763  -9.169  1.00 35.18           H  
ATOM   2876 HG13 VAL A 188      -8.468  11.178  -8.875  1.00 35.18           H  
ATOM   2877  CG2 VAL A 188      -6.220  10.167 -10.094  1.00 35.18           C  
ATOM   2878 HG21 VAL A 188      -6.491  10.509 -11.093  1.00 35.18           H  
ATOM   2879 HG22 VAL A 188      -5.347   9.520 -10.185  1.00 35.18           H  
ATOM   2880 HG23 VAL A 188      -5.964  11.026  -9.474  1.00 35.18           H  
ATOM   2881  N   HIS A 189      -8.961   8.657  -6.459  1.00 35.06           N  
ATOM   2882  H   HIS A 189      -8.753   9.600  -6.165  1.00 35.06           H  
ATOM   2883  CA  HIS A 189     -10.049   7.941  -5.769  1.00 35.06           C  
ATOM   2884  HA  HIS A 189      -9.849   6.871  -5.812  1.00 35.06           H  
ATOM   2885  C   HIS A 189     -11.436   8.181  -6.421  1.00 35.06           C  
ATOM   2886  CB  HIS A 189     -10.049   8.348  -4.283  1.00 35.06           C  
ATOM   2887  HB2 HIS A 189     -11.000   8.041  -3.847  1.00 35.06           H  
ATOM   2888  HB3 HIS A 189      -9.994   9.433  -4.202  1.00 35.06           H  
ATOM   2889  O   HIS A 189     -11.855   9.330  -6.548  1.00 35.06           O  
ATOM   2890  CG  HIS A 189      -8.946   7.731  -3.449  1.00 35.06           C  
ATOM   2891  CD2 HIS A 189      -9.111   6.754  -2.504  1.00 35.06           C  
ATOM   2892  HD2 HIS A 189     -10.044   6.278  -2.240  1.00 35.06           H  
ATOM   2893  ND1 HIS A 189      -7.604   8.052  -3.458  1.00 35.06           N  
ATOM   2894  HD1 HIS A 189      -7.139   8.707  -4.070  1.00 35.06           H  
ATOM   2895  CE1 HIS A 189      -6.983   7.278  -2.549  1.00 35.06           C  
ATOM   2896  HE1 HIS A 189      -5.921   7.277  -2.352  1.00 35.06           H  
ATOM   2897  NE2 HIS A 189      -7.870   6.485  -1.928  1.00 35.06           N  
ATOM   2898  N   ILE A 190     -12.187   7.109  -6.757  1.00 26.06           N  
ATOM   2899  H   ILE A 190     -11.767   6.197  -6.648  1.00 26.06           H  
ATOM   2900  CA  ILE A 190     -13.605   7.130  -7.208  1.00 26.06           C  
ATOM   2901  HA  ILE A 190     -14.030   8.100  -6.953  1.00 26.06           H  
ATOM   2902  C   ILE A 190     -14.410   6.040  -6.464  1.00 26.06           C  
ATOM   2903  CB  ILE A 190     -13.744   6.941  -8.747  1.00 26.06           C  
ATOM   2904  HB  ILE A 190     -13.392   5.940  -8.997  1.00 26.06           H  
ATOM   2905  O   ILE A 190     -13.999   4.885  -6.417  1.00 26.06           O  
ATOM   2906  CG1 ILE A 190     -12.888   7.956  -9.542  1.00 26.06           C  
ATOM   2907 HG12 ILE A 190     -11.847   7.860  -9.235  1.00 26.06           H  
ATOM   2908 HG13 ILE A 190     -13.213   8.970  -9.306  1.00 26.06           H  
ATOM   2909  CG2 ILE A 190     -15.227   7.051  -9.173  1.00 26.06           C  
ATOM   2910 HG21 ILE A 190     -15.604   8.052  -8.965  1.00 26.06           H  
ATOM   2911 HG22 ILE A 190     -15.330   6.845 -10.238  1.00 26.06           H  
ATOM   2912 HG23 ILE A 190     -15.839   6.312  -8.654  1.00 26.06           H  
ATOM   2913  CD1 ILE A 190     -12.915   7.765 -11.065  1.00 26.06           C  
ATOM   2914 HD11 ILE A 190     -12.687   6.729 -11.315  1.00 26.06           H  
ATOM   2915 HD12 ILE A 190     -12.163   8.411 -11.519  1.00 26.06           H  
ATOM   2916 HD13 ILE A 190     -13.889   8.038 -11.471  1.00 26.06           H  
ATOM   2917  N   ASN A 191     -15.574   6.382  -5.896  1.00 27.84           N  
ATOM   2918  H   ASN A 191     -15.895   7.332  -6.021  1.00 27.84           H  
ATOM   2919  CA  ASN A 191     -16.399   5.469  -5.086  1.00 27.84           C  
ATOM   2920  HA  ASN A 191     -15.737   4.774  -4.569  1.00 27.84           H  
ATOM   2921  C   ASN A 191     -17.376   4.612  -5.922  1.00 27.84           C  
ATOM   2922  CB  ASN A 191     -17.174   6.294  -4.031  1.00 27.84           C  
ATOM   2923  HB2 ASN A 191     -17.431   7.272  -4.438  1.00 27.84           H  
ATOM   2924  HB3 ASN A 191     -18.108   5.784  -3.795  1.00 27.84           H  
ATOM   2925  O   ASN A 191     -18.245   5.154  -6.607  1.00 27.84           O  
ATOM   2926  CG  ASN A 191     -16.438   6.453  -2.712  1.00 27.84           C  
ATOM   2927  ND2 ASN A 191     -16.608   7.559  -2.027  1.00 27.84           N  
ATOM   2928 HD21 ASN A 191     -16.037   7.635  -1.197  1.00 27.84           H  
ATOM   2929 HD22 ASN A 191     -17.118   8.339  -2.417  1.00 27.84           H  
ATOM   2930  OD1 ASN A 191     -15.749   5.569  -2.245  1.00 27.84           O  
ATOM   2931  N   HIS A 192     -17.330   3.281  -5.769  1.00 25.41           N  
ATOM   2932  H   HIS A 192     -16.584   2.887  -5.214  1.00 25.41           H  
ATOM   2933  CA  HIS A 192     -18.372   2.348  -6.232  1.00 25.41           C  
ATOM   2934  HA  HIS A 192     -19.288   2.922  -6.373  1.00 25.41           H  
ATOM   2935  C   HIS A 192     -18.670   1.279  -5.165  1.00 25.41           C  
ATOM   2936  CB  HIS A 192     -17.994   1.724  -7.588  1.00 25.41           C  
ATOM   2937  HB2 HIS A 192     -17.252   2.352  -8.082  1.00 25.41           H  
ATOM   2938  HB3 HIS A 192     -17.544   0.743  -7.436  1.00 25.41           H  
ATOM   2939  O   HIS A 192     -17.786   0.889  -4.406  1.00 25.41           O  
ATOM   2940  CG  HIS A 192     -19.177   1.615  -8.517  1.00 25.41           C  
ATOM   2941  CD2 HIS A 192     -19.789   0.476  -8.970  1.00 25.41           C  
ATOM   2942  HD2 HIS A 192     -19.513  -0.539  -8.724  1.00 25.41           H  
ATOM   2943  ND1 HIS A 192     -19.836   2.682  -9.083  1.00 25.41           N  
ATOM   2944  HD1 HIS A 192     -19.577   3.653  -8.983  1.00 25.41           H  
ATOM   2945  CE1 HIS A 192     -20.819   2.202  -9.862  1.00 25.41           C  
ATOM   2946  HE1 HIS A 192     -21.492   2.801 -10.458  1.00 25.41           H  
ATOM   2947  NE2 HIS A 192     -20.838   0.862  -9.813  1.00 25.41           N  
ATOM   2948  N   LYS A 193     -19.928   0.830  -5.068  1.00 26.16           N  
ATOM   2949  H   LYS A 193     -20.576   1.087  -5.798  1.00 26.16           H  
ATOM   2950  CA  LYS A 193     -20.430  -0.023  -3.976  1.00 26.16           C  
ATOM   2951  HA  LYS A 193     -19.668  -0.085  -3.199  1.00 26.16           H  
ATOM   2952  C   LYS A 193     -20.696  -1.440  -4.496  1.00 26.16           C  
ATOM   2953  CB  LYS A 193     -21.692   0.643  -3.390  1.00 26.16           C  
ATOM   2954  HB2 LYS A 193     -22.567   0.328  -3.959  1.00 26.16           H  
ATOM   2955  HB3 LYS A 193     -21.600   1.723  -3.501  1.00 26.16           H  
ATOM   2956  O   LYS A 193     -21.475  -1.592  -5.429  1.00 26.16           O  
ATOM   2957  CG  LYS A 193     -21.912   0.360  -1.898  1.00 26.16           C  
ATOM   2958  HG2 LYS A 193     -21.072   0.761  -1.331  1.00 26.16           H  
ATOM   2959  HG3 LYS A 193     -21.975  -0.716  -1.732  1.00 26.16           H  
ATOM   2960  CD  LYS A 193     -23.215   1.029  -1.435  1.00 26.16           C  
ATOM   2961  HD2 LYS A 193     -23.200   2.081  -1.720  1.00 26.16           H  
ATOM   2962  HD3 LYS A 193     -24.050   0.539  -1.935  1.00 26.16           H  
ATOM   2963  CE  LYS A 193     -23.377   0.920   0.083  1.00 26.16           C  
ATOM   2964  HE2 LYS A 193     -23.269  -0.128   0.364  1.00 26.16           H  
ATOM   2965  HE3 LYS A 193     -22.573   1.478   0.562  1.00 26.16           H  
ATOM   2966  NZ  LYS A 193     -24.703   1.430   0.509  1.00 26.16           N  
ATOM   2967  HZ1 LYS A 193     -24.812   2.395   0.231  1.00 26.16           H  
ATOM   2968  HZ2 LYS A 193     -25.431   0.885   0.070  1.00 26.16           H  
ATOM   2969  HZ3 LYS A 193     -24.804   1.354   1.511  1.00 26.16           H  
ATOM   2970  N   VAL A 194     -20.092  -2.459  -3.883  1.00 25.35           N  
ATOM   2971  H   VAL A 194     -19.458  -2.260  -3.123  1.00 25.35           H  
ATOM   2972  CA  VAL A 194     -20.339  -3.881  -4.194  1.00 25.35           C  
ATOM   2973  HA  VAL A 194     -21.034  -3.949  -5.031  1.00 25.35           H  
ATOM   2974  C   VAL A 194     -21.005  -4.553  -2.991  1.00 25.35           C  
ATOM   2975  CB  VAL A 194     -19.046  -4.606  -4.625  1.00 25.35           C  
ATOM   2976  HB  VAL A 194     -18.326  -4.571  -3.807  1.00 25.35           H  
ATOM   2977  O   VAL A 194     -20.609  -4.320  -1.849  1.00 25.35           O  
ATOM   2978  CG1 VAL A 194     -19.305  -6.075  -4.987  1.00 25.35           C  
ATOM   2979 HG11 VAL A 194     -18.381  -6.541  -5.329  1.00 25.35           H  
ATOM   2980 HG12 VAL A 194     -19.653  -6.628  -4.115  1.00 25.35           H  
ATOM   2981 HG13 VAL A 194     -20.051  -6.146  -5.779  1.00 25.35           H  
ATOM   2982  CG2 VAL A 194     -18.421  -3.931  -5.856  1.00 25.35           C  
ATOM   2983 HG21 VAL A 194     -19.134  -3.917  -6.680  1.00 25.35           H  
ATOM   2984 HG22 VAL A 194     -17.529  -4.476  -6.164  1.00 25.35           H  
ATOM   2985 HG23 VAL A 194     -18.124  -2.909  -5.619  1.00 25.35           H  
ATOM   2986  N   ASP A 195     -22.043  -5.350  -3.250  1.00 28.62           N  
ATOM   2987  H   ASP A 195     -22.272  -5.539  -4.215  1.00 28.62           H  
ATOM   2988  CA  ASP A 195     -22.803  -6.104  -2.248  1.00 28.62           C  
ATOM   2989  HA  ASP A 195     -22.823  -5.533  -1.320  1.00 28.62           H  
ATOM   2990  C   ASP A 195     -22.125  -7.460  -1.970  1.00 28.62           C  
ATOM   2991  CB  ASP A 195     -24.255  -6.250  -2.739  1.00 28.62           C  
ATOM   2992  HB2 ASP A 195     -24.280  -6.926  -3.594  1.00 28.62           H  
ATOM   2993  HB3 ASP A 195     -24.603  -5.273  -3.076  1.00 28.62           H  
ATOM   2994  O   ASP A 195     -21.804  -8.204  -2.893  1.00 28.62           O  
ATOM   2995  CG  ASP A 195     -25.234  -6.754  -1.671  1.00 28.62           C  
ATOM   2996  OD1 ASP A 195     -24.782  -7.277  -0.623  1.00 28.62           O  
ATOM   2997  OD2 ASP A 195     -26.451  -6.590  -1.882  1.00 28.62           O  
ATOM   2998  N   LEU A 196     -21.880  -7.760  -0.691  1.00 31.77           N  
ATOM   2999  H   LEU A 196     -22.293  -7.143  -0.006  1.00 31.77           H  
ATOM   3000  CA  LEU A 196     -21.183  -8.960  -0.200  1.00 31.77           C  
ATOM   3001  HA  LEU A 196     -20.957  -9.603  -1.050  1.00 31.77           H  
ATOM   3002  C   LEU A 196     -22.079  -9.807   0.720  1.00 31.77           C  
ATOM   3003  CB  LEU A 196     -19.859  -8.561   0.486  1.00 31.77           C  
ATOM   3004  HB2 LEU A 196     -20.083  -7.818   1.251  1.00 31.77           H  
ATOM   3005  HB3 LEU A 196     -19.439  -9.435   0.984  1.00 31.77           H  
ATOM   3006  O   LEU A 196     -21.603 -10.435   1.670  1.00 31.77           O  
ATOM   3007  CG  LEU A 196     -18.771  -8.008  -0.448  1.00 31.77           C  
ATOM   3008  HG  LEU A 196     -19.156  -7.157  -1.009  1.00 31.77           H  
ATOM   3009  CD1 LEU A 196     -17.588  -7.539   0.405  1.00 31.77           C  
ATOM   3010 HD11 LEU A 196     -17.169  -8.376   0.963  1.00 31.77           H  
ATOM   3011 HD12 LEU A 196     -16.822  -7.116  -0.245  1.00 31.77           H  
ATOM   3012 HD13 LEU A 196     -17.921  -6.760   1.092  1.00 31.77           H  
ATOM   3013  CD2 LEU A 196     -18.257  -9.071  -1.422  1.00 31.77           C  
ATOM   3014 HD21 LEU A 196     -17.428  -8.668  -2.003  1.00 31.77           H  
ATOM   3015 HD22 LEU A 196     -19.049  -9.343  -2.121  1.00 31.77           H  
ATOM   3016 HD23 LEU A 196     -17.927  -9.960  -0.883  1.00 31.77           H  
ATOM   3017  N   SER A 197     -23.385  -9.813   0.469  1.00 28.12           N  
ATOM   3018  H   SER A 197     -23.731  -9.258  -0.301  1.00 28.12           H  
ATOM   3019  CA  SER A 197     -24.392 -10.471   1.311  1.00 28.12           C  
ATOM   3020  HA  SER A 197     -24.258 -10.086   2.322  1.00 28.12           H  
ATOM   3021  C   SER A 197     -24.255 -12.001   1.456  1.00 28.12           C  
ATOM   3022  CB  SER A 197     -25.810 -10.056   0.878  1.00 28.12           C  
ATOM   3023  HB2 SER A 197     -26.097  -9.164   1.434  1.00 28.12           H  
ATOM   3024  HB3 SER A 197     -26.518 -10.849   1.121  1.00 28.12           H  
ATOM   3025  O   SER A 197     -24.902 -12.561   2.337  1.00 28.12           O  
ATOM   3026  OG  SER A 197     -25.899  -9.754  -0.500  1.00 28.12           O  
ATOM   3027  HG  SER A 197     -25.689  -8.825  -0.620  1.00 28.12           H  
ATOM   3028  N   GLU A 198     -23.379 -12.686   0.710  1.00 28.75           N  
ATOM   3029  H   GLU A 198     -22.909 -12.191  -0.034  1.00 28.75           H  
ATOM   3030  CA  GLU A 198     -23.299 -14.162   0.727  1.00 28.75           C  
ATOM   3031  HA  GLU A 198     -24.166 -14.543   1.265  1.00 28.75           H  
ATOM   3032  C   GLU A 198     -22.117 -14.800   1.485  1.00 28.75           C  
ATOM   3033  CB  GLU A 198     -23.432 -14.714  -0.700  1.00 28.75           C  
ATOM   3034  HB2 GLU A 198     -23.132 -15.762  -0.706  1.00 28.75           H  
ATOM   3035  HB3 GLU A 198     -22.778 -14.161  -1.375  1.00 28.75           H  
ATOM   3036  O   GLU A 198     -22.051 -16.026   1.582  1.00 28.75           O  
ATOM   3037  CG  GLU A 198     -24.890 -14.640  -1.178  1.00 28.75           C  
ATOM   3038  HG2 GLU A 198     -25.160 -13.597  -1.343  1.00 28.75           H  
ATOM   3039  HG3 GLU A 198     -25.536 -15.034  -0.393  1.00 28.75           H  
ATOM   3040  CD  GLU A 198     -25.135 -15.444  -2.462  1.00 28.75           C  
ATOM   3041  OE1 GLU A 198     -26.307 -15.829  -2.677  1.00 28.75           O  
ATOM   3042  OE2 GLU A 198     -24.157 -15.687  -3.206  1.00 28.75           O  
ATOM   3043  N   ILE A 199     -21.203 -14.046   2.108  1.00 26.83           N  
ATOM   3044  H   ILE A 199     -21.286 -13.040   2.055  1.00 26.83           H  
ATOM   3045  CA  ILE A 199     -20.059 -14.677   2.804  1.00 26.83           C  
ATOM   3046  HA  ILE A 199     -19.921 -15.672   2.379  1.00 26.83           H  
ATOM   3047  C   ILE A 199     -20.357 -14.905   4.298  1.00 26.83           C  
ATOM   3048  CB  ILE A 199     -18.719 -13.972   2.508  1.00 26.83           C  
ATOM   3049  HB  ILE A 199     -18.716 -12.995   2.991  1.00 26.83           H  
ATOM   3050  O   ILE A 199     -20.096 -14.051   5.153  1.00 26.83           O  
ATOM   3051  CG1 ILE A 199     -18.518 -13.783   0.985  1.00 26.83           C  
ATOM   3052 HG12 ILE A 199     -19.315 -13.150   0.595  1.00 26.83           H  
ATOM   3053 HG13 ILE A 199     -18.583 -14.750   0.485  1.00 26.83           H  
ATOM   3054  CG2 ILE A 199     -17.570 -14.827   3.078  1.00 26.83           C  
ATOM   3055 HG21 ILE A 199     -17.752 -15.052   4.129  1.00 26.83           H  
ATOM   3056 HG22 ILE A 199     -16.626 -14.288   3.007  1.00 26.83           H  
ATOM   3057 HG23 ILE A 199     -17.491 -15.764   2.527  1.00 26.83           H  
ATOM   3058  CD1 ILE A 199     -17.192 -13.118   0.596  1.00 26.83           C  
ATOM   3059 HD11 ILE A 199     -17.204 -12.897  -0.472  1.00 26.83           H  
ATOM   3060 HD12 ILE A 199     -17.068 -12.186   1.147  1.00 26.83           H  
ATOM   3061 HD13 ILE A 199     -16.353 -13.783   0.798  1.00 26.83           H  
ATOM   3062  N   VAL A 200     -20.861 -16.101   4.621  1.00 30.70           N  
ATOM   3063  H   VAL A 200     -21.109 -16.709   3.854  1.00 30.70           H  
ATOM   3064  CA  VAL A 200     -21.054 -16.598   5.997  1.00 30.70           C  
ATOM   3065  HA  VAL A 200     -21.274 -15.749   6.645  1.00 30.70           H  
ATOM   3066  C   VAL A 200     -19.770 -17.273   6.497  1.00 30.70           C  
ATOM   3067  CB  VAL A 200     -22.257 -17.567   6.079  1.00 30.70           C  
ATOM   3068  HB  VAL A 200     -22.064 -18.437   5.451  1.00 30.70           H  
ATOM   3069  O   VAL A 200     -19.411 -18.352   6.034  1.00 30.70           O  
ATOM   3070  CG1 VAL A 200     -22.498 -18.048   7.520  1.00 30.70           C  
ATOM   3071 HG11 VAL A 200     -23.370 -18.701   7.544  1.00 30.70           H  
ATOM   3072 HG12 VAL A 200     -22.671 -17.195   8.176  1.00 30.70           H  
ATOM   3073 HG13 VAL A 200     -21.638 -18.616   7.875  1.00 30.70           H  
ATOM   3074  CG2 VAL A 200     -23.552 -16.904   5.592  1.00 30.70           C  
ATOM   3075 HG21 VAL A 200     -24.387 -17.598   5.684  1.00 30.70           H  
ATOM   3076 HG22 VAL A 200     -23.762 -16.006   6.174  1.00 30.70           H  
ATOM   3077 HG23 VAL A 200     -23.463 -16.630   4.541  1.00 30.70           H  
ATOM   3078  N   ILE A 201     -19.087 -16.672   7.478  1.00 37.21           N  
ATOM   3079  H   ILE A 201     -19.441 -15.795   7.833  1.00 37.21           H  
ATOM   3080  CA  ILE A 201     -17.910 -17.260   8.150  1.00 37.21           C  
ATOM   3081  HA  ILE A 201     -17.729 -18.251   7.734  1.00 37.21           H  
ATOM   3082  C   ILE A 201     -18.231 -17.431   9.639  1.00 37.21           C  
ATOM   3083  CB  ILE A 201     -16.618 -16.431   7.920  1.00 37.21           C  
ATOM   3084  HB  ILE A 201     -16.683 -15.514   8.506  1.00 37.21           H  
ATOM   3085  O   ILE A 201     -18.635 -16.468  10.291  1.00 37.21           O  
ATOM   3086  CG1 ILE A 201     -16.472 -16.034   6.433  1.00 37.21           C  
ATOM   3087 HG12 ILE A 201     -17.258 -15.310   6.215  1.00 37.21           H  
ATOM   3088 HG13 ILE A 201     -16.631 -16.913   5.809  1.00 37.21           H  
ATOM   3089  CG2 ILE A 201     -15.396 -17.228   8.416  1.00 37.21           C  
ATOM   3090 HG21 ILE A 201     -15.516 -17.517   9.460  1.00 37.21           H  
ATOM   3091 HG22 ILE A 201     -14.493 -16.621   8.352  1.00 37.21           H  
ATOM   3092 HG23 ILE A 201     -15.260 -18.124   7.810  1.00 37.21           H  
ATOM   3093  CD1 ILE A 201     -15.145 -15.386   6.015  1.00 37.21           C  
ATOM   3094 HD11 ILE A 201     -14.337 -16.115   6.071  1.00 37.21           H  
ATOM   3095 HD12 ILE A 201     -14.911 -14.533   6.652  1.00 37.21           H  
ATOM   3096 HD13 ILE A 201     -15.220 -15.043   4.983  1.00 37.21           H  
ATOM   3097  N   LYS A 202     -18.072 -18.652  10.173  1.00 35.45           N  
ATOM   3098  H   LYS A 202     -17.673 -19.369   9.585  1.00 35.45           H  
ATOM   3099  CA  LYS A 202     -18.302 -18.972  11.594  1.00 35.45           C  
ATOM   3100  HA  LYS A 202     -19.158 -18.390  11.935  1.00 35.45           H  
ATOM   3101  C   LYS A 202     -17.075 -18.593  12.441  1.00 35.45           C  
ATOM   3102  CB  LYS A 202     -18.617 -20.465  11.787  1.00 35.45           C  
ATOM   3103  HB2 LYS A 202     -17.901 -21.064  11.224  1.00 35.45           H  
ATOM   3104  HB3 LYS A 202     -18.497 -20.705  12.844  1.00 35.45           H  
ATOM   3105  O   LYS A 202     -15.980 -19.027  12.087  1.00 35.45           O  
ATOM   3106  CG  LYS A 202     -20.049 -20.833  11.377  1.00 35.45           C  
ATOM   3107  HG2 LYS A 202     -20.752 -20.235  11.958  1.00 35.45           H  
ATOM   3108  HG3 LYS A 202     -20.192 -20.618  10.318  1.00 35.45           H  
ATOM   3109  CD  LYS A 202     -20.314 -22.322  11.637  1.00 35.45           C  
ATOM   3110  HD2 LYS A 202     -19.633 -22.914  11.025  1.00 35.45           H  
ATOM   3111  HD3 LYS A 202     -20.130 -22.540  12.688  1.00 35.45           H  
ATOM   3112  CE  LYS A 202     -21.765 -22.668  11.286  1.00 35.45           C  
ATOM   3113  HE2 LYS A 202     -22.425 -22.077  11.921  1.00 35.45           H  
ATOM   3114  HE3 LYS A 202     -21.950 -22.375  10.252  1.00 35.45           H  
ATOM   3115  NZ  LYS A 202     -22.036 -24.116  11.462  1.00 35.45           N  
ATOM   3116  HZ1 LYS A 202     -21.435 -24.660  10.860  1.00 35.45           H  
ATOM   3117  HZ2 LYS A 202     -21.869 -24.389  12.420  1.00 35.45           H  
ATOM   3118  HZ3 LYS A 202     -22.996 -24.324  11.226  1.00 35.45           H  
ATOM   3119  N   PRO A 203     -17.236 -17.835  13.540  1.00 42.06           N  
ATOM   3120  CA  PRO A 203     -16.131 -17.508  14.437  1.00 42.06           C  
ATOM   3121  HA  PRO A 203     -15.308 -17.079  13.866  1.00 42.06           H  
ATOM   3122  C   PRO A 203     -15.615 -18.755  15.172  1.00 42.06           C  
ATOM   3123  CB  PRO A 203     -16.686 -16.444  15.390  1.00 42.06           C  
ATOM   3124  HB2 PRO A 203     -16.533 -15.457  14.954  1.00 42.06           H  
ATOM   3125  HB3 PRO A 203     -16.231 -16.495  16.380  1.00 42.06           H  
ATOM   3126  O   PRO A 203     -16.390 -19.664  15.478  1.00 42.06           O  
ATOM   3127  CG  PRO A 203     -18.184 -16.736  15.432  1.00 42.06           C  
ATOM   3128  HG2 PRO A 203     -18.380 -17.520  16.164  1.00 42.06           H  
ATOM   3129  HG3 PRO A 203     -18.766 -15.844  15.663  1.00 42.06           H  
ATOM   3130  CD  PRO A 203     -18.481 -17.260  14.029  1.00 42.06           C  
ATOM   3131  HD2 PRO A 203     -18.775 -16.434  13.381  1.00 42.06           H  
ATOM   3132  HD3 PRO A 203     -19.274 -18.006  14.080  1.00 42.06           H  
ATOM   3133  N   GLN A 204     -14.310 -18.788  15.453  1.00 45.92           N  
ATOM   3134  H   GLN A 204     -13.751 -17.982  15.210  1.00 45.92           H  
ATOM   3135  CA  GLN A 204     -13.654 -19.816  16.264  1.00 45.92           C  
ATOM   3136  HA  GLN A 204     -14.400 -20.548  16.574  1.00 45.92           H  
ATOM   3137  C   GLN A 204     -13.086 -19.193  17.544  1.00 45.92           C  
ATOM   3138  CB  GLN A 204     -12.575 -20.572  15.466  1.00 45.92           C  
ATOM   3139  HB2 GLN A 204     -12.041 -21.226  16.155  1.00 45.92           H  
ATOM   3140  HB3 GLN A 204     -11.866 -19.861  15.043  1.00 45.92           H  
ATOM   3141  O   GLN A 204     -12.487 -18.118  17.525  1.00 45.92           O  
ATOM   3142  CG  GLN A 204     -13.176 -21.425  14.336  1.00 45.92           C  
ATOM   3143  HG2 GLN A 204     -13.991 -22.029  14.734  1.00 45.92           H  
ATOM   3144  HG3 GLN A 204     -13.586 -20.760  13.576  1.00 45.92           H  
ATOM   3145  CD  GLN A 204     -12.174 -22.369  13.667  1.00 45.92           C  
ATOM   3146  NE2 GLN A 204     -12.522 -22.961  12.546  1.00 45.92           N  
ATOM   3147 HE21 GLN A 204     -11.767 -23.471  12.110  1.00 45.92           H  
ATOM   3148 HE22 GLN A 204     -13.344 -22.649  12.050  1.00 45.92           H  
ATOM   3149  OE1 GLN A 204     -11.089 -22.652  14.134  1.00 45.92           O  
ATOM   3150  N   LEU A 205     -13.320 -19.863  18.672  1.00 50.34           N  
ATOM   3151  H   LEU A 205     -13.777 -20.762  18.610  1.00 50.34           H  
ATOM   3152  CA  LEU A 205     -12.871 -19.446  19.996  1.00 50.34           C  
ATOM   3153  HA  LEU A 205     -12.634 -18.382  19.982  1.00 50.34           H  
ATOM   3154  C   LEU A 205     -11.611 -20.230  20.365  1.00 50.34           C  
ATOM   3155  CB  LEU A 205     -14.013 -19.699  20.999  1.00 50.34           C  
ATOM   3156  HB2 LEU A 205     -14.940 -19.298  20.589  1.00 50.34           H  
ATOM   3157  HB3 LEU A 205     -14.145 -20.775  21.105  1.00 50.34           H  
ATOM   3158  O   LEU A 205     -11.649 -21.459  20.435  1.00 50.34           O  
ATOM   3159  CG  LEU A 205     -13.787 -19.093  22.396  1.00 50.34           C  
ATOM   3160  HG  LEU A 205     -12.823 -19.404  22.798  1.00 50.34           H  
ATOM   3161  CD1 LEU A 205     -13.849 -17.574  22.319  1.00 50.34           C  
ATOM   3162 HD11 LEU A 205     -14.622 -17.274  21.611  1.00 50.34           H  
ATOM   3163 HD12 LEU A 205     -14.116 -17.149  23.286  1.00 50.34           H  
ATOM   3164 HD13 LEU A 205     -12.874 -17.199  22.009  1.00 50.34           H  
ATOM   3165  CD2 LEU A 205     -14.887 -19.558  23.345  1.00 50.34           C  
ATOM   3166 HD21 LEU A 205     -15.861 -19.243  22.972  1.00 50.34           H  
ATOM   3167 HD22 LEU A 205     -14.730 -19.137  24.338  1.00 50.34           H  
ATOM   3168 HD23 LEU A 205     -14.871 -20.646  23.418  1.00 50.34           H  
ATOM   3169  N   PHE A 206     -10.521 -19.523  20.631  1.00 55.83           N  
ATOM   3170  H   PHE A 206     -10.565 -18.517  20.549  1.00 55.83           H  
ATOM   3171  CA  PHE A 206      -9.269 -20.077  21.123  1.00 55.83           C  
ATOM   3172  HA  PHE A 206      -9.359 -21.161  21.202  1.00 55.83           H  
ATOM   3173  C   PHE A 206      -8.988 -19.525  22.514  1.00 55.83           C  
ATOM   3174  CB  PHE A 206      -8.122 -19.779  20.153  1.00 55.83           C  
ATOM   3175  HB2 PHE A 206      -7.197 -20.202  20.546  1.00 55.83           H  
ATOM   3176  HB3 PHE A 206      -7.991 -18.700  20.077  1.00 55.83           H  
ATOM   3177  O   PHE A 206      -9.278 -18.375  22.830  1.00 55.83           O  
ATOM   3178  CG  PHE A 206      -8.352 -20.301  18.756  1.00 55.83           C  
ATOM   3179  CD1 PHE A 206      -7.950 -21.604  18.412  1.00 55.83           C  
ATOM   3180  HD1 PHE A 206      -7.463 -22.232  19.144  1.00 55.83           H  
ATOM   3181  CD2 PHE A 206      -8.980 -19.480  17.803  1.00 55.83           C  
ATOM   3182  HD2 PHE A 206      -9.293 -18.478  18.058  1.00 55.83           H  
ATOM   3183  CE1 PHE A 206      -8.166 -22.084  17.109  1.00 55.83           C  
ATOM   3184  HE1 PHE A 206      -7.840 -23.075  16.830  1.00 55.83           H  
ATOM   3185  CE2 PHE A 206      -9.200 -19.968  16.509  1.00 55.83           C  
ATOM   3186  HE2 PHE A 206      -9.665 -19.342  15.762  1.00 55.83           H  
ATOM   3187  CZ  PHE A 206      -8.787 -21.260  16.155  1.00 55.83           C  
ATOM   3188  HZ  PHE A 206      -8.933 -21.605  15.142  1.00 55.83           H  
ATOM   3189  N   ILE A 207      -8.414 -20.357  23.366  1.00 52.95           N  
ATOM   3190  H   ILE A 207      -8.148 -21.280  23.052  1.00 52.95           H  
ATOM   3191  CA  ILE A 207      -8.033 -19.984  24.720  1.00 52.95           C  
ATOM   3192  HA  ILE A 207      -8.218 -18.925  24.901  1.00 52.95           H  
ATOM   3193  C   ILE A 207      -6.534 -20.225  24.824  1.00 52.95           C  
ATOM   3194  CB  ILE A 207      -8.865 -20.798  25.723  1.00 52.95           C  
ATOM   3195  HB  ILE A 207      -8.758 -21.859  25.494  1.00 52.95           H  
ATOM   3196  O   ILE A 207      -6.077 -21.338  24.569  1.00 52.95           O  
ATOM   3197  CG1 ILE A 207     -10.362 -20.415  25.635  1.00 52.95           C  
ATOM   3198 HG12 ILE A 207     -10.720 -20.596  24.622  1.00 52.95           H  
ATOM   3199 HG13 ILE A 207     -10.466 -19.350  25.841  1.00 52.95           H  
ATOM   3200  CG2 ILE A 207      -8.330 -20.554  27.126  1.00 52.95           C  
ATOM   3201 HG21 ILE A 207      -7.271 -20.799  27.204  1.00 52.95           H  
ATOM   3202 HG22 ILE A 207      -8.492 -19.514  27.408  1.00 52.95           H  
ATOM   3203 HG23 ILE A 207      -8.850 -21.239  27.795  1.00 52.95           H  
ATOM   3204  CD1 ILE A 207     -11.287 -21.188  26.583  1.00 52.95           C  
ATOM   3205 HD11 ILE A 207     -11.159 -22.261  26.439  1.00 52.95           H  
ATOM   3206 HD12 ILE A 207     -12.319 -20.917  26.360  1.00 52.95           H  
ATOM   3207 HD13 ILE A 207     -11.083 -20.926  27.621  1.00 52.95           H  
ATOM   3208  N   VAL A 208      -5.772 -19.184  25.162  1.00 51.52           N  
ATOM   3209  H   VAL A 208      -6.213 -18.303  25.385  1.00 51.52           H  
ATOM   3210  CA  VAL A 208      -4.310 -19.247  25.243  1.00 51.52           C  
ATOM   3211  HA  VAL A 208      -3.986 -20.277  25.098  1.00 51.52           H  
ATOM   3212  C   VAL A 208      -3.878 -18.819  26.642  1.00 51.52           C  
ATOM   3213  CB  VAL A 208      -3.643 -18.409  24.132  1.00 51.52           C  
ATOM   3214  HB  VAL A 208      -3.870 -17.353  24.280  1.00 51.52           H  
ATOM   3215  O   VAL A 208      -4.082 -17.677  27.046  1.00 51.52           O  
ATOM   3216  CG1 VAL A 208      -2.121 -18.599  24.147  1.00 51.52           C  
ATOM   3217 HG11 VAL A 208      -1.666 -18.005  23.354  1.00 51.52           H  
ATOM   3218 HG12 VAL A 208      -1.709 -18.261  25.098  1.00 51.52           H  
ATOM   3219 HG13 VAL A 208      -1.867 -19.649  23.999  1.00 51.52           H  
ATOM   3220  CG2 VAL A 208      -4.144 -18.830  22.742  1.00 51.52           C  
ATOM   3221 HG21 VAL A 208      -5.193 -18.556  22.623  1.00 51.52           H  
ATOM   3222 HG22 VAL A 208      -4.038 -19.907  22.618  1.00 51.52           H  
ATOM   3223 HG23 VAL A 208      -3.563 -18.327  21.969  1.00 51.52           H  
ATOM   3224  N   GLY A 209      -3.307 -19.756  27.399  1.00 45.40           N  
ATOM   3225  H   GLY A 209      -3.159 -20.669  26.996  1.00 45.40           H  
ATOM   3226  CA  GLY A 209      -2.678 -19.495  28.695  1.00 45.40           C  
ATOM   3227  HA2 GLY A 209      -2.926 -20.296  29.392  1.00 45.40           H  
ATOM   3228  HA3 GLY A 209      -3.040 -18.557  29.116  1.00 45.40           H  
ATOM   3229  C   GLY A 209      -1.158 -19.434  28.561  1.00 45.40           C  
ATOM   3230  O   GLY A 209      -0.577 -20.227  27.821  1.00 45.40           O  
ATOM   3231  N   HIS A 210      -0.513 -18.510  29.274  1.00 42.42           N  
ATOM   3232  H   HIS A 210      -1.039 -17.881  29.863  1.00 42.42           H  
ATOM   3233  CA  HIS A 210       0.945 -18.390  29.304  1.00 42.42           C  
ATOM   3234  HA  HIS A 210       1.366 -18.974  28.486  1.00 42.42           H  
ATOM   3235  C   HIS A 210       1.494 -18.975  30.622  1.00 42.42           C  
ATOM   3236  CB  HIS A 210       1.342 -16.915  29.062  1.00 42.42           C  
ATOM   3237  HB2 HIS A 210       0.457 -16.327  28.820  1.00 42.42           H  
ATOM   3238  HB3 HIS A 210       1.759 -16.487  29.973  1.00 42.42           H  
ATOM   3239  O   HIS A 210       1.294 -18.398  31.686  1.00 42.42           O  
ATOM   3240  CG  HIS A 210       2.337 -16.737  27.940  1.00 42.42           C  
ATOM   3241  CD2 HIS A 210       2.057 -16.408  26.640  1.00 42.42           C  
ATOM   3242  HD2 HIS A 210       1.074 -16.232  26.228  1.00 42.42           H  
ATOM   3243  ND1 HIS A 210       3.704 -16.866  28.037  1.00 42.42           N  
ATOM   3244  HD1 HIS A 210       4.222 -17.026  28.889  1.00 42.42           H  
ATOM   3245  CE1 HIS A 210       4.233 -16.624  26.826  1.00 42.42           C  
ATOM   3246  HE1 HIS A 210       5.288 -16.625  26.595  1.00 42.42           H  
ATOM   3247  NE2 HIS A 210       3.267 -16.345  25.939  1.00 42.42           N  
ATOM   3248  N   GLY A 211       2.203 -20.113  30.562  1.00 41.54           N  
ATOM   3249  H   GLY A 211       2.209 -20.620  29.688  1.00 41.54           H  
ATOM   3250  CA  GLY A 211       3.018 -20.641  31.673  1.00 41.54           C  
ATOM   3251  HA2 GLY A 211       4.056 -20.664  31.343  1.00 41.54           H  
ATOM   3252  HA3 GLY A 211       2.969 -19.959  32.522  1.00 41.54           H  
ATOM   3253  C   GLY A 211       2.663 -22.044  32.195  1.00 41.54           C  
ATOM   3254  O   GLY A 211       1.618 -22.605  31.887  1.00 41.54           O  
ATOM   3255  N   ASN A 212       3.560 -22.607  33.018  1.00 52.39           N  
ATOM   3256  H   ASN A 212       4.390 -22.068  33.221  1.00 52.39           H  
ATOM   3257  CA  ASN A 212       3.483 -23.956  33.614  1.00 52.39           C  
ATOM   3258  HA  ASN A 212       3.120 -24.645  32.851  1.00 52.39           H  
ATOM   3259  C   ASN A 212       2.491 -24.072  34.798  1.00 52.39           C  
ATOM   3260  CB  ASN A 212       4.902 -24.399  34.046  1.00 52.39           C  
ATOM   3261  HB2 ASN A 212       4.836 -25.331  34.609  1.00 52.39           H  
ATOM   3262  HB3 ASN A 212       5.332 -23.644  34.705  1.00 52.39           H  
ATOM   3263  O   ASN A 212       2.652 -24.939  35.656  1.00 52.39           O  
ATOM   3264  CG  ASN A 212       5.861 -24.678  32.907  1.00 52.39           C  
ATOM   3265  ND2 ASN A 212       7.135 -24.797  33.203  1.00 52.39           N  
ATOM   3266 HD21 ASN A 212       7.749 -24.992  32.425  1.00 52.39           H  
ATOM   3267 HD22 ASN A 212       7.451 -24.720  34.159  1.00 52.39           H  
ATOM   3268  OD1 ASN A 212       5.503 -24.805  31.752  1.00 52.39           O  
ATOM   3269  N   VAL A 213       1.503 -23.182  34.892  1.00 45.88           N  
ATOM   3270  H   VAL A 213       1.317 -22.599  34.088  1.00 45.88           H  
ATOM   3271  CA  VAL A 213       0.537 -23.130  36.002  1.00 45.88           C  
ATOM   3272  HA  VAL A 213       0.856 -23.843  36.762  1.00 45.88           H  
ATOM   3273  C   VAL A 213      -0.832 -23.612  35.535  1.00 45.88           C  
ATOM   3274  CB  VAL A 213       0.452 -21.740  36.683  1.00 45.88           C  
ATOM   3275  HB  VAL A 213      -0.590 -21.423  36.710  1.00 45.88           H  
ATOM   3276  O   VAL A 213      -1.232 -23.365  34.400  1.00 45.88           O  
ATOM   3277  CG1 VAL A 213       0.938 -21.847  38.134  1.00 45.88           C  
ATOM   3278 HG11 VAL A 213       0.846 -20.879  38.626  1.00 45.88           H  
ATOM   3279 HG12 VAL A 213       0.326 -22.568  38.676  1.00 45.88           H  
ATOM   3280 HG13 VAL A 213       1.980 -22.166  38.158  1.00 45.88           H  
ATOM   3281  CG2 VAL A 213       1.256 -20.625  35.994  1.00 45.88           C  
ATOM   3282 HG21 VAL A 213       1.109 -19.685  36.526  1.00 45.88           H  
ATOM   3283 HG22 VAL A 213       0.903 -20.494  34.971  1.00 45.88           H  
ATOM   3284 HG23 VAL A 213       2.320 -20.864  35.991  1.00 45.88           H  
ATOM   3285  N   THR A 214      -1.551 -24.317  36.412  1.00 52.31           N  
ATOM   3286  H   THR A 214      -1.192 -24.462  37.345  1.00 52.31           H  
ATOM   3287  CA  THR A 214      -2.894 -24.847  36.140  1.00 52.31           C  
ATOM   3288  HA  THR A 214      -2.827 -25.524  35.288  1.00 52.31           H  
ATOM   3289  C   THR A 214      -3.863 -23.726  35.772  1.00 52.31           C  
ATOM   3290  CB  THR A 214      -3.437 -25.640  37.339  1.00 52.31           C  
ATOM   3291  HB  THR A 214      -4.525 -25.681  37.292  1.00 52.31           H  
ATOM   3292  O   THR A 214      -4.042 -22.772  36.526  1.00 52.31           O  
ATOM   3293  CG2 THR A 214      -2.898 -27.070  37.343  1.00 52.31           C  
ATOM   3294 HG21 THR A 214      -1.809 -27.061  37.386  1.00 52.31           H  
ATOM   3295 HG22 THR A 214      -3.287 -27.598  38.214  1.00 52.31           H  
ATOM   3296 HG23 THR A 214      -3.224 -27.590  36.442  1.00 52.31           H  
ATOM   3297  OG1 THR A 214      -3.037 -25.031  38.548  1.00 52.31           O  
ATOM   3298  HG1 THR A 214      -3.491 -24.185  38.584  1.00 52.31           H  
ATOM   3299  N   TRP A 215      -4.452 -23.860  34.587  1.00 55.85           N  
ATOM   3300  H   TRP A 215      -4.230 -24.687  34.051  1.00 55.85           H  
ATOM   3301  CA  TRP A 215      -5.362 -22.912  33.952  1.00 55.85           C  
ATOM   3302  HA  TRP A 215      -4.886 -21.931  33.957  1.00 55.85           H  
ATOM   3303  C   TRP A 215      -6.724 -22.829  34.674  1.00 55.85           C  
ATOM   3304  CB  TRP A 215      -5.533 -23.394  32.499  1.00 55.85           C  
ATOM   3305  HB2 TRP A 215      -4.562 -23.705  32.113  1.00 55.85           H  
ATOM   3306  HB3 TRP A 215      -6.182 -24.270  32.486  1.00 55.85           H  
ATOM   3307  O   TRP A 215      -7.165 -23.857  35.194  1.00 55.85           O  
ATOM   3308  CG  TRP A 215      -6.071 -22.380  31.550  1.00 55.85           C  
ATOM   3309  CD1 TRP A 215      -5.329 -21.423  30.952  1.00 55.85           C  
ATOM   3310  HD1 TRP A 215      -4.263 -21.302  31.080  1.00 55.85           H  
ATOM   3311  CD2 TRP A 215      -7.455 -22.121  31.166  1.00 55.85           C  
ATOM   3312  CE2 TRP A 215      -7.481 -20.903  30.426  1.00 55.85           C  
ATOM   3313  CE3 TRP A 215      -8.697 -22.735  31.444  1.00 55.85           C  
ATOM   3314  HE3 TRP A 215      -8.716 -23.650  32.017  1.00 55.85           H  
ATOM   3315  NE1 TRP A 215      -6.156 -20.559  30.268  1.00 55.85           N  
ATOM   3316  HE1 TRP A 215      -5.821 -19.693  29.870  1.00 55.85           H  
ATOM   3317  CH2 TRP A 215      -9.901 -20.927  30.330  1.00 55.85           C  
ATOM   3318  HH2 TRP A 215     -10.835 -20.470  30.040  1.00 55.85           H  
ATOM   3319  CZ2 TRP A 215      -8.683 -20.274  30.076  1.00 55.85           C  
ATOM   3320  HZ2 TRP A 215      -8.671 -19.302  29.604  1.00 55.85           H  
ATOM   3321  CZ3 TRP A 215      -9.905 -22.161  31.002  1.00 55.85           C  
ATOM   3322  HZ3 TRP A 215     -10.842 -22.652  31.220  1.00 55.85           H  
ATOM   3323  N   PRO A 216      -7.437 -21.679  34.648  1.00 48.59           N  
ATOM   3324  CA  PRO A 216      -7.018 -20.356  34.163  1.00 48.59           C  
ATOM   3325  HA  PRO A 216      -6.390 -20.440  33.276  1.00 48.59           H  
ATOM   3326  C   PRO A 216      -6.252 -19.547  35.227  1.00 48.59           C  
ATOM   3327  CB  PRO A 216      -8.323 -19.657  33.765  1.00 48.59           C  
ATOM   3328  HB2 PRO A 216      -8.254 -18.573  33.854  1.00 48.59           H  
ATOM   3329  HB3 PRO A 216      -8.593 -19.932  32.746  1.00 48.59           H  
ATOM   3330  O   PRO A 216      -6.639 -19.532  36.393  1.00 48.59           O  
ATOM   3331  CG  PRO A 216      -9.359 -20.241  34.725  1.00 48.59           C  
ATOM   3332  HG2 PRO A 216      -9.372 -19.658  35.646  1.00 48.59           H  
ATOM   3333  HG3 PRO A 216     -10.353 -20.264  34.278  1.00 48.59           H  
ATOM   3334  CD  PRO A 216      -8.844 -21.649  35.025  1.00 48.59           C  
ATOM   3335  HD2 PRO A 216      -9.390 -22.376  34.423  1.00 48.59           H  
ATOM   3336  HD3 PRO A 216      -8.966 -21.881  36.083  1.00 48.59           H  
ATOM   3337  N   ASN A 217      -5.193 -18.832  34.819  1.00 66.04           N  
ATOM   3338  H   ASN A 217      -4.978 -18.819  33.832  1.00 66.04           H  
ATOM   3339  CA  ASN A 217      -4.484 -17.859  35.668  1.00 66.04           C  
ATOM   3340  HA  ASN A 217      -4.887 -17.933  36.678  1.00 66.04           H  
ATOM   3341  C   ASN A 217      -4.752 -16.408  35.215  1.00 66.04           C  
ATOM   3342  CB  ASN A 217      -2.976 -18.209  35.766  1.00 66.04           C  
ATOM   3343  HB2 ASN A 217      -2.850 -19.291  35.823  1.00 66.04           H  
ATOM   3344  HB3 ASN A 217      -2.593 -17.785  36.694  1.00 66.04           H  
ATOM   3345  O   ASN A 217      -5.321 -16.174  34.146  1.00 66.04           O  
ATOM   3346  CG  ASN A 217      -2.115 -17.672  34.630  1.00 66.04           C  
ATOM   3347  ND2 ASN A 217      -0.823 -17.569  34.826  1.00 66.04           N  
ATOM   3348 HD21 ASN A 217      -0.411 -17.751  35.730  1.00 66.04           H  
ATOM   3349 HD22 ASN A 217      -0.290 -17.078  34.123  1.00 66.04           H  
ATOM   3350  OD1 ASN A 217      -2.596 -17.313  33.569  1.00 66.04           O  
ATOM   3351  N   GLU A 218      -4.297 -15.430  36.008  1.00 54.61           N  
ATOM   3352  H   GLU A 218      -3.844 -15.676  36.876  1.00 54.61           H  
ATOM   3353  CA  GLU A 218      -4.467 -13.994  35.721  1.00 54.61           C  
ATOM   3354  HA  GLU A 218      -5.534 -13.778  35.665  1.00 54.61           H  
ATOM   3355  C   GLU A 218      -3.851 -13.538  34.385  1.00 54.61           C  
ATOM   3356  CB  GLU A 218      -3.859 -13.145  36.852  1.00 54.61           C  
ATOM   3357  HB2 GLU A 218      -2.783 -13.318  36.901  1.00 54.61           H  
ATOM   3358  HB3 GLU A 218      -4.029 -12.100  36.596  1.00 54.61           H  
ATOM   3359  O   GLU A 218      -4.258 -12.506  33.848  1.00 54.61           O  
ATOM   3360  CG  GLU A 218      -4.477 -13.423  38.232  1.00 54.61           C  
ATOM   3361  HG2 GLU A 218      -4.160 -14.410  38.570  1.00 54.61           H  
ATOM   3362  HG3 GLU A 218      -5.562 -13.434  38.124  1.00 54.61           H  
ATOM   3363  CD  GLU A 218      -4.109 -12.371  39.296  1.00 54.61           C  
ATOM   3364  OE1 GLU A 218      -4.473 -12.597  40.469  1.00 54.61           O  
ATOM   3365  OE2 GLU A 218      -3.550 -11.298  38.943  1.00 54.61           O  
ATOM   3366  N   ASP A 219      -2.923 -14.327  33.838  1.00 58.62           N  
ATOM   3367  H   ASP A 219      -2.670 -15.170  34.333  1.00 58.62           H  
ATOM   3368  CA  ASP A 219      -2.184 -14.053  32.603  1.00 58.62           C  
ATOM   3369  HA  ASP A 219      -2.245 -12.985  32.395  1.00 58.62           H  
ATOM   3370  C   ASP A 219      -2.771 -14.794  31.387  1.00 58.62           C  
ATOM   3371  CB  ASP A 219      -0.698 -14.401  32.792  1.00 58.62           C  
ATOM   3372  HB2 ASP A 219      -0.135 -14.020  31.940  1.00 58.62           H  
ATOM   3373  HB3 ASP A 219      -0.593 -15.486  32.799  1.00 58.62           H  
ATOM   3374  O   ASP A 219      -2.146 -14.877  30.332  1.00 58.62           O  
ATOM   3375  CG  ASP A 219      -0.077 -13.834  34.073  1.00 58.62           C  
ATOM   3376  OD1 ASP A 219      -0.420 -12.691  34.456  1.00 58.62           O  
ATOM   3377  OD2 ASP A 219       0.738 -14.576  34.667  1.00 58.62           O  
ATOM   3378  N   SER A 220      -3.962 -15.383  31.521  1.00 59.03           N  
ATOM   3379  H   SER A 220      -4.418 -15.317  32.419  1.00 59.03           H  
ATOM   3380  CA  SER A 220      -4.636 -16.084  30.427  1.00 59.03           C  
ATOM   3381  HA  SER A 220      -3.879 -16.560  29.803  1.00 59.03           H  
ATOM   3382  C   SER A 220      -5.419 -15.119  29.531  1.00 59.03           C  
ATOM   3383  CB  SER A 220      -5.522 -17.191  30.993  1.00 59.03           C  
ATOM   3384  HB2 SER A 220      -6.057 -17.684  30.181  1.00 59.03           H  
ATOM   3385  HB3 SER A 220      -6.245 -16.761  31.687  1.00 59.03           H  
ATOM   3386  O   SER A 220      -6.015 -14.145  30.003  1.00 59.03           O  
ATOM   3387  OG  SER A 220      -4.713 -18.135  31.674  1.00 59.03           O  
ATOM   3388  HG  SER A 220      -4.099 -17.640  32.222  1.00 59.03           H  
ATOM   3389  N   PHE A 221      -5.463 -15.422  28.229  1.00 59.25           N  
ATOM   3390  H   PHE A 221      -4.931 -16.213  27.897  1.00 59.25           H  
ATOM   3391  CA  PHE A 221      -6.162 -14.624  27.221  1.00 59.25           C  
ATOM   3392  HA  PHE A 221      -6.705 -13.827  27.729  1.00 59.25           H  
ATOM   3393  C   PHE A 221      -7.176 -15.473  26.452  1.00 59.25           C  
ATOM   3394  CB  PHE A 221      -5.176 -13.952  26.250  1.00 59.25           C  
ATOM   3395  HB2 PHE A 221      -4.952 -14.650  25.443  1.00 59.25           H  
ATOM   3396  HB3 PHE A 221      -5.663 -13.087  25.798  1.00 59.25           H  
ATOM   3397  O   PHE A 221      -6.893 -16.592  26.014  1.00 59.25           O  
ATOM   3398  CG  PHE A 221      -3.861 -13.518  26.866  1.00 59.25           C  
ATOM   3399  CD1 PHE A 221      -3.768 -12.320  27.600  1.00 59.25           C  
ATOM   3400  HD1 PHE A 221      -4.636 -11.689  27.722  1.00 59.25           H  
ATOM   3401  CD2 PHE A 221      -2.737 -14.356  26.744  1.00 59.25           C  
ATOM   3402  HD2 PHE A 221      -2.813 -15.292  26.212  1.00 59.25           H  
ATOM   3403  CE1 PHE A 221      -2.549 -11.962  28.205  1.00 59.25           C  
ATOM   3404  HE1 PHE A 221      -2.477 -11.058  28.792  1.00 59.25           H  
ATOM   3405  CE2 PHE A 221      -1.520 -13.994  27.344  1.00 59.25           C  
ATOM   3406  HE2 PHE A 221      -0.664 -14.649  27.276  1.00 59.25           H  
ATOM   3407  CZ  PHE A 221      -1.426 -12.799  28.075  1.00 59.25           C  
ATOM   3408  HZ  PHE A 221      -0.500 -12.540  28.567  1.00 59.25           H  
ATOM   3409  N   LEU A 222      -8.360 -14.909  26.242  1.00 61.64           N  
ATOM   3410  H   LEU A 222      -8.522 -13.994  26.639  1.00 61.64           H  
ATOM   3411  CA  LEU A 222      -9.357 -15.441  25.316  1.00 61.64           C  
ATOM   3412  HA  LEU A 222      -9.224 -16.517  25.212  1.00 61.64           H  
ATOM   3413  C   LEU A 222      -9.127 -14.815  23.941  1.00 61.64           C  
ATOM   3414  CB  LEU A 222     -10.757 -15.155  25.891  1.00 61.64           C  
ATOM   3415  HB2 LEU A 222     -11.384 -14.678  25.138  1.00 61.64           H  
ATOM   3416  HB3 LEU A 222     -10.671 -14.450  26.719  1.00 61.64           H  
ATOM   3417  O   LEU A 222      -9.114 -13.592  23.832  1.00 61.64           O  
ATOM   3418  CG  LEU A 222     -11.442 -16.435  26.396  1.00 61.64           C  
ATOM   3419  HG  LEU A 222     -10.700 -17.119  26.810  1.00 61.64           H  
ATOM   3420  CD1 LEU A 222     -12.453 -16.113  27.495  1.00 61.64           C  
ATOM   3421 HD11 LEU A 222     -13.207 -15.418  27.126  1.00 61.64           H  
ATOM   3422 HD12 LEU A 222     -11.940 -15.664  28.345  1.00 61.64           H  
ATOM   3423 HD13 LEU A 222     -12.940 -17.029  27.829  1.00 61.64           H  
ATOM   3424  CD2 LEU A 222     -12.185 -17.109  25.249  1.00 61.64           C  
ATOM   3425 HD21 LEU A 222     -12.948 -16.421  24.887  1.00 61.64           H  
ATOM   3426 HD22 LEU A 222     -11.492 -17.352  24.443  1.00 61.64           H  
ATOM   3427 HD23 LEU A 222     -12.657 -18.026  25.600  1.00 61.64           H  
ATOM   3428  N   ILE A 223      -8.940 -15.639  22.913  1.00 56.96           N  
ATOM   3429  H   ILE A 223      -8.993 -16.634  23.079  1.00 56.96           H  
ATOM   3430  CA  ILE A 223      -8.762 -15.217  21.524  1.00 56.96           C  
ATOM   3431  HA  ILE A 223      -8.648 -14.133  21.501  1.00 56.96           H  
ATOM   3432  C   ILE A 223     -10.014 -15.589  20.733  1.00 56.96           C  
ATOM   3433  CB  ILE A 223      -7.475 -15.793  20.898  1.00 56.96           C  
ATOM   3434  HB  ILE A 223      -7.551 -16.880  20.893  1.00 56.96           H  
ATOM   3435  O   ILE A 223     -10.295 -16.758  20.488  1.00 56.96           O  
ATOM   3436  CG1 ILE A 223      -6.242 -15.433  21.751  1.00 56.96           C  
ATOM   3437 HG12 ILE A 223      -6.317 -15.941  22.712  1.00 56.96           H  
ATOM   3438 HG13 ILE A 223      -6.248 -14.358  21.934  1.00 56.96           H  
ATOM   3439  CG2 ILE A 223      -7.332 -15.293  19.447  1.00 56.96           C  
ATOM   3440 HG21 ILE A 223      -8.211 -15.552  18.858  1.00 56.96           H  
ATOM   3441 HG22 ILE A 223      -7.195 -14.211  19.442  1.00 56.96           H  
ATOM   3442 HG23 ILE A 223      -6.478 -15.772  18.966  1.00 56.96           H  
ATOM   3443  CD1 ILE A 223      -4.896 -15.821  21.127  1.00 56.96           C  
ATOM   3444 HD11 ILE A 223      -4.937 -16.849  20.766  1.00 56.96           H  
ATOM   3445 HD12 ILE A 223      -4.110 -15.727  21.876  1.00 56.96           H  
ATOM   3446 HD13 ILE A 223      -4.662 -15.156  20.296  1.00 56.96           H  
ATOM   3447  N   LEU A 224     -10.767 -14.585  20.301  1.00 53.42           N  
ATOM   3448  H   LEU A 224     -10.478 -13.648  20.543  1.00 53.42           H  
ATOM   3449  CA  LEU A 224     -11.842 -14.762  19.326  1.00 53.42           C  
ATOM   3450  HA  LEU A 224     -12.202 -15.791  19.345  1.00 53.42           H  
ATOM   3451  C   LEU A 224     -11.284 -14.514  17.931  1.00 53.42           C  
ATOM   3452  CB  LEU A 224     -13.012 -13.824  19.682  1.00 53.42           C  
ATOM   3453  HB2 LEU A 224     -13.496 -13.470  18.771  1.00 53.42           H  
ATOM   3454  HB3 LEU A 224     -12.624 -12.951  20.206  1.00 53.42           H  
ATOM   3455  O   LEU A 224     -10.911 -13.383  17.615  1.00 53.42           O  
ATOM   3456  CG  LEU A 224     -14.048 -14.550  20.555  1.00 53.42           C  
ATOM   3457  HG  LEU A 224     -13.531 -15.337  21.103  1.00 53.42           H  
ATOM   3458  CD1 LEU A 224     -14.680 -13.640  21.603  1.00 53.42           C  
ATOM   3459 HD11 LEU A 224     -13.911 -13.307  22.301  1.00 53.42           H  
ATOM   3460 HD12 LEU A 224     -15.149 -12.779  21.127  1.00 53.42           H  
ATOM   3461 HD13 LEU A 224     -15.429 -14.195  22.167  1.00 53.42           H  
ATOM   3462  CD2 LEU A 224     -15.153 -15.161  19.688  1.00 53.42           C  
ATOM   3463 HD21 LEU A 224     -15.688 -14.377  19.153  1.00 53.42           H  
ATOM   3464 HD22 LEU A 224     -14.714 -15.857  18.973  1.00 53.42           H  
ATOM   3465 HD23 LEU A 224     -15.857 -15.705  20.318  1.00 53.42           H  
ATOM   3466  N   GLU A 225     -11.243 -15.560  17.107  1.00 47.73           N  
ATOM   3467  H   GLU A 225     -11.563 -16.461  17.430  1.00 47.73           H  
ATOM   3468  CA  GLU A 225     -10.931 -15.440  15.689  1.00 47.73           C  
ATOM   3469  HA  GLU A 225     -10.352 -14.530  15.534  1.00 47.73           H  
ATOM   3470  C   GLU A 225     -12.231 -15.338  14.884  1.00 47.73           C  
ATOM   3471  CB  GLU A 225     -10.056 -16.602  15.205  1.00 47.73           C  
ATOM   3472  HB2 GLU A 225      -9.240 -16.763  15.908  1.00 47.73           H  
ATOM   3473  HB3 GLU A 225     -10.672 -17.500  15.145  1.00 47.73           H  
ATOM   3474  O   GLU A 225     -13.063 -16.251  14.858  1.00 47.73           O  
ATOM   3475  CG  GLU A 225      -9.471 -16.276  13.819  1.00 47.73           C  
ATOM   3476  HG2 GLU A 225      -8.797 -15.425  13.917  1.00 47.73           H  
ATOM   3477  HG3 GLU A 225     -10.282 -15.972  13.157  1.00 47.73           H  
ATOM   3478  CD  GLU A 225      -8.728 -17.443  13.155  1.00 47.73           C  
ATOM   3479  OE1 GLU A 225      -8.427 -17.287  11.950  1.00 47.73           O  
ATOM   3480  OE2 GLU A 225      -8.525 -18.486  13.812  1.00 47.73           O  
ATOM   3481  N   ALA A 226     -12.409 -14.211  14.201  1.00 46.77           N  
ATOM   3482  H   ALA A 226     -11.703 -13.492  14.275  1.00 46.77           H  
ATOM   3483  CA  ALA A 226     -13.495 -14.017  13.252  1.00 46.77           C  
ATOM   3484  HA  ALA A 226     -13.843 -14.990  12.906  1.00 46.77           H  
ATOM   3485  C   ALA A 226     -12.983 -13.230  12.043  1.00 46.77           C  
ATOM   3486  CB  ALA A 226     -14.664 -13.311  13.952  1.00 46.77           C  
ATOM   3487  HB1 ALA A 226     -14.936 -13.858  14.854  1.00 46.77           H  
ATOM   3488  HB2 ALA A 226     -14.365 -12.302  14.236  1.00 46.77           H  
ATOM   3489  HB3 ALA A 226     -15.523 -13.259  13.282  1.00 46.77           H  
ATOM   3490  O   ALA A 226     -12.456 -12.130  12.190  1.00 46.77           O  
ATOM   3491  N   LYS A 227     -13.163 -13.784  10.836  1.00 51.94           N  
ATOM   3492  H   LYS A 227     -13.561 -14.712  10.812  1.00 51.94           H  
ATOM   3493  CA  LYS A 227     -12.784 -13.149   9.556  1.00 51.94           C  
ATOM   3494  HA  LYS A 227     -12.874 -13.901   8.772  1.00 51.94           H  
ATOM   3495  C   LYS A 227     -11.310 -12.696   9.479  1.00 51.94           C  
ATOM   3496  CB  LYS A 227     -13.755 -12.000   9.209  1.00 51.94           C  
ATOM   3497  HB2 LYS A 227     -13.701 -11.226   9.975  1.00 51.94           H  
ATOM   3498  HB3 LYS A 227     -13.425 -11.558   8.269  1.00 51.94           H  
ATOM   3499  O   LYS A 227     -11.030 -11.613   8.976  1.00 51.94           O  
ATOM   3500  CG  LYS A 227     -15.214 -12.436   9.029  1.00 51.94           C  
ATOM   3501  HG2 LYS A 227     -15.245 -13.302   8.367  1.00 51.94           H  
ATOM   3502  HG3 LYS A 227     -15.641 -12.720   9.991  1.00 51.94           H  
ATOM   3503  CD  LYS A 227     -16.041 -11.298   8.412  1.00 51.94           C  
ATOM   3504  HD2 LYS A 227     -15.501 -10.882   7.561  1.00 51.94           H  
ATOM   3505  HD3 LYS A 227     -16.184 -10.515   9.156  1.00 51.94           H  
ATOM   3506  CE  LYS A 227     -17.395 -11.828   7.926  1.00 51.94           C  
ATOM   3507  HE2 LYS A 227     -17.213 -12.653   7.238  1.00 51.94           H  
ATOM   3508  HE3 LYS A 227     -17.947 -12.224   8.778  1.00 51.94           H  
ATOM   3509  NZ  LYS A 227     -18.187 -10.777   7.238  1.00 51.94           N  
ATOM   3510  HZ1 LYS A 227     -18.408 -10.021   7.870  1.00 51.94           H  
ATOM   3511  HZ2 LYS A 227     -19.043 -11.169   6.874  1.00 51.94           H  
ATOM   3512  HZ3 LYS A 227     -17.668 -10.405   6.455  1.00 51.94           H  
ATOM   3513  N   GLY A 228     -10.374 -13.517   9.959  1.00 48.79           N  
ATOM   3514  H   GLY A 228     -10.649 -14.394  10.379  1.00 48.79           H  
ATOM   3515  CA  GLY A 228      -8.934 -13.225   9.879  1.00 48.79           C  
ATOM   3516  HA2 GLY A 228      -8.381 -14.137  10.103  1.00 48.79           H  
ATOM   3517  HA3 GLY A 228      -8.681 -12.910   8.867  1.00 48.79           H  
ATOM   3518  C   GLY A 228      -8.443 -12.142  10.847  1.00 48.79           C  
ATOM   3519  O   GLY A 228      -7.315 -11.677  10.712  1.00 48.79           O  
ATOM   3520  N   ALA A 229      -9.272 -11.742  11.815  1.00 43.18           N  
ATOM   3521  H   ALA A 229     -10.200 -12.138  11.857  1.00 43.18           H  
ATOM   3522  CA  ALA A 229      -8.893 -10.856  12.906  1.00 43.18           C  
ATOM   3523  HA  ALA A 229      -7.860 -10.537  12.771  1.00 43.18           H  
ATOM   3524  C   ALA A 229      -8.982 -11.593  14.250  1.00 43.18           C  
ATOM   3525  CB  ALA A 229      -9.776  -9.604  12.865  1.00 43.18           C  
ATOM   3526  HB1 ALA A 229     -10.821  -9.884  12.994  1.00 43.18           H  
ATOM   3527  HB2 ALA A 229      -9.653  -9.102  11.905  1.00 43.18           H  
ATOM   3528  HB3 ALA A 229      -9.485  -8.923  13.664  1.00 43.18           H  
ATOM   3529  O   ALA A 229      -9.923 -12.356  14.489  1.00 43.18           O  
ATOM   3530  N   TYR A 230      -8.012 -11.321  15.124  1.00 54.51           N  
ATOM   3531  H   TYR A 230      -7.297 -10.660  14.856  1.00 54.51           H  
ATOM   3532  CA  TYR A 230      -7.920 -11.870  16.475  1.00 54.51           C  
ATOM   3533  HA  TYR A 230      -8.619 -12.699  16.582  1.00 54.51           H  
ATOM   3534  C   TYR A 230      -8.273 -10.782  17.489  1.00 54.51           C  
ATOM   3535  CB  TYR A 230      -6.502 -12.407  16.725  1.00 54.51           C  
ATOM   3536  HB2 TYR A 230      -6.467 -12.859  17.716  1.00 54.51           H  
ATOM   3537  HB3 TYR A 230      -5.804 -11.569  16.733  1.00 54.51           H  
ATOM   3538  O   TYR A 230      -7.689  -9.700  17.457  1.00 54.51           O  
ATOM   3539  CG  TYR A 230      -6.025 -13.424  15.707  1.00 54.51           C  
ATOM   3540  CD1 TYR A 230      -6.399 -14.777  15.823  1.00 54.51           C  
ATOM   3541  HD1 TYR A 230      -7.036 -15.102  16.633  1.00 54.51           H  
ATOM   3542  CD2 TYR A 230      -5.224 -13.007  14.625  1.00 54.51           C  
ATOM   3543  HD2 TYR A 230      -4.938 -11.969  14.531  1.00 54.51           H  
ATOM   3544  CE1 TYR A 230      -5.958 -15.715  14.870  1.00 54.51           C  
ATOM   3545  HE1 TYR A 230      -6.249 -16.753  14.937  1.00 54.51           H  
ATOM   3546  CE2 TYR A 230      -4.797 -13.938  13.661  1.00 54.51           C  
ATOM   3547  HE2 TYR A 230      -4.188 -13.616  12.829  1.00 54.51           H  
ATOM   3548  OH  TYR A 230      -4.728 -16.201  12.872  1.00 54.51           O  
ATOM   3549  HH  TYR A 230      -4.286 -15.786  12.128  1.00 54.51           H  
ATOM   3550  CZ  TYR A 230      -5.158 -15.297  13.788  1.00 54.51           C  
ATOM   3551  N   ASN A 231      -9.201 -11.066  18.401  1.00 56.68           N  
ATOM   3552  H   ASN A 231      -9.678 -11.954  18.340  1.00 56.68           H  
ATOM   3553  CA  ASN A 231      -9.457 -10.214  19.565  1.00 56.68           C  
ATOM   3554  HA  ASN A 231      -8.881  -9.292  19.490  1.00 56.68           H  
ATOM   3555  C   ASN A 231      -9.009 -10.937  20.831  1.00 56.68           C  
ATOM   3556  CB  ASN A 231     -10.940  -9.829  19.631  1.00 56.68           C  
ATOM   3557  HB2 ASN A 231     -11.558 -10.726  19.580  1.00 56.68           H  
ATOM   3558  HB3 ASN A 231     -11.136  -9.332  20.581  1.00 56.68           H  
ATOM   3559  O   ASN A 231      -9.497 -12.033  21.099  1.00 56.68           O  
ATOM   3560  CG  ASN A 231     -11.317  -8.866  18.528  1.00 56.68           C  
ATOM   3561  ND2 ASN A 231     -12.068  -9.311  17.549  1.00 56.68           N  
ATOM   3562 HD21 ASN A 231     -12.245 -10.302  17.476  1.00 56.68           H  
ATOM   3563 HD22 ASN A 231     -12.200  -8.671  16.778  1.00 56.68           H  
ATOM   3564  OD1 ASN A 231     -10.949  -7.706  18.524  1.00 56.68           O  
ATOM   3565  N   THR A 232      -8.102 -10.321  21.590  1.00 50.08           N  
ATOM   3566  H   THR A 232      -7.741  -9.423  21.302  1.00 50.08           H  
ATOM   3567  CA  THR A 232      -7.579 -10.831  22.862  1.00 50.08           C  
ATOM   3568  HA  THR A 232      -7.749 -11.906  22.912  1.00 50.08           H  
ATOM   3569  C   THR A 232      -8.296 -10.171  24.039  1.00 50.08           C  
ATOM   3570  CB  THR A 232      -6.060 -10.612  22.976  1.00 50.08           C  
ATOM   3571  HB  THR A 232      -5.751 -10.757  24.011  1.00 50.08           H  
ATOM   3572  O   THR A 232      -8.353  -8.947  24.144  1.00 50.08           O  
ATOM   3573  CG2 THR A 232      -5.265 -11.571  22.093  1.00 50.08           C  
ATOM   3574 HG21 THR A 232      -5.291 -12.562  22.545  1.00 50.08           H  
ATOM   3575 HG22 THR A 232      -5.679 -11.602  21.086  1.00 50.08           H  
ATOM   3576 HG23 THR A 232      -4.223 -11.255  22.045  1.00 50.08           H  
ATOM   3577  OG1 THR A 232      -5.703  -9.312  22.571  1.00 50.08           O  
ATOM   3578  HG1 THR A 232      -4.775  -9.177  22.776  1.00 50.08           H  
ATOM   3579  N   PHE A 233      -8.834 -10.977  24.953  1.00 55.93           N  
ATOM   3580  H   PHE A 233      -8.842 -11.969  24.764  1.00 55.93           H  
ATOM   3581  CA  PHE A 233      -9.478 -10.499  26.178  1.00 55.93           C  
ATOM   3582  HA  PHE A 233      -9.536  -9.411  26.149  1.00 55.93           H  
ATOM   3583  C   PHE A 233      -8.668 -10.939  27.403  1.00 55.93           C  
ATOM   3584  CB  PHE A 233     -10.924 -11.005  26.248  1.00 55.93           C  
ATOM   3585  HB2 PHE A 233     -10.926 -12.095  26.232  1.00 55.93           H  
ATOM   3586  HB3 PHE A 233     -11.360 -10.690  27.196  1.00 55.93           H  
ATOM   3587  O   PHE A 233      -8.521 -12.149  27.607  1.00 55.93           O  
ATOM   3588  CG  PHE A 233     -11.797 -10.493  25.120  1.00 55.93           C  
ATOM   3589  CD1 PHE A 233     -12.455  -9.255  25.238  1.00 55.93           C  
ATOM   3590  HD1 PHE A 233     -12.349  -8.671  26.140  1.00 55.93           H  
ATOM   3591  CD2 PHE A 233     -11.918 -11.238  23.932  1.00 55.93           C  
ATOM   3592  HD2 PHE A 233     -11.391 -12.175  23.822  1.00 55.93           H  
ATOM   3593  CE1 PHE A 233     -13.241  -8.769  24.177  1.00 55.93           C  
ATOM   3594  HE1 PHE A 233     -13.740  -7.816  24.268  1.00 55.93           H  
ATOM   3595  CE2 PHE A 233     -12.695 -10.747  22.869  1.00 55.93           C  
ATOM   3596  HE2 PHE A 233     -12.762 -11.310  21.950  1.00 55.93           H  
ATOM   3597  CZ  PHE A 233     -13.362  -9.517  22.993  1.00 55.93           C  
ATOM   3598  HZ  PHE A 233     -13.955  -9.140  22.173  1.00 55.93           H  
ATOM   3599  N   PRO A 234      -8.151 -10.006  28.229  1.00 51.99           N  
ATOM   3600  CA  PRO A 234      -7.499 -10.363  29.483  1.00 51.99           C  
ATOM   3601  HA  PRO A 234      -6.741 -11.125  29.304  1.00 51.99           H  
ATOM   3602  C   PRO A 234      -8.536 -10.918  30.467  1.00 51.99           C  
ATOM   3603  CB  PRO A 234      -6.809  -9.086  29.977  1.00 51.99           C  
ATOM   3604  HB2 PRO A 234      -5.785  -9.068  29.601  1.00 51.99           H  
ATOM   3605  HB3 PRO A 234      -6.808  -9.013  31.064  1.00 51.99           H  
ATOM   3606  O   PRO A 234      -9.509 -10.243  30.818  1.00 51.99           O  
ATOM   3607  CG  PRO A 234      -7.602  -7.952  29.326  1.00 51.99           C  
ATOM   3608  HG2 PRO A 234      -6.979  -7.078  29.136  1.00 51.99           H  
ATOM   3609  HG3 PRO A 234      -8.444  -7.684  29.964  1.00 51.99           H  
ATOM   3610  CD  PRO A 234      -8.131  -8.561  28.028  1.00 51.99           C  
ATOM   3611  HD2 PRO A 234      -7.459  -8.321  27.204  1.00 51.99           H  
ATOM   3612  HD3 PRO A 234      -9.128  -8.171  27.825  1.00 51.99           H  
ATOM   3613  N   VAL A 235      -8.314 -12.149  30.942  1.00 55.10           N  
ATOM   3614  H   VAL A 235      -7.511 -12.655  30.598  1.00 55.10           H  
ATOM   3615  CA  VAL A 235      -9.240 -12.879  31.833  1.00 55.10           C  
ATOM   3616  HA  VAL A 235     -10.208 -12.951  31.337  1.00 55.10           H  
ATOM   3617  C   VAL A 235      -9.492 -12.137  33.154  1.00 55.10           C  
ATOM   3618  CB  VAL A 235      -8.717 -14.318  32.050  1.00 55.10           C  
ATOM   3619  HB  VAL A 235      -7.658 -14.278  32.307  1.00 55.10           H  
ATOM   3620  O   VAL A 235     -10.551 -12.297  33.764  1.00 55.10           O  
ATOM   3621  CG1 VAL A 235      -9.450 -15.098  33.147  1.00 55.10           C  
ATOM   3622 HG11 VAL A 235      -9.227 -14.670  34.124  1.00 55.10           H  
ATOM   3623 HG12 VAL A 235     -10.526 -15.082  32.975  1.00 55.10           H  
ATOM   3624 HG13 VAL A 235      -9.101 -16.131  33.161  1.00 55.10           H  
ATOM   3625  CG2 VAL A 235      -8.893 -15.127  30.755  1.00 55.10           C  
ATOM   3626 HG21 VAL A 235      -8.398 -16.092  30.855  1.00 55.10           H  
ATOM   3627 HG22 VAL A 235      -8.466 -14.600  29.901  1.00 55.10           H  
ATOM   3628 HG23 VAL A 235      -9.953 -15.290  30.558  1.00 55.10           H  
ATOM   3629  N   LYS A 236      -8.592 -11.223  33.543  1.00 50.62           N  
ATOM   3630  H   LYS A 236      -7.737 -11.176  33.007  1.00 50.62           H  
ATOM   3631  CA  LYS A 236      -8.733 -10.333  34.709  1.00 50.62           C  
ATOM   3632  HA  LYS A 236      -8.720 -10.961  35.600  1.00 50.62           H  
ATOM   3633  C   LYS A 236     -10.069  -9.578  34.770  1.00 50.62           C  
ATOM   3634  CB  LYS A 236      -7.527  -9.365  34.754  1.00 50.62           C  
ATOM   3635  HB2 LYS A 236      -7.861  -8.335  34.626  1.00 50.62           H  
ATOM   3636  HB3 LYS A 236      -6.825  -9.597  33.954  1.00 50.62           H  
ATOM   3637  O   LYS A 236     -10.546  -9.289  35.862  1.00 50.62           O  
ATOM   3638  CG  LYS A 236      -6.798  -9.502  36.096  1.00 50.62           C  
ATOM   3639  HG2 LYS A 236      -7.458  -9.162  36.894  1.00 50.62           H  
ATOM   3640  HG3 LYS A 236      -6.574 -10.556  36.258  1.00 50.62           H  
ATOM   3641  CD  LYS A 236      -5.477  -8.722  36.156  1.00 50.62           C  
ATOM   3642  HD2 LYS A 236      -4.812  -9.101  35.380  1.00 50.62           H  
ATOM   3643  HD3 LYS A 236      -5.647  -7.655  36.012  1.00 50.62           H  
ATOM   3644  CE  LYS A 236      -4.879  -8.989  37.542  1.00 50.62           C  
ATOM   3645  HE2 LYS A 236      -5.302  -8.307  38.279  1.00 50.62           H  
ATOM   3646  HE3 LYS A 236      -5.179  -9.995  37.838  1.00 50.62           H  
ATOM   3647  NZ  LYS A 236      -3.402  -8.969  37.579  1.00 50.62           N  
ATOM   3648  HZ1 LYS A 236      -3.014  -9.422  36.764  1.00 50.62           H  
ATOM   3649  HZ2 LYS A 236      -3.001  -8.054  37.729  1.00 50.62           H  
ATOM   3650  HZ3 LYS A 236      -3.140  -9.602  38.321  1.00 50.62           H  
ATOM   3651  N   VAL A 237     -10.710  -9.311  33.627  1.00 48.05           N  
ATOM   3652  H   VAL A 237     -10.276  -9.603  32.764  1.00 48.05           H  
ATOM   3653  CA  VAL A 237     -11.994  -8.583  33.561  1.00 48.05           C  
ATOM   3654  HA  VAL A 237     -12.004  -7.852  34.369  1.00 48.05           H  
ATOM   3655  C   VAL A 237     -13.215  -9.494  33.808  1.00 48.05           C  
ATOM   3656  CB  VAL A 237     -12.091  -7.786  32.238  1.00 48.05           C  
ATOM   3657  HB  VAL A 237     -12.185  -8.486  31.407  1.00 48.05           H  
ATOM   3658  O   VAL A 237     -14.299  -9.000  34.098  1.00 48.05           O  
ATOM   3659  CG1 VAL A 237     -13.285  -6.820  32.206  1.00 48.05           C  
ATOM   3660 HG11 VAL A 237     -13.254  -6.216  31.299  1.00 48.05           H  
ATOM   3661 HG12 VAL A 237     -13.264  -6.167  33.078  1.00 48.05           H  
ATOM   3662 HG13 VAL A 237     -14.221  -7.378  32.198  1.00 48.05           H  
ATOM   3663  CG2 VAL A 237     -10.835  -6.926  32.011  1.00 48.05           C  
ATOM   3664 HG21 VAL A 237     -10.944  -6.341  31.098  1.00 48.05           H  
ATOM   3665 HG22 VAL A 237      -9.956  -7.559  31.890  1.00 48.05           H  
ATOM   3666 HG23 VAL A 237     -10.683  -6.253  32.855  1.00 48.05           H  
ATOM   3667  N   MET A 238     -13.061 -10.824  33.772  1.00 48.83           N  
ATOM   3668  H   MET A 238     -12.138 -11.192  33.593  1.00 48.83           H  
ATOM   3669  CA  MET A 238     -14.170 -11.795  33.883  1.00 48.83           C  
ATOM   3670  HA  MET A 238     -15.115 -11.255  33.930  1.00 48.83           H  
ATOM   3671  C   MET A 238     -14.127 -12.665  35.161  1.00 48.83           C  
ATOM   3672  CB  MET A 238     -14.214 -12.662  32.617  1.00 48.83           C  
ATOM   3673  HB2 MET A 238     -13.269 -13.195  32.502  1.00 48.83           H  
ATOM   3674  HB3 MET A 238     -15.013 -13.392  32.745  1.00 48.83           H  
ATOM   3675  O   MET A 238     -14.898 -13.617  35.315  1.00 48.83           O  
ATOM   3676  CG  MET A 238     -14.521 -11.879  31.335  1.00 48.83           C  
ATOM   3677  HG2 MET A 238     -15.445 -11.319  31.476  1.00 48.83           H  
ATOM   3678  HG3 MET A 238     -13.712 -11.175  31.144  1.00 48.83           H  
ATOM   3679  SD  MET A 238     -14.711 -12.954  29.885  1.00 48.83           S  
ATOM   3680  CE  MET A 238     -15.016 -11.733  28.586  1.00 48.83           C  
ATOM   3681  HE1 MET A 238     -15.917 -11.166  28.820  1.00 48.83           H  
ATOM   3682  HE2 MET A 238     -14.166 -11.055  28.511  1.00 48.83           H  
ATOM   3683  HE3 MET A 238     -15.152 -12.245  27.633  1.00 48.83           H  
ATOM   3684  N   HIS A 239     -13.231 -12.344  36.096  1.00 46.29           N  
ATOM   3685  H   HIS A 239     -12.682 -11.515  35.917  1.00 46.29           H  
ATOM   3686  CA  HIS A 239     -12.648 -13.307  37.038  1.00 46.29           C  
ATOM   3687  HA  HIS A 239     -12.328 -14.165  36.447  1.00 46.29           H  
ATOM   3688  C   HIS A 239     -13.576 -13.864  38.140  1.00 46.29           C  
ATOM   3689  CB  HIS A 239     -11.386 -12.668  37.643  1.00 46.29           C  
ATOM   3690  HB2 HIS A 239     -11.030 -11.864  36.998  1.00 46.29           H  
ATOM   3691  HB3 HIS A 239     -11.619 -12.228  38.613  1.00 46.29           H  
ATOM   3692  O   HIS A 239     -13.240 -14.878  38.751  1.00 46.29           O  
ATOM   3693  CG  HIS A 239     -10.251 -13.644  37.791  1.00 46.29           C  
ATOM   3694  CD2 HIS A 239      -9.252 -13.853  36.881  1.00 46.29           C  
ATOM   3695  HD2 HIS A 239      -9.135 -13.340  35.938  1.00 46.29           H  
ATOM   3696  ND1 HIS A 239     -10.021 -14.496  38.847  1.00 46.29           N  
ATOM   3697  HD1 HIS A 239     -10.601 -14.608  39.667  1.00 46.29           H  
ATOM   3698  CE1 HIS A 239      -8.908 -15.200  38.576  1.00 46.29           C  
ATOM   3699  HE1 HIS A 239      -8.477 -15.960  39.211  1.00 46.29           H  
ATOM   3700  NE2 HIS A 239      -8.406 -14.840  37.386  1.00 46.29           N  
ATOM   3701  N   ALA A 240     -14.735 -13.259  38.421  1.00 49.35           N  
ATOM   3702  H   ALA A 240     -14.990 -12.434  37.897  1.00 49.35           H  
ATOM   3703  CA  ALA A 240     -15.584 -13.714  39.533  1.00 49.35           C  
ATOM   3704  HA  ALA A 240     -14.944 -14.129  40.312  1.00 49.35           H  
ATOM   3705  C   ALA A 240     -16.566 -14.839  39.150  1.00 49.35           C  
ATOM   3706  CB  ALA A 240     -16.287 -12.504  40.154  1.00 49.35           C  
ATOM   3707  HB1 ALA A 240     -15.547 -11.778  40.489  1.00 49.35           H  
ATOM   3708  HB2 ALA A 240     -16.950 -12.036  39.426  1.00 49.35           H  
ATOM   3709  HB3 ALA A 240     -16.877 -12.828  41.012  1.00 49.35           H  
ATOM   3710  O   ALA A 240     -16.748 -15.779  39.922  1.00 49.35           O  
ATOM   3711  N   ASN A 241     -17.174 -14.777  37.959  1.00 45.73           N  
ATOM   3712  H   ASN A 241     -16.948 -14.011  37.341  1.00 45.73           H  
ATOM   3713  CA  ASN A 241     -18.196 -15.750  37.544  1.00 45.73           C  
ATOM   3714  HA  ASN A 241     -18.621 -16.223  38.428  1.00 45.73           H  
ATOM   3715  C   ASN A 241     -17.616 -16.912  36.729  1.00 45.73           C  
ATOM   3716  CB  ASN A 241     -19.340 -15.026  36.808  1.00 45.73           C  
ATOM   3717  HB2 ASN A 241     -18.944 -14.242  36.163  1.00 45.73           H  
ATOM   3718  HB3 ASN A 241     -19.857 -15.745  36.174  1.00 45.73           H  
ATOM   3719  O   ASN A 241     -17.983 -18.061  36.972  1.00 45.73           O  
ATOM   3720  CG  ASN A 241     -20.390 -14.445  37.744  1.00 45.73           C  
ATOM   3721  ND2 ASN A 241     -21.275 -13.628  37.225  1.00 45.73           N  
ATOM   3722 HD21 ASN A 241     -22.000 -13.295  37.845  1.00 45.73           H  
ATOM   3723 HD22 ASN A 241     -21.278 -13.438  36.233  1.00 45.73           H  
ATOM   3724  OD1 ASN A 241     -20.445 -14.716  38.934  1.00 45.73           O  
ATOM   3725  N   ILE A 242     -16.659 -16.645  35.833  1.00 46.15           N  
ATOM   3726  H   ILE A 242     -16.382 -15.686  35.675  1.00 46.15           H  
ATOM   3727  CA  ILE A 242     -16.075 -17.690  34.978  1.00 46.15           C  
ATOM   3728  HA  ILE A 242     -16.890 -18.275  34.553  1.00 46.15           H  
ATOM   3729  C   ILE A 242     -15.238 -18.670  35.803  1.00 46.15           C  
ATOM   3730  CB  ILE A 242     -15.292 -17.065  33.802  1.00 46.15           C  
ATOM   3731  HB  ILE A 242     -14.536 -16.386  34.197  1.00 46.15           H  
ATOM   3732  O   ILE A 242     -15.390 -19.874  35.646  1.00 46.15           O  
ATOM   3733  CG1 ILE A 242     -16.281 -16.254  32.931  1.00 46.15           C  
ATOM   3734 HG12 ILE A 242     -17.169 -16.854  32.732  1.00 46.15           H  
ATOM   3735 HG13 ILE A 242     -16.592 -15.368  33.485  1.00 46.15           H  
ATOM   3736  CG2 ILE A 242     -14.568 -18.151  32.983  1.00 46.15           C  
ATOM   3737 HG21 ILE A 242     -13.861 -18.700  33.604  1.00 46.15           H  
ATOM   3738 HG22 ILE A 242     -15.294 -18.848  32.563  1.00 46.15           H  
ATOM   3739 HG23 ILE A 242     -13.991 -17.704  32.174  1.00 46.15           H  
ATOM   3740  CD1 ILE A 242     -15.725 -15.788  31.583  1.00 46.15           C  
ATOM   3741 HD11 ILE A 242     -14.726 -15.370  31.709  1.00 46.15           H  
ATOM   3742 HD12 ILE A 242     -16.393 -15.038  31.160  1.00 46.15           H  
ATOM   3743 HD13 ILE A 242     -15.673 -16.629  30.891  1.00 46.15           H  
ATOM   3744  N   THR A 243     -14.434 -18.187  36.755  1.00 44.88           N  
ATOM   3745  H   THR A 243     -14.278 -17.191  36.802  1.00 44.88           H  
ATOM   3746  CA  THR A 243     -13.626 -19.047  37.642  1.00 44.88           C  
ATOM   3747  HA  THR A 243     -12.941 -19.638  37.035  1.00 44.88           H  
ATOM   3748  C   THR A 243     -14.489 -20.014  38.455  1.00 44.88           C  
ATOM   3749  CB  THR A 243     -12.799 -18.183  38.606  1.00 44.88           C  
ATOM   3750  HB  THR A 243     -13.466 -17.705  39.323  1.00 44.88           H  
ATOM   3751  O   THR A 243     -14.080 -21.142  38.718  1.00 44.88           O  
ATOM   3752  CG2 THR A 243     -11.732 -18.972  39.362  1.00 44.88           C  
ATOM   3753 HG21 THR A 243     -11.127 -18.290  39.959  1.00 44.88           H  
ATOM   3754 HG22 THR A 243     -12.199 -19.701  40.025  1.00 44.88           H  
ATOM   3755 HG23 THR A 243     -11.086 -19.491  38.654  1.00 44.88           H  
ATOM   3756  OG1 THR A 243     -12.140 -17.177  37.876  1.00 44.88           O  
ATOM   3757  HG1 THR A 243     -12.360 -16.333  38.279  1.00 44.88           H  
ATOM   3758  N   ARG A 244     -15.709 -19.603  38.831  1.00 46.74           N  
ATOM   3759  H   ARG A 244     -16.023 -18.696  38.516  1.00 46.74           H  
ATOM   3760  CA  ARG A 244     -16.647 -20.455  39.569  1.00 46.74           C  
ATOM   3761  HA  ARG A 244     -16.087 -20.978  40.344  1.00 46.74           H  
ATOM   3762  C   ARG A 244     -17.236 -21.544  38.673  1.00 46.74           C  
ATOM   3763  CB  ARG A 244     -17.724 -19.583  40.230  1.00 46.74           C  
ATOM   3764  HB2 ARG A 244     -17.274 -18.637  40.533  1.00 46.74           H  
ATOM   3765  HB3 ARG A 244     -18.515 -19.366  39.512  1.00 46.74           H  
ATOM   3766  O   ARG A 244     -17.254 -22.694  39.084  1.00 46.74           O  
ATOM   3767  CG  ARG A 244     -18.316 -20.247  41.482  1.00 46.74           C  
ATOM   3768  HG2 ARG A 244     -17.514 -20.400  42.204  1.00 46.74           H  
ATOM   3769  HG3 ARG A 244     -18.759 -21.210  41.229  1.00 46.74           H  
ATOM   3770  CD  ARG A 244     -19.385 -19.327  42.084  1.00 46.74           C  
ATOM   3771  HD2 ARG A 244     -20.322 -19.477  41.549  1.00 46.74           H  
ATOM   3772  HD3 ARG A 244     -19.067 -18.295  41.935  1.00 46.74           H  
ATOM   3773  NE  ARG A 244     -19.575 -19.567  43.528  1.00 46.74           N  
ATOM   3774  HE  ARG A 244     -19.297 -20.474  43.874  1.00 46.74           H  
ATOM   3775  NH1 ARG A 244     -20.488 -17.518  44.024  1.00 46.74           N  
ATOM   3776 HH11 ARG A 244     -20.472 -17.293  43.040  1.00 46.74           H  
ATOM   3777 HH12 ARG A 244     -20.853 -16.854  44.692  1.00 46.74           H  
ATOM   3778  NH2 ARG A 244     -20.092 -18.974  45.669  1.00 46.74           N  
ATOM   3779 HH21 ARG A 244     -20.459 -18.301  46.327  1.00 46.74           H  
ATOM   3780 HH22 ARG A 244     -19.765 -19.874  45.991  1.00 46.74           H  
ATOM   3781  CZ  ARG A 244     -20.050 -18.690  44.397  1.00 46.74           C  
ATOM   3782  N   GLN A 245     -17.665 -21.219  37.454  1.00 43.33           N  
ATOM   3783  H   GLN A 245     -17.618 -20.255  37.156  1.00 43.33           H  
ATOM   3784  CA  GLN A 245     -18.213 -22.216  36.521  1.00 43.33           C  
ATOM   3785  HA  GLN A 245     -18.918 -22.853  37.054  1.00 43.33           H  
ATOM   3786  C   GLN A 245     -17.135 -23.163  35.968  1.00 43.33           C  
ATOM   3787  CB  GLN A 245     -18.980 -21.506  35.393  1.00 43.33           C  
ATOM   3788  HB2 GLN A 245     -18.985 -22.144  34.510  1.00 43.33           H  
ATOM   3789  HB3 GLN A 245     -18.476 -20.574  35.135  1.00 43.33           H  
ATOM   3790  O   GLN A 245     -17.328 -24.375  35.968  1.00 43.33           O  
ATOM   3791  CG  GLN A 245     -20.446 -21.238  35.782  1.00 43.33           C  
ATOM   3792  HG2 GLN A 245     -20.479 -20.644  36.696  1.00 43.33           H  
ATOM   3793  HG3 GLN A 245     -20.939 -22.191  35.971  1.00 43.33           H  
ATOM   3794  CD  GLN A 245     -21.222 -20.487  34.697  1.00 43.33           C  
ATOM   3795  NE2 GLN A 245     -22.525 -20.667  34.617  1.00 43.33           N  
ATOM   3796 HE21 GLN A 245     -22.989 -21.382  35.159  1.00 43.33           H  
ATOM   3797 HE22 GLN A 245     -23.033 -20.259  33.845  1.00 43.33           H  
ATOM   3798  OE1 GLN A 245     -20.658 -19.711  33.941  1.00 43.33           O  
ATOM   3799  N   VAL A 246     -15.961 -22.641  35.604  1.00 41.66           N  
ATOM   3800  H   VAL A 246     -15.858 -21.637  35.627  1.00 41.66           H  
ATOM   3801  CA  VAL A 246     -14.831 -23.433  35.087  1.00 41.66           C  
ATOM   3802  HA  VAL A 246     -15.177 -24.019  34.236  1.00 41.66           H  
ATOM   3803  C   VAL A 246     -14.325 -24.446  36.121  1.00 41.66           C  
ATOM   3804  CB  VAL A 246     -13.716 -22.489  34.589  1.00 41.66           C  
ATOM   3805  HB  VAL A 246     -13.528 -21.729  35.348  1.00 41.66           H  
ATOM   3806  O   VAL A 246     -14.111 -25.603  35.773  1.00 41.66           O  
ATOM   3807  CG1 VAL A 246     -12.383 -23.192  34.314  1.00 41.66           C  
ATOM   3808 HG11 VAL A 246     -12.539 -24.077  33.697  1.00 41.66           H  
ATOM   3809 HG12 VAL A 246     -11.695 -22.515  33.808  1.00 41.66           H  
ATOM   3810 HG13 VAL A 246     -11.926 -23.504  35.253  1.00 41.66           H  
ATOM   3811  CG2 VAL A 246     -14.161 -21.792  33.294  1.00 41.66           C  
ATOM   3812 HG21 VAL A 246     -15.100 -21.259  33.448  1.00 41.66           H  
ATOM   3813 HG22 VAL A 246     -14.305 -22.533  32.508  1.00 41.66           H  
ATOM   3814 HG23 VAL A 246     -13.399 -21.079  32.977  1.00 41.66           H  
ATOM   3815  N   ASN A 247     -14.221 -24.071  37.403  1.00 43.96           N  
ATOM   3816  H   ASN A 247     -14.388 -23.105  37.646  1.00 43.96           H  
ATOM   3817  CA  ASN A 247     -13.786 -24.997  38.459  1.00 43.96           C  
ATOM   3818  HA  ASN A 247     -12.939 -25.574  38.089  1.00 43.96           H  
ATOM   3819  C   ASN A 247     -14.838 -26.042  38.862  1.00 43.96           C  
ATOM   3820  CB  ASN A 247     -13.338 -24.198  39.697  1.00 43.96           C  
ATOM   3821  HB2 ASN A 247     -13.337 -24.860  40.564  1.00 43.96           H  
ATOM   3822  HB3 ASN A 247     -14.043 -23.392  39.899  1.00 43.96           H  
ATOM   3823  O   ASN A 247     -14.479 -27.016  39.520  1.00 43.96           O  
ATOM   3824  CG  ASN A 247     -11.926 -23.655  39.585  1.00 43.96           C  
ATOM   3825  ND2 ASN A 247     -11.574 -22.686  40.395  1.00 43.96           N  
ATOM   3826 HD21 ASN A 247     -12.258 -22.261  41.003  1.00 43.96           H  
ATOM   3827 HD22 ASN A 247     -10.627 -22.354  40.276  1.00 43.96           H  
ATOM   3828  OD1 ASN A 247     -11.101 -24.104  38.813  1.00 43.96           O  
ATOM   3829  N   THR A 248     -16.115 -25.851  38.518  1.00 46.35           N  
ATOM   3830  H   THR A 248     -16.354 -25.067  37.928  1.00 46.35           H  
ATOM   3831  CA  THR A 248     -17.182 -26.778  38.940  1.00 46.35           C  
ATOM   3832  HA  THR A 248     -16.809 -27.375  39.772  1.00 46.35           H  
ATOM   3833  C   THR A 248     -17.548 -27.791  37.849  1.00 46.35           C  
ATOM   3834  CB  THR A 248     -18.425 -26.033  39.470  1.00 46.35           C  
ATOM   3835  HB  THR A 248     -19.074 -25.751  38.641  1.00 46.35           H  
ATOM   3836  O   THR A 248     -18.059 -28.857  38.178  1.00 46.35           O  
ATOM   3837  CG2 THR A 248     -19.200 -26.866  40.491  1.00 46.35           C  
ATOM   3838 HG21 THR A 248     -19.579 -27.770  40.015  1.00 46.35           H  
ATOM   3839 HG22 THR A 248     -18.551 -27.141  41.322  1.00 46.35           H  
ATOM   3840 HG23 THR A 248     -20.048 -26.291  40.863  1.00 46.35           H  
ATOM   3841  OG1 THR A 248     -18.093 -24.880  40.211  1.00 46.35           O  
ATOM   3842  HG1 THR A 248     -17.742 -24.212  39.617  1.00 46.35           H  
ATOM   3843  N   GLU A 249     -17.260 -27.509  36.571  1.00 41.32           N  
ATOM   3844  H   GLU A 249     -16.893 -26.594  36.353  1.00 41.32           H  
ATOM   3845  CA  GLU A 249     -17.753 -28.325  35.443  1.00 41.32           C  
ATOM   3846  HA  GLU A 249     -18.246 -29.217  35.829  1.00 41.32           H  
ATOM   3847  C   GLU A 249     -16.667 -28.867  34.495  1.00 41.32           C  
ATOM   3848  CB  GLU A 249     -18.824 -27.534  34.668  1.00 41.32           C  
ATOM   3849  HB2 GLU A 249     -18.403 -26.588  34.328  1.00 41.32           H  
ATOM   3850  HB3 GLU A 249     -19.117 -28.117  33.794  1.00 41.32           H  
ATOM   3851  O   GLU A 249     -16.978 -29.662  33.611  1.00 41.32           O  
ATOM   3852  CG  GLU A 249     -20.081 -27.273  35.517  1.00 41.32           C  
ATOM   3853  HG2 GLU A 249     -20.407 -28.217  35.953  1.00 41.32           H  
ATOM   3854  HG3 GLU A 249     -19.823 -26.599  36.334  1.00 41.32           H  
ATOM   3855  CD  GLU A 249     -21.255 -26.665  34.729  1.00 41.32           C  
ATOM   3856  OE1 GLU A 249     -22.306 -26.444  35.374  1.00 41.32           O  
ATOM   3857  OE2 GLU A 249     -21.118 -26.413  33.507  1.00 41.32           O  
ATOM   3858  N   MET A 250     -15.388 -28.503  34.654  1.00 31.43           N  
ATOM   3859  H   MET A 250     -15.151 -27.858  35.394  1.00 31.43           H  
ATOM   3860  CA  MET A 250     -14.327 -28.933  33.729  1.00 31.43           C  
ATOM   3861  HA  MET A 250     -14.795 -29.332  32.828  1.00 31.43           H  
ATOM   3862  C   MET A 250     -13.491 -30.099  34.272  1.00 31.43           C  
ATOM   3863  CB  MET A 250     -13.480 -27.744  33.248  1.00 31.43           C  
ATOM   3864  HB2 MET A 250     -13.018 -27.238  34.095  1.00 31.43           H  
ATOM   3865  HB3 MET A 250     -12.688 -28.131  32.608  1.00 31.43           H  
ATOM   3866  O   MET A 250     -12.309 -29.952  34.571  1.00 31.43           O  
ATOM   3867  CG  MET A 250     -14.323 -26.753  32.431  1.00 31.43           C  
ATOM   3868  HG2 MET A 250     -14.907 -27.310  31.699  1.00 31.43           H  
ATOM   3869  HG3 MET A 250     -15.024 -26.266  33.108  1.00 31.43           H  
ATOM   3870  SD  MET A 250     -13.404 -25.457  31.544  1.00 31.43           S  
ATOM   3871  CE  MET A 250     -12.515 -26.429  30.303  1.00 31.43           C  
ATOM   3872  HE1 MET A 250     -12.027 -25.755  29.599  1.00 31.43           H  
ATOM   3873  HE2 MET A 250     -13.215 -27.073  29.771  1.00 31.43           H  
ATOM   3874  HE3 MET A 250     -11.759 -27.042  30.793  1.00 31.43           H  
ATOM   3875  N   THR A 251     -14.088 -31.289  34.338  1.00 36.00           N  
ATOM   3876  H   THR A 251     -15.080 -31.334  34.158  1.00 36.00           H  
ATOM   3877  CA  THR A 251     -13.328 -32.544  34.231  1.00 36.00           C  
ATOM   3878  HA  THR A 251     -12.280 -32.371  34.475  1.00 36.00           H  
ATOM   3879  C   THR A 251     -13.405 -33.014  32.784  1.00 36.00           C  
ATOM   3880  CB  THR A 251     -13.833 -33.638  35.184  1.00 36.00           C  
ATOM   3881  HB  THR A 251     -13.326 -34.572  34.946  1.00 36.00           H  
ATOM   3882  O   THR A 251     -14.471 -33.423  32.349  1.00 36.00           O  
ATOM   3883  CG2 THR A 251     -13.546 -33.290  36.644  1.00 36.00           C  
ATOM   3884 HG21 THR A 251     -14.068 -32.372  36.913  1.00 36.00           H  
ATOM   3885 HG22 THR A 251     -12.475 -33.155  36.790  1.00 36.00           H  
ATOM   3886 HG23 THR A 251     -13.900 -34.100  37.281  1.00 36.00           H  
ATOM   3887  OG1 THR A 251     -15.223 -33.828  35.055  1.00 36.00           O  
ATOM   3888  HG1 THR A 251     -15.406 -33.868  34.113  1.00 36.00           H  
ATOM   3889  N   ASP A 252     -12.290 -32.887  32.062  1.00 34.20           N  
ATOM   3890  H   ASP A 252     -11.502 -32.468  32.535  1.00 34.20           H  
ATOM   3891  CA  ASP A 252     -11.956 -33.485  30.763  1.00 34.20           C  
ATOM   3892  HA  ASP A 252     -11.215 -32.812  30.332  1.00 34.20           H  
ATOM   3893  C   ASP A 252     -13.056 -33.585  29.672  1.00 34.20           C  
ATOM   3894  CB  ASP A 252     -11.222 -34.822  30.998  1.00 34.20           C  
ATOM   3895  HB2 ASP A 252     -11.801 -35.436  31.688  1.00 34.20           H  
ATOM   3896  HB3 ASP A 252     -11.157 -35.355  30.049  1.00 34.20           H  
ATOM   3897  O   ASP A 252     -14.046 -34.301  29.767  1.00 34.20           O  
ATOM   3898  CG  ASP A 252      -9.790 -34.640  31.530  1.00 34.20           C  
ATOM   3899  OD1 ASP A 252      -9.175 -33.601  31.195  1.00 34.20           O  
ATOM   3900  OD2 ASP A 252      -9.303 -35.555  32.230  1.00 34.20           O  
ATOM   3901  N   TYR A 253     -12.752 -32.974  28.519  1.00 31.33           N  
ATOM   3902  H   TYR A 253     -11.910 -32.416  28.543  1.00 31.33           H  
ATOM   3903  CA  TYR A 253     -13.306 -33.253  27.179  1.00 31.33           C  
ATOM   3904  HA  TYR A 253     -12.531 -32.872  26.513  1.00 31.33           H  
ATOM   3905  C   TYR A 253     -14.564 -32.524  26.652  1.00 31.33           C  
ATOM   3906  CB  TYR A 253     -13.349 -34.772  26.894  1.00 31.33           C  
ATOM   3907  HB2 TYR A 253     -14.378 -35.077  26.703  1.00 31.33           H  
ATOM   3908  HB3 TYR A 253     -13.015 -35.348  27.756  1.00 31.33           H  
ATOM   3909  O   TYR A 253     -14.829 -32.633  25.454  1.00 31.33           O  
ATOM   3910  CG  TYR A 253     -12.476 -35.189  25.736  1.00 31.33           C  
ATOM   3911  CD1 TYR A 253     -13.013 -35.276  24.439  1.00 31.33           C  
ATOM   3912  HD1 TYR A 253     -14.055 -35.045  24.277  1.00 31.33           H  
ATOM   3913  CD2 TYR A 253     -11.118 -35.476  25.966  1.00 31.33           C  
ATOM   3914  HD2 TYR A 253     -10.718 -35.407  26.967  1.00 31.33           H  
ATOM   3915  CE1 TYR A 253     -12.189 -35.663  23.366  1.00 31.33           C  
ATOM   3916  HE1 TYR A 253     -12.589 -35.743  22.366  1.00 31.33           H  
ATOM   3917  CE2 TYR A 253     -10.289 -35.859  24.897  1.00 31.33           C  
ATOM   3918  HE2 TYR A 253      -9.249 -36.083  25.080  1.00 31.33           H  
ATOM   3919  OH  TYR A 253     -10.032 -36.325  22.559  1.00 31.33           O  
ATOM   3920  HH  TYR A 253      -9.141 -36.514  22.863  1.00 31.33           H  
ATOM   3921  CZ  TYR A 253     -10.828 -35.955  23.595  1.00 31.33           C  
ATOM   3922  N   GLU A 254     -15.299 -31.709  27.416  1.00 36.41           N  
ATOM   3923  H   GLU A 254     -15.131 -31.725  28.412  1.00 36.41           H  
ATOM   3924  CA  GLU A 254     -16.615 -31.209  26.938  1.00 36.41           C  
ATOM   3925  HA  GLU A 254     -16.893 -31.787  26.056  1.00 36.41           H  
ATOM   3926  C   GLU A 254     -16.703 -29.769  26.399  1.00 36.41           C  
ATOM   3927  CB  GLU A 254     -17.721 -31.521  27.948  1.00 36.41           C  
ATOM   3928  HB2 GLU A 254     -18.621 -30.983  27.652  1.00 36.41           H  
ATOM   3929  HB3 GLU A 254     -17.428 -31.190  28.944  1.00 36.41           H  
ATOM   3930  O   GLU A 254     -17.794 -29.298  26.062  1.00 36.41           O  
ATOM   3931  CG  GLU A 254     -18.048 -33.022  27.950  1.00 36.41           C  
ATOM   3932  HG2 GLU A 254     -17.329 -33.547  28.579  1.00 36.41           H  
ATOM   3933  HG3 GLU A 254     -17.955 -33.413  26.937  1.00 36.41           H  
ATOM   3934  CD  GLU A 254     -19.475 -33.293  28.437  1.00 36.41           C  
ATOM   3935  OE1 GLU A 254     -20.057 -34.286  27.945  1.00 36.41           O  
ATOM   3936  OE2 GLU A 254     -20.011 -32.462  29.202  1.00 36.41           O  
ATOM   3937  N   PHE A 255     -15.586 -29.068  26.180  1.00 37.83           N  
ATOM   3938  H   PHE A 255     -14.707 -29.464  26.480  1.00 37.83           H  
ATOM   3939  CA  PHE A 255     -15.644 -27.673  25.700  1.00 37.83           C  
ATOM   3940  HA  PHE A 255     -16.262 -27.121  26.408  1.00 37.83           H  
ATOM   3941  C   PHE A 255     -16.321 -27.504  24.321  1.00 37.83           C  
ATOM   3942  CB  PHE A 255     -14.242 -27.048  25.723  1.00 37.83           C  
ATOM   3943  HB2 PHE A 255     -13.735 -27.242  24.778  1.00 37.83           H  
ATOM   3944  HB3 PHE A 255     -13.654 -27.515  26.513  1.00 37.83           H  
ATOM   3945  O   PHE A 255     -16.755 -26.414  23.961  1.00 37.83           O  
ATOM   3946  CG  PHE A 255     -14.277 -25.557  26.001  1.00 37.83           C  
ATOM   3947  CD1 PHE A 255     -14.317 -24.624  24.948  1.00 37.83           C  
ATOM   3948  HD1 PHE A 255     -14.308 -24.960  23.922  1.00 37.83           H  
ATOM   3949  CD2 PHE A 255     -14.320 -25.104  27.333  1.00 37.83           C  
ATOM   3950  HD2 PHE A 255     -14.320 -25.812  28.148  1.00 37.83           H  
ATOM   3951  CE1 PHE A 255     -14.396 -23.249  25.232  1.00 37.83           C  
ATOM   3952  HE1 PHE A 255     -14.432 -22.537  24.420  1.00 37.83           H  
ATOM   3953  CE2 PHE A 255     -14.395 -23.730  27.616  1.00 37.83           C  
ATOM   3954  HE2 PHE A 255     -14.438 -23.394  28.641  1.00 37.83           H  
ATOM   3955  CZ  PHE A 255     -14.440 -22.801  26.563  1.00 37.83           C  
ATOM   3956  HZ  PHE A 255     -14.517 -21.746  26.780  1.00 37.83           H  
ATOM   3957  N   ARG A 256     -16.462 -28.583  23.537  1.00 35.95           N  
ATOM   3958  H   ARG A 256     -16.162 -29.469  23.919  1.00 35.95           H  
ATOM   3959  CA  ARG A 256     -17.157 -28.557  22.236  1.00 35.95           C  
ATOM   3960  HA  ARG A 256     -17.114 -27.541  21.844  1.00 35.95           H  
ATOM   3961  C   ARG A 256     -18.665 -28.840  22.318  1.00 35.95           C  
ATOM   3962  CB  ARG A 256     -16.435 -29.476  21.237  1.00 35.95           C  
ATOM   3963  HB2 ARG A 256     -17.046 -29.565  20.339  1.00 35.95           H  
ATOM   3964  HB3 ARG A 256     -16.310 -30.468  21.670  1.00 35.95           H  
ATOM   3965  O   ARG A 256     -19.348 -28.662  21.310  1.00 35.95           O  
ATOM   3966  CG  ARG A 256     -15.068 -28.896  20.837  1.00 35.95           C  
ATOM   3967  HG2 ARG A 256     -15.206 -27.876  20.478  1.00 35.95           H  
ATOM   3968  HG3 ARG A 256     -14.408 -28.877  21.704  1.00 35.95           H  
ATOM   3969  CD  ARG A 256     -14.419 -29.727  19.726  1.00 35.95           C  
ATOM   3970  HD2 ARG A 256     -14.243 -30.737  20.096  1.00 35.95           H  
ATOM   3971  HD3 ARG A 256     -15.115 -29.784  18.889  1.00 35.95           H  
ATOM   3972  NE  ARG A 256     -13.133 -29.130  19.308  1.00 35.95           N  
ATOM   3973  HE  ARG A 256     -12.514 -28.853  20.057  1.00 35.95           H  
ATOM   3974  NH1 ARG A 256     -13.415 -29.216  17.025  1.00 35.95           N  
ATOM   3975 HH11 ARG A 256     -13.061 -29.030  16.098  1.00 35.95           H  
ATOM   3976 HH12 ARG A 256     -14.303 -29.676  17.164  1.00 35.95           H  
ATOM   3977  NH2 ARG A 256     -11.554 -28.332  17.872  1.00 35.95           N  
ATOM   3978 HH21 ARG A 256     -10.985 -28.045  18.655  1.00 35.95           H  
ATOM   3979 HH22 ARG A 256     -11.240 -28.119  16.936  1.00 35.95           H  
ATOM   3980  CZ  ARG A 256     -12.710 -28.898  18.076  1.00 35.95           C  
ATOM   3981  N   SER A 257     -19.191 -29.237  23.479  1.00 39.18           N  
ATOM   3982  H   SER A 257     -18.575 -29.343  24.272  1.00 39.18           H  
ATOM   3983  CA  SER A 257     -20.564 -29.756  23.615  1.00 39.18           C  
ATOM   3984  HA  SER A 257     -21.004 -29.897  22.627  1.00 39.18           H  
ATOM   3985  C   SER A 257     -21.500 -28.845  24.408  1.00 39.18           C  
ATOM   3986  CB  SER A 257     -20.544 -31.122  24.307  1.00 39.18           C  
ATOM   3987  HB2 SER A 257     -21.517 -31.602  24.204  1.00 39.18           H  
ATOM   3988  HB3 SER A 257     -20.345 -30.975  25.369  1.00 39.18           H  
ATOM   3989  O   SER A 257     -22.714 -28.884  24.193  1.00 39.18           O  
ATOM   3990  OG  SER A 257     -19.537 -31.964  23.785  1.00 39.18           O  
ATOM   3991  HG  SER A 257     -19.445 -32.704  24.389  1.00 39.18           H  
ATOM   3992  N   ASN A 258     -20.975 -28.017  25.316  1.00 44.58           N  
ATOM   3993  H   ASN A 258     -19.979 -28.044  25.482  1.00 44.58           H  
ATOM   3994  CA  ASN A 258     -21.805 -27.269  26.259  1.00 44.58           C  
ATOM   3995  HA  ASN A 258     -22.663 -27.895  26.505  1.00 44.58           H  
ATOM   3996  C   ASN A 258     -22.378 -25.985  25.621  1.00 44.58           C  
ATOM   3997  CB  ASN A 258     -21.038 -27.087  27.582  1.00 44.58           C  
ATOM   3998  HB2 ASN A 258     -20.538 -28.022  27.835  1.00 44.58           H  
ATOM   3999  HB3 ASN A 258     -20.280 -26.310  27.482  1.00 44.58           H  
ATOM   4000  O   ASN A 258     -21.910 -24.869  25.846  1.00 44.58           O  
ATOM   4001  CG  ASN A 258     -21.962 -26.733  28.738  1.00 44.58           C  
ATOM   4002  ND2 ASN A 258     -21.572 -27.032  29.954  1.00 44.58           N  
ATOM   4003 HD21 ASN A 258     -22.118 -26.741  30.753  1.00 44.58           H  
ATOM   4004 HD22 ASN A 258     -20.695 -27.498  30.137  1.00 44.58           H  
ATOM   4005  OD1 ASN A 258     -23.038 -26.181  28.542  1.00 44.58           O  
ATOM   4006  N   ARG A 259     -23.418 -26.156  24.789  1.00 50.63           N  
ATOM   4007  H   ARG A 259     -23.675 -27.112  24.589  1.00 50.63           H  
ATOM   4008  CA  ARG A 259     -24.173 -25.047  24.175  1.00 50.63           C  
ATOM   4009  HA  ARG A 259     -23.496 -24.446  23.568  1.00 50.63           H  
ATOM   4010  C   ARG A 259     -24.749 -24.083  25.212  1.00 50.63           C  
ATOM   4011  CB  ARG A 259     -25.333 -25.566  23.311  1.00 50.63           C  
ATOM   4012  HB2 ARG A 259     -26.044 -24.750  23.175  1.00 50.63           H  
ATOM   4013  HB3 ARG A 259     -25.849 -26.371  23.835  1.00 50.63           H  
ATOM   4014  O   ARG A 259     -24.885 -22.910  24.892  1.00 50.63           O  
ATOM   4015  CG  ARG A 259     -24.911 -26.038  21.916  1.00 50.63           C  
ATOM   4016  HG2 ARG A 259     -24.314 -26.945  22.007  1.00 50.63           H  
ATOM   4017  HG3 ARG A 259     -24.320 -25.263  21.427  1.00 50.63           H  
ATOM   4018  CD  ARG A 259     -26.176 -26.315  21.093  1.00 50.63           C  
ATOM   4019  HD2 ARG A 259     -26.713 -25.376  20.955  1.00 50.63           H  
ATOM   4020  HD3 ARG A 259     -26.808 -27.003  21.654  1.00 50.63           H  
ATOM   4021  NE  ARG A 259     -25.863 -26.908  19.781  1.00 50.63           N  
ATOM   4022  HE  ARG A 259     -24.887 -27.095  19.600  1.00 50.63           H  
ATOM   4023  NH1 ARG A 259     -28.023 -27.078  19.017  1.00 50.63           N  
ATOM   4024 HH11 ARG A 259     -28.340 -26.638  19.869  1.00 50.63           H  
ATOM   4025 HH12 ARG A 259     -28.688 -27.378  18.319  1.00 50.63           H  
ATOM   4026  NH2 ARG A 259     -26.345 -27.859  17.770  1.00 50.63           N  
ATOM   4027 HH21 ARG A 259     -27.024 -28.177  17.093  1.00 50.63           H  
ATOM   4028 HH22 ARG A 259     -25.366 -28.078  17.651  1.00 50.63           H  
ATOM   4029  CZ  ARG A 259     -26.742 -27.274  18.865  1.00 50.63           C  
ATOM   4030  N   SER A 260     -25.099 -24.554  26.409  1.00 54.67           N  
ATOM   4031  H   SER A 260     -24.946 -25.529  26.627  1.00 54.67           H  
ATOM   4032  CA  SER A 260     -25.606 -23.712  27.500  1.00 54.67           C  
ATOM   4033  HA  SER A 260     -26.437 -23.113  27.126  1.00 54.67           H  
ATOM   4034  C   SER A 260     -24.548 -22.729  27.986  1.00 54.67           C  
ATOM   4035  CB  SER A 260     -26.132 -24.548  28.679  1.00 54.67           C  
ATOM   4036  HB2 SER A 260     -27.220 -24.578  28.618  1.00 54.67           H  
ATOM   4037  HB3 SER A 260     -25.865 -24.079  29.626  1.00 54.67           H  
ATOM   4038  O   SER A 260     -24.842 -21.545  28.061  1.00 54.67           O  
ATOM   4039  OG  SER A 260     -25.659 -25.881  28.654  1.00 54.67           O  
ATOM   4040  HG  SER A 260     -24.732 -25.914  28.902  1.00 54.67           H  
ATOM   4041  N   PHE A 261     -23.314 -23.186  28.205  1.00 49.35           N  
ATOM   4042  H   PHE A 261     -23.140 -24.179  28.151  1.00 49.35           H  
ATOM   4043  CA  PHE A 261     -22.208 -22.322  28.624  1.00 49.35           C  
ATOM   4044  HA  PHE A 261     -22.508 -21.765  29.512  1.00 49.35           H  
ATOM   4045  C   PHE A 261     -21.828 -21.298  27.547  1.00 49.35           C  
ATOM   4046  CB  PHE A 261     -21.014 -23.210  28.986  1.00 49.35           C  
ATOM   4047  HB2 PHE A 261     -20.734 -23.811  28.121  1.00 49.35           H  
ATOM   4048  HB3 PHE A 261     -21.312 -23.892  29.782  1.00 49.35           H  
ATOM   4049  O   PHE A 261     -21.680 -20.113  27.838  1.00 49.35           O  
ATOM   4050  CG  PHE A 261     -19.807 -22.430  29.462  1.00 49.35           C  
ATOM   4051  CD1 PHE A 261     -18.667 -22.308  28.644  1.00 49.35           C  
ATOM   4052  HD1 PHE A 261     -18.647 -22.767  27.667  1.00 49.35           H  
ATOM   4053  CD2 PHE A 261     -19.830 -21.820  30.729  1.00 49.35           C  
ATOM   4054  HD2 PHE A 261     -20.706 -21.898  31.357  1.00 49.35           H  
ATOM   4055  CE1 PHE A 261     -17.543 -21.602  29.107  1.00 49.35           C  
ATOM   4056  HE1 PHE A 261     -16.663 -21.520  28.487  1.00 49.35           H  
ATOM   4057  CE2 PHE A 261     -18.710 -21.109  31.189  1.00 49.35           C  
ATOM   4058  HE2 PHE A 261     -18.739 -20.641  32.162  1.00 49.35           H  
ATOM   4059  CZ  PHE A 261     -17.560 -21.015  30.385  1.00 49.35           C  
ATOM   4060  HZ  PHE A 261     -16.695 -20.480  30.748  1.00 49.35           H  
ATOM   4061  N   VAL A 262     -21.748 -21.727  26.279  1.00 48.96           N  
ATOM   4062  H   VAL A 262     -21.848 -22.716  26.105  1.00 48.96           H  
ATOM   4063  CA  VAL A 262     -21.517 -20.806  25.149  1.00 48.96           C  
ATOM   4064  HA  VAL A 262     -20.590 -20.261  25.328  1.00 48.96           H  
ATOM   4065  C   VAL A 262     -22.631 -19.762  25.069  1.00 48.96           C  
ATOM   4066  CB  VAL A 262     -21.385 -21.566  23.816  1.00 48.96           C  
ATOM   4067  HB  VAL A 262     -22.262 -22.198  23.674  1.00 48.96           H  
ATOM   4068  O   VAL A 262     -22.345 -18.573  24.963  1.00 48.96           O  
ATOM   4069  CG1 VAL A 262     -21.268 -20.625  22.608  1.00 48.96           C  
ATOM   4070 HG11 VAL A 262     -20.446 -19.925  22.754  1.00 48.96           H  
ATOM   4071 HG12 VAL A 262     -21.094 -21.199  21.697  1.00 48.96           H  
ATOM   4072 HG13 VAL A 262     -22.188 -20.057  22.473  1.00 48.96           H  
ATOM   4073  CG2 VAL A 262     -20.138 -22.461  23.829  1.00 48.96           C  
ATOM   4074 HG21 VAL A 262     -20.206 -23.195  24.632  1.00 48.96           H  
ATOM   4075 HG22 VAL A 262     -19.246 -21.854  23.982  1.00 48.96           H  
ATOM   4076 HG23 VAL A 262     -20.051 -22.995  22.883  1.00 48.96           H  
ATOM   4077  N   ARG A 263     -23.893 -20.187  25.185  1.00 57.92           N  
ATOM   4078  H   ARG A 263     -24.060 -21.177  25.296  1.00 57.92           H  
ATOM   4079  CA  ARG A 263     -25.050 -19.292  25.126  1.00 57.92           C  
ATOM   4080  HA  ARG A 263     -24.948 -18.664  24.242  1.00 57.92           H  
ATOM   4081  C   ARG A 263     -25.120 -18.343  26.327  1.00 57.92           C  
ATOM   4082  CB  ARG A 263     -26.314 -20.143  24.977  1.00 57.92           C  
ATOM   4083  HB2 ARG A 263     -26.191 -20.822  24.132  1.00 57.92           H  
ATOM   4084  HB3 ARG A 263     -26.464 -20.724  25.887  1.00 57.92           H  
ATOM   4085  O   ARG A 263     -25.531 -17.204  26.157  1.00 57.92           O  
ATOM   4086  CG  ARG A 263     -27.536 -19.269  24.710  1.00 57.92           C  
ATOM   4087  HG2 ARG A 263     -27.416 -18.726  23.772  1.00 57.92           H  
ATOM   4088  HG3 ARG A 263     -27.628 -18.544  25.518  1.00 57.92           H  
ATOM   4089  CD  ARG A 263     -28.812 -20.108  24.665  1.00 57.92           C  
ATOM   4090  HD2 ARG A 263     -28.678 -21.000  25.277  1.00 57.92           H  
ATOM   4091  HD3 ARG A 263     -29.018 -20.397  23.635  1.00 57.92           H  
ATOM   4092  NE  ARG A 263     -29.909 -19.311  25.224  1.00 57.92           N  
ATOM   4093  HE  ARG A 263     -29.670 -18.399  25.585  1.00 57.92           H  
ATOM   4094  NH1 ARG A 263     -31.619 -20.830  25.065  1.00 57.92           N  
ATOM   4095 HH11 ARG A 263     -32.563 -21.091  25.314  1.00 57.92           H  
ATOM   4096 HH12 ARG A 263     -30.986 -21.458  24.592  1.00 57.92           H  
ATOM   4097  NH2 ARG A 263     -31.882 -18.852  26.139  1.00 57.92           N  
ATOM   4098 HH21 ARG A 263     -31.443 -18.001  26.457  1.00 57.92           H  
ATOM   4099 HH22 ARG A 263     -32.822 -19.068  26.439  1.00 57.92           H  
ATOM   4100  CZ  ARG A 263     -31.140 -19.680  25.467  1.00 57.92           C  
ATOM   4101  N   GLU A 264     -24.711 -18.775  27.517  1.00 59.54           N  
ATOM   4102  H   GLU A 264     -24.449 -19.745  27.616  1.00 59.54           H  
ATOM   4103  CA  GLU A 264     -24.683 -17.938  28.722  1.00 59.54           C  
ATOM   4104  HA  GLU A 264     -25.624 -17.392  28.786  1.00 59.54           H  
ATOM   4105  C   GLU A 264     -23.558 -16.894  28.658  1.00 59.54           C  
ATOM   4106  CB  GLU A 264     -24.587 -18.844  29.960  1.00 59.54           C  
ATOM   4107  HB2 GLU A 264     -23.613 -19.332  29.986  1.00 59.54           H  
ATOM   4108  HB3 GLU A 264     -25.360 -19.608  29.879  1.00 59.54           H  
ATOM   4109  O   GLU A 264     -23.779 -15.733  29.000  1.00 59.54           O  
ATOM   4110  CG  GLU A 264     -24.820 -18.072  31.267  1.00 59.54           C  
ATOM   4111  HG2 GLU A 264     -23.969 -17.416  31.448  1.00 59.54           H  
ATOM   4112  HG3 GLU A 264     -25.703 -17.445  31.145  1.00 59.54           H  
ATOM   4113  CD  GLU A 264     -25.026 -18.985  32.487  1.00 59.54           C  
ATOM   4114  OE1 GLU A 264     -25.562 -18.472  33.495  1.00 59.54           O  
ATOM   4115  OE2 GLU A 264     -24.605 -20.165  32.449  1.00 59.54           O  
ATOM   4116  N   ILE A 265     -22.385 -17.251  28.119  1.00 53.02           N  
ATOM   4117  H   ILE A 265     -22.234 -18.224  27.891  1.00 53.02           H  
ATOM   4118  CA  ILE A 265     -21.333 -16.275  27.797  1.00 53.02           C  
ATOM   4119  HA  ILE A 265     -21.168 -15.657  28.680  1.00 53.02           H  
ATOM   4120  C   ILE A 265     -21.801 -15.307  26.702  1.00 53.02           C  
ATOM   4121  CB  ILE A 265     -19.998 -16.985  27.458  1.00 53.02           C  
ATOM   4122  HB  ILE A 265     -20.194 -17.808  26.771  1.00 53.02           H  
ATOM   4123  O   ILE A 265     -21.563 -14.106  26.819  1.00 53.02           O  
ATOM   4124  CG1 ILE A 265     -19.408 -17.557  28.770  1.00 53.02           C  
ATOM   4125 HG12 ILE A 265     -19.450 -16.789  29.543  1.00 53.02           H  
ATOM   4126 HG13 ILE A 265     -20.028 -18.389  29.103  1.00 53.02           H  
ATOM   4127  CG2 ILE A 265     -19.003 -16.028  26.767  1.00 53.02           C  
ATOM   4128 HG21 ILE A 265     -19.416 -15.677  25.821  1.00 53.02           H  
ATOM   4129 HG22 ILE A 265     -18.078 -16.549  26.518  1.00 53.02           H  
ATOM   4130 HG23 ILE A 265     -18.788 -15.177  27.412  1.00 53.02           H  
ATOM   4131  CD1 ILE A 265     -17.955 -18.041  28.700  1.00 53.02           C  
ATOM   4132 HD11 ILE A 265     -17.278 -17.211  28.498  1.00 53.02           H  
ATOM   4133 HD12 ILE A 265     -17.679 -18.457  29.669  1.00 53.02           H  
ATOM   4134 HD13 ILE A 265     -17.853 -18.806  27.931  1.00 53.02           H  
ATOM   4135  N   GLU A 266     -22.499 -15.782  25.667  1.00 52.44           N  
ATOM   4136  H   GLU A 266     -22.623 -16.781  25.585  1.00 52.44           H  
ATOM   4137  CA  GLU A 266     -23.088 -14.922  24.631  1.00 52.44           C  
ATOM   4138  HA  GLU A 266     -22.306 -14.285  24.218  1.00 52.44           H  
ATOM   4139  C   GLU A 266     -24.164 -13.977  25.200  1.00 52.44           C  
ATOM   4140  CB  GLU A 266     -23.664 -15.770  23.481  1.00 52.44           C  
ATOM   4141  HB2 GLU A 266     -24.248 -16.588  23.904  1.00 52.44           H  
ATOM   4142  HB3 GLU A 266     -24.335 -15.146  22.891  1.00 52.44           H  
ATOM   4143  O   GLU A 266     -24.154 -12.788  24.877  1.00 52.44           O  
ATOM   4144  CG  GLU A 266     -22.585 -16.324  22.532  1.00 52.44           C  
ATOM   4145  HG2 GLU A 266     -21.837 -16.871  23.105  1.00 52.44           H  
ATOM   4146  HG3 GLU A 266     -22.080 -15.478  22.068  1.00 52.44           H  
ATOM   4147  CD  GLU A 266     -23.149 -17.244  21.429  1.00 52.44           C  
ATOM   4148  OE1 GLU A 266     -22.430 -17.440  20.420  1.00 52.44           O  
ATOM   4149  OE2 GLU A 266     -24.292 -17.743  21.565  1.00 52.44           O  
ATOM   4150  N   GLU A 267     -25.048 -14.452  26.087  1.00 58.37           N  
ATOM   4151  H   GLU A 267     -25.038 -15.443  26.279  1.00 58.37           H  
ATOM   4152  CA  GLU A 267     -26.059 -13.633  26.775  1.00 58.37           C  
ATOM   4153  HA  GLU A 267     -26.604 -13.052  26.031  1.00 58.37           H  
ATOM   4154  C   GLU A 267     -25.411 -12.618  27.732  1.00 58.37           C  
ATOM   4155  CB  GLU A 267     -27.081 -14.514  27.537  1.00 58.37           C  
ATOM   4156  HB2 GLU A 267     -27.458 -13.944  28.386  1.00 58.37           H  
ATOM   4157  HB3 GLU A 267     -26.579 -15.399  27.928  1.00 58.37           H  
ATOM   4158  O   GLU A 267     -25.854 -11.468  27.800  1.00 58.37           O  
ATOM   4159  CG  GLU A 267     -28.302 -14.927  26.684  1.00 58.37           C  
ATOM   4160  HG2 GLU A 267     -27.941 -15.427  25.786  1.00 58.37           H  
ATOM   4161  HG3 GLU A 267     -28.824 -14.023  26.370  1.00 58.37           H  
ATOM   4162  CD  GLU A 267     -29.309 -15.862  27.402  1.00 58.37           C  
ATOM   4163  OE1 GLU A 267     -30.196 -16.450  26.717  1.00 58.37           O  
ATOM   4164  OE2 GLU A 267     -29.203 -16.028  28.633  1.00 58.37           O  
ATOM   4165  N   GLN A 268     -24.336 -12.979  28.441  1.00 53.78           N  
ATOM   4166  H   GLN A 268     -24.030 -13.941  28.405  1.00 53.78           H  
ATOM   4167  CA  GLN A 268     -23.598 -12.027  29.277  1.00 53.78           C  
ATOM   4168  HA  GLN A 268     -24.323 -11.458  29.860  1.00 53.78           H  
ATOM   4169  C   GLN A 268     -22.841 -10.995  28.436  1.00 53.78           C  
ATOM   4170  CB  GLN A 268     -22.669 -12.743  30.270  1.00 53.78           C  
ATOM   4171  HB2 GLN A 268     -21.998 -11.998  30.696  1.00 53.78           H  
ATOM   4172  HB3 GLN A 268     -22.071 -13.498  29.760  1.00 53.78           H  
ATOM   4173  O   GLN A 268     -22.897  -9.807  28.748  1.00 53.78           O  
ATOM   4174  CG  GLN A 268     -23.476 -13.384  31.413  1.00 53.78           C  
ATOM   4175  HG2 GLN A 268     -24.225 -12.675  31.765  1.00 53.78           H  
ATOM   4176  HG3 GLN A 268     -24.005 -14.261  31.041  1.00 53.78           H  
ATOM   4177  CD  GLN A 268     -22.640 -13.789  32.624  1.00 53.78           C  
ATOM   4178  NE2 GLN A 268     -23.231 -14.499  33.559  1.00 53.78           N  
ATOM   4179 HE21 GLN A 268     -22.618 -14.932  34.235  1.00 53.78           H  
ATOM   4180 HE22 GLN A 268     -24.132 -14.912  33.364  1.00 53.78           H  
ATOM   4181  OE1 GLN A 268     -21.478 -13.452  32.795  1.00 53.78           O  
ATOM   4182  N   LEU A 269     -22.218 -11.392  27.324  1.00 49.99           N  
ATOM   4183  H   LEU A 269     -22.196 -12.380  27.115  1.00 49.99           H  
ATOM   4184  CA  LEU A 269     -21.584 -10.464  26.382  1.00 49.99           C  
ATOM   4185  HA  LEU A 269     -20.903  -9.818  26.936  1.00 49.99           H  
ATOM   4186  C   LEU A 269     -22.601  -9.528  25.708  1.00 49.99           C  
ATOM   4187  CB  LEU A 269     -20.790 -11.260  25.331  1.00 49.99           C  
ATOM   4188  HB2 LEU A 269     -20.591 -10.617  24.474  1.00 49.99           H  
ATOM   4189  HB3 LEU A 269     -21.411 -12.084  24.981  1.00 49.99           H  
ATOM   4190  O   LEU A 269     -22.270  -8.374  25.439  1.00 49.99           O  
ATOM   4191  CG  LEU A 269     -19.444 -11.810  25.841  1.00 49.99           C  
ATOM   4192  HG  LEU A 269     -19.581 -12.309  26.800  1.00 49.99           H  
ATOM   4193  CD1 LEU A 269     -18.888 -12.819  24.836  1.00 49.99           C  
ATOM   4194 HD11 LEU A 269     -18.698 -12.336  23.878  1.00 49.99           H  
ATOM   4195 HD12 LEU A 269     -17.964 -13.251  25.221  1.00 49.99           H  
ATOM   4196 HD13 LEU A 269     -19.612 -13.621  24.694  1.00 49.99           H  
ATOM   4197  CD2 LEU A 269     -18.402 -10.697  26.003  1.00 49.99           C  
ATOM   4198 HD21 LEU A 269     -17.455 -11.132  26.320  1.00 49.99           H  
ATOM   4199 HD22 LEU A 269     -18.259 -10.174  25.057  1.00 49.99           H  
ATOM   4200 HD23 LEU A 269     -18.726  -9.989  26.765  1.00 49.99           H  
ATOM   4201  N   GLN A 270     -23.838  -9.979  25.473  1.00 51.23           N  
ATOM   4202  H   GLN A 270     -24.025 -10.960  25.625  1.00 51.23           H  
ATOM   4203  CA  GLN A 270     -24.927  -9.127  24.977  1.00 51.23           C  
ATOM   4204  HA  GLN A 270     -24.544  -8.507  24.166  1.00 51.23           H  
ATOM   4205  C   GLN A 270     -25.466  -8.156  26.038  1.00 51.23           C  
ATOM   4206  CB  GLN A 270     -26.069  -9.998  24.429  1.00 51.23           C  
ATOM   4207  HB2 GLN A 270     -26.981  -9.402  24.393  1.00 51.23           H  
ATOM   4208  HB3 GLN A 270     -26.243 -10.843  25.095  1.00 51.23           H  
ATOM   4209  O   GLN A 270     -25.896  -7.055  25.689  1.00 51.23           O  
ATOM   4210  CG  GLN A 270     -25.778 -10.495  23.006  1.00 51.23           C  
ATOM   4211  HG2 GLN A 270     -25.634  -9.635  22.352  1.00 51.23           H  
ATOM   4212  HG3 GLN A 270     -24.859 -11.080  23.005  1.00 51.23           H  
ATOM   4213  CD  GLN A 270     -26.899 -11.356  22.430  1.00 51.23           C  
ATOM   4214  NE2 GLN A 270     -26.802 -11.753  21.181  1.00 51.23           N  
ATOM   4215 HE21 GLN A 270     -25.927 -11.641  20.689  1.00 51.23           H  
ATOM   4216 HE22 GLN A 270     -27.511 -12.416  20.903  1.00 51.23           H  
ATOM   4217  OE1 GLN A 270     -27.893 -11.677  23.055  1.00 51.23           O  
ATOM   4218  N   ASN A 271     -25.435  -8.534  27.320  1.00 49.02           N  
ATOM   4219  H   ASN A 271     -25.130  -9.476  27.522  1.00 49.02           H  
ATOM   4220  CA  ASN A 271     -25.962  -7.725  28.424  1.00 49.02           C  
ATOM   4221  HA  ASN A 271     -26.747  -7.077  28.033  1.00 49.02           H  
ATOM   4222  C   ASN A 271     -24.941  -6.774  29.060  1.00 49.02           C  
ATOM   4223  CB  ASN A 271     -26.592  -8.657  29.465  1.00 49.02           C  
ATOM   4224  HB2 ASN A 271     -26.732  -8.119  30.402  1.00 49.02           H  
ATOM   4225  HB3 ASN A 271     -25.932  -9.503  29.657  1.00 49.02           H  
ATOM   4226  O   ASN A 271     -25.336  -5.805  29.716  1.00 49.02           O  
ATOM   4227  CG  ASN A 271     -27.962  -9.141  29.030  1.00 49.02           C  
ATOM   4228  ND2 ASN A 271     -28.263 -10.399  29.228  1.00 49.02           N  
ATOM   4229 HD21 ASN A 271     -29.150 -10.714  28.863  1.00 49.02           H  
ATOM   4230 HD22 ASN A 271     -27.511 -11.055  29.387  1.00 49.02           H  
ATOM   4231  OD1 ASN A 271     -28.788  -8.383  28.544  1.00 49.02           O  
ATOM   4232  N   VAL A 272     -23.641  -6.985  28.849  1.00 45.14           N  
ATOM   4233  H   VAL A 272     -23.354  -7.832  28.380  1.00 45.14           H  
ATOM   4234  CA  VAL A 272     -22.626  -5.996  29.217  1.00 45.14           C  
ATOM   4235  HA  VAL A 272     -22.852  -5.624  30.216  1.00 45.14           H  
ATOM   4236  C   VAL A 272     -22.747  -4.828  28.244  1.00 45.14           C  
ATOM   4237  CB  VAL A 272     -21.213  -6.609  29.283  1.00 45.14           C  
ATOM   4238  HB  VAL A 272     -20.986  -7.112  28.343  1.00 45.14           H  
ATOM   4239  O   VAL A 272     -22.195  -4.827  27.145  1.00 45.14           O  
ATOM   4240  CG1 VAL A 272     -20.141  -5.543  29.566  1.00 45.14           C  
ATOM   4241 HG11 VAL A 272     -19.171  -6.025  29.689  1.00 45.14           H  
ATOM   4242 HG12 VAL A 272     -20.070  -4.851  28.727  1.00 45.14           H  
ATOM   4243 HG13 VAL A 272     -20.386  -4.989  30.472  1.00 45.14           H  
ATOM   4244  CG2 VAL A 272     -21.119  -7.616  30.437  1.00 45.14           C  
ATOM   4245 HG21 VAL A 272     -20.182  -8.168  30.368  1.00 45.14           H  
ATOM   4246 HG22 VAL A 272     -21.941  -8.331  30.405  1.00 45.14           H  
ATOM   4247 HG23 VAL A 272     -21.163  -7.101  31.396  1.00 45.14           H  
ATOM   4248  N   ALA A 273     -23.497  -3.802  28.656  1.00 45.02           N  
ATOM   4249  H   ALA A 273     -24.036  -3.932  29.500  1.00 45.02           H  
ATOM   4250  CA  ALA A 273     -23.457  -2.495  28.025  1.00 45.02           C  
ATOM   4251  HA  ALA A 273     -23.880  -2.571  27.023  1.00 45.02           H  
ATOM   4252  C   ALA A 273     -21.986  -2.084  27.936  1.00 45.02           C  
ATOM   4253  CB  ALA A 273     -24.282  -1.505  28.863  1.00 45.02           C  
ATOM   4254  HB1 ALA A 273     -25.322  -1.831  28.896  1.00 45.02           H  
ATOM   4255  HB2 ALA A 273     -23.892  -1.462  29.880  1.00 45.02           H  
ATOM   4256  HB3 ALA A 273     -24.229  -0.511  28.419  1.00 45.02           H  
ATOM   4257  O   ALA A 273     -21.384  -1.811  28.971  1.00 45.02           O  
ATOM   4258  N   LEU A 274     -21.425  -2.103  26.717  1.00 50.63           N  
ATOM   4259  H   LEU A 274     -21.948  -2.574  25.993  1.00 50.63           H  
ATOM   4260  CA  LEU A 274     -20.022  -1.794  26.437  1.00 50.63           C  
ATOM   4261  HA  LEU A 274     -19.402  -2.639  26.736  1.00 50.63           H  
ATOM   4262  C   LEU A 274     -19.624  -0.574  27.262  1.00 50.63           C  
ATOM   4263  CB  LEU A 274     -19.829  -1.524  24.932  1.00 50.63           C  
ATOM   4264  HB2 LEU A 274     -18.848  -1.077  24.775  1.00 50.63           H  
ATOM   4265  HB3 LEU A 274     -20.574  -0.790  24.622  1.00 50.63           H  
ATOM   4266  O   LEU A 274     -20.074   0.546  26.990  1.00 50.63           O  
ATOM   4267  CG  LEU A 274     -19.946  -2.775  24.043  1.00 50.63           C  
ATOM   4268  HG  LEU A 274     -20.801  -3.373  24.359  1.00 50.63           H  
ATOM   4269  CD1 LEU A 274     -20.172  -2.348  22.594  1.00 50.63           C  
ATOM   4270 HD11 LEU A 274     -21.094  -1.771  22.530  1.00 50.63           H  
ATOM   4271 HD12 LEU A 274     -19.335  -1.742  22.246  1.00 50.63           H  
ATOM   4272 HD13 LEU A 274     -20.268  -3.233  21.965  1.00 50.63           H  
ATOM   4273  CD2 LEU A 274     -18.682  -3.630  24.091  1.00 50.63           C  
ATOM   4274 HD21 LEU A 274     -18.817  -4.517  23.473  1.00 50.63           H  
ATOM   4275 HD22 LEU A 274     -18.493  -3.960  25.112  1.00 50.63           H  
ATOM   4276 HD23 LEU A 274     -17.829  -3.061  23.720  1.00 50.63           H  
ATOM   4277  N   HIS A 275     -18.872  -0.837  28.330  1.00 46.58           N  
ATOM   4278  H   HIS A 275     -18.662  -1.802  28.542  1.00 46.58           H  
ATOM   4279  CA  HIS A 275     -18.409   0.184  29.248  1.00 46.58           C  
ATOM   4280  HA  HIS A 275     -19.281   0.650  29.706  1.00 46.58           H  
ATOM   4281  C   HIS A 275     -17.625   1.209  28.411  1.00 46.58           C  
ATOM   4282  CB  HIS A 275     -17.574  -0.503  30.342  1.00 46.58           C  
ATOM   4283  HB2 HIS A 275     -18.126  -1.365  30.717  1.00 46.58           H  
ATOM   4284  HB3 HIS A 275     -16.642  -0.868  29.911  1.00 46.58           H  
ATOM   4285  O   HIS A 275     -16.968   0.801  27.449  1.00 46.58           O  
ATOM   4286  CG  HIS A 275     -17.249   0.375  31.521  1.00 46.58           C  
ATOM   4287  CD2 HIS A 275     -17.986   0.517  32.665  1.00 46.58           C  
ATOM   4288  HD2 HIS A 275     -18.926   0.031  32.883  1.00 46.58           H  
ATOM   4289  ND1 HIS A 275     -16.115   1.133  31.676  1.00 46.58           N  
ATOM   4290  HD1 HIS A 275     -15.276   1.042  31.121  1.00 46.58           H  
ATOM   4291  CE1 HIS A 275     -16.167   1.729  32.877  1.00 46.58           C  
ATOM   4292  HE1 HIS A 275     -15.386   2.337  33.310  1.00 46.58           H  
ATOM   4293  NE2 HIS A 275     -17.298   1.392  33.509  1.00 46.58           N  
ATOM   4294  N   PRO A 276     -17.675   2.520  28.706  1.00 56.43           N  
ATOM   4295  CA  PRO A 276     -16.952   3.530  27.926  1.00 56.43           C  
ATOM   4296  HA  PRO A 276     -17.448   3.652  26.963  1.00 56.43           H  
ATOM   4297  C   PRO A 276     -15.480   3.165  27.678  1.00 56.43           C  
ATOM   4298  CB  PRO A 276     -17.090   4.821  28.735  1.00 56.43           C  
ATOM   4299  HB2 PRO A 276     -17.091   5.701  28.092  1.00 56.43           H  
ATOM   4300  HB3 PRO A 276     -16.292   4.891  29.474  1.00 56.43           H  
ATOM   4301  O   PRO A 276     -14.964   3.391  26.588  1.00 56.43           O  
ATOM   4302  CG  PRO A 276     -18.427   4.641  29.454  1.00 56.43           C  
ATOM   4303  HG2 PRO A 276     -18.478   5.230  30.369  1.00 56.43           H  
ATOM   4304  HG3 PRO A 276     -19.241   4.910  28.780  1.00 56.43           H  
ATOM   4305  CD  PRO A 276     -18.480   3.144  29.742  1.00 56.43           C  
ATOM   4306  HD2 PRO A 276     -18.042   2.946  30.721  1.00 56.43           H  
ATOM   4307  HD3 PRO A 276     -19.514   2.799  29.714  1.00 56.43           H  
ATOM   4308  N   SER A 277     -14.845   2.486  28.639  1.00 49.33           N  
ATOM   4309  H   SER A 277     -15.339   2.305  29.501  1.00 49.33           H  
ATOM   4310  CA  SER A 277     -13.483   1.955  28.502  1.00 49.33           C  
ATOM   4311  HA  SER A 277     -12.821   2.780  28.237  1.00 49.33           H  
ATOM   4312  C   SER A 277     -13.322   0.888  27.411  1.00 49.33           C  
ATOM   4313  CB  SER A 277     -12.998   1.383  29.836  1.00 49.33           C  
ATOM   4314  HB2 SER A 277     -12.982   2.172  30.587  1.00 49.33           H  
ATOM   4315  HB3 SER A 277     -11.984   1.004  29.710  1.00 49.33           H  
ATOM   4316  O   SER A 277     -12.274   0.840  26.785  1.00 49.33           O  
ATOM   4317  OG  SER A 277     -13.847   0.333  30.268  1.00 49.33           O  
ATOM   4318  HG  SER A 277     -13.296  -0.336  30.681  1.00 49.33           H  
ATOM   4319  N   VAL A 278     -14.335   0.064  27.123  1.00 53.25           N  
ATOM   4320  H   VAL A 278     -15.202   0.185  27.627  1.00 53.25           H  
ATOM   4321  CA  VAL A 278     -14.303  -0.920  26.022  1.00 53.25           C  
ATOM   4322  HA  VAL A 278     -13.340  -1.430  26.039  1.00 53.25           H  
ATOM   4323  C   VAL A 278     -14.419  -0.221  24.665  1.00 53.25           C  
ATOM   4324  CB  VAL A 278     -15.409  -1.986  26.177  1.00 53.25           C  
ATOM   4325  HB  VAL A 278     -16.387  -1.509  26.114  1.00 53.25           H  
ATOM   4326  O   VAL A 278     -13.769  -0.624  23.705  1.00 53.25           O  
ATOM   4327  CG1 VAL A 278     -15.317  -3.053  25.079  1.00 53.25           C  
ATOM   4328 HG11 VAL A 278     -14.316  -3.486  25.066  1.00 53.25           H  
ATOM   4329 HG12 VAL A 278     -15.522  -2.617  24.101  1.00 53.25           H  
ATOM   4330 HG13 VAL A 278     -16.037  -3.850  25.265  1.00 53.25           H  
ATOM   4331  CG2 VAL A 278     -15.307  -2.717  27.522  1.00 53.25           C  
ATOM   4332 HG21 VAL A 278     -16.098  -3.462  27.603  1.00 53.25           H  
ATOM   4333 HG22 VAL A 278     -14.340  -3.213  27.602  1.00 53.25           H  
ATOM   4334 HG23 VAL A 278     -15.411  -2.012  28.347  1.00 53.25           H  
ATOM   4335  N   ILE A 279     -15.196   0.865  24.582  1.00 59.48           N  
ATOM   4336  H   ILE A 279     -15.666   1.176  25.420  1.00 59.48           H  
ATOM   4337  CA  ILE A 279     -15.274   1.700  23.371  1.00 59.48           C  
ATOM   4338  HA  ILE A 279     -15.459   1.055  22.513  1.00 59.48           H  
ATOM   4339  C   ILE A 279     -13.928   2.394  23.126  1.00 59.48           C  
ATOM   4340  CB  ILE A 279     -16.436   2.717  23.472  1.00 59.48           C  
ATOM   4341  HB  ILE A 279     -16.275   3.347  24.348  1.00 59.48           H  
ATOM   4342  O   ILE A 279     -13.427   2.382  22.004  1.00 59.48           O  
ATOM   4343  CG1 ILE A 279     -17.785   1.976  23.647  1.00 59.48           C  
ATOM   4344 HG12 ILE A 279     -17.728   1.328  24.522  1.00 59.48           H  
ATOM   4345 HG13 ILE A 279     -17.969   1.348  22.776  1.00 59.48           H  
ATOM   4346  CG2 ILE A 279     -16.468   3.633  22.232  1.00 59.48           C  
ATOM   4347 HG21 ILE A 279     -16.623   3.043  21.329  1.00 59.48           H  
ATOM   4348 HG22 ILE A 279     -17.263   4.374  22.320  1.00 59.48           H  
ATOM   4349 HG23 ILE A 279     -15.534   4.187  22.135  1.00 59.48           H  
ATOM   4350  CD1 ILE A 279     -18.993   2.897  23.859  1.00 59.48           C  
ATOM   4351 HD11 ILE A 279     -18.790   3.593  24.673  1.00 59.48           H  
ATOM   4352 HD12 ILE A 279     -19.861   2.291  24.120  1.00 59.48           H  
ATOM   4353 HD13 ILE A 279     -19.219   3.450  22.947  1.00 59.48           H  
ATOM   4354  N   GLN A 280     -13.320   2.946  24.177  1.00 61.64           N  
ATOM   4355  H   GLN A 280     -13.802   2.957  25.065  1.00 61.64           H  
ATOM   4356  CA  GLN A 280     -12.019   3.612  24.101  1.00 61.64           C  
ATOM   4357  HA  GLN A 280     -12.071   4.365  23.315  1.00 61.64           H  
ATOM   4358  C   GLN A 280     -10.902   2.628  23.728  1.00 61.64           C  
ATOM   4359  CB  GLN A 280     -11.750   4.304  25.447  1.00 61.64           C  
ATOM   4360  HB2 GLN A 280     -11.123   3.671  26.075  1.00 61.64           H  
ATOM   4361  HB3 GLN A 280     -12.694   4.465  25.968  1.00 61.64           H  
ATOM   4362  O   GLN A 280     -10.137   2.887  22.805  1.00 61.64           O  
ATOM   4363  CG  GLN A 280     -11.097   5.678  25.273  1.00 61.64           C  
ATOM   4364  HG2 GLN A 280     -11.721   6.291  24.623  1.00 61.64           H  
ATOM   4365  HG3 GLN A 280     -10.118   5.563  24.809  1.00 61.64           H  
ATOM   4366  CD  GLN A 280     -10.931   6.405  26.606  1.00 61.64           C  
ATOM   4367  NE2 GLN A 280     -10.561   7.665  26.589  1.00 61.64           N  
ATOM   4368 HE21 GLN A 280     -10.387   8.081  27.493  1.00 61.64           H  
ATOM   4369 HE22 GLN A 280     -10.288   8.108  25.723  1.00 61.64           H  
ATOM   4370  OE1 GLN A 280     -11.148   5.871  27.682  1.00 61.64           O  
ATOM   4371  N   MET A 281     -10.882   1.451  24.362  1.00 53.48           N  
ATOM   4372  H   MET A 281     -11.506   1.315  25.144  1.00 53.48           H  
ATOM   4373  CA  MET A 281      -9.935   0.379  24.054  1.00 53.48           C  
ATOM   4374  HA  MET A 281      -8.923   0.769  24.163  1.00 53.48           H  
ATOM   4375  C   MET A 281     -10.091  -0.110  22.611  1.00 53.48           C  
ATOM   4376  CB  MET A 281     -10.133  -0.755  25.067  1.00 53.48           C  
ATOM   4377  HB2 MET A 281     -10.121  -0.317  26.066  1.00 53.48           H  
ATOM   4378  HB3 MET A 281     -11.102  -1.227  24.904  1.00 53.48           H  
ATOM   4379  O   MET A 281      -9.093  -0.327  21.937  1.00 53.48           O  
ATOM   4380  CG  MET A 281      -9.037  -1.821  25.022  1.00 53.48           C  
ATOM   4381  HG2 MET A 281      -8.073  -1.353  25.221  1.00 53.48           H  
ATOM   4382  HG3 MET A 281      -9.002  -2.251  24.020  1.00 53.48           H  
ATOM   4383  SD  MET A 281      -9.292  -3.175  26.207  1.00 53.48           S  
ATOM   4384  CE  MET A 281      -9.142  -2.296  27.788  1.00 53.48           C  
ATOM   4385  HE1 MET A 281      -9.973  -1.601  27.910  1.00 53.48           H  
ATOM   4386  HE2 MET A 281      -9.156  -3.018  28.604  1.00 53.48           H  
ATOM   4387  HE3 MET A 281      -8.200  -1.748  27.811  1.00 53.48           H  
ATOM   4388  N   LYS A 282     -11.322  -0.204  22.091  1.00 58.36           N  
ATOM   4389  H   LYS A 282     -12.110  -0.051  22.705  1.00 58.36           H  
ATOM   4390  CA  LYS A 282     -11.581  -0.538  20.682  1.00 58.36           C  
ATOM   4391  HA  LYS A 282     -11.051  -1.460  20.442  1.00 58.36           H  
ATOM   4392  C   LYS A 282     -11.048   0.531  19.722  1.00 58.36           C  
ATOM   4393  CB  LYS A 282     -13.087  -0.764  20.500  1.00 58.36           C  
ATOM   4394  HB2 LYS A 282     -13.614   0.162  20.731  1.00 58.36           H  
ATOM   4395  HB3 LYS A 282     -13.416  -1.530  21.203  1.00 58.36           H  
ATOM   4396  O   LYS A 282     -10.474   0.181  18.693  1.00 58.36           O  
ATOM   4397  CG  LYS A 282     -13.457  -1.214  19.081  1.00 58.36           C  
ATOM   4398  HG2 LYS A 282     -13.057  -0.511  18.351  1.00 58.36           H  
ATOM   4399  HG3 LYS A 282     -13.044  -2.204  18.888  1.00 58.36           H  
ATOM   4400  CD  LYS A 282     -14.979  -1.241  18.935  1.00 58.36           C  
ATOM   4401  HD2 LYS A 282     -15.402  -1.987  19.608  1.00 58.36           H  
ATOM   4402  HD3 LYS A 282     -15.365  -0.257  19.202  1.00 58.36           H  
ATOM   4403  CE  LYS A 282     -15.360  -1.556  17.489  1.00 58.36           C  
ATOM   4404  HE2 LYS A 282     -14.695  -0.996  16.830  1.00 58.36           H  
ATOM   4405  HE3 LYS A 282     -15.204  -2.619  17.302  1.00 58.36           H  
ATOM   4406  NZ  LYS A 282     -16.762  -1.157  17.223  1.00 58.36           N  
ATOM   4407  HZ1 LYS A 282     -17.021  -1.383  16.274  1.00 58.36           H  
ATOM   4408  HZ2 LYS A 282     -16.854  -0.156  17.318  1.00 58.36           H  
ATOM   4409  HZ3 LYS A 282     -17.398  -1.600  17.870  1.00 58.36           H  
ATOM   4410  N   GLN A 283     -11.225   1.814  20.040  1.00 62.13           N  
ATOM   4411  H   GLN A 283     -11.707   2.037  20.899  1.00 62.13           H  
ATOM   4412  CA  GLN A 283     -10.684   2.908  19.227  1.00 62.13           C  
ATOM   4413  HA  GLN A 283     -10.998   2.774  18.193  1.00 62.13           H  
ATOM   4414  C   GLN A 283      -9.153   2.913  19.232  1.00 62.13           C  
ATOM   4415  CB  GLN A 283     -11.202   4.261  19.728  1.00 62.13           C  
ATOM   4416  HB2 GLN A 283     -11.091   4.321  20.811  1.00 62.13           H  
ATOM   4417  HB3 GLN A 283     -10.601   5.052  19.280  1.00 62.13           H  
ATOM   4418  O   GLN A 283      -8.548   3.101  18.179  1.00 62.13           O  
ATOM   4419  CG  GLN A 283     -12.666   4.504  19.343  1.00 62.13           C  
ATOM   4420  HG2 GLN A 283     -13.299   3.725  19.770  1.00 62.13           H  
ATOM   4421  HG3 GLN A 283     -12.760   4.458  18.258  1.00 62.13           H  
ATOM   4422  CD  GLN A 283     -13.176   5.860  19.820  1.00 62.13           C  
ATOM   4423  NE2 GLN A 283     -14.347   6.268  19.387  1.00 62.13           N  
ATOM   4424 HE21 GLN A 283     -14.890   5.696  18.756  1.00 62.13           H  
ATOM   4425 HE22 GLN A 283     -14.651   7.176  19.708  1.00 62.13           H  
ATOM   4426  OE1 GLN A 283     -12.541   6.588  20.567  1.00 62.13           O  
ATOM   4427  N   GLU A 284      -8.522   2.668  20.381  1.00 59.27           N  
ATOM   4428  H   GLU A 284      -9.050   2.578  21.237  1.00 59.27           H  
ATOM   4429  CA  GLU A 284      -7.066   2.522  20.445  1.00 59.27           C  
ATOM   4430  HA  GLU A 284      -6.599   3.384  19.967  1.00 59.27           H  
ATOM   4431  C   GLU A 284      -6.579   1.299  19.673  1.00 59.27           C  
ATOM   4432  CB  GLU A 284      -6.565   2.461  21.887  1.00 59.27           C  
ATOM   4433  HB2 GLU A 284      -5.521   2.152  21.837  1.00 59.27           H  
ATOM   4434  HB3 GLU A 284      -7.121   1.716  22.457  1.00 59.27           H  
ATOM   4435  O   GLU A 284      -5.623   1.418  18.914  1.00 59.27           O  
ATOM   4436  CG  GLU A 284      -6.654   3.832  22.575  1.00 59.27           C  
ATOM   4437  HG2 GLU A 284      -6.631   4.615  21.817  1.00 59.27           H  
ATOM   4438  HG3 GLU A 284      -7.609   3.909  23.095  1.00 59.27           H  
ATOM   4439  CD  GLU A 284      -5.502   4.077  23.557  1.00 59.27           C  
ATOM   4440  OE1 GLU A 284      -5.224   5.275  23.788  1.00 59.27           O  
ATOM   4441  OE2 GLU A 284      -4.924   3.088  24.060  1.00 59.27           O  
ATOM   4442  N   LEU A 285      -7.274   0.163  19.763  1.00 53.73           N  
ATOM   4443  H   LEU A 285      -8.008   0.102  20.454  1.00 53.73           H  
ATOM   4444  CA  LEU A 285      -6.948  -1.031  18.980  1.00 53.73           C  
ATOM   4445  HA  LEU A 285      -5.901  -1.268  19.169  1.00 53.73           H  
ATOM   4446  C   LEU A 285      -7.072  -0.780  17.476  1.00 53.73           C  
ATOM   4447  CB  LEU A 285      -7.841  -2.210  19.418  1.00 53.73           C  
ATOM   4448  HB2 LEU A 285      -8.509  -1.890  20.218  1.00 53.73           H  
ATOM   4449  HB3 LEU A 285      -8.498  -2.500  18.597  1.00 53.73           H  
ATOM   4450  O   LEU A 285      -6.232  -1.246  16.715  1.00 53.73           O  
ATOM   4451  CG  LEU A 285      -7.038  -3.434  19.900  1.00 53.73           C  
ATOM   4452  HG  LEU A 285      -5.995  -3.168  20.072  1.00 53.73           H  
ATOM   4453  CD1 LEU A 285      -7.603  -3.959  21.220  1.00 53.73           C  
ATOM   4454 HD11 LEU A 285      -7.021  -4.819  21.551  1.00 53.73           H  
ATOM   4455 HD12 LEU A 285      -7.534  -3.181  21.980  1.00 53.73           H  
ATOM   4456 HD13 LEU A 285      -8.644  -4.256  21.094  1.00 53.73           H  
ATOM   4457  CD2 LEU A 285      -7.090  -4.554  18.860  1.00 53.73           C  
ATOM   4458 HD21 LEU A 285      -8.117  -4.890  18.714  1.00 53.73           H  
ATOM   4459 HD22 LEU A 285      -6.685  -4.193  17.915  1.00 53.73           H  
ATOM   4460 HD23 LEU A 285      -6.487  -5.395  19.201  1.00 53.73           H  
ATOM   4461  N   GLN A 286      -8.075  -0.013  17.035  1.00 57.29           N  
ATOM   4462  H   GLN A 286      -8.760   0.309  17.703  1.00 57.29           H  
ATOM   4463  CA  GLN A 286      -8.184   0.402  15.635  1.00 57.29           C  
ATOM   4464  HA  GLN A 286      -8.130  -0.482  14.999  1.00 57.29           H  
ATOM   4465  C   GLN A 286      -7.031   1.310  15.214  1.00 57.29           C  
ATOM   4466  CB  GLN A 286      -9.508   1.126  15.373  1.00 57.29           C  
ATOM   4467  HB2 GLN A 286      -9.406   1.726  14.469  1.00 57.29           H  
ATOM   4468  HB3 GLN A 286      -9.738   1.797  16.200  1.00 57.29           H  
ATOM   4469  O   GLN A 286      -6.468   1.097  14.144  1.00 57.29           O  
ATOM   4470  CG  GLN A 286     -10.667   0.155  15.150  1.00 57.29           C  
ATOM   4471  HG2 GLN A 286     -10.852  -0.419  16.058  1.00 57.29           H  
ATOM   4472  HG3 GLN A 286     -10.409  -0.537  14.348  1.00 57.29           H  
ATOM   4473  CD  GLN A 286     -11.931   0.917  14.779  1.00 57.29           C  
ATOM   4474  NE2 GLN A 286     -12.564   0.603  13.673  1.00 57.29           N  
ATOM   4475 HE21 GLN A 286     -13.326   1.218  13.428  1.00 57.29           H  
ATOM   4476 HE22 GLN A 286     -12.169  -0.074  13.036  1.00 57.29           H  
ATOM   4477  OE1 GLN A 286     -12.380   1.818  15.463  1.00 57.29           O  
ATOM   4478  N   ARG A 287      -6.665   2.304  16.035  1.00 63.27           N  
ATOM   4479  H   ARG A 287      -7.162   2.419  16.906  1.00 63.27           H  
ATOM   4480  CA  ARG A 287      -5.521   3.181  15.736  1.00 63.27           C  
ATOM   4481  HA  ARG A 287      -5.643   3.624  14.748  1.00 63.27           H  
ATOM   4482  C   ARG A 287      -4.225   2.388  15.678  1.00 63.27           C  
ATOM   4483  CB  ARG A 287      -5.378   4.291  16.780  1.00 63.27           C  
ATOM   4484  HB2 ARG A 287      -4.413   4.778  16.636  1.00 63.27           H  
ATOM   4485  HB3 ARG A 287      -5.390   3.854  17.779  1.00 63.27           H  
ATOM   4486  O   ARG A 287      -3.462   2.564  14.738  1.00 63.27           O  
ATOM   4487  CG  ARG A 287      -6.469   5.356  16.669  1.00 63.27           C  
ATOM   4488  HG2 ARG A 287      -6.469   5.795  15.672  1.00 63.27           H  
ATOM   4489  HG3 ARG A 287      -7.443   4.904  16.858  1.00 63.27           H  
ATOM   4490  CD  ARG A 287      -6.185   6.443  17.709  1.00 63.27           C  
ATOM   4491  HD2 ARG A 287      -5.425   7.118  17.315  1.00 63.27           H  
ATOM   4492  HD3 ARG A 287      -5.798   5.973  18.613  1.00 63.27           H  
ATOM   4493  NE  ARG A 287      -7.403   7.186  18.067  1.00 63.27           N  
ATOM   4494  HE  ARG A 287      -8.273   6.849  17.681  1.00 63.27           H  
ATOM   4495  NH1 ARG A 287      -6.388   8.666  19.497  1.00 63.27           N  
ATOM   4496 HH11 ARG A 287      -5.492   8.257  19.272  1.00 63.27           H  
ATOM   4497 HH12 ARG A 287      -6.441   9.374  20.216  1.00 63.27           H  
ATOM   4498  NH2 ARG A 287      -8.611   8.669  19.301  1.00 63.27           N  
ATOM   4499 HH21 ARG A 287      -8.639   9.405  19.991  1.00 63.27           H  
ATOM   4500 HH22 ARG A 287      -9.469   8.265  18.955  1.00 63.27           H  
ATOM   4501  CZ  ARG A 287      -7.461   8.169  18.947  1.00 63.27           C  
ATOM   4502  N   PHE A 288      -4.012   1.498  16.641  1.00 59.91           N  
ATOM   4503  H   PHE A 288      -4.680   1.438  17.396  1.00 59.91           H  
ATOM   4504  CA  PHE A 288      -2.839   0.642  16.701  1.00 59.91           C  
ATOM   4505  HA  PHE A 288      -1.946   1.264  16.664  1.00 59.91           H  
ATOM   4506  C   PHE A 288      -2.787  -0.298  15.497  1.00 59.91           C  
ATOM   4507  CB  PHE A 288      -2.834  -0.124  18.027  1.00 59.91           C  
ATOM   4508  HB2 PHE A 288      -3.703  -0.781  18.077  1.00 59.91           H  
ATOM   4509  HB3 PHE A 288      -2.908   0.587  18.849  1.00 59.91           H  
ATOM   4510  O   PHE A 288      -1.800  -0.293  14.777  1.00 59.91           O  
ATOM   4511  CG  PHE A 288      -1.574  -0.940  18.211  1.00 59.91           C  
ATOM   4512  CD1 PHE A 288      -1.554  -2.305  17.868  1.00 59.91           C  
ATOM   4513  HD1 PHE A 288      -2.445  -2.784  17.489  1.00 59.91           H  
ATOM   4514  CD2 PHE A 288      -0.402  -0.317  18.679  1.00 59.91           C  
ATOM   4515  HD2 PHE A 288      -0.410   0.732  18.934  1.00 59.91           H  
ATOM   4516  CE1 PHE A 288      -0.365  -3.044  17.996  1.00 59.91           C  
ATOM   4517  HE1 PHE A 288      -0.345  -4.087  17.717  1.00 59.91           H  
ATOM   4518  CE2 PHE A 288       0.786  -1.057  18.807  1.00 59.91           C  
ATOM   4519  HE2 PHE A 288       1.686  -0.577  19.162  1.00 59.91           H  
ATOM   4520  CZ  PHE A 288       0.804  -2.421  18.465  1.00 59.91           C  
ATOM   4521  HZ  PHE A 288       1.719  -2.987  18.554  1.00 59.91           H  
ATOM   4522  N   ALA A 289      -3.870  -1.022  15.199  1.00 55.82           N  
ATOM   4523  H   ALA A 289      -4.668  -0.986  15.817  1.00 55.82           H  
ATOM   4524  CA  ALA A 289      -3.932  -1.910  14.042  1.00 55.82           C  
ATOM   4525  HA  ALA A 289      -3.146  -2.659  14.137  1.00 55.82           H  
ATOM   4526  C   ALA A 289      -3.693  -1.156  12.730  1.00 55.82           C  
ATOM   4527  CB  ALA A 289      -5.290  -2.621  14.025  1.00 55.82           C  
ATOM   4528  HB1 ALA A 289      -6.095  -1.890  13.950  1.00 55.82           H  
ATOM   4529  HB2 ALA A 289      -5.413  -3.199  14.941  1.00 55.82           H  
ATOM   4530  HB3 ALA A 289      -5.336  -3.297  13.172  1.00 55.82           H  
ATOM   4531  O   ALA A 289      -2.957  -1.642  11.876  1.00 55.82           O  
ATOM   4532  N   HIS A 290      -4.270   0.039  12.575  1.00 61.19           N  
ATOM   4533  H   HIS A 290      -4.874   0.397  13.301  1.00 61.19           H  
ATOM   4534  CA  HIS A 290      -4.049   0.849  11.384  1.00 61.19           C  
ATOM   4535  HA  HIS A 290      -4.235   0.218  10.514  1.00 61.19           H  
ATOM   4536  C   HIS A 290      -2.599   1.334  11.291  1.00 61.19           C  
ATOM   4537  CB  HIS A 290      -5.046   2.011  11.343  1.00 61.19           C  
ATOM   4538  HB2 HIS A 290      -4.728   2.805  12.019  1.00 61.19           H  
ATOM   4539  HB3 HIS A 290      -6.020   1.649  11.674  1.00 61.19           H  
ATOM   4540  O   HIS A 290      -2.004   1.216  10.225  1.00 61.19           O  
ATOM   4541  CG  HIS A 290      -5.234   2.570   9.956  1.00 61.19           C  
ATOM   4542  CD2 HIS A 290      -6.408   3.051   9.445  1.00 61.19           C  
ATOM   4543  HD2 HIS A 290      -7.345   3.129   9.975  1.00 61.19           H  
ATOM   4544  ND1 HIS A 290      -4.302   2.608   8.940  1.00 61.19           N  
ATOM   4545  HD1 HIS A 290      -3.341   2.300   8.986  1.00 61.19           H  
ATOM   4546  CE1 HIS A 290      -4.906   3.101   7.847  1.00 61.19           C  
ATOM   4547  HE1 HIS A 290      -4.427   3.242   6.889  1.00 61.19           H  
ATOM   4548  NE2 HIS A 290      -6.195   3.380   8.104  1.00 61.19           N  
ATOM   4549  N   ALA A 291      -2.015   1.822  12.388  1.00 63.15           N  
ATOM   4550  H   ALA A 291      -2.552   1.892  13.241  1.00 63.15           H  
ATOM   4551  CA  ALA A 291      -0.625   2.269  12.428  1.00 63.15           C  
ATOM   4552  HA  ALA A 291      -0.473   3.020  11.652  1.00 63.15           H  
ATOM   4553  C   ALA A 291       0.346   1.115  12.145  1.00 63.15           C  
ATOM   4554  CB  ALA A 291      -0.354   2.918  13.790  1.00 63.15           C  
ATOM   4555  HB1 ALA A 291      -1.020   3.769  13.933  1.00 63.15           H  
ATOM   4556  HB2 ALA A 291       0.678   3.268  13.826  1.00 63.15           H  
ATOM   4557  HB3 ALA A 291      -0.514   2.197  14.592  1.00 63.15           H  
ATOM   4558  O   ALA A 291       1.213   1.238  11.287  1.00 63.15           O  
ATOM   4559  N   THR A 292       0.165  -0.036  12.796  1.00 64.68           N  
ATOM   4560  H   THR A 292      -0.546  -0.082  13.512  1.00 64.68           H  
ATOM   4561  CA  THR A 292       1.009  -1.218  12.593  1.00 64.68           C  
ATOM   4562  HA  THR A 292       2.051  -0.926  12.723  1.00 64.68           H  
ATOM   4563  C   THR A 292       0.870  -1.780  11.182  1.00 64.68           C  
ATOM   4564  CB  THR A 292       0.678  -2.319  13.613  1.00 64.68           C  
ATOM   4565  HB  THR A 292      -0.321  -2.706  13.418  1.00 64.68           H  
ATOM   4566  O   THR A 292       1.876  -2.172  10.593  1.00 64.68           O  
ATOM   4567  CG2 THR A 292       1.678  -3.473  13.579  1.00 64.68           C  
ATOM   4568 HG21 THR A 292       2.694  -3.095  13.694  1.00 64.68           H  
ATOM   4569 HG22 THR A 292       1.601  -4.010  12.634  1.00 64.68           H  
ATOM   4570 HG23 THR A 292       1.458  -4.168  14.390  1.00 64.68           H  
ATOM   4571  OG1 THR A 292       0.711  -1.818  14.926  1.00 64.68           O  
ATOM   4572  HG1 THR A 292       1.532  -1.335  15.052  1.00 64.68           H  
ATOM   4573  N   LEU A 293      -0.342  -1.813  10.613  1.00 64.09           N  
ATOM   4574  H   LEU A 293      -1.143  -1.494  11.138  1.00 64.09           H  
ATOM   4575  CA  LEU A 293      -0.547  -2.279   9.241  1.00 64.09           C  
ATOM   4576  HA  LEU A 293      -0.070  -3.255   9.144  1.00 64.09           H  
ATOM   4577  C   LEU A 293       0.131  -1.339   8.240  1.00 64.09           C  
ATOM   4578  CB  LEU A 293      -2.050  -2.426   8.946  1.00 64.09           C  
ATOM   4579  HB2 LEU A 293      -2.488  -1.430   8.881  1.00 64.09           H  
ATOM   4580  HB3 LEU A 293      -2.532  -2.952   9.770  1.00 64.09           H  
ATOM   4581  O   LEU A 293       0.854  -1.822   7.373  1.00 64.09           O  
ATOM   4582  CG  LEU A 293      -2.337  -3.205   7.648  1.00 64.09           C  
ATOM   4583  HG  LEU A 293      -1.635  -2.911   6.867  1.00 64.09           H  
ATOM   4584  CD1 LEU A 293      -2.230  -4.716   7.881  1.00 64.09           C  
ATOM   4585 HD11 LEU A 293      -2.423  -5.242   6.946  1.00 64.09           H  
ATOM   4586 HD12 LEU A 293      -2.952  -5.033   8.633  1.00 64.09           H  
ATOM   4587 HD13 LEU A 293      -1.224  -4.966   8.219  1.00 64.09           H  
ATOM   4588  CD2 LEU A 293      -3.750  -2.903   7.147  1.00 64.09           C  
ATOM   4589 HD21 LEU A 293      -4.482  -3.176   7.907  1.00 64.09           H  
ATOM   4590 HD22 LEU A 293      -3.837  -1.839   6.929  1.00 64.09           H  
ATOM   4591 HD23 LEU A 293      -3.944  -3.462   6.232  1.00 64.09           H  
ATOM   4592  N   THR A 294      -0.052  -0.022   8.388  1.00 65.51           N  
ATOM   4593  H   THR A 294      -0.668   0.317   9.113  1.00 65.51           H  
ATOM   4594  CA  THR A 294       0.607   0.978   7.536  1.00 65.51           C  
ATOM   4595  HA  THR A 294       0.326   0.798   6.499  1.00 65.51           H  
ATOM   4596  C   THR A 294       2.126   0.846   7.622  1.00 65.51           C  
ATOM   4597  CB  THR A 294       0.167   2.404   7.904  1.00 65.51           C  
ATOM   4598  HB  THR A 294       0.432   2.619   8.939  1.00 65.51           H  
ATOM   4599  O   THR A 294       2.767   0.668   6.590  1.00 65.51           O  
ATOM   4600  CG2 THR A 294       0.791   3.461   6.997  1.00 65.51           C  
ATOM   4601 HG21 THR A 294       1.871   3.492   7.142  1.00 65.51           H  
ATOM   4602 HG22 THR A 294       0.402   4.450   7.238  1.00 65.51           H  
ATOM   4603 HG23 THR A 294       0.591   3.235   5.950  1.00 65.51           H  
ATOM   4604  OG1 THR A 294      -1.229   2.560   7.742  1.00 65.51           O  
ATOM   4605  HG1 THR A 294      -1.349   3.503   7.610  1.00 65.51           H  
ATOM   4606  N   GLN A 295       2.686   0.799   8.836  1.00 67.15           N  
ATOM   4607  H   GLN A 295       2.106   0.967   9.646  1.00 67.15           H  
ATOM   4608  CA  GLN A 295       4.126   0.643   9.058  1.00 67.15           C  
ATOM   4609  HA  GLN A 295       4.641   1.486   8.599  1.00 67.15           H  
ATOM   4610  C   GLN A 295       4.662  -0.653   8.431  1.00 67.15           C  
ATOM   4611  CB  GLN A 295       4.390   0.646  10.574  1.00 67.15           C  
ATOM   4612  HB2 GLN A 295       4.094  -0.317  10.991  1.00 67.15           H  
ATOM   4613  HB3 GLN A 295       3.779   1.409  11.057  1.00 67.15           H  
ATOM   4614  O   GLN A 295       5.658  -0.644   7.721  1.00 67.15           O  
ATOM   4615  CG  GLN A 295       5.864   0.902  10.921  1.00 67.15           C  
ATOM   4616  HG2 GLN A 295       6.052   0.547  11.935  1.00 67.15           H  
ATOM   4617  HG3 GLN A 295       6.512   0.337  10.250  1.00 67.15           H  
ATOM   4618  CD  GLN A 295       6.238   2.380  10.878  1.00 67.15           C  
ATOM   4619  NE2 GLN A 295       7.442   2.702  10.469  1.00 67.15           N  
ATOM   4620 HE21 GLN A 295       7.585   3.686  10.290  1.00 67.15           H  
ATOM   4621 HE22 GLN A 295       8.014   1.996  10.027  1.00 67.15           H  
ATOM   4622  OE1 GLN A 295       5.476   3.259  11.250  1.00 67.15           O  
ATOM   4623  N   THR A 296       3.965  -1.778   8.631  1.00 70.24           N  
ATOM   4624  H   THR A 296       3.139  -1.723   9.209  1.00 70.24           H  
ATOM   4625  CA  THR A 296       4.383  -3.081   8.083  1.00 70.24           C  
ATOM   4626  HA  THR A 296       5.407  -3.278   8.398  1.00 70.24           H  
ATOM   4627  C   THR A 296       4.354  -3.089   6.554  1.00 70.24           C  
ATOM   4628  CB  THR A 296       3.476  -4.214   8.592  1.00 70.24           C  
ATOM   4629  HB  THR A 296       2.456  -4.039   8.250  1.00 70.24           H  
ATOM   4630  O   THR A 296       5.194  -3.729   5.921  1.00 70.24           O  
ATOM   4631  CG2 THR A 296       3.922  -5.601   8.121  1.00 70.24           C  
ATOM   4632 HG21 THR A 296       4.975  -5.745   8.364  1.00 70.24           H  
ATOM   4633 HG22 THR A 296       3.776  -5.695   7.045  1.00 70.24           H  
ATOM   4634 HG23 THR A 296       3.326  -6.361   8.627  1.00 70.24           H  
ATOM   4635  OG1 THR A 296       3.465  -4.275   9.997  1.00 70.24           O  
ATOM   4636  HG1 THR A 296       3.037  -3.472  10.305  1.00 70.24           H  
ATOM   4637  N   VAL A 297       3.369  -2.421   5.945  1.00 63.64           N  
ATOM   4638  H   VAL A 297       2.719  -1.895   6.511  1.00 63.64           H  
ATOM   4639  CA  VAL A 297       3.278  -2.288   4.487  1.00 63.64           C  
ATOM   4640  HA  VAL A 297       3.427  -3.268   4.033  1.00 63.64           H  
ATOM   4641  C   VAL A 297       4.409  -1.402   3.965  1.00 63.64           C  
ATOM   4642  CB  VAL A 297       1.885  -1.781   4.064  1.00 63.64           C  
ATOM   4643  HB  VAL A 297       1.616  -0.909   4.661  1.00 63.64           H  
ATOM   4644  O   VAL A 297       5.086  -1.806   3.022  1.00 63.64           O  
ATOM   4645  CG1 VAL A 297       1.820  -1.393   2.581  1.00 63.64           C  
ATOM   4646 HG11 VAL A 297       2.435  -0.511   2.404  1.00 63.64           H  
ATOM   4647 HG12 VAL A 297       0.796  -1.143   2.304  1.00 63.64           H  
ATOM   4648 HG13 VAL A 297       2.178  -2.212   1.956  1.00 63.64           H  
ATOM   4649  CG2 VAL A 297       0.831  -2.879   4.282  1.00 63.64           C  
ATOM   4650 HG21 VAL A 297      -0.162  -2.472   4.089  1.00 63.64           H  
ATOM   4651 HG22 VAL A 297       1.018  -3.714   3.607  1.00 63.64           H  
ATOM   4652 HG23 VAL A 297       0.864  -3.240   5.310  1.00 63.64           H  
ATOM   4653  N   GLU A 298       4.669  -0.258   4.598  1.00 67.22           N  
ATOM   4654  H   GLU A 298       4.090   0.019   5.378  1.00 67.22           H  
ATOM   4655  CA  GLU A 298       5.776   0.640   4.239  1.00 67.22           C  
ATOM   4656  HA  GLU A 298       5.667   0.950   3.200  1.00 67.22           H  
ATOM   4657  C   GLU A 298       7.140  -0.050   4.351  1.00 67.22           C  
ATOM   4658  CB  GLU A 298       5.743   1.894   5.126  1.00 67.22           C  
ATOM   4659  HB2 GLU A 298       6.706   2.400   5.059  1.00 67.22           H  
ATOM   4660  HB3 GLU A 298       5.574   1.599   6.162  1.00 67.22           H  
ATOM   4661  O   GLU A 298       7.929  -0.007   3.405  1.00 67.22           O  
ATOM   4662  CG  GLU A 298       4.653   2.874   4.668  1.00 67.22           C  
ATOM   4663  HG2 GLU A 298       3.697   2.354   4.629  1.00 67.22           H  
ATOM   4664  HG3 GLU A 298       4.891   3.203   3.656  1.00 67.22           H  
ATOM   4665  CD  GLU A 298       4.511   4.103   5.581  1.00 67.22           C  
ATOM   4666  OE1 GLU A 298       3.718   4.995   5.201  1.00 67.22           O  
ATOM   4667  OE2 GLU A 298       5.159   4.147   6.650  1.00 67.22           O  
ATOM   4668  N   ASP A 299       7.388  -0.769   5.448  1.00 70.12           N  
ATOM   4669  H   ASP A 299       6.751  -0.685   6.227  1.00 70.12           H  
ATOM   4670  CA  ASP A 299       8.629  -1.518   5.656  1.00 70.12           C  
ATOM   4671  HA  ASP A 299       9.474  -0.832   5.594  1.00 70.12           H  
ATOM   4672  C   ASP A 299       8.816  -2.592   4.576  1.00 70.12           C  
ATOM   4673  CB  ASP A 299       8.626  -2.174   7.048  1.00 70.12           C  
ATOM   4674  HB2 ASP A 299       9.437  -2.901   7.084  1.00 70.12           H  
ATOM   4675  HB3 ASP A 299       7.692  -2.720   7.184  1.00 70.12           H  
ATOM   4676  O   ASP A 299       9.901  -2.736   4.007  1.00 70.12           O  
ATOM   4677  CG  ASP A 299       8.827  -1.205   8.223  1.00 70.12           C  
ATOM   4678  OD1 ASP A 299       9.297  -0.067   8.001  1.00 70.12           O  
ATOM   4679  OD2 ASP A 299       8.571  -1.653   9.365  1.00 70.12           O  
ATOM   4680  N   LYS A 300       7.752  -3.331   4.227  1.00 71.15           N  
ATOM   4681  H   LYS A 300       6.880  -3.147   4.703  1.00 71.15           H  
ATOM   4682  CA  LYS A 300       7.808  -4.338   3.155  1.00 71.15           C  
ATOM   4683  HA  LYS A 300       8.661  -4.991   3.340  1.00 71.15           H  
ATOM   4684  C   LYS A 300       8.066  -3.720   1.785  1.00 71.15           C  
ATOM   4685  CB  LYS A 300       6.526  -5.174   3.129  1.00 71.15           C  
ATOM   4686  HB2 LYS A 300       5.657  -4.526   3.247  1.00 71.15           H  
ATOM   4687  HB3 LYS A 300       6.454  -5.672   2.162  1.00 71.15           H  
ATOM   4688  O   LYS A 300       8.828  -4.300   1.012  1.00 71.15           O  
ATOM   4689  CG  LYS A 300       6.546  -6.245   4.223  1.00 71.15           C  
ATOM   4690  HG2 LYS A 300       6.591  -5.779   5.208  1.00 71.15           H  
ATOM   4691  HG3 LYS A 300       7.428  -6.871   4.092  1.00 71.15           H  
ATOM   4692  CD  LYS A 300       5.294  -7.116   4.116  1.00 71.15           C  
ATOM   4693  HD2 LYS A 300       5.245  -7.546   3.116  1.00 71.15           H  
ATOM   4694  HD3 LYS A 300       4.414  -6.496   4.288  1.00 71.15           H  
ATOM   4695  CE  LYS A 300       5.364  -8.229   5.160  1.00 71.15           C  
ATOM   4696  HE2 LYS A 300       6.317  -8.747   5.048  1.00 71.15           H  
ATOM   4697  HE3 LYS A 300       5.346  -7.772   6.149  1.00 71.15           H  
ATOM   4698  NZ  LYS A 300       4.239  -9.179   4.997  1.00 71.15           N  
ATOM   4699  HZ1 LYS A 300       3.364  -8.686   5.104  1.00 71.15           H  
ATOM   4700  HZ2 LYS A 300       4.291  -9.907   5.696  1.00 71.15           H  
ATOM   4701  HZ3 LYS A 300       4.266  -9.594   4.077  1.00 71.15           H  
ATOM   4702  N   ILE A 301       7.472  -2.563   1.488  1.00 67.25           N  
ATOM   4703  H   ILE A 301       6.860  -2.150   2.178  1.00 67.25           H  
ATOM   4704  CA  ILE A 301       7.731  -1.823   0.246  1.00 67.25           C  
ATOM   4705  HA  ILE A 301       7.571  -2.489  -0.603  1.00 67.25           H  
ATOM   4706  C   ILE A 301       9.197  -1.387   0.195  1.00 67.25           C  
ATOM   4707  CB  ILE A 301       6.759  -0.629   0.109  1.00 67.25           C  
ATOM   4708  HB  ILE A 301       6.752  -0.076   1.048  1.00 67.25           H  
ATOM   4709  O   ILE A 301       9.860  -1.609  -0.816  1.00 67.25           O  
ATOM   4710  CG1 ILE A 301       5.330  -1.142  -0.180  1.00 67.25           C  
ATOM   4711 HG12 ILE A 301       5.278  -1.529  -1.198  1.00 67.25           H  
ATOM   4712 HG13 ILE A 301       5.089  -1.965   0.492  1.00 67.25           H  
ATOM   4713  CG2 ILE A 301       7.200   0.336  -1.010  1.00 67.25           C  
ATOM   4714 HG21 ILE A 301       7.275  -0.194  -1.960  1.00 67.25           H  
ATOM   4715 HG22 ILE A 301       8.164   0.787  -0.776  1.00 67.25           H  
ATOM   4716 HG23 ILE A 301       6.487   1.154  -1.114  1.00 67.25           H  
ATOM   4717  CD1 ILE A 301       4.254  -0.065   0.003  1.00 67.25           C  
ATOM   4718 HD11 ILE A 301       4.368   0.413   0.976  1.00 67.25           H  
ATOM   4719 HD12 ILE A 301       4.320   0.686  -0.784  1.00 67.25           H  
ATOM   4720 HD13 ILE A 301       3.270  -0.531  -0.043  1.00 67.25           H  
ATOM   4721  N   GLN A 302       9.739  -0.841   1.286  1.00 70.72           N  
ATOM   4722  H   GLN A 302       9.152  -0.672   2.091  1.00 70.72           H  
ATOM   4723  CA  GLN A 302      11.139  -0.410   1.335  1.00 70.72           C  
ATOM   4724  HA  GLN A 302      11.322   0.247   0.484  1.00 70.72           H  
ATOM   4725  C   GLN A 302      12.124  -1.569   1.186  1.00 70.72           C  
ATOM   4726  CB  GLN A 302      11.409   0.351   2.642  1.00 70.72           C  
ATOM   4727  HB2 GLN A 302      10.944  -0.172   3.478  1.00 70.72           H  
ATOM   4728  HB3 GLN A 302      12.483   0.387   2.826  1.00 70.72           H  
ATOM   4729  O   GLN A 302      13.113  -1.455   0.455  1.00 70.72           O  
ATOM   4730  CG  GLN A 302      10.883   1.790   2.581  1.00 70.72           C  
ATOM   4731  HG2 GLN A 302       9.809   1.772   2.397  1.00 70.72           H  
ATOM   4732  HG3 GLN A 302      11.047   2.267   3.548  1.00 70.72           H  
ATOM   4733  CD  GLN A 302      11.561   2.636   1.504  1.00 70.72           C  
ATOM   4734  NE2 GLN A 302      10.984   3.762   1.151  1.00 70.72           N  
ATOM   4735 HE21 GLN A 302      10.105   4.030   1.569  1.00 70.72           H  
ATOM   4736 HE22 GLN A 302      11.415   4.269   0.392  1.00 70.72           H  
ATOM   4737  OE1 GLN A 302      12.605   2.318   0.951  1.00 70.72           O  
ATOM   4738  N   ILE A 303      11.843  -2.708   1.824  1.00 76.72           N  
ATOM   4739  H   ILE A 303      11.055  -2.720   2.455  1.00 76.72           H  
ATOM   4740  CA  ILE A 303      12.643  -3.927   1.660  1.00 76.72           C  
ATOM   4741  HA  ILE A 303      13.683  -3.693   1.886  1.00 76.72           H  
ATOM   4742  C   ILE A 303      12.603  -4.391   0.200  1.00 76.72           C  
ATOM   4743  CB  ILE A 303      12.171  -5.019   2.646  1.00 76.72           C  
ATOM   4744  HB  ILE A 303      11.088  -5.111   2.569  1.00 76.72           H  
ATOM   4745  O   ILE A 303      13.658  -4.649  -0.380  1.00 76.72           O  
ATOM   4746  CG1 ILE A 303      12.543  -4.621   4.094  1.00 76.72           C  
ATOM   4747 HG12 ILE A 303      13.619  -4.719   4.233  1.00 76.72           H  
ATOM   4748 HG13 ILE A 303      12.292  -3.574   4.268  1.00 76.72           H  
ATOM   4749  CG2 ILE A 303      12.801  -6.385   2.308  1.00 76.72           C  
ATOM   4750 HG21 ILE A 303      12.497  -7.139   3.034  1.00 76.72           H  
ATOM   4751 HG22 ILE A 303      13.888  -6.306   2.305  1.00 76.72           H  
ATOM   4752 HG23 ILE A 303      12.468  -6.729   1.328  1.00 76.72           H  
ATOM   4753  CD1 ILE A 303      11.822  -5.449   5.167  1.00 76.72           C  
ATOM   4754 HD11 ILE A 303      12.150  -6.488   5.140  1.00 76.72           H  
ATOM   4755 HD12 ILE A 303      10.745  -5.399   5.011  1.00 76.72           H  
ATOM   4756 HD13 ILE A 303      12.053  -5.038   6.150  1.00 76.72           H  
ATOM   4757  N   ALA A 304      11.419  -4.441  -0.418  1.00 69.25           N  
ATOM   4758  H   ALA A 304      10.585  -4.199   0.098  1.00 69.25           H  
ATOM   4759  CA  ALA A 304      11.268  -4.850  -1.813  1.00 69.25           C  
ATOM   4760  HA  ALA A 304      11.717  -5.835  -1.937  1.00 69.25           H  
ATOM   4761  C   ALA A 304      11.993  -3.899  -2.782  1.00 69.25           C  
ATOM   4762  CB  ALA A 304       9.773  -4.964  -2.134  1.00 69.25           C  
ATOM   4763  HB1 ALA A 304       9.288  -3.995  -2.019  1.00 69.25           H  
ATOM   4764  HB2 ALA A 304       9.304  -5.682  -1.461  1.00 69.25           H  
ATOM   4765  HB3 ALA A 304       9.646  -5.305  -3.161  1.00 69.25           H  
ATOM   4766  O   ALA A 304      12.720  -4.361  -3.658  1.00 69.25           O  
ATOM   4767  N   MET A 305      11.880  -2.579  -2.592  1.00 67.76           N  
ATOM   4768  H   MET A 305      11.248  -2.250  -1.876  1.00 67.76           H  
ATOM   4769  CA  MET A 305      12.592  -1.589  -3.413  1.00 67.76           C  
ATOM   4770  HA  MET A 305      12.364  -1.769  -4.463  1.00 67.76           H  
ATOM   4771  C   MET A 305      14.112  -1.692  -3.255  1.00 67.76           C  
ATOM   4772  CB  MET A 305      12.156  -0.163  -3.046  1.00 67.76           C  
ATOM   4773  HB2 MET A 305      12.857   0.539  -3.498  1.00 67.76           H  
ATOM   4774  HB3 MET A 305      12.191  -0.028  -1.965  1.00 67.76           H  
ATOM   4775  O   MET A 305      14.850  -1.592  -4.237  1.00 67.76           O  
ATOM   4776  CG  MET A 305      10.758   0.184  -3.558  1.00 67.76           C  
ATOM   4777  HG2 MET A 305      10.694  -0.035  -4.624  1.00 67.76           H  
ATOM   4778  HG3 MET A 305      10.031  -0.444  -3.044  1.00 67.76           H  
ATOM   4779  SD  MET A 305      10.303   1.920  -3.285  1.00 67.76           S  
ATOM   4780  CE  MET A 305      11.011   2.686  -4.768  1.00 67.76           C  
ATOM   4781  HE1 MET A 305      10.786   3.753  -4.765  1.00 67.76           H  
ATOM   4782  HE2 MET A 305      10.573   2.231  -5.657  1.00 67.76           H  
ATOM   4783  HE3 MET A 305      12.091   2.541  -4.779  1.00 67.76           H  
ATOM   4784  N   THR A 306      14.593  -1.904  -2.029  1.00 76.76           N  
ATOM   4785  H   THR A 306      13.941  -1.958  -1.259  1.00 76.76           H  
ATOM   4786  CA  THR A 306      16.026  -2.073  -1.759  1.00 76.76           C  
ATOM   4787  HA  THR A 306      16.564  -1.226  -2.185  1.00 76.76           H  
ATOM   4788  C   THR A 306      16.558  -3.338  -2.428  1.00 76.76           C  
ATOM   4789  CB  THR A 306      16.307  -2.105  -0.251  1.00 76.76           C  
ATOM   4790  HB  THR A 306      15.806  -2.957   0.207  1.00 76.76           H  
ATOM   4791  O   THR A 306      17.620  -3.293  -3.052  1.00 76.76           O  
ATOM   4792  CG2 THR A 306      17.805  -2.169   0.056  1.00 76.76           C  
ATOM   4793 HG21 THR A 306      18.217  -3.119  -0.285  1.00 76.76           H  
ATOM   4794 HG22 THR A 306      17.953  -2.094   1.133  1.00 76.76           H  
ATOM   4795 HG23 THR A 306      18.321  -1.347  -0.438  1.00 76.76           H  
ATOM   4796  OG1 THR A 306      15.836  -0.917   0.339  1.00 76.76           O  
ATOM   4797  HG1 THR A 306      14.881  -0.985   0.411  1.00 76.76           H  
ATOM   4798  N   GLN A 307      15.799  -4.436  -2.355  1.00 78.08           N  
ATOM   4799  H   GLN A 307      14.943  -4.406  -1.821  1.00 78.08           H  
ATOM   4800  CA  GLN A 307      16.144  -5.693  -3.012  1.00 78.08           C  
ATOM   4801  HA  GLN A 307      17.150  -5.970  -2.695  1.00 78.08           H  
ATOM   4802  C   GLN A 307      16.173  -5.537  -4.536  1.00 78.08           C  
ATOM   4803  CB  GLN A 307      15.170  -6.794  -2.564  1.00 78.08           C  
ATOM   4804  HB2 GLN A 307      14.168  -6.568  -2.929  1.00 78.08           H  
ATOM   4805  HB3 GLN A 307      15.135  -6.824  -1.475  1.00 78.08           H  
ATOM   4806  O   GLN A 307      17.190  -5.847  -5.148  1.00 78.08           O  
ATOM   4807  CG  GLN A 307      15.589  -8.178  -3.086  1.00 78.08           C  
ATOM   4808  HG2 GLN A 307      14.858  -8.918  -2.760  1.00 78.08           H  
ATOM   4809  HG3 GLN A 307      15.588  -8.174  -4.176  1.00 78.08           H  
ATOM   4810  CD  GLN A 307      16.962  -8.610  -2.577  1.00 78.08           C  
ATOM   4811  NE2 GLN A 307      17.791  -9.201  -3.406  1.00 78.08           N  
ATOM   4812 HE21 GLN A 307      18.729  -9.387  -3.080  1.00 78.08           H  
ATOM   4813 HE22 GLN A 307      17.620  -9.216  -4.401  1.00 78.08           H  
ATOM   4814  OE1 GLN A 307      17.317  -8.414  -1.422  1.00 78.08           O  
ATOM   4815  N   ALA A 308      15.130  -4.959  -5.138  1.00 71.35           N  
ATOM   4816  H   ALA A 308      14.310  -4.740  -4.591  1.00 71.35           H  
ATOM   4817  CA  ALA A 308      15.066  -4.734  -6.583  1.00 71.35           C  
ATOM   4818  HA  ALA A 308      15.122  -5.696  -7.093  1.00 71.35           H  
ATOM   4819  C   ALA A 308      16.233  -3.867  -7.087  1.00 71.35           C  
ATOM   4820  CB  ALA A 308      13.713  -4.089  -6.906  1.00 71.35           C  
ATOM   4821  HB1 ALA A 308      13.616  -3.130  -6.397  1.00 71.35           H  
ATOM   4822  HB2 ALA A 308      13.630  -3.936  -7.982  1.00 71.35           H  
ATOM   4823  HB3 ALA A 308      12.905  -4.748  -6.588  1.00 71.35           H  
ATOM   4824  O   ALA A 308      16.871  -4.177  -8.093  1.00 71.35           O  
ATOM   4825  N   LYS A 309      16.591  -2.808  -6.347  1.00 73.31           N  
ATOM   4826  H   LYS A 309      16.022  -2.585  -5.543  1.00 73.31           H  
ATOM   4827  CA  LYS A 309      17.745  -1.960  -6.679  1.00 73.31           C  
ATOM   4828  HA  LYS A 309      17.625  -1.612  -7.705  1.00 73.31           H  
ATOM   4829  C   LYS A 309      19.065  -2.732  -6.626  1.00 73.31           C  
ATOM   4830  CB  LYS A 309      17.757  -0.761  -5.726  1.00 73.31           C  
ATOM   4831  HB2 LYS A 309      16.781  -0.276  -5.771  1.00 73.31           H  
ATOM   4832  HB3 LYS A 309      17.920  -1.109  -4.706  1.00 73.31           H  
ATOM   4833  O   LYS A 309      19.957  -2.475  -7.439  1.00 73.31           O  
ATOM   4834  CG  LYS A 309      18.835   0.266  -6.099  1.00 73.31           C  
ATOM   4835  HG2 LYS A 309      19.825  -0.182  -6.011  1.00 73.31           H  
ATOM   4836  HG3 LYS A 309      18.680   0.597  -7.125  1.00 73.31           H  
ATOM   4837  CD  LYS A 309      18.747   1.465  -5.154  1.00 73.31           C  
ATOM   4838  HD2 LYS A 309      17.748   1.895  -5.224  1.00 73.31           H  
ATOM   4839  HD3 LYS A 309      18.915   1.125  -4.132  1.00 73.31           H  
ATOM   4840  CE  LYS A 309      19.789   2.518  -5.534  1.00 73.31           C  
ATOM   4841  HE2 LYS A 309      19.626   2.801  -6.574  1.00 73.31           H  
ATOM   4842  HE3 LYS A 309      20.781   2.072  -5.455  1.00 73.31           H  
ATOM   4843  NZ  LYS A 309      19.672   3.704  -4.653  1.00 73.31           N  
ATOM   4844  HZ1 LYS A 309      19.801   3.441  -3.686  1.00 73.31           H  
ATOM   4845  HZ2 LYS A 309      20.343   4.416  -4.904  1.00 73.31           H  
ATOM   4846  HZ3 LYS A 309      18.745   4.098  -4.737  1.00 73.31           H  
ATOM   4847  N   GLN A 310      19.209  -3.635  -5.661  1.00 79.04           N  
ATOM   4848  H   GLN A 310      18.429  -3.819  -5.046  1.00 79.04           H  
ATOM   4849  CA  GLN A 310      20.402  -4.460  -5.523  1.00 79.04           C  
ATOM   4850  HA  GLN A 310      21.270  -3.809  -5.639  1.00 79.04           H  
ATOM   4851  C   GLN A 310      20.483  -5.508  -6.640  1.00 79.04           C  
ATOM   4852  CB  GLN A 310      20.436  -5.057  -4.108  1.00 79.04           C  
ATOM   4853  HB2 GLN A 310      20.354  -4.248  -3.382  1.00 79.04           H  
ATOM   4854  HB3 GLN A 310      19.584  -5.723  -3.972  1.00 79.04           H  
ATOM   4855  O   GLN A 310      21.536  -5.628  -7.264  1.00 79.04           O  
ATOM   4856  CG  GLN A 310      21.721  -5.840  -3.817  1.00 79.04           C  
ATOM   4857  HG2 GLN A 310      21.709  -6.169  -2.778  1.00 79.04           H  
ATOM   4858  HG3 GLN A 310      21.727  -6.735  -4.440  1.00 79.04           H  
ATOM   4859  CD  GLN A 310      23.008  -5.053  -4.061  1.00 79.04           C  
ATOM   4860  NE2 GLN A 310      24.019  -5.719  -4.568  1.00 79.04           N  
ATOM   4861 HE21 GLN A 310      24.798  -5.219  -4.971  1.00 79.04           H  
ATOM   4862 HE22 GLN A 310      23.842  -6.640  -4.944  1.00 79.04           H  
ATOM   4863  OE1 GLN A 310      23.139  -3.852  -3.824  1.00 79.04           O  
ATOM   4864  N   ASP A 311      19.370  -6.160  -6.972  1.00 80.28           N  
ATOM   4865  H   ASP A 311      18.553  -6.055  -6.387  1.00 80.28           H  
ATOM   4866  CA  ASP A 311      19.285  -7.131  -8.067  1.00 80.28           C  
ATOM   4867  HA  ASP A 311      20.019  -7.919  -7.898  1.00 80.28           H  
ATOM   4868  C   ASP A 311      19.611  -6.477  -9.419  1.00 80.28           C  
ATOM   4869  CB  ASP A 311      17.884  -7.770  -8.087  1.00 80.28           C  
ATOM   4870  HB2 ASP A 311      17.132  -6.984  -8.154  1.00 80.28           H  
ATOM   4871  HB3 ASP A 311      17.801  -8.388  -8.981  1.00 80.28           H  
ATOM   4872  O   ASP A 311      20.413  -7.003 -10.193  1.00 80.28           O  
ATOM   4873  CG  ASP A 311      17.578  -8.659  -6.870  1.00 80.28           C  
ATOM   4874  OD1 ASP A 311      18.518  -9.067  -6.151  1.00 80.28           O  
ATOM   4875  OD2 ASP A 311      16.388  -8.963  -6.644  1.00 80.28           O  
ATOM   4876  N   LEU A 312      19.085  -5.272  -9.674  1.00 74.17           N  
ATOM   4877  H   LEU A 312      18.378  -4.924  -9.042  1.00 74.17           H  
ATOM   4878  CA  LEU A 312      19.394  -4.500 -10.881  1.00 74.17           C  
ATOM   4879  HA  LEU A 312      19.141  -5.108 -11.749  1.00 74.17           H  
ATOM   4880  C   LEU A 312      20.887  -4.143 -10.960  1.00 74.17           C  
ATOM   4881  CB  LEU A 312      18.535  -3.223 -10.887  1.00 74.17           C  
ATOM   4882  HB2 LEU A 312      18.933  -2.530 -10.146  1.00 74.17           H  
ATOM   4883  HB3 LEU A 312      17.518  -3.470 -10.583  1.00 74.17           H  
ATOM   4884  O   LEU A 312      21.508  -4.229 -12.021  1.00 74.17           O  
ATOM   4885  CG  LEU A 312      18.493  -2.555 -12.277  1.00 74.17           C  
ATOM   4886  HG  LEU A 312      19.331  -2.895 -12.885  1.00 74.17           H  
ATOM   4887  CD1 LEU A 312      17.195  -2.905 -13.004  1.00 74.17           C  
ATOM   4888 HD11 LEU A 312      17.187  -2.458 -13.998  1.00 74.17           H  
ATOM   4889 HD12 LEU A 312      16.332  -2.545 -12.444  1.00 74.17           H  
ATOM   4890 HD13 LEU A 312      17.109  -3.987 -13.104  1.00 74.17           H  
ATOM   4891  CD2 LEU A 312      18.598  -1.034 -12.162  1.00 74.17           C  
ATOM   4892 HD21 LEU A 312      19.543  -0.768 -11.688  1.00 74.17           H  
ATOM   4893 HD22 LEU A 312      17.766  -0.654 -11.569  1.00 74.17           H  
ATOM   4894 HD23 LEU A 312      18.560  -0.591 -13.157  1.00 74.17           H  
ATOM   4895  N   LYS A 313      21.483  -3.750  -9.829  1.00 79.91           N  
ATOM   4896  H   LYS A 313      20.921  -3.736  -8.990  1.00 79.91           H  
ATOM   4897  CA  LYS A 313      22.911  -3.421  -9.745  1.00 79.91           C  
ATOM   4898  HA  LYS A 313      23.145  -2.691 -10.520  1.00 79.91           H  
ATOM   4899  C   LYS A 313      23.783  -4.646 -10.009  1.00 79.91           C  
ATOM   4900  CB  LYS A 313      23.186  -2.816  -8.365  1.00 79.91           C  
ATOM   4901  HB2 LYS A 313      22.958  -3.557  -7.598  1.00 79.91           H  
ATOM   4902  HB3 LYS A 313      22.524  -1.962  -8.221  1.00 79.91           H  
ATOM   4903  O   LYS A 313      24.792  -4.529 -10.709  1.00 79.91           O  
ATOM   4904  CG  LYS A 313      24.637  -2.356  -8.198  1.00 79.91           C  
ATOM   4905  HG2 LYS A 313      24.861  -1.574  -8.924  1.00 79.91           H  
ATOM   4906  HG3 LYS A 313      25.317  -3.195  -8.345  1.00 79.91           H  
ATOM   4907  CD  LYS A 313      24.814  -1.819  -6.779  1.00 79.91           C  
ATOM   4908  HD2 LYS A 313      24.136  -0.979  -6.626  1.00 79.91           H  
ATOM   4909  HD3 LYS A 313      24.554  -2.609  -6.075  1.00 79.91           H  
ATOM   4910  CE  LYS A 313      26.255  -1.376  -6.545  1.00 79.91           C  
ATOM   4911  HE2 LYS A 313      26.911  -2.214  -6.781  1.00 79.91           H  
ATOM   4912  HE3 LYS A 313      26.487  -0.554  -7.222  1.00 79.91           H  
ATOM   4913  NZ  LYS A 313      26.426  -0.966  -5.131  1.00 79.91           N  
ATOM   4914  HZ1 LYS A 313      25.812  -0.193  -4.918  1.00 79.91           H  
ATOM   4915  HZ2 LYS A 313      27.381  -0.704  -4.931  1.00 79.91           H  
ATOM   4916  HZ3 LYS A 313      26.155  -1.729  -4.527  1.00 79.91           H  
ATOM   4917  N   ASP A 314      23.410  -5.794  -9.458  1.00 83.37           N  
ATOM   4918  H   ASP A 314      22.582  -5.810  -8.879  1.00 83.37           H  
ATOM   4919  CA  ASP A 314      24.152  -7.038  -9.626  1.00 83.37           C  
ATOM   4920  HA  ASP A 314      25.211  -6.831  -9.478  1.00 83.37           H  
ATOM   4921  C   ASP A 314      24.032  -7.570 -11.059  1.00 83.37           C  
ATOM   4922  CB  ASP A 314      23.723  -8.053  -8.552  1.00 83.37           C  
ATOM   4923  HB2 ASP A 314      24.133  -9.029  -8.811  1.00 83.37           H  
ATOM   4924  HB3 ASP A 314      22.636  -8.133  -8.536  1.00 83.37           H  
ATOM   4925  O   ASP A 314      25.047  -7.969 -11.638  1.00 83.37           O  
ATOM   4926  CG  ASP A 314      24.246  -7.674  -7.153  1.00 83.37           C  
ATOM   4927  OD1 ASP A 314      25.282  -6.962  -7.064  1.00 83.37           O  
ATOM   4928  OD2 ASP A 314      23.668  -8.116  -6.137  1.00 83.37           O  
ATOM   4929  N   GLU A 315      22.859  -7.467 -11.690  1.00 81.17           N  
ATOM   4930  H   GLU A 315      22.042  -7.186 -11.166  1.00 81.17           H  
ATOM   4931  CA  GLU A 315      22.688  -7.850 -13.095  1.00 81.17           C  
ATOM   4932  HA  GLU A 315      23.150  -8.829 -13.220  1.00 81.17           H  
ATOM   4933  C   GLU A 315      23.424  -6.893 -14.043  1.00 81.17           C  
ATOM   4934  CB  GLU A 315      21.195  -7.985 -13.443  1.00 81.17           C  
ATOM   4935  HB2 GLU A 315      20.713  -8.607 -12.690  1.00 81.17           H  
ATOM   4936  HB3 GLU A 315      20.731  -6.999 -13.409  1.00 81.17           H  
ATOM   4937  O   GLU A 315      24.116  -7.354 -14.950  1.00 81.17           O  
ATOM   4938  CG  GLU A 315      20.936  -8.610 -14.832  1.00 81.17           C
[truncated: 115,839 more chars]
