# Supplementary material for: Widespread Horizontal Gene Transfer Among Animal Viruses
Source: bioRxiv. 2024 Mar 26:2024.03.25.586562. Preprint. [Version 2] doi: 10.1101/2024.03.25.586562 (PMC11071296; doi:10.1101/2024.03.25.586562)
Supplement: Supplement 7 [file media-7.zip › File7_PDB/Parvo3568_VP.pdb]

ATOM      1  N   MET A   1      40.592 -27.990  26.450  1.00 42.37           N  
ATOM      2  H   MET A   1      41.383 -28.016  27.078  1.00 42.37           H  
ATOM      3  H2  MET A   1      39.955 -27.254  26.718  1.00 42.37           H  
ATOM      4  H3  MET A   1      40.894 -27.808  25.503  1.00 42.37           H  
ATOM      5  CA  MET A   1      39.849 -29.261  26.493  1.00 42.37           C  
ATOM      6  HA  MET A   1      40.448 -30.072  26.078  1.00 42.37           H  
ATOM      7  C   MET A   1      38.657 -29.060  25.579  1.00 42.37           C  
ATOM      8  CB  MET A   1      39.463 -29.627  27.938  1.00 42.37           C  
ATOM      9  HB2 MET A   1      39.035 -28.757  28.435  1.00 42.37           H  
ATOM     10  HB3 MET A   1      38.721 -30.426  27.929  1.00 42.37           H  
ATOM     11  O   MET A   1      38.002 -28.042  25.749  1.00 42.37           O  
ATOM     12  CG  MET A   1      40.704 -30.112  28.709  1.00 42.37           C  
ATOM     13  HG2 MET A   1      40.952 -31.113  28.356  1.00 42.37           H  
ATOM     14  HG3 MET A   1      41.548 -29.460  28.488  1.00 42.37           H  
ATOM     15  SD  MET A   1      40.529 -30.166  30.512  1.00 42.37           S  
ATOM     16  CE  MET A   1      42.057 -31.038  30.961  1.00 42.37           C  
ATOM     17  HE1 MET A   1      42.104 -31.151  32.044  1.00 42.37           H  
ATOM     18  HE2 MET A   1      42.064 -32.024  30.498  1.00 42.37           H  
ATOM     19  HE3 MET A   1      42.922 -30.468  30.621  1.00 42.37           H  
ATOM     20  N   ASP A   2      38.534 -29.940  24.585  1.00 41.94           N  
ATOM     21  H   ASP A   2      39.026 -30.815  24.701  1.00 41.94           H  
ATOM     22  CA  ASP A   2      37.419 -30.140  23.636  1.00 41.94           C  
ATOM     23  HA  ASP A   2      37.741 -30.909  22.934  1.00 41.94           H  
ATOM     24  C   ASP A   2      37.027 -28.898  22.784  1.00 41.94           C  
ATOM     25  CB  ASP A   2      36.279 -30.837  24.409  1.00 41.94           C  
ATOM     26  HB2 ASP A   2      35.780 -30.098  25.035  1.00 41.94           H  
ATOM     27  HB3 ASP A   2      35.550 -31.226  23.697  1.00 41.94           H  
ATOM     28  O   ASP A   2      36.444 -27.952  23.301  1.00 41.94           O  
ATOM     29  CG  ASP A   2      36.783 -31.994  25.309  1.00 41.94           C  
ATOM     30  OD1 ASP A   2      37.912 -32.501  25.075  1.00 41.94           O  
ATOM     31  OD2 ASP A   2      36.107 -32.276  26.320  1.00 41.94           O  
ATOM     32  N   VAL A   3      37.381 -28.719  21.494  1.00 34.16           N  
ATOM     33  H   VAL A   3      37.121 -27.789  21.200  1.00 34.16           H  
ATOM     34  CA  VAL A   3      37.704 -29.633  20.358  1.00 34.16           C  
ATOM     35  HA  VAL A   3      37.934 -28.993  19.506  1.00 34.16           H  
ATOM     36  C   VAL A   3      36.501 -30.502  19.957  1.00 34.16           C  
ATOM     37  CB  VAL A   3      38.968 -30.517  20.573  1.00 34.16           C  
ATOM     38  HB  VAL A   3      38.739 -31.330  21.261  1.00 34.16           H  
ATOM     39  O   VAL A   3      36.002 -31.210  20.817  1.00 34.16           O  
ATOM     40  CG1 VAL A   3      39.463 -31.186  19.288  1.00 34.16           C  
ATOM     41 HG11 VAL A   3      40.268 -31.883  19.518  1.00 34.16           H  
ATOM     42 HG12 VAL A   3      38.659 -31.757  18.823  1.00 34.16           H  
ATOM     43 HG13 VAL A   3      39.835 -30.438  18.588  1.00 34.16           H  
ATOM     44  CG2 VAL A   3      40.164 -29.738  21.141  1.00 34.16           C  
ATOM     45 HG21 VAL A   3      39.912 -29.322  22.116  1.00 34.16           H  
ATOM     46 HG22 VAL A   3      41.012 -30.411  21.262  1.00 34.16           H  
ATOM     47 HG23 VAL A   3      40.437 -28.931  20.460  1.00 34.16           H  
ATOM     48  N   SER A   4      36.030 -30.633  18.710  1.00 34.93           N  
ATOM     49  H   SER A   4      35.459 -31.464  18.650  1.00 34.93           H  
ATOM     50  CA  SER A   4      35.867 -29.840  17.462  1.00 34.93           C  
ATOM     51  HA  SER A   4      35.163 -29.028  17.648  1.00 34.93           H  
ATOM     52  C   SER A   4      35.199 -30.818  16.449  1.00 34.93           C  
ATOM     53  CB  SER A   4      37.163 -29.235  16.889  1.00 34.93           C  
ATOM     54  HB2 SER A   4      36.942 -28.737  15.945  1.00 34.93           H  
ATOM     55  HB3 SER A   4      37.528 -28.463  17.566  1.00 34.93           H  
ATOM     56  O   SER A   4      34.625 -31.799  16.905  1.00 34.93           O  
ATOM     57  OG  SER A   4      38.191 -30.171  16.671  1.00 34.93           O  
ATOM     58  HG  SER A   4      37.869 -30.940  16.194  1.00 34.93           H  
ATOM     59  N   GLU A   5      35.323 -30.612  15.123  1.00 39.61           N  
ATOM     60  H   GLU A   5      35.835 -29.796  14.822  1.00 39.61           H  
ATOM     61  CA  GLU A   5      34.863 -31.519  14.029  1.00 39.61           C  
ATOM     62  HA  GLU A   5      35.301 -31.132  13.109  1.00 39.61           H  
ATOM     63  C   GLU A   5      33.326 -31.502  13.814  1.00 39.61           C  
ATOM     64  CB  GLU A   5      35.473 -32.939  14.174  1.00 39.61           C  
ATOM     65  HB2 GLU A   5      35.247 -33.505  13.270  1.00 39.61           H  
ATOM     66  HB3 GLU A   5      35.015 -33.456  15.017  1.00 39.61           H  
ATOM     67  O   GLU A   5      32.551 -31.778  14.721  1.00 39.61           O  
ATOM     68  CG  GLU A   5      37.007 -32.887  14.366  1.00 39.61           C  
ATOM     69  HG2 GLU A   5      37.242 -32.294  15.250  1.00 39.61           H  
ATOM     70  HG3 GLU A   5      37.436 -32.368  13.508  1.00 39.61           H  
ATOM     71  CD  GLU A   5      37.713 -34.243  14.538  1.00 39.61           C  
ATOM     72  OE1 GLU A   5      38.966 -34.207  14.562  1.00 39.61           O  
ATOM     73  OE2 GLU A   5      37.035 -35.283  14.682  1.00 39.61           O  
ATOM     74  N   GLU A   6      32.722 -31.058  12.701  1.00 36.69           N  
ATOM     75  H   GLU A   6      31.729 -31.023  12.879  1.00 36.69           H  
ATOM     76  CA  GLU A   6      33.069 -30.955  11.264  1.00 36.69           C  
ATOM     77  HA  GLU A   6      32.210 -30.437  10.838  1.00 36.69           H  
ATOM     78  C   GLU A   6      33.119 -32.293  10.503  1.00 36.69           C  
ATOM     79  CB  GLU A   6      34.255 -30.020  10.920  1.00 36.69           C  
ATOM     80  HB2 GLU A   6      35.201 -30.515  11.137  1.00 36.69           H  
ATOM     81  HB3 GLU A   6      34.177 -29.109  11.514  1.00 36.69           H  
ATOM     82  O   GLU A   6      34.106 -33.012  10.571  1.00 36.69           O  
ATOM     83  CG  GLU A   6      34.221 -29.650   9.420  1.00 36.69           C  
ATOM     84  HG2 GLU A   6      34.325 -30.558   8.826  1.00 36.69           H  
ATOM     85  HG3 GLU A   6      33.241 -29.229   9.197  1.00 36.69           H  
ATOM     86  CD  GLU A   6      35.306 -28.654   8.971  1.00 36.69           C  
ATOM     87  OE1 GLU A   6      34.991 -27.852   8.059  1.00 36.69           O  
ATOM     88  OE2 GLU A   6      36.435 -28.703   9.506  1.00 36.69           O  
ATOM     89  N   GLU A   7      32.093 -32.574   9.680  1.00 41.82           N  
ATOM     90  H   GLU A   7      31.259 -32.005   9.704  1.00 41.82           H  
ATOM     91  CA  GLU A   7      32.191 -33.601   8.631  1.00 41.82           C  
ATOM     92  HA  GLU A   7      33.225 -33.579   8.287  1.00 41.82           H  
ATOM     93  C   GLU A   7      31.290 -33.328   7.400  1.00 41.82           C  
ATOM     94  CB  GLU A   7      31.941 -35.012   9.208  1.00 41.82           C  
ATOM     95  HB2 GLU A   7      32.116 -35.021  10.284  1.00 41.82           H  
ATOM     96  HB3 GLU A   7      30.908 -35.307   9.023  1.00 41.82           H  
ATOM     97  O   GLU A   7      30.064 -33.252   7.485  1.00 41.82           O  
ATOM     98  CG  GLU A   7      32.915 -36.007   8.552  1.00 41.82           C  
ATOM     99  HG2 GLU A   7      32.814 -35.921   7.471  1.00 41.82           H  
ATOM    100  HG3 GLU A   7      33.933 -35.719   8.811  1.00 41.82           H  
ATOM    101  CD  GLU A   7      32.691 -37.479   8.939  1.00 41.82           C  
ATOM    102  OE1 GLU A   7      33.625 -38.276   8.687  1.00 41.82           O  
ATOM    103  OE2 GLU A   7      31.557 -37.831   9.337  1.00 41.82           O  
ATOM    104  N   THR A   8      31.918 -33.208   6.224  1.00 34.52           N  
ATOM    105  H   THR A   8      32.927 -33.235   6.264  1.00 34.52           H  
ATOM    106  CA  THR A   8      31.365 -33.344   4.853  1.00 34.52           C  
ATOM    107  HA  THR A   8      30.637 -34.156   4.833  1.00 34.52           H  
ATOM    108  C   THR A   8      32.542 -33.691   3.908  1.00 34.52           C  
ATOM    109  CB  THR A   8      30.703 -32.042   4.332  1.00 34.52           C  
ATOM    110  HB  THR A   8      30.481 -32.189   3.275  1.00 34.52           H  
ATOM    111  O   THR A   8      33.692 -33.550   4.319  1.00 34.52           O  
ATOM    112  CG2 THR A   8      29.378 -31.643   4.970  1.00 34.52           C  
ATOM    113 HG21 THR A   8      29.546 -31.272   5.981  1.00 34.52           H  
ATOM    114 HG22 THR A   8      28.912 -30.853   4.381  1.00 34.52           H  
ATOM    115 HG23 THR A   8      28.713 -32.506   5.014  1.00 34.52           H  
ATOM    116  OG1 THR A   8      31.562 -30.934   4.413  1.00 34.52           O  
ATOM    117  HG1 THR A   8      31.838 -30.850   5.329  1.00 34.52           H  
ATOM    118  N   PRO A   9      32.369 -33.961   2.594  1.00 40.57           N  
ATOM    119  CA  PRO A   9      31.437 -34.841   1.861  1.00 40.57           C  
ATOM    120  HA  PRO A   9      30.785 -35.395   2.535  1.00 40.57           H  
ATOM    121  C   PRO A   9      32.211 -35.823   0.915  1.00 40.57           C  
ATOM    122  CB  PRO A   9      30.644 -33.828   1.025  1.00 40.57           C  
ATOM    123  HB2 PRO A   9      30.198 -34.269   0.134  1.00 40.57           H  
ATOM    124  HB3 PRO A   9      29.855 -33.389   1.635  1.00 40.57           H  
ATOM    125  O   PRO A   9      33.439 -35.851   0.958  1.00 40.57           O  
ATOM    126  CG  PRO A   9      31.686 -32.755   0.661  1.00 40.57           C  
ATOM    127  HG2 PRO A   9      31.250 -31.759   0.745  1.00 40.57           H  
ATOM    128  HG3 PRO A   9      32.062 -32.918  -0.348  1.00 40.57           H  
ATOM    129  CD  PRO A   9      32.824 -32.935   1.669  1.00 40.57           C  
ATOM    130  HD2 PRO A   9      33.734 -33.263   1.167  1.00 40.57           H  
ATOM    131  HD3 PRO A   9      33.014 -31.995   2.186  1.00 40.57           H  
ATOM    132  N   ARG A  10      31.536 -36.554  -0.016  1.00 36.65           N  
ATOM    133  H   ARG A  10      30.564 -36.718   0.205  1.00 36.65           H  
ATOM    134  CA  ARG A  10      31.919 -36.804  -1.460  1.00 36.65           C  
ATOM    135  HA  ARG A  10      31.492 -35.989  -2.045  1.00 36.65           H  
ATOM    136  C   ARG A  10      31.362 -38.118  -2.088  1.00 36.65           C  
ATOM    137  CB  ARG A  10      33.457 -36.813  -1.688  1.00 36.65           C  
ATOM    138  HB2 ARG A  10      33.694 -37.354  -2.604  1.00 36.65           H  
ATOM    139  HB3 ARG A  10      33.944 -37.362  -0.881  1.00 36.65           H  
ATOM    140  O   ARG A  10      31.074 -39.069  -1.378  1.00 36.65           O  
ATOM    141  CG  ARG A  10      34.095 -35.425  -1.889  1.00 36.65           C  
ATOM    142  HG2 ARG A  10      33.707 -34.698  -1.176  1.00 36.65           H  
ATOM    143  HG3 ARG A  10      33.853 -35.070  -2.891  1.00 36.65           H  
ATOM    144  CD  ARG A  10      35.620 -35.523  -1.736  1.00 36.65           C  
ATOM    145  HD2 ARG A  10      35.844 -35.785  -0.702  1.00 36.65           H  
ATOM    146  HD3 ARG A  10      35.989 -36.312  -2.391  1.00 36.65           H  
ATOM    147  NE  ARG A  10      36.285 -34.249  -2.075  1.00 36.65           N  
ATOM    148  HE  ARG A  10      35.705 -33.423  -2.059  1.00 36.65           H  
ATOM    149  NH1 ARG A  10      38.449 -35.023  -2.167  1.00 36.65           N  
ATOM    150 HH11 ARG A  10      39.437 -34.821  -2.227  1.00 36.65           H  
ATOM    151 HH12 ARG A  10      38.141 -35.894  -1.757  1.00 36.65           H  
ATOM    152  NH2 ARG A  10      38.034 -32.870  -2.556  1.00 36.65           N  
ATOM    153 HH21 ARG A  10      39.029 -32.709  -2.627  1.00 36.65           H  
ATOM    154 HH22 ARG A  10      37.415 -32.073  -2.545  1.00 36.65           H  
ATOM    155  CZ  ARG A  10      37.580 -34.056  -2.267  1.00 36.65           C  
ATOM    156  N   LYS A  11      31.427 -38.176  -3.444  1.00 37.91           N  
ATOM    157  H   LYS A  11      31.597 -37.275  -3.867  1.00 37.91           H  
ATOM    158  CA  LYS A  11      31.419 -39.337  -4.402  1.00 37.91           C  
ATOM    159  HA  LYS A  11      31.947 -38.970  -5.282  1.00 37.91           H  
ATOM    160  C   LYS A  11      30.057 -39.845  -4.959  1.00 37.91           C  
ATOM    161  CB  LYS A  11      32.252 -40.524  -3.844  1.00 37.91           C  
ATOM    162  HB2 LYS A  11      32.109 -41.400  -4.477  1.00 37.91           H  
ATOM    163  HB3 LYS A  11      31.869 -40.822  -2.867  1.00 37.91           H  
ATOM    164  O   LYS A  11      29.086 -39.846  -4.226  1.00 37.91           O  
ATOM    165  CG  LYS A  11      33.763 -40.244  -3.739  1.00 37.91           C  
ATOM    166  HG2 LYS A  11      33.927 -39.438  -3.023  1.00 37.91           H  
ATOM    167  HG3 LYS A  11      34.147 -39.940  -4.713  1.00 37.91           H  
ATOM    168  CD  LYS A  11      34.535 -41.477  -3.247  1.00 37.91           C  
ATOM    169  HD2 LYS A  11      34.427 -42.286  -3.970  1.00 37.91           H  
ATOM    170  HD3 LYS A  11      34.106 -41.795  -2.297  1.00 37.91           H  
ATOM    171  CE  LYS A  11      36.024 -41.148  -3.046  1.00 37.91           C  
ATOM    172  HE2 LYS A  11      36.468 -40.910  -4.013  1.00 37.91           H  
ATOM    173  HE3 LYS A  11      36.094 -40.264  -2.412  1.00 37.91           H  
ATOM    174  NZ  LYS A  11      36.754 -42.274  -2.404  1.00 37.91           N  
ATOM    175  HZ1 LYS A  11      37.725 -42.044  -2.252  1.00 37.91           H  
ATOM    176  HZ2 LYS A  11      36.352 -42.484  -1.501  1.00 37.91           H  
ATOM    177  HZ3 LYS A  11      36.706 -43.113  -2.964  1.00 37.91           H  
ATOM    178  N   VAL A  12      29.920 -40.376  -6.201  1.00 37.20           N  
ATOM    179  H   VAL A  12      29.053 -40.889  -6.279  1.00 37.20           H  
ATOM    180  CA  VAL A  12      30.595 -40.147  -7.524  1.00 37.20           C  
ATOM    181  HA  VAL A  12      30.492 -39.085  -7.748  1.00 37.20           H  
ATOM    182  C   VAL A  12      29.887 -40.925  -8.687  1.00 37.20           C  
ATOM    183  CB  VAL A  12      32.114 -40.498  -7.481  1.00 37.20           C  
ATOM    184  HB  VAL A  12      32.393 -40.728  -6.453  1.00 37.20           H  
ATOM    185  O   VAL A  12      29.389 -42.016  -8.456  1.00 37.20           O  
ATOM    186  CG1 VAL A  12      32.618 -41.707  -8.270  1.00 37.20           C  
ATOM    187 HG11 VAL A  12      33.643 -41.935  -7.978  1.00 37.20           H  
ATOM    188 HG12 VAL A  12      32.611 -41.503  -9.341  1.00 37.20           H  
ATOM    189 HG13 VAL A  12      32.004 -42.581  -8.053  1.00 37.20           H  
ATOM    190  CG2 VAL A  12      32.961 -39.285  -7.886  1.00 37.20           C  
ATOM    191 HG21 VAL A  12      32.705 -38.418  -7.278  1.00 37.20           H  
ATOM    192 HG22 VAL A  12      34.019 -39.509  -7.744  1.00 37.20           H  
ATOM    193 HG23 VAL A  12      32.789 -39.042  -8.934  1.00 37.20           H  
ATOM    194  N   GLN A  13      29.912 -40.389  -9.928  1.00 35.86           N  
ATOM    195  H   GLN A  13      30.229 -39.430  -9.952  1.00 35.86           H  
ATOM    196  CA  GLN A  13      29.778 -41.020 -11.286  1.00 35.86           C  
ATOM    197  HA  GLN A  13      29.658 -40.187 -11.978  1.00 35.86           H  
ATOM    198  C   GLN A  13      28.664 -42.036 -11.687  1.00 35.86           C  
ATOM    199  CB  GLN A  13      31.102 -41.712 -11.664  1.00 35.86           C  
ATOM    200  HB2 GLN A  13      31.349 -42.423 -10.875  1.00 35.86           H  
ATOM    201  HB3 GLN A  13      30.958 -42.296 -12.573  1.00 35.86           H  
ATOM    202  O   GLN A  13      28.538 -43.110 -11.109  1.00 35.86           O  
ATOM    203  CG  GLN A  13      32.285 -40.774 -11.940  1.00 35.86           C  
ATOM    204  HG2 GLN A  13      32.405 -40.065 -11.121  1.00 35.86           H  
ATOM    205  HG3 GLN A  13      32.084 -40.207 -12.849  1.00 35.86           H  
ATOM    206  CD  GLN A  13      33.596 -41.543 -12.111  1.00 35.86           C  
ATOM    207  NE2 GLN A  13      34.638 -40.918 -12.609  1.00 35.86           N  
ATOM    208 HE21 GLN A  13      34.617 -39.926 -12.800  1.00 35.86           H  
ATOM    209 HE22 GLN A  13      35.490 -41.460 -12.634  1.00 35.86           H  
ATOM    210  OE1 GLN A  13      33.721 -42.714 -11.810  1.00 35.86           O  
ATOM    211  N   LYS A  14      28.138 -41.863 -12.924  1.00 40.23           N  
ATOM    212  H   LYS A  14      27.983 -40.909 -13.218  1.00 40.23           H  
ATOM    213  CA  LYS A  14      28.343 -42.819 -14.057  1.00 40.23           C  
ATOM    214  HA  LYS A  14      29.408 -43.051 -14.070  1.00 40.23           H  
ATOM    215  C   LYS A  14      28.057 -42.205 -15.450  1.00 40.23           C  
ATOM    216  CB  LYS A  14      27.578 -44.148 -13.843  1.00 40.23           C  
ATOM    217  HB2 LYS A  14      26.973 -44.386 -14.718  1.00 40.23           H  
ATOM    218  HB3 LYS A  14      26.906 -44.059 -12.990  1.00 40.23           H  
ATOM    219  O   LYS A  14      27.377 -41.194 -15.556  1.00 40.23           O  
ATOM    220  CG  LYS A  14      28.583 -45.294 -13.599  1.00 40.23           C  
ATOM    221  HG2 LYS A  14      29.133 -45.485 -14.520  1.00 40.23           H  
ATOM    222  HG3 LYS A  14      29.296 -44.987 -12.833  1.00 40.23           H  
ATOM    223  CD  LYS A  14      27.914 -46.594 -13.131  1.00 40.23           C  
ATOM    224  HD2 LYS A  14      27.353 -46.384 -12.221  1.00 40.23           H  
ATOM    225  HD3 LYS A  14      27.228 -46.949 -13.899  1.00 40.23           H  
ATOM    226  CE  LYS A  14      28.984 -47.660 -12.839  1.00 40.23           C  
ATOM    227  HE2 LYS A  14      29.496 -47.910 -13.768  1.00 40.23           H  
ATOM    228  HE3 LYS A  14      29.718 -47.227 -12.159  1.00 40.23           H  
ATOM    229  NZ  LYS A  14      28.400 -48.881 -12.225  1.00 40.23           N  
ATOM    230  HZ1 LYS A  14      27.712 -49.305 -12.831  1.00 40.23           H  
ATOM    231  HZ2 LYS A  14      29.118 -49.564 -12.028  1.00 40.23           H  
ATOM    232  HZ3 LYS A  14      27.950 -48.652 -11.351  1.00 40.23           H  
ATOM    233  N   ARG A  15      28.645 -42.794 -16.508  1.00 36.24           N  
ATOM    234  H   ARG A  15      29.080 -43.687 -16.326  1.00 36.24           H  
ATOM    235  CA  ARG A  15      28.687 -42.316 -17.919  1.00 36.24           C  
ATOM    236  HA  ARG A  15      28.376 -41.272 -17.973  1.00 36.24           H  
ATOM    237  C   ARG A  15      27.788 -43.145 -18.860  1.00 36.24           C  
ATOM    238  CB  ARG A  15      30.123 -42.482 -18.474  1.00 36.24           C  
ATOM    239  HB2 ARG A  15      30.088 -42.316 -19.551  1.00 36.24           H  
ATOM    240  HB3 ARG A  15      30.414 -43.522 -18.325  1.00 36.24           H  
ATOM    241  O   ARG A  15      27.653 -44.346 -18.633  1.00 36.24           O  
ATOM    242  CG  ARG A  15      31.250 -41.584 -17.935  1.00 36.24           C  
ATOM    243  HG2 ARG A  15      31.273 -41.609 -16.845  1.00 36.24           H  
ATOM    244  HG3 ARG A  15      31.081 -40.561 -18.273  1.00 36.24           H  
ATOM    245  CD  ARG A  15      32.586 -42.117 -18.498  1.00 36.24           C  
ATOM    246  HD2 ARG A  15      32.443 -42.376 -19.547  1.00 36.24           H  
ATOM    247  HD3 ARG A  15      32.852 -43.025 -17.955  1.00 36.24           H  
ATOM    248  NE  ARG A  15      33.696 -41.145 -18.421  1.00 36.24           N  
ATOM    249  HE  ARG A  15      33.465 -40.205 -18.132  1.00 36.24           H  
ATOM    250  NH1 ARG A  15      35.370 -42.532 -19.191  1.00 36.24           N  
ATOM    251 HH11 ARG A  15      36.327 -42.663 -19.488  1.00 36.24           H  
ATOM    252 HH12 ARG A  15      34.733 -43.316 -19.192  1.00 36.24           H  
ATOM    253  NH2 ARG A  15      35.814 -40.386 -18.819  1.00 36.24           N  
ATOM    254 HH21 ARG A  15      35.543 -39.447 -18.566  1.00 36.24           H  
ATOM    255 HH22 ARG A  15      36.763 -40.553 -19.123  1.00 36.24           H  
ATOM    256  CZ  ARG A  15      34.948 -41.359 -18.806  1.00 36.24           C  
ATOM    257  N   ARG A  16      27.382 -42.581 -20.013  1.00 38.75           N  
ATOM    258  H   ARG A  16      27.438 -41.574 -20.082  1.00 38.75           H  
ATOM    259  CA  ARG A  16      27.363 -43.302 -21.315  1.00 38.75           C  
ATOM    260  HA  ARG A  16      28.251 -43.934 -21.306  1.00 38.75           H  
ATOM    261  C   ARG A  16      27.639 -42.376 -22.521  1.00 38.75           C  
ATOM    262  CB  ARG A  16      26.129 -44.228 -21.450  1.00 38.75           C  
ATOM    263  HB2 ARG A  16      25.540 -44.220 -20.533  1.00 38.75           H  
ATOM    264  HB3 ARG A  16      25.488 -43.920 -22.276  1.00 38.75           H  
ATOM    265  O   ARG A  16      28.074 -41.252 -22.295  1.00 38.75           O  
ATOM    266  CG  ARG A  16      26.661 -45.654 -21.690  1.00 38.75           C  
ATOM    267  HG2 ARG A  16      27.351 -45.900 -20.883  1.00 38.75           H  
ATOM    268  HG3 ARG A  16      27.215 -45.670 -22.628  1.00 38.75           H  
ATOM    269  CD  ARG A  16      25.597 -46.751 -21.735  1.00 38.75           C  
ATOM    270  HD2 ARG A  16      24.965 -46.597 -22.609  1.00 38.75           H  
ATOM    271  HD3 ARG A  16      24.988 -46.692 -20.833  1.00 38.75           H  
ATOM    272  NE  ARG A  16      26.258 -48.072 -21.803  1.00 38.75           N  
ATOM    273  HE  ARG A  16      27.266 -48.071 -21.735  1.00 38.75           H  
ATOM    274  NH1 ARG A  16      24.398 -49.397 -22.045  1.00 38.75           N  
ATOM    275 HH11 ARG A  16      23.984 -50.311 -22.160  1.00 38.75           H  
ATOM    276 HH12 ARG A  16      23.814 -48.574 -22.081  1.00 38.75           H  
ATOM    277  NH2 ARG A  16      26.418 -50.336 -21.932  1.00 38.75           N  
ATOM    278 HH21 ARG A  16      25.983 -51.240 -22.042  1.00 38.75           H  
ATOM    279 HH22 ARG A  16      27.425 -50.280 -21.872  1.00 38.75           H  
ATOM    280  CZ  ARG A  16      25.687 -49.257 -21.928  1.00 38.75           C  
ATOM    281  N   ALA A  17      27.560 -42.886 -23.758  1.00 35.70           N  
ATOM    282  H   ALA A  17      27.062 -43.753 -23.898  1.00 35.70           H  
ATOM    283  CA  ALA A  17      28.291 -42.356 -24.928  1.00 35.70           C  
ATOM    284  HA  ALA A  17      28.403 -41.276 -24.828  1.00 35.70           H  
ATOM    285  C   ALA A  17      27.634 -42.634 -26.306  1.00 35.70           C  
ATOM    286  CB  ALA A  17      29.689 -42.996 -24.906  1.00 35.70           C  
ATOM    287  HB1 ALA A  17      30.279 -42.641 -25.751  1.00 35.70           H  
ATOM    288  HB2 ALA A  17      30.208 -42.733 -23.984  1.00 35.70           H  
ATOM    289  HB3 ALA A  17      29.603 -44.080 -24.981  1.00 35.70           H  
ATOM    290  O   ALA A  17      26.799 -43.528 -26.410  1.00 35.70           O  
ATOM    291  N   GLY A  18      28.105 -41.917 -27.344  1.00 41.49           N  
ATOM    292  H   GLY A  18      28.725 -41.153 -27.116  1.00 41.49           H  
ATOM    293  CA  GLY A  18      27.868 -42.132 -28.793  1.00 41.49           C  
ATOM    294  HA2 GLY A  18      28.571 -42.877 -29.168  1.00 41.49           H  
ATOM    295  HA3 GLY A  18      26.854 -42.500 -28.953  1.00 41.49           H  
ATOM    296  C   GLY A  18      28.039 -40.817 -29.588  1.00 41.49           C  
ATOM    297  O   GLY A  18      27.262 -39.898 -29.374  1.00 41.49           O  
ATOM    298  N   GLN A  19      29.186 -40.539 -30.234  1.00 39.05           N  
ATOM    299  H   GLN A  19      29.383 -39.561 -30.076  1.00 39.05           H  
ATOM    300  CA  GLN A  19      29.621 -40.884 -31.618  1.00 39.05           C  
ATOM    301  HA  GLN A  19      30.645 -40.518 -31.680  1.00 39.05           H  
ATOM    302  C   GLN A  19      28.881 -40.108 -32.741  1.00 39.05           C  
ATOM    303  CB  GLN A  19      29.706 -42.401 -31.873  1.00 39.05           C  
ATOM    304  HB2 GLN A  19      29.763 -42.572 -32.948  1.00 39.05           H  
ATOM    305  HB3 GLN A  19      28.807 -42.899 -31.510  1.00 39.05           H  
ATOM    306  O   GLN A  19      27.678 -40.255 -32.875  1.00 39.05           O  
ATOM    307  CG  GLN A  19      30.960 -43.020 -31.235  1.00 39.05           C  
ATOM    308  HG2 GLN A  19      30.874 -42.982 -30.149  1.00 39.05           H  
ATOM    309  HG3 GLN A  19      31.837 -42.443 -31.527  1.00 39.05           H  
ATOM    310  CD  GLN A  19      31.159 -44.471 -31.661  1.00 39.05           C  
ATOM    311  NE2 GLN A  19      32.208 -44.794 -32.385  1.00 39.05           N  
ATOM    312 HE21 GLN A  19      32.248 -45.761 -32.674  1.00 39.05           H  
ATOM    313 HE22 GLN A  19      32.808 -44.086 -32.783  1.00 39.05           H  
ATOM    314  OE1 GLN A  19      30.375 -45.343 -31.344  1.00 39.05           O  
ATOM    315  N   MET A  20      29.542 -39.139 -33.413  1.00 37.45           N  
ATOM    316  H   MET A  20      28.922 -38.342 -33.443  1.00 37.45           H  
ATOM    317  CA  MET A  20      30.238 -39.209 -34.741  1.00 37.45           C  
ATOM    318  HA  MET A  20      30.876 -38.327 -34.801  1.00 37.45           H  
ATOM    319  C   MET A  20      29.288 -39.156 -35.970  1.00 37.45           C  
ATOM    320  CB  MET A  20      31.132 -40.459 -34.897  1.00 37.45           C  
ATOM    321  HB2 MET A  20      30.533 -41.346 -34.688  1.00 37.45           H  
ATOM    322  HB3 MET A  20      31.431 -40.531 -35.942  1.00 37.45           H  
ATOM    323  O   MET A  20      28.208 -39.711 -35.886  1.00 37.45           O  
ATOM    324  CG  MET A  20      32.424 -40.523 -34.076  1.00 37.45           C  
ATOM    325  HG2 MET A  20      33.081 -39.710 -34.383  1.00 37.45           H  
ATOM    326  HG3 MET A  20      32.199 -40.405 -33.016  1.00 37.45           H  
ATOM    327  SD  MET A  20      33.282 -42.106 -34.327  1.00 37.45           S  
ATOM    328  CE  MET A  20      34.681 -41.949 -33.189  1.00 37.45           C  
ATOM    329  HE1 MET A  20      35.296 -42.847 -33.240  1.00 37.45           H  
ATOM    330  HE2 MET A  20      34.318 -41.816 -32.169  1.00 37.45           H  
ATOM    331  HE3 MET A  20      35.287 -41.088 -33.473  1.00 37.45           H  
ATOM    332  N   SER A  21      29.628 -38.672 -37.182  1.00 36.45           N  
ATOM    333  H   SER A  21      28.969 -38.986 -37.880  1.00 36.45           H  
ATOM    334  CA  SER A  21      30.525 -37.614 -37.727  1.00 36.45           C  
ATOM    335  HA  SER A  21      30.237 -36.644 -37.321  1.00 36.45           H  
ATOM    336  C   SER A  21      30.358 -37.585 -39.278  1.00 36.45           C  
ATOM    337  CB  SER A  21      32.011 -37.874 -37.436  1.00 36.45           C  
ATOM    338  HB2 SER A  21      32.163 -38.020 -36.367  1.00 36.45           H  
ATOM    339  HB3 SER A  21      32.339 -38.769 -37.965  1.00 36.45           H  
ATOM    340  O   SER A  21      29.959 -38.606 -39.831  1.00 36.45           O  
ATOM    341  OG  SER A  21      32.786 -36.758 -37.843  1.00 36.45           O  
ATOM    342  HG  SER A  21      33.680 -36.851 -37.506  1.00 36.45           H  
ATOM    343  N   ARG A  22      30.781 -36.504 -39.975  1.00 40.95           N  
ATOM    344  H   ARG A  22      31.167 -35.764 -39.407  1.00 40.95           H  
ATOM    345  CA  ARG A  22      30.748 -36.263 -41.458  1.00 40.95           C  
ATOM    346  HA  ARG A  22      31.349 -35.373 -41.646  1.00 40.95           H  
ATOM    347  C   ARG A  22      29.351 -35.956 -42.050  1.00 40.95           C  
ATOM    348  CB  ARG A  22      31.398 -37.430 -42.239  1.00 40.95           C  
ATOM    349  HB2 ARG A  22      30.751 -38.304 -42.171  1.00 40.95           H  
ATOM    350  HB3 ARG A  22      31.441 -37.154 -43.293  1.00 40.95           H  
ATOM    351  O   ARG A  22      28.365 -36.489 -41.570  1.00 40.95           O  
ATOM    352  CG  ARG A  22      32.816 -37.820 -41.789  1.00 40.95           C  
ATOM    353  HG2 ARG A  22      33.494 -37.003 -42.032  1.00 40.95           H  
ATOM    354  HG3 ARG A  22      32.844 -37.999 -40.714  1.00 40.95           H  
ATOM    355  CD  ARG A  22      33.266 -39.102 -42.507  1.00 40.95           C  
ATOM    356  HD2 ARG A  22      32.713 -39.944 -42.091  1.00 40.95           H  
ATOM    357  HD3 ARG A  22      33.020 -39.013 -43.565  1.00 40.95           H  
ATOM    358  NE  ARG A  22      34.721 -39.322 -42.373  1.00 40.95           N  
ATOM    359  HE  ARG A  22      35.257 -38.560 -41.984  1.00 40.95           H  
ATOM    360  NH1 ARG A  22      34.812 -41.406 -43.338  1.00 40.95           N  
ATOM    361 HH11 ARG A  22      35.344 -42.188 -43.692  1.00 40.95           H  
ATOM    362 HH12 ARG A  22      33.805 -41.404 -43.417  1.00 40.95           H  
ATOM    363  NH2 ARG A  22      36.703 -40.381 -42.752  1.00 40.95           N  
ATOM    364 HH21 ARG A  22      37.207 -39.582 -42.395  1.00 40.95           H  
ATOM    365 HH22 ARG A  22      37.217 -41.167 -43.123  1.00 40.95           H  
ATOM    366  CZ  ARG A  22      35.401 -40.366 -42.817  1.00 40.95           C  
ATOM    367  N   GLY A  23      29.185 -35.138 -43.100  1.00 34.49           N  
ATOM    368  H   GLY A  23      28.231 -35.131 -43.434  1.00 34.49           H  
ATOM    369  CA  GLY A  23      30.125 -34.294 -43.868  1.00 34.49           C  
ATOM    370  HA2 GLY A  23      31.141 -34.680 -43.791  1.00 34.49           H  
ATOM    371  HA3 GLY A  23      30.105 -33.282 -43.463  1.00 34.49           H  
ATOM    372  C   GLY A  23      29.757 -34.234 -45.369  1.00 34.49           C  
ATOM    373  O   GLY A  23      29.395 -35.267 -45.919  1.00 34.49           O  
ATOM    374  N   GLY A  24      29.874 -33.072 -46.034  1.00 35.95           N  
ATOM    375  H   GLY A  24      30.098 -32.230 -45.523  1.00 35.95           H  
ATOM    376  CA  GLY A  24      29.716 -32.942 -47.500  1.00 35.95           C  
ATOM    377  HA2 GLY A  24      30.686 -33.095 -47.972  1.00 35.95           H  
ATOM    378  HA3 GLY A  24      29.050 -33.724 -47.867  1.00 35.95           H  
ATOM    379  C   GLY A  24      29.135 -31.601 -47.985  1.00 35.95           C  
ATOM    380  O   GLY A  24      28.029 -31.233 -47.606  1.00 35.95           O  
ATOM    381  N   GLU A  25      29.872 -30.890 -48.843  1.00 35.47           N  
ATOM    382  H   GLU A  25      30.745 -31.286 -49.160  1.00 35.47           H  
ATOM    383  CA  GLU A  25      29.474 -29.639 -49.520  1.00 35.47           C  
ATOM    384  HA  GLU A  25      28.660 -29.154 -48.980  1.00 35.47           H  
ATOM    385  C   GLU A  25      29.047 -29.914 -50.979  1.00 35.47           C  
ATOM    386  CB  GLU A  25      30.690 -28.689 -49.601  1.00 35.47           C  
ATOM    387  HB2 GLU A  25      31.407 -29.144 -50.285  1.00 35.47           H  
ATOM    388  HB3 GLU A  25      30.365 -27.749 -50.047  1.00 35.47           H  
ATOM    389  O   GLU A  25      29.577 -30.854 -51.565  1.00 35.47           O  
ATOM    390  CG  GLU A  25      31.416 -28.372 -48.284  1.00 35.47           C  
ATOM    391  HG2 GLU A  25      31.656 -29.297 -47.760  1.00 35.47           H  
ATOM    392  HG3 GLU A  25      30.751 -27.787 -47.648  1.00 35.47           H  
ATOM    393  CD  GLU A  25      32.728 -27.610 -48.547  1.00 35.47           C  
ATOM    394  OE1 GLU A  25      32.909 -26.534 -47.937  1.00 35.47           O  
ATOM    395  OE2 GLU A  25      33.538 -28.113 -49.359  1.00 35.47           O  
ATOM    396  N   HIS A  26      28.218 -29.056 -51.613  1.00 42.11           N  
ATOM    397  H   HIS A  26      27.667 -28.431 -51.043  1.00 42.11           H  
ATOM    398  CA  HIS A  26      28.427 -28.647 -53.024  1.00 42.11           C  
ATOM    399  HA  HIS A  26      29.448 -28.267 -53.057  1.00 42.11           H  
ATOM    400  C   HIS A  26      27.523 -27.497 -53.556  1.00 42.11           C  
ATOM    401  CB  HIS A  26      28.359 -29.838 -54.015  1.00 42.11           C  
ATOM    402  HB2 HIS A  26      27.802 -29.545 -54.904  1.00 42.11           H  
ATOM    403  HB3 HIS A  26      27.813 -30.666 -53.563  1.00 42.11           H  
ATOM    404  O   HIS A  26      26.318 -27.645 -53.694  1.00 42.11           O  
ATOM    405  CG  HIS A  26      29.720 -30.318 -54.485  1.00 42.11           C  
ATOM    406  CD2 HIS A  26      30.142 -31.618 -54.584  1.00 42.11           C  
ATOM    407  HD2 HIS A  26      29.556 -32.491 -54.336  1.00 42.11           H  
ATOM    408  ND1 HIS A  26      30.788 -29.529 -54.859  1.00 42.11           N  
ATOM    409  HD1 HIS A  26      30.844 -28.527 -54.746  1.00 42.11           H  
ATOM    410  CE1 HIS A  26      31.820 -30.332 -55.165  1.00 42.11           C  
ATOM    411  HE1 HIS A  26      32.814 -30.002 -55.430  1.00 42.11           H  
ATOM    412  NE2 HIS A  26      31.467 -31.615 -55.039  1.00 42.11           N  
ATOM    413  N   ARG A  27      28.189 -26.393 -53.949  1.00 40.64           N  
ATOM    414  H   ARG A  27      29.078 -26.293 -53.480  1.00 40.64           H  
ATOM    415  CA  ARG A  27      28.077 -25.567 -55.190  1.00 40.64           C  
ATOM    416  HA  ARG A  27      28.579 -24.626 -54.967  1.00 40.64           H  
ATOM    417  C   ARG A  27      26.728 -25.146 -55.836  1.00 40.64           C  
ATOM    418  CB  ARG A  27      28.887 -26.264 -56.301  1.00 40.64           C  
ATOM    419  HB2 ARG A  27      28.582 -27.308 -56.369  1.00 40.64           H  
ATOM    420  HB3 ARG A  27      28.652 -25.792 -57.256  1.00 40.64           H  
ATOM    421  O   ARG A  27      26.014 -25.976 -56.379  1.00 40.64           O  
ATOM    422  CG  ARG A  27      30.403 -26.174 -56.112  1.00 40.64           C  
ATOM    423  HG2 ARG A  27      30.697 -26.648 -55.175  1.00 40.64           H  
ATOM    424  HG3 ARG A  27      30.699 -25.125 -56.090  1.00 40.64           H  
ATOM    425  CD  ARG A  27      31.095 -26.873 -57.287  1.00 40.64           C  
ATOM    426  HD2 ARG A  27      30.717 -26.449 -58.217  1.00 40.64           H  
ATOM    427  HD3 ARG A  27      30.849 -27.934 -57.265  1.00 40.64           H  
ATOM    428  NE  ARG A  27      32.558 -26.695 -57.238  1.00 40.64           N  
ATOM    429  HE  ARG A  27      32.930 -26.139 -56.481  1.00 40.64           H  
ATOM    430  NH1 ARG A  27      33.056 -27.868 -59.149  1.00 40.64           N  
ATOM    431 HH11 ARG A  27      33.732 -28.204 -59.821  1.00 40.64           H  
ATOM    432 HH12 ARG A  27      32.082 -28.110 -59.254  1.00 40.64           H  
ATOM    433  NH2 ARG A  27      34.692 -26.870 -58.008  1.00 40.64           N  
ATOM    434 HH21 ARG A  27      35.026 -26.318 -57.232  1.00 40.64           H  
ATOM    435 HH22 ARG A  27      35.352 -27.218 -58.689  1.00 40.64           H  
ATOM    436  CZ  ARG A  27      33.424 -27.144 -58.129  1.00 40.64           C  
ATOM    437  N   GLY A  28      26.658 -23.830 -56.121  1.00 37.13           N  
ATOM    438  H   GLY A  28      27.206 -23.215 -55.537  1.00 37.13           H  
ATOM    439  CA  GLY A  28      26.088 -23.217 -57.350  1.00 37.13           C  
ATOM    440  HA2 GLY A  28      26.636 -22.299 -57.563  1.00 37.13           H  
ATOM    441  HA3 GLY A  28      26.239 -23.895 -58.190  1.00 37.13           H  
ATOM    442  C   GLY A  28      24.587 -22.877 -57.306  1.00 37.13           C  
ATOM    443  O   GLY A  28      23.840 -23.563 -56.629  1.00 37.13           O  
ATOM    444  N   GLY A  29      24.061 -21.844 -57.981  1.00 36.46           N  
ATOM    445  H   GLY A  29      23.070 -21.734 -57.821  1.00 36.46           H  
ATOM    446  CA  GLY A  29      24.630 -20.817 -58.877  1.00 36.46           C  
ATOM    447  HA2 GLY A  29      24.878 -21.265 -59.839  1.00 36.46           H  
ATOM    448  HA3 GLY A  29      25.529 -20.388 -58.434  1.00 36.46           H  
ATOM    449  C   GLY A  29      23.604 -19.677 -59.110  1.00 36.46           C  
ATOM    450  O   GLY A  29      22.517 -19.720 -58.544  1.00 36.46           O  
ATOM    451  N   ALA A  30      23.946 -18.637 -59.881  1.00 38.00           N  
ATOM    452  H   ALA A  30      24.803 -18.683 -60.413  1.00 38.00           H  
ATOM    453  CA  ALA A  30      23.203 -17.362 -59.930  1.00 38.00           C  
ATOM    454  HA  ALA A  30      22.906 -17.103 -58.914  1.00 38.00           H  
ATOM    455  C   ALA A  30      21.923 -17.341 -60.803  1.00 38.00           C  
ATOM    456  CB  ALA A  30      24.177 -16.285 -60.431  1.00 38.00           C  
ATOM    457  HB1 ALA A  30      24.473 -16.499 -61.458  1.00 38.00           H  
ATOM    458  HB2 ALA A  30      25.061 -16.249 -59.793  1.00 38.00           H  
ATOM    459  HB3 ALA A  30      23.689 -15.310 -60.408  1.00 38.00           H  
ATOM    460  O   ALA A  30      21.879 -18.016 -61.830  1.00 38.00           O  
ATOM    461  N   ASN A  31      20.942 -16.494 -60.436  1.00 40.21           N  
ATOM    462  H   ASN A  31      20.873 -16.308 -59.445  1.00 40.21           H  
ATOM    463  CA  ASN A  31      20.406 -15.378 -61.254  1.00 40.21           C  
ATOM    464  HA  ASN A  31      21.203 -14.644 -61.376  1.00 40.21           H  
ATOM    465  C   ASN A  31      19.256 -14.617 -60.536  1.00 40.21           C  
ATOM    466  CB  ASN A  31      19.956 -15.844 -62.655  1.00 40.21           C  
ATOM    467  HB2 ASN A  31      19.509 -16.836 -62.586  1.00 40.21           H  
ATOM    468  HB3 ASN A  31      19.197 -15.162 -63.038  1.00 40.21           H  
ATOM    469  O   ASN A  31      18.479 -15.213 -59.796  1.00 40.21           O  
ATOM    470  CG  ASN A  31      21.094 -15.856 -63.670  1.00 40.21           C  
ATOM    471  ND2 ASN A  31      20.912 -16.518 -64.788  1.00 40.21           N  
ATOM    472 HD21 ASN A  31      20.058 -17.040 -64.929  1.00 40.21           H  
ATOM    473 HD22 ASN A  31      21.686 -16.516 -65.437  1.00 40.21           H  
ATOM    474  OD1 ASN A  31      22.144 -15.255 -63.502  1.00 40.21           O  
ATOM    475  N   GLU A  32      19.166 -13.299 -60.757  1.00 35.35           N  
ATOM    476  H   GLU A  32      19.821 -12.891 -61.410  1.00 35.35           H  
ATOM    477  CA  GLU A  32      18.101 -12.387 -60.276  1.00 35.35           C  
ATOM    478  HA  GLU A  32      17.680 -12.769 -59.346  1.00 35.35           H  
ATOM    479  C   GLU A  32      16.939 -12.252 -61.313  1.00 35.35           C  
ATOM    480  CB  GLU A  32      18.733 -11.007 -60.001  1.00 35.35           C  
ATOM    481  HB2 GLU A  32      17.961 -10.364 -59.578  1.00 35.35           H  
ATOM    482  HB3 GLU A  32      19.051 -10.597 -60.960  1.00 35.35           H  
ATOM    483  O   GLU A  32      16.956 -12.956 -62.323  1.00 35.35           O  
ATOM    484  CG  GLU A  32      19.916 -10.908 -59.033  1.00 35.35           C  
ATOM    485  HG2 GLU A  32      20.776 -11.430 -59.451  1.00 35.35           H  
ATOM    486  HG3 GLU A  32      19.641 -11.388 -58.094  1.00 35.35           H  
ATOM    487  CD  GLU A  32      20.272  -9.426 -58.789  1.00 35.35           C  
ATOM    488  OE1 GLU A  32      20.558  -9.083 -57.621  1.00 35.35           O  
ATOM    489  OE2 GLU A  32      20.244  -8.644 -59.768  1.00 35.35           O  
ATOM    490  N   PRO A  33      15.957 -11.331 -61.163  1.00 40.22           N  
ATOM    491  CA  PRO A  33      14.849 -11.395 -60.204  1.00 40.22           C  
ATOM    492  HA  PRO A  33      14.897 -12.312 -59.617  1.00 40.22           H  
ATOM    493  C   PRO A  33      13.458 -11.295 -60.888  1.00 40.22           C  
ATOM    494  CB  PRO A  33      15.083 -10.177 -59.306  1.00 40.22           C  
ATOM    495  HB2 PRO A  33      15.851 -10.409 -58.568  1.00 40.22           H  
ATOM    496  HB3 PRO A  33      14.172  -9.846 -58.808  1.00 40.22           H  
ATOM    497  O   PRO A  33      13.325 -10.780 -61.997  1.00 40.22           O  
ATOM    498  CG  PRO A  33      15.609  -9.119 -60.288  1.00 40.22           C  
ATOM    499  HG2 PRO A  33      16.391  -8.516 -59.826  1.00 40.22           H  
ATOM    500  HG3 PRO A  33      14.791  -8.481 -60.622  1.00 40.22           H  
ATOM    501  CD  PRO A  33      16.155  -9.918 -61.481  1.00 40.22           C  
ATOM    502  HD2 PRO A  33      17.203  -9.676 -61.659  1.00 40.22           H  
ATOM    503  HD3 PRO A  33      15.592  -9.666 -62.380  1.00 40.22           H  
ATOM    504  N   GLY A  34      12.387 -11.706 -60.199  1.00 34.24           N  
ATOM    505  H   GLY A  34      12.508 -12.103 -59.278  1.00 34.24           H  
ATOM    506  CA  GLY A  34      11.005 -11.602 -60.694  1.00 34.24           C  
ATOM    507  HA2 GLY A  34      10.905 -10.710 -61.313  1.00 34.24           H  
ATOM    508  HA3 GLY A  34      10.772 -12.470 -61.311  1.00 34.24           H  
ATOM    509  C   GLY A  34       9.976 -11.525 -59.561  1.00 34.24           C  
ATOM    510  O   GLY A  34      10.231 -12.019 -58.466  1.00 34.24           O  
ATOM    511  N   LEU A  35       8.851 -10.850 -59.815  1.00 33.12           N  
ATOM    512  H   LEU A  35       8.680 -10.562 -60.768  1.00 33.12           H  
ATOM    513  CA  LEU A  35       7.773 -10.598 -58.849  1.00 33.12           C  
ATOM    514  HA  LEU A  35       8.226 -10.396 -57.878  1.00 33.12           H  
ATOM    515  C   LEU A  35       6.822 -11.802 -58.653  1.00 33.12           C  
ATOM    516  CB  LEU A  35       6.967  -9.352 -59.305  1.00 33.12           C  
ATOM    517  HB2 LEU A  35       7.127  -9.163 -60.366  1.00 33.12           H  
ATOM    518  HB3 LEU A  35       5.905  -9.576 -59.207  1.00 33.12           H  
ATOM    519  O   LEU A  35       6.702 -12.648 -59.530  1.00 33.12           O  
ATOM    520  CG  LEU A  35       7.244  -8.069 -58.503  1.00 33.12           C  
ATOM    521  HG  LEU A  35       7.267  -8.307 -57.440  1.00 33.12           H  
ATOM    522  CD1 LEU A  35       8.577  -7.430 -58.901  1.00 33.12           C  
ATOM    523 HD11 LEU A  35       9.388  -8.134 -58.714  1.00 33.12           H  
ATOM    524 HD12 LEU A  35       8.746  -6.530 -58.310  1.00 33.12           H  
ATOM    525 HD13 LEU A  35       8.564  -7.171 -59.960  1.00 33.12           H  
ATOM    526  CD2 LEU A  35       6.135  -7.042 -58.737  1.00 33.12           C  
ATOM    527 HD21 LEU A  35       6.325  -6.143 -58.150  1.00 33.12           H  
ATOM    528 HD22 LEU A  35       6.079  -6.785 -59.795  1.00 33.12           H  
ATOM    529 HD23 LEU A  35       5.176  -7.462 -58.434  1.00 33.12           H  
ATOM    530  N   GLU A  36       6.075 -11.724 -57.543  1.00 30.60           N  
ATOM    531  H   GLU A  36       6.322 -10.972 -56.916  1.00 30.60           H  
ATOM    532  CA  GLU A  36       4.808 -12.412 -57.207  1.00 30.60           C  
ATOM    533  HA  GLU A  36       4.460 -11.847 -56.343  1.00 30.60           H  
ATOM    534  C   GLU A  36       4.826 -13.859 -56.642  1.00 30.60           C  
ATOM    535  CB  GLU A  36       3.707 -12.131 -58.258  1.00 30.60           C  
ATOM    536  HB2 GLU A  36       4.100 -12.287 -59.263  1.00 30.60           H  
ATOM    537  HB3 GLU A  36       2.871 -12.812 -58.100  1.00 30.60           H  
ATOM    538  O   GLU A  36       5.488 -14.767 -57.129  1.00 30.60           O  
ATOM    539  CG  GLU A  36       3.194 -10.682 -58.099  1.00 30.60           C  
ATOM    540  HG2 GLU A  36       4.048 -10.011 -58.007  1.00 30.60           H  
ATOM    541  HG3 GLU A  36       2.647 -10.619 -57.159  1.00 30.60           H  
ATOM    542  CD  GLU A  36       2.296 -10.151 -59.231  1.00 30.60           C  
ATOM    543  OE1 GLU A  36       2.005  -8.932 -59.171  1.00 30.60           O  
ATOM    544  OE2 GLU A  36       1.932 -10.916 -60.151  1.00 30.60           O  
ATOM    545  N   ASP A  37       4.041 -13.997 -55.560  1.00 29.37           N  
ATOM    546  H   ASP A  37       3.505 -13.169 -55.343  1.00 29.37           H  
ATOM    547  CA  ASP A  37       3.439 -15.169 -54.899  1.00 29.37           C  
ATOM    548  HA  ASP A  37       3.095 -14.780 -53.940  1.00 29.37           H  
ATOM    549  C   ASP A  37       4.284 -16.405 -54.496  1.00 29.37           C  
ATOM    550  CB  ASP A  37       2.142 -15.524 -55.646  1.00 29.37           C  
ATOM    551  HB2 ASP A  37       2.377 -15.783 -56.678  1.00 29.37           H  
ATOM    552  HB3 ASP A  37       1.693 -16.396 -55.169  1.00 29.37           H  
ATOM    553  O   ASP A  37       4.700 -17.224 -55.309  1.00 29.37           O  
ATOM    554  CG  ASP A  37       1.113 -14.379 -55.618  1.00 29.37           C  
ATOM    555  OD1 ASP A  37       1.320 -13.416 -54.835  1.00 29.37           O  
ATOM    556  OD2 ASP A  37       0.085 -14.515 -56.313  1.00 29.37           O  
ATOM    557  N   GLY A  38       4.422 -16.638 -53.175  1.00 31.71           N  
ATOM    558  H   GLY A  38       4.068 -15.943 -52.532  1.00 31.71           H  
ATOM    559  CA  GLY A  38       5.143 -17.807 -52.637  1.00 31.71           C  
ATOM    560  HA2 GLY A  38       6.201 -17.691 -52.872  1.00 31.71           H  
ATOM    561  HA3 GLY A  38       4.800 -18.701 -53.157  1.00 31.71           H  
ATOM    562  C   GLY A  38       5.022 -18.040 -51.122  1.00 31.71           C  
ATOM    563  O   GLY A  38       5.799 -17.534 -50.321  1.00 31.71           O  
ATOM    564  N   VAL A  39       4.039 -18.851 -50.743  1.00 29.85           N  
ATOM    565  H   VAL A  39       3.505 -19.240 -51.506  1.00 29.85           H  
ATOM    566  CA  VAL A  39       3.626 -19.281 -49.393  1.00 29.85           C  
ATOM    567  HA  VAL A  39       3.273 -18.402 -48.852  1.00 29.85           H  
ATOM    568  C   VAL A  39       4.710 -19.974 -48.524  1.00 29.85           C  
ATOM    569  CB  VAL A  39       2.426 -20.234 -49.623  1.00 29.85           C  
ATOM    570  HB  VAL A  39       2.712 -20.977 -50.368  1.00 29.85           H  
ATOM    571  O   VAL A  39       5.396 -20.878 -48.977  1.00 29.85           O  
ATOM    572  CG1 VAL A  39       1.937 -21.004 -48.395  1.00 29.85           C  
ATOM    573 HG11 VAL A  39       2.689 -21.740 -48.111  1.00 29.85           H  
ATOM    574 HG12 VAL A  39       1.026 -21.551 -48.637  1.00 29.85           H  
ATOM    575 HG13 VAL A  39       1.737 -20.317 -47.572  1.00 29.85           H  
ATOM    576  CG2 VAL A  39       1.217 -19.459 -50.175  1.00 29.85           C  
ATOM    577 HG21 VAL A  39       0.890 -18.708 -49.456  1.00 29.85           H  
ATOM    578 HG22 VAL A  39       1.466 -18.965 -51.114  1.00 29.85           H  
ATOM    579 HG23 VAL A  39       0.395 -20.145 -50.375  1.00 29.85           H  
ATOM    580  N   ALA A  40       4.700 -19.635 -47.223  1.00 28.82           N  
ATOM    581  H   ALA A  40       4.161 -18.804 -47.023  1.00 28.82           H  
ATOM    582  CA  ALA A  40       5.125 -20.399 -46.028  1.00 28.82           C  
ATOM    583  HA  ALA A  40       4.941 -19.710 -45.203  1.00 28.82           H  
ATOM    584  C   ALA A  40       6.584 -20.881 -45.821  1.00 28.82           C  
ATOM    585  CB  ALA A  40       4.157 -21.565 -45.782  1.00 28.82           C  
ATOM    586  HB1 ALA A  40       4.378 -22.031 -44.822  1.00 28.82           H  
ATOM    587  HB2 ALA A  40       4.283 -22.314 -46.564  1.00 28.82           H  
ATOM    588  HB3 ALA A  40       3.127 -21.208 -45.767  1.00 28.82           H  
ATOM    589  O   ALA A  40       7.109 -21.741 -46.516  1.00 28.82           O  
ATOM    590  N   ASN A  41       7.119 -20.513 -44.648  1.00 29.10           N  
ATOM    591  H   ASN A  41       6.685 -19.746 -44.154  1.00 29.10           H  
ATOM    592  CA  ASN A  41       7.966 -21.390 -43.833  1.00 29.10           C  
ATOM    593  HA  ASN A  41       7.840 -22.413 -44.188  1.00 29.10           H  
ATOM    594  C   ASN A  41       7.455 -21.352 -42.380  1.00 29.10           C  
ATOM    595  CB  ASN A  41       9.452 -20.990 -43.977  1.00 29.10           C  
ATOM    596  HB2 ASN A  41       9.894 -20.834 -42.993  1.00 29.10           H  
ATOM    597  HB3 ASN A  41       9.533 -20.054 -44.529  1.00 29.10           H  
ATOM    598  O   ASN A  41       7.633 -20.366 -41.666  1.00 29.10           O  
ATOM    599  CG  ASN A  41      10.282 -22.053 -44.681  1.00 29.10           C  
ATOM    600  ND2 ASN A  41      11.330 -21.665 -45.369  1.00 29.10           N  
ATOM    601 HD21 ASN A  41      11.824 -22.398 -45.859  1.00 29.10           H  
ATOM    602 HD22 ASN A  41      11.522 -20.683 -45.510  1.00 29.10           H  
ATOM    603  OD1 ASN A  41      10.038 -23.242 -44.592  1.00 29.10           O  
ATOM    604  N   THR A  42       6.742 -22.399 -41.963  1.00 28.82           N  
ATOM    605  H   THR A  42       6.600 -23.171 -42.598  1.00 28.82           H  
ATOM    606  CA  THR A  42       6.139 -22.524 -40.625  1.00 28.82           C  
ATOM    607  HA  THR A  42       5.891 -21.535 -40.240  1.00 28.82           H  
ATOM    608  C   THR A  42       7.096 -23.188 -39.638  1.00 28.82           C  
ATOM    609  CB  THR A  42       4.846 -23.362 -40.675  1.00 28.82           C  
ATOM    610  HB  THR A  42       4.627 -23.741 -39.677  1.00 28.82           H  
ATOM    611  O   THR A  42       7.319 -24.396 -39.728  1.00 28.82           O  
ATOM    612  CG2 THR A  42       3.637 -22.557 -41.140  1.00 28.82           C  
ATOM    613 HG21 THR A  42       2.760 -23.203 -41.162  1.00 28.82           H  
ATOM    614 HG22 THR A  42       3.817 -22.163 -42.141  1.00 28.82           H  
ATOM    615 HG23 THR A  42       3.457 -21.732 -40.451  1.00 28.82           H  
ATOM    616  OG1 THR A  42       4.998 -24.452 -41.558  1.00 28.82           O  
ATOM    617  HG1 THR A  42       5.744 -24.960 -41.231  1.00 28.82           H  
ATOM    618  N   GLU A  43       7.577 -22.451 -38.633  1.00 30.05           N  
ATOM    619  H   GLU A  43       7.426 -21.452 -38.625  1.00 30.05           H  
ATOM    620  CA  GLU A  43       8.143 -23.075 -37.431  1.00 30.05           C  
ATOM    621  HA  GLU A  43       8.815 -23.873 -37.744  1.00 30.05           H  
ATOM    622  C   GLU A  43       7.031 -23.717 -36.588  1.00 30.05           C  
ATOM    623  CB  GLU A  43       8.964 -22.094 -36.579  1.00 30.05           C  
ATOM    624  HB2 GLU A  43       8.474 -21.121 -36.558  1.00 30.05           H  
ATOM    625  HB3 GLU A  43       9.005 -22.482 -35.561  1.00 30.05           H  
ATOM    626  O   GLU A  43       6.056 -23.077 -36.185  1.00 30.05           O  
ATOM    627  CG  GLU A  43      10.410 -21.960 -37.081  1.00 30.05           C  
ATOM    628  HG2 GLU A  43      10.814 -22.957 -37.252  1.00 30.05           H  
ATOM    629  HG3 GLU A  43      10.409 -21.427 -38.031  1.00 30.05           H  
ATOM    630  CD  GLU A  43      11.300 -21.220 -36.067  1.00 30.05           C  
ATOM    631  OE1 GLU A  43      12.452 -21.668 -35.874  1.00 30.05           O  
ATOM    632  OE2 GLU A  43      10.816 -20.228 -35.476  1.00 30.05           O  
ATOM    633  N   VAL A  44       7.183 -25.013 -36.317  1.00 28.08           N  
ATOM    634  H   VAL A  44       8.004 -25.478 -36.677  1.00 28.08           H  
ATOM    635  CA  VAL A  44       6.209 -25.816 -35.573  1.00 28.08           C  
ATOM    636  HA  VAL A  44       5.207 -25.470 -35.825  1.00 28.08           H  
ATOM    637  C   VAL A  44       6.410 -25.617 -34.069  1.00 28.08           C  
ATOM    638  CB  VAL A  44       6.303 -27.301 -35.987  1.00 28.08           C  
ATOM    639  HB  VAL A  44       7.310 -27.670 -35.790  1.00 28.08           H  
ATOM    640  O   VAL A  44       7.234 -26.284 -33.444  1.00 28.08           O  
ATOM    641  CG1 VAL A  44       5.301 -28.179 -35.222  1.00 28.08           C  
ATOM    642 HG11 VAL A  44       4.288 -27.810 -35.377  1.00 28.08           H  
ATOM    643 HG12 VAL A  44       5.371 -29.208 -35.577  1.00 28.08           H  
ATOM    644 HG13 VAL A  44       5.529 -28.172 -34.156  1.00 28.08           H  
ATOM    645  CG2 VAL A  44       6.010 -27.473 -37.485  1.00 28.08           C  
ATOM    646 HG21 VAL A  44       6.744 -26.932 -38.082  1.00 28.08           H  
ATOM    647 HG22 VAL A  44       5.016 -27.094 -37.722  1.00 28.08           H  
ATOM    648 HG23 VAL A  44       6.069 -28.527 -37.758  1.00 28.08           H  
ATOM    649  N   ILE A  45       5.620 -24.730 -33.461  1.00 27.69           N  
ATOM    650  H   ILE A  45       5.036 -24.139 -34.036  1.00 27.69           H  
ATOM    651  CA  ILE A  45       5.540 -24.626 -31.996  1.00 27.69           C  
ATOM    652  HA  ILE A  45       6.565 -24.615 -31.624  1.00 27.69           H  
ATOM    653  C   ILE A  45       4.802 -25.868 -31.448  1.00 27.69           C  
ATOM    654  CB  ILE A  45       4.900 -23.293 -31.545  1.00 27.69           C  
ATOM    655  HB  ILE A  45       3.901 -23.221 -31.976  1.00 27.69           H  
ATOM    656  O   ILE A  45       3.705 -26.179 -31.923  1.00 27.69           O  
ATOM    657  CG1 ILE A  45       5.753 -22.106 -32.058  1.00 27.69           C  
ATOM    658 HG12 ILE A  45       6.765 -22.189 -31.663  1.00 27.69           H  
ATOM    659 HG13 ILE A  45       5.816 -22.155 -33.145  1.00 27.69           H  
ATOM    660  CG2 ILE A  45       4.771 -23.248 -30.006  1.00 27.69           C  
ATOM    661 HG21 ILE A  45       4.159 -24.074 -29.646  1.00 27.69           H  
ATOM    662 HG22 ILE A  45       4.274 -22.328 -29.697  1.00 27.69           H  
ATOM    663 HG23 ILE A  45       5.758 -23.295 -29.546  1.00 27.69           H  
ATOM    664  CD1 ILE A  45       5.205 -20.717 -31.705  1.00 27.69           C  
ATOM    665 HD11 ILE A  45       5.788 -19.960 -32.229  1.00 27.69           H  
ATOM    666 HD12 ILE A  45       5.287 -20.533 -30.634  1.00 27.69           H  
ATOM    667 HD13 ILE A  45       4.163 -20.638 -32.016  1.00 27.69           H  
ATOM    668  N   PRO A  46       5.347 -26.593 -30.447  1.00 28.87           N  
ATOM    669  CA  PRO A  46       4.727 -27.813 -29.928  1.00 28.87           C  
ATOM    670  HA  PRO A  46       4.704 -28.542 -30.738  1.00 28.87           H  
ATOM    671  C   PRO A  46       3.302 -27.596 -29.395  1.00 28.87           C  
ATOM    672  CB  PRO A  46       5.669 -28.324 -28.830  1.00 28.87           C  
ATOM    673  HB2 PRO A  46       5.672 -29.412 -28.775  1.00 28.87           H  
ATOM    674  HB3 PRO A  46       5.398 -27.893 -27.866  1.00 28.87           H  
ATOM    675  O   PRO A  46       3.066 -26.715 -28.566  1.00 28.87           O  
ATOM    676  CG  PRO A  46       7.030 -27.778 -29.254  1.00 28.87           C  
ATOM    677  HG2 PRO A  46       7.466 -28.426 -30.015  1.00 28.87           H  
ATOM    678  HG3 PRO A  46       7.708 -27.668 -28.408  1.00 28.87           H  
ATOM    679  CD  PRO A  46       6.678 -26.429 -29.874  1.00 28.87           C  
ATOM    680  HD2 PRO A  46       7.423 -26.185 -30.632  1.00 28.87           H  
ATOM    681  HD3 PRO A  46       6.651 -25.658 -29.104  1.00 28.87           H  
ATOM    682  N   ARG A  47       2.362 -28.466 -29.801  1.00 29.67           N  
ATOM    683  H   ARG A  47       2.641 -29.135 -30.505  1.00 29.67           H  
ATOM    684  CA  ARG A  47       0.923 -28.392 -29.448  1.00 29.67           C  
ATOM    685  HA  ARG A  47       0.508 -27.486 -29.889  1.00 29.67           H  
ATOM    686  C   ARG A  47       0.633 -28.249 -27.943  1.00 29.67           C  
ATOM    687  CB  ARG A  47       0.166 -29.608 -30.026  1.00 29.67           C  
ATOM    688  HB2 ARG A  47      -0.782 -29.707 -29.496  1.00 29.67           H  
ATOM    689  HB3 ARG A  47       0.742 -30.517 -29.854  1.00 29.67           H  
ATOM    690  O   ARG A  47      -0.363 -27.637 -27.586  1.00 29.67           O  
ATOM    691  CG  ARG A  47      -0.156 -29.466 -31.526  1.00 29.67           C  
ATOM    692  HG2 ARG A  47       0.770 -29.379 -32.094  1.00 29.67           H  
ATOM    693  HG3 ARG A  47      -0.748 -28.563 -31.673  1.00 29.67           H  
ATOM    694  CD  ARG A  47      -0.952 -30.680 -32.037  1.00 29.67           C  
ATOM    695  HD2 ARG A  47      -0.311 -31.561 -32.007  1.00 29.67           H  
ATOM    696  HD3 ARG A  47      -1.801 -30.841 -31.372  1.00 29.67           H  
ATOM    697  NE  ARG A  47      -1.457 -30.477 -33.411  1.00 29.67           N  
ATOM    698  HE  ARG A  47      -1.287 -29.572 -33.826  1.00 29.67           H  
ATOM    699  NH1 ARG A  47      -2.474 -32.523 -33.676  1.00 29.67           N  
ATOM    700 HH11 ARG A  47      -3.067 -33.143 -34.211  1.00 29.67           H  
ATOM    701 HH12 ARG A  47      -2.143 -32.801 -32.763  1.00 29.67           H  
ATOM    702  NH2 ARG A  47      -2.639 -30.998 -35.291  1.00 29.67           N  
ATOM    703 HH21 ARG A  47      -2.422 -30.094 -35.684  1.00 29.67           H  
ATOM    704 HH22 ARG A  47      -3.200 -31.647 -35.823  1.00 29.67           H  
ATOM    705  CZ  ARG A  47      -2.184 -31.330 -34.116  1.00 29.67           C  
ATOM    706  N   ALA A  48       1.525 -28.712 -27.064  1.00 28.56           N  
ATOM    707  H   ALA A  48       2.348 -29.169 -27.429  1.00 28.56           H  
ATOM    708  CA  ALA A  48       1.391 -28.579 -25.608  1.00 28.56           C  
ATOM    709  HA  ALA A  48       0.423 -28.989 -25.320  1.00 28.56           H  
ATOM    710  C   ALA A  48       1.428 -27.125 -25.074  1.00 28.56           C  
ATOM    711  CB  ALA A  48       2.488 -29.433 -24.960  1.00 28.56           C  
ATOM    712  HB1 ALA A  48       2.401 -30.467 -25.293  1.00 28.56           H  
ATOM    713  HB2 ALA A  48       2.377 -29.405 -23.876  1.00 28.56           H  
ATOM    714  HB3 ALA A  48       3.472 -29.045 -25.225  1.00 28.56           H  
ATOM    715  O   ALA A  48       1.042 -26.891 -23.928  1.00 28.56           O  
ATOM    716  N   LEU A  49       1.890 -26.151 -25.871  1.00 30.06           N  
ATOM    717  H   LEU A  49       2.240 -26.403 -26.784  1.00 30.06           H  
ATOM    718  CA  LEU A  49       1.844 -24.722 -25.525  1.00 30.06           C  
ATOM    719  HA  LEU A  49       1.830 -24.616 -24.440  1.00 30.06           H  
ATOM    720  C   LEU A  49       0.562 -24.031 -26.015  1.00 30.06           C  
ATOM    721  CB  LEU A  49       3.120 -24.038 -26.058  1.00 30.06           C  
ATOM    722  HB2 LEU A  49       2.910 -22.994 -26.288  1.00 30.06           H  
ATOM    723  HB3 LEU A  49       3.420 -24.518 -26.990  1.00 30.06           H  
ATOM    724  O   LEU A  49       0.088 -23.112 -25.350  1.00 30.06           O  
ATOM    725  CG  LEU A  49       4.271 -24.103 -25.034  1.00 30.06           C  
ATOM    726  HG  LEU A  49       4.201 -25.028 -24.462  1.00 30.06           H  
ATOM    727  CD1 LEU A  49       5.631 -24.088 -25.727  1.00 30.06           C  
ATOM    728 HD11 LEU A  49       5.740 -23.177 -26.316  1.00 30.06           H  
ATOM    729 HD12 LEU A  49       5.715 -24.951 -26.387  1.00 30.06           H  
ATOM    730 HD13 LEU A  49       6.428 -24.135 -24.984  1.00 30.06           H  
ATOM    731  CD2 LEU A  49       4.208 -22.913 -24.071  1.00 30.06           C  
ATOM    732 HD21 LEU A  49       4.335 -21.980 -24.620  1.00 30.06           H  
ATOM    733 HD22 LEU A  49       3.245 -22.901 -23.562  1.00 30.06           H  
ATOM    734 HD23 LEU A  49       5.001 -23.000 -23.328  1.00 30.06           H  
ATOM    735  N   ALA A  50      -0.033 -24.483 -27.124  1.00 28.91           N  
ATOM    736  H   ALA A  50       0.341 -25.303 -27.579  1.00 28.91           H  
ATOM    737  CA  ALA A  50      -1.239 -23.871 -27.690  1.00 28.91           C  
ATOM    738  HA  ALA A  50      -1.048 -22.811 -27.855  1.00 28.91           H  
ATOM    739  C   ALA A  50      -2.448 -23.970 -26.735  1.00 28.91           C  
ATOM    740  CB  ALA A  50      -1.517 -24.524 -29.049  1.00 28.91           C  
ATOM    741  HB1 ALA A  50      -2.384 -24.050 -29.508  1.00 28.91           H  
ATOM    742  HB2 ALA A  50      -1.729 -25.585 -28.919  1.00 28.91           H  
ATOM    743  HB3 ALA A  50      -0.656 -24.401 -29.706  1.00 28.91           H  
ATOM    744  O   ALA A  50      -3.149 -22.980 -26.520  1.00 28.91           O  
ATOM    745  N   ASP A  51      -2.615 -25.115 -26.067  1.00 26.34           N  
ATOM    746  H   ASP A  51      -2.049 -25.906 -26.341  1.00 26.34           H  
ATOM    747  CA  ASP A  51      -3.756 -25.385 -25.176  1.00 26.34           C  
ATOM    748  HA  ASP A  51      -4.654 -25.001 -25.659  1.00 26.34           H  
ATOM    749  C   ASP A  51      -3.688 -24.681 -23.806  1.00 26.34           C  
ATOM    750  CB  ASP A  51      -3.938 -26.905 -25.022  1.00 26.34           C  
ATOM    751  HB2 ASP A  51      -4.705 -27.100 -24.272  1.00 26.34           H  
ATOM    752  HB3 ASP A  51      -3.004 -27.341 -24.669  1.00 26.34           H  
ATOM    753  O   ASP A  51      -4.620 -24.779 -23.009  1.00 26.34           O  
ATOM    754  CG  ASP A  51      -4.377 -27.590 -26.322  1.00 26.34           C  
ATOM    755  OD1 ASP A  51      -5.049 -26.920 -27.140  1.00 26.34           O  
ATOM    756  OD2 ASP A  51      -4.016 -28.776 -26.487  1.00 26.34           O  
ATOM    757  N   ARG A  52      -2.605 -23.945 -23.506  1.00 26.86           N  
ATOM    758  H   ARG A  52      -1.868 -23.909 -24.196  1.00 26.86           H  
ATOM    759  CA  ARG A  52      -2.503 -23.108 -22.290  1.00 26.86           C  
ATOM    760  HA  ARG A  52      -3.343 -23.343 -21.637  1.00 26.86           H  
ATOM    761  C   ARG A  52      -2.673 -21.610 -22.542  1.00 26.86           C  
ATOM    762  CB  ARG A  52      -1.218 -23.429 -21.513  1.00 26.86           C  
ATOM    763  HB2 ARG A  52      -1.089 -22.684 -20.728  1.00 26.86           H  
ATOM    764  HB3 ARG A  52      -0.357 -23.383 -22.180  1.00 26.86           H  
ATOM    765  O   ARG A  52      -2.854 -20.867 -21.581  1.00 26.86           O  
ATOM    766  CG  ARG A  52      -1.310 -24.816 -20.858  1.00 26.86           C  
ATOM    767  HG2 ARG A  52      -2.246 -24.889 -20.304  1.00 26.86           H  
ATOM    768  HG3 ARG A  52      -1.295 -25.586 -21.630  1.00 26.86           H  
ATOM    769  CD  ARG A  52      -0.144 -25.036 -19.889  1.00 26.86           C  
ATOM    770  HD2 ARG A  52      -0.149 -24.230 -19.156  1.00 26.86           H  
ATOM    771  HD3 ARG A  52       0.789 -25.001 -20.452  1.00 26.86           H  
ATOM    772  NE  ARG A  52      -0.262 -26.337 -19.203  1.00 26.86           N  
ATOM    773  HE  ARG A  52      -0.922 -26.987 -19.606  1.00 26.86           H  
ATOM    774  NH1 ARG A  52       1.308 -25.979 -17.567  1.00 26.86           N  
ATOM    775 HH11 ARG A  52       1.483 -25.066 -17.962  1.00 26.86           H  
ATOM    776 HH12 ARG A  52       1.825 -26.304 -16.763  1.00 26.86           H  
ATOM    777  NH2 ARG A  52       0.217 -27.924 -17.645  1.00 26.86           N  
ATOM    778 HH21 ARG A  52       0.736 -28.237 -16.837  1.00 26.86           H  
ATOM    779 HH22 ARG A  52      -0.459 -28.539 -18.075  1.00 26.86           H  
ATOM    780  CZ  ARG A  52       0.418 -26.738 -18.146  1.00 26.86           C  
ATOM    781  N   TYR A  53      -2.671 -21.171 -23.801  1.00 27.55           N  
ATOM    782  H   TYR A  53      -2.519 -21.845 -24.538  1.00 27.55           H  
ATOM    783  CA  TYR A  53      -2.951 -19.779 -24.182  1.00 27.55           C  
ATOM    784  HA  TYR A  53      -2.954 -19.159 -23.285  1.00 27.55           H  
ATOM    785  C   TYR A  53      -4.349 -19.587 -24.800  1.00 27.55           C  
ATOM    786  CB  TYR A  53      -1.813 -19.255 -25.072  1.00 27.55           C  
ATOM    787  HB2 TYR A  53      -1.619 -19.968 -25.874  1.00 27.55           H  
ATOM    788  HB3 TYR A  53      -2.132 -18.321 -25.535  1.00 27.55           H  
ATOM    789  O   TYR A  53      -4.839 -18.461 -24.867  1.00 27.55           O  
ATOM    790  CG  TYR A  53      -0.531 -18.978 -24.299  1.00 27.55           C  
ATOM    791  CD1 TYR A  53      -0.432 -17.812 -23.514  1.00 27.55           C  
ATOM    792  HD1 TYR A  53      -1.260 -17.119 -23.481  1.00 27.55           H  
ATOM    793  CD2 TYR A  53       0.548 -19.881 -24.342  1.00 27.55           C  
ATOM    794  HD2 TYR A  53       0.480 -20.768 -24.954  1.00 27.55           H  
ATOM    795  CE1 TYR A  53       0.736 -17.552 -22.770  1.00 27.55           C  
ATOM    796  HE1 TYR A  53       0.804 -16.656 -22.170  1.00 27.55           H  
ATOM    797  CE2 TYR A  53       1.715 -19.632 -23.593  1.00 27.55           C  
ATOM    798  HE2 TYR A  53       2.545 -20.322 -23.622  1.00 27.55           H  
ATOM    799  OH  TYR A  53       2.937 -18.228 -22.081  1.00 27.55           O  
ATOM    800  HH  TYR A  53       2.882 -17.393 -21.609  1.00 27.55           H  
ATOM    801  CZ  TYR A  53       1.811 -18.467 -22.805  1.00 27.55           C  
ATOM    802  N   SER A  54      -5.040 -20.671 -25.168  1.00 24.35           N  
ATOM    803  H   SER A  54      -4.602 -21.578 -25.090  1.00 24.35           H  
ATOM    804  CA  SER A  54      -6.358 -20.663 -25.826  1.00 24.35           C  
ATOM    805  HA  SER A  54      -6.317 -19.948 -26.648  1.00 24.35           H  
ATOM    806  C   SER A  54      -7.550 -20.231 -24.950  1.00 24.35           C  
ATOM    807  CB  SER A  54      -6.604 -22.046 -26.441  1.00 24.35           C  
ATOM    808  HB2 SER A  54      -5.901 -22.201 -27.260  1.00 24.35           H  
ATOM    809  HB3 SER A  54      -7.619 -22.106 -26.835  1.00 24.35           H  
ATOM    810  O   SER A  54      -8.641 -20.026 -25.475  1.00 24.35           O  
ATOM    811  OG  SER A  54      -6.399 -23.053 -25.468  1.00 24.35           O  
ATOM    812  HG  SER A  54      -6.492 -23.912 -25.886  1.00 24.35           H  
ATOM    813  N   VAL A  55      -7.364 -20.017 -23.641  1.00 22.52           N  
ATOM    814  H   VAL A  55      -6.458 -20.249 -23.261  1.00 22.52           H  
ATOM    815  CA  VAL A  55      -8.409 -19.488 -22.729  1.00 22.52           C  
ATOM    816  HA  VAL A  55      -9.381 -19.692 -23.176  1.00 22.52           H  
ATOM    817  C   VAL A  55      -8.342 -17.951 -22.588  1.00 22.52           C  
ATOM    818  CB  VAL A  55      -8.388 -20.253 -21.380  1.00 22.52           C  
ATOM    819  HB  VAL A  55      -7.421 -20.097 -20.901  1.00 22.52           H  
ATOM    820  O   VAL A  55      -9.221 -17.342 -21.984  1.00 22.52           O  
ATOM    821  CG1 VAL A  55      -9.491 -19.842 -20.391  1.00 22.52           C  
ATOM    822 HG11 VAL A  55      -9.306 -18.836 -20.016  1.00 22.52           H  
ATOM    823 HG12 VAL A  55     -10.464 -19.872 -20.883  1.00 22.52           H  
ATOM    824 HG13 VAL A  55      -9.501 -20.515 -19.534  1.00 22.52           H  
ATOM    825  CG2 VAL A  55      -8.578 -21.762 -21.615  1.00 22.52           C  
ATOM    826 HG21 VAL A  55      -8.570 -22.296 -20.666  1.00 22.52           H  
ATOM    827 HG22 VAL A  55      -7.768 -22.163 -22.226  1.00 22.52           H  
ATOM    828 HG23 VAL A  55      -9.525 -21.945 -22.122  1.00 22.52           H  
ATOM    829  N   LEU A  56      -7.342 -17.283 -23.183  1.00 24.05           N  
ATOM    830  H   LEU A  56      -6.675 -17.807 -23.731  1.00 24.05           H  
ATOM    831  CA  LEU A  56      -7.095 -15.842 -23.009  1.00 24.05           C  
ATOM    832  HA  LEU A  56      -7.814 -15.476 -22.276  1.00 24.05           H  
ATOM    833  C   LEU A  56      -7.375 -15.000 -24.276  1.00 24.05           C  
ATOM    834  CB  LEU A  56      -5.690 -15.641 -22.399  1.00 24.05           C  
ATOM    835  HB2 LEU A  56      -4.961 -15.638 -23.209  1.00 24.05           H  
ATOM    836  HB3 LEU A  56      -5.451 -16.482 -21.748  1.00 24.05           H  
ATOM    837  O   LEU A  56      -6.627 -14.078 -24.595  1.00 24.05           O  
ATOM    838  CG  LEU A  56      -5.560 -14.344 -21.573  1.00 24.05           C  
ATOM    839  HG  LEU A  56      -5.982 -13.503 -22.124  1.00 24.05           H  
ATOM    840  CD1 LEU A  56      -6.270 -14.452 -20.218  1.00 24.05           C  
ATOM    841 HD11 LEU A  56      -6.129 -13.530 -19.654  1.00 24.05           H  
ATOM    842 HD12 LEU A  56      -5.865 -15.288 -19.648  1.00 24.05           H  
ATOM    843 HD13 LEU A  56      -7.340 -14.604 -20.360  1.00 24.05           H  
ATOM    844  CD2 LEU A  56      -4.087 -14.045 -21.296  1.00 24.05           C  
ATOM    845 HD21 LEU A  56      -3.562 -13.918 -22.242  1.00 24.05           H  
ATOM    846 HD22 LEU A  56      -3.636 -14.867 -20.741  1.00 24.05           H  
ATOM    847 HD23 LEU A  56      -3.999 -13.123 -20.721  1.00 24.05           H  
ATOM    848  N   CYS A  57      -8.465 -15.300 -24.995  1.00 20.58           N  
ATOM    849  H   CYS A  57      -8.997 -16.110 -24.711  1.00 20.58           H  
ATOM    850  CA  CYS A  57      -8.835 -14.623 -26.253  1.00 20.58           C  
ATOM    851  HA  CYS A  57      -8.178 -13.762 -26.380  1.00 20.58           H  
ATOM    852  C   CYS A  57     -10.247 -13.994 -26.288  1.00 20.58           C  
ATOM    853  CB  CYS A  57      -8.558 -15.549 -27.451  1.00 20.58           C  
ATOM    854  HB2 CYS A  57      -8.990 -15.121 -28.355  1.00 20.58           H  
ATOM    855  HB3 CYS A  57      -9.004 -16.529 -27.286  1.00 20.58           H  
ATOM    856  O   CYS A  57     -10.771 -13.740 -27.370  1.00 20.58           O  
ATOM    857  SG  CYS A  57      -6.766 -15.713 -27.704  1.00 20.58           S  
ATOM    858  HG  CYS A  57      -6.446 -14.423 -27.578  1.00 20.58           H  
ATOM    859  N   ILE A  58     -10.859 -13.676 -25.139  1.00 20.50           N  
ATOM    860  H   ILE A  58     -10.407 -13.920 -24.269  1.00 20.50           H  
ATOM    861  CA  ILE A  58     -12.127 -12.917 -25.081  1.00 20.50           C  
ATOM    862  HA  ILE A  58     -12.371 -12.565 -26.083  1.00 20.50           H  
ATOM    863  C   ILE A  58     -11.959 -11.653 -24.226  1.00 20.50           C  
ATOM    864  CB  ILE A  58     -13.331 -13.795 -24.640  1.00 20.50           C  
ATOM    865  HB  ILE A  58     -13.192 -14.084 -23.599  1.00 20.50           H  
ATOM    866  O   ILE A  58     -12.359 -11.627 -23.069  1.00 20.50           O  
ATOM    867  CG1 ILE A  58     -13.435 -15.085 -25.490  1.00 20.50           C  
ATOM    868 HG12 ILE A  58     -12.519 -15.664 -25.370  1.00 20.50           H  
ATOM    869 HG13 ILE A  58     -13.530 -14.821 -26.543  1.00 20.50           H  
ATOM    870  CG2 ILE A  58     -14.643 -12.986 -24.762  1.00 20.50           C  
ATOM    871 HG21 ILE A  58     -14.591 -12.058 -24.192  1.00 20.50           H  
ATOM    872 HG22 ILE A  58     -15.477 -13.557 -24.353  1.00 20.50           H  
ATOM    873 HG23 ILE A  58     -14.848 -12.753 -25.807  1.00 20.50           H  
ATOM    874  CD1 ILE A  58     -14.596 -16.013 -25.107  1.00 20.50           C  
ATOM    875 HD11 ILE A  58     -15.552 -15.565 -25.380  1.00 20.50           H  
ATOM    876 HD12 ILE A  58     -14.495 -16.955 -25.647  1.00 20.50           H  
ATOM    877 HD13 ILE A  58     -14.575 -16.215 -24.036  1.00 20.50           H  
ATOM    878  N   TYR A  59     -11.349 -10.611 -24.803  1.00 22.92           N  
ATOM    879  H   TYR A  59     -10.907 -10.799 -25.692  1.00 22.92           H  
ATOM    880  CA  TYR A  59     -11.635  -9.192 -24.501  1.00 22.92           C  
ATOM    881  HA  TYR A  59     -12.714  -9.077 -24.600  1.00 22.92           H  
ATOM    882  C   TYR A  59     -11.029  -8.274 -25.585  1.00 22.92           C  
ATOM    883  CB  TYR A  59     -11.287  -8.780 -23.048  1.00 22.92           C  
ATOM    884  HB2 TYR A  59     -10.839  -9.621 -22.517  1.00 22.92           H  
ATOM    885  HB3 TYR A  59     -10.544  -7.983 -23.024  1.00 22.92           H  
ATOM    886  O   TYR A  59     -10.235  -7.368 -25.334  1.00 22.92           O  
ATOM    887  CG  TYR A  59     -12.521  -8.305 -22.290  1.00 22.92           C  
ATOM    888  CD1 TYR A  59     -13.060  -7.027 -22.544  1.00 22.92           C  
ATOM    889  HD1 TYR A  59     -12.568  -6.368 -23.245  1.00 22.92           H  
ATOM    890  CD2 TYR A  59     -13.176  -9.166 -21.386  1.00 22.92           C  
ATOM    891  HD2 TYR A  59     -12.772 -10.148 -21.189  1.00 22.92           H  
ATOM    892  CE1 TYR A  59     -14.247  -6.618 -21.902  1.00 22.92           C  
ATOM    893  HE1 TYR A  59     -14.673  -5.645 -22.099  1.00 22.92           H  
ATOM    894  CE2 TYR A  59     -14.369  -8.769 -20.755  1.00 22.92           C  
ATOM    895  HE2 TYR A  59     -14.869  -9.448 -20.080  1.00 22.92           H  
ATOM    896  OH  TYR A  59     -16.062  -7.106 -20.405  1.00 22.92           O  
ATOM    897  HH  TYR A  59     -16.423  -7.811 -19.864  1.00 22.92           H  
ATOM    898  CZ  TYR A  59     -14.908  -7.492 -21.012  1.00 22.92           C  
ATOM    899  N   VAL A  60     -11.396  -8.548 -26.838  1.00 20.10           N  
ATOM    900  H   VAL A  60     -12.103  -9.255 -26.976  1.00 20.10           H  
ATOM    901  CA  VAL A  60     -11.059  -7.738 -28.017  1.00 20.10           C  
ATOM    902  HA  VAL A  60     -10.303  -6.999 -27.755  1.00 20.10           H  
ATOM    903  C   VAL A  60     -12.325  -6.993 -28.456  1.00 20.10           C  
ATOM    904  CB  VAL A  60     -10.475  -8.646 -29.124  1.00 20.10           C  
ATOM    905  HB  VAL A  60     -11.141  -9.495 -29.274  1.00 20.10           H  
ATOM    906  O   VAL A  60     -13.390  -7.594 -28.494  1.00 20.10           O  
ATOM    907  CG1 VAL A  60     -10.297  -7.941 -30.472  1.00 20.10           C  
ATOM    908 HG11 VAL A  60     -11.274  -7.675 -30.875  1.00 20.10           H  
ATOM    909 HG12 VAL A  60      -9.667  -7.059 -30.358  1.00 20.10           H  
ATOM    910 HG13 VAL A  60      -9.828  -8.623 -31.182  1.00 20.10           H  
ATOM    911  CG2 VAL A  60      -9.095  -9.175 -28.707  1.00 20.10           C  
ATOM    912 HG21 VAL A  60      -8.409  -8.347 -28.528  1.00 20.10           H  
ATOM    913 HG22 VAL A  60      -9.180  -9.771 -27.798  1.00 20.10           H  
ATOM    914 HG23 VAL A  60      -8.689  -9.814 -29.491  1.00 20.10           H  
ATOM    915  N   TYR A  61     -12.183  -5.708 -28.809  1.00 22.31           N  
ATOM    916  H   TYR A  61     -11.251  -5.327 -28.733  1.00 22.31           H  
ATOM    917  CA  TYR A  61     -13.230  -4.808 -29.336  1.00 22.31           C  
ATOM    918  HA  TYR A  61     -12.744  -3.851 -29.523  1.00 22.31           H  
ATOM    919  C   TYR A  61     -14.427  -4.486 -28.414  1.00 22.31           C  
ATOM    920  CB  TYR A  61     -13.721  -5.300 -30.714  1.00 22.31           C  
ATOM    921  HB2 TYR A  61     -13.661  -6.387 -30.781  1.00 22.31           H  
ATOM    922  HB3 TYR A  61     -14.778  -5.053 -30.818  1.00 22.31           H  
ATOM    923  O   TYR A  61     -15.351  -5.271 -28.294  1.00 22.31           O  
ATOM    924  CG  TYR A  61     -12.995  -4.702 -31.899  1.00 22.31           C  
ATOM    925  CD1 TYR A  61     -13.713  -3.942 -32.842  1.00 22.31           C  
ATOM    926  HD1 TYR A  61     -14.776  -3.791 -32.726  1.00 22.31           H  
ATOM    927  CD2 TYR A  61     -11.616  -4.919 -32.076  1.00 22.31           C  
ATOM    928  HD2 TYR A  61     -11.061  -5.499 -31.354  1.00 22.31           H  
ATOM    929  CE1 TYR A  61     -13.051  -3.408 -33.963  1.00 22.31           C  
ATOM    930  HE1 TYR A  61     -13.591  -2.838 -34.705  1.00 22.31           H  
ATOM    931  CE2 TYR A  61     -10.954  -4.406 -33.206  1.00 22.31           C  
ATOM    932  HE2 TYR A  61      -9.901  -4.596 -33.353  1.00 22.31           H  
ATOM    933  OH  TYR A  61     -11.054  -3.148 -35.250  1.00 22.31           O  
ATOM    934  HH  TYR A  61     -10.142  -3.438 -35.323  1.00 22.31           H  
ATOM    935  CZ  TYR A  61     -11.676  -3.649 -34.153  1.00 22.31           C  
ATOM    936  N   PHE A  62     -14.453  -3.259 -27.866  1.00 21.35           N  
ATOM    937  H   PHE A  62     -13.549  -2.818 -27.773  1.00 21.35           H  
ATOM    938  CA  PHE A  62     -15.603  -2.322 -27.867  1.00 21.35           C  
ATOM    939  HA  PHE A  62     -15.785  -2.014 -28.897  1.00 21.35           H  
ATOM    940  C   PHE A  62     -15.247  -1.050 -27.066  1.00 21.35           C  
ATOM    941  CB  PHE A  62     -16.928  -2.932 -27.335  1.00 21.35           C  
ATOM    942  HB2 PHE A  62     -17.469  -2.184 -26.755  1.00 21.35           H  
ATOM    943  HB3 PHE A  62     -16.714  -3.754 -26.652  1.00 21.35           H  
ATOM    944  O   PHE A  62     -15.479  -0.989 -25.864  1.00 21.35           O  
ATOM    945  CG  PHE A  62     -17.898  -3.380 -28.423  1.00 21.35           C  
ATOM    946  CD1 PHE A  62     -18.503  -2.425 -29.266  1.00 21.35           C  
ATOM    947  HD1 PHE A  62     -18.295  -1.374 -29.129  1.00 21.35           H  
ATOM    948  CD2 PHE A  62     -18.218  -4.741 -28.587  1.00 21.35           C  
ATOM    949  HD2 PHE A  62     -17.784  -5.483 -27.934  1.00 21.35           H  
ATOM    950  CE1 PHE A  62     -19.381  -2.833 -30.288  1.00 21.35           C  
ATOM    951  HE1 PHE A  62     -19.838  -2.100 -30.937  1.00 21.35           H  
ATOM    952  CE2 PHE A  62     -19.084  -5.151 -29.616  1.00 21.35           C  
ATOM    953  HE2 PHE A  62     -19.302  -6.201 -29.745  1.00 21.35           H  
ATOM    954  CZ  PHE A  62     -19.663  -4.199 -30.470  1.00 21.35           C  
ATOM    955  HZ  PHE A  62     -20.330  -4.517 -31.258  1.00 21.35           H  
ATOM    956  N   ASN A  63     -14.662  -0.036 -27.724  1.00 25.33           N  
ATOM    957  H   ASN A  63     -14.458  -0.199 -28.700  1.00 25.33           H  
ATOM    958  CA  ASN A  63     -14.732   1.376 -27.275  1.00 25.33           C  
ATOM    959  HA  ASN A  63     -15.791   1.620 -27.197  1.00 25.33           H  
ATOM    960  C   ASN A  63     -14.184   2.414 -28.280  1.00 25.33           C  
ATOM    961  CB  ASN A  63     -14.092   1.580 -25.878  1.00 25.33           C  
ATOM    962  HB2 ASN A  63     -13.441   2.455 -25.880  1.00 25.33           H  
ATOM    963  HB3 ASN A  63     -13.484   0.718 -25.601  1.00 25.33           H  
ATOM    964  O   ASN A  63     -14.393   3.605 -28.088  1.00 25.33           O  
ATOM    965  CG  ASN A  63     -15.159   1.828 -24.815  1.00 25.33           C  
ATOM    966  ND2 ASN A  63     -15.026   1.256 -23.642  1.00 25.33           N  
ATOM    967 HD21 ASN A  63     -15.783   1.412 -22.993  1.00 25.33           H  
ATOM    968 HD22 ASN A  63     -14.295   0.576 -23.488  1.00 25.33           H  
ATOM    969  OD1 ASN A  63     -16.128   2.538 -25.017  1.00 25.33           O  
ATOM    970  N   LEU A  64     -13.549   2.008 -29.388  1.00 23.96           N  
ATOM    971  H   LEU A  64     -13.314   1.032 -29.497  1.00 23.96           H  
ATOM    972  CA  LEU A  64     -13.065   2.949 -30.416  1.00 23.96           C  
ATOM    973  HA  LEU A  64     -12.681   3.824 -29.892  1.00 23.96           H  
ATOM    974  C   LEU A  64     -14.164   3.498 -31.361  1.00 23.96           C  
ATOM    975  CB  LEU A  64     -11.893   2.310 -31.202  1.00 23.96           C  
ATOM    976  HB2 LEU A  64     -11.618   1.346 -30.776  1.00 23.96           H  
ATOM    977  HB3 LEU A  64     -12.218   2.123 -32.226  1.00 23.96           H  
ATOM    978  O   LEU A  64     -13.846   4.198 -32.316  1.00 23.96           O  
ATOM    979  CG  LEU A  64     -10.646   3.218 -31.230  1.00 23.96           C  
ATOM    980  HG  LEU A  64     -10.952   4.259 -31.340  1.00 23.96           H  
ATOM    981  CD1 LEU A  64      -9.839   3.062 -29.938  1.00 23.96           C  
ATOM    982 HD11 LEU A  64      -9.484   2.036 -29.833  1.00 23.96           H  
ATOM    983 HD12 LEU A  64     -10.458   3.324 -29.080  1.00 23.96           H  
ATOM    984 HD13 LEU A  64      -8.981   3.735 -29.963  1.00 23.96           H  
ATOM    985  CD2 LEU A  64      -9.736   2.866 -32.405  1.00 23.96           C  
ATOM    986 HD21 LEU A  64      -8.862   3.518 -32.402  1.00 23.96           H  
ATOM    987 HD22 LEU A  64     -10.274   3.017 -33.340  1.00 23.96           H  
ATOM    988 HD23 LEU A  64      -9.413   1.827 -32.338  1.00 23.96           H  
ATOM    989  N   LEU A  65     -15.442   3.146 -31.146  1.00 22.70           N  
ATOM    990  H   LEU A  65     -15.640   2.626 -30.303  1.00 22.70           H  
ATOM    991  CA  LEU A  65     -16.538   3.341 -32.116  1.00 22.70           C  
ATOM    992  HA  LEU A  65     -16.252   4.179 -32.752  1.00 22.70           H  
ATOM    993  C   LEU A  65     -17.889   3.804 -31.520  1.00 22.70           C  
ATOM    994  CB  LEU A  65     -16.654   2.081 -33.012  1.00 22.70           C  
ATOM    995  HB2 LEU A  65     -16.428   1.201 -32.411  1.00 22.70           H  
ATOM    996  HB3 LEU A  65     -17.675   1.961 -33.375  1.00 22.70           H  
ATOM    997  O   LEU A  65     -18.934   3.621 -32.145  1.00 22.70           O  
ATOM    998  CG  LEU A  65     -15.736   2.104 -34.252  1.00 22.70           C  
ATOM    999  HG  LEU A  65     -14.710   2.316 -33.952  1.00 22.70           H  
ATOM   1000  CD1 LEU A  65     -15.754   0.733 -34.926  1.00 22.70           C  
ATOM   1001 HD11 LEU A  65     -15.403  -0.028 -34.229  1.00 22.70           H  
ATOM   1002 HD12 LEU A  65     -16.764   0.484 -35.254  1.00 22.70           H  
ATOM   1003 HD13 LEU A  65     -15.089   0.739 -35.790  1.00 22.70           H  
ATOM   1004  CD2 LEU A  65     -16.189   3.137 -35.290  1.00 22.70           C  
ATOM   1005 HD21 LEU A  65     -16.096   4.146 -34.888  1.00 22.70           H  
ATOM   1006 HD22 LEU A  65     -17.222   2.951 -35.584  1.00 22.70           H  
ATOM   1007 HD23 LEU A  65     -15.549   3.071 -36.170  1.00 22.70           H  
ATOM   1008  N   PHE A  66     -17.887   4.473 -30.362  1.00 24.05           N  
ATOM   1009  H   PHE A  66     -17.007   4.596 -29.882  1.00 24.05           H  
ATOM   1010  CA  PHE A  66     -18.956   5.426 -30.020  1.00 24.05           C  
ATOM   1011  HA  PHE A  66     -19.803   5.268 -30.687  1.00 24.05           H  
ATOM   1012  C   PHE A  66     -18.421   6.838 -30.293  1.00 24.05           C  
ATOM   1013  CB  PHE A  66     -19.479   5.207 -28.593  1.00 24.05           C  
ATOM   1014  HB2 PHE A  66     -18.686   4.812 -27.958  1.00 24.05           H  
ATOM   1015  HB3 PHE A  66     -19.775   6.170 -28.177  1.00 24.05           H  
ATOM   1016  O   PHE A  66     -17.604   7.361 -29.547  1.00 24.05           O  
ATOM   1017  CG  PHE A  66     -20.689   4.288 -28.553  1.00 24.05           C  
ATOM   1018  CD1 PHE A  66     -21.986   4.834 -28.637  1.00 24.05           C  
ATOM   1019  HD1 PHE A  66     -22.116   5.905 -28.693  1.00 24.05           H  
ATOM   1020  CD2 PHE A  66     -20.527   2.892 -28.473  1.00 24.05           C  
ATOM   1021  HD2 PHE A  66     -19.535   2.469 -28.409  1.00 24.05           H  
ATOM   1022  CE1 PHE A  66     -23.112   3.990 -28.636  1.00 24.05           C  
ATOM   1023  HE1 PHE A  66     -24.104   4.415 -28.687  1.00 24.05           H  
ATOM   1024  CE2 PHE A  66     -21.653   2.047 -28.473  1.00 24.05           C  
ATOM   1025  HE2 PHE A  66     -21.524   0.977 -28.404  1.00 24.05           H  
ATOM   1026  CZ  PHE A  66     -22.946   2.596 -28.554  1.00 24.05           C  
ATOM   1027  HZ  PHE A  66     -23.808   1.947 -28.544  1.00 24.05           H  
ATOM   1028  N   ARG A  67     -18.668   7.388 -31.488  1.00 23.42           N  
ATOM   1029  H   ARG A  67     -17.841   7.871 -31.809  1.00 23.42           H  
ATOM   1030  CA  ARG A  67     -19.906   8.110 -31.855  1.00 23.42           C  
ATOM   1031  HA  ARG A  67     -19.692   8.589 -32.811  1.00 23.42           H  
ATOM   1032  C   ARG A  67     -20.181   9.240 -30.856  1.00 23.42           C  
ATOM   1033  CB  ARG A  67     -21.132   7.206 -32.079  1.00 23.42           C  
ATOM   1034  HB2 ARG A  67     -21.336   6.614 -31.187  1.00 23.42           H  
ATOM   1035  HB3 ARG A  67     -22.001   7.844 -32.242  1.00 23.42           H  
ATOM   1036  O   ARG A  67     -20.470   8.993 -29.696  1.00 23.42           O  
ATOM   1037  CG  ARG A  67     -20.974   6.299 -33.310  1.00 23.42           C  
ATOM   1038  HG2 ARG A  67     -20.091   5.671 -33.198  1.00 23.42           H  
ATOM   1039  HG3 ARG A  67     -20.851   6.925 -34.194  1.00 23.42           H  
ATOM   1040  CD  ARG A  67     -22.211   5.410 -33.493  1.00 23.42           C  
ATOM   1041  HD2 ARG A  67     -23.097   6.045 -33.493  1.00 23.42           H  
ATOM   1042  HD3 ARG A  67     -22.272   4.719 -32.652  1.00 23.42           H  
ATOM   1043  NE  ARG A  67     -22.150   4.649 -34.758  1.00 23.42           N  
ATOM   1044  HE  ARG A  67     -21.249   4.605 -35.211  1.00 23.42           H  
ATOM   1045  NH1 ARG A  67     -24.328   3.917 -34.793  1.00 23.42           N  
ATOM   1046 HH11 ARG A  67     -25.074   3.410 -35.248  1.00 23.42           H  
ATOM   1047 HH12 ARG A  67     -24.478   4.350 -33.892  1.00 23.42           H  
ATOM   1048  NH2 ARG A  67     -22.968   3.392 -36.476  1.00 23.42           N  
ATOM   1049 HH21 ARG A  67     -23.727   2.889 -36.912  1.00 23.42           H  
ATOM   1050 HH22 ARG A  67     -22.066   3.417 -36.931  1.00 23.42           H  
ATOM   1051  CZ  ARG A  67     -23.144   3.993 -35.333  1.00 23.42           C  
ATOM   1052  N   ILE A  68     -19.975  10.496 -31.251  1.00 22.85           N  
ATOM   1053  H   ILE A  68     -19.626  11.044 -30.478  1.00 22.85           H  
ATOM   1054  CA  ILE A  68     -20.902  11.260 -32.110  1.00 22.85           C  
ATOM   1055  HA  ILE A  68     -20.511  12.277 -32.136  1.00 22.85           H  
ATOM   1056  C   ILE A  68     -22.288  11.337 -31.453  1.00 22.85           C  
ATOM   1057  CB  ILE A  68     -20.955  10.802 -33.594  1.00 22.85           C  
ATOM   1058  HB  ILE A  68     -21.274   9.761 -33.634  1.00 22.85           H  
ATOM   1059  O   ILE A  68     -22.966  10.330 -31.279  1.00 22.85           O  
ATOM   1060  CG1 ILE A  68     -19.563  10.940 -34.258  1.00 22.85           C  
ATOM   1061 HG12 ILE A  68     -19.311  11.996 -34.360  1.00 22.85           H  
ATOM   1062 HG13 ILE A  68     -18.805  10.486 -33.620  1.00 22.85           H  
ATOM   1063  CG2 ILE A  68     -21.994  11.618 -34.388  1.00 22.85           C  
ATOM   1064 HG21 ILE A  68     -22.994  11.461 -33.983  1.00 22.85           H  
ATOM   1065 HG22 ILE A  68     -21.749  12.680 -34.364  1.00 22.85           H  
ATOM   1066 HG23 ILE A  68     -22.026  11.289 -35.427  1.00 22.85           H  
ATOM   1067  CD1 ILE A  68     -19.455  10.269 -35.635  1.00 22.85           C  
ATOM   1068 HD11 ILE A  68     -19.769   9.228 -35.568  1.00 22.85           H  
ATOM   1069 HD12 ILE A  68     -20.067  10.791 -36.370  1.00 22.85           H  
ATOM   1070 HD13 ILE A  68     -18.418  10.303 -35.969  1.00 22.85           H  
ATOM   1071  N   THR A  69     -22.704  12.573 -31.163  1.00 21.80           N  
ATOM   1072  H   THR A  69     -22.055  13.315 -31.382  1.00 21.80           H  
ATOM   1073  CA  THR A  69     -24.016  12.996 -30.638  1.00 21.80           C  
ATOM   1074  HA  THR A  69     -23.937  14.073 -30.489  1.00 21.80           H  
ATOM   1075  C   THR A  69     -24.460  12.435 -29.280  1.00 21.80           C  
ATOM   1076  CB  THR A  69     -25.155  12.820 -31.667  1.00 21.80           C  
ATOM   1077  HB  THR A  69     -26.101  13.052 -31.176  1.00 21.80           H  
ATOM   1078  O   THR A  69     -25.034  11.357 -29.205  1.00 21.80           O  
ATOM   1079  CG2 THR A  69     -25.002  13.768 -32.854  1.00 21.80           C  
ATOM   1080 HG21 THR A  69     -24.069  13.570 -33.381  1.00 21.80           H  
ATOM   1081 HG22 THR A  69     -25.014  14.802 -32.510  1.00 21.80           H  
ATOM   1082 HG23 THR A  69     -25.832  13.617 -33.544  1.00 21.80           H  
ATOM   1083  OG1 THR A  69     -25.240  11.521 -32.197  1.00 21.80           O  
ATOM   1084  HG1 THR A  69     -24.745  10.933 -31.622  1.00 21.80           H  
ATOM   1085  N   TRP A  70     -24.433  13.291 -28.250  1.00 24.27           N  
ATOM   1086  H   TRP A  70     -23.773  14.055 -28.271  1.00 24.27           H  
ATOM   1087  CA  TRP A  70     -25.640  13.521 -27.442  1.00 24.27           C  
ATOM   1088  HA  TRP A  70     -26.489  13.383 -28.111  1.00 24.27           H  
ATOM   1089  C   TRP A  70     -25.713  14.974 -26.952  1.00 24.27           C  
ATOM   1090  CB  TRP A  70     -25.804  12.491 -26.308  1.00 24.27           C  
ATOM   1091  HB2 TRP A  70     -25.039  11.720 -26.400  1.00 24.27           H  
ATOM   1092  HB3 TRP A  70     -25.653  12.980 -25.345  1.00 24.27           H  
ATOM   1093  O   TRP A  70     -24.774  15.496 -26.354  1.00 24.27           O  
ATOM   1094  CG  TRP A  70     -27.143  11.802 -26.306  1.00 24.27           C  
ATOM   1095  CD1 TRP A  70     -27.711  11.207 -27.382  1.00 24.27           C  
ATOM   1096  HD1 TRP A  70     -27.263  11.141 -28.363  1.00 24.27           H  
ATOM   1097  CD2 TRP A  70     -28.069  11.558 -25.197  1.00 24.27           C  
ATOM   1098  CE2 TRP A  70     -29.189  10.823 -25.696  1.00 24.27           C  
ATOM   1099  CE3 TRP A  70     -28.067  11.845 -23.813  1.00 24.27           C  
ATOM   1100  HE3 TRP A  70     -27.232  12.386 -23.394  1.00 24.27           H  
ATOM   1101  NE1 TRP A  70     -28.927  10.658 -27.036  1.00 24.27           N  
ATOM   1102  HE1 TRP A  70     -29.494  10.122 -27.677  1.00 24.27           H  
ATOM   1103  CH2 TRP A  70     -30.198  10.682 -23.502  1.00 24.27           C  
ATOM   1104  HH2 TRP A  70     -30.981  10.325 -22.849  1.00 24.27           H  
ATOM   1105  CZ2 TRP A  70     -30.242  10.392 -24.876  1.00 24.27           C  
ATOM   1106  HZ2 TRP A  70     -31.054   9.816 -25.294  1.00 24.27           H  
ATOM   1107  CZ3 TRP A  70     -29.115  11.410 -22.976  1.00 24.27           C  
ATOM   1108  HZ3 TRP A  70     -29.070  11.618 -21.917  1.00 24.27           H  
ATOM   1109  N   LYS A  71     -26.827  15.648 -27.263  1.00 21.02           N  
ATOM   1110  H   LYS A  71     -27.588  15.119 -27.664  1.00 21.02           H  
ATOM   1111  CA  LYS A  71     -27.110  17.029 -26.846  1.00 21.02           C  
ATOM   1112  HA  LYS A  71     -26.185  17.606 -26.859  1.00 21.02           H  
ATOM   1113  C   LYS A  71     -27.661  17.049 -25.416  1.00 21.02           C  
ATOM   1114  CB  LYS A  71     -28.139  17.687 -27.791  1.00 21.02           C  
ATOM   1115  HB2 LYS A  71     -28.491  18.604 -27.320  1.00 21.02           H  
ATOM   1116  HB3 LYS A  71     -28.998  17.022 -27.891  1.00 21.02           H  
ATOM   1117  O   LYS A  71     -28.436  16.175 -25.048  1.00 21.02           O  
ATOM   1118  CG  LYS A  71     -27.622  18.063 -29.191  1.00 21.02           C  
ATOM   1119  HG2 LYS A  71     -26.806  18.778 -29.089  1.00 21.02           H  
ATOM   1120  HG3 LYS A  71     -27.255  17.173 -29.701  1.00 21.02           H  
ATOM   1121  CD  LYS A  71     -28.761  18.695 -30.017  1.00 21.02           C  
ATOM   1122  HD2 LYS A  71     -29.535  17.944 -30.180  1.00 21.02           H  
ATOM   1123  HD3 LYS A  71     -29.192  19.520 -29.449  1.00 21.02           H  
ATOM   1124  CE  LYS A  71     -28.269  19.229 -31.372  1.00 21.02           C  
ATOM   1125  HE2 LYS A  71     -27.503  19.982 -31.189  1.00 21.02           H  
ATOM   1126  HE3 LYS A  71     -27.804  18.410 -31.920  1.00 21.02           H  
ATOM   1127  NZ  LYS A  71     -29.376  19.815 -32.176  1.00 21.02           N  
ATOM   1128  HZ1 LYS A  71     -29.809  20.585 -31.686  1.00 21.02           H  
ATOM   1129  HZ2 LYS A  71     -30.086  19.125 -32.377  1.00 21.02           H  
ATOM   1130  HZ3 LYS A  71     -29.027  20.168 -33.056  1.00 21.02           H  
ATOM   1131  N   SER A  72     -27.314  18.101 -24.673  1.00 21.86           N  
ATOM   1132  H   SER A  72     -26.594  18.686 -25.071  1.00 21.86           H  
ATOM   1133  CA  SER A  72     -28.085  18.707 -23.571  1.00 21.86           C  
ATOM   1134  HA  SER A  72     -27.365  19.151 -22.884  1.00 21.86           H  
ATOM   1135  C   SER A  72     -29.006  17.799 -22.729  1.00 21.86           C  
ATOM   1136  CB  SER A  72     -28.923  19.868 -24.136  1.00 21.86           C  
ATOM   1137  HB2 SER A  72     -28.265  20.597 -24.608  1.00 21.86           H  
ATOM   1138  HB3 SER A  72     -29.459  20.360 -23.324  1.00 21.86           H  
ATOM   1139  O   SER A  72     -30.161  17.568 -23.091  1.00 21.86           O  
ATOM   1140  OG  SER A  72     -29.853  19.391 -25.090  1.00 21.86           O  
ATOM   1141  HG  SER A  72     -30.337  18.677 -24.668  1.00 21.86           H  
ATOM   1142  N   LYS A  73     -28.575  17.465 -21.507  1.00 22.03           N  
ATOM   1143  H   LYS A  73     -27.591  17.564 -21.305  1.00 22.03           H  
ATOM   1144  CA  LYS A  73     -29.489  17.304 -20.361  1.00 22.03           C  
ATOM   1145  HA  LYS A  73     -30.322  17.993 -20.503  1.00 22.03           H  
ATOM   1146  C   LYS A  73     -28.795  17.738 -19.070  1.00 22.03           C  
ATOM   1147  CB  LYS A  73     -30.070  15.872 -20.297  1.00 22.03           C  
ATOM   1148  HB2 LYS A  73     -29.560  15.233 -21.018  1.00 22.03           H  
ATOM   1149  HB3 LYS A  73     -29.925  15.445 -19.304  1.00 22.03           H  
ATOM   1150  O   LYS A  73     -27.959  17.027 -18.522  1.00 22.03           O  
ATOM   1151  CG  LYS A  73     -31.578  15.898 -20.608  1.00 22.03           C  
ATOM   1152  HG2 LYS A  73     -32.099  16.409 -19.797  1.00 22.03           H  
ATOM   1153  HG3 LYS A  73     -31.750  16.459 -21.526  1.00 22.03           H  
ATOM   1154  CD  LYS A  73     -32.180  14.500 -20.792  1.00 22.03           C  
ATOM   1155  HD2 LYS A  73     -31.608  13.962 -21.548  1.00 22.03           H  
ATOM   1156  HD3 LYS A  73     -32.135  13.959 -19.847  1.00 22.03           H  
ATOM   1157  CE  LYS A  73     -33.637  14.650 -21.257  1.00 22.03           C  
ATOM   1158  HE2 LYS A  73     -34.186  15.213 -20.501  1.00 22.03           H  
ATOM   1159  HE3 LYS A  73     -33.644  15.236 -22.176  1.00 22.03           H  
ATOM   1160  NZ  LYS A  73     -34.289  13.336 -21.490  1.00 22.03           N  
ATOM   1161  HZ1 LYS A  73     -35.241  13.467 -21.799  1.00 22.03           H  
ATOM   1162  HZ2 LYS A  73     -34.304  12.789 -20.641  1.00 22.03           H  
ATOM   1163  HZ3 LYS A  73     -33.794  12.819 -22.202  1.00 22.03           H  
ATOM   1164  N   THR A  74     -29.134  18.937 -18.609  1.00 22.70           N  
ATOM   1165  H   THR A  74     -29.809  19.491 -19.117  1.00 22.70           H  
ATOM   1166  CA  THR A  74     -28.696  19.509 -17.334  1.00 22.70           C  
ATOM   1167  HA  THR A  74     -27.608  19.462 -17.275  1.00 22.70           H  
ATOM   1168  C   THR A  74     -29.274  18.694 -16.179  1.00 22.70           C  
ATOM   1169  CB  THR A  74     -29.147  20.987 -17.204  1.00 22.70           C  
ATOM   1170  HB  THR A  74     -29.668  21.139 -16.259  1.00 22.70           H  
ATOM   1171  O   THR A  74     -30.469  18.769 -15.897  1.00 22.70           O  
ATOM   1172  CG2 THR A  74     -27.960  21.945 -17.240  1.00 22.70           C  
ATOM   1173 HG21 THR A  74     -27.284  21.724 -16.414  1.00 22.70           H  
ATOM   1174 HG22 THR A  74     -27.423  21.838 -18.182  1.00 22.70           H  
ATOM   1175 HG23 THR A  74     -28.307  22.973 -17.139  1.00 22.70           H  
ATOM   1176  OG1 THR A  74     -30.002  21.379 -18.264  1.00 22.70           O  
ATOM   1177  HG1 THR A  74     -30.218  22.306 -18.138  1.00 22.70           H  
ATOM   1178  N   PHE A  75     -28.435  17.931 -15.479  1.00 23.20           N  
ATOM   1179  H   PHE A  75     -27.473  17.845 -15.775  1.00 23.20           H  
ATOM   1180  CA  PHE A  75     -28.825  17.320 -14.210  1.00 23.20           C  
ATOM   1181  HA  PHE A  75     -29.848  16.951 -14.291  1.00 23.20           H  
ATOM   1182  C   PHE A  75     -28.813  18.383 -13.106  1.00 23.20           C  
ATOM   1183  CB  PHE A  75     -27.934  16.109 -13.887  1.00 23.20           C  
ATOM   1184  HB2 PHE A  75     -26.945  16.239 -14.328  1.00 23.20           H  
ATOM   1185  HB3 PHE A  75     -27.794  16.052 -12.807  1.00 23.20           H  
ATOM   1186  O   PHE A  75     -27.763  18.732 -12.572  1.00 23.20           O  
ATOM   1187  CG  PHE A  75     -28.535  14.792 -14.342  1.00 23.20           C  
ATOM   1188  CD1 PHE A  75     -29.328  14.043 -13.450  1.00 23.20           C  
ATOM   1189  HD1 PHE A  75     -29.494  14.399 -12.444  1.00 23.20           H  
ATOM   1190  CD2 PHE A  75     -28.329  14.324 -15.654  1.00 23.20           C  
ATOM   1191  HD2 PHE A  75     -27.728  14.897 -16.344  1.00 23.20           H  
ATOM   1192  CE1 PHE A  75     -29.904  12.829 -13.863  1.00 23.20           C  
ATOM   1193  HE1 PHE A  75     -30.507  12.257 -13.173  1.00 23.20           H  
ATOM   1194  CE2 PHE A  75     -28.902  13.106 -16.065  1.00 23.20           C  
ATOM   1195  HE2 PHE A  75     -28.729  12.743 -17.067  1.00 23.20           H  
ATOM   1196  CZ  PHE A  75     -29.689  12.358 -15.170  1.00 23.20           C  
ATOM   1197  HZ  PHE A  75     -30.123  11.420 -15.483  1.00 23.20           H  
ATOM   1198  N   ARG A  76     -29.996  18.894 -12.742  1.00 20.90           N  
ATOM   1199  H   ARG A  76     -30.811  18.611 -13.267  1.00 20.90           H  
ATOM   1200  CA  ARG A  76     -30.190  19.581 -11.458  1.00 20.90           C  
ATOM   1201  HA  ARG A  76     -29.354  20.254 -11.265  1.00 20.90           H  
ATOM   1202  C   ARG A  76     -30.200  18.532 -10.346  1.00 20.90           C  
ATOM   1203  CB  ARG A  76     -31.507  20.383 -11.435  1.00 20.90           C  
ATOM   1204  HB2 ARG A  76     -31.774  20.555 -10.393  1.00 20.90           H  
ATOM   1205  HB3 ARG A  76     -32.303  19.790 -11.885  1.00 20.90           H  
ATOM   1206  O   ARG A  76     -31.216  17.878 -10.132  1.00 20.90           O  
ATOM   1207  CG  ARG A  76     -31.434  21.755 -12.120  1.00 20.90           C  
ATOM   1208  HG2 ARG A  76     -31.250  21.629 -13.187  1.00 20.90           H  
ATOM   1209  HG3 ARG A  76     -30.622  22.333 -11.679  1.00 20.90           H  
ATOM   1210  CD  ARG A  76     -32.766  22.494 -11.900  1.00 20.90           C  
ATOM   1211  HD2 ARG A  76     -33.556  21.953 -12.420  1.00 20.90           H  
ATOM   1212  HD3 ARG A  76     -32.989  22.492 -10.834  1.00 20.90           H  
ATOM   1213  NE  ARG A  76     -32.726  23.893 -12.376  1.00 20.90           N  
ATOM   1214  HE  ARG A  76     -31.888  24.191 -12.855  1.00 20.90           H  
ATOM   1215  NH1 ARG A  76     -34.787  24.538 -11.579  1.00 20.90           N  
ATOM   1216 HH11 ARG A  76     -35.491  25.249 -11.445  1.00 20.90           H  
ATOM   1217 HH12 ARG A  76     -34.942  23.607 -11.218  1.00 20.90           H  
ATOM   1218  NH2 ARG A  76     -33.510  26.021 -12.637  1.00 20.90           N  
ATOM   1219 HH21 ARG A  76     -32.659  26.295 -13.106  1.00 20.90           H  
ATOM   1220 HH22 ARG A  76     -34.227  26.714 -12.477  1.00 20.90           H  
ATOM   1221  CZ  ARG A  76     -33.670  24.805 -12.197  1.00 20.90           C  
ATOM   1222  N   THR A  77     -29.106  18.399  -9.605  1.00 26.18           N  
ATOM   1223  H   THR A  77     -28.255  18.871  -9.875  1.00 26.18           H  
ATOM   1224  CA  THR A  77     -29.088  17.659  -8.332  1.00 26.18           C  
ATOM   1225  HA  THR A  77     -29.751  16.798  -8.409  1.00 26.18           H  
ATOM   1226  C   THR A  77     -29.643  18.535  -7.209  1.00 26.18           C  
ATOM   1227  CB  THR A  77     -27.688  17.114  -8.010  1.00 26.18           C  
ATOM   1228  HB  THR A  77     -27.657  16.750  -6.983  1.00 26.18           H  
ATOM   1229  O   THR A  77     -28.918  18.985  -6.323  1.00 26.18           O  
ATOM   1230  CG2 THR A  77     -27.321  15.962  -8.946  1.00 26.18           C  
ATOM   1231 HG21 THR A  77     -28.039  15.150  -8.833  1.00 26.18           H  
ATOM   1232 HG22 THR A  77     -27.309  16.304  -9.980  1.00 26.18           H  
ATOM   1233 HG23 THR A  77     -26.329  15.594  -8.684  1.00 26.18           H  
ATOM   1234  OG1 THR A  77     -26.724  18.123  -8.189  1.00 26.18           O  
ATOM   1235  HG1 THR A  77     -26.670  18.619  -7.369  1.00 26.18           H  
ATOM   1236  N   SER A  78     -30.953  18.798  -7.246  1.00 20.67           N  
ATOM   1237  H   SER A  78     -31.500  18.431  -8.010  1.00 20.67           H  
ATOM   1238  CA  SER A  78     -31.687  19.380  -6.117  1.00 20.67           C  
ATOM   1239  HA  SER A  78     -31.070  20.144  -5.645  1.00 20.67           H  
ATOM   1240  C   SER A  78     -31.958  18.297  -5.069  1.00 20.67           C  
ATOM   1241  CB  SER A  78     -32.973  20.066  -6.592  1.00 20.67           C  
ATOM   1242  HB2 SER A  78     -33.516  20.459  -5.733  1.00 20.67           H  
ATOM   1243  HB3 SER A  78     -32.714  20.896  -7.251  1.00 20.67           H  
ATOM   1244  O   SER A  78     -33.071  17.789  -4.951  1.00 20.67           O  
ATOM   1245  OG  SER A  78     -33.791  19.156  -7.296  1.00 20.67           O  
ATOM   1246  HG  SER A  78     -34.038  18.469  -6.672  1.00 20.67           H  
ATOM   1247  N   SER A  79     -30.912  17.911  -4.344  1.00 24.09           N  
ATOM   1248  H   SER A  79     -30.008  18.300  -4.572  1.00 24.09           H  
ATOM   1249  CA  SER A  79     -30.983  16.960  -3.235  1.00 24.09           C  
ATOM   1250  HA  SER A  79     -32.023  16.810  -2.946  1.00 24.09           H  
ATOM   1251  C   SER A  79     -30.250  17.545  -2.034  1.00 24.09           C  
ATOM   1252  CB  SER A  79     -30.430  15.589  -3.651  1.00 24.09           C  
ATOM   1253  HB2 SER A  79     -31.080  15.158  -4.412  1.00 24.09           H  
ATOM   1254  HB3 SER A  79     -30.421  14.927  -2.785  1.00 24.09           H  
ATOM   1255  O   SER A  79     -29.031  17.413  -1.912  1.00 24.09           O  
ATOM   1256  OG  SER A  79     -29.120  15.704  -4.173  1.00 24.09           O  
ATOM   1257  HG  SER A  79     -28.607  16.185  -3.519  1.00 24.09           H  
ATOM   1258  N   THR A  80     -31.005  18.212  -1.162  1.00 23.96           N  
ATOM   1259  H   THR A  80     -31.999  18.287  -1.325  1.00 23.96           H  
ATOM   1260  CA  THR A  80     -30.576  18.602   0.183  1.00 23.96           C  
ATOM   1261  HA  THR A  80     -29.727  19.282   0.113  1.00 23.96           H  
ATOM   1262  C   THR A  80     -30.137  17.353   0.939  1.00 23.96           C  
ATOM   1263  CB  THR A  80     -31.726  19.295   0.949  1.00 23.96           C  
ATOM   1264  HB  THR A  80     -31.718  18.979   1.992  1.00 23.96           H  
ATOM   1265  O   THR A  80     -30.955  16.494   1.260  1.00 23.96           O  
ATOM   1266  CG2 THR A  80     -31.581  20.814   0.906  1.00 23.96           C  
ATOM   1267 HG21 THR A  80     -30.647  21.108   1.384  1.00 23.96           H  
ATOM   1268 HG22 THR A  80     -32.408  21.278   1.443  1.00 23.96           H  
ATOM   1269 HG23 THR A  80     -31.585  21.159  -0.128  1.00 23.96           H  
ATOM   1270  OG1 THR A  80     -32.990  19.006   0.378  1.00 23.96           O  
ATOM   1271  HG1 THR A  80     -33.647  19.089   1.073  1.00 23.96           H  
ATOM   1272  N   PHE A  81     -28.834  17.228   1.193  1.00 26.48           N  
ATOM   1273  H   PHE A  81     -28.197  17.943   0.873  1.00 26.48           H  
ATOM   1274  CA  PHE A  81     -28.281  16.097   1.931  1.00 26.48           C  
ATOM   1275  HA  PHE A  81     -28.976  15.261   1.851  1.00 26.48           H  
ATOM   1276  C   PHE A  81     -28.165  16.458   3.411  1.00 26.48           C  
ATOM   1277  CB  PHE A  81     -26.954  15.631   1.306  1.00 26.48           C  
ATOM   1278  HB2 PHE A  81     -26.118  15.900   1.952  1.00 26.48           H  
ATOM   1279  HB3 PHE A  81     -26.795  16.139   0.355  1.00 26.48           H  
ATOM   1280  O   PHE A  81     -27.348  17.292   3.797  1.00 26.48           O  
ATOM   1281  CG  PHE A  81     -26.928  14.136   1.054  1.00 26.48           C  
ATOM   1282  CD1 PHE A  81     -26.537  13.245   2.072  1.00 26.48           C  
ATOM   1283  HD1 PHE A  81     -26.237  13.624   3.038  1.00 26.48           H  
ATOM   1284  CD2 PHE A  81     -27.348  13.632  -0.192  1.00 26.48           C  
ATOM   1285  HD2 PHE A  81     -27.671  14.312  -0.966  1.00 26.48           H  
ATOM   1286  CE1 PHE A  81     -26.555  11.858   1.839  1.00 26.48           C  
ATOM   1287  HE1 PHE A  81     -26.268  11.177   2.627  1.00 26.48           H  
ATOM   1288  CE2 PHE A  81     -27.367  12.245  -0.424  1.00 26.48           C  
ATOM   1289  HE2 PHE A  81     -27.700  11.860  -1.377  1.00 26.48           H  
ATOM   1290  CZ  PHE A  81     -26.969  11.358   0.592  1.00 26.48           C  
ATOM   1291  HZ  PHE A  81     -26.996  10.292   0.421  1.00 26.48           H  
ATOM   1292  N   SER A  82     -28.993  15.824   4.235  1.00 24.86           N  
ATOM   1293  H   SER A  82     -29.705  15.225   3.842  1.00 24.86           H  
ATOM   1294  CA  SER A  82     -28.935  15.928   5.691  1.00 24.86           C  
ATOM   1295  HA  SER A  82     -28.643  16.937   5.983  1.00 24.86           H  
ATOM   1296  C   SER A  82     -27.911  14.934   6.234  1.00 24.86           C  
ATOM   1297  CB  SER A  82     -30.318  15.628   6.277  1.00 24.86           C  
ATOM   1298  HB2 SER A  82     -30.627  14.627   5.975  1.00 24.86           H  
ATOM   1299  HB3 SER A  82     -30.270  15.660   7.365  1.00 24.86           H  
ATOM   1300  O   SER A  82     -28.132  13.726   6.167  1.00 24.86           O  
ATOM   1301  OG  SER A  82     -31.269  16.563   5.803  1.00 24.86           O  
ATOM   1302  HG  SER A  82     -31.281  17.319   6.395  1.00 24.86           H  
ATOM   1303  N   ILE A  83     -26.803  15.422   6.794  1.00 26.91           N  
ATOM   1304  H   ILE A  83     -26.661  16.422   6.814  1.00 26.91           H  
ATOM   1305  CA  ILE A  83     -25.914  14.587   7.610  1.00 26.91           C  
ATOM   1306  HA  ILE A  83     -25.967  13.554   7.266  1.00 26.91           H  
ATOM   1307  C   ILE A  83     -26.451  14.638   9.041  1.00 26.91           C  
ATOM   1308  CB  ILE A  83     -24.433  15.027   7.501  1.00 26.91           C  
ATOM   1309  HB  ILE A  83     -24.347  16.058   7.845  1.00 26.91           H  
ATOM   1310  O   ILE A  83     -26.280  15.637   9.737  1.00 26.91           O  
ATOM   1311  CG1 ILE A  83     -23.952  14.956   6.030  1.00 26.91           C  
ATOM   1312 HG12 ILE A  83     -24.037  13.931   5.670  1.00 26.91           H  
ATOM   1313 HG13 ILE A  83     -24.598  15.582   5.414  1.00 26.91           H  
ATOM   1314  CG2 ILE A  83     -23.554  14.133   8.400  1.00 26.91           C  
ATOM   1315 HG21 ILE A  83     -23.887  14.190   9.437  1.00 26.91           H  
ATOM   1316 HG22 ILE A  83     -22.521  14.480   8.385  1.00 26.91           H  
ATOM   1317 HG23 ILE A  83     -23.598  13.096   8.067  1.00 26.91           H  
ATOM   1318  CD1 ILE A  83     -22.513  15.442   5.803  1.00 26.91           C  
ATOM   1319 HD11 ILE A  83     -22.384  16.436   6.231  1.00 26.91           H  
ATOM   1320 HD12 ILE A  83     -21.799  14.753   6.255  1.00 26.91           H  
ATOM   1321 HD13 ILE A  83     -22.314  15.489   4.732  1.00 26.91           H  
ATOM   1322  N   SER A  84     -27.117  13.569   9.477  1.00 23.68           N  
ATOM   1323  H   SER A  84     -27.300  12.801   8.848  1.00 23.68           H  
ATOM   1324  CA  SER A  84     -27.425  13.376  10.893  1.00 23.68           C  
ATOM   1325  HA  SER A  84     -27.631  14.338  11.361  1.00 23.68           H  
ATOM   1326  C   SER A  84     -26.213  12.758  11.588  1.00 23.68           C  
ATOM   1327  CB  SER A  84     -28.676  12.505  11.077  1.00 23.68           C  
ATOM   1328  HB2 SER A  84     -29.534  13.002  10.623  1.00 23.68           H  
ATOM   1329  HB3 SER A  84     -28.870  12.379  12.142  1.00 23.68           H  
ATOM   1330  O   SER A  84     -25.952  11.561  11.435  1.00 23.68           O  
ATOM   1331  OG  SER A  84     -28.499  11.235  10.478  1.00 23.68           O  
ATOM   1332  HG  SER A  84     -27.679  10.879  10.829  1.00 23.68           H  
ATOM   1333  N   SER A  85     -25.501  13.544  12.391  1.00 26.07           N  
ATOM   1334  H   SER A  85     -25.744  14.523  12.441  1.00 26.07           H  
ATOM   1335  CA  SER A  85     -24.926  12.966  13.606  1.00 26.07           C  
ATOM   1336  HA  SER A  85     -24.390  12.048  13.364  1.00 26.07           H  
ATOM   1337  C   SER A  85     -26.078  12.628  14.546  1.00 26.07           C  
ATOM   1338  CB  SER A  85     -23.952  13.931  14.290  1.00 26.07           C  
ATOM   1339  HB2 SER A  85     -23.630  13.507  15.242  1.00 26.07           H  
ATOM   1340  HB3 SER A  85     -23.076  14.064  13.655  1.00 26.07           H  
ATOM   1341  O   SER A  85     -27.081  13.348  14.563  1.00 26.07           O  
ATOM   1342  OG  SER A  85     -24.550  15.192  14.514  1.00 26.07           O  
ATOM   1343  HG  SER A  85     -25.413  15.064  14.915  1.00 26.07           H  
ATOM   1344  N   GLU A  86     -25.938  11.572  15.344  1.00 25.10           N  
ATOM   1345  H   GLU A  86     -25.101  11.008  15.298  1.00 25.10           H  
ATOM   1346  CA  GLU A  86     -26.867  11.303  16.442  1.00 25.10           C  
ATOM   1347  HA  GLU A  86     -27.836  11.032  16.024  1.00 25.10           H  
ATOM   1348  C   GLU A  86     -27.046  12.598  17.263  1.00 25.10           C  
ATOM   1349  CB  GLU A  86     -26.361  10.110  17.277  1.00 25.10           C  
ATOM   1350  HB2 GLU A  86     -25.337  10.309  17.593  1.00 25.10           H  
ATOM   1351  HB3 GLU A  86     -26.989  10.001  18.162  1.00 25.10           H  
ATOM   1352  O   GLU A  86     -26.079  13.187  17.743  1.00 25.10           O  
ATOM   1353  CG  GLU A  86     -26.419   8.802  16.457  1.00 25.10           C  
ATOM   1354  HG2 GLU A  86     -27.461   8.605  16.205  1.00 25.10           H  
ATOM   1355  HG3 GLU A  86     -25.878   8.946  15.521  1.00 25.10           H  
ATOM   1356  CD  GLU A  86     -25.817   7.574  17.161  1.00 25.10           C  
ATOM   1357  OE1 GLU A  86     -26.226   6.450  16.791  1.00 25.10           O  
ATOM   1358  OE2 GLU A  86     -24.911   7.758  18.004  1.00 25.10           O  
ATOM   1359  N   ASN A  87     -28.295  13.068  17.338  1.00 24.85           N  
ATOM   1360  H   ASN A  87     -29.016  12.493  16.926  1.00 24.85           H  
ATOM   1361  CA  ASN A  87     -28.768  14.274  18.032  1.00 24.85           C  
ATOM   1362  HA  ASN A  87     -29.854  14.175  18.036  1.00 24.85           H  
ATOM   1363  C   ASN A  87     -28.569  15.671  17.396  1.00 24.85           C  
ATOM   1364  CB  ASN A  87     -28.369  14.219  19.520  1.00 24.85           C  
ATOM   1365  HB2 ASN A  87     -27.294  14.374  19.618  1.00 24.85           H  
ATOM   1366  HB3 ASN A  87     -28.873  15.017  20.066  1.00 24.85           H  
ATOM   1367  O   ASN A  87     -28.939  16.633  18.060  1.00 24.85           O  
ATOM   1368  CG  ASN A  87     -28.762  12.912  20.178  1.00 24.85           C  
ATOM   1369  ND2 ASN A  87     -28.000  12.454  21.141  1.00 24.85           N  
ATOM   1370 HD21 ASN A  87     -27.145  12.934  21.386  1.00 24.85           H  
ATOM   1371 HD22 ASN A  87     -28.269  11.565  21.539  1.00 24.85           H  
ATOM   1372  OD1 ASN A  87     -29.753  12.288  19.841  1.00 24.85           O  
ATOM   1373  N   ASN A  88     -28.097  15.848  16.148  1.00 26.02           N  
ATOM   1374  H   ASN A  88     -27.803  15.042  15.616  1.00 26.02           H  
ATOM   1375  CA  ASN A  88     -28.215  17.162  15.467  1.00 26.02           C  
ATOM   1376  HA  ASN A  88     -29.186  17.576  15.740  1.00 26.02           H  
ATOM   1377  C   ASN A  88     -28.215  17.097  13.923  1.00 26.02           C  
ATOM   1378  CB  ASN A  88     -27.133  18.144  15.979  1.00 26.02           C  
ATOM   1379  HB2 ASN A  88     -26.827  18.809  15.171  1.00 26.02           H  
ATOM   1380  HB3 ASN A  88     -26.252  17.589  16.301  1.00 26.02           H  
ATOM   1381  O   ASN A  88     -27.390  16.423  13.305  1.00 26.02           O  
ATOM   1382  CG  ASN A  88     -27.633  19.039  17.107  1.00 26.02           C  
ATOM   1383  ND2 ASN A  88     -26.885  19.180  18.178  1.00 26.02           N  
ATOM   1384 HD21 ASN A  88     -27.301  19.719  18.924  1.00 26.02           H  
ATOM   1385 HD22 ASN A  88     -26.052  18.622  18.298  1.00 26.02           H  
ATOM   1386  OD1 ASN A  88     -28.684  19.649  17.026  1.00 26.02           O  
ATOM   1387  N   LEU A  89     -29.123  17.861  13.301  1.00 26.85           N  
ATOM   1388  H   LEU A  89     -29.719  18.430  13.885  1.00 26.85           H  
ATOM   1389  CA  LEU A  89     -29.186  18.114  11.854  1.00 26.85           C  
ATOM   1390  HA  LEU A  89     -28.908  17.213  11.307  1.00 26.85           H  
ATOM   1391  C   LEU A  89     -28.186  19.219  11.489  1.00 26.85           C  
ATOM   1392  CB  LEU A  89     -30.633  18.529  11.483  1.00 26.85           C  
ATOM   1393  HB2 LEU A  89     -31.120  18.939  12.368  1.00 26.85           H  
ATOM   1394  HB3 LEU A  89     -30.613  19.333  10.747  1.00 26.85           H  
ATOM   1395  O   LEU A  89     -28.482  20.398  11.680  1.00 26.85           O  
ATOM   1396  CG  LEU A  89     -31.488  17.387  10.911  1.00 26.85           C  
ATOM   1397  HG  LEU A  89     -31.246  16.456  11.423  1.00 26.85           H  
ATOM   1398  CD1 LEU A  89     -32.976  17.674  11.104  1.00 26.85           C  
ATOM   1399 HD11 LEU A  89     -33.247  18.609  10.614  1.00 26.85           H  
ATOM   1400 HD12 LEU A  89     -33.198  17.753  12.168  1.00 26.85           H  
ATOM   1401 HD13 LEU A  89     -33.568  16.860  10.687  1.00 26.85           H  
ATOM   1402  CD2 LEU A  89     -31.230  17.227   9.410  1.00 26.85           C  
ATOM   1403 HD21 LEU A  89     -31.830  16.401   9.028  1.00 26.85           H  
ATOM   1404 HD22 LEU A  89     -31.497  18.145   8.886  1.00 26.85           H  
ATOM   1405 HD23 LEU A  89     -30.174  17.011   9.249  1.00 26.85           H  
ATOM   1406  N   VAL A  90     -27.013  18.863  10.958  1.00 27.01           N  
ATOM   1407  H   VAL A  90     -26.790  17.885  10.845  1.00 27.01           H  
ATOM   1408  CA  VAL A  90     -26.012  19.875  10.585  1.00 27.01           C  
ATOM   1409  HA  VAL A  90     -26.182  20.747  11.216  1.00 27.01           H  
ATOM   1410  C   VAL A  90     -26.214  20.326   9.139  1.00 27.01           C  
ATOM   1411  CB  VAL A  90     -24.562  19.441  10.873  1.00 27.01           C  
ATOM   1412  HB  VAL A  90     -24.232  18.710  10.135  1.00 27.01           H  
ATOM   1413  O   VAL A  90     -26.062  19.549   8.193  1.00 27.01           O  
ATOM   1414  CG1 VAL A  90     -23.657  20.682  10.811  1.00 27.01           C  
ATOM   1415 HG11 VAL A  90     -22.673  20.456  11.221  1.00 27.01           H  
ATOM   1416 HG12 VAL A  90     -24.079  21.490  11.408  1.00 27.01           H  
ATOM   1417 HG13 VAL A  90     -23.552  21.019   9.780  1.00 27.01           H  
ATOM   1418  CG2 VAL A  90     -24.410  18.825  12.272  1.00 27.01           C  
ATOM   1419 HG21 VAL A  90     -24.977  17.897  12.342  1.00 27.01           H  
ATOM   1420 HG22 VAL A  90     -24.767  19.521  13.032  1.00 27.01           H  
ATOM   1421 HG23 VAL A  90     -23.363  18.589  12.463  1.00 27.01           H  
ATOM   1422  N   THR A  91     -26.560  21.600   8.962  1.00 31.90           N  
ATOM   1423  H   THR A  91     -26.693  22.192   9.770  1.00 31.90           H  
ATOM   1424  CA  THR A  91     -26.621  22.267   7.658  1.00 31.90           C  
ATOM   1425  HA  THR A  91     -27.180  21.619   6.983  1.00 31.90           H  
ATOM   1426  C   THR A  91     -25.213  22.493   7.090  1.00 31.90           C  
ATOM   1427  CB  THR A  91     -27.360  23.616   7.749  1.00 31.90           C  
ATOM   1428  HB  THR A  91     -26.977  24.295   6.986  1.00 31.90           H  
ATOM   1429  O   THR A  91     -24.314  22.890   7.833  1.00 31.90           O  
ATOM   1430  CG2 THR A  91     -28.860  23.438   7.525  1.00 31.90           C  
ATOM   1431 HG21 THR A  91     -29.038  23.022   6.533  1.00 31.90           H  
ATOM   1432 HG22 THR A  91     -29.361  24.403   7.597  1.00 31.90           H  
ATOM   1433 HG23 THR A  91     -29.268  22.763   8.278  1.00 31.90           H  
ATOM   1434  OG1 THR A  91     -27.212  24.207   9.022  1.00 31.90           O  
ATOM   1435  HG1 THR A  91     -27.537  25.109   8.979  1.00 31.90           H  
ATOM   1436  N   PRO A  92     -24.986  22.292   5.777  1.00 33.17           N  
ATOM   1437  CA  PRO A  92     -23.730  22.678   5.139  1.00 33.17           C  
ATOM   1438  HA  PRO A  92     -22.911  22.139   5.617  1.00 33.17           H  
ATOM   1439  C   PRO A  92     -23.498  24.190   5.257  1.00 33.17           C  
ATOM   1440  CB  PRO A  92     -23.846  22.231   3.676  1.00 33.17           C  
ATOM   1441  HB2 PRO A  92     -24.204  23.048   3.049  1.00 33.17           H  
ATOM   1442  HB3 PRO A  92     -22.891  21.864   3.301  1.00 33.17           H  
ATOM   1443  O   PRO A  92     -24.312  24.977   4.776  1.00 33.17           O  
ATOM   1444  CG  PRO A  92     -24.909  21.133   3.714  1.00 33.17           C  
ATOM   1445  HG2 PRO A  92     -24.450  20.188   4.005  1.00 33.17           H  
ATOM   1446  HG3 PRO A  92     -25.426  21.033   2.760  1.00 33.17           H  
ATOM   1447  CD  PRO A  92     -25.845  21.609   4.822  1.00 33.17           C  
ATOM   1448  HD2 PRO A  92     -26.343  20.748   5.268  1.00 33.17           H  
ATOM   1449  HD3 PRO A  92     -26.575  22.312   4.420  1.00 33.17           H  
ATOM   1450  N   THR A  93     -22.395  24.595   5.886  1.00 37.30           N  
ATOM   1451  H   THR A  93     -21.807  23.911   6.341  1.00 37.30           H  
ATOM   1452  CA  THR A  93     -22.039  26.009   6.109  1.00 37.30           C  
ATOM   1453  HA  THR A  93     -22.948  26.612   6.116  1.00 37.30           H  
ATOM   1454  C   THR A  93     -21.141  26.604   5.021  1.00 37.30           C  
ATOM   1455  CB  THR A  93     -21.350  26.184   7.470  1.00 37.30           C  
ATOM   1456  HB  THR A  93     -20.935  27.189   7.541  1.00 37.30           H  
ATOM   1457  O   THR A  93     -20.940  27.813   5.000  1.00 37.30           O  
ATOM   1458  CG2 THR A  93     -22.315  25.979   8.638  1.00 37.30           C  
ATOM   1459 HG21 THR A  93     -21.791  26.144   9.579  1.00 37.30           H  
ATOM   1460 HG22 THR A  93     -23.137  26.691   8.563  1.00 37.30           H  
ATOM   1461 HG23 THR A  93     -22.716  24.966   8.625  1.00 37.30           H  
ATOM   1462  OG1 THR A  93     -20.310  25.238   7.618  1.00 37.30           O  
ATOM   1463  HG1 THR A  93     -19.678  25.614   8.235  1.00 37.30           H  
ATOM   1464  N   ASP A  94     -20.608  25.775   4.122  1.00 36.17           N  
ATOM   1465  H   ASP A  94     -20.871  24.801   4.170  1.00 36.17           H  
ATOM   1466  CA  ASP A  94     -19.606  26.146   3.118  1.00 36.17           C  
ATOM   1467  HA  ASP A  94     -19.410  27.216   3.190  1.00 36.17           H  
ATOM   1468  C   ASP A  94     -20.082  25.848   1.677  1.00 36.17           C  
ATOM   1469  CB  ASP A  94     -18.299  25.386   3.399  1.00 36.17           C  
ATOM   1470  HB2 ASP A  94     -17.831  25.181   2.436  1.00 36.17           H  
ATOM   1471  HB3 ASP A  94     -18.521  24.427   3.868  1.00 36.17           H  
ATOM   1472  O   ASP A  94     -20.883  24.929   1.461  1.00 36.17           O  
ATOM   1473  CG  ASP A  94     -17.237  26.130   4.209  1.00 36.17           C  
ATOM   1474  OD1 ASP A  94     -17.090  27.353   4.028  1.00 36.17           O  
ATOM   1475  OD2 ASP A  94     -16.364  25.441   4.787  1.00 36.17           O  
ATOM   1476  N   PRO A  95     -19.571  26.578   0.664  1.00 40.62           N  
ATOM   1477  CA  PRO A  95     -20.010  26.451  -0.723  1.00 40.62           C  
ATOM   1478  HA  PRO A  95     -21.079  26.660  -0.767  1.00 40.62           H  
ATOM   1479  C   PRO A  95     -19.761  25.059  -1.317  1.00 40.62           C  
ATOM   1480  CB  PRO A  95     -19.265  27.544  -1.500  1.00 40.62           C  
ATOM   1481  HB2 PRO A  95     -19.877  28.446  -1.530  1.00 40.62           H  
ATOM   1482  HB3 PRO A  95     -19.004  27.231  -2.511  1.00 40.62           H  
ATOM   1483  O   PRO A  95     -18.691  24.464  -1.172  1.00 40.62           O  
ATOM   1484  CG  PRO A  95     -18.022  27.805  -0.651  1.00 40.62           C  
ATOM   1485  HG2 PRO A  95     -17.631  28.811  -0.801  1.00 40.62           H  
ATOM   1486  HG3 PRO A  95     -17.261  27.056  -0.871  1.00 40.62           H  
ATOM   1487  CD  PRO A  95     -18.544  27.606   0.769  1.00 40.62           C  
ATOM   1488  HD2 PRO A  95     -17.726  27.303   1.423  1.00 40.62           H  
ATOM   1489  HD3 PRO A  95     -18.991  28.530   1.136  1.00 40.62           H  
ATOM   1490  N   VAL A  96     -20.754  24.576  -2.067  1.00 43.87           N  
ATOM   1491  H   VAL A  96     -21.601  25.121  -2.132  1.00 43.87           H  
ATOM   1492  CA  VAL A  96     -20.672  23.333  -2.841  1.00 43.87           C  
ATOM   1493  HA  VAL A  96     -20.337  22.537  -2.175  1.00 43.87           H  
ATOM   1494  C   VAL A  96     -19.651  23.492  -3.966  1.00 43.87           C  
ATOM   1495  CB  VAL A  96     -22.053  22.947  -3.404  1.00 43.87           C  
ATOM   1496  HB  VAL A  96     -22.448  23.778  -3.989  1.00 43.87           H  
ATOM   1497  O   VAL A  96     -19.839  24.304  -4.874  1.00 43.87           O  
ATOM   1498  CG1 VAL A  96     -21.986  21.711  -4.305  1.00 43.87           C  
ATOM   1499 HG11 VAL A  96     -21.554  20.877  -3.752  1.00 43.87           H  
ATOM   1500 HG12 VAL A  96     -21.381  21.913  -5.189  1.00 43.87           H  
ATOM   1501 HG13 VAL A  96     -22.991  21.452  -4.639  1.00 43.87           H  
ATOM   1502  CG2 VAL A  96     -23.039  22.639  -2.269  1.00 43.87           C  
ATOM   1503 HG21 VAL A  96     -24.012  22.372  -2.682  1.00 43.87           H  
ATOM   1504 HG22 VAL A  96     -23.167  23.513  -1.630  1.00 43.87           H  
ATOM   1505 HG23 VAL A  96     -22.664  21.813  -1.664  1.00 43.87           H  
ATOM   1506  N   PHE A  97     -18.587  22.690  -3.942  1.00 40.53           N  
ATOM   1507  H   PHE A  97     -18.513  22.013  -3.196  1.00 40.53           H  
ATOM   1508  CA  PHE A  97     -17.586  22.700  -5.005  1.00 40.53           C  
ATOM   1509  HA  PHE A  97     -17.492  23.723  -5.368  1.00 40.53           H  
ATOM   1510  C   PHE A  97     -18.072  21.824  -6.164  1.00 40.53           C  
ATOM   1511  CB  PHE A  97     -16.205  22.296  -4.464  1.00 40.53           C  
ATOM   1512  HB2 PHE A  97     -16.079  21.215  -4.528  1.00 40.53           H  
ATOM   1513  HB3 PHE A  97     -16.140  22.571  -3.412  1.00 40.53           H  
ATOM   1514  O   PHE A  97     -18.092  20.595  -6.064  1.00 40.53           O  
ATOM   1515  CG  PHE A  97     -15.055  22.957  -5.197  1.00 40.53           C  
ATOM   1516  CD1 PHE A  97     -14.575  22.425  -6.410  1.00 40.53           C  
ATOM   1517  HD1 PHE A  97     -15.022  21.533  -6.824  1.00 40.53           H  
ATOM   1518  CD2 PHE A  97     -14.475  24.126  -4.669  1.00 40.53           C  
ATOM   1519  HD2 PHE A  97     -14.846  24.546  -3.746  1.00 40.53           H  
ATOM   1520  CE1 PHE A  97     -13.520  23.061  -7.089  1.00 40.53           C  
ATOM   1521  HE1 PHE A  97     -13.161  22.660  -8.025  1.00 40.53           H  
ATOM   1522  CE2 PHE A  97     -13.418  24.760  -5.346  1.00 40.53           C  
ATOM   1523  HE2 PHE A  97     -12.981  25.661  -4.942  1.00 40.53           H  
ATOM   1524  CZ  PHE A  97     -12.941  24.228  -6.557  1.00 40.53           C  
ATOM   1525  HZ  PHE A  97     -12.138  24.723  -7.084  1.00 40.53           H  
ATOM   1526  N   ASN A  98     -18.485  22.458  -7.261  1.00 41.25           N  
ATOM   1527  H   ASN A  98     -18.477  23.468  -7.260  1.00 41.25           H  
ATOM   1528  CA  ASN A  98     -18.875  21.764  -8.485  1.00 41.25           C  
ATOM   1529  HA  ASN A  98     -19.309  20.797  -8.229  1.00 41.25           H  
ATOM   1530  C   ASN A  98     -17.637  21.504  -9.348  1.00 41.25           C  
ATOM   1531  CB  ASN A  98     -19.947  22.581  -9.223  1.00 41.25           C  
ATOM   1532  HB2 ASN A  98     -19.609  23.612  -9.328  1.00 41.25           H  
ATOM   1533  HB3 ASN A  98     -20.081  22.169 -10.223  1.00 41.25           H  
ATOM   1534  O   ASN A  98     -17.028  22.443  -9.859  1.00 41.25           O  
ATOM   1535  CG  ASN A  98     -21.294  22.540  -8.525  1.00 41.25           C  
ATOM   1536  ND2 ASN A  98     -22.041  23.618  -8.569  1.00 41.25           N  
ATOM   1537 HD21 ASN A  98     -21.681  24.475  -8.965  1.00 41.25           H  
ATOM   1538 HD22 ASN A  98     -22.910  23.580  -8.055  1.00 41.25           H  
ATOM   1539  OD1 ASN A  98     -21.712  21.544  -7.954  1.00 41.25           O  
ATOM   1540  N   GLY A  99     -17.277  20.234  -9.519  1.00 38.15           N  
ATOM   1541  H   GLY A  99     -17.842  19.515  -9.091  1.00 38.15           H  
ATOM   1542  CA  GLY A  99     -16.199  19.815 -10.410  1.00 38.15           C  
ATOM   1543  HA2 GLY A  99     -15.488  19.200  -9.858  1.00 38.15           H  
ATOM   1544  HA3 GLY A  99     -15.655  20.683 -10.782  1.00 38.15           H  
ATOM   1545  C   GLY A  99     -16.717  19.027 -11.610  1.00 38.15           C  
ATOM   1546  O   GLY A  99     -17.809  18.458 -11.582  1.00 38.15           O  
ATOM   1547  N   MET A 100     -15.914  18.989 -12.672  1.00 29.78           N  
ATOM   1548  H   MET A 100     -15.024  19.464 -12.620  1.00 29.78           H  
ATOM   1549  CA  MET A 100     -16.169  18.192 -13.870  1.00 29.78           C  
ATOM   1550  HA  MET A 100     -17.169  17.760 -13.816  1.00 29.78           H  
ATOM   1551  C   MET A 100     -15.154  17.049 -13.918  1.00 29.78           C  
ATOM   1552  CB  MET A 100     -16.118  19.110 -15.102  1.00 29.78           C  
ATOM   1553  HB2 MET A 100     -16.693  20.010 -14.886  1.00 29.78           H  
ATOM   1554  HB3 MET A 100     -15.088  19.402 -15.309  1.00 29.78           H  
ATOM   1555  O   MET A 100     -13.954  17.291 -14.021  1.00 29.78           O  
ATOM   1556  CG  MET A 100     -16.722  18.438 -16.339  1.00 29.78           C  
ATOM   1557  HG2 MET A 100     -17.744  18.136 -16.111  1.00 29.78           H  
ATOM   1558  HG3 MET A 100     -16.146  17.538 -16.557  1.00 29.78           H  
ATOM   1559  SD  MET A 100     -16.748  19.462 -17.841  1.00 29.78           S  
ATOM   1560  CE  MET A 100     -17.875  20.803 -17.364  1.00 29.78           C  
ATOM   1561  HE1 MET A 100     -18.826  20.385 -17.032  1.00 29.78           H  
ATOM   1562  HE2 MET A 100     -17.432  21.392 -16.561  1.00 29.78           H  
ATOM   1563  HE3 MET A 100     -18.046  21.451 -18.224  1.00 29.78           H  
ATOM   1564  N   GLY A 101     -15.630  15.811 -13.785  1.00 39.10           N  
ATOM   1565  H   GLY A 101     -16.629  15.689 -13.709  1.00 39.10           H  
ATOM   1566  CA  GLY A 101     -14.819  14.603 -13.948  1.00 39.10           C  
ATOM   1567  HA2 GLY A 101     -15.044  13.906 -13.140  1.00 39.10           H  
ATOM   1568  HA3 GLY A 101     -13.757  14.843 -13.905  1.00 39.10           H  
ATOM   1569  C   GLY A 101     -15.112  13.916 -15.280  1.00 39.10           C  
ATOM   1570  O   GLY A 101     -16.085  14.250 -15.959  1.00 39.10           O  
ATOM   1571  N   HIS A 102     -14.332  12.885 -15.619  1.00 31.24           N  
ATOM   1572  H   HIS A 102     -13.528  12.674 -15.046  1.00 31.24           H  
ATOM   1573  CA  HIS A 102     -14.536  12.075 -16.832  1.00 31.24           C  
ATOM   1574  HA  HIS A 102     -14.439  12.728 -17.699  1.00 31.24           H  
ATOM   1575  C   HIS A 102     -15.934  11.425 -16.946  1.00 31.24           C  
ATOM   1576  CB  HIS A 102     -13.431  11.005 -16.908  1.00 31.24           C  
ATOM   1577  HB2 HIS A 102     -13.797  10.152 -17.480  1.00 31.24           H  
ATOM   1578  HB3 HIS A 102     -13.186  10.643 -15.909  1.00 31.24           H  
ATOM   1579  O   HIS A 102     -16.309  10.975 -18.026  1.00 31.24           O  
ATOM   1580  CG  HIS A 102     -12.182  11.492 -17.596  1.00 31.24           C  
ATOM   1581  CD2 HIS A 102     -10.994  11.850 -17.013  1.00 31.24           C  
ATOM   1582  HD2 HIS A 102     -10.774  11.847 -15.956  1.00 31.24           H  
ATOM   1583  ND1 HIS A 102     -12.027  11.638 -18.957  1.00 31.24           N  
ATOM   1584  HD1 HIS A 102     -12.727  11.450 -19.660  1.00 31.24           H  
ATOM   1585  CE1 HIS A 102     -10.778  12.073 -19.190  1.00 31.24           C  
ATOM   1586  HE1 HIS A 102     -10.360  12.283 -20.164  1.00 31.24           H  
ATOM   1587  NE2 HIS A 102     -10.113  12.215 -18.037  1.00 31.24           N  
ATOM   1588  N   SER A 103     -16.713  11.383 -15.859  1.00 29.70           N  
ATOM   1589  H   SER A 103     -16.321  11.727 -14.994  1.00 29.70           H  
ATOM   1590  CA  SER A 103     -18.069  10.822 -15.791  1.00 29.70           C  
ATOM   1591  HA  SER A 103     -18.312  10.386 -16.761  1.00 29.70           H  
ATOM   1592  C   SER A 103     -19.181  11.848 -15.507  1.00 29.70           C  
ATOM   1593  CB  SER A 103     -18.082   9.679 -14.774  1.00 29.70           C  
ATOM   1594  HB2 SER A 103     -19.077   9.239 -14.709  1.00 29.70           H  
ATOM   1595  HB3 SER A 103     -17.386   8.913 -15.116  1.00 29.70           H  
ATOM   1596  O   SER A 103     -20.307  11.443 -15.220  1.00 29.70           O  
ATOM   1597  OG  SER A 103     -17.669  10.134 -13.498  1.00 29.70           O  
ATOM   1598  HG  SER A 103     -18.429  10.513 -13.051  1.00 29.70           H  
ATOM   1599  N   GLY A 104     -18.896  13.156 -15.576  1.00 33.10           N  
ATOM   1600  H   GLY A 104     -17.947  13.429 -15.785  1.00 33.10           H  
ATOM   1601  CA  GLY A 104     -19.889  14.231 -15.425  1.00 33.10           C  
ATOM   1602  HA2 GLY A 104     -19.923  14.802 -16.353  1.00 33.10           H  
ATOM   1603  HA3 GLY A 104     -20.880  13.805 -15.267  1.00 33.10           H  
ATOM   1604  C   GLY A 104     -19.613  15.214 -14.281  1.00 33.10           C  
ATOM   1605  O   GLY A 104     -18.535  15.221 -13.683  1.00 33.10           O  
ATOM   1606  N   MET A 105     -20.599  16.072 -13.995  1.00 35.08           N  
ATOM   1607  H   MET A 105     -21.474  15.986 -14.493  1.00 35.08           H  
ATOM   1608  CA  MET A 105     -20.559  16.979 -12.844  1.00 35.08           C  
ATOM   1609  HA  MET A 105     -19.588  17.474 -12.831  1.00 35.08           H  
ATOM   1610  C   MET A 105     -20.712  16.212 -11.530  1.00 35.08           C  
ATOM   1611  CB  MET A 105     -21.654  18.057 -12.921  1.00 35.08           C  
ATOM   1612  HB2 MET A 105     -22.562  17.638 -13.355  1.00 35.08           H  
ATOM   1613  HB3 MET A 105     -21.886  18.384 -11.907  1.00 35.08           H  
ATOM   1614  O   MET A 105     -21.585  15.353 -11.403  1.00 35.08           O  
ATOM   1615  CG  MET A 105     -21.217  19.291 -13.716  1.00 35.08           C  
ATOM   1616  HG2 MET A 105     -20.959  18.980 -14.728  1.00 35.08           H  
ATOM   1617  HG3 MET A 105     -20.322  19.707 -13.253  1.00 35.08           H  
ATOM   1618  SD  MET A 105     -22.472  20.603 -13.824  1.00 35.08           S  
ATOM   1619  CE  MET A 105     -22.682  21.044 -12.073  1.00 35.08           C  
ATOM   1620  HE1 MET A 105     -21.709  21.260 -11.631  1.00 35.08           H  
ATOM   1621  HE2 MET A 105     -23.152  20.223 -11.533  1.00 35.08           H  
ATOM   1622  HE3 MET A 105     -23.315  21.928 -11.994  1.00 35.08           H  
ATOM   1623  N   PHE A 106     -19.917  16.593 -10.537  1.00 45.41           N  
ATOM   1624  H   PHE A 106     -19.219  17.300 -10.720  1.00 45.41           H  
ATOM   1625  CA  PHE A 106     -20.065  16.158  -9.155  1.00 45.41           C  
ATOM   1626  HA  PHE A 106     -21.030  15.665  -9.036  1.00 45.41           H  
ATOM   1627  C   PHE A 106     -20.051  17.373  -8.226  1.00 45.41           C  
ATOM   1628  CB  PHE A 106     -18.974  15.141  -8.798  1.00 45.41           C  
ATOM   1629  HB2 PHE A 106     -19.148  14.794  -7.779  1.00 45.41           H  
ATOM   1630  HB3 PHE A 106     -19.064  14.277  -9.457  1.00 45.41           H  
ATOM   1631  O   PHE A 106     -19.365  18.364  -8.482  1.00 45.41           O  
ATOM   1632  CG  PHE A 106     -17.565  15.691  -8.892  1.00 45.41           C  
ATOM   1633  CD1 PHE A 106     -16.885  15.670 -10.124  1.00 45.41           C  
ATOM   1634  HD1 PHE A 106     -17.354  15.237 -10.995  1.00 45.41           H  
ATOM   1635  CD2 PHE A 106     -16.960  16.283  -7.768  1.00 45.41           C  
ATOM   1636  HD2 PHE A 106     -17.488  16.319  -6.826  1.00 45.41           H  
ATOM   1637  CE1 PHE A 106     -15.611  16.250 -10.229  1.00 45.41           C  
ATOM   1638  HE1 PHE A 106     -15.089  16.242 -11.175  1.00 45.41           H  
ATOM   1639  CE2 PHE A 106     -15.683  16.858  -7.877  1.00 45.41           C  
ATOM   1640  HE2 PHE A 106     -15.221  17.327  -7.020  1.00 45.41           H  
ATOM   1641  CZ  PHE A 106     -15.009  16.841  -9.107  1.00 45.41           C  
ATOM   1642  HZ  PHE A 106     -14.024  17.278  -9.188  1.00 45.41           H  
ATOM   1643  N   SER A 107     -20.805  17.275  -7.136  1.00 44.26           N  
ATOM   1644  H   SER A 107     -21.342  16.431  -6.996  1.00 44.26           H  
ATOM   1645  CA  SER A 107     -20.927  18.313  -6.116  1.00 44.26           C  
ATOM   1646  HA  SER A 107     -20.429  19.228  -6.435  1.00 44.26           H  
ATOM   1647  C   SER A 107     -20.271  17.827  -4.827  1.00 44.26           C  
ATOM   1648  CB  SER A 107     -22.410  18.630  -5.896  1.00 44.26           C  
ATOM   1649  HB2 SER A 107     -22.526  19.274  -5.025  1.00 44.26           H  
ATOM   1650  HB3 SER A 107     -22.951  17.704  -5.702  1.00 44.26           H  
ATOM   1651  O   SER A 107     -20.753  16.877  -4.209  1.00 44.26           O  
ATOM   1652  OG  SER A 107     -22.966  19.262  -7.036  1.00 44.26           O  
ATOM   1653  HG  SER A 107     -22.472  20.057  -7.248  1.00 44.26           H  
ATOM   1654  N   LEU A 108     -19.169  18.464  -4.428  1.00 48.50           N  
ATOM   1655  H   LEU A 108     -18.816  19.220  -4.999  1.00 48.50           H  
ATOM   1656  CA  LEU A 108     -18.533  18.235  -3.131  1.00 48.50           C  
ATOM   1657  HA  LEU A 108     -18.706  17.201  -2.830  1.00 48.50           H  
ATOM   1658  C   LEU A 108     -19.162  19.150  -2.081  1.00 48.50           C  
ATOM   1659  CB  LEU A 108     -17.015  18.479  -3.198  1.00 48.50           C  
ATOM   1660  HB2 LEU A 108     -16.599  18.324  -2.203  1.00 48.50           H  
ATOM   1661  HB3 LEU A 108     -16.860  19.526  -3.458  1.00 48.50           H  
ATOM   1662  O   LEU A 108     -19.221  20.365  -2.270  1.00 48.50           O  
ATOM   1663  CG  LEU A 108     -16.242  17.605  -4.197  1.00 48.50           C  
ATOM   1664  HG  LEU A 108     -16.679  17.725  -5.188  1.00 48.50           H  
ATOM   1665  CD1 LEU A 108     -14.780  18.050  -4.267  1.00 48.50           C  
ATOM   1666 HD11 LEU A 108     -14.225  17.402  -4.945  1.00 48.50           H  
ATOM   1667 HD12 LEU A 108     -14.317  17.993  -3.281  1.00 48.50           H  
ATOM   1668 HD13 LEU A 108     -14.725  19.075  -4.633  1.00 48.50           H  
ATOM   1669  CD2 LEU A 108     -16.285  16.129  -3.806  1.00 48.50           C  
ATOM   1670 HD21 LEU A 108     -15.703  15.541  -4.516  1.00 48.50           H  
ATOM   1671 HD22 LEU A 108     -17.315  15.774  -3.828  1.00 48.50           H  
ATOM   1672 HD23 LEU A 108     -15.877  15.989  -2.805  1.00 48.50           H  
ATOM   1673  N   VAL A 109     -19.568  18.579  -0.952  1.00 46.54           N  
ATOM   1674  H   VAL A 109     -19.455  17.579  -0.867  1.00 46.54           H  
ATOM   1675  CA  VAL A 109     -19.998  19.321   0.238  1.00 46.54           C  
ATOM   1676  HA  VAL A 109     -20.373  20.301  -0.056  1.00 46.54           H  
ATOM   1677  C   VAL A 109     -18.785  19.512   1.140  1.00 46.54           C  
ATOM   1678  CB  VAL A 109     -21.126  18.573   0.973  1.00 46.54           C  
ATOM   1679  HB  VAL A 109     -20.761  17.601   1.306  1.00 46.54           H  
ATOM   1680  O   VAL A 109     -18.116  18.536   1.475  1.00 46.54           O  
ATOM   1681  CG1 VAL A 109     -21.606  19.358   2.197  1.00 46.54           C  
ATOM   1682 HG11 VAL A 109     -22.433  18.833   2.677  1.00 46.54           H  
ATOM   1683 HG12 VAL A 109     -20.803  19.458   2.928  1.00 46.54           H  
ATOM   1684 HG13 VAL A 109     -21.939  20.350   1.891  1.00 46.54           H  
ATOM   1685  CG2 VAL A 109     -22.331  18.338   0.051  1.00 46.54           C  
ATOM   1686 HG21 VAL A 109     -23.127  17.839   0.604  1.00 46.54           H  
ATOM   1687 HG22 VAL A 109     -22.702  19.289  -0.331  1.00 46.54           H  
ATOM   1688 HG23 VAL A 109     -22.048  17.700  -0.786  1.00 46.54           H  
ATOM   1689  N   ARG A 110     -18.473  20.742   1.547  1.00 45.07           N  
ATOM   1690  H   ARG A 110     -19.057  21.519   1.274  1.00 45.07           H  
ATOM   1691  CA  ARG A 110     -17.397  20.985   2.516  1.00 45.07           C  
ATOM   1692  HA  ARG A 110     -16.656  20.193   2.416  1.00 45.07           H  
ATOM   1693  C   ARG A 110     -17.951  20.908   3.940  1.00 45.07           C  
ATOM   1694  CB  ARG A 110     -16.691  22.296   2.170  1.00 45.07           C  
ATOM   1695  HB2 ARG A 110     -17.419  23.105   2.239  1.00 45.07           H  
ATOM   1696  HB3 ARG A 110     -16.355  22.237   1.135  1.00 45.07           H  
ATOM   1697  O   ARG A 110     -19.003  21.465   4.233  1.00 45.07           O  
ATOM   1698  CG  ARG A 110     -15.479  22.601   3.063  1.00 45.07           C  
ATOM   1699  HG2 ARG A 110     -15.803  22.780   4.088  1.00 45.07           H  
ATOM   1700  HG3 ARG A 110     -14.789  21.758   3.039  1.00 45.07           H  
ATOM   1701  CD  ARG A 110     -14.775  23.849   2.521  1.00 45.07           C  
ATOM   1702  HD2 ARG A 110     -15.473  24.686   2.558  1.00 45.07           H  
ATOM   1703  HD3 ARG A 110     -14.527  23.682   1.473  1.00 45.07           H  
ATOM   1704  NE  ARG A 110     -13.527  24.161   3.247  1.00 45.07           N  
ATOM   1705  HE  ARG A 110     -12.864  23.406   3.353  1.00 45.07           H  
ATOM   1706  NH1 ARG A 110     -13.945  26.390   3.622  1.00 45.07           N  
ATOM   1707 HH11 ARG A 110     -13.665  27.304   3.948  1.00 45.07           H  
ATOM   1708 HH12 ARG A 110     -14.929  26.192   3.741  1.00 45.07           H  
ATOM   1709  NH2 ARG A 110     -11.920  25.566   4.039  1.00 45.07           N  
ATOM   1710 HH21 ARG A 110     -11.266  24.799   4.100  1.00 45.07           H  
ATOM   1711 HH22 ARG A 110     -11.666  26.489   4.360  1.00 45.07           H  
ATOM   1712  CZ  ARG A 110     -13.145  25.368   3.630  1.00 45.07           C  
ATOM   1713  N   TYR A 111     -17.252  20.182   4.807  1.00 43.54           N  
ATOM   1714  H   TYR A 111     -16.423  19.714   4.470  1.00 43.54           H  
ATOM   1715  CA  TYR A 111     -17.645  19.945   6.193  1.00 43.54           C  
ATOM   1716  HA  TYR A 111     -18.210  20.800   6.565  1.00 43.54           H  
ATOM   1717  C   TYR A 111     -16.406  19.741   7.067  1.00 43.54           C  
ATOM   1718  CB  TYR A 111     -18.537  18.702   6.253  1.00 43.54           C  
ATOM   1719  HB2 TYR A 111     -17.959  17.854   5.886  1.00 43.54           H  
ATOM   1720  HB3 TYR A 111     -19.389  18.839   5.588  1.00 43.54           H  
ATOM   1721  O   TYR A 111     -15.627  18.816   6.840  1.00 43.54           O  
ATOM   1722  CG  TYR A 111     -19.055  18.392   7.642  1.00 43.54           C  
ATOM   1723  CD1 TYR A 111     -18.439  17.407   8.443  1.00 43.54           C  
ATOM   1724  HD1 TYR A 111     -17.588  16.861   8.064  1.00 43.54           H  
ATOM   1725  CD2 TYR A 111     -20.150  19.119   8.138  1.00 43.54           C  
ATOM   1726  HD2 TYR A 111     -20.628  19.873   7.530  1.00 43.54           H  
ATOM   1727  CE1 TYR A 111     -18.925  17.145   9.741  1.00 43.54           C  
ATOM   1728  HE1 TYR A 111     -18.458  16.391  10.357  1.00 43.54           H  
ATOM   1729  CE2 TYR A 111     -20.632  18.858   9.430  1.00 43.54           C  
ATOM   1730  HE2 TYR A 111     -21.483  19.404   9.810  1.00 43.54           H  
ATOM   1731  OH  TYR A 111     -20.511  17.652  11.487  1.00 43.54           O  
ATOM   1732  HH  TYR A 111     -20.049  16.955  11.959  1.00 43.54           H  
ATOM   1733  CZ  TYR A 111     -20.026  17.877  10.239  1.00 43.54           C  
ATOM   1734  N   ASN A 112     -16.225  20.603   8.070  1.00 47.50           N  
ATOM   1735  H   ASN A 112     -16.921  21.324   8.197  1.00 47.50           H  
ATOM   1736  CA  ASN A 112     -15.186  20.493   9.100  1.00 47.50           C  
ATOM   1737  HA  ASN A 112     -15.126  21.482   9.554  1.00 47.50           H  
ATOM   1738  C   ASN A 112     -13.760  20.211   8.556  1.00 47.50           C  
ATOM   1739  CB  ASN A 112     -15.678  19.508  10.186  1.00 47.50           C  
ATOM   1740  HB2 ASN A 112     -15.374  18.493   9.929  1.00 47.50           H  
ATOM   1741  HB3 ASN A 112     -16.767  19.530  10.244  1.00 47.50           H  
ATOM   1742  O   ASN A 112     -13.053  19.328   9.032  1.00 47.50           O  
ATOM   1743  CG  ASN A 112     -15.168  19.862  11.571  1.00 47.50           C  
ATOM   1744  ND2 ASN A 112     -15.221  18.945  12.508  1.00 47.50           N  
ATOM   1745 HD21 ASN A 112     -15.557  18.013  12.310  1.00 47.50           H  
ATOM   1746 HD22 ASN A 112     -14.893  19.233  13.419  1.00 47.50           H  
ATOM   1747  OD1 ASN A 112     -14.764  20.974  11.849  1.00 47.50           O  
ATOM   1748  N   GLY A 113     -13.362  20.918   7.489  1.00 45.42           N  
ATOM   1749  H   GLY A 113     -13.996  21.620   7.136  1.00 45.42           H  
ATOM   1750  CA  GLY A 113     -12.062  20.748   6.816  1.00 45.42           C  
ATOM   1751  HA2 GLY A 113     -11.304  20.530   7.568  1.00 45.42           H  
ATOM   1752  HA3 GLY A 113     -11.791  21.687   6.332  1.00 45.42           H  
ATOM   1753  C   GLY A 113     -11.993  19.634   5.758  1.00 45.42           C  
ATOM   1754  O   GLY A 113     -11.021  19.569   5.005  1.00 45.42           O  
ATOM   1755  N   TYR A 114     -13.028  18.801   5.634  1.00 44.21           N  
ATOM   1756  H   TYR A 114     -13.806  18.902   6.269  1.00 44.21           H  
ATOM   1757  CA  TYR A 114     -13.141  17.766   4.606  1.00 44.21           C  
ATOM   1758  HA  TYR A 114     -12.149  17.557   4.205  1.00 44.21           H  
ATOM   1759  C   TYR A 114     -14.020  18.218   3.440  1.00 44.21           C  
ATOM   1760  CB  TYR A 114     -13.669  16.456   5.210  1.00 44.21           C  
ATOM   1761  HB2 TYR A 114     -14.633  16.637   5.684  1.00 44.21           H  
ATOM   1762  HB3 TYR A 114     -13.834  15.740   4.405  1.00 44.21           H  
ATOM   1763  O   TYR A 114     -14.989  18.954   3.605  1.00 44.21           O  
ATOM   1764  CG  TYR A 114     -12.726  15.834   6.219  1.00 44.21           C  
ATOM   1765  CD1 TYR A 114     -11.819  14.833   5.819  1.00 44.21           C  
ATOM   1766  HD1 TYR A 114     -11.819  14.484   4.797  1.00 44.21           H  
ATOM   1767  CD2 TYR A 114     -12.737  16.281   7.554  1.00 44.21           C  
ATOM   1768  HD2 TYR A 114     -13.429  17.050   7.866  1.00 44.21           H  
ATOM   1769  CE1 TYR A 114     -10.921  14.280   6.754  1.00 44.21           C  
ATOM   1770  HE1 TYR A 114     -10.234  13.502   6.455  1.00 44.21           H  
ATOM   1771  CE2 TYR A 114     -11.826  15.748   8.484  1.00 44.21           C  
ATOM   1772  HE2 TYR A 114     -11.816  16.106   9.503  1.00 44.21           H  
ATOM   1773  OH  TYR A 114     -10.048  14.230   8.994  1.00 44.21           O  
ATOM   1774  HH  TYR A 114      -9.536  13.495   8.649  1.00 44.21           H  
ATOM   1775  CZ  TYR A 114     -10.920  14.746   8.088  1.00 44.21           C  
ATOM   1776  N   TYR A 115     -13.703  17.710   2.257  1.00 47.49           N  
ATOM   1777  H   TYR A 115     -12.871  17.139   2.203  1.00 47.49           H  
ATOM   1778  CA  TYR A 115     -14.565  17.690   1.086  1.00 47.49           C  
ATOM   1779  HA  TYR A 115     -15.326  18.467   1.157  1.00 47.49           H  
ATOM   1780  C   TYR A 115     -15.239  16.320   1.023  1.00 47.49           C  
ATOM   1781  CB  TYR A 115     -13.719  17.934  -0.164  1.00 47.49           C  
ATOM   1782  HB2 TYR A 115     -14.349  17.800  -1.043  1.00 47.49           H  
ATOM   1783  HB3 TYR A 115     -12.927  17.186  -0.185  1.00 47.49           H  
ATOM   1784  O   TYR A 115     -14.558  15.290   1.044  1.00 47.49           O  
ATOM   1785  CG  TYR A 115     -13.060  19.292  -0.223  1.00 47.49           C  
ATOM   1786  CD1 TYR A 115     -13.701  20.359  -0.880  1.00 47.49           C  
ATOM   1787  HD1 TYR A 115     -14.653  20.209  -1.368  1.00 47.49           H  
ATOM   1788  CD2 TYR A 115     -11.819  19.492   0.415  1.00 47.49           C  
ATOM   1789  HD2 TYR A 115     -11.336  18.674   0.928  1.00 47.49           H  
ATOM   1790  CE1 TYR A 115     -13.107  21.635  -0.881  1.00 47.49           C  
ATOM   1791  HE1 TYR A 115     -13.588  22.465  -1.378  1.00 47.49           H  
ATOM   1792  CE2 TYR A 115     -11.235  20.770   0.435  1.00 47.49           C  
ATOM   1793  HE2 TYR A 115     -10.305  20.930   0.959  1.00 47.49           H  
ATOM   1794  OH  TYR A 115     -11.326  23.082  -0.203  1.00 47.49           O  
ATOM   1795  HH  TYR A 115     -10.484  23.108   0.258  1.00 47.49           H  
ATOM   1796  CZ  TYR A 115     -11.884  21.845  -0.212  1.00 47.49           C  
ATOM   1797  N   ILE A 116     -16.564  16.318   0.952  1.00 47.35           N  
ATOM   1798  H   ILE A 116     -17.043  17.206   0.988  1.00 47.35           H  
ATOM   1799  CA  ILE A 116     -17.410  15.131   0.972  1.00 47.35           C  
ATOM   1800  HA  ILE A 116     -16.791  14.259   1.181  1.00 47.35           H  
ATOM   1801  C   ILE A 116     -18.063  14.963  -0.397  1.00 47.35           C  
ATOM   1802  CB  ILE A 116     -18.472  15.225   2.094  1.00 47.35           C  
ATOM   1803  HB  ILE A 116     -19.141  16.060   1.886  1.00 47.35           H  
ATOM   1804  O   ILE A 116     -18.812  15.838  -0.828  1.00 47.35           O  
ATOM   1805  CG1 ILE A 116     -17.812  15.460   3.473  1.00 47.35           C  
ATOM   1806 HG12 ILE A 116     -17.092  14.663   3.661  1.00 47.35           H  
ATOM   1807 HG13 ILE A 116     -17.269  16.406   3.458  1.00 47.35           H  
ATOM   1808  CG2 ILE A 116     -19.297  13.926   2.091  1.00 47.35           C  
ATOM   1809 HG21 ILE A 116     -19.781  13.770   1.127  1.00 47.35           H  
ATOM   1810 HG22 ILE A 116     -20.094  13.968   2.833  1.00 47.35           H  
ATOM   1811 HG23 ILE A 116     -18.632  13.090   2.306  1.00 47.35           H  
ATOM   1812  CD1 ILE A 116     -18.797  15.525   4.647  1.00 47.35           C  
ATOM   1813 HD11 ILE A 116     -18.243  15.705   5.568  1.00 47.35           H  
ATOM   1814 HD12 ILE A 116     -19.514  16.331   4.488  1.00 47.35           H  
ATOM   1815 HD13 ILE A 116     -19.328  14.581   4.768  1.00 47.35           H  
ATOM   1816  N   LEU A 117     -17.845  13.824  -1.054  1.00 49.80           N  
ATOM   1817  H   LEU A 117     -17.215  13.152  -0.638  1.00 49.80           H  
ATOM   1818  CA  LEU A 117     -18.667  13.402  -2.188  1.00 49.80           C  
ATOM   1819  HA  LEU A 117     -19.095  14.289  -2.655  1.00 49.80           H  
ATOM   1820  C   LEU A 117     -19.791  12.482  -1.676  1.00 49.80           C  
ATOM   1821  CB  LEU A 117     -17.793  12.719  -3.252  1.00 49.80           C  
ATOM   1822  HB2 LEU A 117     -17.350  11.829  -2.805  1.00 49.80           H  
ATOM   1823  HB3 LEU A 117     -16.987  13.395  -3.539  1.00 49.80           H  
ATOM   1824  O   LEU A 117     -19.498  11.344  -1.286  1.00 49.80           O  
ATOM   1825  CG  LEU A 117     -18.548  12.281  -4.517  1.00 49.80           C  
ATOM   1826  HG  LEU A 117     -19.380  11.632  -4.242  1.00 49.80           H  
ATOM   1827  CD1 LEU A 117     -19.085  13.468  -5.316  1.00 49.80           C  
ATOM   1828 HD11 LEU A 117     -19.580  13.100  -6.215  1.00 49.80           H  
ATOM   1829 HD12 LEU A 117     -19.820  14.021  -4.730  1.00 49.80           H  
ATOM   1830 HD13 LEU A 117     -18.266  14.132  -5.591  1.00 49.80           H  
ATOM   1831  CD2 LEU A 117     -17.605  11.489  -5.425  1.00 49.80           C  
ATOM   1832 HD21 LEU A 117     -17.229  10.616  -4.893  1.00 49.80           H  
ATOM   1833 HD22 LEU A 117     -16.767  12.116  -5.728  1.00 49.80           H  
ATOM   1834 HD23 LEU A 117     -18.143  11.154  -6.312  1.00 49.80           H  
ATOM   1835  N   PRO A 118     -21.061  12.929  -1.657  1.00 42.64           N  
ATOM   1836  CA  PRO A 118     -22.185  12.052  -1.351  1.00 42.64           C  
ATOM   1837  HA  PRO A 118     -22.007  11.535  -0.408  1.00 42.64           H  
ATOM   1838  C   PRO A 118     -22.365  11.011  -2.467  1.00 42.64           C  
ATOM   1839  CB  PRO A 118     -23.398  12.975  -1.189  1.00 42.64           C  
ATOM   1840  HB2 PRO A 118     -24.327  12.498  -1.504  1.00 42.64           H  
ATOM   1841  HB3 PRO A 118     -23.474  13.295  -0.150  1.00 42.64           H  
ATOM   1842  O   PRO A 118     -22.406  11.340  -3.652  1.00 42.64           O  
ATOM   1843  CG  PRO A 118     -23.053  14.180  -2.065  1.00 42.64           C  
ATOM   1844  HG2 PRO A 118     -23.544  15.089  -1.716  1.00 42.64           H  
ATOM   1845  HG3 PRO A 118     -23.325  13.972  -3.100  1.00 42.64           H  
ATOM   1846  CD  PRO A 118     -21.534  14.279  -1.947  1.00 42.64           C  
ATOM   1847  HD2 PRO A 118     -21.272  14.942  -1.122  1.00 42.64           H  
ATOM   1848  HD3 PRO A 118     -21.126  14.662  -2.883  1.00 42.64           H  
ATOM   1849  N   TRP A 119     -22.487   9.737  -2.091  1.00 43.49           N  
ATOM   1850  H   TRP A 119     -22.435   9.527  -1.104  1.00 43.49           H  
ATOM   1851  CA  TRP A 119     -22.615   8.609  -3.014  1.00 43.49           C  
ATOM   1852  HA  TRP A 119     -22.900   8.984  -3.997  1.00 43.49           H  
ATOM   1853  C   TRP A 119     -23.705   7.635  -2.553  1.00 43.49           C  
ATOM   1854  CB  TRP A 119     -21.261   7.913  -3.178  1.00 43.49           C  
ATOM   1855  HB2 TRP A 119     -20.517   8.660  -3.455  1.00 43.49           H  
ATOM   1856  HB3 TRP A 119     -20.952   7.479  -2.227  1.00 43.49           H  
ATOM   1857  O   TRP A 119     -23.462   6.703  -1.783  1.00 43.49           O  
ATOM   1858  CG  TRP A 119     -21.270   6.854  -4.236  1.00 43.49           C  
ATOM   1859  CD1 TRP A 119     -21.437   5.528  -4.031  1.00 43.49           C  
ATOM   1860  HD1 TRP A 119     -21.566   5.078  -3.058  1.00 43.49           H  
ATOM   1861  CD2 TRP A 119     -21.117   7.022  -5.678  1.00 43.49           C  
ATOM   1862  CE2 TRP A 119     -21.192   5.736  -6.293  1.00 43.49           C  
ATOM   1863  CE3 TRP A 119     -20.910   8.132  -6.524  1.00 43.49           C  
ATOM   1864  HE3 TRP A 119     -20.838   9.119  -6.091  1.00 43.49           H  
ATOM   1865  NE1 TRP A 119     -21.378   4.862  -5.241  1.00 43.49           N  
ATOM   1866  HE1 TRP A 119     -21.350   3.855  -5.316  1.00 43.49           H  
ATOM   1867  CH2 TRP A 119     -20.844   6.684  -8.493  1.00 43.49           C  
ATOM   1868  HH2 TRP A 119     -20.712   6.569  -9.558  1.00 43.49           H  
ATOM   1869  CZ2 TRP A 119     -21.057   5.557  -7.678  1.00 43.49           C  
ATOM   1870  HZ2 TRP A 119     -21.078   4.567  -8.109  1.00 43.49           H  
ATOM   1871  CZ3 TRP A 119     -20.774   7.965  -7.916  1.00 43.49           C  
ATOM   1872  HZ3 TRP A 119     -20.597   8.826  -8.543  1.00 43.49           H  
ATOM   1873  N   LYS A 120     -24.928   7.836  -3.058  1.00 40.61           N  
ATOM   1874  H   LYS A 120     -25.046   8.660  -3.631  1.00 40.61           H  
ATOM   1875  CA  LYS A 120     -26.137   7.063  -2.710  1.00 40.61           C  
ATOM   1876  HA  LYS A 120     -26.995   7.603  -3.111  1.00 40.61           H  
ATOM   1877  C   LYS A 120     -26.402   7.019  -1.196  1.00 40.61           C  
ATOM   1878  CB  LYS A 120     -26.125   5.666  -3.365  1.00 40.61           C  
ATOM   1879  HB2 LYS A 120     -27.028   5.142  -3.051  1.00 40.61           H  
ATOM   1880  HB3 LYS A 120     -25.264   5.102  -3.007  1.00 40.61           H  
ATOM   1881  O   LYS A 120     -26.994   7.944  -0.664  1.00 40.61           O  
ATOM   1882  CG  LYS A 120     -26.087   5.688  -4.898  1.00 40.61           C  
ATOM   1883  HG2 LYS A 120     -25.151   6.129  -5.240  1.00 40.61           H  
ATOM   1884  HG3 LYS A 120     -26.922   6.281  -5.272  1.00 40.61           H  
ATOM   1885  CD  LYS A 120     -26.200   4.252  -5.426  1.00 40.61           C  
ATOM   1886  HD2 LYS A 120     -27.123   3.811  -5.049  1.00 40.61           H  
ATOM   1887  HD3 LYS A 120     -25.352   3.670  -5.064  1.00 40.61           H  
ATOM   1888  CE  LYS A 120     -26.219   4.240  -6.957  1.00 40.61           C  
ATOM   1889  HE2 LYS A 120     -27.003   4.917  -7.297  1.00 40.61           H  
ATOM   1890  HE3 LYS A 120     -25.266   4.625  -7.320  1.00 40.61           H  
ATOM   1891  NZ  LYS A 120     -26.466   2.872  -7.477  1.00 40.61           N  
ATOM   1892  HZ1 LYS A 120     -27.358   2.530  -7.152  1.00 40.61           H  
ATOM   1893  HZ2 LYS A 120     -26.478   2.879  -8.487  1.00 40.61           H  
ATOM   1894  HZ3 LYS A 120     -25.746   2.237  -7.163  1.00 40.61           H  
ATOM   1895  N   SER A 121     -25.977   5.949  -0.523  1.00 31.30           N  
ATOM   1896  H   SER A 121     -25.411   5.288  -1.035  1.00 31.30           H  
ATOM   1897  CA  SER A 121     -26.159   5.686   0.913  1.00 31.30           C  
ATOM   1898  HA  SER A 121     -26.820   6.444   1.333  1.00 31.30           H  
ATOM   1899  C   SER A 121     -24.836   5.765   1.688  1.00 31.30           C  
ATOM   1900  CB  SER A 121     -26.829   4.317   1.097  1.00 31.30           C  
ATOM   1901  HB2 SER A 121     -27.751   4.284   0.516  1.00 31.30           H  
ATOM   1902  HB3 SER A 121     -27.078   4.175   2.149  1.00 31.30           H  
ATOM   1903  O   SER A 121     -24.634   5.048   2.668  1.00 31.30           O  
ATOM   1904  OG  SER A 121     -25.956   3.279   0.672  1.00 31.30           O  
ATOM   1905  HG  SER A 121     -25.191   3.330   1.250  1.00 31.30           H  
ATOM   1906  N   SER A 122     -23.860   6.504   1.167  1.00 34.54           N  
ATOM   1907  H   SER A 122     -24.049   7.035   0.329  1.00 34.54           H  
ATOM   1908  CA  SER A 122     -22.487   6.568   1.670  1.00 34.54           C  
ATOM   1909  HA  SER A 122     -22.487   6.475   2.756  1.00 34.54           H  
ATOM   1910  C   SER A 122     -21.864   7.916   1.315  1.00 34.54           C  
ATOM   1911  CB  SER A 122     -21.650   5.426   1.071  1.00 34.54           C  
ATOM   1912  HB2 SER A 122     -20.643   5.456   1.486  1.00 34.54           H  
ATOM   1913  HB3 SER A 122     -21.590   5.542  -0.011  1.00 34.54           H  
ATOM   1914  O   SER A 122     -22.400   8.660   0.494  1.00 34.54           O  
ATOM   1915  OG  SER A 122     -22.244   4.177   1.382  1.00 34.54           O  
ATOM   1916  HG  SER A 122     -22.831   4.325   2.128  1.00 34.54           H  
ATOM   1917  N   ALA A 123     -20.727   8.230   1.924  1.00 38.36           N  
ATOM   1918  H   ALA A 123     -20.320   7.587   2.588  1.00 38.36           H  
ATOM   1919  CA  ALA A 123     -20.005   9.473   1.709  1.00 38.36           C  
ATOM   1920  HA  ALA A 123     -20.320   9.939   0.775  1.00 38.36           H  
ATOM   1921  C   ALA A 123     -18.503   9.184   1.611  1.00 38.36           C  
ATOM   1922  CB  ALA A 123     -20.356  10.416   2.864  1.00 38.36           C  
ATOM   1923  HB1 ALA A 123     -20.195   9.919   3.821  1.00 38.36           H  
ATOM   1924  HB2 ALA A 123     -19.722  11.302   2.827  1.00 38.36           H  
ATOM   1925  HB3 ALA A 123     -21.400  10.720   2.792  1.00 38.36           H  
ATOM   1926  O   ALA A 123     -17.959   8.428   2.418  1.00 38.36           O  
ATOM   1927  N   PHE A 124     -17.836   9.773   0.620  1.00 44.38           N  
ATOM   1928  H   PHE A 124     -18.345  10.369  -0.016  1.00 44.38           H  
ATOM   1929  CA  PHE A 124     -16.380   9.727   0.493  1.00 44.38           C  
ATOM   1930  HA  PHE A 124     -15.976   8.892   1.065  1.00 44.38           H  
ATOM   1931  C   PHE A 124     -15.790  11.027   1.037  1.00 44.38           C  
ATOM   1932  CB  PHE A 124     -15.991   9.534  -0.973  1.00 44.38           C  
ATOM   1933  HB2 PHE A 124     -14.929   9.756  -1.083  1.00 44.38           H  
ATOM   1934  HB3 PHE A 124     -16.555  10.253  -1.566  1.00 44.38           H  
ATOM   1935  O   PHE A 124     -16.154  12.103   0.572  1.00 44.38           O  
ATOM   1936  CG  PHE A 124     -16.239   8.163  -1.553  1.00 44.38           C  
ATOM   1937  CD1 PHE A 124     -15.262   7.160  -1.416  1.00 44.38           C  
ATOM   1938  HD1 PHE A 124     -14.354   7.359  -0.866  1.00 44.38           H  
ATOM   1939  CD2 PHE A 124     -17.413   7.909  -2.287  1.00 44.38           C  
ATOM   1940  HD2 PHE A 124     -18.156   8.684  -2.404  1.00 44.38           H  
ATOM   1941  CE1 PHE A 124     -15.459   5.902  -2.012  1.00 44.38           C  
ATOM   1942  HE1 PHE A 124     -14.706   5.134  -1.912  1.00 44.38           H  
ATOM   1943  CE2 PHE A 124     -17.607   6.653  -2.886  1.00 44.38           C  
ATOM   1944  HE2 PHE A 124     -18.499   6.463  -3.464  1.00 44.38           H  
ATOM   1945  CZ  PHE A 124     -16.630   5.650  -2.749  1.00 44.38           C  
ATOM   1946  HZ  PHE A 124     -16.775   4.687  -3.217  1.00 44.38           H  
ATOM   1947  N   TYR A 125     -14.866  10.925   1.991  1.00 43.87           N  
ATOM   1948  H   TYR A 125     -14.588  10.004   2.298  1.00 43.87           H  
ATOM   1949  CA  TYR A 125     -14.250  12.065   2.673  1.00 43.87           C  
ATOM   1950  HA  TYR A 125     -14.811  12.973   2.455  1.00 43.87           H  
ATOM   1951  C   TYR A 125     -12.809  12.251   2.194  1.00 43.87           C  
ATOM   1952  CB  TYR A 125     -14.282  11.843   4.196  1.00 43.87           C  
ATOM   1953  HB2 TYR A 125     -13.711  10.945   4.436  1.00 43.87           H  
ATOM   1954  HB3 TYR A 125     -13.777  12.680   4.677  1.00 43.87           H  
ATOM   1955  O   TYR A 125     -12.019  11.307   2.217  1.00 43.87           O  
ATOM   1956  CG  TYR A 125     -15.668  11.702   4.801  1.00 43.87           C  
ATOM   1957  CD1 TYR A 125     -16.249  12.779   5.498  1.00 43.87           C  
ATOM   1958  HD1 TYR A 125     -15.709  13.707   5.614  1.00 43.87           H  
ATOM   1959  CD2 TYR A 125     -16.368  10.483   4.689  1.00 43.87           C  
ATOM   1960  HD2 TYR A 125     -15.925   9.638   4.184  1.00 43.87           H  
ATOM   1961  CE1 TYR A 125     -17.535  12.648   6.058  1.00 43.87           C  
ATOM   1962  HE1 TYR A 125     -17.975  13.471   6.602  1.00 43.87           H  
ATOM   1963  CE2 TYR A 125     -17.658  10.355   5.233  1.00 43.87           C  
ATOM   1964  HE2 TYR A 125     -18.200   9.425   5.143  1.00 43.87           H  
ATOM   1965  OH  TYR A 125     -19.501  11.311   6.419  1.00 43.87           O  
ATOM   1966  HH  TYR A 125     -19.781  12.093   6.900  1.00 43.87           H  
ATOM   1967  CZ  TYR A 125     -18.249  11.439   5.911  1.00 43.87           C  
ATOM   1968  N   CYS A 126     -12.432  13.472   1.816  1.00 44.59           N  
ATOM   1969  H   CYS A 126     -13.135  14.192   1.723  1.00 44.59           H  
ATOM   1970  CA  CYS A 126     -11.042  13.813   1.526  1.00 44.59           C  
ATOM   1971  HA  CYS A 126     -10.393  13.107   2.044  1.00 44.59           H  
ATOM   1972  C   CYS A 126     -10.701  15.220   2.025  1.00 44.59           C  
ATOM   1973  CB  CYS A 126     -10.790  13.685   0.022  1.00 44.59           C  
ATOM   1974  HB2 CYS A 126     -11.222  14.544  -0.492  1.00 44.59           H  
ATOM   1975  HB3 CYS A 126     -11.246  12.773  -0.365  1.00 44.59           H  
ATOM   1976  O   CYS A 126     -11.431  16.169   1.767  1.00 44.59           O  
ATOM   1977  SG  CYS A 126      -9.003  13.644  -0.268  1.00 44.59           S  
ATOM   1978  HG  CYS A 126      -8.840  12.372   0.104  1.00 44.59           H  
ATOM   1979  N   ASN A 127      -9.567  15.379   2.702  1.00 43.58           N  
ATOM   1980  H   ASN A 127      -8.960  14.582   2.831  1.00 43.58           H  
ATOM   1981  CA  ASN A 127      -9.096  16.663   3.234  1.00 43.58           C  
ATOM   1982  HA  ASN A 127      -9.961  17.274   3.491  1.00 43.58           H  
ATOM   1983  C   ASN A 127      -8.284  17.499   2.222  1.00 43.58           C  
ATOM   1984  CB  ASN A 127      -8.333  16.399   4.544  1.00 43.58           C  
ATOM   1985  HB2 ASN A 127      -8.063  17.358   4.985  1.00 43.58           H  
ATOM   1986  HB3 ASN A 127      -8.994  15.896   5.250  1.00 43.58           H  
ATOM   1987  O   ASN A 127      -7.601  18.443   2.609  1.00 43.58           O  
ATOM   1988  CG  ASN A 127      -7.064  15.570   4.394  1.00 43.58           C  
ATOM   1989  ND2 ASN A 127      -6.330  15.425   5.472  1.00 43.58           N  
ATOM   1990 HD21 ASN A 127      -6.593  15.902   6.322  1.00 43.58           H  
ATOM   1991 HD22 ASN A 127      -5.482  14.880   5.404  1.00 43.58           H  
ATOM   1992  OD1 ASN A 127      -6.734  15.008   3.355  1.00 43.58           O  
ATOM   1993  N   SER A 128      -8.301  17.147   0.931  1.00 43.55           N  
ATOM   1994  H   SER A 128      -8.891  16.380   0.645  1.00 43.55           H  
ATOM   1995  CA  SER A 128      -7.445  17.770  -0.084  1.00 43.55           C  
ATOM   1996  HA  SER A 128      -7.162  18.769   0.248  1.00 43.55           H  
ATOM   1997  C   SER A 128      -8.139  17.847  -1.454  1.00 43.55           C  
ATOM   1998  CB  SER A 128      -6.159  16.953  -0.186  1.00 43.55           C  
ATOM   1999  HB2 SER A 128      -5.655  16.942   0.780  1.00 43.55           H  
ATOM   2000  HB3 SER A 128      -6.421  15.931  -0.459  1.00 43.55           H  
ATOM   2001  O   SER A 128      -8.500  16.802  -2.001  1.00 43.55           O  
ATOM   2002  OG  SER A 128      -5.292  17.480  -1.166  1.00 43.55           O  
ATOM   2003  HG  SER A 128      -4.847  18.258  -0.821  1.00 43.55           H  
ATOM   2004  N   PRO A 129      -8.297  19.049  -2.052  1.00 41.58           N  
ATOM   2005  CA  PRO A 129      -8.881  19.207  -3.387  1.00 41.58           C  
ATOM   2006  HA  PRO A 129      -9.899  18.819  -3.379  1.00 41.58           H  
ATOM   2007  C   PRO A 129      -8.083  18.498  -4.485  1.00 41.58           C  
ATOM   2008  CB  PRO A 129      -8.925  20.715  -3.660  1.00 41.58           C  
ATOM   2009  HB2 PRO A 129      -8.035  21.035  -4.203  1.00 41.58           H  
ATOM   2010  HB3 PRO A 129      -9.822  20.996  -4.212  1.00 41.58           H  
ATOM   2011  O   PRO A 129      -8.666  17.860  -5.354  1.00 41.58           O  
ATOM   2012  CG  PRO A 129      -8.906  21.335  -2.271  1.00 41.58           C  
ATOM   2013  HG2 PRO A 129      -9.926  21.352  -1.889  1.00 41.58           H  
ATOM   2014  HG3 PRO A 129      -8.479  22.338  -2.275  1.00 41.58           H  
ATOM   2015  CD  PRO A 129      -8.062  20.357  -1.457  1.00 41.58           C  
ATOM   2016  HD2 PRO A 129      -8.374  20.390  -0.413  1.00 41.58           H  
ATOM   2017  HD3 PRO A 129      -7.007  20.615  -1.547  1.00 41.58           H  
ATOM   2018  N   SER A 130      -6.748  18.559  -4.441  1.00 42.42           N  
ATOM   2019  H   SER A 130      -6.293  19.041  -3.679  1.00 42.42           H  
ATOM   2020  CA  SER A 130      -5.887  17.946  -5.463  1.00 42.42           C  
ATOM   2021  HA  SER A 130      -6.193  18.308  -6.444  1.00 42.42           H  
ATOM   2022  C   SER A 130      -6.016  16.421  -5.492  1.00 42.42           C  
ATOM   2023  CB  SER A 130      -4.429  18.369  -5.262  1.00 42.42           C  
ATOM   2024  HB2 SER A 130      -4.329  19.426  -5.507  1.00 42.42           H  
ATOM   2025  HB3 SER A 130      -3.790  17.796  -5.933  1.00 42.42           H  
ATOM   2026  O   SER A 130      -6.026  15.822  -6.567  1.00 42.42           O  
ATOM   2027  OG  SER A 130      -4.022  18.168  -3.921  1.00 42.42           O  
ATOM   2028  HG  SER A 130      -3.077  18.326  -3.876  1.00 42.42           H  
ATOM   2029  N   LYS A 131      -6.224  15.779  -4.334  1.00 43.36           N  
ATOM   2030  H   LYS A 131      -6.208  16.325  -3.484  1.00 43.36           H  
ATOM   2031  CA  LYS A 131      -6.482  14.332  -4.262  1.00 43.36           C  
ATOM   2032  HA  LYS A 131      -5.692  13.814  -4.807  1.00 43.36           H  
ATOM   2033  C   LYS A 131      -7.782  13.923  -4.967  1.00 43.36           C  
ATOM   2034  CB  LYS A 131      -6.447  13.850  -2.806  1.00 43.36           C  
ATOM   2035  HB2 LYS A 131      -7.135  14.456  -2.216  1.00 43.36           H  
ATOM   2036  HB3 LYS A 131      -6.777  12.812  -2.773  1.00 43.36           H  
ATOM   2037  O   LYS A 131      -7.807  12.845  -5.555  1.00 43.36           O  
ATOM   2038  CG  LYS A 131      -5.035  13.939  -2.206  1.00 43.36           C  
ATOM   2039  HG2 LYS A 131      -4.720  14.982  -2.175  1.00 43.36           H  
ATOM   2040  HG3 LYS A 131      -4.341  13.387  -2.840  1.00 43.36           H  
ATOM   2041  CD  LYS A 131      -4.984  13.354  -0.787  1.00 43.36           C  
ATOM   2042  HD2 LYS A 131      -5.742  13.834  -0.169  1.00 43.36           H  
ATOM   2043  HD3 LYS A 131      -5.190  12.285  -0.834  1.00 43.36           H  
ATOM   2044  CE  LYS A 131      -3.595  13.595  -0.181  1.00 43.36           C  
ATOM   2045  HE2 LYS A 131      -3.382  14.663  -0.227  1.00 43.36           H  
ATOM   2046  HE3 LYS A 131      -2.854  13.084  -0.795  1.00 43.36           H  
ATOM   2047  NZ  LYS A 131      -3.519  13.122   1.225  1.00 43.36           N  
ATOM   2048  HZ1 LYS A 131      -2.603  13.310   1.606  1.00 43.36           H  
ATOM   2049  HZ2 LYS A 131      -4.206  13.596   1.794  1.00 43.36           H  
ATOM   2050  HZ3 LYS A 131      -3.686  12.127   1.273  1.00 43.36           H  
ATOM   2051  N   TRP A 132      -8.820  14.768  -4.997  1.00 44.81           N  
ATOM   2052  H   TRP A 132      -8.743  15.658  -4.526  1.00 44.81           H  
ATOM   2053  CA  TRP A 132     -10.037  14.486  -5.778  1.00 44.81           C  
ATOM   2054  HA  TRP A 132     -10.439  13.523  -5.464  1.00 44.81           H  
ATOM   2055  C   TRP A 132      -9.757  14.361  -7.274  1.00 44.81           C  
ATOM   2056  CB  TRP A 132     -11.121  15.544  -5.543  1.00 44.81           C  
ATOM   2057  HB2 TRP A 132     -11.849  15.475  -6.351  1.00 44.81           H  
ATOM   2058  HB3 TRP A 132     -10.701  16.549  -5.582  1.00 44.81           H  
ATOM   2059  O   TRP A 132     -10.233  13.416  -7.899  1.00 44.81           O  
ATOM   2060  CG  TRP A 132     -11.875  15.355  -4.275  1.00 44.81           C  
ATOM   2061  CD1 TRP A 132     -11.803  16.127  -3.170  1.00 44.81           C  
ATOM   2062  HD1 TRP A 132     -11.181  17.003  -3.065  1.00 44.81           H  
ATOM   2063  CD2 TRP A 132     -12.808  14.281  -3.965  1.00 44.81           C  
ATOM   2064  CE2 TRP A 132     -13.256  14.455  -2.625  1.00 44.81           C  
ATOM   2065  CE3 TRP A 132     -13.291  13.163  -4.676  1.00 44.81           C  
ATOM   2066  HE3 TRP A 132     -12.980  13.008  -5.698  1.00 44.81           H  
ATOM   2067  NE1 TRP A 132     -12.650  15.614  -2.210  1.00 44.81           N  
ATOM   2068  HE1 TRP A 132     -12.769  16.019  -1.292  1.00 44.81           H  
ATOM   2069  CH2 TRP A 132     -14.546  12.432  -2.721  1.00 44.81           C  
ATOM   2070  HH2 TRP A 132     -15.200  11.718  -2.243  1.00 44.81           H  
ATOM   2071  CZ2 TRP A 132     -14.115  13.550  -1.997  1.00 44.81           C  
ATOM   2072  HZ2 TRP A 132     -14.434  13.703  -0.977  1.00 44.81           H  
ATOM   2073  CZ3 TRP A 132     -14.154  12.242  -4.057  1.00 44.81           C  
ATOM   2074  HZ3 TRP A 132     -14.506  11.380  -4.604  1.00 44.81           H  
ATOM   2075  N   PHE A 133      -8.939  15.250  -7.842  1.00 37.98           N  
ATOM   2076  H   PHE A 133      -8.570  16.007  -7.284  1.00 37.98           H  
ATOM   2077  CA  PHE A 133      -8.559  15.161  -9.254  1.00 37.98           C  
ATOM   2078  HA  PHE A 133      -9.468  15.132  -9.855  1.00 37.98           H  
ATOM   2079  C   PHE A 133      -7.797  13.863  -9.564  1.00 37.98           C  
ATOM   2080  CB  PHE A 133      -7.772  16.411  -9.663  1.00 37.98           C  
ATOM   2081  HB2 PHE A 133      -6.925  16.550  -8.991  1.00 37.98           H  
ATOM   2082  HB3 PHE A 133      -7.370  16.255 -10.664  1.00 37.98           H  
ATOM   2083  O   PHE A 133      -8.034  13.260 -10.606  1.00 37.98           O  
ATOM   2084  CG  PHE A 133      -8.622  17.669  -9.689  1.00 37.98           C  
ATOM   2085  CD1 PHE A 133      -9.450  17.932 -10.797  1.00 37.98           C  
ATOM   2086  HD1 PHE A 133      -9.473  17.245 -11.630  1.00 37.98           H  
ATOM   2087  CD2 PHE A 133      -8.604  18.569  -8.607  1.00 37.98           C  
ATOM   2088  HD2 PHE A 133      -7.970  18.374  -7.755  1.00 37.98           H  
ATOM   2089  CE1 PHE A 133     -10.247  19.090 -10.826  1.00 37.98           C  
ATOM   2090  HE1 PHE A 133     -10.872  19.292 -11.683  1.00 37.98           H  
ATOM   2091  CE2 PHE A 133      -9.406  19.725  -8.631  1.00 37.98           C  
ATOM   2092  HE2 PHE A 133      -9.387  20.412  -7.798  1.00 37.98           H  
ATOM   2093  CZ  PHE A 133     -10.225  19.988  -9.743  1.00 37.98           C  
ATOM   2094  HZ  PHE A 133     -10.832  20.881  -9.769  1.00 37.98           H  
ATOM   2095  N   HIS A 134      -6.972  13.354  -8.642  1.00 36.52           N  
ATOM   2096  H   HIS A 134      -6.778  13.893  -7.809  1.00 36.52           H  
ATOM   2097  CA  HIS A 134      -6.353  12.031  -8.802  1.00 36.52           C  
ATOM   2098  HA  HIS A 134      -5.892  11.992  -9.788  1.00 36.52           H  
ATOM   2099  C   HIS A 134      -7.375  10.881  -8.764  1.00 36.52           C  
ATOM   2100  CB  HIS A 134      -5.242  11.828  -7.766  1.00 36.52           C  
ATOM   2101  HB2 HIS A 134      -4.919  10.788  -7.798  1.00 36.52           H  
ATOM   2102  HB3 HIS A 134      -5.622  12.029  -6.765  1.00 36.52           H  
ATOM   2103  O   HIS A 134      -7.293   9.986  -9.605  1.00 36.52           O  
ATOM   2104  CG  HIS A 134      -4.037  12.689  -8.036  1.00 36.52           C  
ATOM   2105  CD2 HIS A 134      -3.615  13.764  -7.302  1.00 36.52           C  
ATOM   2106  HD2 HIS A 134      -4.090  14.156  -6.415  1.00 36.52           H  
ATOM   2107  ND1 HIS A 134      -3.147  12.536  -9.077  1.00 36.52           N  
ATOM   2108  HD1 HIS A 134      -3.169  11.820  -9.788  1.00 36.52           H  
ATOM   2109  CE1 HIS A 134      -2.212  13.496  -8.967  1.00 36.52           C  
ATOM   2110  HE1 HIS A 134      -1.375  13.630  -9.636  1.00 36.52           H  
ATOM   2111  NE2 HIS A 134      -2.456  14.266  -7.896  1.00 36.52           N  
ATOM   2112  N   PHE A 135      -8.367  10.914  -7.865  1.00 38.03           N  
ATOM   2113  H   PHE A 135      -8.385  11.659  -7.183  1.00 38.03           H  
ATOM   2114  CA  PHE A 135      -9.453   9.919  -7.861  1.00 38.03           C  
ATOM   2115  HA  PHE A 135      -9.013   8.925  -7.789  1.00 38.03           H  
ATOM   2116  C   PHE A 135     -10.271   9.930  -9.161  1.00 38.03           C  
ATOM   2117  CB  PHE A 135     -10.380  10.130  -6.650  1.00 38.03           C  
ATOM   2118  HB2 PHE A 135     -10.605  11.191  -6.538  1.00 38.03           H  
ATOM   2119  HB3 PHE A 135     -11.326   9.625  -6.847  1.00 38.03           H  
ATOM   2120  O   PHE A 135     -10.685   8.872  -9.621  1.00 38.03           O  
ATOM   2121  CG  PHE A 135      -9.847   9.571  -5.344  1.00 38.03           C  
ATOM   2122  CD1 PHE A 135      -9.764   8.177  -5.167  1.00 38.03           C  
ATOM   2123  HD1 PHE A 135     -10.077   7.514  -5.960  1.00 38.03           H  
ATOM   2124  CD2 PHE A 135      -9.457  10.428  -4.299  1.00 38.03           C  
ATOM   2125  HD2 PHE A 135      -9.555  11.498  -4.413  1.00 38.03           H  
ATOM   2126  CE1 PHE A 135      -9.271   7.645  -3.962  1.00 38.03           C  
ATOM   2127  HE1 PHE A 135      -9.206   6.575  -3.833  1.00 38.03           H  
ATOM   2128  CE2 PHE A 135      -8.951   9.898  -3.098  1.00 38.03           C  
ATOM   2129  HE2 PHE A 135      -8.651  10.564  -2.302  1.00 38.03           H  
ATOM   2130  CZ  PHE A 135      -8.857   8.505  -2.930  1.00 38.03           C  
ATOM   2131  HZ  PHE A 135      -8.477   8.095  -2.006  1.00 38.03           H  
ATOM   2132  N   LEU A 136     -10.484  11.101  -9.765  1.00 34.66           N  
ATOM   2133  H   LEU A 136     -10.143  11.932  -9.304  1.00 34.66           H  
ATOM   2134  CA  LEU A 136     -11.324  11.273 -10.958  1.00 34.66           C  
ATOM   2135  HA  LEU A 136     -12.141  10.552 -10.928  1.00 34.66           H  
ATOM   2136  C   LEU A 136     -10.589  11.032 -12.286  1.00 34.66           C  
ATOM   2137  CB  LEU A 136     -11.907  12.691 -10.916  1.00 34.66           C  
ATOM   2138  HB2 LEU A 136     -11.079  13.393 -10.811  1.00 34.66           H  
ATOM   2139  HB3 LEU A 136     -12.403  12.909 -11.861  1.00 34.66           H  
ATOM   2140  O   LEU A 136     -11.235  10.682 -13.273  1.00 34.66           O  
ATOM   2141  CG  LEU A 136     -12.907  12.891  -9.764  1.00 34.66           C  
ATOM   2142  HG  LEU A 136     -12.556  12.404  -8.854  1.00 34.66           H  
ATOM   2143  CD1 LEU A 136     -13.030  14.379  -9.478  1.00 34.66           C  
ATOM   2144 HD11 LEU A 136     -12.072  14.775  -9.143  1.00 34.66           H  
ATOM   2145 HD12 LEU A 136     -13.323  14.900 -10.390  1.00 34.66           H  
ATOM   2146 HD13 LEU A 136     -13.767  14.532  -8.689  1.00 34.66           H  
ATOM   2147  CD2 LEU A 136     -14.292  12.337 -10.108  1.00 34.66           C  
ATOM   2148 HD21 LEU A 136     -14.226  11.267 -10.302  1.00 34.66           H  
ATOM   2149 HD22 LEU A 136     -14.967  12.500  -9.268  1.00 34.66           H  
ATOM   2150 HD23 LEU A 136     -14.691  12.843 -10.987  1.00 34.66           H  
ATOM   2151  N   ASN A 137      -9.266  11.217 -12.314  1.00 30.71           N  
ATOM   2152  H   ASN A 137      -8.829  11.616 -11.495  1.00 30.71           H  
ATOM   2153  CA  ASN A 137      -8.455  11.077 -13.528  1.00 30.71           C  
ATOM   2154  HA  ASN A 137      -9.106  11.129 -14.401  1.00 30.71           H  
ATOM   2155  C   ASN A 137      -7.739   9.718 -13.624  1.00 30.71           C  
ATOM   2156  CB  ASN A 137      -7.477  12.264 -13.621  1.00 30.71           C  
ATOM   2157  HB2 ASN A 137      -6.824  12.110 -14.480  1.00 30.71           H  
ATOM   2158  HB3 ASN A 137      -6.854  12.295 -12.727  1.00 30.71           H  
ATOM   2159  O   ASN A 137      -7.561   9.218 -14.731  1.00 30.71           O  
ATOM   2160  CG  ASN A 137      -8.167  13.609 -13.812  1.00 30.71           C  
ATOM   2161  ND2 ASN A 137      -7.469  14.696 -13.575  1.00 30.71           N  
ATOM   2162 HD21 ASN A 137      -6.509  14.629 -13.268  1.00 30.71           H  
ATOM   2163 HD22 ASN A 137      -7.939  15.569 -13.765  1.00 30.71           H  
ATOM   2164  OD1 ASN A 137      -9.320  13.723 -14.190  1.00 30.71           O  
ATOM   2165  N   ASN A 138      -7.372   9.089 -12.496  1.00 29.93           N  
ATOM   2166  H   ASN A 138      -7.520   9.551 -11.610  1.00 29.93           H  
ATOM   2167  CA  ASN A 138      -6.682   7.785 -12.494  1.00 29.93           C  
ATOM   2168  HA  ASN A 138      -6.297   7.595 -13.496  1.00 29.93           H  
ATOM   2169  C   ASN A 138      -7.602   6.586 -12.204  1.00 29.93           C  
ATOM   2170  CB  ASN A 138      -5.462   7.829 -11.554  1.00 29.93           C  
ATOM   2171  HB2 ASN A 138      -5.097   6.813 -11.405  1.00 29.93           H  
ATOM   2172  HB3 ASN A 138      -5.749   8.227 -10.580  1.00 29.93           H  
ATOM   2173  O   ASN A 138      -7.183   5.443 -12.392  1.00 29.93           O  
ATOM   2174  CG  ASN A 138      -4.298   8.633 -12.109  1.00 29.93           C  
ATOM   2175  ND2 ASN A 138      -3.254   8.818 -11.334  1.00 29.93           N  
ATOM   2176 HD21 ASN A 138      -3.183   8.339 -10.448  1.00 29.93           H  
ATOM   2177 HD22 ASN A 138      -2.441   9.208 -11.789  1.00 29.93           H  
ATOM   2178  OD1 ASN A 138      -4.278   9.085 -13.237  1.00 29.93           O  
ATOM   2179  N   VAL A 139      -8.857   6.810 -11.798  1.00 26.46           N  
ATOM   2180  H   VAL A 139      -9.153   7.762 -11.636  1.00 26.46           H  
ATOM   2181  CA  VAL A 139      -9.886   5.762 -11.777  1.00 26.46           C  
ATOM   2182  HA  VAL A 139      -9.418   4.795 -11.963  1.00 26.46           H  
ATOM   2183  C   VAL A 139     -10.850   6.026 -12.921  1.00 26.46           C  
ATOM   2184  CB  VAL A 139     -10.606   5.632 -10.420  1.00 26.46           C  
ATOM   2185  HB  VAL A 139     -11.249   6.495 -10.249  1.00 26.46           H  
ATOM   2186  O   VAL A 139     -11.805   6.789 -12.795  1.00 26.46           O  
ATOM   2187  CG1 VAL A 139     -11.480   4.369 -10.398  1.00 26.46           C  
ATOM   2188 HG11 VAL A 139     -11.981   4.286  -9.434  1.00 26.46           H  
ATOM   2189 HG12 VAL A 139     -10.869   3.482 -10.566  1.00 26.46           H  
ATOM   2190 HG13 VAL A 139     -12.244   4.433 -11.173  1.00 26.46           H  
ATOM   2191  CG2 VAL A 139      -9.608   5.524  -9.258  1.00 26.46           C  
ATOM   2192 HG21 VAL A 139      -9.044   6.453  -9.171  1.00 26.46           H  
ATOM   2193 HG22 VAL A 139     -10.145   5.366  -8.323  1.00 26.46           H  
ATOM   2194 HG23 VAL A 139      -8.918   4.698  -9.430  1.00 26.46           H  
ATOM   2195  N   ALA A 140     -10.606   5.369 -14.055  1.00 22.33           N  
ATOM   2196  H   ALA A 140      -9.776   4.797 -14.116  1.00 22.33           H  
ATOM   2197  CA  ALA A 140     -11.596   5.303 -15.117  1.00 22.33           C  
ATOM   2198  HA  ALA A 140     -11.737   6.305 -15.522  1.00 22.33           H  
ATOM   2199  C   ALA A 140     -12.930   4.814 -14.527  1.00 22.33           C  
ATOM   2200  CB  ALA A 140     -11.075   4.387 -16.228  1.00 22.33           C  
ATOM   2201  HB1 ALA A 140     -10.820   3.412 -15.813  1.00 22.33           H  
ATOM   2202  HB2 ALA A 140     -11.839   4.274 -16.997  1.00 22.33           H  
ATOM   2203  HB3 ALA A 140     -10.184   4.827 -16.675  1.00 22.33           H  
ATOM   2204  O   ALA A 140     -12.958   3.821 -13.796  1.00 22.33           O  
ATOM   2205  N   ALA A 141     -14.023   5.512 -14.846  1.00 22.33           N  
ATOM   2206  H   ALA A 141     -13.892   6.341 -15.409  1.00 22.33           H  
ATOM   2207  CA  ALA A 141     -15.363   5.295 -14.295  1.00 22.33           C  
ATOM   2208  HA  ALA A 141     -15.252   5.167 -13.219  1.00 22.33           H  
ATOM   2209  C   ALA A 141     -16.043   4.008 -14.819  1.00 22.33           C  
ATOM   2210  CB  ALA A 141     -16.185   6.571 -14.520  1.00 22.33           C  
ATOM   2211  HB1 ALA A 141     -15.670   7.426 -14.082  1.00 22.33           H  
ATOM   2212  HB2 ALA A 141     -17.159   6.470 -14.041  1.00 22.33           H  
ATOM   2213  HB3 ALA A 141     -16.327   6.739 -15.587  1.00 22.33           H  
ATOM   2214  O   ALA A 141     -17.218   3.993 -15.191  1.00 22.33           O  
ATOM   2215  N   TYR A 142     -15.302   2.900 -14.839  1.00 21.81           N  
ATOM   2216  H   TYR A 142     -14.355   2.974 -14.495  1.00 21.81           H  
ATOM   2217  CA  TYR A 142     -15.790   1.563 -15.126  1.00 21.81           C  
ATOM   2218  HA  TYR A 142     -16.408   1.596 -16.024  1.00 21.81           H  
ATOM   2219  C   TYR A 142     -16.656   1.061 -13.973  1.00 21.81           C  
ATOM   2220  CB  TYR A 142     -14.613   0.610 -15.387  1.00 21.81           C  
ATOM   2221  HB2 TYR A 142     -14.990  -0.413 -15.397  1.00 21.81           H  
ATOM   2222  HB3 TYR A 142     -13.900   0.684 -14.566  1.00 21.81           H  
ATOM   2223  O   TYR A 142     -16.178   0.385 -13.075  1.00 21.81           O  
ATOM   2224  CG  TYR A 142     -13.908   0.841 -16.704  1.00 21.81           C  
ATOM   2225  CD1 TYR A 142     -14.578   0.567 -17.913  1.00 21.81           C  
ATOM   2226  HD1 TYR A 142     -15.589   0.189 -17.900  1.00 21.81           H  
ATOM   2227  CD2 TYR A 142     -12.581   1.308 -16.724  1.00 21.81           C  
ATOM   2228  HD2 TYR A 142     -12.066   1.491 -15.792  1.00 21.81           H  
ATOM   2229  CE1 TYR A 142     -13.929   0.783 -19.142  1.00 21.81           C  
ATOM   2230  HE1 TYR A 142     -14.432   0.580 -20.076  1.00 21.81           H  
ATOM   2231  CE2 TYR A 142     -11.927   1.524 -17.953  1.00 21.81           C  
ATOM   2232  HE2 TYR A 142     -10.908   1.880 -17.968  1.00 21.81           H  
ATOM   2233  OH  TYR A 142     -11.992   1.485 -20.356  1.00 21.81           O  
ATOM   2234  HH  TYR A 142     -11.101   1.825 -20.243  1.00 21.81           H  
ATOM   2235  CZ  TYR A 142     -12.606   1.269 -19.165  1.00 21.81           C  
ATOM   2236  N   ASN A 143     -17.947   1.379 -14.036  1.00 22.53           N  
ATOM   2237  H   ASN A 143     -18.149   2.159 -14.644  1.00 22.53           H  
ATOM   2238  CA  ASN A 143     -19.058   0.444 -13.817  1.00 22.53           C  
ATOM   2239  HA  ASN A 143     -19.927   1.087 -13.673  1.00 22.53           H  
ATOM   2240  C   ASN A 143     -19.056  -0.467 -12.556  1.00 22.53           C  
ATOM   2241  CB  ASN A 143     -19.278  -0.328 -15.140  1.00 22.53           C  
ATOM   2242  HB2 ASN A 143     -18.776  -1.294 -15.077  1.00 22.53           H  
ATOM   2243  HB3 ASN A 143     -18.829   0.220 -15.968  1.00 22.53           H  
ATOM   2244  O   ASN A 143     -19.789  -1.456 -12.533  1.00 22.53           O  
ATOM   2245  CG  ASN A 143     -20.733  -0.553 -15.523  1.00 22.53           C  
ATOM   2246  ND2 ASN A 143     -20.945  -1.201 -16.646  1.00 22.53           N  
ATOM   2247 HD21 ASN A 143     -20.168  -1.574 -17.172  1.00 22.53           H  
ATOM   2248 HD22 ASN A 143     -21.903  -1.350 -16.929  1.00 22.53           H  
ATOM   2249  OD1 ASN A 143     -21.687  -0.119 -14.890  1.00 22.53           O  
ATOM   2250  N   ILE A 144     -18.319  -0.144 -11.484  1.00 25.05           N  
ATOM   2251  H   ILE A 144     -17.599   0.553 -11.604  1.00 25.05           H  
ATOM   2252  CA  ILE A 144     -18.441  -0.821 -10.180  1.00 25.05           C  
ATOM   2253  HA  ILE A 144     -18.532  -1.892 -10.367  1.00 25.05           H  
ATOM   2254  C   ILE A 144     -19.751  -0.361  -9.527  1.00 25.05           C  
ATOM   2255  CB  ILE A 144     -17.193  -0.640  -9.273  1.00 25.05           C  
ATOM   2256  HB  ILE A 144     -17.053   0.422  -9.073  1.00 25.05           H  
ATOM   2257  O   ILE A 144     -19.797   0.575  -8.722  1.00 25.05           O  
ATOM   2258  CG1 ILE A 144     -15.920  -1.191  -9.962  1.00 25.05           C  
ATOM   2259 HG12 ILE A 144     -16.046  -2.254 -10.165  1.00 25.05           H  
ATOM   2260 HG13 ILE A 144     -15.787  -0.684 -10.918  1.00 25.05           H  
ATOM   2261  CG2 ILE A 144     -17.400  -1.380  -7.932  1.00 25.05           C  
ATOM   2262 HG21 ILE A 144     -18.285  -1.014  -7.411  1.00 25.05           H  
ATOM   2263 HG22 ILE A 144     -17.505  -2.451  -8.105  1.00 25.05           H  
ATOM   2264 HG23 ILE A 144     -16.551  -1.208  -7.270  1.00 25.05           H  
ATOM   2265  CD1 ILE A 144     -14.614  -0.989  -9.181  1.00 25.05           C  
ATOM   2266 HD11 ILE A 144     -13.773  -1.269  -9.815  1.00 25.05           H  
ATOM   2267 HD12 ILE A 144     -14.507   0.057  -8.895  1.00 25.05           H  
ATOM   2268 HD13 ILE A 144     -14.593  -1.620  -8.292  1.00 25.05           H  
ATOM   2269  N   LYS A 145     -20.853  -1.025  -9.886  1.00 23.11           N  
ATOM   2270  H   LYS A 145     -20.747  -1.714 -10.617  1.00 23.11           H  
ATOM   2271  CA  LYS A 145     -22.180  -0.834  -9.281  1.00 23.11           C  
ATOM   2272  HA  LYS A 145     -22.331   0.236  -9.136  1.00 23.11           H  
ATOM   2273  C   LYS A 145     -22.260  -1.461  -7.881  1.00 23.11           C  
ATOM   2274  CB  LYS A 145     -23.289  -1.346 -10.218  1.00 23.11           C  
ATOM   2275  HB2 LYS A 145     -24.224  -1.391  -9.659  1.00 23.11           H  
ATOM   2276  HB3 LYS A 145     -23.045  -2.357 -10.545  1.00 23.11           H  
ATOM   2277  O   LYS A 145     -23.072  -2.340  -7.633  1.00 23.11           O  
ATOM   2278  CG  LYS A 145     -23.526  -0.444 -11.437  1.00 23.11           C  
ATOM   2279  HG2 LYS A 145     -23.741   0.572 -11.105  1.00 23.11           H  
ATOM   2280  HG3 LYS A 145     -22.636  -0.436 -12.066  1.00 23.11           H  
ATOM   2281  CD  LYS A 145     -24.720  -0.983 -12.239  1.00 23.11           C  
ATOM   2282  HD2 LYS A 145     -24.488  -1.999 -12.560  1.00 23.11           H  
ATOM   2283  HD3 LYS A 145     -25.604  -1.009 -11.602  1.00 23.11           H  
ATOM   2284  CE  LYS A 145     -25.000  -0.116 -13.470  1.00 23.11           C  
ATOM   2285  HE2 LYS A 145     -25.249   0.894 -13.146  1.00 23.11           H  
ATOM   2286  HE3 LYS A 145     -24.085  -0.061 -14.061  1.00 23.11           H  
ATOM   2287  NZ  LYS A 145     -26.100  -0.692 -14.286  1.00 23.11           N  
ATOM   2288  HZ1 LYS A 145     -25.847  -1.621 -14.593  1.00 23.11           H  
ATOM   2289  HZ2 LYS A 145     -26.267  -0.131 -15.109  1.00 23.11           H  
ATOM   2290  HZ3 LYS A 145     -26.955  -0.764 -13.754  1.00 23.11           H  
ATOM   2291  N   GLY A 146     -21.484  -0.909  -6.949  1.00 23.95           N  
ATOM   2292  H   GLY A 146     -20.800  -0.239  -7.272  1.00 23.95           H  
ATOM   2293  CA  GLY A 146     -21.611  -1.158  -5.513  1.00 23.95           C  
ATOM   2294  HA2 GLY A 146     -22.649  -1.397  -5.281  1.00 23.95           H  
ATOM   2295  HA3 GLY A 146     -21.357  -0.248  -4.969  1.00 23.95           H  
ATOM   2296  C   GLY A 146     -20.754  -2.307  -4.977  1.00 23.95           C  
ATOM   2297  O   GLY A 146     -20.972  -3.471  -5.278  1.00 23.95           O  
ATOM   2298  N   CYS A 147     -19.834  -1.960  -4.079  1.00 25.97           N  
ATOM   2299  H   CYS A 147     -19.682  -0.978  -3.899  1.00 25.97           H  
ATOM   2300  CA  CYS A 147     -19.304  -2.863  -3.065  1.00 25.97           C  
ATOM   2301  HA  CYS A 147     -19.886  -3.785  -3.056  1.00 25.97           H  
ATOM   2302  C   CYS A 147     -19.475  -2.162  -1.707  1.00 25.97           C  
ATOM   2303  CB  CYS A 147     -17.851  -3.215  -3.406  1.00 25.97           C  
ATOM   2304  HB2 CYS A 147     -17.230  -2.320  -3.382  1.00 25.97           H  
ATOM   2305  HB3 CYS A 147     -17.820  -3.654  -4.404  1.00 25.97           H  
ATOM   2306  O   CYS A 147     -19.163  -0.974  -1.594  1.00 25.97           O  
ATOM   2307  SG  CYS A 147     -17.239  -4.422  -2.198  1.00 25.97           S  
ATOM   2308  HG  CYS A 147     -16.112  -4.766  -2.829  1.00 25.97           H  
ATOM   2309  N   LYS A 148     -20.023  -2.855  -0.701  1.00 28.17           N  
ATOM   2310  H   LYS A 148     -20.164  -3.846  -0.834  1.00 28.17           H  
ATOM   2311  CA  LYS A 148     -20.298  -2.307   0.639  1.00 28.17           C  
ATOM   2312  HA  LYS A 148     -20.078  -1.240   0.668  1.00 28.17           H  
ATOM   2313  C   LYS A 148     -19.395  -2.979   1.666  1.00 28.17           C  
ATOM   2314  CB  LYS A 148     -21.767  -2.513   1.051  1.00 28.17           C  
ATOM   2315  HB2 LYS A 148     -22.058  -3.542   0.841  1.00 28.17           H  
ATOM   2316  HB3 LYS A 148     -21.828  -2.369   2.130  1.00 28.17           H  
ATOM   2317  O   LYS A 148     -19.783  -3.956   2.291  1.00 28.17           O  
ATOM   2318  CG  LYS A 148     -22.781  -1.555   0.416  1.00 28.17           C  
ATOM   2319  HG2 LYS A 148     -22.872  -1.768  -0.649  1.00 28.17           H  
ATOM   2320  HG3 LYS A 148     -22.454  -0.524   0.554  1.00 28.17           H  
ATOM   2321  CD  LYS A 148     -24.130  -1.766   1.126  1.00 28.17           C  
ATOM   2322  HD2 LYS A 148     -24.387  -2.824   1.089  1.00 28.17           H  
ATOM   2323  HD3 LYS A 148     -24.030  -1.473   2.171  1.00 28.17           H  
ATOM   2324  CE  LYS A 148     -25.255  -0.955   0.479  1.00 28.17           C  
ATOM   2325  HE2 LYS A 148     -25.293  -1.209  -0.580  1.00 28.17           H  
ATOM   2326  HE3 LYS A 148     -25.021   0.106   0.568  1.00 28.17           H  
ATOM   2327  NZ  LYS A 148     -26.560  -1.257   1.121  1.00 28.17           N  
ATOM   2328  HZ1 LYS A 148     -27.303  -0.724   0.692  1.00 28.17           H  
ATOM   2329  HZ2 LYS A 148     -26.536  -1.033   2.105  1.00 28.17           H  
ATOM   2330  HZ3 LYS A 148     -26.776  -2.239   1.024  1.00 28.17           H  
ATOM   2331  N   ILE A 149     -18.208  -2.431   1.880  1.00 28.32           N  
ATOM   2332  H   ILE A 149     -17.942  -1.616   1.345  1.00 28.32           H  
ATOM   2333  CA  ILE A 149     -17.271  -2.967   2.869  1.00 28.32           C  
ATOM   2334  HA  ILE A 149     -17.279  -4.056   2.812  1.00 28.32           H  
ATOM   2335  C   ILE A 149     -17.738  -2.557   4.274  1.00 28.32           C  
ATOM   2336  CB  ILE A 149     -15.844  -2.489   2.534  1.00 28.32           C  
ATOM   2337  HB  ILE A 149     -15.850  -1.400   2.502  1.00 28.32           H  
ATOM   2338  O   ILE A 149     -17.654  -1.385   4.636  1.00 28.32           O  
ATOM   2339  CG1 ILE A 149     -15.414  -3.029   1.146  1.00 28.32           C  
ATOM   2340 HG12 ILE A 149     -16.247  -3.011   0.444  1.00 28.32           H  
ATOM   2341 HG13 ILE A 149     -15.102  -4.069   1.239  1.00 28.32           H  
ATOM   2342  CG2 ILE A 149     -14.850  -2.939   3.620  1.00 28.32           C  
ATOM   2343 HG21 ILE A 149     -13.856  -2.547   3.408  1.00 28.32           H  
ATOM   2344 HG22 ILE A 149     -14.813  -4.027   3.683  1.00 28.32           H  
ATOM   2345 HG23 ILE A 149     -15.145  -2.538   4.590  1.00 28.32           H  
ATOM   2346  CD1 ILE A 149     -14.297  -2.203   0.506  1.00 28.32           C  
ATOM   2347 HD11 ILE A 149     -13.977  -2.681  -0.420  1.00 28.32           H  
ATOM   2348 HD12 ILE A 149     -14.678  -1.207   0.278  1.00 28.32           H  
ATOM   2349 HD13 ILE A 149     -13.445  -2.115   1.179  1.00 28.32           H  
ATOM   2350  N   LYS A 150     -18.214  -3.520   5.074  1.00 29.52           N  
ATOM   2351  H   LYS A 150     -18.297  -4.452   4.694  1.00 29.52           H  
ATOM   2352  CA  LYS A 150     -18.508  -3.336   6.504  1.00 29.52           C  
ATOM   2353  HA  LYS A 150     -18.499  -2.271   6.739  1.00 29.52           H  
ATOM   2354  C   LYS A 150     -17.411  -4.008   7.330  1.00 29.52           C  
ATOM   2355  CB  LYS A 150     -19.914  -3.879   6.831  1.00 29.52           C  
ATOM   2356  HB2 LYS A 150     -19.934  -4.957   6.671  1.00 29.52           H  
ATOM   2357  HB3 LYS A 150     -20.636  -3.417   6.158  1.00 29.52           H  
ATOM   2358  O   LYS A 150     -17.356  -5.228   7.391  1.00 29.52           O  
ATOM   2359  CG  LYS A 150     -20.315  -3.565   8.285  1.00 29.52           C  
ATOM   2360  HG2 LYS A 150     -20.303  -2.485   8.428  1.00 29.52           H  
ATOM   2361  HG3 LYS A 150     -19.589  -4.012   8.964  1.00 29.52           H  
ATOM   2362  CD  LYS A 150     -21.710  -4.102   8.643  1.00 29.52           C  
ATOM   2363  HD2 LYS A 150     -21.711  -5.186   8.531  1.00 29.52           H  
ATOM   2364  HD3 LYS A 150     -22.449  -3.670   7.968  1.00 29.52           H  
ATOM   2365  CE  LYS A 150     -22.045  -3.726  10.096  1.00 29.52           C  
ATOM   2366  HE2 LYS A 150     -21.250  -4.103  10.739  1.00 29.52           H  
ATOM   2367  HE3 LYS A 150     -22.046  -2.640  10.184  1.00 29.52           H  
ATOM   2368  NZ  LYS A 150     -23.352  -4.276  10.544  1.00 29.52           N  
ATOM   2369  HZ1 LYS A 150     -23.527  -4.019  11.505  1.00 29.52           H  
ATOM   2370  HZ2 LYS A 150     -24.111  -3.920   9.981  1.00 29.52           H  
ATOM   2371  HZ3 LYS A 150     -23.351  -5.285  10.493  1.00 29.52           H  
ATOM   2372  N   LEU A 151     -16.553  -3.216   7.971  1.00 30.09           N  
ATOM   2373  H   LEU A 151     -16.663  -2.215   7.889  1.00 30.09           H  
ATOM   2374  CA  LEU A 151     -15.496  -3.723   8.851  1.00 30.09           C  
ATOM   2375  HA  LEU A 151     -15.173  -4.703   8.499  1.00 30.09           H  
ATOM   2376  C   LEU A 151     -16.063  -3.903  10.267  1.00 30.09           C  
ATOM   2377  CB  LEU A 151     -14.281  -2.776   8.812  1.00 30.09           C  
ATOM   2378  HB2 LEU A 151     -13.510  -3.189   9.463  1.00 30.09           H  
ATOM   2379  HB3 LEU A 151     -14.583  -1.808   9.213  1.00 30.09           H  
ATOM   2380  O   LEU A 151     -16.277  -2.928  10.982  1.00 30.09           O  
ATOM   2381  CG  LEU A 151     -13.665  -2.563   7.417  1.00 30.09           C  
ATOM   2382  HG  LEU A 151     -14.446  -2.256   6.722  1.00 30.09           H  
ATOM   2383  CD1 LEU A 151     -12.624  -1.446   7.449  1.00 30.09           C  
ATOM   2384 HD11 LEU A 151     -12.276  -1.246   6.436  1.00 30.09           H  
ATOM   2385 HD12 LEU A 151     -13.068  -0.536   7.853  1.00 30.09           H  
ATOM   2386 HD13 LEU A 151     -11.777  -1.736   8.071  1.00 30.09           H  
ATOM   2387  CD2 LEU A 151     -12.992  -3.830   6.884  1.00 30.09           C  
ATOM   2388 HD21 LEU A 151     -12.222  -4.167   7.578  1.00 30.09           H  
ATOM   2389 HD22 LEU A 151     -13.731  -4.620   6.754  1.00 30.09           H  
ATOM   2390 HD23 LEU A 151     -12.536  -3.627   5.915  1.00 30.09           H  
ATOM   2391  N   SER A 152     -16.338  -5.145  10.660  1.00 25.24           N  
ATOM   2392  H   SER A 152     -16.170  -5.913  10.026  1.00 25.24           H  
ATOM   2393  CA  SER A 152     -17.059  -5.496  11.896  1.00 25.24           C  
ATOM   2394  HA  SER A 152     -17.861  -4.772  12.034  1.00 25.24           H  
ATOM   2395  C   SER A 152     -16.237  -5.430  13.193  1.00 25.24           C  
ATOM   2396  CB  SER A 152     -17.724  -6.877  11.737  1.00 25.24           C  
ATOM   2397  HB2 SER A 152     -18.688  -6.746  11.245  1.00 25.24           H  
ATOM   2398  HB3 SER A 152     -17.895  -7.327  12.714  1.00 25.24           H  
ATOM   2399  O   SER A 152     -16.826  -5.569  14.257  1.00 25.24           O  
ATOM   2400  OG  SER A 152     -16.932  -7.740  10.935  1.00 25.24           O  
ATOM   2401  HG  SER A 152     -17.241  -8.644  11.032  1.00 25.24           H  
ATOM   2402  N   ASN A 153     -14.923  -5.175  13.124  1.00 27.38           N  
ATOM   2403  H   ASN A 153     -14.513  -5.094  12.205  1.00 27.38           H  
ATOM   2404  CA  ASN A 153     -14.013  -5.144  14.284  1.00 27.38           C  
ATOM   2405  HA  ASN A 153     -14.596  -5.361  15.179  1.00 27.38           H  
ATOM   2406  C   ASN A 153     -13.405  -3.759  14.605  1.00 27.38           C  
ATOM   2407  CB  ASN A 153     -12.962  -6.271  14.130  1.00 27.38           C  
ATOM   2408  HB2 ASN A 153     -12.722  -6.431  13.079  1.00 27.38           H  
ATOM   2409  HB3 ASN A 153     -12.039  -5.990  14.637  1.00 27.38           H  
ATOM   2410  O   ASN A 153     -12.505  -3.660  15.430  1.00 27.38           O  
ATOM   2411  CG  ASN A 153     -13.399  -7.583  14.765  1.00 27.38           C  
ATOM   2412  ND2 ASN A 153     -12.929  -8.709  14.291  1.00 27.38           N  
ATOM   2413 HD21 ASN A 153     -12.434  -8.748  13.411  1.00 27.38           H  
ATOM   2414 HD22 ASN A 153     -13.283  -9.533  14.755  1.00 27.38           H  
ATOM   2415  OD1 ASN A 153     -14.180  -7.640  15.696  1.00 27.38           O  
ATOM   2416  N   PHE A 154     -13.905  -2.666  14.013  1.00 28.56           N  
ATOM   2417  H   PHE A 154     -14.678  -2.777  13.373  1.00 28.56           H  
ATOM   2418  CA  PHE A 154     -13.549  -1.301  14.448  1.00 28.56           C  
ATOM   2419  HA  PHE A 154     -12.555  -1.326  14.895  1.00 28.56           H  
ATOM   2420  C   PHE A 154     -14.477  -0.821  15.574  1.00 28.56           C  
ATOM   2421  CB  PHE A 154     -13.447  -0.338  13.255  1.00 28.56           C  
ATOM   2422  HB2 PHE A 154     -13.479   0.688  13.621  1.00 28.56           H  
ATOM   2423  HB3 PHE A 154     -14.303  -0.478  12.595  1.00 28.56           H  
ATOM   2424  O   PHE A 154     -15.221   0.151  15.432  1.00 28.56           O  
ATOM   2425  CG  PHE A 154     -12.156  -0.506  12.477  1.00 28.56           C  
ATOM   2426  CD1 PHE A 154     -11.026   0.274  12.794  1.00 28.56           C  
ATOM   2427  HD1 PHE A 154     -11.083   1.011  13.581  1.00 28.56           H  
ATOM   2428  CD2 PHE A 154     -12.063  -1.489  11.479  1.00 28.56           C  
ATOM   2429  HD2 PHE A 154     -12.919  -2.116  11.278  1.00 28.56           H  
ATOM   2430  CE1 PHE A 154      -9.816   0.075  12.105  1.00 28.56           C  
ATOM   2431  HE1 PHE A 154      -8.946   0.660  12.366  1.00 28.56           H  
ATOM   2432  CE2 PHE A 154     -10.853  -1.693  10.792  1.00 28.56           C  
ATOM   2433  HE2 PHE A 154     -10.773  -2.478  10.056  1.00 28.56           H  
ATOM   2434  CZ  PHE A 154      -9.729  -0.908  11.103  1.00 28.56           C  
ATOM   2435  HZ  PHE A 154      -8.790  -1.082  10.598  1.00 28.56           H  
ATOM   2436  N   SER A 155     -14.444  -1.520  16.708  1.00 24.07           N  
ATOM   2437  H   SER A 155     -13.809  -2.302  16.784  1.00 24.07           H  
ATOM   2438  CA  SER A 155     -15.116  -1.089  17.933  1.00 24.07           C  
ATOM   2439  HA  SER A 155     -16.136  -0.788  17.695  1.00 24.07           H  
ATOM   2440  C   SER A 155     -14.385   0.102  18.560  1.00 24.07           C  
ATOM   2441  CB  SER A 155     -15.200  -2.255  18.927  1.00 24.07           C  
ATOM   2442  HB2 SER A 155     -15.889  -3.007  18.543  1.00 24.07           H  
ATOM   2443  HB3 SER A 155     -15.571  -1.897  19.887  1.00 24.07           H  
ATOM   2444  O   SER A 155     -13.297  -0.057  19.103  1.00 24.07           O  
ATOM   2445  OG  SER A 155     -13.928  -2.848  19.097  1.00 24.07           O  
ATOM   2446  HG  SER A 155     -13.320  -2.168  19.395  1.00 24.07           H  
ATOM   2447  N   GLN A 156     -15.009   1.282  18.507  1.00 23.90           N  
ATOM   2448  H   GLN A 156     -15.827   1.328  17.916  1.00 23.90           H  
ATOM   2449  CA  GLN A 156     -14.812   2.391  19.455  1.00 23.90           C  
ATOM   2450  HA  GLN A 156     -15.207   3.292  18.986  1.00 23.90           H  
ATOM   2451  C   GLN A 156     -13.353   2.733  19.829  1.00 23.90           C  
ATOM   2452  CB  GLN A 156     -15.665   2.134  20.711  1.00 23.90           C  
ATOM   2453  HB2 GLN A 156     -15.459   2.909  21.448  1.00 23.90           H  
ATOM   2454  HB3 GLN A 156     -15.375   1.174  21.139  1.00 23.90           H  
ATOM   2455  O   GLN A 156     -12.954   2.652  20.989  1.00 23.90           O  
ATOM   2456  CG  GLN A 156     -17.178   2.148  20.444  1.00 23.90           C  
ATOM   2457  HG2 GLN A 156     -17.434   1.426  19.669  1.00 23.90           H  
ATOM   2458  HG3 GLN A 156     -17.469   3.142  20.103  1.00 23.90           H  
ATOM   2459  CD  GLN A 156     -17.972   1.790  21.697  1.00 23.90           C  
ATOM   2460  NE2 GLN A 156     -19.162   2.320  21.873  1.00 23.90           N  
ATOM   2461 HE21 GLN A 156     -19.632   2.051  22.725  1.00 23.90           H  
ATOM   2462 HE22 GLN A 156     -19.552   2.984  21.219  1.00 23.90           H  
ATOM   2463  OE1 GLN A 156     -17.559   1.007  22.531  1.00 23.90           O  
ATOM   2464  N   HIS A 157     -12.579   3.249  18.872  1.00 26.20           N  
ATOM   2465  H   HIS A 157     -12.914   3.250  17.919  1.00 26.20           H  
ATOM   2466  CA  HIS A 157     -11.419   4.079  19.209  1.00 26.20           C  
ATOM   2467  HA  HIS A 157     -11.198   3.984  20.272  1.00 26.20           H  
ATOM   2468  C   HIS A 157     -11.749   5.555  19.011  1.00 26.20           C  
ATOM   2469  CB  HIS A 157     -10.154   3.599  18.493  1.00 26.20           C  
ATOM   2470  HB2 HIS A 157     -10.360   3.468  17.431  1.00 26.20           H  
ATOM   2471  HB3 HIS A 157      -9.378   4.356  18.601  1.00 26.20           H  
ATOM   2472  O   HIS A 157     -11.514   6.137  17.952  1.00 26.20           O  
ATOM   2473  CG  HIS A 157      -9.627   2.312  19.080  1.00 26.20           C  
ATOM   2474  CD2 HIS A 157      -9.259   1.194  18.385  1.00 26.20           C  
ATOM   2475  HD2 HIS A 157      -9.293   1.073  17.312  1.00 26.20           H  
ATOM   2476  ND1 HIS A 157      -9.445   2.028  20.419  1.00 26.20           N  
ATOM   2477  HD1 HIS A 157      -9.734   2.598  21.201  1.00 26.20           H  
ATOM   2478  CE1 HIS A 157      -8.978   0.773  20.520  1.00 26.20           C  
ATOM   2479  HE1 HIS A 157      -8.774   0.256  21.446  1.00 26.20           H  
ATOM   2480  NE2 HIS A 157      -8.831   0.232  19.301  1.00 26.20           N  
ATOM   2481  N   THR A 158     -12.280   6.157  20.076  1.00 21.32           N  
ATOM   2482  H   THR A 158     -12.561   5.584  20.859  1.00 21.32           H  
ATOM   2483  CA  THR A 158     -12.447   7.605  20.249  1.00 21.32           C  
ATOM   2484  HA  THR A 158     -12.885   8.009  19.336  1.00 21.32           H  
ATOM   2485  C   THR A 158     -11.073   8.262  20.442  1.00 21.32           C  
ATOM   2486  CB  THR A 158     -13.403   7.921  21.422  1.00 21.32           C  
ATOM   2487  HB  THR A 158     -12.853   7.954  22.363  1.00 21.32           H  
ATOM   2488  O   THR A 158     -10.735   8.756  21.514  1.00 21.32           O  
ATOM   2489  CG2 THR A 158     -14.135   9.244  21.205  1.00 21.32           C  
ATOM   2490 HG21 THR A 158     -14.782   9.451  22.058  1.00 21.32           H  
ATOM   2491 HG22 THR A 158     -13.409  10.052  21.118  1.00 21.32           H  
ATOM   2492 HG23 THR A 158     -14.736   9.198  20.297  1.00 21.32           H  
ATOM   2493  OG1 THR A 158     -14.394   6.925  21.550  1.00 21.32           O  
ATOM   2494  HG1 THR A 158     -14.926   7.147  22.318  1.00 21.32           H  
ATOM   2495  N   ALA A 159     -10.230   8.205  19.412  1.00 23.27           N  
ATOM   2496  H   ALA A 159     -10.542   7.751  18.565  1.00 23.27           H  
ATOM   2497  CA  ALA A 159      -8.937   8.872  19.404  1.00 23.27           C  
ATOM   2498  HA  ALA A 159      -8.487   8.795  20.393  1.00 23.27           H  
ATOM   2499  C   ALA A 159      -9.144  10.356  19.078  1.00 23.27           C  
ATOM   2500  CB  ALA A 159      -8.008   8.165  18.409  1.00 23.27           C  
ATOM   2501  HB1 ALA A 159      -7.879   7.122  18.700  1.00 23.27           H  
ATOM   2502  HB2 ALA A 159      -7.034   8.656  18.408  1.00 23.27           H  
ATOM   2503  HB3 ALA A 159      -8.430   8.212  17.406  1.00 23.27           H  
ATOM   2504  O   ALA A 159      -9.637  10.696  18.000  1.00 23.27           O  
ATOM   2505  N   ASN A 160      -8.756  11.237  20.003  1.00 21.49           N  
ATOM   2506  H   ASN A 160      -8.405  10.890  20.884  1.00 21.49           H  
ATOM   2507  CA  ASN A 160      -8.734  12.677  19.762  1.00 21.49           C  
ATOM   2508  HA  ASN A 160      -9.744  13.006  19.515  1.00 21.49           H  
ATOM   2509  C   ASN A 160      -7.833  12.971  18.550  1.00 21.49           C  
ATOM   2510  CB  ASN A 160      -8.273  13.405  21.040  1.00 21.49           C  
ATOM   2511  HB2 ASN A 160      -8.015  14.435  20.792  1.00 21.49           H  
ATOM   2512  HB3 ASN A 160      -7.376  12.925  21.433  1.00 21.49           H  
ATOM   2513  O   ASN A 160      -6.638  12.683  18.563  1.00 21.49           O  
ATOM   2514  CG  ASN A 160      -9.350  13.453  22.112  1.00 21.49           C  
ATOM   2515  ND2 ASN A 160      -8.980  13.436  23.371  1.00 21.49           N  
ATOM   2516 HD21 ASN A 160      -8.004  13.400  23.626  1.00 21.49           H  
ATOM   2517 HD22 ASN A 160      -9.724  13.488  24.052  1.00 21.49           H  
ATOM   2518  OD1 ASN A 160     -10.533  13.521  21.837  1.00 21.49           O  
ATOM   2519  N   LEU A 161      -8.429  13.507  17.482  1.00 20.51           N  
ATOM   2520  H   LEU A 161      -9.422  13.680  17.544  1.00 20.51           H  
ATOM   2521  CA  LEU A 161      -7.792  13.692  16.174  1.00 20.51           C  
ATOM   2522  HA  LEU A 161      -7.152  12.830  15.990  1.00 20.51           H  
ATOM   2523  C   LEU A 161      -6.855  14.912  16.156  1.00 20.51           C  
ATOM   2524  CB  LEU A 161      -8.886  13.714  15.080  1.00 20.51           C  
ATOM   2525  HB2 LEU A 161      -8.589  14.368  14.261  1.00 20.51           H  
ATOM   2526  HB3 LEU A 161      -9.801  14.130  15.500  1.00 20.51           H  
ATOM   2527  O   LEU A 161      -7.142  15.938  15.541  1.00 20.51           O  
ATOM   2528  CG  LEU A 161      -9.163  12.316  14.493  1.00 20.51           C  
ATOM   2529  HG  LEU A 161      -9.073  11.562  15.275  1.00 20.51           H  
ATOM   2530  CD1 LEU A 161     -10.574  12.239  13.913  1.00 20.51           C  
ATOM   2531 HD11 LEU A 161     -11.300  12.406  14.709  1.00 20.51           H  
ATOM   2532 HD12 LEU A 161     -10.706  12.994  13.138  1.00 20.51           H  
ATOM   2533 HD13 LEU A 161     -10.746  11.247  13.494  1.00 20.51           H  
ATOM   2534  CD2 LEU A 161      -8.173  11.998  13.366  1.00 20.51           C  
ATOM   2535 HD21 LEU A 161      -8.278  12.722  12.557  1.00 20.51           H  
ATOM   2536 HD22 LEU A 161      -7.155  12.033  13.752  1.00 20.51           H  
ATOM   2537 HD23 LEU A 161      -8.366  10.995  12.985  1.00 20.51           H  
ATOM   2538  N   THR A 162      -5.695  14.773  16.793  1.00 19.99           N  
ATOM   2539  H   THR A 162      -5.577  13.966  17.388  1.00 19.99           H  
ATOM   2540  CA  THR A 162      -4.555  15.689  16.657  1.00 19.99           C  
ATOM   2541  HA  THR A 162      -4.865  16.586  16.121  1.00 19.99           H  
ATOM   2542  C   THR A 162      -3.440  15.024  15.849  1.00 19.99           C  
ATOM   2543  CB  THR A 162      -4.027  16.151  18.027  1.00 19.99           C  
ATOM   2544  HB  THR A 162      -3.069  16.652  17.888  1.00 19.99           H  
ATOM   2545  O   THR A 162      -2.689  14.213  16.381  1.00 19.99           O  
ATOM   2546  CG2 THR A 162      -4.986  17.128  18.706  1.00 19.99           C  
ATOM   2547 HG21 THR A 162      -5.136  18.004  18.076  1.00 19.99           H  
ATOM   2548 HG22 THR A 162      -5.944  16.642  18.891  1.00 19.99           H  
ATOM   2549 HG23 THR A 162      -4.560  17.444  19.658  1.00 19.99           H  
ATOM   2550  OG1 THR A 162      -3.852  15.056  18.893  1.00 19.99           O  
ATOM   2551  HG1 THR A 162      -3.251  14.446  18.459  1.00 19.99           H  
ATOM   2552  N   GLY A 163      -3.311  15.402  14.572  1.00 20.31           N  
ATOM   2553  H   GLY A 163      -4.004  16.035  14.202  1.00 20.31           H  
ATOM   2554  CA  GLY A 163      -2.158  15.056  13.729  1.00 20.31           C  
ATOM   2555  HA2 GLY A 163      -1.310  14.798  14.363  1.00 20.31           H  
ATOM   2556  HA3 GLY A 163      -1.863  15.941  13.165  1.00 20.31           H  
ATOM   2557  C   GLY A 163      -2.354  13.884  12.753  1.00 20.31           C  
ATOM   2558  O   GLY A 163      -2.555  12.741  13.138  1.00 20.31           O  
ATOM   2559  N   THR A 164      -2.233  14.200  11.459  1.00 22.78           N  
ATOM   2560  H   THR A 164      -2.167  15.194  11.295  1.00 22.78           H  
ATOM   2561  CA  THR A 164      -1.563  13.386  10.420  1.00 22.78           C  
ATOM   2562  HA  THR A 164      -2.038  13.617   9.467  1.00 22.78           H  
ATOM   2563  C   THR A 164      -1.570  11.848  10.542  1.00 22.78           C  
ATOM   2564  CB  THR A 164      -0.098  13.842  10.312  1.00 22.78           C  
ATOM   2565  HB  THR A 164       0.429  13.130   9.676  1.00 22.78           H  
ATOM   2566  O   THR A 164      -0.657  11.261  11.119  1.00 22.78           O  
ATOM   2567  CG2 THR A 164       0.040  15.235   9.699  1.00 22.78           C  
ATOM   2568 HG21 THR A 164       1.099  15.480   9.613  1.00 22.78           H  
ATOM   2569 HG22 THR A 164      -0.436  15.979  10.336  1.00 22.78           H  
ATOM   2570 HG23 THR A 164      -0.410  15.253   8.706  1.00 22.78           H  
ATOM   2571  OG1 THR A 164       0.524  13.890  11.571  1.00 22.78           O  
ATOM   2572  HG1 THR A 164       0.560  12.991  11.906  1.00 22.78           H  
ATOM   2573  N   ILE A 165      -2.501  11.172   9.852  1.00 24.94           N  
ATOM   2574  H   ILE A 165      -3.251  11.683   9.409  1.00 24.94           H  
ATOM   2575  CA  ILE A 165      -2.487   9.704   9.694  1.00 24.94           C  
ATOM   2576  HA  ILE A 165      -1.499   9.340   9.977  1.00 24.94           H  
ATOM   2577  C   ILE A 165      -2.708   9.324   8.219  1.00 24.94           C  
ATOM   2578  CB  ILE A 165      -3.507   9.009  10.638  1.00 24.94           C  
ATOM   2579  HB  ILE A 165      -4.505   9.133  10.218  1.00 24.94           H  
ATOM   2580  O   ILE A 165      -3.672   9.763   7.590  1.00 24.94           O  
ATOM   2581  CG1 ILE A 165      -3.511   9.617  12.064  1.00 24.94           C  
ATOM   2582 HG12 ILE A 165      -2.503   9.586  12.477  1.00 24.94           H  
ATOM   2583 HG13 ILE A 165      -3.819  10.660  11.999  1.00 24.94           H  
ATOM   2584  CG2 ILE A 165      -3.192   7.502  10.720  1.00 24.94           C  
ATOM   2585 HG21 ILE A 165      -2.252   7.346  11.248  1.00 24.94           H  
ATOM   2586 HG22 ILE A 165      -3.118   7.068   9.723  1.00 24.94           H  
ATOM   2587 HG23 ILE A 165      -3.991   6.979  11.245  1.00 24.94           H  
ATOM   2588  CD1 ILE A 165      -4.467   8.950  13.060  1.00 24.94           C  
ATOM   2589 HD11 ILE A 165      -4.120   7.948  13.314  1.00 24.94           H  
ATOM   2590 HD12 ILE A 165      -5.470   8.899  12.637  1.00 24.94           H  
ATOM   2591 HD13 ILE A 165      -4.499   9.543  13.974  1.00 24.94           H  
ATOM   2592  N   ALA A 166      -1.815   8.503   7.655  1.00 28.00           N  
ATOM   2593  H   ALA A 166      -1.051   8.170   8.225  1.00 28.00           H  
ATOM   2594  CA  ALA A 166      -2.014   7.869   6.348  1.00 28.00           C  
ATOM   2595  HA  ALA A 166      -2.298   8.639   5.631  1.00 28.00           H  
ATOM   2596  C   ALA A 166      -3.136   6.813   6.405  1.00 28.00           C  
ATOM   2597  CB  ALA A 166      -0.693   7.241   5.894  1.00 28.00           C  
ATOM   2598  HB1 ALA A 166      -0.828   6.694   4.961  1.00 28.00           H  
ATOM   2599  HB2 ALA A 166      -0.319   6.552   6.652  1.00 28.00           H  
ATOM   2600  HB3 ALA A 166       0.036   8.034   5.726  1.00 28.00           H  
ATOM   2601  O   ALA A 166      -3.344   6.205   7.457  1.00 28.00           O  
ATOM   2602  N   PRO A 167      -3.860   6.543   5.302  1.00 27.63           N  
ATOM   2603  CA  PRO A 167      -4.914   5.534   5.310  1.00 27.63           C  
ATOM   2604  HA  PRO A 167      -5.662   5.786   6.061  1.00 27.63           H  
ATOM   2605  C   PRO A 167      -4.326   4.151   5.627  1.00 27.63           C  
ATOM   2606  CB  PRO A 167      -5.555   5.604   3.918  1.00 27.63           C  
ATOM   2607  HB2 PRO A 167      -5.906   4.632   3.573  1.00 27.63           H  
ATOM   2608  HB3 PRO A 167      -6.381   6.316   3.937  1.00 27.63           H  
ATOM   2609  O   PRO A 167      -3.584   3.589   4.831  1.00 27.63           O  
ATOM   2610  CG  PRO A 167      -4.436   6.150   3.030  1.00 27.63           C  
ATOM   2611  HG2 PRO A 167      -3.776   5.337   2.727  1.00 27.63           H  
ATOM   2612  HG3 PRO A 167      -4.829   6.669   2.156  1.00 27.63           H  
ATOM   2613  CD  PRO A 167      -3.691   7.100   3.967  1.00 27.63           C  
ATOM   2614  HD2 PRO A 167      -2.641   7.157   3.679  1.00 27.63           H  
ATOM   2615  HD3 PRO A 167      -4.147   8.089   3.931  1.00 27.63           H  
ATOM   2616  N   ARG A 168      -4.684   3.577   6.784  1.00 33.60           N  
ATOM   2617  H   ARG A 168      -5.211   4.140   7.437  1.00 33.60           H  
ATOM   2618  CA  ARG A 168      -4.215   2.242   7.215  1.00 33.60           C  
ATOM   2619  HA  ARG A 168      -3.129   2.213   7.135  1.00 33.60           H  
ATOM   2620  C   ARG A 168      -4.714   1.105   6.303  1.00 33.60           C  
ATOM   2621  CB  ARG A 168      -4.599   2.003   8.691  1.00 33.60           C  
ATOM   2622  HB2 ARG A 168      -4.318   0.985   8.960  1.00 33.60           H  
ATOM   2623  HB3 ARG A 168      -5.678   2.101   8.807  1.00 33.60           H  
ATOM   2624  O   ARG A 168      -4.141   0.021   6.293  1.00 33.60           O  
ATOM   2625  CG  ARG A 168      -3.885   2.984   9.645  1.00 33.60           C  
ATOM   2626  HG2 ARG A 168      -4.137   4.007   9.367  1.00 33.60           H  
ATOM   2627  HG3 ARG A 168      -2.807   2.862   9.541  1.00 33.60           H  
ATOM   2628  CD  ARG A 168      -4.268   2.793  11.121  1.00 33.60           C  
ATOM   2629  HD2 ARG A 168      -3.789   3.584  11.698  1.00 33.60           H  
ATOM   2630  HD3 ARG A 168      -5.349   2.892  11.225  1.00 33.60           H  
ATOM   2631  NE  ARG A 168      -3.842   1.481  11.645  1.00 33.60           N  
ATOM   2632  HE  ARG A 168      -3.610   0.758  10.980  1.00 33.60           H  
ATOM   2633  NH1 ARG A 168      -4.137   1.874  13.898  1.00 33.60           N  
ATOM   2634 HH11 ARG A 168      -4.116   1.524  14.845  1.00 33.60           H  
ATOM   2635 HH12 ARG A 168      -4.390   2.833  13.708  1.00 33.60           H  
ATOM   2636  NH2 ARG A 168      -3.500  -0.150  13.157  1.00 33.60           N  
ATOM   2637 HH21 ARG A 168      -3.551  -0.524  14.094  1.00 33.60           H  
ATOM   2638 HH22 ARG A 168      -3.461  -0.815  12.398  1.00 33.60           H  
ATOM   2639  CZ  ARG A 168      -3.821   1.083  12.902  1.00 33.60           C  
ATOM   2640  N   LEU A 169      -5.746   1.377   5.501  1.00 32.29           N  
ATOM   2641  H   LEU A 169      -6.087   2.328   5.518  1.00 32.29           H  
ATOM   2642  CA  LEU A 169      -6.406   0.460   4.576  1.00 32.29           C  
ATOM   2643  HA  LEU A 169      -5.919  -0.515   4.610  1.00 32.29           H  
ATOM   2644  C   LEU A 169      -6.345   1.009   3.140  1.00 32.29           C  
ATOM   2645  CB  LEU A 169      -7.869   0.320   5.042  1.00 32.29           C  
ATOM   2646  HB2 LEU A 169      -7.893   0.126   6.115  1.00 32.29           H  
ATOM   2647  HB3 LEU A 169      -8.365   1.277   4.879  1.00 32.29           H  
ATOM   2648  O   LEU A 169      -6.744   2.147   2.902  1.00 32.29           O  
ATOM   2649  CG  LEU A 169      -8.656  -0.787   4.317  1.00 32.29           C  
ATOM   2650  HG  LEU A 169      -8.289  -0.907   3.298  1.00 32.29           H  
ATOM   2651  CD1 LEU A 169      -8.516  -2.119   5.054  1.00 32.29           C  
ATOM   2652 HD11 LEU A 169      -9.049  -2.902   4.515  1.00 32.29           H  
ATOM   2653 HD12 LEU A 169      -8.925  -2.038   6.061  1.00 32.29           H  
ATOM   2654 HD13 LEU A 169      -7.463  -2.393   5.122  1.00 32.29           H  
ATOM   2655  CD2 LEU A 169     -10.139  -0.428   4.239  1.00 32.29           C  
ATOM   2656 HD21 LEU A 169     -10.697  -1.242   3.776  1.00 32.29           H  
ATOM   2657 HD22 LEU A 169     -10.267   0.473   3.640  1.00 32.29           H  
ATOM   2658 HD23 LEU A 169     -10.526  -0.248   5.242  1.00 32.29           H  
ATOM   2659  N   THR A 170      -5.942   0.182   2.171  1.00 34.06           N  
ATOM   2660  H   THR A 170      -5.597  -0.730   2.434  1.00 34.06           H  
ATOM   2661  CA  THR A 170      -6.162   0.430   0.735  1.00 34.06           C  
ATOM   2662  HA  THR A 170      -6.671   1.385   0.612  1.00 34.06           H  
ATOM   2663  C   THR A 170      -7.063  -0.649   0.141  1.00 34.06           C  
ATOM   2664  CB  THR A 170      -4.842   0.535  -0.043  1.00 34.06           C  
ATOM   2665  HB  THR A 170      -4.201  -0.314   0.194  1.00 34.06           H  
ATOM   2666  O   THR A 170      -6.811  -1.850   0.266  1.00 34.06           O  
ATOM   2667  CG2 THR A 170      -5.016   0.635  -1.560  1.00 34.06           C  
ATOM   2668 HG21 THR A 170      -4.045   0.823  -2.018  1.00 34.06           H  
ATOM   2669 HG22 THR A 170      -5.688   1.456  -1.810  1.00 34.06           H  
ATOM   2670 HG23 THR A 170      -5.412  -0.298  -1.960  1.00 34.06           H  
ATOM   2671  OG1 THR A 170      -4.200   1.726   0.315  1.00 34.06           O  
ATOM   2672  HG1 THR A 170      -4.055   1.720   1.264  1.00 34.06           H  
ATOM   2673  N   ILE A 171      -8.108  -0.209  -0.557  1.00 33.54           N  
ATOM   2674  H   ILE A 171      -8.223   0.790  -0.658  1.00 33.54           H  
ATOM   2675  CA  ILE A 171      -9.002  -1.059  -1.344  1.00 33.54           C  
ATOM   2676  HA  ILE A 171      -8.998  -2.074  -0.947  1.00 33.54           H  
ATOM   2677  C   ILE A 171      -8.458  -1.081  -2.773  1.00 33.54           C  
ATOM   2678  CB  ILE A 171     -10.445  -0.514  -1.277  1.00 33.54           C  
ATOM   2679  HB  ILE A 171     -10.441   0.504  -1.667  1.00 33.54           H  
ATOM   2680  O   ILE A 171      -8.266  -0.024  -3.372  1.00 33.54           O  
ATOM   2681  CG1 ILE A 171     -10.970  -0.485   0.180  1.00 33.54           C  
ATOM   2682 HG12 ILE A 171     -10.186  -0.172   0.869  1.00 33.54           H  
ATOM   2683 HG13 ILE A 171     -11.278  -1.488   0.475  1.00 33.54           H  
ATOM   2684  CG2 ILE A 171     -11.379  -1.373  -2.152  1.00 33.54           C  
ATOM   2685 HG21 ILE A 171     -12.400  -0.997  -2.098  1.00 33.54           H  
ATOM   2686 HG22 ILE A 171     -11.070  -1.332  -3.197  1.00 33.54           H  
ATOM   2687 HG23 ILE A 171     -11.366  -2.409  -1.814  1.00 33.54           H  
ATOM   2688  CD1 ILE A 171     -12.134   0.494   0.372  1.00 33.54           C  
ATOM   2689 HD11 ILE A 171     -12.495   0.430   1.399  1.00 33.54           H  
ATOM   2690 HD12 ILE A 171     -12.954   0.264  -0.309  1.00 33.54           H  
ATOM   2691 HD13 ILE A 171     -11.793   1.511   0.182  1.00 33.54           H  
ATOM   2692  N   THR A 172      -8.191  -2.265  -3.326  1.00 33.44           N  
ATOM   2693  H   THR A 172      -8.417  -3.109  -2.819  1.00 33.44           H  
ATOM   2694  CA  THR A 172      -7.700  -2.365  -4.711  1.00 33.44           C  
ATOM   2695  HA  THR A 172      -7.150  -1.451  -4.935  1.00 33.44           H  
ATOM   2696  C   THR A 172      -8.854  -2.418  -5.712  1.00 33.44           C  
ATOM   2697  CB  THR A 172      -6.692  -3.502  -4.919  1.00 33.44           C  
ATOM   2698  HB  THR A 172      -6.386  -3.493  -5.965  1.00 33.44           H  
ATOM   2699  O   THR A 172      -9.877  -3.058  -5.471  1.00 33.44           O  
ATOM   2700  CG2 THR A 172      -5.437  -3.316  -4.067  1.00 33.44           C  
ATOM   2701 HG21 THR A 172      -4.727  -4.107  -4.310  1.00 33.44           H  
ATOM   2702 HG22 THR A 172      -5.694  -3.367  -3.009  1.00 33.44           H  
ATOM   2703 HG23 THR A 172      -4.981  -2.350  -4.286  1.00 33.44           H  
ATOM   2704  OG1 THR A 172      -7.217  -4.772  -4.630  1.00 33.44           O  
ATOM   2705  HG1 THR A 172      -7.647  -4.777  -3.771  1.00 33.44           H  
ATOM   2706  N   ALA A 173      -8.689  -1.739  -6.852  1.00 29.86           N  
ATOM   2707  H   ALA A 173      -7.834  -1.216  -6.979  1.00 29.86           H  
ATOM   2708  CA  ALA A 173      -9.760  -1.480  -7.821  1.00 29.86           C  
ATOM   2709  HA  ALA A 173     -10.591  -1.026  -7.281  1.00 29.86           H  
ATOM   2710  C   ALA A 173     -10.338  -2.729  -8.525  1.00 29.86           C  
ATOM   2711  CB  ALA A 173      -9.242  -0.445  -8.829  1.00 29.86           C  
ATOM   2712  HB1 ALA A 173      -8.915   0.455  -8.309  1.00 29.86           H  
ATOM   2713  HB2 ALA A 173      -8.411  -0.859  -9.402  1.00 29.86           H  
ATOM   2714  HB3 ALA A 173     -10.043  -0.175  -9.517  1.00 29.86           H  
ATOM   2715  O   ALA A 173     -11.321  -2.612  -9.249  1.00 29.86           O  
ATOM   2716  N   SER A 174      -9.783  -3.925  -8.297  1.00 27.16           N  
ATOM   2717  H   SER A 174      -8.999  -3.986  -7.662  1.00 27.16           H  
ATOM   2718  CA  SER A 174     -10.358  -5.194  -8.766  1.00 27.16           C  
ATOM   2719  HA  SER A 174     -10.758  -5.040  -9.769  1.00 27.16           H  
ATOM   2720  C   SER A 174     -11.521  -5.704  -7.903  1.00 27.16           C  
ATOM   2721  CB  SER A 174      -9.261  -6.260  -8.864  1.00 27.16           C  
ATOM   2722  HB2 SER A 174      -8.453  -5.883  -9.491  1.00 27.16           H  
ATOM   2723  HB3 SER A 174      -9.667  -7.160  -9.325  1.00 27.16           H  
ATOM   2724  O   SER A 174     -12.085  -6.748  -8.215  1.00 27.16           O  
ATOM   2725  OG  SER A 174      -8.751  -6.575  -7.580  1.00 27.16           O  
ATOM   2726  HG  SER A 174      -9.106  -7.426  -7.313  1.00 27.16           H  
ATOM   2727  N   GLY A 175     -11.856  -5.031  -6.792  1.00 27.85           N  
ATOM   2728  H   GLY A 175     -11.310  -4.216  -6.552  1.00 27.85           H  
ATOM   2729  CA  GLY A 175     -12.982  -5.384  -5.911  1.00 27.85           C  
ATOM   2730  HA2 GLY A 175     -13.881  -5.490  -6.519  1.00 27.85           H  
ATOM   2731  HA3 GLY A 175     -13.143  -4.571  -5.203  1.00 27.85           H  
ATOM   2732  C   GLY A 175     -12.812  -6.682  -5.107  1.00 27.85           C  
ATOM   2733  O   GLY A 175     -13.686  -7.037  -4.324  1.00 27.85           O  
ATOM   2734  N   THR A 176     -11.690  -7.384  -5.284  1.00 25.65           N  
ATOM   2735  H   THR A 176     -11.072  -7.061  -6.014  1.00 25.65           H  
ATOM   2736  CA  THR A 176     -11.457  -8.758  -4.804  1.00 25.65           C  
ATOM   2737  HA  THR A 176     -12.370  -9.138  -4.345  1.00 25.65           H  
ATOM   2738  C   THR A 176     -10.365  -8.885  -3.743  1.00 25.65           C  
ATOM   2739  CB  THR A 176     -11.112  -9.668  -5.994  1.00 25.65           C  
ATOM   2740  HB  THR A 176     -10.695 -10.608  -5.633  1.00 25.65           H  
ATOM   2741  O   THR A 176     -10.215  -9.960  -3.163  1.00 25.65           O  
ATOM   2742  CG2 THR A 176     -12.349  -9.992  -6.828  1.00 25.65           C  
ATOM   2743 HG21 THR A 176     -12.082 -10.662  -7.645  1.00 25.65           H  
ATOM   2744 HG22 THR A 176     -12.786  -9.080  -7.236  1.00 25.65           H  
ATOM   2745 HG23 THR A 176     -13.092 -10.486  -6.201  1.00 25.65           H  
ATOM   2746  OG1 THR A 176     -10.175  -9.045  -6.857  1.00 25.65           O  
ATOM   2747  HG1 THR A 176     -10.309  -9.455  -7.715  1.00 25.65           H  
ATOM   2748  N   ALA A 177      -9.604  -7.819  -3.472  1.00 28.72           N  
ATOM   2749  H   ALA A 177      -9.785  -6.959  -3.971  1.00 28.72           H  
ATOM   2750  CA  ALA A 177      -8.490  -7.844  -2.527  1.00 28.72           C  
ATOM   2751  HA  ALA A 177      -8.629  -8.685  -1.847  1.00 28.72           H  
ATOM   2752  C   ALA A 177      -8.406  -6.574  -1.662  1.00 28.72           C  
ATOM   2753  CB  ALA A 177      -7.190  -8.105  -3.299  1.00 28.72           C  
ATOM   2754  HB1 ALA A 177      -6.349  -8.131  -2.606  1.00 28.72           H  
ATOM   2755  HB2 ALA A 177      -7.023  -7.323  -4.039  1.00 28.72           H  
ATOM   2756  HB3 ALA A 177      -7.256  -9.066  -3.810  1.00 28.72           H  
ATOM   2757  O   ALA A 177      -8.345  -5.444  -2.163  1.00 28.72           O  
ATOM   2758  N   PHE A 178      -8.331  -6.796  -0.350  1.00 33.14           N  
ATOM   2759  H   PHE A 178      -8.369  -7.753  -0.030  1.00 33.14           H  
ATOM   2760  CA  PHE A 178      -7.984  -5.799   0.658  1.00 33.14           C  
ATOM   2761  HA  PHE A 178      -8.302  -4.812   0.322  1.00 33.14           H  
ATOM   2762  C   PHE A 178      -6.473  -5.788   0.874  1.00 33.14           C  
ATOM   2763  CB  PHE A 178      -8.692  -6.121   1.982  1.00 33.14           C  
ATOM   2764  HB2 PHE A 178      -8.407  -5.376   2.724  1.00 33.14           H  
ATOM   2765  HB3 PHE A 178      -8.353  -7.090   2.347  1.00 33.14           H  
ATOM   2766  O   PHE A 178      -5.836  -6.843   0.860  1.00 33.14           O  
ATOM   2767  CG  PHE A 178     -10.197  -6.138   1.864  1.00 33.14           C  
ATOM   2768  CD1 PHE A 178     -10.928  -4.955   2.065  1.00 33.14           C  
ATOM   2769  HD1 PHE A 178     -10.425  -4.044   2.352  1.00 33.14           H  
ATOM   2770  CD2 PHE A 178     -10.862  -7.323   1.500  1.00 33.14           C  
ATOM   2771  HD2 PHE A 178     -10.306  -8.238   1.359  1.00 33.14           H  
ATOM   2772  CE1 PHE A 178     -12.320  -4.962   1.893  1.00 33.14           C  
ATOM   2773  HE1 PHE A 178     -12.880  -4.054   2.062  1.00 33.14           H  
ATOM   2774  CE2 PHE A 178     -12.250  -7.316   1.303  1.00 33.14           C  
ATOM   2775  HE2 PHE A 178     -12.749  -8.224   0.997  1.00 33.14           H  
ATOM   2776  CZ  PHE A 178     -12.985  -6.137   1.502  1.00 33.14           C  
ATOM   2777  HZ  PHE A 178     -14.055  -6.140   1.359  1.00 33.14           H  
ATOM   2778  N   LYS A 179      -5.903  -4.608   1.118  1.00 34.50           N  
ATOM   2779  H   LYS A 179      -6.458  -3.768   1.042  1.00 34.50           H  
ATOM   2780  CA  LYS A 179      -4.527  -4.462   1.598  1.00 34.50           C  
ATOM   2781  HA  LYS A 179      -4.124  -5.431   1.892  1.00 34.50           H  
ATOM   2782  C   LYS A 179      -4.536  -3.576   2.842  1.00 34.50           C  
ATOM   2783  CB  LYS A 179      -3.636  -3.890   0.477  1.00 34.50           C  
ATOM   2784  HB2 LYS A 179      -2.648  -3.693   0.894  1.00 34.50           H  
ATOM   2785  HB3 LYS A 179      -4.054  -2.945   0.130  1.00 34.50           H  
ATOM   2786  O   LYS A 179      -4.787  -2.376   2.730  1.00 34.50           O  
ATOM   2787  CG  LYS A 179      -3.490  -4.854  -0.715  1.00 34.50           C  
ATOM   2788  HG2 LYS A 179      -4.463  -5.014  -1.180  1.00 34.50           H  
ATOM   2789  HG3 LYS A 179      -3.111  -5.810  -0.354  1.00 34.50           H  
ATOM   2790  CD  LYS A 179      -2.523  -4.294  -1.767  1.00 34.50           C  
ATOM   2791  HD2 LYS A 179      -1.557  -4.112  -1.297  1.00 34.50           H  
ATOM   2792  HD3 LYS A 179      -2.917  -3.349  -2.143  1.00 34.50           H  
ATOM   2793  CE  LYS A 179      -2.356  -5.290  -2.922  1.00 34.50           C  
ATOM   2794  HE2 LYS A 179      -2.002  -6.235  -2.512  1.00 34.50           H  
ATOM   2795  HE3 LYS A 179      -3.332  -5.469  -3.372  1.00 34.50           H  
ATOM   2796  NZ  LYS A 179      -1.399  -4.783  -3.939  1.00 34.50           N  
ATOM   2797  HZ1 LYS A 179      -1.296  -5.447  -4.693  1.00 34.50           H  
ATOM   2798  HZ2 LYS A 179      -1.719  -3.903  -4.319  1.00 34.50           H  
ATOM   2799  HZ3 LYS A 179      -0.492  -4.632  -3.521  1.00 34.50           H  
ATOM   2800  N   SER A 180      -4.264  -4.153   4.015  1.00 32.25           N  
ATOM   2801  H   SER A 180      -4.069  -5.143   4.037  1.00 32.25           H  
ATOM   2802  CA  SER A 180      -3.761  -3.346   5.135  1.00 32.25           C  
ATOM   2803  HA  SER A 180      -4.389  -2.463   5.255  1.00 32.25           H  
ATOM   2804  C   SER A 180      -2.348  -2.893   4.777  1.00 32.25           C  
ATOM   2805  CB  SER A 180      -3.768  -4.092   6.478  1.00 32.25           C  
ATOM   2806  HB2 SER A 180      -3.137  -4.979   6.424  1.00 32.25           H  
ATOM   2807  HB3 SER A 180      -4.787  -4.380   6.735  1.00 32.25           H  
ATOM   2808  O   SER A 180      -1.563  -3.682   4.243  1.00 32.25           O  
ATOM   2809  OG  SER A 180      -3.266  -3.209   7.459  1.00 32.25           O  
ATOM   2810  HG  SER A 180      -3.478  -3.536   8.337  1.00 32.25           H  
ATOM   2811  N   ILE A 181      -2.052  -1.614   4.997  1.00 34.40           N  
ATOM   2812  H   ILE A 181      -2.747  -1.045   5.460  1.00 34.40           H  
ATOM   2813  CA  ILE A 181      -0.729  -1.037   4.718  1.00 34.40           C  
ATOM   2814  HA  ILE A 181      -0.268  -1.592   3.901  1.00 34.40           H  
ATOM   2815  C   ILE A 181       0.194  -1.207   5.936  1.00 34.40           C  
ATOM   2816  CB  ILE A 181      -0.855   0.441   4.264  1.00 34.40           C  
ATOM   2817  HB  ILE A 181      -1.226   1.028   5.104  1.00 34.40           H  
ATOM   2818  O   ILE A 181       1.410  -1.256   5.780  1.00 34.40           O  
ATOM   2819  CG1 ILE A 181      -1.862   0.587   3.095  1.00 34.40           C  
ATOM   2820 HG12 ILE A 181      -2.840   0.233   3.419  1.00 34.40           H  
ATOM   2821 HG13 ILE A 181      -1.543  -0.026   2.252  1.00 34.40           H  
ATOM   2822  CG2 ILE A 181       0.522   1.002   3.849  1.00 34.40           C  
ATOM   2823 HG21 ILE A 181       1.204   1.010   4.699  1.00 34.40           H  
ATOM   2824 HG22 ILE A 181       0.449   2.032   3.500  1.00 34.40           H  
ATOM   2825 HG23 ILE A 181       0.954   0.390   3.057  1.00 34.40           H  
ATOM   2826  CD1 ILE A 181      -2.045   2.036   2.624  1.00 34.40           C  
ATOM   2827 HD11 ILE A 181      -3.105   2.243   2.482  1.00 34.40           H  
ATOM   2828 HD12 ILE A 181      -1.503   2.199   1.692  1.00 34.40           H  
ATOM   2829 HD13 ILE A 181      -1.679   2.737   3.374  1.00 34.40           H  
ATOM   2830  N   ILE A 182      -0.375  -1.319   7.145  1.00 33.13           N  
ATOM   2831  H   ILE A 182      -1.381  -1.392   7.193  1.00 33.13           H  
ATOM   2832  CA  ILE A 182       0.360  -1.362   8.416  1.00 33.13           C  
ATOM   2833  HA  ILE A 182       1.382  -1.692   8.227  1.00 33.13           H  
ATOM   2834  C   ILE A 182      -0.299  -2.400   9.339  1.00 33.13           C  
ATOM   2835  CB  ILE A 182       0.428   0.045   9.077  1.00 33.13           C  
ATOM   2836  HB  ILE A 182      -0.580   0.332   9.376  1.00 33.13           H  
ATOM   2837  O   ILE A 182      -1.066  -2.050  10.231  1.00 33.13           O  
ATOM   2838  CG1 ILE A 182       0.966   1.142   8.123  1.00 33.13           C  
ATOM   2839 HG12 ILE A 182       2.005   0.931   7.870  1.00 33.13           H  
ATOM   2840 HG13 ILE A 182       0.387   1.141   7.200  1.00 33.13           H  
ATOM   2841  CG2 ILE A 182       1.320  -0.015  10.336  1.00 33.13           C  
ATOM   2842 HG21 ILE A 182       0.980  -0.789  11.024  1.00 33.13           H  
ATOM   2843 HG22 ILE A 182       1.282   0.929  10.878  1.00 33.13           H  
ATOM   2844 HG23 ILE A 182       2.351  -0.228  10.053  1.00 33.13           H  
ATOM   2845  CD1 ILE A 182       0.860   2.570   8.675  1.00 33.13           C  
ATOM   2846 HD11 ILE A 182       1.491   2.701   9.554  1.00 33.13           H  
ATOM   2847 HD12 ILE A 182      -0.175   2.789   8.939  1.00 33.13           H  
ATOM   2848 HD13 ILE A 182       1.185   3.275   7.909  1.00 33.13           H  
ATOM   2849  N   SER A 183       0.014  -3.681   9.137  1.00 36.76           N  
ATOM   2850  H   SER A 183       0.637  -3.925   8.380  1.00 36.76           H  
ATOM   2851  CA  SER A 183      -0.476  -4.769   9.992  1.00 36.76           C  
ATOM   2852  HA  SER A 183      -1.541  -4.624  10.173  1.00 36.76           H  
ATOM   2853  C   SER A 183       0.242  -4.785  11.347  1.00 36.76           C  
ATOM   2854  CB  SER A 183      -0.314  -6.115   9.275  1.00 36.76           C  
ATOM   2855  HB2 SER A 183      -0.650  -6.914   9.936  1.00 36.76           H  
ATOM   2856  HB3 SER A 183      -0.927  -6.123   8.374  1.00 36.76           H  
ATOM   2857  O   SER A 183       1.425  -5.129  11.410  1.00 36.76           O  
ATOM   2858  OG  SER A 183       1.047  -6.320   8.928  1.00 36.76           O  
ATOM   2859  HG  SER A 183       1.556  -6.088   9.708  1.00 36.76           H  
ATOM   2860  N   SER A 184      -0.465  -4.454  12.430  1.00 39.48           N  
ATOM   2861  H   SER A 184      -1.429  -4.179  12.304  1.00 39.48           H  
ATOM   2862  CA  SER A 184       0.007  -4.652  13.810  1.00 39.48           C  
ATOM   2863  HA  SER A 184       1.083  -4.822  13.793  1.00 39.48           H  
ATOM   2864  C   SER A 184      -0.636  -5.888  14.446  1.00 39.48           C  
ATOM   2865  CB  SER A 184      -0.228  -3.394  14.657  1.00 39.48           C  
ATOM   2866  HB2 SER A 184       0.096  -2.515  14.100  1.00 39.48           H  
ATOM   2867  HB3 SER A 184       0.374  -3.467  15.563  1.00 39.48           H  
ATOM   2868  O   SER A 184      -1.601  -6.434  13.920  1.00 39.48           O  
ATOM   2869  OG  SER A 184      -1.585  -3.252  15.029  1.00 39.48           O  
ATOM   2870  HG  SER A 184      -1.647  -2.550  15.681  1.00 39.48           H  
ATOM   2871  N   SER A 185      -0.149  -6.324  15.611  1.00 43.54           N  
ATOM   2872  H   SER A 185       0.606  -5.824  16.058  1.00 43.54           H  
ATOM   2873  CA  SER A 185      -0.780  -7.399  16.398  1.00 43.54           C  
ATOM   2874  HA  SER A 185      -0.775  -8.317  15.810  1.00 43.54           H  
ATOM   2875  C   SER A 185      -2.245  -7.119  16.770  1.00 43.54           C  
ATOM   2876  CB  SER A 185       0.025  -7.640  17.681  1.00 43.54           C  
ATOM   2877  HB2 SER A 185      -0.555  -8.253  18.371  1.00 43.54           H  
ATOM   2878  HB3 SER A 185       0.948  -8.164  17.433  1.00 43.54           H  
ATOM   2879  O   SER A 185      -2.992  -8.066  16.985  1.00 43.54           O  
ATOM   2880  OG  SER A 185       0.351  -6.402  18.287  1.00 43.54           O  
ATOM   2881  HG  SER A 185       0.578  -6.544  19.209  1.00 43.54           H  
ATOM   2882  N   ALA A 186      -2.672  -5.852  16.787  1.00 43.85           N  
ATOM   2883  H   ALA A 186      -2.005  -5.124  16.575  1.00 43.85           H  
ATOM   2884  CA  ALA A 186      -4.068  -5.453  16.986  1.00 43.85           C  
ATOM   2885  HA  ALA A 186      -4.499  -6.085  17.762  1.00 43.85           H  
ATOM   2886  C   ALA A 186      -4.951  -5.633  15.729  1.00 43.85           C  
ATOM   2887  CB  ALA A 186      -4.085  -4.006  17.495  1.00 43.85           C  
ATOM   2888  HB1 ALA A 186      -3.719  -3.332  16.720  1.00 43.85           H  
ATOM   2889  HB2 ALA A 186      -5.108  -3.727  17.749  1.00 43.85           H  
ATOM   2890  HB3 ALA A 186      -3.468  -3.916  18.389  1.00 43.85           H  
ATOM   2891  O   ALA A 186      -6.160  -5.443  15.802  1.00 43.85           O  
ATOM   2892  N   GLU A 187      -4.368  -5.997  14.581  1.00 45.27           N  
ATOM   2893  H   GLU A 187      -3.363  -6.101  14.561  1.00 45.27           H  
ATOM   2894  CA  GLU A 187      -5.088  -6.392  13.359  1.00 45.27           C  
ATOM   2895  HA  GLU A 187      -6.095  -5.976  13.401  1.00 45.27           H  
ATOM   2896  C   GLU A 187      -5.305  -7.921  13.285  1.00 45.27           C  
ATOM   2897  CB  GLU A 187      -4.405  -5.781  12.107  1.00 45.27           C  
ATOM   2898  HB2 GLU A 187      -4.976  -6.057  11.220  1.00 45.27           H  
ATOM   2899  HB3 GLU A 187      -3.397  -6.179  11.996  1.00 45.27           H  
ATOM   2900  O   GLU A 187      -5.844  -8.435  12.311  1.00 45.27           O  
ATOM   2901  CG  GLU A 187      -4.344  -4.240  12.210  1.00 45.27           C  
ATOM   2902  HG2 GLU A 187      -3.579  -3.974  12.939  1.00 45.27           H  
ATOM   2903  HG3 GLU A 187      -5.300  -3.889  12.597  1.00 45.27           H  
ATOM   2904  CD  GLU A 187      -4.059  -3.458  10.912  1.00 45.27           C  
ATOM   2905  OE1 GLU A 187      -4.057  -2.202  11.019  1.00 45.27           O  
ATOM   2906  OE2 GLU A 187      -3.857  -4.071   9.833  1.00 45.27           O  
ATOM   2907  N   VAL A 188      -4.931  -8.677  14.327  1.00 44.84           N  
ATOM   2908  H   VAL A 188      -4.541  -8.216  15.137  1.00 44.84           H  
ATOM   2909  CA  VAL A 188      -5.296 -10.097  14.455  1.00 44.84           C  
ATOM   2910  HA  VAL A 188      -5.123 -10.585  13.496  1.00 44.84           H  
ATOM   2911  C   VAL A 188      -6.781 -10.218  14.783  1.00 44.84           C  
ATOM   2912  CB  VAL A 188      -4.436 -10.809  15.514  1.00 44.84           C  
ATOM   2913  HB  VAL A 188      -4.488 -10.260  16.454  1.00 44.84           H  
ATOM   2914  O   VAL A 188      -7.255  -9.675  15.779  1.00 44.84           O  
ATOM   2915  CG1 VAL A 188      -4.862 -12.260  15.785  1.00 44.84           C  
ATOM   2916 HG11 VAL A 188      -4.829 -12.844  14.865  1.00 44.84           H  
ATOM   2917 HG12 VAL A 188      -4.194 -12.703  16.524  1.00 44.84           H  
ATOM   2918 HG13 VAL A 188      -5.872 -12.282  16.194  1.00 44.84           H  
ATOM   2919  CG2 VAL A 188      -2.982 -10.849  15.037  1.00 44.84           C  
ATOM   2920 HG21 VAL A 188      -2.377 -11.396  15.760  1.00 44.84           H  
ATOM   2921 HG22 VAL A 188      -2.600  -9.830  14.967  1.00 44.84           H  
ATOM   2922 HG23 VAL A 188      -2.921 -11.333  14.063  1.00 44.84           H  
ATOM   2923  N   GLY A 189      -7.523 -10.962  13.965  1.00 44.85           N  
ATOM   2924  H   GLY A 189      -7.078 -11.402  13.172  1.00 44.85           H  
ATOM   2925  CA  GLY A 189      -8.962 -11.130  14.145  1.00 44.85           C  
ATOM   2926  HA2 GLY A 189      -9.137 -11.839  14.954  1.00 44.85           H  
ATOM   2927  HA3 GLY A 189      -9.399 -10.174  14.433  1.00 44.85           H  
ATOM   2928  C   GLY A 189      -9.681 -11.623  12.894  1.00 44.85           C  
ATOM   2929  O   GLY A 189      -9.071 -11.897  11.859  1.00 44.85           O  
ATOM   2930  N   SER A 190     -11.006 -11.741  12.999  1.00 42.49           N  
ATOM   2931  H   SER A 190     -11.441 -11.467  13.868  1.00 42.49           H  
ATOM   2932  CA  SER A 190     -11.868 -12.056  11.857  1.00 42.49           C  
ATOM   2933  HA  SER A 190     -11.329 -12.731  11.192  1.00 42.49           H  
ATOM   2934  C   SER A 190     -12.222 -10.795  11.063  1.00 42.49           C  
ATOM   2935  CB  SER A 190     -13.134 -12.788  12.305  1.00 42.49           C  
ATOM   2936  HB2 SER A 190     -12.867 -13.602  12.978  1.00 42.49           H  
ATOM   2937  HB3 SER A 190     -13.801 -12.094  12.818  1.00 42.49           H  
ATOM   2938  O   SER A 190     -12.548  -9.753  11.637  1.00 42.49           O  
ATOM   2939  OG  SER A 190     -13.772 -13.322  11.163  1.00 42.49           O  
ATOM   2940  HG  SER A 190     -14.643 -13.649  11.398  1.00 42.49           H  
ATOM   2941  N   TYR A 191     -12.186 -10.913   9.740  1.00 44.56           N  
ATOM   2942  H   TYR A 191     -11.859 -11.793   9.368  1.00 44.56           H  
ATOM   2943  CA  TYR A 191     -12.557  -9.898   8.762  1.00 44.56           C  
ATOM   2944  HA  TYR A 191     -12.940  -9.010   9.265  1.00 44.56           H  
ATOM   2945  C   TYR A 191     -13.636 -10.457   7.841  1.00 44.56           C  
ATOM   2946  CB  TYR A 191     -11.335  -9.504   7.917  1.00 44.56           C  
ATOM   2947  HB2 TYR A 191     -11.680  -8.914   7.068  1.00 44.56           H  
ATOM   2948  HB3 TYR A 191     -10.866 -10.400   7.512  1.00 44.56           H  
ATOM   2949  O   TYR A 191     -13.362 -11.339   7.029  1.00 44.56           O  
ATOM   2950  CG  TYR A 191     -10.289  -8.704   8.655  1.00 44.56           C  
ATOM   2951  CD1 TYR A 191     -10.270  -7.302   8.528  1.00 44.56           C  
ATOM   2952  HD1 TYR A 191     -10.998  -6.806   7.903  1.00 44.56           H  
ATOM   2953  CD2 TYR A 191      -9.348  -9.359   9.470  1.00 44.56           C  
ATOM   2954  HD2 TYR A 191      -9.367 -10.434   9.575  1.00 44.56           H  
ATOM   2955  CE1 TYR A 191      -9.307  -6.547   9.221  1.00 44.56           C  
ATOM   2956  HE1 TYR A 191      -9.284  -5.471   9.132  1.00 44.56           H  
ATOM   2957  CE2 TYR A 191      -8.403  -8.603  10.183  1.00 44.56           C  
ATOM   2958  HE2 TYR A 191      -7.698  -9.084  10.845  1.00 44.56           H  
ATOM   2959  OH  TYR A 191      -7.458  -6.469  10.731  1.00 44.56           O  
ATOM   2960  HH  TYR A 191      -7.508  -5.524  10.569  1.00 44.56           H  
ATOM   2961  CZ  TYR A 191      -8.376  -7.199  10.055  1.00 44.56           C  
ATOM   2962  N   THR A 192     -14.842  -9.901   7.902  1.00 40.99           N  
ATOM   2963  H   THR A 192     -15.049  -9.250   8.646  1.00 40.99           H  
ATOM   2964  CA  THR A 192     -15.915 -10.238   6.960  1.00 40.99           C  
ATOM   2965  HA  THR A 192     -15.769 -11.252   6.590  1.00 40.99           H  
ATOM   2966  C   THR A 192     -15.886  -9.277   5.774  1.00 40.99           C  
ATOM   2967  CB  THR A 192     -17.284 -10.219   7.651  1.00 40.99           C  
ATOM   2968  HB  THR A 192     -17.506  -9.203   7.977  1.00 40.99           H  
ATOM   2969  O   THR A 192     -16.186  -8.090   5.905  1.00 40.99           O  
ATOM   2970  CG2 THR A 192     -18.408 -10.699   6.733  1.00 40.99           C  
ATOM   2971 HG21 THR A 192     -18.175 -11.688   6.338  1.00 40.99           H  
ATOM   2972 HG22 THR A 192     -19.338 -10.754   7.299  1.00 40.99           H  
ATOM   2973 HG23 THR A 192     -18.539 -10.003   5.904  1.00 40.99           H  
ATOM   2974  OG1 THR A 192     -17.267 -11.056   8.782  1.00 40.99           O  
ATOM   2975  HG1 THR A 192     -17.179 -11.958   8.466  1.00 40.99           H  
ATOM   2976  N   CYS A 193     -15.562  -9.781   4.585  1.00 41.38           N  
ATOM   2977  H   CYS A 193     -15.314 -10.759   4.532  1.00 41.38           H  
ATOM   2978  CA  CYS A 193     -15.869  -9.084   3.342  1.00 41.38           C  
ATOM   2979  HA  CYS A 193     -15.618  -8.029   3.451  1.00 41.38           H  
ATOM   2980  C   CYS A 193     -17.368  -9.212   3.052  1.00 41.38           C  
ATOM   2981  CB  CYS A 193     -15.032  -9.667   2.201  1.00 41.38           C  
ATOM   2982  HB2 CYS A 193     -13.973  -9.569   2.441  1.00 41.38           H  
ATOM   2983  HB3 CYS A 193     -15.277 -10.724   2.096  1.00 41.38           H  
ATOM   2984  O   CYS A 193     -17.908 -10.319   3.046  1.00 41.38           O  
ATOM   2985  SG  CYS A 193     -15.428  -8.790   0.656  1.00 41.38           S  
ATOM   2986  HG  CYS A 193     -14.753  -9.587  -0.178  1.00 41.38           H  
ATOM   2987  N   VAL A 194     -18.022  -8.087   2.765  1.00 40.47           N  
ATOM   2988  H   VAL A 194     -17.501  -7.222   2.753  1.00 40.47           H  
ATOM   2989  CA  VAL A 194     -19.418  -8.037   2.322  1.00 40.47           C  
ATOM   2990  HA  VAL A 194     -19.820  -9.049   2.279  1.00 40.47           H  
ATOM   2991  C   VAL A 194     -19.454  -7.449   0.912  1.00 40.47           C  
ATOM   2992  CB  VAL A 194     -20.295  -7.227   3.300  1.00 40.47           C  
ATOM   2993  HB  VAL A 194     -20.003  -6.178   3.251  1.00 40.47           H  
ATOM   2994  O   VAL A 194     -18.985  -6.334   0.681  1.00 40.47           O  
ATOM   2995  CG1 VAL A 194     -21.777  -7.336   2.919  1.00 40.47           C  
ATOM   2996 HG11 VAL A 194     -21.940  -6.929   1.921  1.00 40.47           H  
ATOM   2997 HG12 VAL A 194     -22.384  -6.768   3.625  1.00 40.47           H  
ATOM   2998 HG13 VAL A 194     -22.091  -8.380   2.937  1.00 40.47           H  
ATOM   2999  CG2 VAL A 194     -20.127  -7.653   4.765  1.00 40.47           C  
ATOM   3000 HG21 VAL A 194     -20.828  -7.108   5.398  1.00 40.47           H  
ATOM   3001 HG22 VAL A 194     -20.307  -8.723   4.869  1.00 40.47           H  
ATOM   3002 HG23 VAL A 194     -19.116  -7.435   5.108  1.00 40.47           H  
ATOM   3003  N   ALA A 195     -20.026  -8.186  -0.036  1.00 37.54           N  
ATOM   3004  H   ALA A 195     -20.369  -9.103   0.214  1.00 37.54           H  
ATOM   3005  CA  ALA A 195     -20.248  -7.735  -1.405  1.00 37.54           C  
ATOM   3006  HA  ALA A 195     -19.921  -6.701  -1.515  1.00 37.54           H  
ATOM   3007  C   ALA A 195     -21.751  -7.790  -1.708  1.00 37.54           C  
ATOM   3008  CB  ALA A 195     -19.393  -8.582  -2.356  1.00 37.54           C  
ATOM   3009  HB1 ALA A 195     -19.640  -9.638  -2.243  1.00 37.54           H  
ATOM   3010  HB2 ALA A 195     -18.337  -8.437  -2.126  1.00 37.54           H  
ATOM   3011  HB3 ALA A 195     -19.578  -8.279  -3.387  1.00 37.54           H  
ATOM   3012  O   ALA A 195     -22.317  -8.858  -1.920  1.00 37.54           O  
ATOM   3013  N   SER A 196     -22.412  -6.630  -1.692  1.00 35.13           N  
ATOM   3014  H   SER A 196     -21.901  -5.783  -1.491  1.00 35.13           H  
ATOM   3015  CA  SER A 196     -23.854  -6.510  -1.939  1.00 35.13           C  
ATOM   3016  HA  SER A 196     -24.329  -7.485  -1.830  1.00 35.13           H  
ATOM   3017  C   SER A 196     -24.141  -6.002  -3.351  1.00 35.13           C  
ATOM   3018  CB  SER A 196     -24.498  -5.583  -0.904  1.00 35.13           C  
ATOM   3019  HB2 SER A 196     -25.578  -5.593  -1.047  1.00 35.13           H  
ATOM   3020  HB3 SER A 196     -24.272  -5.938   0.101  1.00 35.13           H  
ATOM   3021  O   SER A 196     -23.731  -4.887  -3.687  1.00 35.13           O  
ATOM   3022  OG  SER A 196     -24.011  -4.259  -1.078  1.00 35.13           O  
ATOM   3023  HG  SER A 196     -23.885  -4.162  -2.024  1.00 35.13           H  
ATOM   3024  N   GLN A 197     -24.906  -6.767  -4.118  1.00 35.19           N  
ATOM   3025  H   GLN A 197     -25.261  -7.629  -3.730  1.00 35.19           H  
ATOM   3026  CA  GLN A 197     -25.470  -6.383  -5.410  1.00 35.19           C  
ATOM   3027  HA  GLN A 197     -25.102  -5.400  -5.704  1.00 35.19           H  
ATOM   3028  C   GLN A 197     -27.006  -6.267  -5.293  1.00 35.19           C  
ATOM   3029  CB  GLN A 197     -24.993  -7.398  -6.459  1.00 35.19           C  
ATOM   3030  HB2 GLN A 197     -25.159  -8.406  -6.078  1.00 35.19           H  
ATOM   3031  HB3 GLN A 197     -25.560  -7.261  -7.380  1.00 35.19           H  
ATOM   3032  O   GLN A 197     -27.559  -6.343  -4.195  1.00 35.19           O  
ATOM   3033  CG  GLN A 197     -23.503  -7.250  -6.792  1.00 35.19           C  
ATOM   3034  HG2 GLN A 197     -22.904  -7.520  -5.922  1.00 35.19           H  
ATOM   3035  HG3 GLN A 197     -23.290  -6.213  -7.050  1.00 35.19           H  
ATOM   3036  CD  GLN A 197     -23.112  -8.126  -7.977  1.00 35.19           C  
ATOM   3037  NE2 GLN A 197     -22.487  -9.262  -7.761  1.00 35.19           N  
ATOM   3038 HE21 GLN A 197     -22.417  -9.851  -8.579  1.00 35.19           H  
ATOM   3039 HE22 GLN A 197     -22.452  -9.643  -6.827  1.00 35.19           H  
ATOM   3040  OE1 GLN A 197     -23.337  -7.789  -9.125  1.00 35.19           O  
ATOM   3041  N   SER A 198     -27.711  -5.999  -6.396  1.00 32.21           N  
ATOM   3042  H   SER A 198     -27.239  -5.991  -7.289  1.00 32.21           H  
ATOM   3043  CA  SER A 198     -29.184  -5.888  -6.405  1.00 32.21           C  
ATOM   3044  HA  SER A 198     -29.502  -5.318  -5.532  1.00 32.21           H  
ATOM   3045  C   SER A 198     -29.911  -7.235  -6.329  1.00 32.21           C  
ATOM   3046  CB  SER A 198     -29.646  -5.135  -7.657  1.00 32.21           C  
ATOM   3047  HB2 SER A 198     -29.409  -4.078  -7.532  1.00 32.21           H  
ATOM   3048  HB3 SER A 198     -30.725  -5.234  -7.771  1.00 32.21           H  
ATOM   3049  O   SER A 198     -31.092  -7.269  -6.002  1.00 32.21           O  
ATOM   3050  OG  SER A 198     -28.990  -5.605  -8.823  1.00 32.21           O  
ATOM   3051  HG  SER A 198     -29.235  -6.522  -8.967  1.00 32.21           H  
ATOM   3052  N   ASP A 199     -29.214  -8.317  -6.659  1.00 31.07           N  
ATOM   3053  H   ASP A 199     -28.236  -8.215  -6.888  1.00 31.07           H  
ATOM   3054  CA  ASP A 199     -29.669  -9.710  -6.705  1.00 31.07           C  
ATOM   3055  HA  ASP A 199     -30.755  -9.733  -6.793  1.00 31.07           H  
ATOM   3056  C   ASP A 199     -29.309 -10.512  -5.440  1.00 31.07           C  
ATOM   3057  CB  ASP A 199     -29.072 -10.365  -7.969  1.00 31.07           C  
ATOM   3058  HB2 ASP A 199     -29.478  -9.853  -8.842  1.00 31.07           H  
ATOM   3059  HB3 ASP A 199     -29.402 -11.402  -8.014  1.00 31.07           H  
ATOM   3060  O   ASP A 199     -29.882 -11.573  -5.201  1.00 31.07           O  
ATOM   3061  CG  ASP A 199     -27.535 -10.323  -8.059  1.00 31.07           C  
ATOM   3062  OD1 ASP A 199     -26.915  -9.527  -7.313  1.00 31.07           O  
ATOM   3063  OD2 ASP A 199     -26.985 -11.024  -8.931  1.00 31.07           O  
ATOM   3064  N   GLY A 200     -28.401 -10.011  -4.596  1.00 29.52           N  
ATOM   3065  H   GLY A 200     -27.896  -9.182  -4.875  1.00 29.52           H  
ATOM   3066  CA  GLY A 200     -28.044 -10.669  -3.342  1.00 29.52           C  
ATOM   3067  HA2 GLY A 200     -27.776 -11.703  -3.556  1.00 29.52           H  
ATOM   3068  HA3 GLY A 200     -28.919 -10.680  -2.693  1.00 29.52           H  
ATOM   3069  C   GLY A 200     -26.884 -10.022  -2.588  1.00 29.52           C  
ATOM   3070  O   GLY A 200     -26.294  -9.023  -3.004  1.00 29.52           O  
ATOM   3071  N   THR A 201     -26.544 -10.613  -1.443  1.00 37.01           N  
ATOM   3072  H   THR A 201     -27.031 -11.458  -1.182  1.00 37.01           H  
ATOM   3073  CA  THR A 201     -25.347 -10.263  -0.665  1.00 37.01           C  
ATOM   3074  HA  THR A 201     -24.774  -9.500  -1.192  1.00 37.01           H  
ATOM   3075  C   THR A 201     -24.459 -11.489  -0.532  1.00 37.01           C  
ATOM   3076  CB  THR A 201     -25.715  -9.693   0.712  1.00 37.01           C  
ATOM   3077  HB  THR A 201     -26.311 -10.419   1.266  1.00 37.01           H  
ATOM   3078  O   THR A 201     -24.880 -12.500   0.022  1.00 37.01           O  
ATOM   3079  CG2 THR A 201     -24.491  -9.300   1.539  1.00 37.01           C  
ATOM   3080 HG21 THR A 201     -23.921 -10.189   1.809  1.00 37.01           H  
ATOM   3081 HG22 THR A 201     -24.816  -8.808   2.456  1.00 37.01           H  
ATOM   3082 HG23 THR A 201     -23.857  -8.623   0.967  1.00 37.01           H  
ATOM   3083  OG1 THR A 201     -26.466  -8.513   0.533  1.00 37.01           O  
ATOM   3084  HG1 THR A 201     -27.209  -8.742  -0.031  1.00 37.01           H  
ATOM   3085  N   ALA A 202     -23.224 -11.386  -1.016  1.00 35.95           N  
ATOM   3086  H   ALA A 202     -22.948 -10.518  -1.453  1.00 35.95           H  
ATOM   3087  CA  ALA A 202     -22.175 -12.362  -0.774  1.00 35.95           C  
ATOM   3088  HA  ALA A 202     -22.631 -13.331  -0.570  1.00 35.95           H  
ATOM   3089  C   ALA A 202     -21.353 -11.955   0.457  1.00 35.95           C  
ATOM   3090  CB  ALA A 202     -21.325 -12.510  -2.040  1.00 35.95           C  
ATOM   3091  HB1 ALA A 202     -20.881 -11.551  -2.306  1.00 35.95           H  
ATOM   3092  HB2 ALA A 202     -20.534 -13.239  -1.868  1.00 35.95           H  
ATOM   3093  HB3 ALA A 202     -21.951 -12.854  -2.863  1.00 35.95           H  
ATOM   3094  O   ALA A 202     -21.047 -10.777   0.663  1.00 35.95           O  
ATOM   3095  N   LEU A 203     -20.982 -12.950   1.258  1.00 40.13           N  
ATOM   3096  H   LEU A 203     -21.239 -13.893   1.002  1.00 40.13           H  
ATOM   3097  CA  LEU A 203     -20.142 -12.814   2.444  1.00 40.13           C  
ATOM   3098  HA  LEU A 203     -19.818 -11.779   2.555  1.00 40.13           H  
ATOM   3099  C   LEU A 203     -18.894 -13.678   2.261  1.00 40.13           C  
ATOM   3100  CB  LEU A 203     -20.936 -13.230   3.698  1.00 40.13           C  
ATOM   3101  HB2 LEU A 203     -21.263 -14.261   3.567  1.00 40.13           H  
ATOM   3102  HB3 LEU A 203     -20.269 -13.206   4.560  1.00 40.13           H  
ATOM   3103  O   LEU A 203     -18.974 -14.776   1.707  1.00 40.13           O  
ATOM   3104  CG  LEU A 203     -22.168 -12.355   3.999  1.00 40.13           C  
ATOM   3105  HG  LEU A 203     -22.802 -12.288   3.115  1.00 40.13           H  
ATOM   3106  CD1 LEU A 203     -22.995 -12.967   5.127  1.00 40.13           C  
ATOM   3107 HD11 LEU A 203     -22.395 -13.047   6.033  1.00 40.13           H  
ATOM   3108 HD12 LEU A 203     -23.872 -12.351   5.324  1.00 40.13           H  
ATOM   3109 HD13 LEU A 203     -23.329 -13.963   4.836  1.00 40.13           H  
ATOM   3110  CD2 LEU A 203     -21.766 -10.946   4.426  1.00 40.13           C  
ATOM   3111 HD21 LEU A 203     -21.227 -10.464   3.610  1.00 40.13           H  
ATOM   3112 HD22 LEU A 203     -22.658 -10.362   4.654  1.00 40.13           H  
ATOM   3113 HD23 LEU A 203     -21.128 -10.996   5.308  1.00 40.13           H  
ATOM   3114  N   LYS A 204     -17.740 -13.191   2.717  1.00 40.33           N  
ATOM   3115  H   LYS A 204     -17.741 -12.259   3.107  1.00 40.33           H  
ATOM   3116  CA  LYS A 204     -16.506 -13.978   2.764  1.00 40.33           C  
ATOM   3117  HA  LYS A 204     -16.772 -15.030   2.874  1.00 40.33           H  
ATOM   3118  C   LYS A 204     -15.675 -13.589   3.975  1.00 40.33           C  
ATOM   3119  CB  LYS A 204     -15.729 -13.815   1.448  1.00 40.33           C  
ATOM   3120  HB2 LYS A 204     -16.370 -14.130   0.625  1.00 40.33           H  
ATOM   3121  HB3 LYS A 204     -15.462 -12.769   1.298  1.00 40.33           H  
ATOM   3122  O   LYS A 204     -15.099 -12.504   4.002  1.00 40.33           O  
ATOM   3123  CG  LYS A 204     -14.459 -14.676   1.454  1.00 40.33           C  
ATOM   3124  HG2 LYS A 204     -13.770 -14.316   2.219  1.00 40.33           H  
ATOM   3125  HG3 LYS A 204     -14.730 -15.707   1.683  1.00 40.33           H  
ATOM   3126  CD  LYS A 204     -13.756 -14.633   0.096  1.00 40.33           C  
ATOM   3127  HD2 LYS A 204     -14.447 -14.977  -0.672  1.00 40.33           H  
ATOM   3128  HD3 LYS A 204     -13.446 -13.611  -0.121  1.00 40.33           H  
ATOM   3129  CE  LYS A 204     -12.537 -15.557   0.157  1.00 40.33           C  
ATOM   3130  HE2 LYS A 204     -11.850 -15.177   0.913  1.00 40.33           H  
ATOM   3131  HE3 LYS A 204     -12.871 -16.542   0.484  1.00 40.33           H  
ATOM   3132  NZ  LYS A 204     -11.864 -15.657  -1.161  1.00 40.33           N  
ATOM   3133  HZ1 LYS A 204     -11.543 -14.748  -1.461  1.00 40.33           H  
ATOM   3134  HZ2 LYS A 204     -11.071 -16.280  -1.098  1.00 40.33           H  
ATOM   3135  HZ3 LYS A 204     -12.505 -16.023  -1.850  1.00 40.33           H  
ATOM   3136  N   ASP A 205     -15.580 -14.501   4.930  1.00 42.93           N  
ATOM   3137  H   ASP A 205     -16.140 -15.340   4.876  1.00 42.93           H  
ATOM   3138  CA  ASP A 205     -14.748 -14.324   6.112  1.00 42.93           C  
ATOM   3139  HA  ASP A 205     -14.795 -13.276   6.408  1.00 42.93           H  
ATOM   3140  C   ASP A 205     -13.276 -14.648   5.832  1.00 42.93           C  
ATOM   3141  CB  ASP A 205     -15.316 -15.134   7.282  1.00 42.93           C  
ATOM   3142  HB2 ASP A 205     -15.313 -16.193   7.024  1.00 42.93           H  
ATOM   3143  HB3 ASP A 205     -14.684 -14.990   8.158  1.00 42.93           H  
ATOM   3144  O   ASP A 205     -12.930 -15.488   4.993  1.00 42.93           O  
ATOM   3145  CG  ASP A 205     -16.736 -14.673   7.616  1.00 42.93           C  
ATOM   3146  OD1 ASP A 205     -16.922 -13.442   7.764  1.00 42.93           O  
ATOM   3147  OD2 ASP A 205     -17.629 -15.543   7.655  1.00 42.93           O  
ATOM   3148  N   HIS A 206     -12.398 -13.954   6.545  1.00 47.23           N  
ATOM   3149  H   HIS A 206     -12.754 -13.203   7.120  1.00 47.23           H  
ATOM   3150  CA  HIS A 206     -10.958 -14.141   6.523  1.00 47.23           C  
ATOM   3151  HA  HIS A 206     -10.732 -15.165   6.227  1.00 47.23           H  
ATOM   3152  C   HIS A 206     -10.403 -13.898   7.927  1.00 47.23           C  
ATOM   3153  CB  HIS A 206     -10.349 -13.174   5.500  1.00 47.23           C  
ATOM   3154  HB2 HIS A 206     -10.578 -12.149   5.793  1.00 47.23           H  
ATOM   3155  HB3 HIS A 206     -10.804 -13.355   4.527  1.00 47.23           H  
ATOM   3156  O   HIS A 206     -10.622 -12.840   8.505  1.00 47.23           O  
ATOM   3157  CG  HIS A 206      -8.858 -13.327   5.363  1.00 47.23           C  
ATOM   3158  CD2 HIS A 206      -7.910 -12.383   5.651  1.00 47.23           C  
ATOM   3159  HD2 HIS A 206      -8.097 -11.385   6.018  1.00 47.23           H  
ATOM   3160  ND1 HIS A 206      -8.193 -14.465   4.964  1.00 47.23           N  
ATOM   3161  HD1 HIS A 206      -8.610 -15.364   4.771  1.00 47.23           H  
ATOM   3162  CE1 HIS A 206      -6.873 -14.213   5.018  1.00 47.23           C  
ATOM   3163  HE1 HIS A 206      -6.090 -14.929   4.817  1.00 47.23           H  
ATOM   3164  NE2 HIS A 206      -6.656 -12.946   5.397  1.00 47.23           N  
ATOM   3165  N   ILE A 207      -9.682 -14.869   8.481  1.00 46.87           N  
ATOM   3166  H   ILE A 207      -9.490 -15.708   7.953  1.00 46.87           H  
ATOM   3167  CA  ILE A 207      -9.040 -14.734   9.791  1.00 46.87           C  
ATOM   3168  HA  ILE A 207      -9.530 -13.946  10.364  1.00 46.87           H  
ATOM   3169  C   ILE A 207      -7.592 -14.312   9.554  1.00 46.87           C  
ATOM   3170  CB  ILE A 207      -9.166 -16.041  10.606  1.00 46.87           C  
ATOM   3171  HB  ILE A 207      -8.683 -16.845  10.052  1.00 46.87           H  
ATOM   3172  O   ILE A 207      -6.834 -15.069   8.950  1.00 46.87           O  
ATOM   3173  CG1 ILE A 207     -10.658 -16.408  10.811  1.00 46.87           C  
ATOM   3174 HG12 ILE A 207     -11.162 -16.447   9.846  1.00 46.87           H  
ATOM   3175 HG13 ILE A 207     -11.143 -15.636  11.408  1.00 46.87           H  
ATOM   3176  CG2 ILE A 207      -8.452 -15.885  11.963  1.00 46.87           C  
ATOM   3177 HG21 ILE A 207      -8.493 -16.816  12.527  1.00 46.87           H  
ATOM   3178 HG22 ILE A 207      -8.920 -15.090  12.544  1.00 46.87           H  
ATOM   3179 HG23 ILE A 207      -7.400 -15.640  11.816  1.00 46.87           H  
ATOM   3180  CD1 ILE A 207     -10.885 -17.771  11.478  1.00 46.87           C  
ATOM   3181 HD11 ILE A 207     -11.950 -18.003  11.467  1.00 46.87           H  
ATOM   3182 HD12 ILE A 207     -10.549 -17.751  12.515  1.00 46.87           H  
ATOM   3183 HD13 ILE A 207     -10.348 -18.547  10.933  1.00 46.87           H  
ATOM   3184  N   MET A 208      -7.211 -13.126  10.031  1.00 50.87           N  
ATOM   3185  H   MET A 208      -7.883 -12.578  10.548  1.00 50.87           H  
ATOM   3186  CA  MET A 208      -5.814 -12.699  10.064  1.00 50.87           C  
ATOM   3187  HA  MET A 208      -5.293 -13.124   9.205  1.00 50.87           H  
ATOM   3188  C   MET A 208      -5.169 -13.231  11.342  1.00 50.87           C  
ATOM   3189  CB  MET A 208      -5.710 -11.169   9.974  1.00 50.87           C  
ATOM   3190  HB2 MET A 208      -6.326 -10.823   9.144  1.00 50.87           H  
ATOM   3191  HB3 MET A 208      -6.075 -10.720  10.898  1.00 50.87           H  
ATOM   3192  O   MET A 208      -5.604 -12.896  12.445  1.00 50.87           O  
ATOM   3193  CG  MET A 208      -4.255 -10.738   9.733  1.00 50.87           C  
ATOM   3194  HG2 MET A 208      -3.920 -11.179   8.795  1.00 50.87           H  
ATOM   3195  HG3 MET A 208      -3.635 -11.146  10.531  1.00 50.87           H  
ATOM   3196  SD  MET A 208      -3.924  -8.952   9.661  1.00 50.87           S  
ATOM   3197  CE  MET A 208      -5.100  -8.407   8.395  1.00 50.87           C  
ATOM   3198  HE1 MET A 208      -6.118  -8.565   8.749  1.00 50.87           H  
ATOM   3199  HE2 MET A 208      -4.936  -8.966   7.474  1.00 50.87           H  
ATOM   3200  HE3 MET A 208      -4.955  -7.342   8.213  1.00 50.87           H  
ATOM   3201  N   THR A 209      -4.135 -14.057  11.205  1.00 51.68           N  
ATOM   3202  H   THR A 209      -3.863 -14.343  10.276  1.00 51.68           H  
ATOM   3203  CA  THR A 209      -3.393 -14.629  12.337  1.00 51.68           C  
ATOM   3204  HA  THR A 209      -3.977 -14.494  13.247  1.00 51.68           H  
ATOM   3205  C   THR A 209      -2.051 -13.924  12.545  1.00 51.68           C  
ATOM   3206  CB  THR A 209      -3.177 -16.142  12.163  1.00 51.68           C  
ATOM   3207  HB  THR A 209      -2.806 -16.534  13.110  1.00 51.68           H  
ATOM   3208  O   THR A 209      -1.500 -13.304  11.632  1.00 51.68           O  
ATOM   3209  CG2 THR A 209      -4.440 -16.922  11.798  1.00 51.68           C  
ATOM   3210 HG21 THR A 209      -4.803 -16.623  10.815  1.00 51.68           H  
ATOM   3211 HG22 THR A 209      -5.216 -16.732  12.540  1.00 51.68           H  
ATOM   3212 HG23 THR A 209      -4.217 -17.989  11.781  1.00 51.68           H  
ATOM   3213  OG1 THR A 209      -2.203 -16.399  11.181  1.00 51.68           O  
ATOM   3214  HG1 THR A 209      -2.582 -16.130  10.340  1.00 51.68           H  
ATOM   3215  N   HIS A 210      -1.438 -14.097  13.723  1.00 48.72           N  
ATOM   3216  H   HIS A 210      -1.943 -14.533  14.481  1.00 48.72           H  
ATOM   3217  CA  HIS A 210      -0.052 -13.664  13.958  1.00 48.72           C  
ATOM   3218  HA  HIS A 210      -0.006 -12.577  13.884  1.00 48.72           H  
ATOM   3219  C   HIS A 210       0.935 -14.235  12.921  1.00 48.72           C  
ATOM   3220  CB  HIS A 210       0.394 -14.085  15.365  1.00 48.72           C  
ATOM   3221  HB2 HIS A 210       0.209 -15.149  15.507  1.00 48.72           H  
ATOM   3222  HB3 HIS A 210       1.468 -13.924  15.454  1.00 48.72           H  
ATOM   3223  O   HIS A 210       1.897 -13.560  12.555  1.00 48.72           O  
ATOM   3224  CG  HIS A 210      -0.271 -13.309  16.471  1.00 48.72           C  
ATOM   3225  CD2 HIS A 210      -1.274 -13.749  17.293  1.00 48.72           C  
ATOM   3226  HD2 HIS A 210      -1.746 -14.720  17.265  1.00 48.72           H  
ATOM   3227  ND1 HIS A 210       0.051 -12.031  16.873  1.00 48.72           N  
ATOM   3228  HD1 HIS A 210       0.765 -11.437  16.476  1.00 48.72           H  
ATOM   3229  CE1 HIS A 210      -0.747 -11.707  17.906  1.00 48.72           C  
ATOM   3230  HE1 HIS A 210      -0.742 -10.765  18.435  1.00 48.72           H  
ATOM   3231  NE2 HIS A 210      -1.570 -12.725  18.191  1.00 48.72           N  
ATOM   3232  N   LYS A 211       0.682 -15.449  12.409  1.00 57.18           N  
ATOM   3233  H   LYS A 211      -0.175 -15.906  12.684  1.00 57.18           H  
ATOM   3234  CA  LYS A 211       1.499 -16.093  11.371  1.00 57.18           C  
ATOM   3235  HA  LYS A 211       2.545 -16.055  11.675  1.00 57.18           H  
ATOM   3236  C   LYS A 211       1.397 -15.366  10.027  1.00 57.18           C  
ATOM   3237  CB  LYS A 211       1.069 -17.562  11.254  1.00 57.18           C  
ATOM   3238  HB2 LYS A 211       1.132 -18.023  12.240  1.00 57.18           H  
ATOM   3239  HB3 LYS A 211       0.032 -17.608  10.920  1.00 57.18           H  
ATOM   3240  O   LYS A 211       2.393 -15.290   9.312  1.00 57.18           O  
ATOM   3241  CG  LYS A 211       1.932 -18.371  10.276  1.00 57.18           C  
ATOM   3242  HG2 LYS A 211       1.873 -17.935   9.279  1.00 57.18           H  
ATOM   3243  HG3 LYS A 211       2.969 -18.360  10.612  1.00 57.18           H  
ATOM   3244  CD  LYS A 211       1.423 -19.814  10.212  1.00 57.18           C  
ATOM   3245  HD2 LYS A 211       0.379 -19.807   9.899  1.00 57.18           H  
ATOM   3246  HD3 LYS A 211       1.494 -20.261  11.204  1.00 57.18           H  
ATOM   3247  CE  LYS A 211       2.252 -20.628   9.216  1.00 57.18           C  
ATOM   3248  HE2 LYS A 211       3.295 -20.607   9.535  1.00 57.18           H  
ATOM   3249  HE3 LYS A 211       2.186 -20.148   8.239  1.00 57.18           H  
ATOM   3250  NZ  LYS A 211       1.762 -22.027   9.139  1.00 57.18           N  
ATOM   3251  HZ1 LYS A 211       0.795 -22.043   8.849  1.00 57.18           H  
ATOM   3252  HZ2 LYS A 211       1.825 -22.469  10.045  1.00 57.18           H  
ATOM   3253  HZ3 LYS A 211       2.308 -22.566   8.481  1.00 57.18           H  
ATOM   3254  N   ASP A 212       0.240 -14.797   9.697  1.00 47.80           N  
ATOM   3255  H   ASP A 212      -0.547 -14.889  10.324  1.00 47.80           H  
ATOM   3256  CA  ASP A 212       0.055 -14.019   8.467  1.00 47.80           C  
ATOM   3257  HA  ASP A 212       0.470 -14.582   7.631  1.00 47.80           H  
ATOM   3258  C   ASP A 212       0.806 -12.688   8.546  1.00 47.80           C  
ATOM   3259  CB  ASP A 212      -1.437 -13.805   8.183  1.00 47.80           C  
ATOM   3260  HB2 ASP A 212      -1.547 -13.268   7.241  1.00 47.80           H  
ATOM   3261  HB3 ASP A 212      -1.881 -13.200   8.973  1.00 47.80           H  
ATOM   3262  O   ASP A 212       1.527 -12.333   7.615  1.00 47.80           O  
ATOM   3263  CG  ASP A 212      -2.155 -15.147   8.082  1.00 47.80           C  
ATOM   3264  OD1 ASP A 212      -1.752 -15.956   7.216  1.00 47.80           O  
ATOM   3265  OD2 ASP A 212      -3.027 -15.391   8.946  1.00 47.80           O  
ATOM   3266  N   ILE A 213       0.747 -12.017   9.701  1.00 43.95           N  
ATOM   3267  H   ILE A 213       0.112 -12.362  10.407  1.00 43.95           H  
ATOM   3268  CA  ILE A 213       1.509 -10.790   9.977  1.00 43.95           C  
ATOM   3269  HA  ILE A 213       1.278 -10.060   9.202  1.00 43.95           H  
ATOM   3270  C   ILE A 213       3.023 -11.067   9.909  1.00 43.95           C  
ATOM   3271  CB  ILE A 213       1.075 -10.196  11.337  1.00 43.95           C  
ATOM   3272  HB  ILE A 213       1.277 -10.930  12.117  1.00 43.95           H  
ATOM   3273  O   ILE A 213       3.758 -10.355   9.221  1.00 43.95           O  
ATOM   3274  CG1 ILE A 213      -0.438  -9.878  11.341  1.00 43.95           C  
ATOM   3275 HG12 ILE A 213      -1.010 -10.768  11.081  1.00 43.95           H  
ATOM   3276 HG13 ILE A 213      -0.654  -9.118  10.590  1.00 43.95           H  
ATOM   3277  CG2 ILE A 213       1.885  -8.925  11.649  1.00 43.95           C  
ATOM   3278 HG21 ILE A 213       2.953  -9.132  11.585  1.00 43.95           H  
ATOM   3279 HG22 ILE A 213       1.680  -8.572  12.660  1.00 43.95           H  
ATOM   3280 HG23 ILE A 213       1.636  -8.138  10.937  1.00 43.95           H  
ATOM   3281  CD1 ILE A 213      -0.954  -9.397  12.696  1.00 43.95           C  
ATOM   3282 HD11 ILE A 213      -0.499  -8.440  12.952  1.00 43.95           H  
ATOM   3283 HD12 ILE A 213      -2.035  -9.265  12.644  1.00 43.95           H  
ATOM   3284 HD13 ILE A 213      -0.709 -10.131  13.464  1.00 43.95           H  
ATOM   3285  N   GLN A 214       3.504 -12.144  10.540  1.00 42.25           N  
ATOM   3286  H   GLN A 214       2.869 -12.688  11.107  1.00 42.25           H  
ATOM   3287  CA  GLN A 214       4.900 -12.598  10.422  1.00 42.25           C  
ATOM   3288  HA  GLN A 214       5.567 -11.793  10.731  1.00 42.25           H  
ATOM   3289  C   GLN A 214       5.271 -12.974   8.974  1.00 42.25           C  
ATOM   3290  CB  GLN A 214       5.119 -13.807  11.343  1.00 42.25           C  
ATOM   3291  HB2 GLN A 214       4.323 -14.530  11.165  1.00 42.25           H  
ATOM   3292  HB3 GLN A 214       6.067 -14.281  11.087  1.00 42.25           H  
ATOM   3293  O   GLN A 214       6.383 -12.700   8.515  1.00 42.25           O  
ATOM   3294  CG  GLN A 214       5.163 -13.442  12.838  1.00 42.25           C  
ATOM   3295  HG2 GLN A 214       6.057 -12.848  13.029  1.00 42.25           H  
ATOM   3296  HG3 GLN A 214       4.297 -12.836  13.105  1.00 42.25           H  
ATOM   3297  CD  GLN A 214       5.186 -14.674  13.742  1.00 42.25           C  
ATOM   3298  NE2 GLN A 214       5.381 -14.503  15.031  1.00 42.25           N  
ATOM   3299 HE21 GLN A 214       5.410 -15.343  15.591  1.00 42.25           H  
ATOM   3300 HE22 GLN A 214       5.529 -13.584  15.424  1.00 42.25           H  
ATOM   3301  OE1 GLN A 214       5.034 -15.809  13.321  1.00 42.25           O  
ATOM   3302  N   GLY A 215       4.343 -13.565   8.218  1.00 42.77           N  
ATOM   3303  H   GLY A 215       3.471 -13.821   8.659  1.00 42.77           H  
ATOM   3304  CA  GLY A 215       4.495 -13.878   6.796  1.00 42.77           C  
ATOM   3305  HA2 GLY A 215       3.615 -14.437   6.480  1.00 42.77           H  
ATOM   3306  HA3 GLY A 215       5.376 -14.502   6.646  1.00 42.77           H  
ATOM   3307  C   GLY A 215       4.603 -12.631   5.912  1.00 42.77           C  
ATOM   3308  O   GLY A 215       5.387 -12.614   4.961  1.00 42.77           O  
ATOM   3309  N   MET A 216       3.866 -11.569   6.238  1.00 42.90           N  
ATOM   3310  H   MET A 216       3.196 -11.667   6.988  1.00 42.90           H  
ATOM   3311  CA  MET A 216       3.965 -10.270   5.570  1.00 42.90           C  
ATOM   3312  HA  MET A 216       3.973 -10.431   4.492  1.00 42.90           H  
ATOM   3313  C   MET A 216       5.289  -9.578   5.911  1.00 42.90           C  
ATOM   3314  CB  MET A 216       2.740  -9.400   5.903  1.00 42.90           C  
ATOM   3315  HB2 MET A 216       2.575  -9.376   6.980  1.00 42.90           H  
ATOM   3316  HB3 MET A 216       2.924  -8.384   5.556  1.00 42.90           H  
ATOM   3317  O   MET A 216       6.011  -9.196   4.991  1.00 42.90           O  
ATOM   3318  CG  MET A 216       1.490  -9.946   5.197  1.00 42.90           C  
ATOM   3319  HG2 MET A 216       1.343 -10.983   5.500  1.00 42.90           H  
ATOM   3320  HG3 MET A 216       1.666  -9.939   4.122  1.00 42.90           H  
ATOM   3321  SD  MET A 216      -0.064  -9.067   5.519  1.00 42.90           S  
ATOM   3322  CE  MET A 216       0.254  -7.468   4.728  1.00 42.90           C  
ATOM   3323  HE1 MET A 216       1.068  -6.958   5.244  1.00 42.90           H  
ATOM   3324  HE2 MET A 216      -0.640  -6.849   4.794  1.00 42.90           H  
ATOM   3325  HE3 MET A 216       0.516  -7.617   3.680  1.00 42.90           H  
ATOM   3326  N   MET A 217       5.673  -9.521   7.193  1.00 35.77           N  
ATOM   3327  H   MET A 217       5.026  -9.842   7.899  1.00 35.77           H  
ATOM   3328  CA  MET A 217       6.961  -8.958   7.632  1.00 35.77           C  
ATOM   3329  HA  MET A 217       7.024  -7.925   7.291  1.00 35.77           H  
ATOM   3330  C   MET A 217       8.176  -9.695   7.035  1.00 35.77           C  
ATOM   3331  CB  MET A 217       7.046  -8.955   9.168  1.00 35.77           C  
ATOM   3332  HB2 MET A 217       6.795  -9.939   9.565  1.00 35.77           H  
ATOM   3333  HB3 MET A 217       8.075  -8.729   9.446  1.00 35.77           H  
ATOM   3334  O   MET A 217       9.146  -9.065   6.618  1.00 35.77           O  
ATOM   3335  CG  MET A 217       6.149  -7.890   9.813  1.00 35.77           C  
ATOM   3336  HG2 MET A 217       5.106  -8.205   9.785  1.00 35.77           H  
ATOM   3337  HG3 MET A 217       6.240  -6.972   9.233  1.00 35.77           H  
ATOM   3338  SD  MET A 217       6.635  -7.496  11.517  1.00 35.77           S  
ATOM   3339  CE  MET A 217       5.517  -8.537  12.486  1.00 35.77           C  
ATOM   3340  HE1 MET A 217       4.537  -8.062  12.517  1.00 35.77           H  
ATOM   3341  HE2 MET A 217       5.445  -9.529  12.038  1.00 35.77           H  
ATOM   3342  HE3 MET A 217       5.896  -8.620  13.504  1.00 35.77           H  
ATOM   3343  N   SER A 218       8.125 -11.025   6.920  1.00 34.74           N  
ATOM   3344  H   SER A 218       7.331 -11.507   7.315  1.00 34.74           H  
ATOM   3345  CA  SER A 218       9.228 -11.815   6.346  1.00 34.74           C  
ATOM   3346  HA  SER A 218      10.165 -11.398   6.717  1.00 34.74           H  
ATOM   3347  C   SER A 218       9.308 -11.755   4.815  1.00 34.74           C  
ATOM   3348  CB  SER A 218       9.172 -13.263   6.835  1.00 34.74           C  
ATOM   3349  HB2 SER A 218       9.962 -13.837   6.351  1.00 34.74           H  
ATOM   3350  HB3 SER A 218       9.336 -13.284   7.912  1.00 34.74           H  
ATOM   3351  O   SER A 218      10.412 -11.796   4.270  1.00 34.74           O  
ATOM   3352  OG  SER A 218       7.919 -13.847   6.550  1.00 34.74           O  
ATOM   3353  HG  SER A 218       7.317 -13.560   7.240  1.00 34.74           H  
ATOM   3354  N   LYS A 219       8.184 -11.602   4.097  1.00 35.28           N  
ATOM   3355  H   LYS A 219       7.301 -11.644   4.585  1.00 35.28           H  
ATOM   3356  CA  LYS A 219       8.191 -11.283   2.651  1.00 35.28           C  
ATOM   3357  HA  LYS A 219       8.878 -11.954   2.135  1.00 35.28           H  
ATOM   3358  C   LYS A 219       8.710  -9.870   2.384  1.00 35.28           C  
ATOM   3359  CB  LYS A 219       6.785 -11.446   2.062  1.00 35.28           C  
ATOM   3360  HB2 LYS A 219       6.742 -10.940   1.097  1.00 35.28           H  
ATOM   3361  HB3 LYS A 219       6.057 -10.978   2.725  1.00 35.28           H  
ATOM   3362  O   LYS A 219       9.452  -9.670   1.424  1.00 35.28           O  
ATOM   3363  CG  LYS A 219       6.433 -12.923   1.845  1.00 35.28           C  
ATOM   3364  HG2 LYS A 219       7.095 -13.340   1.086  1.00 35.28           H  
ATOM   3365  HG3 LYS A 219       6.571 -13.478   2.772  1.00 35.28           H  
ATOM   3366  CD  LYS A 219       4.978 -13.056   1.385  1.00 35.28           C  
ATOM   3367  HD2 LYS A 219       4.839 -12.505   0.455  1.00 35.28           H  
ATOM   3368  HD3 LYS A 219       4.329 -12.636   2.153  1.00 35.28           H  
ATOM   3369  CE  LYS A 219       4.636 -14.534   1.174  1.00 35.28           C  
ATOM   3370  HE2 LYS A 219       4.856 -15.068   2.099  1.00 35.28           H  
ATOM   3371  HE3 LYS A 219       5.281 -14.934   0.392  1.00 35.28           H  
ATOM   3372  NZ  LYS A 219       3.208 -14.713   0.813  1.00 35.28           N  
ATOM   3373  HZ1 LYS A 219       2.991 -15.692   0.690  1.00 35.28           H  
ATOM   3374  HZ2 LYS A 219       2.991 -14.220  -0.042  1.00 35.28           H  
ATOM   3375  HZ3 LYS A 219       2.617 -14.352   1.548  1.00 35.28           H  
ATOM   3376  N   ALA A 220       8.363  -8.933   3.262  1.00 29.82           N  
ATOM   3377  H   ALA A 220       7.698  -9.175   3.983  1.00 29.82           H  
ATOM   3378  CA  ALA A 220       8.867  -7.569   3.261  1.00 29.82           C  
ATOM   3379  HA  ALA A 220       8.638  -7.114   2.298  1.00 29.82           H  
ATOM   3380  C   ALA A 220      10.395  -7.505   3.425  1.00 29.82           C  
ATOM   3381  CB  ALA A 220       8.112  -6.804   4.352  1.00 29.82           C  
ATOM   3382  HB1 ALA A 220       7.918  -7.436   5.219  1.00 29.82           H  
ATOM   3383  HB2 ALA A 220       8.723  -5.970   4.697  1.00 29.82           H  
ATOM   3384  HB3 ALA A 220       7.162  -6.441   3.960  1.00 29.82           H  
ATOM   3385  O   ALA A 220      11.082  -6.887   2.613  1.00 29.82           O  
ATOM   3386  N   ALA A 221      10.942  -8.229   4.405  1.00 26.33           N  
ATOM   3387  H   ALA A 221      10.327  -8.651   5.086  1.00 26.33           H  
ATOM   3388  CA  ALA A 221      12.385  -8.308   4.647  1.00 26.33           C  
ATOM   3389  HA  ALA A 221      12.773  -7.295   4.756  1.00 26.33           H  
ATOM   3390  C   ALA A 221      13.188  -8.978   3.508  1.00 26.33           C  
ATOM   3391  CB  ALA A 221      12.589  -9.046   5.975  1.00 26.33           C  
ATOM   3392  HB1 ALA A 221      12.216 -10.068   5.897  1.00 26.33           H  
ATOM   3393  HB2 ALA A 221      12.059  -8.527   6.773  1.00 26.33           H  
ATOM   3394  HB3 ALA A 221      13.651  -9.070   6.217  1.00 26.33           H  
ATOM   3395  O   ALA A 221      14.401  -8.806   3.431  1.00 26.33           O  
ATOM   3396  N   ARG A 222      12.538  -9.736   2.612  1.00 26.60           N  
ATOM   3397  H   ARG A 222      11.538  -9.825   2.725  1.00 26.60           H  
ATOM   3398  CA  ARG A 222      13.181 -10.437   1.479  1.00 26.60           C  
ATOM   3399  HA  ARG A 222      14.248 -10.518   1.689  1.00 26.60           H  
ATOM   3400  C   ARG A 222      13.130  -9.663   0.154  1.00 26.60           C  
ATOM   3401  CB  ARG A 222      12.623 -11.867   1.360  1.00 26.60           C  
ATOM   3402  HB2 ARG A 222      11.535 -11.822   1.314  1.00 26.60           H  
ATOM   3403  HB3 ARG A 222      12.987 -12.328   0.441  1.00 26.60           H  
ATOM   3404  O   ARG A 222      13.357 -10.252  -0.898  1.00 26.60           O  
ATOM   3405  CG  ARG A 222      13.062 -12.757   2.531  1.00 26.60           C  
ATOM   3406  HG2 ARG A 222      14.149 -12.841   2.538  1.00 26.60           H  
ATOM   3407  HG3 ARG A 222      12.744 -12.314   3.474  1.00 26.60           H  
ATOM   3408  CD  ARG A 222      12.445 -14.153   2.383  1.00 26.60           C  
ATOM   3409  HD2 ARG A 222      11.372 -14.043   2.224  1.00 26.60           H  
ATOM   3410  HD3 ARG A 222      12.886 -14.630   1.508  1.00 26.60           H  
ATOM   3411  NE  ARG A 222      12.662 -14.968   3.594  1.00 26.60           N  
ATOM   3412  HE  ARG A 222      12.746 -14.451   4.457  1.00 26.60           H  
ATOM   3413  NH1 ARG A 222      12.647 -17.052   2.620  1.00 26.60           N  
ATOM   3414 HH11 ARG A 222      12.753 -18.053   2.702  1.00 26.60           H  
ATOM   3415 HH12 ARG A 222      12.587 -16.616   1.711  1.00 26.60           H  
ATOM   3416  NH2 ARG A 222      12.866 -16.868   4.830  1.00 26.60           N  
ATOM   3417 HH21 ARG A 222      12.969 -16.312   5.667  1.00 26.60           H  
ATOM   3418 HH22 ARG A 222      12.940 -17.873   4.895  1.00 26.60           H  
ATOM   3419  CZ  ARG A 222      12.723 -16.285   3.673  1.00 26.60           C  
ATOM   3420  N   GLY A 223      12.800  -8.369   0.180  1.00 25.98           N  
ATOM   3421  H   GLY A 223      12.595  -7.951   1.077  1.00 25.98           H  
ATOM   3422  CA  GLY A 223      12.858  -7.484  -0.993  1.00 25.98           C  
ATOM   3423  HA2 GLY A 223      13.840  -7.578  -1.457  1.00 25.98           H  
ATOM   3424  HA3 GLY A 223      12.742  -6.455  -0.656  1.00 25.98           H  
ATOM   3425  C   GLY A 223      11.805  -7.737  -2.083  1.00 25.98           C  
ATOM   3426  O   GLY A 223      11.854  -7.091  -3.124  1.00 25.98           O  
ATOM   3427  N   GLY A 224      10.849  -8.650  -1.869  1.00 26.21           N  
ATOM   3428  H   GLY A 224      10.876  -9.164  -1.001  1.00 26.21           H  
ATOM   3429  CA  GLY A 224       9.825  -8.996  -2.869  1.00 26.21           C  
ATOM   3430  HA2 GLY A 224       9.473 -10.009  -2.671  1.00 26.21           H  
ATOM   3431  HA3 GLY A 224      10.270  -8.980  -3.864  1.00 26.21           H  
ATOM   3432  C   GLY A 224       8.603  -8.070  -2.885  1.00 26.21           C  
ATOM   3433  O   GLY A 224       7.897  -7.996  -3.885  1.00 26.21           O  
ATOM   3434  N   ILE A 225       8.339  -7.377  -1.775  1.00 25.25           N  
ATOM   3435  H   ILE A 225       8.963  -7.508  -0.992  1.00 25.25           H  
ATOM   3436  CA  ILE A 225       7.321  -6.330  -1.625  1.00 25.25           C  
ATOM   3437  HA  ILE A 225       7.164  -5.817  -2.574  1.00 25.25           H  
ATOM   3438  C   ILE A 225       7.908  -5.363  -0.600  1.00 25.25           C  
ATOM   3439  CB  ILE A 225       5.972  -6.914  -1.107  1.00 25.25           C  
ATOM   3440  HB  ILE A 225       6.148  -7.374  -0.135  1.00 25.25           H  
ATOM   3441  O   ILE A 225       8.101  -5.781   0.537  1.00 25.25           O  
ATOM   3442  CG1 ILE A 225       5.397  -8.010  -2.038  1.00 25.25           C  
ATOM   3443 HG12 ILE A 225       5.247  -7.595  -3.035  1.00 25.25           H  
ATOM   3444 HG13 ILE A 225       6.121  -8.821  -2.112  1.00 25.25           H  
ATOM   3445  CG2 ILE A 225       4.940  -5.784  -0.912  1.00 25.25           C  
ATOM   3446 HG21 ILE A 225       4.707  -5.319  -1.870  1.00 25.25           H  
ATOM   3447 HG22 ILE A 225       5.329  -5.024  -0.235  1.00 25.25           H  
ATOM   3448 HG23 ILE A 225       4.027  -6.170  -0.458  1.00 25.25           H  
ATOM   3449  CD1 ILE A 225       4.087  -8.653  -1.565  1.00 25.25           C  
ATOM   3450 HD11 ILE A 225       3.264  -7.943  -1.640  1.00 25.25           H  
ATOM   3451 HD12 ILE A 225       3.860  -9.510  -2.200  1.00 25.25           H  
ATOM   3452 HD13 ILE A 225       4.190  -8.992  -0.534  1.00 25.25           H  
ATOM   3453  N   GLN A 226       8.204  -4.105  -0.943  1.00 26.15           N  
ATOM   3454  H   GLN A 226       8.030  -3.769  -1.880  1.00 26.15           H  
ATOM   3455  CA  GLN A 226       8.558  -3.149   0.111  1.00 26.15           C  
ATOM   3456  HA  GLN A 226       9.420  -3.543   0.649  1.00 26.15           H  
ATOM   3457  C   GLN A 226       7.366  -3.035   1.075  1.00 26.15           C  
ATOM   3458  CB  GLN A 226       8.925  -1.757  -0.434  1.00 26.15           C  
ATOM   3459  HB2 GLN A 226       8.796  -1.038   0.375  1.00 26.15           H  
ATOM   3460  HB3 GLN A 226       8.250  -1.479  -1.243  1.00 26.15           H  
ATOM   3461  O   GLN A 226       6.261  -2.718   0.618  1.00 26.15           O  
ATOM   3462  CG  GLN A 226      10.386  -1.663  -0.905  1.00 26.15           C  
ATOM   3463  HG2 GLN A 226      10.515  -2.247  -1.817  1.00 26.15           H  
ATOM   3464  HG3 GLN A 226      11.035  -2.081  -0.135  1.00 26.15           H  
ATOM   3465  CD  GLN A 226      10.832  -0.223  -1.166  1.00 26.15           C  
ATOM   3466  NE2 GLN A 226      12.115   0.021  -1.322  1.00 26.15           N  
ATOM   3467 HE21 GLN A 226      12.353   0.990  -1.479  1.00 26.15           H  
ATOM   3468 HE22 GLN A 226      12.804  -0.716  -1.266  1.00 26.15           H  
ATOM   3469  OE1 GLN A 226      10.056   0.711  -1.234  1.00 26.15           O  
ATOM   3470  N   PRO A 227       7.545  -3.263   2.391  1.00 23.58           N  
ATOM   3471  CA  PRO A 227       6.595  -2.700   3.325  1.00 23.58           C  
ATOM   3472  HA  PRO A 227       5.577  -3.027   3.112  1.00 23.58           H  
ATOM   3473  C   PRO A 227       6.726  -1.187   3.151  1.00 23.58           C  
ATOM   3474  CB  PRO A 227       7.039  -3.178   4.710  1.00 23.58           C  
ATOM   3475  HB2 PRO A 227       6.731  -2.491   5.498  1.00 23.58           H  
ATOM   3476  HB3 PRO A 227       6.645  -4.177   4.896  1.00 23.58           H  
ATOM   3477  O   PRO A 227       7.840  -0.657   3.159  1.00 23.58           O  
ATOM   3478  CG  PRO A 227       8.562  -3.236   4.568  1.00 23.58           C  
ATOM   3479  HG2 PRO A 227       8.985  -2.252   4.769  1.00 23.58           H  
ATOM   3480  HG3 PRO A 227       9.016  -3.950   5.256  1.00 23.58           H  
ATOM   3481  CD  PRO A 227       8.783  -3.599   3.090  1.00 23.58           C  
ATOM   3482  HD2 PRO A 227       9.619  -3.012   2.708  1.00 23.58           H  
ATOM   3483  HD3 PRO A 227       8.998  -4.661   2.968  1.00 23.58           H  
ATOM   3484  N   PHE A 228       5.613  -0.474   3.006  1.00 25.07           N  
ATOM   3485  H   PHE A 228       4.716  -0.938   2.995  1.00 25.07           H  
ATOM   3486  CA  PHE A 228       5.662   0.949   3.303  1.00 25.07           C  
ATOM   3487  HA  PHE A 228       6.496   1.411   2.775  1.00 25.07           H  
ATOM   3488  C   PHE A 228       5.943   1.041   4.802  1.00 25.07           C  
ATOM   3489  CB  PHE A 228       4.380   1.662   2.858  1.00 25.07           C  
ATOM   3490  HB2 PHE A 228       3.514   1.030   3.056  1.00 25.07           H  
ATOM   3491  HB3 PHE A 228       4.266   2.568   3.452  1.00 25.07           H  
ATOM   3492  O   PHE A 228       5.037   0.874   5.619  1.00 25.07           O  
ATOM   3493  CG  PHE A 228       4.412   2.061   1.393  1.00 25.07           C  
ATOM   3494  CD1 PHE A 228       4.861   3.345   1.026  1.00 25.07           C  
ATOM   3495  HD1 PHE A 228       5.168   4.049   1.786  1.00 25.07           H  
ATOM   3496  CD2 PHE A 228       4.040   1.143   0.392  1.00 25.07           C  
ATOM   3497  HD2 PHE A 228       3.723   0.148   0.665  1.00 25.07           H  
ATOM   3498  CE1 PHE A 228       4.926   3.713  -0.330  1.00 25.07           C  
ATOM   3499  HE1 PHE A 228       5.281   4.695  -0.608  1.00 25.07           H  
ATOM   3500  CE2 PHE A 228       4.106   1.512  -0.965  1.00 25.07           C  
ATOM   3501  HE2 PHE A 228       3.837   0.801  -1.733  1.00 25.07           H  
ATOM   3502  CZ  PHE A 228       4.548   2.797  -1.326  1.00 25.07           C  
ATOM   3503  HZ  PHE A 228       4.615   3.077  -2.367  1.00 25.07           H  
ATOM   3504  N   LEU A 229       7.226   1.220   5.144  1.00 22.93           N  
ATOM   3505  H   LEU A 229       7.910   1.193   4.402  1.00 22.93           H  
ATOM   3506  CA  LEU A 229       7.671   1.586   6.483  1.00 22.93           C  
ATOM   3507  HA  LEU A 229       7.607   0.712   7.130  1.00 22.93           H  
ATOM   3508  C   LEU A 229       6.716   2.680   6.965  1.00 22.93           C  
ATOM   3509  CB  LEU A 229       9.122   2.109   6.427  1.00 22.93           C  
ATOM   3510  HB2 LEU A 229       9.306   2.530   5.438  1.00 22.93           H  
ATOM   3511  HB3 LEU A 229       9.244   2.924   7.140  1.00 22.93           H  
ATOM   3512  O   LEU A 229       6.511   3.651   6.228  1.00 22.93           O  
ATOM   3513  CG  LEU A 229      10.171   1.024   6.736  1.00 22.93           C  
ATOM   3514  HG  LEU A 229       9.823   0.061   6.363  1.00 22.93           H  
ATOM   3515  CD1 LEU A 229      11.500   1.343   6.054  1.00 22.93           C  
ATOM   3516 HD11 LEU A 229      11.879   2.304   6.402  1.00 22.93           H  
ATOM   3517 HD12 LEU A 229      12.229   0.566   6.282  1.00 22.93           H  
ATOM   3518 HD13 LEU A 229      11.359   1.382   4.974  1.00 22.93           H  
ATOM   3519  CD2 LEU A 229      10.425   0.924   8.243  1.00 22.93           C  
ATOM   3520 HD21 LEU A 229       9.503   0.655   8.758  1.00 22.93           H  
ATOM   3521 HD22 LEU A 229      11.169   0.152   8.439  1.00 22.93           H  
ATOM   3522 HD23 LEU A 229      10.791   1.875   8.630  1.00 22.93           H  
ATOM   3523  N   PRO A 230       6.076   2.518   8.136  1.00 23.13           N  
ATOM   3524  CA  PRO A 230       5.128   3.507   8.597  1.00 23.13           C  
ATOM   3525  HA  PRO A 230       4.276   3.537   7.918  1.00 23.13           H  
ATOM   3526  C   PRO A 230       5.814   4.872   8.615  1.00 23.13           C  
ATOM   3527  CB  PRO A 230       4.667   3.040   9.983  1.00 23.13           C  
ATOM   3528  HB2 PRO A 230       4.512   3.869  10.673  1.00 23.13           H  
ATOM   3529  HB3 PRO A 230       3.753   2.456   9.879  1.00 23.13           H  
ATOM   3530  O   PRO A 230       6.967   5.001   9.034  1.00 23.13           O  
ATOM   3531  CG  PRO A 230       5.790   2.115  10.449  1.00 23.13           C  
ATOM   3532  HG2 PRO A 230       6.592   2.704  10.893  1.00 23.13           H  
ATOM   3533  HG3 PRO A 230       5.432   1.361  11.150  1.00 23.13           H  
ATOM   3534  CD  PRO A 230       6.274   1.489   9.144  1.00 23.13           C  
ATOM   3535  HD2 PRO A 230       5.668   0.618   8.896  1.00 23.13           H  
ATOM   3536  HD3 PRO A 230       7.324   1.211   9.239  1.00 23.13           H  
ATOM   3537  N   MET A 231       5.059   5.897   8.220  1.00 24.67           N  
ATOM   3538  H   MET A 231       4.163   5.677   7.810  1.00 24.67           H  
ATOM   3539  CA  MET A 231       5.445   7.313   8.260  1.00 24.67           C  
ATOM   3540  HA  MET A 231       6.260   7.469   7.553  1.00 24.67           H  
ATOM   3541  C   MET A 231       5.969   7.793   9.632  1.00 24.67           C  
ATOM   3542  CB  MET A 231       4.233   8.150   7.808  1.00 24.67           C  
ATOM   3543  HB2 MET A 231       3.309   7.635   8.072  1.00 24.67           H  
ATOM   3544  HB3 MET A 231       4.240   9.109   8.326  1.00 24.67           H  
ATOM   3545  O   MET A 231       6.411   8.926   9.739  1.00 24.67           O  
ATOM   3546  CG  MET A 231       4.250   8.459   6.308  1.00 24.67           C  
ATOM   3547  HG2 MET A 231       4.847   9.360   6.172  1.00 24.67           H  
ATOM   3548  HG3 MET A 231       4.741   7.643   5.778  1.00 24.67           H  
ATOM   3549  SD  MET A 231       2.640   8.739   5.518  1.00 24.67           S  
ATOM   3550  CE  MET A 231       1.882   9.913   6.665  1.00 24.67           C  
ATOM   3551  HE1 MET A 231       2.585  10.727   6.844  1.00 24.67           H  
ATOM   3552  HE2 MET A 231       1.643   9.414   7.604  1.00 24.67           H  
ATOM   3553  HE3 MET A 231       0.969  10.318   6.230  1.00 24.67           H  
ATOM   3554  N   ALA A 232       6.001   6.950  10.668  1.00 22.76           N  
ATOM   3555  H   ALA A 232       5.691   6.005  10.493  1.00 22.76           H  
ATOM   3556  CA  ALA A 232       6.758   7.155  11.901  1.00 22.76           C  
ATOM   3557  HA  ALA A 232       6.298   7.966  12.467  1.00 22.76           H  
ATOM   3558  C   ALA A 232       8.237   7.539  11.659  1.00 22.76           C  
ATOM   3559  CB  ALA A 232       6.645   5.863  12.720  1.00 22.76           C  
ATOM   3560  HB1 ALA A 232       7.098   5.031  12.180  1.00 22.76           H  
ATOM   3561  HB2 ALA A 232       5.599   5.639  12.926  1.00 22.76           H  
ATOM   3562  HB3 ALA A 232       7.165   5.990  13.670  1.00 22.76           H  
ATOM   3563  O   ALA A 232       8.743   8.420  12.346  1.00 22.76           O  
ATOM   3564  N   ALA A 233       8.907   6.988  10.635  1.00 24.58           N  
ATOM   3565  H   ALA A 233       8.465   6.260  10.092  1.00 24.58           H  
ATOM   3566  CA  ALA A 233      10.255   7.444  10.257  1.00 24.58           C  
ATOM   3567  HA  ALA A 233      10.863   7.507  11.159  1.00 24.58           H  
ATOM   3568  C   ALA A 233      10.265   8.854   9.616  1.00 24.58           C  
ATOM   3569  CB  ALA A 233      10.892   6.392   9.340  1.00 24.58           C  
ATOM   3570  HB1 ALA A 233      10.310   6.293   8.424  1.00 24.58           H  
ATOM   3571  HB2 ALA A 233      10.930   5.431   9.852  1.00 24.58           H  
ATOM   3572  HB3 ALA A 233      11.907   6.698   9.088  1.00 24.58           H  
ATOM   3573  O   ALA A 233      11.267   9.557   9.694  1.00 24.58           O  
ATOM   3574  N   GLN A 234       9.143   9.290   9.026  1.00 26.27           N  
ATOM   3575  H   GLN A 234       8.332   8.690   9.062  1.00 26.27           H  
ATOM   3576  CA  GLN A 234       8.928  10.651   8.508  1.00 26.27           C  
ATOM   3577  HA  GLN A 234       9.882  11.050   8.164  1.00 26.27           H  
ATOM   3578  C   GLN A 234       8.431  11.643   9.578  1.00 26.27           C  
ATOM   3579  CB  GLN A 234       7.960  10.610   7.305  1.00 26.27           C  
ATOM   3580  HB2 GLN A 234       7.460  11.573   7.210  1.00 26.27           H  
ATOM   3581  HB3 GLN A 234       7.194   9.850   7.459  1.00 26.27           H  
ATOM   3582  O   GLN A 234       8.559  12.846   9.377  1.00 26.27           O  
ATOM   3583  CG  GLN A 234       8.704  10.341   5.989  1.00 26.27           C  
ATOM   3584  HG2 GLN A 234       9.393  11.164   5.801  1.00 26.27           H  
ATOM   3585  HG3 GLN A 234       9.286   9.424   6.082  1.00 26.27           H  
ATOM   3586  CD  GLN A 234       7.764  10.181   4.798  1.00 26.27           C  
ATOM   3587  NE2 GLN A 234       7.999  10.864   3.698  1.00 26.27           N  
ATOM   3588 HE21 GLN A 234       7.360  10.707   2.933  1.00 26.27           H  
ATOM   3589 HE22 GLN A 234       8.780  11.503   3.644  1.00 26.27           H  
ATOM   3590  OE1 GLN A 234       6.812   9.423   4.814  1.00 26.27           O  
ATOM   3591  N   TYR A 235       7.909  11.170  10.717  1.00 23.27           N  
ATOM   3592  H   TYR A 235       7.736  10.177  10.774  1.00 23.27           H  
ATOM   3593  CA  TYR A 235       7.457  12.012  11.836  1.00 23.27           C  
ATOM   3594  HA  TYR A 235       7.347  13.032  11.469  1.00 23.27           H  
ATOM   3595  C   TYR A 235       8.477  12.142  12.979  1.00 23.27           C  
ATOM   3596  CB  TYR A 235       6.065  11.555  12.312  1.00 23.27           C  
ATOM   3597  HB2 TYR A 235       6.089  10.487  12.525  1.00 23.27           H  
ATOM   3598  HB3 TYR A 235       5.821  12.073  13.240  1.00 23.27           H  
ATOM   3599  O   TYR A 235       8.307  12.992  13.847  1.00 23.27           O  
ATOM   3600  CG  TYR A 235       4.964  11.869  11.312  1.00 23.27           C  
ATOM   3601  CD1 TYR A 235       4.759  13.204  10.912  1.00 23.27           C  
ATOM   3602  HD1 TYR A 235       5.341  13.996  11.359  1.00 23.27           H  
ATOM   3603  CD2 TYR A 235       4.168  10.847  10.762  1.00 23.27           C  
ATOM   3604  HD2 TYR A 235       4.296   9.828  11.098  1.00 23.27           H  
ATOM   3605  CE1 TYR A 235       3.841  13.508   9.892  1.00 23.27           C  
ATOM   3606  HE1 TYR A 235       3.734  14.531   9.562  1.00 23.27           H  
ATOM   3607  CE2 TYR A 235       3.220  11.153   9.765  1.00 23.27           C  
ATOM   3608  HE2 TYR A 235       2.598  10.375   9.348  1.00 23.27           H  
ATOM   3609  OH  TYR A 235       2.281  12.766   8.243  1.00 23.27           O  
ATOM   3610  HH  TYR A 235       2.385  13.690   8.005  1.00 23.27           H  
ATOM   3611  CZ  TYR A 235       3.096  12.476   9.292  1.00 23.27           C  
ATOM   3612  N   GLY A 236       9.572  11.374  12.948  1.00 24.14           N  
ATOM   3613  H   GLY A 236       9.606  10.623  12.274  1.00 24.14           H  
ATOM   3614  CA  GLY A 236      10.714  11.537  13.859  1.00 24.14           C  
ATOM   3615  HA2 GLY A 236      11.321  10.632  13.822  1.00 24.14           H  
ATOM   3616  HA3 GLY A 236      10.346  11.657  14.878  1.00 24.14           H  
ATOM   3617  C   GLY A 236      11.629  12.730  13.542  1.00 24.14           C  
ATOM   3618  O   GLY A 236      12.450  13.096  14.375  1.00 24.14           O  
ATOM   3619  N   MET A 237      11.486  13.374  12.376  1.00 24.37           N  
ATOM   3620  H   MET A 237      10.779  13.044  11.735  1.00 24.37           H  
ATOM   3621  CA  MET A 237      12.230  14.594  12.012  1.00 24.37           C  
ATOM   3622  HA  MET A 237      13.183  14.573  12.542  1.00 24.37           H  
ATOM   3623  C   MET A 237      11.540  15.880  12.506  1.00 24.37           C  
ATOM   3624  CB  MET A 237      12.571  14.618  10.511  1.00 24.37           C  
ATOM   3625  HB2 MET A 237      13.055  15.567  10.279  1.00 24.37           H  
ATOM   3626  HB3 MET A 237      11.660  14.540   9.919  1.00 24.37           H  
ATOM   3627  O   MET A 237      11.519  16.898  11.817  1.00 24.37           O  
ATOM   3628  CG  MET A 237      13.536  13.487  10.132  1.00 24.37           C  
ATOM   3629  HG2 MET A 237      14.344  13.450  10.862  1.00 24.37           H  
ATOM   3630  HG3 MET A 237      12.996  12.542  10.181  1.00 24.37           H  
ATOM   3631  SD  MET A 237      14.278  13.633   8.480  1.00 24.37           S  
ATOM   3632  CE  MET A 237      15.443  15.001   8.751  1.00 24.37           C  
ATOM   3633  HE1 MET A 237      16.032  15.160   7.847  1.00 24.37           H  
ATOM   3634  HE2 MET A 237      16.112  14.757   9.576  1.00 24.37           H  
ATOM   3635  HE3 MET A 237      14.898  15.916   8.983  1.00 24.37           H  
ATOM   3636  N   ALA A 238      10.979  15.841  13.715  1.00 22.27           N  
ATOM   3637  H   ALA A 238      11.077  14.992  14.252  1.00 22.27           H  
ATOM   3638  CA  ALA A 238      10.549  17.032  14.438  1.00 22.27           C  
ATOM   3639  HA  ALA A 238      10.276  17.813  13.728  1.00 22.27           H  
ATOM   3640  C   ALA A 238      11.717  17.540  15.303  1.00 22.27           C  
ATOM   3641  CB  ALA A 238       9.300  16.687  15.258  1.00 22.27           C  
ATOM   3642  HB1 ALA A 238       8.955  17.572  15.793  1.00 22.27           H  
ATOM   3643  HB2 ALA A 238       9.532  15.904  15.980  1.00 22.27           H  
ATOM   3644  HB3 ALA A 238       8.507  16.337  14.596  1.00 22.27           H  
ATOM   3645  O   ALA A 238      12.186  16.823  16.181  1.00 22.27           O  
ATOM   3646  N   ASN A 239      12.170  18.775  15.064  1.00 23.39           N  
ATOM   3647  H   ASN A 239      11.722  19.302  14.328  1.00 23.39           H  
ATOM   3648  CA  ASN A 239      13.253  19.446  15.801  1.00 23.39           C  
ATOM   3649  HA  ASN A 239      13.506  20.345  15.238  1.00 23.39           H  
ATOM   3650  C   ASN A 239      14.586  18.676  15.895  1.00 23.39           C  
ATOM   3651  CB  ASN A 239      12.744  19.913  17.181  1.00 23.39           C  
ATOM   3652  HB2 ASN A 239      12.188  19.109  17.664  1.00 23.39           H  
ATOM   3653  HB3 ASN A 239      13.594  20.151  17.820  1.00 23.39           H  
ATOM   3654  O   ASN A 239      15.009  18.258  16.970  1.00 23.39           O  
ATOM   3655  CG  ASN A 239      11.901  21.166  17.127  1.00 23.39           C  
ATOM   3656  ND2 ASN A 239      11.182  21.461  18.183  1.00 23.39           N  
ATOM   3657 HD21 ASN A 239      11.193  20.857  18.993  1.00 23.39           H  
ATOM   3658 HD22 ASN A 239      10.644  22.315  18.134  1.00 23.39           H  
ATOM   3659  OD1 ASN A 239      11.893  21.914  16.166  1.00 23.39           O  
ATOM   3660  N   VAL A 240      15.338  18.648  14.791  1.00 22.96           N  
ATOM   3661  H   VAL A 240      14.935  18.967  13.922  1.00 22.96           H  
ATOM   3662  CA  VAL A 240      16.806  18.562  14.871  1.00 22.96           C  
ATOM   3663  HA  VAL A 240      17.103  18.466  15.915  1.00 22.96           H  
ATOM   3664  C   VAL A 240      17.388  19.883  14.369  1.00 22.96           C  
ATOM   3665  CB  VAL A 240      17.382  17.319  14.158  1.00 22.96           C  
ATOM   3666  HB  VAL A 240      17.239  17.408  13.082  1.00 22.96           H  
ATOM   3667  O   VAL A 240      17.631  20.054  13.179  1.00 22.96           O  
ATOM   3668  CG1 VAL A 240      18.881  17.174  14.463  1.00 22.96           C  
ATOM   3669 HG11 VAL A 240      19.048  17.109  15.538  1.00 22.96           H  
ATOM   3670 HG12 VAL A 240      19.267  16.273  13.986  1.00 22.96           H  
ATOM   3671 HG13 VAL A 240      19.426  18.025  14.055  1.00 22.96           H  
ATOM   3672  CG2 VAL A 240      16.701  16.026  14.631  1.00 22.96           C  
ATOM   3673 HG21 VAL A 240      17.165  15.162  14.155  1.00 22.96           H  
ATOM   3674 HG22 VAL A 240      15.645  16.036  14.362  1.00 22.96           H  
ATOM   3675 HG23 VAL A 240      16.786  15.931  15.713  1.00 22.96           H  
ATOM   3676  N   ASN A 241      17.634  20.820  15.294  1.00 22.76           N  
ATOM   3677  H   ASN A 241      17.366  20.611  16.246  1.00 22.76           H  
ATOM   3678  CA  ASN A 241      18.418  22.050  15.069  1.00 22.76           C  
ATOM   3679  HA  ASN A 241      18.117  22.480  14.114  1.00 22.76           H  
ATOM   3680  C   ASN A 241      19.924  21.723  14.915  1.00 22.76           C  
ATOM   3681  CB  ASN A 241      18.117  23.076  16.196  1.00 22.76           C  
ATOM   3682  HB2 ASN A 241      18.991  23.702  16.372  1.00 22.76           H  
ATOM   3683  HB3 ASN A 241      17.900  22.556  17.129  1.00 22.76           H  
ATOM   3684  O   ASN A 241      20.788  22.327  15.547  1.00 22.76           O  
ATOM   3685  CG  ASN A 241      16.997  24.052  15.883  1.00 22.76           C  
ATOM   3686  ND2 ASN A 241      16.512  24.763  16.874  1.00 22.76           N  
ATOM   3687 HD21 ASN A 241      15.780  25.414  16.627  1.00 22.76           H  
ATOM   3688 HD22 ASN A 241      16.880  24.672  17.810  1.00 22.76           H  
ATOM   3689  OD1 ASN A 241      16.561  24.225  14.762  1.00 22.76           O  
ATOM   3690  N   GLY A 242      20.238  20.708  14.111  1.00 22.22           N  
ATOM   3691  H   GLY A 242      19.490  20.306  13.563  1.00 22.22           H  
ATOM   3692  CA  GLY A 242      21.568  20.147  13.918  1.00 22.22           C  
ATOM   3693  HA2 GLY A 242      22.329  20.867  14.220  1.00 22.22           H  
ATOM   3694  HA3 GLY A 242      21.682  19.246  14.520  1.00 22.22           H  
ATOM   3695  C   GLY A 242      21.760  19.783  12.452  1.00 22.22           C  
ATOM   3696  O   GLY A 242      20.973  19.041  11.869  1.00 22.22           O  
ATOM   3697  N   SER A 243      22.802  20.340  11.847  1.00 21.24           N  
ATOM   3698  H   SER A 243      23.459  20.871  12.401  1.00 21.24           H  
ATOM   3699  CA  SER A 243      23.088  20.263  10.418  1.00 21.24           C  
ATOM   3700  HA  SER A 243      22.221  20.631   9.869  1.00 21.24           H  
ATOM   3701  C   SER A 243      23.378  18.835   9.937  1.00 21.24           C  
ATOM   3702  CB  SER A 243      24.269  21.198  10.111  1.00 21.24           C  
ATOM   3703  HB2 SER A 243      24.687  20.956   9.134  1.00 21.24           H  
ATOM   3704  HB3 SER A 243      23.903  22.224  10.087  1.00 21.24           H  
ATOM   3705  O   SER A 243      24.492  18.329  10.071  1.00 21.24           O  
ATOM   3706  OG  SER A 243      25.276  21.105  11.110  1.00 21.24           O  
ATOM   3707  HG  SER A 243      26.026  21.649  10.858  1.00 21.24           H  
ATOM   3708  N   ILE A 244      22.422  18.210   9.242  1.00 23.11           N  
ATOM   3709  H   ILE A 244      21.497  18.615   9.226  1.00 23.11           H  
ATOM   3710  CA  ILE A 244      22.670  16.975   8.472  1.00 23.11           C  
ATOM   3711  HA  ILE A 244      23.484  16.449   8.971  1.00 23.11           H  
ATOM   3712  C   ILE A 244      23.217  17.333   7.074  1.00 23.11           C  
ATOM   3713  CB  ILE A 244      21.478  15.983   8.508  1.00 23.11           C  
ATOM   3714  HB  ILE A 244      20.679  16.363   7.871  1.00 23.11           H  
ATOM   3715  O   ILE A 244      22.716  16.901   6.042  1.00 23.11           O  
ATOM   3716  CG1 ILE A 244      20.938  15.832   9.954  1.00 23.11           C  
ATOM   3717 HG12 ILE A 244      20.528  16.789  10.278  1.00 23.11           H  
ATOM   3718 HG13 ILE A 244      21.759  15.576  10.623  1.00 23.11           H  
ATOM   3719  CG2 ILE A 244      21.930  14.600   7.983  1.00 23.11           C  
ATOM   3720 HG21 ILE A 244      22.370  14.676   6.989  1.00 23.11           H  
ATOM   3721 HG22 ILE A 244      21.071  13.936   7.893  1.00 23.11           H  
ATOM   3722 HG23 ILE A 244      22.659  14.158   8.662  1.00 23.11           H  
ATOM   3723  CD1 ILE A 244      19.823  14.793  10.139  1.00 23.11           C  
ATOM   3724 HD11 ILE A 244      20.215  13.784  10.017  1.00 23.11           H  
ATOM   3725 HD12 ILE A 244      19.027  14.970   9.416  1.00 23.11           H  
ATOM   3726 HD13 ILE A 244      19.413  14.884  11.145  1.00 23.11           H  
ATOM   3727  N   ASN A 245      24.300  18.116   7.054  1.00 22.68           N  
ATOM   3728  H   ASN A 245      24.659  18.407   7.952  1.00 22.68           H  
ATOM   3729  CA  ASN A 245      25.126  18.384   5.868  1.00 22.68           C  
ATOM   3730  HA  ASN A 245      24.516  18.244   4.976  1.00 22.68           H  
ATOM   3731  C   ASN A 245      26.259  17.343   5.754  1.00 22.68           C  
ATOM   3732  CB  ASN A 245      25.622  19.851   5.883  1.00 22.68           C  
ATOM   3733  HB2 ASN A 245      26.502  19.947   5.248  1.00 22.68           H  
ATOM   3734  HB3 ASN A 245      25.909  20.137   6.895  1.00 22.68           H  
ATOM   3735  O   ASN A 245      27.420  17.690   5.549  1.00 22.68           O  
ATOM   3736  CG  ASN A 245      24.617  20.845   5.328  1.00 22.68           C  
ATOM   3737  ND2 ASN A 245      24.788  22.117   5.602  1.00 22.68           N  
ATOM   3738 HD21 ASN A 245      25.588  22.439   6.127  1.00 22.68           H  
ATOM   3739 HD22 ASN A 245      24.114  22.742   5.184  1.00 22.68           H  
ATOM   3740  OD1 ASN A 245      23.692  20.513   4.616  1.00 22.68           O  
ATOM   3741  N   GLN A 246      25.944  16.054   5.923  1.00 23.73           N  
ATOM   3742  H   GLN A 246      24.969  15.814   6.033  1.00 23.73           H  
ATOM   3743  CA  GLN A 246      26.917  14.972   5.739  1.00 23.73           C  
ATOM   3744  HA  GLN A 246      27.919  15.395   5.672  1.00 23.73           H  
ATOM   3745  C   GLN A 246      26.685  14.257   4.409  1.00 23.73           C  
ATOM   3746  CB  GLN A 246      26.955  14.004   6.936  1.00 23.73           C  
ATOM   3747  HB2 GLN A 246      27.565  13.147   6.652  1.00 23.73           H  
ATOM   3748  HB3 GLN A 246      25.950  13.655   7.175  1.00 23.73           H  
ATOM   3749  O   GLN A 246      25.894  13.319   4.317  1.00 23.73           O  
ATOM   3750  CG  GLN A 246      27.592  14.668   8.168  1.00 23.73           C  
ATOM   3751  HG2 GLN A 246      26.886  15.383   8.590  1.00 23.73           H  
ATOM   3752  HG3 GLN A 246      28.478  15.222   7.858  1.00 23.73           H  
ATOM   3753  CD  GLN A 246      28.028  13.693   9.266  1.00 23.73           C  
ATOM   3754  NE2 GLN A 246      28.484  14.221  10.381  1.00 23.73           N  
ATOM   3755 HE21 GLN A 246      28.516  15.224  10.491  1.00 23.73           H  
ATOM   3756 HE22 GLN A 246      28.787  13.594  11.113  1.00 23.73           H  
ATOM   3757  OE1 GLN A 246      27.994  12.467   9.159  1.00 23.73           O  
ATOM   3758  N   GLN A 247      27.448  14.666   3.394  1.00 24.34           N  
ATOM   3759  H   GLN A 247      28.055  15.458   3.546  1.00 24.34           H  
ATOM   3760  CA  GLN A 247      27.723  13.819   2.237  1.00 24.34           C  
ATOM   3761  HA  GLN A 247      26.798  13.599   1.705  1.00 24.34           H  
ATOM   3762  C   GLN A 247      28.352  12.508   2.735  1.00 24.34           C  
ATOM   3763  CB  GLN A 247      28.707  14.534   1.291  1.00 24.34           C  
ATOM   3764  HB2 GLN A 247      29.582  14.840   1.865  1.00 24.34           H  
ATOM   3765  HB3 GLN A 247      29.036  13.825   0.530  1.00 24.34           H  
ATOM   3766  O   GLN A 247      29.465  12.516   3.260  1.00 24.34           O  
ATOM   3767  CG  GLN A 247      28.119  15.761   0.576  1.00 24.34           C  
ATOM   3768  HG2 GLN A 247      27.303  15.436  -0.069  1.00 24.34           H  
ATOM   3769  HG3 GLN A 247      27.719  16.461   1.310  1.00 24.34           H  
ATOM   3770  CD  GLN A 247      29.160  16.502  -0.265  1.00 24.34           C  
ATOM   3771  NE2 GLN A 247      28.748  17.277  -1.243  1.00 24.34           N  
ATOM   3772 HE21 GLN A 247      29.476  17.761  -1.748  1.00 24.34           H  
ATOM   3773 HE22 GLN A 247      27.763  17.402  -1.432  1.00 24.34           H  
ATOM   3774  OE1 GLN A 247      30.357  16.419  -0.064  1.00 24.34           O  
ATOM   3775  N   ARG A 248      27.659  11.378   2.571  1.00 27.09           N  
ATOM   3776  H   ARG A 248      26.723  11.435   2.196  1.00 27.09           H  
ATOM   3777  CA  ARG A 248      28.255  10.045   2.728  1.00 27.09           C  
ATOM   3778  HA  ARG A 248      29.316  10.150   2.954  1.00 27.09           H  
ATOM   3779  C   ARG A 248      28.159   9.290   1.418  1.00 27.09           C  
ATOM   3780  CB  ARG A 248      27.621   9.243   3.874  1.00 27.09           C  
ATOM   3781  HB2 ARG A 248      26.536   9.234   3.771  1.00 27.09           H  
ATOM   3782  HB3 ARG A 248      27.979   8.216   3.809  1.00 27.09           H  
ATOM   3783  O   ARG A 248      27.072   9.087   0.891  1.00 27.09           O  
ATOM   3784  CG  ARG A 248      28.016   9.812   5.242  1.00 27.09           C  
ATOM   3785  HG2 ARG A 248      29.090   9.999   5.268  1.00 27.09           H  
ATOM   3786  HG3 ARG A 248      27.490  10.754   5.399  1.00 27.09           H  
ATOM   3787  CD  ARG A 248      27.662   8.828   6.360  1.00 27.09           C  
ATOM   3788  HD2 ARG A 248      28.285   7.940   6.252  1.00 27.09           H  
ATOM   3789  HD3 ARG A 248      26.615   8.540   6.260  1.00 27.09           H  
ATOM   3790  NE  ARG A 248      27.870   9.450   7.679  1.00 27.09           N  
ATOM   3791  HE  ARG A 248      27.905  10.459   7.705  1.00 27.09           H  
ATOM   3792  NH1 ARG A 248      27.945   7.547   8.970  1.00 27.09           N  
ATOM   3793 HH11 ARG A 248      28.013   7.112   9.880  1.00 27.09           H  
ATOM   3794 HH12 ARG A 248      27.880   6.985   8.134  1.00 27.09           H  
ATOM   3795  NH2 ARG A 248      28.065   9.584   9.914  1.00 27.09           N  
ATOM   3796 HH21 ARG A 248      28.056  10.588   9.804  1.00 27.09           H  
ATOM   3797 HH22 ARG A 248      28.129   9.169  10.832  1.00 27.09           H  
ATOM   3798  CZ  ARG A 248      27.961   8.848   8.846  1.00 27.09           C  
ATOM   3799  N   HIS A 249      29.311   8.855   0.925  1.00 30.29           N  
ATOM   3800  H   HIS A 249      30.152   9.043   1.451  1.00 30.29           H  
ATOM   3801  CA  HIS A 249      29.368   7.779  -0.050  1.00 30.29           C  
ATOM   3802  HA  HIS A 249      28.666   7.972  -0.861  1.00 30.29           H  
ATOM   3803  C   HIS A 249      28.972   6.478   0.651  1.00 30.29           C  
ATOM   3804  CB  HIS A 249      30.789   7.689  -0.622  1.00 30.29           C  
ATOM   3805  HB2 HIS A 249      31.517   7.689   0.189  1.00 30.29           H  
ATOM   3806  HB3 HIS A 249      30.889   6.740  -1.150  1.00 30.29           H  
ATOM   3807  O   HIS A 249      29.531   6.169   1.700  1.00 30.29           O  
ATOM   3808  CG  HIS A 249      31.113   8.798  -1.590  1.00 30.29           C  
ATOM   3809  CD2 HIS A 249      31.454  10.092  -1.296  1.00 30.29           C  
ATOM   3810  HD2 HIS A 249      31.549  10.519  -0.308  1.00 30.29           H  
ATOM   3811  ND1 HIS A 249      31.112   8.681  -2.960  1.00 30.29           N  
ATOM   3812  HD1 HIS A 249      30.908   7.841  -3.482  1.00 30.29           H  
ATOM   3813  CE1 HIS A 249      31.452   9.870  -3.482  1.00 30.29           C  
ATOM   3814  HE1 HIS A 249      31.541  10.082  -4.537  1.00 30.29           H  
ATOM   3815  NE2 HIS A 249      31.648  10.769  -2.506  1.00 30.29           N  
ATOM   3816  N   PHE A 250      28.032   5.737   0.065  1.00 32.38           N  
ATOM   3817  H   PHE A 250      27.602   6.073  -0.785  1.00 32.38           H  
ATOM   3818  CA  PHE A 250      27.725   4.366   0.464  1.00 32.38           C  
ATOM   3819  HA  PHE A 250      28.081   4.192   1.479  1.00 32.38           H  
ATOM   3820  C   PHE A 250      28.453   3.394  -0.469  1.00 32.38           C  
ATOM   3821  CB  PHE A 250      26.209   4.128   0.455  1.00 32.38           C  
ATOM   3822  HB2 PHE A 250      25.813   4.368  -0.532  1.00 32.38           H  
ATOM   3823  HB3 PHE A 250      26.029   3.066   0.625  1.00 32.38           H  
ATOM   3824  O   PHE A 250      28.338   3.494  -1.694  1.00 32.38           O  
ATOM   3825  CG  PHE A 250      25.445   4.909   1.509  1.00 32.38           C  
ATOM   3826  CD1 PHE A 250      25.381   4.423   2.829  1.00 32.38           C  
ATOM   3827  HD1 PHE A 250      25.890   3.506   3.086  1.00 32.38           H  
ATOM   3828  CD2 PHE A 250      24.794   6.113   1.178  1.00 32.38           C  
ATOM   3829  HD2 PHE A 250      24.851   6.500   0.172  1.00 32.38           H  
ATOM   3830  CE1 PHE A 250      24.658   5.128   3.808  1.00 32.38           C  
ATOM   3831  HE1 PHE A 250      24.613   4.741   4.816  1.00 32.38           H  
ATOM   3832  CE2 PHE A 250      24.073   6.819   2.158  1.00 32.38           C  
ATOM   3833  HE2 PHE A 250      23.579   7.744   1.896  1.00 32.38           H  
ATOM   3834  CZ  PHE A 250      23.999   6.325   3.472  1.00 32.38           C  
ATOM   3835  HZ  PHE A 250      23.440   6.867   4.221  1.00 32.38           H  
ATOM   3836  N   ASN A 251      29.197   2.459   0.109  1.00 32.23           N  
ATOM   3837  H   ASN A 251      29.253   2.467   1.117  1.00 32.23           H  
ATOM   3838  CA  ASN A 251      29.824   1.343  -0.587  1.00 32.23           C  
ATOM   3839  HA  ASN A 251      29.994   1.626  -1.626  1.00 32.23           H  
ATOM   3840  C   ASN A 251      28.915   0.104  -0.595  1.00 32.23           C  
ATOM   3841  CB  ASN A 251      31.188   1.053   0.055  1.00 32.23           C  
ATOM   3842  HB2 ASN A 251      31.046   0.839   1.114  1.00 32.23           H  
ATOM   3843  HB3 ASN A 251      31.639   0.172  -0.402  1.00 32.23           H  
ATOM   3844  O   ASN A 251      27.954  -0.018   0.165  1.00 32.23           O  
ATOM   3845  CG  ASN A 251      32.157   2.205  -0.114  1.00 32.23           C  
ATOM   3846  ND2 ASN A 251      32.638   2.755   0.974  1.00 32.23           N  
ATOM   3847 HD21 ASN A 251      32.242   2.481   1.862  1.00 32.23           H  
ATOM   3848 HD22 ASN A 251      33.230   3.566   0.864  1.00 32.23           H  
ATOM   3849  OD1 ASN A 251      32.490   2.615  -1.216  1.00 32.23           O  
ATOM   3850  N   GLU A 252      29.236  -0.852  -1.466  1.00 31.78           N  
ATOM   3851  H   GLU A 252      30.082  -0.746  -2.007  1.00 31.78           H  
ATOM   3852  CA  GLU A 252      28.571  -2.155  -1.492  1.00 31.78           C  
ATOM   3853  HA  GLU A 252      27.496  -1.993  -1.572  1.00 31.78           H  
ATOM   3854  C   GLU A 252      28.849  -2.911  -0.180  1.00 31.78           C  
ATOM   3855  CB  GLU A 252      29.033  -2.908  -2.750  1.00 31.78           C  
ATOM   3856  HB2 GLU A 252      30.109  -3.075  -2.703  1.00 31.78           H  
ATOM   3857  HB3 GLU A 252      28.826  -2.265  -3.605  1.00 31.78           H  
ATOM   3858  O   GLU A 252      30.001  -3.182   0.151  1.00 31.78           O  
ATOM   3859  CG  GLU A 252      28.320  -4.251  -2.974  1.00 31.78           C  
ATOM   3860  HG2 GLU A 252      28.687  -4.979  -2.250  1.00 31.78           H  
ATOM   3861  HG3 GLU A 252      27.254  -4.106  -2.797  1.00 31.78           H  
ATOM   3862  CD  GLU A 252      28.512  -4.796  -4.404  1.00 31.78           C  
ATOM   3863  OE1 GLU A 252      27.671  -5.626  -4.823  1.00 31.78           O  
ATOM   3864  OE2 GLU A 252      29.429  -4.328  -5.119  1.00 31.78           O  
ATOM   3865  N   GLY A 253      27.788  -3.220   0.573  1.00 28.85           N  
ATOM   3866  H   GLY A 253      26.878  -2.922   0.251  1.00 28.85           H  
ATOM   3867  CA  GLY A 253      27.866  -3.821   1.911  1.00 28.85           C  
ATOM   3868  HA2 GLY A 253      27.067  -4.556   2.011  1.00 28.85           H  
ATOM   3869  HA3 GLY A 253      28.816  -4.344   2.020  1.00 28.85           H  
ATOM   3870  C   GLY A 253      27.743  -2.842   3.088  1.00 28.85           C  
ATOM   3871  O   GLY A 253      27.670  -3.298   4.230  1.00 28.85           O  
ATOM   3872  N   ASP A 254      27.663  -1.526   2.851  1.00 32.31           N  
ATOM   3873  H   ASP A 254      27.769  -1.175   1.910  1.00 32.31           H  
ATOM   3874  CA  ASP A 254      27.504  -0.553   3.938  1.00 32.31           C  
ATOM   3875  HA  ASP A 254      28.294  -0.734   4.667  1.00 32.31           H  
ATOM   3876  C   ASP A 254      26.162  -0.721   4.664  1.00 32.31           C  
ATOM   3877  CB  ASP A 254      27.649   0.897   3.445  1.00 32.31           C  
ATOM   3878  HB2 ASP A 254      27.167   1.552   4.170  1.00 32.31           H  
ATOM   3879  HB3 ASP A 254      27.125   1.018   2.497  1.00 32.31           H  
ATOM   3880  O   ASP A 254      25.081  -0.576   4.088  1.00 32.31           O  
ATOM   3881  CG  ASP A 254      29.095   1.381   3.306  1.00 32.31           C  
ATOM   3882  OD1 ASP A 254      30.040   0.636   3.642  1.00 32.31           O  
ATOM   3883  OD2 ASP A 254      29.257   2.541   2.871  1.00 32.31           O  
ATOM   3884  N   THR A 255      26.234  -0.976   5.971  1.00 28.41           N  
ATOM   3885  H   THR A 255      27.147  -1.121   6.379  1.00 28.41           H  
ATOM   3886  CA  THR A 255      25.056  -1.089   6.835  1.00 28.41           C  
ATOM   3887  HA  THR A 255      24.235  -1.490   6.240  1.00 28.41           H  
ATOM   3888  C   THR A 255      24.652   0.289   7.354  1.00 28.41           C  
ATOM   3889  CB  THR A 255      25.294  -2.041   8.021  1.00 28.41           C  
ATOM   3890  HB  THR A 255      25.662  -1.479   8.880  1.00 28.41           H  
ATOM   3891  O   THR A 255      25.362   0.894   8.161  1.00 28.41           O  
ATOM   3892  CG2 THR A 255      24.003  -2.750   8.422  1.00 28.41           C  
ATOM   3893 HG21 THR A 255      23.620  -3.333   7.585  1.00 28.41           H  
ATOM   3894 HG22 THR A 255      24.202  -3.420   9.258  1.00 28.41           H  
ATOM   3895 HG23 THR A 255      23.256  -2.018   8.729  1.00 28.41           H  
ATOM   3896  OG1 THR A 255      26.251  -3.035   7.736  1.00 28.41           O  
ATOM   3897  HG1 THR A 255      26.221  -3.220   6.794  1.00 28.41           H  
ATOM   3898  N   PHE A 256      23.482   0.787   6.950  1.00 29.23           N  
ATOM   3899  H   PHE A 256      22.958   0.291   6.244  1.00 29.23           H  
ATOM   3900  CA  PHE A 256      22.931   2.013   7.528  1.00 29.23           C  
ATOM   3901  HA  PHE A 256      23.715   2.770   7.545  1.00 29.23           H  
ATOM   3902  C   PHE A 256      22.475   1.769   8.975  1.00 29.23           C  
ATOM   3903  CB  PHE A 256      21.794   2.554   6.651  1.00 29.23           C  
ATOM   3904  HB2 PHE A 256      21.006   1.805   6.579  1.00 29.23           H  
ATOM   3905  HB3 PHE A 256      22.176   2.726   5.645  1.00 29.23           H  
ATOM   3906  O   PHE A 256      21.415   1.197   9.213  1.00 29.23           O  
ATOM   3907  CG  PHE A 256      21.206   3.854   7.174  1.00 29.23           C  
ATOM   3908  CD1 PHE A 256      20.000   3.847   7.901  1.00 29.23           C  
ATOM   3909  HD1 PHE A 256      19.490   2.914   8.089  1.00 29.23           H  
ATOM   3910  CD2 PHE A 256      21.875   5.073   6.948  1.00 29.23           C  
ATOM   3911  HD2 PHE A 256      22.800   5.085   6.391  1.00 29.23           H  
ATOM   3912  CE1 PHE A 256      19.455   5.054   8.375  1.00 29.23           C  
ATOM   3913  HE1 PHE A 256      18.516   5.046   8.909  1.00 29.23           H  
ATOM   3914  CE2 PHE A 256      21.339   6.277   7.439  1.00 29.23           C  
ATOM   3915  HE2 PHE A 256      21.852   7.211   7.261  1.00 29.23           H  
ATOM   3916  CZ  PHE A 256      20.126   6.269   8.150  1.00 29.23           C  
ATOM   3917  HZ  PHE A 256      19.709   7.195   8.516  1.00 29.23           H  
ATOM   3918  N   ARG A 257      23.267   2.220   9.955  1.00 27.59           N  
ATOM   3919  H   ARG A 257      24.155   2.623   9.692  1.00 27.59           H  
ATOM   3920  CA  ARG A 257      22.861   2.257  11.367  1.00 27.59           C  
ATOM   3921  HA  ARG A 257      22.059   1.536  11.526  1.00 27.59           H  
ATOM   3922  C   ARG A 257      22.312   3.637  11.711  1.00 27.59           C  
ATOM   3923  CB  ARG A 257      24.028   1.879  12.293  1.00 27.59           C  
ATOM   3924  HB2 ARG A 257      23.711   2.032  13.324  1.00 27.59           H  
ATOM   3925  HB3 ARG A 257      24.878   2.532  12.094  1.00 27.59           H  
ATOM   3926  O   ARG A 257      23.033   4.625  11.606  1.00 27.59           O  
ATOM   3927  CG  ARG A 257      24.455   0.414  12.122  1.00 27.59           C  
ATOM   3928  HG2 ARG A 257      23.589  -0.235  12.254  1.00 27.59           H  
ATOM   3929  HG3 ARG A 257      24.860   0.266  11.121  1.00 27.59           H  
ATOM   3930  CD  ARG A 257      25.522   0.052  13.162  1.00 27.59           C  
ATOM   3931  HD2 ARG A 257      25.098   0.192  14.157  1.00 27.59           H  
ATOM   3932  HD3 ARG A 257      26.374   0.721  13.040  1.00 27.59           H  
ATOM   3933  NE  ARG A 257      25.969  -1.344  13.005  1.00 27.59           N  
ATOM   3934  HE  ARG A 257      25.634  -1.833  12.187  1.00 27.59           H  
ATOM   3935  NH1 ARG A 257      27.234  -1.499  14.918  1.00 27.59           N  
ATOM   3936 HH11 ARG A 257      27.832  -2.040  15.526  1.00 27.59           H  
ATOM   3937 HH12 ARG A 257      26.997  -0.542  15.140  1.00 27.59           H  
ATOM   3938  NH2 ARG A 257      27.077  -3.252  13.548  1.00 27.59           N  
ATOM   3939 HH21 ARG A 257      27.665  -3.785  14.174  1.00 27.59           H  
ATOM   3940 HH22 ARG A 257      26.709  -3.695  12.718  1.00 27.59           H  
ATOM   3941  CZ  ARG A 257      26.754  -2.021  13.822  1.00 27.59           C  
ATOM   3942  N   THR A 258      21.068   3.684  12.180  1.00 29.29           N  
ATOM   3943  H   THR A 258      20.546   2.822  12.247  1.00 29.29           H  
ATOM   3944  CA  THR A 258      20.482   4.866  12.822  1.00 29.29           C  
ATOM   3945  HA  THR A 258      21.262   5.617  12.953  1.00 29.29           H  
ATOM   3946  C   THR A 258      19.975   4.502  14.212  1.00 29.29           C  
ATOM   3947  CB  THR A 258      19.396   5.519  11.956  1.00 29.29           C  
ATOM   3948  HB  THR A 258      19.816   5.717  10.970  1.00 29.29           H  
ATOM   3949  O   THR A 258      19.445   3.409  14.418  1.00 29.29           O  
ATOM   3950  CG2 THR A 258      18.113   4.702  11.793  1.00 29.29           C  
ATOM   3951 HG21 THR A 258      17.622   4.568  12.757  1.00 29.29           H  
ATOM   3952 HG22 THR A 258      18.349   3.724  11.372  1.00 29.29           H  
ATOM   3953 HG23 THR A 258      17.429   5.220  11.120  1.00 29.29           H  
ATOM   3954  OG1 THR A 258      19.046   6.749  12.535  1.00 29.29           O  
ATOM   3955  HG1 THR A 258      18.266   7.083  12.086  1.00 29.29           H  
ATOM   3956  N   THR A 259      20.154   5.410  15.167  1.00 25.83           N  
ATOM   3957  H   THR A 259      20.582   6.291  14.919  1.00 25.83           H  
ATOM   3958  CA  THR A 259      19.705   5.263  16.554  1.00 25.83           C  
ATOM   3959  HA  THR A 259      19.299   4.261  16.694  1.00 25.83           H  
ATOM   3960  C   THR A 259      18.588   6.269  16.795  1.00 25.83           C  
ATOM   3961  CB  THR A 259      20.845   5.473  17.580  1.00 25.83           C  
ATOM   3962  HB  THR A 259      20.699   6.417  18.104  1.00 25.83           H  
ATOM   3963  O   THR A 259      18.818   7.476  16.727  1.00 25.83           O  
ATOM   3964  CG2 THR A 259      20.871   4.344  18.609  1.00 25.83           C  
ATOM   3965 HG21 THR A 259      21.661   4.527  19.338  1.00 25.83           H  
ATOM   3966 HG22 THR A 259      21.051   3.391  18.111  1.00 25.83           H  
ATOM   3967 HG23 THR A 259      19.917   4.304  19.134  1.00 25.83           H  
ATOM   3968  OG1 THR A 259      22.130   5.499  16.993  1.00 25.83           O  
ATOM   3969  HG1 THR A 259      22.732   5.866  17.645  1.00 25.83           H  
ATOM   3970  N   PHE A 260      17.376   5.793  17.081  1.00 26.96           N  
ATOM   3971  H   PHE A 260      17.229   4.794  17.098  1.00 26.96           H  
ATOM   3972  CA  PHE A 260      16.223   6.656  17.353  1.00 26.96           C  
ATOM   3973  HA  PHE A 260      16.262   7.512  16.678  1.00 26.96           H  
ATOM   3974  C   PHE A 260      16.280   7.219  18.781  1.00 26.96           C  
ATOM   3975  CB  PHE A 260      14.919   5.904  17.046  1.00 26.96           C  
ATOM   3976  HB2 PHE A 260      14.892   4.979  17.621  1.00 26.96           H  
ATOM   3977  HB3 PHE A 260      14.078   6.514  17.377  1.00 26.96           H  
ATOM   3978  O   PHE A 260      15.593   6.751  19.686  1.00 26.96           O  
ATOM   3979  CG  PHE A 260      14.723   5.594  15.573  1.00 26.96           C  
ATOM   3980  CD1 PHE A 260      14.253   6.595  14.700  1.00 26.96           C  
ATOM   3981  HD1 PHE A 260      14.027   7.580  15.082  1.00 26.96           H  
ATOM   3982  CD2 PHE A 260      15.011   4.311  15.069  1.00 26.96           C  
ATOM   3983  HD2 PHE A 260      15.362   3.535  15.733  1.00 26.96           H  
ATOM   3984  CE1 PHE A 260      14.073   6.316  13.333  1.00 26.96           C  
ATOM   3985  HE1 PHE A 260      13.711   7.088  12.670  1.00 26.96           H  
ATOM   3986  CE2 PHE A 260      14.831   4.031  13.703  1.00 26.96           C  
ATOM   3987  HE2 PHE A 260      15.054   3.044  13.326  1.00 26.96           H  
ATOM   3988  CZ  PHE A 260      14.362   5.033  12.834  1.00 26.96           C  
ATOM   3989  HZ  PHE A 260      14.223   4.817  11.785  1.00 26.96           H  
ATOM   3990  N   ALA A 261      17.112   8.241  18.983  1.00 23.83           N  
ATOM   3991  H   ALA A 261      17.698   8.532  18.214  1.00 23.83           H  
ATOM   3992  CA  ALA A 261      17.218   8.981  20.238  1.00 23.83           C  
ATOM   3993  HA  ALA A 261      17.164   8.276  21.068  1.00 23.83           H  
ATOM   3994  C   ALA A 261      16.046   9.972  20.411  1.00 23.83           C  
ATOM   3995  CB  ALA A 261      18.602   9.648  20.287  1.00 23.83           C  
ATOM   3996  HB1 ALA A 261      19.383   8.892  20.216  1.00 23.83           H  
ATOM   3997  HB2 ALA A 261      18.706  10.357  19.466  1.00 23.83           H  
ATOM   3998  HB3 ALA A 261      18.712  10.184  21.230  1.00 23.83           H  
ATOM   3999  O   ALA A 261      16.243  11.175  20.280  1.00 23.83           O  
ATOM   4000  N   ASN A 262      14.826   9.447  20.611  1.00 26.73           N  
ATOM   4001  H   ASN A 262      14.776   8.440  20.551  1.00 26.73           H  
ATOM   4002  CA  ASN A 262      13.639  10.142  21.160  1.00 26.73           C  
ATOM   4003  HA  ASN A 262      13.870  10.417  22.190  1.00 26.73           H  
ATOM   4004  C   ASN A 262      12.423   9.186  21.275  1.00 26.73           C  
ATOM   4005  CB  ASN A 262      13.316  11.435  20.358  1.00 26.73           C  
ATOM   4006  HB2 ASN A 262      12.242  11.604  20.287  1.00 26.73           H  
ATOM   4007  HB3 ASN A 262      13.698  11.349  19.341  1.00 26.73           H  
ATOM   4008  O   ASN A 262      11.289   9.536  20.941  1.00 26.73           O  
ATOM   4009  CG  ASN A 262      13.874  12.695  21.009  1.00 26.73           C  
ATOM   4010  ND2 ASN A 262      14.010  13.765  20.261  1.00 26.73           N  
ATOM   4011 HD21 ASN A 262      14.425  14.562  20.723  1.00 26.73           H  
ATOM   4012 HD22 ASN A 262      13.849  13.724  19.265  1.00 26.73           H  
ATOM   4013  OD1 ASN A 262      14.135  12.773  22.195  1.00 26.73           O  
ATOM   4014  N   TRP A 263      12.645   7.939  21.708  1.00 25.43           N  
ATOM   4015  H   TRP A 263      13.565   7.681  22.033  1.00 25.43           H  
ATOM   4016  CA  TRP A 263      11.572   6.933  21.789  1.00 25.43           C  
ATOM   4017  HA  TRP A 263      10.992   6.989  20.868  1.00 25.43           H  
ATOM   4018  C   TRP A 263      10.584   7.167  22.941  1.00 25.43           C  
ATOM   4019  CB  TRP A 263      12.177   5.529  21.880  1.00 25.43           C  
ATOM   4020  HB2 TRP A 263      12.110   5.163  22.905  1.00 25.43           H  
ATOM   4021  HB3 TRP A 263      13.237   5.577  21.632  1.00 25.43           H  
ATOM   4022  O   TRP A 263       9.464   6.659  22.907  1.00 25.43           O  
ATOM   4023  CG  TRP A 263      11.547   4.528  20.966  1.00 25.43           C  
ATOM   4024  CD1 TRP A 263      10.227   4.256  20.848  1.00 25.43           C  
ATOM   4025  HD1 TRP A 263       9.448   4.729  21.429  1.00 25.43           H  
ATOM   4026  CD2 TRP A 263      12.224   3.633  20.044  1.00 25.43           C  
ATOM   4027  CE2 TRP A 263      11.240   2.836  19.386  1.00 25.43           C  
ATOM   4028  CE3 TRP A 263      13.579   3.407  19.727  1.00 25.43           C  
ATOM   4029  HE3 TRP A 263      14.339   3.992  20.223  1.00 25.43           H  
ATOM   4030  NE1 TRP A 263      10.038   3.269  19.901  1.00 25.43           N  
ATOM   4031  HE1 TRP A 263       9.132   2.876  19.688  1.00 25.43           H  
ATOM   4032  CH2 TRP A 263      12.949   1.647  18.186  1.00 25.43           C  
ATOM   4033  HH2 TRP A 263      13.246   0.875  17.491  1.00 25.43           H  
ATOM   4034  CZ2 TRP A 263      11.588   1.848  18.460  1.00 25.43           C  
ATOM   4035  HZ2 TRP A 263      10.829   1.241  17.990  1.00 25.43           H  
ATOM   4036  CZ3 TRP A 263      13.944   2.416  18.805  1.00 25.43           C  
ATOM   4037  HZ3 TRP A 263      14.987   2.240  18.588  1.00 25.43           H  
ATOM   4038  N   ASP A 264      10.971   7.965  23.935  1.00 25.32           N  
ATOM   4039  H   ASP A 264      11.929   8.284  23.937  1.00 25.32           H  
ATOM   4040  CA  ASP A 264      10.235   8.137  25.193  1.00 25.32           C  
ATOM   4041  HA  ASP A 264      10.114   7.158  25.657  1.00 25.32           H  
ATOM   4042  C   ASP A 264       8.827   8.728  24.993  1.00 25.32           C  
ATOM   4043  CB  ASP A 264      11.092   8.995  26.138  1.00 25.32           C  
ATOM   4044  HB2 ASP A 264      10.603   9.048  27.111  1.00 25.32           H  
ATOM   4045  HB3 ASP A 264      11.162  10.005  25.734  1.00 25.32           H  
ATOM   4046  O   ASP A 264       7.898   8.404  25.731  1.00 25.32           O  
ATOM   4047  CG  ASP A 264      12.499   8.408  26.314  1.00 25.32           C  
ATOM   4048  OD1 ASP A 264      12.593   7.173  26.478  1.00 25.32           O  
ATOM   4049  OD2 ASP A 264      13.468   9.182  26.164  1.00 25.32           O  
ATOM   4050  N   ASN A 265       8.621   9.502  23.921  1.00 27.05           N  
ATOM   4051  H   ASN A 265       9.422   9.704  23.340  1.00 27.05           H  
ATOM   4052  CA  ASN A 265       7.306  10.036  23.538  1.00 27.05           C  
ATOM   4053  HA  ASN A 265       6.787  10.345  24.445  1.00 27.05           H  
ATOM   4054  C   ASN A 265       6.376   9.006  22.861  1.00 27.05           C  
ATOM   4055  CB  ASN A 265       7.518  11.278  22.654  1.00 27.05           C  
ATOM   4056  HB2 ASN A 265       8.220  11.041  21.855  1.00 27.05           H  
ATOM   4057  HB3 ASN A 265       6.569  11.566  22.204  1.00 27.05           H  
ATOM   4058  O   ASN A 265       5.209   9.307  22.623  1.00 27.05           O  
ATOM   4059  CG  ASN A 265       8.011  12.477  23.442  1.00 27.05           C  
ATOM   4060  ND2 ASN A 265       8.808  13.328  22.839  1.00 27.05           N  
ATOM   4061 HD21 ASN A 265       9.152  13.142  21.908  1.00 27.05           H  
ATOM   4062 HD22 ASN A 265       9.164  14.072  23.422  1.00 27.05           H  
ATOM   4063  OD1 ASN A 265       7.678  12.693  24.591  1.00 27.05           O  
ATOM   4064  N   PHE A 266       6.869   7.805  22.540  1.00 25.28           N  
ATOM   4065  H   PHE A 266       7.838   7.620  22.760  1.00 25.28           H  
ATOM   4066  CA  PHE A 266       6.095   6.713  21.931  1.00 25.28           C  
ATOM   4067  HA  PHE A 266       5.134   7.104  21.598  1.00 25.28           H  
ATOM   4068  C   PHE A 266       5.768   5.578  22.919  1.00 25.28           C  
ATOM   4069  CB  PHE A 266       6.848   6.187  20.691  1.00 25.28           C  
ATOM   4070  HB2 PHE A 266       7.773   6.746  20.552  1.00 25.28           H  
ATOM   4071  HB3 PHE A 266       7.139   5.149  20.857  1.00 25.28           H  
ATOM   4072  O   PHE A 266       4.973   4.700  22.592  1.00 25.28           O  
ATOM   4073  CG  PHE A 266       6.049   6.265  19.404  1.00 25.28           C  
ATOM   4074  CD1 PHE A 266       5.225   5.193  19.012  1.00 25.28           C  
ATOM   4075  HD1 PHE A 266       5.146   4.321  19.643  1.00 25.28           H  
ATOM   4076  CD2 PHE A 266       6.120   7.419  18.601  1.00 25.28           C  
ATOM   4077  HD2 PHE A 266       6.738   8.249  18.910  1.00 25.28           H  
ATOM   4078  CE1 PHE A 266       4.488   5.270  17.815  1.00 25.28           C  
ATOM   4079  HE1 PHE A 266       3.849   4.448  17.528  1.00 25.28           H  
ATOM   4080  CE2 PHE A 266       5.380   7.499  17.408  1.00 25.28           C  
ATOM   4081  HE2 PHE A 266       5.433   8.393  16.804  1.00 25.28           H  
ATOM   4082  CZ  PHE A 266       4.566   6.422  17.012  1.00 25.28           C  
ATOM   4083  HZ  PHE A 266       3.988   6.489  16.102  1.00 25.28           H  
ATOM   4084  N   ALA A 267       6.378   5.574  24.110  1.00 22.79           N  
ATOM   4085  H   ALA A 267       7.022   6.325  24.316  1.00 22.79           H  
ATOM   4086  CA  ALA A 267       6.322   4.463  25.066  1.00 22.79           C  
ATOM   4087  HA  ALA A 267       6.067   3.551  24.526  1.00 22.79           H  
ATOM   4088  C   ALA A 267       5.261   4.617  26.180  1.00 22.79           C  
ATOM   4089  CB  ALA A 267       7.735   4.278  25.635  1.00 22.79           C  
ATOM   4090  HB1 ALA A 267       7.756   3.413  26.298  1.00 22.79           H  
ATOM   4091  HB2 ALA A 267       8.028   5.163  26.200  1.00 22.79           H  
ATOM   4092  HB3 ALA A 267       8.447   4.119  24.826  1.00 22.79           H  
ATOM   4093  O   ALA A 267       5.075   3.707  26.987  1.00 22.79           O  
ATOM   4094  N   THR A 268       4.552   5.747  26.249  1.00 22.80           N  
ATOM   4095  H   THR A 268       4.719   6.470  25.564  1.00 22.80           H  
ATOM   4096  CA  THR A 268       3.667   6.088  27.382  1.00 22.80           C  
ATOM   4097  HA  THR A 268       4.121   5.686  28.288  1.00 22.80           H  
ATOM   4098  C   THR A 268       2.266   5.467  27.334  1.00 22.80           C  
ATOM   4099  CB  THR A 268       3.582   7.610  27.570  1.00 22.80           C  
ATOM   4100  HB  THR A 268       2.793   7.856  28.281  1.00 22.80           H  
ATOM   4101  O   THR A 268       1.518   5.592  28.304  1.00 22.80           O  
ATOM   4102  CG2 THR A 268       4.897   8.184  28.095  1.00 22.80           C  
ATOM   4103 HG21 THR A 268       4.795   9.256  28.261  1.00 22.80           H  
ATOM   4104 HG22 THR A 268       5.703   8.009  27.382  1.00 22.80           H  
ATOM   4105 HG23 THR A 268       5.153   7.708  29.042  1.00 22.80           H  
ATOM   4106  OG1 THR A 268       3.318   8.241  26.338  1.00 22.80           O  
ATOM   4107  HG1 THR A 268       3.645   9.141  26.398  1.00 22.80           H  
ATOM   4108  N   THR A 269       1.895   4.752  26.265  1.00 23.15           N  
ATOM   4109  H   THR A 269       2.515   4.727  25.467  1.00 23.15           H  
ATOM   4110  CA  THR A 269       0.587   4.082  26.142  1.00 23.15           C  
ATOM   4111  HA  THR A 269       0.159   3.998  27.141  1.00 23.15           H  
ATOM   4112  C   THR A 269       0.684   2.638  25.632  1.00 23.15           C  
ATOM   4113  CB  THR A 269      -0.427   4.914  25.331  1.00 23.15           C  
ATOM   4114  HB  THR A 269      -1.226   4.264  24.974  1.00 23.15           H  
ATOM   4115  O   THR A 269       0.487   2.348  24.459  1.00 23.15           O  
ATOM   4116  CG2 THR A 269      -1.065   6.012  26.185  1.00 23.15           C  
ATOM   4117 HG21 THR A 269      -1.817   6.543  25.602  1.00 23.15           H  
ATOM   4118 HG22 THR A 269      -1.543   5.572  27.060  1.00 23.15           H  
ATOM   4119 HG23 THR A 269      -0.302   6.718  26.514  1.00 23.15           H  
ATOM   4120  OG1 THR A 269       0.173   5.560  24.235  1.00 23.15           O  
ATOM   4121  HG1 THR A 269      -0.463   6.174  23.860  1.00 23.15           H  
ATOM   4122  N   GLN A 270       0.837   1.729  26.603  1.00 21.91           N  
ATOM   4123  H   GLN A 270       1.094   2.103  27.505  1.00 21.91           H  
ATOM   4124  CA  GLN A 270       0.577   0.279  26.543  1.00 21.91           C  
ATOM   4125  HA  GLN A 270       0.629  -0.042  27.584  1.00 21.91           H  
ATOM   4126  C   GLN A 270       1.588  -0.628  25.795  1.00 21.91           C  
ATOM   4127  CB  GLN A 270      -0.883  -0.011  26.121  1.00 21.91           C  
ATOM   4128  HB2 GLN A 270      -1.035   0.286  25.084  1.00 21.91           H  
ATOM   4129  HB3 GLN A 270      -1.048  -1.087  26.184  1.00 21.91           H  
ATOM   4130  O   GLN A 270       1.756  -0.570  24.585  1.00 21.91           O  
ATOM   4131  CG  GLN A 270      -1.932   0.684  27.010  1.00 21.91           C  
ATOM   4132  HG2 GLN A 270      -1.702   0.480  28.055  1.00 21.91           H  
ATOM   4133  HG3 GLN A 270      -1.886   1.762  26.854  1.00 21.91           H  
ATOM   4134  CD  GLN A 270      -3.367   0.228  26.742  1.00 21.91           C  
ATOM   4135  NE2 GLN A 270      -4.314   0.648  27.551  1.00 21.91           N  
ATOM   4136 HE21 GLN A 270      -5.244   0.315  27.341  1.00 21.91           H  
ATOM   4137 HE22 GLN A 270      -4.107   1.265  28.323  1.00 21.91           H  
ATOM   4138  OE1 GLN A 270      -3.679  -0.515  25.830  1.00 21.91           O  
ATOM   4139  N   MET A 271       2.104  -1.605  26.562  1.00 21.89           N  
ATOM   4140  H   MET A 271       1.939  -1.507  27.553  1.00 21.89           H  
ATOM   4141  CA  MET A 271       2.724  -2.884  26.155  1.00 21.89           C  
ATOM   4142  HA  MET A 271       2.846  -3.445  27.082  1.00 21.89           H  
ATOM   4143  C   MET A 271       4.134  -2.866  25.525  1.00 21.89           C  
ATOM   4144  CB  MET A 271       1.745  -3.732  25.318  1.00 21.89           C  
ATOM   4145  HB2 MET A 271       1.543  -3.235  24.369  1.00 21.89           H  
ATOM   4146  HB3 MET A 271       2.212  -4.693  25.103  1.00 21.89           H  
ATOM   4147  O   MET A 271       4.292  -2.758  24.315  1.00 21.89           O  
ATOM   4148  CG  MET A 271       0.418  -3.993  26.040  1.00 21.89           C  
ATOM   4149  HG2 MET A 271       0.624  -4.446  27.010  1.00 21.89           H  
ATOM   4150  HG3 MET A 271      -0.081  -3.039  26.208  1.00 21.89           H  
ATOM   4151  SD  MET A 271      -0.725  -5.067  25.137  1.00 21.89           S  
ATOM   4152  CE  MET A 271      -2.213  -4.824  26.145  1.00 21.89           C  
ATOM   4153  HE1 MET A 271      -3.026  -5.428  25.741  1.00 21.89           H  
ATOM   4154  HE2 MET A 271      -2.015  -5.127  27.173  1.00 21.89           H  
ATOM   4155  HE3 MET A 271      -2.503  -3.774  26.121  1.00 21.89           H  
ATOM   4156  N   ASN A 272       5.138  -3.149  26.371  1.00 24.33           N  
ATOM   4157  H   ASN A 272       4.917  -3.116  27.356  1.00 24.33           H  
ATOM   4158  CA  ASN A 272       6.397  -3.867  26.086  1.00 24.33           C  
ATOM   4159  HA  ASN A 272       7.159  -3.427  26.728  1.00 24.33           H  
ATOM   4160  C   ASN A 272       6.966  -3.746  24.655  1.00 24.33           C  
ATOM   4161  CB  ASN A 272       6.242  -5.343  26.524  1.00 24.33           C  
ATOM   4162  HB2 ASN A 272       7.168  -5.871  26.297  1.00 24.33           H  
ATOM   4163  HB3 ASN A 272       5.440  -5.807  25.951  1.00 24.33           H  
ATOM   4164  O   ASN A 272       7.104  -4.745  23.943  1.00 24.33           O  
ATOM   4165  CG  ASN A 272       5.967  -5.539  28.005  1.00 24.33           C  
ATOM   4166  ND2 ASN A 272       5.845  -6.767  28.449  1.00 24.33           N  
ATOM   4167 HD21 ASN A 272       5.707  -6.862  29.445  1.00 24.33           H  
ATOM   4168 HD22 ASN A 272       5.997  -7.553  27.833  1.00 24.33           H  
ATOM   4169  OD1 ASN A 272       5.828  -4.611  28.780  1.00 24.33           O  
ATOM   4170  N   ALA A 273       7.340  -2.534  24.243  1.00 25.70           N  
ATOM   4171  H   ALA A 273       7.195  -1.742  24.852  1.00 25.70           H  
ATOM   4172  CA  ALA A 273       8.126  -2.337  23.030  1.00 25.70           C  
ATOM   4173  HA  ALA A 273       7.653  -2.911  22.233  1.00 25.70           H  
ATOM   4174  C   ALA A 273       9.574  -2.840  23.235  1.00 25.70           C  
ATOM   4175  CB  ALA A 273       8.080  -0.855  22.640  1.00 25.70           C  
ATOM   4176  HB1 ALA A 273       8.531  -0.250  23.427  1.00 25.70           H  
ATOM   4177  HB2 ALA A 273       8.637  -0.700  21.716  1.00 25.70           H  
ATOM   4178  HB3 ALA A 273       7.046  -0.542  22.492  1.00 25.70           H  
ATOM   4179  O   ALA A 273      10.139  -2.618  24.307  1.00 25.70           O  
ATOM   4180  N   PRO A 274      10.201  -3.502  22.243  1.00 23.53           N  
ATOM   4181  CA  PRO A 274      11.606  -3.886  22.340  1.00 23.53           C  
ATOM   4182  HA  PRO A 274      11.770  -4.470  23.246  1.00 23.53           H  
ATOM   4183  C   PRO A 274      12.501  -2.639  22.378  1.00 23.53           C  
ATOM   4184  CB  PRO A 274      11.875  -4.763  21.110  1.00 23.53           C  
ATOM   4185  HB2 PRO A 274      12.896  -4.660  20.745  1.00 23.53           H  
ATOM   4186  HB3 PRO A 274      11.663  -5.803  21.357  1.00 23.53           H  
ATOM   4187  O   PRO A 274      12.364  -1.758  21.532  1.00 23.53           O  
ATOM   4188  CG  PRO A 274      10.853  -4.266  20.085  1.00 23.53           C  
ATOM   4189  HG2 PRO A 274      10.594  -5.041  19.363  1.00 23.53           H  
ATOM   4190  HG3 PRO A 274      11.243  -3.385  19.577  1.00 23.53           H  
ATOM   4191  CD  PRO A 274       9.653  -3.872  20.947  1.00 23.53           C  
ATOM   4192  HD2 PRO A 274       8.986  -4.725  21.070  1.00 23.53           H  
ATOM   4193  HD3 PRO A 274       9.123  -3.038  20.487  1.00 23.53           H  
ATOM   4194  N   GLU A 275      13.463  -2.606  23.304  1.00 23.47           N  
ATOM   4195  H   GLU A 275      13.473  -3.349  23.989  1.00 23.47           H  
ATOM   4196  CA  GLU A 275      14.368  -1.470  23.595  1.00 23.47           C  
ATOM   4197  HA  GLU A 275      13.769  -0.603  23.875  1.00 23.47           H  
ATOM   4198  C   GLU A 275      15.269  -1.034  22.416  1.00 23.47           C  
ATOM   4199  CB  GLU A 275      15.264  -1.850  24.790  1.00 23.47           C  
ATOM   4200  HB2 GLU A 275      15.861  -2.714  24.500  1.00 23.47           H  
ATOM   4201  HB3 GLU A 275      15.941  -1.023  25.004  1.00 23.47           H  
ATOM   4202  O   GLU A 275      16.068  -0.104  22.530  1.00 23.47           O  
ATOM   4203  CG  GLU A 275      14.488  -2.172  26.080  1.00 23.47           C  
ATOM   4204  HG2 GLU A 275      13.905  -1.295  26.361  1.00 23.47           H  
ATOM   4205  HG3 GLU A 275      13.795  -2.992  25.889  1.00 23.47           H  
ATOM   4206  CD  GLU A 275      15.418  -2.582  27.234  1.00 23.47           C  
ATOM   4207  OE1 GLU A 275      15.090  -2.239  28.391  1.00 23.47           O  
ATOM   4208  OE2 GLU A 275      16.425  -3.273  26.952  1.00 23.47           O  
ATOM   4209  N   LYS A 276      15.189  -1.728  21.275  1.00 25.85           N  
ATOM   4210  H   LYS A 276      14.454  -2.418  21.220  1.00 25.85           H  
ATOM   4211  CA  LYS A 276      16.026  -1.508  20.096  1.00 25.85           C  
ATOM   4212  HA  LYS A 276      16.193  -0.435  19.998  1.00 25.85           H  
ATOM   4213  C   LYS A 276      15.336  -2.040  18.837  1.00 25.85           C  
ATOM   4214  CB  LYS A 276      17.368  -2.226  20.347  1.00 25.85           C  
ATOM   4215  HB2 LYS A 276      17.342  -3.225  19.912  1.00 25.85           H  
ATOM   4216  HB3 LYS A 276      17.520  -2.348  21.420  1.00 25.85           H  
ATOM   4217  O   LYS A 276      14.998  -3.220  18.770  1.00 25.85           O  
ATOM   4218  CG  LYS A 276      18.576  -1.455  19.808  1.00 25.85           C  
ATOM   4219  HG2 LYS A 276      18.644  -0.492  20.314  1.00 25.85           H  
ATOM   4220  HG3 LYS A 276      18.472  -1.298  18.735  1.00 25.85           H  
ATOM   4221  CD  LYS A 276      19.833  -2.282  20.096  1.00 25.85           C  
ATOM   4222  HD2 LYS A 276      19.851  -2.568  21.148  1.00 25.85           H  
ATOM   4223  HD3 LYS A 276      19.796  -3.186  19.487  1.00 25.85           H  
ATOM   4224  CE  LYS A 276      21.106  -1.500  19.778  1.00 25.85           C  
ATOM   4225  HE2 LYS A 276      20.996  -1.047  18.792  1.00 25.85           H  
ATOM   4226  HE3 LYS A 276      21.229  -0.711  20.520  1.00 25.85           H  
ATOM   4227  NZ  LYS A 276      22.268  -2.416  19.768  1.00 25.85           N  
ATOM   4228  HZ1 LYS A 276      23.136  -1.918  19.637  1.00 25.85           H  
ATOM   4229  HZ2 LYS A 276      22.297  -2.984  20.602  1.00 25.85           H  
ATOM   4230  HZ3 LYS A 276      22.161  -3.031  18.974  1.00 25.85           H  
ATOM   4231  N   LEU A 277      15.204  -1.208  17.801  1.00 25.69           N  
ATOM   4232  H   LEU A 277      15.471  -0.243  17.936  1.00 25.69           H  
ATOM   4233  CA  LEU A 277      14.924  -1.662  16.431  1.00 25.69           C  
ATOM   4234  HA  LEU A 277      14.703  -2.729  16.438  1.00 25.69           H  
ATOM   4235  C   LEU A 277      16.180  -1.439  15.586  1.00 25.69           C  
ATOM   4236  CB  LEU A 277      13.699  -0.936  15.846  1.00 25.69           C  
ATOM   4237  HB2 LEU A 277      12.888  -0.971  16.573  1.00 25.69           H  
ATOM   4238  HB3 LEU A 277      13.979   0.103  15.672  1.00 25.69           H  
ATOM   4239  O   LEU A 277      16.492  -0.311  15.208  1.00 25.69           O  
ATOM   4240  CG  LEU A 277      13.175  -1.522  14.524  1.00 25.69           C  
ATOM   4241  HG  LEU A 277      13.994  -1.978  13.967  1.00 25.69           H  
ATOM   4242  CD1 LEU A 277      12.098  -2.575  14.795  1.00 25.69           C  
ATOM   4243 HD11 LEU A 277      12.511  -3.365  15.423  1.00 25.69           H  
ATOM   4244 HD12 LEU A 277      11.766  -3.012  13.853  1.00 25.69           H  
ATOM   4245 HD13 LEU A 277      11.247  -2.124  15.304  1.00 25.69           H  
ATOM   4246  CD2 LEU A 277      12.557  -0.425  13.655  1.00 25.69           C  
ATOM   4247 HD21 LEU A 277      12.179  -0.857  12.729  1.00 25.69           H  
ATOM   4248 HD22 LEU A 277      11.743   0.062  14.192  1.00 25.69           H  
ATOM   4249 HD23 LEU A 277      13.319   0.316  13.410  1.00 25.69           H  
ATOM   4250  N   GLU A 278      16.900  -2.515  15.284  1.00 25.59           N  
ATOM   4251  H   GLU A 278      16.613  -3.417  15.637  1.00 25.59           H  
ATOM   4252  CA  GLU A 278      18.035  -2.470  14.362  1.00 25.59           C  
ATOM   4253  HA  GLU A 278      18.492  -1.481  14.407  1.00 25.59           H  
ATOM   4254  C   GLU A 278      17.550  -2.687  12.921  1.00 25.59           C  
ATOM   4255  CB  GLU A 278      19.121  -3.477  14.772  1.00 25.59           C  
ATOM   4256  HB2 GLU A 278      19.901  -3.459  14.011  1.00 25.59           H  
ATOM   4257  HB3 GLU A 278      18.696  -4.480  14.818  1.00 25.59           H  
ATOM   4258  O   GLU A 278      17.141  -3.784  12.538  1.00 25.59           O  
ATOM   4259  CG  GLU A 278      19.747  -3.115  16.131  1.00 25.59           C  
ATOM   4260  HG2 GLU A 278      19.004  -3.257  16.917  1.00 25.59           H  
ATOM   4261  HG3 GLU A 278      20.018  -2.060  16.118  1.00 25.59           H  
ATOM   4262  CD  GLU A 278      20.999  -3.938  16.474  1.00 25.59           C  
ATOM   4263  OE1 GLU A 278      21.718  -3.506  17.410  1.00 25.59           O  
ATOM   4264  OE2 GLU A 278      21.258  -4.966  15.816  1.00 25.59           O  
ATOM   4265  N   LEU A 279      17.597  -1.631  12.107  1.00 25.46           N  
ATOM   4266  H   LEU A 279      17.906  -0.748  12.489  1.00 25.46           H  
ATOM   4267  CA  LEU A 279      17.318  -1.694  10.671  1.00 25.46           C  
ATOM   4268  HA  LEU A 279      16.607  -2.498  10.483  1.00 25.46           H  
ATOM   4269  C   LEU A 279      18.596  -2.043   9.898  1.00 25.46           C  
ATOM   4270  CB  LEU A 279      16.683  -0.364  10.208  1.00 25.46           C  
ATOM   4271  HB2 LEU A 279      17.080   0.449  10.818  1.00 25.46           H  
ATOM   4272  HB3 LEU A 279      16.967  -0.158   9.176  1.00 25.46           H  
ATOM   4273  O   LEU A 279      19.351  -1.163   9.498  1.00 25.46           O  
ATOM   4274  CG  LEU A 279      15.147  -0.378  10.286  1.00 25.46           C  
ATOM   4275  HG  LEU A 279      14.830  -0.863  11.210  1.00 25.46           H  
ATOM   4276  CD1 LEU A 279      14.596   1.048  10.279  1.00 25.46           C  
ATOM   4277 HD11 LEU A 279      14.985   1.592  11.140  1.00 25.46           H  
ATOM   4278 HD12 LEU A 279      14.895   1.562   9.366  1.00 25.46           H  
ATOM   4279 HD13 LEU A 279      13.509   1.025  10.346  1.00 25.46           H  
ATOM   4280  CD2 LEU A 279      14.540  -1.117   9.087  1.00 25.46           C  
ATOM   4281 HD21 LEU A 279      14.813  -0.614   8.159  1.00 25.46           H  
ATOM   4282 HD22 LEU A 279      14.902  -2.144   9.058  1.00 25.46           H  
ATOM   4283 HD23 LEU A 279      13.454  -1.134   9.182  1.00 25.46           H  
ATOM   4284  N   ASN A 280      18.825  -3.332   9.651  1.00 26.63           N  
ATOM   4285  H   ASN A 280      18.204  -4.015  10.061  1.00 26.63           H  
ATOM   4286  CA  ASN A 280      19.895  -3.784   8.760  1.00 26.63           C  
ATOM   4287  HA  ASN A 280      20.734  -3.092   8.829  1.00 26.63           H  
ATOM   4288  C   ASN A 280      19.416  -3.765   7.299  1.00 26.63           C  
ATOM   4289  CB  ASN A 280      20.399  -5.165   9.215  1.00 26.63           C  
ATOM   4290  HB2 ASN A 280      21.062  -5.574   8.452  1.00 26.63           H  
ATOM   4291  HB3 ASN A 280      19.555  -5.844   9.334  1.00 26.63           H  
ATOM   4292  O   ASN A 280      18.714  -4.675   6.854  1.00 26.63           O  
ATOM   4293  CG  ASN A 280      21.198  -5.082  10.505  1.00 26.63           C  
ATOM   4294  ND2 ASN A 280      20.981  -5.981  11.437  1.00 26.63           N  
ATOM   4295 HD21 ASN A 280      21.459  -5.838  12.315  1.00 26.63           H  
ATOM   4296 HD22 ASN A 280      20.259  -6.679  11.332  1.00 26.63           H  
ATOM   4297  OD1 ASN A 280      22.030  -4.213  10.694  1.00 26.63           O  
ATOM   4298  N   VAL A 281      19.799  -2.727   6.551  1.00 27.74           N  
ATOM   4299  H   VAL A 281      20.334  -1.994   6.995  1.00 27.74           H  
ATOM   4300  CA  VAL A 281      19.542  -2.615   5.106  1.00 27.74           C  
ATOM   4301  HA  VAL A 281      18.735  -3.297   4.837  1.00 27.74           H  
ATOM   4302  C   VAL A 281      20.796  -3.029   4.337  1.00 27.74           C  
ATOM   4303  CB  VAL A 281      19.087  -1.194   4.710  1.00 27.74           C  
ATOM   4304  HB  VAL A 281      19.897  -0.486   4.884  1.00 27.74           H  
ATOM   4305  O   VAL A 281      21.815  -2.352   4.422  1.00 27.74           O  
ATOM   4306  CG1 VAL A 281      18.693  -1.142   3.226  1.00 27.74           C  
ATOM   4307 HG11 VAL A 281      18.336  -0.144   2.975  1.00 27.74           H  
ATOM   4308 HG12 VAL A 281      19.561  -1.352   2.600  1.00 27.74           H  
ATOM   4309 HG13 VAL A 281      17.908  -1.868   3.014  1.00 27.74           H  
ATOM   4310  CG2 VAL A 281      17.870  -0.738   5.530  1.00 27.74           C  
ATOM   4311 HG21 VAL A 281      18.137  -0.660   6.584  1.00 27.74           H  
ATOM   4312 HG22 VAL A 281      17.053  -1.450   5.416  1.00 27.74           H  
ATOM   4313 HG23 VAL A 281      17.545   0.246   5.192  1.00 27.74           H  
ATOM   4314  N   ASN A 282      20.711  -4.123   3.575  1.00 26.86           N  
ATOM   4315  H   ASN A 282      19.838  -4.631   3.569  1.00 26.86           H  
ATOM   4316  CA  ASN A 282      21.734  -4.522   2.603  1.00 26.86           C  
ATOM   4317  HA  ASN A 282      22.682  -4.050   2.857  1.00 26.86           H  
ATOM   4318  C   ASN A 282      21.333  -4.024   1.209  1.00 26.86           C  
ATOM   4319  CB  ASN A 282      21.914  -6.058   2.614  1.00 26.86           C  
ATOM   4320  HB2 ASN A 282      20.976  -6.543   2.887  1.00 26.86           H  
ATOM   4321  HB3 ASN A 282      22.169  -6.390   1.607  1.00 26.86           H  
ATOM   4322  O   ASN A 282      20.299  -4.438   0.681  1.00 26.86           O  
ATOM   4323  CG  ASN A 282      23.030  -6.551   3.519  1.00 26.86           C  
ATOM   4324  ND2 ASN A 282      23.095  -7.837   3.773  1.00 26.86           N  
ATOM   4325 HD21 ASN A 282      22.420  -8.480   3.385  1.00 26.86           H  
ATOM   4326 HD22 ASN A 282      23.872  -8.118   4.354  1.00 26.86           H  
ATOM   4327  OD1 ASN A 282      23.881  -5.823   3.984  1.00 26.86           O  
ATOM   4328  N   PHE A 283      22.159  -3.173   0.601  1.00 28.65           N  
ATOM   4329  H   PHE A 283      22.984  -2.860   1.092  1.00 28.65           H  
ATOM   4330  CA  PHE A 283      21.932  -2.652  -0.748  1.00 28.65           C  
ATOM   4331  HA  PHE A 283      20.857  -2.594  -0.918  1.00 28.65           H  
ATOM   4332  C   PHE A 283      22.571  -3.564  -1.812  1.00 28.65           C  
ATOM   4333  CB  PHE A 283      22.465  -1.218  -0.847  1.00 28.65           C  
ATOM   4334  HB2 PHE A 283      22.381  -0.885  -1.881  1.00 28.65           H  
ATOM   4335  HB3 PHE A 283      23.524  -1.205  -0.587  1.00 28.65           H  
ATOM   4336  O   PHE A 283      23.788  -3.760  -1.786  1.00 28.65           O  
ATOM   4337  CG  PHE A 283      21.716  -0.237   0.032  1.00 28.65           C  
ATOM   4338  CD1 PHE A 283      20.488   0.300  -0.404  1.00 28.65           C  
ATOM   4339  HD1 PHE A 283      20.093   0.029  -1.371  1.00 28.65           H  
ATOM   4340  CD2 PHE A 283      22.236   0.135   1.287  1.00 28.65           C  
ATOM   4341  HD2 PHE A 283      23.177  -0.267   1.633  1.00 28.65           H  
ATOM   4342  CE1 PHE A 283      19.788   1.210   0.409  1.00 28.65           C  
ATOM   4343  HE1 PHE A 283      18.856   1.635   0.065  1.00 28.65           H  
ATOM   4344  CE2 PHE A 283      21.535   1.045   2.098  1.00 28.65           C  
ATOM   4345  HE2 PHE A 283      21.947   1.331   3.054  1.00 28.65           H  
ATOM   4346  CZ  PHE A 283      20.314   1.586   1.658  1.00 28.65           C  
ATOM   4347  HZ  PHE A 283      19.787   2.296   2.278  1.00 28.65           H  
ATOM   4348  N   PRO A 284      21.797  -4.125  -2.762  1.00 25.09           N  
ATOM   4349  CA  PRO A 284      22.353  -4.934  -3.839  1.00 25.09           C  
ATOM   4350  HA  PRO A 284      23.164  -5.556  -3.462  1.00 25.09           H  
ATOM   4351  C   PRO A 284      22.892  -4.048  -4.976  1.00 25.09           C  
ATOM   4352  CB  PRO A 284      21.202  -5.849  -4.273  1.00 25.09           C  
ATOM   4353  HB2 PRO A 284      21.181  -6.729  -3.631  1.00 25.09           H  
ATOM   4354  HB3 PRO A 284      21.282  -6.146  -5.319  1.00 25.09           H  
ATOM   4355  O   PRO A 284      22.116  -3.540  -5.785  1.00 25.09           O  
ATOM   4356  CG  PRO A 284      19.953  -5.004  -4.013  1.00 25.09           C  
ATOM   4357  HG2 PRO A 284      19.084  -5.627  -3.800  1.00 25.09           H  
ATOM   4358  HG3 PRO A 284      19.756  -4.360  -4.870  1.00 25.09           H  
ATOM   4359  CD  PRO A 284      20.340  -4.148  -2.806  1.00 25.09           C  
ATOM   4360  HD2 PRO A 284      19.956  -4.609  -1.896  1.00 25.09           H  
ATOM   4361  HD3 PRO A 284      19.936  -3.141  -2.918  1.00 25.09           H  
ATOM   4362  N   LYS A 285      24.228  -3.977  -5.083  1.00 28.13           N  
ATOM   4363  H   LYS A 285      24.758  -4.396  -4.332  1.00 28.13           H  
ATOM   4364  CA  LYS A 285      25.017  -3.333  -6.156  1.00 28.13           C  
ATOM   4365  HA  LYS A 285      26.060  -3.538  -5.913  1.00 28.13           H  
ATOM   4366  C   LYS A 285      24.926  -1.799  -6.254  1.00 28.13           C  
ATOM   4367  CB  LYS A 285      24.745  -4.009  -7.515  1.00 28.13           C  
ATOM   4368  HB2 LYS A 285      23.698  -3.885  -7.789  1.00 28.13           H  
ATOM   4369  HB3 LYS A 285      25.351  -3.522  -8.279  1.00 28.13           H  
ATOM   4370  O   LYS A 285      24.015  -1.152  -5.745  1.00 28.13           O  
ATOM   4371  CG  LYS A 285      25.106  -5.500  -7.495  1.00 28.13           C  
ATOM   4372  HG2 LYS A 285      24.489  -6.026  -6.766  1.00 28.13           H  
ATOM   4373  HG3 LYS A 285      26.154  -5.607  -7.217  1.00 28.13           H  
ATOM   4374  CD  LYS A 285      24.883  -6.125  -8.874  1.00 28.13           C  
ATOM   4375  HD2 LYS A 285      23.823  -6.080  -9.124  1.00 28.13           H  
ATOM   4376  HD3 LYS A 285      25.456  -5.566  -9.614  1.00 28.13           H  
ATOM   4377  CE  LYS A 285      25.363  -7.577  -8.836  1.00 28.13           C  
ATOM   4378  HE2 LYS A 285      26.399  -7.585  -8.499  1.00 28.13           H  
ATOM   4379  HE3 LYS A 285      24.773  -8.119  -8.097  1.00 28.13           H  
ATOM   4380  NZ  LYS A 285      25.247  -8.211 -10.170  1.00 28.13           N  
ATOM   4381  HZ1 LYS A 285      24.286  -8.199 -10.482  1.00 28.13           H  
ATOM   4382  HZ2 LYS A 285      25.577  -9.165 -10.133  1.00 28.13           H  
ATOM   4383  HZ3 LYS A 285      25.808  -7.701 -10.837  1.00 28.13           H  
ATOM   4384  N   ARG A 286      25.928  -1.221  -6.932  1.00 28.51           N  
ATOM   4385  H   ARG A 286      26.624  -1.847  -7.313  1.00 28.51           H  
ATOM   4386  CA  ARG A 286      26.095   0.221  -7.193  1.00 28.51           C  
ATOM   4387  HA  ARG A 286      26.097   0.767  -6.250  1.00 28.51           H  
ATOM   4388  C   ARG A 286      24.955   0.793  -8.050  1.00 28.51           C  
ATOM   4389  CB  ARG A 286      27.426   0.476  -7.929  1.00 28.51           C  
ATOM   4390  HB2 ARG A 286      27.448   1.527  -8.217  1.00 28.51           H  
ATOM   4391  HB3 ARG A 286      27.441  -0.117  -8.843  1.00 28.51           H  
ATOM   4392  O   ARG A 286      25.073   0.836  -9.268  1.00 28.51           O  
ATOM   4393  CG  ARG A 286      28.709   0.187  -7.143  1.00 28.51           C  
ATOM   4394  HG2 ARG A 286      28.755  -0.869  -6.875  1.00 28.51           H  
ATOM   4395  HG3 ARG A 286      28.733   0.797  -6.239  1.00 28.51           H  
ATOM   4396  CD  ARG A 286      29.892   0.548  -8.053  1.00 28.51           C  
ATOM   4397  HD2 ARG A 286      29.831  -0.054  -8.960  1.00 28.51           H  
ATOM   4398  HD3 ARG A 286      29.809   1.600  -8.326  1.00 28.51           H  
ATOM   4399  NE  ARG A 286      31.193   0.315  -7.402  1.00 28.51           N  
ATOM   4400  HE  ARG A 286      31.172  -0.129  -6.495  1.00 28.51           H  
ATOM   4401  NH1 ARG A 286      32.506   1.163  -9.086  1.00 28.51           N  
ATOM   4402 HH11 ARG A 286      31.672   1.350  -9.625  1.00 28.51           H  
ATOM   4403 HH12 ARG A 286      33.417   1.402  -9.451  1.00 28.51           H  
ATOM   4404  NH2 ARG A 286      33.458   0.397  -7.219  1.00 28.51           N  
ATOM   4405 HH21 ARG A 286      34.364   0.640  -7.594  1.00 28.51           H  
ATOM   4406 HH22 ARG A 286      33.391  -0.005  -6.295  1.00 28.51           H  
ATOM   4407  CZ  ARG A 286      32.374   0.624  -7.904  1.00 28.51           C  
ATOM   4408  N   ASN A 287      23.901   1.292  -7.412  1.00 30.77           N  
ATOM   4409  H   ASN A 287      23.838   1.153  -6.414  1.00 30.77           H  
ATOM   4410  CA  ASN A 287      22.890   2.129  -8.057  1.00 30.77           C  
ATOM   4411  HA  ASN A 287      23.075   2.174  -9.131  1.00 30.77           H  
ATOM   4412  C   ASN A 287      22.984   3.561  -7.513  1.00 30.77           C  
ATOM   4413  CB  ASN A 287      21.496   1.515  -7.847  1.00 30.77           C  
ATOM   4414  HB2 ASN A 287      20.738   2.240  -8.142  1.00 30.77           H  
ATOM   4415  HB3 ASN A 287      21.357   1.294  -6.789  1.00 30.77           H  
ATOM   4416  O   ASN A 287      22.982   3.769  -6.300  1.00 30.77           O  
ATOM   4417  CG  ASN A 287      21.258   0.257  -8.666  1.00 30.77           C  
ATOM   4418  ND2 ASN A 287      20.329  -0.570  -8.251  1.00 30.77           N  
ATOM   4419 HD21 ASN A 287      19.882  -0.419  -7.358  1.00 30.77           H  
ATOM   4420 HD22 ASN A 287      20.225  -1.413  -8.797  1.00 30.77           H  
ATOM   4421  OD1 ASN A 287      21.863  -0.005  -9.688  1.00 30.77           O  
ATOM   4422  N   ASN A 288      23.038   4.550  -8.407  1.00 30.46           N  
ATOM   4423  H   ASN A 288      23.027   4.316  -9.389  1.00 30.46           H  
ATOM   4424  CA  ASN A 288      22.979   5.963  -8.032  1.00 30.46           C  
ATOM   4425  HA  ASN A 288      23.594   6.130  -7.148  1.00 30.46           H  
ATOM   4426  C   ASN A 288      21.527   6.330  -7.692  1.00 30.46           C  
ATOM   4427  CB  ASN A 288      23.535   6.825  -9.181  1.00 30.46           C  
ATOM   4428  HB2 ASN A 288      23.373   7.877  -8.947  1.00 30.46           H  
ATOM   4429  HB3 ASN A 288      22.988   6.599 -10.097  1.00 30.46           H  
ATOM   4430  O   ASN A 288      20.675   6.388  -8.578  1.00 30.46           O  
ATOM   4431  CG  ASN A 288      25.024   6.641  -9.416  1.00 30.46           C  
ATOM   4432  ND2 ASN A 288      25.466   6.758 -10.646  1.00 30.46           N  
ATOM   4433 HD21 ASN A 288      26.458   6.625 -10.781  1.00 30.46           H  
ATOM   4434 HD22 ASN A 288      24.828   6.937 -11.408  1.00 30.46           H  
ATOM   4435  OD1 ASN A 288      25.807   6.403  -8.514  1.00 30.46           O  
ATOM   4436  N   TYR A 289      21.234   6.576  -6.416  1.00 29.01           N  
ATOM   4437  H   TYR A 289      21.967   6.490  -5.726  1.00 29.01           H  
ATOM   4438  CA  TYR A 289      19.896   6.961  -5.964  1.00 29.01           C  
ATOM   4439  HA  TYR A 289      19.157   6.500  -6.620  1.00 29.01           H  
ATOM   4440  C   TYR A 289      19.696   8.481  -6.033  1.00 29.01           C  
ATOM   4441  CB  TYR A 289      19.642   6.430  -4.545  1.00 29.01           C  
ATOM   4442  HB2 TYR A 289      18.753   6.920  -4.146  1.00 29.01           H  
ATOM   4443  HB3 TYR A 289      20.476   6.706  -3.900  1.00 29.01           H  
ATOM   4444  O   TYR A 289      20.489   9.241  -5.480  1.00 29.01           O  
ATOM   4445  CG  TYR A 289      19.421   4.929  -4.473  1.00 29.01           C  
ATOM   4446  CD1 TYR A 289      18.122   4.404  -4.626  1.00 29.01           C  
ATOM   4447  HD1 TYR A 289      17.290   5.072  -4.793  1.00 29.01           H  
ATOM   4448  CD2 TYR A 289      20.507   4.056  -4.263  1.00 29.01           C  
ATOM   4449  HD2 TYR A 289      21.508   4.448  -4.156  1.00 29.01           H  
ATOM   4450  CE1 TYR A 289      17.908   3.013  -4.572  1.00 29.01           C  
ATOM   4451  HE1 TYR A 289      16.911   2.617  -4.699  1.00 29.01           H  
ATOM   4452  CE2 TYR A 289      20.298   2.664  -4.211  1.00 29.01           C  
ATOM   4453  HE2 TYR A 289      21.132   1.994  -4.060  1.00 29.01           H  
ATOM   4454  OH  TYR A 289      18.797   0.797  -4.328  1.00 29.01           O  
ATOM   4455  HH  TYR A 289      17.869   0.580  -4.446  1.00 29.01           H  
ATOM   4456  CZ  TYR A 289      19.000   2.141  -4.366  1.00 29.01           C  
ATOM   4457  N   VAL A 290      18.590   8.921  -6.643  1.00 28.01           N  
ATOM   4458  H   VAL A 290      18.013   8.251  -7.131  1.00 28.01           H  
ATOM   4459  CA  VAL A 290      18.099  10.307  -6.547  1.00 28.01           C  
ATOM   4460  HA  VAL A 290      18.822  10.904  -5.991  1.00 28.01           H  
ATOM   4461  C   VAL A 290      16.794  10.315  -5.758  1.00 28.01           C  
ATOM   4462  CB  VAL A 290      17.949  10.977  -7.927  1.00 28.01           C  
ATOM   4463  HB  VAL A 290      17.241  10.413  -8.535  1.00 28.01           H  
ATOM   4464  O   VAL A 290      15.757   9.842  -6.230  1.00 28.01           O  
ATOM   4465  CG1 VAL A 290      17.444  12.422  -7.793  1.00 28.01           C  
ATOM   4466 HG11 VAL A 290      17.415  12.897  -8.773  1.00 28.01           H  
ATOM   4467 HG12 VAL A 290      18.108  12.992  -7.143  1.00 28.01           H  
ATOM   4468 HG13 VAL A 290      16.437  12.435  -7.375  1.00 28.01           H  
ATOM   4469  CG2 VAL A 290      19.298  11.025  -8.657  1.00 28.01           C  
ATOM   4470 HG21 VAL A 290      19.646  10.013  -8.860  1.00 28.01           H  
ATOM   4471 HG22 VAL A 290      20.038  11.535  -8.041  1.00 28.01           H  
ATOM   4472 HG23 VAL A 290      19.191  11.544  -9.610  1.00 28.01           H  
ATOM   4473  N   GLY A 291      16.856  10.848  -4.539  1.00 27.67           N  
ATOM   4474  H   GLY A 291      17.735  11.253  -4.249  1.00 27.67           H  
ATOM   4475  CA  GLY A 291      15.698  11.022  -3.668  1.00 27.67           C  
ATOM   4476  HA2 GLY A 291      16.019  10.966  -2.628  1.00 27.67           H  
ATOM   4477  HA3 GLY A 291      14.972  10.228  -3.845  1.00 27.67           H  
ATOM   4478  C   GLY A 291      15.041  12.381  -3.890  1.00 27.67           C  
ATOM   4479  O   GLY A 291      15.642  13.412  -3.585  1.00 27.67           O  
ATOM   4480  N   LEU A 292      13.799  12.379  -4.379  1.00 26.44           N  
ATOM   4481  H   LEU A 292      13.392  11.497  -4.654  1.00 26.44           H  
ATOM   4482  CA  LEU A 292      12.935  13.559  -4.443  1.00 26.44           C  
ATOM   4483  HA  LEU A 292      13.521  14.449  -4.215  1.00 26.44           H  
ATOM   4484  C   LEU A 292      11.844  13.463  -3.373  1.00 26.44           C  
ATOM   4485  CB  LEU A 292      12.354  13.705  -5.863  1.00 26.44           C  
ATOM   4486  HB2 LEU A 292      11.370  14.171  -5.808  1.00 26.44           H  
ATOM   4487  HB3 LEU A 292      12.218  12.714  -6.294  1.00 26.44           H  
ATOM   4488  O   LEU A 292      10.863  12.735  -3.522  1.00 26.44           O  
ATOM   4489  CG  LEU A 292      13.238  14.553  -6.791  1.00 26.44           C  
ATOM   4490  HG  LEU A 292      14.274  14.218  -6.730  1.00 26.44           H  
ATOM   4491  CD1 LEU A 292      12.768  14.419  -8.238  1.00 26.44           C  
ATOM   4492 HD11 LEU A 292      11.755  14.809  -8.341  1.00 26.44           H  
ATOM   4493 HD12 LEU A 292      12.774  13.367  -8.525  1.00 26.44           H  
ATOM   4494 HD13 LEU A 292      13.437  14.968  -8.900  1.00 26.44           H  
ATOM   4495  CD2 LEU A 292      13.152  16.034  -6.422  1.00 26.44           C  
ATOM   4496 HD21 LEU A 292      12.111  16.353  -6.364  1.00 26.44           H  
ATOM   4497 HD22 LEU A 292      13.648  16.619  -7.197  1.00 26.44           H  
ATOM   4498 HD23 LEU A 292      13.644  16.223  -5.468  1.00 26.44           H  
ATOM   4499  N   SER A 293      12.016  14.225  -2.293  1.00 27.54           N  
ATOM   4500  H   SER A 293      12.845  14.801  -2.243  1.00 27.54           H  
ATOM   4501  CA  SER A 293      10.978  14.447  -1.286  1.00 27.54           C  
ATOM   4502  HA  SER A 293      10.265  13.622  -1.291  1.00 27.54           H  
ATOM   4503  C   SER A 293      10.243  15.744  -1.608  1.00 27.54           C  
ATOM   4504  CB  SER A 293      11.605  14.515   0.109  1.00 27.54           C  
ATOM   4505  HB2 SER A 293      12.104  13.572   0.331  1.00 27.54           H  
ATOM   4506  HB3 SER A 293      12.340  15.319   0.136  1.00 27.54           H  
ATOM   4507  O   SER A 293      10.790  16.832  -1.431  1.00 27.54           O  
ATOM   4508  OG  SER A 293      10.605  14.760   1.079  1.00 27.54           O  
ATOM   4509  HG  SER A 293      11.025  15.147   1.850  1.00 27.54           H  
ATOM   4510  N   SER A 294       8.997  15.653  -2.076  1.00 25.28           N  
ATOM   4511  H   SER A 294       8.603  14.743  -2.268  1.00 25.28           H  
ATOM   4512  CA  SER A 294       8.113  16.818  -2.144  1.00 25.28           C  
ATOM   4513  HA  SER A 294       8.709  17.713  -2.322  1.00 25.28           H  
ATOM   4514  C   SER A 294       7.405  17.000  -0.800  1.00 25.28           C  
ATOM   4515  CB  SER A 294       7.132  16.710  -3.320  1.00 25.28           C  
ATOM   4516  HB2 SER A 294       6.553  17.631  -3.386  1.00 25.28           H  
ATOM   4517  HB3 SER A 294       7.687  16.579  -4.249  1.00 25.28           H  
ATOM   4518  O   SER A 294       6.279  16.525  -0.612  1.00 25.28           O  
ATOM   4519  OG  SER A 294       6.250  15.622  -3.140  1.00 25.28           O  
ATOM   4520  HG  SER A 294       5.904  15.702  -2.248  1.00 25.28           H  
ATOM   4521  N   MET A 295       8.035  17.708   0.140  1.00 23.78           N  
ATOM   4522  H   MET A 295       8.962  18.062  -0.046  1.00 23.78           H  
ATOM   4523  CA  MET A 295       7.244  18.366   1.178  1.00 23.78           C  
ATOM   4524  HA  MET A 295       6.496  17.666   1.550  1.00 23.78           H  
ATOM   4525  C   MET A 295       6.505  19.542   0.543  1.00 23.78           C  
ATOM   4526  CB  MET A 295       8.087  18.815   2.380  1.00 23.78           C  
ATOM   4527  HB2 MET A 295       8.913  19.450   2.058  1.00 23.78           H  
ATOM   4528  HB3 MET A 295       7.451  19.397   3.047  1.00 23.78           H  
ATOM   4529  O   MET A 295       7.046  20.249  -0.310  1.00 23.78           O  
ATOM   4530  CG  MET A 295       8.625  17.613   3.161  1.00 23.78           C  
ATOM   4531  HG2 MET A 295       7.824  16.880   3.256  1.00 23.78           H  
ATOM   4532  HG3 MET A 295       9.436  17.153   2.597  1.00 23.78           H  
ATOM   4533  SD  MET A 295       9.201  17.995   4.837  1.00 23.78           S  
ATOM   4534  CE  MET A 295      10.741  18.881   4.474  1.00 23.78           C  
ATOM   4535  HE1 MET A 295      11.409  18.243   3.894  1.00 23.78           H  
ATOM   4536  HE2 MET A 295      10.523  19.785   3.906  1.00 23.78           H  
ATOM   4537  HE3 MET A 295      11.231  19.156   5.408  1.00 23.78           H  
ATOM   4538  N   GLY A 296       5.269  19.785   0.983  1.00 23.15           N  
ATOM   4539  H   GLY A 296       4.891  19.196   1.712  1.00 23.15           H  
ATOM   4540  CA  GLY A 296       4.655  21.087   0.750  1.00 23.15           C  
ATOM   4541  HA2 GLY A 296       3.700  21.158   1.272  1.00 23.15           H  
ATOM   4542  HA3 GLY A 296       4.496  21.234  -0.318  1.00 23.15           H  
ATOM   4543  C   GLY A 296       5.595  22.165   1.292  1.00 23.15           C  
ATOM   4544  O   GLY A 296       6.030  22.065   2.434  1.00 23.15           O  
ATOM   4545  N   HIS A 297       5.901  23.165   0.464  1.00 23.65           N  
ATOM   4546  H   HIS A 297       5.513  23.123  -0.467  1.00 23.65           H  
ATOM   4547  CA  HIS A 297       6.785  24.306   0.747  1.00 23.65           C  
ATOM   4548  HA  HIS A 297       6.632  24.990  -0.089  1.00 23.65           H  
ATOM   4549  C   HIS A 297       8.311  24.080   0.731  1.00 23.65           C  
ATOM   4550  CB  HIS A 297       6.301  25.087   1.985  1.00 23.65           C  
ATOM   4551  HB2 HIS A 297       6.472  24.505   2.891  1.00 23.65           H  
ATOM   4552  HB3 HIS A 297       6.887  26.001   2.076  1.00 23.65           H  
ATOM   4553  O   HIS A 297       9.023  25.078   0.755  1.00 23.65           O  
ATOM   4554  CG  HIS A 297       4.845  25.466   1.895  1.00 23.65           C  
ATOM   4555  CD2 HIS A 297       3.771  24.722   2.309  1.00 23.65           C  
ATOM   4556  HD2 HIS A 297       3.820  23.770   2.816  1.00 23.65           H  
ATOM   4557  ND1 HIS A 297       4.347  26.595   1.290  1.00 23.65           N  
ATOM   4558  HD1 HIS A 297       4.898  27.357   0.921  1.00 23.65           H  
ATOM   4559  CE1 HIS A 297       3.006  26.530   1.330  1.00 23.65           C  
ATOM   4560  HE1 HIS A 297       2.339  27.285   0.942  1.00 23.65           H  
ATOM   4561  NE2 HIS A 297       2.606  25.395   1.925  1.00 23.65           N  
ATOM   4562  N   ALA A 298       8.839  22.854   0.595  1.00 22.91           N  
ATOM   4563  H   ALA A 298       8.231  22.048   0.579  1.00 22.91           H  
ATOM   4564  CA  ALA A 298      10.279  22.647   0.358  1.00 22.91           C  
ATOM   4565  HA  ALA A 298      10.646  23.446  -0.286  1.00 22.91           H  
ATOM   4566  C   ALA A 298      10.581  21.307  -0.338  1.00 22.91           C  
ATOM   4567  CB  ALA A 298      11.037  22.747   1.691  1.00 22.91           C  
ATOM   4568  HB1 ALA A 298      10.676  21.988   2.385  1.00 22.91           H  
ATOM   4569  HB2 ALA A 298      10.895  23.733   2.133  1.00 22.91           H  
ATOM   4570  HB3 ALA A 298      12.103  22.595   1.520  1.00 22.91           H  
ATOM   4571  O   ALA A 298      10.433  20.235   0.249  1.00 22.91           O  
ATOM   4572  N   SER A 299      11.051  21.354  -1.587  1.00 26.05           N  
ATOM   4573  H   SER A 299      11.144  22.250  -2.045  1.00 26.05           H  
ATOM   4574  CA  SER A 299      11.549  20.178  -2.309  1.00 26.05           C  
ATOM   4575  HA  SER A 299      11.113  19.277  -1.877  1.00 26.05           H  
ATOM   4576  C   SER A 299      13.066  20.061  -2.165  1.00 26.05           C  
ATOM   4577  CB  SER A 299      11.106  20.213  -3.777  1.00 26.05           C  
ATOM   4578  HB2 SER A 299      11.584  19.399  -4.322  1.00 26.05           H  
ATOM   4579  HB3 SER A 299      10.026  20.077  -3.823  1.00 26.05           H  
ATOM   4580  O   SER A 299      13.816  20.609  -2.974  1.00 26.05           O  
ATOM   4581  OG  SER A 299      11.435  21.449  -4.380  1.00 26.05           O  
ATOM   4582  HG  SER A 299      12.386  21.554  -4.312  1.00 26.05           H  
ATOM   4583  N   THR A 300      13.527  19.342  -1.140  1.00 26.22           N  
ATOM   4584  H   THR A 300      12.872  18.975  -0.465  1.00 26.22           H  
ATOM   4585  CA  THR A 300      14.951  19.021  -0.974  1.00 26.22           C  
ATOM   4586  HA  THR A 300      15.533  19.924  -1.161  1.00 26.22           H  
ATOM   4587  C   THR A 300      15.357  17.952  -1.990  1.00 26.22           C  
ATOM   4588  CB  THR A 300      15.269  18.539   0.452  1.00 26.22           C  
ATOM   4589  HB  THR A 300      14.900  17.521   0.579  1.00 26.22           H  
ATOM   4590  O   THR A 300      14.855  16.826  -1.952  1.00 26.22           O  
ATOM   4591  CG2 THR A 300      16.768  18.574   0.749  1.00 26.22           C  
ATOM   4592 HG21 THR A 300      17.159  19.583   0.622  1.00 26.22           H  
ATOM   4593 HG22 THR A 300      17.297  17.897   0.078  1.00 26.22           H  
ATOM   4594 HG23 THR A 300      16.943  18.250   1.775  1.00 26.22           H  
ATOM   4595  OG1 THR A 300      14.636  19.354   1.411  1.00 26.22           O  
ATOM   4596  HG1 THR A 300      15.137  20.168   1.495  1.00 26.22           H  
ATOM   4597  N   LEU A 301      16.273  18.294  -2.898  1.00 26.55           N  
ATOM   4598  H   LEU A 301      16.630  19.239  -2.889  1.00 26.55           H  
ATOM   4599  CA  LEU A 301      16.881  17.346  -3.831  1.00 26.55           C  
ATOM   4600  HA  LEU A 301      16.163  16.556  -4.054  1.00 26.55           H  
ATOM   4601  C   LEU A 301      18.113  16.698  -3.197  1.00 26.55           C  
ATOM   4602  CB  LEU A 301      17.290  18.060  -5.138  1.00 26.55           C  
ATOM   4603  HB2 LEU A 301      18.353  17.886  -5.309  1.00 26.55           H  
ATOM   4604  HB3 LEU A 301      17.186  19.139  -5.019  1.00 26.55           H  
ATOM   4605  O   LEU A 301      19.098  17.383  -2.930  1.00 26.55           O  
ATOM   4606  CG  LEU A 301      16.527  17.581  -6.384  1.00 26.55           C  
ATOM   4607  HG  LEU A 301      16.069  16.608  -6.202  1.00 26.55           H  
ATOM   4608  CD1 LEU A 301      15.437  18.588  -6.736  1.00 26.55           C  
ATOM   4609 HD11 LEU A 301      14.980  18.339  -7.694  1.00 26.55           H  
ATOM   4610 HD12 LEU A 301      15.858  19.591  -6.800  1.00 26.55           H  
ATOM   4611 HD13 LEU A 301      14.675  18.589  -5.956  1.00 26.55           H  
ATOM   4612  CD2 LEU A 301      17.483  17.414  -7.564  1.00 26.55           C  
ATOM   4613 HD21 LEU A 301      16.918  17.162  -8.462  1.00 26.55           H  
ATOM   4614 HD22 LEU A 301      18.173  16.598  -7.348  1.00 26.55           H  
ATOM   4615 HD23 LEU A 301      18.045  18.333  -7.726  1.00 26.55           H  
ATOM   4616  N   MET A 302      18.114  15.372  -3.061  1.00 26.71           N  
ATOM   4617  H   MET A 302      17.273  14.853  -3.266  1.00 26.71           H  
ATOM   4618  CA  MET A 302      19.364  14.630  -2.886  1.00 26.71           C  
ATOM   4619  HA  MET A 302      20.129  15.293  -2.481  1.00 26.71           H  
ATOM   4620  C   MET A 302      19.874  14.174  -4.254  1.00 26.71           C  
ATOM   4621  CB  MET A 302      19.201  13.493  -1.869  1.00 26.71           C  
ATOM   4622  HB2 MET A 302      20.029  12.793  -1.987  1.00 26.71           H  
ATOM   4623  HB3 MET A 302      18.264  12.960  -2.032  1.00 26.71           H  
ATOM   4624  O   MET A 302      19.411  13.178  -4.807  1.00 26.71           O  
ATOM   4625  CG  MET A 302      19.256  14.065  -0.447  1.00 26.71           C  
ATOM   4626  HG2 MET A 302      20.142  14.694  -0.368  1.00 26.71           H  
ATOM   4627  HG3 MET A 302      18.385  14.696  -0.272  1.00 26.71           H  
ATOM   4628  SD  MET A 302      19.377  12.820   0.866  1.00 26.71           S  
ATOM   4629  CE  MET A 302      17.630  12.631   1.296  1.00 26.71           C  
ATOM   4630  HE1 MET A 302      17.236  13.584   1.649  1.00 26.71           H  
ATOM   4631  HE2 MET A 302      17.069  12.307   0.419  1.00 26.71           H  
ATOM   4632  HE3 MET A 302      17.530  11.887   2.087  1.00 26.71           H  
ATOM   4633  N   TYR A 303      20.825  14.939  -4.797  1.00 27.37           N  
ATOM   4634  H   TYR A 303      21.121  15.756  -4.281  1.00 27.37           H  
ATOM   4635  CA  TYR A 303      21.558  14.630  -6.023  1.00 27.37           C  
ATOM   4636  HA  TYR A 303      21.224  13.670  -6.416  1.00 27.37           H  
ATOM   4637  C   TYR A 303      23.051  14.531  -5.710  1.00 27.37           C  
ATOM   4638  CB  TYR A 303      21.276  15.708  -7.081  1.00 27.37           C  
ATOM   4639  HB2 TYR A 303      21.549  16.683  -6.676  1.00 27.37           H  
ATOM   4640  HB3 TYR A 303      20.203  15.720  -7.270  1.00 27.37           H  
ATOM   4641  O   TYR A 303      23.661  15.513  -5.290  1.00 27.37           O  
ATOM   4642  CG  TYR A 303      21.976  15.503  -8.414  1.00 27.37           C  
ATOM   4643  CD1 TYR A 303      22.943  16.424  -8.865  1.00 27.37           C  
ATOM   4644  HD1 TYR A 303      23.216  17.262  -8.241  1.00 27.37           H  
ATOM   4645  CD2 TYR A 303      21.635  14.396  -9.216  1.00 27.37           C  
ATOM   4646  HD2 TYR A 303      20.887  13.693  -8.879  1.00 27.37           H  
ATOM   4647  CE1 TYR A 303      23.566  16.238 -10.116  1.00 27.37           C  
ATOM   4648  HE1 TYR A 303      24.317  16.935 -10.456  1.00 27.37           H  
ATOM   4649  CE2 TYR A 303      22.267  14.199 -10.458  1.00 27.37           C  
ATOM   4650  HE2 TYR A 303      22.022  13.344 -11.071  1.00 27.37           H  
ATOM   4651  OH  TYR A 303      23.841  14.918 -12.110  1.00 27.37           O  
ATOM   4652  HH  TYR A 303      24.471  15.611 -12.320  1.00 27.37           H  
ATOM   4653  CZ  TYR A 303      23.233  15.118 -10.912  1.00 27.37           C  
ATOM   4654  N   GLN A 304      23.641  13.358  -5.942  1.00 27.67           N  
ATOM   4655  H   GLN A 304      23.078  12.577  -6.247  1.00 27.67           H  
ATOM   4656  CA  GLN A 304      25.086  13.157  -5.881  1.00 27.67           C  
ATOM   4657  HA  GLN A 304      25.557  14.064  -5.502  1.00 27.67           H  
ATOM   4658  C   GLN A 304      25.607  12.884  -7.301  1.00 27.67           C  
ATOM   4659  CB  GLN A 304      25.417  12.055  -4.862  1.00 27.67           C  
ATOM   4660  HB2 GLN A 304      24.894  12.282  -3.933  1.00 27.67           H  
ATOM   4661  HB3 GLN A 304      25.071  11.086  -5.224  1.00 27.67           H  
ATOM   4662  O   GLN A 304      25.557  11.744  -7.762  1.00 27.67           O  
ATOM   4663  CG  GLN A 304      26.927  11.996  -4.567  1.00 27.67           C  
ATOM   4664  HG2 GLN A 304      27.285  12.998  -4.329  1.00 27.67           H  
ATOM   4665  HG3 GLN A 304      27.458  11.644  -5.451  1.00 27.67           H  
ATOM   4666  CD  GLN A 304      27.271  11.081  -3.392  1.00 27.67           C  
ATOM   4667  NE2 GLN A 304      28.505  11.065  -2.942  1.00 27.67           N  
ATOM   4668 HE21 GLN A 304      29.240  11.634  -3.337  1.00 27.67           H  
ATOM   4669 HE22 GLN A 304      28.689  10.435  -2.174  1.00 27.67           H  
ATOM   4670  OE1 GLN A 304      26.452  10.370  -2.842  1.00 27.67           O  
ATOM   4671  N   PRO A 305      26.075  13.912  -8.031  1.00 26.74           N  
ATOM   4672  CA  PRO A 305      26.688  13.707  -9.331  1.00 26.74           C  
ATOM   4673  HA  PRO A 305      26.050  13.088  -9.961  1.00 26.74           H  
ATOM   4674  C   PRO A 305      28.055  13.046  -9.170  1.00 26.74           C  
ATOM   4675  CB  PRO A 305      26.838  15.095  -9.960  1.00 26.74           C  
ATOM   4676  HB2 PRO A 305      25.979  15.301 -10.599  1.00 26.74           H  
ATOM   4677  HB3 PRO A 305      27.749  15.183 -10.552  1.00 26.74           H  
ATOM   4678  O   PRO A 305      28.947  13.589  -8.516  1.00 26.74           O  
ATOM   4679  CG  PRO A 305      26.852  16.052  -8.766  1.00 26.74           C  
ATOM   4680  HG2 PRO A 305      27.882  16.229  -8.458  1.00 26.74           H  
ATOM   4681  HG3 PRO A 305      26.357  16.994  -9.003  1.00 26.74           H  
ATOM   4682  CD  PRO A 305      26.112  15.316  -7.651  1.00 26.74           C  
ATOM   4683  HD2 PRO A 305      25.095  15.699  -7.561  1.00 26.74           H  
ATOM   4684  HD3 PRO A 305      26.645  15.457  -6.711  1.00 26.74           H  
ATOM   4685  N   THR A 306      28.288  11.955  -9.893  1.00 26.48           N  
ATOM   4686  H   THR A 306      27.519  11.467 -10.328  1.00 26.48           H  
ATOM   4687  CA  THR A 306      29.633  11.696 -10.416  1.00 26.48           C  
ATOM   4688  HA  THR A 306      30.350  11.740  -9.597  1.00 26.48           H  
ATOM   4689  C   THR A 306      29.974  12.811 -11.408  1.00 26.48           C  
ATOM   4690  CB  THR A 306      29.750  10.312 -11.080  1.00 26.48           C  
ATOM   4691  HB  THR A 306      30.487  10.355 -11.883  1.00 26.48           H  
ATOM   4692  O   THR A 306      29.472  12.808 -12.527  1.00 26.48           O  
ATOM   4693  CG2 THR A 306      30.220   9.263 -10.076  1.00 26.48           C  
ATOM   4694 HG21 THR A 306      29.512   9.202  -9.250  1.00 26.48           H  
ATOM   4695 HG22 THR A 306      30.278   8.292 -10.568  1.00 26.48           H  
ATOM   4696 HG23 THR A 306      31.206   9.527  -9.694  1.00 26.48           H  
ATOM   4697  OG1 THR A 306      28.516   9.876 -11.608  1.00 26.48           O  
ATOM   4698  HG1 THR A 306      28.343  10.417 -12.382  1.00 26.48           H  
ATOM   4699  N   ALA A 307      30.807  13.759 -10.961  1.00 24.21           N  
ATOM   4700  H   ALA A 307      31.061  13.698  -9.985  1.00 24.21           H  
ATOM   4701  CA  ALA A 307      31.319  14.919 -11.701  1.00 24.21           C  
ATOM   4702  HA  ALA A 307      31.921  15.490 -10.993  1.00 24.21           H  
ATOM   4703  C   ALA A 307      30.255  15.910 -12.237  1.00 24.21           C  
ATOM   4704  CB  ALA A 307      32.300  14.432 -12.778  1.00 24.21           C  
ATOM   4705  HB1 ALA A 307      31.767  13.858 -13.536  1.00 24.21           H  
ATOM   4706  HB2 ALA A 307      33.073  13.808 -12.330  1.00 24.21           H  
ATOM   4707  HB3 ALA A 307      32.770  15.290 -13.259  1.00 24.21           H  
ATOM   4708  O   ALA A 307      29.818  15.835 -13.382  1.00 24.21           O  
ATOM   4709  N   GLY A 308      29.902  16.918 -11.429  1.00 26.43           N  
ATOM   4710  H   GLY A 308      30.232  16.915 -10.474  1.00 26.43           H  
ATOM   4711  CA  GLY A 308      29.139  18.086 -11.892  1.00 26.43           C  
ATOM   4712  HA2 GLY A 308      29.713  18.604 -12.660  1.00 26.43           H  
ATOM   4713  HA3 GLY A 308      28.206  17.750 -12.343  1.00 26.43           H  
ATOM   4714  C   GLY A 308      28.796  19.067 -10.769  1.00 26.43           C  
ATOM   4715  O   GLY A 308      28.082  18.718  -9.834  1.00 26.43           O  
ATOM   4716  N   THR A 309      29.291  20.302 -10.847  1.00 25.76           N  
ATOM   4717  H   THR A 309      29.869  20.560 -11.634  1.00 25.76           H  
ATOM   4718  CA  THR A 309      29.017  21.362  -9.863  1.00 25.76           C  
ATOM   4719  HA  THR A 309      29.030  20.938  -8.859  1.00 25.76           H  
ATOM   4720  C   THR A 309      27.638  21.988 -10.089  1.00 25.76           C  
ATOM   4721  CB  THR A 309      30.096  22.457  -9.927  1.00 25.76           C  
ATOM   4722  HB  THR A 309      29.765  23.327  -9.359  1.00 25.76           H  
ATOM   4723  O   THR A 309      27.510  22.931 -10.867  1.00 25.76           O  
ATOM   4724  CG2 THR A 309      31.432  21.990  -9.354  1.00 25.76           C  
ATOM   4725 HG21 THR A 309      31.808  21.137  -9.919  1.00 25.76           H  
ATOM   4726 HG22 THR A 309      32.154  22.804  -9.418  1.00 25.76           H  
ATOM   4727 HG23 THR A 309      31.308  21.709  -8.308  1.00 25.76           H  
ATOM   4728  OG1 THR A 309      30.315  22.829 -11.269  1.00 25.76           O  
ATOM   4729  HG1 THR A 309      29.496  23.232 -11.567  1.00 25.76           H  
ATOM   4730  N   ASN A 310      26.617  21.494  -9.386  1.00 29.82           N  
ATOM   4731  H   ASN A 310      26.783  20.688  -8.800  1.00 29.82           H  
ATOM   4732  CA  ASN A 310      25.295  22.126  -9.330  1.00 29.82           C  
ATOM   4733  HA  ASN A 310      25.195  22.849 -10.139  1.00 29.82           H  
ATOM   4734  C   ASN A 310      25.138  22.895  -8.008  1.00 29.82           C  
ATOM   4735  CB  ASN A 310      24.198  21.059  -9.517  1.00 29.82           C  
ATOM   4736  HB2 ASN A 310      23.237  21.495  -9.246  1.00 29.82           H  
ATOM   4737  HB3 ASN A 310      24.388  20.223  -8.845  1.00 29.82           H  
ATOM   4738  O   ASN A 310      25.068  22.289  -6.939  1.00 29.82           O  
ATOM   4739  CG  ASN A 310      24.073  20.548 -10.943  1.00 29.82           C  
ATOM   4740  ND2 ASN A 310      23.442  19.413 -11.136  1.00 29.82           N  
ATOM   4741 HD21 ASN A 310      23.347  19.121 -12.098  1.00 29.82           H  
ATOM   4742 HD22 ASN A 310      23.032  18.911 -10.361  1.00 29.82           H  
ATOM   4743  OD1 ASN A 310      24.493  21.151 -11.912  1.00 29.82           O  
ATOM   4744  N   THR A 311      25.073  24.224  -8.079  1.00 26.24           N  
ATOM   4745  H   THR A 311      25.180  24.681  -8.973  1.00 26.24           H  
ATOM   4746  CA  THR A 311      24.751  25.107  -6.949  1.00 26.24           C  
ATOM   4747  HA  THR A 311      25.133  24.659  -6.032  1.00 26.24           H  
ATOM   4748  C   THR A 311      23.238  25.259  -6.792  1.00 26.24           C  
ATOM   4749  CB  THR A 311      25.400  26.497  -7.111  1.00 26.24           C  
ATOM   4750  HB  THR A 311      24.765  27.253  -6.649  1.00 26.24           H  
ATOM   4751  O   THR A 311      22.532  25.575  -7.746  1.00 26.24           O  
ATOM   4752  CG2 THR A 311      26.772  26.548  -6.443  1.00 26.24           C  
ATOM   4753 HG21 THR A 311      27.430  25.804  -6.891  1.00 26.24           H  
ATOM   4754 HG22 THR A 311      27.208  27.539  -6.569  1.00 26.24           H  
ATOM   4755 HG23 THR A 311      26.670  26.344  -5.377  1.00 26.24           H  
ATOM   4756  OG1 THR A 311      25.605  26.825  -8.470  1.00 26.24           O  
ATOM   4757  HG1 THR A 311      25.875  27.745  -8.515  1.00 26.24           H  
ATOM   4758  N   PHE A 312      22.733  25.064  -5.573  1.00 30.10           N  
ATOM   4759  H   PHE A 312      23.358  24.827  -4.815  1.00 30.10           H  
ATOM   4760  CA  PHE A 312      21.322  25.264  -5.241  1.00 30.10           C  
ATOM   4761  HA  PHE A 312      20.720  25.103  -6.136  1.00 30.10           H  
ATOM   4762  C   PHE A 312      21.062  26.697  -4.762  1.00 30.10           C  
ATOM   4763  CB  PHE A 312      20.875  24.232  -4.195  1.00 30.10           C  
ATOM   4764  HB2 PHE A 312      19.902  24.529  -3.805  1.00 30.10           H  
ATOM   4765  HB3 PHE A 312      21.571  24.242  -3.356  1.00 30.10           H  
ATOM   4766  O   PHE A 312      21.876  27.283  -4.052  1.00 30.10           O  
ATOM   4767  CG  PHE A 312      20.753  22.819  -4.737  1.00 30.10           C  
ATOM   4768  CD1 PHE A 312      19.525  22.376  -5.266  1.00 30.10           C  
ATOM   4769  HD1 PHE A 312      18.672  23.038  -5.284  1.00 30.10           H  
ATOM   4770  CD2 PHE A 312      21.858  21.946  -4.720  1.00 30.10           C  
ATOM   4771  HD2 PHE A 312      22.805  22.276  -4.319  1.00 30.10           H  
ATOM   4772  CE1 PHE A 312      19.402  21.070  -5.771  1.00 30.10           C  
ATOM   4773  HE1 PHE A 312      18.456  20.740  -6.175  1.00 30.10           H  
ATOM   4774  CE2 PHE A 312      21.733  20.637  -5.221  1.00 30.10           C  
ATOM   4775  HE2 PHE A 312      22.582  19.969  -5.194  1.00 30.10           H  
ATOM   4776  CZ  PHE A 312      20.504  20.196  -5.742  1.00 30.10           C  
ATOM   4777  HZ  PHE A 312      20.406  19.187  -6.114  1.00 30.10           H  
ATOM   4778  N   THR A 313      19.901  27.250  -5.116  1.00 27.33           N  
ATOM   4779  H   THR A 313      19.295  26.741  -5.744  1.00 27.33           H  
ATOM   4780  CA  THR A 313      19.356  28.485  -4.529  1.00 27.33           C  
ATOM   4781  HA  THR A 313      19.962  28.764  -3.667  1.00 27.33           H  
ATOM   4782  C   THR A 313      17.950  28.183  -4.018  1.00 27.33           C  
ATOM   4783  CB  THR A 313      19.339  29.679  -5.515  1.00 27.33           C  
ATOM   4784  HB  THR A 313      18.312  30.005  -5.680  1.00 27.33           H  
ATOM   4785  O   THR A 313      17.040  27.938  -4.807  1.00 27.33           O  
ATOM   4786  CG2 THR A 313      20.128  30.863  -4.961  1.00 27.33           C  
ATOM   4787 HG21 THR A 313      20.102  31.685  -5.675  1.00 27.33           H  
ATOM   4788 HG22 THR A 313      21.164  30.573  -4.782  1.00 27.33           H  
ATOM   4789 HG23 THR A 313      19.681  31.197  -4.024  1.00 27.33           H  
ATOM   4790  OG1 THR A 313      19.905  29.378  -6.771  1.00 27.33           O  
ATOM   4791  HG1 THR A 313      20.779  29.013  -6.612  1.00 27.33           H  
ATOM   4792  N   GLU A 314      17.765  28.176  -2.697  1.00 29.85           N  
ATOM   4793  H   GLU A 314      18.558  28.348  -2.094  1.00 29.85           H  
ATOM   4794  CA  GLU A 314      16.563  27.628  -2.035  1.00 29.85           C  
ATOM   4795  HA  GLU A 314      16.366  26.636  -2.441  1.00 29.85           H  
ATOM   4796  C   GLU A 314      15.260  28.425  -2.262  1.00 29.85           C  
ATOM   4797  CB  GLU A 314      16.844  27.456  -0.529  1.00 29.85           C  
ATOM   4798  HB2 GLU A 314      15.922  27.170  -0.023  1.00 29.85           H  
ATOM   4799  HB3 GLU A 314      17.181  28.408  -0.118  1.00 29.85           H  
ATOM   4800  O   GLU A 314      14.200  27.985  -1.837  1.00 29.85           O  
ATOM   4801  CG  GLU A 314      17.890  26.363  -0.254  1.00 29.85           C  
ATOM   4802  HG2 GLU A 314      17.563  25.439  -0.731  1.00 29.85           H  
ATOM   4803  HG3 GLU A 314      18.839  26.653  -0.705  1.00 29.85           H  
ATOM   4804  CD  GLU A 314      18.096  26.133   1.250  1.00 29.85           C  
ATOM   4805  OE1 GLU A 314      17.997  24.960   1.674  1.00 29.85           O  
ATOM   4806  OE2 GLU A 314      18.376  27.136   1.946  1.00 29.85           O  
ATOM   4807  N   ASN A 315      15.309  29.571  -2.954  1.00 28.33           N  
ATOM   4808  H   ASN A 315      16.206  29.833  -3.336  1.00 28.33           H  
ATOM   4809  CA  ASN A 315      14.197  30.531  -3.049  1.00 28.33           C  
ATOM   4810  HA  ASN A 315      13.300  30.061  -2.646  1.00 28.33           H  
ATOM   4811  C   ASN A 315      13.796  30.928  -4.488  1.00 28.33           C  
ATOM   4812  CB  ASN A 315      14.529  31.739  -2.146  1.00 28.33           C  
ATOM   4813  HB2 ASN A 315      15.561  32.052  -2.300  1.00 28.33           H  
ATOM   4814  HB3 ASN A 315      13.881  32.580  -2.391  1.00 28.33           H  
ATOM   4815  O   ASN A 315      13.213  31.992  -4.701  1.00 28.33           O  
ATOM   4816  CG  ASN A 315      14.275  31.441  -0.679  1.00 28.33           C  
ATOM   4817  ND2 ASN A 315      15.187  31.778   0.202  1.00 28.33           N  
ATOM   4818 HD21 ASN A 315      16.071  32.179  -0.075  1.00 28.33           H  
ATOM   4819 HD22 ASN A 315      14.986  31.501   1.153  1.00 28.33           H  
ATOM   4820  OD1 ASN A 315      13.239  30.936  -0.298  1.00 28.33           O  
ATOM   4821  N   SER A 316      14.093  30.119  -5.514  1.00 27.93           N  
ATOM   4822  H   SER A 316      14.551  29.237  -5.335  1.00 27.93           H  
ATOM   4823  CA  SER A 316      13.696  30.469  -6.888  1.00 27.93           C  
ATOM   4824  HA  SER A 316      13.887  31.533  -7.028  1.00 27.93           H  
ATOM   4825  C   SER A 316      12.198  30.231  -7.143  1.00 27.93           C  
ATOM   4826  CB  SER A 316      14.561  29.748  -7.931  1.00 27.93           C  
ATOM   4827  HB2 SER A 316      15.616  29.915  -7.711  1.00 27.93           H  
ATOM   4828  HB3 SER A 316      14.344  30.158  -8.917  1.00 27.93           H  
ATOM   4829  O   SER A 316      11.763  29.091  -7.289  1.00 27.93           O  
ATOM   4830  OG  SER A 316      14.293  28.361  -7.951  1.00 27.93           O  
ATOM   4831  HG  SER A 316      13.340  28.253  -7.908  1.00 27.93           H  
ATOM   4832  N   ALA A 317      11.425  31.301  -7.350  1.00 27.35           N  
ATOM   4833  H   ALA A 317      11.803  32.208  -7.114  1.00 27.35           H  
ATOM   4834  CA  ALA A 317      10.043  31.240  -7.858  1.00 27.35           C  
ATOM   4835  HA  ALA A 317       9.495  30.513  -7.260  1.00 27.35           H  
ATOM   4836  C   ALA A 317       9.930  30.776  -9.336  1.00 27.35           C  
ATOM   4837  CB  ALA A 317       9.399  32.617  -7.644  1.00 27.35           C  
ATOM   4838  HB1 ALA A 317       9.461  32.898  -6.592  1.00 27.35           H  
ATOM   4839  HB2 ALA A 317       9.907  33.368  -8.249  1.00 27.35           H  
ATOM   4840  HB3 ALA A 317       8.349  32.580  -7.935  1.00 27.35           H  
ATOM   4841  O   ALA A 317       8.852  30.807  -9.927  1.00 27.35           O  
ATOM   4842  N   LEU A 318      11.047  30.371  -9.944  1.00 27.61           N  
ATOM   4843  H   LEU A 318      11.851  30.216  -9.353  1.00 27.61           H  
ATOM   4844  CA  LEU A 318      11.172  29.948 -11.336  1.00 27.61           C  
ATOM   4845  HA  LEU A 318      10.298  30.301 -11.884  1.00 27.61           H  
ATOM   4846  C   LEU A 318      11.224  28.412 -11.435  1.00 27.61           C  
ATOM   4847  CB  LEU A 318      12.438  30.591 -11.937  1.00 27.61           C  
ATOM   4848  HB2 LEU A 318      12.596  30.194 -12.939  1.00 27.61           H  
ATOM   4849  HB3 LEU A 318      13.292  30.292 -11.330  1.00 27.61           H  
ATOM   4850  O   LEU A 318      11.679  27.764 -10.490  1.00 27.61           O  
ATOM   4851  CG  LEU A 318      12.394  32.129 -12.018  1.00 27.61           C  
ATOM   4852  HG  LEU A 318      12.153  32.546 -11.040  1.00 27.61           H  
ATOM   4853  CD1 LEU A 318      13.764  32.665 -12.432  1.00 27.61           C  
ATOM   4854 HD11 LEU A 318      13.738  33.754 -12.465  1.00 27.61           H  
ATOM   4855 HD12 LEU A 318      14.516  32.358 -11.706  1.00 27.61           H  
ATOM   4856 HD13 LEU A 318      14.036  32.282 -13.416  1.00 27.61           H  
ATOM   4857  CD2 LEU A 318      11.361  32.618 -13.037  1.00 27.61           C  
ATOM   4858 HD21 LEU A 318      11.408  33.705 -13.111  1.00 27.61           H  
ATOM   4859 HD22 LEU A 318      10.357  32.347 -12.712  1.00 27.61           H  
ATOM   4860 HD23 LEU A 318      11.562  32.184 -14.016  1.00 27.61           H  
ATOM   4861  N   PRO A 319      10.812  27.812 -12.571  1.00 30.16           N  
ATOM   4862  CA  PRO A 319      10.965  26.378 -12.801  1.00 30.16           C  
ATOM   4863  HA  PRO A 319      10.360  25.839 -12.073  1.00 30.16           H  
ATOM   4864  C   PRO A 319      12.431  25.954 -12.673  1.00 30.16           C  
ATOM   4865  CB  PRO A 319      10.422  26.113 -14.213  1.00 30.16           C  
ATOM   4866  HB2 PRO A 319       9.883  25.167 -14.261  1.00 30.16           H  
ATOM   4867  HB3 PRO A 319      11.229  26.123 -14.946  1.00 30.16           H  
ATOM   4868  O   PRO A 319      13.292  26.449 -13.405  1.00 30.16           O  
ATOM   4869  CG  PRO A 319       9.499  27.301 -14.475  1.00 30.16           C  
ATOM   4870  HG2 PRO A 319       9.410  27.520 -15.539  1.00 30.16           H  
ATOM   4871  HG3 PRO A 319       8.520  27.106 -14.039  1.00 30.16           H  
ATOM   4872  CD  PRO A 319      10.177  28.441 -13.718  1.00 30.16           C  
ATOM   4873  HD2 PRO A 319      10.938  28.903 -14.346  1.00 30.16           H  
ATOM   4874  HD3 PRO A 319       9.429  29.176 -13.421  1.00 30.16           H  
ATOM   4875  N   GLN A 320      12.720  25.019 -11.770  1.00 35.63           N  
ATOM   4876  H   GLN A 320      11.977  24.634 -11.203  1.00 35.63           H  
ATOM   4877  CA  GLN A 320      14.065  24.463 -11.648  1.00 35.63           C  
ATOM   4878  HA  GLN A 320      14.787  25.251 -11.866  1.00 35.63           H  
ATOM   4879  C   GLN A 320      14.252  23.366 -12.703  1.00 35.63           C  
ATOM   4880  CB  GLN A 320      14.350  23.992 -10.214  1.00 35.63           C  
ATOM   4881  HB2 GLN A 320      13.579  23.292  -9.890  1.00 35.63           H  
ATOM   4882  HB3 GLN A 320      15.313  23.482 -10.210  1.00 35.63           H  
ATOM   4883  O   GLN A 320      13.494  22.392 -12.742  1.00 35.63           O  
ATOM   4884  CG  GLN A 320      14.422  25.180  -9.235  1.00 35.63           C  
ATOM   4885  HG2 GLN A 320      15.100  25.932  -9.638  1.00 35.63           H  
ATOM   4886  HG3 GLN A 320      13.436  25.635  -9.138  1.00 35.63           H  
ATOM   4887  CD  GLN A 320      14.920  24.805  -7.840  1.00 35.63           C  
ATOM   4888  NE2 GLN A 320      15.161  25.774  -6.987  1.00 35.63           N  
ATOM   4889 HE21 GLN A 320      15.017  26.738  -7.255  1.00 35.63           H  
ATOM   4890 HE22 GLN A 320      15.487  25.518  -6.067  1.00 35.63           H  
ATOM   4891  OE1 GLN A 320      15.116  23.653  -7.493  1.00 35.63           O  
ATOM   4892  N   ARG A 321      15.250  23.554 -13.578  1.00 34.23           N  
ATOM   4893  H   ARG A 321      15.796  24.398 -13.479  1.00 34.23           H  
ATOM   4894  CA  ARG A 321      15.626  22.611 -14.640  1.00 34.23           C  
ATOM   4895  HA  ARG A 321      14.760  22.000 -14.892  1.00 34.23           H  
ATOM   4896  C   ARG A 321      16.728  21.689 -14.138  1.00 34.23           C  
ATOM   4897  CB  ARG A 321      16.052  23.378 -15.905  1.00 34.23           C  
ATOM   4898  HB2 ARG A 321      16.907  24.011 -15.667  1.00 34.23           H  
ATOM   4899  HB3 ARG A 321      15.227  24.019 -16.215  1.00 34.23           H  
ATOM   4900  O   ARG A 321      17.887  22.090 -14.048  1.00 34.23           O  
ATOM   4901  CG  ARG A 321      16.420  22.444 -17.077  1.00 34.23           C  
ATOM   4902  HG2 ARG A 321      17.216  21.760 -16.782  1.00 34.23           H  
ATOM   4903  HG3 ARG A 321      15.542  21.869 -17.369  1.00 34.23           H  
ATOM   4904  CD  ARG A 321      16.907  23.282 -18.266  1.00 34.23           C  
ATOM   4905  HD2 ARG A 321      16.124  23.996 -18.521  1.00 34.23           H  
ATOM   4906  HD3 ARG A 321      17.795  23.834 -17.958  1.00 34.23           H  
ATOM   4907  NE  ARG A 321      17.226  22.466 -19.459  1.00 34.23           N  
ATOM   4908  HE  ARG A 321      17.127  21.464 -19.386  1.00 34.23           H  
ATOM   4909  NH1 ARG A 321      17.791  24.219 -20.827  1.00 34.23           N  
ATOM   4910 HH11 ARG A 321      17.626  24.853 -20.059  1.00 34.23           H  
ATOM   4911 HH12 ARG A 321      18.099  24.566 -21.724  1.00 34.23           H  
ATOM   4912  NH2 ARG A 321      17.846  22.159 -21.641  1.00 34.23           N  
ATOM   4913 HH21 ARG A 321      17.866  21.157 -21.517  1.00 34.23           H  
ATOM   4914 HH22 ARG A 321      18.145  22.535 -22.530  1.00 34.23           H  
ATOM   4915  CZ  ARG A 321      17.615  22.942 -20.629  1.00 34.23           C  
ATOM   4916  N   PHE A 322      16.387  20.433 -13.893  1.00 38.26           N  
ATOM   4917  H   PHE A 322      15.414  20.175 -13.970  1.00 38.26           H  
ATOM   4918  CA  PHE A 322      17.366  19.409 -13.544  1.00 38.26           C  
ATOM   4919  HA  PHE A 322      18.181  19.880 -12.994  1.00 38.26           H  
ATOM   4920  C   PHE A 322      17.941  18.799 -14.811  1.00 38.26           C  
ATOM   4921  CB  PHE A 322      16.738  18.370 -12.613  1.00 38.26           C  
ATOM   4922  HB2 PHE A 322      15.906  17.878 -13.117  1.00 38.26           H  
ATOM   4923  HB3 PHE A 322      17.480  17.614 -12.355  1.00 38.26           H  
ATOM   4924  O   PHE A 322      17.190  18.354 -15.678  1.00 38.26           O  
ATOM   4925  CG  PHE A 322      16.256  19.052 -11.357  1.00 38.26           C  
ATOM   4926  CD1 PHE A 322      17.189  19.395 -10.363  1.00 38.26           C  
ATOM   4927  HD1 PHE A 322      18.211  19.049 -10.428  1.00 38.26           H  
ATOM   4928  CD2 PHE A 322      14.941  19.544 -11.290  1.00 38.26           C  
ATOM   4929  HD2 PHE A 322      14.230  19.323 -12.073  1.00 38.26           H  
ATOM   4930  CE1 PHE A 322      16.811  20.246  -9.313  1.00 38.26           C  
ATOM   4931  HE1 PHE A 322      17.528  20.540  -8.561  1.00 38.26           H  
ATOM   4932  CE2 PHE A 322      14.572  20.403 -10.246  1.00 38.26           C  
ATOM   4933  HE2 PHE A 322      13.582  20.834 -10.220  1.00 38.26           H  
ATOM   4934  CZ  PHE A 322      15.501  20.745  -9.253  1.00 38.26           C  
ATOM   4935  HZ  PHE A 322      15.211  21.403  -8.448  1.00 38.26           H  
ATOM   4936  N   THR A 323      19.269  18.777 -14.910  1.00 38.77           N  
ATOM   4937  H   THR A 323      19.815  19.153 -14.149  1.00 38.77           H  
ATOM   4938  CA  THR A 323      19.980  18.042 -15.957  1.00 38.77           C
[truncated: 89,514 more chars]
