# Supplementary material for: Widespread Horizontal Gene Transfer Among Animal Viruses
Source: bioRxiv. 2024 Mar 26:2024.03.25.586562. Preprint. [Version 2] doi: 10.1101/2024.03.25.586562 (PMC11071296; doi:10.1101/2024.03.25.586562)
Supplement: Supplement 7 [file media-7.zip › File7_PDB/Parvo5138_VP.pdb]

ATOM      1  N   MET A   1     -22.432  24.563  17.534  1.00 42.57           N  
ATOM      2  H   MET A   1     -22.769  23.908  18.225  1.00 42.57           H  
ATOM      3  H2  MET A   1     -21.799  25.211  17.980  1.00 42.57           H  
ATOM      4  H3  MET A   1     -23.223  25.073  17.168  1.00 42.57           H  
ATOM      5  CA  MET A   1     -21.744  23.834  16.444  1.00 42.57           C  
ATOM      6  HA  MET A   1     -20.905  23.297  16.886  1.00 42.57           H  
ATOM      7  C   MET A   1     -21.129  24.807  15.432  1.00 42.57           C  
ATOM      8  CB  MET A   1     -22.664  22.778  15.815  1.00 42.57           C  
ATOM      9  HB2 MET A   1     -23.358  22.409  16.570  1.00 42.57           H  
ATOM     10  HB3 MET A   1     -23.243  23.219  15.003  1.00 42.57           H  
ATOM     11  O   MET A   1     -19.942  24.686  15.163  1.00 42.57           O  
ATOM     12  CG  MET A   1     -21.867  21.578  15.296  1.00 42.57           C  
ATOM     13  HG2 MET A   1     -21.185  21.929  14.522  1.00 42.57           H  
ATOM     14  HG3 MET A   1     -21.274  21.150  16.104  1.00 42.57           H  
ATOM     15  SD  MET A   1     -22.904  20.278  14.576  1.00 42.57           S  
ATOM     16  CE  MET A   1     -23.352  19.279  16.025  1.00 42.57           C  
ATOM     17  HE1 MET A   1     -22.451  18.887  16.496  1.00 42.57           H  
ATOM     18  HE2 MET A   1     -23.909  19.885  16.740  1.00 42.57           H  
ATOM     19  HE3 MET A   1     -23.976  18.444  15.706  1.00 42.57           H  
ATOM     20  N   GLU A   2     -21.857  25.838  14.979  1.00 40.09           N  
ATOM     21  H   GLU A   2     -22.862  25.853  15.076  1.00 40.09           H  
ATOM     22  CA  GLU A   2     -21.304  26.908  14.117  1.00 40.09           C  
ATOM     23  HA  GLU A   2     -20.981  26.484  13.166  1.00 40.09           H  
ATOM     24  C   GLU A   2     -20.091  27.641  14.706  1.00 40.09           C  
ATOM     25  CB  GLU A   2     -22.382  27.956  13.829  1.00 40.09           C  
ATOM     26  HB2 GLU A   2     -22.909  28.186  14.755  1.00 40.09           H  
ATOM     27  HB3 GLU A   2     -21.900  28.866  13.471  1.00 40.09           H  
ATOM     28  O   GLU A   2     -19.131  27.887  13.987  1.00 40.09           O  
ATOM     29  CG  GLU A   2     -23.360  27.491  12.748  1.00 40.09           C  
ATOM     30  HG2 GLU A   2     -23.891  26.609  13.107  1.00 40.09           H  
ATOM     31  HG3 GLU A   2     -22.795  27.214  11.858  1.00 40.09           H  
ATOM     32  CD  GLU A   2     -24.362  28.601  12.418  1.00 40.09           C  
ATOM     33  OE1 GLU A   2     -24.632  28.789  11.214  1.00 40.09           O  
ATOM     34  OE2 GLU A   2     -24.822  29.241  13.390  1.00 40.09           O  
ATOM     35  N   ALA A   3     -20.076  27.930  16.013  1.00 47.54           N  
ATOM     36  H   ALA A   3     -20.943  27.867  16.529  1.00 47.54           H  
ATOM     37  CA  ALA A   3     -18.931  28.587  16.653  1.00 47.54           C  
ATOM     38  HA  ALA A   3     -18.746  29.534  16.146  1.00 47.54           H  
ATOM     39  C   ALA A   3     -17.634  27.758  16.544  1.00 47.54           C  
ATOM     40  CB  ALA A   3     -19.295  28.891  18.112  1.00 47.54           C  
ATOM     41  HB1 ALA A   3     -20.177  29.530  18.151  1.00 47.54           H  
ATOM     42  HB2 ALA A   3     -19.483  27.969  18.662  1.00 47.54           H  
ATOM     43  HB3 ALA A   3     -18.466  29.419  18.585  1.00 47.54           H  
ATOM     44  O   ALA A   3     -16.580  28.296  16.230  1.00 47.54           O  
ATOM     45  N   ILE A   4     -17.723  26.433  16.710  1.00 48.17           N  
ATOM     46  H   ILE A   4     -18.640  26.038  16.861  1.00 48.17           H  
ATOM     47  CA  ILE A   4     -16.576  25.513  16.609  1.00 48.17           C  
ATOM     48  HA  ILE A   4     -15.732  25.949  17.144  1.00 48.17           H  
ATOM     49  C   ILE A   4     -16.134  25.363  15.145  1.00 48.17           C  
ATOM     50  CB  ILE A   4     -16.917  24.157  17.278  1.00 48.17           C  
ATOM     51  HB  ILE A   4     -17.813  23.756  16.805  1.00 48.17           H  
ATOM     52  O   ILE A   4     -14.938  25.369  14.857  1.00 48.17           O  
ATOM     53  CG1 ILE A   4     -17.204  24.363  18.787  1.00 48.17           C  
ATOM     54 HG12 ILE A   4     -16.301  24.721  19.281  1.00 48.17           H  
ATOM     55 HG13 ILE A   4     -17.973  25.126  18.911  1.00 48.17           H  
ATOM     56  CG2 ILE A   4     -15.780  23.136  17.083  1.00 48.17           C  
ATOM     57 HG21 ILE A   4     -16.037  22.177  17.534  1.00 48.17           H  
ATOM     58 HG22 ILE A   4     -14.860  23.506  17.534  1.00 48.17           H  
ATOM     59 HG23 ILE A   4     -15.601  22.948  16.025  1.00 48.17           H  
ATOM     60  CD1 ILE A   4     -17.703  23.110  19.518  1.00 48.17           C  
ATOM     61 HD11 ILE A   4     -16.911  22.365  19.587  1.00 48.17           H  
ATOM     62 HD12 ILE A   4     -18.008  23.380  20.529  1.00 48.17           H  
ATOM     63 HD13 ILE A   4     -18.558  22.687  18.990  1.00 48.17           H  
ATOM     64  N   LEU A   5     -17.079  25.298  14.199  1.00 43.44           N  
ATOM     65  H   LEU A   5     -18.048  25.302  14.483  1.00 43.44           H  
ATOM     66  CA  LEU A   5     -16.779  25.275  12.762  1.00 43.44           C  
ATOM     67  HA  LEU A   5     -16.060  24.479  12.568  1.00 43.44           H  
ATOM     68  C   LEU A   5     -16.119  26.580  12.286  1.00 43.44           C  
ATOM     69  CB  LEU A   5     -18.078  24.984  11.985  1.00 43.44           C  
ATOM     70  HB2 LEU A   5     -17.969  25.326  10.956  1.00 43.44           H  
ATOM     71  HB3 LEU A   5     -18.888  25.561  12.432  1.00 43.44           H  
ATOM     72  O   LEU A   5     -15.174  26.528  11.497  1.00 43.44           O  
ATOM     73  CG  LEU A   5     -18.451  23.490  11.969  1.00 43.44           C  
ATOM     74  HG  LEU A   5     -18.286  23.061  12.958  1.00 43.44           H  
ATOM     75  CD1 LEU A   5     -19.926  23.314  11.616  1.00 43.44           C  
ATOM     76 HD11 LEU A   5     -20.130  23.721  10.625  1.00 43.44           H  
ATOM     77 HD12 LEU A   5     -20.548  23.830  12.348  1.00 43.44           H  
ATOM     78 HD13 LEU A   5     -20.184  22.255  11.623  1.00 43.44           H  
ATOM     79  CD2 LEU A   5     -17.617  22.721  10.939  1.00 43.44           C  
ATOM     80 HD21 LEU A   5     -16.558  22.785  11.186  1.00 43.44           H  
ATOM     81 HD22 LEU A   5     -17.907  21.670  10.950  1.00 43.44           H  
ATOM     82 HD23 LEU A   5     -17.784  23.123   9.940  1.00 43.44           H  
ATOM     83  N   ASN A   6     -16.549  27.733  12.804  1.00 57.08           N  
ATOM     84  H   ASN A   6     -17.364  27.718  13.401  1.00 57.08           H  
ATOM     85  CA  ASN A   6     -15.948  29.032  12.495  1.00 57.08           C  
ATOM     86  HA  ASN A   6     -15.808  29.102  11.417  1.00 57.08           H  
ATOM     87  C   ASN A   6     -14.546  29.181  13.102  1.00 57.08           C  
ATOM     88  CB  ASN A   6     -16.906  30.156  12.932  1.00 57.08           C  
ATOM     89  HB2 ASN A   6     -17.292  29.950  13.930  1.00 57.08           H  
ATOM     90  HB3 ASN A   6     -16.356  31.097  12.970  1.00 57.08           H  
ATOM     91  O   ASN A   6     -13.641  29.645  12.410  1.00 57.08           O  
ATOM     92  CG  ASN A   6     -18.060  30.352  11.960  1.00 57.08           C  
ATOM     93  ND2 ASN A   6     -19.086  31.068  12.359  1.00 57.08           N  
ATOM     94 HD21 ASN A   6     -19.127  31.443  13.296  1.00 57.08           H  
ATOM     95 HD22 ASN A   6     -19.851  31.163  11.707  1.00 57.08           H  
ATOM     96  OD1 ASN A   6     -18.043  29.902  10.825  1.00 57.08           O  
ATOM     97  N   GLU A   7     -14.323  28.711  14.332  1.00 54.19           N  
ATOM     98  H   GLU A   7     -15.111  28.429  14.898  1.00 54.19           H  
ATOM     99  CA  GLU A   7     -12.993  28.693  14.962  1.00 54.19           C  
ATOM    100  HA  GLU A   7     -12.599  29.709  14.978  1.00 54.19           H  
ATOM    101  C   GLU A   7     -12.013  27.791  14.182  1.00 54.19           C  
ATOM    102  CB  GLU A   7     -13.133  28.194  16.412  1.00 54.19           C  
ATOM    103  HB2 GLU A   7     -13.111  27.104  16.406  1.00 54.19           H  
ATOM    104  HB3 GLU A   7     -14.103  28.477  16.821  1.00 54.19           H  
ATOM    105  O   GLU A   7     -10.857  28.154  13.952  1.00 54.19           O  
ATOM    106  CG  GLU A   7     -12.026  28.697  17.352  1.00 54.19           C  
ATOM    107  HG2 GLU A   7     -11.966  28.005  18.192  1.00 54.19           H  
ATOM    108  HG3 GLU A   7     -11.069  28.650  16.833  1.00 54.19           H  
ATOM    109  CD  GLU A   7     -12.255  30.109  17.918  1.00 54.19           C  
ATOM    110  OE1 GLU A   7     -11.248  30.660  18.419  1.00 54.19           O  
ATOM    111  OE2 GLU A   7     -13.394  30.619  17.847  1.00 54.19           O  
ATOM    112  N   THR A   8     -12.486  26.631  13.709  1.00 48.91           N  
ATOM    113  H   THR A   8     -13.435  26.385  13.952  1.00 48.91           H  
ATOM    114  CA  THR A   8     -11.675  25.663  12.948  1.00 48.91           C  
ATOM    115  HA  THR A   8     -10.725  25.540  13.468  1.00 48.91           H  
ATOM    116  C   THR A   8     -11.359  26.178  11.539  1.00 48.91           C  
ATOM    117  CB  THR A   8     -12.352  24.281  12.882  1.00 48.91           C  
ATOM    118  HB  THR A   8     -13.175  24.304  12.168  1.00 48.91           H  
ATOM    119  O   THR A   8     -10.219  26.058  11.083  1.00 48.91           O  
ATOM    120  CG2 THR A   8     -11.358  23.184  12.500  1.00 48.91           C  
ATOM    121 HG21 THR A   8     -11.867  22.220  12.494  1.00 48.91           H  
ATOM    122 HG22 THR A   8     -10.543  23.149  13.223  1.00 48.91           H  
ATOM    123 HG23 THR A   8     -10.954  23.370  11.505  1.00 48.91           H  
ATOM    124  OG1 THR A   8     -12.847  23.892  14.142  1.00 48.91           O  
ATOM    125  HG1 THR A   8     -13.598  24.439  14.382  1.00 48.91           H  
ATOM    126  N   ARG A   9     -12.318  26.841  10.872  1.00 49.11           N  
ATOM    127  H   ARG A   9     -13.239  26.887  11.285  1.00 49.11           H  
ATOM    128  CA  ARG A   9     -12.088  27.544   9.594  1.00 49.11           C  
ATOM    129  HA  ARG A   9     -11.624  26.858   8.884  1.00 49.11           H  
ATOM    130  C   ARG A   9     -11.102  28.703   9.747  1.00 49.11           C  
ATOM    131  CB  ARG A   9     -13.419  28.049   9.010  1.00 49.11           C  
ATOM    132  HB2 ARG A   9     -13.206  28.828   8.278  1.00 49.11           H  
ATOM    133  HB3 ARG A   9     -14.025  28.488   9.803  1.00 49.11           H  
ATOM    134  O   ARG A   9     -10.213  28.852   8.910  1.00 49.11           O  
ATOM    135  CG  ARG A   9     -14.205  26.938   8.299  1.00 49.11           C  
ATOM    136  HG2 ARG A   9     -13.612  26.560   7.466  1.00 49.11           H  
ATOM    137  HG3 ARG A   9     -14.400  26.120   8.993  1.00 49.11           H  
ATOM    138  CD  ARG A   9     -15.536  27.484   7.765  1.00 49.11           C  
ATOM    139  HD2 ARG A   9     -15.333  28.336   7.117  1.00 49.11           H  
ATOM    140  HD3 ARG A   9     -16.135  27.822   8.611  1.00 49.11           H  
ATOM    141  NE  ARG A   9     -16.285  26.462   7.005  1.00 49.11           N  
ATOM    142  HE  ARG A   9     -15.821  25.579   6.844  1.00 49.11           H  
ATOM    143  NH1 ARG A   9     -18.188  27.699   6.650  1.00 49.11           N  
ATOM    144 HH11 ARG A   9     -17.806  28.447   7.211  1.00 49.11           H  
ATOM    145 HH12 ARG A   9     -19.119  27.786   6.268  1.00 49.11           H  
ATOM    146  NH2 ARG A   9     -18.054  25.632   5.828  1.00 49.11           N  
ATOM    147 HH21 ARG A   9     -18.975  25.753   5.432  1.00 49.11           H  
ATOM    148 HH22 ARG A   9     -17.556  24.770   5.658  1.00 49.11           H  
ATOM    149  CZ  ARG A   9     -17.499  26.602   6.499  1.00 49.11           C  
ATOM    150  N   LYS A  10     -11.200  29.475  10.836  1.00 59.66           N  
ATOM    151  H   LYS A  10     -11.981  29.321  11.457  1.00 59.66           H  
ATOM    152  CA  LYS A  10     -10.283  30.587  11.125  1.00 59.66           C  
ATOM    153  HA  LYS A  10     -10.252  31.234  10.249  1.00 59.66           H  
ATOM    154  C   LYS A  10      -8.849  30.088  11.344  1.00 59.66           C  
ATOM    155  CB  LYS A  10     -10.841  31.404  12.301  1.00 59.66           C  
ATOM    156  HB2 LYS A  10     -11.908  31.560  12.141  1.00 59.66           H  
ATOM    157  HB3 LYS A  10     -10.707  30.854  13.233  1.00 59.66           H  
ATOM    158  O   LYS A  10      -7.945  30.555  10.651  1.00 59.66           O  
ATOM    159  CG  LYS A  10     -10.181  32.783  12.406  1.00 59.66           C  
ATOM    160  HG2 LYS A  10     -10.307  33.318  11.465  1.00 59.66           H  
ATOM    161  HG3 LYS A  10      -9.116  32.660  12.603  1.00 59.66           H  
ATOM    162  CD  LYS A  10     -10.817  33.595  13.539  1.00 59.66           C  
ATOM    163  HD2 LYS A  10     -11.880  33.732  13.342  1.00 59.66           H  
ATOM    164  HD3 LYS A  10     -10.691  33.051  14.476  1.00 59.66           H  
ATOM    165  CE  LYS A  10     -10.120  34.955  13.634  1.00 59.66           C  
ATOM    166  HE2 LYS A  10     -10.289  35.505  12.709  1.00 59.66           H  
ATOM    167  HE3 LYS A  10      -9.048  34.782  13.719  1.00 59.66           H  
ATOM    168  NZ  LYS A  10     -10.609  35.724  14.804  1.00 59.66           N  
ATOM    169  HZ1 LYS A  10     -10.110  36.600  14.871  1.00 59.66           H  
ATOM    170  HZ2 LYS A  10     -11.601  35.902  14.733  1.00 59.66           H  
ATOM    171  HZ3 LYS A  10     -10.433  35.199  15.649  1.00 59.66           H  
ATOM    172  N   ARG A  11      -8.656  29.047  12.170  1.00 50.76           N  
ATOM    173  H   ARG A  11      -9.454  28.719  12.695  1.00 50.76           H  
ATOM    174  CA  ARG A  11      -7.341  28.406  12.397  1.00 50.76           C  
ATOM    175  HA  ARG A  11      -6.623  29.178  12.677  1.00 50.76           H  
ATOM    176  C   ARG A  11      -6.764  27.742  11.139  1.00 50.76           C  
ATOM    177  CB  ARG A  11      -7.446  27.386  13.544  1.00 50.76           C  
ATOM    178  HB2 ARG A  11      -6.527  26.800  13.576  1.00 50.76           H  
ATOM    179  HB3 ARG A  11      -8.278  26.709  13.351  1.00 50.76           H  
ATOM    180  O   ARG A  11      -5.549  27.754  10.945  1.00 50.76           O  
ATOM    181  CG  ARG A  11      -7.632  28.061  14.912  1.00 50.76           C  
ATOM    182  HG2 ARG A  11      -6.791  28.727  15.107  1.00 50.76           H  
ATOM    183  HG3 ARG A  11      -8.547  28.652  14.913  1.00 50.76           H  
ATOM    184  CD  ARG A  11      -7.707  27.006  16.023  1.00 50.76           C  
ATOM    185  HD2 ARG A  11      -8.470  26.274  15.758  1.00 50.76           H  
ATOM    186  HD3 ARG A  11      -6.741  26.505  16.089  1.00 50.76           H  
ATOM    187  NE  ARG A  11      -8.063  27.615  17.317  1.00 50.76           N  
ATOM    188  HE  ARG A  11      -8.576  28.485  17.277  1.00 50.76           H  
ATOM    189  NH1 ARG A  11      -7.221  25.992  18.714  1.00 50.76           N  
ATOM    190 HH11 ARG A  11      -6.914  25.466  17.909  1.00 50.76           H  
ATOM    191 HH12 ARG A  11      -7.086  25.638  19.650  1.00 50.76           H  
ATOM    192  NH2 ARG A  11      -8.276  27.770  19.568  1.00 50.76           N  
ATOM    193 HH21 ARG A  11      -8.814  28.615  19.444  1.00 50.76           H  
ATOM    194 HH22 ARG A  11      -8.133  27.414  20.503  1.00 50.76           H  
ATOM    195  CZ  ARG A  11      -7.847  27.124  18.523  1.00 50.76           C  
ATOM    196  N   GLY A  12      -7.618  27.198  10.268  1.00 40.70           N  
ATOM    197  H   GLY A  12      -8.591  27.133  10.531  1.00 40.70           H  
ATOM    198  CA  GLY A  12      -7.221  26.681   8.954  1.00 40.70           C  
ATOM    199  HA2 GLY A  12      -6.432  25.939   9.075  1.00 40.70           H  
ATOM    200  HA3 GLY A  12      -8.083  26.201   8.490  1.00 40.70           H  
ATOM    201  C   GLY A  12      -6.722  27.782   8.009  1.00 40.70           C  
ATOM    202  O   GLY A  12      -5.658  27.639   7.408  1.00 40.70           O  
ATOM    203  N   SER A  13      -7.431  28.914   7.942  1.00 44.35           N  
ATOM    204  H   SER A  13      -8.311  28.961   8.435  1.00 44.35           H  
ATOM    205  CA  SER A  13      -7.051  30.057   7.094  1.00 44.35           C  
ATOM    206  HA  SER A  13      -6.868  29.685   6.087  1.00 44.35           H  
ATOM    207  C   SER A  13      -5.757  30.748   7.553  1.00 44.35           C  
ATOM    208  CB  SER A  13      -8.213  31.056   7.002  1.00 44.35           C  
ATOM    209  HB2 SER A  13      -8.028  31.722   6.159  1.00 44.35           H  
ATOM    210  HB3 SER A  13      -9.139  30.515   6.812  1.00 44.35           H  
ATOM    211  O   SER A  13      -4.919  31.117   6.728  1.00 44.35           O  
ATOM    212  OG  SER A  13      -8.360  31.851   8.166  1.00 44.35           O  
ATOM    213  HG  SER A  13      -8.242  31.323   8.960  1.00 44.35           H  
ATOM    214  N   GLU A  14      -5.533  30.844   8.869  1.00 44.40           N  
ATOM    215  H   GLU A  14      -6.266  30.566   9.506  1.00 44.40           H  
ATOM    216  CA  GLU A  14      -4.331  31.463   9.438  1.00 44.40           C  
ATOM    217  HA  GLU A  14      -4.169  32.426   8.954  1.00 44.40           H  
ATOM    218  C   GLU A  14      -3.082  30.608   9.165  1.00 44.40           C  
ATOM    219  CB  GLU A  14      -4.539  31.723  10.941  1.00 44.40           C  
ATOM    220  HB2 GLU A  14      -3.572  31.939  11.396  1.00 44.40           H  
ATOM    221  HB3 GLU A  14      -4.948  30.824  11.402  1.00 44.40           H  
ATOM    222  O   GLU A  14      -2.039  31.153   8.788  1.00 44.40           O  
ATOM    223  CG  GLU A  14      -5.473  32.926  11.193  1.00 44.40           C  
ATOM    224  HG2 GLU A  14      -4.982  33.824  10.819  1.00 44.40           H  
ATOM    225  HG3 GLU A  14      -6.391  32.790  10.620  1.00 44.40           H  
ATOM    226  CD  GLU A  14      -5.850  33.135  12.673  1.00 44.40           C  
ATOM    227  OE1 GLU A  14      -6.632  34.080  12.945  1.00 44.40           O  
ATOM    228  OE2 GLU A  14      -5.402  32.329  13.521  1.00 44.40           O  
ATOM    229  N   ARG A  15      -3.203  29.269   9.229  1.00 45.84           N  
ATOM    230  H   ARG A  15      -4.091  28.895   9.530  1.00 45.84           H  
ATOM    231  CA  ARG A  15      -2.123  28.331   8.864  1.00 45.84           C  
ATOM    232  HA  ARG A  15      -1.213  28.636   9.380  1.00 45.84           H  
ATOM    233  C   ARG A  15      -1.764  28.384   7.376  1.00 45.84           C  
ATOM    234  CB  ARG A  15      -2.490  26.896   9.288  1.00 45.84           C  
ATOM    235  HB2 ARG A  15      -2.010  26.197   8.603  1.00 45.84           H  
ATOM    236  HB3 ARG A  15      -3.567  26.745   9.221  1.00 45.84           H  
ATOM    237  O   ARG A  15      -0.578  28.359   7.049  1.00 45.84           O  
ATOM    238  CG  ARG A  15      -1.994  26.575  10.706  1.00 45.84           C  
ATOM    239  HG2 ARG A  15      -0.914  26.723  10.733  1.00 45.84           H  
ATOM    240  HG3 ARG A  15      -2.462  27.246  11.426  1.00 45.84           H  
ATOM    241  CD  ARG A  15      -2.312  25.119  11.075  1.00 45.84           C  
ATOM    242  HD2 ARG A  15      -3.364  25.051  11.353  1.00 45.84           H  
ATOM    243  HD3 ARG A  15      -2.142  24.494  10.197  1.00 45.84           H  
ATOM    244  NE  ARG A  15      -1.455  24.625  12.173  1.00 45.84           N  
ATOM    245  HE  ARG A  15      -0.803  25.287  12.569  1.00 45.84           H  
ATOM    246  NH1 ARG A  15      -2.237  22.465  12.221  1.00 45.84           N  
ATOM    247 HH11 ARG A  15      -2.918  22.702  11.514  1.00 45.84           H  
ATOM    248 HH12 ARG A  15      -2.188  21.522  12.578  1.00 45.84           H  
ATOM    249  NH2 ARG A  15      -0.543  23.047  13.546  1.00 45.84           N  
ATOM    250 HH21 ARG A  15      -0.510  22.097  13.888  1.00 45.84           H  
ATOM    251 HH22 ARG A  15       0.130  23.719  13.887  1.00 45.84           H  
ATOM    252  CZ  ARG A  15      -1.416  23.388  12.640  1.00 45.84           C  
ATOM    253  N   ILE A  16      -2.750  28.513   6.486  1.00 46.95           N  
ATOM    254  H   ILE A  16      -3.703  28.498   6.822  1.00 46.95           H  
ATOM    255  CA  ILE A  16      -2.511  28.622   5.036  1.00 46.95           C  
ATOM    256  HA  ILE A  16      -1.805  27.845   4.744  1.00 46.95           H  
ATOM    257  C   ILE A  16      -1.839  29.965   4.696  1.00 46.95           C  
ATOM    258  CB  ILE A  16      -3.824  28.370   4.254  1.00 46.95           C  
ATOM    259  HB  ILE A  16      -4.588  29.049   4.633  1.00 46.95           H  
ATOM    260  O   ILE A  16      -0.897  29.995   3.901  1.00 46.95           O  
ATOM    261  CG1 ILE A  16      -4.294  26.909   4.468  1.00 46.95           C  
ATOM    262 HG12 ILE A  16      -3.616  26.232   3.948  1.00 46.95           H  
ATOM    263 HG13 ILE A  16      -4.251  26.653   5.526  1.00 46.95           H  
ATOM    264  CG2 ILE A  16      -3.638  28.634   2.748  1.00 46.95           C  
ATOM    265 HG21 ILE A  16      -3.366  29.674   2.567  1.00 46.95           H  
ATOM    266 HG22 ILE A  16      -2.860  27.987   2.342  1.00 46.95           H  
ATOM    267 HG23 ILE A  16      -4.566  28.450   2.208  1.00 46.95           H  
ATOM    268  CD1 ILE A  16      -5.727  26.636   3.994  1.00 46.95           C  
ATOM    269 HD11 ILE A  16      -5.798  26.718   2.910  1.00 46.95           H  
ATOM    270 HD12 ILE A  16      -6.013  25.625   4.283  1.00 46.95           H  
ATOM    271 HD13 ILE A  16      -6.413  27.343   4.460  1.00 46.95           H  
ATOM    272  N   SER A  17      -2.222  31.063   5.363  1.00 43.48           N  
ATOM    273  H   SER A  17      -3.025  31.004   5.973  1.00 43.48           H  
ATOM    274  CA  SER A  17      -1.573  32.369   5.155  1.00 43.48           C  
ATOM    275  HA  SER A  17      -1.529  32.541   4.080  1.00 43.48           H  
ATOM    276  C   SER A  17      -0.123  32.414   5.669  1.00 43.48           C  
ATOM    277  CB  SER A  17      -2.418  33.505   5.751  1.00 43.48           C  
ATOM    278  HB2 SER A  17      -3.477  33.252   5.703  1.00 43.48           H  
ATOM    279  HB3 SER A  17      -2.256  34.399   5.150  1.00 43.48           H  
ATOM    280  O   SER A  17       0.729  33.062   5.055  1.00 43.48           O  
ATOM    281  OG  SER A  17      -2.050  33.810   7.083  1.00 43.48           O  
ATOM    282  HG  SER A  17      -2.234  33.052   7.643  1.00 43.48           H  
ATOM    283  N   GLY A  18       0.183  31.688   6.753  1.00 38.84           N  
ATOM    284  H   GLY A  18      -0.568  31.224   7.244  1.00 38.84           H  
ATOM    285  CA  GLY A  18       1.537  31.583   7.307  1.00 38.84           C  
ATOM    286  HA2 GLY A  18       1.945  32.580   7.468  1.00 38.84           H  
ATOM    287  HA3 GLY A  18       1.484  31.068   8.267  1.00 38.84           H  
ATOM    288  C   GLY A  18       2.491  30.803   6.399  1.00 38.84           C  
ATOM    289  O   GLY A  18       3.625  31.228   6.179  1.00 38.84           O  
ATOM    290  N   ILE A  19       2.012  29.713   5.792  1.00 43.79           N  
ATOM    291  H   ILE A  19       1.076  29.411   6.022  1.00 43.79           H  
ATOM    292  CA  ILE A  19       2.796  28.895   4.853  1.00 43.79           C  
ATOM    293  HA  ILE A  19       3.790  28.743   5.273  1.00 43.79           H  
ATOM    294  C   ILE A  19       3.001  29.637   3.518  1.00 43.79           C  
ATOM    295  CB  ILE A  19       2.134  27.504   4.702  1.00 43.79           C  
ATOM    296  HB  ILE A  19       1.092  27.647   4.418  1.00 43.79           H  
ATOM    297  O   ILE A  19       4.098  29.606   2.958  1.00 43.79           O  
ATOM    298  CG1 ILE A  19       2.189  26.744   6.052  1.00 43.79           C  
ATOM    299 HG12 ILE A  19       3.220  26.464   6.269  1.00 43.79           H  
ATOM    300 HG13 ILE A  19       1.854  27.394   6.861  1.00 43.79           H  
ATOM    301  CG2 ILE A  19       2.828  26.672   3.607  1.00 43.79           C  
ATOM    302 HG21 ILE A  19       2.361  25.691   3.517  1.00 43.79           H  
ATOM    303 HG22 ILE A  19       3.885  26.544   3.843  1.00 43.79           H  
ATOM    304 HG23 ILE A  19       2.736  27.163   2.638  1.00 43.79           H  
ATOM    305  CD1 ILE A  19       1.312  25.486   6.102  1.00 43.79           C  
ATOM    306 HD11 ILE A  19       0.287  25.737   5.830  1.00 43.79           H  
ATOM    307 HD12 ILE A  19       1.320  25.083   7.114  1.00 43.79           H  
ATOM    308 HD13 ILE A  19       1.694  24.722   5.424  1.00 43.79           H  
ATOM    309  N   ALA A  20       2.000  30.392   3.048  1.00 40.37           N  
ATOM    310  H   ALA A  20       1.101  30.346   3.506  1.00 40.37           H  
ATOM    311  CA  ALA A  20       2.120  31.232   1.852  1.00 40.37           C  
ATOM    312  HA  ALA A  20       2.528  30.623   1.045  1.00 40.37           H  
ATOM    313  C   ALA A  20       3.074  32.435   2.035  1.00 40.37           C  
ATOM    314  CB  ALA A  20       0.714  31.682   1.440  1.00 40.37           C  
ATOM    315  HB1 ALA A  20       0.082  30.811   1.268  1.00 40.37           H  
ATOM    316  HB2 ALA A  20       0.770  32.264   0.520  1.00 40.37           H  
ATOM    317  HB3 ALA A  20       0.272  32.295   2.226  1.00 40.37           H  
ATOM    318  O   ALA A  20       3.684  32.884   1.063  1.00 40.37           O  
ATOM    319  N   LYS A  21       3.245  32.945   3.266  1.00 42.14           N  
ATOM    320  H   LYS A  21       2.665  32.586   4.011  1.00 42.14           H  
ATOM    321  CA  LYS A  21       4.243  33.987   3.582  1.00 42.14           C  
ATOM    322  HA  LYS A  21       4.295  34.681   2.743  1.00 42.14           H  
ATOM    323  C   LYS A  21       5.666  33.440   3.708  1.00 42.14           C  
ATOM    324  CB  LYS A  21       3.837  34.774   4.840  1.00 42.14           C  
ATOM    325  HB2 LYS A  21       3.301  34.125   5.533  1.00 42.14           H  
ATOM    326  HB3 LYS A  21       4.738  35.129   5.340  1.00 42.14           H  
ATOM    327  O   LYS A  21       6.587  34.127   3.280  1.00 42.14           O  
ATOM    328  CG  LYS A  21       2.982  36.000   4.482  1.00 42.14           C  
ATOM    329  HG2 LYS A  21       3.546  36.643   3.806  1.00 42.14           H  
ATOM    330  HG3 LYS A  21       2.071  35.673   3.983  1.00 42.14           H  
ATOM    331  CD  LYS A  21       2.616  36.796   5.742  1.00 42.14           C  
ATOM    332  HD2 LYS A  21       1.992  36.170   6.380  1.00 42.14           H  
ATOM    333  HD3 LYS A  21       3.528  37.054   6.281  1.00 42.14           H  
ATOM    334  CE  LYS A  21       1.861  38.079   5.370  1.00 42.14           C  
ATOM    335  HE2 LYS A  21       0.986  37.803   4.781  1.00 42.14           H  
ATOM    336  HE3 LYS A  21       2.508  38.695   4.746  1.00 42.14           H  
ATOM    337  NZ  LYS A  21       1.441  38.832   6.580  1.00 42.14           N  
ATOM    338  HZ1 LYS A  21       0.831  38.264   7.151  1.00 42.14           H  
ATOM    339  HZ2 LYS A  21       0.942  39.672   6.325  1.00 42.14           H  
ATOM    340  HZ3 LYS A  21       2.243  39.090   7.136  1.00 42.14           H  
ATOM    341  N   MET A  22       5.851  32.220   4.218  1.00 37.73           N  
ATOM    342  H   MET A  22       5.058  31.725   4.601  1.00 37.73           H  
ATOM    343  CA  MET A  22       7.181  31.595   4.295  1.00 37.73           C  
ATOM    344  HA  MET A  22       7.895  32.339   4.650  1.00 37.73           H  
ATOM    345  C   MET A  22       7.701  31.158   2.917  1.00 37.73           C  
ATOM    346  CB  MET A  22       7.179  30.444   5.313  1.00 37.73           C  
ATOM    347  HB2 MET A  22       8.111  29.888   5.213  1.00 37.73           H  
ATOM    348  HB3 MET A  22       6.345  29.769   5.119  1.00 37.73           H  
ATOM    349  O   MET A  22       8.873  31.353   2.621  1.00 37.73           O  
ATOM    350  CG  MET A  22       7.101  30.995   6.744  1.00 37.73           C  
ATOM    351  HG2 MET A  22       6.129  31.462   6.903  1.00 37.73           H  
ATOM    352  HG3 MET A  22       7.862  31.767   6.848  1.00 37.73           H  
ATOM    353  SD  MET A  22       7.395  29.785   8.064  1.00 37.73           S  
ATOM    354  CE  MET A  22       5.853  28.840   8.017  1.00 37.73           C  
ATOM    355  HE1 MET A  22       5.009  29.512   8.175  1.00 37.73           H  
ATOM    356  HE2 MET A  22       5.754  28.350   7.048  1.00 37.73           H  
ATOM    357  HE3 MET A  22       5.869  28.084   8.802  1.00 37.73           H  
ATOM    358  N   ALA A  23       6.824  30.710   2.011  1.00 39.46           N  
ATOM    359  H   ALA A  23       5.879  30.513   2.307  1.00 39.46           H  
ATOM    360  CA  ALA A  23       7.211  30.358   0.639  1.00 39.46           C  
ATOM    361  HA  ALA A  23       8.092  29.719   0.688  1.00 39.46           H  
ATOM    362  C   ALA A  23       7.596  31.564  -0.251  1.00 39.46           C  
ATOM    363  CB  ALA A  23       6.067  29.544   0.023  1.00 39.46           C  
ATOM    364  HB1 ALA A  23       5.863  28.670   0.641  1.00 39.46           H  
ATOM    365  HB2 ALA A  23       5.169  30.158  -0.047  1.00 39.46           H  
ATOM    366  HB3 ALA A  23       6.356  29.214  -0.975  1.00 39.46           H  
ATOM    367  O   ALA A  23       8.130  31.372  -1.339  1.00 39.46           O  
ATOM    368  N   ARG A  24       7.334  32.807   0.185  1.00 39.10           N  
ATOM    369  H   ARG A  24       6.915  32.900   1.099  1.00 39.10           H  
ATOM    370  CA  ARG A  24       7.687  34.037  -0.553  1.00 39.10           C  
ATOM    371  HA  ARG A  24       7.869  33.779  -1.597  1.00 39.10           H  
ATOM    372  C   ARG A  24       9.009  34.676  -0.110  1.00 39.10           C  
ATOM    373  CB  ARG A  24       6.516  35.038  -0.511  1.00 39.10           C  
ATOM    374  HB2 ARG A  24       6.878  36.026  -0.796  1.00 39.10           H  
ATOM    375  HB3 ARG A  24       6.124  35.101   0.505  1.00 39.10           H  
ATOM    376  O   ARG A  24       9.415  35.656  -0.727  1.00 39.10           O  
ATOM    377  CG  ARG A  24       5.393  34.652  -1.486  1.00 39.10           C  
ATOM    378  HG2 ARG A  24       5.803  34.588  -2.494  1.00 39.10           H  
ATOM    379  HG3 ARG A  24       4.984  33.680  -1.209  1.00 39.10           H  
ATOM    380  CD  ARG A  24       4.275  35.703  -1.464  1.00 39.10           C  
ATOM    381  HD2 ARG A  24       4.711  36.676  -1.691  1.00 39.10           H  
ATOM    382  HD3 ARG A  24       3.847  35.728  -0.462  1.00 39.10           H  
ATOM    383  NE  ARG A  24       3.217  35.398  -2.448  1.00 39.10           N  
ATOM    384  HE  ARG A  24       3.347  34.561  -2.998  1.00 39.10           H  
ATOM    385  NH1 ARG A  24       1.866  37.207  -2.031  1.00 39.10           N  
ATOM    386 HH11 ARG A  24       2.551  37.542  -1.368  1.00 39.10           H  
ATOM    387 HH12 ARG A  24       1.046  37.752  -2.258  1.00 39.10           H  
ATOM    388  NH2 ARG A  24       1.264  35.720  -3.580  1.00 39.10           N  
ATOM    389 HH21 ARG A  24       1.437  34.887  -4.123  1.00 39.10           H  
ATOM    390 HH22 ARG A  24       0.437  36.266  -3.775  1.00 39.10           H  
ATOM    391  CZ  ARG A  24       2.125  36.105  -2.680  1.00 39.10           C  
ATOM    392  N   MET A  25       9.679  34.157   0.924  1.00 41.37           N  
ATOM    393  H   MET A  25       9.323  33.328   1.380  1.00 41.37           H  
ATOM    394  CA  MET A  25      10.910  34.766   1.455  1.00 41.37           C  
ATOM    395  HA  MET A  25      10.999  35.771   1.041  1.00 41.37           H  
ATOM    396  C   MET A  25      12.223  34.094   1.010  1.00 41.37           C  
ATOM    397  CB  MET A  25      10.812  34.962   2.977  1.00 41.37           C  
ATOM    398  HB2 MET A  25      11.788  35.271   3.352  1.00 41.37           H  
ATOM    399  HB3 MET A  25      10.537  34.026   3.463  1.00 41.37           H  
ATOM    400  O   MET A  25      13.263  34.732   1.137  1.00 41.37           O  
ATOM    401  CG  MET A  25       9.798  36.062   3.330  1.00 41.37           C  
ATOM    402  HG2 MET A  25       9.946  36.908   2.658  1.00 41.37           H  
ATOM    403  HG3 MET A  25       8.793  35.671   3.171  1.00 41.37           H  
ATOM    404  SD  MET A  25       9.930  36.681   5.032  1.00 41.37           S  
ATOM    405  CE  MET A  25       8.479  37.759   5.097  1.00 41.37           C  
ATOM    406  HE1 MET A  25       8.414  38.216   6.085  1.00 41.37           H  
ATOM    407  HE2 MET A  25       8.573  38.540   4.342  1.00 41.37           H  
ATOM    408  HE3 MET A  25       7.582  37.169   4.907  1.00 41.37           H  
ATOM    409  N   ASP A  26      12.187  32.914   0.375  1.00 39.81           N  
ATOM    410  H   ASP A  26      11.312  32.411   0.346  1.00 39.81           H  
ATOM    411  CA  ASP A  26      13.397  32.173  -0.051  1.00 39.81           C  
ATOM    412  HA  ASP A  26      14.262  32.624   0.436  1.00 39.81           H  
ATOM    413  C   ASP A  26      13.739  32.278  -1.556  1.00 39.81           C  
ATOM    414  CB  ASP A  26      13.320  30.718   0.452  1.00 39.81           C  
ATOM    415  HB2 ASP A  26      14.041  30.103  -0.087  1.00 39.81           H  
ATOM    416  HB3 ASP A  26      12.327  30.318   0.246  1.00 39.81           H  
ATOM    417  O   ASP A  26      14.572  31.539  -2.074  1.00 39.81           O  
ATOM    418  CG  ASP A  26      13.648  30.576   1.945  1.00 39.81           C  
ATOM    419  OD1 ASP A  26      14.374  31.444   2.481  1.00 39.81           O  
ATOM    420  OD2 ASP A  26      13.165  29.587   2.537  1.00 39.81           O  
ATOM    421  N   GLY A  27      13.138  33.226  -2.281  1.00 34.95           N  
ATOM    422  H   GLY A  27      12.477  33.820  -1.801  1.00 34.95           H  
ATOM    423  CA  GLY A  27      13.335  33.411  -3.726  1.00 34.95           C  
ATOM    424  HA2 GLY A  27      13.981  32.630  -4.126  1.00 34.95           H  
ATOM    425  HA3 GLY A  27      12.370  33.321  -4.223  1.00 34.95           H  
ATOM    426  C   GLY A  27      13.942  34.763  -4.106  1.00 34.95           C  
ATOM    427  O   GLY A  27      13.301  35.537  -4.811  1.00 34.95           O  
ATOM    428  N   LYS A  28      15.161  35.077  -3.646  1.00 34.28           N  
ATOM    429  H   LYS A  28      15.616  34.399  -3.052  1.00 34.28           H  
ATOM    430  CA  LYS A  28      15.962  36.197  -4.182  1.00 34.28           C  
ATOM    431  HA  LYS A  28      15.323  36.861  -4.764  1.00 34.28           H  
ATOM    432  C   LYS A  28      17.027  35.673  -5.149  1.00 34.28           C  
ATOM    433  CB  LYS A  28      16.610  37.032  -3.059  1.00 34.28           C  
ATOM    434  HB2 LYS A  28      16.993  36.367  -2.285  1.00 34.28           H  
ATOM    435  HB3 LYS A  28      17.457  37.569  -3.484  1.00 34.28           H  
ATOM    436  O   LYS A  28      18.132  35.359  -4.730  1.00 34.28           O  
ATOM    437  CG  LYS A  28      15.674  38.078  -2.437  1.00 34.28           C  
ATOM    438  HG2 LYS A  28      15.253  38.702  -3.226  1.00 34.28           H  
ATOM    439  HG3 LYS A  28      14.864  37.575  -1.907  1.00 34.28           H  
ATOM    440  CD  LYS A  28      16.472  38.958  -1.463  1.00 34.28           C  
ATOM    441  HD2 LYS A  28      16.877  38.324  -0.675  1.00 34.28           H  
ATOM    442  HD3 LYS A  28      17.298  39.424  -2.000  1.00 34.28           H  
ATOM    443  CE  LYS A  28      15.592  40.048  -0.843  1.00 34.28           C  
ATOM    444  HE2 LYS A  28      15.194  40.672  -1.643  1.00 34.28           H  
ATOM    445  HE3 LYS A  28      14.752  39.567  -0.342  1.00 34.28           H  
ATOM    446  NZ  LYS A  28      16.366  40.868   0.123  1.00 34.28           N  
ATOM    447  HZ1 LYS A  28      15.782  41.583   0.533  1.00 34.28           H  
ATOM    448  HZ2 LYS A  28      16.724  40.282   0.863  1.00 34.28           H  
ATOM    449  HZ3 LYS A  28      17.149  41.310  -0.338  1.00 34.28           H  
ATOM    450  N   SER A  29      16.706  35.622  -6.439  1.00 37.31           N  
ATOM    451  H   SER A  29      15.732  35.719  -6.686  1.00 37.31           H  
ATOM    452  CA  SER A  29      17.674  35.692  -7.545  1.00 37.31           C  
ATOM    453  HA  SER A  29      18.352  36.530  -7.378  1.00 37.31           H  
ATOM    454  C   SER A  29      16.898  35.915  -8.843  1.00 37.31           C  
ATOM    455  CB  SER A  29      18.518  34.420  -7.650  1.00 37.31           C  
ATOM    456  HB2 SER A  29      17.870  33.555  -7.793  1.00 37.31           H  
ATOM    457  HB3 SER A  29      19.100  34.281  -6.739  1.00 37.31           H  
ATOM    458  O   SER A  29      15.987  35.152  -9.148  1.00 37.31           O  
ATOM    459  OG  SER A  29      19.405  34.539  -8.741  1.00 37.31           O  
ATOM    460  HG  SER A  29      19.009  34.130  -9.515  1.00 37.31           H  
ATOM    461  N   GLY A  30      17.185  37.020  -9.530  1.00 29.70           N  
ATOM    462  H   GLY A  30      18.033  37.514  -9.290  1.00 29.70           H  
ATOM    463  CA  GLY A  30      16.335  37.598 -10.569  1.00 29.70           C  
ATOM    464  HA2 GLY A  30      15.299  37.550 -10.233  1.00 29.70           H  
ATOM    465  HA3 GLY A  30      16.593  38.649 -10.697  1.00 29.70           H  
ATOM    466  C   GLY A  30      16.407  36.935 -11.943  1.00 29.70           C  
ATOM    467  O   GLY A  30      17.323  36.178 -12.223  1.00 29.70           O  
ATOM    468  N   TYR A  31      15.433  37.270 -12.790  1.00 33.37           N  
ATOM    469  H   TYR A  31      14.538  37.494 -12.377  1.00 33.37           H  
ATOM    470  CA  TYR A  31      15.612  37.885 -14.112  1.00 33.37           C  
ATOM    471  HA  TYR A  31      16.234  38.770 -13.976  1.00 33.37           H  
ATOM    472  C   TYR A  31      14.238  38.377 -14.619  1.00 33.37           C  
ATOM    473  CB  TYR A  31      16.335  36.971 -15.124  1.00 33.37           C  
ATOM    474  HB2 TYR A  31      16.411  35.957 -14.733  1.00 33.37           H  
ATOM    475  HB3 TYR A  31      15.745  36.909 -16.038  1.00 33.37           H  
ATOM    476  O   TYR A  31      13.200  37.803 -14.300  1.00 33.37           O  
ATOM    477  CG  TYR A  31      17.724  37.488 -15.486  1.00 33.37           C  
ATOM    478  CD1 TYR A  31      17.878  38.420 -16.532  1.00 33.37           C  
ATOM    479  HD1 TYR A  31      17.020  38.730 -17.110  1.00 33.37           H  
ATOM    480  CD2 TYR A  31      18.865  37.055 -14.778  1.00 33.37           C  
ATOM    481  HD2 TYR A  31      18.775  36.289 -14.022  1.00 33.37           H  
ATOM    482  CE1 TYR A  31      19.155  38.925 -16.850  1.00 33.37           C  
ATOM    483  HE1 TYR A  31      19.283  39.624 -17.663  1.00 33.37           H  
ATOM    484  CE2 TYR A  31      20.140  37.568 -15.079  1.00 33.37           C  
ATOM    485  HE2 TYR A  31      21.003  37.216 -14.535  1.00 33.37           H  
ATOM    486  OH  TYR A  31      21.518  38.986 -16.435  1.00 33.37           O  
ATOM    487  HH  TYR A  31      22.208  38.563 -15.919  1.00 33.37           H  
ATOM    488  CZ  TYR A  31      20.287  38.504 -16.122  1.00 33.37           C  
ATOM    489  N   HIS A  32      14.245  39.519 -15.311  1.00 31.33           N  
ATOM    490  H   HIS A  32      15.147  39.846 -15.624  1.00 31.33           H  
ATOM    491  CA  HIS A  32      13.092  40.314 -15.754  1.00 31.33           C  
ATOM    492  HA  HIS A  32      12.261  40.147 -15.069  1.00 31.33           H  
ATOM    493  C   HIS A  32      12.617  39.949 -17.177  1.00 31.33           C  
ATOM    494  CB  HIS A  32      13.508  41.808 -15.732  1.00 31.33           C  
ATOM    495  HB2 HIS A  32      14.594  41.889 -15.766  1.00 31.33           H  
ATOM    496  HB3 HIS A  32      13.151  42.295 -16.640  1.00 31.33           H  
ATOM    497  O   HIS A  32      13.405  39.439 -17.965  1.00 31.33           O  
ATOM    498  CG  HIS A  32      12.994  42.639 -14.583  1.00 31.33           C  
ATOM    499  CD2 HIS A  32      13.671  43.655 -13.959  1.00 31.33           C  
ATOM    500  HD2 HIS A  32      14.687  43.957 -14.164  1.00 31.33           H  
ATOM    501  ND1 HIS A  32      11.711  42.649 -14.082  1.00 31.33           N  
ATOM    502  HD1 HIS A  32      10.956  42.032 -14.347  1.00 31.33           H  
ATOM    503  CE1 HIS A  32      11.623  43.635 -13.174  1.00 31.33           C  
ATOM    504  HE1 HIS A  32      10.736  43.888 -12.613  1.00 31.33           H  
ATOM    505  NE2 HIS A  32      12.796  44.271 -13.058  1.00 31.33           N  
ATOM    506  N   ALA A  33      11.395  40.419 -17.491  1.00 34.60           N  
ATOM    507  H   ALA A  33      10.860  40.765 -16.708  1.00 34.60           H  
ATOM    508  CA  ALA A  33      10.734  40.598 -18.802  1.00 34.60           C  
ATOM    509  HA  ALA A  33       9.997  41.385 -18.644  1.00 34.60           H  
ATOM    510  C   ALA A  33       9.931  39.389 -19.337  1.00 34.60           C  
ATOM    511  CB  ALA A  33      11.716  41.176 -19.833  1.00 34.60           C  
ATOM    512  HB1 ALA A  33      11.168  41.476 -20.726  1.00 34.60           H  
ATOM    513  HB2 ALA A  33      12.447  40.421 -20.123  1.00 34.60           H  
ATOM    514  HB3 ALA A  33      12.232  42.045 -19.424  1.00 34.60           H  
ATOM    515  O   ALA A  33      10.426  38.277 -19.344  1.00 34.60           O  
ATOM    516  N   GLY A  34       8.686  39.517 -19.809  1.00 32.46           N  
ATOM    517  H   GLY A  34       8.305  38.657 -20.176  1.00 32.46           H  
ATOM    518  CA  GLY A  34       7.824  40.684 -19.999  1.00 32.46           C  
ATOM    519  HA2 GLY A  34       8.277  41.359 -20.726  1.00 32.46           H  
ATOM    520  HA3 GLY A  34       7.714  41.206 -19.049  1.00 32.46           H  
ATOM    521  C   GLY A  34       6.425  40.279 -20.515  1.00 32.46           C  
ATOM    522  O   GLY A  34       6.259  39.225 -21.108  1.00 32.46           O  
ATOM    523  N   GLU A  35       5.455  41.146 -20.212  1.00 34.54           N  
ATOM    524  H   GLU A  35       5.774  41.875 -19.589  1.00 34.54           H  
ATOM    525  CA  GLU A  35       4.214  41.526 -20.925  1.00 34.54           C  
ATOM    526  HA  GLU A  35       3.686  42.111 -20.172  1.00 34.54           H  
ATOM    527  C   GLU A  35       3.118  40.528 -21.400  1.00 34.54           C  
ATOM    528  CB  GLU A  35       4.541  42.562 -22.016  1.00 34.54           C  
ATOM    529  HB2 GLU A  35       3.623  42.806 -22.552  1.00 34.54           H  
ATOM    530  HB3 GLU A  35       5.262  42.157 -22.725  1.00 34.54           H  
ATOM    531  O   GLU A  35       3.280  39.777 -22.349  1.00 34.54           O  
ATOM    532  CG  GLU A  35       5.086  43.855 -21.384  1.00 34.54           C  
ATOM    533  HG2 GLU A  35       6.115  43.699 -21.059  1.00 34.54           H  
ATOM    534  HG3 GLU A  35       4.497  44.087 -20.496  1.00 34.54           H  
ATOM    535  CD  GLU A  35       5.018  45.048 -22.340  1.00 34.54           C  
ATOM    536  OE1 GLU A  35       4.343  46.040 -21.951  1.00 34.54           O  
ATOM    537  OE2 GLU A  35       5.603  44.964 -23.436  1.00 34.54           O  
ATOM    538  N   LYS A  36       1.931  40.724 -20.782  1.00 32.58           N  
ATOM    539  H   LYS A  36       2.041  41.077 -19.843  1.00 32.58           H  
ATOM    540  CA  LYS A  36       0.571  40.995 -21.332  1.00 32.58           C  
ATOM    541  HA  LYS A  36      -0.120  40.945 -20.491  1.00 32.58           H  
ATOM    542  C   LYS A  36      -0.045  40.081 -22.412  1.00 32.58           C  
ATOM    543  CB  LYS A  36       0.504  42.441 -21.866  1.00 32.58           C  
ATOM    544  HB2 LYS A  36       1.234  42.544 -22.670  1.00 32.58           H  
ATOM    545  HB3 LYS A  36      -0.482  42.598 -22.303  1.00 32.58           H  
ATOM    546  O   LYS A  36       0.420  40.051 -23.541  1.00 32.58           O  
ATOM    547  CG  LYS A  36       0.724  43.551 -20.828  1.00 32.58           C  
ATOM    548  HG2 LYS A  36       1.688  43.415 -20.338  1.00 32.58           H  
ATOM    549  HG3 LYS A  36      -0.071  43.523 -20.083  1.00 32.58           H  
ATOM    550  CD  LYS A  36       0.717  44.903 -21.550  1.00 32.58           C  
ATOM    551  HD2 LYS A  36      -0.253  45.072 -22.018  1.00 32.58           H  
ATOM    552  HD3 LYS A  36       1.471  44.861 -22.336  1.00 32.58           H  
ATOM    553  CE  LYS A  36       1.040  46.057 -20.596  1.00 32.58           C  
ATOM    554  HE2 LYS A  36       1.628  45.667 -19.766  1.00 32.58           H  
ATOM    555  HE3 LYS A  36       0.110  46.470 -20.206  1.00 32.58           H  
ATOM    556  NZ  LYS A  36       1.835  47.086 -21.309  1.00 32.58           N  
ATOM    557  HZ1 LYS A  36       1.385  47.383 -22.163  1.00 32.58           H  
ATOM    558  HZ2 LYS A  36       2.721  46.692 -21.592  1.00 32.58           H  
ATOM    559  HZ3 LYS A  36       2.058  47.881 -20.727  1.00 32.58           H  
ATOM    560  N   ASN A  37      -1.226  39.525 -22.098  1.00 33.68           N  
ATOM    561  H   ASN A  37      -1.316  39.232 -21.136  1.00 33.68           H  
ATOM    562  CA  ASN A  37      -2.537  39.788 -22.747  1.00 33.68           C  
ATOM    563  HA  ASN A  37      -2.886  40.778 -22.454  1.00 33.68           H  
ATOM    564  C   ASN A  37      -3.576  38.783 -22.203  1.00 33.68           C  
ATOM    565  CB  ASN A  37      -2.441  39.733 -24.284  1.00 33.68           C  
ATOM    566  HB2 ASN A  37      -1.759  38.938 -24.585  1.00 33.68           H  
ATOM    567  HB3 ASN A  37      -3.416  39.503 -24.715  1.00 33.68           H  
ATOM    568  O   ASN A  37      -3.338  37.585 -22.203  1.00 33.68           O  
ATOM    569  CG  ASN A  37      -1.992  41.062 -24.876  1.00 33.68           C  
ATOM    570  ND2 ASN A  37      -1.505  41.055 -26.093  1.00 33.68           N  
ATOM    571 HD21 ASN A  37      -1.183  41.943 -26.450  1.00 33.68           H  
ATOM    572 HD22 ASN A  37      -1.361  40.176 -26.569  1.00 33.68           H  
ATOM    573  OD1 ASN A  37      -2.064  42.119 -24.265  1.00 33.68           O  
ATOM    574  N   GLU A  38      -4.584  39.233 -21.456  1.00 31.80           N  
ATOM    575  H   GLU A  38      -4.711  38.537 -20.735  1.00 31.80           H  
ATOM    576  CA  GLU A  38      -5.931  39.648 -21.898  1.00 31.80           C  
ATOM    577  HA  GLU A  38      -6.272  40.302 -21.095  1.00 31.80           H  
ATOM    578  C   GLU A  38      -6.970  38.512 -21.899  1.00 31.80           C  
ATOM    579  CB  GLU A  38      -6.022  40.520 -23.164  1.00 31.80           C  
ATOM    580  HB2 GLU A  38      -7.048  40.458 -23.528  1.00 31.80           H  
ATOM    581  HB3 GLU A  38      -5.371  40.129 -23.946  1.00 31.80           H  
ATOM    582  O   GLU A  38      -6.690  37.341 -22.113  1.00 31.80           O  
ATOM    583  CG  GLU A  38      -5.727  42.004 -22.895  1.00 31.80           C  
ATOM    584  HG2 GLU A  38      -6.275  42.309 -22.003  1.00 31.80           H  
ATOM    585  HG3 GLU A  38      -4.664  42.126 -22.686  1.00 31.80           H  
ATOM    586  CD  GLU A  38      -6.140  42.930 -24.053  1.00 31.80           C  
ATOM    587  OE1 GLU A  38      -6.163  44.157 -23.807  1.00 31.80           O  
ATOM    588  OE2 GLU A  38      -6.484  42.417 -25.141  1.00 31.80           O  
ATOM    589  N   ALA A  39      -8.185  38.913 -21.537  1.00 30.03           N  
ATOM    590  H   ALA A  39      -8.339  39.911 -21.536  1.00 30.03           H  
ATOM    591  CA  ALA A  39      -9.296  38.108 -21.062  1.00 30.03           C  
ATOM    592  HA  ALA A  39      -8.932  37.437 -20.285  1.00 30.03           H  
ATOM    593  C   ALA A  39     -10.014  37.269 -22.137  1.00 30.03           C  
ATOM    594  CB  ALA A  39     -10.275  39.116 -20.445  1.00 30.03           C  
ATOM    595  HB1 ALA A  39     -10.618  39.815 -21.207  1.00 30.03           H  
ATOM    596  HB2 ALA A  39     -11.136  38.585 -20.038  1.00 30.03           H  
ATOM    597  HB3 ALA A  39      -9.789  39.667 -19.640  1.00 30.03           H  
ATOM    598  O   ALA A  39     -10.267  37.738 -23.241  1.00 30.03           O  
ATOM    599  N   HIS A  40     -10.514  36.097 -21.734  1.00 33.70           N  
ATOM    600  H   HIS A  40     -10.177  35.711 -20.864  1.00 33.70           H  
ATOM    601  CA  HIS A  40     -11.631  35.388 -22.374  1.00 33.70           C  
ATOM    602  HA  HIS A  40     -12.270  36.112 -22.880  1.00 33.70           H  
ATOM    603  C   HIS A  40     -12.454  34.705 -21.264  1.00 33.70           C  
ATOM    604  CB  HIS A  40     -11.087  34.393 -23.417  1.00 33.70           C  
ATOM    605  HB2 HIS A  40     -11.602  33.438 -23.310  1.00 33.70           H  
ATOM    606  HB3 HIS A  40     -10.025  34.209 -23.254  1.00 33.70           H  
ATOM    607  O   HIS A  40     -11.978  33.776 -20.626  1.00 33.70           O  
ATOM    608  CG  HIS A  40     -11.305  34.871 -24.829  1.00 33.70           C  
ATOM    609  CD2 HIS A  40     -10.373  35.372 -25.700  1.00 33.70           C  
ATOM    610  HD2 HIS A  40      -9.321  35.511 -25.495  1.00 33.70           H  
ATOM    611  ND1 HIS A  40     -12.520  34.892 -25.475  1.00 33.70           N  
ATOM    612  HD1 HIS A  40     -13.385  34.525 -25.104  1.00 33.70           H  
ATOM    613  CE1 HIS A  40     -12.326  35.390 -26.707  1.00 33.70           C  
ATOM    614  HE1 HIS A  40     -13.090  35.509 -27.460  1.00 33.70           H  
ATOM    615  NE2 HIS A  40     -11.035  35.688 -26.895  1.00 33.70           N  
ATOM    616  N   LYS A  41     -13.552  35.299 -20.773  1.00 30.70           N  
ATOM    617  H   LYS A  41     -13.525  35.217 -19.766  1.00 30.70           H  
ATOM    618  CA  LYS A  41     -14.946  35.204 -21.263  1.00 30.70           C  
ATOM    619  HA  LYS A  41     -15.565  35.528 -20.426  1.00 30.70           H  
ATOM    620  C   LYS A  41     -15.438  33.776 -21.542  1.00 30.70           C  
ATOM    621  CB  LYS A  41     -15.287  36.172 -22.413  1.00 30.70           C  
ATOM    622  HB2 LYS A  41     -14.434  36.297 -23.080  1.00 30.70           H  
ATOM    623  HB3 LYS A  41     -16.103  35.743 -22.994  1.00 30.70           H  
ATOM    624  O   LYS A  41     -15.191  33.226 -22.609  1.00 30.70           O  
ATOM    625  CG  LYS A  41     -15.762  37.535 -21.882  1.00 30.70           C  
ATOM    626  HG2 LYS A  41     -14.934  38.035 -21.380  1.00 30.70           H  
ATOM    627  HG3 LYS A  41     -16.569  37.380 -21.166  1.00 30.70           H  
ATOM    628  CD  LYS A  41     -16.285  38.419 -23.021  1.00 30.70           C  
ATOM    629  HD2 LYS A  41     -17.091  37.897 -23.537  1.00 30.70           H  
ATOM    630  HD3 LYS A  41     -15.473  38.610 -23.722  1.00 30.70           H  
ATOM    631  CE  LYS A  41     -16.811  39.742 -22.453  1.00 30.70           C  
ATOM    632  HE2 LYS A  41     -16.006  40.221 -21.895  1.00 30.70           H  
ATOM    633  HE3 LYS A  41     -17.617  39.520 -21.754  1.00 30.70           H  
ATOM    634  NZ  LYS A  41     -17.291  40.640 -23.533  1.00 30.70           N  
ATOM    635  HZ1 LYS A  41     -18.043  40.199 -24.044  1.00 30.70           H  
ATOM    636  HZ2 LYS A  41     -16.539  40.844 -24.175  1.00 30.70           H  
ATOM    637  HZ3 LYS A  41     -17.627  41.510 -23.144  1.00 30.70           H  
ATOM    638  N   ASP A  42     -16.211  33.282 -20.574  1.00 31.47           N  
ATOM    639  H   ASP A  42     -16.180  33.782 -19.697  1.00 31.47           H  
ATOM    640  CA  ASP A  42     -17.431  32.477 -20.693  1.00 31.47           C  
ATOM    641  HA  ASP A  42     -17.544  31.947 -19.747  1.00 31.47           H  
ATOM    642  C   ASP A  42     -17.486  31.404 -21.788  1.00 31.47           C  
ATOM    643  CB  ASP A  42     -18.648  33.420 -20.806  1.00 31.47           C  
ATOM    644  HB2 ASP A  42     -18.536  34.043 -21.694  1.00 31.47           H  
ATOM    645  HB3 ASP A  42     -19.548  32.819 -20.926  1.00 31.47           H  
ATOM    646  O   ASP A  42     -17.938  31.651 -22.908  1.00 31.47           O  
ATOM    647  CG  ASP A  42     -18.842  34.314 -19.580  1.00 31.47           C  
ATOM    648  OD1 ASP A  42     -18.469  33.864 -18.475  1.00 31.47           O  
ATOM    649  OD2 ASP A  42     -19.330  35.449 -19.770  1.00 31.47           O  
ATOM    650  N   ARG A  43     -17.204  30.153 -21.401  1.00 33.97           N  
ATOM    651  H   ARG A  43     -16.739  30.025 -20.514  1.00 33.97           H  
ATOM    652  CA  ARG A  43     -17.828  28.975 -22.016  1.00 33.97           C  
ATOM    653  HA  ARG A  43     -18.735  29.299 -22.525  1.00 33.97           H  
ATOM    654  C   ARG A  43     -18.261  27.974 -20.947  1.00 33.97           C  
ATOM    655  CB  ARG A  43     -16.919  28.332 -23.078  1.00 33.97           C  
ATOM    656  HB2 ARG A  43     -15.893  28.277 -22.715  1.00 33.97           H  
ATOM    657  HB3 ARG A  43     -17.273  27.318 -23.266  1.00 33.97           H  
ATOM    658  O   ARG A  43     -17.444  27.361 -20.276  1.00 33.97           O  
ATOM    659  CG  ARG A  43     -16.982  29.118 -24.396  1.00 33.97           C  
ATOM    660  HG2 ARG A  43     -16.499  30.087 -24.269  1.00 33.97           H  
ATOM    661  HG3 ARG A  43     -18.027  29.271 -24.667  1.00 33.97           H  
ATOM    662  CD  ARG A  43     -16.284  28.380 -25.537  1.00 33.97           C  
ATOM    663  HD2 ARG A  43     -15.211  28.385 -25.344  1.00 33.97           H  
ATOM    664  HD3 ARG A  43     -16.632  27.347 -25.558  1.00 33.97           H  
ATOM    665  NE  ARG A  43     -16.586  29.018 -26.833  1.00 33.97           N  
ATOM    666  HE  ARG A  43     -17.370  29.655 -26.844  1.00 33.97           H  
ATOM    667  NH1 ARG A  43     -14.869  28.088 -28.034  1.00 33.97           N  
ATOM    668 HH11 ARG A  43     -14.542  27.635 -27.192  1.00 33.97           H  
ATOM    669 HH12 ARG A  43     -14.361  27.961 -28.898  1.00 33.97           H  
ATOM    670  NH2 ARG A  43     -16.335  29.420 -29.060  1.00 33.97           N  
ATOM    671 HH21 ARG A  43     -15.818  29.282 -29.916  1.00 33.97           H  
ATOM    672 HH22 ARG A  43     -17.156  30.008 -29.050  1.00 33.97           H  
ATOM    673  CZ  ARG A  43     -15.931  28.840 -27.964  1.00 33.97           C  
ATOM    674  N   LYS A  44     -19.584  27.822 -20.832  1.00 27.80           N  
ATOM    675  H   LYS A  44     -20.145  28.418 -21.422  1.00 27.80           H  
ATOM    676  CA  LYS A  44     -20.252  26.655 -20.248  1.00 27.80           C  
ATOM    677  HA  LYS A  44     -19.999  26.555 -19.193  1.00 27.80           H  
ATOM    678  C   LYS A  44     -19.780  25.403 -20.996  1.00 27.80           C  
ATOM    679  CB  LYS A  44     -21.775  26.789 -20.444  1.00 27.80           C  
ATOM    680  HB2 LYS A  44     -21.980  27.027 -21.488  1.00 27.80           H  
ATOM    681  HB3 LYS A  44     -22.224  25.818 -20.236  1.00 27.80           H  
ATOM    682  O   LYS A  44     -19.962  25.342 -22.209  1.00 27.80           O  
ATOM    683  CG  LYS A  44     -22.464  27.825 -19.547  1.00 27.80           C  
ATOM    684  HG2 LYS A  44     -22.328  27.539 -18.504  1.00 27.80           H  
ATOM    685  HG3 LYS A  44     -22.025  28.810 -19.708  1.00 27.80           H  
ATOM    686  CD  LYS A  44     -23.965  27.872 -19.880  1.00 27.80           C  
ATOM    687  HD2 LYS A  44     -24.092  28.256 -20.892  1.00 27.80           H  
ATOM    688  HD3 LYS A  44     -24.368  26.860 -19.834  1.00 27.80           H  
ATOM    689  CE  LYS A  44     -24.721  28.758 -18.885  1.00 27.80           C  
ATOM    690  HE2 LYS A  44     -24.557  28.365 -17.881  1.00 27.80           H  
ATOM    691  HE3 LYS A  44     -24.298  29.762 -18.922  1.00 27.80           H  
ATOM    692  NZ  LYS A  44     -26.174  28.797 -19.190  1.00 27.80           N  
ATOM    693  HZ1 LYS A  44     -26.657  29.378 -18.520  1.00 27.80           H  
ATOM    694  HZ2 LYS A  44     -26.331  29.168 -20.116  1.00 27.80           H  
ATOM    695  HZ3 LYS A  44     -26.564  27.866 -19.144  1.00 27.80           H  
ATOM    696  N   GLY A  45     -19.226  24.427 -20.287  1.00 27.57           N  
ATOM    697  H   GLY A  45     -18.978  24.590 -19.322  1.00 27.57           H  
ATOM    698  CA  GLY A  45     -18.846  23.141 -20.866  1.00 27.57           C  
ATOM    699  HA2 GLY A  45     -18.113  23.300 -21.658  1.00 27.57           H  
ATOM    700  HA3 GLY A  45     -19.717  22.656 -21.306  1.00 27.57           H  
ATOM    701  C   GLY A  45     -18.213  22.218 -19.831  1.00 27.57           C  
ATOM    702  O   GLY A  45     -17.062  22.420 -19.484  1.00 27.57           O  
ATOM    703  N   GLU A  46     -19.014  21.251 -19.382  1.00 30.63           N  
ATOM    704  H   GLU A  46     -19.957  21.287 -19.740  1.00 30.63           H  
ATOM    705  CA  GLU A  46     -18.662  19.930 -18.832  1.00 30.63           C  
ATOM    706  HA  GLU A  46     -19.616  19.507 -18.519  1.00 30.63           H  
ATOM    707  C   GLU A  46     -17.800  19.844 -17.554  1.00 30.63           C  
ATOM    708  CB  GLU A  46     -18.205  19.007 -19.975  1.00 30.63           C  
ATOM    709  HB2 GLU A  46     -17.894  18.049 -19.560  1.00 30.63           H  
ATOM    710  HB3 GLU A  46     -17.362  19.464 -20.494  1.00 30.63           H  
ATOM    711  O   GLU A  46     -16.725  20.417 -17.415  1.00 30.63           O  
ATOM    712  CG  GLU A  46     -19.379  18.774 -20.952  1.00 30.63           C  
ATOM    713  HG2 GLU A  46     -20.175  18.261 -20.413  1.00 30.63           H  
ATOM    714  HG3 GLU A  46     -19.777  19.733 -21.282  1.00 30.63           H  
ATOM    715  CD  GLU A  46     -19.027  17.969 -22.210  1.00 30.63           C  
ATOM    716  OE1 GLU A  46     -19.978  17.709 -22.981  1.00 30.63           O  
ATOM    717  OE2 GLU A  46     -17.833  17.666 -22.422  1.00 30.63           O  
ATOM    718  N   GLU A  47     -18.325  19.086 -16.587  1.00 28.27           N  
ATOM    719  H   GLU A  47     -19.176  18.583 -16.798  1.00 28.27           H  
ATOM    720  CA  GLU A  47     -17.786  18.837 -15.249  1.00 28.27           C  
ATOM    721  HA  GLU A  47     -17.640  19.790 -14.740  1.00 28.27           H  
ATOM    722  C   GLU A  47     -16.425  18.119 -15.292  1.00 28.27           C  
ATOM    723  CB  GLU A  47     -18.813  18.009 -14.448  1.00 28.27           C  
ATOM    724  HB2 GLU A  47     -18.361  17.704 -13.504  1.00 28.27           H  
ATOM    725  HB3 GLU A  47     -19.053  17.115 -15.023  1.00 28.27           H  
ATOM    726  O   GLU A  47     -16.323  16.906 -15.138  1.00 28.27           O  
ATOM    727  CG  GLU A  47     -20.106  18.776 -14.124  1.00 28.27           C  
ATOM    728  HG2 GLU A  47     -19.855  19.616 -13.475  1.00 28.27           H  
ATOM    729  HG3 GLU A  47     -20.521  19.184 -15.046  1.00 28.27           H  
ATOM    730  CD  GLU A  47     -21.184  17.901 -13.456  1.00 28.27           C  
ATOM    731  OE1 GLU A  47     -22.005  18.482 -12.709  1.00 28.27           O  
ATOM    732  OE2 GLU A  47     -21.225  16.683 -13.736  1.00 28.27           O  
ATOM    733  N   GLY A  48     -15.351  18.882 -15.470  1.00 28.37           N  
ATOM    734  H   GLY A  48     -15.503  19.811 -15.837  1.00 28.37           H  
ATOM    735  CA  GLY A  48     -14.005  18.508 -15.053  1.00 28.37           C  
ATOM    736  HA2 GLY A  48     -13.936  17.439 -14.853  1.00 28.37           H  
ATOM    737  HA3 GLY A  48     -13.296  18.766 -15.839  1.00 28.37           H  
ATOM    738  C   GLY A  48     -13.656  19.290 -13.796  1.00 28.37           C  
ATOM    739  O   GLY A  48     -13.075  20.370 -13.884  1.00 28.37           O  
ATOM    740  N   THR A  49     -14.045  18.803 -12.616  1.00 29.79           N  
ATOM    741  H   THR A  49     -14.560  17.935 -12.577  1.00 29.79           H  
ATOM    742  CA  THR A  49     -13.634  19.427 -11.351  1.00 29.79           C  
ATOM    743  HA  THR A  49     -13.808  20.501 -11.415  1.00 29.79           H  
ATOM    744  C   THR A  49     -12.135  19.220 -11.152  1.00 29.79           C  
ATOM    745  CB  THR A  49     -14.433  18.906 -10.145  1.00 29.79           C  
ATOM    746  HB  THR A  49     -13.942  19.234  -9.229  1.00 29.79           H  
ATOM    747  O   THR A  49     -11.705  18.235 -10.554  1.00 29.79           O  
ATOM    748  CG2 THR A  49     -15.862  19.444 -10.121  1.00 29.79           C  
ATOM    749 HG21 THR A  49     -16.396  19.123 -11.016  1.00 29.79           H  
ATOM    750 HG22 THR A  49     -15.849  20.533 -10.076  1.00 29.79           H  
ATOM    751 HG23 THR A  49     -16.377  19.055  -9.243  1.00 29.79           H  
ATOM    752  OG1 THR A  49     -14.493  17.502 -10.165  1.00 29.79           O  
ATOM    753  HG1 THR A  49     -13.587  17.186 -10.134  1.00 29.79           H  
ATOM    754  N   SER A  50     -11.339  20.161 -11.660  1.00 32.72           N  
ATOM    755  H   SER A  50     -11.760  20.829 -12.289  1.00 32.72           H  
ATOM    756  CA  SER A  50      -9.979  20.422 -11.193  1.00 32.72           C  
ATOM    757  HA  SER A  50      -9.394  19.504 -11.227  1.00 32.72           H  
ATOM    758  C   SER A  50     -10.084  20.891  -9.739  1.00 32.72           C  
ATOM    759  CB  SER A  50      -9.308  21.454 -12.111  1.00 32.72           C  
ATOM    760  HB2 SER A  50      -9.248  21.044 -13.119  1.00 32.72           H  
ATOM    761  HB3 SER A  50      -9.903  22.367 -12.137  1.00 32.72           H  
ATOM    762  O   SER A  50     -10.304  22.066  -9.447  1.00 32.72           O  
ATOM    763  OG  SER A  50      -8.007  21.761 -11.660  1.00 32.72           O  
ATOM    764  HG  SER A  50      -7.471  22.016 -12.414  1.00 32.72           H  
ATOM    765  N   VAL A  51     -10.081  19.929  -8.816  1.00 37.48           N  
ATOM    766  H   VAL A  51     -10.001  18.976  -9.142  1.00 37.48           H  
ATOM    767  CA  VAL A  51      -9.920  20.169  -7.381  1.00 37.48           C  
ATOM    768  HA  VAL A  51     -10.279  21.171  -7.147  1.00 37.48           H  
ATOM    769  C   VAL A  51      -8.423  20.107  -7.111  1.00 37.48           C  
ATOM    770  CB  VAL A  51     -10.711  19.164  -6.518  1.00 37.48           C  
ATOM    771  HB  VAL A  51     -10.291  18.167  -6.649  1.00 37.48           H  
ATOM    772  O   VAL A  51      -7.754  19.198  -7.593  1.00 37.48           O  
ATOM    773  CG1 VAL A  51     -10.651  19.535  -5.029  1.00 37.48           C  
ATOM    774 HG11 VAL A  51      -9.619  19.513  -4.681  1.00 37.48           H  
ATOM    775 HG12 VAL A  51     -11.213  18.803  -4.449  1.00 37.48           H  
ATOM    776 HG13 VAL A  51     -11.071  20.528  -4.868  1.00 37.48           H  
ATOM    777  CG2 VAL A  51     -12.191  19.119  -6.922  1.00 37.48           C  
ATOM    778 HG21 VAL A  51     -12.274  18.689  -7.920  1.00 37.48           H  
ATOM    779 HG22 VAL A  51     -12.744  18.476  -6.237  1.00 37.48           H  
ATOM    780 HG23 VAL A  51     -12.618  20.121  -6.913  1.00 37.48           H  
ATOM    781  N   ASP A  52      -7.928  21.092  -6.366  1.00 46.93           N  
ATOM    782  H   ASP A  52      -8.601  21.780  -6.063  1.00 46.93           H  
ATOM    783  CA  ASP A  52      -6.536  21.427  -6.020  1.00 46.93           C  
ATOM    784  HA  ASP A  52      -5.992  21.603  -6.948  1.00 46.93           H  
ATOM    785  C   ASP A  52      -5.799  20.301  -5.239  1.00 46.93           C  
ATOM    786  CB  ASP A  52      -6.642  22.764  -5.239  1.00 46.93           C  
ATOM    787  HB2 ASP A  52      -7.537  23.293  -5.568  1.00 46.93           H  
ATOM    788  HB3 ASP A  52      -6.789  22.558  -4.178  1.00 46.93           H  
ATOM    789  O   ASP A  52      -5.286  20.502  -4.141  1.00 46.93           O  
ATOM    790  CG  ASP A  52      -5.497  23.768  -5.411  1.00 46.93           C  
ATOM    791  OD1 ASP A  52      -4.568  23.509  -6.206  1.00 46.93           O  
ATOM    792  OD2 ASP A  52      -5.590  24.832  -4.752  1.00 46.93           O  
ATOM    793  N   THR A  53      -5.799  19.070  -5.762  1.00 50.07           N  
ATOM    794  H   THR A  53      -6.269  18.949  -6.648  1.00 50.07           H  
ATOM    795  CA  THR A  53      -5.357  17.833  -5.085  1.00 50.07           C  
ATOM    796  HA  THR A  53      -5.505  17.954  -4.011  1.00 50.07           H  
ATOM    797  C   THR A  53      -3.875  17.532  -5.293  1.00 50.07           C  
ATOM    798  CB  THR A  53      -6.180  16.616  -5.542  1.00 50.07           C  
ATOM    799  HB  THR A  53      -5.752  15.712  -5.109  1.00 50.07           H  
ATOM    800  O   THR A  53      -3.299  16.652  -4.648  1.00 50.07           O  
ATOM    801  CG2 THR A  53      -7.641  16.706  -5.112  1.00 50.07           C  
ATOM    802 HG21 THR A  53      -8.124  17.579  -5.552  1.00 50.07           H  
ATOM    803 HG22 THR A  53      -7.695  16.785  -4.026  1.00 50.07           H  
ATOM    804 HG23 THR A  53      -8.173  15.807  -5.424  1.00 50.07           H  
ATOM    805  OG1 THR A  53      -6.158  16.507  -6.950  1.00 50.07           O  
ATOM    806  HG1 THR A  53      -7.050  16.686  -7.257  1.00 50.07           H  
ATOM    807  N   ALA A  54      -3.203  18.273  -6.175  1.00 50.97           N  
ATOM    808  H   ALA A  54      -3.699  18.994  -6.679  1.00 50.97           H  
ATOM    809  CA  ALA A  54      -1.797  18.052  -6.454  1.00 50.97           C  
ATOM    810  HA  ALA A  54      -1.368  17.543  -5.591  1.00 50.97           H  
ATOM    811  C   ALA A  54      -1.026  19.355  -6.654  1.00 50.97           C  
ATOM    812  CB  ALA A  54      -1.664  17.098  -7.637  1.00 50.97           C  
ATOM    813  HB1 ALA A  54      -0.617  16.823  -7.770  1.00 50.97           H  
ATOM    814  HB2 ALA A  54      -2.247  16.196  -7.449  1.00 50.97           H  
ATOM    815  HB3 ALA A  54      -2.047  17.581  -8.536  1.00 50.97           H  
ATOM    816  O   ALA A  54      -1.356  20.158  -7.521  1.00 50.97           O  
ATOM    817  N   ARG A  55       0.059  19.542  -5.893  1.00 53.47           N  
ATOM    818  H   ARG A  55       0.286  18.814  -5.231  1.00 53.47           H  
ATOM    819  CA  ARG A  55       1.004  20.649  -6.108  1.00 53.47           C  
ATOM    820  HA  ARG A  55       0.524  21.378  -6.761  1.00 53.47           H  
ATOM    821  C   ARG A  55       2.246  20.141  -6.831  1.00 53.47           C  
ATOM    822  CB  ARG A  55       1.309  21.368  -4.786  1.00 53.47           C  
ATOM    823  HB2 ARG A  55       0.366  21.687  -4.341  1.00 53.47           H  
ATOM    824  HB3 ARG A  55       1.802  20.685  -4.094  1.00 53.47           H  
ATOM    825  O   ARG A  55       2.861  19.168  -6.399  1.00 53.47           O  
ATOM    826  CG  ARG A  55       2.198  22.600  -5.002  1.00 53.47           C  
ATOM    827  HG2 ARG A  55       1.717  23.274  -5.711  1.00 53.47           H  
ATOM    828  HG3 ARG A  55       3.165  22.291  -5.400  1.00 53.47           H  
ATOM    829  CD  ARG A  55       2.420  23.333  -3.678  1.00 53.47           C  
ATOM    830  HD2 ARG A  55       2.878  22.641  -2.972  1.00 53.47           H  
ATOM    831  HD3 ARG A  55       1.452  23.652  -3.292  1.00 53.47           H  
ATOM    832  NE  ARG A  55       3.294  24.505  -3.866  1.00 53.47           N  
ATOM    833  HE  ARG A  55       3.596  24.685  -4.813  1.00 53.47           H  
ATOM    834  NH1 ARG A  55       3.393  25.144  -1.669  1.00 53.47           N  
ATOM    835 HH11 ARG A  55       2.771  24.379  -1.450  1.00 53.47           H  
ATOM    836 HH12 ARG A  55       3.748  25.754  -0.947  1.00 53.47           H  
ATOM    837  NH2 ARG A  55       4.518  26.306  -3.212  1.00 53.47           N  
ATOM    838 HH21 ARG A  55       4.896  26.899  -2.487  1.00 53.47           H  
ATOM    839 HH22 ARG A  55       4.807  26.438  -4.171  1.00 53.47           H  
ATOM    840  CZ  ARG A  55       3.728  25.312  -2.919  1.00 53.47           C  
ATOM    841  N   ARG A  56       2.640  20.831  -7.901  1.00 48.78           N  
ATOM    842  H   ARG A  56       2.062  21.602  -8.205  1.00 48.78           H  
ATOM    843  CA  ARG A  56       3.880  20.562  -8.639  1.00 48.78           C  
ATOM    844  HA  ARG A  56       4.133  19.511  -8.499  1.00 48.78           H  
ATOM    845  C   ARG A  56       5.033  21.405  -8.097  1.00 48.78           C  
ATOM    846  CB  ARG A  56       3.640  20.781 -10.142  1.00 48.78           C  
ATOM    847  HB2 ARG A  56       3.476  21.844 -10.323  1.00 48.78           H  
ATOM    848  HB3 ARG A  56       2.732  20.251 -10.430  1.00 48.78           H  
ATOM    849  O   ARG A  56       4.848  22.592  -7.820  1.00 48.78           O  
ATOM    850  CG  ARG A  56       4.787  20.288 -11.044  1.00 48.78           C  
ATOM    851  HG2 ARG A  56       5.691  20.857 -10.829  1.00 48.78           H  
ATOM    852  HG3 ARG A  56       4.974  19.230 -10.858  1.00 48.78           H  
ATOM    853  CD  ARG A  56       4.397  20.491 -12.518  1.00 48.78           C  
ATOM    854  HD2 ARG A  56       4.097  21.531 -12.653  1.00 48.78           H  
ATOM    855  HD3 ARG A  56       3.542  19.857 -12.750  1.00 48.78           H  
ATOM    856  NE  ARG A  56       5.498  20.188 -13.457  1.00 48.78           N  
ATOM    857  HE  ARG A  56       6.308  19.709 -13.089  1.00 48.78           H  
ATOM    858  NH1 ARG A  56       4.552  21.148 -15.337  1.00 48.78           N  
ATOM    859 HH11 ARG A  56       4.663  21.530 -16.265  1.00 48.78           H  
ATOM    860 HH12 ARG A  56       3.695  21.383 -14.856  1.00 48.78           H  
ATOM    861  NH2 ARG A  56       6.578  20.296 -15.480  1.00 48.78           N  
ATOM    862 HH21 ARG A  56       6.565  20.625 -16.435  1.00 48.78           H  
ATOM    863 HH22 ARG A  56       7.404  19.851 -15.107  1.00 48.78           H  
ATOM    864  CZ  ARG A  56       5.532  20.535 -14.741  1.00 48.78           C  
ATOM    865  N   VAL A  57       6.223  20.819  -8.000  1.00 50.66           N  
ATOM    866  H   VAL A  57       6.277  19.826  -8.179  1.00 50.66           H  
ATOM    867  CA  VAL A  57       7.488  21.555  -7.832  1.00 50.66           C  
ATOM    868  HA  VAL A  57       7.302  22.615  -8.002  1.00 50.66           H  
ATOM    869  C   VAL A  57       8.463  21.079  -8.904  1.00 50.66           C  
ATOM    870  CB  VAL A  57       8.079  21.416  -6.411  1.00 50.66           C  
ATOM    871  HB  VAL A  57       8.340  20.375  -6.221  1.00 50.66           H  
ATOM    872  O   VAL A  57       8.641  19.879  -9.101  1.00 50.66           O  
ATOM    873  CG1 VAL A  57       9.350  22.262  -6.250  1.00 50.66           C  
ATOM    874 HG11 VAL A  57      10.127  21.914  -6.931  1.00 50.66           H  
ATOM    875 HG12 VAL A  57       9.734  22.153  -5.236  1.00 50.66           H  
ATOM    876 HG13 VAL A  57       9.139  23.313  -6.447  1.00 50.66           H  
ATOM    877  CG2 VAL A  57       7.079  21.866  -5.336  1.00 50.66           C  
ATOM    878 HG21 VAL A  57       6.766  22.894  -5.521  1.00 50.66           H  
ATOM    879 HG22 VAL A  57       7.543  21.789  -4.353  1.00 50.66           H  
ATOM    880 HG23 VAL A  57       6.208  21.210  -5.344  1.00 50.66           H  
ATOM    881  N   ILE A  58       9.073  22.023  -9.620  1.00 52.52           N  
ATOM    882  H   ILE A  58       8.903  22.993  -9.395  1.00 52.52           H  
ATOM    883  CA  ILE A  58      10.131  21.748 -10.595  1.00 52.52           C  
ATOM    884  HA  ILE A  58      10.251  20.672 -10.718  1.00 52.52           H  
ATOM    885  C   ILE A  58      11.416  22.317 -10.013  1.00 52.52           C  
ATOM    886  CB  ILE A  58       9.823  22.352 -11.981  1.00 52.52           C  
ATOM    887  HB  ILE A  58       9.848  23.438 -11.894  1.00 52.52           H  
ATOM    888  O   ILE A  58      11.493  23.516  -9.747  1.00 52.52           O  
ATOM    889  CG1 ILE A  58       8.422  21.944 -12.489  1.00 52.52           C  
ATOM    890 HG12 ILE A  58       8.389  20.872 -12.686  1.00 52.52           H  
ATOM    891 HG13 ILE A  58       7.674  22.176 -11.731  1.00 52.52           H  
ATOM    892  CG2 ILE A  58      10.916  21.916 -12.976  1.00 52.52           C  
ATOM    893 HG21 ILE A  58      10.732  22.345 -13.961  1.00 52.52           H  
ATOM    894 HG22 ILE A  58      11.896  22.265 -12.649  1.00 52.52           H  
ATOM    895 HG23 ILE A  58      10.940  20.830 -13.063  1.00 52.52           H  
ATOM    896  CD1 ILE A  58       8.017  22.717 -13.746  1.00 52.52           C  
ATOM    897 HD11 ILE A  58       8.539  22.316 -14.615  1.00 52.52           H  
ATOM    898 HD12 ILE A  58       6.941  22.639 -13.900  1.00 52.52           H  
ATOM    899 HD13 ILE A  58       8.261  23.773 -13.633  1.00 52.52           H  
ATOM    900  N   THR A  59      12.410  21.459  -9.797  1.00 45.81           N  
ATOM    901  H   THR A  59      12.291  20.500 -10.087  1.00 45.81           H  
ATOM    902  CA  THR A  59      13.730  21.898  -9.329  1.00 45.81           C  
ATOM    903  HA  THR A  59      13.699  22.962  -9.095  1.00 45.81           H  
ATOM    904  C   THR A  59      14.748  21.692 -10.438  1.00 45.81           C  
ATOM    905  CB  THR A  59      14.162  21.182  -8.043  1.00 45.81           C  
ATOM    906  HB  THR A  59      14.304  20.119  -8.239  1.00 45.81           H  
ATOM    907  O   THR A  59      14.908  20.575 -10.931  1.00 45.81           O  
ATOM    908  CG2 THR A  59      15.452  21.774  -7.469  1.00 45.81           C  
ATOM    909 HG21 THR A  59      15.685  21.277  -6.527  1.00 45.81           H  
ATOM    910 HG22 THR A  59      15.324  22.842  -7.288  1.00 45.81           H  
ATOM    911 HG23 THR A  59      16.278  21.618  -8.163  1.00 45.81           H  
ATOM    912  OG1 THR A  59      13.183  21.341  -7.046  1.00 45.81           O  
ATOM    913  HG1 THR A  59      12.409  20.836  -7.306  1.00 45.81           H  
ATOM    914  N   TYR A  60      15.453  22.765 -10.792  1.00 35.03           N  
ATOM    915  H   TYR A  60      15.247  23.652 -10.354  1.00 35.03           H  
ATOM    916  CA  TYR A  60      16.543  22.742 -11.760  1.00 35.03           C  
ATOM    917  HA  TYR A  60      16.453  21.857 -12.390  1.00 35.03           H  
ATOM    918  C   TYR A  60      17.881  22.676 -11.025  1.00 35.03           C  
ATOM    919  CB  TYR A  60      16.455  23.967 -12.680  1.00 35.03           C  
ATOM    920  HB2 TYR A  60      17.309  23.958 -13.357  1.00 35.03           H  
ATOM    921  HB3 TYR A  60      16.523  24.875 -12.082  1.00 35.03           H  
ATOM    922  O   TYR A  60      18.200  23.538 -10.201  1.00 35.03           O  
ATOM    923  CG  TYR A  60      15.186  24.008 -13.510  1.00 35.03           C  
ATOM    924  CD1 TYR A  60      15.133  23.329 -14.744  1.00 35.03           C  
ATOM    925  HD1 TYR A  60      16.004  22.810 -15.116  1.00 35.03           H  
ATOM    926  CD2 TYR A  60      14.062  24.726 -13.052  1.00 35.03           C  
ATOM    927  HD2 TYR A  60      14.105  25.259 -12.113  1.00 35.03           H  
ATOM    928  CE1 TYR A  60      13.960  23.371 -15.520  1.00 35.03           C  
ATOM    929  HE1 TYR A  60      13.925  22.902 -16.492  1.00 35.03           H  
ATOM    930  CE2 TYR A  60      12.890  24.774 -13.829  1.00 35.03           C  
ATOM    931  HE2 TYR A  60      12.034  25.338 -13.487  1.00 35.03           H  
ATOM    932  OH  TYR A  60      11.720  24.150 -15.830  1.00 35.03           O  
ATOM    933  HH  TYR A  60      11.086  24.798 -15.514  1.00 35.03           H  
ATOM    934  CZ  TYR A  60      12.841  24.098 -15.067  1.00 35.03           C  
ATOM    935  N   ARG A  61      18.675  21.648 -11.325  1.00 40.67           N  
ATOM    936  H   ARG A  61      18.333  20.957 -11.977  1.00 40.67           H  
ATOM    937  CA  ARG A  61      20.116  21.620 -11.051  1.00 40.67           C  
ATOM    938  HA  ARG A  61      20.463  22.630 -10.835  1.00 40.67           H  
ATOM    939  C   ARG A  61      20.808  21.178 -12.335  1.00 40.67           C  
ATOM    940  CB  ARG A  61      20.446  20.706  -9.858  1.00 40.67           C  
ATOM    941  HB2 ARG A  61      19.983  19.730 -10.008  1.00 40.67           H  
ATOM    942  HB3 ARG A  61      21.527  20.570  -9.818  1.00 40.67           H  
ATOM    943  O   ARG A  61      20.265  20.370 -13.077  1.00 40.67           O  
ATOM    944  CG  ARG A  61      19.977  21.304  -8.521  1.00 40.67           C  
ATOM    945  HG2 ARG A  61      20.384  22.310  -8.416  1.00 40.67           H  
ATOM    946  HG3 ARG A  61      18.889  21.359  -8.509  1.00 40.67           H  
ATOM    947  CD  ARG A  61      20.452  20.444  -7.344  1.00 40.67           C  
ATOM    948  HD2 ARG A  61      20.023  19.447  -7.447  1.00 40.67           H  
ATOM    949  HD3 ARG A  61      21.538  20.367  -7.388  1.00 40.67           H  
ATOM    950  NE  ARG A  61      20.049  21.028  -6.049  1.00 40.67           N  
ATOM    951  HE  ARG A  61      19.462  21.848  -6.093  1.00 40.67           H  
ATOM    952  NH1 ARG A  61      21.118  19.515  -4.694  1.00 40.67           N  
ATOM    953 HH11 ARG A  61      21.428  19.022  -5.519  1.00 40.67           H  
ATOM    954 HH12 ARG A  61      21.347  19.166  -3.774  1.00 40.67           H  
ATOM    955  NH2 ARG A  61      19.952  21.181  -3.777  1.00 40.67           N  
ATOM    956 HH21 ARG A  61      19.364  21.998  -3.859  1.00 40.67           H  
ATOM    957 HH22 ARG A  61      20.192  20.826  -2.863  1.00 40.67           H  
ATOM    958  CZ  ARG A  61      20.373  20.574  -4.851  1.00 40.67           C  
ATOM    959  N   THR A  62      21.984  21.714 -12.626  1.00 46.00           N  
ATOM    960  H   THR A  62      22.434  22.337 -11.971  1.00 46.00           H  
ATOM    961  CA  THR A  62      22.750  21.384 -13.837  1.00 46.00           C  
ATOM    962  HA  THR A  62      22.226  21.804 -14.696  1.00 46.00           H  
ATOM    963  C   THR A  62      22.837  19.861 -14.047  1.00 46.00           C  
ATOM    964  CB  THR A  62      24.162  22.008 -13.763  1.00 46.00           C  
ATOM    965  HB  THR A  62      24.909  21.268 -14.051  1.00 46.00           H  
ATOM    966  O   THR A  62      23.345  19.148 -13.184  1.00 46.00           O  
ATOM    967  CG2 THR A  62      24.283  23.208 -14.698  1.00 46.00           C  
ATOM    968 HG21 THR A  62      25.287  23.630 -14.637  1.00 46.00           H  
ATOM    969 HG22 THR A  62      23.552  23.969 -14.427  1.00 46.00           H  
ATOM    970 HG23 THR A  62      24.104  22.892 -15.726  1.00 46.00           H  
ATOM    971  OG1 THR A  62      24.471  22.502 -12.468  1.00 46.00           O  
ATOM    972  HG1 THR A  62      25.371  22.834 -12.507  1.00 46.00           H  
ATOM    973  N   GLY A  63      22.303  19.361 -15.172  1.00 50.82           N  
ATOM    974  H   GLY A  63      21.844  20.001 -15.805  1.00 50.82           H  
ATOM    975  CA  GLY A  63      22.300  17.935 -15.549  1.00 50.82           C  
ATOM    976  HA2 GLY A  63      23.271  17.504 -15.306  1.00 50.82           H  
ATOM    977  HA3 GLY A  63      22.164  17.865 -16.629  1.00 50.82           H  
ATOM    978  C   GLY A  63      21.224  17.053 -14.893  1.00 50.82           C  
ATOM    979  O   GLY A  63      21.233  15.835 -15.087  1.00 50.82           O  
ATOM    980  N   TYR A  64      20.310  17.642 -14.118  1.00 60.19           N  
ATOM    981  H   TYR A  64      20.346  18.644 -14.003  1.00 60.19           H  
ATOM    982  CA  TYR A  64      19.326  16.930 -13.309  1.00 60.19           C  
ATOM    983  HA  TYR A  64      19.160  15.932 -13.715  1.00 60.19           H  
ATOM    984  C   TYR A  64      17.986  17.673 -13.287  1.00 60.19           C  
ATOM    985  CB  TYR A  64      19.895  16.790 -11.895  1.00 60.19           C  
ATOM    986  HB2 TYR A  64      20.801  16.185 -11.941  1.00 60.19           H  
ATOM    987  HB3 TYR A  64      20.184  17.776 -11.531  1.00 60.19           H  
ATOM    988  O   TYR A  64      17.903  18.827 -12.860  1.00 60.19           O  
ATOM    989  CG  TYR A  64      18.941  16.170 -10.901  1.00 60.19           C  
ATOM    990  CD1 TYR A  64      18.070  16.994 -10.160  1.00 60.19           C  
ATOM    991  HD1 TYR A  64      18.057  18.059 -10.336  1.00 60.19           H  
ATOM    992  CD2 TYR A  64      18.942  14.778 -10.707  1.00 60.19           C  
ATOM    993  HD2 TYR A  64      19.604  14.149 -11.284  1.00 60.19           H  
ATOM    994  CE1 TYR A  64      17.212  16.429  -9.203  1.00 60.19           C  
ATOM    995  HE1 TYR A  64      16.552  17.058  -8.625  1.00 60.19           H  
ATOM    996  CE2 TYR A  64      18.098  14.212  -9.738  1.00 60.19           C  
ATOM    997  HE2 TYR A  64      18.119  13.150  -9.539  1.00 60.19           H  
ATOM    998  OH  TYR A  64      16.460  14.486  -8.037  1.00 60.19           O  
ATOM    999  HH  TYR A  64      15.882  15.092  -7.567  1.00 60.19           H  
ATOM   1000  CZ  TYR A  64      17.234  15.037  -8.992  1.00 60.19           C  
ATOM   1001  N   HIS A  65      16.918  16.988 -13.689  1.00 65.44           N  
ATOM   1002  H   HIS A  65      17.032  16.026 -13.974  1.00 65.44           H  
ATOM   1003  CA  HIS A  65      15.568  17.548 -13.663  1.00 65.44           C  
ATOM   1004  HA  HIS A  65      15.590  18.566 -13.274  1.00 65.44           H  
ATOM   1005  C   HIS A  65      14.693  16.723 -12.728  1.00 65.44           C  
ATOM   1006  CB  HIS A  65      14.996  17.627 -15.084  1.00 65.44           C  
ATOM   1007  HB2 HIS A  65      15.027  16.639 -15.545  1.00 65.44           H  
ATOM   1008  HB3 HIS A  65      13.953  17.939 -15.027  1.00 65.44           H  
ATOM   1009  O   HIS A  65      14.520  15.528 -12.945  1.00 65.44           O  
ATOM   1010  CG  HIS A  65      15.738  18.599 -15.967  1.00 65.44           C  
ATOM   1011  CD2 HIS A  65      16.975  18.410 -16.518  1.00 65.44           C  
ATOM   1012  HD2 HIS A  65      17.616  17.556 -16.359  1.00 65.44           H  
ATOM   1013  ND1 HIS A  65      15.329  19.862 -16.339  1.00 65.44           N  
ATOM   1014  HD1 HIS A  65      14.462  20.316 -16.091  1.00 65.44           H  
ATOM   1015  CE1 HIS A  65      16.284  20.400 -17.121  1.00 65.44           C  
ATOM   1016  HE1 HIS A  65      16.245  21.374 -17.586  1.00 65.44           H  
ATOM   1017  NE2 HIS A  65      17.302  19.539 -17.262  1.00 65.44           N  
ATOM   1018  N   ALA A  66      14.123  17.354 -11.702  1.00 70.00           N  
ATOM   1019  H   ALA A  66      14.309  18.338 -11.566  1.00 70.00           H  
ATOM   1020  CA  ALA A  66      13.148  16.710 -10.829  1.00 70.00           C  
ATOM   1021  HA  ALA A  66      13.130  15.643 -11.049  1.00 70.00           H  
ATOM   1022  C   ALA A  66      11.743  17.266 -11.072  1.00 70.00           C  
ATOM   1023  CB  ALA A  66      13.582  16.818  -9.367  1.00 70.00           C  
ATOM   1024  HB1 ALA A  66      14.489  16.232  -9.221  1.00 70.00           H  
ATOM   1025  HB2 ALA A  66      13.759  17.860  -9.103  1.00 70.00           H  
ATOM   1026  HB3 ALA A  66      12.802  16.411  -8.724  1.00 70.00           H  
ATOM   1027  O   ALA A  66      11.526  18.477 -10.969  1.00 70.00           O  
ATOM   1028  N   LEU A  67      10.792  16.374 -11.356  1.00 71.33           N  
ATOM   1029  H   LEU A  67      11.074  15.407 -11.432  1.00 71.33           H  
ATOM   1030  CA  LEU A  67       9.361  16.662 -11.342  1.00 71.33           C  
ATOM   1031  HA  LEU A  67       9.203  17.740 -11.316  1.00 71.33           H  
ATOM   1032  C   LEU A  67       8.753  16.071 -10.079  1.00 71.33           C  
ATOM   1033  CB  LEU A  67       8.660  16.094 -12.585  1.00 71.33           C  
ATOM   1034  HB2 LEU A  67       8.769  15.009 -12.582  1.00 71.33           H  
ATOM   1035  HB3 LEU A  67       7.594  16.304 -12.497  1.00 71.33           H  
ATOM   1036  O   LEU A  67       8.707  14.853  -9.912  1.00 71.33           O  
ATOM   1037  CG  LEU A  67       9.158  16.625 -13.934  1.00 71.33           C  
ATOM   1038  HG  LEU A  67      10.223  16.427 -14.054  1.00 71.33           H  
ATOM   1039  CD1 LEU A  67       8.386  15.912 -15.041  1.00 71.33           C  
ATOM   1040 HD11 LEU A  67       8.723  16.258 -16.018  1.00 71.33           H  
ATOM   1041 HD12 LEU A  67       7.320  16.106 -14.923  1.00 71.33           H  
ATOM   1042 HD13 LEU A  67       8.531  14.833 -14.989  1.00 71.33           H  
ATOM   1043  CD2 LEU A  67       8.897  18.127 -14.064  1.00 71.33           C  
ATOM   1044 HD21 LEU A  67       7.842  18.327 -13.873  1.00 71.33           H  
ATOM   1045 HD22 LEU A  67       9.518  18.667 -13.350  1.00 71.33           H  
ATOM   1046 HD23 LEU A  67       9.171  18.451 -15.068  1.00 71.33           H  
ATOM   1047  N   GLU A  68       8.276  16.939  -9.198  1.00 76.27           N  
ATOM   1048  H   GLU A  68       8.395  17.929  -9.359  1.00 76.27           H  
ATOM   1049  CA  GLU A  68       7.681  16.533  -7.933  1.00 76.27           C  
ATOM   1050  HA  GLU A  68       7.872  15.475  -7.754  1.00 76.27           H  
ATOM   1051  C   GLU A  68       6.171  16.744  -7.960  1.00 76.27           C  
ATOM   1052  CB  GLU A  68       8.316  17.306  -6.776  1.00 76.27           C  
ATOM   1053  HB2 GLU A  68       8.002  18.348  -6.827  1.00 76.27           H  
ATOM   1054  HB3 GLU A  68       7.931  16.877  -5.851  1.00 76.27           H  
ATOM   1055  O   GLU A  68       5.696  17.855  -8.201  1.00 76.27           O  
ATOM   1056  CG  GLU A  68       9.850  17.235  -6.788  1.00 76.27           C  
ATOM   1057  HG2 GLU A  68      10.131  16.202  -6.994  1.00 76.27           H  
ATOM   1058  HG3 GLU A  68      10.245  17.865  -7.584  1.00 76.27           H  
ATOM   1059  CD  GLU A  68      10.477  17.651  -5.459  1.00 76.27           C  
ATOM   1060  OE1 GLU A  68      11.461  16.997  -5.043  1.00 76.27           O  
ATOM   1061  OE2 GLU A  68       9.892  18.463  -4.710  1.00 76.27           O  
ATOM   1062  N   PHE A  69       5.425  15.682  -7.670  1.00 76.42           N  
ATOM   1063  H   PHE A  69       5.896  14.799  -7.535  1.00 76.42           H  
ATOM   1064  CA  PHE A  69       3.979  15.683  -7.501  1.00 76.42           C  
ATOM   1065  HA  PHE A  69       3.566  16.637  -7.830  1.00 76.42           H  
ATOM   1066  C   PHE A  69       3.662  15.490  -6.022  1.00 76.42           C  
ATOM   1067  CB  PHE A  69       3.355  14.569  -8.353  1.00 76.42           C  
ATOM   1068  HB2 PHE A  69       2.278  14.562  -8.183  1.00 76.42           H  
ATOM   1069  HB3 PHE A  69       3.741  13.605  -8.021  1.00 76.42           H  
ATOM   1070  O   PHE A  69       3.878  14.412  -5.473  1.00 76.42           O  
ATOM   1071  CG  PHE A  69       3.610  14.709  -9.839  1.00 76.42           C  
ATOM   1072  CD1 PHE A  69       2.748  15.494 -10.623  1.00 76.42           C  
ATOM   1073  HD1 PHE A  69       1.897  15.976 -10.164  1.00 76.42           H  
ATOM   1074  CD2 PHE A  69       4.714  14.076 -10.440  1.00 76.42           C  
ATOM   1075  HD2 PHE A  69       5.395  13.493  -9.839  1.00 76.42           H  
ATOM   1076  CE1 PHE A  69       2.978  15.646 -12.001  1.00 76.42           C  
ATOM   1077  HE1 PHE A  69       2.311  16.246 -12.602  1.00 76.42           H  
ATOM   1078  CE2 PHE A  69       4.937  14.225 -11.822  1.00 76.42           C  
ATOM   1079  HE2 PHE A  69       5.782  13.753 -12.303  1.00 76.42           H  
ATOM   1080  CZ  PHE A  69       4.070  15.003 -12.602  1.00 76.42           C  
ATOM   1081  HZ  PHE A  69       4.242  15.110 -13.663  1.00 76.42           H  
ATOM   1082  N   HIS A  70       3.154  16.533  -5.373  1.00 81.00           N  
ATOM   1083  H   HIS A  70       3.037  17.403  -5.872  1.00 81.00           H  
ATOM   1084  CA  HIS A  70       2.645  16.466  -4.007  1.00 81.00           C  
ATOM   1085  HA  HIS A  70       3.153  15.681  -3.446  1.00 81.00           H  
ATOM   1086  C   HIS A  70       1.160  16.153  -4.051  1.00 81.00           C  
ATOM   1087  CB  HIS A  70       2.878  17.799  -3.298  1.00 81.00           C  
ATOM   1088  HB2 HIS A  70       2.340  17.789  -2.350  1.00 81.00           H  
ATOM   1089  HB3 HIS A  70       2.469  18.608  -3.904  1.00 81.00           H  
ATOM   1090  O   HIS A  70       0.357  17.051  -4.289  1.00 81.00           O  
ATOM   1091  CG  HIS A  70       4.321  18.080  -3.020  1.00 81.00           C  
ATOM   1092  CD2 HIS A  70       5.287  18.436  -3.923  1.00 81.00           C  
ATOM   1093  HD2 HIS A  70       5.153  18.567  -4.987  1.00 81.00           H  
ATOM   1094  ND1 HIS A  70       4.910  18.022  -1.781  1.00 81.00           N  
ATOM   1095  HD1 HIS A  70       4.452  17.758  -0.921  1.00 81.00           H  
ATOM   1096  CE1 HIS A  70       6.202  18.348  -1.927  1.00 81.00           C  
ATOM   1097  HE1 HIS A  70       6.926  18.395  -1.126  1.00 81.00           H  
ATOM   1098  NE2 HIS A  70       6.480  18.597  -3.212  1.00 81.00           N  
ATOM   1099  N   ILE A  71       0.812  14.894  -3.831  1.00 81.04           N  
ATOM   1100  H   ILE A  71       1.514  14.238  -3.520  1.00 81.04           H  
ATOM   1101  CA  ILE A  71      -0.548  14.390  -3.949  1.00 81.04           C  
ATOM   1102  HA  ILE A  71      -1.124  15.040  -4.607  1.00 81.04           H  
ATOM   1103  C   ILE A  71      -1.202  14.415  -2.574  1.00 81.04           C  
ATOM   1104  CB  ILE A  71      -0.522  12.986  -4.583  1.00 81.04           C  
ATOM   1105  HB  ILE A  71       0.161  12.353  -4.016  1.00 81.04           H  
ATOM   1106  O   ILE A  71      -0.673  13.852  -1.614  1.00 81.04           O  
ATOM   1107  CG1 ILE A  71      -0.004  13.090  -6.036  1.00 81.04           C  
ATOM   1108 HG12 ILE A  71      -0.746  13.605  -6.646  1.00 81.04           H  
ATOM   1109 HG13 ILE A  71       0.909  13.684  -6.065  1.00 81.04           H  
ATOM   1110  CG2 ILE A  71      -1.928  12.376  -4.499  1.00 81.04           C  
ATOM   1111 HG21 ILE A  71      -2.019  11.490  -5.129  1.00 81.04           H  
ATOM   1112 HG22 ILE A  71      -2.681  13.108  -4.788  1.00 81.04           H  
ATOM   1113 HG23 ILE A  71      -2.108  12.074  -3.467  1.00 81.04           H  
ATOM   1114  CD1 ILE A  71       0.338  11.747  -6.682  1.00 81.04           C  
ATOM   1115 HD11 ILE A  71      -0.534  11.092  -6.704  1.00 81.04           H  
ATOM   1116 HD12 ILE A  71       0.675  11.914  -7.705  1.00 81.04           H  
ATOM   1117 HD13 ILE A  71       1.147  11.276  -6.124  1.00 81.04           H  
ATOM   1118  N   HIS A  72      -2.354  15.069  -2.485  1.00 83.72           N  
ATOM   1119  H   HIS A  72      -2.749  15.506  -3.305  1.00 83.72           H  
ATOM   1120  CA  HIS A  72      -3.176  15.070  -1.291  1.00 83.72           C  
ATOM   1121  HA  HIS A  72      -3.041  14.104  -0.804  1.00 83.72           H  
ATOM   1122  C   HIS A  72      -4.651  15.213  -1.641  1.00 83.72           C  
ATOM   1123  CB  HIS A  72      -2.729  16.175  -0.327  1.00 83.72           C  
ATOM   1124  HB2 HIS A  72      -1.674  16.036  -0.089  1.00 83.72           H  
ATOM   1125  HB3 HIS A  72      -3.296  16.058   0.596  1.00 83.72           H  
ATOM   1126  O   HIS A  72      -5.031  16.059  -2.441  1.00 83.72           O  
ATOM   1127  CG  HIS A  72      -2.933  17.580  -0.837  1.00 83.72           C  
ATOM   1128  CD2 HIS A  72      -3.838  18.483  -0.356  1.00 83.72           C  
ATOM   1129  HD2 HIS A  72      -4.539  18.309   0.447  1.00 83.72           H  
ATOM   1130  ND1 HIS A  72      -2.303  18.174  -1.909  1.00 83.72           N  
ATOM   1131  HD1 HIS A  72      -1.796  17.679  -2.629  1.00 83.72           H  
ATOM   1132  CE1 HIS A  72      -2.818  19.408  -2.055  1.00 83.72           C  
ATOM   1133  HE1 HIS A  72      -2.622  20.075  -2.881  1.00 83.72           H  
ATOM   1134  NE2 HIS A  72      -3.711  19.662  -1.084  1.00 83.72           N  
ATOM   1135  N   ASP A  73      -5.496  14.418  -1.003  1.00 83.06           N  
ATOM   1136  H   ASP A  73      -5.153  13.730  -0.348  1.00 83.06           H  
ATOM   1137  CA  ASP A  73      -6.936  14.501  -1.224  1.00 83.06           C  
ATOM   1138  HA  ASP A  73      -7.226  15.542  -1.366  1.00 83.06           H  
ATOM   1139  C   ASP A  73      -7.698  13.940  -0.026  1.00 83.06           C  
ATOM   1140  CB  ASP A  73      -7.296  13.717  -2.488  1.00 83.06           C  
ATOM   1141  HB2 ASP A  73      -6.495  13.775  -3.225  1.00 83.06           H  
ATOM   1142  HB3 ASP A  73      -7.433  12.691  -2.146  1.00 83.06           H  
ATOM   1143  O   ASP A  73      -7.121  13.343   0.894  1.00 83.06           O  
ATOM   1144  CG  ASP A  73      -8.613  14.062  -3.162  1.00 83.06           C  
ATOM   1145  OD1 ASP A  73      -9.282  15.010  -2.688  1.00 83.06           O  
ATOM   1146  OD2 ASP A  73      -8.936  13.316  -4.112  1.00 83.06           O  
ATOM   1147  N   TRP A  74      -9.007  14.139  -0.060  1.00 84.96           N  
ATOM   1148  H   TRP A  74      -9.382  14.550  -0.904  1.00 84.96           H  
ATOM   1149  CA  TRP A  74      -9.962  13.571   0.870  1.00 84.96           C  
ATOM   1150  HA  TRP A  74      -9.441  13.194   1.750  1.00 84.96           H  
ATOM   1151  C   TRP A  74     -10.696  12.410   0.209  1.00 84.96           C  
ATOM   1152  CB  TRP A  74     -10.916  14.672   1.321  1.00 84.96           C  
ATOM   1153  HB2 TRP A  74     -11.731  14.220   1.886  1.00 84.96           H  
ATOM   1154  HB3 TRP A  74     -11.353  15.152   0.445  1.00 84.96           H  
ATOM   1155  O   TRP A  74     -11.229  12.543  -0.887  1.00 84.96           O  
ATOM   1156  CG  TRP A  74     -10.268  15.707   2.182  1.00 84.96           C  
ATOM   1157  CD1 TRP A  74      -9.672  16.836   1.744  1.00 84.96           C  
ATOM   1158  HD1 TRP A  74      -9.605  17.118   0.703  1.00 84.96           H  
ATOM   1159  CD2 TRP A  74     -10.109  15.700   3.630  1.00 84.96           C  
ATOM   1160  CE2 TRP A  74      -9.433  16.896   4.013  1.00 84.96           C  
ATOM   1161  CE3 TRP A  74     -10.473  14.804   4.657  1.00 84.96           C  
ATOM   1162  HE3 TRP A  74     -10.960  13.877   4.391  1.00 84.96           H  
ATOM   1163  NE1 TRP A  74      -9.184  17.549   2.821  1.00 84.96           N  
ATOM   1164  HE1 TRP A  74      -8.742  18.451   2.716  1.00 84.96           H  
ATOM   1165  CH2 TRP A  74      -9.565  16.301   6.357  1.00 84.96           C  
ATOM   1166  HH2 TRP A  74      -9.385  16.522   7.399  1.00 84.96           H  
ATOM   1167  CZ2 TRP A  74      -9.162  17.204   5.356  1.00 84.96           C  
ATOM   1168  HZ2 TRP A  74      -8.670  18.130   5.614  1.00 84.96           H  
ATOM   1169  CZ3 TRP A  74     -10.209  15.101   6.007  1.00 84.96           C  
ATOM   1170  HZ3 TRP A  74     -10.505  14.400   6.774  1.00 84.96           H  
ATOM   1171  N   THR A  75     -10.756  11.269   0.889  1.00 84.16           N  
ATOM   1172  H   THR A  75     -10.344  11.236   1.811  1.00 84.16           H  
ATOM   1173  CA  THR A  75     -11.536  10.117   0.434  1.00 84.16           C  
ATOM   1174  HA  THR A  75     -12.135  10.418  -0.426  1.00 84.16           H  
ATOM   1175  C   THR A  75     -12.508   9.683   1.514  1.00 84.16           C  
ATOM   1176  CB  THR A  75     -10.642   8.973  -0.060  1.00 84.16           C  
ATOM   1177  HB  THR A  75      -9.971   9.377  -0.817  1.00 84.16           H  
ATOM   1178  O   THR A  75     -12.179   9.636   2.700  1.00 84.16           O  
ATOM   1179  CG2 THR A  75      -9.797   8.332   1.028  1.00 84.16           C  
ATOM   1180 HG21 THR A  75      -9.245   9.115   1.547  1.00 84.16           H  
ATOM   1181 HG22 THR A  75     -10.425   7.788   1.735  1.00 84.16           H  
ATOM   1182 HG23 THR A  75      -9.088   7.646   0.564  1.00 84.16           H  
ATOM   1183  OG1 THR A  75     -11.398   7.944  -0.655  1.00 84.16           O  
ATOM   1184  HG1 THR A  75     -11.945   7.524   0.014  1.00 84.16           H  
ATOM   1185  N   GLU A  76     -13.714   9.330   1.088  1.00 85.34           N  
ATOM   1186  H   GLU A  76     -13.916   9.375   0.099  1.00 85.34           H  
ATOM   1187  CA  GLU A  76     -14.709   8.725   1.956  1.00 85.34           C  
ATOM   1188  HA  GLU A  76     -14.519   9.045   2.980  1.00 85.34           H  
ATOM   1189  C   GLU A  76     -14.583   7.202   1.896  1.00 85.34           C  
ATOM   1190  CB  GLU A  76     -16.110   9.225   1.587  1.00 85.34           C  
ATOM   1191  HB2 GLU A  76     -16.092  10.314   1.538  1.00 85.34           H  
ATOM   1192  HB3 GLU A  76     -16.394   8.835   0.610  1.00 85.34           H  
ATOM   1193  O   GLU A  76     -14.550   6.600   0.820  1.00 85.34           O  
ATOM   1194  CG  GLU A  76     -17.145   8.802   2.634  1.00 85.34           C  
ATOM   1195  HG2 GLU A  76     -16.838   9.169   3.614  1.00 85.34           H  
ATOM   1196  HG3 GLU A  76     -17.190   7.714   2.684  1.00 85.34           H  
ATOM   1197  CD  GLU A  76     -18.530   9.355   2.291  1.00 85.34           C  
ATOM   1198  OE1 GLU A  76     -19.358   8.592   1.743  1.00 85.34           O  
ATOM   1199  OE2 GLU A  76     -18.822  10.519   2.640  1.00 85.34           O  
ATOM   1200  N   ILE A  77     -14.522   6.578   3.065  1.00 80.56           N  
ATOM   1201  H   ILE A  77     -14.527   7.144   3.901  1.00 80.56           H  
ATOM   1202  CA  ILE A  77     -14.610   5.131   3.231  1.00 80.56           C  
ATOM   1203  HA  ILE A  77     -14.732   4.682   2.246  1.00 80.56           H  
ATOM   1204  C   ILE A  77     -15.864   4.778   4.025  1.00 80.56           C  
ATOM   1205  CB  ILE A  77     -13.322   4.541   3.835  1.00 80.56           C  
ATOM   1206  HB  ILE A  77     -13.458   3.463   3.920  1.00 80.56           H  
ATOM   1207  O   ILE A  77     -16.399   5.604   4.762  1.00 80.56           O  
ATOM   1208  CG1 ILE A  77     -13.051   5.106   5.240  1.00 80.56           C  
ATOM   1209 HG12 ILE A  77     -12.785   6.160   5.158  1.00 80.56           H  
ATOM   1210 HG13 ILE A  77     -13.951   5.032   5.851  1.00 80.56           H  
ATOM   1211  CG2 ILE A  77     -12.140   4.795   2.879  1.00 80.56           C  
ATOM   1212 HG21 ILE A  77     -11.862   5.849   2.888  1.00 80.56           H  
ATOM   1213 HG22 ILE A  77     -11.278   4.190   3.159  1.00 80.56           H  
ATOM   1214 HG23 ILE A  77     -12.420   4.520   1.862  1.00 80.56           H  
ATOM   1215  CD1 ILE A  77     -11.933   4.372   5.976  1.00 80.56           C  
ATOM   1216 HD11 ILE A  77     -11.036   4.313   5.360  1.00 80.56           H  
ATOM   1217 HD12 ILE A  77     -12.253   3.366   6.246  1.00 80.56           H  
ATOM   1218 HD13 ILE A  77     -11.684   4.948   6.867  1.00 80.56           H  
ATOM   1219  N   SER A  78     -16.336   3.543   3.893  1.00 74.25           N  
ATOM   1220  H   SER A  78     -15.835   2.894   3.304  1.00 74.25           H  
ATOM   1221  CA  SER A  78     -17.510   3.054   4.617  1.00 74.25           C  
ATOM   1222  HA  SER A  78     -17.751   3.747   5.424  1.00 74.25           H  
ATOM   1223  C   SER A  78     -17.258   1.703   5.273  1.00 74.25           C  
ATOM   1224  CB  SER A  78     -18.730   3.001   3.697  1.00 74.25           C  
ATOM   1225  HB2 SER A  78     -18.872   3.970   3.218  1.00 74.25           H  
ATOM   1226  HB3 SER A  78     -19.618   2.764   4.283  1.00 74.25           H  
ATOM   1227  O   SER A  78     -16.385   0.939   4.863  1.00 74.25           O  
ATOM   1228  OG  SER A  78     -18.540   2.007   2.719  1.00 74.25           O  
ATOM   1229  HG  SER A  78     -17.818   2.286   2.151  1.00 74.25           H  
ATOM   1230  N   SER A  79     -18.066   1.403   6.286  1.00 68.16           N  
ATOM   1231  H   SER A  79     -18.708   2.122   6.588  1.00 68.16           H  
ATOM   1232  CA  SER A  79     -18.072   0.112   6.995  1.00 68.16           C  
ATOM   1233  HA  SER A  79     -17.053  -0.154   7.274  1.00 68.16           H  
ATOM   1234  C   SER A  79     -18.571  -1.075   6.175  1.00 68.16           C  
ATOM   1235  CB  SER A  79     -18.908   0.233   8.268  1.00 68.16           C  
ATOM   1236  HB2 SER A  79     -18.372   0.857   8.983  1.00 68.16           H  
ATOM   1237  HB3 SER A  79     -19.033  -0.755   8.713  1.00 68.16           H  
ATOM   1238  O   SER A  79     -18.376  -2.219   6.575  1.00 68.16           O  
ATOM   1239  OG  SER A  79     -20.181   0.801   7.991  1.00 68.16           O  
ATOM   1240  HG  SER A  79     -20.058   1.713   7.715  1.00 68.16           H  
ATOM   1241  N   SER A  80     -19.204  -0.830   5.029  1.00 62.14           N  
ATOM   1242  H   SER A  80     -19.348   0.127   4.739  1.00 62.14           H  
ATOM   1243  CA  SER A  80     -19.702  -1.877   4.135  1.00 62.14           C  
ATOM   1244  HA  SER A  80     -19.871  -2.788   4.709  1.00 62.14           H  
ATOM   1245  C   SER A  80     -18.718  -2.243   3.023  1.00 62.14           C  
ATOM   1246  CB  SER A  80     -21.053  -1.442   3.562  1.00 62.14           C  
ATOM   1247  HB2 SER A  80     -21.406  -2.181   2.842  1.00 62.14           H  
ATOM   1248  HB3 SER A  80     -21.772  -1.375   4.378  1.00 62.14           H  
ATOM   1249  O   SER A  80     -18.977  -3.188   2.277  1.00 62.14           O  
ATOM   1250  OG  SER A  80     -20.947  -0.176   2.938  1.00 62.14           O  
ATOM   1251  HG  SER A  80     -21.784   0.287   3.027  1.00 62.14           H  
ATOM   1252  N   LYS A  81     -17.594  -1.522   2.905  1.00 65.43           N  
ATOM   1253  H   LYS A  81     -17.411  -0.813   3.600  1.00 65.43           H  
ATOM   1254  CA  LYS A  81     -16.672  -1.610   1.768  1.00 65.43           C  
ATOM   1255  HA  LYS A  81     -16.966  -2.447   1.134  1.00 65.43           H  
ATOM   1256  C   LYS A  81     -15.236  -1.879   2.211  1.00 65.43           C  
ATOM   1257  CB  LYS A  81     -16.784  -0.332   0.922  1.00 65.43           C  
ATOM   1258  HB2 LYS A  81     -16.026  -0.347   0.139  1.00 65.43           H  
ATOM   1259  HB3 LYS A  81     -16.604   0.532   1.562  1.00 65.43           H  
ATOM   1260  O   LYS A  81     -14.812  -1.516   3.311  1.00 65.43           O  
ATOM   1261  CG  LYS A  81     -18.167  -0.193   0.265  1.00 65.43           C  
ATOM   1262  HG2 LYS A  81     -18.306  -1.024  -0.427  1.00 65.43           H  
ATOM   1263  HG3 LYS A  81     -18.954  -0.231   1.018  1.00 65.43           H  
ATOM   1264  CD  LYS A  81     -18.294   1.129  -0.498  1.00 65.43           C  
ATOM   1265  HD2 LYS A  81     -17.439   1.228  -1.166  1.00 65.43           H  
ATOM   1266  HD3 LYS A  81     -18.278   1.975   0.189  1.00 65.43           H  
ATOM   1267  CE  LYS A  81     -19.610   1.139  -1.282  1.00 65.43           C  
ATOM   1268  HE2 LYS A  81     -19.755   0.137  -1.686  1.00 65.43           H  
ATOM   1269  HE3 LYS A  81     -20.436   1.368  -0.608  1.00 65.43           H  
ATOM   1270  NZ  LYS A  81     -19.546   2.082  -2.419  1.00 65.43           N  
ATOM   1271  HZ1 LYS A  81     -20.372   2.034  -2.999  1.00 65.43           H  
ATOM   1272  HZ2 LYS A  81     -18.789   1.774  -3.013  1.00 65.43           H  
ATOM   1273  HZ3 LYS A  81     -19.328   3.028  -2.139  1.00 65.43           H  
ATOM   1274  N   LEU A  82     -14.483  -2.513   1.318  1.00 67.61           N  
ATOM   1275  H   LEU A  82     -14.891  -2.716   0.417  1.00 67.61           H  
ATOM   1276  CA  LEU A  82     -13.049  -2.736   1.453  1.00 67.61           C  
ATOM   1277  HA  LEU A  82     -12.727  -2.408   2.442  1.00 67.61           H  
ATOM   1278  C   LEU A  82     -12.318  -1.897   0.407  1.00 67.61           C  
ATOM   1279  CB  LEU A  82     -12.756  -4.239   1.300  1.00 67.61           C  
ATOM   1280  HB2 LEU A  82     -13.059  -4.551   0.300  1.00 67.61           H  
ATOM   1281  HB3 LEU A  82     -13.357  -4.793   2.022  1.00 67.61           H  
ATOM   1282  O   LEU A  82     -12.706  -1.898  -0.760  1.00 67.61           O  
ATOM   1283  CG  LEU A  82     -11.276  -4.603   1.500  1.00 67.61           C  
ATOM   1284  HG  LEU A  82     -10.656  -4.037   0.804  1.00 67.61           H  
ATOM   1285  CD1 LEU A  82     -10.830  -4.299   2.929  1.00 67.61           C  
ATOM   1286 HD11 LEU A  82     -11.495  -4.780   3.646  1.00 67.61           H  
ATOM   1287 HD12 LEU A  82     -10.811  -3.223   3.102  1.00 67.61           H  
ATOM   1288 HD13 LEU A  82      -9.816  -4.671   3.073  1.00 67.61           H  
ATOM   1289  CD2 LEU A  82     -11.054  -6.092   1.239  1.00 67.61           C  
ATOM   1290 HD21 LEU A  82     -11.598  -6.688   1.971  1.00 67.61           H  
ATOM   1291 HD22 LEU A  82     -11.407  -6.349   0.240  1.00 67.61           H  
ATOM   1292 HD23 LEU A  82      -9.989  -6.321   1.299  1.00 67.61           H  
ATOM   1293  N   TYR A  83     -11.259  -1.207   0.820  1.00 71.84           N  
ATOM   1294  H   TYR A  83     -11.007  -1.224   1.798  1.00 71.84           H  
ATOM   1295  CA  TYR A  83     -10.477  -0.331  -0.047  1.00 71.84           C  
ATOM   1296  HA  TYR A  83     -10.902  -0.343  -1.050  1.00 71.84           H  
ATOM   1297  C   TYR A  83      -9.034  -0.828  -0.140  1.00 71.84           C  
ATOM   1298  CB  TYR A  83     -10.553   1.114   0.467  1.00 71.84           C  
ATOM   1299  HB2 TYR A  83      -9.922   1.735  -0.168  1.00 71.84           H  
ATOM   1300  HB3 TYR A  83     -10.140   1.158   1.475  1.00 71.84           H  
ATOM   1301  O   TYR A  83      -8.421  -1.122   0.885  1.00 71.84           O  
ATOM   1302  CG  TYR A  83     -11.956   1.695   0.485  1.00 71.84           C  
ATOM   1303  CD1 TYR A  83     -12.397   2.522  -0.566  1.00 71.84           C  
ATOM   1304  HD1 TYR A  83     -11.732   2.764  -1.382  1.00 71.84           H  
ATOM   1305  CD2 TYR A  83     -12.827   1.394   1.551  1.00 71.84           C  
ATOM   1306  HD2 TYR A  83     -12.491   0.764   2.361  1.00 71.84           H  
ATOM   1307  CE1 TYR A  83     -13.703   3.051  -0.551  1.00 71.84           C  
ATOM   1308  HE1 TYR A  83     -14.031   3.702  -1.348  1.00 71.84           H  
ATOM   1309  CE2 TYR A  83     -14.141   1.894   1.555  1.00 71.84           C  
ATOM   1310  HE2 TYR A  83     -14.804   1.639   2.369  1.00 71.84           H  
ATOM   1311  OH  TYR A  83     -15.837   3.251   0.541  1.00 71.84           O  
ATOM   1312  HH  TYR A  83     -15.924   3.930  -0.132  1.00 71.84           H  
ATOM   1313  CZ  TYR A  83     -14.581   2.729   0.506  1.00 71.84           C  
ATOM   1314  N   ALA A  84      -8.487  -0.903  -1.355  1.00 71.17           N  
ATOM   1315  H   ALA A  84      -9.058  -0.634  -2.144  1.00 71.17           H  
ATOM   1316  CA  ALA A  84      -7.060  -1.144  -1.599  1.00 71.17           C  
ATOM   1317  HA  ALA A  84      -6.623  -1.670  -0.750  1.00 71.17           H  
ATOM   1318  C   ALA A  84      -6.305   0.181  -1.771  1.00 71.17           C  
ATOM   1319  CB  ALA A  84      -6.887  -2.028  -2.840  1.00 71.17           C  
ATOM   1320  HB1 ALA A  84      -5.830  -2.089  -3.097  1.00 71.17           H  
ATOM   1321  HB2 ALA A  84      -7.440  -1.608  -3.680  1.00 71.17           H  
ATOM   1322  HB3 ALA A  84      -7.241  -3.039  -2.634  1.00 71.17           H  
ATOM   1323  O   ALA A  84      -6.833   1.112  -2.392  1.00 71.17           O  
ATOM   1324  N   ILE A  85      -5.068   0.252  -1.268  1.00 71.43           N  
ATOM   1325  H   ILE A  85      -4.692  -0.559  -0.796  1.00 71.43           H  
ATOM   1326  CA  ILE A  85      -4.228   1.460  -1.292  1.00 71.43           C  
ATOM   1327  HA  ILE A  85      -4.857   2.319  -1.527  1.00 71.43           H  
ATOM   1328  C   ILE A  85      -3.180   1.349  -2.410  1.00 71.43           C  
ATOM   1329  CB  ILE A  85      -3.622   1.727   0.103  1.00 71.43           C  
ATOM   1330  HB  ILE A  85      -2.983   0.887   0.376  1.00 71.43           H  
ATOM   1331  O   ILE A  85      -2.132   0.723  -2.278  1.00 71.43           O  
ATOM   1332  CG1 ILE A  85      -4.767   1.837   1.141  1.00 71.43           C  
ATOM   1333 HG12 ILE A  85      -5.425   2.662   0.870  1.00 71.43           H  
ATOM   1334 HG13 ILE A  85      -5.357   0.920   1.143  1.00 71.43           H  
ATOM   1335  CG2 ILE A  85      -2.765   3.011   0.067  1.00 71.43           C  
ATOM   1336 HG21 ILE A  85      -3.376   3.873  -0.203  1.00 71.43           H  
ATOM   1337 HG22 ILE A  85      -1.948   2.894  -0.644  1.00 71.43           H  
ATOM   1338 HG23 ILE A  85      -2.300   3.177   1.039  1.00 71.43           H  
ATOM   1339  CD1 ILE A  85      -4.294   2.040   2.574  1.00 71.43           C  
ATOM   1340 HD11 ILE A  85      -5.150   2.029   3.248  1.00 71.43           H  
ATOM   1341 HD12 ILE A  85      -3.608   1.239   2.851  1.00 71.43           H  
ATOM   1342 HD13 ILE A  85      -3.810   3.014   2.651  1.00 71.43           H  
ATOM   1343  N   TYR A  86      -3.467   1.988  -3.543  1.00 64.82           N  
ATOM   1344  H   TYR A  86      -4.296   2.565  -3.558  1.00 64.82           H  
ATOM   1345  CA  TYR A  86      -2.768   1.757  -4.812  1.00 64.82           C  
ATOM   1346  HA  TYR A  86      -2.731   0.678  -4.961  1.00 64.82           H  
ATOM   1347  C   TYR A  86      -1.315   2.219  -4.931  1.00 64.82           C  
ATOM   1348  CB  TYR A  86      -3.581   2.363  -5.959  1.00 64.82           C  
ATOM   1349  HB2 TYR A  86      -4.189   3.198  -5.613  1.00 64.82           H  
ATOM   1350  HB3 TYR A  86      -2.913   2.750  -6.728  1.00 64.82           H  
ATOM   1351  O   TYR A  86      -0.560   1.522  -5.615  1.00 64.82           O  
ATOM   1352  CG  TYR A  86      -4.455   1.311  -6.574  1.00 64.82           C  
ATOM   1353  CD1 TYR A  86      -3.997   0.623  -7.713  1.00 64.82           C  
ATOM   1354  HD1 TYR A  86      -3.057   0.894  -8.169  1.00 64.82           H  
ATOM   1355  CD2 TYR A  86      -5.626   0.914  -5.908  1.00 64.82           C  
ATOM   1356  HD2 TYR A  86      -5.935   1.416  -5.003  1.00 64.82           H  
ATOM   1357  CE1 TYR A  86      -4.734  -0.456  -8.215  1.00 64.82           C  
ATOM   1358  HE1 TYR A  86      -4.389  -1.016  -9.072  1.00 64.82           H  
ATOM   1359  CE2 TYR A  86      -6.332  -0.203  -6.374  1.00 64.82           C  
ATOM   1360  HE2 TYR A  86      -7.174  -0.580  -5.812  1.00 64.82           H  
ATOM   1361  OH  TYR A  86      -6.528  -1.961  -7.981  1.00 64.82           O  
ATOM   1362  HH  TYR A  86      -7.294  -2.169  -7.441  1.00 64.82           H  
ATOM   1363  CZ  TYR A  86      -5.886  -0.871  -7.533  1.00 64.82           C  
ATOM   1364  N   PRO A  87      -0.881   3.347  -4.334  1.00 60.18           N  
ATOM   1365  CA  PRO A  87       0.496   3.815  -4.496  1.00 60.18           C  
ATOM   1366  HA  PRO A  87       0.669   4.012  -5.554  1.00 60.18           H  
ATOM   1367  C   PRO A  87       1.551   2.809  -4.017  1.00 60.18           C  
ATOM   1368  CB  PRO A  87       0.585   5.129  -3.720  1.00 60.18           C  
ATOM   1369  HB2 PRO A  87       1.258   5.838  -4.200  1.00 60.18           H  
ATOM   1370  HB3 PRO A  87       0.914   4.931  -2.700  1.00 60.18           H  
ATOM   1371  O   PRO A  87       2.708   2.916  -4.405  1.00 60.18           O  
ATOM   1372  CG  PRO A  87      -0.852   5.638  -3.702  1.00 60.18           C  
ATOM   1373  HG2 PRO A  87      -1.065   6.178  -4.625  1.00 60.18           H  
ATOM   1374  HG3 PRO A  87      -1.032   6.275  -2.836  1.00 60.18           H  
ATOM   1375  CD  PRO A  87      -1.678   4.355  -3.655  1.00 60.18           C  
ATOM   1376  HD2 PRO A  87      -2.634   4.513  -4.156  1.00 60.18           H  
ATOM   1377  HD3 PRO A  87      -1.836   4.059  -2.618  1.00 60.18           H  
ATOM   1378  N   GLN A  88       1.153   1.817  -3.215  1.00 60.22           N  
ATOM   1379  H   GLN A  88       0.186   1.790  -2.925  1.00 60.22           H  
ATOM   1380  CA  GLN A  88       2.007   0.719  -2.763  1.00 60.22           C  
ATOM   1381  HA  GLN A  88       3.028   1.079  -2.639  1.00 60.22           H  
ATOM   1382  C   GLN A  88       2.073  -0.455  -3.753  1.00 60.22           C  
ATOM   1383  CB  GLN A  88       1.499   0.245  -1.397  1.00 60.22           C  
ATOM   1384  HB2 GLN A  88       2.103  -0.597  -1.060  1.00 60.22           H  
ATOM   1385  HB3 GLN A  88       0.468  -0.093  -1.499  1.00 60.22           H  
ATOM   1386  O   GLN A  88       2.919  -1.329  -3.595  1.00 60.22           O  
ATOM   1387  CG  GLN A  88       1.574   1.353  -0.335  1.00 60.22           C  
ATOM   1388  HG2 GLN A  88       2.615   1.621  -0.153  1.00 60.22           H  
ATOM   1389  HG3 GLN A  88       1.037   2.244  -0.660  1.00 60.22           H  
ATOM   1390  CD  GLN A  88       0.940   0.881   0.953  1.00 60.22           C  
ATOM   1391  NE2 GLN A  88       1.674   0.616   1.997  1.00 60.22           N  
ATOM   1392 HE21 GLN A  88       2.679   0.651   1.901  1.00 60.22           H  
ATOM   1393 HE22 GLN A  88       1.270  -0.122   2.556  1.00 60.22           H  
ATOM   1394  OE1 GLN A  88      -0.253   0.725   1.024  1.00 60.22           O  
ATOM   1395  N   HIS A  89       1.199  -0.505  -4.764  1.00 54.43           N  
ATOM   1396  H   HIS A  89       0.518   0.237  -4.838  1.00 54.43           H  
ATOM   1397  CA  HIS A  89       1.118  -1.615  -5.721  1.00 54.43           C  
ATOM   1398  HA  HIS A  89       1.706  -2.458  -5.359  1.00 54.43           H  
ATOM   1399  C   HIS A  89       1.652  -1.258  -7.093  1.00 54.43           C  
ATOM   1400  CB  HIS A  89      -0.330  -2.090  -5.897  1.00 54.43           C  
ATOM   1401  HB2 HIS A  89      -0.906  -1.307  -6.389  1.00 54.43           H  
ATOM   1402  HB3 HIS A  89      -0.339  -2.972  -6.537  1.00 54.43           H  
ATOM   1403  O   HIS A  89       2.259  -2.114  -7.721  1.00 54.43           O  
ATOM   1404  CG  HIS A  89      -1.011  -2.434  -4.611  1.00 54.43           C  
ATOM   1405  CD2 HIS A  89      -2.302  -2.121  -4.291  1.00 54.43           C  
ATOM   1406  HD2 HIS A  89      -3.028  -1.667  -4.950  1.00 54.43           H  
ATOM   1407  ND1 HIS A  89      -0.408  -2.917  -3.477  1.00 54.43           N  
ATOM   1408  HD1 HIS A  89       0.579  -3.087  -3.344  1.00 54.43           H  
ATOM   1409  CE1 HIS A  89      -1.301  -2.794  -2.487  1.00 54.43           C  
ATOM   1410  HE1 HIS A  89      -1.057  -2.793  -1.435  1.00 54.43           H  
ATOM   1411  NE2 HIS A  89      -2.488  -2.381  -2.940  1.00 54.43           N  
ATOM   1412  N   THR A  90       1.368  -0.049  -7.589  1.00 57.88           N  
ATOM   1413  H   THR A  90       0.853   0.603  -7.014  1.00 57.88           H  
ATOM   1414  CA  THR A  90       1.734   0.351  -8.950  1.00 57.88           C  
ATOM   1415  HA  THR A  90       2.760   0.033  -9.139  1.00 57.88           H  
ATOM   1416  C   THR A  90       1.672   1.861  -9.155  1.00 57.88           C  
ATOM   1417  CB  THR A  90       0.869  -0.385  -9.986  1.00 57.88           C  
ATOM   1418  HB  THR A  90       1.065  -1.451  -9.868  1.00 57.88           H  
ATOM   1419  O   THR A  90       0.665   2.509  -8.866  1.00 57.88           O  
ATOM   1420  CG2 THR A  90      -0.645  -0.215  -9.843  1.00 57.88           C  
ATOM   1421 HG21 THR A  90      -0.972  -0.659  -8.902  1.00 57.88           H  
ATOM   1422 HG22 THR A  90      -0.921   0.839  -9.854  1.00 57.88           H  
ATOM   1423 HG23 THR A  90      -1.148  -0.729 -10.662  1.00 57.88           H  
ATOM   1424  OG1 THR A  90       1.256  -0.017 -11.294  1.00 57.88           O  
ATOM   1425  HG1 THR A  90       1.767  -0.757 -11.630  1.00 57.88           H  
ATOM   1426  N   LEU A  91       2.720   2.421  -9.767  1.00 58.64           N  
ATOM   1427  H   LEU A  91       3.538   1.852  -9.928  1.00 58.64           H  
ATOM   1428  CA  LEU A  91       2.728   3.810 -10.242  1.00 58.64           C  
ATOM   1429  HA  LEU A  91       2.528   4.478  -9.404  1.00 58.64           H  
ATOM   1430  C   LEU A  91       1.639   4.064 -11.296  1.00 58.64           C  
ATOM   1431  CB  LEU A  91       4.109   4.126 -10.834  1.00 58.64           C  
ATOM   1432  HB2 LEU A  91       4.054   5.068 -11.380  1.00 58.64           H  
ATOM   1433  HB3 LEU A  91       4.362   3.348 -11.555  1.00 58.64           H  
ATOM   1434  O   LEU A  91       1.097   5.166 -11.379  1.00 58.64           O  
ATOM   1435  CG  LEU A  91       5.226   4.234  -9.784  1.00 58.64           C  
ATOM   1436  HG  LEU A  91       5.195   3.370  -9.121  1.00 58.64           H  
ATOM   1437  CD1 LEU A  91       6.567   4.246 -10.505  1.00 58.64           C  
ATOM   1438 HD11 LEU A  91       6.562   5.055 -11.235  1.00 58.64           H  
ATOM   1439 HD12 LEU A  91       7.380   4.382  -9.792  1.00 58.64           H  
ATOM   1440 HD13 LEU A  91       6.716   3.299 -11.024  1.00 58.64           H  
ATOM   1441  CD2 LEU A  91       5.106   5.505  -8.948  1.00 58.64           C  
ATOM   1442 HD21 LEU A  91       6.031   5.657  -8.392  1.00 58.64           H  
ATOM   1443 HD22 LEU A  91       4.934   6.373  -9.585  1.00 58.64           H  
ATOM   1444 HD23 LEU A  91       4.292   5.396  -8.230  1.00 58.64           H  
ATOM   1445  N   THR A  92       1.255   3.035 -12.063  1.00 56.11           N  
ATOM   1446  H   THR A  92       1.697   2.137 -11.925  1.00 56.11           H  
ATOM   1447  CA  THR A  92       0.171   3.142 -13.056  1.00 56.11           C  
ATOM   1448  HA  THR A  92       0.384   3.999 -13.696  1.00 56.11           H  
ATOM   1449  C   THR A  92      -1.194   3.376 -12.422  1.00 56.11           C  
ATOM   1450  CB  THR A  92       0.050   1.897 -13.947  1.00 56.11           C  
ATOM   1451  HB  THR A  92      -0.625   2.147 -14.765  1.00 56.11           H  
ATOM   1452  O   THR A  92      -2.116   3.825 -13.102  1.00 56.11           O  
ATOM   1453  CG2 THR A  92       1.375   1.487 -14.551  1.00 56.11           C  
ATOM   1454 HG21 THR A  92       1.895   2.400 -14.843  1.00 56.11           H  
ATOM   1455 HG22 THR A  92       1.992   0.947 -13.832  1.00 56.11           H  
ATOM   1456 HG23 THR A  92       1.212   0.861 -15.428  1.00 56.11           H  
ATOM   1457  OG1 THR A  92      -0.493   0.802 -13.256  1.00 56.11           O  
ATOM   1458  HG1 THR A  92       0.186   0.423 -12.694  1.00 56.11           H  
ATOM   1459  N   GLY A  93      -1.338   3.051 -11.139  1.00 59.53           N  
ATOM   1460  H   GLY A  93      -0.535   2.688 -10.645  1.00 59.53           H  
ATOM   1461  CA  GLY A  93      -2.570   3.219 -10.385  1.00 59.53           C  
ATOM   1462  HA2 GLY A  93      -3.425   2.958 -11.010  1.00 59.53           H  
ATOM   1463  HA3 GLY A  93      -2.545   2.546  -9.528  1.00 59.53           H  
ATOM   1464  C   GLY A  93      -2.765   4.630  -9.846  1.00 59.53           C  
ATOM   1465  O   GLY A  93      -3.893   4.944  -9.478  1.00 59.53           O  
ATOM   1466  N   ILE A  94      -1.700   5.445  -9.820  1.00 67.04           N  
ATOM   1467  H   ILE A  94      -0.822   5.073 -10.154  1.00 67.04           H  
ATOM   1468  CA  ILE A  94      -1.673   6.814  -9.276  1.00 67.04           C  
ATOM   1469  HA  ILE A  94      -2.348   6.877  -8.422  1.00 67.04           H  
ATOM   1470  C   ILE A  94      -2.153   7.832 -10.314  1.00 67.04           C  
ATOM   1471  CB  ILE A  94      -0.238   7.166  -8.805  1.00 67.04           C  
ATOM   1472  HB  ILE A  94       0.430   7.099  -9.664  1.00 67.04           H  
ATOM   1473  O   ILE A  94      -2.857   8.780  -9.981  1.00 67.04           O  
ATOM   1474  CG1 ILE A  94       0.256   6.164  -7.734  1.00 67.04           C  
ATOM   1475 HG12 ILE A  94       0.183   5.149  -8.125  1.00 67.04           H  
ATOM   1476 HG13 ILE A  94      -0.378   6.229  -6.850  1.00 67.04           H  
ATOM   1477  CG2 ILE A  94      -0.169   8.612  -8.278  1.00 67.04           C  
ATOM   1478 HG21 ILE A  94       0.834   8.848  -7.921  1.00 67.04           H  
ATOM   1479 HG22 ILE A  94      -0.393   9.323  -9.074  1.00 67.04           H  
ATOM   1480 HG23 ILE A  94      -0.889   8.748  -7.472  1.00 67.04           H  
ATOM   1481  CD1 ILE A  94       1.718   6.366  -7.323  1.00 67.04           C  
ATOM   1482 HD11 ILE A  94       1.813   7.220  -6.652  1.00 67.04           H  
ATOM   1483 HD12 ILE A  94       2.328   6.537  -8.210  1.00 67.04           H  
ATOM   1484 HD13 ILE A  94       2.078   5.479  -6.802  1.00 67.04           H  
ATOM   1485  N   PHE A  95      -1.779   7.630 -11.575  1.00 69.29           N  
ATOM   1486  H   PHE A  95      -1.219   6.815 -11.781  1.00 69.29           H  
ATOM   1487  CA  PHE A  95      -2.071   8.551 -12.668  1.00 69.29           C  
ATOM   1488  HA  PHE A  95      -2.433   9.496 -12.264  1.00 69.29           H  
ATOM   1489  C   PHE A  95      -3.169   7.993 -13.568  1.00 69.29           C  
ATOM   1490  CB  PHE A  95      -0.775   8.842 -13.428  1.00 69.29           C  
ATOM   1491  HB2 PHE A  95      -0.402   7.915 -13.862  1.00 69.29           H  
ATOM   1492  HB3 PHE A  95      -0.989   9.521 -14.253  1.00 69.29           H  
ATOM   1493  O   PHE A  95      -3.203   6.792 -13.862  1.00 69.29           O  
ATOM   1494  CG  PHE A  95       0.301   9.462 -12.555  1.00 69.29           C  
ATOM   1495  CD1 PHE A  95       0.122  10.747 -12.007  1.00 69.29           C  
ATOM   1496  HD1 PHE A  95      -0.791  11.291 -12.194  1.00 69.29           H  
ATOM   1497  CD2 PHE A  95       1.454   8.725 -12.232  1.00 69.29           C  
ATOM   1498  HD2 PHE A  95       1.574   7.717 -12.602  1.00 69.29           H  
ATOM   1499  CE1 PHE A  95       1.121  11.319 -11.199  1.00 69.29           C  
ATOM   1500  HE1 PHE A  95       0.984  12.309 -10.790  1.00 69.29           H  
ATOM   1501  CE2 PHE A  95       2.435   9.281 -11.394  1.00 69.29           C  
ATOM   1502  HE2 PHE A  95       3.299   8.694 -11.120  1.00 69.29           H  
ATOM   1503  CZ  PHE A  95       2.279  10.585 -10.893  1.00 69.29           C  
ATOM   1504  HZ  PHE A  95       3.032  11.015 -10.248  1.00 69.29           H  
ATOM   1505  N   ASP A  96      -4.067   8.860 -14.017  1.00 67.02           N  
ATOM   1506  H   ASP A  96      -3.968   9.843 -13.810  1.00 67.02           H  
ATOM   1507  CA  ASP A  96      -5.091   8.475 -14.981  1.00 67.02           C  
ATOM   1508  HA  ASP A  96      -5.500   7.513 -14.674  1.00 67.02           H  
ATOM   1509  C   ASP A  96      -4.497   8.294 -16.396  1.00 67.02           C  
ATOM   1510  CB  ASP A  96      -6.247   9.483 -14.916  1.00 67.02           C  
ATOM   1511  HB2 ASP A  96      -6.419   9.787 -13.883  1.00 67.02           H  
ATOM   1512  HB3 ASP A  96      -7.147   8.978 -15.266  1.00 67.02           H  
ATOM   1513  O   ASP A  96      -3.301   8.482 -16.637  1.00 67.02           O  
ATOM   1514  CG  ASP A  96      -6.020  10.717 -15.785  1.00 67.02           C  
ATOM   1515  OD1 ASP A  96      -4.857  11.002 -16.139  1.00 67.02           O  
ATOM   1516  OD2 ASP A  96      -7.028  11.294 -16.221  1.00 67.02           O  
ATOM   1517  N   SER A  97      -5.327   7.913 -17.366  1.00 65.80           N  
ATOM   1518  H   SER A  97      -6.306   7.783 -17.154  1.00 65.80           H  
ATOM   1519  CA  SER A  97      -4.879   7.734 -18.752  1.00 65.80           C  
ATOM   1520  HA  SER A  97      -4.057   7.019 -18.770  1.00 65.80           H  
ATOM   1521  C   SER A  97      -4.357   9.026 -19.398  1.00 65.80           C  
ATOM   1522  CB  SER A  97      -6.014   7.152 -19.594  1.00 65.80           C  
ATOM   1523  HB2 SER A  97      -5.667   7.007 -20.617  1.00 65.80           H  
ATOM   1524  HB3 SER A  97      -6.855   7.846 -19.598  1.00 65.80           H  
ATOM   1525  O   SER A  97      -3.442   8.953 -20.220  1.00 65.80           O  
ATOM   1526  OG  SER A  97      -6.427   5.907 -19.054  1.00 65.80           O  
ATOM   1527  HG  SER A  97      -7.206   5.620 -19.536  1.00 65.80           H  
ATOM   1528  N   GLN A  98      -4.886  10.197 -19.023  1.00 66.76           N  
ATOM   1529  H   GLN A  98      -5.501  10.235 -18.223  1.00 66.76           H  
ATOM   1530  CA  GLN A  98      -4.466  11.480 -19.594  1.00 66.76           C  
ATOM   1531  HA  GLN A  98      -4.434  11.394 -20.680  1.00 66.76           H  
ATOM   1532  C   GLN A  98      -3.069  11.875 -19.118  1.00 66.76           C  
ATOM   1533  CB  GLN A  98      -5.450  12.596 -19.219  1.00 66.76           C  
ATOM   1534  HB2 GLN A  98      -5.064  13.524 -19.643  1.00 66.76           H  
ATOM   1535  HB3 GLN A  98      -5.487  12.712 -18.136  1.00 66.76           H  
ATOM   1536  O   GLN A  98      -2.214  12.233 -19.930  1.00 66.76           O  
ATOM   1537  CG  GLN A  98      -6.874  12.376 -19.749  1.00 66.76           C  
ATOM   1538  HG2 GLN A  98      -7.339  11.548 -19.215  1.00 66.76           H  
ATOM   1539  HG3 GLN A  98      -6.832  12.131 -20.810  1.00 66.76           H  
ATOM   1540  CD  GLN A  98      -7.745  13.618 -19.587  1.00 66.76           C  
ATOM   1541  NE2 GLN A  98      -8.989  13.576 -20.008  1.00 66.76           N  
ATOM   1542 HE21 GLN A  98      -9.408  12.710 -20.315  1.00 66.76           H  
ATOM   1543 HE22 GLN A  98      -9.525  14.415 -19.840  1.00 66.76           H  
ATOM   1544  OE1 GLN A  98      -7.323  14.675 -19.157  1.00 66.76           O  
ATOM   1545  N   MET A  99      -2.796  11.767 -17.817  1.00 71.03           N  
ATOM   1546  H   MET A  99      -3.539  11.490 -17.192  1.00 71.03           H  
ATOM   1547  CA  MET A  99      -1.473  12.026 -17.261  1.00 71.03           C  
ATOM   1548  HA  MET A  99      -1.152  13.017 -17.583  1.00 71.03           H  
ATOM   1549  C   MET A  99      -0.448  11.017 -17.785  1.00 71.03           C  
ATOM   1550  CB  MET A  99      -1.549  12.022 -15.732  1.00 71.03           C  
ATOM   1551  HB2 MET A  99      -2.215  12.822 -15.408  1.00 71.03           H  
ATOM   1552  HB3 MET A  99      -1.971  11.077 -15.392  1.00 71.03           H  
ATOM   1553  O   MET A  99       0.668  11.405 -18.127  1.00 71.03           O  
ATOM   1554  CG  MET A  99      -0.166  12.241 -15.106  1.00 71.03           C  
ATOM   1555  HG2 MET A  99       0.489  11.409 -15.368  1.00 71.03           H  
ATOM   1556  HG3 MET A  99      -0.280  12.241 -14.022  1.00 71.03           H  
ATOM   1557  SD  MET A  99       0.649  13.793 -15.567  1.00 71.03           S  
ATOM   1558  CE  MET A  99      -0.061  14.837 -14.283  1.00 71.03           C  
ATOM   1559  HE1 MET A  99       0.386  14.569 -13.325  1.00 71.03           H  
ATOM   1560  HE2 MET A  99       0.149  15.883 -14.506  1.00 71.03           H  
ATOM   1561  HE3 MET A  99      -1.137  14.672 -14.248  1.00 71.03           H  
ATOM   1562  N   LYS A 100      -0.827   9.741 -17.938  1.00 67.96           N  
ATOM   1563  H   LYS A 100      -1.745   9.473 -17.613  1.00 67.96           H  
ATOM   1564  CA  LYS A 100       0.036   8.736 -18.585  1.00 67.96           C  
ATOM   1565  HA  LYS A 100       0.968   8.642 -18.028  1.00 67.96           H  
ATOM   1566  C   LYS A 100       0.421   9.146 -20.005  1.00 67.96           C  
ATOM   1567  CB  LYS A 100      -0.674   7.383 -18.617  1.00 67.96           C  
ATOM   1568  HB2 LYS A 100      -1.676   7.510 -19.027  1.00 67.96           H  
ATOM   1569  HB3 LYS A 100      -0.124   6.704 -19.268  1.00 67.96           H  
ATOM   1570  O   LYS A 100       1.593   9.074 -20.367  1.00 67.96           O  
ATOM   1571  CG  LYS A 100      -0.759   6.757 -17.224  1.00 67.96           C  
ATOM   1572  HG2 LYS A 100       0.237   6.479 -16.878  1.00 67.96           H  
ATOM   1573  HG3 LYS A 100      -1.148   7.468 -16.495  1.00 67.96           H  
ATOM   1574  CD  LYS A 100      -1.664   5.529 -17.290  1.00 67.96           C  
ATOM   1575  HD2 LYS A 100      -1.293   4.824 -18.034  1.00 67.96           H  
ATOM   1576  HD3 LYS A 100      -2.673   5.846 -17.555  1.00 67.96           H  
ATOM   1577  CE  LYS A 100      -1.679   4.890 -15.912  1.00 67.96           C  
ATOM   1578  HE2 LYS A 100      -0.697   4.464 -15.709  1.00 67.96           H  
ATOM   1579  HE3 LYS A 100      -1.865   5.672 -15.175  1.00 67.96           H  
ATOM   1580  NZ  LYS A 100      -2.725   3.857 -15.804  1.00 67.96           N  
ATOM   1581  HZ1 LYS A 100      -3.619   4.265 -16.038  1.00 67.96           H  
ATOM   1582  HZ2 LYS A 100      -2.513   3.074 -16.406  1.00 67.96           H  
ATOM   1583  HZ3 LYS A 100      -2.758   3.569 -14.836  1.00 67.96           H  
ATOM   1584  N   GLN A 101      -0.541   9.625 -20.793  1.00 67.84           N  
ATOM   1585  H   GLN A 101      -1.490   9.632 -20.448  1.00 67.84           H  
ATOM   1586  CA  GLN A 101      -0.285  10.133 -22.139  1.00 67.84           C  
ATOM   1587  HA  GLN A 101       0.243   9.367 -22.708  1.00 67.84           H  
ATOM   1588  C   GLN A 101       0.609  11.379 -22.120  1.00 67.84           C  
ATOM   1589  CB  GLN A 101      -1.626  10.403 -22.828  1.00 67.84           C  
ATOM   1590  HB2 GLN A 101      -2.244   9.507 -22.762  1.00 67.84           H  
ATOM   1591  HB3 GLN A 101      -2.142  11.217 -22.321  1.00 67.84           H  
ATOM   1592  O   GLN A 101       1.566  11.447 -22.887  1.00 67.84           O  
ATOM   1593  CG  GLN A 101      -1.447  10.763 -24.309  1.00 67.84           C  
ATOM   1594  HG2 GLN A 101      -0.830  11.657 -24.404  1.00 67.84           H  
ATOM   1595  HG3 GLN A 101      -0.943   9.943 -24.821  1.00 67.84           H  
ATOM   1596  CD  GLN A 101      -2.774  11.034 -25.006  1.00 67.84           C  
ATOM   1597  NE2 GLN A 101      -2.766  11.210 -26.308  1.00 67.84           N  
ATOM   1598 HE21 GLN A 101      -3.665  11.386 -26.732  1.00 67.84           H  
ATOM   1599 HE22 GLN A 101      -1.910  11.133 -26.839  1.00 67.84           H  
ATOM   1600  OE1 GLN A 101      -3.836  11.102 -24.412  1.00 67.84           O  
ATOM   1601  N   ARG A 102       0.365  12.337 -21.218  1.00 69.39           N  
ATOM   1602  H   ARG A 102      -0.451  12.237 -20.631  1.00 69.39           H  
ATOM   1603  CA  ARG A 102       1.209  13.535 -21.068  1.00 69.39           C  
ATOM   1604  HA  ARG A 102       1.278  14.054 -22.024  1.00 69.39           H  
ATOM   1605  C   ARG A 102       2.642  13.187 -20.676  1.00 69.39           C  
ATOM   1606  CB  ARG A 102       0.613  14.489 -20.027  1.00 69.39           C  
ATOM   1607  HB2 ARG A 102       0.391  13.941 -19.111  1.00 69.39           H  
ATOM   1608  HB3 ARG A 102       1.362  15.246 -19.794  1.00 69.39           H  
ATOM   1609  O   ARG A 102       3.571  13.715 -21.273  1.00 69.39           O  
ATOM   1610  CG  ARG A 102      -0.642  15.222 -20.512  1.00 69.39           C  
ATOM   1611  HG2 ARG A 102      -1.428  14.509 -20.764  1.00 69.39           H  
ATOM   1612  HG3 ARG A 102      -0.397  15.808 -21.397  1.00 69.39           H  
ATOM   1613  CD  ARG A 102      -1.129  16.160 -19.401  1.00 69.39           C  
ATOM   1614  HD2 ARG A 102      -1.384  15.571 -18.520  1.00 69.39           H  
ATOM   1615  HD3 ARG A 102      -0.310  16.831 -19.143  1.00 69.39           H  
ATOM   1616  NE  ARG A 102      -2.309  16.942 -19.818  1.00 69.39           N  
ATOM   1617  HE  ARG A 102      -2.962  16.486 -20.439  1.00 69.39           H  
ATOM   1618  NH1 ARG A 102      -1.829  18.888 -18.668  1.00 69.39           N  
ATOM   1619 HH11 ARG A 102      -1.116  18.415 -18.131  1.00 69.39           H  
ATOM   1620 HH12 ARG A 102      -1.790  19.897 -18.697  1.00 69.39           H  
ATOM   1621  NH2 ARG A 102      -3.550  18.836 -20.067  1.00 69.39           N  
ATOM   1622 HH21 ARG A 102      -3.639  19.824 -19.876  1.00 69.39           H  
ATOM   1623 HH22 ARG A 102      -4.083  18.409 -20.811  1.00 69.39           H  
ATOM   1624  CZ  ARG A 102      -2.554  18.208 -19.509  1.00 69.39           C  
ATOM   1625  N   MET A 103       2.830  12.269 -19.731  1.00 68.25           N  
ATOM   1626  H   MET A 103       2.018  11.907 -19.251  1.00 68.25           H  
ATOM   1627  CA  MET A 103       4.154  11.792 -19.329  1.00 68.25           C  
ATOM   1628  HA  MET A 103       4.763  12.657 -19.068  1.00 68.25           H  
ATOM   1629  C   MET A 103       4.856  11.054 -20.475  1.00 68.25           C  
ATOM   1630  CB  MET A 103       4.010  10.895 -18.092  1.00 68.25           C  
ATOM   1631  HB2 MET A 103       3.506   9.969 -18.368  1.00 68.25           H  
ATOM   1632  HB3 MET A 103       3.398  11.404 -17.348  1.00 68.25           H  
ATOM   1633  O   MET A 103       6.057  11.214 -20.674  1.00 68.25           O  
ATOM   1634  CG  MET A 103       5.367  10.558 -17.462  1.00 68.25           C  
ATOM   1635  HG2 MET A 103       5.962  10.001 -18.186  1.00 68.25           H  
ATOM   1636  HG3 MET A 103       5.186   9.906 -16.607  1.00 68.25           H  
ATOM   1637  SD  MET A 103       6.348  11.973 -16.883  1.00 68.25           S  
ATOM   1638  CE  MET A 103       5.338  12.523 -15.479  1.00 68.25           C  
ATOM   1639  HE1 MET A 103       4.358  12.850 -15.828  1.00 68.25           H  
ATOM   1640  HE2 MET A 103       5.219  11.707 -14.767  1.00 68.25           H  
ATOM   1641  HE3 MET A 103       5.835  13.358 -14.985  1.00 68.25           H  
ATOM   1642  N   SER A 104       4.103  10.293 -21.274  1.00 65.58           N  
ATOM   1643  H   SER A 104       3.134  10.150 -21.030  1.00 65.58           H  
ATOM   1644  CA  SER A 104       4.614   9.669 -22.497  1.00 65.58           C  
ATOM   1645  HA  SER A 104       5.481   9.058 -22.245  1.00 65.58           H  
ATOM   1646  C   SER A 104       5.043  10.698 -23.539  1.00 65.58           C  
ATOM   1647  CB  SER A 104       3.541   8.768 -23.094  1.00 65.58           C  
ATOM   1648  HB2 SER A 104       3.143   8.151 -22.288  1.00 65.58           H  
ATOM   1649  HB3 SER A 104       2.731   9.360 -23.518  1.00 65.58           H  
ATOM   1650  O   SER A 104       6.093  10.531 -24.151  1.00 65.58           O  
ATOM   1651  OG  SER A 104       4.095   7.942 -24.097  1.00 65.58           O  
ATOM   1652  HG  SER A 104       4.369   8.487 -24.838  1.00 65.58           H  
ATOM   1653  N   ASN A 105       4.264  11.765 -23.730  1.00 67.06           N  
ATOM   1654  H   ASN A 105       3.377  11.804 -23.250  1.00 67.06           H  
ATOM   1655  CA  ASN A 105       4.598  12.852 -24.648  1.00 67.06           C  
ATOM   1656  HA  ASN A 105       4.863  12.436 -25.619  1.00 67.06           H  
ATOM   1657  C   ASN A 105       5.808  13.644 -24.149  1.00 67.06           C  
ATOM   1658  CB  ASN A 105       3.386  13.778 -24.824  1.00 67.06           C  
ATOM   1659  HB2 ASN A 105       3.696  14.654 -25.395  1.00 67.06           H  
ATOM   1660  HB3 ASN A 105       3.041  14.121 -23.848  1.00 67.06           H  
ATOM   1661  O   ASN A 105       6.692  13.930 -24.942  1.00 67.06           O  
ATOM   1662  CG  ASN A 105       2.224  13.146 -25.565  1.00 67.06           C  
ATOM   1663  ND2 ASN A 105       1.095  13.816 -25.578  1.00 67.06           N  
ATOM   1664 HD21 ASN A 105       0.353  13.426 -26.142  1.00 67.06           H  
ATOM   1665 HD22 ASN A 105       1.049  14.735 -25.163  1.00 67.06           H  
ATOM   1666  OD1 ASN A 105       2.296  12.082 -26.154  1.00 67.06           O  
ATOM   1667  N   PHE A 106       5.888  13.932 -22.846  1.00 68.02           N  
ATOM   1668  H   PHE A 106       5.094  13.714 -22.262  1.00 68.02           H  
ATOM   1669  CA  PHE A 106       7.054  14.548 -22.208  1.00 68.02           C  
ATOM   1670  HA  PHE A 106       7.218  15.541 -22.625  1.00 68.02           H  
ATOM   1671  C   PHE A 106       8.315  13.722 -22.461  1.00 68.02           C  
ATOM   1672  CB  PHE A 106       6.803  14.668 -20.695  1.00 68.02           C  
ATOM   1673  HB2 PHE A 106       6.481  13.706 -20.297  1.00 68.02           H  
ATOM   1674  HB3 PHE A 106       5.993  15.378 -20.527  1.00 68.02           H  
ATOM   1675  O   PHE A 106       9.327  14.240 -22.927  1.00 68.02           O  
ATOM   1676  CG  PHE A 106       8.028  15.120 -19.924  1.00 68.02           C  
ATOM   1677  CD1 PHE A 106       8.848  14.210 -19.234  1.00 68.02           C  
ATOM   1678  HD1 PHE A 106       8.591  13.161 -19.203  1.00 68.02           H  
ATOM   1679  CD2 PHE A 106       8.392  16.469 -19.975  1.00 68.02           C  
ATOM   1680  HD2 PHE A 106       7.750  17.142 -20.523  1.00 68.02           H  
ATOM   1681  CE1 PHE A 106      10.029  14.666 -18.618  1.00 68.02           C  
ATOM   1682  HE1 PHE A 106      10.689  13.969 -18.122  1.00 68.02           H  
ATOM   1683  CE2 PHE A 106       9.565  16.930 -19.357  1.00 68.02           C  
ATOM   1684  HE2 PHE A 106       9.846  17.970 -19.434  1.00 68.02           H  
ATOM   1685  CZ  PHE A 106      10.387  16.023 -18.673  1.00 68.02           C  
ATOM   1686  HZ  PHE A 106      11.304  16.360 -18.212  1.00 68.02           H  
ATOM   1687  N   ALA A 107       8.236  12.417 -22.199  1.00 61.53           N  
ATOM   1688  H   ALA A 107       7.385  12.047 -21.800  1.00 61.53           H  
ATOM   1689  CA  ALA A 107       9.354  11.519 -22.409  1.00 61.53           C  
ATOM   1690  HA  ALA A 107      10.221  11.928 -21.890  1.00 61.53           H  
ATOM   1691  C   ALA A 107       9.718  11.420 -23.904  1.00 61.53           C  
ATOM   1692  CB  ALA A 107       8.993  10.178 -21.768  1.00 61.53           C  
ATOM   1693  HB1 ALA A 107       9.897   9.573 -21.702  1.00 61.53           H  
ATOM   1694  HB2 ALA A 107       8.236   9.662 -22.357  1.00 61.53           H  
ATOM   1695  HB3 ALA A 107       8.622  10.335 -20.755  1.00 61.53           H  
ATOM   1696  O   ALA A 107      10.888  11.502 -24.260  1.00 61.53           O  
ATOM   1697  N   GLY A 108       8.726  11.323 -24.792  1.00 59.71           N  
ATOM   1698  H   GLY A 108       7.778  11.257 -24.451  1.00 59.71           H  
ATOM   1699  CA  GLY A 108       8.937  11.311 -26.241  1.00 59.71           C  
ATOM   1700  HA2 GLY A 108       7.978  11.145 -26.731  1.00 59.71           H  
ATOM   1701  HA3 GLY A 108       9.610  10.494 -26.502  1.00 59.71           H  
ATOM   1702  C   GLY A 108       9.528  12.614 -26.789  1.00 59.71           C  
ATOM   1703  O   GLY A 108      10.404  12.562 -27.644  1.00 59.71           O  
ATOM   1704  N   ALA A 109       9.097  13.773 -26.283  1.00 60.82           N  
ATOM   1705  H   ALA A 109       8.349  13.752 -25.605  1.00 60.82           H  
ATOM   1706  CA  ALA A 109       9.611  15.091 -26.660  1.00 60.82           C  
ATOM   1707  HA  ALA A 109       9.631  15.170 -27.747  1.00 60.82           H  
ATOM   1708  C   ALA A 109      11.043  15.305 -26.155  1.00 60.82           C  
ATOM   1709  CB  ALA A 109       8.666  16.167 -26.110  1.00 60.82           C  
ATOM   1710  HB1 ALA A 109       9.029  17.153 -26.398  1.00 60.82           H  
ATOM   1711  HB2 ALA A 109       8.621  16.110 -25.022  1.00 60.82           H  
ATOM   1712  HB3 ALA A 109       7.666  16.028 -26.519  1.00 60.82           H  
ATOM   1713  O   ALA A 109      11.867  15.883 -26.856  1.00 60.82           O  
ATOM   1714  N   ALA A 110      11.377  14.747 -24.990  1.00 58.49           N  
ATOM   1715  H   ALA A 110      10.646  14.326 -24.435  1.00 58.49           H  
ATOM   1716  CA  ALA A 110      12.738  14.699 -24.467  1.00 58.49           C  
ATOM   1717  HA  ALA A 110      13.201  15.668 -24.652  1.00 58.49           H  
ATOM   1718  C   ALA A 110      13.630  13.645 -25.167  1.00 58.49           C  
ATOM   1719  CB  ALA A 110      12.656  14.502 -22.950  1.00 58.49           C  
ATOM   1720  HB1 ALA A 110      13.657  14.604 -22.529  1.00 58.49           H  
ATOM   1721  HB2 ALA A 110      12.011  15.262 -22.510  1.00 58.49           H  
ATOM   1722  HB3 ALA A 110      12.259  13.512 -22.723  1.00 58.49           H  
ATOM   1723  O   ALA A 110      14.633  13.222 -24.588  1.00 58.49           O  
ATOM   1724  N   ASN A 111      13.261  13.195 -26.378  1.00 54.81           N  
ATOM   1725  H   ASN A 111      12.445  13.623 -26.791  1.00 54.81           H  
ATOM   1726  CA  ASN A 111      13.924  12.150 -27.168  1.00 54.81           C  
ATOM   1727  HA  ASN A 111      13.702  11.196 -26.690  1.00 54.81           H  
ATOM   1728  C   ASN A 111      15.455  12.336 -27.182  1.00 54.81           C  
ATOM   1729  CB  ASN A 111      13.345  12.148 -28.609  1.00 54.81           C  
ATOM   1730  HB2 ASN A 111      12.597  12.934 -28.716  1.00 54.81           H  
ATOM   1731  HB3 ASN A 111      14.130  12.394 -29.323  1.00 54.81           H  
ATOM   1732  O   ASN A 111      15.986  13.200 -27.872  1.00 54.81           O  
ATOM   1733  CG  ASN A 111      12.732  10.832 -29.068  1.00 54.81           C  
ATOM   1734  ND2 ASN A 111      12.181  10.825 -30.261  1.00 54.81           N  
ATOM   1735 HD21 ASN A 111      12.114  11.692 -30.774  1.00 54.81           H  
ATOM   1736 HD22 ASN A 111      11.750   9.967 -30.575  1.00 54.81           H  
ATOM   1737  OD1 ASN A 111      12.761   9.792 -28.421  1.00 54.81           O  
ATOM   1738  N   GLY A 112      16.162  11.509 -26.405  1.00 52.75           N  
ATOM   1739  H   GLY A 112      15.645  10.878 -25.809  1.00 52.75           H  
ATOM   1740  CA  GLY A 112      17.626  11.500 -26.304  1.00 52.75           C  
ATOM   1741  HA2 GLY A 112      17.959  10.480 -26.117  1.00 52.75           H  
ATOM   1742  HA3 GLY A 112      18.048  11.817 -27.258  1.00 52.75           H  
ATOM   1743  C   GLY A 112      18.240  12.395 -25.218  1.00 52.75           C  
ATOM   1744  O   GLY A 112      19.415  12.216 -24.912  1.00 52.75           O  
ATOM   1745  N   PHE A 113      17.481  13.300 -24.593  1.00 58.15           N  
ATOM   1746  H   PHE A 113      16.516  13.402 -24.876  1.00 58.15           H  
ATOM   1747  CA  PHE A 113      18.006  14.215 -23.568  1.00 58.15           C  
ATOM   1748  HA  PHE A 113      19.014  14.517 -23.853  1.00 58.15           H  
ATOM   1749  C   PHE A 113      18.109  13.569 -22.178  1.00 58.15           C  
ATOM   1750  CB  PHE A 113      17.133  15.476 -23.523  1.00 58.15           C  
ATOM   1751  HB2 PHE A 113      16.973  15.830 -24.541  1.00 58.15           H  
ATOM   1752  HB3 PHE A 113      16.157  15.228 -23.106  1.00 58.15           H  
ATOM   1753  O   PHE A 113      19.011  13.871 -21.401  1.00 58.15           O  
ATOM   1754  CG  PHE A 113      17.749  16.604 -22.716  1.00 58.15           C  
ATOM   1755  CD1 PHE A 113      17.569  16.663 -21.324  1.00 58.15           C  
ATOM   1756  HD1 PHE A 113      16.982  15.897 -20.838  1.00 58.15           H  
ATOM   1757  CD2 PHE A 113      18.495  17.608 -23.356  1.00 58.15           C  
ATOM   1758  HD2 PHE A 113      18.601  17.604 -24.431  1.00 58.15           H  
ATOM   1759  CE1 PHE A 113      18.156  17.693 -20.566  1.00 58.15           C  
ATOM   1760  HE1 PHE A 113      18.010  17.740 -19.497  1.00 58.15           H  
ATOM   1761  CE2 PHE A 113      19.048  18.659 -22.603  1.00 58.15           C  
ATOM   1762  HE2 PHE A 113      19.536  19.486 -23.096  1.00 58.15           H  
ATOM   1763  CZ  PHE A 113      18.906  18.689 -21.208  1.00 58.15           C  
ATOM   1764  HZ  PHE A 113      19.320  19.510 -20.642  1.00 58.15           H  
ATOM   1765  N   PHE A 114      17.192  12.660 -21.843  1.00 58.43           N  
ATOM   1766  H   PHE A 114      16.470  12.445 -22.516  1.00 58.43           H  
ATOM   1767  CA  PHE A 114      17.236  11.910 -20.589  1.00 58.43           C  
ATOM   1768  HA  PHE A 114      18.061  12.265 -19.970  1.00 58.43           H  
ATOM   1769  C   PHE A 114      17.491  10.441 -20.879  1.00 58.43           C  
ATOM   1770  CB  PHE A 114      15.942  12.119 -19.796  1.00 58.43           C  
ATOM   1771  HB2 PHE A 114      16.004  11.546 -18.871  1.00 58.43           H  
ATOM   1772  HB3 PHE A 114      15.103  11.727 -20.372  1.00 58.43           H  
ATOM   1773  O   PHE A 114      16.685   9.788 -21.528  1.00 58.43           O  
ATOM   1774  CG  PHE A 114      15.673  13.566 -19.444  1.00 58.43           C  
ATOM   1775  CD1 PHE A 114      16.605  14.278 -18.671  1.00 58.43           C  
ATOM   1776  HD1 PHE A 114      17.521  13.806 -18.346  1.00 58.43           H  
ATOM   1777  CD2 PHE A 114      14.496  14.202 -19.879  1.00 58.43           C  
ATOM   1778  HD2 PHE A 114      13.771  13.655 -20.462  1.00 58.43           H  
ATOM   1779  CE1 PHE A 114      16.353  15.612 -18.328  1.00 58.43           C  
ATOM   1780  HE1 PHE A 114      17.101  16.151 -17.766  1.00 58.43           H  
ATOM   1781  CE2 PHE A 114      14.258  15.551 -19.558  1.00 58.43           C  
ATOM   1782  HE2 PHE A 114      13.366  16.042 -19.915  1.00 58.43           H  
ATOM   1783  CZ  PHE A 114      15.186  16.257 -18.773  1.00 58.43           C  
ATOM   1784  HZ  PHE A 114      15.016  17.296 -18.534  1.00 58.43           H  
ATOM   1785  N   ARG A 115      18.588   9.888 -20.375  1.00 57.00           N  
ATOM   1786  H   ARG A 115      19.221  10.470 -19.845  1.00 57.00           H  
ATOM   1787  CA  ARG A 115      18.855   8.445 -20.462  1.00 57.00           C  
ATOM   1788  HA  ARG A 115      18.342   8.013 -21.321  1.00 57.00           H  
ATOM   1789  C   ARG A 115      18.333   7.689 -19.249  1.00 57.00           C  
ATOM   1790  CB  ARG A 115      20.350   8.213 -20.644  1.00 57.00           C  
ATOM   1791  HB2 ARG A 115      20.876   8.718 -19.833  1.00 57.00           H  
ATOM   1792  HB3 ARG A 115      20.541   7.141 -20.596  1.00 57.00           H  
ATOM   1793  O   ARG A 115      18.158   6.481 -19.310  1.00 57.00           O  
ATOM   1794  CG  ARG A 115      20.891   8.748 -21.968  1.00 57.00           C  
ATOM   1795  HG2 ARG A 115      20.285   8.380 -22.796  1.00 57.00           H  
ATOM   1796  HG3 ARG A 115      20.859   9.838 -21.961  1.00 57.00           H  
ATOM   1797  CD  ARG A 115      22.330   8.260 -22.140  1.00 57.00           C  
ATOM   1798  HD2 ARG A 115      22.892   8.404 -21.217  1.00 57.00           H  
ATOM   1799  HD3 ARG A 115      22.304   7.192 -22.355  1.00 57.00           H  
ATOM   1800  NE  ARG A 115      23.013   8.963 -23.233  1.00 57.00           N  
ATOM   1801  HE  ARG A 115      22.591   9.818 -23.567  1.00 57.00           H  
ATOM   1802  NH1 ARG A 115      24.907   7.684 -23.180  1.00 57.00           N  
ATOM   1803 HH11 ARG A 115      24.610   7.268 -22.309  1.00 57.00           H  
ATOM   1804 HH12 ARG A 115      25.845   7.505 -23.510  1.00 57.00           H  
ATOM   1805  NH2 ARG A 115      24.711   9.294 -24.708  1.00 57.00           N  
ATOM   1806 HH21 ARG A 115      25.702   9.178 -24.868  1.00 57.00           H  
ATOM   1807 HH22 ARG A 115      24.254  10.110 -25.089  1.00 57.00           H  
ATOM   1808  CZ  ARG A 115      24.203   8.645 -23.707  1.00 57.00           C  
ATOM   1809  N   PHE A 116      18.076   8.397 -18.152  1.00 57.91           N  
ATOM   1810  H   PHE A 116      18.276   9.387 -18.166  1.00 57.91           H  
ATOM   1811  CA  PHE A 116      17.655   7.809 -16.892  1.00 57.91           C  
ATOM   1812  HA  PHE A 116      17.309   6.791 -17.071  1.00 57.91           H  
ATOM   1813  C   PHE A 116      16.509   8.609 -16.301  1.00 57.91           C  
ATOM   1814  CB  PHE A 116      18.835   7.694 -15.923  1.00 57.91           C  
ATOM   1815  HB2 PHE A 116      19.164   8.702 -15.672  1.00 57.91           H  
ATOM   1816  HB3 PHE A 116      18.507   7.201 -15.007  1.00 57.91           H  
ATOM   1817  O   PHE A 116      16.561   9.835 -16.252  1.00 57.91           O  
ATOM   1818  CG  PHE A 116      20.001   6.937 -16.516  1.00 57.91           C  
ATOM   1819  CD1 PHE A 116      20.081   5.537 -16.403  1.00 57.91           C  
ATOM   1820  HD1 PHE A 116      19.363   5.001 -15.799  1.00 57.91           H  
ATOM   1821  CD2 PHE A 116      20.908   7.623 -17.335  1.00 57.91           C  
ATOM   1822  HD2 PHE A 116      20.823   8.692 -17.463  1.00 57.91           H  
ATOM   1823  CE1 PHE A 116      21.074   4.826 -17.102  1.00 57.91           C  
ATOM   1824  HE1 PHE A 116      21.136   3.751 -17.016  1.00 57.91           H  
ATOM   1825  CE2 PHE A 116      21.809   6.893 -18.119  1.00 57.91           C  
ATOM   1826  HE2 PHE A 116      22.374   7.400 -18.887  1.00 57.91           H  
ATOM   1827  CZ  PHE A 116      21.936   5.507 -17.974  1.00 57.91           C  
ATOM   1828  HZ  PHE A 116      22.644   4.959 -18.578  1.00 57.91           H  
ATOM   1829  N   CYS A 117      15.500   7.908 -15.802  1.00 63.24           N  
ATOM   1830  H   CYS A 117      15.508   6.907 -15.938  1.00 63.24           H  
ATOM   1831  CA  CYS A 117      14.515   8.455 -14.879  1.00 63.24           C  
ATOM   1832  HA  CYS A 117      14.783   9.475 -14.607  1.00 63.24           H  
ATOM   1833  C   CYS A 117      14.525   7.587 -13.631  1.00 63.24           C  
ATOM   1834  CB  CYS A 117      13.144   8.486 -15.551  1.00 63.24           C  
ATOM   1835  HB2 CYS A 117      12.837   7.470 -15.802  1.00 63.24           H  
ATOM   1836  HB3 CYS A 117      13.213   9.085 -16.459  1.00 63.24           H  
ATOM   1837  O   CYS A 117      14.420   6.370 -13.764  1.00 63.24           O  
ATOM   1838  SG  CYS A 117      11.913   9.224 -14.441  1.00 63.24           S  
ATOM   1839  HG  CYS A 117      12.294  10.495 -14.591  1.00 63.24           H  
ATOM   1840  N   ARG A 118      14.678   8.199 -12.457  1.00 65.14           N  
ATOM   1841  H   ARG A 118      14.814   9.200 -12.472  1.00 65.14           H  
ATOM   1842  CA  ARG A 118      14.509   7.572 -11.152  1.00 65.14           C  
ATOM   1843  HA  ARG A 118      14.440   6.492 -11.282  1.00 65.14           H  
ATOM   1844  C   ARG A 118      13.203   8.059 -10.546  1.00 65.14           C  
ATOM   1845  CB  ARG A 118      15.741   7.830 -10.276  1.00 65.14           C  
ATOM   1846  HB2 ARG A 118      16.040   8.875 -10.350  1.00 65.14           H  
ATOM   1847  HB3 ARG A 118      16.564   7.223 -10.654  1.00 65.14           H  
ATOM   1848  O   ARG A 118      13.001   9.254 -10.370  1.00 65.14           O  
ATOM   1849  CG  ARG A 118      15.490   7.484  -8.805  1.00 65.14           C  
ATOM   1850  HG2 ARG A 118      15.158   6.450  -8.711  1.00 65.14           H  
ATOM   1851  HG3 ARG A 118      14.723   8.147  -8.406  1.00 65.14           H  
ATOM   1852  CD  ARG A 118      16.772   7.686  -8.005  1.00 65.14           C  
ATOM   1853  HD2 ARG A 118      17.466   6.878  -8.237  1.00 65.14           H  
ATOM   1854  HD3 ARG A 118      17.220   8.638  -8.290  1.00 65.14           H  
ATOM   1855  NE  ARG A 118      16.476   7.709  -6.571  1.00 65.14           N  
ATOM   1856  HE  ARG A 118      15.506   7.799  -6.306  1.00 65.14           H  
ATOM   1857  NH1 ARG A 118      18.627   7.938  -5.809  1.00 65.14           N  
ATOM   1858 HH11 ARG A 118      18.934   7.926  -6.771  1.00 65.14           H  
ATOM   1859 HH12 ARG A 118      19.267   8.103  -5.046  1.00 65.14           H  
ATOM   1860  NH2 ARG A 118      16.904   8.002  -4.389  1.00 65.14           N  
ATOM   1861 HH21 ARG A 118      17.525   8.231  -3.626  1.00 65.14           H  
ATOM   1862 HH22 ARG A 118      15.901   8.066  -4.287  1.00 65.14           H  
ATOM   1863  CZ  ARG A 118      17.343   7.877  -5.601  1.00 65.14           C  
ATOM   1864  N   ILE A 119      12.326   7.127 -10.209  1.00 68.37           N  
ATOM   1865  H   ILE A 119      12.516   6.174 -10.485  1.00 68.37           H  
ATOM   1866  CA  ILE A 119      11.055   7.439  -9.552  1.00 68.37           C  
ATOM   1867  HA  ILE A 119      10.850   8.502  -9.678  1.00 68.37           H  
ATOM   1868  C   ILE A 119      11.207   7.156  -8.063  1.00 68.37           C  
ATOM   1869  CB  ILE A 119       9.875   6.685 -10.198  1.00 68.37           C  
ATOM   1870  HB  ILE A 119       9.928   5.633  -9.918  1.00 68.37           H  
ATOM   1871  O   ILE A 119      11.629   6.058  -7.711  1.00 68.37           O  
ATOM   1872  CG1 ILE A 119       9.955   6.798 -11.742  1.00 68.37           C  
ATOM   1873 HG12 ILE A 119      10.917   6.429 -12.099  1.00 68.37           H  
ATOM   1874 HG13 ILE A 119       9.886   7.849 -12.023  1.00 68.37           H  
ATOM   1875  CG2 ILE A 119       8.563   7.277  -9.644  1.00 68.37           C  
ATOM   1876 HG21 ILE A 119       8.511   8.344  -9.862  1.00 68.37           H  
ATOM   1877 HG22 ILE A 119       7.696   6.791 -10.091  1.00 68.37           H  
ATOM   1878 HG23 ILE A 119       8.507   7.131  -8.565  1.00 68.37           H  
ATOM   1879  CD1 ILE A 119       8.915   5.994 -12.520  1.00 68.37           C  
ATOM   1880 HD11 ILE A 119       9.076   6.146 -13.587  1.00 68.37           H  
ATOM   1881 HD12 ILE A 119       7.908   6.330 -12.273  1.00 68.37           H  
ATOM   1882 HD13 ILE A 119       9.002   4.933 -12.287  1.00 68.37           H  
ATOM   1883  N   ASN A 120      10.887   8.133  -7.214  1.00 71.38           N  
ATOM   1884  H   ASN A 120      10.567   9.007  -7.606  1.00 71.38           H  
ATOM   1885  CA  ASN A 120      10.815   7.968  -5.764  1.00 71.38           C  
ATOM   1886  HA  ASN A 120      11.059   6.937  -5.509  1.00 71.38           H  
ATOM   1887  C   ASN A 120       9.381   8.256  -5.304  1.00 71.38           C  
ATOM   1888  CB  ASN A 120      11.808   8.896  -5.033  1.00 71.38           C  
ATOM   1889  HB2 ASN A 120      11.467   9.927  -5.135  1.00 71.38           H  
ATOM   1890  HB3 ASN A 120      11.789   8.651  -3.972  1.00 71.38           H  
ATOM   1891  O   ASN A 120       8.802   9.273  -5.688  1.00 71.38           O  
ATOM   1892  CG  ASN A 120      13.258   8.824  -5.491  1.00 71.38           C  
ATOM   1893  ND2 ASN A 120      13.663   9.719  -6.354  1.00 71.38           N  
ATOM   1894 HD21 ASN A 120      14.645   9.877  -6.530  1.00 71.38           H  
ATOM   1895 HD22 ASN A 120      13.012  10.389  -6.738  1.00 71.38           H  
ATOM   1896  OD1 ASN A 120      14.074   8.035  -5.034  1.00 71.38           O  
ATOM   1897  N   VAL A 121       8.824   7.401  -4.450  1.00 75.14           N  
ATOM   1898  H   VAL A 121       9.344   6.585  -4.159  1.00 75.14           H  
ATOM   1899  CA  VAL A 121       7.495   7.596  -3.854  1.00 75.14           C  
ATOM   1900  HA  VAL A 121       7.087   8.554  -4.176  1.00 75.14           H  
ATOM   1901  C   VAL A 121       7.644   7.623  -2.340  1.00 75.14           C  
ATOM   1902  CB  VAL A 121       6.508   6.500  -4.291  1.00 75.14           C  
ATOM   1903  HB  VAL A 121       6.822   5.551  -3.857  1.00 75.14           H  
ATOM   1904  O   VAL A 121       8.221   6.707  -1.761  1.00 75.14           O  
ATOM   1905  CG1 VAL A 121       5.082   6.826  -3.830  1.00 75.14           C  
ATOM   1906 HG11 VAL A 121       4.762   7.784  -4.238  1.00 75.14           H  
ATOM   1907 HG12 VAL A 121       4.396   6.044  -4.154  1.00 75.14           H  
ATOM   1908 HG13 VAL A 121       5.045   6.881  -2.742  1.00 75.14           H  
ATOM   1909  CG2 VAL A 121       6.458   6.334  -5.811  1.00 75.14           C  
ATOM   1910 HG21 VAL A 121       6.187   7.279  -6.282  1.00 75.14           H  
ATOM   1911 HG22 VAL A 121       7.426   6.003  -6.187  1.00 75.14           H  
ATOM   1912 HG23 VAL A 121       5.719   5.573  -6.061  1.00 75.14           H  
ATOM   1913  N   THR A 122       7.153   8.671  -1.682  1.00 81.81           N  
ATOM   1914  H   THR A 122       6.667   9.391  -2.198  1.00 81.81           H  
ATOM   1915  CA  THR A 122       7.164   8.720  -0.213  1.00 81.81           C  
ATOM   1916  HA  THR A 122       8.139   8.365   0.123  1.00 81.81           H  
ATOM   1917  C   THR A 122       6.096   7.794   0.371  1.00 81.81           C  
ATOM   1918  CB  THR A 122       6.973  10.138   0.341  1.00 81.81           C  
ATOM   1919  HB  THR A 122       7.073  10.106   1.426  1.00 81.81           H  
ATOM   1920  O   THR A 122       5.100   7.528  -0.305  1.00 81.81           O  
ATOM   1921  CG2 THR A 122       8.035  11.103  -0.188  1.00 81.81           C  
ATOM   1922 HG21 THR A 122       9.021  10.755   0.119  1.00 81.81           H  
ATOM   1923 HG22 THR A 122       7.862  12.094   0.232  1.00 81.81           H  
ATOM   1924 HG23 THR A 122       8.002  11.151  -1.276  1.00 81.81           H  
ATOM   1925  OG1 THR A 122       5.684  10.627   0.053  1.00 81.81           O  
ATOM   1926  HG1 THR A 122       5.066  10.072   0.535  1.00 81.81           H  
ATOM   1927  N   PRO A 123       6.230   7.365   1.640  1.00 83.93           N  
ATOM   1928  CA  PRO A 123       5.156   6.675   2.349  1.00 83.93           C  
ATOM   1929  HA  PRO A 123       5.072   5.663   1.951  1.00 83.93           H  
ATOM   1930  C   PRO A 123       3.806   7.393   2.208  1.00 83.93           C  
ATOM   1931  CB  PRO A 123       5.612   6.596   3.809  1.00 83.93           C  
ATOM   1932  HB2 PRO A 123       5.237   5.702   4.307  1.00 83.93           H  
ATOM   1933  HB3 PRO A 123       5.303   7.490   4.350  1.00 83.93           H  
ATOM   1934  O   PRO A 123       3.753   8.628   2.197  1.00 83.93           O  
ATOM   1935  CG  PRO A 123       7.134   6.579   3.688  1.00 83.93           C  
ATOM   1936  HG2 PRO A 123       7.616   6.931   4.599  1.00 83.93           H  
ATOM   1937  HG3 PRO A 123       7.472   5.573   3.436  1.00 83.93           H  
ATOM   1938  CD  PRO A 123       7.389   7.518   2.511  1.00 83.93           C  
ATOM   1939  HD2 PRO A 123       7.445   8.543   2.876  1.00 83.93           H  
ATOM   1940  HD3 PRO A 123       8.313   7.238   2.006  1.00 83.93           H  
ATOM   1941  N   VAL A 124       2.725   6.616   2.097  1.00 83.94           N  
ATOM   1942  H   VAL A 124       2.845   5.619   2.207  1.00 83.94           H  
ATOM   1943  CA  VAL A 124       1.360   7.153   2.052  1.00 83.94           C  
ATOM   1944  HA  VAL A 124       1.365   8.082   1.483  1.00 83.94           H  
ATOM   1945  C   VAL A 124       0.932   7.487   3.467  1.00 83.94           C  
ATOM   1946  CB  VAL A 124       0.355   6.201   1.377  1.00 83.94           C  
ATOM   1947  HB  VAL A 124       0.331   5.252   1.913  1.00 83.94           H  
ATOM   1948  O   VAL A 124       0.808   6.607   4.314  1.00 83.94           O  
ATOM   1949  CG1 VAL A 124      -1.063   6.793   1.367  1.00 83.94           C  
ATOM   1950 HG11 VAL A 124      -1.061   7.765   0.873  1.00 83.94           H  
ATOM   1951 HG12 VAL A 124      -1.738   6.122   0.836  1.00 83.94           H  
ATOM   1952 HG13 VAL A 124      -1.434   6.904   2.386  1.00 83.94           H  
ATOM   1953  CG2 VAL A 124       0.747   5.914  -0.075  1.00 83.94           C  
ATOM   1954 HG21 VAL A 124       0.775   6.841  -0.649  1.00 83.94           H  
ATOM   1955 HG22 VAL A 124       1.728   5.442  -0.110  1.00 83.94           H  
ATOM   1956 HG23 VAL A 124       0.021   5.231  -0.517  1.00 83.94           H  
ATOM   1957  N   ARG A 125       0.683   8.763   3.729  1.00 88.39           N  
ATOM   1958  H   ARG A 125       0.834   9.441   2.996  1.00 88.39           H  
ATOM   1959  CA  ARG A 125       0.213   9.242   5.022  1.00 88.39           C  
ATOM   1960  HA  ARG A 125       0.520   8.545   5.801  1.00 88.39           H  
ATOM   1961  C   ARG A 125      -1.307   9.324   5.024  1.00 88.39           C  
ATOM   1962  CB  ARG A 125       0.887  10.585   5.291  1.00 88.39           C  
ATOM   1963  HB2 ARG A 125       1.968  10.464   5.221  1.00 88.39           H  
ATOM   1964  HB3 ARG A 125       0.567  11.306   4.539  1.00 88.39           H  
ATOM   1965  O   ARG A 125      -1.875  10.096   4.260  1.00 88.39           O  
ATOM   1966  CG  ARG A 125       0.537  11.107   6.680  1.00 88.39           C  
ATOM   1967  HG2 ARG A 125       0.919  10.413   7.429  1.00 88.39           H  
ATOM   1968  HG3 ARG A 125      -0.544  11.201   6.786  1.00 88.39           H  
ATOM   1969  CD  ARG A 125       1.174  12.479   6.870  1.00 88.39           C  
ATOM   1970  HD2 ARG A 125       2.257  12.380   6.792  1.00 88.39           H  
ATOM   1971  HD3 ARG A 125       0.816  13.147   6.088  1.00 88.39           H  
ATOM   1972  NE  ARG A 125       0.814  13.010   8.187  1.00 88.39           N  
ATOM   1973  HE  ARG A 125       0.279  12.385   8.772  1.00 88.39           H  
ATOM   1974  NH1 ARG A 125       1.940  14.978   8.045  1.00 88.39           N  
ATOM   1975 HH11 ARG A 125       1.979  14.815   7.049  1.00 88.39           H  
ATOM   1976 HH12 ARG A 125       2.304  15.829   8.451  1.00 88.39           H  
ATOM   1977  NH2 ARG A 125       0.999  14.358   9.988  1.00 88.39           N  
ATOM   1978 HH21 ARG A 125       0.550  13.626  10.521  1.00 88.39           H  
ATOM   1979 HH22 ARG A 125       1.417  15.156  10.444  1.00 88.39           H  
ATOM   1980  CZ  ARG A 125       1.251  14.116   8.732  1.00 88.39           C  
ATOM   1981  N   ILE A 126      -1.958   8.580   5.911  1.00 87.60           N  
ATOM   1982  H   ILE A 126      -1.405   7.977   6.503  1.00 87.60           H  
ATOM   1983  CA  ILE A 126      -3.391   8.694   6.205  1.00 87.60           C  
ATOM   1984  HA  ILE A 126      -3.882   9.244   5.402  1.00 87.60           H  
ATOM   1985  C   ILE A 126      -3.555   9.488   7.497  1.00 87.60           C  
ATOM   1986  CB  ILE A 126      -4.058   7.307   6.292  1.00 87.60           C  
ATOM   1987  HB  ILE A 126      -3.505   6.701   7.009  1.00 87.60           H  
ATOM   1988  O   ILE A 126      -2.937   9.167   8.512  1.00 87.60           O  
ATOM   1989  CG1 ILE A 126      -3.998   6.617   4.913  1.00 87.60           C  
ATOM   1990 HG12 ILE A 126      -2.974   6.627   4.541  1.00 87.60           H  
ATOM   1991 HG13 ILE A 126      -4.624   7.156   4.203  1.00 87.60           H  
ATOM   1992  CG2 ILE A 126      -5.509   7.454   6.797  1.00 87.60           C  
ATOM   1993 HG21 ILE A 126      -6.022   8.237   6.238  1.00 87.60           H  
ATOM   1994 HG22 ILE A 126      -5.507   7.725   7.853  1.00 87.60           H  
ATOM   1995 HG23 ILE A 126      -6.060   6.518   6.710  1.00 87.60           H  
ATOM   1996  CD1 ILE A 126      -4.437   5.153   4.971  1.00 87.60           C  
ATOM   1997 HD11 ILE A 126      -3.875   4.629   5.745  1.00 87.60           H  
ATOM   1998 HD12 ILE A 126      -4.243   4.691   4.003  1.00 87.60           H  
ATOM   1999 HD13 ILE A 126      -5.503   5.073   5.186  1.00 87.60           H  
ATOM   2000  N   SER A 127      -4.376  10.534   7.472  1.00 86.58           N  
ATOM   2001  H   SER A 127      -4.876  10.737   6.618  1.00 86.58           H  
ATOM   2002  CA  SER A 127      -4.591  11.411   8.625  1.00 86.58           C  
ATOM   2003  HA  SER A 127      -4.481  10.830   9.541  1.00 86.58           H  
ATOM   2004  C   SER A 127      -5.994  12.018   8.644  1.00 86.58           C  
ATOM   2005  CB  SER A 127      -3.523  12.513   8.628  1.00 86.58           C  
ATOM   2006  HB2 SER A 127      -2.535  12.054   8.608  1.00 86.58           H  
ATOM   2007  HB3 SER A 127      -3.610  13.100   9.542  1.00 86.58           H  
ATOM   2008  O   SER A 127      -6.750  11.909   7.679  1.00 86.58           O  
ATOM   2009  OG  SER A 127      -3.664  13.371   7.511  1.00 86.58           O  
ATOM   2010  HG  SER A 127      -3.554  12.842   6.718  1.00 86.58           H  
ATOM   2011  N   ASN A 128      -6.325  12.698   9.746  1.00 82.51           N  
ATOM   2012  H   ASN A 128      -5.666  12.708  10.511  1.00 82.51           H  
ATOM   2013  CA  ASN A 128      -7.555  13.481   9.906  1.00 82.51           C  
ATOM   2014  HA  ASN A 128      -7.623  13.766  10.956  1.00 82.51           H  
ATOM   2015  C   ASN A 128      -8.832  12.680   9.612  1.00 82.51           C  
ATOM   2016  CB  ASN A 128      -7.473  14.777   9.079  1.00 82.51           C  
ATOM   2017  HB2 ASN A 128      -8.365  15.375   9.266  1.00 82.51           H  
ATOM   2018  HB3 ASN A 128      -7.460  14.519   8.020  1.00 82.51           H  
ATOM   2019  O   ASN A 128      -9.732  13.176   8.938  1.00 82.51           O  
ATOM   2020  CG  ASN A 128      -6.276  15.635   9.413  1.00 82.51           C  
ATOM   2021  ND2 ASN A 128      -5.646  16.204   8.413  1.00 82.51           N  
ATOM   2022 HD21 ASN A 128      -4.749  16.607   8.644  1.00 82.51           H  
ATOM   2023 HD22 ASN A 128      -5.886  15.907   7.478  1.00 82.51           H  
ATOM   2024  OD1 ASN A 128      -5.884  15.811  10.553  1.00 82.51           O  
ATOM   2025  N   SER A 129      -8.909  11.445  10.107  1.00 80.28           N  
ATOM   2026  H   SER A 129      -8.153  11.079  10.667  1.00 80.28           H  
ATOM   2027  CA  SER A 129     -10.125  10.641  10.023  1.00 80.28           C  
ATOM   2028  HA  SER A 129     -10.407  10.553   8.974  1.00 80.28           H  
ATOM   2029  C   SER A 129     -11.276  11.327  10.775  1.00 80.28           C  
ATOM   2030  CB  SER A 129      -9.855   9.223  10.546  1.00 80.28           C  
ATOM   2031  HB2 SER A 129      -9.226   8.702   9.824  1.00 80.28           H  
ATOM   2032  HB3 SER A 129     -10.795   8.682  10.647  1.00 80.28           H  
ATOM   2033  O   SER A 129     -11.211  11.550  11.985  1.00 80.28           O  
ATOM   2034  OG  SER A 129      -9.178   9.258  11.794  1.00 80.28           O  
ATOM   2035  HG  SER A 129      -8.876   8.377  12.029  1.00 80.28           H  
ATOM   2036  N   ILE A 130     -12.338  11.670  10.047  1.00 79.17           N  
ATOM   2037  H   ILE A 130     -12.277  11.541   9.047  1.00 79.17           H  
ATOM   2038  CA  ILE A 130     -13.582  12.236  10.575  1.00 79.17           C  
ATOM   2039  HA  ILE A 130     -13.480  12.405  11.647  1.00 79.17           H  
ATOM   2040  C   ILE A 130     -14.683  11.212  10.346  1.00 79.17           C  
ATOM   2041  CB  ILE A 130     -13.928  13.589   9.914  1.00 79.17           C  
ATOM   2042  HB  ILE A 130     -14.041  13.431   8.842  1.00 79.17           H  
ATOM   2043  O   ILE A 130     -15.065  10.940   9.210  1.00 79.17           O  
ATOM   2044  CG1 ILE A 130     -12.805  14.625  10.141  1.00 79.17           C  
ATOM   2045 HG12 ILE A 130     -12.748  14.880  11.199  1.00 79.17           H  
ATOM   2046 HG13 ILE A 130     -11.848  14.191   9.853  1.00 79.17           H  
ATOM   2047  CG2 ILE A 130     -15.263  14.120  10.482  1.00 79.17           C  
ATOM   2048 HG21 ILE A 130     -15.538  15.055   9.993  1.00 79.17           H  
ATOM   2049 HG22 ILE A 130     -16.071  13.414  10.292  1.00 79.17           H  
ATOM   2050 HG23 ILE A 130     -15.178  14.284  11.556  1.00 79.17           H  
ATOM   2051  CD1 ILE A 130     -12.970  15.908   9.318  1.00 79.17           C  
ATOM   2052 HD11 ILE A 130     -12.080  16.526   9.438  1.00 79.17           H  
ATOM   2053 HD12 ILE A 130     -13.835  16.477   9.659  1.00 79.17           H  
ATOM   2054 HD13 ILE A 130     -13.086  15.660   8.263  1.00 79.17           H  
ATOM   2055  N   VAL A 131     -15.195  10.646  11.433  1.00 77.79           N  
ATOM   2056  H   VAL A 131     -14.837  10.925  12.336  1.00 77.79           H  
ATOM   2057  CA  VAL A 131     -16.270   9.654  11.391  1.00 77.79           C  
ATOM   2058  HA  VAL A 131     -16.100   8.988  10.545  1.00 77.79           H  
ATOM   2059  C   VAL A 131     -17.610  10.359  11.180  1.00 77.79           C  
ATOM   2060  CB  VAL A 131     -16.265   8.794  12.664  1.00 77.79           C  
ATOM   2061  HB  VAL A 131     -16.430   9.442  13.525  1.00 77.79           H  
ATOM   2062  O   VAL A 131     -17.937  11.323  11.872  1.00 77.79           O  
ATOM   2063  CG1 VAL A 131     -17.376   7.737  12.636  1.00 77.79           C  
ATOM   2064 HG11 VAL A 131     -17.371   7.176  13.571  1.00 77.79           H  
ATOM   2065 HG12 VAL A 131     -17.232   7.056  11.797  1.00 77.79           H  
ATOM   2066 HG13 VAL A 131     -18.355   8.210  12.548  1.00 77.79           H  
ATOM   2067  CG2 VAL A 131     -14.904   8.097  12.837  1.00 77.79           C  
ATOM   2068 HG21 VAL A 131     -14.083   8.812  12.791  1.00 77.79           H  
ATOM   2069 HG22 VAL A 131     -14.763   7.346  12.060  1.00 77.79           H  
ATOM   2070 HG23 VAL A 131     -14.850   7.635  13.822  1.00 77.79           H  
ATOM   2071  N   LEU A 132     -18.388   9.848  10.234  1.00 73.63           N  
ATOM   2072  H   LEU A 132     -18.048   9.027   9.755  1.00 73.63           H  
ATOM   2073  CA  LEU A 132     -19.717  10.291   9.840  1.00 73.63           C  
ATOM   2074  HA  LEU A 132     -20.018  11.142  10.452  1.00 73.63           H  
ATOM   2075  C   LEU A 132     -20.708   9.141  10.078  1.00 73.63           C  
ATOM   2076  CB  LEU A 132     -19.694  10.718   8.356  1.00 73.63           C  
ATOM   2077  HB2 LEU A 132     -20.687  11.071   8.078  1.00 73.63           H  
ATOM   2078  HB3 LEU A 132     -19.481   9.831   7.760  1.00 73.63           H  
ATOM   2079  O   LEU A 132     -20.429   7.983   9.765  1.00 73.63           O  
ATOM   2080  CG  LEU A 132     -18.655  11.794   7.978  1.00 73.63           C  
ATOM   2081  HG  LEU A 132     -17.655  11.449   8.242  1.00 73.63           H  
ATOM   2082  CD1 LEU A 132     -18.681  12.035   6.469  1.00 73.63           C  
ATOM   2083 HD11 LEU A 132     -19.663  12.390   6.156  1.00 73.63           H  
ATOM   2084 HD12 LEU A 132     -18.460  11.109   5.940  1.00 73.63           H  
ATOM   2085 HD13 LEU A 132     -17.926  12.773   6.196  1.00 73.63           H  
ATOM   2086  CD2 LEU A 132     -18.919  13.125   8.685  1.00 73.63           C  
ATOM   2087 HD21 LEU A 132     -18.817  12.997   9.762  1.00 73.63           H  
ATOM   2088 HD22 LEU A 132     -19.923  13.480   8.450  1.00 73.63           H  
ATOM   2089 HD23 LEU A 132     -18.186  13.862   8.356  1.00 73.63           H  
ATOM   2090  N   SER A 133     -21.881   9.449  10.626  1.00 70.73           N  
ATOM   2091  H   SER A 133     -22.093  10.420  10.807  1.00 70.73           H  
ATOM   2092  CA  SER A 133     -22.983   8.490  10.747  1.00 70.73           C  
ATOM   2093  HA  SER A 133     -22.698   7.533  10.310  1.00 70.73           H  
ATOM   2094  C   SER A 133     -24.185   9.006   9.976  1.00 70.73           C  
ATOM   2095  CB  SER A 133     -23.338   8.225  12.213  1.00 70.73           C  
ATOM   2096  HB2 SER A 133     -22.489   7.749  12.704  1.00 70.73           H  
ATOM   2097  HB3 SER A 133     -23.561   9.166  12.715  1.00 70.73           H  
ATOM   2098  O   SER A 133     -24.620  10.138  10.191  1.00 70.73           O  
ATOM   2099  OG  SER A 133     -24.468   7.373  12.284  1.00 70.73           O  
ATOM   2100  HG  SER A 133     -24.367   6.777  13.030  1.00 70.73           H  
ATOM   2101  N   ASP A 134     -24.742   8.158   9.113  1.00 64.10           N  
ATOM   2102  H   ASP A 134     -24.307   7.259   8.961  1.00 64.10           H  
ATOM   2103  CA  ASP A 134     -25.948   8.480   8.340  1.00 64.10           C  
ATOM   2104  HA  ASP A 134     -25.892   9.514   7.998  1.00 64.10           H  
ATOM   2105  C   ASP A 134     -27.228   8.346   9.173  1.00 64.10           C  
ATOM   2106  CB  ASP A 134     -26.025   7.563   7.111  1.00 64.10           C  
ATOM   2107  HB2 ASP A 134     -26.042   6.524   7.439  1.00 64.10           H  
ATOM   2108  HB3 ASP A 134     -26.950   7.764   6.569  1.00 64.10           H  
ATOM   2109  O   ASP A 134     -28.312   8.707   8.723  1.00 64.10           O  
ATOM   2110  CG  ASP A 134     -24.860   7.775   6.154  1.00 64.10           C  
ATOM   2111  OD1 ASP A 134     -24.262   8.872   6.178  1.00 64.10           O  
ATOM   2112  OD2 ASP A 134     -24.538   6.833   5.398  1.00 64.10           O  
ATOM   2113  N   GLN A 135     -27.118   7.797  10.385  1.00 60.82           N  
ATOM   2114  H   GLN A 135     -26.189   7.575  10.712  1.00 60.82           H  
ATOM   2115  CA  GLN A 135     -28.252   7.368  11.202  1.00 60.82           C  
ATOM   2116  HA  GLN A 135     -29.174   7.562  10.653  1.00 60.82           H  
ATOM   2117  C   GLN A 135     -28.388   8.167  12.500  1.00 60.82           C  
ATOM   2118  CB  GLN A 135     -28.181   5.852  11.441  1.00 60.82           C  
ATOM   2119  HB2 GLN A 135     -27.237   5.607  11.928  1.00 60.82           H  
ATOM   2120  HB3 GLN A 135     -28.998   5.555  12.099  1.00 60.82           H  
ATOM   2121  O   GLN A 135     -28.911   7.649  13.487  1.00 60.82           O  
ATOM   2122  CG  GLN A 135     -28.319   5.049  10.139  1.00 60.82           C  
ATOM   2123  HG2 GLN A 135     -29.238   5.346   9.633  1.00 60.82           H  
ATOM   2124  HG3 GLN A 135     -27.478   5.265   9.480  1.00 60.82           H  
ATOM   2125  CD  GLN A 135     -28.362   3.544  10.381  1.00 60.82           C  
ATOM   2126  NE2 GLN A 135     -28.628   2.755   9.365  1.00 60.82           N  
ATOM   2127 HE21 GLN A 135     -28.642   1.764   9.560  1.00 60.82           H  
ATOM   2128 HE22 GLN A 135     -28.831   3.142   8.454  1.00 60.82           H  
ATOM   2129  OE1 GLN A 135     -28.130   3.031  11.462  1.00 60.82           O  
ATOM   2130  N   ILE A 136     -27.956   9.433  12.521  1.00 58.21           N  
ATOM   2131  H   ILE A 136     -27.535   9.813  11.686  1.00 58.21           H  
ATOM   2132  CA  ILE A 136     -28.221  10.319  13.663  1.00 58.21           C  
ATOM   2133  HA  ILE A 136     -28.004   9.764  14.576  1.00 58.21           H  
ATOM   2134  C   ILE A 136     -29.718  10.651  13.681  1.00 58.21           C  
ATOM   2135  CB  ILE A 136     -27.314  11.572  13.676  1.00 58.21           C  
ATOM   2136  HB  ILE A 136     -27.513  12.162  12.782  1.00 58.21           H  
ATOM   2137  O   ILE A 136     -30.170  11.662  13.146  1.00 58.21           O  
ATOM   2138  CG1 ILE A 136     -25.821  11.166  13.681  1.00 58.21           C  
ATOM   2139 HG12 ILE A 136     -25.590  10.636  14.605  1.00 58.21           H  
ATOM   2140 HG13 ILE A 136     -25.630  10.487  12.850  1.00 58.21           H  
ATOM   2141  CG2 ILE A 136     -27.643  12.420  14.925  1.00 58.21           C  
ATOM   2142 HG21 ILE A 136     -27.532  11.818  15.826  1.00 58.21           H  
ATOM   2143 HG22 ILE A 136     -28.667  12.791  14.878  1.00 58.21           H  
ATOM   2144 HG23 ILE A 136     -26.994  13.294  14.983  1.00 58.21           H  
ATOM   2145  CD1 ILE A 136     -24.850  12.342  13.521  1.00 58.21           C  
ATOM   2146 HD11 ILE A 136     -24.897  13.008  14.383  1.00 58.21           H  
ATOM   2147 HD12 ILE A 136     -23.834  11.957  13.435  1.00 58.21           H  
ATOM   2148 HD13 ILE A 136     -25.091  12.899  12.616  1.00 58.21           H  
ATOM   2149  N   GLN A 137     -30.506   9.775  14.297  1.00 53.88           N  
ATOM   2150  H   GLN A 137     -30.092   8.912  14.619  1.00 53.88           H  
ATOM   2151  CA  GLN A 137     -31.855  10.100  14.722  1.00 53.88           C  
ATOM   2152  HA  GLN A 137     -32.311  10.783  14.006  1.00 53.88           H  
ATOM   2153  C   GLN A 137     -31.736  10.817  16.061  1.00 53.88           C  
ATOM   2154  CB  GLN A 137     -32.728   8.839  14.796  1.00 53.88           C  
ATOM   2155  HB2 GLN A 137     -32.250   8.090  15.427  1.00 53.88           H  
ATOM   2156  HB3 GLN A 137     -33.688   9.108  15.236  1.00 53.88           H  
ATOM   2157  O   GLN A 137     -31.223  10.260  17.029  1.00 53.88           O  
ATOM   2158  CG  GLN A 137     -32.970   8.261  13.392  1.00 53.88           C  
ATOM   2159  HG2 GLN A 137     -33.341   9.054  12.742  1.00 53.88           H  
ATOM   2160  HG3 GLN A 137     -32.031   7.893  12.979  1.00 53.88           H  
ATOM   2161  CD  GLN A 137     -33.981   7.119  13.375  1.00 53.88           C  
ATOM   2162  NE2 GLN A 137     -34.494   6.765  12.217  1.00 53.88           N  
ATOM   2163 HE21 GLN A 137     -34.219   7.231  11.365  1.00 53.88           H  
ATOM   2164 HE22 GLN A 137     -35.162   6.008  12.249  1.00 53.88           H  
ATOM   2165  OE1 GLN A 137     -34.339   6.524  14.375  1.00 53.88           O  
ATOM   2166  N   VAL A 138     -32.177  12.073  16.111  1.00 53.39           N  
ATOM   2167  H   VAL A 138     -32.543  12.494  15.269  1.00 53.39           H  
ATOM   2168  CA  VAL A 138     -32.278  12.817  17.367  1.00 53.39           C  
ATOM   2169  HA  VAL A 138     -31.359  12.675  17.936  1.00 53.39           H  
ATOM   2170  C   VAL A 138     -33.427  12.197  18.160  1.00 53.39           C  
ATOM   2171  CB  VAL A 138     -32.465  14.332  17.134  1.00 53.39           C  
ATOM   2172  HB  VAL A 138     -33.449  14.523  16.704  1.00 53.39           H  
ATOM   2173  O   VAL A 138     -34.581  12.597  18.027  1.00 53.39           O  
ATOM   2174  CG1 VAL A 138     -32.338  15.102  18.456  1.00 53.39           C  
ATOM   2175 HG11 VAL A 138     -31.354  14.936  18.895  1.00 53.39           H  
ATOM   2176 HG12 VAL A 138     -33.101  14.763  19.156  1.00 53.39           H  
ATOM   2177 HG13 VAL A 138     -32.483  16.168  18.279  1.00 53.39           H  
ATOM   2178  CG2 VAL A 138     -31.415  14.896  16.165  1.00 53.39           C  
ATOM   2179 HG21 VAL A 138     -31.537  15.975  16.074  1.00 53.39           H  
ATOM   2180 HG22 VAL A 138     -31.537  14.458  15.174  1.00 53.39           H  
ATOM   2181 HG23 VAL A 138     -30.413  14.675  16.531  1.00 53.39           H  
ATOM   2182  N   SER A 139     -33.129  11.162  18.940  1.00 49.15           N  
ATOM   2183  H   SER A 139     -32.185  10.802  18.942  1.00 49.15           H  
ATOM   2184  CA  SER A 139     -34.027  10.702  19.990  1.00 49.15           C  
ATOM   2185  HA  SER A 139     -35.022  10.566  19.566  1.00 49.15           H  
ATOM   2186  C   SER A 139     -34.105  11.788  21.069  1.00 49.15           C  
ATOM   2187  CB  SER A 139     -33.558   9.348  20.543  1.00 49.15           C  
ATOM   2188  HB2 SER A 139     -34.230   9.016  21.334  1.00 49.15           H  
ATOM   2189  HB3 SER A 139     -33.551   8.611  19.740  1.00 49.15           H  
ATOM   2190  O   SER A 139     -33.187  12.593  21.261  1.00 49.15           O  
ATOM   2191  OG  SER A 139     -32.254   9.497  21.057  1.00 49.15           O  
ATOM   2192  HG  SER A 139     -31.866   8.656  21.309  1.00 49.15           H  
ATOM   2193  N   THR A 140     -35.218  11.835  21.799  1.00 54.23           N  
ATOM   2194  H   THR A 140     -35.948  11.159  21.623  1.00 54.23           H  
ATOM   2195  CA  THR A 140     -35.465  12.797  22.888  1.00 54.23           C  
ATOM   2196  HA  THR A 140     -35.397  13.803  22.476  1.00 54.23           H  
ATOM   2197  C   THR A 140     -34.430  12.740  24.027  1.00 54.23           C  
ATOM   2198  CB  THR A 140     -36.889  12.596  23.442  1.00 54.23           C  
ATOM   2199  HB  THR A 140     -36.976  13.041  24.433  1.00 54.23           H  
ATOM   2200  O   THR A 140     -34.492  13.564  24.934  1.00 54.23           O  
ATOM   2201  CG2 THR A 140     -37.940  13.239  22.536  1.00 54.23           C  
ATOM   2202 HG21 THR A 140     -37.764  14.313  22.475  1.00 54.23           H  
ATOM   2203 HG22 THR A 140     -37.891  12.808  21.536  1.00 54.23           H  
ATOM   2204 HG23 THR A 140     -38.932  13.067  22.952  1.00 54.23           H  
ATOM   2205  OG1 THR A 140     -37.206  11.219  23.509  1.00 54.23           O  
ATOM   2206  HG1 THR A 140     -36.857  10.875  24.334  1.00 54.23           H  
ATOM   2207  N   THR A 141     -33.468  11.808  23.991  1.00 50.60           N  
ATOM   2208  H   THR A 141     -33.440  11.174  23.205  1.00 50.60           H  
ATOM   2209  CA  THR A 141     -32.399  11.609  24.985  1.00 50.60           C  
ATOM   2210  HA  THR A 141     -32.748  12.025  25.930  1.00 50.60           H  
ATOM   2211  C   THR A 141     -31.090  12.366  24.706  1.00 50.60           C  
ATOM   2212  CB  THR A 141     -32.153  10.108  25.230  1.00 50.60           C  
ATOM   2213  HB  THR A 141     -31.201   9.959  25.740  1.00 50.60           H  
ATOM   2214  O   THR A 141     -30.173  12.313  25.525  1.00 50.60           O  
ATOM   2215  CG2 THR A 141     -33.274   9.536  26.101  1.00 50.60           C  
ATOM   2216 HG21 THR A 141     -33.085   8.476  26.274  1.00 50.60           H  
ATOM   2217 HG22 THR A 141     -33.295  10.050  27.062  1.00 50.60           H  
ATOM   2218 HG23 THR A 141     -34.235   9.650  25.601  1.00 50.60           H  
ATOM   2219  OG1 THR A 141     -32.167   9.372  24.027  1.00 50.60           O  
ATOM   2220  HG1 THR A 141     -31.362   8.852  23.975  1.00 50.60           H  
ATOM   2221  N   GLY A 142     -31.021  13.182  23.650  1.00 47.99           N  
ATOM   2222  H   GLY A 142     -31.750  13.114  22.954  1.00 47.99           H  
ATOM   2223  CA  GLY A 142     -30.034  14.264  23.546  1.00 47.99           C  
ATOM   2224  HA2 GLY A 142     -29.882  14.699  24.534  1.00 47.99           H  
ATOM   2225  HA3 GLY A 142     -30.461  15.040  22.911  1.00 47.99           H  
ATOM   2226  C   GLY A 142     -28.652  13.898  22.976  1.00 47.99           C  
ATOM   2227  O   GLY A 142     -28.280  12.745  22.792  1.00 47.99           O  
ATOM   2228  N   VAL A 143     -27.882  14.954  22.686  1.00 45.24           N  
ATOM   2229  H   VAL A 143     -28.284  15.848  22.933  1.00 45.24           H  
ATOM   2230  CA  VAL A 143     -26.610  15.022  21.923  1.00 45.24           C  
ATOM   2231  HA  VAL A 143     -26.817  14.749  20.888  1.00 45.24           H  
ATOM   2232  C   VAL A 143     -25.500  14.069  22.415  1.00 45.24           C  
ATOM   2233  CB  VAL A 143     -26.129  16.498  21.958  1.00 45.24           C  
ATOM   2234  HB  VAL A 143     -25.945  16.778  22.995  1.00 45.24           H  
ATOM   2235  O   VAL A 143     -24.537  13.802  21.696  1.00 45.24           O  
ATOM   2236  CG1 VAL A 143     -24.845  16.777  21.164  1.00 45.24           C  
ATOM   2237 HG11 VAL A 143     -23.999  16.270  21.627  1.00 45.24           H  
ATOM   2238 HG12 VAL A 143     -24.627  17.845  21.159  1.00 45.24           H  
ATOM   2239 HG13 VAL A 143     -24.957  16.422  20.139  1.00 45.24           H  
ATOM   2240  CG2 VAL A 143     -27.203  17.449  21.393  1.00 45.24           C  
ATOM   2241 HG21 VAL A 143     -26.828  18.472  21.382  1.00 45.24           H  
ATOM   2242 HG22 VAL A 143     -28.102  17.440  22.009  1.00 45.24           H  
ATOM   2243 HG23 VAL A 143     -27.462  17.155  20.376  1.00 45.24           H  
ATOM   2244  N   THR A 144     -25.628  13.525  23.622  1.00 46.19           N  
ATOM   2245  H   THR A 144     -26.467  13.721  24.149  1.00 46.19           H  
ATOM   2246  CA  THR A 144     -24.645  12.653  24.279  1.00 46.19           C  
ATOM   2247  HA  THR A 144     -23.692  13.181  24.290  1.00 46.19           H  
ATOM   2248  C   THR A 144     -24.386  11.337  23.545  1.00 46.19           C  
ATOM   2249  CB  THR A 144     -25.063  12.356  25.736  1.00 46.19           C  
ATOM   2250  HB  THR A 144     -25.116  11.280  25.901  1.00 46.19           H  
ATOM   2251  O   THR A 144     -23.244  10.880  23.534  1.00 46.19           O  
ATOM   2252  CG2 THR A 144     -24.041  12.947  26.706  1.00 46.19           C  
ATOM   2253 HG21 THR A 144     -23.064  12.498  26.527  1.00 46.19           H  
ATOM   2254 HG22 THR A 144     -23.980  14.027  26.571  1.00 46.19           H  
ATOM   2255 HG23 THR A 144     -24.347  12.730  27.729  1.00 46.19           H  
ATOM   2256  OG1 THR A 144     -26.316  12.929  26.071  1.00 46.19           O  
ATOM   2257  HG1 THR A 144     -27.001  12.267  25.953  1.00 46.19           H  
ATOM   2258  N   GLU A 145     -25.390  10.750  22.888  1.00 45.71           N  
ATOM   2259  H   GLU A 145     -26.313  11.159  22.920  1.00 45.71           H  
ATOM   2260  CA  GLU A 145     -25.207   9.492  22.146  1.00 45.71           C  
ATOM   2261  HA  GLU A 145     -24.679   8.776  22.776  1.00 45.71           H  
ATOM   2262  C   GLU A 145     -24.319   9.698  20.904  1.00 45.71           C  
ATOM   2263  CB  GLU A 145     -26.577   8.883  21.794  1.00 45.71           C  
ATOM   2264  HB2 GLU A 145     -27.179   9.626  21.271  1.00 45.71           H  
ATOM   2265  HB3 GLU A 145     -26.411   8.033  21.133  1.00 45.71           H  
ATOM   2266  O   GLU A 145     -23.416   8.911  20.642  1.00 45.71           O  
ATOM   2267  CG  GLU A 145     -27.334   8.369  23.035  1.00 45.71           C  
ATOM   2268  HG2 GLU A 145     -26.720   7.616  23.527  1.00 45.71           H  
ATOM   2269  HG3 GLU A 145     -27.465   9.198  23.731  1.00 45.71           H  
ATOM   2270  CD  GLU A 145     -28.719   7.763  22.721  1.00 45.71           C  
ATOM   2271  OE1 GLU A 145     -29.475   7.519  23.691  1.00 45.71           O  
ATOM   2272  OE2 GLU A 145     -29.037   7.556  21.530  1.00 45.71           O  
ATOM   2273  N   VAL A 146     -24.460  10.827  20.201  1.00 48.38           N  
ATOM   2274  H   VAL A 146     -25.169  11.480  20.503  1.00 48.38           H  
ATOM   2275  CA  VAL A 146     -23.665  11.148  18.998  1.00 48.38           C  
ATOM   2276  HA  VAL A 146     -23.780  10.339  18.276  1.00 48.38           H  
ATOM   2277  C   VAL A 146     -22.164  11.248  19.306  1.00 48.38           C  
ATOM   2278  CB  VAL A 146     -24.191  12.430  18.324  1.00 48.38           C  
ATOM   2279  HB  VAL A 146     -24.039  13.278  18.991  1.00 48.38           H  
ATOM   2280  O   VAL A 146     -21.334  10.820  18.504  1.00 48.38           O  
ATOM   2281  CG1 VAL A 146     -23.472  12.716  17.000  1.00 48.38           C  
ATOM   2282 HG11 VAL A 146     -22.411  12.897  17.174  1.00 48.38           H  
ATOM   2283 HG12 VAL A 146     -23.581  11.868  16.324  1.00 48.38           H  
ATOM   2284 HG13 VAL A 146     -23.894  13.606  16.533  1.00 48.38           H  
ATOM   2285  CG2 VAL A 146     -25.692  12.312  18.016  1.00 48.38           C  
ATOM   2286 HG21 VAL A 146     -26.271  12.253  18.938  1.00 48.38           H  
ATOM   2287 HG22 VAL A 146     -26.030  13.189  17.463  1.00 48.38           H  
ATOM   2288 HG23 VAL A 146     -25.876  11.416  17.423  1.00 48.38           H  
ATOM   2289  N   SER A 147     -21.803  11.763  20.487  1.00 46.99           N  
ATOM   2290  H   SER A 147     -22.541  12.031  21.122  1.00 46.99           H  
ATOM   2291  CA  SER A 147     -20.406  11.915  20.915  1.00 46.99           C  
ATOM   2292  HA  SER A 147     -19.852  12.443  20.139  1.00 46.99           H  
ATOM   2293  C   SER A 147     -19.705  10.576  21.159  1.00 46.99           C  
ATOM   2294  CB  SER A 147     -20.355  12.748  22.199  1.00 46.99           C  
ATOM   2295  HB2 SER A 147     -20.772  13.736  22.003  1.00 46.99           H  
ATOM   2296  HB3 SER A 147     -20.959  12.262  22.966  1.00 46.99           H  
ATOM   2297  O   SER A 147     -18.537  10.430  20.798  1.00 46.99           O  
ATOM   2298  OG  SER A 147     -19.030  12.889  22.679  1.00 46.99           O  
ATOM   2299  HG  SER A 147     -18.611  12.026  22.728  1.00 46.99           H  
ATOM   2300  N   SER A 148     -20.378   9.605  21.782  1.00 47.26           N  
ATOM   2301  H   SER A 148     -21.358   9.723  21.998  1.00 47.26           H  
ATOM   2302  CA  SER A 148     -19.766   8.302  22.078  1.00 47.26           C  
ATOM   2303  HA  SER A 148     -18.770   8.468  22.488  1.00 47.26           H  
ATOM   2304  C   SER A 148     -19.596   7.454  20.814  1.00 47.26           C  
ATOM   2305  CB  SER A 148     -20.577   7.555  23.140  1.00 47.26           C  
ATOM   2306  HB2 SER A 148     -20.106   6.593  23.342  1.00 47.26           H  
ATOM   2307  HB3 SER A 148     -20.596   8.142  24.059  1.00 47.26           H  
ATOM   2308  O   SER A 148     -18.621   6.705  20.708  1.00 47.26           O  
ATOM   2309  OG  SER A 148     -21.898   7.350  22.690  1.00 47.26           O  
ATOM   2310  HG  SER A 148     -22.393   6.844  23.338  1.00 47.26           H  
ATOM   2311  N   PHE A 149     -20.475   7.623  19.819  1.00 54.80           N  
ATOM   2312  H   PHE A 149     -21.308   8.161  20.010  1.00 54.80           H  
ATOM   2313  CA  PHE A 149     -20.367   6.942  18.524  1.00 54.80           C  
ATOM   2314  HA  PHE A 149     -20.264   5.872  18.703  1.00 54.80           H  
ATOM   2315  C   PHE A 149     -19.128   7.369  17.734  1.00 54.80           C  
ATOM   2316  CB  PHE A 149     -21.635   7.183  17.691  1.00 54.80           C  
ATOM   2317  HB2 PHE A 149     -21.470   6.784  16.690  1.00 54.80           H  
ATOM   2318  HB3 PHE A 149     -21.798   8.256  17.592  1.00 54.80           H  
ATOM   2319  O   PHE A 149     -18.374   6.515  17.264  1.00 54.80           O  
ATOM   2320  CG  PHE A 149     -22.886   6.525  18.238  1.00 54.80           C  
ATOM   2321  CD1 PHE A 149     -22.904   5.145  18.512  1.00 54.80           C  
ATOM   2322  HD1 PHE A 149     -22.030   4.539  18.325  1.00 54.80           H  
ATOM   2323  CD2 PHE A 149     -24.056   7.275  18.438  1.00 54.80           C  
ATOM   2324  HD2 PHE A 149     -24.078   8.323  18.176  1.00 54.80           H  
ATOM   2325  CE1 PHE A 149     -24.057   4.544  19.048  1.00 54.80           C  
ATOM   2326  HE1 PHE A 149     -24.056   3.489  19.275  1.00 54.80           H  
ATOM   2327  CE2 PHE A 149     -25.204   6.683  18.987  1.00 54.80           C  
ATOM   2328  HE2 PHE A 149     -26.101   7.267  19.132  1.00 54.80           H  
ATOM   2329  CZ  PHE A 149     -25.200   5.318  19.308  1.00 54.80           C  
ATOM   2330  HZ  PHE A 149     -26.085   4.865  19.730  1.00 54.80           H  
ATOM   2331  N   VAL A 150     -18.875   8.678  17.634  1.00 54.61           N  
ATOM   2332  H   VAL A 150     -19.541   9.324  18.032  1.00 54.61           H  
ATOM   2333  CA  VAL A 150     -17.702   9.219  16.919  1.00 54.61           C  
ATOM   2334  HA  VAL A 150     -17.693   8.820  15.905  1.00 54.61           H  
ATOM   2335  C   VAL A 150     -16.393   8.771  17.580  1.00 54.61           C  
ATOM   2336  CB  VAL A 150     -17.798  10.756  16.829  1.00 54.61           C  
ATOM   2337  HB  VAL A 150     -17.920  11.163  17.833  1.00 54.61           H  
ATOM   2338  O   VAL A 150     -15.413   8.515  16.887  1.00 54.61           O  
ATOM   2339  CG1 VAL A 150     -16.561  11.406  16.193  1.00 54.61           C  
ATOM   2340 HG11 VAL A 150     -16.387  10.990  15.201  1.00 54.61           H  
ATOM   2341 HG12 VAL A 150     -15.680  11.235  16.811  1.00 54.61           H  
ATOM   2342 HG13 VAL A 150     -16.711  12.482  16.105  1.00 54.61           H  
ATOM   2343  CG2 VAL A 150     -19.006  11.174  15.979  1.00 54.61           C  
ATOM   2344 HG21 VAL A 150     -19.098  12.260  15.973  1.00 54.61           H  
ATOM   2345 HG22 VAL A 150     -19.929  10.756  16.383  1.00 54.61           H  
ATOM   2346 HG23 VAL A 150     -18.882  10.822  14.955  1.00 54.61           H  
ATOM   2347  N   GLN A 151     -16.386   8.610  18.907  1.00 54.75           N  
ATOM   2348  H   GLN A 151     -17.225   8.844  19.420  1.00 54.75           H  
ATOM   2349  CA  GLN A 151     -15.222   8.141  19.670  1.00 54.75           C  
ATOM   2350  HA  GLN A 151     -14.327   8.638  19.297  1.00 54.75           H  
ATOM   2351  C   GLN A 151     -14.966   6.630  19.551  1.00 54.75           C  
ATOM   2352  CB  GLN A 151     -15.420   8.515  21.146  1.00 54.75           C  
ATOM   2353  HB2 GLN A 151     -14.659   8.017  21.747  1.00 54.75           H  
ATOM   2354  HB3 GLN A 151     -16.398   8.165  21.476  1.00 54.75           H  
ATOM   2355  O   GLN A 151     -13.847   6.183  19.797  1.00 54.75           O  
ATOM   2356  CG  GLN A 151     -15.301  10.027  21.384  1.00 54.75           C  
ATOM   2357  HG2 GLN A 151     -15.969  10.567  20.712  1.00 54.75           H  
ATOM   2358  HG3 GLN A 151     -14.281  10.339  21.161  1.00 54.75           H  
ATOM   2359  CD  GLN A 151     -15.633  10.432  22.816  1.00 54.75           C  
ATOM   2360  NE2 GLN A 151     -15.503  11.698  23.147  1.00 54.75           N  
ATOM   2361 HE21 GLN A 151     -15.727  11.928  24.104  1.00 54.75           H  
ATOM   2362 HE22 GLN A 151     -15.206  12.380  22.463  1.00 54.75           H  
ATOM   2363  OE1 GLN A 151     -16.017   9.650  23.669  1.00 54.75           O  
ATOM   2364  N   SER A 152     -15.983   5.838  19.199  1.00 56.30           N  
ATOM   2365  H   SER A 152     -16.877   6.263  19.001  1.00 56.30           H  
ATOM   2366  CA  SER A 152     -15.890   4.369  19.198  1.00 56.30           C  
ATOM   2367  HA  SER A 152     -15.133   4.058  19.918  1.00 56.30           H  
ATOM   2368  C   SER A 152     -15.481   3.782  17.849  1.00 56.30           C  
ATOM   2369  CB  SER A 152     -17.218   3.757  19.648  1.00 56.30           C  
ATOM   2370  HB2 SER A 152     -18.012   4.048  18.961  1.00 56.30           H  
ATOM   2371  HB3 SER A 152     -17.132   2.671  19.650  1.00 56.30           H  
ATOM   2372  O   SER A 152     -15.042   2.634  17.782  1.00 56.30           O  
ATOM   2373  OG  SER A 152     -17.531   4.200  20.956  1.00 56.30           O  
ATOM   2374  HG  SER A 152     -17.866   5.098  20.898  1.00 56.30           H  
ATOM   2375  N   CYS A 153     -15.619   4.548  16.768  1.00 63.78           N  
ATOM   2376  H   CYS A 153     -15.942   5.498  16.882  1.00 63.78           H  
ATOM   2377  CA  CYS A 153     -15.303   4.069  15.434  1.00 63.78           C  
ATOM   2378  HA  CYS A 153     -15.695   3.057  15.329  1.00 63.78           H  
ATOM   2379  C   CYS A 153     -13.787   4.012  15.194  1.00 63.78           C  
ATOM   2380  CB  CYS A 153     -16.035   4.949  14.433  1.00 63.78           C  
ATOM   2381  HB2 CYS A 153     -17.112   4.830  14.556  1.00 63.78           H  
ATOM   2382  HB3 CYS A 153     -15.769   5.989  14.620  1.00 63.78           H  
ATOM   2383  O   CYS A 153     -13.061   4.971  15.449  1.00 63.78           O  
ATOM   2384  SG  CYS A 153     -15.552   4.455  12.767  1.00 63.78           S  
ATOM   2385  HG  CYS A 153     -14.290   4.888  12.840  1.00 63.78           H  
ATOM   2386  N   LYS A 154     -13.328   2.881  14.652  1.00 70.46           N  
ATOM   2387  H   LYS A 154     -14.002   2.169  14.410  1.00 70.46           H  
ATOM   2388  CA  LYS A 154     -11.921   2.599  14.349  1.00 70.46           C  
ATOM   2389  HA  LYS A 154     -11.323   3.501  14.480  1.00 70.46           H  
ATOM   2390  C   LYS A 154     -11.784   2.165  12.900  1.00 70.46           C  
ATOM   2391  CB  LYS A 154     -11.393   1.522  15.307  1.00 70.46           C  
ATOM   2392  HB2 LYS A 154     -12.041   0.648  15.251  1.00 70.46           H  
ATOM   2393  HB3 LYS A 154     -10.384   1.234  15.010  1.00 70.46           H  
ATOM   2394  O   LYS A 154     -12.629   1.419  12.393  1.00 70.46           O  
ATOM   2395  CG  LYS A 154     -11.356   2.056  16.745  1.00 70.46           C  
ATOM   2396  HG2 LYS A 154     -10.597   2.836  16.810  1.00 70.46           H  
ATOM   2397  HG3 LYS A 154     -12.319   2.491  17.013  1.00 70.46           H  
ATOM   2398  CD  LYS A 154     -11.063   0.939  17.738  1.00 70.46           C  
ATOM   2399  HD2 LYS A 154     -10.093   0.487  17.529  1.00 70.46           H  
ATOM   2400  HD3 LYS A 154     -11.851   0.196  17.611  1.00 70.46           H  
ATOM   2401  CE  LYS A 154     -11.134   1.460  19.180  1.00 70.46           C  
ATOM   2402  HE2 LYS A 154     -11.391   0.647  19.859  1.00 70.46           H  
ATOM   2403  HE3 LYS A 154     -11.940   2.193  19.236  1.00 70.46           H  
ATOM   2404  NZ  LYS A 154      -9.860   2.078  19.586  1.00 70.46           N  
ATOM   2405  HZ1 LYS A 154      -9.650   2.838  18.956  1.00 70.46           H  
ATOM   2406  HZ2 LYS A 154      -9.073   1.455  19.466  1.00 70.46           H  
ATOM   2407  HZ3 LYS A 154      -9.899   2.492  20.506  1.00 70.46           H  
ATOM   2408  N   LEU A 155     -10.717   2.612  12.247  1.00 79.06           N  
ATOM   2409  H   LEU A 155     -10.053   3.189  12.742  1.00 79.06           H  
ATOM   2410  CA  LEU A 155     -10.339   2.075  10.942  1.00 79.06           C  
ATOM   2411  HA  LEU A 155     -11.237   1.770  10.404  1.00 79.06           H  
ATOM   2412  C   LEU A 155      -9.481   0.833  11.158  1.00 79.06           C  
ATOM   2413  CB  LEU A 155      -9.613   3.115  10.074  1.00 79.06           C  
ATOM   2414  HB2 LEU A 155      -9.546   2.712   9.064  1.00 79.06           H  
ATOM   2415  HB3 LEU A 155      -8.589   3.217  10.433  1.00 79.06           H  
ATOM   2416  O   LEU A 155      -8.611   0.828  12.026  1.00 79.06           O  
ATOM   2417  CG  LEU A 155     -10.276   4.500  10.009  1.00 79.06           C  
ATOM   2418  HG  LEU A 155     -10.307   4.950  11.001  1.00 79.06           H  
ATOM   2419  CD1 LEU A 155      -9.481   5.432   9.096  1.00 79.06           C  
ATOM   2420 HD11 LEU A 155      -9.963   6.409   9.054  1.00 79.06           H  
ATOM   2421 HD12 LEU A 155      -9.431   5.015   8.090  1.00 79.06           H  
ATOM   2422 HD13 LEU A 155      -8.470   5.550   9.486  1.00 79.06           H  
ATOM   2423  CD2 LEU A 155     -11.699   4.358   9.483  1.00 79.06           C  
ATOM   2424 HD21 LEU A 155     -12.096   5.330   9.192  1.00 79.06           H  
ATOM   2425 HD22 LEU A 155     -11.706   3.672   8.636  1.00 79.06           H  
ATOM   2426 HD23 LEU A 155     -12.336   3.949  10.269  1.00 79.06           H  
ATOM   2427  N   LEU A 156      -9.716  -0.207  10.371  1.00 76.68           N  
ATOM   2428  H   LEU A 156     -10.421  -0.115   9.654  1.00 76.68           H  
ATOM   2429  CA  LEU A 156      -8.867  -1.386  10.319  1.00 76.68           C  
ATOM   2430  HA  LEU A 156      -8.221  -1.415  11.196  1.00 76.68           H  
ATOM   2431  C   LEU A 156      -7.987  -1.286   9.077  1.00 76.68           C  
ATOM   2432  CB  LEU A 156      -9.746  -2.646  10.331  1.00 76.68           C  
ATOM   2433  HB2 LEU A 156     -10.303  -2.677  11.267  1.00 76.68           H  
ATOM   2434  HB3 LEU A 156     -10.466  -2.572   9.515  1.00 76.68           H  
ATOM   2435  O   LEU A 156      -8.482  -1.351   7.950  1.00 76.68           O  
ATOM   2436  CG  LEU A 156      -8.963  -3.960  10.172  1.00 76.68           C  
ATOM   2437  HG  LEU A 156      -8.426  -3.947   9.223  1.00 76.68           H  
ATOM   2438  CD1 LEU A 156      -7.952  -4.198  11.295  1.00 76.68           C  
ATOM   2439 HD11 LEU A 156      -8.455  -4.175  12.262  1.00 76.68           H  
ATOM   2440 HD12 LEU A 156      -7.478  -5.170  11.160  1.00 76.68           H  
ATOM   2441 HD13 LEU A 156      -7.173  -3.436  11.271  1.00 76.68           H  
ATOM   2442  CD2 LEU A 156      -9.941  -5.134  10.146  1.00 76.68           C  
ATOM   2443 HD21 LEU A 156     -10.481  -5.194  11.091  1.00 76.68           H  
ATOM   2444 HD22 LEU A 156      -9.396  -6.063   9.978  1.00 76.68           H  
ATOM   2445 HD23 LEU A 156     -10.652  -4.999   9.331  1.00 76.68           H  
ATOM   2446  N   HIS A 157      -6.687  -1.150   9.303  1.00 82.27           N  
ATOM   2447  H   HIS A 157      -6.369  -1.108  10.260  1.00 82.27           H  
ATOM   2448  CA  HIS A 157      -5.659  -1.328   8.287  1.00 82.27           C  
ATOM   2449  HA  HIS A 157      -6.099  -1.239   7.293  1.00 82.27           H  
ATOM   2450  C   HIS A 157      -5.070  -2.728   8.426  1.00 82.27           C  
ATOM   2451  CB  HIS A 157      -4.595  -0.236   8.435  1.00 82.27           C  
ATOM   2452  HB2 HIS A 157      -4.351  -0.114   9.491  1.00 82.27           H  
ATOM   2453  HB3 HIS A 157      -4.997   0.707   8.065  1.00 82.27           H  
ATOM   2454  O   HIS A 157      -4.764  -3.160   9.537  1.00 82.27           O  
ATOM   2455  CG  HIS A 157      -3.323  -0.551   7.698  1.00 82.27           C  
ATOM   2456  CD2 HIS A 157      -3.201  -0.704   6.347  1.00 82.27           C  
ATOM   2457  HD2 HIS A 157      -3.978  -0.588   5.606  1.00 82.27           H  
ATOM   2458  ND1 HIS A 157      -2.106  -0.855   8.315  1.00 82.27           N  
ATOM   2459  CE1 HIS A 157      -1.274  -1.175   7.312  1.00 82.27           C  
ATOM   2460  HE1 HIS A 157      -0.242  -1.473   7.429  1.00 82.27           H  
ATOM   2461  NE2 HIS A 157      -1.904  -1.103   6.134  1.00 82.27           N  
ATOM   2462  HE2 HIS A 157      -1.467  -1.359   5.260  1.00 82.27           H  
ATOM   2463  N   PHE A 158      -4.905  -3.445   7.322  1.00 71.49           N  
ATOM   2464  H   PHE A 158      -5.166  -3.049   6.431  1.00 71.49           H  
ATOM   2465  CA  PHE A 158      -4.222  -4.734   7.327  1.00 71.49           C  
ATOM   2466  HA  PHE A 158      -3.495  -4.733   8.139  1.00 71.49           H  
ATOM   2467  C   PHE A 158      -3.423  -4.942   6.050  1.00 71.49           C  
ATOM   2468  CB  PHE A 158      -5.209  -5.880   7.589  1.00 71.49           C  
ATOM   2469  HB2 PHE A 158      -4.646  -6.807   7.695  1.00 71.49           H  
ATOM   2470  HB3 PHE A 158      -5.714  -5.700   8.538  1.00 71.49           H  
ATOM   2471  O   PHE A 158      -3.773  -4.430   4.986  1.00 71.49           O  
ATOM   2472  CG  PHE A 158      -6.257  -6.059   6.512  1.00 71.49           C  
ATOM   2473  CD1 PHE A 158      -7.429  -5.281   6.534  1.00 71.49           C  
ATOM   2474  HD1 PHE A 158      -7.574  -4.542   7.308  1.00 71.49           H  
ATOM   2475  CD2 PHE A 158      -6.045  -6.979   5.470  1.00 71.49           C  
ATOM   2476  HD2 PHE A 158      -5.132  -7.554   5.432  1.00 71.49           H  
ATOM   2477  CE1 PHE A 158      -8.396  -5.433   5.527  1.00 71.49           C  
ATOM   2478  HE1 PHE A 158      -9.288  -4.824   5.540  1.00 71.49           H  
ATOM   2479  CE2 PHE A 158      -7.010  -7.131   4.461  1.00 71.49           C  
ATOM   2480  HE2 PHE A 158      -6.838  -7.816   3.644  1.00 71.49           H  
ATOM   2481  CZ  PHE A 158      -8.187  -6.369   4.496  1.00 71.49           C  
ATOM   2482  HZ  PHE A 158      -8.922  -6.504   3.716  1.00 71.49           H  
ATOM   2483  N   ARG A 159      -2.344  -5.712   6.178  1.00 72.35           N  
ATOM   2484  H   ARG A 159      -2.146  -6.097   7.090  1.00 72.35           H  
ATOM   2485  CA  ARG A 159      -1.379  -5.966   5.118  1.00 72.35           C  
ATOM   2486  HA  ARG A 159      -1.708  -5.446   4.218  1.00 72.35           H  
ATOM   2487  C   ARG A 159      -1.287  -7.449   4.803  1.00 72.35           C  
ATOM   2488  CB  ARG A 159      -0.031  -5.382   5.533  1.00 72.35           C  
ATOM   2489  HB2 ARG A 159      -0.189  -4.387   5.950  1.00 72.35           H  
ATOM   2490  HB3 ARG A 159       0.434  -6.016   6.287  1.00 72.35           H  
ATOM   2491  O   ARG A 159      -1.129  -8.280   5.699  1.00 72.35           O  
ATOM   2492  CG  ARG A 159       0.878  -5.261   4.314  1.00 72.35           C  
ATOM   2493  HG2 ARG A 159       1.076  -6.242   3.882  1.00 72.35           H  
ATOM   2494  HG3 ARG A 159       0.381  -4.645   3.565  1.00 72.35           H  
ATOM   2495  CD  ARG A 159       2.185  -4.599   4.734  1.00 72.35           C  
ATOM   2496  HD2 ARG A 159       1.979  -3.830   5.477  1.00 72.35           H  
ATOM   2497  HD3 ARG A 159       2.841  -5.358   5.160  1.00 72.35           H  
ATOM   2498  NE  ARG A 159       2.803  -3.947   3.583  1.00 72.35           N  
ATOM   2499  HE  ARG A 159       2.170  -3.491   2.942  1.00 72.35           H  
ATOM   2500  NH1 ARG A 159       4.969  -3.944   4.322  1.00 72.35           N  
ATOM   2501 HH11 ARG A 159       4.689  -4.328   5.214  1.00 72.35           H  
ATOM   2502 HH12 ARG A 159       5.941  -3.794   4.091  1.00 72.35           H  
ATOM   2503  NH2 ARG A 159       4.493  -3.261   2.278  1.00 72.35           N  
ATOM   2504 HH21 ARG A 159       5.423  -3.548   2.009  1.00 72.35           H  
ATOM   2505 HH22 ARG A 159       3.812  -3.069   1.557  1.00 72.35           H  
ATOM   2506  CZ  ARG A 159       4.082  -3.720   3.405  1.00 72.35           C  
ATOM   2507  N   LEU A 160      -1.367  -7.786   3.524  1.00 60.92           N  
ATOM   2508  H   LEU A 160      -1.484  -7.041   2.852  1.00 60.92           H  
ATOM   2509  CA  LEU A 160      -1.307  -9.155   3.032  1.00 60.92           C  
ATOM   2510  HA  LEU A 160      -1.417  -9.852   3.863  1.00 60.92           H  
ATOM   2511  C   LEU A 160       0.049  -9.425   2.396  1.00 60.92           C  
ATOM   2512  CB  LEU A 160      -2.458  -9.394   2.045  1.00 60.92           C  
ATOM   2513  HB2 LEU A 160      -2.393 -10.423   1.692  1.00 60.92           H  
ATOM   2514  HB3 LEU A 160      -2.330  -8.735   1.187  1.00 60.92           H  
ATOM   2515  O   LEU A 160       0.365  -8.842   1.368  1.00 60.92           O  
ATOM   2516  CG  LEU A 160      -3.853  -9.156   2.641  1.00 60.92           C  
ATOM   2517  HG  LEU A 160      -3.980  -8.097   2.868  1.00 60.92           H  
ATOM   2518  CD1 LEU A 160      -4.885  -9.542   1.579  1.00 60.92           C  
ATOM   2519 HD11 LEU A 160      -4.752  -8.933   0.685  1.00 60.92           H  
ATOM   2520 HD12 LEU A 160      -5.895  -9.380   1.955  1.00 60.92           H  
ATOM   2521 HD13 LEU A 160      -4.745 -10.576   1.264  1.00 60.92           H  
ATOM   2522  CD2 LEU A 160      -4.034  -9.946   3.943  1.00 60.92           C  
ATOM   2523 HD21 LEU A 160      -3.397  -9.533   4.725  1.00 60.92           H  
ATOM   2524 HD22 LEU A 160      -5.056  -9.843   4.308  1.00 60.92           H  
ATOM   2525 HD23 LEU A 160      -3.781 -10.997   3.804  1.00 60.92           H  
ATOM   2526  N   ASN A 161       0.825 -10.331   2.997  1.00 53.19           N  
ATOM   2527  H   ASN A 161       0.484 -10.729   3.860  1.00 53.19           H  
ATOM   2528  CA  ASN A 161       2.227 -10.577   2.639  1.00 53.19           C  
ATOM   2529  HA  ASN A 161       2.570  -9.773   1.988  1.00 53.19           H  
ATOM   2530  C   ASN A 161       2.470 -11.879   1.841  1.00 53.19           C  
ATOM   2531  CB  ASN A 161       3.086 -10.545   3.927  1.00 53.19           C  
ATOM   2532  HB2 ASN A 161       2.716 -11.295   4.627  1.00 53.19           H  
ATOM   2533  HB3 ASN A 161       4.112 -10.807   3.671  1.00 53.19           H  
ATOM   2534  O   ASN A 161       3.623 -12.280   1.709  1.00 53.19           O  
ATOM   2535  CG  ASN A 161       3.163  -9.205   4.638  1.00 53.19           C  
ATOM   2536  ND2 ASN A 161       3.748  -9.176   5.812  1.00 53.19           N  
ATOM   2537 HD21 ASN A 161       4.206 -10.001   6.173  1.00 53.19           H  
ATOM   2538 HD22 ASN A 161       3.865  -8.257   6.212  1.00 53.19           H  
ATOM   2539  OD1 ASN A 161       2.717  -8.171   4.187  1.00 53.19           O  
ATOM   2540  N   SER A 162       1.446 -12.611   1.375  1.00 43.56           N  
ATOM   2541  H   SER A 162       0.505 -12.246   1.418  1.00 43.56           H  
ATOM   2542  CA  SER A 162       1.652 -13.991   0.892  1.00 43.56           C  
ATOM   2543  HA  SER A 162       2.697 -14.085   0.597  1.00 43.56           H  
ATOM   2544  C   SER A 162       0.860 -14.394  -0.358  1.00 43.56           C  
ATOM   2545  CB  SER A 162       1.455 -14.984   2.047  1.00 43.56           C  
ATOM   2546  HB2 SER A 162       2.063 -14.666   2.894  1.00 43.56           H  
ATOM   2547  HB3 SER A 162       1.796 -15.971   1.734  1.00 43.56           H  
ATOM   2548  O   SER A 162      -0.225 -13.886  -0.630  1.00 43.56           O  
ATOM   2549  OG  SER A 162       0.101 -15.069   2.447  1.00 43.56           O  
ATOM   2550  HG  SER A 162       0.062 -15.471   3.318  1.00 43.56           H  
ATOM   2551  N   HIS A 163       1.450 -15.358  -1.087  1.00 34.11           N  
ATOM   2552  H   HIS A 163       2.356 -15.626  -0.731  1.00 34.11           H  
ATOM   2553  CA  HIS A 163       1.148 -15.992  -2.390  1.00 34.11           C  
ATOM   2554  HA  HIS A 163       1.569 -15.366  -3.176  1.00 34.11           H  
ATOM   2555  C   HIS A 163      -0.315 -16.275  -2.794  1.00 34.11           C  
ATOM   2556  CB  HIS A 163       1.895 -17.343  -2.383  1.00 34.11           C  
ATOM   2557  HB2 HIS A 163       1.694 -17.873  -3.314  1.00 34.11           H  
ATOM   2558  HB3 HIS A 163       1.520 -17.960  -1.566  1.00 34.11           H  
ATOM   2559  O   HIS A 163      -0.558 -16.822  -3.867  1.00 34.11           O  
ATOM   2560  CG  HIS A 163       3.391 -17.218  -2.260  1.00 34.11           C  
ATOM   2561  CD2 HIS A 163       4.154 -17.437  -1.144  1.00 34.11           C  
ATOM   2562  HD2 HIS A 163       3.796 -17.738  -0.170  1.00 34.11           H  
ATOM   2563  ND1 HIS A 163       4.251 -16.873  -3.278  1.00 34.11           N  
ATOM   2564  HD1 HIS A 163       4.004 -16.685  -4.239  1.00 34.11           H  
ATOM   2565  CE1 HIS A 163       5.501 -16.876  -2.787  1.00 34.11           C  
ATOM   2566  HE1 HIS A 163       6.394 -16.650  -3.351  1.00 34.11           H  
ATOM   2567  NE2 HIS A 163       5.486 -17.206  -1.487  1.00 34.11           N  
ATOM   2568  N   ARG A 164      -1.295 -15.975  -1.946  1.00 35.27           N  
ATOM   2569  H   ARG A 164      -1.043 -15.427  -1.136  1.00 35.27           H  
ATOM   2570  CA  ARG A 164      -2.698 -16.387  -2.092  1.00 35.27           C  
ATOM   2571  HA  ARG A 164      -2.819 -16.947  -3.019  1.00 35.27           H  
ATOM   2572  C   ARG A 164      -3.666 -15.210  -2.224  1.00 35.27           C  
ATOM   2573  CB  ARG A 164      -3.057 -17.315  -0.921  1.00 35.27           C  
ATOM   2574  HB2 ARG A 164      -4.106 -17.599  -1.002  1.00 35.27           H  
ATOM   2575  HB3 ARG A 164      -2.914 -16.783   0.021  1.00 35.27           H  
ATOM   2576  O   ARG A 164      -4.870 -15.428  -2.314  1.00 35.27           O  
ATOM   2577  CG  ARG A 164      -2.200 -18.592  -0.931  1.00 35.27           C  
ATOM   2578  HG2 ARG A 164      -2.326 -19.099  -1.888  1.00 35.27           H  
ATOM   2579  HG3 ARG A 164      -1.148 -18.340  -0.798  1.00 35.27           H  
ATOM   2580  CD  ARG A 164      -2.620 -19.535   0.198  1.00 35.27           C  
ATOM   2581  HD2 ARG A 164      -3.679 -19.766   0.083  1.00 35.27           H  
ATOM   2582  HD3 ARG A 164      -2.471 -19.029   1.152  1.00 35.27           H  
ATOM   2583  NE  ARG A 164      -1.838 -20.786   0.169  1.00 35.27           N  
ATOM   2584  HE  ARG A 164      -1.157 -20.880  -0.570  1.00 35.27           H  
ATOM   2585  NH1 ARG A 164      -2.856 -21.807   1.956  1.00 35.27           N  
ATOM   2586 HH11 ARG A 164      -2.987 -22.622   2.539  1.00 35.27           H  
ATOM   2587 HH12 ARG A 164      -3.453 -21.001   2.075  1.00 35.27           H  
ATOM   2588  NH2 ARG A 164      -1.236 -22.873   0.858  1.00 35.27           N  
ATOM   2589 HH21 ARG A 164      -1.335 -23.646   1.500  1.00 35.27           H  
ATOM   2590 HH22 ARG A 164      -0.535 -22.919   0.132  1.00 35.27           H  
ATOM   2591  CZ  ARG A 164      -1.981 -21.812   0.990  1.00 35.27           C  
ATOM   2592  N   ALA A 165      -3.156 -13.981  -2.246  1.00 29.61           N  
ATOM   2593  H   ALA A 165      -2.154 -13.870  -2.174  1.00 29.61           H  
ATOM   2594  CA  ALA A 165      -3.961 -12.775  -2.184  1.00 29.61           C  
ATOM   2595  HA  ALA A 165      -4.998 -13.047  -1.987  1.00 29.61           H  
ATOM   2596  C   ALA A 165      -3.928 -12.009  -3.516  1.00 29.61           C  
ATOM   2597  CB  ALA A 165      -3.486 -11.956  -0.980  1.00 29.61           C  
ATOM   2598  HB1 ALA A 165      -2.426 -11.724  -1.081  1.00 29.61           H  
ATOM   2599  HB2 ALA A 165      -4.040 -11.018  -0.938  1.00 29.61           H  
ATOM   2600  HB3 ALA A 165      -3.648 -12.515  -0.058  1.00 29.61           H  
ATOM   2601  O   ALA A 165      -3.051 -11.196  -3.752  1.00 29.61           O  
ATOM   2602  N   PHE A 166      -4.904 -12.317  -4.366  1.00 32.70           N  
ATOM   2603  H   PHE A 166      -5.489 -13.087  -4.072  1.00 32.70           H  
ATOM   2604  CA  PHE A 166      -5.537 -11.424  -5.342  1.00 32.70           C  
ATOM   2605  HA  PHE A 166      -6.142 -12.078  -5.970  1.00 32.70           H  
ATOM   2606  C   PHE A 166      -4.645 -10.635  -6.308  1.00 32.70           C  
ATOM   2607  CB  PHE A 166      -6.534 -10.524  -4.602  1.00 32.70           C  
ATOM   2608  HB2 PHE A 166      -7.179 -10.035  -5.331  1.00 32.70           H  
ATOM   2609  HB3 PHE A 166      -5.993  -9.753  -4.054  1.00 32.70           H  
ATOM   2610  O   PHE A 166      -3.996  -9.660  -5.948  1.00 32.70           O  
ATOM   2611  CG  PHE A 166      -7.373 -11.335  -3.636  1.00 32.70           C  
ATOM   2612  CD1 PHE A 166      -8.422 -12.126  -4.125  1.00 32.70           C  
ATOM   2613  HD1 PHE A 166      -8.687 -12.078  -5.171  1.00 32.70           H  
ATOM   2614  CD2 PHE A 166      -6.995 -11.435  -2.283  1.00 32.70           C  
ATOM   2615  HD2 PHE A 166      -6.187 -10.828  -1.902  1.00 32.70           H  
ATOM   2616  CE1 PHE A 166      -9.120 -12.990  -3.269  1.00 32.70           C  
ATOM   2617  HE1 PHE A 166      -9.936 -13.587  -3.648  1.00 32.70           H  
ATOM   2618  CE2 PHE A 166      -7.675 -12.315  -1.425  1.00 32.70           C  
ATOM   2619  HE2 PHE A 166      -7.399 -12.384  -0.383  1.00 32.70           H  
ATOM   2620  CZ  PHE A 166      -8.728 -13.100  -1.925  1.00 32.70           C  
ATOM   2621  HZ  PHE A 166      -9.247 -13.782  -1.268  1.00 32.70           H  
ATOM   2622  N   ILE A 167      -4.749 -10.959  -7.601  1.00 30.74           N  
ATOM   2623  H   ILE A 167      -5.354 -11.725  -7.860  1.00 30.74           H  
ATOM   2624  CA  ILE A 167      -4.381  -9.987  -8.633  1.00 30.74           C  
ATOM   2625  HA  ILE A 167      -3.447  -9.502  -8.351  1.00 30.74           H  
ATOM   2626  C   ILE A 167      -5.488  -8.936  -8.647  1.00 30.74           C  
ATOM   2627  CB  ILE A 167      -4.170 -10.640 -10.018  1.00 30.74           C  
ATOM   2628  HB  ILE A 167      -5.083 -11.163 -10.303  1.00 30.74           H  
ATOM   2629  O   ILE A 167      -6.626  -9.238  -9.009  1.00 30.74           O  
ATOM   2630  CG1 ILE A 167      -3.015 -11.664  -9.941  1.00 30.74           C  
ATOM   2631 HG12 ILE A 167      -3.241 -12.393  -9.162  1.00 30.74           H  
ATOM   2632 HG13 ILE A 167      -2.093 -11.153  -9.663  1.00 30.74           H  
ATOM   2633  CG2 ILE A 167      -3.868  -9.561 -11.079  1.00 30.74           C  
ATOM   2634 HG21 ILE A 167      -2.955  -9.025 -10.822  1.00 30.74           H  
ATOM   2635 HG22 ILE A 167      -3.756 -10.014 -12.064  1.00 30.74           H  
ATOM   2636 HG23 ILE A 167      -4.691  -8.850 -11.149  1.00 30.74           H  
ATOM   2637  CD1 ILE A 167      -2.774 -12.451 -11.235  1.00 30.74           C  
ATOM   2638 HD11 ILE A 167      -2.034 -13.230 -11.050  1.00 30.74           H  
ATOM   2639 HD12 ILE A 167      -2.392 -11.796 -12.018  1.00 30.74           H  
ATOM   2640 HD13 ILE A 167      -3.703 -12.917 -11.565  1.00 30.74           H  
ATOM   2641  N   LEU A 168      -5.150  -7.703  -8.272  1.00 31.61           N  
ATOM   2642  H   LEU A 168      -4.228  -7.553  -7.887  1.00 31.61           H  
ATOM   2643  CA  LEU A 168      -5.975  -6.543  -8.582  1.00 31.61           C  
ATOM   2644  HA  LEU A 168      -7.011  -6.756  -8.321  1.00 31.61           H  
ATOM   2645  C   LEU A 168      -5.918  -6.322 -10.096  1.00 31.61           C  
ATOM   2646  CB  LEU A 168      -5.497  -5.321  -7.780  1.00 31.61           C  
ATOM   2647  HB2 LEU A 168      -5.942  -4.428  -8.218  1.00 31.61           H  
ATOM   2648  HB3 LEU A 168      -4.416  -5.233  -7.888  1.00 31.61           H  
ATOM   2649  O   LEU A 168      -5.030  -5.663 -10.632  1.00 31.61           O  
ATOM   2650  CG  LEU A 168      -5.856  -5.369  -6.282  1.00 31.61           C  
ATOM   2651  HG  LEU A 168      -5.536  -6.322  -5.863  1.00 31.61           H  
ATOM   2652  CD1 LEU A 168      -5.126  -4.252  -5.537  1.00 31.61           C  
ATOM   2653 HD11 LEU A 168      -5.345  -4.313  -4.471  1.00 31.61           H  
ATOM   2654 HD12 LEU A 168      -5.427  -3.274  -5.910  1.00 31.61           H  
ATOM   2655 HD13 LEU A 168      -4.049  -4.368  -5.663  1.00 31.61           H  
ATOM   2656  CD2 LEU A 168      -7.362  -5.202  -6.042  1.00 31.61           C  
ATOM   2657 HD21 LEU A 168      -7.907  -6.051  -6.454  1.00 31.61           H  
ATOM   2658 HD22 LEU A 168      -7.558  -5.161  -4.970  1.00 31.61           H  
ATOM   2659 HD23 LEU A 168      -7.717  -4.281  -6.506  1.00 31.61           H  
ATOM   2660  N   SER A 169      -6.855  -6.947 -10.801  1.00 30.97           N  
ATOM   2661  H   SER A 169      -7.494  -7.545 -10.299  1.00 30.97           H  
ATOM   2662  CA  SER A 169      -7.047  -6.753 -12.233  1.00 30.97           C  
ATOM   2663  HA  SER A 169      -6.091  -6.539 -12.710  1.00 30.97           H  
ATOM   2664  C   SER A 169      -7.964  -5.546 -12.424  1.00 30.97           C  
ATOM   2665  CB  SER A 169      -7.589  -8.050 -12.854  1.00 30.97           C  
ATOM   2666  HB2 SER A 169      -6.758  -8.630 -13.255  1.00 30.97           H  
ATOM   2667  HB3 SER A 169      -8.079  -8.646 -12.084  1.00 30.97           H  
ATOM   2668  O   SER A 169      -9.168  -5.631 -12.177  1.00 30.97           O  
ATOM   2669  OG  SER A 169      -8.532  -7.801 -13.875  1.00 30.97           O  
ATOM   2670  HG  SER A 169      -9.249  -7.300 -13.479  1.00 30.97           H  
ATOM   2671  N   ALA A 170      -7.406  -4.426 -12.879  1.00 26.71           N  
ATOM   2672  H   ALA A 170      -6.404  -4.400 -13.006  1.00 26.71           H  
ATOM   2673  CA  ALA A 170      -8.193  -3.301 -13.365  1.00 26.71           C  
ATOM   2674  HA  ALA A 170      -9.066  -3.164 -12.727  1.00 26.71           H  
ATOM   2675  C   ALA A 170      -8.688  -3.616 -14.784  1.00 26.71           C  
ATOM   2676  CB  ALA A 170      -7.340  -2.025 -13.287  1.00 26.71           C  
ATOM   2677  HB1 ALA A 170      -7.924  -1.177 -13.647  1.00 26.71           H  
ATOM   2678  HB2 ALA A 170      -6.447  -2.131 -13.902  1.00 26.71           H  
ATOM   2679  HB3 ALA A 170      -7.046  -1.844 -12.253  1.00 26.71           H  
ATOM   2680  O   ALA A 170      -7.986  -3.347 -15.756  1.00 26.71           O  
ATOM   2681  N   ASN A 171      -9.890  -4.186 -14.904  1.00 29.74           N  
ATOM   2682  H   ASN A 171     -10.410  -4.400 -14.066  1.00 29.74           H  
ATOM   2683  CA  ASN A 171     -10.594  -4.252 -16.182  1.00 29.74           C  
ATOM   2684  HA  ASN A 171      -9.929  -3.883 -16.963  1.00 29.74           H  
ATOM   2685  C   ASN A 171     -11.771  -3.264 -16.160  1.00 29.74           C  
ATOM   2686  CB  ASN A 171     -10.959  -5.707 -16.557  1.00 29.74           C  
ATOM   2687  HB2 ASN A 171     -11.970  -5.728 -16.964  1.00 29.74           H  
ATOM   2688  HB3 ASN A 171     -10.952  -6.334 -15.665  1.00 29.74           H  
ATOM   2689  O   ASN A 171     -12.770  -3.449 -15.472  1.00 29.74           O  
ATOM   2690  CG  ASN A 171     -10.041  -6.322 -17.612  1.00 29.74           C  
ATOM   2691  ND2 ASN A 171     -10.111  -7.617 -17.807  1.00 29.74           N  
ATOM   2692 HD21 ASN A 171     -10.723  -8.190 -17.243  1.00 29.74           H  
ATOM   2693 HD22 ASN A 171      -9.494  -7.992 -18.513  1.00 29.74           H  
ATOM   2694  OD1 ASN A 171      -9.282  -5.667 -18.305  1.00 29.74           O  
ATOM   2695  N   GLN A 172     -11.589  -2.191 -16.929  1.00 29.53           N  
ATOM   2696  H   GLN A 172     -10.674  -2.126 -17.350  1.00 29.53           H  
ATOM   2697  CA  GLN A 172     -12.574  -1.244 -17.466  1.00 29.53           C  
ATOM   2698  HA  GLN A 172     -11.973  -0.467 -17.938  1.00 29.53           H  
ATOM   2699  C   GLN A 172     -13.482  -0.410 -16.550  1.00 29.53           C  
ATOM   2700  CB  GLN A 172     -13.356  -1.902 -18.613  1.00 29.53           C  
ATOM   2701  HB2 GLN A 172     -14.151  -1.229 -18.934  1.00 29.53           H  
ATOM   2702  HB3 GLN A 172     -13.809  -2.834 -18.277  1.00 29.53           H  
ATOM   2703  O   GLN A 172     -13.974   0.595 -17.048  1.00 29.53           O  
ATOM   2704  CG  GLN A 172     -12.430  -2.158 -19.815  1.00 29.53           C  
ATOM   2705  HG2 GLN A 172     -11.707  -2.935 -19.568  1.00 29.53           H  
ATOM   2706  HG3 GLN A 172     -11.887  -1.243 -20.051  1.00 29.53           H  
ATOM   2707  CD  GLN A 172     -13.183  -2.586 -21.067  1.00 29.53           C  
ATOM   2708  NE2 GLN A 172     -12.545  -2.554 -22.216  1.00 29.53           N  
ATOM   2709 HE21 GLN A 172     -13.093  -2.828 -23.019  1.00 29.53           H  
ATOM   2710 HE22 GLN A 172     -11.587  -2.240 -22.278  1.00 29.53           H  
ATOM   2711  OE1 GLN A 172     -14.338  -2.964 -21.053  1.00 29.53           O  
ATOM   2712  N   SER A 173     -13.672  -0.686 -15.261  1.00 30.14           N  
ATOM   2713  H   SER A 173     -13.307  -1.562 -14.916  1.00 30.14           H  
ATOM   2714  CA  SER A 173     -14.290   0.280 -14.308  1.00 30.14           C  
ATOM   2715  HA  SER A 173     -13.781   1.240 -14.395  1.00 30.14           H  
ATOM   2716  C   SER A 173     -14.169  -0.181 -12.858  1.00 30.14           C  
ATOM   2717  CB  SER A 173     -15.802   0.519 -14.536  1.00 30.14           C  
ATOM   2718  HB2 SER A 173     -16.379  -0.168 -13.916  1.00 30.14           H  
ATOM   2719  HB3 SER A 173     -16.044   1.531 -14.212  1.00 30.14           H  
ATOM   2720  O   SER A 173     -14.117   0.641 -11.950  1.00 30.14           O  
ATOM   2721  OG  SER A 173     -16.236   0.344 -15.868  1.00 30.14           O  
ATOM   2722  HG  SER A 173     -15.520   0.623 -16.442  1.00 30.14           H  
ATOM   2723  N   ASN A 174     -14.080  -1.496 -12.657  1.00 27.94           N  
ATOM   2724  H   ASN A 174     -14.129  -2.108 -13.459  1.00 27.94           H  
ATOM   2725  CA  ASN A 174     -14.200  -2.136 -11.356  1.00 27.94           C  
ATOM   2726  HA  ASN A 174     -14.327  -1.376 -10.585  1.00 27.94           H  
ATOM   2727  C   ASN A 174     -12.946  -2.944 -11.024  1.00 27.94           C  
ATOM   2728  CB  ASN A 174     -15.459  -3.011 -11.364  1.00 27.94           C  
ATOM   2729  HB2 ASN A 174     -15.395  -3.745 -12.168  1.00 27.94           H  
ATOM   2730  HB3 ASN A 174     -15.515  -3.555 -10.421  1.00 27.94           H  
ATOM   2731  O   ASN A 174     -12.265  -3.477 -11.909  1.00 27.94           O  
ATOM   2732  CG  ASN A 174     -16.747  -2.218 -11.529  1.00 27.94           C  
ATOM   2733  ND2 ASN A 174     -17.829  -2.886 -11.816  1.00 27.94           N  
ATOM   2734 HD21 ASN A 174     -17.835  -3.807 -11.401  1.00 27.94           H  
ATOM   2735 HD22 ASN A 174     -18.656  -2.347 -11.603  1.00 27.94           H  
ATOM   2736  OD1 ASN A 174     -16.790  -1.005 -11.425  1.00 27.94           O  
ATOM   2737  N   LEU A 175     -12.639  -3.036  -9.732  1.00 31.99           N  
ATOM   2738  H   LEU A 175     -13.266  -2.617  -9.059  1.00 31.99           H  
ATOM   2739  CA  LEU A 175     -11.589  -3.907  -9.228  1.00 31.99           C  
ATOM   2740  HA  LEU A 175     -10.893  -4.154 -10.029  1.00 31.99           H  
ATOM   2741  C   LEU A 175     -12.178  -5.207  -8.733  1.00 31.99           C  
ATOM   2742  CB  LEU A 175     -10.834  -3.238  -8.089  1.00 31.99           C  
ATOM   2743  HB2 LEU A 175     -10.192  -3.979  -7.613  1.00 31.99           H  
ATOM   2744  HB3 LEU A 175     -11.556  -2.894  -7.348  1.00 31.99           H  
ATOM   2745  O   LEU A 175     -12.947  -5.228  -7.774  1.00 31.99           O  
ATOM   2746  CG  LEU A 175      -9.984  -2.067  -8.557  1.00 31.99           C  
ATOM   2747  HG  LEU A 175     -10.604  -1.310  -9.037  1.00 31.99           H  
ATOM   2748  CD1 LEU A 175      -9.406  -1.476  -7.288  1.00 31.99           C  
ATOM   2749 HD11 LEU A 175     -10.225  -1.116  -6.665  1.00 31.99           H  
ATOM   2750 HD12 LEU A 175      -8.862  -2.227  -6.715  1.00 31.99           H  
ATOM   2751 HD13 LEU A 175      -8.758  -0.644  -7.562  1.00 31.99           H  
ATOM   2752  CD2 LEU A 175      -8.889  -2.505  -9.534  1.00 31.99           C  
ATOM   2753 HD21 LEU A 175      -9.343  -2.808 -10.478  1.00 31.99           H  
ATOM   2754 HD22 LEU A 175      -8.232  -1.665  -9.760  1.00 31.99           H  
ATOM   2755 HD23 LEU A 175      -8.326  -3.349  -9.134  1.00 31.99           H  
ATOM   2756  N   TYR A 176     -11.724  -6.289  -9.346  1.00 29.81           N  
ATOM   2757  H   TYR A 176     -11.101  -6.178 -10.133  1.00 29.81           H  
ATOM   2758  CA  TYR A 176     -12.041  -7.629  -8.902  1.00 29.81           C  
ATOM   2759  HA  TYR A 176     -12.908  -7.597  -8.243  1.00 29.81           H  
ATOM   2760  C   TYR A 176     -10.859  -8.181  -8.120  1.00 29.81           C  
ATOM   2761  CB  TYR A 176     -12.424  -8.491 -10.107  1.00 29.81           C  
ATOM   2762  HB2 TYR A 176     -11.568  -8.579 -10.777  1.00 29.81           H  
ATOM   2763  HB3 TYR A 176     -12.676  -9.492  -9.758  1.00 29.81           H  
ATOM   2764  O   TYR A 176      -9.733  -8.241  -8.619  1.00 29.81           O  
ATOM   2765  CG  TYR A 176     -13.605  -7.927 -10.874  1.00 29.81           C  
ATOM   2766  CD1 TYR A 176     -14.917  -8.167 -10.420  1.00 29.81           C  
ATOM   2767  HD1 TYR A 176     -15.089  -8.750  -9.528  1.00 29.81           H  
ATOM   2768  CD2 TYR A 176     -13.390  -7.103 -11.998  1.00 29.81           C  
ATOM   2769  HD2 TYR A 176     -12.385  -6.878 -12.322  1.00 29.81           H  
ATOM   2770  CE1 TYR A 176     -16.012  -7.611 -11.108  1.00 29.81           C  
ATOM   2771  HE1 TYR A 176     -17.021  -7.750 -10.751  1.00 29.81           H  
ATOM   2772  CE2 TYR A 176     -14.484  -6.539 -12.682  1.00 29.81           C  
ATOM   2773  HE2 TYR A 176     -14.317  -5.895 -13.533  1.00 29.81           H  
ATOM   2774  OH  TYR A 176     -16.863  -6.285 -12.911  1.00 29.81           O  
ATOM   2775  HH  TYR A 176     -16.612  -5.631 -13.567  1.00 29.81           H  
ATOM   2776  CZ  TYR A 176     -15.800  -6.802 -12.242  1.00 29.81           C  
ATOM   2777  N   MET A 177     -11.123  -8.628  -6.898  1.00 30.76           N  
ATOM   2778  H   MET A 177     -12.049  -8.480  -6.522  1.00 30.76           H  
ATOM   2779  CA  MET A 177     -10.242  -9.560  -6.214  1.00 30.76           C  
ATOM   2780  HA  MET A 177      -9.200  -9.313  -6.418  1.00 30.76           H  
ATOM   2781  C   MET A 177     -10.523 -10.960  -6.774  1.00 30.76           C  
ATOM   2782  CB  MET A 177     -10.479  -9.472  -4.702  1.00 30.76           C  
ATOM   2783  HB2 MET A 177     -10.222 -10.438  -4.268  1.00 30.76           H  
ATOM   2784  HB3 MET A 177     -11.534  -9.285  -4.498  1.00 30.76           H  
ATOM   2785  O   MET A 177     -11.434 -11.649  -6.317  1.00 30.76           O  
ATOM   2786  CG  MET A 177      -9.620  -8.420  -3.995  1.00 30.76           C  
ATOM   2787  HG2 MET A 177      -8.564  -8.671  -4.093  1.00 30.76           H  
ATOM   2788  HG3 MET A 177      -9.776  -7.464  -4.496  1.00 30.76           H  
ATOM   2789  SD  MET A 177     -10.017  -8.209  -2.231  1.00 30.76           S  
ATOM   2790  CE  MET A 177      -9.039  -9.470  -1.440  1.00 30.76           C  
ATOM   2791  HE1 MET A 177      -9.258 -10.419  -1.929  1.00 30.76           H  
ATOM   2792  HE2 MET A 177      -9.293  -9.519  -0.381  1.00 30.76           H  
ATOM   2793  HE3 MET A 177      -7.984  -9.215  -1.541  1.00 30.76           H  
ATOM   2794  N   SER A 178      -9.748 -11.394  -7.770  1.00 29.65           N  
ATOM   2795  H   SER A 178      -9.044 -10.778  -8.148  1.00 29.65           H  
ATOM   2796  CA  SER A 178      -9.777 -12.796  -8.198  1.00 29.65           C  
ATOM   2797  HA  SER A 178     -10.778 -13.191  -8.026  1.00 29.65           H  
ATOM   2798  C   SER A 178      -8.748 -13.577  -7.385  1.00 29.65           C  
ATOM   2799  CB  SER A 178      -9.505 -12.942  -9.696  1.00 29.65           C  
ATOM   2800  HB2 SER A 178      -8.461 -12.718  -9.915  1.00 29.65           H  
ATOM   2801  HB3 SER A 178     -10.133 -12.235 -10.238  1.00 29.65           H  
ATOM   2802  O   SER A 178      -7.584 -13.161  -7.374  1.00 29.65           O  
ATOM   2803  OG  SER A 178      -9.819 -14.261 -10.110  1.00 29.65           O  
ATOM   2804  HG  SER A 178      -9.101 -14.858  -9.888  1.00 29.65           H  
ATOM   2805  N   PRO A 179      -9.099 -14.699  -6.723  1.00 28.15           N  
ATOM   2806  CA  PRO A 179      -8.072 -15.639  -6.299  1.00 28.15           C  
ATOM   2807  HA  PRO A 179      -7.443 -15.186  -5.533  1.00 28.15           H  
ATOM   2808  C   PRO A 179      -7.222 -15.975  -7.526  1.00 28.15           C  
ATOM   2809  CB  PRO A 179      -8.804 -16.852  -5.718  1.00 28.15           C  
ATOM   2810  HB2 PRO A 179      -8.283 -17.788  -5.918  1.00 28.15           H  
ATOM   2811  HB3 PRO A 179      -8.931 -16.712  -4.644  1.00 28.15           H  
ATOM   2812  O   PRO A 179      -7.718 -15.973  -8.657  1.00 28.15           O  
ATOM   2813  CG  PRO A 179     -10.171 -16.803  -6.398  1.00 28.15           C  
ATOM   2814  HG2 PRO A 179     -10.114 -17.315  -7.359  1.00 28.15           H  
ATOM   2815  HG3 PRO A 179     -10.948 -17.247  -5.776  1.00 28.15           H  
ATOM   2816  CD  PRO A 179     -10.415 -15.313  -6.633  1.00 28.15           C  
ATOM   2817  HD2 PRO A 179     -10.955 -14.884  -5.789  1.00 28.15           H  
ATOM   2818  HD3 PRO A 179     -10.990 -15.190  -7.551  1.00 28.15           H  
ATOM   2819  N   LEU A 180      -5.930 -16.193  -7.308  1.00 26.77           N  
ATOM   2820  H   LEU A 180      -5.589 -16.169  -6.358  1.00 26.77           H  
ATOM   2821  CA  LEU A 180      -4.978 -16.492  -8.368  1.00 26.77           C  
ATOM   2822  HA  LEU A 180      -5.164 -15.797  -9.187  1.00 26.77           H  
ATOM   2823  C   LEU A 180      -5.267 -17.907  -8.900  1.00 26.77           C  
ATOM   2824  CB  LEU A 180      -3.550 -16.239  -7.819  1.00 26.77           C  
ATOM   2825  HB2 LEU A 180      -3.644 -15.603  -6.939  1.00 26.77           H  
ATOM   2826  HB3 LEU A 180      -3.093 -17.164  -7.468  1.00 26.77           H  
ATOM   2827  O   LEU A 180      -4.545 -18.857  -8.624  1.00 26.77           O  
ATOM   2828  CG  LEU A 180      -2.599 -15.513  -8.793  1.00 26.77           C  
ATOM   2829  HG  LEU A 180      -3.180 -14.878  -9.461  1.00 26.77           H  
ATOM   2830  CD1 LEU A 180      -1.639 -14.616  -8.008  1.00 26.77           C  
ATOM   2831 HD11 LEU A 180      -1.049 -15.214  -7.314  1.00 26.77           H  
ATOM   2832 HD12 LEU A 180      -2.198 -13.865  -7.449  1.00 26.77           H  
ATOM   2833 HD13 LEU A 180      -0.968 -14.102  -8.697  1.00 26.77           H  
ATOM   2834  CD2 LEU A 180      -1.770 -16.485  -9.632  1.00 26.77           C  
ATOM   2835 HD21 LEU A 180      -1.140 -15.929 -10.327  1.00 26.77           H  
ATOM   2836 HD22 LEU A 180      -1.141 -17.097  -8.985  1.00 26.77           H  
ATOM   2837 HD23 LEU A 180      -2.436 -17.135 -10.199  1.00 26.77           H  
ATOM   2838  N   THR A 181      -6.354 -18.076  -9.654  1.00 24.86           N  
ATOM   2839  H   THR A 181      -7.010 -17.312  -9.731  1.00 24.86           H  
ATOM   2840  CA  THR A 181      -6.413 -19.108 -10.681  1.00 24.86           C  
ATOM   2841  HA  THR A 181      -6.128 -20.074 -10.264  1.00 24.86           H  
ATOM   2842  C   THR A 181      -5.380 -18.683 -11.699  1.00 24.86           C  
ATOM   2843  CB  THR A 181      -7.798 -19.241 -11.337  1.00 24.86           C  
ATOM   2844  HB  THR A 181      -7.684 -19.682 -12.327  1.00 24.86           H  
ATOM   2845  O   THR A 181      -5.599 -17.715 -12.428  1.00 24.86           O  
ATOM   2846  CG2 THR A 181      -8.706 -20.150 -10.515  1.00 24.86           C  
ATOM   2847 HG21 THR A 181      -9.679 -20.220 -11.001  1.00 24.86           H  
ATOM   2848 HG22 THR A 181      -8.833 -19.738  -9.514  1.00 24.86           H  
ATOM   2849 HG23 THR A 181      -8.270 -21.147 -10.448  1.00 24.86           H  
ATOM   2850  OG1 THR A 181      -8.432 -17.988 -11.458  1.00 24.86           O  
ATOM   2851  HG1 THR A 181      -7.879 -17.459 -12.037  1.00 24.86           H  
ATOM   2852  N   ILE A 182      -4.225 -19.352 -11.667  1.00 24.43           N  
ATOM   2853  H   ILE A 182      -4.103 -20.037 -10.935  1.00 24.43           H  
ATOM   2854  CA  ILE A 182      -3.203 -19.287 -12.710  1.00 24.43           C  
ATOM   2855  HA  ILE A 182      -2.593 -18.394 -12.573  1.00 24.43           H  
ATOM   2856  C   ILE A 182      -3.962 -19.236 -14.041  1.00 24.43           C  
ATOM   2857  CB  ILE A 182      -2.295 -20.540 -12.624  1.00 24.43           C  
ATOM   2858  HB  ILE A 182      -2.924 -21.426 -12.707  1.00 24.43           H  
ATOM   2859  O   ILE A 182      -4.693 -20.189 -14.333  1.00 24.43           O  
ATOM   2860  CG1 ILE A 182      -1.562 -20.597 -11.261  1.00 24.43           C  
ATOM   2861 HG12 ILE A 182      -0.835 -19.787 -11.205  1.00 24.43           H  
ATOM   2862 HG13 ILE A 182      -2.276 -20.457 -10.450  1.00 24.43           H  
ATOM   2863  CG2 ILE A 182      -1.280 -20.567 -13.780  1.00 24.43           C  
ATOM   2864 HG21 ILE A 182      -0.670 -19.663 -13.776  1.00 24.43           H  
ATOM   2865 HG22 ILE A 182      -1.802 -20.648 -14.734  1.00 24.43           H  
ATOM   2866 HG23 ILE A 182      -0.631 -21.439 -13.705  1.00 24.43           H  
ATOM   2867  CD1 ILE A 182      -0.851 -21.931 -10.992  1.00 24.43           C  
ATOM   2868 HD11 ILE A 182      -0.001 -22.059 -11.663  1.00 24.43           H  
ATOM   2869 HD12 ILE A 182      -0.481 -21.939  -9.967  1.00 24.43           H  
ATOM   2870 HD13 ILE A 182      -1.548 -22.759 -11.120  1.00 24.43           H  
ATOM   2871  N   PRO A 183      -3.885 -18.136 -14.816  1.00 25.30           N  
ATOM   2872  CA  PRO A 183      -4.436 -18.149 -16.155  1.00 25.30           C  
ATOM   2873  HA  PRO A 183      -5.519 -18.271 -16.115  1.00 25.30           H  
ATOM   2874  C   PRO A 183      -3.768 -19.331 -16.838  1.00 25.30           C  
ATOM   2875  CB  PRO A 183      -4.059 -16.811 -16.806  1.00 25.30           C  
ATOM   2876  HB2 PRO A 183      -4.906 -16.374 -17.335  1.00 25.30           H  
ATOM   2877  HB3 PRO A 183      -3.218 -16.939 -17.489  1.00 25.30           H  
ATOM   2878  O   PRO A 183      -2.540 -19.428 -16.800  1.00 25.30           O  
ATOM   2879  CG  PRO A 183      -3.623 -15.932 -15.633  1.00 25.30           C  
ATOM   2880  HG2 PRO A 183      -2.842 -15.229 -15.923  1.00 25.30           H  
ATOM   2881  HG3 PRO A 183      -4.490 -15.398 -15.242  1.00 25.30           H  
ATOM   2882  CD  PRO A 183      -3.129 -16.921 -14.581  1.00 25.30           C  
ATOM   2883  HD2 PRO A 183      -3.309 -16.526 -13.582  1.00 25.30           H  
ATOM   2884  HD3 PRO A 183      -2.068 -17.122 -14.730  1.00 25.30           H  
ATOM   2885  N   ALA A 184      -4.550 -20.247 -17.405  1.00 24.21           N  
ATOM   2886  H   ALA A 184      -5.552 -20.169 -17.310  1.00 24.21           H  
ATOM   2887  CA  ALA A 184      -4.017 -21.223 -18.336  1.00 24.21           C  
ATOM   2888  HA  ALA A 184      -3.244 -21.815 -17.845  1.00 24.21           H  
ATOM   2889  C   ALA A 184      -3.381 -20.420 -19.479  1.00 24.21           C  
ATOM   2890  CB  ALA A 184      -5.148 -22.156 -18.788  1.00 24.21           C  
ATOM   2891  HB1 ALA A 184      -4.760 -22.870 -19.514  1.00 24.21           H  
ATOM   2892  HB2 ALA A 184      -5.543 -22.700 -17.931  1.00 24.21           H  
ATOM   2893  HB3 ALA A 184      -5.950 -21.581 -19.252  1.00 24.21           H  
ATOM   2894  O   ALA A 184      -4.057 -20.010 -20.421  1.00 24.21           O  
ATOM   2895  N   PHE A 185      -2.097 -20.087 -19.337  1.00 25.60           N  
ATOM   2896  H   PHE A 185      -1.644 -20.287 -18.456  1.00 25.60           H  
ATOM   2897  CA  PHE A 185      -1.338 -19.459 -20.397  1.00 25.60           C  
ATOM   2898  HA  PHE A 185      -1.856 -18.541 -20.673  1.00 25.60           H  
ATOM   2899  C   PHE A 185      -1.363 -20.439 -21.567  1.00 25.60           C  
ATOM   2900  CB  PHE A 185       0.089 -19.110 -19.951  1.00 25.60           C  
ATOM   2901  HB2 PHE A 185       0.440 -19.838 -19.220  1.00 25.60           H  
ATOM   2902  HB3 PHE A 185       0.750 -19.183 -20.815  1.00 25.60           H  
ATOM   2903  O   PHE A 185      -1.202 -21.646 -21.345  1.00 25.60           O  
ATOM   2904  CG  PHE A 185       0.218 -17.706 -19.390  1.00 25.60           C  
ATOM   2905  CD1 PHE A 185       0.467 -16.625 -20.260  1.00 25.60           C  
ATOM   2906  HD1 PHE A 185       0.581 -16.800 -21.319  1.00 25.60           H  
ATOM   2907  CD2 PHE A 185       0.082 -17.470 -18.009  1.00 25.60           C  
ATOM   2908  HD2 PHE A 185      -0.120 -18.291 -17.337  1.00 25.60           H  
ATOM   2909  CE1 PHE A 185       0.582 -15.319 -19.753  1.00 25.60           C  
ATOM   2910  HE1 PHE A 185       0.780 -14.493 -20.420  1.00 25.60           H  
ATOM   2911  CE2 PHE A 185       0.205 -16.164 -17.501  1.00 25.60           C  
ATOM   2912  HE2 PHE A 185       0.107 -15.988 -16.440  1.00 25.60           H  
ATOM   2913  CZ  PHE A 185       0.455 -15.089 -18.372  1.00 25.60           C  
ATOM   2914  HZ  PHE A 185       0.552 -14.087 -17.979  1.00 25.60           H  
ATOM   2915  N   PRO A 186      -1.609 -19.951 -22.795  1.00 27.50           N  
ATOM   2916  CA  PRO A 186      -1.648 -20.808 -23.962  1.00 27.50           C  
ATOM   2917  HA  PRO A 186      -2.512 -21.469 -23.891  1.00 27.50           H  
ATOM   2918  C   PRO A 186      -0.370 -21.644 -24.002  1.00 27.50           C  
ATOM   2919  CB  PRO A 186      -1.823 -19.884 -25.172  1.00 27.50           C  
ATOM   2920  HB2 PRO A 186      -1.223 -20.205 -26.024  1.00 27.50           H  
ATOM   2921  HB3 PRO A 186      -2.877 -19.847 -25.446  1.00 27.50           H  
ATOM   2922  O   PRO A 186       0.741 -21.125 -23.883  1.00 27.50           O  
ATOM   2923  CG  PRO A 186      -1.386 -18.513 -24.659  1.00 27.50           C  
ATOM   2924  HG2 PRO A 186      -0.307 -18.410 -24.773  1.00 27.50           H  
ATOM   2925  HG3 PRO A 186      -1.904 -17.703 -25.172  1.00 27.50           H  
ATOM   2926  CD  PRO A 186      -1.735 -18.556 -23.176  1.00 27.50           C  
ATOM   2927  HD2 PRO A 186      -2.765 -18.233 -23.024  1.00 27.50           H  
ATOM   2928  HD3 PRO A 186      -1.049 -17.917 -22.620  1.00 27.50           H  
ATOM   2929  N   GLN A 187      -0.578 -22.956 -24.093  1.00 25.85           N  
ATOM   2930  H   GLN A 187      -1.538 -23.266 -24.135  1.00 25.85           H  
ATOM   2931  CA  GLN A 187       0.451 -23.979 -24.191  1.00 25.85           C  
ATOM   2932  HA  GLN A 187       0.871 -24.156 -23.201  1.00 25.85           H  
ATOM   2933  C   GLN A 187       1.569 -23.545 -25.149  1.00 25.85           C  
ATOM   2934  CB  GLN A 187      -0.202 -25.269 -24.714  1.00 25.85           C  
ATOM   2935  HB2 GLN A 187       0.584 -25.986 -24.949  1.00 25.85           H  
ATOM   2936  HB3 GLN A 187      -0.734 -25.040 -25.638  1.00 25.85           H  
ATOM   2937  O   GLN A 187       1.291 -23.044 -26.236  1.00 25.85           O  
ATOM   2938  CG  GLN A 187      -1.168 -25.935 -23.717  1.00 25.85           C  
ATOM   2939  HG2 GLN A 187      -0.607 -26.240 -22.833  1.00 25.85           H  
ATOM   2940  HG3 GLN A 187      -1.935 -25.225 -23.408  1.00 25.85           H  
ATOM   2941  CD  GLN A 187      -1.867 -27.157 -24.312  1.00 25.85           C  
ATOM   2942  NE2 GLN A 187      -2.367 -28.062 -23.499  1.00 25.85           N  
ATOM   2943 HE21 GLN A 187      -2.831 -28.841 -23.943  1.00 25.85           H  
ATOM   2944 HE22 GLN A 187      -2.317 -27.959 -22.495  1.00 25.85           H  
ATOM   2945  OE1 GLN A 187      -1.986 -27.325 -25.511  1.00 25.85           O  
ATOM   2946  N   ARG A 188       2.820 -23.763 -24.714  1.00 23.83           N  
ATOM   2947  H   ARG A 188       2.889 -24.034 -23.743  1.00 23.83           H  
ATOM   2948  CA  ARG A 188       4.060 -23.854 -25.509  1.00 23.83           C  
ATOM   2949  HA  ARG A 188       4.842 -23.269 -25.025  1.00 23.83           H  
ATOM   2950  C   ARG A 188       3.939 -23.336 -26.953  1.00 23.83           C  
ATOM   2951  CB  ARG A 188       4.499 -25.334 -25.554  1.00 23.83           C  
ATOM   2952  HB2 ARG A 188       3.672 -25.938 -25.926  1.00 23.83           H  
ATOM   2953  HB3 ARG A 188       5.322 -25.423 -26.264  1.00 23.83           H  
ATOM   2954  O   ARG A 188       3.577 -24.091 -27.848  1.00 23.83           O  
ATOM   2955  CG  ARG A 188       4.977 -25.912 -24.215  1.00 23.83           C  
ATOM   2956  HG2 ARG A 188       5.844 -25.347 -23.870  1.00 23.83           H  
ATOM   2957  HG3 ARG A 188       4.183 -25.845 -23.471  1.00 23.83           H  
ATOM   2958  CD  ARG A 188       5.366 -27.384 -24.414  1.00 23.83           C  
ATOM   2959  HD2 ARG A 188       6.079 -27.446 -25.236  1.00 23.83           H  
ATOM   2960  HD3 ARG A 188       4.474 -27.949 -24.682  1.00 23.83           H  
ATOM   2961  NE  ARG A 188       5.978 -27.966 -23.204  1.00 23.83           N  
ATOM   2962  HE  ARG A 188       6.052 -27.370 -22.392  1.00 23.83           H  
ATOM   2963  NH1 ARG A 188       6.460 -30.034 -24.083  1.00 23.83           N  
ATOM   2964 HH11 ARG A 188       6.030 -29.762 -24.955  1.00 23.83           H  
ATOM   2965 HH12 ARG A 188       6.868 -30.952 -23.980  1.00 23.83           H  
ATOM   2966  NH2 ARG A 188       7.059 -29.563 -21.989  1.00 23.83           N  
ATOM   2967 HH21 ARG A 188       7.142 -28.929 -21.206  1.00 23.83           H  
ATOM   2968 HH22 ARG A 188       7.472 -30.481 -21.915  1.00 23.83           H  
ATOM   2969  CZ  ARG A 188       6.492 -29.180 -23.097  1.00 23.83           C  
ATOM   2970  N   GLN A 189       4.358 -22.099 -27.210  1.00 23.70           N  
ATOM   2971  H   GLN A 189       4.593 -21.487 -26.442  1.00 23.70           H  
ATOM   2972  CA  GLN A 189       4.761 -21.704 -28.562  1.00 23.70           C  
ATOM   2973  HA  GLN A 189       4.512 -22.493 -29.273  1.00 23.70           H  
ATOM   2974  C   GLN A 189       6.282 -21.578 -28.605  1.00 23.70           C  
ATOM   2975  CB  GLN A 189       4.013 -20.453 -29.043  1.00 23.70           C  
ATOM   2976  HB2 GLN A 189       4.043 -19.675 -28.280  1.00 23.70           H  
ATOM   2977  HB3 GLN A 189       4.508 -20.081 -29.940  1.00 23.70           H  
ATOM   2978  O   GLN A 189       6.856 -20.579 -28.183  1.00 23.70           O  
ATOM   2979  CG  GLN A 189       2.556 -20.797 -29.398  1.00 23.70           C  
ATOM   2980  HG2 GLN A 189       2.005 -21.037 -28.489  1.00 23.70           H  
ATOM   2981  HG3 GLN A 189       2.544 -21.677 -30.041  1.00 23.70           H  
ATOM   2982  CD  GLN A 189       1.826 -19.675 -30.131  1.00 23.70           C  
ATOM   2983  NE2 GLN A 189       0.688 -19.965 -30.724  1.00 23.70           N  
ATOM   2984 HE21 GLN A 189       0.321 -20.905 -30.689  1.00 23.70           H  
ATOM   2985 HE22 GLN A 189       0.243 -19.215 -31.234  1.00 23.70           H  
ATOM   2986  OE1 GLN A 189       2.242 -18.529 -30.195  1.00 23.70           O  
ATOM   2987  N   SER A 190       6.940 -22.629 -29.093  1.00 24.04           N  
ATOM   2988  H   SER A 190       6.414 -23.439 -29.388  1.00 24.04           H  
ATOM   2989  CA  SER A 190       8.338 -22.583 -29.512  1.00 24.04           C  
ATOM   2990  HA  SER A 190       8.952 -22.152 -28.721  1.00 24.04           H  
ATOM   2991  C   SER A 190       8.443 -21.716 -30.766  1.00 24.04           C  
ATOM   2992  CB  SER A 190       8.830 -24.009 -29.803  1.00 24.04           C  
ATOM   2993  HB2 SER A 190       8.913 -24.559 -28.865  1.00 24.04           H  
ATOM   2994  HB3 SER A 190       9.812 -23.970 -30.274  1.00 24.04           H  
ATOM   2995  O   SER A 190       7.950 -22.107 -31.824  1.00 24.04           O  
ATOM   2996  OG  SER A 190       7.913 -24.677 -30.652  1.00 24.04           O  
ATOM   2997  HG  SER A 190       7.805 -24.134 -31.437  1.00 24.04           H  
ATOM   2998  N   ILE A 191       9.075 -20.549 -30.660  1.00 24.73           N  
ATOM   2999  H   ILE A 191       9.422 -20.260 -29.756  1.00 24.73           H  
ATOM   3000  CA  ILE A 191       9.456 -19.748 -31.825  1.00 24.73           C  
ATOM   3001  HA  ILE A 191       8.848 -20.042 -32.681  1.00 24.73           H  
ATOM   3002  C   ILE A 191      10.911 -20.085 -32.146  1.00 24.73           C  
ATOM   3003  CB  ILE A 191       9.200 -18.241 -31.599  1.00 24.73           C  
ATOM   3004  HB  ILE A 191       9.778 -17.912 -30.736  1.00 24.73           H  
ATOM   3005  O   ILE A 191      11.808 -19.841 -31.343  1.00 24.73           O  
ATOM   3006  CG1 ILE A 191       7.695 -17.996 -31.320  1.00 24.73           C  
ATOM   3007 HG12 ILE A 191       7.109 -18.327 -32.177  1.00 24.73           H  
ATOM   3008 HG13 ILE A 191       7.389 -18.588 -30.458  1.00 24.73           H  
ATOM   3009  CG2 ILE A 191       9.658 -17.441 -32.835  1.00 24.73           C  
ATOM   3010 HG21 ILE A 191       9.562 -16.371 -32.651  1.00 24.73           H  
ATOM   3011 HG22 ILE A 191       9.062 -17.711 -33.706  1.00 24.73           H  
ATOM   3012 HG23 ILE A 191      10.709 -17.633 -33.052  1.00 24.73           H  
ATOM   3013  CD1 ILE A 191       7.335 -16.538 -31.009  1.00 24.73           C  
ATOM   3014 HD11 ILE A 191       7.965 -16.164 -30.202  1.00 24.73           H  
ATOM   3015 HD12 ILE A 191       7.463 -15.915 -31.894  1.00 24.73           H  
ATOM   3016 HD13 ILE A 191       6.292 -16.486 -30.698  1.00 24.73           H  
ATOM   3017  N   ILE A 192      11.130 -20.679 -33.318  1.00 24.43           N  
ATOM   3018  H   ILE A 192      10.337 -20.838 -33.921  1.00 24.43           H  
ATOM   3019  CA  ILE A 192      12.456 -20.970 -33.865  1.00 24.43           C  
ATOM   3020  HA  ILE A 192      13.136 -21.239 -33.057  1.00 24.43           H  
ATOM   3021  C   ILE A 192      12.957 -19.687 -34.532  1.00 24.43           C  
ATOM   3022  CB  ILE A 192      12.376 -22.154 -34.863  1.00 24.43           C  
ATOM   3023  HB  ILE A 192      11.682 -21.884 -35.659  1.00 24.43           H  
ATOM   3024  O   ILE A 192      12.394 -19.268 -35.541  1.00 24.43           O  
ATOM   3025  CG1 ILE A 192      11.839 -23.432 -34.170  1.00 24.43           C  
ATOM   3026 HG12 ILE A 192      12.556 -23.767 -33.420  1.00 24.43           H  
ATOM   3027 HG13 ILE A 192      10.904 -23.205 -33.658  1.00 24.43           H  
ATOM   3028  CG2 ILE A 192      13.754 -22.422 -35.502  1.00 24.43           C  
ATOM   3029 HG21 ILE A 192      14.117 -21.532 -36.015  1.00 24.43           H  
ATOM   3030 HG22 ILE A 192      14.473 -22.714 -34.737  1.00 24.43           H  
ATOM   3031 HG23 ILE A 192      13.680 -23.213 -36.249  1.00 24.43           H  
ATOM   3032  CD1 ILE A 192      11.542 -24.590 -35.132  1.00 24.43           C  
ATOM   3033 HD11 ILE A 192      10.880 -24.252 -35.929  1.00 24.43           H  
ATOM   3034 HD12 ILE A 192      12.465 -24.979 -35.562  1.00 24.43           H  
ATOM   3035 HD13 ILE A 192      11.052 -25.395 -34.584  1.00 24.43           H  
ATOM   3036  N   VAL A 193      14.003 -19.065 -33.985  1.00 26.08           N  
ATOM   3037  H   VAL A 193      14.393 -19.426 -33.126  1.00 26.08           H  
ATOM   3038  CA  VAL A 193      14.697 -17.943 -34.637  1.00 26.08           C  
ATOM   3039  HA  VAL A 193      14.127 -17.635 -35.514  1.00 26.08           H  
ATOM   3040  C   VAL A 193      16.085 -18.421 -35.072  1.00 26.08           C  
ATOM   3041  CB  VAL A 193      14.787 -16.691 -33.742  1.00 26.08           C  
ATOM   3042  HB  VAL A 193      15.426 -16.896 -32.883  1.00 26.08           H  
ATOM   3043  O   VAL A 193      16.913 -18.714 -34.209  1.00 26.08           O  
ATOM   3044  CG1 VAL A 193      15.375 -15.513 -34.534  1.00 26.08           C  
ATOM   3045 HG11 VAL A 193      15.423 -14.629 -33.898  1.00 26.08           H  
ATOM   3046 HG12 VAL A 193      16.389 -15.745 -34.862  1.00 26.08           H  
ATOM   3047 HG13 VAL A 193      14.757 -15.294 -35.405  1.00 26.08           H  
ATOM   3048  CG2 VAL A 193      13.406 -16.265 -33.226  1.00 26.08           C  
ATOM   3049 HG21 VAL A 193      12.722 -16.119 -34.062  1.00 26.08           H  
ATOM   3050 HG22 VAL A 193      13.008 -17.030 -32.559  1.00 26.08           H  
ATOM   3051 HG23 VAL A 193      13.492 -15.336 -32.662  1.00 26.08           H  
ATOM   3052  N   PRO A 194      16.366 -18.541 -36.382  1.00 26.76           N  
ATOM   3053  CA  PRO A 194      17.711 -18.829 -36.860  1.00 26.76           C  
ATOM   3054  HA  PRO A 194      18.150 -19.647 -36.289  1.00 26.76           H  
ATOM   3055  C   PRO A 194      18.597 -17.583 -36.711  1.00 26.76           C  
ATOM   3056  CB  PRO A 194      17.531 -19.276 -38.316  1.00 26.76           C  
ATOM   3057  HB2 PRO A 194      17.377 -20.355 -38.342  1.00 26.76           H  
ATOM   3058  HB3 PRO A 194      18.383 -19.002 -38.939  1.00 26.76           H  
ATOM   3059  O   PRO A 194      18.308 -16.541 -37.296  1.00 26.76           O  
ATOM   3060  CG  PRO A 194      16.249 -18.574 -38.768  1.00 26.76           C  
ATOM   3061  HG2 PRO A 194      15.719 -19.151 -39.526  1.00 26.76           H  
ATOM   3062  HG3 PRO A 194      16.494 -17.583 -39.150  1.00 26.76           H  
ATOM   3063  CD  PRO A 194      15.426 -18.433 -37.489  1.00 26.76           C  
ATOM   3064  HD2 PRO A 194      14.696 -19.240 -37.427  1.00 26.76           H  
ATOM   3065  HD3 PRO A 194      14.922 -17.467 -37.488  1.00 26.76           H  
ATOM   3066  N   MET A 195      19.687 -17.687 -35.947  1.00 26.78           N  
ATOM   3067  H   MET A 195      19.852 -18.549 -35.446  1.00 26.78           H  
ATOM   3068  CA  MET A 195      20.779 -16.709 -35.969  1.00 26.78           C  
ATOM   3069  HA  MET A 195      20.439 -15.788 -36.442  1.00 26.78           H  
ATOM   3070  C   MET A 195      21.926 -17.268 -36.817  1.00 26.78           C  
ATOM   3071  CB  MET A 195      21.246 -16.348 -34.549  1.00 26.78           C  
ATOM   3072  HB2 MET A 195      22.188 -15.805 -34.628  1.00 26.78           H  
ATOM   3073  HB3 MET A 195      21.423 -17.256 -33.972  1.00 26.78           H  
ATOM   3074  O   MET A 195      22.491 -18.313 -36.495  1.00 26.78           O  
ATOM   3075  CG  MET A 195      20.232 -15.459 -33.814  1.00 26.78           C  
ATOM   3076  HG2 MET A 195      19.318 -16.034 -33.667  1.00 26.78           H  
ATOM   3077  HG3 MET A 195      19.991 -14.602 -34.443  1.00 26.78           H  
ATOM   3078  SD  MET A 195      20.780 -14.842 -32.194  1.00 26.78           S  
ATOM   3079  CE  MET A 195      22.066 -13.657 -32.683  1.00 26.78           C  
ATOM   3080  HE1 MET A 195      22.890 -14.180 -33.168  1.00 26.78           H  
ATOM   3081  HE2 MET A 195      22.443 -13.146 -31.797  1.00 26.78           H  
ATOM   3082  HE3 MET A 195      21.646 -12.922 -33.370  1.00 26.78           H  
ATOM   3083  N   GLN A 196      22.258 -16.570 -37.905  1.00 29.83           N  
ATOM   3084  H   GLN A 196      21.735 -15.732 -38.117  1.00 29.83           H  
ATOM   3085  CA  GLN A 196      23.516 -16.755 -38.628  1.00 29.83           C  
ATOM   3086  HA  GLN A 196      23.872 -17.778 -38.509  1.00 29.83           H  
ATOM   3087  C   GLN A 196      24.560 -15.818 -38.023  1.00 29.83           C  
ATOM   3088  CB  GLN A 196      23.339 -16.471 -40.129  1.00 29.83           C  
ATOM   3089  HB2 GLN A 196      24.323 -16.301 -40.567  1.00 29.83           H  
ATOM   3090  HB3 GLN A 196      22.746 -15.566 -40.265  1.00 29.83           H  
ATOM   3091  O   GLN A 196      24.365 -14.603 -37.977  1.00 29.83           O  
ATOM   3092  CG  GLN A 196      22.691 -17.644 -40.879  1.00 29.83           C  
ATOM   3093  HG2 GLN A 196      23.290 -18.539 -40.714  1.00 29.83           H  
ATOM   3094  HG3 GLN A 196      21.689 -17.822 -40.489  1.00 29.83           H  
ATOM   3095  CD  GLN A 196      22.591 -17.388 -42.382  1.00 29.83           C  
ATOM   3096  NE2 GLN A 196      22.610 -18.417 -43.200  1.00 29.83           N  
ATOM   3097 HE21 GLN A 196      22.642 -18.171 -44.179  1.00 29.83           H  
ATOM   3098 HE22 GLN A 196      22.832 -19.341 -42.857  1.00 29.83           H  
ATOM   3099  OE1 GLN A 196      22.471 -16.274 -42.857  1.00 29.83           O  
ATOM   3100  N   THR A 197      25.658 -16.380 -37.538  1.00 35.02           N  
ATOM   3101  H   THR A 197      25.755 -17.386 -37.537  1.00 35.02           H  
ATOM   3102  CA  THR A 197      26.856 -15.625 -37.163  1.00 35.02           C  
ATOM   3103  HA  THR A 197      26.559 -14.657 -36.761  1.00 35.02           H  
ATOM   3104  C   THR A 197      27.727 -15.356 -38.395  1.00 35.02           C  
ATOM   3105  CB  THR A 197      27.619 -16.377 -36.067  1.00 35.02           C  
ATOM   3106  HB  THR A 197      28.624 -15.971 -35.959  1.00 35.02           H  
ATOM   3107  O   THR A 197      27.536 -15.953 -39.455  1.00 35.02           O  
ATOM   3108  CG2 THR A 197      26.903 -16.282 -34.721  1.00 35.02           C  
ATOM   3109 HG21 THR A 197      25.906 -16.716 -34.791  1.00 35.02           H  
ATOM   3110 HG22 THR A 197      26.818 -15.237 -34.423  1.00 35.02           H  
ATOM   3111 HG23 THR A 197      27.479 -16.814 -33.964  1.00 35.02           H  
ATOM   3112  OG1 THR A 197      27.681 -17.728 -36.413  1.00 35.02           O  
ATOM   3113  HG1 THR A 197      28.558 -17.860 -36.779  1.00 35.02           H  
ATOM   3114  N   ALA A 198      28.682 -14.427 -38.271  1.00 38.87           N  
ATOM   3115  H   ALA A 198      28.799 -13.986 -37.370  1.00 38.87           H  
ATOM   3116  CA  ALA A 198      29.555 -13.955 -39.357  1.00 38.87           C  
ATOM   3117  HA  ALA A 198      28.928 -13.532 -40.141  1.00 38.87           H  
ATOM   3118  C   ALA A 198      30.421 -15.051 -40.027  1.00 38.87           C  
ATOM   3119  CB  ALA A 198      30.433 -12.838 -38.776  1.00 38.87           C  
ATOM   3120  HB1 ALA A 198      29.807 -12.043 -38.369  1.00 38.87           H  
ATOM   3121  HB2 ALA A 198      31.076 -13.238 -37.992  1.00 38.87           H  
ATOM   3122  HB3 ALA A 198      31.058 -12.422 -39.566  1.00 38.87           H  
ATOM   3123  O   ALA A 198      31.031 -14.818 -41.065  1.00 38.87           O  
ATOM   3124  N   ASP A 199      30.463 -16.242 -39.443  1.00 42.35           N  
ATOM   3125  H   ASP A 199      29.946 -16.363 -38.585  1.00 42.35           H  
ATOM   3126  CA  ASP A 199      31.141 -17.459 -39.890  1.00 42.35           C  
ATOM   3127  HA  ASP A 199      31.866 -17.186 -40.658  1.00 42.35           H  
ATOM   3128  C   ASP A 199      30.189 -18.483 -40.549  1.00 42.35           C  
ATOM   3129  CB  ASP A 199      31.934 -18.042 -38.697  1.00 42.35           C  
ATOM   3130  HB2 ASP A 199      32.442 -18.953 -39.015  1.00 42.35           H  
ATOM   3131  HB3 ASP A 199      32.703 -17.323 -38.413  1.00 42.35           H  
ATOM   3132  O   ASP A 199      30.589 -19.616 -40.803  1.00 42.35           O  
ATOM   3133  CG  ASP A 199      31.085 -18.345 -37.452  1.00 42.35           C  
ATOM   3134  OD1 ASP A 199      29.972 -17.795 -37.337  1.00 42.35           O  
ATOM   3135  OD2 ASP A 199      31.505 -19.141 -36.587  1.00 42.35           O  
ATOM   3136  N   ASN A 200      28.941 -18.105 -40.871  1.00 40.77           N  
ATOM   3137  H   ASN A 200      28.651 -17.176 -40.601  1.00 40.77           H  
ATOM   3138  CA  ASN A 200      27.917 -19.001 -41.439  1.00 40.77           C  
ATOM   3139  HA  ASN A 200      27.000 -18.415 -41.485  1.00 40.77           H  
ATOM   3140  C   ASN A 200      27.551 -20.192 -40.529  1.00 40.77           C  
ATOM   3141  CB  ASN A 200      28.310 -19.422 -42.879  1.00 40.77           C  
ATOM   3142  HB2 ASN A 200      29.362 -19.199 -43.061  1.00 40.77           H  
ATOM   3143  HB3 ASN A 200      28.198 -20.500 -42.993  1.00 40.77           H  
ATOM   3144  O   ASN A 200      26.889 -21.142 -40.960  1.00 40.77           O  
ATOM   3145  CG  ASN A 200      27.504 -18.765 -43.979  1.00 40.77           C  
ATOM   3146  ND2 ASN A 200      27.880 -19.001 -45.215  1.00 40.77           N  
ATOM   3147 HD21 ASN A 200      28.700 -19.564 -45.393  1.00 40.77           H  
ATOM   3148 HD22 ASN A 200      27.354 -18.525 -45.933  1.00 40.77           H  
ATOM   3149  OD1 ASN A 200      26.534 -18.057 -43.783  1.00 40.77           O  
ATOM   3150  N   THR A 201      27.937 -20.136 -39.256  1.00 28.17           N  
ATOM   3151  H   THR A 201      28.542 -19.383 -38.962  1.00 28.17           H  
ATOM   3152  CA  THR A 201      27.626 -21.172 -38.278  1.00 28.17           C  
ATOM   3153  HA  THR A 201      27.677 -22.135 -38.785  1.00 28.17           H  
ATOM   3154  C   THR A 201      26.200 -20.954 -37.774  1.00 28.17           C  
ATOM   3155  CB  THR A 201      28.666 -21.205 -37.145  1.00 28.17           C  
ATOM   3156  HB  THR A 201      28.462 -20.423 -36.414  1.00 28.17           H  
ATOM   3157  O   THR A 201      25.878 -19.954 -37.137  1.00 28.17           O  
ATOM   3158  CG2 THR A 201      28.709 -22.579 -36.481  1.00 28.17           C  
ATOM   3159 HG21 THR A 201      27.738 -22.803 -36.040  1.00 28.17           H  
ATOM   3160 HG22 THR A 201      28.968 -23.344 -37.214  1.00 28.17           H  
ATOM   3161 HG23 THR A 201      29.459 -22.570 -35.690  1.00 28.17           H  
ATOM   3162  OG1 THR A 201      29.956 -21.033 -37.670  1.00 28.17           O  
ATOM   3163  HG1 THR A 201      30.449 -20.412 -37.129  1.00 28.17           H  
ATOM   3164  N   ALA A 202      25.298 -21.876 -38.105  1.00 27.96           N  
ATOM   3165  H   ALA A 202      25.583 -22.642 -38.698  1.00 27.96           H  
ATOM   3166  CA  ALA A 202      23.926 -21.835 -37.616  1.00 27.96           C  
ATOM   3167  HA  ALA A 202      23.543 -20.819 -37.716  1.00 27.96           H  
ATOM   3168  C   ALA A 202      23.904 -22.212 -36.128  1.00 27.96           C  
ATOM   3169  CB  ALA A 202      23.058 -22.759 -38.482  1.00 27.96           C  
ATOM   3170  HB1 ALA A 202      22.028 -22.728 -38.128  1.00 27.96           H  
ATOM   3171  HB2 ALA A 202      23.088 -22.425 -39.520  1.00 27.96           H  
ATOM   3172  HB3 ALA A 202      23.426 -23.783 -38.423  1.00 27.96           H  
ATOM   3173  O   ALA A 202      23.955 -23.392 -35.776  1.00 27.96           O  
ATOM   3174  N   TYR A 203      23.808 -21.219 -35.246  1.00 25.03           N  
ATOM   3175  H   TYR A 203      23.832 -20.266 -35.577  1.00 25.03           H  
ATOM   3176  CA  TYR A 203      23.545 -21.472 -33.834  1.00 25.03           C  
ATOM   3177  HA  TYR A 203      24.029 -22.404 -33.540  1.00 25.03           H  
ATOM   3178  C   TYR A 203      22.039 -21.642 -33.648  1.00 25.03           C  
ATOM   3179  CB  TYR A 203      24.146 -20.373 -32.950  1.00 25.03           C  
ATOM   3180  HB2 TYR A 203      23.786 -20.511 -31.930  1.00 25.03           H  
ATOM   3181  HB3 TYR A 203      23.793 -19.400 -33.292  1.00 25.03           H  
ATOM   3182  O   TYR A 203      21.271 -20.680 -33.645  1.00 25.03           O  
ATOM   3183  CG  TYR A 203      25.665 -20.382 -32.927  1.00 25.03           C  
ATOM   3184  CD1 TYR A 203      26.365 -21.178 -31.996  1.00 25.03           C  
ATOM   3185  HD1 TYR A 203      25.821 -21.777 -31.280  1.00 25.03           H  
ATOM   3186  CD2 TYR A 203      26.383 -19.613 -33.860  1.00 25.03           C  
ATOM   3187  HD2 TYR A 203      25.864 -19.032 -34.607  1.00 25.03           H  
ATOM   3188  CE1 TYR A 203      27.776 -21.192 -31.994  1.00 25.03           C  
ATOM   3189  HE1 TYR A 203      28.324 -21.798 -31.287  1.00 25.03           H  
ATOM   3190  CE2 TYR A 203      27.790 -19.625 -33.850  1.00 25.03           C  
ATOM   3191  HE2 TYR A 203      28.354 -19.046 -34.566  1.00 25.03           H  
ATOM   3192  OH  TYR A 203      29.850 -20.423 -32.947  1.00 25.03           O  
ATOM   3193  HH  TYR A 203      30.199 -19.919 -33.685  1.00 25.03           H  
ATOM   3194  CZ  TYR A 203      28.491 -20.411 -32.924  1.00 25.03           C  
ATOM   3195  N   THR A 204      21.590 -22.886 -33.482  1.00 24.38           N  
ATOM   3196  H   THR A 204      22.232 -23.657 -33.600  1.00 24.38           H  
ATOM   3197  CA  THR A 204      20.287 -23.129 -32.864  1.00 24.38           C  
ATOM   3198  HA  THR A 204      19.545 -22.457 -33.297  1.00 24.38           H  
ATOM   3199  C   THR A 204      20.415 -22.813 -31.382  1.00 24.38           C  
ATOM   3200  CB  THR A 204      19.791 -24.573 -33.046  1.00 24.38           C  
ATOM   3201  HB  THR A 204      18.973 -24.744 -32.347  1.00 24.38           H  
ATOM   3202  O   THR A 204      21.102 -23.547 -30.671  1.00 24.38           O  
ATOM   3203  CG2 THR A 204      19.256 -24.820 -34.452  1.00 24.38           C  
ATOM   3204 HG21 THR A 204      18.434 -24.134 -34.660  1.00 24.38           H  
ATOM   3205 HG22 THR A 204      18.892 -25.845 -34.532  1.00 24.38           H  
ATOM   3206 HG23 THR A 204      20.048 -24.661 -35.183  1.00 24.38           H  
ATOM   3207  OG1 THR A 204      20.811 -25.520 -32.797  1.00 24.38           O  
ATOM   3208  HG1 THR A 204      21.279 -25.202 -32.021  1.00 24.38           H  
ATOM   3209  N   ILE A 205      19.730 -21.772 -30.905  1.00 24.07           N  
ATOM   3210  H   ILE A 205      19.279 -21.141 -31.552  1.00 24.07           H  
ATOM   3211  CA  ILE A 205      19.403 -21.656 -29.482  1.00 24.07           C  
ATOM   3212  HA  ILE A 205      20.302 -21.840 -28.894  1.00 24.07           H  
ATOM   3213  C   ILE A 205      18.404 -22.783 -29.192  1.00 24.07           C  
ATOM   3214  CB  ILE A 205      18.877 -20.248 -29.108  1.00 24.07           C  
ATOM   3215  HB  ILE A 205      17.943 -20.066 -29.638  1.00 24.07           H  
ATOM   3216  O   ILE A 205      17.189 -22.613 -29.282  1.00 24.07           O  
ATOM   3217  CG1 ILE A 205      19.889 -19.147 -29.508  1.00 24.07           C  
ATOM   3218 HG12 ILE A 205      20.104 -19.226 -30.574  1.00 24.07           H  
ATOM   3219 HG13 ILE A 205      20.824 -19.297 -28.967  1.00 24.07           H  
ATOM   3220  CG2 ILE A 205      18.610 -20.195 -27.593  1.00 24.07           C  
ATOM   3221 HG21 ILE A 205      17.887 -20.957 -27.302  1.00 24.07           H  
ATOM   3222 HG22 ILE A 205      19.533 -20.358 -27.038  1.00 24.07           H  
ATOM   3223 HG23 ILE A 205      18.198 -19.223 -27.320  1.00 24.07           H  
ATOM   3224  CD1 ILE A 205      19.397 -17.714 -29.261  1.00 24.07           C  
ATOM   3225 HD11 ILE A 205      19.334 -17.506 -28.193  1.00 24.07           H  
ATOM   3226 HD12 ILE A 205      20.103 -17.012 -29.705  1.00 24.07           H  
ATOM   3227 HD13 ILE A 205      18.420 -17.570 -29.723  1.00 24.07           H  
ATOM   3228  N   ARG A 206      18.936 -23.985 -28.958  1.00 22.07           N  
ATOM   3229  H   ARG A 206      19.944 -24.044 -28.967  1.00 22.07           H  
ATOM   3230  CA  ARG A 206      18.206 -25.054 -28.290  1.00 22.07           C  
ATOM   3231  HA  ARG A 206      17.173 -25.076 -28.636  1.00 22.07           H  
ATOM   3232  C   ARG A 206      18.202 -24.656 -26.819  1.00 22.07           C  
ATOM   3233  CB  ARG A 206      18.849 -26.432 -28.535  1.00 22.07           C  
ATOM   3234  HB2 ARG A 206      18.321 -27.167 -27.928  1.00 22.07           H  
ATOM   3235  HB3 ARG A 206      19.890 -26.411 -28.214  1.00 22.07           H  
ATOM   3236  O   ARG A 206      19.261 -24.435 -26.247  1.00 22.07           O  
ATOM   3237  CG  ARG A 206      18.771 -26.855 -30.011  1.00 22.07           C  
ATOM   3238  HG2 ARG A 206      17.741 -26.783 -30.361  1.00 22.07           H  
ATOM   3239  HG3 ARG A 206      19.394 -26.175 -30.593  1.00 22.07           H  
ATOM   3240  CD  ARG A 206      19.276 -28.289 -30.214  1.00 22.07           C  
ATOM   3241  HD2 ARG A 206      20.234 -28.395 -29.704  1.00 22.07           H  
ATOM   3242  HD3 ARG A 206      18.561 -28.972 -29.756  1.00 22.07           H  
ATOM   3243  NE  ARG A 206      19.458 -28.605 -31.647  1.00 22.07           N  
ATOM   3244  HE  ARG A 206      19.522 -27.814 -32.271  1.00 22.07           H  
ATOM   3245  NH1 ARG A 206      19.727 -30.874 -31.419  1.00 22.07           N  
ATOM   3246 HH11 ARG A 206      19.904 -31.785 -31.817  1.00 22.07           H  
ATOM   3247 HH12 ARG A 206      19.607 -30.766 -30.422  1.00 22.07           H  
ATOM   3248  NH2 ARG A 206      19.845 -29.946 -33.447  1.00 22.07           N  
ATOM   3249 HH21 ARG A 206      20.023 -30.860 -33.838  1.00 22.07           H  
ATOM   3250 HH22 ARG A 206      19.862 -29.129 -34.040  1.00 22.07           H  
ATOM   3251  CZ  ARG A 206      19.671 -29.803 -32.163  1.00 22.07           C  
ATOM   3252  N   ASP A 207      17.004 -24.500 -26.274  1.00 23.93           N  
ATOM   3253  H   ASP A 207      16.220 -24.811 -26.829  1.00 23.93           H  
ATOM   3254  CA  ASP A 207      16.748 -24.376 -24.840  1.00 23.93           C  
ATOM   3255  HA  ASP A 207      15.671 -24.502 -24.729  1.00 23.93           H  
ATOM   3256  C   ASP A 207      17.050 -22.998 -24.218  1.00 23.93           C  
ATOM   3257  CB  ASP A 207      17.350 -25.588 -24.094  1.00 23.93           C  
ATOM   3258  HB2 ASP A 207      16.899 -25.649 -23.103  1.00 23.93           H  
ATOM   3259  HB3 ASP A 207      18.423 -25.446 -23.966  1.00 23.93           H  
ATOM   3260  O   ASP A 207      17.932 -22.839 -23.378  1.00 23.93           O  
ATOM   3261  CG  ASP A 207      17.099 -26.910 -24.841  1.00 23.93           C  
ATOM   3262  OD1 ASP A 207      15.985 -27.056 -25.404  1.00 23.93           O  
ATOM   3263  OD2 ASP A 207      18.038 -27.730 -24.941  1.00 23.93           O  
ATOM   3264  N   VAL A 208      16.218 -21.989 -24.525  1.00 23.30           N  
ATOM   3265  H   VAL A 208      15.544 -22.143 -25.261  1.00 23.30           H  
ATOM   3266  CA  VAL A 208      15.877 -21.010 -23.474  1.00 23.30           C  
ATOM   3267  HA  VAL A 208      16.752 -20.855 -22.843  1.00 23.30           H  
ATOM   3268  C   VAL A 208      14.800 -21.653 -22.612  1.00 23.30           C  
ATOM   3269  CB  VAL A 208      15.465 -19.614 -23.972  1.00 23.30           C  
ATOM   3270  HB  VAL A 208      14.518 -19.667 -24.509  1.00 23.30           H  
ATOM   3271  O   VAL A 208      13.600 -21.523 -22.858  1.00 23.30           O  
ATOM   3272  CG1 VAL A 208      15.326 -18.654 -22.780  1.00 23.30           C  
ATOM   3273 HG11 VAL A 208      15.053 -17.661 -23.136  1.00 23.30           H  
ATOM   3274 HG12 VAL A 208      14.553 -19.008 -22.098  1.00 23.30           H  
ATOM   3275 HG13 VAL A 208      16.270 -18.589 -22.239  1.00 23.30           H  
ATOM   3276  CG2 VAL A 208      16.523 -19.025 -24.905  1.00 23.30           C  
ATOM   3277 HG21 VAL A 208      17.504 -19.048 -24.430  1.00 23.30           H  
ATOM   3278 HG22 VAL A 208      16.546 -19.618 -25.819  1.00 23.30           H  
ATOM   3279 HG23 VAL A 208      16.266 -17.999 -25.168  1.00 23.30           H  
ATOM   3280  N   GLU A 209      15.252 -22.414 -21.624  1.00 22.66           N  
ATOM   3281  H   GLU A 209      16.248 -22.564 -21.548  1.00 22.66           H  
ATOM   3282  CA  GLU A 209      14.390 -23.017 -20.622  1.00 22.66           C  
ATOM   3283  HA  GLU A 209      13.520 -23.437 -21.127  1.00 22.66           H  
ATOM   3284  C   GLU A 209      13.907 -21.916 -19.664  1.00 22.66           C  
ATOM   3285  CB  GLU A 209      15.135 -24.180 -19.942  1.00 22.66           C  
ATOM   3286  HB2 GLU A 209      15.813 -23.789 -19.183  1.00 22.66           H  
ATOM   3287  HB3 GLU A 209      15.728 -24.708 -20.688  1.00 22.66           H  
ATOM   3288  O   GLU A 209      14.525 -21.605 -18.645  1.00 22.66           O  
ATOM   3289  CG  GLU A 209      14.155 -25.189 -19.330  1.00 22.66           C  
ATOM   3290  HG2 GLU A 209      13.539 -25.605 -20.127  1.00 22.66           H  
ATOM   3291  HG3 GLU A 209      13.495 -24.662 -18.641  1.00 22.66           H  
ATOM   3292  CD  GLU A 209      14.865 -26.319 -18.568  1.00 22.66           C  
ATOM   3293  OE1 GLU A 209      14.383 -27.469 -18.654  1.00 22.66           O  
ATOM   3294  OE2 GLU A 209      15.802 -26.002 -17.800  1.00 22.66           O  
ATOM   3295  N   PHE A 210      12.778 -21.285 -19.996  1.00 22.23           N  
ATOM   3296  H   PHE A 210      12.370 -21.473 -20.900  1.00 22.23           H  
ATOM   3297  CA  PHE A 210      11.997 -20.580 -18.986  1.00 22.23           C  
ATOM   3298  HA  PHE A 210      12.661 -19.966 -18.377  1.00 22.23           H  
ATOM   3299  C   PHE A 210      11.381 -21.643 -18.094  1.00 22.23           C  
ATOM   3300  CB  PHE A 210      10.947 -19.656 -19.609  1.00 22.23           C  
ATOM   3301  HB2 PHE A 210      10.452 -20.164 -20.437  1.00 22.23           H  
ATOM   3302  HB3 PHE A 210      10.188 -19.434 -18.860  1.00 22.23           H  
ATOM   3303  O   PHE A 210      10.342 -22.207 -18.415  1.00 22.23           O  
ATOM   3304  CG  PHE A 210      11.536 -18.345 -20.078  1.00 22.23           C  
ATOM   3305  CD1 PHE A 210      11.718 -17.288 -19.165  1.00 22.23           C  
ATOM   3306  HD1 PHE A 210      11.422 -17.405 -18.133  1.00 22.23           H  
ATOM   3307  CD2 PHE A 210      11.931 -18.191 -21.418  1.00 22.23           C  
ATOM   3308  HD2 PHE A 210      11.813 -19.005 -22.117  1.00 22.23           H  
ATOM   3309  CE1 PHE A 210      12.295 -16.079 -19.593  1.00 22.23           C  
ATOM   3310  HE1 PHE A 210      12.442 -15.270 -18.892  1.00 22.23           H  
ATOM   3311  CE2 PHE A 210      12.495 -16.977 -21.847  1.00 22.23           C  
ATOM   3312  HE2 PHE A 210      12.793 -16.858 -22.878  1.00 22.23           H  
ATOM   3313  CZ  PHE A 210      12.684 -15.925 -20.935  1.00 22.23           C  
ATOM   3314  HZ  PHE A 210      13.129 -14.998 -21.265  1.00 22.23           H  
ATOM   3315  N   ASN A 211      12.079 -21.953 -17.007  1.00 22.26           N  
ATOM   3316  H   ASN A 211      13.012 -21.573 -16.933  1.00 22.26           H  
ATOM   3317  CA  ASN A 211      11.618 -22.870 -15.982  1.00 22.26           C  
ATOM   3318  HA  ASN A 211      11.069 -23.676 -16.469  1.00 22.26           H  
ATOM   3319  C   ASN A 211      10.673 -22.079 -15.053  1.00 22.26           C  
ATOM   3320  CB  ASN A 211      12.866 -23.488 -15.308  1.00 22.26           C  
ATOM   3321  HB2 ASN A 211      13.728 -23.375 -15.965  1.00 22.26           H  
ATOM   3322  HB3 ASN A 211      13.092 -22.987 -14.367  1.00 22.26           H  
ATOM   3323  O   ASN A 211      11.169 -21.317 -14.207  1.00 22.26           O  
ATOM   3324  CG  ASN A 211      12.706 -24.973 -15.044  1.00 22.26           C  
ATOM   3325  ND2 ASN A 211      13.768 -25.739 -15.138  1.00 22.26           N  
ATOM   3326 HD21 ASN A 211      14.580 -25.423 -15.649  1.00 22.26           H  
ATOM   3327 HD22 ASN A 211      13.586 -26.732 -15.150  1.00 22.26           H  
ATOM   3328  OD1 ASN A 211      11.629 -25.461 -14.758  1.00 22.26           O  
ATOM   3329  N   PRO A 212       9.334 -22.147 -15.242  1.00 24.03           N  
ATOM   3330  CA  PRO A 212       8.405 -21.469 -14.355  1.00 24.03           C  
ATOM   3331  HA  PRO A 212       8.585 -20.394 -14.372  1.00 24.03           H  
ATOM   3332  C   PRO A 212       8.618 -22.005 -12.944  1.00 24.03           C  
ATOM   3333  CB  PRO A 212       6.998 -21.767 -14.887  1.00 24.03           C  
ATOM   3334  HB2 PRO A 212       6.256 -21.811 -14.090  1.00 24.03           H  
ATOM   3335  HB3 PRO A 212       6.722 -21.015 -15.626  1.00 24.03           H  
ATOM   3336  O   PRO A 212       8.837 -23.197 -12.733  1.00 24.03           O  
ATOM   3337  CG  PRO A 212       7.175 -23.117 -15.574  1.00 24.03           C  
ATOM   3338  HG2 PRO A 212       7.133 -23.918 -14.836  1.00 24.03           H  
ATOM   3339  HG3 PRO A 212       6.432 -23.276 -16.357  1.00 24.03           H  
ATOM   3340  CD  PRO A 212       8.584 -23.016 -16.144  1.00 24.03           C  
ATOM   3341  HD2 PRO A 212       9.023 -24.010 -16.225  1.00 24.03           H  
ATOM   3342  HD3 PRO A 212       8.493 -22.547 -17.124  1.00 24.03           H  
ATOM   3343  N   CYS A 213       8.579 -21.107 -11.968  1.00 23.24           N  
ATOM   3344  H   CYS A 213       8.425 -20.137 -12.203  1.00 23.24           H  
ATOM   3345  CA  CYS A 213       8.577 -21.461 -10.559  1.00 23.24           C  
ATOM   3346  HA  CYS A 213       9.567 -21.822 -10.281  1.00 23.24           H  
ATOM   3347  C   CYS A 213       7.535 -22.562 -10.340  1.00 23.24           C  
ATOM   3348  CB  CYS A 213       8.219 -20.222  -9.727  1.00 23.24           C  
ATOM   3349  HB2 CYS A 213       7.138 -20.084  -9.755  1.00 23.24           H  
ATOM   3350  HB3 CYS A 213       8.517 -20.365  -8.688  1.00 23.24           H  
ATOM   3351  O   CYS A 213       6.362 -22.372 -10.658  1.00 23.24           O  
ATOM   3352  SG  CYS A 213       8.987 -18.729 -10.411  1.00 23.24           S  
ATOM   3353  HG  CYS A 213       8.291 -17.828  -9.714  1.00 23.24           H  
ATOM   3354  N   TYR A 214       7.994 -23.703  -9.833  1.00 23.58           N  
ATOM   3355  H   TYR A 214       8.991 -23.790  -9.700  1.00 23.58           H  
ATOM   3356  CA  TYR A 214       7.198 -24.882  -9.536  1.00 23.58           C  
ATOM   3357  HA  TYR A 214       6.908 -25.371 -10.466  1.00 23.58           H  
ATOM   3358  C   TYR A 214       5.926 -24.515  -8.755  1.00 23.58           C  
ATOM   3359  CB  TYR A 214       8.073 -25.851  -8.716  1.00 23.58           C  
ATOM   3360  HB2 TYR A 214       8.643 -25.293  -7.973  1.00 23.58           H  
ATOM   3361  HB3 TYR A 214       7.410 -26.512  -8.159  1.00 23.58           H  
ATOM   3362  O   TYR A 214       5.968 -24.285  -7.548  1.00 23.58           O  
ATOM   3363  CG  TYR A 214       9.022 -26.727  -9.517  1.00 23.58           C  
ATOM   3364  CD1 TYR A 214       8.707 -28.089  -9.689  1.00 23.58           C  
ATOM   3365  HD1 TYR A 214       7.800 -28.495  -9.267  1.00 23.58           H  
ATOM   3366  CD2 TYR A 214      10.218 -26.213 -10.064  1.00 23.58           C  
ATOM   3367  HD2 TYR A 214      10.469 -25.170  -9.944  1.00 23.58           H  
ATOM   3368  CE1 TYR A 214       9.576 -28.935 -10.401  1.00 23.58           C  
ATOM   3369  HE1 TYR A 214       9.342 -29.980 -10.536  1.00 23.58           H  
ATOM   3370  CE2 TYR A 214      11.084 -27.056 -10.791  1.00 23.58           C  
ATOM   3371  HE2 TYR A 214      11.984 -26.657 -11.237  1.00 23.58           H  
ATOM   3372  OH  TYR A 214      11.586 -29.246 -11.654  1.00 23.58           O  
ATOM   3373  HH  TYR A 214      12.312 -28.772 -12.066  1.00 23.58           H  
ATOM   3374  CZ  TYR A 214      10.763 -28.421 -10.958  1.00 23.58           C  
ATOM   3375  N   ALA A 215       4.779 -24.534  -9.429  1.00 25.19           N  
ATOM   3376  H   ALA A 215       4.834 -24.569 -10.437  1.00 25.19           H  
ATOM   3377  CA  ALA A 215       3.579 -25.093  -8.834  1.00 25.19           C  
ATOM   3378  HA  ALA A 215       3.582 -24.936  -7.755  1.00 25.19           H  
ATOM   3379  C   ALA A 215       3.661 -26.590  -9.129  1.00 25.19           C  
ATOM   3380  CB  ALA A 215       2.332 -24.417  -9.416  1.00 25.19           C  
ATOM   3381  HB1 ALA A 215       1.438 -24.866  -8.985  1.00 25.19           H  
ATOM   3382  HB2 ALA A 215       2.307 -24.547 -10.498  1.00 25.19           H  
ATOM   3383  HB3 ALA A 215       2.349 -23.352  -9.184  1.00 25.19           H  
ATOM   3384  O   ALA A 215       3.594 -26.995 -10.289  1.00 25.19           O  
ATOM   3385  N   PHE A 216       3.907 -27.394  -8.093  1.00 24.41           N  
ATOM   3386  H   PHE A 216       3.994 -26.990  -7.172  1.00 24.41           H  
ATOM   3387  CA  PHE A 216       3.836 -28.846  -8.206  1.00 24.41           C  
ATOM   3388  HA  PHE A 216       4.696 -29.199  -8.775  1.00 24.41           H  
ATOM   3389  C   PHE A 216       2.530 -29.223  -8.921  1.00 24.41           C  
ATOM   3390  CB  PHE A 216       3.865 -29.484  -6.809  1.00 24.41           C  
ATOM   3391  HB2 PHE A 216       3.319 -28.860  -6.102  1.00 24.41           H  
ATOM   3392  HB3 PHE A 216       3.339 -30.438  -6.855  1.00 24.41           H  
ATOM   3393  O   PHE A 216       1.462 -28.815  -8.453  1.00 24.41           O  
ATOM   3394  CG  PHE A 216       5.257 -29.758  -6.281  1.00 24.41           C  
ATOM   3395  CD1 PHE A 216       5.827 -31.031  -6.467  1.00 24.41           C  
ATOM   3396  HD1 PHE A 216       5.276 -31.803  -6.984  1.00 24.41           H  
ATOM   3397  CD2 PHE A 216       5.982 -28.758  -5.603  1.00 24.41           C  
ATOM   3398  HD2 PHE A 216       5.552 -27.779  -5.456  1.00 24.41           H  
ATOM   3399  CE1 PHE A 216       7.114 -31.308  -5.974  1.00 24.41           C  
ATOM   3400  HE1 PHE A 216       7.547 -32.287  -6.116  1.00 24.41           H  
ATOM   3401  CE2 PHE A 216       7.270 -29.037  -5.111  1.00 24.41           C  
ATOM   3402  HE2 PHE A 216       7.827 -28.272  -4.591  1.00 24.41           H  
ATOM   3403  CZ  PHE A 216       7.835 -30.311  -5.295  1.00 24.41           C  
ATOM   3404  HZ  PHE A 216       8.824 -30.525  -4.917  1.00 24.41           H  
ATOM   3405  N   PRO A 217       2.580 -29.977 -10.032  1.00 29.61           N  
ATOM   3406  CA  PRO A 217       1.374 -30.564 -10.573  1.00 29.61           C  
ATOM   3407  HA  PRO A 217       0.624 -29.795 -10.755  1.00 29.61           H  
ATOM   3408  C   PRO A 217       0.854 -31.561  -9.538  1.00 29.61           C  
ATOM   3409  CB  PRO A 217       1.777 -31.207 -11.904  1.00 29.61           C  
ATOM   3410  HB2 PRO A 217       1.646 -30.481 -12.706  1.00 29.61           H  
ATOM   3411  HB3 PRO A 217       1.204 -32.110 -12.116  1.00 29.61           H  
ATOM   3412  O   PRO A 217       1.568 -32.476  -9.127  1.00 29.61           O  
ATOM   3413  CG  PRO A 217       3.267 -31.506 -11.733  1.00 29.61           C  
ATOM   3414  HG2 PRO A 217       3.799 -31.460 -12.683  1.00 29.61           H  
ATOM   3415  HG3 PRO A 217       3.389 -32.489 -11.278  1.00 29.61           H  
ATOM   3416  CD  PRO A 217       3.756 -30.433 -10.759  1.00 29.61           C  
ATOM   3417  HD2 PRO A 217       4.500 -30.865 -10.090  1.00 29.61           H  
ATOM   3418  HD3 PRO A 217       4.184 -29.598 -11.313  1.00 29.61           H  
ATOM   3419  N   ALA A 218      -0.410 -31.413  -9.150  1.00 29.14           N  
ATOM   3420  H   ALA A 218      -0.926 -30.621  -9.505  1.00 29.14           H  
ATOM   3421  CA  ALA A 218      -1.157 -32.409  -8.384  1.00 29.14           C  
ATOM   3422  HA  ALA A 218      -0.543 -32.716  -7.537  1.00 29.14           H  
ATOM   3423  C   ALA A 218      -1.446 -33.691  -9.206  1.00 29.14           C  
ATOM   3424  CB  ALA A 218      -2.424 -31.737  -7.834  1.00 29.14           C  
ATOM   3425  HB1 ALA A 218      -2.957 -32.436  -7.189  1.00 29.14           H  
ATOM   3426  HB2 ALA A 218      -3.079 -31.451  -8.658  1.00 29.14           H  
ATOM   3427  HB3 ALA A 218      -2.157 -30.854  -7.254  1.00 29.14           H  
ATOM   3428  O   ALA A 218      -2.435 -34.372  -8.971  1.00 29.14           O  
ATOM   3429  N   GLU A 219      -0.586 -34.022 -10.172  1.00 32.13           N  
ATOM   3430  H   GLU A 219       0.245 -33.455 -10.265  1.00 32.13           H  
ATOM   3431  CA  GLU A 219      -0.753 -35.131 -11.118  1.00 32.13           C  
ATOM   3432  HA  GLU A 219      -1.636 -35.706 -10.839  1.00 32.13           H  
ATOM   3433  C   GLU A 219       0.408 -36.138 -11.077  1.00 32.13           C  
ATOM   3434  CB  GLU A 219      -1.010 -34.587 -12.531  1.00 32.13           C  
ATOM   3435  HB2 GLU A 219      -0.186 -33.936 -12.824  1.00 32.13           H  
ATOM   3436  HB3 GLU A 219      -1.060 -35.426 -13.225  1.00 32.13           H  
ATOM   3437  O   GLU A 219       0.384 -37.145 -11.777  1.00 32.13           O  
ATOM   3438  CG  GLU A 219      -2.342 -33.817 -12.598  1.00 32.13           C  
ATOM   3439  HG2 GLU A 219      -2.286 -32.950 -11.940  1.00 32.13           H  
ATOM   3440  HG3 GLU A 219      -3.138 -34.468 -12.235  1.00 32.13           H  
ATOM   3441  CD  GLU A 219      -2.700 -33.330 -14.009  1.00 32.13           C  
ATOM   3442  OE1 GLU A 219      -3.796 -32.740 -14.141  1.00 32.13           O  
ATOM   3443  OE2 GLU A 219      -1.873 -33.502 -14.934  1.00 32.13           O  
ATOM   3444  N   ALA A 220       1.383 -35.957 -10.185  1.00 30.76           N  
ATOM   3445  H   ALA A 220       1.360 -35.128  -9.609  1.00 30.76           H  
ATOM   3446  CA  ALA A 220       2.268 -37.042  -9.776  1.00 30.76           C  
ATOM   3447  HA  ALA A 220       2.289 -37.826 -10.533  1.00 30.76           H  
ATOM   3448  C   ALA A 220       1.711 -37.651  -8.485  1.00 30.76           C  
ATOM   3449  CB  ALA A 220       3.697 -36.497  -9.638  1.00 30.76           C  
ATOM   3450  HB1 ALA A 220       4.042 -36.126 -10.603  1.00 30.76           H  
ATOM   3451  HB2 ALA A 220       4.360 -37.295  -9.304  1.00 30.76           H  
ATOM   3452  HB3 ALA A 220       3.721 -35.685  -8.911  1.00 30.76           H  
ATOM   3453  O   ALA A 220       2.149 -37.241  -7.427  1.00 30.76           O  
ATOM   3454  N   TYR A 221       0.679 -38.499  -8.575  1.00 28.11           N  
ATOM   3455  H   TYR A 221       0.262 -38.545  -9.494  1.00 28.11           H  
ATOM   3456  CA  TYR A 221       0.323 -39.607  -7.658  1.00 28.11           C  
ATOM   3457  HA  TYR A 221       0.989 -40.440  -7.880  1.00 28.11           H  
ATOM   3458  C   TYR A 221      -1.099 -40.090  -7.993  1.00 28.11           C  
ATOM   3459  CB  TYR A 221       0.465 -39.309  -6.141  1.00 28.11           C  
ATOM   3460  HB2 TYR A 221       0.128 -38.293  -5.936  1.00 28.11           H  
ATOM   3461  HB3 TYR A 221      -0.189 -39.980  -5.584  1.00 28.11           H  
ATOM   3462  O   TYR A 221      -2.060 -39.863  -7.262  1.00 28.11           O  
ATOM   3463  CG  TYR A 221       1.865 -39.535  -5.575  1.00 28.11           C  
ATOM   3464  CD1 TYR A 221       2.439 -40.822  -5.570  1.00 28.11           C  
ATOM   3465  HD1 TYR A 221       1.869 -41.673  -5.913  1.00 28.11           H  
ATOM   3466  CD2 TYR A 221       2.609 -38.451  -5.068  1.00 28.11           C  
ATOM   3467  HD2 TYR A 221       2.160 -37.470  -5.027  1.00 28.11           H  
ATOM   3468  CE1 TYR A 221       3.774 -40.999  -5.150  1.00 28.11           C  
ATOM   3469  HE1 TYR A 221       4.228 -41.978  -5.163  1.00 28.11           H  
ATOM   3470  CE2 TYR A 221       3.958 -38.607  -4.712  1.00 28.11           C  
ATOM   3471  HE2 TYR A 221       4.533 -37.750  -4.394  1.00 28.11           H  
ATOM   3472  OH  TYR A 221       5.848 -40.041  -4.406  1.00 28.11           O  
ATOM   3473  HH  TYR A 221       6.253 -39.202  -4.177  1.00 28.11           H  
ATOM   3474  CZ  TYR A 221       4.545 -39.885  -4.757  1.00 28.11           C  
ATOM   3475  N   ALA A 222      -1.228 -40.777  -9.124  1.00 29.10           N  
ATOM   3476  H   ALA A 222      -0.426 -40.876  -9.729  1.00 29.10           H  
ATOM   3477  CA  ALA A 222      -2.385 -41.607  -9.437  1.00 29.10           C  
ATOM   3478  HA  ALA A 222      -2.981 -41.755  -8.536  1.00 29.10           H  
ATOM   3479  C   ALA A 222      -1.890 -42.989  -9.867  1.00 29.10           C  
ATOM   3480  CB  ALA A 222      -3.278 -40.908 -10.472  1.00 29.10           C  
ATOM   3481  HB1 ALA A 222      -4.145 -41.532 -10.688  1.00 29.10           H  
ATOM   3482  HB2 ALA A 222      -3.616 -39.949 -10.080  1.00 29.10           H  
ATOM   3483  HB3 ALA A 222      -2.722 -40.744 -11.395  1.00 29.10           H  
ATOM   3484  O   ALA A 222      -2.136 -43.401 -10.989  1.00 29.10           O  
ATOM   3485  N   ASP A 223      -1.138 -43.663  -8.987  1.00 29.25           N  
ATOM   3486  H   ASP A 223      -0.870 -43.205  -8.128  1.00 29.25           H  
ATOM   3487  CA  ASP A 223      -1.013 -45.124  -9.044  1.00 29.25           C  
ATOM   3488  HA  ASP A 223      -2.036 -45.488  -9.139  1.00 29.25           H  
ATOM   3489  C   ASP A 223      -0.466 -45.723  -7.735  1.00 29.25           C  
ATOM   3490  CB  ASP A 223      -0.212 -45.605 -10.283  1.00 29.25           C  
ATOM   3491  HB2 ASP A 223      -0.200 -44.840 -11.060  1.00 29.25           H  
ATOM   3492  HB3 ASP A 223       0.837 -45.768 -10.037  1.00 29.25           H  
ATOM   3493  O   ASP A 223       0.589 -46.341  -7.703  1.00 29.25           O  
ATOM   3494  CG  ASP A 223      -0.806 -46.879 -10.905  1.00 29.25           C  
ATOM   3495  OD1 ASP A 223      -1.858 -47.359 -10.417  1.00 29.25           O  
ATOM   3496  OD2 ASP A 223      -0.203 -47.358 -11.890  1.00 29.25           O  
ATOM   3497  N   VAL A 224      -1.144 -45.500  -6.603  1.00 28.95           N  
ATOM   3498  H   VAL A 224      -1.980 -44.937  -6.657  1.00 28.95           H  
ATOM   3499  CA  VAL A 224      -0.964 -46.369  -5.424  1.00 28.95           C  
ATOM   3500  HA  VAL A 224      -0.665 -47.353  -5.788  1.00 28.95           H  
ATOM   3501  C   VAL A 224      -2.313 -46.541  -4.737  1.00 28.95           C  
ATOM   3502  CB  VAL A 224       0.139 -45.923  -4.432  1.00 28.95           C  
ATOM   3503  HB  VAL A 224      -0.193 -45.031  -3.902  1.00 28.95           H  
ATOM   3504  O   VAL A 224      -2.665 -45.867  -3.769  1.00 28.95           O  
ATOM   3505  CG1 VAL A 224       0.397 -47.049  -3.416  1.00 28.95           C  
ATOM   3506 HG11 VAL A 224       1.161 -46.738  -2.703  1.00 28.95           H  
ATOM   3507 HG12 VAL A 224      -0.510 -47.275  -2.855  1.00 28.95           H  
ATOM   3508 HG13 VAL A 224       0.734 -47.950  -3.929  1.00 28.95           H  
ATOM   3509  CG2 VAL A 224       1.504 -45.607  -5.059  1.00 28.95           C  
ATOM   3510 HG21 VAL A 224       2.205 -45.298  -4.283  1.00 28.95           H  
ATOM   3511 HG22 VAL A 224       1.902 -46.487  -5.565  1.00 28.95           H  
ATOM   3512 HG23 VAL A 224       1.407 -44.789  -5.773  1.00 28.95           H  
ATOM   3513  N   THR A 225      -3.106 -47.458  -5.277  1.00 28.50           N  
ATOM   3514  H   THR A 225      -2.796 -47.927  -6.116  1.00 28.50           H  
ATOM   3515  CA  THR A 225      -4.213 -48.076  -4.554  1.00 28.50           C  
ATOM   3516  HA  THR A 225      -4.924 -47.309  -4.248  1.00 28.50           H  
ATOM   3517  C   THR A 225      -3.672 -48.781  -3.312  1.00 28.50           C  
ATOM   3518  CB  THR A 225      -4.930 -49.105  -5.441  1.00 28.50           C  
ATOM   3519  HB  THR A 225      -5.532 -49.763  -4.815  1.00 28.50           H  
ATOM   3520  O   THR A 225      -2.956 -49.771  -3.421  1.00 28.50           O  
ATOM   3521  CG2 THR A 225      -5.850 -48.438  -6.460  1.00 28.50           C  
ATOM   3522 HG21 THR A 225      -6.334 -49.206  -7.064  1.00 28.50           H  
ATOM   3523 HG22 THR A 225      -5.271 -47.791  -7.119  1.00 28.50           H  
ATOM   3524 HG23 THR A 225      -6.613 -47.850  -5.949  1.00 28.50           H  
ATOM   3525  OG1 THR A 225      -3.988 -49.869  -6.155  1.00 28.50           O  
ATOM   3526  HG1 THR A 225      -3.376 -50.245  -5.517  1.00 28.50           H  
ATOM   3527  N   GLY A 226      -4.060 -48.287  -2.137  1.00 27.95           N  
ATOM   3528  H   GLY A 226      -4.521 -47.389  -2.141  1.00 27.95           H  
ATOM   3529  CA  GLY A 226      -3.919 -48.995  -0.869  1.00 27.95           C  
ATOM   3530  HA2 GLY A 226      -4.080 -50.059  -1.037  1.00 27.95           H  
ATOM   3531  HA3 GLY A 226      -4.690 -48.647  -0.181  1.00 27.95           H  
ATOM   3532  C   GLY A 226      -2.556 -48.833  -0.203  1.00 27.95           C  
ATOM   3533  O   GLY A 226      -1.645 -49.602  -0.462  1.00 27.95           O  
ATOM   3534  N   THR A 227      -2.430 -47.869   0.710  1.00 30.78           N  
ATOM   3535  H   THR A 227      -3.066 -47.088   0.641  1.00 30.78           H  
ATOM   3536  CA  THR A 227      -1.754 -48.013   2.018  1.00 30.78           C  
ATOM   3537  HA  THR A 227      -2.358 -48.699   2.612  1.00 30.78           H  
ATOM   3538  C   THR A 227      -1.744 -46.676   2.760  1.00 30.78           C  
ATOM   3539  CB  THR A 227      -0.313 -48.573   1.992  1.00 30.78           C  
ATOM   3540  HB  THR A 227       0.269 -48.095   2.780  1.00 30.78           H  
ATOM   3541  O   THR A 227      -1.611 -45.604   2.179  1.00 30.78           O  
ATOM   3542  CG2 THR A 227      -0.305 -50.078   2.285  1.00 30.78           C  
ATOM   3543 HG21 THR A 227      -0.993 -50.623   1.638  1.00 30.78           H  
ATOM   3544 HG22 THR A 227       0.702 -50.468   2.138  1.00 30.78           H  
ATOM   3545 HG23 THR A 227      -0.595 -50.245   3.323  1.00 30.78           H  
ATOM   3546  OG1 THR A 227       0.347 -48.343   0.778  1.00 30.78           O  
ATOM   3547  HG1 THR A 227      -0.179 -48.778   0.104  1.00 30.78           H  
ATOM   3548  N   ASN A 228      -1.938 -46.755   4.075  1.00 27.22           N  
ATOM   3549  H   ASN A 228      -2.015 -47.681   4.472  1.00 27.22           H  
ATOM   3550  CA  ASN A 228      -2.002 -45.639   5.009  1.00 27.22           C  
ATOM   3551  HA  ASN A 228      -2.854 -45.005   4.761  1.00 27.22           H  
ATOM   3552  C   ASN A 228      -0.718 -44.788   5.002  1.00 27.22           C  
ATOM   3553  CB  ASN A 228      -2.196 -46.248   6.413  1.00 27.22           C  
ATOM   3554  HB2 ASN A 228      -1.384 -46.944   6.622  1.00 27.22           H  
ATOM   3555  HB3 ASN A 228      -2.143 -45.451   7.155  1.00 27.22           H  
ATOM   3556  O   ASN A 228       0.329 -45.277   5.419  1.00 27.22           O  
ATOM   3557  CG  ASN A 228      -3.528 -46.941   6.601  1.00 27.22           C  
ATOM   3558  ND2 ASN A 228      -3.543 -48.134   7.152  1.00 27.22           N  
ATOM   3559 HD21 ASN A 228      -4.456 -48.546   7.284  1.00 27.22           H  
ATOM   3560 HD22 ASN A 228      -2.691 -48.570   7.474  1.00 27.22           H  
ATOM   3561  OD1 ASN A 228      -4.572 -46.422   6.262  1.00 27.22           O  
ATOM   3562  N   PHE A 229      -0.818 -43.498   4.670  1.00 26.94           N  
ATOM   3563  H   PHE A 229      -1.671 -43.175   4.235  1.00 26.94           H  
ATOM   3564  CA  PHE A 229       0.190 -42.493   5.028  1.00 26.94           C  
ATOM   3565  HA  PHE A 229       1.021 -42.989   5.530  1.00 26.94           H  
ATOM   3566  C   PHE A 229      -0.384 -41.513   6.056  1.00 26.94           C  
ATOM   3567  CB  PHE A 229       0.802 -41.823   3.788  1.00 26.94           C  
ATOM   3568  HB2 PHE A 229       1.109 -40.809   4.045  1.00 26.94           H  
ATOM   3569  HB3 PHE A 229       0.055 -41.745   2.997  1.00 26.94           H  
ATOM   3570  O   PHE A 229      -0.881 -40.434   5.743  1.00 26.94           O  
ATOM   3571  CG  PHE A 229       2.031 -42.554   3.278  1.00 26.94           C  
ATOM   3572  CD1 PHE A 229       3.299 -42.261   3.820  1.00 26.94           C  
ATOM   3573  HD1 PHE A 229       3.402 -41.506   4.585  1.00 26.94           H  
ATOM   3574  CD2 PHE A 229       1.909 -43.547   2.289  1.00 26.94           C  
ATOM   3575  HD2 PHE A 229       0.940 -43.793   1.880  1.00 26.94           H  
ATOM   3576  CE1 PHE A 229       4.439 -42.950   3.367  1.00 26.94           C  
ATOM   3577  HE1 PHE A 229       5.411 -42.723   3.780  1.00 26.94           H  
ATOM   3578  CE2 PHE A 229       3.049 -44.234   1.836  1.00 26.94           C  
ATOM   3579  HE2 PHE A 229       2.950 -44.997   1.078  1.00 26.94           H  
ATOM   3580  CZ  PHE A 229       4.314 -43.936   2.372  1.00 26.94           C  
ATOM   3581  HZ  PHE A 229       5.187 -44.466   2.021  1.00 26.94           H  
ATOM   3582  N   ALA A 230      -0.278 -41.909   7.324  1.00 25.04           N  
ATOM   3583  H   ALA A 230       0.104 -42.831   7.480  1.00 25.04           H  
ATOM   3584  CA  ALA A 230      -0.146 -40.971   8.427  1.00 25.04           C  
ATOM   3585  HA  ALA A 230      -0.870 -40.163   8.322  1.00 25.04           H  
ATOM   3586  C   ALA A 230       1.283 -40.401   8.362  1.00 25.04           C  
ATOM   3587  CB  ALA A 230      -0.420 -41.734   9.734  1.00 25.04           C  
ATOM   3588  HB1 ALA A 230       0.280 -42.562   9.842  1.00 25.04           H  
ATOM   3589  HB2 ALA A 230      -0.303 -41.058  10.581  1.00 25.04           H  
ATOM   3590  HB3 ALA A 230      -1.438 -42.123   9.727  1.00 25.04           H  
ATOM   3591  O   ALA A 230       2.236 -41.125   8.630  1.00 25.04           O  
ATOM   3592  N   GLY A 231       1.456 -39.140   7.946  1.00 25.40           N  
ATOM   3593  H   GLY A 231       0.651 -38.608   7.646  1.00 25.40           H  
ATOM   3594  CA  GLY A 231       2.810 -38.577   7.830  1.00 25.40           C  
ATOM   3595  HA2 GLY A 231       3.400 -39.244   7.200  1.00 25.40           H  
ATOM   3596  HA3 GLY A 231       3.272 -38.582   8.817  1.00 25.40           H  
ATOM   3597  C   GLY A 231       2.986 -37.170   7.254  1.00 25.40           C  
ATOM   3598  O   GLY A 231       4.092 -36.653   7.332  1.00 25.40           O  
ATOM   3599  N   LEU A 232       1.949 -36.506   6.736  1.00 25.56           N  
ATOM   3600  H   LEU A 232       1.059 -36.973   6.631  1.00 25.56           H  
ATOM   3601  CA  LEU A 232       2.048 -35.107   6.287  1.00 25.56           C  
ATOM   3602  HA  LEU A 232       3.096 -34.813   6.237  1.00 25.56           H  
ATOM   3603  C   LEU A 232       1.429 -34.167   7.331  1.00 25.56           C  
ATOM   3604  CB  LEU A 232       1.491 -34.974   4.857  1.00 25.56           C  
ATOM   3605  HB2 LEU A 232       0.530 -35.486   4.808  1.00 25.56           H  
ATOM   3606  HB3 LEU A 232       1.317 -33.922   4.633  1.00 25.56           H  
ATOM   3607  O   LEU A 232       0.337 -33.629   7.158  1.00 25.56           O  
ATOM   3608  CG  LEU A 232       2.448 -35.552   3.791  1.00 25.56           C  
ATOM   3609  HG  LEU A 232       2.844 -36.508   4.132  1.00 25.56           H  
ATOM   3610  CD1 LEU A 232       1.694 -35.798   2.486  1.00 25.56           C  
ATOM   3611 HD11 LEU A 232       2.372 -36.219   1.743  1.00 25.56           H  
ATOM   3612 HD12 LEU A 232       0.884 -36.507   2.655  1.00 25.56           H  
ATOM   3613 HD13 LEU A 232       1.283 -34.863   2.108  1.00 25.56           H  
ATOM   3614  CD2 LEU A 232       3.616 -34.606   3.492  1.00 25.56           C  
ATOM   3615 HD21 LEU A 232       4.249 -35.038   2.716  1.00 25.56           H  
ATOM   3616 HD22 LEU A 232       4.225 -34.461   4.384  1.00 25.56           H  
ATOM   3617 HD23 LEU A 232       3.243 -33.640   3.151  1.00 25.56           H  
ATOM   3618  N   LYS A 233       2.132 -34.021   8.460  1.00 27.08           N  
ATOM   3619  H   LYS A 233       3.020 -34.501   8.495  1.00 27.08           H  
ATOM   3620  CA  LYS A 233       1.961 -32.907   9.401  1.00 27.08           C  
ATOM   3621  HA  LYS A 233       0.947 -32.512   9.348  1.00 27.08           H  
ATOM   3622  C   LYS A 233       2.925 -31.799   8.973  1.00 27.08           C  
ATOM   3623  CB  LYS A 233       2.261 -33.343  10.848  1.00 27.08           C  
ATOM   3624  HB2 LYS A 233       2.496 -32.449  11.425  1.00 27.08           H  
ATOM   3625  HB3 LYS A 233       3.141 -33.986  10.861  1.00 27.08           H  
ATOM   3626  O   LYS A 233       4.124 -31.986   9.108  1.00 27.08           O  
ATOM   3627  CG  LYS A 233       1.082 -34.050  11.533  1.00 27.08           C  
ATOM   3628  HG2 LYS A 233       0.213 -33.393  11.514  1.00 27.08           H  
ATOM   3629  HG3 LYS A 233       0.846 -34.971  11.000  1.00 27.08           H  
ATOM   3630  CD  LYS A 233       1.444 -34.372  12.991  1.00 27.08           C  
ATOM   3631  HD2 LYS A 233       2.273 -35.081  13.000  1.00 27.08           H  
ATOM   3632  HD3 LYS A 233       1.762 -33.454  13.485  1.00 27.08           H  
ATOM   3633  CE  LYS A 233       0.242 -34.961  13.737  1.00 27.08           C  
ATOM   3634  HE2 LYS A 233      -0.575 -34.242  13.692  1.00 27.08           H  
ATOM   3635  HE3 LYS A 233      -0.077 -35.867  13.222  1.00 27.08           H  
ATOM   3636  NZ  LYS A 233       0.587 -35.261  15.150  1.00 27.08           N  
ATOM   3637  HZ1 LYS A 233       1.343 -35.929  15.191  1.00 27.08           H  
ATOM   3638  HZ2 LYS A 233      -0.212 -35.639  15.640  1.00 27.08           H  
ATOM   3639  HZ3 LYS A 233       0.884 -34.417  15.618  1.00 27.08           H  
ATOM   3640  N   ASP A 234       2.357 -30.737   8.401  1.00 27.75           N  
ATOM   3641  H   ASP A 234       1.385 -30.867   8.161  1.00 27.75           H  
ATOM   3642  CA  ASP A 234       2.828 -29.341   8.329  1.00 27.75           C  
ATOM   3643  HA  ASP A 234       2.232 -28.790   9.057  1.00 27.75           H  
ATOM   3644  C   ASP A 234       2.476 -28.715   6.961  1.00 27.75           C  
ATOM   3645  CB  ASP A 234       4.303 -29.105   8.747  1.00 27.75           C  
ATOM   3646  HB2 ASP A 234       4.574 -28.092   8.450  1.00 27.75           H  
ATOM   3647  HB3 ASP A 234       4.965 -29.784   8.210  1.00 27.75           H  
ATOM   3648  O   ASP A 234       2.966 -29.127   5.913  1.00 27.75           O  
ATOM   3649  CG  ASP A 234       4.522 -29.205  10.273  1.00 27.75           C  
ATOM   3650  OD1 ASP A 234       3.513 -29.098  11.016  1.00 27.75           O  
ATOM   3651  OD2 ASP A 234       5.690 -29.332  10.700  1.00 27.75           O  
ATOM   3652  N   ASN A 235       1.612 -27.687   7.004  1.00 27.31           N  
ATOM   3653  H   ASN A 235       1.348 -27.402   7.937  1.00 27.31           H  
ATOM   3654  CA  ASN A 235       1.238 -26.735   5.934  1.00 27.31           C  
ATOM   3655  HA  ASN A 235       0.840 -25.883   6.485  1.00 27.31           H  
ATOM   3656  C   ASN A 235       0.058 -27.061   4.981  1.00 27.31           C  
ATOM   3657  CB  ASN A 235       2.498 -26.175   5.244  1.00 27.31           C  
ATOM   3658  HB2 ASN A 235       2.219 -25.366   4.569  1.00 27.31           H  
ATOM   3659  HB3 ASN A 235       2.971 -26.957   4.651  1.00 27.31           H  
ATOM   3660  O   ASN A 235       0.012 -26.565   3.852  1.00 27.31           O  
ATOM   3661  CG  ASN A 235       3.492 -25.612   6.242  1.00 27.31           C  
ATOM   3662  ND2 ASN A 235       4.766 -25.652   5.940  1.00 27.31           N  
ATOM   3663 HD21 ASN A 235       5.076 -26.176   5.133  1.00 27.31           H  
ATOM   3664 HD22 ASN A 235       5.398 -25.352   6.668  1.00 27.31           H  
ATOM   3665  OD1 ASN A 235       3.136 -25.114   7.295  1.00 27.31           O  
ATOM   3666  N   GLY A 236      -0.955 -27.806   5.440  1.00 25.54           N  
ATOM   3667  H   GLY A 236      -0.885 -28.168   6.381  1.00 25.54           H  
ATOM   3668  CA  GLY A 236      -2.180 -28.097   4.679  1.00 25.54           C  
ATOM   3669  HA2 GLY A 236      -2.559 -29.069   4.994  1.00 25.54           H  
ATOM   3670  HA3 GLY A 236      -1.931 -28.181   3.621  1.00 25.54           H  
ATOM   3671  C   GLY A 236      -3.325 -27.082   4.848  1.00 25.54           C  
ATOM   3672  O   GLY A 236      -3.761 -26.826   5.961  1.00 25.54           O  
ATOM   3673  N   TRP A 237      -3.871 -26.603   3.722  1.00 25.32           N  
ATOM   3674  H   TRP A 237      -3.359 -26.782   2.870  1.00 25.32           H  
ATOM   3675  CA  TRP A 237      -5.304 -26.299   3.555  1.00 25.32           C  
ATOM   3676  HA  TRP A 237      -5.881 -26.942   4.219  1.00 25.32           H  
ATOM   3677  C   TRP A 237      -5.713 -26.632   2.109  1.00 25.32           C  
ATOM   3678  CB  TRP A 237      -5.672 -24.841   3.900  1.00 25.32           C  
ATOM   3679  HB2 TRP A 237      -5.045 -24.172   3.312  1.00 25.32           H  
ATOM   3680  HB3 TRP A 237      -6.702 -24.670   3.586  1.00 25.32           H  
ATOM   3681  O   TRP A 237      -5.859 -25.742   1.278  1.00 25.32           O  
ATOM   3682  CG  TRP A 237      -5.592 -24.429   5.338  1.00 25.32           C  
ATOM   3683  CD1 TRP A 237      -4.557 -23.756   5.890  1.00 25.32           C  
ATOM   3684  HD1 TRP A 237      -3.661 -23.457   5.367  1.00 25.32           H  
ATOM   3685  CD2 TRP A 237      -6.554 -24.638   6.428  1.00 25.32           C  
ATOM   3686  CE2 TRP A 237      -6.020 -24.044   7.612  1.00 25.32           C  
ATOM   3687  CE3 TRP A 237      -7.810 -25.279   6.553  1.00 25.32           C  
ATOM   3688  HE3 TRP A 237      -8.243 -25.750   5.684  1.00 25.32           H  
ATOM   3689  NE1 TRP A 237      -4.808 -23.521   7.225  1.00 25.32           N  
ATOM   3690  HE1 TRP A 237      -4.177 -23.024   7.837  1.00 25.32           H  
ATOM   3691  CH2 TRP A 237      -7.928 -24.724   8.934  1.00 25.32           C  
ATOM   3692  HH2 TRP A 237      -8.446 -24.767   9.881  1.00 25.32           H  
ATOM   3693  CZ2 TRP A 237      -6.690 -24.069   8.843  1.00 25.32           C  
ATOM   3694  HZ2 TRP A 237      -6.249 -23.599   9.710  1.00 25.32           H  
ATOM   3695  CZ3 TRP A 237      -8.479 -25.339   7.795  1.00 25.32           C  
ATOM   3696  HZ3 TRP A 237      -9.420 -25.862   7.873  1.00 25.32           H  
ATOM   3697  N   TYR A 238      -5.872 -27.921   1.801  1.00 26.30           N  
ATOM   3698  H   TYR A 238      -5.661 -28.618   2.501  1.00 26.30           H  
ATOM   3699  CA  TYR A 238      -6.674 -28.382   0.665  1.00 26.30           C  
ATOM   3700  HA  TYR A 238      -7.315 -27.569   0.322  1.00 26.30           H  
ATOM   3701  C   TYR A 238      -7.568 -29.519   1.154  1.00 26.30           C  
ATOM   3702  CB  TYR A 238      -5.809 -28.828  -0.526  1.00 26.30           C  
ATOM   3703  HB2 TYR A 238      -5.092 -29.575  -0.186  1.00 26.30           H  
ATOM   3704  HB3 TYR A 238      -6.453 -29.311  -1.260  1.00 26.30           H  
ATOM   3705  O   TYR A 238      -7.072 -30.513   1.679  1.00 26.30           O  
ATOM   3706  CG  TYR A 238      -5.077 -27.698  -1.225  1.00 26.30           C  
ATOM   3707  CD1 TYR A 238      -5.781 -26.810  -2.063  1.00 26.30           C  
ATOM   3708  HD1 TYR A 238      -6.842 -26.938  -2.218  1.00 26.30           H  
ATOM   3709  CD2 TYR A 238      -3.691 -27.533  -1.034  1.00 26.30           C  
ATOM   3710  HD2 TYR A 238      -3.150 -28.228  -0.409  1.00 26.30           H  
ATOM   3711  CE1 TYR A 238      -5.105 -25.746  -2.692  1.00 26.30           C  
ATOM   3712  HE1 TYR A 238      -5.636 -25.060  -3.335  1.00 26.30           H  
ATOM   3713  CE2 TYR A 238      -3.009 -26.481  -1.674  1.00 26.30           C  
ATOM   3714  HE2 TYR A 238      -1.943 -26.373  -1.542  1.00 26.30           H  
ATOM   3715  OH  TYR A 238      -3.062 -24.566  -3.118  1.00 26.30           O  
ATOM   3716  HH  TYR A 238      -2.110 -24.681  -3.071  1.00 26.30           H  
ATOM   3717  CZ  TYR A 238      -3.719 -25.582  -2.499  1.00 26.30           C  
ATOM   3718  N   TYR A 239      -8.882 -29.350   1.001  1.00 26.28           N  
ATOM   3719  H   TYR A 239      -9.210 -28.499   0.568  1.00 26.28           H  
ATOM   3720  CA  TYR A 239      -9.854 -30.430   1.131  1.00 26.28           C  
ATOM   3721  HA  TYR A 239      -9.393 -31.283   1.629  1.00 26.28           H  
ATOM   3722  C   TYR A 239     -10.253 -30.869  -0.278  1.00 26.28           C  
ATOM   3723  CB  TYR A 239     -11.065 -29.994   1.981  1.00 26.28           C  
ATOM   3724  HB2 TYR A 239     -11.014 -28.924   2.183  1.00 26.28           H  
ATOM   3725  HB3 TYR A 239     -11.984 -30.157   1.418  1.00 26.28           H  
ATOM   3726  O   TYR A 239     -10.947 -30.148  -0.993  1.00 26.28           O  
ATOM   3727  CG  TYR A 239     -11.189 -30.740   3.297  1.00 26.28           C  
ATOM   3728  CD1 TYR A 239     -11.923 -31.941   3.361  1.00 26.28           C  
ATOM   3729  HD1 TYR A 239     -12.393 -32.338   2.474  1.00 26.28           H  
ATOM   3730  CD2 TYR A 239     -10.563 -30.237   4.455  1.00 26.28           C  
ATOM   3731  HD2 TYR A 239      -9.990 -29.324   4.402  1.00 26.28           H  
ATOM   3732  CE1 TYR A 239     -12.040 -32.632   4.583  1.00 26.28           C  
ATOM   3733  HE1 TYR A 239     -12.598 -33.555   4.643  1.00 26.28           H  
ATOM   3734  CE2 TYR A 239     -10.677 -30.926   5.678  1.00 26.28           C  
ATOM   3735  HE2 TYR A 239     -10.194 -30.540   6.564  1.00 26.28           H  
ATOM   3736  OH  TYR A 239     -11.536 -32.797   6.919  1.00 26.28           O  
ATOM   3737  HH  TYR A 239     -11.060 -32.363   7.631  1.00 26.28           H  
ATOM   3738  CZ  TYR A 239     -11.419 -32.126   5.743  1.00 26.28           C  
ATOM   3739  N   THR A 240      -9.807 -32.056  -0.675  1.00 25.12           N  
ATOM   3740  H   THR A 240      -9.130 -32.545  -0.106  1.00 25.12           H  
ATOM   3741  CA  THR A 240     -10.363 -32.829  -1.786  1.00 25.12           C  
ATOM   3742  HA  THR A 240     -10.667 -32.155  -2.587  1.00 25.12           H  
ATOM   3743  C   THR A 240     -11.601 -33.557  -1.266  1.00 25.12           C  
ATOM   3744  CB  THR A 240      -9.334 -33.843  -2.345  1.00 25.12           C  
ATOM   3745  HB  THR A 240      -9.801 -34.822  -2.456  1.00 25.12           H  
ATOM   3746  O   THR A 240     -11.491 -34.550  -0.553  1.00 25.12           O  
ATOM   3747  CG2 THR A 240      -8.814 -33.415  -3.714  1.00 25.12           C  
ATOM   3748 HG21 THR A 240      -9.642 -33.350  -4.420  1.00 25.12           H  
ATOM   3749 HG22 THR A 240      -8.097 -34.148  -4.084  1.00 25.12           H  
ATOM   3750 HG23 THR A 240      -8.328 -32.443  -3.638  1.00 25.12           H  
ATOM   3751  OG1 THR A 240      -8.202 -33.969  -1.506  1.00 25.12           O  
ATOM   3752  HG1 THR A 240      -7.622 -34.628  -1.894  1.00 25.12           H  
ATOM   3753  N   ALA A 241     -12.797 -33.072  -1.601  1.00 28.16           N  
ATOM   3754  H   ALA A 241     -12.852 -32.215  -2.132  1.00 28.16           H  
ATOM   3755  CA  ALA A 241     -14.024 -33.836  -1.390  1.00 28.16           C  
ATOM   3756  HA  ALA A 241     -13.870 -34.569  -0.597  1.00 28.16           H  
ATOM   3757  C   ALA A 241     -14.351 -34.609  -2.671  1.00 28.16           C  
ATOM   3758  CB  ALA A 241     -15.148 -32.920  -0.902  1.00 28.16           C  
ATOM   3759  HB1 ALA A 241     -16.050 -33.506  -0.731  1.00 28.16           H  
ATOM   3760  HB2 ALA A 241     -15.356 -32.153  -1.648  1.00 28.16           H  
ATOM   3761  HB3 ALA A 241     -14.853 -32.441   0.032  1.00 28.16           H  
ATOM   3762  O   ALA A 241     -14.997 -34.099  -3.585  1.00 28.16           O  
ATOM   3763  N   GLY A 242     -13.869 -35.850  -2.720  1.00 24.89           N  
ATOM   3764  H   GLY A 242     -13.302 -36.163  -1.945  1.00 24.89           H  
ATOM   3765  CA  GLY A 242     -14.292 -36.843  -3.694  1.00 24.89           C  
ATOM   3766  HA2 GLY A 242     -13.742 -37.771  -3.536  1.00 24.89           H  
ATOM   3767  HA3 GLY A 242     -14.075 -36.479  -4.698  1.00 24.89           H  
ATOM   3768  C   GLY A 242     -15.785 -37.137  -3.561  1.00 24.89           C  
ATOM   3769  O   GLY A 242     -16.265 -37.572  -2.520  1.00 24.89           O  
ATOM   3770  N   SER A 243     -16.527 -36.844  -4.618  1.00 30.86           N  
ATOM   3771  H   SER A 243     -16.118 -36.185  -5.265  1.00 30.86           H  
ATOM   3772  CA  SER A 243     -17.692 -37.570  -5.134  1.00 30.86           C  
ATOM   3773  HA  SER A 243     -17.335 -38.468  -5.640  1.00 30.86           H  
ATOM   3774  C   SER A 243     -18.341 -36.659  -6.171  1.00 30.86           C  
ATOM   3775  CB  SER A 243     -18.725 -38.006  -4.080  1.00 30.86           C  
ATOM   3776  HB2 SER A 243     -19.602 -38.409  -4.587  1.00 30.86           H  
ATOM   3777  HB3 SER A 243     -18.300 -38.798  -3.464  1.00 30.86           H  
ATOM   3778  O   SER A 243     -18.482 -35.458  -5.954  1.00 30.86           O  
ATOM   3779  OG  SER A 243     -19.123 -36.944  -3.248  1.00 30.86           O  
ATOM   3780  HG  SER A 243     -18.353 -36.721  -2.719  1.00 30.86           H  
ATOM   3781  N   ASN A 244     -18.710 -37.222  -7.318  1.00 31.66           N  
ATOM   3782  H   ASN A 244     -18.547 -38.214  -7.417  1.00 31.66           H  
ATOM   3783  CA  ASN A 244     -19.109 -36.510  -8.539  1.00 31.66           C  
ATOM   3784  HA  ASN A 244     -18.331 -35.780  -8.764  1.00 31.66           H  
ATOM   3785  C   ASN A 244     -20.414 -35.677  -8.437  1.00 31.66           C  
ATOM   3786  CB  ASN A 244     -19.132 -37.545  -9.687  1.00 31.66           C  
ATOM   3787  HB2 ASN A 244     -19.777 -38.382  -9.417  1.00 31.66           H  
ATOM   3788  HB3 ASN A 244     -19.547 -37.082 -10.582  1.00 31.66           H  
ATOM   3789  O   ASN A 244     -20.983 -35.322  -9.461  1.00 31.66           O  
ATOM   3790  CG  ASN A 244     -17.751 -38.054 -10.067  1.00 31.66           C  
ATOM   3791  ND2 ASN A 244     -17.653 -39.223 -10.654  1.00 31.66           N  
ATOM   3792 HD21 ASN A 244     -16.720 -39.497 -10.929  1.00 31.66           H  
ATOM   3793 HD22 ASN A 244     -18.477 -39.739 -10.926  1.00 31.66           H  
ATOM   3794  OD1 ASN A 244     -16.739 -37.423  -9.830  1.00 31.66           O  
ATOM   3795  N   ASN A 245     -20.875 -35.330  -7.229  1.00 30.30           N  
ATOM   3796  H   ASN A 245     -20.283 -35.550  -6.440  1.00 30.30           H  
ATOM   3797  CA  ASN A 245     -22.118 -34.602  -6.956  1.00 30.30           C  
ATOM   3798  HA  ASN A 245     -22.515 -34.225  -7.898  1.00 30.30           H  
ATOM   3799  C   ASN A 245     -21.948 -33.337  -6.074  1.00 30.30           C  
ATOM   3800  CB  ASN A 245     -23.144 -35.603  -6.379  1.00 30.30           C  
ATOM   3801  HB2 ASN A 245     -23.961 -35.057  -5.906  1.00 30.30           H  
ATOM   3802  HB3 ASN A 245     -22.670 -36.219  -5.615  1.00 30.30           H  
ATOM   3803  O   ASN A 245     -22.948 -32.774  -5.637  1.00 30.30           O  
ATOM   3804  CG  ASN A 245     -23.786 -36.496  -7.430  1.00 30.30           C  
ATOM   3805  ND2 ASN A 245     -24.437 -37.558  -7.018  1.00 30.30           N  
ATOM   3806 HD21 ASN A 245     -24.515 -37.770  -6.034  1.00 30.30           H  
ATOM   3807 HD22 ASN A 245     -24.876 -38.105  -7.745  1.00 30.30           H  
ATOM   3808  OD1 ASN A 245     -23.760 -36.257  -8.619  1.00 30.30           O  
ATOM   3809  N   SER A 246     -20.728 -32.845  -5.810  1.00 28.64           N  
ATOM   3810  H   SER A 246     -19.918 -33.362  -6.121  1.00 28.64           H  
ATOM   3811  CA  SER A 246     -20.471 -31.714  -4.883  1.00 28.64           C  
ATOM   3812  HA  SER A 246     -21.404 -31.462  -4.379  1.00 28.64           H  
ATOM   3813  C   SER A 246     -20.004 -30.394  -5.539  1.00 28.64           C  
ATOM   3814  CB  SER A 246     -19.515 -32.175  -3.776  1.00 28.64           C  
ATOM   3815  HB2 SER A 246     -19.309 -31.357  -3.086  1.00 28.64           H  
ATOM   3816  HB3 SER A 246     -19.973 -32.997  -3.226  1.00 28.64           H  
ATOM   3817  O   SER A 246     -19.434 -29.532  -4.875  1.00 28.64           O  
ATOM   3818  OG  SER A 246     -18.316 -32.625  -4.370  1.00 28.64           O  
ATOM   3819  HG  SER A 246     -17.730 -33.007  -3.712  1.00 28.64           H  
ATOM   3820  N   ILE A 247     -20.283 -30.180  -6.831  1.00 25.84           N  
ATOM   3821  H   ILE A 247     -20.789 -30.912  -7.308  1.00 25.84           H  
ATOM   3822  CA  ILE A 247     -19.647 -29.137  -7.674  1.00 25.84           C  
ATOM   3823  HA  ILE A 247     -18.579 -29.180  -7.460  1.00 25.84           H  
ATOM   3824  C   ILE A 247     -20.013 -27.664  -7.342  1.00 25.84           C  
ATOM   3825  CB  ILE A 247     -19.804 -29.538  -9.175  1.00 25.84           C  
ATOM   3826  HB  ILE A 247     -20.848 -29.801  -9.345  1.00 25.84           H  
ATOM   3827  O   ILE A 247     -19.423 -26.759  -7.917  1.00 25.84           O  
ATOM   3828  CG1 ILE A 247     -18.934 -30.797  -9.431  1.00 25.84           C  
ATOM   3829 HG12 ILE A 247     -19.212 -31.578  -8.723  1.00 25.84           H  
ATOM   3830 HG13 ILE A 247     -17.886 -30.552  -9.255  1.00 25.84           H  
ATOM   3831  CG2 ILE A 247     -19.441 -28.447 -10.204  1.00 25.84           C  
ATOM   3832 HG21 ILE A 247     -20.119 -27.599 -10.112  1.00 25.84           H  
ATOM   3833 HG22 ILE A 247     -19.553 -28.816 -11.224  1.00 25.84           H  
ATOM   3834 HG23 ILE A 247     -18.415 -28.111 -10.052  1.00 25.84           H  
ATOM   3835  CD1 ILE A 247     -19.055 -31.413 -10.832  1.00 25.84           C  
ATOM   3836 HD11 ILE A 247     -20.105 -31.559 -11.085  1.00 25.84           H  
ATOM   3837 HD12 ILE A 247     -18.578 -30.777 -11.577  1.00 25.84           H  
ATOM   3838 HD13 ILE A 247     -18.553 -32.381 -10.841  1.00 25.84           H  
ATOM   3839  N   ASN A 248     -20.893 -27.349  -6.381  1.00 27.10           N  
ATOM   3840  H   ASN A 248     -21.286 -28.098  -5.829  1.00 27.10           H  
ATOM   3841  CA  ASN A 248     -21.369 -25.959  -6.199  1.00 27.10           C  
ATOM   3842  HA  ASN A 248     -20.726 -25.292  -6.772  1.00 27.10           H  
ATOM   3843  C   ASN A 248     -21.249 -25.335  -4.796  1.00 27.10           C  
ATOM   3844  CB  ASN A 248     -22.769 -25.830  -6.827  1.00 27.10           C  
ATOM   3845  HB2 ASN A 248     -23.391 -26.670  -6.516  1.00 27.10           H  
ATOM   3846  HB3 ASN A 248     -23.252 -24.912  -6.491  1.00 27.10           H  
ATOM   3847  O   ASN A 248     -21.824 -24.271  -4.564  1.00 27.10           O  
ATOM   3848  CG  ASN A 248     -22.714 -25.749  -8.344  1.00 27.10           C  
ATOM   3849  ND2 ASN A 248     -23.699 -26.282  -9.026  1.00 27.10           N  
ATOM   3850 HD21 ASN A 248     -24.461 -26.757  -8.564  1.00 27.10           H  
ATOM   3851 HD22 ASN A 248     -23.623 -26.206 -10.030  1.00 27.10           H  
ATOM   3852  OD1 ASN A 248     -21.827 -25.175  -8.945  1.00 27.10           O  
ATOM   3853  N   GLN A 249     -20.473 -25.897  -3.865  1.00 25.17           N  
ATOM   3854  H   GLN A 249     -19.965 -26.742  -4.083  1.00 25.17           H  
ATOM   3855  CA  GLN A 249     -20.183 -25.193  -2.605  1.00 25.17           C  
ATOM   3856  HA  GLN A 249     -20.949 -24.439  -2.426  1.00 25.17           H  
ATOM   3857  C   GLN A 249     -18.874 -24.402  -2.700  1.00 25.17           C  
ATOM   3858  CB  GLN A 249     -20.272 -26.137  -1.399  1.00 25.17           C  
ATOM   3859  HB2 GLN A 249     -19.796 -25.656  -0.544  1.00 25.17           H  
ATOM   3860  HB3 GLN A 249     -19.753 -27.072  -1.610  1.00 25.17           H  
ATOM   3861  O   GLN A 249     -17.793 -24.898  -2.394  1.00 25.17           O  
ATOM   3862  CG  GLN A 249     -21.748 -26.405  -1.045  1.00 25.17           C  
ATOM   3863  HG2 GLN A 249     -22.223 -26.954  -1.857  1.00 25.17           H  
ATOM   3864  HG3 GLN A 249     -22.267 -25.454  -0.925  1.00 25.17           H  
ATOM   3865  CD  GLN A 249     -21.925 -27.198   0.245  1.00 25.17           C  
ATOM   3866  NE2 GLN A 249     -23.139 -27.337   0.732  1.00 25.17           N  
ATOM   3867 HE21 GLN A 249     -23.941 -26.942   0.261  1.00 25.17           H  
ATOM   3868 HE22 GLN A 249     -23.204 -27.877   1.583  1.00 25.17           H  
ATOM   3869  OE1 GLN A 249     -20.998 -27.704   0.846  1.00 25.17           O  
ATOM   3870  N   LYS A 250     -18.983 -23.133  -3.116  1.00 27.22           N  
ATOM   3871  H   LYS A 250     -19.901 -22.817  -3.395  1.00 27.22           H  
ATOM   3872  CA  LYS A 250     -17.919 -22.132  -2.953  1.00 27.22           C  
ATOM   3873  HA  LYS A 250     -16.988 -22.510  -3.376  1.00 27.22           H  
ATOM   3874  C   LYS A 250     -17.697 -21.902  -1.455  1.00 27.22           C  
ATOM   3875  CB  LYS A 250     -18.299 -20.810  -3.648  1.00 27.22           C  
ATOM   3876  HB2 LYS A 250     -19.288 -20.498  -3.314  1.00 27.22           H  
ATOM   3877  HB3 LYS A 250     -17.584 -20.047  -3.339  1.00 27.22           H  
ATOM   3878  O   LYS A 250     -18.462 -21.177  -0.825  1.00 27.22           O  
ATOM   3879  CG  LYS A 250     -18.283 -20.890  -5.182  1.00 27.22           C  
ATOM   3880  HG2 LYS A 250     -19.012 -21.627  -5.517  1.00 27.22           H  
ATOM   3881  HG3 LYS A 250     -17.290 -21.195  -5.514  1.00 27.22           H  
ATOM   3882  CD  LYS A 250     -18.626 -19.521  -5.790  1.00 27.22           C  
ATOM   3883  HD2 LYS A 250     -17.910 -18.782  -5.430  1.00 27.22           H  
ATOM   3884  HD3 LYS A 250     -19.626 -19.230  -5.470  1.00 27.22           H  
ATOM   3885  CE  LYS A 250     -18.571 -19.584  -7.322  1.00 27.22           C  
ATOM   3886  HE2 LYS A 250     -19.284 -20.334  -7.665  1.00 27.22           H  
ATOM   3887  HE3 LYS A 250     -17.576 -19.915  -7.618  1.00 27.22           H  
ATOM   3888  NZ  LYS A 250     -18.875 -18.266  -7.937  1.00 27.22           N  
ATOM   3889  HZ1 LYS A 250     -19.805 -17.962  -7.684  1.00 27.22           H  
ATOM   3890  HZ2 LYS A 250     -18.214 -17.569  -7.625  1.00 27.22           H  
ATOM   3891  HZ3 LYS A 250     -18.822 -18.326  -8.943  1.00 27.22           H  
ATOM   3892  N   ILE A 251     -16.677 -22.530  -0.879  1.00 24.79           N  
ATOM   3893  H   ILE A 251     -16.146 -23.193  -1.425  1.00 24.79           H  
ATOM   3894  CA  ILE A 251     -16.239 -22.223   0.486  1.00 24.79           C  
ATOM   3895  HA  ILE A 251     -17.126 -22.092   1.105  1.00 24.79           H  
ATOM   3896  C   ILE A 251     -15.436 -20.915   0.420  1.00 24.79           C  
ATOM   3897  CB  ILE A 251     -15.434 -23.383   1.113  1.00 24.79           C  
ATOM   3898  HB  ILE A 251     -14.537 -23.550   0.517  1.00 24.79           H  
ATOM   3899  O   ILE A 251     -14.453 -20.860  -0.323  1.00 24.79           O  
ATOM   3900  CG1 ILE A 251     -16.281 -24.678   1.113  1.00 24.79           C  
ATOM   3901 HG12 ILE A 251     -17.183 -24.525   1.705  1.00 24.79           H  
ATOM   3902 HG13 ILE A 251     -16.587 -24.911   0.093  1.00 24.79           H  
ATOM   3903  CG2 ILE A 251     -15.012 -23.009   2.548  1.00 24.79           C  
ATOM   3904 HG21 ILE A 251     -14.395 -23.798   2.979  1.00 24.79           H  
ATOM   3905 HG22 ILE A 251     -15.891 -22.858   3.175  1.00 24.79           H  
ATOM   3906 HG23 ILE A 251     -14.410 -22.101   2.548  1.00 24.79           H  
ATOM   3907  CD1 ILE A 251     -15.545 -25.914   1.642  1.00 24.79           C  
ATOM   3908 HD11 ILE A 251     -14.599 -26.039   1.115  1.00 24.79           H  
ATOM   3909 HD12 ILE A 251     -16.162 -26.797   1.474  1.00 24.79           H  
ATOM   3910 HD13 ILE A 251     -15.362 -25.824   2.713  1.00 24.79           H  
ATOM   3911  N   PRO A 252     -15.823 -19.860   1.160  1.00 28.67           N  
ATOM   3912  CA  PRO A 252     -15.029 -18.645   1.240  1.00 28.67           C  
ATOM   3913  HA  PRO A 252     -14.921 -18.218   0.243  1.00 28.67           H  
ATOM   3914  C   PRO A 252     -13.656 -18.981   1.825  1.00 28.67           C  
ATOM   3915  CB  PRO A 252     -15.818 -17.677   2.129  1.00 28.67           C  
ATOM   3916  HB2 PRO A 252     -15.871 -16.694   1.662  1.00 28.67           H  
ATOM   3917  HB3 PRO A 252     -15.373 -17.605   3.121  1.00 28.67           H  
ATOM   3918  O   PRO A 252     -13.561 -19.556   2.911  1.00 28.67           O  
ATOM   3919  CG  PRO A 252     -17.216 -18.279   2.236  1.00 28.67           C  
ATOM   3920  HG2 PRO A 252     -17.672 -18.074   3.204  1.00 28.67           H  
ATOM   3921  HG3 PRO A 252     -17.839 -17.892   1.430  1.00 28.67           H  
ATOM   3922  CD  PRO A 252     -16.986 -19.768   2.023  1.00 28.67           C  
ATOM   3923  HD2 PRO A 252     -16.769 -20.250   2.976  1.00 28.67           H  
ATOM   3924  HD3 PRO A 252     -17.874 -20.205   1.565  1.00 28.67           H  
ATOM   3925  N   MET A 253     -12.589 -18.649   1.098  1.00 26.94           N  
ATOM   3926  H   MET A 253     -12.738 -18.209   0.201  1.00 26.94           H  
ATOM   3927  CA  MET A 253     -11.230 -18.709   1.631  1.00 26.94           C  
ATOM   3928  HA  MET A 253     -10.981 -19.749   1.842  1.00 26.94           H  
ATOM   3929  C   MET A 253     -11.167 -17.920   2.944  1.00 26.94           C  
ATOM   3930  CB  MET A 253     -10.231 -18.144   0.615  1.00 26.94           C  
ATOM   3931  HB2 MET A 253      -9.344 -17.811   1.155  1.00 26.94           H  
ATOM   3932  HB3 MET A 253     -10.671 -17.284   0.111  1.00 26.94           H  
ATOM   3933  O   MET A 253     -11.684 -16.810   3.028  1.00 26.94           O  
ATOM   3934  CG  MET A 253      -9.791 -19.189  -0.416  1.00 26.94           C  
ATOM   3935  HG2 MET A 253     -10.677 -19.654  -0.849  1.00 26.94           H  
ATOM   3936  HG3 MET A 253      -9.233 -19.966   0.107  1.00 26.94           H  
ATOM   3937  SD  MET A 253      -8.755 -18.578  -1.786  1.00 26.94           S  
ATOM   3938  CE  MET A 253      -7.979 -17.083  -1.102  1.00 26.94           C  
ATOM   3939  HE1 MET A 253      -7.285 -16.669  -1.834  1.00 26.94           H  
ATOM   3940  HE2 MET A 253      -7.427 -17.330  -0.195  1.00 26.94           H  
ATOM   3941  HE3 MET A 253      -8.738 -16.332  -0.882  1.00 26.94           H  
ATOM   3942  N   GLN A 254     -10.541 -18.531   3.949  1.00 30.93           N  
ATOM   3943  H   GLN A 254     -10.147 -19.436   3.732  1.00 30.93           H  
ATOM   3944  CA  GLN A 254     -10.436 -18.137   5.357  1.00 30.93           C  
ATOM   3945  HA  GLN A 254     -11.435 -18.110   5.793  1.00 30.93           H  
ATOM   3946  C   GLN A 254      -9.800 -16.749   5.575  1.00 30.93           C  
ATOM   3947  CB  GLN A 254      -9.614 -19.232   6.058  1.00 30.93           C  
ATOM   3948  HB2 GLN A 254      -9.366 -18.917   7.071  1.00 30.93           H  
ATOM   3949  HB3 GLN A 254      -8.676 -19.350   5.515  1.00 30.93           H  
ATOM   3950  O   GLN A 254      -8.686 -16.629   6.078  1.00 30.93           O  
ATOM   3951  CG  GLN A 254     -10.333 -20.589   6.139  1.00 30.93           C  
ATOM   3952  HG2 GLN A 254     -11.193 -20.502   6.803  1.00 30.93           H  
ATOM   3953  HG3 GLN A 254     -10.691 -20.890   5.155  1.00 30.93           H  
ATOM   3954  CD  GLN A 254      -9.410 -21.690   6.650  1.00 30.93           C  
ATOM   3955  NE2 GLN A 254      -9.946 -22.814   7.060  1.00 30.93           N  
ATOM   3956 HE21 GLN A 254      -9.276 -23.507   7.361  1.00 30.93           H  
ATOM   3957 HE22 GLN A 254     -10.945 -22.962   7.060  1.00 30.93           H  
ATOM   3958  OE1 GLN A 254      -8.199 -21.581   6.661  1.00 30.93           O  
ATOM   3959  N   PHE A 255     -10.516 -15.692   5.207  1.00 31.84           N  
ATOM   3960  H   PHE A 255     -11.368 -15.864   4.692  1.00 31.84           H  
ATOM   3961  CA  PHE A 255     -10.153 -14.301   5.447  1.00 31.84           C  
ATOM   3962  HA  PHE A 255      -9.101 -14.243   5.723  1.00 31.84           H  
ATOM   3963  C   PHE A 255     -10.981 -13.753   6.610  1.00 31.84           C  
ATOM   3964  CB  PHE A 255     -10.356 -13.487   4.154  1.00 31.84           C  
ATOM   3965  HB2 PHE A 255     -10.813 -14.103   3.379  1.00 31.84           H  
ATOM   3966  HB3 PHE A 255     -11.037 -12.656   4.338  1.00 31.84           H  
ATOM   3967  O   PHE A 255     -12.204 -13.665   6.505  1.00 31.84           O  
ATOM   3968  CG  PHE A 255      -9.055 -12.937   3.635  1.00 31.84           C  
ATOM   3969  CD1 PHE A 255      -8.652 -11.642   4.002  1.00 31.84           C  
ATOM   3970  HD1 PHE A 255      -9.303 -11.008   4.586  1.00 31.84           H  
ATOM   3971  CD2 PHE A 255      -8.208 -13.763   2.874  1.00 31.84           C  
ATOM   3972  HD2 PHE A 255      -8.524 -14.761   2.610  1.00 31.84           H  
ATOM   3973  CE1 PHE A 255      -7.379 -11.190   3.641  1.00 31.84           C  
ATOM   3974  HE1 PHE A 255      -7.072 -10.200   3.942  1.00 31.84           H  
ATOM   3975  CE2 PHE A 255      -6.930 -13.314   2.521  1.00 31.84           C  
ATOM   3976  HE2 PHE A 255      -6.252 -13.960   1.983  1.00 31.84           H  
ATOM   3977  CZ  PHE A 255      -6.512 -12.047   2.938  1.00 31.84           C  
ATOM   3978  HZ  PHE A 255      -5.487 -11.768   2.744  1.00 31.84           H  
ATOM   3979  N   GLY A 256     -10.325 -13.352   7.704  1.00 38.77           N  
ATOM   3980  H   GLY A 256      -9.320 -13.451   7.722  1.00 38.77           H  
ATOM   3981  CA  GLY A 256     -10.972 -12.498   8.708  1.00 38.77           C  
ATOM   3982  HA2 GLY A 256     -11.901 -12.095   8.305  1.00 38.77           H  
ATOM   3983  HA3 GLY A 256     -10.316 -11.646   8.887  1.00 38.77           H  
ATOM   3984  C   GLY A 256     -11.306 -13.099  10.071  1.00 38.77           C  
ATOM   3985  O   GLY A 256     -12.283 -12.670  10.680  1.00 38.77           O  
ATOM   3986  N   PHE A 257     -10.522 -14.042  10.600  1.00 44.43           N  
ATOM   3987  H   PHE A 257      -9.741 -14.400  10.071  1.00 44.43           H  
ATOM   3988  CA  PHE A 257     -10.700 -14.462  11.996  1.00 44.43           C  
ATOM   3989  HA  PHE A 257     -11.755 -14.372  12.254  1.00 44.43           H  
ATOM   3990  C   PHE A 257      -9.924 -13.537  12.946  1.00 44.43           C  
ATOM   3991  CB  PHE A 257     -10.359 -15.947  12.168  1.00 44.43           C  
ATOM   3992  HB2 PHE A 257      -9.309 -16.103  11.921  1.00 44.43           H  
ATOM   3993  HB3 PHE A 257     -10.500 -16.223  13.213  1.00 44.43           H  
ATOM   3994  O   PHE A 257      -8.694 -13.456  12.894  1.00 44.43           O  
ATOM   3995  CG  PHE A 257     -11.223 -16.854  11.309  1.00 44.43           C  
ATOM   3996  CD1 PHE A 257     -12.589 -17.028  11.606  1.00 44.43           C  
ATOM   3997  HD1 PHE A 257     -13.023 -16.536  12.464  1.00 44.43           H  
ATOM   3998  CD2 PHE A 257     -10.670 -17.494  10.184  1.00 44.43           C  
ATOM   3999  HD2 PHE A 257      -9.625 -17.368   9.942  1.00 44.43           H  
ATOM   4000  CE1 PHE A 257     -13.398 -17.833  10.783  1.00 44.43           C  
ATOM   4001  HE1 PHE A 257     -14.445 -17.961  11.013  1.00 44.43           H  
ATOM   4002  CE2 PHE A 257     -11.479 -18.302   9.367  1.00 44.43           C  
ATOM   4003  HE2 PHE A 257     -11.050 -18.799   8.509  1.00 44.43           H  
ATOM   4004  CZ  PHE A 257     -12.842 -18.469   9.661  1.00 44.43           C  
ATOM   4005  HZ  PHE A 257     -13.461 -19.088   9.028  1.00 44.43           H  
ATOM   4006  N   LEU A 258     -10.649 -12.839  13.825  1.00 47.58           N  
ATOM   4007  H   LEU A 258     -11.655 -12.912  13.769  1.00 47.58           H  
ATOM   4008  CA  LEU A 258     -10.082 -12.145  14.981  1.00 47.58           C  
ATOM   4009  HA  LEU A 258      -9.182 -11.606  14.684  1.00 47.58           H  
ATOM   4010  C   LEU A 258      -9.705 -13.180  16.051  1.00 47.58           C  
ATOM   4011  CB  LEU A 258     -11.118 -11.156  15.558  1.00 47.58           C  
ATOM   4012  HB2 LEU A 258     -12.067 -11.681  15.670  1.00 47.58           H  
ATOM   4013  HB3 LEU A 258     -10.796 -10.876  16.561  1.00 47.58           H  
ATOM   4014  O   LEU A 258     -10.595 -13.803  16.620  1.00 47.58           O  
ATOM   4015  CG  LEU A 258     -11.368  -9.862  14.763  1.00 47.58           C  
ATOM   4016  HG  LEU A 258     -11.699 -10.110  13.755  1.00 47.58           H  
ATOM   4017  CD1 LEU A 258     -12.471  -9.068  15.468  1.00 47.58           C  
ATOM   4018 HD11 LEU A 258     -12.624  -8.112  14.967  1.00 47.58           H  
ATOM   4019 HD12 LEU A 258     -13.406  -9.629  15.448  1.00 47.58           H  
ATOM   4020 HD13 LEU A 258     -12.191  -8.870  16.503  1.00 47.58           H  
ATOM   4021  CD2 LEU A 258     -10.123  -8.977  14.676  1.00 47.58           C  
ATOM   4022 HD21 LEU A 258      -9.337  -9.482  14.113  1.00 47.58           H  
ATOM   4023 HD22 LEU A 258      -9.759  -8.724  15.672  1.00 47.58           H  
ATOM   4024 HD23 LEU A 258     -10.367  -8.053  14.151  1.00 47.58           H  
ATOM   4025  N   ARG A 259      -8.419 -13.341  16.377  1.00 51.89           N  
ATOM   4026  H   ARG A 259      -7.748 -12.791  15.859  1.00 51.89           H  
ATOM   4027  CA  ARG A 259      -7.950 -14.090  17.561  1.00 51.89           C  
ATOM   4028  HA  ARG A 259      -8.730 -14.793  17.854  1.00 51.89           H  
ATOM   4029  C   ARG A 259      -7.722 -13.150  18.732  1.00 51.89           C  
ATOM   4030  CB  ARG A 259      -6.688 -14.912  17.246  1.00 51.89           C  
ATOM   4031  HB2 ARG A 259      -6.908 -15.581  16.414  1.00 51.89           H  
ATOM   4032  HB3 ARG A 259      -6.467 -15.535  18.113  1.00 51.89           H  
ATOM   4033  O   ARG A 259      -7.378 -11.996  18.512  1.00 51.89           O  
ATOM   4034  CG  ARG A 259      -5.433 -14.080  16.916  1.00 51.89           C  
ATOM   4035  HG2 ARG A 259      -5.590 -13.532  15.987  1.00 51.89           H  
ATOM   4036  HG3 ARG A 259      -5.228 -13.375  17.722  1.00 51.89           H  
ATOM   4037  CD  ARG A 259      -4.219 -14.999  16.754  1.00 51.89           C  
ATOM   4038  HD2 ARG A 259      -4.061 -15.546  17.684  1.00 51.89           H  
ATOM   4039  HD3 ARG A 259      -4.435 -15.717  15.963  1.00 51.89           H  
ATOM   4040  NE  ARG A 259      -2.994 -14.249  16.421  1.00 51.89           N  
ATOM   4041  HE  ARG A 259      -3.017 -13.249  16.560  1.00 51.89           H  
ATOM   4042  NH1 ARG A 259      -1.776 -16.046  15.658  1.00 51.89           N  
ATOM   4043 HH11 ARG A 259      -2.554 -16.656  15.865  1.00 51.89           H  
ATOM   4044 HH12 ARG A 259      -1.081 -16.385  15.009  1.00 51.89           H  
ATOM   4045  NH2 ARG A 259      -0.883 -14.016  15.584  1.00 51.89           N  
ATOM   4046 HH21 ARG A 259      -0.973 -13.010  15.585  1.00 51.89           H  
ATOM   4047 HH22 ARG A 259      -0.093 -14.459  15.137  1.00 51.89           H  
ATOM   4048  CZ  ARG A 259      -1.892 -14.774  15.908  1.00 51.89           C  
ATOM   4049  N   LYS A 260      -7.807 -13.621  19.978  1.00 57.28           N  
ATOM   4050  H   LYS A 260      -8.043 -14.593  20.116  1.00 57.28           H  
ATOM   4051  CA  LYS A 260      -7.294 -12.822  21.103  1.00 57.28           C  
ATOM   4052  HA  LYS A 260      -7.794 -11.853  21.083  1.00 57.28           H  
ATOM   4053  C   LYS A 260      -5.794 -12.570  20.915  1.00 57.28           C  
ATOM   4054  CB  LYS A 260      -7.581 -13.479  22.458  1.00 57.28           C  
ATOM   4055  HB2 LYS A 260      -6.979 -12.983  23.218  1.00 57.28           H  
ATOM   4056  HB3 LYS A 260      -7.293 -14.530  22.424  1.00 57.28           H  
ATOM   4057  O   LYS A 260      -5.053 -13.479  20.556  1.00 57.28           O  
ATOM   4058  CG  LYS A 260      -9.058 -13.343  22.853  1.00 57.28           C  
ATOM   4059  HG2 LYS A 260      -9.682 -13.832  22.106  1.00 57.28           H  
ATOM   4060  HG3 LYS A 260      -9.325 -12.287  22.904  1.00 57.28           H  
ATOM   4061  CD  LYS A 260      -9.294 -13.995  24.220  1.00 57.28           C  
ATOM   4062  HD2 LYS A 260      -9.005 -15.045  24.158  1.00 57.28           H  
ATOM   4063  HD3 LYS A 260      -8.676 -13.500  24.969  1.00 57.28           H  
ATOM   4064  CE  LYS A 260     -10.770 -13.893  24.616  1.00 57.28           C  
ATOM   4065  HE2 LYS A 260     -11.373 -14.259  23.785  1.00 57.28           H  
ATOM   4066  HE3 LYS A 260     -11.018 -12.844  24.775  1.00 57.28           H  
ATOM   4067  NZ  LYS A 260     -11.052 -14.697  25.833  1.00 57.28           N  
ATOM   4068  HZ1 LYS A 260     -10.497 -14.377  26.613  1.00 57.28           H  
ATOM   4069  HZ2 LYS A 260     -10.831 -15.668  25.663  1.00 57.28           H  
ATOM   4070  HZ3 LYS A 260     -12.031 -14.648  26.076  1.00 57.28           H  
ATOM   4071  N   ALA A 261      -5.333 -11.356  21.187  1.00 62.48           N  
ATOM   4072  H   ALA A 261      -6.008 -10.658  21.464  1.00 62.48           H  
ATOM   4073  CA  ALA A 261      -3.938 -10.945  21.086  1.00 62.48           C  
ATOM   4074  HA  ALA A 261      -3.610 -11.086  20.056  1.00 62.48           H  
ATOM   4075  C   ALA A 261      -3.010 -11.772  21.991  1.00 62.48           C  
ATOM   4076  CB  ALA A 261      -3.864  -9.455  21.444  1.00 62.48           C  
ATOM   4077  HB1 ALA A 261      -2.831  -9.108  21.402  1.00 62.48           H  
ATOM   4078  HB2 ALA A 261      -4.471  -8.868  20.755  1.00 62.48           H  
ATOM   4079  HB3 ALA A 261      -4.239  -9.295  22.455  1.00 62.48           H  
ATOM   4080  O   ALA A 261      -1.824 -11.890  21.686  1.00 62.48           O  
ATOM   4081  N   SER A 262      -3.565 -12.339  23.068  1.00 60.38           N  
ATOM   4082  H   SER A 262      -4.543 -12.157  23.246  1.00 60.38           H  
ATOM   4083  CA  SER A 262      -2.904 -13.246  24.007  1.00 60.38           C  
ATOM   4084  HA  SER A 262      -1.882 -12.904  24.167  1.00 60.38           H  
ATOM   4085  C   SER A 262      -2.820 -14.702  23.534  1.00 60.38           C  
ATOM   4086  CB  SER A 262      -3.640 -13.200  25.351  1.00 60.38           C  
ATOM   4087  HB2 SER A 262      -3.164 -13.893  26.045  1.00 60.38           H  
ATOM   4088  HB3 SER A 262      -3.570 -12.194  25.765  1.00 60.38           H  
ATOM   4089  O   SER A 262      -2.134 -15.491  24.177  1.00 60.38           O  
ATOM   4090  OG  SER A 262      -5.008 -13.547  25.195  1.00 60.38           O  
ATOM   4091  HG  SER A 262      -5.340 -13.781  26.065  1.00 60.38           H  
ATOM   4092  N   ALA A 263      -3.497 -15.085  22.445  1.00 55.17           N  
ATOM   4093  H   ALA A 263      -4.001 -14.398  21.903  1.00 55.17           H  
ATOM   4094  CA  ALA A 263      -3.426 -16.443  21.915  1.00 55.17           C  
ATOM   4095  HA  ALA A 263      -3.555 -17.144  22.740  1.00 55.17           H  
ATOM   4096  C   ALA A 263      -2.042 -16.686  21.287  1.00 55.17           C  
ATOM   4097  CB  ALA A 263      -4.577 -16.672  20.927  1.00 55.17           C  
ATOM   4098  HB1 ALA A 263      -4.469 -16.010  20.067  1.00 55.17           H  
ATOM   4099  HB2 ALA A 263      -4.559 -17.704  20.578  1.00 55.17           H  
ATOM   4100  HB3 ALA A 263      -5.532 -16.480  21.416  1.00 55.17           H  
ATOM   4101  O   ALA A 263      -1.670 -16.045  20.304  1.00 55.17           O  
ATOM   4102  N   THR A 264      -1.271 -17.598  21.879  1.00 48.25           N  
ATOM   4103  H   THR A 264      -1.606 -18.037  22.725  1.00 48.25           H  
ATOM   4104  CA  THR A 264       0.135 -17.869  21.528  1.00 48.25           C  
ATOM   4105  HA  THR A 264       0.574 -16.969  21.097  1.00 48.25           H  
ATOM   4106  C   THR A 264       0.319 -18.973  20.488  1.00 48.25           C  
ATOM   4107  CB  THR A 264       0.936 -18.229  22.789  1.00 48.25           C  
ATOM   4108  HB  THR A 264       1.912 -18.623  22.504  1.00 48.25           H  
ATOM   4109  O   THR A 264       1.424 -19.153  19.986  1.00 48.25           O  
ATOM   4110  CG2 THR A 264       1.150 -17.019  23.696  1.00 48.25           C  
ATOM   4111 HG21 THR A 264       1.644 -16.224  23.136  1.00 48.25           H  
ATOM   4112 HG22 THR A 264       1.782 -17.299  24.538  1.00 48.25           H  
ATOM   4113 HG23 THR A 264       0.195 -16.652  24.072  1.00 48.25           H  
ATOM   4114  OG1 THR A 264       0.235 -19.201  23.537  1.00 48.25           O  
ATOM   4115  HG1 THR A 264       0.762 -19.402  24.314  1.00 48.25           H  
ATOM   4116  N   THR A 265      -0.734 -19.710  20.134  1.00 42.67           N  
ATOM   4117  H   THR A 265      -1.638 -19.496  20.531  1.00 42.67           H  
ATOM   4118  CA  THR A 265      -0.668 -20.841  19.200  1.00 42.67           C  
ATOM   4119  HA  THR A 265       0.297 -20.832  18.693  1.00 42.67           H  
ATOM   4120  C   THR A 265      -1.729 -20.704  18.111  1.00 42.67           C  
ATOM   4121  CB  THR A 265      -0.779 -22.186  19.943  1.00 42.67           C  
ATOM   4122  HB  THR A 265      -1.047 -22.964  19.228  1.00 42.67           H  
ATOM   4123  O   THR A 265      -2.859 -20.315  18.385  1.00 42.67           O  
ATOM   4124  CG2 THR A 265       0.541 -22.573  20.609  1.00 42.67           C  
ATOM   4125 HG21 THR A 265       0.426 -23.532  21.113  1.00 42.67           H  
ATOM   4126 HG22 THR A 265       1.320 -22.668  19.852  1.00 42.67           H  
ATOM   4127 HG23 THR A 265       0.840 -21.816  21.334  1.00 42.67           H  
ATOM   4128  OG1 THR A 265      -1.743 -22.148  20.967  1.00 42.67           O  
ATOM   4129  HG1 THR A 265      -1.353 -21.701  21.722  1.00 42.67           H  
ATOM   4130  N   GLY A 266      -1.367 -21.024  16.861  1.00 40.49           N  
ATOM   4131  H   GLY A 266      -0.411 -21.309  16.700  1.00 40.49           H  
ATOM   4132  CA  GLY A 266      -2.263 -21.024  15.689  1.00 40.49           C  
ATOM   4133  HA2 GLY A 266      -1.674 -21.162  14.782  1.00 40.49           H  
ATOM   4134  HA3 GLY A 266      -2.766 -20.060  15.627  1.00 40.49           H  
ATOM   4135  C   GLY A 266      -3.346 -22.109  15.717  1.00 40.49           C  
ATOM   4136  O   GLY A 266      -3.979 -22.383  14.702  1.00 40.49           O  
ATOM   4137  N   TYR A 267      -3.558 -22.738  16.872  1.00 35.12           N  
ATOM   4138  H   TYR A 267      -3.138 -22.345  17.702  1.00 35.12           H  
ATOM   4139  CA  TYR A 267      -4.665 -23.646  17.081  1.00 35.12           C  
ATOM   4140  HA  TYR A 267      -4.869 -24.188  16.157  1.00 35.12           H  
ATOM   4141  C   TYR A 267      -5.891 -22.808  17.419  1.00 35.12           C  
ATOM   4142  CB  TYR A 267      -4.300 -24.685  18.147  1.00 35.12           C  
ATOM   4143  HB2 TYR A 267      -3.813 -24.199  18.993  1.00 35.12           H  
ATOM   4144  HB3 TYR A 267      -5.219 -25.143  18.515  1.00 35.12           H  
ATOM   4145  O   TYR A 267      -5.928 -22.124  18.442  1.00 35.12           O  
ATOM   4146  CG  TYR A 267      -3.410 -25.779  17.583  1.00 35.12           C  
ATOM   4147  CD1 TYR A 267      -4.000 -26.902  16.971  1.00 35.12           C  
ATOM   4148  HD1 TYR A 267      -5.076 -26.994  16.941  1.00 35.12           H  
ATOM   4149  CD2 TYR A 267      -2.008 -25.648  17.601  1.00 35.12           C  
ATOM   4150  HD2 TYR A 267      -1.557 -24.782  18.063  1.00 35.12           H  
ATOM   4151  CE1 TYR A 267      -3.192 -27.892  16.381  1.00 35.12           C  
ATOM   4152  HE1 TYR A 267      -3.637 -28.751  15.901  1.00 35.12           H  
ATOM   4153  CE2 TYR A 267      -1.194 -26.632  17.004  1.00 35.12           C  
ATOM   4154  HE2 TYR A 267      -0.120 -26.523  17.010  1.00 35.12           H  
ATOM   4155  OH  TYR A 267      -1.015 -28.709  15.805  1.00 35.12           O  
ATOM   4156  HH  TYR A 267      -0.090 -28.453  15.787  1.00 35.12           H  
ATOM   4157  CZ  TYR A 267      -1.788 -27.757  16.391  1.00 35.12           C  
ATOM   4158  N   LEU A 268      -6.881 -22.865  16.525  1.00 39.88           N  
ATOM   4159  H   LEU A 268      -6.706 -23.385  15.677  1.00 39.88           H  
ATOM   4160  CA  LEU A 268      -8.271 -22.564  16.847  1.00 39.88           C  
ATOM   4161  HA  LEU A 268      -8.431 -21.486  16.869  1.00 39.88           H  
ATOM   4162  C   LEU A 268      -8.545 -23.150  18.231  1.00 39.88           C  
ATOM   4163  CB  LEU A 268      -9.176 -23.230  15.791  1.00 39.88           C  
ATOM   4164  HB2 LEU A 268     -10.200 -23.260  16.164  1.00 39.88           H  
ATOM   4165  HB3 LEU A 268      -8.852 -24.263  15.666  1.00 39.88           H  
ATOM   4166  O   LEU A 268      -8.320 -24.341  18.448  1.00 39.88           O  
ATOM   4167  CG  LEU A 268      -9.162 -22.517  14.426  1.00 39.88           C  
ATOM   4168  HG  LEU A 268      -8.155 -22.162  14.204  1.00 39.88           H  
ATOM   4169  CD1 LEU A 268      -9.578 -23.478  13.312  1.00 39.88           C  
ATOM   4170 HD11 LEU A 268      -8.876 -24.311  13.265  1.00 39.88           H  
ATOM   4171 HD12 LEU A 268      -9.571 -22.956  12.355  1.00 39.88           H  
ATOM   4172 HD13 LEU A 268     -10.579 -23.859  13.512  1.00 39.88           H  
ATOM   4173  CD2 LEU A 268     -10.124 -21.327  14.422  1.00 39.88           C  
ATOM   4174 HD21 LEU A 268     -10.086 -20.826  13.454  1.00 39.88           H  
ATOM   4175 HD22 LEU A 268     -11.143 -21.664  14.610  1.00 39.88           H  
ATOM   4176 HD23 LEU A 268      -9.837 -20.613  15.194  1.00 39.88           H  
ATOM   4177  N   ASP A 269      -8.947 -22.306  19.176  1.00 37.29           N  
ATOM   4178  H   ASP A 269      -9.046 -21.325  18.957  1.00 37.29           H  
ATOM   4179  CA  ASP A 269      -9.386 -22.779  20.479  1.00 37.29           C  
ATOM   4180  HA  ASP A 269      -8.570 -23.314  20.964  1.00 37.29           H  
ATOM   4181  C   ASP A 269     -10.544 -23.744  20.207  1.00 37.29           C  
ATOM   4182  CB  ASP A 269      -9.774 -21.570  21.350  1.00 37.29           C  
ATOM   4183  HB2 ASP A 269      -8.981 -20.826  21.276  1.00 37.29           H  
ATOM   4184  HB3 ASP A 269     -10.687 -21.118  20.962  1.00 37.29           H  
ATOM   4185  O   ASP A 269     -11.629 -23.318  19.813  1.00 37.29           O  
ATOM   4186  CG  ASP A 269      -9.964 -21.903  22.834  1.00 37.29           C  
ATOM   4187  OD1 ASP A 269      -9.998 -23.108  23.180  1.00 37.29           O  
ATOM   4188  OD2 ASP A 269     -10.076 -20.930  23.615  1.00 37.29           O  
ATOM   4189  N   ASN A 270     -10.287 -25.053  20.317  1.00 38.16           N  
ATOM   4190  H   ASN A 270      -9.325 -25.312  20.486  1.00 38.16           H  
ATOM   4191  CA  ASN A 270     -11.237 -26.112  19.959  1.00 38.16           C  
ATOM   4192  HA  ASN A 270     -11.533 -25.978  18.918  1.00 38.16           H  
ATOM   4193  C   ASN A 270     -12.530 -26.034  20.795  1.00 38.16           C  
ATOM   4194  CB  ASN A 270     -10.549 -27.484  20.116  1.00 38.16           C  
ATOM   4195  HB2 ASN A 270     -11.310 -28.263  20.084  1.00 38.16           H  
ATOM   4196  HB3 ASN A 270     -10.065 -27.532  21.092  1.00 38.16           H  
ATOM   4197  O   ASN A 270     -13.495 -26.736  20.504  1.00 38.16           O  
ATOM   4198  CG  ASN A 270      -9.542 -27.814  19.025  1.00 38.16           C  
ATOM   4199  ND2 ASN A 270      -8.594 -28.676  19.313  1.00 38.16           N  
ATOM   4200 HD21 ASN A 270      -8.525 -29.073  20.239  1.00 38.16           H  
ATOM   4201 HD22 ASN A 270      -7.941 -28.866  18.567  1.00 38.16           H  
ATOM   4202  OD1 ASN A 270      -9.604 -27.365  17.896  1.00 38.16           O  
ATOM   4203  N   ASN A 271     -12.555 -25.171  21.815  1.00 39.48           N  
ATOM   4204  H   ASN A 271     -11.715 -24.638  21.991  1.00 39.48           H  
ATOM   4205  CA  ASN A 271     -13.709 -24.887  22.658  1.00 39.48           C  
ATOM   4206  HA  ASN A 271     -14.371 -25.753  22.661  1.00 39.48           H  
ATOM   4207  C   ASN A 271     -14.558 -23.700  22.186  1.00 39.48           C  
ATOM   4208  CB  ASN A 271     -13.190 -24.667  24.080  1.00 39.48           C  
ATOM   4209  HB2 ASN A 271     -14.014 -24.360  24.724  1.00 39.48           H  
ATOM   4210  HB3 ASN A 271     -12.443 -23.874  24.079  1.00 39.48           H  
ATOM   4211  O   ASN A 271     -15.639 -23.483  22.728  1.00 39.48           O  
ATOM   4212  CG  ASN A 271     -12.607 -25.934  24.666  1.00 39.48           C  
ATOM   4213  ND2 ASN A 271     -11.555 -25.811  25.438  1.00 39.48           N  
ATOM   4214 HD21 ASN A 271     -11.085 -24.918  25.477  1.00 39.48           H  
ATOM   4215 HD22 ASN A 271     -11.155 -26.668  25.789  1.00 39.48           H  
ATOM   4216  OD1 ASN A 271     -13.074 -27.040  24.454  1.00 39.48           O  
ATOM   4217  N   ILE A 272     -14.116 -22.941  21.183  1.00 37.83           N  
ATOM   4218  H   ILE A 272     -13.226 -23.167  20.763  1.00 37.83           H  
ATOM   4219  CA  ILE A 272     -14.941 -21.935  20.518  1.00 37.83           C  
ATOM   4220  HA  ILE A 272     -15.846 -21.753  21.097  1.00 37.83           H  
ATOM   4221  C   ILE A 272     -15.347 -22.564  19.190  1.00 37.83           C  
ATOM   4222  CB  ILE A 272     -14.205 -20.584  20.390  1.00 37.83           C  
ATOM   4223  HB  ILE A 272     -13.384 -20.718  19.687  1.00 37.83           H  
ATOM   4224  O   ILE A 272     -14.596 -22.536  18.213  1.00 37.83           O  
ATOM   4225  CG1 ILE A 272     -13.603 -20.115  21.735  1.00 37.83           C  
ATOM   4226 HG12 ILE A 272     -12.946 -20.889  22.132  1.00 37.83           H  
ATOM   4227 HG13 ILE A 272     -14.408 -19.963  22.454  1.00 37.83           H  
ATOM   4228  CG2 ILE A 272     -15.200 -19.529  19.862  1.00 37.83           C  
ATOM   4229 HG21 ILE A 272     -15.955 -19.315  20.617  1.00 37.83           H  
ATOM   4230 HG22 ILE A 272     -15.708 -19.896  18.970  1.00 37.83           H  
ATOM   4231 HG23 ILE A 272     -14.679 -18.609  19.596  1.00 37.83           H  
ATOM   4232  CD1 ILE A 272     -12.764 -18.832  21.652  1.00 37.83           C  
ATOM   4233 HD11 ILE A 272     -12.363 -18.608  22.641  1.00 37.83           H  
ATOM   4234 HD12 ILE A 272     -13.372 -17.988  21.325  1.00 37.83           H  
ATOM   4235 HD13 ILE A 272     -11.928 -18.976  20.968  1.00 37.83           H  
ATOM   4236  N   GLY A 273     -16.509 -23.220  19.176  1.00 29.94           N  
ATOM   4237  H   GLY A 273     -17.065 -23.222  20.019  1.00 29.94           H  
ATOM   4238  CA  GLY A 273     -17.019 -23.883  17.981  1.00 29.94           C  
ATOM   4239  HA2 GLY A 273     -16.391 -24.747  17.764  1.00 29.94           H  
ATOM   4240  HA3 GLY A 273     -18.041 -24.220  18.153  1.00 29.94           H  
ATOM   4241  C   GLY A 273     -17.004 -22.930  16.783  1.00 29.94           C  
ATOM   4242  O   GLY A 273     -17.245 -21.733  16.933  1.00 29.94           O  
ATOM   4243  N   PHE A 274     -16.754 -23.458  15.581  1.00 33.71           N  
ATOM   4244  H   PHE A 274     -16.488 -24.432  15.550  1.00 33.71           H  
ATOM   4245  CA  PHE A 274     -16.756 -22.720  14.302  1.00 33.71           C  
ATOM   4246  HA  PHE A 274     -15.870 -22.087  14.257  1.00 33.71           H  
ATOM   4247  C   PHE A 274     -17.975 -21.790  14.104  1.00 33.71           C  
ATOM   4248  CB  PHE A 274     -16.691 -23.747  13.154  1.00 33.71           C  
ATOM   4249  HB2 PHE A 274     -17.112 -24.700  13.475  1.00 33.71           H  
ATOM   4250  HB3 PHE A 274     -17.321 -23.401  12.334  1.00 33.71           H  
ATOM   4251  O   PHE A 274     -17.935 -20.878  13.282  1.00 33.71           O  
ATOM   4252  CG  PHE A 274     -15.302 -23.976  12.589  1.00 33.71           C  
ATOM   4253  CD1 PHE A 274     -14.879 -23.225  11.475  1.00 33.71           C  
ATOM   4254  HD1 PHE A 274     -15.533 -22.483  11.042  1.00 33.71           H  
ATOM   4255  CD2 PHE A 274     -14.436 -24.932  13.154  1.00 33.71           C  
ATOM   4256  HD2 PHE A 274     -14.747 -25.511  14.012  1.00 33.71           H  
ATOM   4257  CE1 PHE A 274     -13.602 -23.432  10.925  1.00 33.71           C  
ATOM   4258  HE1 PHE A 274     -13.277 -22.848  10.077  1.00 33.71           H  
ATOM   4259  CE2 PHE A 274     -13.158 -25.137  12.604  1.00 33.71           C  
ATOM   4260  HE2 PHE A 274     -12.492 -25.866  13.043  1.00 33.71           H  
ATOM   4261  CZ  PHE A 274     -12.741 -24.390  11.489  1.00 33.71           C  
ATOM   4262  HZ  PHE A 274     -11.756 -24.543  11.074  1.00 33.71           H  
ATOM   4263  N   GLN A 275     -19.050 -21.995  14.866  1.00 30.99           N  
ATOM   4264  H   GLN A 275     -18.985 -22.712  15.575  1.00 30.99           H  
ATOM   4265  CA  GLN A 275     -20.258 -21.180  14.858  1.00 30.99           C  
ATOM   4266  HA  GLN A 275     -20.473 -20.898  13.827  1.00 30.99           H  
ATOM   4267  C   GLN A 275     -20.139 -19.853  15.639  1.00 30.99           C  
ATOM   4268  CB  GLN A 275     -21.425 -22.049  15.353  1.00 30.99           C  
ATOM   4269  HB2 GLN A 275     -21.204 -22.436  16.348  1.00 30.99           H  
ATOM   4270  HB3 GLN A 275     -22.318 -21.428  15.414  1.00 30.99           H  
ATOM   4271  O   GLN A 275     -20.795 -18.891  15.248  1.00 30.99           O  
ATOM   4272  CG  GLN A 275     -21.699 -23.216  14.382  1.00 30.99           C  
ATOM   4273  HG2 GLN A 275     -21.843 -22.814  13.379  1.00 30.99           H  
ATOM   4274  HG3 GLN A 275     -20.842 -23.889  14.360  1.00 30.99           H  
ATOM   4275  CD  GLN A 275     -22.931 -24.038  14.744  1.00 30.99           C  
ATOM   4276  NE2 GLN A 275     -23.313 -24.986  13.916  1.00 30.99           N  
ATOM   4277 HE21 GLN A 275     -24.125 -25.510  14.208  1.00 30.99           H  
ATOM   4278 HE22 GLN A 275     -22.804 -25.176  13.065  1.00 30.99           H  
ATOM   4279  OE1 GLN A 275     -23.576 -23.862  15.759  1.00 30.99           O  
ATOM   4280  N   ASP A 276     -19.273 -19.733  16.652  1.00 30.42           N  
ATOM   4281  H   ASP A 276     -18.717 -20.531  16.922  1.00 30.42           H  
ATOM   4282  CA  ASP A 276     -19.191 -18.525  17.502  1.00 30.42           C  
ATOM   4283  HA  ASP A 276     -20.180 -18.070  17.557  1.00 30.42           H  
ATOM   4284  C   ASP A 276     -18.277 -17.419  16.943  1.00 30.42           C  
ATOM   4285  CB  ASP A 276     -18.765 -18.920  18.929  1.00 30.42           C  
ATOM   4286  HB2 ASP A 276     -18.268 -18.071  19.398  1.00 30.42           H  
ATOM   4287  HB3 ASP A 276     -18.045 -19.737  18.878  1.00 30.42           H  
ATOM   4288  O   ASP A 276     -18.416 -16.241  17.284  1.00 30.42           O  
ATOM   4289  CG  ASP A 276     -19.937 -19.316  19.834  1.00 30.42           C  
ATOM   4290  OD1 ASP A 276     -21.062 -18.814  19.606  1.00 30.42           O  
ATOM   4291  OD2 ASP A 276     -19.680 -20.088  20.782  1.00 30.42           O  
ATOM   4292  N   TRP A 277     -17.369 -17.755  16.024  1.00 32.82           N  
ATOM   4293  H   TRP A 277     -17.270 -18.736  15.803  1.00 32.82           H  
ATOM   4294  CA  TRP A 277     -16.399 -16.797  15.474  1.00 32.82           C  
ATOM   4295  HA  TRP A 277     -16.026 -16.174  16.287  1.00 32.82           H  
ATOM   4296  C   TRP A 277     -16.991 -15.852  14.429  1.00 32.82           C  
ATOM   4297  CB  TRP A 277     -15.212 -17.553  14.886  1.00 32.82           C  
ATOM   4298  HB2 TRP A 277     -14.527 -16.833  14.439  1.00 32.82           H  
ATOM   4299  HB3 TRP A 277     -15.561 -18.212  14.091  1.00 32.82           H  
ATOM   4300  O   TRP A 277     -16.442 -14.781  14.186  1.00 32.82           O  
ATOM   4301  CG  TRP A 277     -14.444 -18.356  15.881  1.00 32.82           C  
ATOM   4302  CD1 TRP A 277     -14.737 -19.621  16.253  1.00 32.82           C  
ATOM   4303  HD1 TRP A 277     -15.564 -20.209  15.883  1.00 32.82           H  
ATOM   4304  CD2 TRP A 277     -13.252 -17.981  16.640  1.00 32.82           C  
ATOM   4305  CE2 TRP A 277     -12.858 -19.101  17.431  1.00 32.82           C  
ATOM   4306  CE3 TRP A 277     -12.452 -16.822  16.736  1.00 32.82           C  
ATOM   4307  HE3 TRP A 277     -12.704 -15.949  16.151  1.00 32.82           H  
ATOM   4308  NE1 TRP A 277     -13.786 -20.072  17.137  1.00 32.82           N  
ATOM   4309  HE1 TRP A 277     -13.816 -20.998  17.540  1.00 32.82           H  
ATOM   4310  CH2 TRP A 277     -10.970 -17.910  18.354  1.00 32.82           C  
ATOM   4311  HH2 TRP A 277     -10.101 -17.880  18.994  1.00 32.82           H  
ATOM   4312  CZ2 TRP A 277     -11.734 -19.081  18.266  1.00 32.82           C  
ATOM   4313  HZ2 TRP A 277     -11.458 -19.964  18.823  1.00 32.82           H  
ATOM   4314  CZ3 TRP A 277     -11.332 -16.790  17.590  1.00 32.82           C  
ATOM   4315  HZ3 TRP A 277     -10.733 -15.894  17.663  1.00 32.82           H  
ATOM   4316  N   THR A 278     -18.135 -16.208  13.840  1.00 33.66           N  
ATOM   4317  H   THR A 278     -18.565 -17.075  14.129  1.00 33.66           H  
ATOM   4318  CA  THR A 278     -18.826 -15.358  12.856  1.00 33.66           C  
ATOM   4319  HA  THR A 278     -18.080 -14.962  12.167  1.00 33.66           H  
ATOM   4320  C   THR A 278     -19.490 -14.130  13.487  1.00 33.66           C  
ATOM   4321  CB  THR A 278     -19.840 -16.157  12.020  1.00 33.66           C  
ATOM   4322  HB  THR A 278     -20.443 -15.454  11.445  1.00 33.66           H  
ATOM   4323  O   THR A 278     -19.929 -13.236  12.764  1.00 33.66           O  
ATOM   4324  CG2 THR A 278     -19.157 -17.095  11.028  1.00 33.66           C  
ATOM   4325 HG21 THR A 278     -19.913 -17.619  10.444  1.00 33.66           H  
ATOM   4326 HG22 THR A 278     -18.541 -17.824  11.555  1.00 33.66           H  
ATOM   4327 HG23 THR A 278     -18.528 -16.517  10.351  1.00 33.66           H  
ATOM   4328  OG1 THR A 278     -20.706 -16.917  12.835  1.00 33.66           O  
ATOM   4329  HG1 THR A 278     -20.275 -17.722  13.134  1.00 33.66           H  
ATOM   4330  N   ARG A 279     -19.562 -14.043  14.827  1.00 41.51           N  
ATOM   4331  H   ARG A 279     -19.188 -14.814  15.362  1.00 41.51           H  
ATOM   4332  CA  ARG A 279     -20.201 -12.931  15.553  1.00 41.51           C  
ATOM   4333  HA  ARG A 279     -20.087 -12.023  14.960  1.00 41.51           H  
ATOM   4334  C   ARG A 279     -19.527 -12.638  16.897  1.00 41.51           C  
ATOM   4335  CB  ARG A 279     -21.705 -13.216  15.730  1.00 41.51           C  
ATOM   4336  HB2 ARG A 279     -22.143 -12.420  16.332  1.00 41.51           H  
ATOM   4337  HB3 ARG A 279     -21.831 -14.159  16.262  1.00 41.51           H  
ATOM   4338  O   ARG A 279     -20.202 -12.570  17.926  1.00 41.51           O  
ATOM   4339  CG  ARG A 279     -22.478 -13.271  14.408  1.00 41.51           C  
ATOM   4340  HG2 ARG A 279     -22.321 -12.344  13.857  1.00 41.51           H  
ATOM   4341  HG3 ARG A 279     -22.137 -14.116  13.810  1.00 41.51           H  
ATOM   4342  CD  ARG A 279     -23.967 -13.463  14.675  1.00 41.51           C  
ATOM   4343  HD2 ARG A 279     -24.314 -12.672  15.340  1.00 41.51           H  
ATOM   4344  HD3 ARG A 279     -24.106 -14.430  15.158  1.00 41.51           H  
ATOM   4345  NE  ARG A 279     -24.728 -13.416  13.417  1.00 41.51           N  
ATOM   4346  HE  ARG A 279     -24.203 -13.187  12.586  1.00 41.51           H  
ATOM   4347  NH1 ARG A 279     -26.761 -14.031  14.277  1.00 41.51           N  
ATOM   4348 HH11 ARG A 279     -27.729 -14.277  14.125  1.00 41.51           H  
ATOM   4349 HH12 ARG A 279     -26.303 -14.267  15.145  1.00 41.51           H  
ATOM   4350  NH2 ARG A 279     -26.579 -13.551  12.105  1.00 41.51           N  
ATOM   4351 HH21 ARG A 279     -27.561 -13.750  11.981  1.00 41.51           H  
ATOM   4352 HH22 ARG A 279     -26.024 -13.280  11.305  1.00 41.51           H  
ATOM   4353  CZ  ARG A 279     -26.014 -13.664  13.272  1.00 41.51           C  
ATOM   4354  N   LEU A 280     -18.212 -12.414  16.907  1.00 43.10           N  
ATOM   4355  H   LEU A 280     -17.697 -12.519  16.044  1.00 43.10           H  
ATOM   4356  CA  LEU A 280     -17.509 -11.927  18.100  1.00 43.10           C  
ATOM   4357  HA  LEU A 280     -17.791 -12.567  18.936  1.00 43.10           H  
ATOM   4358  C   LEU A 280     -17.978 -10.506  18.459  1.00 43.10           C  
ATOM   4359  CB  LEU A 280     -15.983 -12.049  17.902  1.00 43.10           C  
ATOM   4360  HB2 LEU A 280     -15.476 -11.160  18.278  1.00 43.10           H  
ATOM   4361  HB3 LEU A 280     -15.766 -12.106  16.836  1.00 43.10           H  
ATOM   4362  O   LEU A 280     -17.444  -9.503  18.002  1.00 43.10           O  
ATOM   4363  CG  LEU A 280     -15.409 -13.288  18.616  1.00 43.10           C  
ATOM   4364  HG  LEU A 280     -16.128 -14.106  18.568  1.00 43.10           H  
ATOM   4365  CD1 LEU A 280     -14.127 -13.757  17.938  1.00 43.10           C  
ATOM   4366 HD11 LEU A 280     -14.336 -14.019  16.901  1.00 43.10           H  
ATOM   4367 HD12 LEU A 280     -13.371 -12.972  17.961  1.00 43.10           H  
ATOM   4368 HD13 LEU A 280     -13.742 -14.645  18.441  1.00 43.10           H  
ATOM   4369  CD2 LEU A 280     -15.100 -12.972  20.084  1.00 43.10           C  
ATOM   4370 HD21 LEU A 280     -14.384 -12.152  20.143  1.00 43.10           H  
ATOM   4371 HD22 LEU A 280     -16.029 -12.715  20.592  1.00 43.10           H  
ATOM   4372 HD23 LEU A 280     -14.678 -13.859  20.557  1.00 43.10           H  
ATOM   4373  N   LYS A 281     -19.009 -10.421  19.303  1.00 48.26           N  
ATOM   4374  H   LYS A 281     -19.469 -11.287  19.545  1.00 48.26           H  
ATOM   4375  CA  LYS A 281     -19.504  -9.164  19.870  1.00 48.26           C  
ATOM   4376  HA  LYS A 281     -19.494  -8.392  19.100  1.00 48.26           H  
ATOM   4377  C   LYS A 281     -18.562  -8.725  20.986  1.00 48.26           C  
ATOM   4378  CB  LYS A 281     -20.938  -9.344  20.387  1.00 48.26           C  
ATOM   4379  HB2 LYS A 281     -20.968 -10.194  21.069  1.00 48.26           H  
ATOM   4380  HB3 LYS A 281     -21.223  -8.451  20.943  1.00 48.26           H  
ATOM   4381  O   LYS A 281     -18.614  -9.272  22.085  1.00 48.26           O  
ATOM   4382  CG  LYS A 281     -21.946  -9.565  19.252  1.00 48.26           C  
ATOM   4383  HG2 LYS A 281     -21.662 -10.443  18.672  1.00 48.26           H  
ATOM   4384  HG3 LYS A 281     -21.949  -8.694  18.597  1.00 48.26           H  
ATOM   4385  CD  LYS A 281     -23.352  -9.781  19.823  1.00 48.26           C  
ATOM   4386  HD2 LYS A 281     -23.657  -8.891  20.374  1.00 48.26           H  
ATOM   4387  HD3 LYS A 281     -23.333 -10.636  20.499  1.00 48.26           H  
ATOM   4388  CE  LYS A 281     -24.334 -10.053  18.679  1.00 48.26           C  
ATOM   4389  HE2 LYS A 281     -23.981 -10.926  18.129  1.00 48.26           H  
ATOM   4390  HE3 LYS A 281     -24.318  -9.203  17.997  1.00 48.26           H  
ATOM   4391  NZ  LYS A 281     -25.711 -10.286  19.180  1.00 48.26           N  
ATOM   4392  HZ1 LYS A 281     -26.340 -10.455  18.408  1.00 48.26           H  
ATOM   4393  HZ2 LYS A 281     -26.047  -9.479  19.687  1.00 48.26           H  
ATOM   4394  HZ3 LYS A 281     -25.732 -11.091  19.790  1.00 48.26           H  
ATOM   4395  N   GLN A 282     -17.714  -7.745  20.706  1.00 50.18           N  
ATOM   4396  H   GLN A 282     -17.683  -7.384  19.763  1.00 50.18           H  
ATOM   4397  CA  GLN A 282     -16.787  -7.171  21.681  1.00 50.18           C  
ATOM   4398  HA  GLN A 282     -16.928  -7.666  22.642  1.00 50.18           H  
ATOM   4399  C   GLN A 282     -17.079  -5.687  21.856  1.00 50.18           C  
ATOM   4400  CB  GLN A 282     -15.339  -7.398  21.228  1.00 50.18           C  
ATOM   4401  HB2 GLN A 282     -15.201  -6.980  20.231  1.00 50.18           H  
ATOM   4402  HB3 GLN A 282     -14.656  -6.889  21.909  1.00 50.18           H  
ATOM   4403  O   GLN A 282     -17.341  -5.035  20.849  1.00 50.18           O  
ATOM   4404  CG  GLN A 282     -15.007  -8.894  21.197  1.00 50.18           C  
ATOM   4405  HG2 GLN A 282     -14.019  -9.024  20.757  1.00 50.18           H  
ATOM   4406  HG3 GLN A 282     -15.700  -9.411  20.532  1.00 50.18           H  
ATOM   4407  CD  GLN A 282     -15.052  -9.548  22.579  1.00 50.18           C  
ATOM   4408  NE2 GLN A 282     -15.357 -10.825  22.650  1.00 50.18           N  
ATOM   4409 HE21 GLN A 282     -15.555 -11.344  21.806  1.00 50.18           H  
ATOM   4410 HE22 GLN A 282     -15.501 -11.204  23.575  1.00 50.18           H  
ATOM   4411  OE1 GLN A 282     -14.835  -8.948  23.623  1.00 50.18           O  
ATOM   4412  N   PRO A 283     -17.050  -5.154  23.090  1.00 49.39           N  
ATOM   4413  CA  PRO A 283     -17.149  -3.717  23.287  1.00 49.39           C  
ATOM   4414  HA  PRO A 283     -18.055  -3.334  22.817  1.00 49.39           H  
ATOM   4415  C   PRO A 283     -15.934  -3.025  22.652  1.00 49.39           C  
ATOM   4416  CB  PRO A 283     -17.239  -3.531  24.806  1.00 49.39           C  
ATOM   4417  HB2 PRO A 283     -16.808  -2.584  25.130  1.00 49.39           H  
ATOM   4418  HB3 PRO A 283     -18.285  -3.584  25.109  1.00 49.39           H  
ATOM   4419  O   PRO A 283     -14.811  -3.527  22.759  1.00 49.39           O  
ATOM   4420  CG  PRO A 283     -16.492  -4.741  25.367  1.00 49.39           C  
ATOM   4421  HG2 PRO A 283     -16.840  -5.009  26.365  1.00 49.39           H  
ATOM   4422  HG3 PRO A 283     -15.423  -4.527  25.375  1.00 49.39           H  
ATOM   4423  CD  PRO A 283     -16.778  -5.840  24.346  1.00 49.39           C  
ATOM   4424  HD2 PRO A 283     -17.660  -6.406  24.646  1.00 49.39           H  
ATOM   4425  HD3 PRO A 283     -15.913  -6.498  24.260  1.00 49.39           H  
ATOM   4426  N   ALA A 284     -16.146  -1.871  22.016  1.00 54.32           N  
ATOM   4427  H   ALA A 284     -17.100  -1.675  21.751  1.00 54.32           H  
ATOM   4428  CA  ALA A 284     -15.119  -1.117  21.286  1.00 54.32           C  
ATOM   4429  HA  ALA A 284     -14.874  -1.670  20.380  1.00 54.32           H  
ATOM   4430  C   ALA A 284     -13.803  -0.886  22.061  1.00 54.32           C  
ATOM   4431  CB  ALA A 284     -15.739   0.225  20.875  1.00 54.32           C  
ATOM   4432  HB1 ALA A 284     -16.005   0.810  21.755  1.00 54.32           H  
ATOM   4433  HB2 ALA A 284     -16.637   0.048  20.284  1.00 54.32           H  
ATOM   4434  HB3 ALA A 284     -15.032   0.790  20.267  1.00 54.32           H  
ATOM   4435  O   ALA A 284     -12.728  -0.840  21.463  1.00 54.32           O  
ATOM   4436  N   ASN A 285     -13.851  -0.789  23.394  1.00 58.94           N  
ATOM   4437  H   ASN A 285     -14.748  -0.907  23.843  1.00 58.94           H  
ATOM   4438  CA  ASN A 285     -12.661  -0.631  24.237  1.00 58.94           C  
ATOM   4439  HA  ASN A 285     -12.031   0.128  23.775  1.00 58.94           H  
ATOM   4440  C   ASN A 285     -11.782  -1.896  24.342  1.00 58.94           C  
ATOM   4441  CB  ASN A 285     -13.073  -0.097  25.621  1.00 58.94           C  
ATOM   4442  HB2 ASN A 285     -13.645   0.823  25.500  1.00 58.94           H  
ATOM   4443  HB3 ASN A 285     -12.165   0.145  26.173  1.00 58.94           H  
ATOM   4444  O   ASN A 285     -10.624  -1.781  24.732  1.00 58.94           O  
ATOM   4445  CG  ASN A 285     -13.893  -1.063  26.459  1.00 58.94           C  
ATOM   4446  ND2 ASN A 285     -13.976  -0.830  27.748  1.00 58.94           N  
ATOM   4447 HD21 ASN A 285     -14.577  -1.440  28.283  1.00 58.94           H  
ATOM   4448 HD22 ASN A 285     -13.505  -0.033  28.151  1.00 58.94           H  
ATOM   4449  OD1 ASN A 285     -14.491  -2.015  25.989  1.00 58.94           O  
ATOM   4450  N   LYS A 286     -12.293  -3.077  23.969  1.00 61.41           N  
ATOM   4451  H   LYS A 286     -13.260  -3.091  23.678  1.00 61.41           H  
ATOM   4452  CA  LYS A 286     -11.571  -4.365  23.980  1.00 61.41           C  
ATOM   4453  HA  LYS A 286     -10.680  -4.282  24.602  1.00 61.41           H  
ATOM   4454  C   LYS A 286     -11.057  -4.802  22.617  1.00 61.41           C  
ATOM   4455  CB  LYS A 286     -12.454  -5.464  24.575  1.00 61.41           C  
ATOM   4456  HB2 LYS A 286     -13.416  -5.497  24.063  1.00 61.41           H  
ATOM   4457  HB3 LYS A 286     -11.960  -6.425  24.438  1.00 61.41           H  
ATOM   4458  O   LYS A 286     -10.437  -5.847  22.498  1.00 61.41           O  
ATOM   4459  CG  LYS A 286     -12.654  -5.242  26.073  1.00 61.41           C  
ATOM   4460  HG2 LYS A 286     -11.687  -5.063  26.543  1.00 61.41           H  
ATOM   4461  HG3 LYS A 286     -13.296  -4.378  26.246  1.00 61.41           H  
ATOM   4462  CD  LYS A 286     -13.275  -6.493  26.689  1.00 61.41           C  
ATOM   4463  HD2 LYS A 286     -12.604  -7.334  26.515  1.00 61.41           H  
ATOM   4464  HD3 LYS A 286     -14.241  -6.696  26.226  1.00 61.41           H  
ATOM   4465  CE  LYS A 286     -13.435  -6.261  28.189  1.00 61.41           C  
ATOM   4466  HE2 LYS A 286     -14.157  -5.459  28.344  1.00 61.41           H  
ATOM   4467  HE3 LYS A 286     -12.473  -5.932  28.582  1.00 61.41           H  
ATOM   4468  NZ  LYS A 286     -13.864  -7.504  28.867  1.00 61.41           N  
ATOM   4469  HZ1 LYS A 286     -13.964  -7.346  29.860  1.00 61.41           H  
ATOM   4470  HZ2 LYS A 286     -13.164  -8.217  28.720  1.00 61.41           H  
ATOM   4471  HZ3 LYS A 286     -14.742  -7.825  28.485  1.00 61.41           H  
ATOM   4472  N   ILE A 287     -11.275  -4.020  21.569  1.00 61.50           N  
ATOM   4473  H   ILE A 287     -11.826  -3.183  21.699  1.00 61.50           H  
ATOM   4474  CA  ILE A 287     -10.808  -4.365  20.222  1.00 61.50           C  
ATOM   4475  HA  ILE A 287     -11.312  -5.277  19.903  1.00 61.50           H  
ATOM   4476  C   ILE A 287      -9.298  -4.616  20.132  1.00 61.50           C  
ATOM   4477  CB  ILE A 287     -11.199  -3.239  19.278  1.00 61.50           C  
ATOM   4478  HB  ILE A 287     -12.278  -3.101  19.349  1.00 61.50           H  
ATOM   4479  O   ILE A 287      -8.869  -5.503  19.402  1.00 61.50           O  
ATOM   4480  CG1 ILE A 287     -10.835  -3.626  17.850  1.00 61.50           C  
ATOM   4481 HG12 ILE A 287      -9.752  -3.657  17.726  1.00 61.50           H  
ATOM   4482 HG13 ILE A 287     -11.206  -4.625  17.620  1.00 61.50           H  
ATOM   4483  CG2 ILE A 287     -10.499  -1.919  19.627  1.00 61.50           C  
ATOM   4484 HG21 ILE A 287     -10.452  -1.748  20.702  1.00 61.50           H  
ATOM   4485 HG22 ILE A 287     -11.128  -1.137  19.201  1.00 61.50           H  
ATOM   4486 HG23 ILE A 287      -9.497  -1.869  19.199  1.00 61.50           H  
ATOM   4487  CD1 ILE A 287     -11.374  -2.607  16.869  1.00 61.50           C  
ATOM   4488 HD11 ILE A 287     -12.399  -2.317  17.101  1.00 61.50           H  
ATOM   4489 HD12 ILE A 287     -10.732  -1.727  16.849  1.00 61.50           H  
ATOM   4490 HD13 ILE A 287     -11.301  -3.096  15.897  1.00 61.50           H  
ATOM   4491  N   LYS A 288      -8.493  -3.869  20.903  1.00 65.27           N  
ATOM   4492  H   LYS A 288      -8.928  -3.193  21.516  1.00 65.27           H  
ATOM   4493  CA  LYS A 288      -7.031  -4.022  20.946  1.00 65.27           C  
ATOM   4494  HA  LYS A 288      -6.663  -4.058  19.921  1.00 65.27           H  
ATOM   4495  C   LYS A 288      -6.619  -5.377  21.554  1.00 65.27           C  
ATOM   4496  CB  LYS A 288      -6.372  -2.809  21.652  1.00 65.27           C  
ATOM   4497  HB2 LYS A 288      -6.756  -2.726  22.668  1.00 65.27           H  
ATOM   4498  HB3 LYS A 288      -5.298  -2.988  21.708  1.00 65.27           H  
ATOM   4499  O   LYS A 288      -5.492  -5.816  21.343  1.00 65.27           O  
ATOM   4500  CG  LYS A 288      -6.604  -1.475  20.898  1.00 65.27           C  
ATOM   4501  HG2 LYS A 288      -7.669  -1.243  20.931  1.00 65.27           H  
ATOM   4502  HG3 LYS A 288      -6.329  -1.626  19.854  1.00 65.27           H  
ATOM   4503  CD  LYS A 288      -5.824  -0.241  21.425  1.00 65.27           C  
ATOM   4504  HD2 LYS A 288      -6.091  -0.054  22.465  1.00 65.27           H  
ATOM   4505  HD3 LYS A 288      -4.754  -0.434  21.353  1.00 65.27           H  
ATOM   4506  CE  LYS A 288      -6.198   0.985  20.548  1.00 65.27           C  
ATOM   4507  HE2 LYS A 288      -6.014   0.723  19.506  1.00 65.27           H  
ATOM   4508  HE3 LYS A 288      -7.271   1.149  20.649  1.00 65.27           H  
ATOM   4509  NZ  LYS A 288      -5.500   2.279  20.826  1.00 65.27           N  
ATOM   4510  HZ1 LYS A 288      -5.592   2.593  21.782  1.00 65.27           H  
ATOM   4511  HZ2 LYS A 288      -4.527   2.255  20.557  1.00 65.27           H  
ATOM   4512  HZ3 LYS A 288      -5.895   3.008  20.248  1.00 65.27           H  
ATOM   4513  N   ASP A 289      -7.549  -6.077  22.211  1.00 63.63           N  
ATOM   4514  H   ASP A 289      -8.458  -5.663  22.359  1.00 63.63           H  
ATOM   4515  CA  ASP A 289      -7.374  -7.449  22.692  1.00 63.63           C  
ATOM   4516  HA  ASP A 289      -6.370  -7.538  23.107  1.00 63.63           H  
ATOM   4517  C   ASP A 289      -7.511  -8.479  21.566  1.00 63.63           C  
ATOM   4518  CB  ASP A 289      -8.376  -7.810  23.808  1.00 63.63           C  
ATOM   4519  HB2 ASP A 289      -9.377  -7.898  23.385  1.00 63.63           H  
ATOM   4520  HB3 ASP A 289      -8.115  -8.796  24.193  1.00 63.63           H  
ATOM   4521  O   ASP A 289      -7.354  -9.669  21.833  1.00 63.63           O  
ATOM   4522  CG  ASP A 289      -8.407  -6.855  25.003  1.00 63.63           C  
ATOM   4523  OD1 ASP A 289      -7.389  -6.167  25.231  1.00 63.63           O  
ATOM   4524  OD2 ASP A 289      -9.440  -6.866  25.716  1.00 63.63           O  
ATOM   4525  N   PHE A 290      -7.807  -8.066  20.327  1.00 59.84           N  
ATOM   4526  H   PHE A 290      -7.943  -7.079  20.165  1.00 59.84           H  
ATOM   4527  CA  PHE A 290      -7.993  -8.950  19.182  1.00 59.84           C  
ATOM   4528  HA  PHE A 290      -7.761  -9.964  19.509  1.00 59.84           H  
ATOM   4529  C   PHE A 290      -7.048  -8.612  18.032  1.00 59.84           C  
ATOM   4530  CB  PHE A 290      -9.452  -8.959  18.712  1.00 59.84           C  
ATOM   4531  HB2 PHE A 290      -9.517  -9.588  17.825  1.00 59.84           H  
ATOM   4532  HB3 PHE A 290      -9.748  -7.950  18.425  1.00 59.84           H  
ATOM   4533  O   PHE A 290      -6.791  -7.451  17.723  1.00 59.84           O  
ATOM   4534  CG  PHE A 290     -10.412  -9.492  19.753  1.00 59.84           C  
ATOM   4535  CD1 PHE A 290     -10.758 -10.856  19.779  1.00 59.84           C  
ATOM   4536  HD1 PHE A 290     -10.391 -11.523  19.013  1.00 59.84           H  
ATOM   4537  CD2 PHE A 290     -10.902  -8.625  20.743  1.00 59.84           C  
ATOM   4538  HD2 PHE A 290     -10.628  -7.581  20.723  1.00 59.84           H  
ATOM   4539  CE1 PHE A 290     -11.575 -11.353  20.810  1.00 59.84           C  
ATOM   4540  HE1 PHE A 290     -11.843 -12.399  20.824  1.00 59.84           H  
ATOM   4541  CE2 PHE A 290     -11.686  -9.125  21.793  1.00 59.84           C  
ATOM   4542  HE2 PHE A 290     -12.016  -8.458  22.576  1.00 59.84           H  
ATOM   4543  CZ  PHE A 290     -12.019 -10.491  21.828  1.00 59.84           C  
ATOM   4544  HZ  PHE A 290     -12.612 -10.877  22.644  1.00 59.84           H  
ATOM   4545  N   LYS A 291      -6.559  -9.658  17.369  1.00 61.81           N  
ATOM   4546  H   LYS A 291      -6.882 -10.571  17.655  1.00 61.81           H  
ATOM   4547  CA  LYS A 291      -5.663  -9.604  16.223  1.00 61.81           C  
ATOM   4548  HA  LYS A 291      -5.556  -8.554  15.948  1.00 61.81           H  
ATOM   4549  C   LYS A 291      -6.268 -10.327  15.029  1.00 61.81           C  
ATOM   4550  CB  LYS A 291      -4.293 -10.193  16.604  1.00 61.81           C  
ATOM   4551  HB2 LYS A 291      -3.725 -10.406  15.698  1.00 61.81           H  
ATOM   4552  HB3 LYS A 291      -4.444 -11.138  17.126  1.00 61.81           H  
ATOM   4553  O   LYS A 291      -6.782 -11.427  15.202  1.00 61.81           O  
ATOM   4554  CG  LYS A 291      -3.489  -9.238  17.501  1.00 61.81           C  
ATOM   4555  HG2 LYS A 291      -3.381  -8.275  17.002  1.00 61.81           H  
ATOM   4556  HG3 LYS A 291      -4.032  -9.082  18.433  1.00 61.81           H  
ATOM   4557  CD  LYS A 291      -2.094  -9.796  17.816  1.00 61.81           C  
ATOM   4558  HD2 LYS A 291      -2.199 -10.761  18.311  1.00 61.81           H  
ATOM   4559  HD3 LYS A 291      -1.539  -9.926  16.887  1.00 61.81           H  
ATOM   4560  CE  LYS A 291      -1.345  -8.818  18.730  1.00 61.81           C  
ATOM   4561  HE2 LYS A 291      -1.999  -8.548  19.559  1.00 61.81           H  
ATOM   4562  HE3 LYS A 291      -1.145  -7.905  18.168  1.00 61.81           H  
ATOM   4563  NZ  LYS A 291      -0.079  -9.397  19.250  1.00 61.81           N  
ATOM   4564  HZ1 LYS A 291      -0.268 -10.218  19.808  1.00 61.81           H  
ATOM   4565  HZ2 LYS A 291       0.391  -8.726  19.840  1.00 61.81           H  
ATOM   4566  HZ3 LYS A 291       0.544  -9.643  18.495  1.00 61.81           H  
ATOM   4567  N   LEU A 292      -6.147  -9.773  13.827  1.00 59.11           N  
ATOM   4568  H   LEU A 292      -5.727  -8.857  13.751  1.00 59.11           H  
ATOM   4569  CA  LEU A 292      -6.389 -10.531  12.598  1.00 59.11           C  
ATOM   4570  HA  LEU A 292      -7.391 -10.957  12.648  1.00 59.11           H  
ATOM   4571  C   LEU A 292      -5.362 -11.678  12.524  1.00 59.11           C  
ATOM   4572  CB  LEU A 292      -6.293  -9.569  11.396  1.00 59.11           C  
ATOM   4573  HB2 LEU A 292      -5.240  -9.403  11.169  1.00 59.11           H  
ATOM   4574  HB3 LEU A 292      -6.724  -8.606  11.670  1.00 59.11           H  
ATOM   4575  O   LEU A 292      -4.160 -11.426  12.655  1.00 59.11           O  
ATOM   4576  CG  LEU A 292      -7.000 -10.065  10.125  1.00 59.11           C  
ATOM   4577  HG  LEU A 292      -6.650 -11.065   9.869  1.00 59.11           H  
ATOM   4578  CD1 LEU A 292      -8.518 -10.088  10.318  1.00 59.11           C  
ATOM   4579 HD11 LEU A 292      -8.814 -10.945  10.924  1.00 59.11           H  
ATOM   4580 HD12 LEU A 292      -8.852  -9.167  10.796  1.00 59.11           H  
ATOM   4581 HD13 LEU A 292      -8.998 -10.147   9.341  1.00 59.11           H  
ATOM   4582  CD2 LEU A 292      -6.692  -9.123   8.960  1.00 59.11           C  
ATOM   4583 HD21 LEU A 292      -5.615  -9.058   8.808  1.00 59.11           H  
ATOM   4584 HD22 LEU A 292      -7.148  -9.498   8.044  1.00 59.11           H  
ATOM   4585 HD23 LEU A 292      -7.081  -8.126   9.167  1.00 59.11           H  
ATOM   4586  N   MET A 293      -5.815 -12.931  12.414  1.00 55.01           N  
ATOM   4587  H   MET A 293      -6.811 -13.094  12.375  1.00 55.01           H  
ATOM   4588  CA  MET A 293      -4.909 -14.086  12.327  1.00 55.01           C  
ATOM   4589  HA  MET A 293      -4.319 -14.130  13.243  1.00 55.01           H  
ATOM   4590  C   MET A 293      -3.928 -13.924  11.155  1.00 55.01           C  
ATOM   4591  CB  MET A 293      -5.690 -15.406  12.204  1.00 55.01           C  
ATOM   4592  HB2 MET A 293      -4.997 -16.191  11.904  1.00 55.01           H  
ATOM   4593  HB3 MET A 293      -6.445 -15.311  11.424  1.00 55.01           H  
ATOM   4594  O   MET A 293      -4.329 -13.570  10.052  1.00 55.01           O  
ATOM   4595  CG  MET A 293      -6.363 -15.821  13.522  1.00 55.01           C  
ATOM   4596  HG2 MET A 293      -6.198 -15.039  14.263  1.00 55.01           H  
ATOM   4597  HG3 MET A 293      -7.439 -15.884  13.359  1.00 55.01           H  
ATOM   4598  SD  MET A 293      -5.798 -17.404  14.218  1.00 55.01           S  
ATOM   4599  CE  MET A 293      -6.519 -18.558  13.014  1.00 55.01           C  
ATOM   4600  HE1 MET A 293      -6.093 -18.376  12.027  1.00 55.01           H  
ATOM   4601  HE2 MET A 293      -7.601 -18.426  12.976  1.00 55.01           H  
ATOM   4602  HE3 MET A 293      -6.291 -19.581  13.311  1.00 55.01           H  
ATOM   4603  N   ASP A 294      -2.645 -14.162  11.444  1.00 56.11           N  
ATOM   4604  H   ASP A 294      -2.466 -14.572  12.350  1.00 56.11           H  
ATOM   4605  CA  ASP A 294      -1.511 -14.303  10.514  1.00 56.11           C  
ATOM   4606  HA  ASP A 294      -0.623 -14.320  11.145  1.00 56.11           H  
ATOM   4607  C   ASP A 294      -1.216 -13.146   9.539  1.00 56.11           C  
ATOM   4608  CB  ASP A 294      -1.563 -15.697   9.870  1.00 56.11           C  
ATOM   4609  HB2 ASP A 294      -2.410 -15.744   9.186  1.00 56.11           H  
ATOM   4610  HB3 ASP A 294      -0.649 -15.869   9.302  1.00 56.11           H  
ATOM   4611  O   ASP A 294      -0.344 -13.265   8.675  1.00 56.11           O  
ATOM   4612  CG  ASP A 294      -1.691 -16.796  10.938  1.00 56.11           C  
ATOM   4613  OD1 ASP A 294      -1.163 -16.596  12.067  1.00 56.11           O  
ATOM   4614  OD2 ASP A 294      -2.378 -17.798  10.653  1.00 56.11           O  
ATOM   4615  N   HIS A 295      -1.851 -11.986   9.732  1.00 59.66           N  
ATOM   4616  H   HIS A 295      -2.603 -11.967  10.405  1.00 59.66           H  
ATOM   4617  CA  HIS A 295      -1.612 -10.784   8.932  1.00 59.66           C  
ATOM   4618  HA  HIS A 295      -0.768 -10.972   8.269  1.00 59.66           H  
ATOM   4619  C   HIS A 295      -1.277  -9.567   9.810  1.00 59.66           C  
ATOM   4620  CB  HIS A 295      -2.820 -10.534   8.023  1.00 59.66           C  
ATOM   4621  HB2 HIS A 295      -3.713 -10.429   8.639  1.00 59.66           H  
ATOM   4622  HB3 HIS A 295      -2.670  -9.603   7.476  1.00 59.66           H  
ATOM   4623  O   HIS A 295      -1.980  -9.305  10.798  1.00 59.66           O  
ATOM   4624  CG  HIS A 295      -3.029 -11.648   7.026  1.00 59.66           C  
ATOM   4625  CD2 HIS A 295      -4.148 -12.422   6.880  1.00 59.66           C  
ATOM   4626  HD2 HIS A 295      -5.059 -12.334   7.453  1.00 59.66           H  
ATOM   4627  ND1 HIS A 295      -2.085 -12.136   6.152  1.00 59.66           N  
ATOM   4628  HD1 HIS A 295      -1.110 -11.875   6.147  1.00 59.66           H  
ATOM   4629  CE1 HIS A 295      -2.626 -13.171   5.489  1.00 59.66           C  
ATOM   4630  HE1 HIS A 295      -2.110 -13.784   4.765  1.00 59.66           H  
ATOM   4631  NE2 HIS A 295      -3.890 -13.372   5.884  1.00 59.66           N  
ATOM   4632  N   PRO A 296      -0.219  -8.796   9.477  1.00 68.16           N  
ATOM   4633  CA  PRO A 296       0.016  -7.495  10.093  1.00 68.16           C  
ATOM   4634  HA  PRO A 296       0.242  -7.637  11.150  1.00 68.16           H  
ATOM   4635  C   PRO A 296      -1.219  -6.607   9.932  1.00 68.16           C  
ATOM   4636  CB  PRO A 296       1.237  -6.896   9.384  1.00 68.16           C  
ATOM   4637  HB2 PRO A 296       1.876  -6.349  10.077  1.00 68.16           H  
ATOM   4638  HB3 PRO A 296       0.921  -6.243   8.570  1.00 68.16           H  
ATOM   4639  O   PRO A 296      -1.754  -6.475   8.834  1.00 68.16           O  
ATOM   4640  CG  PRO A 296       1.952  -8.112   8.800  1.00 68.16           C  
ATOM   4641  HG2 PRO A 296       2.601  -8.553   9.557  1.00 68.16           H  
ATOM   4642  HG3 PRO A 296       2.520  -7.850   7.908  1.00 68.16           H  
ATOM   4643  CD  PRO A 296       0.811  -9.074   8.484  1.00 68.16           C  
ATOM   4644  HD2 PRO A 296       0.424  -8.869   7.485  1.00 68.16           H  
ATOM   4645  HD3 PRO A 296       1.168 -10.102   8.549  1.00 68.16           H  
ATOM   4646  N   HIS A 297      -1.690  -6.015  11.023  1.00 72.18           N  
ATOM   4647  H   HIS A 297      -1.213  -6.124  11.907  1.00 72.18           H  
ATOM   4648  CA  HIS A 297      -2.839  -5.116  11.020  1.00 72.18           C  
ATOM   4649  HA  HIS A 297      -2.838  -4.557  10.085  1.00 72.18           H  
ATOM   4650  C   HIS A 297      -2.705  -4.103  12.150  1.00 72.18           C  
ATOM   4651  CB  HIS A 297      -4.159  -5.902  11.137  1.00 72.18           C  
ATOM   4652  HB2 HIS A 297      -5.000  -5.215  11.042  1.00 72.18           H  
ATOM   4653  HB3 HIS A 297      -4.221  -6.626  10.324  1.00 72.18           H  
ATOM   4654  O   HIS A 297      -2.079  -4.384  13.173  1.00 72.18           O  
ATOM   4655  CG  HIS A 297      -4.275  -6.625  12.445  1.00 72.18           C  
ATOM   4656  CD2 HIS A 297      -4.860  -6.153  13.591  1.00 72.18           C  
ATOM   4657  HD2 HIS A 297      -5.409  -5.229  13.693  1.00 72.18           H  
ATOM   4658  ND1 HIS A 297      -3.580  -7.764  12.762  1.00 72.18           N  
ATOM   4659  HD1 HIS A 297      -3.029  -8.315  12.119  1.00 72.18           H  
ATOM   4660  CE1 HIS A 297      -3.673  -7.934  14.080  1.00 72.18           C  
ATOM   4661  HE1 HIS A 297      -3.147  -8.705  14.624  1.00 72.18           H  
ATOM   4662  NE2 HIS A 297      -4.475  -7.006  14.627  1.00 72.18           N  
ATOM   4663  N   ASN A 298      -3.328  -2.947  11.960  1.00 78.50           N  
ATOM   4664  H   ASN A 298      -3.849  -2.826  11.104  1.00 78.50           H  
ATOM   4665  CA  ASN A 298      -3.376  -1.858  12.918  1.00 78.50           C  
ATOM   4666  HA  ASN A 298      -3.113  -2.231  13.908  1.00 78.50           H  
ATOM   4667  C   ASN A 298      -4.799  -1.294  12.973  1.00 78.50           C  
ATOM   4668  CB  ASN A 298      -2.355  -0.783  12.513  1.00 78.50           C  
ATOM   4669  HB2 ASN A 298      -2.415   0.059  13.202  1.00 78.50           H  
ATOM   4670  HB3 ASN A 298      -2.600  -0.419  11.515  1.00 78.50           H  
ATOM   4671  O   ASN A 298      -5.494  -1.216  11.959  1.00 78.50           O  
ATOM   4672  CG  ASN A 298      -0.924  -1.291  12.530  1.00 78.50           C  
ATOM   4673  ND2 ASN A 298      -0.189  -1.077  11.464  1.00 78.50           N  
ATOM   4674 HD21 ASN A 298      -0.598  -0.657  10.642  1.00 78.50           H  
ATOM   4675 HD22 ASN A 298       0.770  -1.393  11.501  1.00 78.50           H  
ATOM   4676  OD1 ASN A 298      -0.448  -1.872  13.490  1.00 78.50           O  
ATOM   4677  N   TYR A 299      -5.219  -0.878  14.164  1.00 76.23           N  
ATOM   4678  H   TYR A 299      -4.569  -0.897  14.937  1.00 76.23           H  
ATOM   4679  CA  TYR A 299      -6.445  -0.108  14.347  1.00 76.23           C  
ATOM   4680  HA  TYR A 299      -7.106  -0.267  13.495  1.00 76.23           H  
ATOM   4681  C   TYR A 299      -6.072   1.366  14.425  1.00 76.23           C  
ATOM   4682  CB  TYR A 299      -7.187  -0.562  15.605  1.00 76.23           C  
ATOM   4683  HB2 TYR A 299      -8.099   0.028  15.701  1.00 76.23           H  
ATOM   4684  HB3 TYR A 299      -6.570  -0.355  16.479  1.00 76.23           H  
ATOM   4685  O   TYR A 299      -5.258   1.724  15.272  1.00 76.23           O  
ATOM   4686  CG  TYR A 299      -7.560  -2.029  15.594  1.00 76.23           C  
ATOM   4687  CD1 TYR A 299      -8.655  -2.468  14.829  1.00 76.23           C  
ATOM   4688  HD1 TYR A 299      -9.206  -1.751  14.239  1.00 76.23           H  
ATOM   4689  CD2 TYR A 299      -6.796  -2.956  16.326  1.00 76.23           C  
ATOM   4690  HD2 TYR A 299      -5.935  -2.625  16.889  1.00 76.23           H  
ATOM   4691  CE1 TYR A 299      -9.010  -3.833  14.827  1.00 76.23           C  
ATOM   4692  HE1 TYR A 299      -9.850  -4.191  14.251  1.00 76.23           H  
ATOM   4693  CE2 TYR A 299      -7.147  -4.317  16.325  1.00 76.23           C  
ATOM   4694  HE2 TYR A 299      -6.565  -5.028  16.892  1.00 76.23           H  
ATOM   4695  OH  TYR A 299      -8.610  -6.067  15.632  1.00 76.23           O  
ATOM   4696  HH  TYR A 299      -8.035  -6.529  16.246  1.00 76.23           H  
ATOM   4697  CZ  TYR A 299      -8.262  -4.757  15.586  1.00 76.23           C  
ATOM   4698  N   ILE A 300      -6.654   2.186  13.555  1.00 79.52           N  
ATOM   4699  H   ILE A 300      -7.326   1.797  12.910  1.00 79.52           H  
ATOM   4700  CA  ILE A 300      -6.405   3.628  13.498  1.00 79.52           C  
ATOM   4701  HA  ILE A 300      -5.480   3.849  14.030  1.00 79.52           H  
ATOM   4702  C   ILE A 300      -7.549   4.329  14.221  1.00 79.52           C  
ATOM   4703  CB  ILE A 300      -6.241   4.131  12.045  1.00 79.52           C  
ATOM   4704  HB  ILE A 300      -7.232   4.181  11.592  1.00 79.52           H  
ATOM   4705  O   ILE A 300      -8.712   4.223  13.802  1.00 79.52           O  
ATOM   4706  CG1 ILE A 300      -5.374   3.166  11.197  1.00 79.52           C  
ATOM   4707 HG12 ILE A 300      -4.425   2.995  11.705  1.00 79.52           H  
ATOM   4708 HG13 ILE A 300      -5.881   2.203  11.132  1.00 79.52           H  
ATOM   4709  CG2 ILE A 300      -5.715   5.575  12.067  1.00 79.52           C  
ATOM   4710 HG21 ILE A 300      -5.612   5.974  11.058  1.00 79.52           H  
ATOM   4711 HG22 ILE A 300      -6.410   6.217  12.608  1.00 79.52           H  
ATOM   4712 HG23 ILE A 300      -4.754   5.608  12.580  1.00 79.52           H  
ATOM   4713  CD1 ILE A 300      -5.120   3.605   9.749  1.00 79.52           C  
ATOM   4714 HD11 ILE A 300      -4.563   2.826   9.229  1.00 79.52           H  
ATOM   4715 HD12 ILE A 300      -4.535   4.524   9.719  1.00 79.52           H  
ATOM   4716 HD13 ILE A 300      -6.071   3.765   9.240  1.00 79.52           H  
ATOM   4717  N   ASP A 301      -7.220   5.016  15.312  1.00 75.25           N  
ATOM   4718  H   ASP A 301      -6.246   5.057  15.576  1.00 75.25           H  
ATOM   4719  CA  ASP A 301      -8.174   5.803  16.088  1.00 75.25           C  
ATOM   4720  HA  ASP A 301      -9.120   5.262  16.097  1.00 75.25           H  
ATOM   4721  C   ASP A 301      -8.469   7.151  15.392  1.00 75.25           C  
ATOM   4722  CB  ASP A 301      -7.714   5.918  17.569  1.00 75.25           C  
ATOM   4723  HB2 ASP A 301      -8.401   6.588  18.086  1.00 75.25           H  
ATOM   4724  HB3 ASP A 301      -6.724   6.369  17.628  1.00 75.25           H  
ATOM   4725  O   ASP A 301      -7.729   7.629  14.525  1.00 75.25           O  
ATOM   4726  CG  ASP A 301      -7.730   4.567  18.321  1.00 75.25           C  
ATOM   4727  OD1 ASP A 301      -8.660   3.783  18.040  1.00 75.25           O  
ATOM   4728  OD2 ASP A 301      -6.976   4.276  19.292  1.00 75.25           O  
ATOM   4729  N   ALA A 302      -9.600   7.774  15.734  1.00 66.82           N  
ATOM   4730  H   ALA A 302     -10.196   7.360  16.437  1.00 66.82           H  
ATOM   4731  CA  ALA A 302      -9.975   9.070  15.174  1.00 66.82           C  
ATOM   4732  HA  ALA A 302     -10.029   8.966  14.090  1.00 66.82           H  
ATOM   4733  C   ALA A 302      -8.916  10.139  15.508  1.00 66.82           C  
ATOM   4734  CB  ALA A 302     -11.372   9.459  15.666  1.00 66.82           C  
ATOM   4735  HB1 ALA A 302     -12.091   8.685  15.394  1.00 66.82           H  
ATOM   4736  HB2 ALA A 302     -11.365   9.578  16.749  1.00 66.82           H  
ATOM   4737  HB3 ALA A 302     -11.672  10.399  15.203  1.00 66.82           H  
ATOM   4738  O   ALA A 302      -8.569  10.341  16.672  1.00 66.82           O  
ATOM   4739  N   GLY A 303      -8.413  10.834  14.486  1.00 68.10           N  
ATOM   4740  H   GLY A 303      -8.728  10.594  13.557  1.00 68.10           H  
ATOM   4741  CA  GLY A 303      -7.356  11.842  14.634  1.00 68.10           C  
ATOM   4742  HA2 GLY A 303      -7.527  12.407  15.551  1.00 68.10           H  
ATOM   4743  HA3 GLY A 303      -7.413  12.533  13.793  1.00 68.10           H  
ATOM   4744  C   GLY A 303      -5.926  11.291  14.689  1.00 68.10           C  
ATOM   4745  O   GLY A 303      -4.984  12.086  14.682  1.00 68.10           O  
ATOM   4746  N   GLU A 304      -5.737   9.968  14.689  1.00 80.03           N  
ATOM   4747  H   GLU A 304      -6.531   9.343  14.687  1.00 80.03           H  
ATOM   4748  CA  GLU A 304      -4.410   9.380  14.508  1.00 80.03           C  
ATOM   4749  HA  GLU A 304      -3.716   9.918  15.154  1.00 80.03           H  
ATOM   4750  C   GLU A 304      -3.906   9.567  13.071  1.00 80.03           C  
ATOM   4751  CB  GLU A 304      -4.363   7.903  14.930  1.00 80.03           C  
ATOM   4752  HB2 GLU A 304      -3.411   7.480  14.611  1.00 80.03           H  
ATOM   4753  HB3 GLU A 304      -5.163   7.354  14.433  1.00 80.03           H  
ATOM   4754  O   GLU A 304      -4.655   9.793  12.115  1.00 80.03           O  
ATOM   4755  CG  GLU A 304      -4.465   7.739  16.454  1.00 80.03           C  
ATOM   4756  HG2 GLU A 304      -5.434   8.110  16.788  1.00 80.03           H  
ATOM   4757  HG3 GLU A 304      -3.694   8.354  16.917  1.00 80.03           H  
ATOM   4758  CD  GLU A 304      -4.284   6.281  16.913  1.00 80.03           C  
ATOM   4759  OE1 GLU A 304      -3.959   6.085  18.108  1.00 80.03           O  
ATOM   4760  OE2 GLU A 304      -4.501   5.366  16.085  1.00 80.03           O  
ATOM   4761  N   CYS A 305      -2.586   9.495  12.937  1.00 82.86           N  
ATOM   4762  H   CYS A 305      -2.044   9.213  13.741  1.00 82.86           H  
ATOM   4763  CA  CYS A 305      -1.881   9.581  11.675  1.00 82.86           C  
ATOM   4764  HA  CYS A 305      -2.589   9.676  10.852  1.00 82.86           H  
ATOM   4765  C   CYS A 305      -1.078   8.300  11.485  1.00 82.86           C  
ATOM   4766  CB  CYS A 305      -0.991  10.823  11.720  1.00 82.86           C  
ATOM   4767  HB2 CYS A 305      -1.620  11.709  11.804  1.00 82.86           H  
ATOM   4768  HB3 CYS A 305      -0.334  10.759  12.587  1.00 82.86           H  
ATOM   4769  O   CYS A 305      -0.305   7.929  12.368  1.00 82.86           O  
ATOM   4770  SG  CYS A 305       0.010  10.899  10.220  1.00 82.86           S  
ATOM   4771  HG  CYS A 305       0.656   9.741  10.384  1.00 82.86           H  
ATOM   4772  N   VAL A 306      -1.224   7.666  10.326  1.00 85.65           N  
ATOM   4773  H   VAL A 306      -1.842   8.059   9.631  1.00 85.65           H  
ATOM   4774  CA  VAL A 306      -0.500   6.441   9.981  1.00 85.65           C  
ATOM   4775  HA  VAL A 306       0.237   6.226  10.755  1.00 85.65           H  
ATOM   4776  C   VAL A 306       0.257   6.654   8.685  1.00 85.65           C  
ATOM   4777  CB  VAL A 306      -1.447   5.232   9.910  1.00 85.65           C  
ATOM   4778  HB  VAL A 306      -2.230   5.420   9.175  1.00 85.65           H  
ATOM   4779  O   VAL A 306      -0.293   7.168   7.713  1.00 85.65           O  
ATOM   4780  CG1 VAL A 306      -0.714   3.941   9.531  1.00 85.65           C  
ATOM   4781 HG11 VAL A 306      -1.414   3.106   9.521  1.00 85.65           H  
ATOM   4782 HG12 VAL A 306      -0.287   4.032   8.532  1.00 85.65           H  
ATOM   4783 HG13 VAL A 306       0.083   3.733  10.245  1.00 85.65           H  
ATOM   4784  CG2 VAL A 306      -2.087   5.016  11.284  1.00 85.65           C  
ATOM   4785 HG21 VAL A 306      -2.631   4.072  11.293  1.00 85.65           H  
ATOM   4786 HG22 VAL A 306      -2.776   5.831  11.506  1.00 85.65           H  
ATOM   4787 HG23 VAL A 306      -1.320   4.978  12.057  1.00 85.65           H  
ATOM   4788  N   GLU A 307       1.523   6.256   8.681  1.00 86.02           N  
ATOM   4789  H   GLU A 307       1.905   5.824   9.510  1.00 86.02           H  
ATOM   4790  CA  GLU A 307       2.349   6.202   7.481  1.00 86.02           C  
ATOM   4791  HA  GLU A 307       1.892   6.795   6.688  1.00 86.02           H  
ATOM   4792  C   GLU A 307       2.425   4.759   6.996  1.00 86.02           C  
ATOM   4793  CB  GLU A 307       3.740   6.787   7.743  1.00 86.02           C  
ATOM   4794  HB2 GLU A 307       4.200   6.276   8.589  1.00 86.02           H  
ATOM   4795  HB3 GLU A 307       4.351   6.624   6.855  1.00 86.02           H  
ATOM   4796  O   GLU A 307       2.818   3.852   7.731  1.00 86.02           O  
ATOM   4797  CG  GLU A 307       3.665   8.297   8.022  1.00 86.02           C  
ATOM   4798  HG2 GLU A 307       3.112   8.464   8.946  1.00 86.02           H  
ATOM   4799  HG3 GLU A 307       3.111   8.771   7.211  1.00 86.02           H  
ATOM   4800  CD  GLU A 307       5.044   8.964   8.139  1.00 86.02           C  
ATOM   4801  OE1 GLU A 307       5.055  10.218   8.146  1.00 86.02           O  
ATOM   4802  OE2 GLU A 307       6.062   8.242   8.228  1.00 86.02           O  
ATOM   4803  N   LEU A 308       2.019   4.550   5.750  1.00 79.93           N  
ATOM   4804  H   LEU A 308       1.676   5.337   5.218  1.00 79.93           H  
ATOM   4805  CA  LEU A 308       2.021   3.261   5.088  1.00 79.93           C  
ATOM   4806  HA  LEU A 308       2.084   2.477   5.844  1.00 79.93           H  
ATOM   4807  C   LEU A 308       3.234   3.183   4.157  1.00 79.93           C  
ATOM   4808  CB  LEU A 308       0.705   3.076   4.334  1.00 79.93           C  
ATOM   4809  HB2 LEU A 308       0.643   3.830   3.549  1.00 79.93           H  
ATOM   4810  HB3 LEU A 308       0.722   2.095   3.858  1.00 79.93           H  
ATOM   4811  O   LEU A 308       3.383   4.037   3.273  1.00 79.93           O  
ATOM   4812  CG  LEU A 308      -0.553   3.164   5.207  1.00 79.93           C  
ATOM   4813  HG  LEU A 308      -0.633   4.144   5.678  1.00 79.93           H  
ATOM   4814  CD1 LEU A 308      -1.748   2.964   4.293  1.00 79.93           C  
ATOM   4815 HD11 LEU A 308      -1.818   3.807   3.606  1.00 79.93           H  
ATOM   4816 HD12 LEU A 308      -2.660   2.891   4.886  1.00 79.93           H  
ATOM   4817 HD13 LEU A 308      -1.621   2.043   3.725  1.00 79.93           H  
ATOM   4818  CD2 LEU A 308      -0.582   2.082   6.283  1.00 79.93           C  
ATOM   4819 HD21 LEU A 308      -1.543   2.084   6.797  1.00 79.93           H  
ATOM   4820 HD22 LEU A 308       0.204   2.261   7.017  1.00 79.93           H  
ATOM   4821 HD23 LEU A 308      -0.420   1.109   5.818  1.00 79.93           H  
ATOM   4822  N   PRO A 309       4.130   2.200   4.343  1.00 71.60           N  
ATOM   4823  CA  PRO A 309       5.370   2.133   3.586  1.00 71.60           C  
ATOM   4824  HA  PRO A 309       5.900   3.083   3.652  1.00 71.60           H  
ATOM   4825  C   PRO A 309       5.087   1.812   2.117  1.00 71.60           C  
ATOM   4826  CB  PRO A 309       6.199   1.041   4.269  1.00 71.60           C  
ATOM   4827  HB2 PRO A 309       6.791   1.485   5.069  1.00 71.60           H  
ATOM   4828  HB3 PRO A 309       6.846   0.513   3.569  1.00 71.60           H  
ATOM   4829  O   PRO A 309       4.407   0.838   1.805  1.00 71.60           O  
ATOM   4830  CG  PRO A 309       5.144   0.114   4.875  1.00 71.60           C  
ATOM   4831  HG2 PRO A 309       4.780  -0.579   4.117  1.00 71.60           H  
ATOM   4832  HG3 PRO A 309       5.530  -0.431   5.736  1.00 71.60           H  
ATOM   4833  CD  PRO A 309       4.028   1.080   5.269  1.00 71.60           C  
ATOM   4834  HD2 PRO A 309       3.061   0.583   5.186  1.00 71.60           H  
ATOM   4835  HD3 PRO A 309       4.187   1.435   6.287  1.00 71.60           H  
ATOM   4836  N   VAL A 310       5.646   2.594   1.196  1.00 66.45           N  
ATOM   4837  H   VAL A 310       6.193   3.391   1.488  1.00 66.45           H  
ATOM   4838  CA  VAL A 310       5.629   2.250  -0.229  1.00 66.45           C  
ATOM   4839  HA  VAL A 310       4.730   1.678  -0.455  1.00 66.45           H  
ATOM   4840  C   VAL A 310       6.810   1.326  -0.505  1.00 66.45           C  
ATOM   4841  CB  VAL A 310       5.577   3.503  -1.119  1.00 66.45           C  
ATOM   4842  HB  VAL A 310       6.441   4.140  -0.927  1.00 66.45           H  
ATOM   4843  O   VAL A 310       7.933   1.762  -0.753  1.00 66.45           O  
ATOM   4844  CG1 VAL A 310       5.555   3.089  -2.588  1.00 66.45           C  
ATOM   4845 HG11 VAL A 310       6.514   2.638  -2.845  1.00 66.45           H  
ATOM   4846 HG12 VAL A 310       4.758   2.368  -2.767  1.00 66.45           H  
ATOM   4847 HG13 VAL A 310       5.383   3.956  -3.227  1.00 66.45           H  
ATOM   4848  CG2 VAL A 310       4.292   4.297  -0.848  1.00 66.45           C  
ATOM   4849 HG21 VAL A 310       4.275   5.195  -1.465  1.00 66.45           H  
ATOM   4850 HG22 VAL A 310       4.239   4.602   0.197  1.00 66.45           H  
ATOM   4851 HG23 VAL A 310       3.418   3.692  -1.091  1.00 66.45           H  
ATOM   4852  N   GLU A 311       6.574   0.023  -0.389  1.00 57.34           N  
ATOM   4853  H   GLU A 311       5.644  -0.289  -0.145  1.00 57.34           H  
ATOM   4854  CA  GLU A 311       7.584  -0.976  -0.724  1.00 57.34           C  
ATOM   4855  HA  GLU A 311       8.552  -0.616  -0.375  1.00 57.34           H  
ATOM   4856  C   GLU A 311       7.689  -1.136  -2.242  1.00 57.34           C  
ATOM   4857  CB  GLU A 311       7.308  -2.302  -0.006  1.00 57.34           C  
ATOM   4858  HB2 GLU A 311       6.252  -2.555  -0.103  1.00 57.34           H  
ATOM   4859  HB3 GLU A 311       7.906  -3.086  -0.470  1.00 57.34           H  
ATOM   4860  O   GLU A 311       6.694  -1.155  -2.958  1.00 57.34           O  
ATOM   4861  CG  GLU A 311       7.706  -2.191   1.477  1.00 57.34           C  
ATOM   4862  HG2 GLU A 311       7.150  -1.372   1.933  1.00 57.34           H  
ATOM   4863  HG3 GLU A 311       8.768  -1.956   1.539  1.00 57.34           H  
ATOM   4864  CD  GLU A 311       7.434  -3.473   2.267  1.00 57.34           C  
ATOM   4865  OE1 GLU A 311       7.503  -3.431   3.514  1.00 57.34           O  
ATOM   4866  OE2 GLU A 311       6.920  -4.441   1.674  1.00 57.34           O  
ATOM   4867  N   GLY A 312       8.918  -1.225  -2.747  1.00 52.01           N  
ATOM   4868  H   GLY A 312       9.700  -1.198  -2.109  1.00 52.01           H  
ATOM   4869  CA  GLY A 312       9.179  -1.547  -4.149  1.00 52.01           C  
ATOM   4870  HA2 GLY A 312       8.360  -2.158  -4.531  1.00 52.01           H  
ATOM   4871  HA3 GLY A 312      10.081  -2.157  -4.186  1.00 52.01           H  
ATOM   4872  C   GLY A 312       9.343  -0.364  -5.112  1.00 52.01           C  
ATOM   4873  O   GLY A 312       9.926  -0.559  -6.173  1.00 52.01           O  
ATOM   4874  N   PHE A 313       8.929   0.860  -4.759  1.00 51.28           N  
ATOM   4875  H   PHE A 313       8.392   0.947  -3.908  1.00 51.28           H  
ATOM   4876  CA  PHE A 313       8.987   2.020  -5.677  1.00 51.28           C  
ATOM   4877  HA  PHE A 313       9.252   1.664  -6.672  1.00 51.28           H  
ATOM   4878  C   PHE A 313      10.051   3.065  -5.349  1.00 51.28           C  
ATOM   4879  CB  PHE A 313       7.611   2.680  -5.812  1.00 51.28           C  
ATOM   4880  HB2 PHE A 313       7.688   3.557  -6.456  1.00 51.28           H  
ATOM   4881  HB3 PHE A 313       7.269   3.027  -4.837  1.00 51.28           H  
ATOM   4882  O   PHE A 313      10.075   4.119  -5.978  1.00 51.28           O  
ATOM   4883  CG  PHE A 313       6.596   1.763  -6.436  1.00 51.28           C  
ATOM   4884  CD1 PHE A 313       6.632   1.554  -7.826  1.00 51.28           C  
ATOM   4885  HD1 PHE A 313       7.350   2.086  -8.433  1.00 51.28           H  
ATOM   4886  CD2 PHE A 313       5.690   1.047  -5.635  1.00 51.28           C  
ATOM   4887  HD2 PHE A 313       5.680   1.167  -4.562  1.00 51.28           H  
ATOM   4888  CE1 PHE A 313       5.775   0.616  -8.417  1.00 51.28           C  
ATOM   4889  HE1 PHE A 313       5.837   0.412  -9.476  1.00 51.28           H  
ATOM   4890  CE2 PHE A 313       4.842   0.101  -6.226  1.00 51.28           C  
ATOM   4891  HE2 PHE A 313       4.199  -0.506  -5.605  1.00 51.28           H  
ATOM   4892  CZ  PHE A 313       4.903  -0.128  -7.609  1.00 51.28           C  
ATOM   4893  HZ  PHE A 313       4.328  -0.929  -8.050  1.00 51.28           H  
ATOM   4894  N   ASN A 314      10.935   2.810  -4.382  1.00 45.70           N  
ATOM   4895  H   ASN A 314      10.843   1.957  -3.848  1.00 45.70           H  
ATOM   4896  CA  ASN A 314      11.928   3.817  -4.000  1.00 45.70           C  
ATOM   4897  HA  ASN A 314      11.403   4.743  -3.768  1.00 45.70           H  
ATOM   4898  C   ASN A 314      12.864   4.174  -5.152  1.00 45.70           C  
ATOM   4899  CB  ASN A 314      12.686   3.356  -2.748  1.00 45.70           C  
ATOM   4900  HB2 ASN A 314      13.014   2.323  -2.863  1.00 45.70           H  
ATOM   4901  HB3 ASN A 314      13.567   3.983  -2.608  1.00 45.70           H  
ATOM   4902  O   ASN A 314      13.290   5.318  -5.241  1.00 45.70           O  
ATOM   4903  CG  ASN A 314      11.825   3.508  -1.509  1.00 45.70           C  
ATOM   4904  ND2 ASN A 314      12.009   2.675  -0.515  1.00 45.70           N  
ATOM   4905 HD21 ASN A 314      11.370   2.784   0.260  1.00 45.70           H  
ATOM   4906 HD22 ASN A 314      12.723   1.962  -0.551  1.00 45.70           H  
ATOM   4907  OD1 ASN A 314      10.979   4.374  -1.412  1.00 45.70           O  
ATOM   4908  N   HIS A 315      13.128   3.232  -6.055  1.00 45.71           N  
ATOM   4909  H   HIS A 315      12.687   2.328  -5.953  1.00 45.71           H  
ATOM   4910  CA  HIS A 315      13.833   3.484  -7.297  1.00 45.71           C  
ATOM   4911  HA  HIS A 315      13.768   4.545  -7.542  1.00 45.71           H  
ATOM   4912  C   HIS A 315      13.117   2.690  -8.388  1.00 45.71           C  
ATOM   4913  CB  HIS A 315      15.319   3.103  -7.132  1.00 45.71           C  
ATOM   4914  HB2 HIS A 315      15.404   2.017  -7.094  1.00 45.71           H  
ATOM   4915  HB3 HIS A 315      15.865   3.456  -8.007  1.00 45.71           H  
ATOM   4916  O   HIS A 315      12.909   1.488  -8.232  1.00 45.71           O  
ATOM   4917  CG  HIS A 315      15.956   3.684  -5.887  1.00 45.71           C  
ATOM   4918  CD2 HIS A 315      16.364   2.983  -4.784  1.00 45.71           C  
ATOM   4919  HD2 HIS A 315      16.396   1.907  -4.698  1.00 45.71           H  
ATOM   4920  ND1 HIS A 315      15.941   5.007  -5.528  1.00 45.71           N  
ATOM   4921  HD1 HIS A 315      15.295   5.670  -5.932  1.00 45.71           H  
ATOM   4922  CE1 HIS A 315      16.278   5.085  -4.232  1.00 45.71           C  
ATOM   4923  HE1 HIS A 315      16.097   5.932  -3.586  1.00 45.71           H  
ATOM   4924  NE2 HIS A 315      16.583   3.885  -3.742  1.00 45.71           N  
ATOM   4925  N   ALA A 316      12.706   3.362  -9.459  1.00 49.38           N  
ATOM   4926  H   ALA A 316      12.763   4.370  -9.431  1.00 49.38           H  
ATOM   4927  CA  ALA A 316      12.420   2.744 -10.746  1.00 49.38           C  
ATOM   4928  HA  ALA A 316      12.655   1.681 -10.695  1.00 49.38           H  
ATOM   4929  C   ALA A 316      13.326   3.403 -11.779  1.00 49.38           C  
ATOM   4930  CB  ALA A 316      10.934   2.859 -11.091  1.00 49.38           C  
ATOM   4931  HB1 ALA A 316      10.336   2.392 -10.308  1.00 49.38           H  
ATOM   4932  HB2 ALA A 316      10.734   2.363 -12.041  1.00 49.38           H  
ATOM   4933  HB3 ALA A 316      10.664   3.912 -11.174  1.00 49.38           H  
ATOM   4934  O   ALA A 316      13.267   4.622 -11.889  1.00 49.38           O  
ATOM   4935  N   TYR A 317      14.163   2.632 -12.479  1.00 48.10           N  
ATOM   4936  H   TYR A 317      14.168   1.638 -12.300  1.00 48.10           H  
ATOM   4937  CA  TYR A 317      15.052   3.142 -13.526  1.00 48.10           C  
ATOM   4938  HA  TYR A 317      15.144   4.221 -13.407  1.00 48.10           H
[truncated: 186,633 more chars]
