# Supplementary material for: Widespread Horizontal Gene Transfer Among Animal Viruses
Source: bioRxiv. 2024 Mar 26:2024.03.25.586562. Preprint. [Version 2] doi: 10.1101/2024.03.25.586562 (PMC11071296; doi:10.1101/2024.03.25.586562)
Supplement: Supplement 7 [file media-7.zip › File7_PDB/Mega182742_Oncoid.pdb]

ATOM      1  N   MET A   1      33.109  47.888  15.244  1.00 37.66           N  
ATOM      2  H   MET A   1      33.570  47.366  15.975  1.00 37.66           H  
ATOM      3  H2  MET A   1      33.658  47.816  14.399  1.00 37.66           H  
ATOM      4  H3  MET A   1      33.056  48.854  15.534  1.00 37.66           H  
ATOM      5  CA  MET A   1      31.753  47.321  15.039  1.00 37.66           C  
ATOM      6  HA  MET A   1      31.196  47.919  14.318  1.00 37.66           H  
ATOM      7  C   MET A   1      31.018  47.373  16.372  1.00 37.66           C  
ATOM      8  CB  MET A   1      31.849  45.875  14.518  1.00 37.66           C  
ATOM      9  HB2 MET A   1      32.671  45.362  15.016  1.00 37.66           H  
ATOM     10  HB3 MET A   1      30.926  45.341  14.745  1.00 37.66           H  
ATOM     11  O   MET A   1      31.578  46.888  17.342  1.00 37.66           O  
ATOM     12  CG  MET A   1      32.057  45.842  13.000  1.00 37.66           C  
ATOM     13  HG2 MET A   1      32.730  46.653  12.720  1.00 37.66           H  
ATOM     14  HG3 MET A   1      31.102  46.012  12.503  1.00 37.66           H  
ATOM     15  SD  MET A   1      32.791  44.317  12.356  1.00 37.66           S  
ATOM     16  CE  MET A   1      31.493  43.089  12.686  1.00 37.66           C  
ATOM     17  HE1 MET A   1      31.304  43.018  13.758  1.00 37.66           H  
ATOM     18  HE2 MET A   1      30.573  43.369  12.173  1.00 37.66           H  
ATOM     19  HE3 MET A   1      31.815  42.114  12.320  1.00 37.66           H  
ATOM     20  N   SER A   2      29.862  48.047  16.469  1.00 37.53           N  
ATOM     21  H   SER A   2      29.370  48.356  15.643  1.00 37.53           H  
ATOM     22  CA  SER A   2      29.201  48.303  17.764  1.00 37.53           C  
ATOM     23  HA  SER A   2      29.981  48.376  18.521  1.00 37.53           H  
ATOM     24  C   SER A   2      28.275  47.156  18.189  1.00 37.53           C  
ATOM     25  CB  SER A   2      28.469  49.659  17.779  1.00 37.53           C  
ATOM     26  HB2 SER A   2      28.339  49.967  18.817  1.00 37.53           H  
ATOM     27  HB3 SER A   2      29.078  50.411  17.276  1.00 37.53           H  
ATOM     28  O   SER A   2      27.617  46.542  17.349  1.00 37.53           O  
ATOM     29  OG  SER A   2      27.191  49.589  17.180  1.00 37.53           O  
ATOM     30  HG  SER A   2      26.780  50.455  17.218  1.00 37.53           H  
ATOM     31  N   LEU A   3      28.198  46.899  19.503  1.00 31.58           N  
ATOM     32  H   LEU A   3      28.806  47.416  20.122  1.00 31.58           H  
ATOM     33  CA  LEU A   3      27.336  45.882  20.129  1.00 31.58           C  
ATOM     34  HA  LEU A   3      27.684  44.892  19.833  1.00 31.58           H  
ATOM     35  C   LEU A   3      25.865  45.970  19.681  1.00 31.58           C  
ATOM     36  CB  LEU A   3      27.423  46.032  21.667  1.00 31.58           C  
ATOM     37  HB2 LEU A   3      27.733  47.043  21.932  1.00 31.58           H  
ATOM     38  HB3 LEU A   3      26.418  45.924  22.074  1.00 31.58           H  
ATOM     39  O   LEU A   3      25.204  44.946  19.548  1.00 31.58           O  
ATOM     40  CG  LEU A   3      28.334  44.995  22.364  1.00 31.58           C  
ATOM     41  HG  LEU A   3      28.721  44.285  21.633  1.00 31.58           H  
ATOM     42  CD1 LEU A   3      29.522  45.664  23.056  1.00 31.58           C  
ATOM     43 HD11 LEU A   3      30.123  46.204  22.325  1.00 31.58           H  
ATOM     44 HD12 LEU A   3      29.172  46.354  23.824  1.00 31.58           H  
ATOM     45 HD13 LEU A   3      30.147  44.905  23.526  1.00 31.58           H  
ATOM     46  CD2 LEU A   3      27.543  44.215  23.415  1.00 31.58           C  
ATOM     47 HD21 LEU A   3      27.160  44.889  24.181  1.00 31.58           H  
ATOM     48 HD22 LEU A   3      28.189  43.475  23.887  1.00 31.58           H  
ATOM     49 HD23 LEU A   3      26.711  43.694  22.941  1.00 31.58           H  
ATOM     50  N   LEU A   4      25.366  47.175  19.382  1.00 28.24           N  
ATOM     51  H   LEU A   4      25.964  47.981  19.497  1.00 28.24           H  
ATOM     52  CA  LEU A   4      24.005  47.379  18.880  1.00 28.24           C  
ATOM     53  HA  LEU A   4      23.314  46.885  19.563  1.00 28.24           H  
ATOM     54  C   LEU A   4      23.767  46.729  17.508  1.00 28.24           C  
ATOM     55  CB  LEU A   4      23.689  48.891  18.821  1.00 28.24           C  
ATOM     56  HB2 LEU A   4      23.251  49.105  17.846  1.00 28.24           H  
ATOM     57  HB3 LEU A   4      24.608  49.476  18.868  1.00 28.24           H  
ATOM     58  O   LEU A   4      22.670  46.236  17.261  1.00 28.24           O  
ATOM     59  CG  LEU A   4      22.700  49.360  19.911  1.00 28.24           C  
ATOM     60  HG  LEU A   4      22.266  48.504  20.428  1.00 28.24           H  
ATOM     61  CD1 LEU A   4      23.397  50.243  20.946  1.00 28.24           C  
ATOM     62 HD11 LEU A   4      23.793  51.142  20.473  1.00 28.24           H  
ATOM     63 HD12 LEU A   4      24.208  49.688  21.418  1.00 28.24           H  
ATOM     64 HD13 LEU A   4      22.684  50.535  21.716  1.00 28.24           H  
ATOM     65  CD2 LEU A   4      21.553  50.153  19.285  1.00 28.24           C  
ATOM     66 HD21 LEU A   4      21.937  51.032  18.768  1.00 28.24           H  
ATOM     67 HD22 LEU A   4      20.861  50.474  20.064  1.00 28.24           H  
ATOM     68 HD23 LEU A   4      21.012  49.522  18.580  1.00 28.24           H  
ATOM     69  N   LYS A   5      24.777  46.688  16.627  1.00 39.05           N  
ATOM     70  H   LYS A   5      25.684  47.023  16.919  1.00 39.05           H  
ATOM     71  CA  LYS A   5      24.644  46.080  15.294  1.00 39.05           C  
ATOM     72  HA  LYS A   5      23.691  46.405  14.876  1.00 39.05           H  
ATOM     73  C   LYS A   5      24.551  44.551  15.385  1.00 39.05           C  
ATOM     74  CB  LYS A   5      25.775  46.579  14.374  1.00 39.05           C  
ATOM     75  HB2 LYS A   5      26.646  45.931  14.476  1.00 39.05           H  
ATOM     76  HB3 LYS A   5      26.059  47.589  14.671  1.00 39.05           H  
ATOM     77  O   LYS A   5      23.674  43.976  14.753  1.00 39.05           O  
ATOM     78  CG  LYS A   5      25.317  46.625  12.908  1.00 39.05           C  
ATOM     79  HG2 LYS A   5      24.442  47.270  12.830  1.00 39.05           H  
ATOM     80  HG3 LYS A   5      25.040  45.620  12.589  1.00 39.05           H  
ATOM     81  CD  LYS A   5      26.418  47.162  11.982  1.00 39.05           C  
ATOM     82  HD2 LYS A   5      26.720  48.157  12.307  1.00 39.05           H  
ATOM     83  HD3 LYS A   5      27.270  46.483  12.025  1.00 39.05           H  
ATOM     84  CE  LYS A   5      25.876  47.221  10.548  1.00 39.05           C  
ATOM     85  HE2 LYS A   5      25.470  46.238  10.308  1.00 39.05           H  
ATOM     86  HE3 LYS A   5      25.052  47.934  10.509  1.00 39.05           H  
ATOM     87  NZ  LYS A   5      26.925  47.576   9.560  1.00 39.05           N  
ATOM     88  HZ1 LYS A   5      26.528  47.578   8.631  1.00 39.05           H  
ATOM     89  HZ2 LYS A   5      27.644  46.867   9.567  1.00 39.05           H  
ATOM     90  HZ3 LYS A   5      27.327  48.483   9.750  1.00 39.05           H  
ATOM     91  N   ASN A   6      25.327  43.937  16.284  1.00 36.96           N  
ATOM     92  H   ASN A   6      26.022  44.488  16.767  1.00 36.96           H  
ATOM     93  CA  ASN A   6      25.248  42.499  16.572  1.00 36.96           C  
ATOM     94  HA  ASN A   6      25.288  41.949  15.632  1.00 36.96           H  
ATOM     95  C   ASN A   6      23.923  42.107  17.247  1.00 36.96           C  
ATOM     96  CB  ASN A   6      26.442  42.068  17.447  1.00 36.96           C  
ATOM     97  HB2 ASN A   6      26.581  42.772  18.267  1.00 36.96           H  
ATOM     98  HB3 ASN A   6      26.219  41.091  17.875  1.00 36.96           H  
ATOM     99  O   ASN A   6      23.370  41.067  16.923  1.00 36.96           O  
ATOM    100  CG  ASN A   6      27.745  41.914  16.682  1.00 36.96           C  
ATOM    101  ND2 ASN A   6      28.830  41.632  17.363  1.00 36.96           N  
ATOM    102 HD21 ASN A   6      28.770  41.396  18.343  1.00 36.96           H  
ATOM    103 HD22 ASN A   6      29.640  41.420  16.799  1.00 36.96           H  
ATOM    104  OD1 ASN A   6      27.839  42.065  15.483  1.00 36.96           O  
ATOM    105  N   VAL A   7      23.372  42.927  18.153  1.00 29.74           N  
ATOM    106  H   VAL A   7      23.892  43.741  18.449  1.00 29.74           H  
ATOM    107  CA  VAL A   7      22.070  42.635  18.794  1.00 29.74           C  
ATOM    108  HA  VAL A   7      22.076  41.599  19.132  1.00 29.74           H  
ATOM    109  C   VAL A   7      20.908  42.757  17.802  1.00 29.74           C  
ATOM    110  CB  VAL A   7      21.858  43.533  20.031  1.00 29.74           C  
ATOM    111  HB  VAL A   7      22.015  44.574  19.747  1.00 29.74           H  
ATOM    112  O   VAL A   7      19.952  41.985  17.880  1.00 29.74           O  
ATOM    113  CG1 VAL A   7      20.453  43.404  20.640  1.00 29.74           C  
ATOM    114 HG11 VAL A   7      20.238  42.357  20.857  1.00 29.74           H  
ATOM    115 HG12 VAL A   7      20.395  43.983  21.562  1.00 29.74           H  
ATOM    116 HG13 VAL A   7      19.706  43.790  19.946  1.00 29.74           H  
ATOM    117  CG2 VAL A   7      22.854  43.166  21.140  1.00 29.74           C  
ATOM    118 HG21 VAL A   7      23.878  43.200  20.768  1.00 29.74           H  
ATOM    119 HG22 VAL A   7      22.655  42.157  21.502  1.00 29.74           H  
ATOM    120 HG23 VAL A   7      22.764  43.869  21.968  1.00 29.74           H  
ATOM    121  N   ILE A   8      20.981  43.692  16.850  1.00 35.60           N  
ATOM    122  H   ILE A   8      21.779  44.312  16.843  1.00 35.60           H  
ATOM    123  CA  ILE A   8      19.974  43.837  15.788  1.00 35.60           C  
ATOM    124  HA  ILE A   8      18.985  43.743  16.236  1.00 35.60           H  
ATOM    125  C   ILE A   8      20.087  42.700  14.765  1.00 35.60           C  
ATOM    126  CB  ILE A   8      20.063  45.240  15.144  1.00 35.60           C  
ATOM    127  HB  ILE A   8      21.099  45.426  14.862  1.00 35.60           H  
ATOM    128  O   ILE A   8      19.057  42.164  14.363  1.00 35.60           O  
ATOM    129  CG1 ILE A   8      19.616  46.313  16.167  1.00 35.60           C  
ATOM    130 HG12 ILE A   8      20.099  46.133  17.127  1.00 35.60           H  
ATOM    131 HG13 ILE A   8      18.540  46.234  16.328  1.00 35.60           H  
ATOM    132  CG2 ILE A   8      19.190  45.336  13.875  1.00 35.60           C  
ATOM    133 HG21 ILE A   8      18.156  45.086  14.116  1.00 35.60           H  
ATOM    134 HG22 ILE A   8      19.559  44.647  13.115  1.00 35.60           H  
ATOM    135 HG23 ILE A   8      19.234  46.340  13.455  1.00 35.60           H  
ATOM    136  CD1 ILE A   8      19.953  47.750  15.749  1.00 35.60           C  
ATOM    137 HD11 ILE A   8      21.016  47.832  15.524  1.00 35.60           H  
ATOM    138 HD12 ILE A   8      19.368  48.047  14.878  1.00 35.60           H  
ATOM    139 HD13 ILE A   8      19.713  48.426  16.570  1.00 35.60           H  
ATOM    140  N   GLU A   9      21.297  42.294  14.372  1.00 43.70           N  
ATOM    141  H   GLU A   9      22.120  42.789  14.683  1.00 43.70           H  
ATOM    142  CA  GLU A   9      21.503  41.119  13.508  1.00 43.70           C  
ATOM    143  HA  GLU A   9      20.872  41.211  12.625  1.00 43.70           H  
ATOM    144  C   GLU A   9      21.046  39.829  14.203  1.00 43.70           C  
ATOM    145  CB  GLU A   9      22.966  41.056  13.026  1.00 43.70           C  
ATOM    146  HB2 GLU A   9      23.197  40.041  12.703  1.00 43.70           H  
ATOM    147  HB3 GLU A   9      23.628  41.322  13.850  1.00 43.70           H  
ATOM    148  O   GLU A   9      20.280  39.075  13.613  1.00 43.70           O  
ATOM    149  CG  GLU A   9      23.167  42.008  11.829  1.00 43.70           C  
ATOM    150  HG2 GLU A   9      22.732  42.975  12.080  1.00 43.70           H  
ATOM    151  HG3 GLU A   9      22.608  41.617  10.979  1.00 43.70           H  
ATOM    152  CD  GLU A   9      24.630  42.248  11.408  1.00 43.70           C  
ATOM    153  OE1 GLU A   9      24.815  43.011  10.426  1.00 43.70           O  
ATOM    154  OE2 GLU A   9      25.556  41.795  12.113  1.00 43.70           O  
ATOM    155  N   TYR A  10      21.350  39.646  15.492  1.00 34.55           N  
ATOM    156  H   TYR A  10      22.026  40.266  15.915  1.00 34.55           H  
ATOM    157  CA  TYR A  10      20.899  38.489  16.276  1.00 34.55           C  
ATOM    158  HA  TYR A  10      21.177  37.586  15.733  1.00 34.55           H  
ATOM    159  C   TYR A  10      19.374  38.457  16.486  1.00 34.55           C  
ATOM    160  CB  TYR A  10      21.637  38.493  17.622  1.00 34.55           C  
ATOM    161  HB2 TYR A  10      21.222  39.266  18.269  1.00 34.55           H  
ATOM    162  HB3 TYR A  10      22.684  38.738  17.442  1.00 34.55           H  
ATOM    163  O   TYR A  10      18.765  37.386  16.502  1.00 34.55           O  
ATOM    164  CG  TYR A  10      21.634  37.162  18.339  1.00 34.55           C  
ATOM    165  CD1 TYR A  10      20.696  36.882  19.351  1.00 34.55           C  
ATOM    166  HD1 TYR A  10      19.956  37.620  19.625  1.00 34.55           H  
ATOM    167  CD2 TYR A  10      22.598  36.200  17.984  1.00 34.55           C  
ATOM    168  HD2 TYR A  10      23.299  36.406  17.189  1.00 34.55           H  
ATOM    169  CE1 TYR A  10      20.725  35.635  20.006  1.00 34.55           C  
ATOM    170  HE1 TYR A  10      20.011  35.401  20.781  1.00 34.55           H  
ATOM    171  CE2 TYR A  10      22.631  34.955  18.637  1.00 34.55           C  
ATOM    172  HE2 TYR A  10      23.362  34.216  18.344  1.00 34.55           H  
ATOM    173  OH  TYR A  10      21.699  33.464  20.269  1.00 34.55           O  
ATOM    174  HH  TYR A  10      22.375  32.884  19.912  1.00 34.55           H  
ATOM    175  CZ  TYR A  10      21.690  34.670  19.647  1.00 34.55           C  
ATOM    176  N   LYS A  11      18.717  39.620  16.626  1.00 36.82           N  
ATOM    177  H   LYS A  11      19.261  40.470  16.669  1.00 36.82           H  
ATOM    178  CA  LYS A  11      17.245  39.698  16.655  1.00 36.82           C  
ATOM    179  HA  LYS A  11      16.864  38.899  17.290  1.00 36.82           H  
ATOM    180  C   LYS A  11      16.624  39.428  15.285  1.00 36.82           C  
ATOM    181  CB  LYS A  11      16.755  41.041  17.218  1.00 36.82           C  
ATOM    182  HB2 LYS A  11      17.384  41.854  16.857  1.00 36.82           H  
ATOM    183  HB3 LYS A  11      15.741  41.211  16.855  1.00 36.82           H  
ATOM    184  O   LYS A  11      15.615  38.734  15.237  1.00 36.82           O  
ATOM    185  CG  LYS A  11      16.711  41.034  18.754  1.00 36.82           C  
ATOM    186  HG2 LYS A  11      17.724  40.975  19.152  1.00 36.82           H  
ATOM    187  HG3 LYS A  11      16.148  40.164  19.090  1.00 36.82           H  
ATOM    188  CD  LYS A  11      16.018  42.300  19.275  1.00 36.82           C  
ATOM    189  HD2 LYS A  11      15.031  42.372  18.819  1.00 36.82           H  
ATOM    190  HD3 LYS A  11      16.607  43.172  18.991  1.00 36.82           H  
ATOM    191  CE  LYS A  11      15.871  42.237  20.799  1.00 36.82           C  
ATOM    192  HE2 LYS A  11      15.375  41.301  21.056  1.00 36.82           H  
ATOM    193  HE3 LYS A  11      16.866  42.221  21.245  1.00 36.82           H  
ATOM    194  NZ  LYS A  11      15.083  43.385  21.314  1.00 36.82           N  
ATOM    195  HZ1 LYS A  11      14.978  43.321  22.317  1.00 36.82           H  
ATOM    196  HZ2 LYS A  11      15.536  44.259  21.087  1.00 36.82           H  
ATOM    197  HZ3 LYS A  11      14.162  43.385  20.899  1.00 36.82           H  
ATOM    198  N   LYS A  12      17.228  39.906  14.190  1.00 42.65           N  
ATOM    199  H   LYS A  12      18.060  40.464  14.312  1.00 42.65           H  
ATOM    200  CA  LYS A  12      16.758  39.631  12.821  1.00 42.65           C  
ATOM    201  HA  LYS A  12      15.685  39.818  12.771  1.00 42.65           H  
ATOM    202  C   LYS A  12      16.935  38.165  12.432  1.00 42.65           C  
ATOM    203  CB  LYS A  12      17.472  40.541  11.814  1.00 42.65           C  
ATOM    204  HB2 LYS A  12      18.539  40.574  12.036  1.00 42.65           H  
ATOM    205  HB3 LYS A  12      17.344  40.119  10.817  1.00 42.65           H  
ATOM    206  O   LYS A  12      16.023  37.590  11.848  1.00 42.65           O  
ATOM    207  CG  LYS A  12      16.883  41.957  11.812  1.00 42.65           C  
ATOM    208  HG2 LYS A  12      15.820  41.900  11.574  1.00 42.65           H  
ATOM    209  HG3 LYS A  12      16.998  42.415  12.794  1.00 42.65           H  
ATOM    210  CD  LYS A  12      17.590  42.812  10.757  1.00 42.65           C  
ATOM    211  HD2 LYS A  12      17.492  42.324   9.786  1.00 42.65           H  
ATOM    212  HD3 LYS A  12      18.646  42.894  11.013  1.00 42.65           H  
ATOM    213  CE  LYS A  12      16.952  44.201  10.704  1.00 42.65           C  
ATOM    214  HE2 LYS A  12      17.106  44.689  11.666  1.00 42.65           H  
ATOM    215  HE3 LYS A  12      15.878  44.080  10.560  1.00 42.65           H  
ATOM    216  NZ  LYS A  12      17.532  45.008   9.604  1.00 42.65           N  
ATOM    217  HZ1 LYS A  12      17.105  45.923   9.576  1.00 42.65           H  
ATOM    218  HZ2 LYS A  12      18.529  45.105   9.732  1.00 42.65           H  
ATOM    219  HZ3 LYS A  12      17.367  44.548   8.720  1.00 42.65           H  
ATOM    220  N   GLU A  13      18.055  37.541  12.789  1.00 40.38           N  
ATOM    221  H   GLU A  13      18.810  38.076  13.194  1.00 40.38           H  
ATOM    222  CA  GLU A  13      18.269  36.106  12.572  1.00 40.38           C  
ATOM    223  HA  GLU A  13      18.091  35.871  11.523  1.00 40.38           H  
ATOM    224  C   GLU A  13      17.267  35.270  13.377  1.00 40.38           C  
ATOM    225  CB  GLU A  13      19.717  35.719  12.909  1.00 40.38           C  
ATOM    226  HB2 GLU A  13      20.003  36.175  13.856  1.00 40.38           H  
ATOM    227  HB3 GLU A  13      19.771  34.635  13.013  1.00 40.38           H  
ATOM    228  O   GLU A  13      16.675  34.340  12.830  1.00 40.38           O  
ATOM    229  CG  GLU A  13      20.685  36.143  11.791  1.00 40.38           C  
ATOM    230  HG2 GLU A  13      20.347  35.690  10.858  1.00 40.38           H  
ATOM    231  HG3 GLU A  13      20.640  37.225  11.667  1.00 40.38           H  
ATOM    232  CD  GLU A  13      22.141  35.725  12.055  1.00 40.38           C  
ATOM    233  OE1 GLU A  13      22.908  35.709  11.066  1.00 40.38           O  
ATOM    234  OE2 GLU A  13      22.474  35.422  13.224  1.00 40.38           O  
ATOM    235  N   ASN A  14      16.972  35.645  14.628  1.00 37.78           N  
ATOM    236  H   ASN A  14      17.506  36.391  15.050  1.00 37.78           H  
ATOM    237  CA  ASN A  14      15.965  34.945  15.430  1.00 37.78           C  
ATOM    238  HA  ASN A  14      16.122  33.873  15.304  1.00 37.78           H  
ATOM    239  C   ASN A  14      14.520  35.198  14.967  1.00 37.78           C  
ATOM    240  CB  ASN A  14      16.159  35.271  16.914  1.00 37.78           C  
ATOM    241  HB2 ASN A  14      16.350  36.336  17.046  1.00 37.78           H  
ATOM    242  HB3 ASN A  14      15.248  35.020  17.457  1.00 37.78           H  
ATOM    243  O   ASN A  14      13.725  34.261  14.975  1.00 37.78           O  
ATOM    244  CG  ASN A  14      17.270  34.438  17.525  1.00 37.78           C  
ATOM    245  ND2 ASN A  14      18.235  35.059  18.149  1.00 37.78           N  
ATOM    246 HD21 ASN A  14      18.399  36.026  17.907  1.00 37.78           H  
ATOM    247 HD22 ASN A  14      18.999  34.476  18.461  1.00 37.78           H  
ATOM    248  OD1 ASN A  14      17.279  33.223  17.455  1.00 37.78           O  
ATOM    249  N   GLU A  15      14.163  36.403  14.509  1.00 37.27           N  
ATOM    250  H   GLU A  15      14.816  37.170  14.574  1.00 37.27           H  
ATOM    251  CA  GLU A  15      12.853  36.654  13.886  1.00 37.27           C  
ATOM    252  HA  GLU A  15      12.065  36.334  14.567  1.00 37.27           H  
ATOM    253  C   GLU A  15      12.674  35.834  12.605  1.00 37.27           C  
ATOM    254  CB  GLU A  15      12.651  38.147  13.568  1.00 37.27           C  
ATOM    255  HB2 GLU A  15      13.611  38.607  13.336  1.00 37.27           H  
ATOM    256  HB3 GLU A  15      12.012  38.237  12.689  1.00 37.27           H  
ATOM    257  O   GLU A  15      11.606  35.262  12.393  1.00 37.27           O  
ATOM    258  CG  GLU A  15      11.956  38.890  14.717  1.00 37.27           C  
ATOM    259  HG2 GLU A  15      12.585  38.832  15.606  1.00 37.27           H  
ATOM    260  HG3 GLU A  15      11.016  38.383  14.938  1.00 37.27           H  
ATOM    261  CD  GLU A  15      11.674  40.367  14.393  1.00 37.27           C  
ATOM    262  OE1 GLU A  15      10.718  40.911  14.990  1.00 37.27           O  
ATOM    263  OE2 GLU A  15      12.432  40.963  13.590  1.00 37.27           O  
ATOM    264  N   ILE A  16      13.720  35.701  11.783  1.00 36.46           N  
ATOM    265  H   ILE A  16      14.564  36.215  11.994  1.00 36.46           H  
ATOM    266  CA  ILE A  16      13.692  34.860  10.580  1.00 36.46           C  
ATOM    267  HA  ILE A  16      12.808  35.122   9.998  1.00 36.46           H  
ATOM    268  C   ILE A  16      13.542  33.380  10.955  1.00 36.46           C  
ATOM    269  CB  ILE A  16      14.936  35.134   9.704  1.00 36.46           C  
ATOM    270  HB  ILE A  16      15.822  35.095  10.338  1.00 36.46           H  
ATOM    271  O   ILE A  16      12.760  32.676  10.315  1.00 36.46           O  
ATOM    272  CG1 ILE A  16      14.826  36.543   9.074  1.00 36.46           C  
ATOM    273 HG12 ILE A  16      14.513  37.264   9.829  1.00 36.46           H  
ATOM    274 HG13 ILE A  16      14.057  36.536   8.302  1.00 36.46           H  
ATOM    275  CG2 ILE A  16      15.094  34.080   8.589  1.00 36.46           C  
ATOM    276 HG21 ILE A  16      15.966  34.306   7.974  1.00 36.46           H  
ATOM    277 HG22 ILE A  16      15.257  33.092   9.020  1.00 36.46           H  
ATOM    278 HG23 ILE A  16      14.204  34.061   7.960  1.00 36.46           H  
ATOM    279  CD1 ILE A  16      16.138  37.054   8.465  1.00 36.46           C  
ATOM    280 HD11 ILE A  16      16.419  36.459   7.596  1.00 36.46           H  
ATOM    281 HD12 ILE A  16      16.007  38.088   8.147  1.00 36.46           H  
ATOM    282 HD13 ILE A  16      16.935  37.013   9.209  1.00 36.46           H  
ATOM    283  N   VAL A  17      14.226  32.901  12.000  1.00 37.34           N  
ATOM    284  H   VAL A  17      14.888  33.510  12.457  1.00 37.34           H  
ATOM    285  CA  VAL A  17      14.083  31.517  12.490  1.00 37.34           C  
ATOM    286  HA  VAL A  17      14.218  30.839  11.647  1.00 37.34           H  
ATOM    287  C   VAL A  17      12.674  31.263  13.031  1.00 37.34           C  
ATOM    288  CB  VAL A  17      15.170  31.183  13.532  1.00 37.34           C  
ATOM    289  HB  VAL A  17      15.192  31.963  14.293  1.00 37.34           H  
ATOM    290  O   VAL A  17      12.068  30.255  12.667  1.00 37.34           O  
ATOM    291  CG1 VAL A  17      14.934  29.832  14.224  1.00 37.34           C  
ATOM    292 HG11 VAL A  17      14.829  29.039  13.483  1.00 37.34           H  
ATOM    293 HG12 VAL A  17      14.035  29.877  14.840  1.00 37.34           H  
ATOM    294 HG13 VAL A  17      15.774  29.607  14.881  1.00 37.34           H  
ATOM    295  CG2 VAL A  17      16.547  31.091  12.862  1.00 37.34           C  
ATOM    296 HG21 VAL A  17      16.599  30.213  12.217  1.00 37.34           H  
ATOM    297 HG22 VAL A  17      16.746  31.972  12.252  1.00 37.34           H  
ATOM    298 HG23 VAL A  17      17.322  31.024  13.626  1.00 37.34           H  
ATOM    299  N   VAL A  18      12.110  32.181  13.822  1.00 33.72           N  
ATOM    300  H   VAL A  18      12.663  32.982  14.090  1.00 33.72           H  
ATOM    301  CA  VAL A  18      10.748  32.061  14.370  1.00 33.72           C  
ATOM    302  HA  VAL A  18      10.648  31.077  14.829  1.00 33.72           H  
ATOM    303  C   VAL A  18       9.692  32.137  13.263  1.00 33.72           C  
ATOM    304  CB  VAL A  18      10.511  33.113  15.475  1.00 33.72           C  
ATOM    305  HB  VAL A  18      10.792  34.097  15.100  1.00 33.72           H  
ATOM    306  O   VAL A  18       8.770  31.322  13.258  1.00 33.72           O  
ATOM    307  CG1 VAL A  18       9.050  33.171  15.941  1.00 33.72           C  
ATOM    308 HG11 VAL A  18       8.961  33.843  16.795  1.00 33.72           H  
ATOM    309 HG12 VAL A  18       8.422  33.564  15.141  1.00 33.72           H  
ATOM    310 HG13 VAL A  18       8.707  32.176  16.227  1.00 33.72           H  
ATOM    311  CG2 VAL A  18      11.358  32.789  16.714  1.00 33.72           C  
ATOM    312 HG21 VAL A  18      11.256  33.586  17.451  1.00 33.72           H  
ATOM    313 HG22 VAL A  18      12.412  32.702  16.450  1.00 33.72           H  
ATOM    314 HG23 VAL A  18      11.035  31.846  17.154  1.00 33.72           H  
ATOM    315  N   LEU A  19       9.840  33.030  12.276  1.00 35.06           N  
ATOM    316  H   LEU A  19      10.599  33.694  12.339  1.00 35.06           H  
ATOM    317  CA  LEU A  19       8.951  33.106  11.108  1.00 35.06           C  
ATOM    318  HA  LEU A  19       7.920  33.145  11.460  1.00 35.06           H  
ATOM    319  C   LEU A  19       9.055  31.855  10.224  1.00 35.06           C  
ATOM    320  CB  LEU A  19       9.252  34.380  10.295  1.00 35.06           C  
ATOM    321  HB2 LEU A  19       8.801  34.284   9.308  1.00 35.06           H  
ATOM    322  HB3 LEU A  19      10.331  34.451  10.153  1.00 35.06           H  
ATOM    323  O   LEU A  19       8.026  31.354   9.769  1.00 35.06           O  
ATOM    324  CG  LEU A  19       8.733  35.683  10.936  1.00 35.06           C  
ATOM    325  HG  LEU A  19       9.037  35.732  11.981  1.00 35.06           H  
ATOM    326  CD1 LEU A  19       9.317  36.887  10.197  1.00 35.06           C  
ATOM    327 HD11 LEU A  19       9.030  36.867   9.146  1.00 35.06           H  
ATOM    328 HD12 LEU A  19      10.404  36.867  10.279  1.00 35.06           H  
ATOM    329 HD13 LEU A  19       8.961  37.809  10.657  1.00 35.06           H  
ATOM    330  CD2 LEU A  19       7.205  35.782  10.866  1.00 35.06           C  
ATOM    331 HD21 LEU A  19       6.888  36.737  11.285  1.00 35.06           H  
ATOM    332 HD22 LEU A  19       6.871  35.715   9.831  1.00 35.06           H  
ATOM    333 HD23 LEU A  19       6.748  34.986  11.454  1.00 35.06           H  
ATOM    334  N   ASN A  20      10.255  31.293  10.036  1.00 38.35           N  
ATOM    335  H   ASN A  20      11.073  31.770  10.388  1.00 38.35           H  
ATOM    336  CA  ASN A  20      10.429  30.018   9.332  1.00 38.35           C  
ATOM    337  HA  ASN A  20       9.894  30.080   8.384  1.00 38.35           H  
ATOM    338  C   ASN A  20       9.788  28.857  10.097  1.00 38.35           C  
ATOM    339  CB  ASN A  20      11.922  29.729   9.067  1.00 38.35           C  
ATOM    340  HB2 ASN A  20      12.554  30.314   9.735  1.00 38.35           H  
ATOM    341  HB3 ASN A  20      12.131  28.681   9.282  1.00 38.35           H  
ATOM    342  O   ASN A  20       9.098  28.035   9.498  1.00 38.35           O  
ATOM    343  CG  ASN A  20      12.339  29.951   7.625  1.00 38.35           C  
ATOM    344  ND2 ASN A  20      13.617  30.117   7.379  1.00 38.35           N  
ATOM    345 HD21 ASN A  20      14.270  30.218   8.142  1.00 38.35           H  
ATOM    346 HD22 ASN A  20      13.866  30.298   6.417  1.00 38.35           H  
ATOM    347  OD1 ASN A  20      11.553  29.918   6.695  1.00 38.35           O  
ATOM    348  N   GLN A  21       9.959  28.788  11.418  1.00 37.37           N  
ATOM    349  H   GLN A  21      10.552  29.472  11.866  1.00 37.37           H  
ATOM    350  CA  GLN A  21       9.330  27.759  12.247  1.00 37.37           C  
ATOM    351  HA  GLN A  21       9.564  26.779  11.830  1.00 37.37           H  
ATOM    352  C   GLN A  21       7.801  27.889  12.244  1.00 37.37           C  
ATOM    353  CB  GLN A  21       9.896  27.821  13.670  1.00 37.37           C  
ATOM    354  HB2 GLN A  21       9.885  28.854  14.017  1.00 37.37           H  
ATOM    355  HB3 GLN A  21       9.260  27.231  14.330  1.00 37.37           H  
ATOM    356  O   GLN A  21       7.113  26.881  12.107  1.00 37.37           O  
ATOM    357  CG  GLN A  21      11.325  27.255  13.747  1.00 37.37           C  
ATOM    358  HG2 GLN A  21      11.971  27.752  13.023  1.00 37.37           H  
ATOM    359  HG3 GLN A  21      11.299  26.194  13.498  1.00 37.37           H  
ATOM    360  CD  GLN A  21      11.943  27.413  15.133  1.00 37.37           C  
ATOM    361  NE2 GLN A  21      13.113  26.860  15.366  1.00 37.37           N  
ATOM    362 HE21 GLN A  21      13.490  27.025  16.289  1.00 37.37           H  
ATOM    363 HE22 GLN A  21      13.630  26.391  14.636  1.00 37.37           H  
ATOM    364  OE1 GLN A  21      11.393  28.014  16.037  1.00 37.37           O  
ATOM    365  N   LEU A  22       7.251  29.107  12.289  1.00 36.53           N  
ATOM    366  H   LEU A  22       7.861  29.895  12.449  1.00 36.53           H  
ATOM    367  CA  LEU A  22       5.812  29.367  12.146  1.00 36.53           C  
ATOM    368  HA  LEU A  22       5.276  28.719  12.840  1.00 36.53           H  
ATOM    369  C   LEU A  22       5.286  29.021  10.748  1.00 36.53           C  
ATOM    370  CB  LEU A  22       5.517  30.838  12.504  1.00 36.53           C  
ATOM    371  HB2 LEU A  22       6.426  31.429  12.396  1.00 36.53           H  
ATOM    372  HB3 LEU A  22       4.805  31.256  11.793  1.00 36.53           H  
ATOM    373  O   LEU A  22       4.196  28.461  10.639  1.00 36.53           O  
ATOM    374  CG  LEU A  22       4.950  30.989  13.928  1.00 36.53           C  
ATOM    375  HG  LEU A  22       5.281  30.158  14.551  1.00 36.53           H  
ATOM    376  CD1 LEU A  22       5.431  32.278  14.584  1.00 36.53           C  
ATOM    377 HD11 LEU A  22       5.134  33.142  13.989  1.00 36.53           H  
ATOM    378 HD12 LEU A  22       6.518  32.255  14.661  1.00 36.53           H  
ATOM    379 HD13 LEU A  22       5.014  32.366  15.587  1.00 36.53           H  
ATOM    380  CD2 LEU A  22       3.419  31.005  13.885  1.00 36.53           C  
ATOM    381 HD21 LEU A  22       3.030  31.057  14.901  1.00 36.53           H  
ATOM    382 HD22 LEU A  22       3.070  31.873  13.325  1.00 36.53           H  
ATOM    383 HD23 LEU A  22       3.057  30.093  13.410  1.00 36.53           H  
ATOM    384  N   ALA A  23       6.049  29.283   9.684  1.00 37.53           N  
ATOM    385  H   ALA A  23       6.899  29.811   9.819  1.00 37.53           H  
ATOM    386  CA  ALA A  23       5.701  28.880   8.320  1.00 37.53           C  
ATOM    387  HA  ALA A  23       4.684  29.210   8.109  1.00 37.53           H  
ATOM    388  C   ALA A  23       5.741  27.352   8.140  1.00 37.53           C  
ATOM    389  CB  ALA A  23       6.642  29.589   7.340  1.00 37.53           C  
ATOM    390  HB1 ALA A  23       6.371  29.333   6.316  1.00 37.53           H  
ATOM    391  HB2 ALA A  23       6.565  30.669   7.467  1.00 37.53           H  
ATOM    392  HB3 ALA A  23       7.673  29.285   7.521  1.00 37.53           H  
ATOM    393  O   ALA A  23       4.870  26.791   7.471  1.00 37.53           O  
ATOM    394  N   ILE A  24       6.694  26.667   8.784  1.00 37.51           N  
ATOM    395  H   ILE A  24       7.416  27.199   9.248  1.00 37.51           H  
ATOM    396  CA  ILE A  24       6.777  25.201   8.839  1.00 37.51           C  
ATOM    397  HA  ILE A  24       6.680  24.811   7.826  1.00 37.51           H  
ATOM    398  C   ILE A  24       5.607  24.633   9.648  1.00 37.51           C  
ATOM    399  CB  ILE A  24       8.155  24.752   9.386  1.00 37.51           C  
ATOM    400  HB  ILE A  24       8.361  25.307  10.301  1.00 37.51           H  
ATOM    401  O   ILE A  24       4.936  23.727   9.165  1.00 37.51           O  
ATOM    402  CG1 ILE A  24       9.267  25.056   8.354  1.00 37.51           C  
ATOM    403 HG12 ILE A  24       9.124  26.051   7.934  1.00 37.51           H  
ATOM    404 HG13 ILE A  24       9.199  24.348   7.528  1.00 37.51           H  
ATOM    405  CG2 ILE A  24       8.167  23.248   9.723  1.00 37.51           C  
ATOM    406 HG21 ILE A  24       7.487  23.043  10.550  1.00 37.51           H  
ATOM    407 HG22 ILE A  24       7.874  22.661   8.852  1.00 37.51           H  
ATOM    408 HG23 ILE A  24       9.159  22.936  10.049  1.00 37.51           H  
ATOM    409  CD1 ILE A  24      10.684  25.001   8.942  1.00 37.51           C  
ATOM    410 HD11 ILE A  24      11.397  25.335   8.187  1.00 37.51           H  
ATOM    411 HD12 ILE A  24      10.755  25.662   9.806  1.00 37.51           H  
ATOM    412 HD13 ILE A  24      10.945  23.985   9.236  1.00 37.51           H  
ATOM    413  N   ILE A  25       5.288  25.186  10.821  1.00 36.58           N  
ATOM    414  H   ILE A  25       5.895  25.908  11.182  1.00 36.58           H  
ATOM    415  CA  ILE A  25       4.154  24.755  11.657  1.00 36.58           C  
ATOM    416  HA  ILE A  25       4.230  23.679  11.814  1.00 36.58           H  
ATOM    417  C   ILE A  25       2.821  25.005  10.943  1.00 36.58           C  
ATOM    418  CB  ILE A  25       4.214  25.440  13.044  1.00 36.58           C  
ATOM    419  HB  ILE A  25       4.377  26.507  12.893  1.00 36.58           H  
ATOM    420  O   ILE A  25       1.959  24.130  10.951  1.00 36.58           O  
ATOM    421  CG1 ILE A  25       5.388  24.860  13.869  1.00 36.58           C  
ATOM    422 HG12 ILE A  25       5.134  23.854  14.204  1.00 36.58           H  
ATOM    423 HG13 ILE A  25       6.276  24.773  13.243  1.00 36.58           H  
ATOM    424  CG2 ILE A  25       2.897  25.263  13.829  1.00 36.58           C  
ATOM    425 HG21 ILE A  25       2.078  25.763  13.313  1.00 36.58           H  
ATOM    426 HG22 ILE A  25       2.671  24.202  13.939  1.00 36.58           H  
ATOM    427 HG23 ILE A  25       2.985  25.717  14.816  1.00 36.58           H  
ATOM    428  CD1 ILE A  25       5.766  25.711  15.089  1.00 36.58           C  
ATOM    429 HD11 ILE A  25       5.976  26.735  14.779  1.00 36.58           H  
ATOM    430 HD12 ILE A  25       6.661  25.295  15.551  1.00 36.58           H  
ATOM    431 HD13 ILE A  25       4.964  25.709  15.828  1.00 36.58           H  
ATOM    432  N   ASN A  26       2.642  26.148  10.275  1.00 40.70           N  
ATOM    433  H   ASN A  26       3.352  26.862  10.341  1.00 40.70           H  
ATOM    434  CA  ASN A  26       1.435  26.430   9.495  1.00 40.70           C  
ATOM    435  HA  ASN A  26       0.565  26.156  10.092  1.00 40.70           H  
ATOM    436  C   ASN A  26       1.355  25.569   8.230  1.00 40.70           C  
ATOM    437  CB  ASN A  26       1.344  27.932   9.180  1.00 40.70           C  
ATOM    438  HB2 ASN A  26       2.313  28.303   8.845  1.00 40.70           H  
ATOM    439  HB3 ASN A  26       0.629  28.087   8.373  1.00 40.70           H  
ATOM    440  O   ASN A  26       0.272  25.085   7.910  1.00 40.70           O  
ATOM    441  CG  ASN A  26       0.853  28.750  10.364  1.00 40.70           C  
ATOM    442  ND2 ASN A  26       1.119  30.035  10.373  1.00 40.70           N  
ATOM    443 HD21 ASN A  26       0.800  30.562  11.173  1.00 40.70           H  
ATOM    444 HD22 ASN A  26       1.712  30.441   9.663  1.00 40.70           H  
ATOM    445  OD1 ASN A  26       0.188  28.261  11.266  1.00 40.70           O  
ATOM    446  N   SER A  27       2.481  25.289   7.565  1.00 36.82           N  
ATOM    447  H   SER A  27       3.337  25.751   7.835  1.00 36.82           H  
ATOM    448  CA  SER A  27       2.537  24.297   6.483  1.00 36.82           C  
ATOM    449  HA  SER A  27       1.800  24.559   5.724  1.00 36.82           H  
ATOM    450  C   SER A  27       2.201  22.901   6.985  1.00 36.82           C  
ATOM    451  CB  SER A  27       3.909  24.240   5.810  1.00 36.82           C  
ATOM    452  HB2 SER A  27       3.993  23.308   5.252  1.00 36.82           H  
ATOM    453  HB3 SER A  27       4.705  24.274   6.555  1.00 36.82           H  
ATOM    454  O   SER A  27       1.472  22.200   6.299  1.00 36.82           O  
ATOM    455  OG  SER A  27       4.040  25.300   4.897  1.00 36.82           O  
ATOM    456  HG  SER A  27       4.283  26.079   5.403  1.00 36.82           H  
ATOM    457  N   LEU A  28       2.666  22.500   8.173  1.00 35.39           N  
ATOM    458  H   LEU A  28       3.298  23.118   8.661  1.00 35.39           H  
ATOM    459  CA  LEU A  28       2.383  21.203   8.795  1.00 35.39           C  
ATOM    460  HA  LEU A  28       2.522  20.422   8.047  1.00 35.39           H  
ATOM    461  C   LEU A  28       0.928  21.093   9.266  1.00 35.39           C  
ATOM    462  CB  LEU A  28       3.365  20.943   9.953  1.00 35.39           C  
ATOM    463  HB2 LEU A  28       2.978  20.131  10.568  1.00 35.39           H  
ATOM    464  HB3 LEU A  28       3.401  21.833  10.582  1.00 35.39           H  
ATOM    465  O   LEU A  28       0.324  20.051   9.038  1.00 35.39           O  
ATOM    466  CG  LEU A  28       4.797  20.572   9.515  1.00 35.39           C  
ATOM    467  HG  LEU A  28       5.165  21.285   8.777  1.00 35.39           H  
ATOM    468  CD1 LEU A  28       5.722  20.595  10.731  1.00 35.39           C  
ATOM    469 HD11 LEU A  28       5.700  21.585  11.187  1.00 35.39           H  
ATOM    470 HD12 LEU A  28       5.401  19.859  11.468  1.00 35.39           H  
ATOM    471 HD13 LEU A  28       6.746  20.379  10.425  1.00 35.39           H  
ATOM    472  CD2 LEU A  28       4.868  19.174   8.891  1.00 35.39           C  
ATOM    473 HD21 LEU A  28       4.289  19.146   7.967  1.00 35.39           H  
ATOM    474 HD22 LEU A  28       4.485  18.437   9.596  1.00 35.39           H  
ATOM    475 HD23 LEU A  28       5.906  18.940   8.657  1.00 35.39           H  
ATOM    476  N   LYS A  29       0.334  22.161   9.817  1.00 36.92           N  
ATOM    477  H   LYS A  29       0.924  22.950  10.038  1.00 36.92           H  
ATOM    478  CA  LYS A  29      -1.097  22.243  10.172  1.00 36.92           C  
ATOM    479  HA  LYS A  29      -1.374  21.353  10.737  1.00 36.92           H  
ATOM    480  C   LYS A  29      -2.002  22.276   8.936  1.00 36.92           C  
ATOM    481  CB  LYS A  29      -1.356  23.479  11.052  1.00 36.92           C  
ATOM    482  HB2 LYS A  29      -2.426  23.688  11.047  1.00 36.92           H  
ATOM    483  HB3 LYS A  29      -0.842  24.343  10.633  1.00 36.92           H  
ATOM    484  O   LYS A  29      -3.052  21.635   8.919  1.00 36.92           O  
ATOM    485  CG  LYS A  29      -0.928  23.268  12.512  1.00 36.92           C  
ATOM    486  HG2 LYS A  29       0.140  23.053  12.559  1.00 36.92           H  
ATOM    487  HG3 LYS A  29      -1.472  22.416  12.921  1.00 36.92           H  
ATOM    488  CD  LYS A  29      -1.236  24.514  13.355  1.00 36.92           C  
ATOM    489  HD2 LYS A  29      -0.659  25.355  12.970  1.00 36.92           H  
ATOM    490  HD3 LYS A  29      -2.299  24.744  13.280  1.00 36.92           H  
ATOM    491  CE  LYS A  29      -0.869  24.260  14.823  1.00 36.92           C  
ATOM    492  HE2 LYS A  29       0.190  24.004  14.872  1.00 36.92           H  
ATOM    493  HE3 LYS A  29      -1.430  23.396  15.178  1.00 36.92           H  
ATOM    494  NZ  LYS A  29      -1.148  25.444  15.676  1.00 36.92           N  
ATOM    495  HZ1 LYS A  29      -0.624  26.244  15.351  1.00 36.92           H  
ATOM    496  HZ2 LYS A  29      -2.132  25.672  15.664  1.00 36.92           H  
ATOM    497  HZ3 LYS A  29      -0.877  25.257  16.631  1.00 36.92           H  
ATOM    498  N   ALA A  30      -1.590  22.965   7.870  1.00 35.10           N  
ATOM    499  H   ALA A  30      -0.766  23.542   7.953  1.00 35.10           H  
ATOM    500  CA  ALA A  30      -2.244  22.876   6.565  1.00 35.10           C  
ATOM    501  HA  ALA A  30      -3.311  23.062   6.691  1.00 35.10           H  
ATOM    502  C   ALA A  30      -2.087  21.465   5.977  1.00 35.10           C  
ATOM    503  CB  ALA A  30      -1.677  23.956   5.636  1.00 35.10           C  
ATOM    504  HB1 ALA A  30      -0.608  23.803   5.486  1.00 35.10           H  
ATOM    505  HB2 ALA A  30      -1.837  24.942   6.072  1.00 35.10           H  
ATOM    506  HB3 ALA A  30      -2.180  23.911   4.670  1.00 35.10           H  
ATOM    507  O   ALA A  30      -3.048  20.909   5.451  1.00 35.10           O  
ATOM    508  N   HIS A  31      -0.921  20.836   6.158  1.00 31.94           N  
ATOM    509  H   HIS A  31      -0.144  21.366   6.527  1.00 31.94           H  
ATOM    510  CA  HIS A  31      -0.694  19.434   5.826  1.00 31.94           C  
ATOM    511  HA  HIS A  31      -0.999  19.292   4.789  1.00 31.94           H  
ATOM    512  C   HIS A  31      -1.558  18.501   6.676  1.00 31.94           C  
ATOM    513  CB  HIS A  31       0.792  19.039   5.935  1.00 31.94           C  
ATOM    514  HB2 HIS A  31       1.408  19.887   6.235  1.00 31.94           H  
ATOM    515  HB3 HIS A  31       0.911  18.292   6.720  1.00 31.94           H  
ATOM    516  O   HIS A  31      -2.003  17.505   6.140  1.00 31.94           O  
ATOM    517  CG  HIS A  31       1.375  18.494   4.657  1.00 31.94           C  
ATOM    518  CD2 HIS A  31       1.501  19.143   3.457  1.00 31.94           C  
ATOM    519  HD2 HIS A  31       1.189  20.156   3.248  1.00 31.94           H  
ATOM    520  ND1 HIS A  31       1.920  17.243   4.499  1.00 31.94           N  
ATOM    521  HD1 HIS A  31       2.003  16.540   5.219  1.00 31.94           H  
ATOM    522  CE1 HIS A  31       2.348  17.130   3.233  1.00 31.94           C  
ATOM    523  HE1 HIS A  31       2.814  16.251   2.811  1.00 31.94           H  
ATOM    524  NE2 HIS A  31       2.115  18.260   2.556  1.00 31.94           N  
ATOM    525  N   GLU A  32      -1.849  18.786   7.946  1.00 32.45           N  
ATOM    526  H   GLU A  32      -1.362  19.552   8.389  1.00 32.45           H  
ATOM    527  CA  GLU A  32      -2.779  18.003   8.776  1.00 32.45           C  
ATOM    528  HA  GLU A  32      -2.534  16.944   8.694  1.00 32.45           H  
ATOM    529  C   GLU A  32      -4.224  18.103   8.290  1.00 32.45           C  
ATOM    530  CB  GLU A  32      -2.644  18.366  10.258  1.00 32.45           C  
ATOM    531  HB2 GLU A  32      -2.529  19.444  10.367  1.00 32.45           H  
ATOM    532  HB3 GLU A  32      -3.546  18.053  10.783  1.00 32.45           H  
ATOM    533  O   GLU A  32      -4.874  17.071   8.133  1.00 32.45           O  
ATOM    534  CG  GLU A  32      -1.449  17.623  10.869  1.00 32.45           C  
ATOM    535  HG2 GLU A  32      -1.590  16.553  10.712  1.00 32.45           H  
ATOM    536  HG3 GLU A  32      -0.536  17.907  10.346  1.00 32.45           H  
ATOM    537  CD  GLU A  32      -1.277  17.893  12.366  1.00 32.45           C  
ATOM    538  OE1 GLU A  32      -0.618  17.029  12.983  1.00 32.45           O  
ATOM    539  OE2 GLU A  32      -1.749  18.952  12.839  1.00 32.45           O  
ATOM    540  N   LYS A  33      -4.687  19.295   7.895  1.00 32.60           N  
ATOM    541  H   LYS A  33      -4.120  20.109   8.084  1.00 32.60           H  
ATOM    542  CA  LYS A  33      -5.998  19.454   7.235  1.00 32.60           C  
ATOM    543  HA  LYS A  33      -6.744  18.911   7.816  1.00 32.60           H  
ATOM    544  C   LYS A  33      -6.054  18.817   5.836  1.00 32.60           C  
ATOM    545  CB  LYS A  33      -6.389  20.940   7.206  1.00 32.60           C  
ATOM    546  HB2 LYS A  33      -5.552  21.538   6.845  1.00 32.60           H  
ATOM    547  HB3 LYS A  33      -7.224  21.063   6.517  1.00 32.60           H  
ATOM    548  O   LYS A  33      -7.111  18.380   5.389  1.00 32.60           O  
ATOM    549  CG  LYS A  33      -6.832  21.429   8.595  1.00 32.60           C  
ATOM    550  HG2 LYS A  33      -7.635  20.786   8.956  1.00 32.60           H  
ATOM    551  HG3 LYS A  33      -5.995  21.367   9.290  1.00 32.60           H  
ATOM    552  CD  LYS A  33      -7.342  22.876   8.542  1.00 32.60           C  
ATOM    553  HD2 LYS A  33      -8.134  22.947   7.797  1.00 32.60           H  
ATOM    554  HD3 LYS A  33      -6.520  23.534   8.260  1.00 32.60           H  
ATOM    555  CE  LYS A  33      -7.895  23.283   9.915  1.00 32.60           C  
ATOM    556  HE2 LYS A  33      -7.093  23.204  10.649  1.00 32.60           H  
ATOM    557  HE3 LYS A  33      -8.668  22.569  10.199  1.00 32.60           H  
ATOM    558  NZ  LYS A  33      -8.454  24.660   9.905  1.00 32.60           N  
ATOM    559  HZ1 LYS A  33      -9.212  24.729   9.241  1.00 32.60           H  
ATOM    560  HZ2 LYS A  33      -7.744  25.336   9.660  1.00 32.60           H  
ATOM    561  HZ3 LYS A  33      -8.819  24.895  10.816  1.00 32.60           H  
ATOM    562  N   ILE A  34      -4.919  18.708   5.145  1.00 28.06           N  
ATOM    563  H   ILE A  34      -4.117  19.194   5.518  1.00 28.06           H  
ATOM    564  CA  ILE A  34      -4.780  18.019   3.847  1.00 28.06           C  
ATOM    565  HA  ILE A  34      -5.719  18.115   3.301  1.00 28.06           H  
ATOM    566  C   ILE A  34      -4.547  16.501   4.033  1.00 28.06           C  
ATOM    567  CB  ILE A  34      -3.689  18.752   3.024  1.00 28.06           C  
ATOM    568  HB  ILE A  34      -2.825  18.894   3.673  1.00 28.06           H  
ATOM    569  O   ILE A  34      -4.904  15.709   3.151  1.00 28.06           O  
ATOM    570  CG1 ILE A  34      -4.220  20.141   2.583  1.00 28.06           C  
ATOM    571 HG12 ILE A  34      -5.033  20.009   1.869  1.00 28.06           H  
ATOM    572 HG13 ILE A  34      -4.632  20.670   3.442  1.00 28.06           H  
ATOM    573  CG2 ILE A  34      -3.194  17.997   1.780  1.00 28.06           C  
ATOM    574 HG21 ILE A  34      -3.959  18.017   1.004  1.00 28.06           H  
ATOM    575 HG22 ILE A  34      -2.301  18.484   1.388  1.00 28.06           H  
ATOM    576 HG23 ILE A  34      -2.909  16.974   2.026  1.00 28.06           H  
ATOM    577  CD1 ILE A  34      -3.157  21.051   1.952  1.00 28.06           C  
ATOM    578 HD11 ILE A  34      -2.295  21.130   2.615  1.00 28.06           H  
ATOM    579 HD12 ILE A  34      -2.843  20.664   0.983  1.00 28.06           H  
ATOM    580 HD13 ILE A  34      -3.579  22.045   1.803  1.00 28.06           H  
ATOM    581  N   LYS A  35      -4.029  16.057   5.187  1.00 31.69           N  
ATOM    582  H   LYS A  35      -3.735  16.758   5.852  1.00 31.69           H  
ATOM    583  CA  LYS A  35      -3.775  14.648   5.548  1.00 31.69           C  
ATOM    584  HA  LYS A  35      -3.242  14.173   4.725  1.00 31.69           H  
ATOM    585  C   LYS A  35      -5.074  13.856   5.715  1.00 31.69           C  
ATOM    586  CB  LYS A  35      -2.903  14.544   6.822  1.00 31.69           C  
ATOM    587  HB2 LYS A  35      -3.136  13.605   7.324  1.00 31.69           H  
ATOM    588  HB3 LYS A  35      -3.197  15.337   7.510  1.00 31.69           H  
ATOM    589  O   LYS A  35      -5.036  12.646   5.509  1.00 31.69           O  
ATOM    590  CG  LYS A  35      -1.370  14.572   6.611  1.00 31.69           C  
ATOM    591  HG2 LYS A  35      -1.053  13.624   6.175  1.00 31.69           H  
ATOM    592  HG3 LYS A  35      -1.076  15.342   5.898  1.00 31.69           H  
ATOM    593  CD  LYS A  35      -0.649  14.798   7.956  1.00 31.69           C  
ATOM    594  HD2 LYS A  35      -1.075  14.130   8.704  1.00 31.69           H  
ATOM    595  HD3 LYS A  35      -0.843  15.821   8.277  1.00 31.69           H  
ATOM    596  CE  LYS A  35       0.876  14.613   7.919  1.00 31.69           C  
ATOM    597  HE2 LYS A  35       1.293  15.335   7.216  1.00 31.69           H  
ATOM    598  HE3 LYS A  35       1.102  13.609   7.561  1.00 31.69           H  
ATOM    599  NZ  LYS A  35       1.468  14.821   9.273  1.00 31.69           N  
ATOM    600  HZ1 LYS A  35       2.472  14.707   9.282  1.00 31.69           H  
ATOM    601  HZ2 LYS A  35       1.261  15.744   9.627  1.00 31.69           H  
ATOM    602  HZ3 LYS A  35       1.083  14.184   9.956  1.00 31.69           H  
ATOM    603  N   GLU A  36      -6.210  14.511   5.953  1.00 32.01           N  
ATOM    604  H   GLU A  36      -6.157  15.475   6.247  1.00 32.01           H  
ATOM    605  CA  GLU A  36      -7.536  13.870   5.920  1.00 32.01           C  
ATOM    606  HA  GLU A  36      -7.464  12.890   6.391  1.00 32.01           H  
ATOM    607  C   GLU A  36      -8.075  13.602   4.502  1.00 32.01           C  
ATOM    608  CB  GLU A  36      -8.542  14.698   6.732  1.00 32.01           C  
ATOM    609  HB2 GLU A  36      -8.354  15.760   6.574  1.00 32.01           H  
ATOM    610  HB3 GLU A  36      -9.551  14.471   6.390  1.00 32.01           H  
ATOM    611  O   GLU A  36      -8.970  12.775   4.337  1.00 32.01           O  
ATOM    612  CG  GLU A  36      -8.458  14.343   8.222  1.00 32.01           C  
ATOM    613  HG2 GLU A  36      -7.468  14.607   8.593  1.00 32.01           H  
ATOM    614  HG3 GLU A  36      -8.583  13.266   8.330  1.00 32.01           H  
ATOM    615  CD  GLU A  36      -9.525  15.067   9.053  1.00 32.01           C  
ATOM    616  OE1 GLU A  36      -9.985  14.454  10.037  1.00 32.01           O  
ATOM    617  OE2 GLU A  36      -9.868  16.214   8.680  1.00 32.01           O  
ATOM    618  N   LYS A  37      -7.529  14.230   3.446  1.00 26.30           N  
ATOM    619  H   LYS A  37      -6.807  14.911   3.633  1.00 26.30           H  
ATOM    620  CA  LYS A  37      -8.061  14.090   2.071  1.00 26.30           C  
ATOM    621  HA  LYS A  37      -8.807  13.295   2.077  1.00 26.30           H  
ATOM    622  C   LYS A  37      -7.063  13.601   1.005  1.00 26.30           C  
ATOM    623  CB  LYS A  37      -8.814  15.385   1.678  1.00 26.30           C  
ATOM    624  HB2 LYS A  37      -9.013  15.370   0.607  1.00 26.30           H  
ATOM    625  HB3 LYS A  37      -8.192  16.252   1.897  1.00 26.30           H  
ATOM    626  O   LYS A  37      -7.514  13.268  -0.096  1.00 26.30           O  
ATOM    627  CG  LYS A  37     -10.167  15.504   2.417  1.00 26.30           C  
ATOM    628  HG2 LYS A  37     -10.758  14.611   2.213  1.00 26.30           H  
ATOM    629  HG3 LYS A  37      -9.983  15.554   3.491  1.00 26.30           H  
ATOM    630  CD  LYS A  37     -10.986  16.740   2.005  1.00 26.30           C  
ATOM    631  HD2 LYS A  37     -11.183  16.705   0.934  1.00 26.30           H  
ATOM    632  HD3 LYS A  37     -10.410  17.637   2.235  1.00 26.30           H  
ATOM    633  CE  LYS A  37     -12.316  16.768   2.782  1.00 26.30           C  
ATOM    634  HE2 LYS A  37     -12.086  16.746   3.847  1.00 26.30           H  
ATOM    635  HE3 LYS A  37     -12.877  15.861   2.556  1.00 26.30           H  
ATOM    636  NZ  LYS A  37     -13.140  17.969   2.478  1.00 26.30           N  
ATOM    637  HZ1 LYS A  37     -13.389  18.017   1.500  1.00 26.30           H  
ATOM    638  HZ2 LYS A  37     -12.646  18.811   2.735  1.00 26.30           H  
ATOM    639  HZ3 LYS A  37     -13.992  17.949   3.020  1.00 26.30           H  
ATOM    640  N   SER A  38      -5.759  13.482   1.309  1.00 25.29           N  
ATOM    641  H   SER A  38      -5.491  13.807   2.227  1.00 25.29           H  
ATOM    642  CA  SER A  38      -4.713  13.478   0.251  1.00 25.29           C  
ATOM    643  HA  SER A  38      -5.175  13.190  -0.693  1.00 25.29           H  
ATOM    644  C   SER A  38      -3.507  12.541   0.429  1.00 25.29           C  
ATOM    645  CB  SER A  38      -4.146  14.893   0.048  1.00 25.29           C  
ATOM    646  HB2 SER A  38      -3.248  15.016   0.653  1.00 25.29           H  
ATOM    647  HB3 SER A  38      -3.876  15.028  -0.999  1.00 25.29           H  
ATOM    648  O   SER A  38      -2.604  12.574  -0.406  1.00 25.29           O  
ATOM    649  OG  SER A  38      -5.065  15.884   0.439  1.00 25.29           O  
ATOM    650  HG  SER A  38      -5.024  15.968   1.394  1.00 25.29           H  
ATOM    651  N   ARG A  39      -3.442  11.706   1.476  1.00 30.01           N  
ATOM    652  H   ARG A  39      -4.209  11.701   2.133  1.00 30.01           H  
ATOM    653  CA  ARG A  39      -2.222  10.929   1.808  1.00 30.01           C  
ATOM    654  HA  ARG A  39      -1.379  11.619   1.830  1.00 30.01           H  
ATOM    655  C   ARG A  39      -1.777   9.893   0.755  1.00 30.01           C  
ATOM    656  CB  ARG A  39      -2.356  10.312   3.217  1.00 30.01           C  
ATOM    657  HB2 ARG A  39      -1.797   9.377   3.256  1.00 30.01           H  
ATOM    658  HB3 ARG A  39      -3.401  10.084   3.426  1.00 30.01           H  
ATOM    659  O   ARG A  39      -0.612   9.530   0.753  1.00 30.01           O  
ATOM    660  CG  ARG A  39      -1.790  11.241   4.308  1.00 30.01           C  
ATOM    661  HG2 ARG A  39      -0.713  11.324   4.157  1.00 30.01           H  
ATOM    662  HG3 ARG A  39      -2.234  12.233   4.222  1.00 30.01           H  
ATOM    663  CD  ARG A  39      -2.066  10.679   5.713  1.00 30.01           C  
ATOM    664  HD2 ARG A  39      -3.083  10.946   5.999  1.00 30.01           H  
ATOM    665  HD3 ARG A  39      -2.002   9.592   5.671  1.00 30.01           H  
ATOM    666  NE  ARG A  39      -1.087  11.148   6.719  1.00 30.01           N  
ATOM    667  HE  ARG A  39      -0.127  11.183   6.407  1.00 30.01           H  
ATOM    668  NH1 ARG A  39      -2.432  11.022   8.581  1.00 30.01           N  
ATOM    669 HH11 ARG A  39      -3.216  10.762   8.000  1.00 30.01           H  
ATOM    670 HH12 ARG A  39      -2.548  11.029   9.584  1.00 30.01           H  
ATOM    671  NH2 ARG A  39      -0.282  11.503   8.827  1.00 30.01           N  
ATOM    672 HH21 ARG A  39       0.639  11.234   8.510  1.00 30.01           H  
ATOM    673 HH22 ARG A  39      -0.448  11.397   9.818  1.00 30.01           H  
ATOM    674  CZ  ARG A  39      -1.275  11.231   8.027  1.00 30.01           C  
ATOM    675  N   LEU A  40      -2.646   9.499  -0.182  1.00 28.86           N  
ATOM    676  H   LEU A  40      -3.593   9.842  -0.108  1.00 28.86           H  
ATOM    677  CA  LEU A  40      -2.326   8.550  -1.264  1.00 28.86           C  
ATOM    678  HA  LEU A  40      -1.469   7.946  -0.967  1.00 28.86           H  
ATOM    679  C   LEU A  40      -1.889   9.210  -2.590  1.00 28.86           C  
ATOM    680  CB  LEU A  40      -3.530   7.602  -1.449  1.00 28.86           C  
ATOM    681  HB2 LEU A  40      -4.450   8.125  -1.188  1.00 28.86           H  
ATOM    682  HB3 LEU A  40      -3.613   7.331  -2.501  1.00 28.86           H  
ATOM    683  O   LEU A  40      -1.114   8.622  -3.328  1.00 28.86           O  
ATOM    684  CG  LEU A  40      -3.391   6.308  -0.613  1.00 28.86           C  
ATOM    685  HG  LEU A  40      -2.656   6.453   0.179  1.00 28.86           H  
ATOM    686  CD1 LEU A  40      -4.716   5.933   0.053  1.00 28.86           C  
ATOM    687 HD11 LEU A  40      -5.477   5.756  -0.706  1.00 28.86           H  
ATOM    688 HD12 LEU A  40      -4.574   5.019   0.631  1.00 28.86           H  
ATOM    689 HD13 LEU A  40      -5.028   6.728   0.730  1.00 28.86           H  
ATOM    690  CD2 LEU A  40      -2.952   5.145  -1.500  1.00 28.86           C  
ATOM    691 HD21 LEU A  40      -2.804   4.250  -0.895  1.00 28.86           H  
ATOM    692 HD22 LEU A  40      -2.005   5.386  -1.982  1.00 28.86           H  
ATOM    693 HD23 LEU A  40      -3.696   4.935  -2.268  1.00 28.86           H  
ATOM    694  N   ILE A  41      -2.311  10.445  -2.885  1.00 29.65           N  
ATOM    695  H   ILE A  41      -2.860  10.942  -2.198  1.00 29.65           H  
ATOM    696  CA  ILE A  41      -2.077  11.082  -4.204  1.00 29.65           C  
ATOM    697  HA  ILE A  41      -2.043  10.302  -4.965  1.00 29.65           H  
ATOM    698  C   ILE A  41      -0.706  11.786  -4.275  1.00 29.65           C  
ATOM    699  CB  ILE A  41      -3.274  12.008  -4.549  1.00 29.65           C  
ATOM    700  HB  ILE A  41      -3.406  12.712  -3.727  1.00 29.65           H  
ATOM    701  O   ILE A  41      -0.145  11.992  -5.349  1.00 29.65           O  
ATOM    702  CG1 ILE A  41      -4.566  11.161  -4.689  1.00 29.65           C  
ATOM    703 HG12 ILE A  41      -4.686  10.528  -3.810  1.00 29.65           H  
ATOM    704 HG13 ILE A  41      -4.475  10.507  -5.555  1.00 29.65           H  
ATOM    705  CG2 ILE A  41      -3.037  12.822  -5.835  1.00 29.65           C  
ATOM    706 HG21 ILE A  41      -2.190  13.498  -5.710  1.00 29.65           H  
ATOM    707 HG22 ILE A  41      -3.902  13.440  -6.076  1.00 29.65           H  
ATOM    708 HG23 ILE A  41      -2.834  12.151  -6.669  1.00 29.65           H  
ATOM    709  CD1 ILE A  41      -5.859  11.978  -4.818  1.00 29.65           C  
ATOM    710 HD11 ILE A  41      -6.714  11.304  -4.767  1.00 29.65           H  
ATOM    711 HD12 ILE A  41      -5.925  12.701  -4.005  1.00 29.65           H  
ATOM    712 HD13 ILE A  41      -5.891  12.498  -5.776  1.00 29.65           H  
ATOM    713  N   ILE A  42      -0.123  12.136  -3.124  1.00 30.37           N  
ATOM    714  H   ILE A  42      -0.616  11.938  -2.265  1.00 30.37           H  
ATOM    715  CA  ILE A  42       1.197  12.784  -3.059  1.00 30.37           C  
ATOM    716  HA  ILE A  42       1.272  13.486  -3.891  1.00 30.37           H  
ATOM    717  C   ILE A  42       2.334  11.769  -3.268  1.00 30.37           C  
ATOM    718  CB  ILE A  42       1.324  13.607  -1.750  1.00 30.37           C  
ATOM    719  HB  ILE A  42       1.134  12.943  -0.908  1.00 30.37           H  
ATOM    720  O   ILE A  42       3.412  12.169  -3.702  1.00 30.37           O  
ATOM    721  CG1 ILE A  42       0.259  14.733  -1.742  1.00 30.37           C  
ATOM    722 HG12 ILE A  42      -0.729  14.298  -1.891  1.00 30.37           H  
ATOM    723 HG13 ILE A  42       0.448  15.416  -2.570  1.00 30.37           H  
ATOM    724  CG2 ILE A  42       2.734  14.209  -1.576  1.00 30.37           C  
ATOM    725 HG21 ILE A  42       2.787  14.808  -0.667  1.00 30.37           H  
ATOM    726 HG22 ILE A  42       2.981  14.825  -2.441  1.00 30.37           H  
ATOM    727 HG23 ILE A  42       3.467  13.408  -1.478  1.00 30.37           H  
ATOM    728  CD1 ILE A  42       0.186  15.546  -0.441  1.00 30.37           C  
ATOM    729 HD11 ILE A  42       0.097  14.874   0.412  1.00 30.37           H  
ATOM    730 HD12 ILE A  42       1.068  16.175  -0.327  1.00 30.37           H  
ATOM    731 HD13 ILE A  42      -0.691  16.192  -0.473  1.00 30.37           H  
ATOM    732  N   PHE A  43       2.114  10.476  -3.003  1.00 30.06           N  
ATOM    733  H   PHE A  43       1.188  10.175  -2.735  1.00 30.06           H  
ATOM    734  CA  PHE A  43       3.147   9.448  -3.165  1.00 30.06           C  
ATOM    735  HA  PHE A  43       4.087   9.857  -2.794  1.00 30.06           H  
ATOM    736  C   PHE A  43       3.389   9.101  -4.643  1.00 30.06           C  
ATOM    737  CB  PHE A  43       2.816   8.217  -2.304  1.00 30.06           C  
ATOM    738  HB2 PHE A  43       2.506   7.393  -2.947  1.00 30.06           H  
ATOM    739  HB3 PHE A  43       1.971   8.437  -1.651  1.00 30.06           H  
ATOM    740  O   PHE A  43       4.544   9.089  -5.065  1.00 30.06           O  
ATOM    741  CG  PHE A  43       3.976   7.767  -1.433  1.00 30.06           C  
ATOM    742  CD1 PHE A  43       4.883   6.797  -1.898  1.00 30.06           C  
ATOM    743  HD1 PHE A  43       4.758   6.372  -2.883  1.00 30.06           H  
ATOM    744  CD2 PHE A  43       4.134   8.301  -0.139  1.00 30.06           C  
ATOM    745  HD2 PHE A  43       3.420   9.018   0.239  1.00 30.06           H  
ATOM    746  CE1 PHE A  43       5.926   6.350  -1.064  1.00 30.06           C  
ATOM    747  HE1 PHE A  43       6.588   5.561  -1.389  1.00 30.06           H  
ATOM    748  CE2 PHE A  43       5.186   7.864   0.687  1.00 30.06           C  
ATOM    749  HE2 PHE A  43       5.273   8.232   1.699  1.00 30.06           H  
ATOM    750  CZ  PHE A  43       6.082   6.887   0.224  1.00 30.06           C  
ATOM    751  HZ  PHE A  43       6.859   6.514   0.875  1.00 30.06           H  
ATOM    752  N   ASP A  44       2.328   8.948  -5.443  1.00 31.81           N  
ATOM    753  H   ASP A  44       1.409   8.879  -5.031  1.00 31.81           H  
ATOM    754  CA  ASP A  44       2.431   8.670  -6.887  1.00 31.81           C  
ATOM    755  HA  ASP A  44       3.051   7.786  -7.038  1.00 31.81           H  
ATOM    756  C   ASP A  44       3.127   9.814  -7.643  1.00 31.81           C  
ATOM    757  CB  ASP A  44       1.031   8.385  -7.467  1.00 31.81           C  
ATOM    758  HB2 ASP A  44       1.083   8.482  -8.552  1.00 31.81           H  
ATOM    759  HB3 ASP A  44       0.329   9.134  -7.100  1.00 31.81           H  
ATOM    760  O   ASP A  44       4.120   9.598  -8.335  1.00 31.81           O  
ATOM    761  CG  ASP A  44       0.504   6.976  -7.155  1.00 31.81           C  
ATOM    762  OD1 ASP A  44       1.327   6.102  -6.797  1.00 31.81           O  
ATOM    763  OD2 ASP A  44      -0.731   6.799  -7.252  1.00 31.81           O  
ATOM    764  N   ASN A  45       2.712  11.064  -7.403  1.00 31.64           N  
ATOM    765  H   ASN A  45       1.875  11.181  -6.849  1.00 31.64           H  
ATOM    766  CA  ASN A  45       3.306  12.228  -8.070  1.00 31.64           C  
ATOM    767  HA  ASN A  45       3.430  11.988  -9.126  1.00 31.64           H  
ATOM    768  C   ASN A  45       4.709  12.593  -7.563  1.00 31.64           C  
ATOM    769  CB  ASN A  45       2.345  13.422  -7.936  1.00 31.64           C  
ATOM    770  HB2 ASN A  45       2.903  14.350  -8.062  1.00 31.64           H  
ATOM    771  HB3 ASN A  45       1.887  13.427  -6.946  1.00 31.64           H  
ATOM    772  O   ASN A  45       5.455  13.270  -8.274  1.00 31.64           O  
ATOM    773  CG  ASN A  45       1.275  13.424  -9.010  1.00 31.64           C  
ATOM    774  ND2 ASN A  45       0.078  13.859  -8.699  1.00 31.64           N  
ATOM    775 HD21 ASN A  45      -0.590  13.785  -9.452  1.00 31.64           H  
ATOM    776 HD22 ASN A  45      -0.182  14.002  -7.733  1.00 31.64           H  
ATOM    777  OD1 ASN A  45       1.498  13.096 -10.152  1.00 31.64           O  
ATOM    778  N   LYS A  46       5.093  12.188  -6.341  1.00 36.01           N  
ATOM    779  H   LYS A  46       4.450  11.628  -5.800  1.00 36.01           H  
ATOM    780  CA  LYS A  46       6.469  12.381  -5.858  1.00 36.01           C  
ATOM    781  HA  LYS A  46       6.881  13.265  -6.344  1.00 36.01           H  
ATOM    782  C   LYS A  46       7.393  11.267  -6.297  1.00 36.01           C  
ATOM    783  CB  LYS A  46       6.576  12.600  -4.343  1.00 36.01           C  
ATOM    784  HB2 LYS A  46       5.845  11.992  -3.812  1.00 36.01           H  
ATOM    785  HB3 LYS A  46       7.565  12.276  -4.016  1.00 36.01           H  
ATOM    786  O   LYS A  46       8.508  11.609  -6.634  1.00 36.01           O  
ATOM    787  CG  LYS A  46       6.442  14.087  -3.996  1.00 36.01           C  
ATOM    788  HG2 LYS A  46       7.192  14.650  -4.552  1.00 36.01           H  
ATOM    789  HG3 LYS A  46       5.451  14.437  -4.282  1.00 36.01           H  
ATOM    790  CD  LYS A  46       6.656  14.323  -2.497  1.00 36.01           C  
ATOM    791  HD2 LYS A  46       5.853  13.834  -1.946  1.00 36.01           H  
ATOM    792  HD3 LYS A  46       7.613  13.897  -2.197  1.00 36.01           H  
ATOM    793  CE  LYS A  46       6.654  15.832  -2.225  1.00 36.01           C  
ATOM    794  HE2 LYS A  46       5.730  16.248  -2.627  1.00 36.01           H  
ATOM    795  HE3 LYS A  46       7.484  16.282  -2.770  1.00 36.01           H  
ATOM    796  NZ  LYS A  46       6.759  16.137  -0.778  1.00 36.01           N  
ATOM    797  HZ1 LYS A  46       6.735  17.136  -0.633  1.00 36.01           H  
ATOM    798  HZ2 LYS A  46       5.983  15.725  -0.280  1.00 36.01           H  
ATOM    799  HZ3 LYS A  46       7.628  15.780  -0.409  1.00 36.01           H  
ATOM    800  N   ILE A  47       6.999   9.995  -6.327  1.00 35.23           N  
ATOM    801  H   ILE A  47       6.058   9.747  -6.057  1.00 35.23           H  
ATOM    802  CA  ILE A  47       7.901   8.943  -6.818  1.00 35.23           C  
ATOM    803  HA  ILE A  47       8.871   9.071  -6.337  1.00 35.23           H  
ATOM    804  C   ILE A  47       8.171   9.125  -8.311  1.00 35.23           C  
ATOM    805  CB  ILE A  47       7.397   7.532  -6.445  1.00 35.23           C  
ATOM    806  HB  ILE A  47       6.332   7.459  -6.666  1.00 35.23           H  
ATOM    807  O   ILE A  47       9.332   9.080  -8.705  1.00 35.23           O  
ATOM    808  CG1 ILE A  47       7.622   7.341  -4.927  1.00 35.23           C  
ATOM    809 HG12 ILE A  47       6.974   8.028  -4.382  1.00 35.23           H  
ATOM    810 HG13 ILE A  47       8.655   7.591  -4.681  1.00 35.23           H  
ATOM    811  CG2 ILE A  47       8.129   6.442  -7.253  1.00 35.23           C  
ATOM    812 HG21 ILE A  47       7.943   6.572  -8.319  1.00 35.23           H  
ATOM    813 HG22 ILE A  47       7.745   5.453  -7.003  1.00 35.23           H  
ATOM    814 HG23 ILE A  47       9.201   6.482  -7.062  1.00 35.23           H  
ATOM    815  CD1 ILE A  47       7.360   5.925  -4.405  1.00 35.23           C  
ATOM    816 HD11 ILE A  47       7.498   5.921  -3.324  1.00 35.23           H  
ATOM    817 HD12 ILE A  47       6.343   5.618  -4.649  1.00 35.23           H  
ATOM    818 HD13 ILE A  47       8.074   5.217  -4.825  1.00 35.23           H  
ATOM    819  N   GLU A  48       7.158   9.438  -9.124  1.00 34.65           N  
ATOM    820  H   GLU A  48       6.204   9.423  -8.793  1.00 34.65           H  
ATOM    821  CA  GLU A  48       7.402   9.752 -10.537  1.00 34.65           C  
ATOM    822  HA  GLU A  48       7.981   8.941 -10.977  1.00 34.65           H  
ATOM    823  C   GLU A  48       8.261  11.008 -10.711  1.00 34.65           C  
ATOM    824  CB  GLU A  48       6.094   9.868 -11.325  1.00 34.65           C  
ATOM    825  HB2 GLU A  48       6.302  10.397 -12.255  1.00 34.65           H  
ATOM    826  HB3 GLU A  48       5.362  10.440 -10.754  1.00 34.65           H  
ATOM    827  O   GLU A  48       9.212  10.958 -11.485  1.00 34.65           O  
ATOM    828  CG  GLU A  48       5.550   8.478 -11.680  1.00 34.65           C  
ATOM    829  HG2 GLU A  48       5.211   7.984 -10.770  1.00 34.65           H  
ATOM    830  HG3 GLU A  48       6.360   7.883 -12.100  1.00 34.65           H  
ATOM    831  CD  GLU A  48       4.401   8.540 -12.694  1.00 34.65           C  
ATOM    832  OE1 GLU A  48       4.303   7.570 -13.483  1.00 34.65           O  
ATOM    833  OE2 GLU A  48       3.660   9.547 -12.680  1.00 34.65           O  
ATOM    834  N   ARG A  49       8.041  12.086  -9.936  1.00 34.92           N  
ATOM    835  H   ARG A  49       7.220  12.095  -9.348  1.00 34.92           H  
ATOM    836  CA  ARG A  49       8.948  13.255  -9.951  1.00 34.92           C  
ATOM    837  HA  ARG A  49       9.120  13.530 -10.992  1.00 34.92           H  
ATOM    838  C   ARG A  49      10.344  12.959  -9.402  1.00 34.92           C  
ATOM    839  CB  ARG A  49       8.352  14.463  -9.214  1.00 34.92           C  
ATOM    840  HB2 ARG A  49       9.172  15.086  -8.856  1.00 34.92           H  
ATOM    841  HB3 ARG A  49       7.789  14.133  -8.341  1.00 34.92           H  
ATOM    842  O   ARG A  49      11.307  13.529  -9.886  1.00 34.92           O  
ATOM    843  CG  ARG A  49       7.490  15.337 -10.133  1.00 34.92           C  
ATOM    844  HG2 ARG A  49       8.102  15.672 -10.971  1.00 34.92           H  
ATOM    845  HG3 ARG A  49       6.649  14.758 -10.515  1.00 34.92           H  
ATOM    846  CD  ARG A  49       6.973  16.557  -9.361  1.00 34.92           C  
ATOM    847  HD2 ARG A  49       7.801  16.982  -8.793  1.00 34.92           H  
ATOM    848  HD3 ARG A  49       6.200  16.223  -8.670  1.00 34.92           H  
ATOM    849  NE  ARG A  49       6.437  17.594 -10.266  1.00 34.92           N  
ATOM    850  HE  ARG A  49       6.457  17.374 -11.251  1.00 34.92           H  
ATOM    851  NH1 ARG A  49       5.824  19.117  -8.663  1.00 34.92           N  
ATOM    852 HH11 ARG A  49       5.449  20.022  -8.418  1.00 34.92           H  
ATOM    853 HH12 ARG A  49       6.109  18.449  -7.961  1.00 34.92           H  
ATOM    854  NH2 ARG A  49       5.574  19.631 -10.819  1.00 34.92           N  
ATOM    855 HH21 ARG A  49       5.193  20.529 -10.558  1.00 34.92           H  
ATOM    856 HH22 ARG A  49       5.634  19.388 -11.797  1.00 34.92           H  
ATOM    857  CZ  ARG A  49       5.949  18.769  -9.916  1.00 34.92           C  
ATOM    858  N   LEU A  50      10.487  12.099  -8.401  1.00 33.09           N  
ATOM    859  H   LEU A  50       9.653  11.666  -8.030  1.00 33.09           H  
ATOM    860  CA  LEU A  50      11.779  11.738  -7.805  1.00 33.09           C  
ATOM    861  HA  LEU A  50      12.374  12.640  -7.662  1.00 33.09           H  
ATOM    862  C   LEU A  50      12.587  10.841  -8.747  1.00 33.09           C  
ATOM    863  CB  LEU A  50      11.556  11.052  -6.444  1.00 33.09           C  
ATOM    864  HB2 LEU A  50      10.802  10.275  -6.568  1.00 33.09           H  
ATOM    865  HB3 LEU A  50      12.480  10.555  -6.147  1.00 33.09           H  
ATOM    866  O   LEU A  50      13.807  10.961  -8.802  1.00 33.09           O  
ATOM    867  CG  LEU A  50      11.140  12.012  -5.313  1.00 33.09           C  
ATOM    868  HG  LEU A  50      10.382  12.717  -5.656  1.00 33.09           H  
ATOM    869  CD1 LEU A  50      10.586  11.230  -4.117  1.00 33.09           C  
ATOM    870 HD11 LEU A  50       9.728  10.638  -4.435  1.00 33.09           H  
ATOM    871 HD12 LEU A  50      10.276  11.919  -3.332  1.00 33.09           H  
ATOM    872 HD13 LEU A  50      11.352  10.557  -3.733  1.00 33.09           H  
ATOM    873  CD2 LEU A  50      12.314  12.848  -4.821  1.00 33.09           C  
ATOM    874 HD21 LEU A  50      11.980  13.501  -4.015  1.00 33.09           H  
ATOM    875 HD22 LEU A  50      12.703  13.461  -5.634  1.00 33.09           H  
ATOM    876 HD23 LEU A  50      13.111  12.191  -4.472  1.00 33.09           H  
ATOM    877  N   ILE A  51      11.906   9.998  -9.526  1.00 35.72           N  
ATOM    878  H   ILE A  51      10.911   9.911  -9.377  1.00 35.72           H  
ATOM    879  CA  ILE A  51      12.503   9.212 -10.608  1.00 35.72           C  
ATOM    880  HA  ILE A  51      13.463   8.822 -10.269  1.00 35.72           H  
ATOM    881  C   ILE A  51      12.804  10.107 -11.824  1.00 35.72           C  
ATOM    882  CB  ILE A  51      11.588   8.007 -10.941  1.00 35.72           C  
ATOM    883  HB  ILE A  51      10.580   8.380 -11.123  1.00 35.72           H  
ATOM    884  O   ILE A  51      13.831   9.913 -12.467  1.00 35.72           O  
ATOM    885  CG1 ILE A  51      11.551   7.014  -9.750  1.00 35.72           C  
ATOM    886 HG12 ILE A  51      12.530   6.548  -9.640  1.00 35.72           H  
ATOM    887 HG13 ILE A  51      11.347   7.551  -8.823  1.00 35.72           H  
ATOM    888  CG2 ILE A  51      12.061   7.268 -12.207  1.00 35.72           C  
ATOM    889 HG21 ILE A  51      11.410   6.423 -12.431  1.00 35.72           H  
ATOM    890 HG22 ILE A  51      13.084   6.917 -12.074  1.00 35.72           H  
ATOM    891 HG23 ILE A  51      12.030   7.936 -13.069  1.00 35.72           H  
ATOM    892  CD1 ILE A  51      10.492   5.910  -9.885  1.00 35.72           C  
ATOM    893 HD11 ILE A  51      10.763   5.214 -10.679  1.00 35.72           H  
ATOM    894 HD12 ILE A  51      10.433   5.353  -8.950  1.00 35.72           H  
ATOM    895 HD13 ILE A  51       9.520   6.353 -10.103  1.00 35.72           H  
ATOM    896  N   SER A  52      11.961  11.102 -12.132  1.00 38.13           N  
ATOM    897  H   SER A  52      11.093  11.176 -11.622  1.00 38.13           H  
ATOM    898  CA  SER A  52      12.116  11.957 -13.320  1.00 38.13           C  
ATOM    899  HA  SER A  52      12.583  11.355 -14.100  1.00 38.13           H  
ATOM    900  C   SER A  52      13.019  13.185 -13.135  1.00 38.13           C  
ATOM    901  CB  SER A  52      10.744  12.388 -13.863  1.00 38.13           C  
ATOM    902  HB2 SER A  52      10.852  12.637 -14.919  1.00 38.13           H  
ATOM    903  HB3 SER A  52      10.037  11.562 -13.785  1.00 38.13           H  
ATOM    904  O   SER A  52      13.384  13.796 -14.132  1.00 38.13           O  
ATOM    905  OG  SER A  52      10.243  13.530 -13.187  1.00 38.13           O  
ATOM    906  HG  SER A  52      10.731  14.280 -13.534  1.00 38.13           H  
ATOM    907  N   GLN A  53      13.343  13.606 -11.906  1.00 30.99           N  
ATOM    908  H   GLN A  53      12.925  13.127 -11.121  1.00 30.99           H  
ATOM    909  CA  GLN A  53      14.078  14.859 -11.639  1.00 30.99           C  
ATOM    910  HA  GLN A  53      14.149  15.418 -12.573  1.00 30.99           H  
ATOM    911  C   GLN A  53      15.546  14.675 -11.218  1.00 30.99           C  
ATOM    912  CB  GLN A  53      13.311  15.766 -10.649  1.00 30.99           C  
ATOM    913  HB2 GLN A  53      13.123  15.231  -9.718  1.00 30.99           H  
ATOM    914  HB3 GLN A  53      13.927  16.632 -10.408  1.00 30.99           H  
ATOM    915  O   GLN A  53      16.084  15.564 -10.564  1.00 30.99           O  
ATOM    916  CG  GLN A  53      12.009  16.331 -11.229  1.00 30.99           C  
ATOM    917  HG2 GLN A  53      12.232  16.776 -12.199  1.00 30.99           H  
ATOM    918  HG3 GLN A  53      11.280  15.536 -11.390  1.00 30.99           H  
ATOM    919  CD  GLN A  53      11.388  17.400 -10.333  1.00 30.99           C  
ATOM    920  NE2 GLN A  53      10.751  18.394 -10.914  1.00 30.99           N  
ATOM    921 HE21 GLN A  53      10.472  19.154 -10.310  1.00 30.99           H  
ATOM    922 HE22 GLN A  53      10.769  18.470 -11.921  1.00 30.99           H  
ATOM    923  OE1 GLN A  53      11.449  17.395  -9.112  1.00 30.99           O  
ATOM    924  N   GLU A  54      16.205  13.552 -11.527  1.00 34.80           N  
ATOM    925  H   GLU A  54      15.737  12.881 -12.119  1.00 34.80           H  
ATOM    926  CA  GLU A  54      17.623  13.285 -11.169  1.00 34.80           C  
ATOM    927  HA  GLU A  54      17.822  12.238 -11.395  1.00 34.80           H  
ATOM    928  C   GLU A  54      17.982  13.431  -9.673  1.00 34.80           C  
ATOM    929  CB  GLU A  54      18.589  14.112 -12.037  1.00 34.80           C  
ATOM    930  HB2 GLU A  54      19.569  14.127 -11.561  1.00 34.80           H  
ATOM    931  HB3 GLU A  54      18.237  15.142 -12.104  1.00 34.80           H  
ATOM    932  O   GLU A  54      19.123  13.220  -9.263  1.00 34.80           O  
ATOM    933  CG  GLU A  54      18.784  13.528 -13.439  1.00 34.80           C  
ATOM    934  HG2 GLU A  54      17.856  13.629 -14.002  1.00 34.80           H  
ATOM    935  HG3 GLU A  54      19.013  12.466 -13.345  1.00 34.80           H  
ATOM    936  CD  GLU A  54      19.928  14.239 -14.175  1.00 34.80           C  
ATOM    937  OE1 GLU A  54      20.638  13.542 -14.930  1.00 34.80           O  
ATOM    938  OE2 GLU A  54      20.091  15.462 -13.955  1.00 34.80           O  
ATOM    939  N   LYS A  55      17.014  13.710  -8.800  1.00 32.53           N  
ATOM    940  H   LYS A  55      16.112  13.947  -9.188  1.00 32.53           H  
ATOM    941  CA  LYS A  55      17.193  13.716  -7.355  1.00 32.53           C  
ATOM    942  HA  LYS A  55      18.255  13.810  -7.128  1.00 32.53           H  
ATOM    943  C   LYS A  55      16.780  12.355  -6.835  1.00 32.53           C  
ATOM    944  CB  LYS A  55      16.496  14.920  -6.706  1.00 32.53           C  
ATOM    945  HB2 LYS A  55      15.464  14.985  -7.050  1.00 32.53           H  
ATOM    946  HB3 LYS A  55      16.502  14.788  -5.624  1.00 32.53           H  
ATOM    947  O   LYS A  55      15.715  12.192  -6.243  1.00 32.53           O  
ATOM    948  CG  LYS A  55      17.260  16.208  -7.055  1.00 32.53           C  
ATOM    949  HG2 LYS A  55      18.308  16.087  -6.780  1.00 32.53           H  
ATOM    950  HG3 LYS A  55      17.201  16.382  -8.129  1.00 32.53           H  
ATOM    951  CD  LYS A  55      16.700  17.428  -6.319  1.00 32.53           C  
ATOM    952  HD2 LYS A  55      15.652  17.559  -6.589  1.00 32.53           H  
ATOM    953  HD3 LYS A  55      16.787  17.273  -5.243  1.00 32.53           H  
ATOM    954  CE  LYS A  55      17.509  18.659  -6.744  1.00 32.53           C  
ATOM    955  HE2 LYS A  55      18.561  18.477  -6.523  1.00 32.53           H  
ATOM    956  HE3 LYS A  55      17.423  18.767  -7.825  1.00 32.53           H  
ATOM    957  NZ  LYS A  55      17.049  19.897  -6.067  1.00 32.53           N  
ATOM    958  HZ1 LYS A  55      16.082  20.079  -6.295  1.00 32.53           H  
ATOM    959  HZ2 LYS A  55      17.601  20.680  -6.386  1.00 32.53           H  
ATOM    960  HZ3 LYS A  55      17.158  19.817  -5.066  1.00 32.53           H  
ATOM    961  N   LEU A  56      17.703  11.410  -7.019  1.00 35.12           N  
ATOM    962  H   LEU A  56      18.452  11.668  -7.645  1.00 35.12           H  
ATOM    963  CA  LEU A  56      17.945  10.274  -6.128  1.00 35.12           C  
ATOM    964  HA  LEU A  56      17.086   9.603  -6.140  1.00 35.12           H  
ATOM    965  C   LEU A  56      18.112  10.799  -4.689  1.00 35.12           C  
ATOM    966  CB  LEU A  56      19.206   9.526  -6.624  1.00 35.12           C  
ATOM    967  HB2 LEU A  56      19.754   9.110  -5.778  1.00 35.12           H  
ATOM    968  HB3 LEU A  56      19.874  10.248  -7.094  1.00 35.12           H  
ATOM    969  O   LEU A  56      19.202  10.804  -4.120  1.00 35.12           O  
ATOM    970  CG  LEU A  56      18.908   8.371  -7.594  1.00 35.12           C  
ATOM    971  HG  LEU A  56      17.963   8.542  -8.111  1.00 35.12           H  
ATOM    972  CD1 LEU A  56      20.024   8.269  -8.627  1.00 35.12           C  
ATOM    973 HD11 LEU A  56      19.838   7.417  -9.282  1.00 35.12           H  
ATOM    974 HD12 LEU A  56      20.041   9.175  -9.234  1.00 35.12           H  
ATOM    975 HD13 LEU A  56      20.970   8.148  -8.100  1.00 35.12           H  
ATOM    976  CD2 LEU A  56      18.854   7.042  -6.833  1.00 35.12           C  
ATOM    977 HD21 LEU A  56      18.091   7.097  -6.057  1.00 35.12           H  
ATOM    978 HD22 LEU A  56      19.819   6.810  -6.382  1.00 35.12           H  
ATOM    979 HD23 LEU A  56      18.580   6.243  -7.522  1.00 35.12           H  
ATOM    980  N   LEU A  57      17.023  11.283  -4.089  1.00 34.81           N  
ATOM    981  H   LEU A  57      16.178  11.335  -4.640  1.00 34.81           H  
ATOM    982  CA  LEU A  57      16.904  11.344  -2.647  1.00 34.81           C  
ATOM    983  HA  LEU A  57      17.751  11.896  -2.239  1.00 34.81           H  
ATOM    984  C   LEU A  57      17.009   9.895  -2.217  1.00 34.81           C  
ATOM    985  CB  LEU A  57      15.589  12.021  -2.231  1.00 34.81           C  
ATOM    986  HB2 LEU A  57      15.270  11.633  -1.264  1.00 34.81           H  
ATOM    987  HB3 LEU A  57      14.817  11.773  -2.959  1.00 34.81           H  
ATOM    988  O   LEU A  57      16.183   9.067  -2.601  1.00 34.81           O  
ATOM    989  CG  LEU A  57      15.756  13.547  -2.129  1.00 34.81           C  
ATOM    990  HG  LEU A  57      16.342  13.914  -2.972  1.00 34.81           H  
ATOM    991  CD1 LEU A  57      14.399  14.243  -2.156  1.00 34.81           C  
ATOM    992 HD11 LEU A  57      13.736  13.807  -1.409  1.00 34.81           H  
ATOM    993 HD12 LEU A  57      14.523  15.309  -1.963  1.00 34.81           H  
ATOM    994 HD13 LEU A  57      13.972  14.126  -3.152  1.00 34.81           H  
ATOM    995  CD2 LEU A  57      16.454  13.944  -0.824  1.00 34.81           C  
ATOM    996 HD21 LEU A  57      15.872  13.607   0.034  1.00 34.81           H  
ATOM    997 HD22 LEU A  57      16.564  15.028  -0.778  1.00 34.81           H  
ATOM    998 HD23 LEU A  57      17.448  13.501  -0.774  1.00 34.81           H  
ATOM    999  N   SER A  58      18.135   9.611  -1.568  1.00 37.88           N  
ATOM   1000  H   SER A  58      18.752  10.382  -1.357  1.00 37.88           H  
ATOM   1001  CA  SER A  58      18.619   8.278  -1.265  1.00 37.88           C  
ATOM   1002  HA  SER A  58      19.068   7.863  -2.167  1.00 37.88           H  
ATOM   1003  C   SER A  58      17.464   7.387  -0.841  1.00 37.88           C  
ATOM   1004  CB  SER A  58      19.695   8.363  -0.175  1.00 37.88           C  
ATOM   1005  HB2 SER A  58      20.521   8.971  -0.543  1.00 37.88           H  
ATOM   1006  HB3 SER A  58      20.069   7.363   0.044  1.00 37.88           H  
ATOM   1007  O   SER A  58      16.612   7.794  -0.053  1.00 37.88           O  
ATOM   1008  OG  SER A  58      19.186   8.942   1.011  1.00 37.88           O  
ATOM   1009  HG  SER A  58      19.912   9.271   1.546  1.00 37.88           H  
ATOM   1010  N   THR A  59      17.441   6.160  -1.355  1.00 37.88           N  
ATOM   1011  H   THR A  59      18.091   5.917  -2.089  1.00 37.88           H  
ATOM   1012  CA  THR A  59      16.486   5.109  -0.985  1.00 37.88           C  
ATOM   1013  HA  THR A  59      15.534   5.313  -1.475  1.00 37.88           H  
ATOM   1014  C   THR A  59      16.252   5.075   0.529  1.00 37.88           C  
ATOM   1015  CB  THR A  59      17.027   3.750  -1.470  1.00 37.88           C  
ATOM   1016  HB  THR A  59      17.718   3.349  -0.729  1.00 37.88           H  
ATOM   1017  O   THR A  59      15.132   4.847   0.959  1.00 37.88           O  
ATOM   1018  CG2 THR A  59      15.923   2.729  -1.725  1.00 37.88           C  
ATOM   1019 HG21 THR A  59      15.251   3.088  -2.504  1.00 37.88           H  
ATOM   1020 HG22 THR A  59      16.358   1.777  -2.028  1.00 37.88           H  
ATOM   1021 HG23 THR A  59      15.353   2.570  -0.810  1.00 37.88           H  
ATOM   1022  OG1 THR A  59      17.728   3.902  -2.690  1.00 37.88           O  
ATOM   1023  HG1 THR A  59      17.624   3.076  -3.168  1.00 37.88           H  
ATOM   1024  N   LYS A  60      17.276   5.448   1.314  1.00 38.83           N  
ATOM   1025  H   LYS A  60      18.139   5.655   0.832  1.00 38.83           H  
ATOM   1026  CA  LYS A  60      17.258   5.720   2.753  1.00 38.83           C  
ATOM   1027  HA  LYS A  60      17.072   4.780   3.274  1.00 38.83           H  
ATOM   1028  C   LYS A  60      16.157   6.680   3.234  1.00 38.83           C  
ATOM   1029  CB  LYS A  60      18.653   6.226   3.154  1.00 38.83           C  
ATOM   1030  HB2 LYS A  60      18.779   7.255   2.818  1.00 38.83           H  
ATOM   1031  HB3 LYS A  60      19.411   5.601   2.680  1.00 38.83           H  
ATOM   1032  O   LYS A  60      15.486   6.334   4.179  1.00 38.83           O  
ATOM   1033  CG  LYS A  60      18.861   6.172   4.668  1.00 38.83           C  
ATOM   1034  HG2 LYS A  60      18.154   6.847   5.151  1.00 38.83           H  
ATOM   1035  HG3 LYS A  60      18.670   5.157   5.017  1.00 38.83           H  
ATOM   1036  CD  LYS A  60      20.285   6.581   5.060  1.00 38.83           C  
ATOM   1037  HD2 LYS A  60      20.466   7.611   4.754  1.00 38.83           H  
ATOM   1038  HD3 LYS A  60      21.004   5.914   4.583  1.00 38.83           H  
ATOM   1039  CE  LYS A  60      20.382   6.459   6.583  1.00 38.83           C  
ATOM   1040  HE2 LYS A  60      19.620   7.101   7.026  1.00 38.83           H  
ATOM   1041  HE3 LYS A  60      20.124   5.440   6.868  1.00 38.83           H  
ATOM   1042  NZ  LYS A  60      21.727   6.815   7.101  1.00 38.83           N  
ATOM   1043  HZ1 LYS A  60      21.721   6.718   8.106  1.00 38.83           H  
ATOM   1044  HZ2 LYS A  60      22.434   6.200   6.726  1.00 38.83           H  
ATOM   1045  HZ3 LYS A  60      21.945   7.778   6.886  1.00 38.83           H  
ATOM   1046  N   VAL A  61      15.881   7.822   2.598  1.00 40.78           N  
ATOM   1047  H   VAL A  61      16.404   8.039   1.761  1.00 40.78           H  
ATOM   1048  CA  VAL A  61      14.819   8.757   3.052  1.00 40.78           C  
ATOM   1049  HA  VAL A  61      14.948   8.934   4.119  1.00 40.78           H  
ATOM   1050  C   VAL A  61      13.417   8.170   2.863  1.00 40.78           C  
ATOM   1051  CB  VAL A  61      14.912  10.108   2.311  1.00 40.78           C  
ATOM   1052  HB  VAL A  61      14.836   9.931   1.238  1.00 40.78           H  
ATOM   1053  O   VAL A  61      12.510   8.430   3.655  1.00 40.78           O  
ATOM   1054  CG1 VAL A  61      13.800  11.093   2.711  1.00 40.78           C  
ATOM   1055 HG11 VAL A  61      13.976  12.060   2.241  1.00 40.78           H  
ATOM   1056 HG12 VAL A  61      13.793  11.212   3.795  1.00 40.78           H  
ATOM   1057 HG13 VAL A  61      12.831  10.720   2.380  1.00 40.78           H  
ATOM   1058  CG2 VAL A  61      16.253  10.796   2.590  1.00 40.78           C  
ATOM   1059 HG21 VAL A  61      16.304  11.751   2.066  1.00 40.78           H  
ATOM   1060 HG22 VAL A  61      17.073  10.172   2.236  1.00 40.78           H  
ATOM   1061 HG23 VAL A  61      16.371  10.961   3.661  1.00 40.78           H  
ATOM   1062  N   VAL A  62      13.222   7.399   1.791  1.00 40.69           N  
ATOM   1063  H   VAL A  62      14.017   7.192   1.204  1.00 40.69           H  
ATOM   1064  CA  VAL A  62      11.967   6.669   1.560  1.00 40.69           C  
ATOM   1065  HA  VAL A  62      11.126   7.331   1.769  1.00 40.69           H  
ATOM   1066  C   VAL A  62      11.866   5.504   2.544  1.00 40.69           C  
ATOM   1067  CB  VAL A  62      11.856   6.201   0.096  1.00 40.69           C  
ATOM   1068  HB  VAL A  62      12.687   5.535  -0.137  1.00 40.69           H  
ATOM   1069  O   VAL A  62      10.807   5.305   3.128  1.00 40.69           O  
ATOM   1070  CG1 VAL A  62      10.543   5.452  -0.166  1.00 40.69           C  
ATOM   1071 HG11 VAL A  62      10.478   5.170  -1.217  1.00 40.69           H  
ATOM   1072 HG12 VAL A  62       9.691   6.080   0.094  1.00 40.69           H  
ATOM   1073 HG13 VAL A  62      10.505   4.541   0.431  1.00 40.69           H  
ATOM   1074  CG2 VAL A  62      11.907   7.399  -0.867  1.00 40.69           C  
ATOM   1075 HG21 VAL A  62      11.793   7.050  -1.893  1.00 40.69           H  
ATOM   1076 HG22 VAL A  62      11.105   8.101  -0.635  1.00 40.69           H  
ATOM   1077 HG23 VAL A  62      12.869   7.905  -0.790  1.00 40.69           H  
ATOM   1078  N   LEU A  63      12.975   4.800   2.779  1.00 42.31           N  
ATOM   1079  H   LEU A  63      13.808   5.025   2.255  1.00 42.31           H  
ATOM   1080  CA  LEU A  63      13.079   3.706   3.741  1.00 42.31           C  
ATOM   1081  HA  LEU A  63      12.321   2.964   3.494  1.00 42.31           H  
ATOM   1082  C   LEU A  63      12.802   4.181   5.170  1.00 42.31           C  
ATOM   1083  CB  LEU A  63      14.478   3.070   3.647  1.00 42.31           C  
ATOM   1084  HB2 LEU A  63      15.144   3.580   4.343  1.00 42.31           H  
ATOM   1085  HB3 LEU A  63      14.893   3.201   2.647  1.00 42.31           H  
ATOM   1086  O   LEU A  63      11.947   3.607   5.819  1.00 42.31           O  
ATOM   1087  CG  LEU A  63      14.490   1.565   3.939  1.00 42.31           C  
ATOM   1088  HG  LEU A  63      13.862   1.336   4.800  1.00 42.31           H  
ATOM   1089  CD1 LEU A  63      13.991   0.803   2.704  1.00 42.31           C  
ATOM   1090 HD11 LEU A  63      12.957   1.075   2.491  1.00 42.31           H  
ATOM   1091 HD12 LEU A  63      14.025  -0.272   2.885  1.00 42.31           H  
ATOM   1092 HD13 LEU A  63      14.615   1.038   1.842  1.00 42.31           H  
ATOM   1093  CD2 LEU A  63      15.931   1.149   4.233  1.00 42.31           C  
ATOM   1094 HD21 LEU A  63      16.271   1.650   5.140  1.00 42.31           H  
ATOM   1095 HD22 LEU A  63      16.582   1.414   3.401  1.00 42.31           H  
ATOM   1096 HD23 LEU A  63      15.982   0.073   4.401  1.00 42.31           H  
ATOM   1097  N   ASP A  64      13.435   5.262   5.623  1.00 44.72           N  
ATOM   1098  H   ASP A  64      14.192   5.632   5.066  1.00 44.72           H  
ATOM   1099  CA  ASP A  64      13.286   5.824   6.968  1.00 44.72           C  
ATOM   1100  HA  ASP A  64      13.564   5.073   7.708  1.00 44.72           H  
ATOM   1101  C   ASP A  64      11.829   6.223   7.230  1.00 44.72           C  
ATOM   1102  CB  ASP A  64      14.210   7.052   7.141  1.00 44.72           C  
ATOM   1103  HB2 ASP A  64      14.003   7.761   6.339  1.00 44.72           H  
ATOM   1104  HB3 ASP A  64      13.952   7.540   8.081  1.00 44.72           H  
ATOM   1105  O   ASP A  64      11.304   5.996   8.313  1.00 44.72           O  
ATOM   1106  CG  ASP A  64      15.723   6.759   7.173  1.00 44.72           C  
ATOM   1107  OD1 ASP A  64      16.124   5.586   7.343  1.00 44.72           O  
ATOM   1108  OD2 ASP A  64      16.504   7.728   6.995  1.00 44.72           O  
ATOM   1109  N   LYS A  65      11.122   6.754   6.222  1.00 45.46           N  
ATOM   1110  H   LYS A  65      11.592   6.886   5.338  1.00 45.46           H  
ATOM   1111  CA  LYS A  65       9.689   7.060   6.356  1.00 45.46           C  
ATOM   1112  HA  LYS A  65       9.527   7.560   7.310  1.00 45.46           H  
ATOM   1113  C   LYS A  65       8.814   5.814   6.427  1.00 45.46           C  
ATOM   1114  CB  LYS A  65       9.227   7.964   5.217  1.00 45.46           C  
ATOM   1115  HB2 LYS A  65       8.138   7.946   5.171  1.00 45.46           H  
ATOM   1116  HB3 LYS A  65       9.627   7.607   4.268  1.00 45.46           H  
ATOM   1117  O   LYS A  65       7.861   5.808   7.195  1.00 45.46           O  
ATOM   1118  CG  LYS A  65       9.683   9.394   5.493  1.00 45.46           C  
ATOM   1119  HG2 LYS A  65      10.771   9.435   5.541  1.00 45.46           H  
ATOM   1120  HG3 LYS A  65       9.271   9.725   6.446  1.00 45.46           H  
ATOM   1121  CD  LYS A  65       9.185  10.309   4.382  1.00 45.46           C  
ATOM   1122  HD2 LYS A  65       9.638  10.002   3.439  1.00 45.46           H  
ATOM   1123  HD3 LYS A  65       8.099  10.245   4.317  1.00 45.46           H  
ATOM   1124  CE  LYS A  65       9.617  11.722   4.753  1.00 45.46           C  
ATOM   1125  HE2 LYS A  65       9.176  11.976   5.717  1.00 45.46           H  
ATOM   1126  HE3 LYS A  65      10.700  11.725   4.874  1.00 45.46           H  
ATOM   1127  NZ  LYS A  65       9.203  12.680   3.711  1.00 45.46           N  
ATOM   1128  HZ1 LYS A  65       9.502  13.607   3.978  1.00 45.46           H  
ATOM   1129  HZ2 LYS A  65       8.199  12.642   3.613  1.00 45.46           H  
ATOM   1130  HZ3 LYS A  65       9.645  12.414   2.842  1.00 45.46           H  
ATOM   1131  N   VAL A  66       9.131   4.788   5.640  1.00 42.46           N  
ATOM   1132  H   VAL A  66       9.948   4.867   5.052  1.00 42.46           H  
ATOM   1133  CA  VAL A  66       8.416   3.505   5.679  1.00 42.46           C  
ATOM   1134  HA  VAL A  66       7.343   3.690   5.630  1.00 42.46           H  
ATOM   1135  C   VAL A  66       8.669   2.788   7.007  1.00 42.46           C  
ATOM   1136  CB  VAL A  66       8.811   2.631   4.473  1.00 42.46           C  
ATOM   1137  HB  VAL A  66       9.898   2.578   4.400  1.00 42.46           H  
ATOM   1138  O   VAL A  66       7.737   2.239   7.578  1.00 42.46           O  
ATOM   1139  CG1 VAL A  66       8.263   1.205   4.581  1.00 42.46           C  
ATOM   1140 HG11 VAL A  66       7.196   1.240   4.804  1.00 42.46           H  
ATOM   1141 HG12 VAL A  66       8.423   0.668   3.646  1.00 42.46           H  
ATOM   1142 HG13 VAL A  66       8.770   0.669   5.383  1.00 42.46           H  
ATOM   1143  CG2 VAL A  66       8.261   3.224   3.166  1.00 42.46           C  
ATOM   1144 HG21 VAL A  66       8.649   2.662   2.316  1.00 42.46           H  
ATOM   1145 HG22 VAL A  66       7.173   3.171   3.172  1.00 42.46           H  
ATOM   1146 HG23 VAL A  66       8.554   4.269   3.064  1.00 42.46           H  
ATOM   1147  N   LEU A  67       9.898   2.832   7.523  1.00 44.66           N  
ATOM   1148  H   LEU A  67      10.625   3.290   6.992  1.00 44.66           H  
ATOM   1149  CA  LEU A  67      10.281   2.225   8.797  1.00 44.66           C  
ATOM   1150  HA  LEU A  67       9.919   1.197   8.824  1.00 44.66           H  
ATOM   1151  C   LEU A  67       9.619   2.933   9.985  1.00 44.66           C  
ATOM   1152  CB  LEU A  67      11.815   2.217   8.922  1.00 44.66           C  
ATOM   1153  HB2 LEU A  67      12.076   1.937   9.943  1.00 44.66           H  
ATOM   1154  HB3 LEU A  67      12.183   3.229   8.755  1.00 44.66           H  
ATOM   1155  O   LEU A  67       9.061   2.249  10.833  1.00 44.66           O  
ATOM   1156  CG  LEU A  67      12.529   1.247   7.959  1.00 44.66           C  
ATOM   1157  HG  LEU A  67      12.202   1.421   6.934  1.00 44.66           H  
ATOM   1158  CD1 LEU A  67      14.043   1.466   8.022  1.00 44.66           C  
ATOM   1159 HD11 LEU A  67      14.545   0.784   7.335  1.00 44.66           H  
ATOM   1160 HD12 LEU A  67      14.396   1.281   9.036  1.00 44.66           H  
ATOM   1161 HD13 LEU A  67      14.277   2.493   7.744  1.00 44.66           H  
ATOM   1162  CD2 LEU A  67      12.245  -0.214   8.287  1.00 44.66           C  
ATOM   1163 HD21 LEU A  67      12.804  -0.875   7.625  1.00 44.66           H  
ATOM   1164 HD22 LEU A  67      12.534  -0.422   9.317  1.00 44.66           H  
ATOM   1165 HD23 LEU A  67      11.183  -0.438   8.179  1.00 44.66           H  
ATOM   1166  N   VAL A  68       9.571   4.271   9.997  1.00 49.70           N  
ATOM   1167  H   VAL A  68      10.101   4.782   9.306  1.00 49.70           H  
ATOM   1168  CA  VAL A  68       8.832   5.032  11.025  1.00 49.70           C  
ATOM   1169  HA  VAL A  68       9.193   4.732  12.008  1.00 49.70           H  
ATOM   1170  C   VAL A  68       7.336   4.700  10.992  1.00 49.70           C  
ATOM   1171  CB  VAL A  68       9.076   6.547  10.864  1.00 49.70           C  
ATOM   1172  HB  VAL A  68       8.931   6.822   9.820  1.00 49.70           H  
ATOM   1173  O   VAL A  68       6.733   4.486  12.039  1.00 49.70           O  
ATOM   1174  CG1 VAL A  68       8.141   7.417  11.718  1.00 49.70           C  
ATOM   1175 HG11 VAL A  68       7.111   7.316  11.376  1.00 49.70           H  
ATOM   1176 HG12 VAL A  68       8.192   7.099  12.759  1.00 49.70           H  
ATOM   1177 HG13 VAL A  68       8.431   8.465  11.647  1.00 49.70           H  
ATOM   1178  CG2 VAL A  68      10.509   6.914  11.274  1.00 49.70           C  
ATOM   1179 HG21 VAL A  68      10.719   7.954  11.023  1.00 49.70           H  
ATOM   1180 HG22 VAL A  68      11.232   6.272  10.772  1.00 49.70           H  
ATOM   1181 HG23 VAL A  68      10.631   6.766  12.347  1.00 49.70           H  
ATOM   1182  N   GLU A  69       6.723   4.593   9.806  1.00 44.47           N  
ATOM   1183  H   GLU A  69       7.240   4.785   8.960  1.00 44.47           H  
ATOM   1184  CA  GLU A  69       5.319   4.163   9.703  1.00 44.47           C  
ATOM   1185  HA  GLU A  69       4.731   4.751  10.408  1.00 44.47           H  
ATOM   1186  C   GLU A  69       5.118   2.694  10.133  1.00 44.47           C  
ATOM   1187  CB  GLU A  69       4.761   4.426   8.286  1.00 44.47           C  
ATOM   1188  HB2 GLU A  69       3.817   3.889   8.187  1.00 44.47           H  
ATOM   1189  HB3 GLU A  69       5.455   4.040   7.539  1.00 44.47           H  
ATOM   1190  O   GLU A  69       4.073   2.366  10.693  1.00 44.47           O  
ATOM   1191  CG  GLU A  69       4.482   5.922   8.023  1.00 44.47           C  
ATOM   1192  HG2 GLU A  69       3.835   6.292   8.818  1.00 44.47           H  
ATOM   1193  HG3 GLU A  69       5.419   6.477   8.086  1.00 44.47           H  
ATOM   1194  CD  GLU A  69       3.805   6.244   6.669  1.00 44.47           C  
ATOM   1195  OE1 GLU A  69       3.486   7.445   6.450  1.00 44.47           O  
ATOM   1196  OE2 GLU A  69       3.571   5.332   5.843  1.00 44.47           O  
ATOM   1197  N   CYS A  70       6.108   1.813   9.937  1.00 39.64           N  
ATOM   1198  H   CYS A  70       6.944   2.123   9.464  1.00 39.64           H  
ATOM   1199  CA  CYS A  70       6.068   0.437  10.447  1.00 39.64           C  
ATOM   1200  HA  CYS A  70       5.094   0.008  10.212  1.00 39.64           H  
ATOM   1201  C   CYS A  70       6.214   0.372  11.975  1.00 39.64           C  
ATOM   1202  CB  CYS A  70       7.149  -0.429   9.779  1.00 39.64           C  
ATOM   1203  HB2 CYS A  70       7.174  -1.399  10.274  1.00 39.64           H  
ATOM   1204  HB3 CYS A  70       8.128   0.032   9.908  1.00 39.64           H  
ATOM   1205  O   CYS A  70       5.503  -0.414  12.601  1.00 39.64           O  
ATOM   1206  SG  CYS A  70       6.787  -0.681   8.015  1.00 39.64           S  
ATOM   1207  HG  CYS A  70       6.929   0.607   7.691  1.00 39.64           H  
ATOM   1208  N   GLU A  71       7.087   1.182  12.582  1.00 44.95           N  
ATOM   1209  H   GLU A  71       7.678   1.774  12.016  1.00 44.95           H  
ATOM   1210  CA  GLU A  71       7.239   1.276  14.043  1.00 44.95           C  
ATOM   1211  HA  GLU A  71       7.419   0.280  14.447  1.00 44.95           H  
ATOM   1212  C   GLU A  71       5.952   1.780  14.707  1.00 44.95           C  
ATOM   1213  CB  GLU A  71       8.435   2.169  14.423  1.00 44.95           C  
ATOM   1214  HB2 GLU A  71       8.463   3.042  13.772  1.00 44.95           H  
ATOM   1215  HB3 GLU A  71       8.302   2.508  15.451  1.00 44.95           H  
ATOM   1216  O   GLU A  71       5.453   1.127  15.626  1.00 44.95           O  
ATOM   1217  CG  GLU A  71       9.767   1.405  14.352  1.00 44.95           C  
ATOM   1218  HG2 GLU A  71       9.944   1.097  13.322  1.00 44.95           H  
ATOM   1219  HG3 GLU A  71       9.678   0.502  14.956  1.00 44.95           H  
ATOM   1220  CD  GLU A  71      10.969   2.231  14.848  1.00 44.95           C  
ATOM   1221  OE1 GLU A  71      11.906   1.601  15.394  1.00 44.95           O  
ATOM   1222  OE2 GLU A  71      10.972   3.469  14.655  1.00 44.95           O  
ATOM   1223  N   ASP A  72       5.345   2.844  14.171  1.00 47.56           N  
ATOM   1224  H   ASP A  72       5.843   3.364  13.462  1.00 47.56           H  
ATOM   1225  CA  ASP A  72       4.058   3.387  14.641  1.00 47.56           C  
ATOM   1226  HA  ASP A  72       4.162   3.723  15.672  1.00 47.56           H  
ATOM   1227  C   ASP A  72       2.929   2.334  14.604  1.00 47.56           C  
ATOM   1228  CB  ASP A  72       3.649   4.578  13.742  1.00 47.56           C  
ATOM   1229  HB2 ASP A  72       2.571   4.537  13.591  1.00 47.56           H  
ATOM   1230  HB3 ASP A  72       4.099   4.469  12.755  1.00 47.56           H  
ATOM   1231  O   ASP A  72       2.031   2.323  15.452  1.00 47.56           O  
ATOM   1232  CG  ASP A  72       3.958   5.980  14.287  1.00 47.56           C  
ATOM   1233  OD1 ASP A  72       4.723   6.117  15.261  1.00 47.56           O  
ATOM   1234  OD2 ASP A  72       3.344   6.933  13.740  1.00 47.56           O  
ATOM   1235  N   MET A  73       2.944   1.443  13.607  1.00 39.84           N  
ATOM   1236  H   MET A  73       3.688   1.518  12.928  1.00 39.84           H  
ATOM   1237  CA  MET A  73       1.958   0.364  13.474  1.00 39.84           C  
ATOM   1238  HA  MET A  73       0.973   0.741  13.749  1.00 39.84           H  
ATOM   1239  C   MET A  73       2.276  -0.806  14.419  1.00 39.84           C  
ATOM   1240  CB  MET A  73       1.894  -0.105  12.016  1.00 39.84           C  
ATOM   1241  HB2 MET A  73       2.888  -0.425  11.706  1.00 39.84           H  
ATOM   1242  HB3 MET A  73       1.216  -0.956  11.966  1.00 39.84           H  
ATOM   1243  O   MET A  73       1.378  -1.349  15.067  1.00 39.84           O  
ATOM   1244  CG  MET A  73       1.396   0.971  11.038  1.00 39.84           C  
ATOM   1245  HG2 MET A  73       1.707   1.951  11.398  1.00 39.84           H  
ATOM   1246  HG3 MET A  73       1.890   0.812  10.079  1.00 39.84           H  
ATOM   1247  SD  MET A  73      -0.393   1.031  10.737  1.00 39.84           S  
ATOM   1248  CE  MET A  73      -0.546  -0.341   9.559  1.00 39.84           C  
ATOM   1249  HE1 MET A  73      -1.585  -0.437   9.245  1.00 39.84           H  
ATOM   1250  HE2 MET A  73      -0.249  -1.270  10.045  1.00 39.84           H  
ATOM   1251  HE3 MET A  73       0.091  -0.163   8.693  1.00 39.84           H  
ATOM   1252  N   ARG A  74       3.556  -1.159  14.572  1.00 41.72           N  
ATOM   1253  H   ARG A  74       4.249  -0.656  14.036  1.00 41.72           H  
ATOM   1254  CA  ARG A  74       4.013  -2.206  15.495  1.00 41.72           C  
ATOM   1255  HA  ARG A  74       3.501  -3.134  15.243  1.00 41.72           H  
ATOM   1256  C   ARG A  74       3.652  -1.875  16.944  1.00 41.72           C  
ATOM   1257  CB  ARG A  74       5.525  -2.386  15.297  1.00 41.72           C  
ATOM   1258  HB2 ARG A  74       6.040  -1.471  15.589  1.00 41.72           H  
ATOM   1259  HB3 ARG A  74       5.722  -2.569  14.241  1.00 41.72           H  
ATOM   1260  O   ARG A  74       3.214  -2.766  17.674  1.00 41.72           O  
ATOM   1261  CG  ARG A  74       6.084  -3.561  16.104  1.00 41.72           C  
ATOM   1262  HG2 ARG A  74       5.586  -4.484  15.807  1.00 41.72           H  
ATOM   1263  HG3 ARG A  74       5.913  -3.384  17.166  1.00 41.72           H  
ATOM   1264  CD  ARG A  74       7.589  -3.686  15.859  1.00 41.72           C  
ATOM   1265  HD2 ARG A  74       7.760  -3.983  14.824  1.00 41.72           H  
ATOM   1266  HD3 ARG A  74       8.047  -2.710  16.022  1.00 41.72           H  
ATOM   1267  NE  ARG A  74       8.195  -4.669  16.775  1.00 41.72           N  
ATOM   1268  HE  ARG A  74       7.562  -5.183  17.371  1.00 41.72           H  
ATOM   1269  NH1 ARG A  74      10.377  -4.208  16.245  1.00 41.72           N  
ATOM   1270 HH11 ARG A  74      10.061  -3.593  15.509  1.00 41.72           H  
ATOM   1271 HH12 ARG A  74      11.371  -4.346  16.358  1.00 41.72           H  
ATOM   1272  NH2 ARG A  74       9.919  -5.693  17.850  1.00 41.72           N  
ATOM   1273 HH21 ARG A  74      10.913  -5.766  18.010  1.00 41.72           H  
ATOM   1274 HH22 ARG A  74       9.261  -6.157  18.459  1.00 41.72           H  
ATOM   1275  CZ  ARG A  74       9.490  -4.853  16.947  1.00 41.72           C  
ATOM   1276  N   GLU A  75       3.790  -0.611  17.336  1.00 44.93           N  
ATOM   1277  H   GLU A  75       4.217   0.043  16.696  1.00 44.93           H  
ATOM   1278  CA  GLU A  75       3.442  -0.126  18.674  1.00 44.93           C  
ATOM   1279  HA  GLU A  75       3.876  -0.803  19.408  1.00 44.93           H  
ATOM   1280  C   GLU A  75       1.917  -0.117  18.909  1.00 44.93           C  
ATOM   1281  CB  GLU A  75       4.077   1.265  18.866  1.00 44.93           C  
ATOM   1282  HB2 GLU A  75       5.019   1.307  18.320  1.00 44.93           H  
ATOM   1283  HB3 GLU A  75       3.408   2.026  18.463  1.00 44.93           H  
ATOM   1284  O   GLU A  75       1.452  -0.448  19.999  1.00 44.93           O  
ATOM   1285  CG  GLU A  75       4.394   1.548  20.341  1.00 44.93           C  
ATOM   1286  HG2 GLU A  75       5.043   0.755  20.712  1.00 44.93           H  
ATOM   1287  HG3 GLU A  75       3.465   1.514  20.911  1.00 44.93           H  
ATOM   1288  CD  GLU A  75       5.069   2.912  20.565  1.00 44.93           C  
ATOM   1289  OE1 GLU A  75       5.853   3.007  21.538  1.00 44.93           O  
ATOM   1290  OE2 GLU A  75       4.745   3.860  19.819  1.00 44.93           O  
ATOM   1291  N   LYS A  76       1.114   0.172  17.871  1.00 40.61           N  
ATOM   1292  H   LYS A  76       1.558   0.449  17.008  1.00 40.61           H  
ATOM   1293  CA  LYS A  76      -0.357   0.233  17.969  1.00 40.61           C  
ATOM   1294  HA  LYS A  76      -0.611   0.703  18.920  1.00 40.61           H  
ATOM   1295  C   LYS A  76      -1.069  -1.111  18.003  1.00 40.61           C  
ATOM   1296  CB  LYS A  76      -0.925   1.067  16.816  1.00 40.61           C  
ATOM   1297  HB2 LYS A  76      -0.273   0.999  15.945  1.00 40.61           H  
ATOM   1298  HB3 LYS A  76      -1.907   0.689  16.533  1.00 40.61           H  
ATOM   1299  O   LYS A  76      -2.103  -1.212  18.664  1.00 40.61           O  
ATOM   1300  CG  LYS A  76      -1.087   2.517  17.265  1.00 40.61           C  
ATOM   1301  HG2 LYS A  76      -1.807   2.565  18.082  1.00 40.61           H  
ATOM   1302  HG3 LYS A  76      -0.125   2.898  17.609  1.00 40.61           H  
ATOM   1303  CD  LYS A  76      -1.577   3.364  16.096  1.00 40.61           C  
ATOM   1304  HD2 LYS A  76      -0.819   3.330  15.313  1.00 40.61           H  
ATOM   1305  HD3 LYS A  76      -2.519   2.970  15.713  1.00 40.61           H  
ATOM   1306  CE  LYS A  76      -1.759   4.793  16.597  1.00 40.61           C  
ATOM   1307  HE2 LYS A  76      -2.657   4.849  17.212  1.00 40.61           H  
ATOM   1308  HE3 LYS A  76      -0.902   5.036  17.226  1.00 40.61           H  
ATOM   1309  NZ  LYS A  76      -1.812   5.730  15.458  1.00 40.61           N  
ATOM   1310  HZ1 LYS A  76      -2.571   5.493  14.836  1.00 40.61           H  
ATOM   1311  HZ2 LYS A  76      -1.888   6.681  15.791  1.00 40.61           H  
ATOM   1312  HZ3 LYS A  76      -0.940   5.651  14.954  1.00 40.61           H  
ATOM   1313  N   TYR A  77      -0.586  -2.112  17.270  1.00 41.03           N  
ATOM   1314  H   TYR A  77       0.207  -1.919  16.676  1.00 41.03           H  
ATOM   1315  CA  TYR A  77      -1.373  -3.328  17.038  1.00 41.03           C  
ATOM   1316  HA  TYR A  77      -2.375  -3.175  17.438  1.00 41.03           H  
ATOM   1317  C   TYR A  77      -0.882  -4.565  17.784  1.00 41.03           C  
ATOM   1318  CB  TYR A  77      -1.583  -3.536  15.539  1.00 41.03           C  
ATOM   1319  HB2 TYR A  77      -0.615  -3.614  15.042  1.00 41.03           H  
ATOM   1320  HB3 TYR A  77      -2.117  -4.471  15.370  1.00 41.03           H  
ATOM   1321  O   TYR A  77      -1.600  -5.560  17.764  1.00 41.03           O  
ATOM   1322  CG  TYR A  77      -2.395  -2.409  14.927  1.00 41.03           C  
ATOM   1323  CD1 TYR A  77      -3.791  -2.351  15.106  1.00 41.03           C  
ATOM   1324  HD1 TYR A  77      -4.286  -3.109  15.695  1.00 41.03           H  
ATOM   1325  CD2 TYR A  77      -1.748  -1.422  14.167  1.00 41.03           C  
ATOM   1326  HD2 TYR A  77      -0.696  -1.522  13.945  1.00 41.03           H  
ATOM   1327  CE1 TYR A  77      -4.539  -1.327  14.487  1.00 41.03           C  
ATOM   1328  HE1 TYR A  77      -5.613  -1.294  14.588  1.00 41.03           H  
ATOM   1329  CE2 TYR A  77      -2.481  -0.394  13.560  1.00 41.03           C  
ATOM   1330  HE2 TYR A  77      -1.971   0.299  12.907  1.00 41.03           H  
ATOM   1331  OH  TYR A  77      -4.582   0.581  13.016  1.00 41.03           O  
ATOM   1332  HH  TYR A  77      -3.987   0.962  12.366  1.00 41.03           H  
ATOM   1333  CZ  TYR A  77      -3.881  -0.365  13.691  1.00 41.03           C  
ATOM   1334  N   GLY A  78       0.267  -4.501  18.479  1.00 35.85           N  
ATOM   1335  H   GLY A  78       0.798  -3.650  18.362  1.00 35.85           H  
ATOM   1336  CA  GLY A  78       0.698  -5.361  19.603  1.00 35.85           C  
ATOM   1337  HA2 GLY A  78       1.680  -5.017  19.930  1.00 35.85           H  
ATOM   1338  HA3 GLY A  78       0.007  -5.194  20.429  1.00 35.85           H  
ATOM   1339  C   GLY A  78       0.791  -6.886  19.401  1.00 35.85           C  
ATOM   1340  O   GLY A  78       1.458  -7.564  20.174  1.00 35.85           O  
ATOM   1341  N   VAL A  79       0.163  -7.451  18.370  1.00 34.28           N  
ATOM   1342  H   VAL A  79      -0.406  -6.823  17.820  1.00 34.28           H  
ATOM   1343  CA  VAL A  79      -0.129  -8.888  18.218  1.00 34.28           C  
ATOM   1344  HA  VAL A  79       0.375  -9.431  19.018  1.00 34.28           H  
ATOM   1345  C   VAL A  79       0.440  -9.437  16.900  1.00 34.28           C  
ATOM   1346  CB  VAL A  79      -1.654  -9.143  18.380  1.00 34.28           C  
ATOM   1347  HB  VAL A  79      -2.173  -8.766  17.499  1.00 34.28           H  
ATOM   1348  O   VAL A  79       0.228 -10.587  16.542  1.00 34.28           O  
ATOM   1349  CG1 VAL A  79      -2.005 -10.628  18.563  1.00 34.28           C  
ATOM   1350 HG11 VAL A  79      -1.408 -11.057  19.368  1.00 34.28           H  
ATOM   1351 HG12 VAL A  79      -3.062 -10.740  18.803  1.00 34.28           H  
ATOM   1352 HG13 VAL A  79      -1.824 -11.186  17.644  1.00 34.28           H  
ATOM   1353  CG2 VAL A  79      -2.235  -8.437  19.620  1.00 34.28           C  
ATOM   1354 HG21 VAL A  79      -2.165  -7.354  19.519  1.00 34.28           H  
ATOM   1355 HG22 VAL A  79      -3.291  -8.681  19.735  1.00 34.28           H  
ATOM   1356 HG23 VAL A  79      -1.694  -8.747  20.514  1.00 34.28           H  
ATOM   1357  N   MET A  80       1.201  -8.632  16.157  1.00 40.60           N  
ATOM   1358  H   MET A  80       1.347  -7.692  16.496  1.00 40.60           H  
ATOM   1359  CA  MET A  80       1.634  -8.962  14.791  1.00 40.60           C  
ATOM   1360  HA  MET A  80       1.460 -10.020  14.593  1.00 40.60           H  
ATOM   1361  C   MET A  80       3.136  -8.743  14.559  1.00 40.60           C  
ATOM   1362  CB  MET A  80       0.781  -8.163  13.791  1.00 40.60           C  
ATOM   1363  HB2 MET A  80       0.849  -7.107  14.052  1.00 40.60           H  
ATOM   1364  HB3 MET A  80       1.174  -8.279  12.781  1.00 40.60           H  
ATOM   1365  O   MET A  80       3.557  -8.608  13.415  1.00 40.60           O  
ATOM   1366  CG  MET A  80      -0.700  -8.553  13.748  1.00 40.60           C  
ATOM   1367  HG2 MET A  80      -1.072  -8.778  14.748  1.00 40.60           H  
ATOM   1368  HG3 MET A  80      -1.236  -7.671  13.399  1.00 40.60           H  
ATOM   1369  SD  MET A  80      -1.122  -9.912  12.619  1.00 40.60           S  
ATOM   1370  CE  MET A  80      -2.861  -9.480  12.365  1.00 40.60           C  
ATOM   1371  HE1 MET A  80      -2.928  -8.494  11.905  1.00 40.60           H  
ATOM   1372  HE2 MET A  80      -3.326 -10.222  11.717  1.00 40.60           H  
ATOM   1373  HE3 MET A  80      -3.375  -9.463  13.327  1.00 40.60           H  
ATOM   1374  N   ALA A  81       3.959  -8.705  15.614  1.00 43.17           N  
ATOM   1375  H   ALA A  81       3.567  -8.839  16.535  1.00 43.17           H  
ATOM   1376  CA  ALA A  81       5.387  -8.386  15.497  1.00 43.17           C  
ATOM   1377  HA  ALA A  81       5.479  -7.370  15.115  1.00 43.17           H  
ATOM   1378  C   ALA A  81       6.140  -9.302  14.511  1.00 43.17           C  
ATOM   1379  CB  ALA A  81       6.019  -8.431  16.894  1.00 43.17           C  
ATOM   1380  HB1 ALA A  81       5.532  -7.705  17.545  1.00 43.17           H  
ATOM   1381  HB2 ALA A  81       5.913  -9.428  17.322  1.00 43.17           H  
ATOM   1382  HB3 ALA A  81       7.078  -8.187  16.819  1.00 43.17           H  
ATOM   1383  O   ALA A  81       6.966  -8.814  13.749  1.00 43.17           O  
ATOM   1384  N   GLU A  82       5.835 -10.603  14.466  1.00 45.88           N  
ATOM   1385  H   GLU A  82       5.163 -10.977  15.120  1.00 45.88           H  
ATOM   1386  CA  GLU A  82       6.464 -11.525  13.506  1.00 45.88           C  
ATOM   1387  HA  GLU A  82       7.547 -11.409  13.551  1.00 45.88           H  
ATOM   1388  C   GLU A  82       6.058 -11.253  12.057  1.00 45.88           C  
ATOM   1389  CB  GLU A  82       6.118 -12.979  13.843  1.00 45.88           C  
ATOM   1390  HB2 GLU A  82       6.319 -13.594  12.966  1.00 45.88           H  
ATOM   1391  HB3 GLU A  82       5.058 -13.053  14.083  1.00 45.88           H  
ATOM   1392  O   GLU A  82       6.904 -11.291  11.164  1.00 45.88           O  
ATOM   1393  CG  GLU A  82       6.969 -13.520  14.996  1.00 45.88           C  
ATOM   1394  HG2 GLU A  82       8.020 -13.338  14.770  1.00 45.88           H  
ATOM   1395  HG3 GLU A  82       6.719 -12.978  15.907  1.00 45.88           H  
ATOM   1396  CD  GLU A  82       6.742 -15.023  15.212  1.00 45.88           C  
ATOM   1397  OE1 GLU A  82       7.718 -15.693  15.615  1.00 45.88           O  
ATOM   1398  OE2 GLU A  82       5.606 -15.487  14.961  1.00 45.88           O  
ATOM   1399  N   GLU A  83       4.784 -10.948  11.806  1.00 43.59           N  
ATOM   1400  H   GLU A  83       4.140 -10.865  12.580  1.00 43.59           H  
ATOM   1401  CA  GLU A  83       4.291 -10.732  10.446  1.00 43.59           C  
ATOM   1402  HA  GLU A  83       4.815 -11.445   9.809  1.00 43.59           H  
ATOM   1403  C   GLU A  83       4.678  -9.345   9.919  1.00 43.59           C  
ATOM   1404  CB  GLU A  83       2.780 -11.031  10.400  1.00 43.59           C  
ATOM   1405  HB2 GLU A  83       2.246 -10.192  10.848  1.00 43.59           H  
ATOM   1406  HB3 GLU A  83       2.574 -11.913  11.006  1.00 43.59           H  
ATOM   1407  O   GLU A  83       5.016  -9.208   8.740  1.00 43.59           O  
ATOM   1408  CG  GLU A  83       2.214 -11.289   8.995  1.00 43.59           C  
ATOM   1409  HG2 GLU A  83       1.129 -11.351   9.080  1.00 43.59           H  
ATOM   1410  HG3 GLU A  83       2.440 -10.432   8.361  1.00 43.59           H  
ATOM   1411  CD  GLU A  83       2.722 -12.569   8.304  1.00 43.59           C  
ATOM   1412  OE1 GLU A  83       2.115 -12.972   7.283  1.00 43.59           O  
ATOM   1413  OE2 GLU A  83       3.814 -13.085   8.610  1.00 43.59           O  
ATOM   1414  N   PHE A  84       4.763  -8.354  10.813  1.00 46.92           N  
ATOM   1415  H   PHE A  84       4.455  -8.537  11.757  1.00 46.92           H  
ATOM   1416  CA  PHE A  84       5.433  -7.080  10.556  1.00 46.92           C  
ATOM   1417  HA  PHE A  84       4.989  -6.615   9.675  1.00 46.92           H  
ATOM   1418  C   PHE A  84       6.903  -7.287  10.224  1.00 46.92           C  
ATOM   1419  CB  PHE A  84       5.268  -6.112  11.734  1.00 46.92           C  
ATOM   1420  HB2 PHE A  84       5.113  -6.658  12.664  1.00 46.92           H  
ATOM   1421  HB3 PHE A  84       6.184  -5.534  11.855  1.00 46.92           H  
ATOM   1422  O   PHE A  84       7.311  -6.900   9.134  1.00 46.92           O  
ATOM   1423  CG  PHE A  84       4.141  -5.134  11.502  1.00 46.92           C  
ATOM   1424  CD1 PHE A  84       4.388  -3.949  10.783  1.00 46.92           C  
ATOM   1425  HD1 PHE A  84       5.385  -3.715  10.440  1.00 46.92           H  
ATOM   1426  CD2 PHE A  84       2.843  -5.427  11.955  1.00 46.92           C  
ATOM   1427  HD2 PHE A  84       2.654  -6.337  12.505  1.00 46.92           H  
ATOM   1428  CE1 PHE A  84       3.331  -3.065  10.504  1.00 46.92           C  
ATOM   1429  HE1 PHE A  84       3.518  -2.155   9.953  1.00 46.92           H  
ATOM   1430  CE2 PHE A  84       1.788  -4.542  11.682  1.00 46.92           C  
ATOM   1431  HE2 PHE A  84       0.787  -4.752  12.028  1.00 46.92           H  
ATOM   1432  CZ  PHE A  84       2.031  -3.374  10.943  1.00 46.92           C  
ATOM   1433  HZ  PHE A  84       1.201  -2.722  10.713  1.00 46.92           H  
ATOM   1434  N   ASN A  85       7.667  -7.977  11.075  1.00 51.95           N  
ATOM   1435  H   ASN A  85       7.286  -8.236  11.974  1.00 51.95           H  
ATOM   1436  CA  ASN A  85       9.082  -8.255  10.817  1.00 51.95           C  
ATOM   1437  HA  ASN A  85       9.627  -7.313  10.756  1.00 51.95           H  
ATOM   1438  C   ASN A  85       9.279  -8.996   9.485  1.00 51.95           C  
ATOM   1439  CB  ASN A  85       9.657  -9.100  11.969  1.00 51.95           C  
ATOM   1440  HB2 ASN A  85      10.615  -9.512  11.653  1.00 51.95           H  
ATOM   1441  HB3 ASN A  85       8.987  -9.932  12.185  1.00 51.95           H  
ATOM   1442  O   ASN A  85      10.224  -8.723   8.744  1.00 51.95           O  
ATOM   1443  CG  ASN A  85       9.921  -8.331  13.252  1.00 51.95           C  
ATOM   1444  ND2 ASN A  85      10.208  -9.032  14.325  1.00 51.95           N  
ATOM   1445 HD21 ASN A  85      10.378  -8.490  15.160  1.00 51.95           H  
ATOM   1446 HD22 ASN A  85      10.173 -10.041  14.305  1.00 51.95           H  
ATOM   1447  OD1 ASN A  85       9.916  -7.121  13.335  1.00 51.95           O  
ATOM   1448  N   ARG A  86       8.381  -9.928   9.136  1.00 59.39           N  
ATOM   1449  H   ARG A  86       7.665 -10.164   9.808  1.00 59.39           H  
ATOM   1450  CA  ARG A  86       8.443 -10.665   7.867  1.00 59.39           C  
ATOM   1451  HA  ARG A  86       9.446 -11.081   7.767  1.00 59.39           H  
ATOM   1452  C   ARG A  86       8.223  -9.751   6.664  1.00 59.39           C  
ATOM   1453  CB  ARG A  86       7.417 -11.808   7.889  1.00 59.39           C  
ATOM   1454  HB2 ARG A  86       7.541 -12.383   8.806  1.00 59.39           H  
ATOM   1455  HB3 ARG A  86       6.410 -11.392   7.878  1.00 59.39           H  
ATOM   1456  O   ARG A  86       8.930  -9.882   5.661  1.00 59.39           O  
ATOM   1457  CG  ARG A  86       7.614 -12.751   6.692  1.00 59.39           C  
ATOM   1458  HG2 ARG A  86       8.595 -13.217   6.778  1.00 59.39           H  
ATOM   1459  HG3 ARG A  86       7.574 -12.196   5.755  1.00 59.39           H  
ATOM   1460  CD  ARG A  86       6.550 -13.850   6.653  1.00 59.39           C  
ATOM   1461  HD2 ARG A  86       6.875 -14.616   5.949  1.00 59.39           H  
ATOM   1462  HD3 ARG A  86       6.477 -14.304   7.641  1.00 59.39           H  
ATOM   1463  NE  ARG A  86       5.235 -13.304   6.276  1.00 59.39           N  
ATOM   1464  HE  ARG A  86       4.753 -12.847   7.038  1.00 59.39           H  
ATOM   1465  NH1 ARG A  86       4.692 -14.721   4.552  1.00 59.39           N  
ATOM   1466 HH11 ARG A  86       5.374 -15.371   4.917  1.00 59.39           H  
ATOM   1467 HH12 ARG A  86       3.922 -15.018   3.971  1.00 59.39           H  
ATOM   1468  NH2 ARG A  86       3.378 -13.018   5.000  1.00 59.39           N  
ATOM   1469 HH21 ARG A  86       2.665 -13.271   5.669  1.00 59.39           H  
ATOM   1470 HH22 ARG A  86       3.450 -12.037   5.229  1.00 59.39           H  
ATOM   1471  CZ  ARG A  86       4.454 -13.674   5.289  1.00 59.39           C  
ATOM   1472  N   VAL A  87       7.233  -8.865   6.725  1.00 49.40           N  
ATOM   1473  H   VAL A  87       6.696  -8.792   7.578  1.00 49.40           H  
ATOM   1474  CA  VAL A  87       6.937  -7.960   5.610  1.00 49.40           C  
ATOM   1475  HA  VAL A  87       7.053  -8.518   4.680  1.00 49.40           H  
ATOM   1476  C   VAL A  87       7.943  -6.813   5.542  1.00 49.40           C  
ATOM   1477  CB  VAL A  87       5.487  -7.464   5.646  1.00 49.40           C  
ATOM   1478  HB  VAL A  87       5.299  -6.981   6.605  1.00 49.40           H  
ATOM   1479  O   VAL A  87       8.390  -6.488   4.447  1.00 49.40           O  
ATOM   1480  CG1 VAL A  87       5.257  -6.495   4.476  1.00 49.40           C  
ATOM   1481 HG11 VAL A  87       5.789  -5.560   4.654  1.00 49.40           H  
ATOM   1482 HG12 VAL A  87       4.197  -6.272   4.352  1.00 49.40           H  
ATOM   1483 HG13 VAL A  87       5.623  -6.935   3.548  1.00 49.40           H  
ATOM   1484  CG2 VAL A  87       4.493  -8.622   5.484  1.00 49.40           C  
ATOM   1485 HG21 VAL A  87       3.474  -8.241   5.562  1.00 49.40           H  
ATOM   1486 HG22 VAL A  87       4.629  -9.100   4.514  1.00 49.40           H  
ATOM   1487 HG23 VAL A  87       4.637  -9.358   6.275  1.00 49.40           H  
ATOM   1488  N   GLU A  88       8.378  -6.273   6.676  1.00 51.89           N  
ATOM   1489  H   GLU A  88       7.958  -6.566   7.546  1.00 51.89           H  
ATOM   1490  CA  GLU A  88       9.479  -5.314   6.781  1.00 51.89           C  
ATOM   1491  HA  GLU A  88       9.215  -4.392   6.263  1.00 51.89           H  
ATOM   1492  C   GLU A  88      10.748  -5.883   6.139  1.00 51.89           C  
ATOM   1493  CB  GLU A  88       9.706  -4.992   8.263  1.00 51.89           C  
ATOM   1494  HB2 GLU A  88       8.772  -4.630   8.692  1.00 51.89           H  
ATOM   1495  HB3 GLU A  88       9.997  -5.910   8.773  1.00 51.89           H  
ATOM   1496  O   GLU A  88      11.321  -5.257   5.248  1.00 51.89           O  
ATOM   1497  CG  GLU A  88      10.785  -3.923   8.472  1.00 51.89           C  
ATOM   1498  HG2 GLU A  88      11.708  -4.245   7.989  1.00 51.89           H  
ATOM   1499  HG3 GLU A  88      10.457  -3.000   7.994  1.00 51.89           H  
ATOM   1500  CD  GLU A  88      11.082  -3.667   9.957  1.00 51.89           C  
ATOM   1501  OE1 GLU A  88      11.789  -2.676  10.221  1.00 51.89           O  
ATOM   1502  OE2 GLU A  88      10.656  -4.489  10.799  1.00 51.89           O  
ATOM   1503  N   LYS A  89      11.125  -7.124   6.474  1.00 62.02           N  
ATOM   1504  H   LYS A  89      10.654  -7.567   7.250  1.00 62.02           H  
ATOM   1505  CA  LYS A  89      12.265  -7.808   5.851  1.00 62.02           C  
ATOM   1506  HA  LYS A  89      13.153  -7.200   6.026  1.00 62.02           H  
ATOM   1507  C   LYS A  89      12.115  -7.923   4.331  1.00 62.02           C  
ATOM   1508  CB  LYS A  89      12.463  -9.168   6.528  1.00 62.02           C  
ATOM   1509  HB2 LYS A  89      12.531  -9.012   7.605  1.00 62.02           H  
ATOM   1510  HB3 LYS A  89      11.611  -9.814   6.319  1.00 62.02           H  
ATOM   1511  O   LYS A  89      13.070  -7.649   3.610  1.00 62.02           O  
ATOM   1512  CG  LYS A  89      13.756  -9.843   6.060  1.00 62.02           C  
ATOM   1513  HG2 LYS A  89      14.598  -9.176   6.240  1.00 62.02           H  
ATOM   1514  HG3 LYS A  89      13.691 -10.055   4.993  1.00 62.02           H  
ATOM   1515  CD  LYS A  89      13.978 -11.155   6.815  1.00 62.02           C  
ATOM   1516  HD2 LYS A  89      14.077 -10.946   7.881  1.00 62.02           H  
ATOM   1517  HD3 LYS A  89      13.126 -11.813   6.648  1.00 62.02           H  
ATOM   1518  CE  LYS A  89      15.255 -11.807   6.282  1.00 62.02           C  
ATOM   1519  HE2 LYS A  89      16.084 -11.114   6.422  1.00 62.02           H  
ATOM   1520  HE3 LYS A  89      15.138 -11.958   5.209  1.00 62.02           H  
ATOM   1521  NZ  LYS A  89      15.528 -13.093   6.965  1.00 62.02           N  
ATOM   1522  HZ1 LYS A  89      16.367 -13.507   6.587  1.00 62.02           H  
ATOM   1523  HZ2 LYS A  89      14.759 -13.730   6.812  1.00 62.02           H  
ATOM   1524  HZ3 LYS A  89      15.646 -12.947   7.958  1.00 62.02           H  
ATOM   1525  N   LYS A  90      10.920  -8.245   3.825  1.00 57.04           N  
ATOM   1526  H   LYS A  90      10.177  -8.444   4.479  1.00 57.04           H  
ATOM   1527  CA  LYS A  90      10.649  -8.271   2.374  1.00 57.04           C  
ATOM   1528  HA  LYS A  90      11.414  -8.872   1.883  1.00 57.04           H  
ATOM   1529  C   LYS A  90      10.728  -6.893   1.723  1.00 57.04           C  
ATOM   1530  CB  LYS A  90       9.270  -8.873   2.094  1.00 57.04           C  
ATOM   1531  HB2 LYS A  90       8.579  -8.636   2.903  1.00 57.04           H  
ATOM   1532  HB3 LYS A  90       8.877  -8.439   1.174  1.00 57.04           H  
ATOM   1533  O   LYS A  90      11.234  -6.772   0.612  1.00 57.04           O  
ATOM   1534  CG  LYS A  90       9.363 -10.384   1.899  1.00 57.04           C  
ATOM   1535  HG2 LYS A  90      10.082 -10.602   1.109  1.00 57.04           H  
ATOM   1536  HG3 LYS A  90       9.689 -10.857   2.825  1.00 57.04           H  
ATOM   1537  CD  LYS A  90       7.989 -10.914   1.493  1.00 57.04           C  
ATOM   1538  HD2 LYS A  90       7.292 -10.769   2.319  1.00 57.04           H  
ATOM   1539  HD3 LYS A  90       7.637 -10.367   0.618  1.00 57.04           H  
ATOM   1540  CE  LYS A  90       8.113 -12.396   1.154  1.00 57.04           C  
ATOM   1541  HE2 LYS A  90       8.856 -12.505   0.364  1.00 57.04           H  
ATOM   1542  HE3 LYS A  90       8.486 -12.923   2.032  1.00 57.04           H  
ATOM   1543  NZ  LYS A  90       6.806 -12.941   0.723  1.00 57.04           N  
ATOM   1544  HZ1 LYS A  90       6.132 -12.843   1.470  1.00 57.04           H  
ATOM   1545  HZ2 LYS A  90       6.903 -13.916   0.479  1.00 57.04           H  
ATOM   1546  HZ3 LYS A  90       6.478 -12.426  -0.081  1.00 57.04           H  
ATOM   1547  N   ILE A  91      10.222  -5.856   2.385  1.00 51.67           N  
ATOM   1548  H   ILE A  91       9.812  -6.023   3.293  1.00 51.67           H  
ATOM   1549  CA  ILE A  91      10.311  -4.474   1.902  1.00 51.67           C  
ATOM   1550  HA  ILE A  91       9.923  -4.429   0.884  1.00 51.67           H  
ATOM   1551  C   ILE A  91      11.780  -4.047   1.830  1.00 51.67           C  
ATOM   1552  CB  ILE A  91       9.456  -3.543   2.791  1.00 51.67           C  
ATOM   1553  HB  ILE A  91       9.683  -3.753   3.837  1.00 51.67           H  
ATOM   1554  O   ILE A  91      12.185  -3.466   0.825  1.00 51.67           O  
ATOM   1555  CG1 ILE A  91       7.954  -3.814   2.535  1.00 51.67           C  
ATOM   1556 HG12 ILE A  91       7.753  -4.883   2.606  1.00 51.67           H  
ATOM   1557 HG13 ILE A  91       7.693  -3.503   1.523  1.00 51.67           H  
ATOM   1558  CG2 ILE A  91       9.751  -2.056   2.531  1.00 51.67           C  
ATOM   1559 HG21 ILE A  91      10.811  -1.832   2.658  1.00 51.67           H  
ATOM   1560 HG22 ILE A  91       9.427  -1.781   1.528  1.00 51.67           H  
ATOM   1561 HG23 ILE A  91       9.222  -1.446   3.263  1.00 51.67           H  
ATOM   1562  CD1 ILE A  91       7.026  -3.101   3.525  1.00 51.67           C  
ATOM   1563 HD11 ILE A  91       7.054  -2.023   3.368  1.00 51.67           H  
ATOM   1564 HD12 ILE A  91       7.323  -3.331   4.548  1.00 51.67           H  
ATOM   1565 HD13 ILE A  91       6.004  -3.448   3.370  1.00 51.67           H  
ATOM   1566  N   LEU A  92      12.582  -4.383   2.843  1.00 57.71           N  
ATOM   1567  H   LEU A  92      12.166  -4.818   3.654  1.00 57.71           H  
ATOM   1568  CA  LEU A  92      14.025  -4.139   2.866  1.00 57.71           C  
ATOM   1569  HA  LEU A  92      14.208  -3.080   2.685  1.00 57.71           H  
ATOM   1570  C   LEU A  92      14.755  -4.906   1.754  1.00 57.71           C  
ATOM   1571  CB  LEU A  92      14.581  -4.526   4.251  1.00 57.71           C  
ATOM   1572  HB2 LEU A  92      14.251  -5.538   4.488  1.00 57.71           H  
ATOM   1573  HB3 LEU A  92      15.669  -4.545   4.199  1.00 57.71           H  
ATOM   1574  O   LEU A  92      15.607  -4.331   1.076  1.00 57.71           O  
ATOM   1575  CG  LEU A  92      14.169  -3.592   5.405  1.00 57.71           C  
ATOM   1576  HG  LEU A  92      13.090  -3.437   5.403  1.00 57.71           H  
ATOM   1577  CD1 LEU A  92      14.580  -4.205   6.742  1.00 57.71           C  
ATOM   1578 HD11 LEU A  92      14.277  -3.544   7.554  1.00 57.71           H  
ATOM   1579 HD12 LEU A  92      14.064  -5.155   6.882  1.00 57.71           H  
ATOM   1580 HD13 LEU A  92      15.658  -4.358   6.783  1.00 57.71           H  
ATOM   1581  CD2 LEU A  92      14.852  -2.234   5.287  1.00 57.71           C  
ATOM   1582 HD21 LEU A  92      14.501  -1.734   4.384  1.00 57.71           H  
ATOM   1583 HD22 LEU A  92      14.584  -1.618   6.145  1.00 57.71           H  
ATOM   1584 HD23 LEU A  92      15.935  -2.354   5.255  1.00 57.71           H  
ATOM   1585  N   GLU A  93      14.400  -6.172   1.522  1.00 65.57           N  
ATOM   1586  H   GLU A  93      13.751  -6.612   2.159  1.00 65.57           H  
ATOM   1587  CA  GLU A  93      14.934  -6.978   0.417  1.00 65.57           C  
ATOM   1588  HA  GLU A  93      16.019  -7.032   0.503  1.00 65.57           H  
ATOM   1589  C   GLU A  93      14.632  -6.330  -0.939  1.00 65.57           C  
ATOM   1590  CB  GLU A  93      14.370  -8.410   0.475  1.00 65.57           C  
ATOM   1591  HB2 GLU A  93      13.301  -8.361   0.682  1.00 65.57           H  
ATOM   1592  HB3 GLU A  93      14.507  -8.886  -0.496  1.00 65.57           H  
ATOM   1593  O   GLU A  93      15.551  -6.095  -1.722  1.00 65.57           O  
ATOM   1594  CG  GLU A  93      15.071  -9.280   1.534  1.00 65.57           C  
ATOM   1595  HG2 GLU A  93      16.089  -9.473   1.197  1.00 65.57           H  
ATOM   1596  HG3 GLU A  93      15.144  -8.722   2.468  1.00 65.57           H  
ATOM   1597  CD  GLU A  93      14.367 -10.624   1.814  1.00 65.57           C  
ATOM   1598  OE1 GLU A  93      14.826 -11.327   2.750  1.00 65.57           O  
ATOM   1599  OE2 GLU A  93      13.370 -10.953   1.126  1.00 65.57           O  
ATOM   1600  N   TYR A  94      13.378  -5.950  -1.192  1.00 56.87           N  
ATOM   1601  H   TYR A  94      12.659  -6.180  -0.520  1.00 56.87           H  
ATOM   1602  CA  TYR A  94      12.996  -5.273  -2.431  1.00 56.87           C  
ATOM   1603  HA  TYR A  94      13.333  -5.869  -3.280  1.00 56.87           H  
ATOM   1604  C   TYR A  94      13.650  -3.895  -2.585  1.00 56.87           C  
ATOM   1605  CB  TYR A  94      11.475  -5.120  -2.474  1.00 56.87           C  
ATOM   1606  HB2 TYR A  94      11.239  -4.509  -3.346  1.00 56.87           H  
ATOM   1607  HB3 TYR A  94      11.176  -4.579  -1.577  1.00 56.87           H  
ATOM   1608  O   TYR A  94      14.053  -3.522  -3.688  1.00 56.87           O  
ATOM   1609  CG  TYR A  94      10.645  -6.383  -2.577  1.00 56.87           C  
ATOM   1610  CD1 TYR A  94      11.099  -7.480  -3.337  1.00 56.87           C  
ATOM   1611  HD1 TYR A  94      12.046  -7.443  -3.854  1.00 56.87           H  
ATOM   1612  CD2 TYR A  94       9.402  -6.456  -1.914  1.00 56.87           C  
ATOM   1613  HD2 TYR A  94       9.065  -5.624  -1.313  1.00 56.87           H  
ATOM   1614  CE1 TYR A  94      10.343  -8.662  -3.390  1.00 56.87           C  
ATOM   1615  HE1 TYR A  94      10.737  -9.508  -3.933  1.00 56.87           H  
ATOM   1616  CE2 TYR A  94       8.637  -7.636  -1.978  1.00 56.87           C  
ATOM   1617  HE2 TYR A  94       7.712  -7.721  -1.428  1.00 56.87           H  
ATOM   1618  OH  TYR A  94       8.409  -9.906  -2.740  1.00 56.87           O  
ATOM   1619  HH  TYR A  94       8.946 -10.581  -3.161  1.00 56.87           H  
ATOM   1620  CZ  TYR A  94       9.115  -8.744  -2.704  1.00 56.87           C  
ATOM   1621  N   ALA A  95      13.794  -3.136  -1.497  1.00 56.99           N  
ATOM   1622  H   ALA A  95      13.408  -3.461  -0.621  1.00 56.99           H  
ATOM   1623  CA  ALA A  95      14.465  -1.842  -1.524  1.00 56.99           C  
ATOM   1624  HA  ALA A  95      13.988  -1.216  -2.279  1.00 56.99           H  
ATOM   1625  C   ALA A  95      15.942  -1.991  -1.904  1.00 56.99           C  
ATOM   1626  CB  ALA A  95      14.307  -1.165  -0.161  1.00 56.99           C  
ATOM   1627  HB1 ALA A  95      14.776  -1.766   0.617  1.00 56.99           H  
ATOM   1628  HB2 ALA A  95      13.249  -1.043   0.073  1.00 56.99           H  
ATOM   1629  HB3 ALA A  95      14.781  -0.184  -0.190  1.00 56.99           H  
ATOM   1630  O   ALA A  95      16.446  -1.221  -2.727  1.00 56.99           O  
ATOM   1631  N   LYS A  96      16.617  -3.008  -1.355  1.00 68.81           N  
ATOM   1632  H   LYS A  96      16.136  -3.589  -0.683  1.00 68.81           H  
ATOM   1633  CA  LYS A  96      17.996  -3.349  -1.709  1.00 68.81           C  
ATOM   1634  HA  LYS A  96      18.620  -2.464  -1.588  1.00 68.81           H  
ATOM   1635  C   LYS A  96      18.101  -3.767  -3.174  1.00 68.81           C  
ATOM   1636  CB  LYS A  96      18.494  -4.443  -0.758  1.00 68.81           C  
ATOM   1637  HB2 LYS A  96      17.937  -5.365  -0.929  1.00 68.81           H  
ATOM   1638  HB3 LYS A  96      18.324  -4.121   0.270  1.00 68.81           H  
ATOM   1639  O   LYS A  96      18.944  -3.245  -3.893  1.00 68.81           O  
ATOM   1640  CG  LYS A  96      19.990  -4.704  -0.953  1.00 68.81           C  
ATOM   1641  HG2 LYS A  96      20.544  -3.780  -0.782  1.00 68.81           H  
ATOM   1642  HG3 LYS A  96      20.175  -5.044  -1.972  1.00 68.81           H  
ATOM   1643  CD  LYS A  96      20.471  -5.777   0.024  1.00 68.81           C  
ATOM   1644  HD2 LYS A  96      19.911  -6.694  -0.154  1.00 68.81           H  
ATOM   1645  HD3 LYS A  96      20.303  -5.440   1.047  1.00 68.81           H  
ATOM   1646  CE  LYS A  96      21.962  -6.022  -0.216  1.00 68.81           C  
ATOM   1647  HE2 LYS A  96      22.099  -6.273  -1.267  1.00 68.81           H  
ATOM   1648  HE3 LYS A  96      22.504  -5.096  -0.028  1.00 68.81           H  
ATOM   1649  NZ  LYS A  96      22.471  -7.115   0.648  1.00 68.81           N  
ATOM   1650  HZ1 LYS A  96      22.345  -6.888   1.624  1.00 68.81           H  
ATOM   1651  HZ2 LYS A  96      23.451  -7.275   0.463  1.00 68.81           H  
ATOM   1652  HZ3 LYS A  96      21.969  -7.968   0.443  1.00 68.81           H  
ATOM   1653  N   GLU A  97      17.190  -4.617  -3.638  1.00 63.43           N  
ATOM   1654  H   GLU A  97      16.542  -5.028  -2.981  1.00 63.43           H  
ATOM   1655  CA  GLU A  97      17.153  -5.078  -5.026  1.00 63.43           C  
ATOM   1656  HA  GLU A  97      18.108  -5.551  -5.253  1.00 63.43           H  
ATOM   1657  C   GLU A  97      16.971  -3.900  -6.007  1.00 63.43           C  
ATOM   1658  CB  GLU A  97      16.033  -6.129  -5.155  1.00 63.43           C  
ATOM   1659  HB2 GLU A  97      15.104  -5.631  -5.432  1.00 63.43           H  
ATOM   1660  HB3 GLU A  97      15.877  -6.619  -4.194  1.00 63.43           H  
ATOM   1661  O   GLU A  97      17.706  -3.778  -6.986  1.00 63.43           O  
ATOM   1662  CG  GLU A  97      16.376  -7.235  -6.159  1.00 63.43           C  
ATOM   1663  HG2 GLU A  97      16.665  -6.768  -7.100  1.00 63.43           H  
ATOM   1664  HG3 GLU A  97      17.240  -7.785  -5.786  1.00 63.43           H  
ATOM   1665  CD  GLU A  97      15.219  -8.221  -6.415  1.00 63.43           C  
ATOM   1666  OE1 GLU A  97      15.420  -9.111  -7.274  1.00 63.43           O  
ATOM   1667  OE2 GLU A  97      14.110  -8.045  -5.854  1.00 63.43           O  
ATOM   1668  N   CYS A  98      16.067  -2.957  -5.710  1.00 63.72           N  
ATOM   1669  H   CYS A  98      15.481  -3.097  -4.899  1.00 63.72           H  
ATOM   1670  CA  CYS A  98      15.906  -1.738  -6.515  1.00 63.72           C  
ATOM   1671  HA  CYS A  98      15.790  -2.033  -7.558  1.00 63.72           H  
ATOM   1672  C   CYS A  98      17.130  -0.812  -6.425  1.00 63.72           C  
ATOM   1673  CB  CYS A  98      14.644  -0.976  -6.091  1.00 63.72           C  
ATOM   1674  HB2 CYS A  98      14.050  -1.620  -5.442  1.00 63.72           H  
ATOM   1675  HB3 CYS A  98      14.941  -0.120  -5.484  1.00 63.72           H  
ATOM   1676  O   CYS A  98      17.482  -0.172  -7.414  1.00 63.72           O  
ATOM   1677  SG  CYS A  98      13.518  -0.383  -7.402  1.00 63.72           S  
ATOM   1678  N   GLN A  99      17.795  -0.727  -5.267  1.00 60.44           N  
ATOM   1679  H   GLN A  99      17.469  -1.263  -4.476  1.00 60.44           H  
ATOM   1680  CA  GLN A  99      19.027   0.052  -5.117  1.00 60.44           C  
ATOM   1681  HA  GLN A  99      18.837   1.063  -5.476  1.00 60.44           H  
ATOM   1682  C   GLN A  99      20.166  -0.533  -5.963  1.00 60.44           C  
ATOM   1683  CB  GLN A  99      19.418   0.127  -3.632  1.00 60.44           C  
ATOM   1684  HB2 GLN A  99      19.699  -0.864  -3.275  1.00 60.44           H  
ATOM   1685  HB3 GLN A  99      18.563   0.477  -3.055  1.00 60.44           H  
ATOM   1686  O   GLN A  99      20.906   0.225  -6.593  1.00 60.44           O  
ATOM   1687  CG  GLN A  99      20.589   1.095  -3.403  1.00 60.44           C  
ATOM   1688  HG2 GLN A  99      20.298   2.089  -3.743  1.00 60.44           H  
ATOM   1689  HG3 GLN A  99      21.452   0.772  -3.986  1.00 60.44           H  
ATOM   1690  CD  GLN A  99      21.025   1.181  -1.945  1.00 60.44           C  
ATOM   1691  NE2 GLN A  99      21.928   2.081  -1.619  1.00 60.44           N  
ATOM   1692 HE21 GLN A  99      22.156   2.110  -0.636  1.00 60.44           H  
ATOM   1693 HE22 GLN A  99      22.251   2.758  -2.296  1.00 60.44           H  
ATOM   1694  OE1 GLN A  99      20.594   0.464  -1.065  1.00 60.44           O  
ATOM   1695  N   ASP A 100      20.284  -1.857  -6.017  1.00 73.17           N  
ATOM   1696  H   ASP A 100      19.695  -2.423  -5.423  1.00 73.17           H  
ATOM   1697  CA  ASP A 100      21.280  -2.542  -6.837  1.00 73.17           C  
ATOM   1698  HA  ASP A 100      22.256  -2.092  -6.651  1.00 73.17           H  
ATOM   1699  C   ASP A 100      20.992  -2.342  -8.331  1.00 73.17           C  
ATOM   1700  CB  ASP A 100      21.364  -4.022  -6.430  1.00 73.17           C  
ATOM   1701  HB2 ASP A 100      20.368  -4.465  -6.460  1.00 73.17           H  
ATOM   1702  HB3 ASP A 100      21.988  -4.545  -7.155  1.00 73.17           H  
ATOM   1703  O   ASP A 100      21.901  -1.980  -9.083  1.00 73.17           O  
ATOM   1704  CG  ASP A 100      21.984  -4.224  -5.034  1.00 73.17           C  
ATOM   1705  OD1 ASP A 100      22.757  -3.334  -4.583  1.00 73.17           O  
ATOM   1706  OD2 ASP A 100      21.728  -5.291  -4.430  1.00 73.17           O  
ATOM   1707  N   TYR A 101      19.723  -2.426  -8.753  1.00 61.41           N  
ATOM   1708  H   TYR A 101      19.024  -2.783  -8.118  1.00 61.41           H  
ATOM   1709  CA  TYR A 101      19.332  -2.026 -10.109  1.00 61.41           C  
ATOM   1710  HA  TYR A 101      19.938  -2.594 -10.816  1.00 61.41           H  
ATOM   1711  C   TYR A 101      19.631  -0.551 -10.383  1.00 61.41           C  
ATOM   1712  CB  TYR A 101      17.849  -2.326 -10.372  1.00 61.41           C  
ATOM   1713  HB2 TYR A 101      17.556  -1.836 -11.301  1.00 61.41           H  
ATOM   1714  HB3 TYR A 101      17.250  -1.897  -9.569  1.00 61.41           H  
ATOM   1715  O   TYR A 101      20.135  -0.226 -11.452  1.00 61.41           O  
ATOM   1716  CG  TYR A 101      17.531  -3.800 -10.522  1.00 61.41           C  
ATOM   1717  CD1 TYR A 101      18.232  -4.572 -11.468  1.00 61.41           C  
ATOM   1718  HD1 TYR A 101      18.995  -4.104 -12.072  1.00 61.41           H  
ATOM   1719  CD2 TYR A 101      16.577  -4.417  -9.696  1.00 61.41           C  
ATOM   1720  HD2 TYR A 101      16.067  -3.847  -8.934  1.00 61.41           H  
ATOM   1721  CE1 TYR A 101      17.983  -5.951 -11.596  1.00 61.41           C  
ATOM   1722  HE1 TYR A 101      18.553  -6.545 -12.296  1.00 61.41           H  
ATOM   1723  CE2 TYR A 101      16.373  -5.806  -9.784  1.00 61.41           C  
ATOM   1724  HE2 TYR A 101      15.745  -6.319  -9.071  1.00 61.41           H  
ATOM   1725  OH  TYR A 101      16.815  -7.911 -10.825  1.00 61.41           O  
ATOM   1726  HH  TYR A 101      16.376  -8.227 -10.032  1.00 61.41           H  
ATOM   1727  CZ  TYR A 101      17.053  -6.575 -10.742  1.00 61.41           C  
ATOM   1728  N   SER A 102      19.384   0.348  -9.428  1.00 62.09           N  
ATOM   1729  H   SER A 102      18.935   0.032  -8.580  1.00 62.09           H  
ATOM   1730  CA  SER A 102      19.663   1.777  -9.598  1.00 62.09           C  
ATOM   1731  HA  SER A 102      19.143   2.122 -10.492  1.00 62.09           H  
ATOM   1732  C   SER A 102      21.149   2.072  -9.796  1.00 62.09           C  
ATOM   1733  CB  SER A 102      19.134   2.583  -8.413  1.00 62.09           C  
ATOM   1734  HB2 SER A 102      18.060   2.425  -8.315  1.00 62.09           H  
ATOM   1735  HB3 SER A 102      19.626   2.263  -7.495  1.00 62.09           H  
ATOM   1736  O   SER A 102      21.465   2.985 -10.558  1.00 62.09           O  
ATOM   1737  OG  SER A 102      19.391   3.959  -8.629  1.00 62.09           O  
ATOM   1738  HG  SER A 102      19.851   4.050  -9.467  1.00 62.09           H  
ATOM   1739  N   LYS A 103      22.051   1.330  -9.139  1.00 71.28           N  
ATOM   1740  H   LYS A 103      21.714   0.612  -8.515  1.00 71.28           H  
ATOM   1741  CA  LYS A 103      23.497   1.438  -9.389  1.00 71.28           C  
ATOM   1742  HA  LYS A 103      23.812   2.480  -9.328  1.00 71.28           H  
ATOM   1743  C   LYS A 103      23.827   0.988 -10.810  1.00 71.28           C  
ATOM   1744  CB  LYS A 103      24.289   0.615  -8.368  1.00 71.28           C  
ATOM   1745  HB2 LYS A 103      25.326   0.555  -8.699  1.00 71.28           H  
ATOM   1746  HB3 LYS A 103      23.886  -0.397  -8.341  1.00 71.28           H  
ATOM   1747  O   LYS A 103      24.421   1.751 -11.556  1.00 71.28           O  
ATOM   1748  CG  LYS A 103      24.267   1.223  -6.959  1.00 71.28           C  
ATOM   1749  HG2 LYS A 103      24.805   2.171  -6.958  1.00 71.28           H  
ATOM   1750  HG3 LYS A 103      23.239   1.395  -6.639  1.00 71.28           H  
ATOM   1751  CD  LYS A 103      24.939   0.237  -6.001  1.00 71.28           C  
ATOM   1752  HD2 LYS A 103      25.978   0.094  -6.300  1.00 71.28           H  
ATOM   1753  HD3 LYS A 103      24.420  -0.718  -6.082  1.00 71.28           H  
ATOM   1754  CE  LYS A 103      24.878   0.708  -4.549  1.00 71.28           C  
ATOM   1755  HE2 LYS A 103      23.856   1.020  -4.334  1.00 71.28           H  
ATOM   1756  HE3 LYS A 103      25.545   1.560  -4.421  1.00 71.28           H  
ATOM   1757  NZ  LYS A 103      25.259  -0.412  -3.653  1.00 71.28           N  
ATOM   1758  HZ1 LYS A 103      24.635  -1.192  -3.807  1.00 71.28           H  
ATOM   1759  HZ2 LYS A 103      26.191  -0.737  -3.864  1.00 71.28           H  
ATOM   1760  HZ3 LYS A 103      25.202  -0.153  -2.679  1.00 71.28           H  
ATOM   1761  N   GLN A 104      23.332  -0.180 -11.216  1.00 61.21           N  
ATOM   1762  H   GLN A 104      22.817  -0.744 -10.556  1.00 61.21           H  
ATOM   1763  CA  GLN A 104      23.585  -0.716 -12.559  1.00 61.21           C  
ATOM   1764  HA  GLN A 104      24.662  -0.769 -12.718  1.00 61.21           H  
ATOM   1765  C   GLN A 104      23.012   0.176 -13.673  1.00 61.21           C  
ATOM   1766  CB  GLN A 104      22.999  -2.130 -12.662  1.00 61.21           C  
ATOM   1767  HB2 GLN A 104      21.939  -2.096 -12.412  1.00 61.21           H  
ATOM   1768  HB3 GLN A 104      23.105  -2.471 -13.692  1.00 61.21           H  
ATOM   1769  O   GLN A 104      23.629   0.319 -14.725  1.00 61.21           O  
ATOM   1770  CG  GLN A 104      23.697  -3.149 -11.750  1.00 61.21           C  
ATOM   1771  HG2 GLN A 104      24.726  -3.287 -12.083  1.00 61.21           H  
ATOM   1772  HG3 GLN A 104      23.725  -2.772 -10.728  1.00 61.21           H  
ATOM   1773  CD  GLN A 104      22.993  -4.503 -11.754  1.00 61.21           C  
ATOM   1774  NE2 GLN A 104      23.055  -5.242 -10.668  1.00 61.21           N  
ATOM   1775 HE21 GLN A 104      23.531  -4.903  -9.845  1.00 61.21           H  
ATOM   1776 HE22 GLN A 104      22.587  -6.136 -10.707  1.00 61.21           H  
ATOM   1777  OE1 GLN A 104      22.360  -4.924 -12.710  1.00 61.21           O  
ATOM   1778  N   ILE A 105      21.859   0.818 -13.451  1.00 64.03           N  
ATOM   1779  H   ILE A 105      21.357   0.604 -12.601  1.00 64.03           H  
ATOM   1780  CA  ILE A 105      21.262   1.774 -14.399  1.00 64.03           C  
ATOM   1781  HA  ILE A 105      21.177   1.295 -15.374  1.00 64.03           H  
ATOM   1782  C   ILE A 105      22.163   2.997 -14.586  1.00 64.03           C  
ATOM   1783  CB  ILE A 105      19.847   2.200 -13.940  1.00 64.03           C  
ATOM   1784  HB  ILE A 105      19.911   2.512 -12.898  1.00 64.03           H  
ATOM   1785  O   ILE A 105      22.260   3.485 -15.705  1.00 64.03           O  
ATOM   1786  CG1 ILE A 105      18.853   1.024 -14.055  1.00 64.03           C  
ATOM   1787 HG12 ILE A 105      19.346   0.092 -13.777  1.00 64.03           H  
ATOM   1788 HG13 ILE A 105      18.532   0.920 -15.091  1.00 64.03           H  
ATOM   1789  CG2 ILE A 105      19.291   3.381 -14.763  1.00 64.03           C  
ATOM   1790 HG21 ILE A 105      19.902   4.273 -14.626  1.00 64.03           H  
ATOM   1791 HG22 ILE A 105      19.278   3.131 -15.824  1.00 64.03           H  
ATOM   1792 HG23 ILE A 105      18.280   3.637 -14.445  1.00 64.03           H  
ATOM   1793  CD1 ILE A 105      17.618   1.191 -13.159  1.00 64.03           C  
ATOM   1794 HD11 ILE A 105      17.923   1.352 -12.125  1.00 64.03           H  
ATOM   1795 HD12 ILE A 105      17.018   0.282 -13.192  1.00 64.03           H  
ATOM   1796 HD13 ILE A 105      17.008   2.034 -13.485  1.00 64.03           H  
ATOM   1797  N   LYS A 106      22.844   3.485 -13.541  1.00 63.86           N  
ATOM   1798  H   LYS A 106      22.803   3.002 -12.655  1.00 63.86           H  
ATOM   1799  CA  LYS A 106      23.783   4.609 -13.699  1.00 63.86           C  
ATOM   1800  HA  LYS A 106      23.276   5.442 -14.186  1.00 63.86           H  
ATOM   1801  C   LYS A 106      24.947   4.262 -14.619  1.00 63.86           C  
ATOM   1802  CB  LYS A 106      24.340   5.066 -12.351  1.00 63.86           C  
ATOM   1803  HB2 LYS A 106      24.677   4.210 -11.765  1.00 63.86           H  
ATOM   1804  HB3 LYS A 106      25.208   5.697 -12.542  1.00 63.86           H  
ATOM   1805  O   LYS A 106      25.390   5.124 -15.368  1.00 63.86           O  
ATOM   1806  CG  LYS A 106      23.317   5.882 -11.563  1.00 63.86           C  
ATOM   1807  HG2 LYS A 106      22.966   6.709 -12.181  1.00 63.86           H  
ATOM   1808  HG3 LYS A 106      22.468   5.258 -11.282  1.00 63.86           H  
ATOM   1809  CD  LYS A 106      23.998   6.435 -10.314  1.00 63.86           C  
ATOM   1810  HD2 LYS A 106      24.294   5.612  -9.664  1.00 63.86           H  
ATOM   1811  HD3 LYS A 106      24.885   6.992 -10.616  1.00 63.86           H  
ATOM   1812  CE  LYS A 106      23.031   7.365  -9.593  1.00 63.86           C  
ATOM   1813  HE2 LYS A 106      22.611   8.054 -10.325  1.00 63.86           H  
ATOM   1814  HE3 LYS A 106      22.215   6.767  -9.186  1.00 63.86           H  
ATOM   1815  NZ  LYS A 106      23.729   8.123  -8.529  1.00 63.86           N  
ATOM   1816  HZ1 LYS A 106      23.095   8.767  -8.077  1.00 63.86           H  
ATOM   1817  HZ2 LYS A 106      24.131   7.491  -7.851  1.00 63.86           H  
ATOM   1818  HZ3 LYS A 106      24.477   8.659  -8.944  1.00 63.86           H  
ATOM   1819  N   ASP A 107      25.391   3.012 -14.576  1.00 69.74           N  
ATOM   1820  H   ASP A 107      25.040   2.408 -13.846  1.00 69.74           H  
ATOM   1821  CA  ASP A 107      26.555   2.561 -15.336  1.00 69.74           C  
ATOM   1822  HA  ASP A 107      27.274   3.378 -15.405  1.00 69.74           H  
ATOM   1823  C   ASP A 107      26.196   2.147 -16.773  1.00 69.74           C  
ATOM   1824  CB  ASP A 107      27.229   1.413 -14.567  1.00 69.74           C  
ATOM   1825  HB2 ASP A 107      28.116   1.098 -15.117  1.00 69.74           H  
ATOM   1826  HB3 ASP A 107      26.543   0.567 -14.526  1.00 69.74           H  
ATOM   1827  O   ASP A 107      27.033   2.225 -17.667  1.00 69.74           O  
ATOM   1828  CG  ASP A 107      27.651   1.790 -13.137  1.00 69.74           C  
ATOM   1829  OD1 ASP A 107      27.955   2.980 -12.890  1.00 69.74           O  
ATOM   1830  OD2 ASP A 107      27.636   0.876 -12.280  1.00 69.74           O  
ATOM   1831  N   THR A 108      24.955   1.706 -17.014  1.00 70.18           N  
ATOM   1832  H   THR A 108      24.335   1.638 -16.220  1.00 70.18           H  
ATOM   1833  CA  THR A 108      24.549   1.086 -18.296  1.00 70.18           C  
ATOM   1834  HA  THR A 108      25.394   1.088 -18.985  1.00 70.18           H  
ATOM   1835  C   THR A 108      23.414   1.797 -19.025  1.00 70.18           C  
ATOM   1836  CB  THR A 108      24.136  -0.378 -18.088  1.00 70.18           C  
ATOM   1837  HB  THR A 108      23.844  -0.799 -19.050  1.00 70.18           H  
ATOM   1838  O   THR A 108      23.228   1.589 -20.221  1.00 70.18           O  
ATOM   1839  CG2 THR A 108      25.266  -1.234 -17.515  1.00 70.18           C  
ATOM   1840 HG21 THR A 108      26.138  -1.166 -18.165  1.00 70.18           H  
ATOM   1841 HG22 THR A 108      24.941  -2.273 -17.462  1.00 70.18           H  
ATOM   1842 HG23 THR A 108      25.539  -0.893 -16.516  1.00 70.18           H  
ATOM   1843  OG1 THR A 108      23.035  -0.462 -17.205  1.00 70.18           O  
ATOM   1844  HG1 THR A 108      23.369  -0.259 -16.328  1.00 70.18           H  
ATOM   1845  N   ASN A 109      22.624   2.603 -18.315  1.00 67.52           N  
ATOM   1846  H   ASN A 109      22.887   2.800 -17.360  1.00 67.52           H  
ATOM   1847  CA  ASN A 109      21.366   3.191 -18.774  1.00 67.52           C  
ATOM   1848  HA  ASN A 109      20.855   3.510 -17.866  1.00 67.52           H  
ATOM   1849  C   ASN A 109      20.401   2.179 -19.442  1.00 67.52           C  
ATOM   1850  CB  ASN A 109      21.669   4.457 -19.598  1.00 67.52           C  
ATOM   1851  HB2 ASN A 109      21.817   4.179 -20.641  1.00 67.52           H  
ATOM   1852  HB3 ASN A 109      22.589   4.917 -19.235  1.00 67.52           H  
ATOM   1853  O   ASN A 109      19.629   2.528 -20.336  1.00 67.52           O  
ATOM   1854  CG  ASN A 109      20.583   5.512 -19.493  1.00 67.52           C  
ATOM   1855  ND2 ASN A 109      20.576   6.464 -20.398  1.00 67.52           N  
ATOM   1856 HD21 ASN A 109      19.878   7.185 -20.284  1.00 67.52           H  
ATOM   1857 HD22 ASN A 109      21.269   6.466 -21.133  1.00 67.52           H  
ATOM   1858  OD1 ASN A 109      19.762   5.541 -18.590  1.00 67.52           O  
ATOM   1859  N   ASP A 110      20.440   0.906 -19.025  1.00 67.65           N  
ATOM   1860  H   ASP A 110      21.148   0.646 -18.352  1.00 67.65           H  
ATOM   1861  CA  ASP A 110      19.638  -0.166 -19.623  1.00 67.65           C  
ATOM   1862  HA  ASP A 110      19.712  -0.068 -20.706  1.00 67.65           H  
ATOM   1863  C   ASP A 110      18.150  -0.044 -19.237  1.00 67.65           C  
ATOM   1864  CB  ASP A 110      20.238  -1.541 -19.265  1.00 67.65           C  
ATOM   1865  HB2 ASP A 110      21.282  -1.556 -19.576  1.00 67.65           H  
ATOM   1866  HB3 ASP A 110      20.208  -1.658 -18.182  1.00 67.65           H  
ATOM   1867  O   ASP A 110      17.746  -0.224 -18.079  1.00 67.65           O  
ATOM   1868  CG  ASP A 110      19.520  -2.743 -19.911  1.00 67.65           C  
ATOM   1869  OD1 ASP A 110      18.428  -2.565 -20.503  1.00 67.65           O  
ATOM   1870  OD2 ASP A 110      20.006  -3.884 -19.760  1.00 67.65           O  
ATOM   1871  N   ALA A 111      17.304   0.195 -20.243  1.00 60.70           N  
ATOM   1872  H   ALA A 111      17.714   0.364 -21.151  1.00 60.70           H  
ATOM   1873  CA  ALA A 111      15.850   0.291 -20.113  1.00 60.70           C  
ATOM   1874  HA  ALA A 111      15.618   1.155 -19.491  1.00 60.70           H  
ATOM   1875  C   ALA A 111      15.206  -0.946 -19.452  1.00 60.70           C  
ATOM   1876  CB  ALA A 111      15.273   0.527 -21.515  1.00 60.70           C  
ATOM   1877  HB1 ALA A 111      15.699   1.436 -21.940  1.00 60.70           H  
ATOM   1878  HB2 ALA A 111      14.191   0.643 -21.452  1.00 60.70           H  
ATOM   1879  HB3 ALA A 111      15.506  -0.317 -22.164  1.00 60.70           H  
ATOM   1880  O   ALA A 111      14.185  -0.828 -18.762  1.00 60.70           O  
ATOM   1881  N   ARG A 112      15.801  -2.137 -19.601  1.00 64.88           N  
ATOM   1882  H   ARG A 112      16.685  -2.165 -20.089  1.00 64.88           H  
ATOM   1883  CA  ARG A 112      15.312  -3.373 -18.967  1.00 64.88           C  
ATOM   1884  HA  ARG A 112      14.246  -3.477 -19.166  1.00 64.88           H  
ATOM   1885  C   ARG A 112      15.483  -3.321 -17.451  1.00 64.88           C  
ATOM   1886  CB  ARG A 112      16.055  -4.593 -19.529  1.00 64.88           C  
ATOM   1887  HB2 ARG A 112      17.110  -4.515 -19.263  1.00 64.88           H  
ATOM   1888  HB3 ARG A 112      15.657  -5.493 -19.060  1.00 64.88           H  
ATOM   1889  O   ARG A 112      14.596  -3.774 -16.725  1.00 64.88           O  
ATOM   1890  CG  ARG A 112      15.935  -4.739 -21.053  1.00 64.88           C  
ATOM   1891  HG2 ARG A 112      16.321  -3.841 -21.535  1.00 64.88           H  
ATOM   1892  HG3 ARG A 112      14.892  -4.875 -21.339  1.00 64.88           H  
ATOM   1893  CD  ARG A 112      16.765  -5.940 -21.518  1.00 64.88           C  
ATOM   1894  HD2 ARG A 112      17.715  -5.927 -20.984  1.00 64.88           H  
ATOM   1895  HD3 ARG A 112      16.230  -6.859 -21.279  1.00 64.88           H  
ATOM   1896  NE  ARG A 112      17.054  -5.865 -22.959  1.00 64.88           N  
ATOM   1897  HE  ARG A 112      16.894  -4.969 -23.397  1.00 64.88           H  
ATOM   1898  NH1 ARG A 112      18.055  -7.920 -23.177  1.00 64.88           N  
ATOM   1899 HH11 ARG A 112      18.597  -8.569 -23.729  1.00 64.88           H  
ATOM   1900 HH12 ARG A 112      17.910  -8.079 -22.190  1.00 64.88           H  
ATOM   1901  NH2 ARG A 112      18.022  -6.520 -24.910  1.00 64.88           N  
ATOM   1902 HH21 ARG A 112      17.821  -5.615 -25.312  1.00 64.88           H  
ATOM   1903 HH22 ARG A 112      18.548  -7.193 -25.448  1.00 64.88           H  
ATOM   1904  CZ  ARG A 112      17.703  -6.766 -23.672  1.00 64.88           C  
ATOM   1905  N   LEU A 113      16.584  -2.746 -16.965  1.00 52.93           N  
ATOM   1906  H   LEU A 113      17.232  -2.333 -17.620  1.00 52.93           H  
ATOM   1907  CA  LEU A 113      16.847  -2.583 -15.532  1.00 52.93           C  
ATOM   1908  HA  LEU A 113      16.634  -3.522 -15.021  1.00 52.93           H  
ATOM   1909  C   LEU A 113      15.914  -1.531 -14.918  1.00 52.93           C  
ATOM   1910  CB  LEU A 113      18.328  -2.235 -15.304  1.00 52.93           C  
ATOM   1911  HB2 LEU A 113      18.539  -1.286 -15.797  1.00 52.93           H  
ATOM   1912  HB3 LEU A 113      18.485  -2.102 -14.234  1.00 52.93           H  
ATOM   1913  O   LEU A 113      15.379  -1.752 -13.828  1.00 52.93           O  
ATOM   1914  CG  LEU A 113      19.346  -3.269 -15.819  1.00 52.93           C  
ATOM   1915  HG  LEU A 113      19.227  -3.386 -16.896  1.00 52.93           H  
ATOM   1916  CD1 LEU A 113      20.754  -2.763 -15.526  1.00 52.93           C  
ATOM   1917 HD11 LEU A 113      21.491  -3.448 -15.946  1.00 52.93           H  
ATOM   1918 HD12 LEU A 113      20.906  -1.783 -15.977  1.00 52.93           H  
ATOM   1919 HD13 LEU A 113      20.904  -2.688 -14.449  1.00 52.93           H  
ATOM   1920  CD2 LEU A 113      19.195  -4.643 -15.163  1.00 52.93           C  
ATOM   1921 HD21 LEU A 113      19.402  -4.572 -14.095  1.00 52.93           H  
ATOM   1922 HD22 LEU A 113      19.929  -5.317 -15.605  1.00 52.93           H  
ATOM   1923 HD23 LEU A 113      18.197  -5.043 -15.341  1.00 52.93           H  
ATOM   1924  N   ILE A 114      15.615  -0.452 -15.652  1.00 52.88           N  
ATOM   1925  H   ILE A 114      16.133  -0.308 -16.507  1.00 52.88           H  
ATOM   1926  CA  ILE A 114      14.603   0.544 -15.256  1.00 52.88           C  
ATOM   1927  HA  ILE A 114      14.883   0.961 -14.288  1.00 52.88           H  
ATOM   1928  C   ILE A 114      13.235  -0.130 -15.080  1.00 52.88           C  
ATOM   1929  CB  ILE A 114      14.537   1.703 -16.282  1.00 52.88           C  
ATOM   1930  HB  ILE A 114      14.333   1.286 -17.268  1.00 52.88           H  
ATOM   1931  O   ILE A 114      12.563   0.063 -14.061  1.00 52.88           O  
ATOM   1932  CG1 ILE A 114      15.889   2.451 -16.343  1.00 52.88           C  
ATOM   1933 HG12 ILE A 114      16.691   1.739 -16.534  1.00 52.88           H  
ATOM   1934 HG13 ILE A 114      16.081   2.926 -15.381  1.00 52.88           H  
ATOM   1935  CG2 ILE A 114      13.392   2.678 -15.932  1.00 52.88           C  
ATOM   1936 HG21 ILE A 114      13.352   3.484 -16.665  1.00 52.88           H  
ATOM   1937 HG22 ILE A 114      12.429   2.169 -15.957  1.00 52.88           H  
ATOM   1938 HG23 ILE A 114      13.560   3.105 -14.943  1.00 52.88           H  
ATOM   1939  CD1 ILE A 114      15.981   3.525 -17.434  1.00 52.88           C  
ATOM   1940 HD11 ILE A 114      17.011   3.873 -17.506  1.00 52.88           H  
ATOM   1941 HD12 ILE A 114      15.349   4.378 -17.188  1.00 52.88           H  
ATOM   1942 HD13 ILE A 114      15.682   3.113 -18.398  1.00 52.88           H  
ATOM   1943  N   SER A 115      12.832  -0.969 -16.038  1.00 56.27           N  
ATOM   1944  H   SER A 115      13.400  -1.051 -16.869  1.00 56.27           H  
ATOM   1945  CA  SER A 115      11.563  -1.700 -15.967  1.00 56.27           C  
ATOM   1946  HA  SER A 115      10.765  -0.974 -15.808  1.00 56.27           H  
ATOM   1947  C   SER A 115      11.522  -2.697 -14.797  1.00 56.27           C  
ATOM   1948  CB  SER A 115      11.297  -2.391 -17.307  1.00 56.27           C  
ATOM   1949  HB2 SER A 115      11.561  -1.711 -18.117  1.00 56.27           H  
ATOM   1950  HB3 SER A 115      11.898  -3.296 -17.398  1.00 56.27           H  
ATOM   1951  O   SER A 115      10.493  -2.824 -14.125  1.00 56.27           O  
ATOM   1952  OG  SER A 115       9.921  -2.688 -17.411  1.00 56.27           O  
ATOM   1953  HG  SER A 115       9.770  -3.605 -17.167  1.00 56.27           H  
ATOM   1954  N   LYS A 116      12.648  -3.357 -14.481  1.00 57.50           N  
ATOM   1955  H   LYS A 116      13.456  -3.226 -15.072  1.00 57.50           H  
ATOM   1956  CA  LYS A 116      12.768  -4.237 -13.303  1.00 57.50           C  
ATOM   1957  HA  LYS A 116      11.947  -4.953 -13.316  1.00 57.50           H  
ATOM   1958  C   LYS A 116      12.625  -3.472 -11.984  1.00 57.50           C  
ATOM   1959  CB  LYS A 116      14.090  -5.017 -13.331  1.00 57.50           C  
ATOM   1960  HB2 LYS A 116      14.912  -4.344 -13.575  1.00 57.50           H  
ATOM   1961  HB3 LYS A 116      14.275  -5.417 -12.333  1.00 57.50           H  
ATOM   1962  O   LYS A 116      11.836  -3.899 -11.142  1.00 57.50           O  
ATOM   1963  CG  LYS A 116      14.068  -6.197 -14.315  1.00 57.50           C  
ATOM   1964  HG2 LYS A 116      13.263  -6.880 -14.042  1.00 57.50           H  
ATOM   1965  HG3 LYS A 116      13.900  -5.838 -15.330  1.00 57.50           H  
ATOM   1966  CD  LYS A 116      15.409  -6.939 -14.243  1.00 57.50           C  
ATOM   1967  HD2 LYS A 116      15.565  -7.278 -13.219  1.00 57.50           H  
ATOM   1968  HD3 LYS A 116      16.209  -6.247 -14.505  1.00 57.50           H  
ATOM   1969  CE  LYS A 116      15.452  -8.148 -15.183  1.00 57.50           C  
ATOM   1970  HE2 LYS A 116      15.311  -7.802 -16.207  1.00 57.50           H  
ATOM   1971  HE3 LYS A 116      14.628  -8.815 -14.930  1.00 57.50           H  
ATOM   1972  NZ  LYS A 116      16.749  -8.862 -15.050  1.00 57.50           N  
ATOM   1973  HZ1 LYS A 116      16.783  -9.682 -15.639  1.00 57.50           H  
ATOM   1974  HZ2 LYS A 116      17.517  -8.256 -15.300  1.00 57.50           H  
ATOM   1975  HZ3 LYS A 116      16.896  -9.148 -14.093  1.00 57.50           H  
ATOM   1976  N   CYS A 117      13.296  -2.330 -11.814  1.00 55.50           N  
ATOM   1977  H   CYS A 117      13.950  -2.038 -12.526  1.00 55.50           H  
ATOM   1978  CA  CYS A 117      13.164  -1.532 -10.586  1.00 55.50           C  
ATOM   1979  HA  CYS A 117      13.294  -2.207  -9.740  1.00 55.50           H  
ATOM   1980  C   CYS A 117      11.748  -0.931 -10.452  1.00 55.50           C  
ATOM   1981  CB  CYS A 117      14.311  -0.509 -10.506  1.00 55.50           C  
ATOM   1982  HB2 CYS A 117      14.235   0.172 -11.354  1.00 55.50           H  
ATOM   1983  HB3 CYS A 117      15.242  -1.061 -10.631  1.00 55.50           H  
ATOM   1984  O   CYS A 117      11.170  -0.978  -9.367  1.00 55.50           O  
ATOM   1985  SG  CYS A 117      14.500   0.503  -8.987  1.00 55.50           S  
ATOM   1986  N   LYS A 118      11.091  -0.512 -11.549  1.00 54.97           N  
ATOM   1987  H   LYS A 118      11.596  -0.456 -12.421  1.00 54.97           H  
ATOM   1988  CA  LYS A 118       9.657  -0.141 -11.516  1.00 54.97           C  
ATOM   1989  HA  LYS A 118       9.519   0.665 -10.795  1.00 54.97           H  
ATOM   1990  C   LYS A 118       8.767  -1.290 -11.028  1.00 54.97           C  
ATOM   1991  CB  LYS A 118       9.174   0.335 -12.897  1.00 54.97           C  
ATOM   1992  HB2 LYS A 118       9.555  -0.329 -13.673  1.00 54.97           H  
ATOM   1993  HB3 LYS A 118       8.085   0.285 -12.915  1.00 54.97           H  
ATOM   1994  O   LYS A 118       7.874  -1.075 -10.211  1.00 54.97           O  
ATOM   1995  CG  LYS A 118       9.579   1.783 -13.207  1.00 54.97           C  
ATOM   1996  HG2 LYS A 118      10.664   1.852 -13.284  1.00 54.97           H  
ATOM   1997  HG3 LYS A 118       9.244   2.429 -12.395  1.00 54.97           H  
ATOM   1998  CD  LYS A 118       8.937   2.261 -14.521  1.00 54.97           C  
ATOM   1999  HD2 LYS A 118       7.854   2.169 -14.441  1.00 54.97           H  
ATOM   2000  HD3 LYS A 118       9.289   1.634 -15.341  1.00 54.97           H  
ATOM   2001  CE  LYS A 118       9.304   3.727 -14.798  1.00 54.97           C  
ATOM   2002  HE2 LYS A 118       9.037   4.322 -13.925  1.00 54.97           H  
ATOM   2003  HE3 LYS A 118      10.384   3.797 -14.925  1.00 54.97           H  
ATOM   2004  NZ  LYS A 118       8.613   4.269 -16.000  1.00 54.97           N  
ATOM   2005  HZ1 LYS A 118       8.889   5.226 -16.163  1.00 54.97           H  
ATOM   2006  HZ2 LYS A 118       7.611   4.273 -15.872  1.00 54.97           H  
ATOM   2007  HZ3 LYS A 118       8.836   3.735 -16.828  1.00 54.97           H  
ATOM   2008  N   CYS A 119       9.011  -2.511 -11.502  1.00 55.86           N  
ATOM   2009  H   CYS A 119       9.737  -2.617 -12.197  1.00 55.86           H  
ATOM   2010  CA  CYS A 119       8.264  -3.693 -11.073  1.00 55.86           C  
ATOM   2011  HA  CYS A 119       7.199  -3.511 -11.217  1.00 55.86           H  
ATOM   2012  C   CYS A 119       8.469  -3.983  -9.576  1.00 55.86           C  
ATOM   2013  CB  CYS A 119       8.680  -4.868 -11.968  1.00 55.86           C  
ATOM   2014  HB2 CYS A 119       9.730  -5.109 -11.803  1.00 55.86           H  
ATOM   2015  HB3 CYS A 119       8.550  -4.582 -13.012  1.00 55.86           H  
ATOM   2016  O   CYS A 119       7.503  -4.208  -8.851  1.00 55.86           O  
ATOM   2017  SG  CYS A 119       7.656  -6.326 -11.616  1.00 55.86           S  
ATOM   2018  HG  CYS A 119       7.991  -7.019 -12.708  1.00 55.86           H  
ATOM   2019  N   ILE A 120       9.707  -3.907  -9.087  1.00 55.12           N  
ATOM   2020  H   ILE A 120      10.466  -3.723  -9.727  1.00 55.12           H  
ATOM   2021  CA  ILE A 120      10.036  -4.128  -7.671  1.00 55.12           C  
ATOM   2022  HA  ILE A 120       9.583  -5.065  -7.346  1.00 55.12           H  
ATOM   2023  C   ILE A 120       9.455  -3.035  -6.774  1.00 55.12           C  
ATOM   2024  CB  ILE A 120      11.560  -4.264  -7.520  1.00 55.12           C  
ATOM   2025  HB  ILE A 120      12.045  -3.453  -8.063  1.00 55.12           H  
ATOM   2026  O   ILE A 120       8.908  -3.344  -5.719  1.00 55.12           O  
ATOM   2027  CG1 ILE A 120      11.955  -5.620  -8.133  1.00 55.12           C  
ATOM   2028 HG12 ILE A 120      11.626  -6.431  -7.484  1.00 55.12           H  
ATOM   2029 HG13 ILE A 120      11.479  -5.755  -9.105  1.00 55.12           H  
ATOM   2030  CG2 ILE A 120      12.012  -4.209  -6.054  1.00 55.12           C  
ATOM   2031 HG21 ILE A 120      11.751  -3.258  -5.588  1.00 55.12           H  
ATOM   2032 HG22 ILE A 120      11.563  -5.031  -5.497  1.00 55.12           H  
ATOM   2033 HG23 ILE A 120      13.096  -4.302  -5.989  1.00 55.12           H  
ATOM   2034  CD1 ILE A 120      13.449  -5.744  -8.357  1.00 55.12           C  
ATOM   2035 HD11 ILE A 120      13.785  -4.937  -9.008  1.00 55.12           H  
ATOM   2036 HD12 ILE A 120      13.994  -5.711  -7.413  1.00 55.12           H  
ATOM   2037 HD13 ILE A 120      13.635  -6.705  -8.837  1.00 55.12           H  
ATOM   2038  N   SER A 121       9.472  -1.779  -7.217  1.00 54.22           N  
ATOM   2039  H   SER A 121       9.990  -1.573  -8.059  1.00 54.22           H  
ATOM   2040  CA  SER A 121       8.804  -0.679  -6.518  1.00 54.22           C  
ATOM   2041  HA  SER A 121       9.234  -0.591  -5.520  1.00 54.22           H  
ATOM   2042  C   SER A 121       7.300  -0.946  -6.361  1.00 54.22           C  
ATOM   2043  CB  SER A 121       9.061   0.624  -7.275  1.00 54.22           C  
ATOM   2044  HB2 SER A 121      10.135   0.780  -7.376  1.00 54.22           H  
ATOM   2045  HB3 SER A 121       8.621   0.563  -8.270  1.00 54.22           H  
ATOM   2046  O   SER A 121       6.765  -0.824  -5.258  1.00 54.22           O  
ATOM   2047  OG  SER A 121       8.495   1.715  -6.584  1.00 54.22           O  
ATOM   2048  HG  SER A 121       8.970   1.845  -5.760  1.00 54.22           H  
ATOM   2049  N   LYS A 122       6.631  -1.444  -7.412  1.00 51.77           N  
ATOM   2050  H   LYS A 122       7.108  -1.506  -8.300  1.00 51.77           H  
ATOM   2051  CA  LYS A 122       5.230  -1.889  -7.315  1.00 51.77           C  
ATOM   2052  HA  LYS A 122       4.643  -1.083  -6.875  1.00 51.77           H  
ATOM   2053  C   LYS A 122       5.057  -3.089  -6.371  1.00 51.77           C  
ATOM   2054  CB  LYS A 122       4.650  -2.190  -8.704  1.00 51.77           C  
ATOM   2055  HB2 LYS A 122       5.294  -2.889  -9.238  1.00 51.77           H  
ATOM   2056  HB3 LYS A 122       3.677  -2.660  -8.558  1.00 51.77           H  
ATOM   2057  O   LYS A 122       4.088  -3.128  -5.618  1.00 51.77           O  
ATOM   2058  CG  LYS A 122       4.438  -0.924  -9.547  1.00 51.77           C  
ATOM   2059  HG2 LYS A 122       3.812  -0.228  -8.988  1.00 51.77           H  
ATOM   2060  HG3 LYS A 122       5.397  -0.444  -9.746  1.00 51.77           H  
ATOM   2061  CD  LYS A 122       3.747  -1.262 -10.876  1.00 51.77           C  
ATOM   2062  HD2 LYS A 122       2.796  -1.750 -10.664  1.00 51.77           H  
ATOM   2063  HD3 LYS A 122       4.380  -1.940 -11.450  1.00 51.77           H  
ATOM   2064  CE  LYS A 122       3.496   0.025 -11.673  1.00 51.77           C  
ATOM   2065  HE2 LYS A 122       4.456   0.481 -11.914  1.00 51.77           H  
ATOM   2066  HE3 LYS A 122       2.957   0.722 -11.032  1.00 51.77           H  
ATOM   2067  NZ  LYS A 122       2.713  -0.227 -12.911  1.00 51.77           N  
ATOM   2068  HZ1 LYS A 122       1.812  -0.618 -12.677  1.00 51.77           H  
ATOM   2069  HZ2 LYS A 122       2.548   0.641 -13.400  1.00 51.77           H  
ATOM   2070  HZ3 LYS A 122       3.195  -0.863 -13.529  1.00 51.77           H  
ATOM   2071  N   LYS A 123       5.999  -4.042  -6.335  1.00 51.69           N  
ATOM   2072  H   LYS A 123       6.759  -3.971  -6.997  1.00 51.69           H  
ATOM   2073  CA  LYS A 123       5.985  -5.160  -5.364  1.00 51.69           C  
ATOM   2074  HA  LYS A 123       5.012  -5.649  -5.414  1.00 51.69           H  
ATOM   2075  C   LYS A 123       6.146  -4.688  -3.913  1.00 51.69           C  
ATOM   2076  CB  LYS A 123       7.069  -6.203  -5.683  1.00 51.69           C  
ATOM   2077  HB2 LYS A 123       8.043  -5.720  -5.752  1.00 51.69           H  
ATOM   2078  HB3 LYS A 123       7.113  -6.910  -4.855  1.00 51.69           H  
ATOM   2079  O   LYS A 123       5.454  -5.217  -3.040  1.00 51.69           O  
ATOM   2080  CG  LYS A 123       6.795  -6.997  -6.966  1.00 51.69           C  
ATOM   2081  HG2 LYS A 123       6.768  -6.328  -7.826  1.00 51.69           H  
ATOM   2082  HG3 LYS A 123       5.828  -7.493  -6.881  1.00 51.69           H  
ATOM   2083  CD  LYS A 123       7.873  -8.061  -7.183  1.00 51.69           C  
ATOM   2084  HD2 LYS A 123       8.839  -7.569  -7.298  1.00 51.69           H  
ATOM   2085  HD3 LYS A 123       7.908  -8.716  -6.313  1.00 51.69           H  
ATOM   2086  CE  LYS A 123       7.553  -8.881  -8.437  1.00 51.69           C  
ATOM   2087  HE2 LYS A 123       7.496  -8.201  -9.287  1.00 51.69           H  
ATOM   2088  HE3 LYS A 123       6.573  -9.343  -8.319  1.00 51.69           H  
ATOM   2089  NZ  LYS A 123       8.595  -9.912  -8.670  1.00 51.69           N  
ATOM   2090  HZ1 LYS A 123       9.502  -9.478  -8.766  1.00 51.69           H  
ATOM   2091  HZ2 LYS A 123       8.396 -10.435  -9.510  1.00 51.69           H  
ATOM   2092  HZ3 LYS A 123       8.642 -10.553  -7.890  1.00 51.69           H  
ATOM   2093  N   MET A 124       7.000  -3.692  -3.650  1.00 54.71           N  
ATOM   2094  H   MET A 124       7.583  -3.356  -4.404  1.00 54.71           H  
ATOM   2095  CA  MET A 124       7.111  -3.037  -2.336  1.00 54.71           C  
ATOM   2096  HA  MET A 124       7.357  -3.778  -1.575  1.00 54.71           H  
ATOM   2097  C   MET A 124       5.791  -2.395  -1.942  1.00 54.71           C  
ATOM   2098  CB  MET A 124       8.170  -1.925  -2.316  1.00 54.71           C  
ATOM   2099  HB2 MET A 124       7.949  -1.251  -1.489  1.00 54.71           H  
ATOM   2100  HB3 MET A 124       8.134  -1.350  -3.241  1.00 54.71           H  
ATOM   2101  O   MET A 124       5.302  -2.661  -0.848  1.00 54.71           O  
ATOM   2102  CG  MET A 124       9.577  -2.452  -2.113  1.00 54.71           C  
ATOM   2103  HG2 MET A 124       9.644  -2.955  -1.149  1.00 54.71           H  
ATOM   2104  HG3 MET A 124       9.748  -3.172  -2.914  1.00 54.71           H  
ATOM   2105  SD  MET A 124      10.870  -1.185  -2.219  1.00 54.71           S  
ATOM   2106  CE  MET A 124      10.508  -0.152  -0.773  1.00 54.71           C  
ATOM   2107  HE1 MET A 124       9.478   0.205  -0.798  1.00 54.71           H  
ATOM   2108  HE2 MET A 124      11.181   0.705  -0.768  1.00 54.71           H  
ATOM   2109  HE3 MET A 124      10.684  -0.731   0.134  1.00 54.71           H  
ATOM   2110  N   GLN A 125       5.194  -1.607  -2.842  1.00 50.39           N  
ATOM   2111  H   GLN A 125       5.670  -1.415  -3.712  1.00 50.39           H  
ATOM   2112  CA  GLN A 125       3.899  -0.971  -2.606  1.00 50.39           C  
ATOM   2113  HA  GLN A 125       3.977  -0.298  -1.752  1.00 50.39           H  
ATOM   2114  C   GLN A 125       2.833  -2.013  -2.272  1.00 50.39           C  
ATOM   2115  CB  GLN A 125       3.471  -0.166  -3.838  1.00 50.39           C  
ATOM   2116  HB2 GLN A 125       3.564  -0.793  -4.724  1.00 50.39           H  
ATOM   2117  HB3 GLN A 125       2.422   0.111  -3.731  1.00 50.39           H  
ATOM   2118  O   GLN A 125       2.131  -1.859  -1.279  1.00 50.39           O  
ATOM   2119  CG  GLN A 125       4.283   1.123  -4.029  1.00 50.39           C  
ATOM   2120  HG2 GLN A 125       5.351   0.907  -4.045  1.00 50.39           H  
ATOM   2121  HG3 GLN A 125       4.086   1.789  -3.188  1.00 50.39           H  
ATOM   2122  CD  GLN A 125       3.914   1.838  -5.328  1.00 50.39           C  
ATOM   2123  NE2 GLN A 125       4.122   3.134  -5.410  1.00 50.39           N  
ATOM   2124 HE21 GLN A 125       3.736   3.593  -6.222  1.00 50.39           H  
ATOM   2125 HE22 GLN A 125       4.472   3.659  -4.621  1.00 50.39           H  
ATOM   2126  OE1 GLN A 125       3.430   1.252  -6.282  1.00 50.39           O  
ATOM   2127  N   CYS A 126       2.762  -3.110  -3.028  1.00 48.46           N  
ATOM   2128  H   CYS A 126       3.309  -3.148  -3.876  1.00 48.46           H  
ATOM   2129  CA  CYS A 126       1.819  -4.190  -2.756  1.00 48.46           C  
ATOM   2130  HA  CYS A 126       0.820  -3.761  -2.680  1.00 48.46           H  
ATOM   2131  C   CYS A 126       2.095  -4.896  -1.423  1.00 48.46           C  
ATOM   2132  CB  CYS A 126       1.828  -5.170  -3.931  1.00 48.46           C  
ATOM   2133  HB2 CYS A 126       2.854  -5.480  -4.133  1.00 48.46           H  
ATOM   2134  HB3 CYS A 126       1.244  -6.051  -3.665  1.00 48.46           H  
ATOM   2135  O   CYS A 126       1.151  -5.193  -0.701  1.00 48.46           O  
ATOM   2136  SG  CYS A 126       1.124  -4.451  -5.435  1.00 48.46           S  
ATOM   2137  N   SER A 127       3.355  -5.128  -1.048  1.00 49.36           N  
ATOM   2138  H   SER A 127       4.100  -4.838  -1.666  1.00 49.36           H  
ATOM   2139  CA  SER A 127       3.709  -5.776   0.228  1.00 49.36           C  
ATOM   2140  HA  SER A 127       3.110  -6.680   0.344  1.00 49.36           H  
ATOM   2141  C   SER A 127       3.408  -4.877   1.431  1.00 49.36           C  
ATOM   2142  CB  SER A 127       5.179  -6.197   0.227  1.00 49.36           C  
ATOM   2143  HB2 SER A 127       5.820  -5.319   0.148  1.00 49.36           H  
ATOM   2144  HB3 SER A 127       5.407  -6.722   1.155  1.00 49.36           H  
ATOM   2145  O   SER A 127       2.797  -5.330   2.395  1.00 49.36           O  
ATOM   2146  OG  SER A 127       5.411  -7.058  -0.872  1.00 49.36           O  
ATOM   2147  HG  SER A 127       5.417  -6.517  -1.665  1.00 49.36           H  
ATOM   2148  N   HIS A 128       3.726  -3.586   1.328  1.00 48.69           N  
ATOM   2149  H   HIS A 128       4.224  -3.277   0.506  1.00 48.69           H  
ATOM   2150  CA  HIS A 128       3.374  -2.560   2.311  1.00 48.69           C  
ATOM   2151  HA  HIS A 128       3.767  -2.838   3.289  1.00 48.69           H  
ATOM   2152  C   HIS A 128       1.857  -2.397   2.444  1.00 48.69           C  
ATOM   2153  CB  HIS A 128       4.022  -1.245   1.865  1.00 48.69           C  
ATOM   2154  HB2 HIS A 128       5.089  -1.410   1.714  1.00 48.69           H  
ATOM   2155  HB3 HIS A 128       3.596  -0.929   0.914  1.00 48.69           H  
ATOM   2156  O   HIS A 128       1.318  -2.347   3.545  1.00 48.69           O  
ATOM   2157  CG  HIS A 128       3.863  -0.134   2.865  1.00 48.69           C  
ATOM   2158  CD2 HIS A 128       4.672   0.092   3.945  1.00 48.69           C  
ATOM   2159  HD2 HIS A 128       5.516  -0.506   4.256  1.00 48.69           H  
ATOM   2160  ND1 HIS A 128       2.918   0.870   2.847  1.00 48.69           N  
ATOM   2161  HD1 HIS A 128       2.161   0.984   2.188  1.00 48.69           H  
ATOM   2162  CE1 HIS A 128       3.177   1.697   3.878  1.00 48.69           C  
ATOM   2163  HE1 HIS A 128       2.640   2.602   4.121  1.00 48.69           H  
ATOM   2164  NE2 HIS A 128       4.233   1.256   4.566  1.00 48.69           N  
ATOM   2165  N   HIS A 129       1.129  -2.409   1.325  1.00 48.17           N  
ATOM   2166  H   HIS A 129       1.590  -2.391   0.427  1.00 48.17           H  
ATOM   2167  CA  HIS A 129      -0.326  -2.393   1.378  1.00 48.17           C  
ATOM   2168  HA  HIS A 129      -0.609  -1.625   2.098  1.00 48.17           H  
ATOM   2169  C   HIS A 129      -0.911  -3.698   1.901  1.00 48.17           C  
ATOM   2170  CB  HIS A 129      -0.952  -2.015   0.034  1.00 48.17           C  
ATOM   2171  HB2 HIS A 129      -0.194  -1.877  -0.737  1.00 48.17           H  
ATOM   2172  HB3 HIS A 129      -1.617  -2.809  -0.307  1.00 48.17           H  
ATOM   2173  O   HIS A 129      -1.983  -3.651   2.476  1.00 48.17           O  
ATOM   2174  CG  HIS A 129      -1.752  -0.752   0.157  1.00 48.17           C  
ATOM   2175  CD2 HIS A 129      -1.471   0.457  -0.421  1.00 48.17           C  
ATOM   2176  HD2 HIS A 129      -0.622   0.679  -1.050  1.00 48.17           H  
ATOM   2177  ND1 HIS A 129      -2.925  -0.609   0.861  1.00 48.17           N  
ATOM   2178  HD1 HIS A 129      -3.405  -1.330   1.381  1.00 48.17           H  
ATOM   2179  CE1 HIS A 129      -3.351   0.651   0.693  1.00 48.17           C  
ATOM   2180  HE1 HIS A 129      -4.259   1.052   1.119  1.00 48.17           H  
ATOM   2181  NE2 HIS A 129      -2.506   1.340  -0.093  1.00 48.17           N  
ATOM   2182  N   THR A 130      -0.231  -4.840   1.765  1.00 46.75           N  
ATOM   2183  H   THR A 130       0.651  -4.817   1.272  1.00 46.75           H  
ATOM   2184  CA  THR A 130      -0.680  -6.095   2.383  1.00 46.75           C  
ATOM   2185  HA  THR A 130      -1.726  -6.245   2.114  1.00 46.75           H  
ATOM   2186  C   THR A 130      -0.621  -6.000   3.909  1.00 46.75           C  
ATOM   2187  CB  THR A 130       0.110  -7.323   1.893  1.00 46.75           C  
ATOM   2188  HB  THR A 130       1.093  -7.345   2.365  1.00 46.75           H  
ATOM   2189  O   THR A 130      -1.510  -6.545   4.548  1.00 46.75           O  
ATOM   2190  CG2 THR A 130      -0.630  -8.632   2.173  1.00 46.75           C  
ATOM   2191 HG21 THR A 130      -0.055  -9.467   1.774  1.00 46.75           H  
ATOM   2192 HG22 THR A 130      -1.615  -8.610   1.707  1.00 46.75           H  
ATOM   2193 HG23 THR A 130      -0.742  -8.770   3.249  1.00 46.75           H  
ATOM   2194  OG1 THR A 130       0.272  -7.340   0.496  1.00 46.75           O  
ATOM   2195  HG1 THR A 130       0.559  -6.475   0.194  1.00 46.75           H  
ATOM   2196  N   LEU A 131       0.343  -5.263   4.488  1.00 40.65           N  
ATOM   2197  H   LEU A 131       1.055  -4.852   3.901  1.00 40.65           H  
ATOM   2198  CA  LEU A 131       0.359  -4.908   5.919  1.00 40.65           C  
ATOM   2199  HA  LEU A 131       0.208  -5.808   6.515  1.00 40.65           H  
ATOM   2200  C   LEU A 131      -0.780  -3.950   6.284  1.00 40.65           C  
ATOM   2201  CB  LEU A 131       1.701  -4.254   6.300  1.00 40.65           C  
ATOM   2202  HB2 LEU A 131       2.055  -3.648   5.467  1.00 40.65           H  
ATOM   2203  HB3 LEU A 131       1.536  -3.576   7.138  1.00 40.65           H  
ATOM   2204  O   LEU A 131      -1.521  -4.216   7.225  1.00 40.65           O  
ATOM   2205  CG  LEU A 131       2.810  -5.222   6.713  1.00 40.65           C  
ATOM   2206  HG  LEU A 131       2.865  -6.027   5.980  1.00 40.65           H  
ATOM   2207  CD1 LEU A 131       4.120  -4.434   6.744  1.00 40.65           C  
ATOM   2208 HD11 LEU A 131       4.933  -5.014   7.181  1.00 40.65           H  
ATOM   2209 HD12 LEU A 131       3.996  -3.555   7.377  1.00 40.65           H  
ATOM   2210 HD13 LEU A 131       4.388  -4.094   5.744  1.00 40.65           H  
ATOM   2211  CD2 LEU A 131       2.570  -5.838   8.085  1.00 40.65           C  
ATOM   2212 HD21 LEU A 131       1.607  -6.348   8.119  1.00 40.65           H  
ATOM   2213 HD22 LEU A 131       3.349  -6.571   8.297  1.00 40.65           H  
ATOM   2214 HD23 LEU A 131       2.578  -5.065   8.853  1.00 40.65           H  
ATOM   2215  N   ILE A 132      -0.970  -2.884   5.502  1.00 39.06           N  
ATOM   2216  H   ILE A 132      -0.283  -2.689   4.788  1.00 39.06           H  
ATOM   2217  CA  ILE A 132      -2.043  -1.911   5.751  1.00 39.06           C  
ATOM   2218  HA  ILE A 132      -1.978  -1.605   6.795  1.00 39.06           H  
ATOM   2219  C   ILE A 132      -3.432  -2.563   5.597  1.00 39.06           C  
ATOM   2220  CB  ILE A 132      -1.835  -0.645   4.882  1.00 39.06           C  
ATOM   2221  HB  ILE A 132      -1.715  -0.954   3.844  1.00 39.06           H  
ATOM   2222  O   ILE A 132      -4.309  -2.292   6.408  1.00 39.06           O  
ATOM   2223  CG1 ILE A 132      -0.551   0.088   5.345  1.00 39.06           C  
ATOM   2224 HG12 ILE A 132       0.295  -0.599   5.321  1.00 39.06           H  
ATOM   2225 HG13 ILE A 132      -0.680   0.411   6.378  1.00 39.06           H  
ATOM   2226  CG2 ILE A 132      -3.047   0.305   4.953  1.00 39.06           C  
ATOM   2227 HG21 ILE A 132      -3.951  -0.206   4.620  1.00 39.06           H  
ATOM   2228 HG22 ILE A 132      -3.188   0.646   5.978  1.00 39.06           H  
ATOM   2229 HG23 ILE A 132      -2.905   1.162   4.295  1.00 39.06           H  
ATOM   2230  CD1 ILE A 132      -0.165   1.311   4.505  1.00 39.06           C  
ATOM   2231 HD11 ILE A 132       0.747   1.738   4.922  1.00 39.06           H  
ATOM   2232 HD12 ILE A 132       0.000   1.016   3.469  1.00 39.06           H  
ATOM   2233 HD13 ILE A 132      -0.936   2.080   4.556  1.00 39.06           H  
ATOM   2234  N   ASP A 133      -3.640  -3.470   4.632  1.00 39.69           N  
ATOM   2235  H   ASP A 133      -2.879  -3.646   3.992  1.00 39.69           H  
ATOM   2236  CA  ASP A 133      -4.920  -4.152   4.363  1.00 39.69           C  
ATOM   2237  HA  ASP A 133      -5.721  -3.444   4.577  1.00 39.69           H  
ATOM   2238  C   ASP A 133      -5.205  -5.353   5.273  1.00 39.69           C  
ATOM   2239  CB  ASP A 133      -5.075  -4.579   2.885  1.00 39.69           C  
ATOM   2240  HB2 ASP A 133      -4.104  -4.712   2.407  1.00 39.69           H  
ATOM   2241  HB3 ASP A 133      -5.539  -5.565   2.861  1.00 39.69           H  
ATOM   2242  O   ASP A 133      -6.379  -5.694   5.470  1.00 39.69           O  
ATOM   2243  CG  ASP A 133      -5.965  -3.672   2.021  1.00 39.69           C  
ATOM   2244  OD1 ASP A 133      -6.419  -2.608   2.494  1.00 39.69           O  
ATOM   2245  OD2 ASP A 133      -6.248  -4.098   0.877  1.00 39.69           O  
ATOM   2246  N   TYR A 134      -4.180  -5.993   5.851  1.00 36.59           N  
ATOM   2247  H   TYR A 134      -3.234  -5.696   5.659  1.00 36.59           H  
ATOM   2248  CA  TYR A 134      -4.405  -7.032   6.864  1.00 36.59           C  
ATOM   2249  HA  TYR A 134      -5.102  -7.757   6.444  1.00 36.59           H  
ATOM   2250  C   TYR A 134      -5.079  -6.439   8.115  1.00 36.59           C  
ATOM   2251  CB  TYR A 134      -3.103  -7.774   7.211  1.00 36.59           C  
ATOM   2252  HB2 TYR A 134      -2.730  -7.421   8.173  1.00 36.59           H  
ATOM   2253  HB3 TYR A 134      -2.319  -7.546   6.488  1.00 36.59           H  
ATOM   2254  O   TYR A 134      -5.916  -7.100   8.734  1.00 36.59           O  
ATOM   2255  CG  TYR A 134      -3.257  -9.282   7.244  1.00 36.59           C  
ATOM   2256  CD1 TYR A 134      -3.404  -9.937   8.479  1.00 36.59           C  
ATOM   2257  HD1 TYR A 134      -3.393  -9.357   9.390  1.00 36.59           H  
ATOM   2258  CD2 TYR A 134      -3.237 -10.027   6.047  1.00 36.59           C  
ATOM   2259  HD2 TYR A 134      -3.085  -9.512   5.110  1.00 36.59           H  
ATOM   2260  CE1 TYR A 134      -3.531 -11.337   8.529  1.00 36.59           C  
ATOM   2261  HE1 TYR A 134      -3.611 -11.832   9.485  1.00 36.59           H  
ATOM   2262  CE2 TYR A 134      -3.375 -11.430   6.091  1.00 36.59           C  
ATOM   2263  HE2 TYR A 134      -3.313 -12.018   5.187  1.00 36.59           H  
ATOM   2264  OH  TYR A 134      -3.652 -13.436   7.371  1.00 36.59           O  
ATOM   2265  HH  TYR A 134      -3.552 -13.757   8.270  1.00 36.59           H  
ATOM   2266  CZ  TYR A 134      -3.522 -12.084   7.332  1.00 36.59           C  
ATOM   2267  N   GLU A 135      -4.805  -5.164   8.411  1.00 32.44           N  
ATOM   2268  H   GLU A 135      -4.050  -4.719   7.910  1.00 32.44           H  
ATOM   2269  CA  GLU A 135      -5.450  -4.371   9.466  1.00 32.44           C  
ATOM   2270  HA  GLU A 135      -5.793  -5.035  10.259  1.00 32.44           H  
ATOM   2271  C   GLU A 135      -6.682  -3.585   8.985  1.00 32.44           C  
ATOM   2272  CB  GLU A 135      -4.418  -3.421  10.074  1.00 32.44           C  
ATOM   2273  HB2 GLU A 135      -4.935  -2.702  10.709  1.00 32.44           H  
ATOM   2274  HB3 GLU A 135      -3.904  -2.887   9.276  1.00 32.44           H  
ATOM   2275  O   GLU A 135      -7.673  -3.491   9.717  1.00 32.44           O  
ATOM   2276  CG  GLU A 135      -3.418  -4.205  10.933  1.00 32.44           C  
ATOM   2277  HG2 GLU A 135      -2.913  -4.947  10.315  1.00 32.44           H  
ATOM   2278  HG3 GLU A 135      -3.967  -4.732  11.713  1.00 32.44           H  
ATOM   2279  CD  GLU A 135      -2.368  -3.301  11.575  1.00 32.44           C  
ATOM   2280  OE1 GLU A 135      -1.608  -3.850  12.401  1.00 32.44           O  
ATOM   2281  OE2 GLU A 135      -2.318  -2.108  11.199  1.00 32.44           O  
ATOM   2282  N   PHE A 136      -6.709  -3.117   7.730  1.00 35.96           N  
ATOM   2283  H   PHE A 136      -5.842  -3.128   7.211  1.00 35.96           H  
ATOM   2284  CA  PHE A 136      -7.851  -2.389   7.142  1.00 35.96           C  
ATOM   2285  HA  PHE A 136      -7.996  -1.475   7.718  1.00 35.96           H  
ATOM   2286  C   PHE A 136      -9.165  -3.190   7.189  1.00 35.96           C  
ATOM   2287  CB  PHE A 136      -7.516  -2.006   5.691  1.00 35.96           C  
ATOM   2288  HB2 PHE A 136      -7.761  -2.835   5.027  1.00 35.96           H  
ATOM   2289  HB3 PHE A 136      -6.445  -1.819   5.611  1.00 35.96           H  
ATOM   2290  O   PHE A 136     -10.255  -2.614   7.228  1.00 35.96           O  
ATOM   2291  CG  PHE A 136      -8.140  -0.735   5.173  1.00 35.96           C  
ATOM   2292  CD1 PHE A 136      -9.273  -0.778   4.343  1.00 35.96           C  
ATOM   2293  HD1 PHE A 136      -9.718  -1.731   4.096  1.00 35.96           H  
ATOM   2294  CD2 PHE A 136      -7.525   0.497   5.462  1.00 35.96           C  
ATOM   2295  HD2 PHE A 136      -6.636   0.521   6.074  1.00 35.96           H  
ATOM   2296  CE1 PHE A 136      -9.803   0.413   3.817  1.00 35.96           C  
ATOM   2297  HE1 PHE A 136     -10.666   0.373   3.170  1.00 35.96           H  
ATOM   2298  CE2 PHE A 136      -8.052   1.688   4.935  1.00 35.96           C  
ATOM   2299  HE2 PHE A 136      -7.566   2.627   5.156  1.00 35.96           H  
ATOM   2300  CZ  PHE A 136      -9.192   1.646   4.113  1.00 35.96           C  
ATOM   2301  HZ  PHE A 136      -9.588   2.559   3.694  1.00 35.96           H  
ATOM   2302  N   LYS A 137      -9.075  -4.528   7.231  1.00 33.86           N  
ATOM   2303  H   LYS A 137      -8.143  -4.909   7.156  1.00 33.86           H  
ATOM   2304  CA  LYS A 137     -10.213  -5.457   7.352  1.00 33.86           C  
ATOM   2305  HA  LYS A 137     -11.128  -4.916   7.110  1.00 33.86           H  
ATOM   2306  C   LYS A 137     -10.473  -6.021   8.751  1.00 33.86           C  
ATOM   2307  CB  LYS A 137     -10.041  -6.600   6.343  1.00 33.86           C  
ATOM   2308  HB2 LYS A 137      -8.986  -6.861   6.256  1.00 33.86           H  
ATOM   2309  HB3 LYS A 137     -10.580  -7.481   6.692  1.00 33.86           H  
ATOM   2310  O   LYS A 137     -11.526  -6.627   8.934  1.00 33.86           O  
ATOM   2311  CG  LYS A 137     -10.609  -6.211   4.977  1.00 33.86           C  
ATOM   2312  HG2 LYS A 137     -11.665  -5.958   5.080  1.00 33.86           H  
ATOM   2313  HG3 LYS A 137     -10.070  -5.346   4.592  1.00 33.86           H  
ATOM   2314  CD  LYS A 137     -10.460  -7.382   4.003  1.00 33.86           C  
ATOM   2315  HD2 LYS A 137     -10.972  -8.260   4.398  1.00 33.86           H  
ATOM   2316  HD3 LYS A 137      -9.399  -7.600   3.887  1.00 33.86           H  
ATOM   2317  CE  LYS A 137     -11.061  -6.988   2.654  1.00 33.86           C  
ATOM   2318  HE2 LYS A 137     -10.633  -6.028   2.369  1.00 33.86           H  
ATOM   2319  HE3 LYS A 137     -12.137  -6.853   2.763  1.00 33.86           H  
ATOM   2320  NZ  LYS A 137     -10.750  -7.996   1.615  1.00 33.86           N  
ATOM   2321  HZ1 LYS A 137      -9.750  -8.140   1.587  1.00 33.86           H  
ATOM   2322  HZ2 LYS A 137     -11.223  -8.872   1.782  1.00 33.86           H  
ATOM   2323  HZ3 LYS A 137     -11.031  -7.637   0.714  1.00 33.86           H  
ATOM   2324  N   GLN A 138      -9.578  -5.855   9.724  1.00 30.59           N  
ATOM   2325  H   GLN A 138      -8.743  -5.317   9.543  1.00 30.59           H  
ATOM   2326  CA  GLN A 138      -9.845  -6.315  11.093  1.00 30.59           C  
ATOM   2327  HA  GLN A 138     -10.333  -7.290  11.063  1.00 30.59           H  
ATOM   2328  C   GLN A 138     -10.817  -5.385  11.830  1.00 30.59           C  
ATOM   2329  CB  GLN A 138      -8.520  -6.473  11.864  1.00 30.59           C  
ATOM   2330  HB2 GLN A 138      -7.816  -5.720  11.510  1.00 30.59           H  
ATOM   2331  HB3 GLN A 138      -8.689  -6.258  12.920  1.00 30.59           H  
ATOM   2332  O   GLN A 138     -11.679  -5.864  12.556  1.00 30.59           O  
ATOM   2333  CG  GLN A 138      -7.873  -7.868  11.706  1.00 30.59           C  
ATOM   2334  HG2 GLN A 138      -8.293  -8.381  10.840  1.00 30.59           H  
ATOM   2335  HG3 GLN A 138      -6.813  -7.723  11.501  1.00 30.59           H  
ATOM   2336  CD  GLN A 138      -7.978  -8.778  12.936  1.00 30.59           C  
ATOM   2337  NE2 GLN A 138      -7.501 -10.002  12.861  1.00 30.59           N  
ATOM   2338 HE21 GLN A 138      -6.919 -10.268  12.079  1.00 30.59           H  
ATOM   2339 HE22 GLN A 138      -7.499 -10.493  13.743  1.00 30.59           H  
ATOM   2340  OE1 GLN A 138      -8.479  -8.437  13.987  1.00 30.59           O  
ATOM   2341  N   TYR A 139     -10.701  -4.066  11.670  1.00 31.77           N  
ATOM   2342  H   TYR A 139      -9.972  -3.758  11.043  1.00 31.77           H  
ATOM   2343  CA  TYR A 139     -10.916  -3.252  12.870  1.00 31.77           C  
ATOM   2344  HA  TYR A 139     -11.448  -3.827  13.628  1.00 31.77           H  
ATOM   2345  C   TYR A 139     -11.753  -1.974  12.685  1.00 31.77           C  
ATOM   2346  CB  TYR A 139      -9.509  -2.985  13.421  1.00 31.77           C  
ATOM   2347  HB2 TYR A 139      -9.102  -2.089  12.952  1.00 31.77           H  
ATOM   2348  HB3 TYR A 139      -8.837  -3.803  13.158  1.00 31.77           H  
ATOM   2349  O   TYR A 139     -12.513  -1.607  13.577  1.00 31.77           O  
ATOM   2350  CG  TYR A 139      -9.443  -2.862  14.921  1.00 31.77           C  
ATOM   2351  CD1 TYR A 139      -9.119  -1.620  15.492  1.00 31.77           C  
ATOM   2352  HD1 TYR A 139      -8.933  -0.761  14.864  1.00 31.77           H  
ATOM   2353  CD2 TYR A 139      -9.660  -3.990  15.739  1.00 31.77           C  
ATOM   2354  HD2 TYR A 139      -9.888  -4.950  15.299  1.00 31.77           H  
ATOM   2355  CE1 TYR A 139      -9.006  -1.499  16.887  1.00 31.77           C  
ATOM   2356  HE1 TYR A 139      -8.737  -0.550  17.327  1.00 31.77           H  
ATOM   2357  CE2 TYR A 139      -9.562  -3.867  17.138  1.00 31.77           C  
ATOM   2358  HE2 TYR A 139      -9.717  -4.721  17.781  1.00 31.77           H  
ATOM   2359  OH  TYR A 139      -9.115  -2.508  19.059  1.00 31.77           O  
ATOM   2360  HH  TYR A 139      -8.770  -1.653  19.325  1.00 31.77           H  
ATOM   2361  CZ  TYR A 139      -9.228  -2.623  17.711  1.00 31.77           C  
ATOM   2362  N   MET A 140     -11.703  -1.316  11.517  1.00 32.61           N  
ATOM   2363  H   MET A 140     -11.051  -1.644  10.820  1.00 32.61           H  
ATOM   2364  CA  MET A 140     -12.303   0.025  11.353  1.00 32.61           C  
ATOM   2365  HA  MET A 140     -12.419   0.480  12.337  1.00 32.61           H  
ATOM   2366  C   MET A 140     -13.714   0.026  10.744  1.00 32.61           C  
ATOM   2367  CB  MET A 140     -11.329   0.925  10.579  1.00 32.61           C  
ATOM   2368  HB2 MET A 140     -11.841   1.833  10.262  1.00 32.61           H  
ATOM   2369  HB3 MET A 140     -10.975   0.399   9.692  1.00 32.61           H  
ATOM   2370  O   MET A 140     -14.587   0.740  11.228  1.00 32.61           O  
ATOM   2371  CG  MET A 140     -10.129   1.316  11.455  1.00 32.61           C  
ATOM   2372  HG2 MET A 140      -9.767   0.438  11.990  1.00 32.61           H  
ATOM   2373  HG3 MET A 140      -9.321   1.660  10.810  1.00 32.61           H  
ATOM   2374  SD  MET A 140     -10.485   2.624  12.659  1.00 32.61           S  
ATOM   2375  CE  MET A 140     -10.211   4.068  11.596  1.00 32.61           C  
ATOM   2376  HE1 MET A 140     -10.843   4.006  10.710  1.00 32.61           H  
ATOM   2377  HE2 MET A 140      -9.165   4.106  11.291  1.00 32.61           H  
ATOM   2378  HE3 MET A 140     -10.450   4.976  12.150  1.00 32.61           H  
ATOM   2379  N   SER A 141     -14.010  -0.817   9.746  1.00 30.41           N  
ATOM   2380  H   SER A 141     -13.287  -1.430   9.397  1.00 30.41           H  
ATOM   2381  CA  SER A 141     -15.352  -0.828   9.122  1.00 30.41           C  
ATOM   2382  HA  SER A 141     -15.679   0.206   9.009  1.00 30.41           H  
ATOM   2383  C   SER A 141     -16.448  -1.500   9.961  1.00 30.41           C  
ATOM   2384  CB  SER A 141     -15.320  -1.427   7.714  1.00 30.41           C  
ATOM   2385  HB2 SER A 141     -16.338  -1.606   7.368  1.00 30.41           H  
ATOM   2386  HB3 SER A 141     -14.778  -2.372   7.721  1.00 30.41           H  
ATOM   2387  O   SER A 141     -17.618  -1.331   9.646  1.00 30.41           O  
ATOM   2388  OG  SER A 141     -14.706  -0.516   6.825  1.00 30.41           O  
ATOM   2389  HG  SER A 141     -13.872  -0.231   7.207  1.00 30.41           H  
ATOM   2390  N   PHE A 142     -16.129  -2.224  11.037  1.00 30.31           N  
ATOM   2391  H   PHE A 142     -15.157  -2.351  11.282  1.00 30.31           H  
ATOM   2392  CA  PHE A 142     -17.169  -2.740  11.941  1.00 30.31           C  
ATOM   2393  HA  PHE A 142     -18.106  -2.830  11.392  1.00 30.31           H  
ATOM   2394  C   PHE A 142     -17.468  -1.778  13.111  1.00 30.31           C  
ATOM   2395  CB  PHE A 142     -16.804  -4.162  12.385  1.00 30.31           C  
ATOM   2396  HB2 PHE A 142     -15.970  -4.118  13.086  1.00 30.31           H  
ATOM   2397  HB3 PHE A 142     -16.472  -4.730  11.516  1.00 30.31           H  
ATOM   2398  O   PHE A 142     -18.619  -1.667  13.524  1.00 30.31           O  
ATOM   2399  CG  PHE A 142     -17.964  -4.913  13.016  1.00 30.31           C  
ATOM   2400  CD1 PHE A 142     -18.065  -5.008  14.416  1.00 30.31           C  
ATOM   2401  HD1 PHE A 142     -17.316  -4.553  15.047  1.00 30.31           H  
ATOM   2402  CD2 PHE A 142     -18.956  -5.502  12.206  1.00 30.31           C  
ATOM   2403  HD2 PHE A 142     -18.892  -5.422  11.130  1.00 30.31           H  
ATOM   2404  CE1 PHE A 142     -19.146  -5.690  15.003  1.00 30.31           C  
ATOM   2405  HE1 PHE A 142     -19.218  -5.759  16.078  1.00 30.31           H  
ATOM   2406  CE2 PHE A 142     -20.038  -6.184  12.793  1.00 30.31           C  
ATOM   2407  HE2 PHE A 142     -20.799  -6.632  12.171  1.00 30.31           H  
ATOM   2408  CZ  PHE A 142     -20.132  -6.279  14.193  1.00 30.31           C  
ATOM   2409  HZ  PHE A 142     -20.961  -6.801  14.647  1.00 30.31           H  
ATOM   2410  N   ILE A 143     -16.471  -1.028  13.608  1.00 29.68           N  
ATOM   2411  H   ILE A 143     -15.548  -1.136  13.214  1.00 29.68           H  
ATOM   2412  CA  ILE A 143     -16.599  -0.172  14.807  1.00 29.68           C  
ATOM   2413  HA  ILE A 143     -17.470  -0.504  15.371  1.00 29.68           H  
ATOM   2414  C   ILE A 143     -16.878   1.309  14.467  1.00 29.68           C  
ATOM   2415  CB  ILE A 143     -15.372  -0.380  15.736  1.00 29.68           C  
ATOM   2416  HB  ILE A 143     -14.467  -0.181  15.162  1.00 29.68           H  
ATOM   2417  O   ILE A 143     -17.646   1.955  15.183  1.00 29.68           O  
ATOM   2418  CG1 ILE A 143     -15.332  -1.849  16.233  1.00 29.68           C  
ATOM   2419 HG12 ILE A 143     -16.248  -2.070  16.781  1.00 29.68           H  
ATOM   2420 HG13 ILE A 143     -15.290  -2.516  15.371  1.00 29.68           H  
ATOM   2421  CG2 ILE A 143     -15.394   0.590  16.935  1.00 29.68           C  
ATOM   2422 HG21 ILE A 143     -15.374   1.623  16.589  1.00 29.68           H  
ATOM   2423 HG22 ILE A 143     -16.290   0.422  17.532  1.00 29.68           H  
ATOM   2424 HG23 ILE A 143     -14.510   0.444  17.557  1.00 29.68           H  
ATOM   2425  CD1 ILE A 143     -14.133  -2.206  17.123  1.00 29.68           C  
ATOM   2426 HD11 ILE A 143     -14.213  -1.717  18.094  1.00 29.68           H  
ATOM   2427 HD12 ILE A 143     -14.116  -3.284  17.285  1.00 29.68           H  
ATOM   2428 HD13 ILE A 143     -13.205  -1.910  16.634  1.00 29.68           H  
ATOM   2429  N   GLU A 144     -16.342   1.876  13.376  1.00 33.61           N  
ATOM   2430  H   GLU A 144     -15.697   1.359  12.796  1.00 33.61           H  
ATOM   2431  CA  GLU A 144     -16.639   3.280  13.015  1.00 33.61           C  
ATOM   2432  HA  GLU A 144     -16.635   3.882  13.924  1.00 33.61           H  
ATOM   2433  C   GLU A 144     -18.037   3.467  12.408  1.00 33.61           C  
ATOM   2434  CB  GLU A 144     -15.580   3.878  12.077  1.00 33.61           C  
ATOM   2435  HB2 GLU A 144     -15.363   3.182  11.267  1.00 33.61           H  
ATOM   2436  HB3 GLU A 144     -15.990   4.787  11.636  1.00 33.61           H  
ATOM   2437  O   GLU A 144     -18.677   4.491  12.651  1.00 33.61           O  
ATOM   2438  CG  GLU A 144     -14.301   4.269  12.824  1.00 33.61           C  
ATOM   2439  HG2 GLU A 144     -13.821   3.367  13.203  1.00 33.61           H  
ATOM   2440  HG3 GLU A 144     -14.570   4.892  13.678  1.00 33.61           H  
ATOM   2441  CD  GLU A 144     -13.321   5.029  11.919  1.00 33.61           C  
ATOM   2442  OE1 GLU A 144     -12.714   6.002  12.418  1.00 33.61           O  
ATOM   2443  OE2 GLU A 144     -13.182   4.644  10.732  1.00 33.61           O  
ATOM   2444  N   LEU A 145     -18.572   2.465  11.703  1.00 29.43           N  
ATOM   2445  H   LEU A 145     -18.008   1.643  11.538  1.00 29.43           H  
ATOM   2446  CA  LEU A 145     -19.944   2.501  11.179  1.00 29.43           C  
ATOM   2447  HA  LEU A 145     -20.078   3.435  10.632  1.00 29.43           H  
ATOM   2448  C   LEU A 145     -21.003   2.520  12.296  1.00 29.43           C  
ATOM   2449  CB  LEU A 145     -20.144   1.324  10.205  1.00 29.43           C  
ATOM   2450  HB2 LEU A 145     -19.452   0.521  10.462  1.00 29.43           H  
ATOM   2451  HB3 LEU A 145     -21.151   0.923  10.315  1.00 29.43           H  
ATOM   2452  O   LEU A 145     -22.040   3.160  12.141  1.00 29.43           O  
ATOM   2453  CG  LEU A 145     -19.944   1.735   8.735  1.00 29.43           C  
ATOM   2454  HG  LEU A 145     -19.106   2.428   8.652  1.00 29.43           H  
ATOM   2455  CD1 LEU A 145     -19.634   0.506   7.889  1.00 29.43           C  
ATOM   2456 HD11 LEU A 145     -20.309  -0.311   8.142  1.00 29.43           H  
ATOM   2457 HD12 LEU A 145     -19.746   0.747   6.832  1.00 29.43           H  
ATOM   2458 HD13 LEU A 145     -18.600   0.204   8.055  1.00 29.43           H  
ATOM   2459  CD2 LEU A 145     -21.201   2.399   8.166  1.00 29.43           C  
ATOM   2460 HD21 LEU A 145     -22.036   1.698   8.181  1.00 29.43           H  
ATOM   2461 HD22 LEU A 145     -21.020   2.718   7.140  1.00 29.43           H  
ATOM   2462 HD23 LEU A 145     -21.465   3.274   8.760  1.00 29.43           H  
ATOM   2463  N   GLN A 146     -20.728   1.923  13.463  1.00 29.04           N  
ATOM   2464  H   GLN A 146     -19.862   1.413  13.562  1.00 29.04           H  
ATOM   2465  CA  GLN A 146     -21.614   2.056  14.627  1.00 29.04           C  
ATOM   2466  HA  GLN A 146     -22.642   1.903  14.299  1.00 29.04           H  
ATOM   2467  C   GLN A 146     -21.578   3.453  15.266  1.00 29.04           C  
ATOM   2468  CB  GLN A 146     -21.295   0.999  15.690  1.00 29.04           C  
ATOM   2469  HB2 GLN A 146     -20.228   0.986  15.911  1.00 29.04           H  
ATOM   2470  HB3 GLN A 146     -21.825   1.292  16.596  1.00 29.04           H  
ATOM   2471  O   GLN A 146     -22.566   3.868  15.870  1.00 29.04           O  
ATOM   2472  CG  GLN A 146     -21.768  -0.407  15.288  1.00 29.04           C  
ATOM   2473  HG2 GLN A 146     -22.707  -0.331  14.740  1.00 29.04           H  
ATOM   2474  HG3 GLN A 146     -21.029  -0.869  14.633  1.00 29.04           H  
ATOM   2475  CD  GLN A 146     -22.015  -1.313  16.494  1.00 29.04           C  
ATOM   2476  NE2 GLN A 146     -22.538  -2.501  16.284  1.00 29.04           N  
ATOM   2477 HE21 GLN A 146     -22.706  -2.834  15.346  1.00 29.04           H  
ATOM   2478 HE22 GLN A 146     -22.681  -3.069  17.107  1.00 29.04           H  
ATOM   2479  OE1 GLN A 146     -21.783  -0.975  17.642  1.00 29.04           O  
ATOM   2480  N   LYS A 147     -20.473   4.198  15.125  1.00 31.87           N  
ATOM   2481  H   LYS A 147     -19.705   3.817  14.591  1.00 31.87           H  
ATOM   2482  CA  LYS A 147     -20.362   5.572  15.646  1.00 31.87           C  
ATOM   2483  HA  LYS A 147     -20.881   5.627  16.603  1.00 31.87           H  
ATOM   2484  C   LYS A 147     -21.067   6.596  14.755  1.00 31.87           C  
ATOM   2485  CB  LYS A 147     -18.891   5.945  15.876  1.00 31.87           C  
ATOM   2486  HB2 LYS A 147     -18.302   5.704  14.991  1.00 31.87           H  
ATOM   2487  HB3 LYS A 147     -18.830   7.021  16.040  1.00 31.87           H  
ATOM   2488  O   LYS A 147     -21.653   7.537  15.285  1.00 31.87           O  
ATOM   2489  CG  LYS A 147     -18.307   5.236  17.108  1.00 31.87           C  
ATOM   2490  HG2 LYS A 147     -18.906   5.485  17.984  1.00 31.87           H  
ATOM   2491  HG3 LYS A 147     -18.331   4.157  16.956  1.00 31.87           H  
ATOM   2492  CD  LYS A 147     -16.858   5.683  17.343  1.00 31.87           C  
ATOM   2493  HD2 LYS A 147     -16.261   5.404  16.474  1.00 31.87           H  
ATOM   2494  HD3 LYS A 147     -16.831   6.767  17.457  1.00 31.87           H  
ATOM   2495  CE  LYS A 147     -16.284   5.019  18.599  1.00 31.87           C  
ATOM   2496  HE2 LYS A 147     -16.367   3.938  18.482  1.00 31.87           H  
ATOM   2497  HE3 LYS A 147     -16.888   5.310  19.458  1.00 31.87           H  
ATOM   2498  NZ  LYS A 147     -14.864   5.400  18.810  1.00 31.87           N  
ATOM   2499  HZ1 LYS A 147     -14.305   5.121  18.016  1.00 31.87           H  
ATOM   2500  HZ2 LYS A 147     -14.489   4.946  19.631  1.00 31.87           H  
ATOM   2501  HZ3 LYS A 147     -14.771   6.400  18.921  1.00 31.87           H  
ATOM   2502  N   TYR A 148     -21.078   6.392  13.436  1.00 31.80           N  
ATOM   2503  H   TYR A 148     -20.524   5.637  13.057  1.00 31.80           H  
ATOM   2504  CA  TYR A 148     -21.847   7.241  12.514  1.00 31.80           C  
ATOM   2505  HA  TYR A 148     -21.707   8.281  12.809  1.00 31.80           H  
ATOM   2506  C   TYR A 148     -23.360   7.000  12.590  1.00 31.80           C  
ATOM   2507  CB  TYR A 148     -21.305   7.104  11.088  1.00 31.80           C  
ATOM   2508  HB2 TYR A 148     -22.102   7.328  10.380  1.00 31.80           H  
ATOM   2509  HB3 TYR A 148     -20.980   6.080  10.901  1.00 31.80           H  
ATOM   2510  O   TYR A 148     -24.134   7.922  12.352  1.00 31.80           O  
ATOM   2511  CG  TYR A 148     -20.172   8.076  10.834  1.00 31.80           C  
ATOM   2512  CD1 TYR A 148     -20.477   9.406  10.481  1.00 31.80           C  
ATOM   2513  HD1 TYR A 148     -21.505   9.714  10.355  1.00 31.80           H  
ATOM   2514  CD2 TYR A 148     -18.831   7.682  11.009  1.00 31.80           C  
ATOM   2515  HD2 TYR A 148     -18.597   6.666  11.290  1.00 31.80           H  
ATOM   2516  CE1 TYR A 148     -19.446  10.345  10.301  1.00 31.80           C  
ATOM   2517  HE1 TYR A 148     -19.692  11.364  10.043  1.00 31.80           H  
ATOM   2518  CE2 TYR A 148     -17.794   8.618  10.821  1.00 31.80           C  
ATOM   2519  HE2 TYR A 148     -16.762   8.330  10.952  1.00 31.80           H  
ATOM   2520  OH  TYR A 148     -17.106  10.855  10.290  1.00 31.80           O  
ATOM   2521  HH  TYR A 148     -17.470  11.728  10.123  1.00 31.80           H  
ATOM   2522  CZ  TYR A 148     -18.102   9.950  10.470  1.00 31.80           C  
ATOM   2523  N   ASN A 149     -23.781   5.826  13.070  1.00 30.22           N  
ATOM   2524  H   ASN A 149     -23.089   5.099  13.186  1.00 30.22           H  
ATOM   2525  CA  ASN A 149     -25.183   5.465  13.310  1.00 30.22           C  
ATOM   2526  HA  ASN A 149     -25.734   5.733  12.408  1.00 30.22           H  
ATOM   2527  C   ASN A 149     -25.889   6.259  14.431  1.00 30.22           C  
ATOM   2528  CB  ASN A 149     -25.265   3.934  13.536  1.00 30.22           C  
ATOM   2529  HB2 ASN A 149     -24.268   3.509  13.650  1.00 30.22           H  
ATOM   2530  HB3 ASN A 149     -25.813   3.718  14.454  1.00 30.22           H  
ATOM   2531  O   ASN A 149     -26.986   5.892  14.847  1.00 30.22           O  
ATOM   2532  CG  ASN A 149     -25.964   3.192  12.413  1.00 30.22           C  
ATOM   2533  ND2 ASN A 149     -26.020   1.883  12.486  1.00 30.22           N  
ATOM   2534 HD21 ASN A 149     -26.527   1.440  11.733  1.00 30.22           H  
ATOM   2535 HD22 ASN A 149     -25.642   1.389  13.281  1.00 30.22           H  
ATOM   2536  OD1 ASN A 149     -26.467   3.744  11.456  1.00 30.22           O  
ATOM   2537  N   LYS A 150     -25.279   7.332  14.954  1.00 32.59           N  
ATOM   2538  H   LYS A 150     -24.381   7.588  14.570  1.00 32.59           H  
ATOM   2539  CA  LYS A 150     -25.911   8.189  15.965  1.00 32.59           C  
ATOM   2540  HA  LYS A 150     -26.973   7.947  15.999  1.00 32.59           H  
ATOM   2541  C   LYS A 150     -25.947   9.685  15.658  1.00 32.59           C  
ATOM   2542  CB  LYS A 150     -25.339   7.883  17.366  1.00 32.59           C  
ATOM   2543  HB2 LYS A 150     -25.674   8.650  18.064  1.00 32.59           H  
ATOM   2544  HB3 LYS A 150     -24.250   7.895  17.337  1.00 32.59           H  
ATOM   2545  O   LYS A 150     -26.594  10.368  16.448  1.00 32.59           O  
ATOM   2546  CG  LYS A 150     -25.843   6.522  17.876  1.00 32.59           C  
ATOM   2547  HG2 LYS A 150     -26.920   6.461  17.716  1.00 32.59           H  
ATOM   2548  HG3 LYS A 150     -25.362   5.724  17.311  1.00 32.59           H  
ATOM   2549  CD  LYS A 150     -25.568   6.321  19.371  1.00 32.59           C  
ATOM   2550  HD2 LYS A 150     -26.033   7.133  19.931  1.00 32.59           H  
ATOM   2551  HD3 LYS A 150     -24.492   6.327  19.543  1.00 32.59           H  
ATOM   2552  CE  LYS A 150     -26.168   4.978  19.809  1.00 32.59           C  
ATOM   2553  HE2 LYS A 150     -25.675   4.184  19.248  1.00 32.59           H  
ATOM   2554  HE3 LYS A 150     -27.222   4.966  19.533  1.00 32.59           H  
ATOM   2555  NZ  LYS A 150     -26.022   4.745  21.269  1.00 32.59           N  
ATOM   2556  HZ1 LYS A 150     -26.416   3.849  21.516  1.00 32.59           H  
ATOM   2557  HZ2 LYS A 150     -26.515   5.455  21.791  1.00 32.59           H  
ATOM   2558  HZ3 LYS A 150     -25.048   4.751  21.536  1.00 32.59           H  
ATOM   2559  N   LYS A 151     -25.300  10.225  14.606  1.00 30.68           N  
ATOM   2560  H   LYS A 151     -24.857   9.624  13.926  1.00 30.68           H  
ATOM   2561  CA  LYS A 151     -25.265  11.700  14.443  1.00 30.68           C  
ATOM   2562  HA  LYS A 151     -26.188  12.087  14.877  1.00 30.68           H  
ATOM   2563  C   LYS A 151     -25.364  12.332  13.050  1.00 30.68           C  
ATOM   2564  CB  LYS A 151     -24.113  12.323  15.269  1.00 30.68           C  
ATOM   2565  HB2 LYS A 151     -23.178  11.799  15.069  1.00 30.68           H  
ATOM   2566  HB3 LYS A 151     -23.989  13.365  14.974  1.00 30.68           H  
ATOM   2567  O   LYS A 151     -25.752  13.490  13.035  1.00 30.68           O  
ATOM   2568  CG  LYS A 151     -24.442  12.287  16.774  1.00 30.68           C  
ATOM   2569  HG2 LYS A 151     -24.327  11.266  17.137  1.00 30.68           H  
ATOM   2570  HG3 LYS A 151     -25.475  12.607  16.911  1.00 30.68           H  
ATOM   2571  CD  LYS A 151     -23.577  13.186  17.650  1.00 30.68           C  
ATOM   2572  HD2 LYS A 151     -23.653  14.212  17.289  1.00 30.68           H  
ATOM   2573  HD3 LYS A 151     -22.540  12.855  17.603  1.00 30.68           H  
ATOM   2574  CE  LYS A 151     -24.120  13.087  19.084  1.00 30.68           C  
ATOM   2575  HE2 LYS A 151     -25.184  13.322  19.060  1.00 30.68           H  
ATOM   2576  HE3 LYS A 151     -24.016  12.057  19.425  1.00 30.68           H  
ATOM   2577  NZ  LYS A 151     -23.417  14.016  20.000  1.00 30.68           N  
ATOM   2578  HZ1 LYS A 151     -23.799  13.954  20.933  1.00 30.68           H  
ATOM   2579  HZ2 LYS A 151     -23.534  14.966  19.677  1.00 30.68           H  
ATOM   2580  HZ3 LYS A 151     -22.428  13.812  20.028  1.00 30.68           H  
ATOM   2581  N   GLU A 152     -25.116  11.673  11.918  1.00 32.30           N  
ATOM   2582  H   GLU A 152     -24.838  10.702  11.921  1.00 32.30           H  
ATOM   2583  CA  GLU A 152     -25.269  12.347  10.607  1.00 32.30           C  
ATOM   2584  HA  GLU A 152     -26.064  13.090  10.672  1.00 32.30           H  
ATOM   2585  C   GLU A 152     -25.682  11.362   9.502  1.00 32.30           C  
ATOM   2586  CB  GLU A 152     -23.975  13.100  10.215  1.00 32.30           C  
ATOM   2587  HB2 GLU A 152     -23.134  12.408  10.259  1.00 32.30           H  
ATOM   2588  HB3 GLU A 152     -24.080  13.445   9.186  1.00 32.30           H  
ATOM   2589  O   GLU A 152     -24.987  10.378   9.249  1.00 32.30           O  
ATOM   2590  CG  GLU A 152     -23.682  14.331  11.100  1.00 32.30           C  
ATOM   2591  HG2 GLU A 152     -23.491  13.991  12.118  1.00 32.30           H  
ATOM   2592  HG3 GLU A 152     -24.557  14.981  11.100  1.00 32.30           H  
ATOM   2593  CD  GLU A 152     -22.447  15.141  10.687  1.00 32.30           C  
ATOM   2594  OE1 GLU A 152     -22.412  16.349  11.014  1.00 32.30           O  
ATOM   2595  OE2 GLU A 152     -21.504  14.537  10.122  1.00 32.30           O  
ATOM   2596  N   GLU A 153     -26.808  11.630   8.831  1.00 30.57           N  
ATOM   2597  H   GLU A 153     -27.345  12.450   9.076  1.00 30.57           H  
ATOM   2598  CA  GLU A 153     -27.202  10.934   7.602  1.00 30.57           C  
ATOM   2599  HA  GLU A 153     -27.109   9.858   7.750  1.00 30.57           H  
ATOM   2600  C   GLU A 153     -26.263  11.350   6.461  1.00 30.57           C  
ATOM   2601  CB  GLU A 153     -28.663  11.241   7.222  1.00 30.57           C  
ATOM   2602  HB2 GLU A 153     -28.833  12.316   7.294  1.00 30.57           H  
ATOM   2603  HB3 GLU A 153     -28.815  10.936   6.186  1.00 30.57           H  
ATOM   2604  O   GLU A 153     -26.246  12.503   6.029  1.00 30.57           O  
ATOM   2605  CG  GLU A 153     -29.686  10.488   8.087  1.00 30.57           C  
ATOM   2606  HG2 GLU A 153     -29.565  10.799   9.125  1.00 30.57           H  
ATOM   2607  HG3 GLU A 153     -29.466   9.422   8.028  1.00 30.57           H  
ATOM   2608  CD  GLU A 153     -31.143  10.734   7.652  1.00 30.57           C  
ATOM   2609  OE1 GLU A 153     -31.995   9.896   8.023  1.00 30.57           O  
ATOM   2610  OE2 GLU A 153     -31.397  11.749   6.964  1.00 30.57           O  
ATOM   2611  N   LEU A 154     -25.458  10.409   5.964  1.00 36.61           N  
ATOM   2612  H   LEU A 154     -25.500   9.485   6.369  1.00 36.61           H  
ATOM   2613  CA  LEU A 154     -24.620  10.626   4.785  1.00 36.61           C  
ATOM   2614  HA  LEU A 154     -24.372  11.687   4.751  1.00 36.61           H  
ATOM   2615  C   LEU A 154     -25.395  10.261   3.506  1.00 36.61           C  
ATOM   2616  CB  LEU A 154     -23.308   9.835   4.914  1.00 36.61           C  
ATOM   2617  HB2 LEU A 154     -22.876   9.686   3.924  1.00 36.61           H  
ATOM   2618  HB3 LEU A 154     -23.538   8.850   5.321  1.00 36.61           H  
ATOM   2619  O   LEU A 154     -26.021   9.202   3.455  1.00 36.61           O  
ATOM   2620  CG  LEU A 154     -22.271  10.542   5.807  1.00 36.61           C  
ATOM   2621  HG  LEU A 154     -22.759  10.957   6.689  1.00 36.61           H  
ATOM   2622  CD1 LEU A 154     -21.213   9.539   6.271  1.00 36.61           C  
ATOM   2623 HD11 LEU A 154     -21.695   8.757   6.857  1.00 36.61           H  
ATOM   2624 HD12 LEU A 154     -20.490  10.045   6.911  1.00 36.61           H  
ATOM   2625 HD13 LEU A 154     -20.709   9.097   5.412  1.00 36.61           H  
ATOM   2626  CD2 LEU A 154     -21.552  11.663   5.046  1.00 36.61           C  
ATOM   2627 HD21 LEU A 154     -20.810  12.122   5.699  1.00 36.61           H  
ATOM   2628 HD22 LEU A 154     -22.271  12.434   4.767  1.00 36.61           H  
ATOM   2629 HD23 LEU A 154     -21.068  11.270   4.153  1.00 36.61           H  
ATOM   2630  N   PRO A 155     -25.322  11.077   2.437  1.00 37.35           N  
ATOM   2631  CA  PRO A 155     -26.050  10.815   1.201  1.00 37.35           C  
ATOM   2632  HA  PRO A 155     -27.104  10.668   1.438  1.00 37.35           H  
ATOM   2633  C   PRO A 155     -25.523   9.563   0.487  1.00 37.35           C  
ATOM   2634  CB  PRO A 155     -25.907  12.090   0.360  1.00 37.35           C  
ATOM   2635  HB2 PRO A 155     -25.834  11.875  -0.706  1.00 37.35           H  
ATOM   2636  HB3 PRO A 155     -26.758  12.743   0.556  1.00 37.35           H  
ATOM   2637  O   PRO A 155     -24.322   9.440   0.211  1.00 37.35           O  
ATOM   2638  CG  PRO A 155     -24.635  12.749   0.894  1.00 37.35           C  
ATOM   2639  HG2 PRO A 155     -24.661  13.832   0.777  1.00 37.35           H  
ATOM   2640  HG3 PRO A 155     -23.767  12.330   0.385  1.00 37.35           H  
ATOM   2641  CD  PRO A 155     -24.607  12.340   2.363  1.00 37.35           C  
ATOM   2642  HD2 PRO A 155     -23.576  12.235   2.700  1.00 37.35           H  
ATOM   2643  HD3 PRO A 155     -25.127  13.085   2.964  1.00 37.35           H  
ATOM   2644  N   CYS A 156     -26.441   8.664   0.111  1.00 33.21           N  
ATOM   2645  H   CYS A 156     -27.380   8.796   0.459  1.00 33.21           H  
ATOM   2646  CA  CYS A 156     -26.170   7.376  -0.546  1.00 33.21           C  
ATOM   2647  HA  CYS A 156     -25.662   6.723   0.164  1.00 33.21           H  
ATOM   2648  C   CYS A 156     -25.271   7.468  -1.794  1.00 33.21           C  
ATOM   2649  CB  CYS A 156     -27.513   6.727  -0.925  1.00 33.21           C  
ATOM   2650  HB2 CYS A 156     -28.126   7.428  -1.491  1.00 33.21           H  
ATOM   2651  HB3 CYS A 156     -27.327   5.849  -1.543  1.00 33.21           H  
ATOM   2652  O   CYS A 156     -24.591   6.504  -2.133  1.00 33.21           O  
ATOM   2653  SG  CYS A 156     -28.386   6.201   0.575  1.00 33.21           S  
ATOM   2654  HG  CYS A 156     -29.497   5.735  -0.003  1.00 33.21           H  
ATOM   2655  N   SER A 157     -25.189   8.630  -2.449  1.00 43.31           N  
ATOM   2656  H   SER A 157     -25.700   9.418  -2.076  1.00 43.31           H  
ATOM   2657  CA  SER A 157     -24.323   8.868  -3.615  1.00 43.31           C  
ATOM   2658  HA  SER A 157     -24.559   8.120  -4.371  1.00 43.31           H  
ATOM   2659  C   SER A 157     -22.818   8.760  -3.319  1.00 43.31           C  
ATOM   2660  CB  SER A 157     -24.633  10.253  -4.190  1.00 43.31           C  
ATOM   2661  HB2 SER A 157     -24.010  10.429  -5.066  1.00 43.31           H  
ATOM   2662  HB3 SER A 157     -25.681  10.286  -4.491  1.00 43.31           H  
ATOM   2663  O   SER A 157     -22.009   8.574  -4.235  1.00 43.31           O  
ATOM   2664  OG  SER A 157     -24.389  11.258  -3.221  1.00 43.31           O  
ATOM   2665  HG  SER A 157     -24.742  12.090  -3.544  1.00 43.31           H  
ATOM   2666  N   THR A 158     -22.427   8.842  -2.045  1.00 44.23           N  
ATOM   2667  H   THR A 158     -23.143   8.999  -1.350  1.00 44.23           H  
ATOM   2668  CA  THR A 158     -21.030   8.751  -1.596  1.00 44.23           C  
ATOM   2669  HA  THR A 158     -20.384   8.930  -2.455  1.00 44.23           H  
ATOM   2670  C   THR A 158     -20.636   7.372  -1.076  1.00 44.23           C  
ATOM   2671  CB  THR A 158     -20.691   9.836  -0.566  1.00 44.23           C  
ATOM   2672  HB  THR A 158     -19.688   9.648  -0.182  1.00 44.23           H  
ATOM   2673  O   THR A 158     -19.474   7.188  -0.705  1.00 44.23           O  
ATOM   2674  CG2 THR A 158     -20.667  11.226  -1.194  1.00 44.23           C  
ATOM   2675 HG21 THR A 158     -21.647  11.465  -1.607  1.00 44.23           H  
ATOM   2676 HG22 THR A 158     -20.415  11.961  -0.430  1.00 44.23           H  
ATOM   2677 HG23 THR A 158     -19.916  11.263  -1.983  1.00 44.23           H  
ATOM   2678  OG1 THR A 158     -21.581   9.835   0.526  1.00 44.23           O  
ATOM   2679  HG1 THR A 158     -22.498   9.882   0.247  1.00 44.23           H  
ATOM   2680  N   MET A 159     -21.535   6.382  -1.096  1.00 40.74           N  
ATOM   2681  H   MET A 159     -22.452   6.558  -1.481  1.00 40.74           H  
ATOM   2682  CA  MET A 159     -21.286   5.047  -0.549  1.00 40.74           C  
ATOM   2683  HA  MET A 159     -20.245   5.003  -0.228  1.00 40.74           H  
ATOM   2684  C   MET A 159     -21.469   3.922  -1.578  1.00 40.74           C  
ATOM   2685  CB  MET A 159     -22.136   4.805   0.707  1.00 40.74           C  
ATOM   2686  HB2 MET A 159     -23.195   4.835   0.447  1.00 40.74           H  
ATOM   2687  HB3 MET A 159     -21.902   3.811   1.088  1.00 40.74           H  
ATOM   2688  O   MET A 159     -22.196   4.045  -2.556  1.00 40.74           O  
ATOM   2689  CG  MET A 159     -21.853   5.827   1.818  1.00 40.74           C  
ATOM   2690  HG2 MET A 159     -22.437   6.730   1.634  1.00 40.74           H  
ATOM   2691  HG3 MET A 159     -20.798   6.101   1.786  1.00 40.74           H  
ATOM   2692  SD  MET A 159     -22.204   5.222   3.490  1.00 40.74           S  
ATOM   2693  CE  MET A 159     -23.952   4.756   3.330  1.00 40.74           C  
ATOM   2694  HE1 MET A 159     -24.540   5.627   3.043  1.00 40.74           H  
ATOM   2695  HE2 MET A 159     -24.317   4.386   4.289  1.00 40.74           H  
ATOM   2696  HE3 MET A 159     -24.075   3.973   2.581  1.00 40.74           H  
ATOM   2697  N   VAL A 160     -20.775   2.811  -1.351  1.00 45.88           N  
ATOM   2698  H   VAL A 160     -20.156   2.816  -0.553  1.00 45.88           H  
ATOM   2699  CA  VAL A 160     -20.950   1.522  -2.024  1.00 45.88           C  
ATOM   2700  HA  VAL A 160     -21.732   1.597  -2.779  1.00 45.88           H  
ATOM   2701  C   VAL A 160     -21.388   0.539  -0.949  1.00 45.88           C  
ATOM   2702  CB  VAL A 160     -19.645   1.055  -2.701  1.00 45.88           C  
ATOM   2703  HB  VAL A 160     -18.854   0.976  -1.955  1.00 45.88           H  
ATOM   2704  O   VAL A 160     -20.622   0.279  -0.020  1.00 45.88           O  
ATOM   2705  CG1 VAL A 160     -19.818  -0.311  -3.376  1.00 45.88           C  
ATOM   2706 HG11 VAL A 160     -20.042  -1.076  -2.632  1.00 45.88           H  
ATOM   2707 HG12 VAL A 160     -18.895  -0.595  -3.881  1.00 45.88           H  
ATOM   2708 HG13 VAL A 160     -20.628  -0.275  -4.105  1.00 45.88           H  
ATOM   2709  CG2 VAL A 160     -19.189   2.055  -3.771  1.00 45.88           C  
ATOM   2710 HG21 VAL A 160     -19.961   2.157  -4.534  1.00 45.88           H  
ATOM   2711 HG22 VAL A 160     -18.265   1.708  -4.234  1.00 45.88           H  
ATOM   2712 HG23 VAL A 160     -19.015   3.029  -3.313  1.00 45.88           H  
ATOM   2713  N   CYS A 161     -22.612   0.026  -1.054  1.00 42.20           N  
ATOM   2714  H   CYS A 161     -23.188   0.276  -1.845  1.00 42.20           H  
ATOM   2715  CA  CYS A 161     -23.185  -0.891  -0.075  1.00 42.20           C  
ATOM   2716  HA  CYS A 161     -22.500  -0.959   0.770  1.00 42.20           H  
ATOM   2717  C   CYS A 161     -23.344  -2.303  -0.656  1.00 42.20           C  
ATOM   2718  CB  CYS A 161     -24.503  -0.325   0.467  1.00 42.20           C  
ATOM   2719  HB2 CYS A 161     -24.922  -1.028   1.186  1.00 42.20           H  
ATOM   2720  HB3 CYS A 161     -25.207  -0.250  -0.361  1.00 42.20           H  
ATOM   2721  O   CYS A 161     -23.724  -2.458  -1.815  1.00 42.20           O  
ATOM   2722  SG  CYS A 161     -24.401   1.306   1.265  1.00 42.20           S  
ATOM   2723  N   ASN A 162     -23.065  -3.334   0.144  1.00 40.70           N  
ATOM   2724  H   ASN A 162     -22.739  -3.125   1.077  1.00 40.70           H  
ATOM   2725  CA  ASN A 162     -23.391  -4.729  -0.160  1.00 40.70           C  
ATOM   2726  HA  ASN A 162     -24.187  -4.753  -0.904  1.00 40.70           H  
ATOM   2727  C   ASN A 162     -23.910  -5.417   1.112  1.00 40.70           C  
ATOM   2728  CB  ASN A 162     -22.162  -5.445  -0.751  1.00 40.70           C  
ATOM   2729  HB2 ASN A 162     -21.363  -5.466  -0.010  1.00 40.70           H  
ATOM   2730  HB3 ASN A 162     -21.815  -4.899  -1.628  1.00 40.70           H  
ATOM   2731  O   ASN A 162     -23.141  -5.675   2.042  1.00 40.70           O  
ATOM   2732  CG  ASN A 162     -22.489  -6.868  -1.175  1.00 40.70           C  
ATOM   2733  ND2 ASN A 162     -21.495  -7.681  -1.443  1.00 40.70           N  
ATOM   2734 HD21 ASN A 162     -21.771  -8.620  -1.692  1.00 40.70           H  
ATOM   2735 HD22 ASN A 162     -20.539  -7.379  -1.323  1.00 40.70           H  
ATOM   2736  OD1 ASN A 162     -23.626  -7.283  -1.283  1.00 40.70           O  
ATOM   2737  N   GLY A 163     -25.221  -5.664   1.171  1.00 41.23           N  
ATOM   2738  H   GLY A 163     -25.793  -5.432   0.372  1.00 41.23           H  
ATOM   2739  CA  GLY A 163     -25.904  -6.024   2.414  1.00 41.23           C  
ATOM   2740  HA2 GLY A 163     -26.968  -6.170   2.226  1.00 41.23           H  
ATOM   2741  HA3 GLY A 163     -25.490  -6.954   2.801  1.00 41.23           H  
ATOM   2742  C   GLY A 163     -25.750  -4.915   3.460  1.00 41.23           C  
ATOM   2743  O   GLY A 163     -25.945  -3.741   3.160  1.00 41.23           O  
ATOM   2744  N   ASN A 164     -25.334  -5.282   4.671  1.00 38.22           N  
ATOM   2745  H   ASN A 164     -25.236  -6.271   4.851  1.00 38.22           H  
ATOM   2746  CA  ASN A 164     -25.243  -4.365   5.818  1.00 38.22           C  
ATOM   2747  HA  ASN A 164     -26.045  -3.632   5.732  1.00 38.22           H  
ATOM   2748  C   ASN A 164     -23.920  -3.577   5.868  1.00 38.22           C  
ATOM   2749  CB  ASN A 164     -25.458  -5.161   7.120  1.00 38.22           C  
ATOM   2750  HB2 ASN A 164     -25.530  -4.461   7.952  1.00 38.22           H  
ATOM   2751  HB3 ASN A 164     -24.591  -5.800   7.291  1.00 38.22           H  
ATOM   2752  O   ASN A 164     -23.615  -2.930   6.868  1.00 38.22           O  
ATOM   2753  CG  ASN A 164     -26.702  -6.032   7.139  1.00 38.22           C  
ATOM   2754  ND2 ASN A 164     -26.829  -6.882   8.129  1.00 38.22           N  
ATOM   2755 HD21 ASN A 164     -26.175  -6.889   8.899  1.00 38.22           H  
ATOM   2756 HD22 ASN A 164     -27.681  -7.424   8.129  1.00 38.22           H  
ATOM   2757  OD1 ASN A 164     -27.550  -6.011   6.268  1.00 38.22           O  
ATOM   2758  N   ILE A 165     -23.088  -3.689   4.831  1.00 38.21           N  
ATOM   2759  H   ILE A 165     -23.408  -4.200   4.020  1.00 38.21           H  
ATOM   2760  CA  ILE A 165     -21.759  -3.082   4.778  1.00 38.21           C  
ATOM   2761  HA  ILE A 165     -21.509  -2.648   5.746  1.00 38.21           H  
ATOM   2762  C   ILE A 165     -21.798  -1.966   3.749  1.00 38.21           C  
ATOM   2763  CB  ILE A 165     -20.682  -4.137   4.444  1.00 38.21           C  
ATOM   2764  HB  ILE A 165     -20.909  -4.571   3.470  1.00 38.21           H  
ATOM   2765  O   ILE A 165     -21.970  -2.239   2.564  1.00 38.21           O  
ATOM   2766  CG1 ILE A 165     -20.688  -5.271   5.496  1.00 38.21           C  
ATOM   2767 HG12 ILE A 165     -21.691  -5.691   5.573  1.00 38.21           H  
ATOM   2768 HG13 ILE A 165     -20.418  -4.867   6.471  1.00 38.21           H  
ATOM   2769  CG2 ILE A 165     -19.296  -3.461   4.366  1.00 38.21           C  
ATOM   2770 HG21 ILE A 165     -19.289  -2.688   3.599  1.00 38.21           H  
ATOM   2771 HG22 ILE A 165     -18.531  -4.189   4.096  1.00 38.21           H  
ATOM   2772 HG23 ILE A 165     -19.043  -3.013   5.327  1.00 38.21           H  
ATOM   2773  CD1 ILE A 165     -19.754  -6.438   5.158  1.00 38.21           C  
ATOM   2774 HD11 ILE A 165     -19.966  -6.805   4.154  1.00 38.21           H  
ATOM   2775 HD12 ILE A 165     -18.711  -6.126   5.225  1.00 38.21           H  
ATOM   2776 HD13 ILE A 165     -19.917  -7.245   5.872  1.00 38.21           H  
ATOM   2777  N   CYS A 166     -21.581  -0.733   4.196  1.00 39.92           N  
ATOM   2778  H   CYS A 166     -21.470  -0.595   5.190  1.00 39.92           H  
ATOM   2779  CA  CYS A 166     -21.469   0.442   3.342  1.00 39.92           C  
ATOM   2780  HA  CYS A 166     -21.619   0.161   2.299  1.00 39.92           H  
ATOM   2781  C   CYS A 166     -20.074   1.055   3.461  1.00 39.92           C  
ATOM   2782  CB  CYS A 166     -22.565   1.439   3.709  1.00 39.92           C  
ATOM   2783  HB2 CYS A 166     -22.527   1.626   4.783  1.00 39.92           H  
ATOM   2784  HB3 CYS A 166     -22.362   2.383   3.203  1.00 39.92           H  
ATOM   2785  O   CYS A 166     -19.573   1.296   4.554  1.00 39.92           O  
ATOM   2786  SG  CYS A 166     -24.246   0.928   3.270  1.00 39.92           S  
ATOM   2787  N   LEU A 167     -19.427   1.320   2.332  1.00 46.31           N  
ATOM   2788  H   LEU A 167     -19.872   1.064   1.462  1.00 46.31           H  
ATOM   2789  CA  LEU A 167     -18.097   1.919   2.275  1.00 46.31           C  
ATOM   2790  HA  LEU A 167     -17.750   2.155   3.281  1.00 46.31           H  
ATOM   2791  C   LEU A 167     -18.139   3.220   1.494  1.00 46.31           C  
ATOM   2792  CB  LEU A 167     -17.116   0.934   1.621  1.00 46.31           C  
ATOM   2793  HB2 LEU A 167     -17.579   0.544   0.715  1.00 46.31           H  
ATOM   2794  HB3 LEU A 167     -16.211   1.466   1.326  1.00 46.31           H  
ATOM   2795  O   LEU A 167     -18.762   3.297   0.443  1.00 46.31           O  
ATOM   2796  CG  LEU A 167     -16.720  -0.235   2.536  1.00 46.31           C  
ATOM   2797  HG  LEU A 167     -17.607  -0.673   2.993  1.00 46.31           H  
ATOM   2798  CD1 LEU A 167     -16.025  -1.314   1.705  1.00 46.31           C  
ATOM   2799 HD11 LEU A 167     -15.769  -2.154   2.350  1.00 46.31           H  
ATOM   2800 HD12 LEU A 167     -16.704  -1.666   0.929  1.00 46.31           H  
ATOM   2801 HD13 LEU A 167     -15.118  -0.913   1.253  1.00 46.31           H  
ATOM   2802  CD2 LEU A 167     -15.752   0.218   3.631  1.00 46.31           C  
ATOM   2803 HD21 LEU A 167     -14.871   0.693   3.200  1.00 46.31           H  
ATOM   2804 HD22 LEU A 167     -15.439  -0.647   4.217  1.00 46.31           H  
ATOM   2805 HD23 LEU A 167     -16.251   0.905   4.314  1.00 46.31           H  
ATOM   2806  N   HIS A 168     -17.394   4.226   1.941  1.00 50.21           N  
ATOM   2807  H   HIS A 168     -16.941   4.133   2.839  1.00 50.21           H  
ATOM   2808  CA  HIS A 168     -17.251   5.462   1.181  1.00 50.21           C  
ATOM   2809  HA  HIS A 168     -18.245   5.887   1.040  1.00 50.21           H  
ATOM   2810  C   HIS A 168     -16.632   5.183  -0.204  1.00 50.21           C  
ATOM   2811  CB  HIS A 168     -16.425   6.458   1.997  1.00 50.21           C  
ATOM   2812  HB2 HIS A 168     -15.412   6.077   2.125  1.00 50.21           H  
ATOM   2813  HB3 HIS A 168     -16.877   6.566   2.983  1.00 50.21           H  
ATOM   2814  O   HIS A 168     -15.522   4.651  -0.309  1.00 50.21           O  
ATOM   2815  CG  HIS A 168     -16.368   7.817   1.356  1.00 50.21           C  
ATOM   2816  CD2 HIS A 168     -17.214   8.868   1.591  1.00 50.21           C  
ATOM   2817  HD2 HIS A 168     -18.053   8.879   2.271  1.00 50.21           H  
ATOM   2818  ND1 HIS A 168     -15.461   8.226   0.405  1.00 50.21           N  
ATOM   2819  HD1 HIS A 168     -14.668   7.693   0.078  1.00 50.21           H  
ATOM   2820  CE1 HIS A 168     -15.753   9.495   0.075  1.00 50.21           C  
ATOM   2821  HE1 HIS A 168     -15.211  10.108  -0.630  1.00 50.21           H  
ATOM   2822  NE2 HIS A 168     -16.801   9.927   0.776  1.00 50.21           N  
ATOM   2823  N   LYS A 169     -17.318   5.593  -1.275  1.00 50.80           N  
ATOM   2824  H   LYS A 169     -18.198   6.047  -1.079  1.00 50.80           H  
ATOM   2825  CA  LYS A 169     -17.035   5.273  -2.685  1.00 50.80           C  
ATOM   2826  HA  LYS A 169     -17.166   4.200  -2.821  1.00 50.80           H  
ATOM   2827  C   LYS A 169     -15.598   5.592  -3.093  1.00 50.80           C  
ATOM   2828  CB  LYS A 169     -18.084   6.007  -3.548  1.00 50.80           C  
ATOM   2829  HB2 LYS A 169     -19.069   5.775  -3.144  1.00 50.80           H  
ATOM   2830  HB3 LYS A 169     -17.935   7.084  -3.460  1.00 50.80           H  
ATOM   2831  O   LYS A 169     -14.945   4.770  -3.725  1.00 50.80           O  
ATOM   2832  CG  LYS A 169     -18.091   5.619  -5.038  1.00 50.80           C  
ATOM   2833  HG2 LYS A 169     -17.155   5.928  -5.503  1.00 50.80           H  
ATOM   2834  HG3 LYS A 169     -18.188   4.537  -5.128  1.00 50.80           H  
ATOM   2835  CD  LYS A 169     -19.274   6.295  -5.761  1.00 50.80           C  
ATOM   2836  HD2 LYS A 169     -20.196   6.030  -5.244  1.00 50.80           H  
ATOM   2837  HD3 LYS A 169     -19.155   7.377  -5.713  1.00 50.80           H  
ATOM   2838  CE  LYS A 169     -19.389   5.852  -7.230  1.00 50.80           C  
ATOM   2839  HE2 LYS A 169     -18.478   6.127  -7.762  1.00 50.80           H  
ATOM   2840  HE3 LYS A 169     -19.475   4.766  -7.253  1.00 50.80           H  
ATOM   2841  NZ  LYS A 169     -20.577   6.451  -7.899  1.00 50.80           N  
ATOM   2842  HZ1 LYS A 169     -21.421   6.221  -7.394  1.00 50.80           H  
ATOM   2843  HZ2 LYS A 169     -20.692   6.087  -8.834  1.00 50.80           H  
ATOM   2844  HZ3 LYS A 169     -20.523   7.458  -7.956  1.00 50.80           H  
ATOM   2845  N   LYS A 170     -15.046   6.730  -2.652  1.00 49.83           N  
ATOM   2846  H   LYS A 170     -15.659   7.369  -2.165  1.00 49.83           H  
ATOM   2847  CA  LYS A 170     -13.636   7.095  -2.915  1.00 49.83           C  
ATOM   2848  HA  LYS A 170     -13.461   7.021  -3.988  1.00 49.83           H  
ATOM   2849  C   LYS A 170     -12.640   6.125  -2.259  1.00 49.83           C  
ATOM   2850  CB  LYS A 170     -13.381   8.550  -2.479  1.00 49.83           C  
ATOM   2851  HB2 LYS A 170     -13.390   8.609  -1.391  1.00 49.83           H  
ATOM   2852  HB3 LYS A 170     -14.182   9.178  -2.870  1.00 49.83           H  
ATOM   2853  O   LYS A 170     -11.637   5.774  -2.870  1.00 49.83           O  
ATOM   2854  CG  LYS A 170     -12.039   9.103  -2.991  1.00 49.83           C  
ATOM   2855  HG2 LYS A 170     -12.028   9.055  -4.080  1.00 49.83           H  
ATOM   2856  HG3 LYS A 170     -11.222   8.493  -2.606  1.00 49.83           H  
ATOM   2857  CD  LYS A 170     -11.821  10.559  -2.544  1.00 49.83           C  
ATOM   2858  HD2 LYS A 170     -12.643  11.175  -2.910  1.00 49.83           H  
ATOM   2859  HD3 LYS A 170     -11.801  10.599  -1.455  1.00 49.83           H  
ATOM   2860  CE  LYS A 170     -10.493  11.091  -3.107  1.00 49.83           C  
ATOM   2861  HE2 LYS A 170      -9.692  10.417  -2.805  1.00 49.83           H  
ATOM   2862  HE3 LYS A 170     -10.547  11.064  -4.195  1.00 49.83           H  
ATOM   2863  NZ  LYS A 170     -10.189  12.475  -2.650  1.00 49.83           N  
ATOM   2864  HZ1 LYS A 170      -9.335  12.804  -3.078  1.00 49.83           H  
ATOM   2865  HZ2 LYS A 170     -10.928  13.113  -2.909  1.00 49.83           H  
ATOM   2866  HZ3 LYS A 170     -10.047  12.510  -1.651  1.00 49.83           H  
ATOM   2867  N   LYS A 171     -12.924   5.677  -1.028  1.00 48.67           N  
ATOM   2868  H   LYS A 171     -13.863   5.817  -0.684  1.00 48.67           H  
ATOM   2869  CA  LYS A 171     -12.068   4.728  -0.296  1.00 48.67           C  
ATOM   2870  HA  LYS A 171     -11.024   5.026  -0.393  1.00 48.67           H  
ATOM   2871  C   LYS A 171     -12.158   3.337  -0.934  1.00 48.67           C  
ATOM   2872  CB  LYS A 171     -12.428   4.689   1.205  1.00 48.67           C  
ATOM   2873  HB2 LYS A 171     -11.839   3.897   1.667  1.00 48.67           H  
ATOM   2874  HB3 LYS A 171     -13.480   4.428   1.325  1.00 48.67           H  
ATOM   2875  O   LYS A 171     -11.133   2.698  -1.139  1.00 48.67           O  
ATOM   2876  CG  LYS A 171     -12.139   6.002   1.966  1.00 48.67           C  
ATOM   2877  HG2 LYS A 171     -12.785   6.793   1.586  1.00 48.67           H  
ATOM   2878  HG3 LYS A 171     -11.100   6.286   1.801  1.00 48.67           H  
ATOM   2879  CD  LYS A 171     -12.378   5.834   3.483  1.00 48.67           C  
ATOM   2880  HD2 LYS A 171     -11.750   5.021   3.847  1.00 48.67           H  
ATOM   2881  HD3 LYS A 171     -13.420   5.560   3.648  1.00 48.67           H  
ATOM   2882  CE  LYS A 171     -12.056   7.109   4.289  1.00 48.67           C  
ATOM   2883  HE2 LYS A 171     -11.016   7.380   4.110  1.00 48.67           H  
ATOM   2884  HE3 LYS A 171     -12.682   7.923   3.922  1.00 48.67           H  
ATOM   2885  NZ  LYS A 171     -12.278   6.932   5.756  1.00 48.67           N  
ATOM   2886  HZ1 LYS A 171     -12.060   7.773   6.271  1.00 48.67           H  
ATOM   2887  HZ2 LYS A 171     -13.239   6.704   5.971  1.00 48.67           H  
ATOM   2888  HZ3 LYS A 171     -11.705   6.195   6.142  1.00 48.67           H  
ATOM   2889  N   PHE A 172     -13.364   2.928  -1.331  1.00 49.61           N  
ATOM   2890  H   PHE A 172     -14.163   3.498  -1.092  1.00 49.61           H  
ATOM   2891  CA  PHE A 172     -13.608   1.680  -2.054  1.00 49.61           C  
ATOM   2892  HA  PHE A 172     -13.226   0.847  -1.464  1.00 49.61           H  
ATOM   2893  C   PHE A 172     -12.891   1.634  -3.414  1.00 49.61           C  
ATOM   2894  CB  PHE A 172     -15.123   1.501  -2.219  1.00 49.61           C  
ATOM   2895  HB2 PHE A 172     -15.587   1.471  -1.233  1.00 49.61           H  
ATOM   2896  HB3 PHE A 172     -15.538   2.359  -2.748  1.00 49.61           H  
ATOM   2897  O   PHE A 172     -12.172   0.678  -3.698  1.00 49.61           O  
ATOM   2898  CG  PHE A 172     -15.493   0.241  -2.969  1.00 49.61           C  
ATOM   2899  CD1 PHE A 172     -15.757   0.287  -4.352  1.00 49.61           C  
ATOM   2900  HD1 PHE A 172     -15.707   1.222  -4.889  1.00 49.61           H  
ATOM   2901  CD2 PHE A 172     -15.543  -0.987  -2.285  1.00 49.61           C  
ATOM   2902  HD2 PHE A 172     -15.332  -1.028  -1.226  1.00 49.61           H  
ATOM   2903  CE1 PHE A 172     -16.096  -0.890  -5.040  1.00 49.61           C  
ATOM   2904  HE1 PHE A 172     -16.313  -0.855  -6.098  1.00 49.61           H  
ATOM   2905  CE2 PHE A 172     -15.879  -2.163  -2.974  1.00 49.61           C  
ATOM   2906  HE2 PHE A 172     -15.932  -3.104  -2.445  1.00 49.61           H  
ATOM   2907  CZ  PHE A 172     -16.169  -2.111  -4.347  1.00 49.61           C  
ATOM   2908  HZ  PHE A 172     -16.467  -3.011  -4.864  1.00 49.61           H  
ATOM   2909  N   MET A 173     -13.033   2.682  -4.233  1.00 50.52           N  
ATOM   2910  H   MET A 173     -13.668   3.420  -3.962  1.00 50.52           H  
ATOM   2911  CA  MET A 173     -12.402   2.768  -5.557  1.00 50.52           C  
ATOM   2912  HA  MET A 173     -12.685   1.892  -6.140  1.00 50.52           H  
ATOM   2913  C   MET A 173     -10.874   2.758  -5.471  1.00 50.52           C  
ATOM   2914  CB  MET A 173     -12.881   4.031  -6.291  1.00 50.52           C  
ATOM   2915  HB2 MET A 173     -12.796   4.890  -5.626  1.00 50.52           H  
ATOM   2916  HB3 MET A 173     -12.236   4.213  -7.150  1.00 50.52           H  
ATOM   2917  O   MET A 173     -10.231   2.059  -6.250  1.00 50.52           O  
ATOM   2918  CG  MET A 173     -14.329   3.914  -6.789  1.00 50.52           C  
ATOM   2919  HG2 MET A 173     -14.620   4.869  -7.227  1.00 50.52           H  
ATOM   2920  HG3 MET A 173     -14.984   3.729  -5.937  1.00 50.52           H  
ATOM   2921  SD  MET A 173     -14.645   2.607  -8.008  1.00 50.52           S  
ATOM   2922  CE  MET A 173     -13.653   3.194  -9.410  1.00 50.52           C  
ATOM   2923  HE1 MET A 173     -13.832   2.552 -10.272  1.00 50.52           H  
ATOM   2924  HE2 MET A 173     -13.934   4.216  -9.664  1.00 50.52           H  
ATOM   2925  HE3 MET A 173     -12.592   3.155  -9.160  1.00 50.52           H  
ATOM   2926  N   ASN A 174     -10.288   3.461  -4.496  1.00 49.61           N  
ATOM   2927  H   ASN A 174     -10.856   4.058  -3.912  1.00 49.61           H  
ATOM   2928  CA  ASN A 174      -8.840   3.441  -4.280  1.00 49.61           C  
ATOM   2929  HA  ASN A 174      -8.338   3.692  -5.215  1.00 49.61           H  
ATOM   2930  C   ASN A 174      -8.341   2.045  -3.886  1.00 49.61           C  
ATOM   2931  CB  ASN A 174      -8.458   4.488  -3.223  1.00 49.61           C  
ATOM   2932  HB2 ASN A 174      -9.133   4.421  -2.369  1.00 49.61           H  
ATOM   2933  HB3 ASN A 174      -7.448   4.273  -2.874  1.00 49.61           H  
ATOM   2934  O   ASN A 174      -7.393   1.552  -4.492  1.00 49.61           O  
ATOM   2935  CG  ASN A 174      -8.453   5.910  -3.753  1.00 49.61           C  
ATOM   2936  ND2 ASN A 174      -8.099   6.862  -2.922  1.00 49.61           N  
ATOM   2937 HD21 ASN A 174      -7.919   7.749  -3.370  1.00 49.61           H  
ATOM   2938 HD22 ASN A 174      -7.741   6.608  -2.012  1.00 49.61           H  
ATOM   2939  OD1 ASN A 174      -8.723   6.207  -4.901  1.00 49.61           O  
ATOM   2940  N   ALA A 175      -9.007   1.384  -2.933  1.00 49.17           N  
ATOM   2941  H   ALA A 175      -9.780   1.834  -2.463  1.00 49.17           H  
ATOM   2942  CA  ALA A 175      -8.657   0.022  -2.530  1.00 49.17           C  
ATOM   2943  HA  ALA A 175      -7.624   0.005  -2.183  1.00 49.17           H  
ATOM   2944  C   ALA A 175      -8.765  -0.959  -3.709  1.00 49.17           C  
ATOM   2945  CB  ALA A 175      -9.570  -0.390  -1.369  1.00 49.17           C  
ATOM   2946  HB1 ALA A 175     -10.614  -0.385  -1.683  1.00 49.17           H  
ATOM   2947  HB2 ALA A 175      -9.440   0.299  -0.535  1.00 49.17           H  
ATOM   2948  HB3 ALA A 175      -9.300  -1.392  -1.035  1.00 49.17           H  
ATOM   2949  O   ALA A 175      -7.896  -1.802  -3.918  1.00 49.17           O  
ATOM   2950  N   CYS A 176      -9.800  -0.820  -4.536  1.00 48.34           N  
ATOM   2951  H   CYS A 176     -10.509  -0.131  -4.325  1.00 48.34           H  
ATOM   2952  CA  CYS A 176      -9.986  -1.712  -5.667  1.00 48.34           C  
ATOM   2953  HA  CYS A 176      -9.828  -2.733  -5.319  1.00 48.34           H  
ATOM   2954  C   CYS A 176      -9.000  -1.482  -6.824  1.00 48.34           C  
ATOM   2955  CB  CYS A 176     -11.420  -1.614  -6.139  1.00 48.34           C  
ATOM   2956  HB2 CYS A 176     -12.088  -1.816  -5.301  1.00 48.34           H  
ATOM   2957  HB3 CYS A 176     -11.628  -0.619  -6.531  1.00 48.34           H  
ATOM   2958  O   CYS A 176      -8.478  -2.454  -7.377  1.00 48.34           O  
ATOM   2959  SG  CYS A 176     -11.678  -2.843  -7.419  1.00 48.34           S  
ATOM   2960  N   ASN A 177      -8.705  -0.225  -7.175  1.00 50.28           N  
ATOM   2961  H   ASN A 177      -9.182   0.540  -6.719  1.00 50.28           H  
ATOM   2962  CA  ASN A 177      -7.669   0.091  -8.164  1.00 50.28           C  
ATOM   2963  HA  ASN A 177      -7.921  -0.373  -9.118  1.00 50.28           H  
ATOM   2964  C   ASN A 177      -6.318  -0.490  -7.743  1.00 50.28           C  
ATOM   2965  CB  ASN A 177      -7.570   1.617  -8.342  1.00 50.28           C  
ATOM   2966  HB2 ASN A 177      -7.677   2.118  -7.380  1.00 50.28           H  
ATOM   2967  HB3 ASN A 177      -6.586   1.864  -8.740  1.00 50.28           H  
ATOM   2968  O   ASN A 177      -5.589  -1.042  -8.567  1.00 50.28           O  
ATOM   2969  CG  ASN A 177      -8.586   2.172  -9.323  1.00 50.28           C  
ATOM   2970  ND2 ASN A 177      -8.649   3.477  -9.455  1.00 50.28           N  
ATOM   2971 HD21 ASN A 177      -9.256   3.824 -10.184  1.00 50.28           H  
ATOM   2972 HD22 ASN A 177      -8.014   4.073  -8.944  1.00 50.28           H  
ATOM   2973  OD1 ASN A 177      -9.305   1.461 -10.007  1.00 50.28           O  
ATOM   2974  N   LEU A 178      -6.023  -0.435  -6.447  1.00 48.06           N  
ATOM   2975  H   LEU A 178      -6.647   0.056  -5.822  1.00 48.06           H  
ATOM   2976  CA  LEU A 178      -4.787  -0.957  -5.900  1.00 48.06           C  
ATOM   2977  HA  LEU A 178      -3.972  -0.598  -6.529  1.00 48.06           H  
ATOM   2978  C   LEU A 178      -4.730  -2.497  -5.915  1.00 48.06           C  
ATOM   2979  CB  LEU A 178      -4.623  -0.356  -4.505  1.00 48.06           C  
ATOM   2980  HB2 LEU A 178      -5.217  -0.930  -3.794  1.00 48.06           H  
ATOM   2981  HB3 LEU A 178      -4.998   0.667  -4.494  1.00 48.06           H  
ATOM   2982  O   LEU A 178      -3.708  -3.065  -6.288  1.00 48.06           O  
ATOM   2983  CG  LEU A 178      -3.141  -0.332  -4.113  1.00 48.06           C  
ATOM   2984  HG  LEU A 178      -2.547  -0.905  -4.825  1.00 48.06           H  
ATOM   2985  CD1 LEU A 178      -2.603   1.099  -4.085  1.00 48.06           C  
ATOM   2986 HD11 LEU A 178      -3.112   1.675  -3.311  1.00 48.06           H  
ATOM   2987 HD12 LEU A 178      -2.753   1.578  -5.053  1.00 48.06           H  
ATOM   2988 HD13 LEU A 178      -1.536   1.083  -3.862  1.00 48.06           H  
ATOM   2989  CD2 LEU A 178      -2.984  -0.985  -2.758  1.00 48.06           C  
ATOM   2990 HD21 LEU A 178      -3.526  -0.414  -2.005  1.00 48.06           H  
ATOM   2991 HD22 LEU A 178      -3.371  -2.003  -2.785  1.00 48.06           H  
ATOM   2992 HD23 LEU A 178      -1.920  -1.037  -2.527  1.00 48.06           H  
ATOM   2993  N   ILE A 179      -5.839  -3.189  -5.625  1.00 47.39           N  
ATOM   2994  H   ILE A 179      -6.631  -2.680  -5.259  1.00 47.39           H  
ATOM   2995  CA  ILE A 179      -5.933  -4.657  -5.757  1.00 47.39           C  
ATOM   2996  HA  ILE A 179      -5.121  -5.106  -5.185  1.00 47.39           H  
ATOM   2997  C   ILE A 179      -5.740  -5.100  -7.214  1.00 47.39           C  
ATOM   2998  CB  ILE A 179      -7.272  -5.166  -5.176  1.00 47.39           C  
ATOM   2999  HB  ILE A 179      -8.077  -4.544  -5.568  1.00 47.39           H  
ATOM   3000  O   ILE A 179      -5.021  -6.067  -7.472  1.00 47.39           O  
ATOM   3001  CG1 ILE A 179      -7.236  -5.036  -3.637  1.00 47.39           C  
ATOM   3002 HG12 ILE A 179      -6.535  -5.760  -3.223  1.00 47.39           H  
ATOM   3003 HG13 ILE A 179      -6.879  -4.046  -3.356  1.00 47.39           H  
ATOM   3004  CG2 ILE A 179      -7.565  -6.631  -5.567  1.00 47.39           C  
ATOM   3005 HG21 ILE A 179      -7.662  -6.728  -6.648  1.00 47.39           H  
ATOM   3006 HG22 ILE A 179      -8.505  -6.966  -5.127  1.00 47.39           H  
ATOM   3007 HG23 ILE A 179      -6.757  -7.277  -5.222  1.00 47.39           H  
ATOM   3008  CD1 ILE A 179      -8.604  -5.237  -2.984  1.00 47.39           C  
ATOM   3009 HD11 ILE A 179      -8.548  -4.939  -1.937  1.00 47.39           H  
ATOM   3010 HD12 ILE A 179      -8.896  -6.286  -3.031  1.00 47.39           H  
ATOM   3011 HD13 ILE A 179      -9.340  -4.617  -3.496  1.00 47.39           H  
ATOM   3012  N   HIS A 180      -6.337  -4.388  -8.173  1.00 49.16           N  
ATOM   3013  H   HIS A 180      -6.921  -3.608  -7.905  1.00 49.16           H  
ATOM   3014  CA  HIS A 180      -6.135  -4.667  -9.596  1.00 49.16           C  
ATOM   3015  HA  HIS A 180      -6.326  -5.726  -9.770  1.00 49.16           H  
ATOM   3016  C   HIS A 180      -4.685  -4.416 -10.038  1.00 49.16           C  
ATOM   3017  CB  HIS A 180      -7.127  -3.853 -10.439  1.00 49.16           C  
ATOM   3018  HB2 HIS A 180      -6.635  -3.541 -11.360  1.00 49.16           H  
ATOM   3019  HB3 HIS A 180      -7.419  -2.947  -9.909  1.00 49.16           H  
ATOM   3020  O   HIS A 180      -4.134  -5.236 -10.774  1.00 49.16           O  
ATOM   3021  CG  HIS A 180      -8.351  -4.639 -10.832  1.00 49.16           C  
ATOM   3022  CD2 HIS A 180      -9.619  -4.498 -10.335  1.00 49.16           C  
ATOM   3023  HD2 HIS A 180      -9.918  -3.814  -9.555  1.00 49.16           H  
ATOM   3024  ND1 HIS A 180      -8.402  -5.606 -11.811  1.00 49.16           N  
ATOM   3025  HD1 HIS A 180      -7.608  -5.974 -12.316  1.00 49.16           H  
ATOM   3026  CE1 HIS A 180      -9.671  -6.032 -11.913  1.00 49.16           C  
ATOM   3027  HE1 HIS A 180     -10.015  -6.807 -12.581  1.00 49.16           H  
ATOM   3028  NE2 HIS A 180     -10.458  -5.361 -11.055  1.00 49.16           N  
ATOM   3029  N   MET A 181      -4.040  -3.346  -9.552  1.00 46.63           N  
ATOM   3030  H   MET A 181      -4.549  -2.678  -8.991  1.00 46.63           H  
ATOM   3031  CA  MET A 181      -2.604  -3.126  -9.771  1.00 46.63           C  
ATOM   3032  HA  MET A 181      -2.402  -3.123 -10.842  1.00 46.63           H  
ATOM   3033  C   MET A 181      -1.752  -4.244  -9.169  1.00 46.63           C  
ATOM   3034  CB  MET A 181      -2.146  -1.790  -9.172  1.00 46.63           C  
ATOM   3035  HB2 MET A 181      -2.616  -1.636  -8.201  1.00 46.63           H  
ATOM   3036  HB3 MET A 181      -1.068  -1.834  -9.019  1.00 46.63           H  
ATOM   3037  O   MET A 181      -0.811  -4.706  -9.799  1.00 46.63           O  
ATOM   3038  CG  MET A 181      -2.426  -0.597 -10.084  1.00 46.63           C  
ATOM   3039  HG2 MET A 181      -2.120  -0.849 -11.099  1.00 46.63           H  
ATOM   3040  HG3 MET A 181      -3.497  -0.394 -10.091  1.00 46.63           H  
ATOM   3041  SD  MET A 181      -1.537   0.904  -9.594  1.00 46.63           S  
ATOM   3042  CE  MET A 181      -2.207   1.174  -7.930  1.00 46.63           C  
ATOM   3043  HE1 MET A 181      -3.295   1.215  -7.971  1.00 46.63           H  
ATOM   3044  HE2 MET A 181      -1.891   0.369  -7.266  1.00 46.63           H  
ATOM   3045  HE3 MET A 181      -1.826   2.118  -7.542  1.00 46.63           H  
ATOM   3046  N   CYS A 182      -2.074  -4.732  -7.974  1.00 44.39           N  
ATOM   3047  H   CYS A 182      -2.790  -4.269  -7.432  1.00 44.39           H  
ATOM   3048  CA  CYS A 182      -1.290  -5.796  -7.352  1.00 44.39           C  
ATOM   3049  HA  CYS A 182      -0.234  -5.573  -7.506  1.00 44.39           H  
ATOM   3050  C   CYS A 182      -1.513  -7.175  -7.993  1.00 44.39           C  
ATOM   3051  CB  CYS A 182      -1.552  -5.779  -5.848  1.00 44.39           C  
ATOM   3052  HB2 CYS A 182      -2.625  -5.830  -5.667  1.00 44.39           H  
ATOM   3053  HB3 CYS A 182      -1.068  -6.649  -5.404  1.00 44.39           H  
ATOM   3054  O   CYS A 182      -0.632  -8.036  -7.919  1.00 44.39           O  
ATOM   3055  SG  CYS A 182      -0.879  -4.307  -5.037  1.00 44.39           S  
ATOM   3056  N   GLN A 183      -2.645  -7.397  -8.670  1.00 46.88           N  
ATOM   3057  H   GLN A 183      -3.365  -6.690  -8.651  1.00 46.88           H  
ATOM   3058  CA  GLN A 183      -2.838  -8.580  -9.515  1.00 46.88           C  
ATOM   3059  HA  GLN A 183      -2.517  -9.464  -8.964  1.00 46.88           H  
ATOM   3060  C   GLN A 183      -1.990  -8.538 -10.788  1.00 46.88           C  
ATOM   3061  CB  GLN A 183      -4.313  -8.747  -9.895  1.00 46.88           C  
ATOM   3062  HB2 GLN A 183      -4.768  -7.773 -10.078  1.00 46.88           H  
ATOM   3063  HB3 GLN A 183      -4.366  -9.323 -10.818  1.00 46.88           H  
ATOM   3064  O   GLN A 183      -1.405  -9.560 -11.139  1.00 46.88           O  
ATOM   3065  CG  GLN A 183      -5.109  -9.510  -8.830  1.00 46.88           C  
ATOM   3066  HG2 GLN A 183      -5.194  -8.904  -7.928  1.00 46.88           H  
ATOM   3067  HG3 GLN A 183      -4.582 -10.432  -8.583  1.00 46.88           H  
ATOM   3068  CD  GLN A 183      -6.507  -9.871  -9.325  1.00 46.88           C  
ATOM   3069  NE2 GLN A 183      -7.145 -10.857  -8.733  1.00 46.88           N  
ATOM   3070 HE21 GLN A 183      -6.719 -11.366  -7.971  1.00 46.88           H  
ATOM   3071 HE22 GLN A 183      -8.081 -11.036  -9.067  1.00 46.88           H  
ATOM   3072  OE1 GLN A 183      -7.058  -9.285 -10.245  1.00 46.88           O  
ATOM   3073  N   SER A 184      -1.873  -7.383 -11.454  1.00 41.58           N  
ATOM   3074  H   SER A 184      -2.347  -6.556 -11.122  1.00 41.58           H  
ATOM   3075  CA  SER A 184      -1.075  -7.277 -12.687  1.00 41.58           C  
ATOM   3076  HA  SER A 184      -1.368  -8.095 -13.344  1.00 41.58           H  
ATOM   3077  C   SER A 184       0.432  -7.444 -12.456  1.00 41.58           C  
ATOM   3078  CB  SER A 184      -1.384  -5.977 -13.435  1.00 41.58           C  
ATOM   3079  HB2 SER A 184      -0.846  -5.978 -14.383  1.00 41.58           H  
ATOM   3080  HB3 SER A 184      -2.453  -5.936 -13.644  1.00 41.58           H  
ATOM   3081  O   SER A 184       1.175  -7.702 -13.397  1.00 41.58           O  
ATOM   3082  OG  SER A 184      -1.014  -4.832 -12.696  1.00 41.58           O  
ATOM   3083  HG  SER A 184      -1.280  -4.059 -13.199  1.00 41.58           H  
ATOM   3084  N   VAL A 185       0.885  -7.376 -11.199  1.00 41.21           N  
ATOM   3085  H   VAL A 185       0.226  -7.068 -10.498  1.00 41.21           H  
ATOM   3086  CA  VAL A 185       2.286  -7.589 -10.790  1.00 41.21           C  
ATOM   3087  HA  VAL A 185       2.911  -7.468 -11.674  1.00 41.21           H  
ATOM   3088  C   VAL A 185       2.535  -9.038 -10.304  1.00 41.21           C  
ATOM   3089  CB  VAL A 185       2.716  -6.480  -9.793  1.00 41.21           C  
ATOM   3090  HB  VAL A 185       2.171  -6.614  -8.859  1.00 41.21           H  
ATOM   3091  O   VAL A 185       3.601  -9.351  -9.777  1.00 41.21           O  
ATOM   3092  CG1 VAL A 185       4.225  -6.448  -9.499  1.00 41.21           C  
ATOM   3093 HG11 VAL A 185       4.514  -7.313  -8.903  1.00 41.21           H  
ATOM   3094 HG12 VAL A 185       4.790  -6.444 -10.431  1.00 41.21           H  
ATOM   3095 HG13 VAL A 185       4.480  -5.559  -8.921  1.00 41.21           H  
ATOM   3096  CG2 VAL A 185       2.421  -5.070 -10.337  1.00 41.21           C  
ATOM   3097 HG21 VAL A 185       3.105  -4.829 -11.151  1.00 41.21           H  
ATOM   3098 HG22 VAL A 185       2.530  -4.341  -9.534  1.00 41.21           H  
ATOM   3099 HG23 VAL A 185       1.404  -4.986 -10.721  1.00 41.21           H  
ATOM   3100  N   ASN A 186       1.576  -9.962 -10.481  1.00 43.30           N  
ATOM   3101  H   ASN A 186       0.742  -9.684 -10.977  1.00 43.30           H  
ATOM   3102  CA  ASN A 186       1.616 -11.345  -9.966  1.00 43.30           C  
ATOM   3103  HA  ASN A 186       0.619 -11.755 -10.126  1.00 43.30           H  
ATOM   3104  C   ASN A 186       1.810 -11.461  -8.436  1.00 43.30           C  
ATOM   3105  CB  ASN A 186       2.607 -12.218 -10.781  1.00 43.30           C  
ATOM   3106  HB2 ASN A 186       2.942 -13.061 -10.178  1.00 43.30           H  
ATOM   3107  HB3 ASN A 186       3.490 -11.637 -11.048  1.00 43.30           H  
ATOM   3108  O   ASN A 186       2.099 -12.541  -7.922  1.00 43.30           O  
ATOM   3109  CG  ASN A 186       2.011 -12.825 -12.038  1.00 43.30           C  
ATOM   3110  ND2 ASN A 186       2.834 -13.387 -12.893  1.00 43.30           N  
ATOM   3111 HD21 ASN A 186       3.825 -13.445 -12.706  1.00 43.30           H  
ATOM   3112 HD22 ASN A 186       2.398 -13.839 -13.684  1.00 43.30           H  
ATOM   3113  OD1 ASN A 186       0.814 -12.836 -12.258  1.00 43.30           O  
ATOM   3114  N   CYS A 187       1.591 -10.390  -7.666  1.00 37.96           N  
ATOM   3115  H   CYS A 187       1.359  -9.511  -8.106  1.00 37.96           H  
ATOM   3116  CA  CYS A 187       1.761 -10.415  -6.208  1.00 37.96           C  
ATOM   3117  HA  CYS A 187       2.714 -10.891  -5.975  1.00 37.96           H  
ATOM   3118  C   CYS A 187       0.686 -11.238  -5.480  1.00 37.96           C  
ATOM   3119  CB  CYS A 187       1.794  -8.979  -5.671  1.00 37.96           C  
ATOM   3120  HB2 CYS A 187       0.954  -8.406  -6.064  1.00 37.96           H  
ATOM   3121  HB3 CYS A 187       1.720  -8.996  -4.583  1.00 37.96           H  
ATOM   3122  O   CYS A 187       0.888 -11.629  -4.334  1.00 37.96           O  
ATOM   3123  SG  CYS A 187       3.353  -8.188  -6.131  1.00 37.96           S  
ATOM   3124  HG  CYS A 187       4.145  -8.950  -5.372  1.00 37.96           H  
ATOM   3125  N   PHE A 188      -0.444 -11.523  -6.132  1.00 41.74           N  
ATOM   3126  H   PHE A 188      -0.552 -11.140  -7.061  1.00 41.74           H  
ATOM   3127  CA  PHE A 188      -1.580 -12.217  -5.518  1.00 41.74           C  
ATOM   3128  HA  PHE A 188      -1.406 -12.274  -4.443  1.00 41.74           H  
ATOM   3129  C   PHE A 188      -1.759 -13.680  -5.934  1.00 41.74           C  
ATOM   3130  CB  PHE A 188      -2.853 -11.379  -5.707  1.00 41.74           C  
ATOM   3131  HB2 PHE A 188      -3.726 -12.031  -5.728  1.00 41.74           H  
ATOM   3132  HB3 PHE A 188      -2.820 -10.853  -6.661  1.00 41.74           H  
ATOM   3133  O   PHE A 188      -2.647 -14.341  -5.402  1.00 41.74           O  
ATOM   3134  CG  PHE A 188      -3.044 -10.398  -4.571  1.00 41.74           C  
ATOM   3135  CD1 PHE A 188      -3.510 -10.870  -3.330  1.00 41.74           C  
ATOM   3136  HD1 PHE A 188      -3.762 -11.914  -3.211  1.00 41.74           H  
ATOM   3137  CD2 PHE A 188      -2.701  -9.043  -4.722  1.00 41.74           C  
ATOM   3138  HD2 PHE A 188      -2.331  -8.681  -5.670  1.00 41.74           H  
ATOM   3139  CE1 PHE A 188      -3.614  -9.992  -2.239  1.00 41.74           C  
ATOM   3140  HE1 PHE A 188      -3.939 -10.358  -1.276  1.00 41.74           H  
ATOM   3141  CE2 PHE A 188      -2.840  -8.161  -3.633  1.00 41.74           C  
ATOM   3142  HE2 PHE A 188      -2.585  -7.115  -3.729  1.00 41.74           H  
ATOM   3143  CZ  PHE A 188      -3.296  -8.634  -2.394  1.00 41.74           C  
ATOM   3144  HZ  PHE A 188      -3.379  -7.956  -1.557  1.00 41.74           H  
ATOM   3145  N   GLN A 189      -0.915 -14.231  -6.812  1.00 34.73           N  
ATOM   3146  H   GLN A 189      -0.149 -13.684  -7.179  1.00 34.73           H  
ATOM   3147  CA  GLN A 189      -1.087 -15.610  -7.298  1.00 34.73           C  
ATOM   3148  HA  GLN A 189      -2.145 -15.743  -7.524  1.00 34.73           H  
ATOM   3149  C   GLN A 189      -0.801 -16.716  -6.258  1.00 34.73           C  
ATOM   3150  CB  GLN A 189      -0.315 -15.822  -8.615  1.00 34.73           C  
ATOM   3151  HB2 GLN A 189      -0.072 -16.879  -8.724  1.00 34.73           H  
ATOM   3152  HB3 GLN A 189       0.623 -15.266  -8.601  1.00 34.73           H  
ATOM   3153  O   GLN A 189      -0.929 -17.891  -6.579  1.00 34.73           O  
ATOM   3154  CG  GLN A 189      -1.155 -15.418  -9.840  1.00 34.73           C  
ATOM   3155  HG2 GLN A 189      -2.148 -15.862  -9.755  1.00 34.73           H  
ATOM   3156  HG3 GLN A 189      -1.262 -14.334  -9.875  1.00 34.73           H  
ATOM   3157  CD  GLN A 189      -0.540 -15.900 -11.152  1.00 34.73           C  
ATOM   3158  NE2 GLN A 189      -1.318 -16.022 -12.206  1.00 34.73           N  
ATOM   3159 HE21 GLN A 189      -0.851 -16.315 -13.052  1.00 34.73           H  
ATOM   3160 HE22 GLN A 189      -2.291 -15.751 -12.182  1.00 34.73           H  
ATOM   3161  OE1 GLN A 189       0.637 -16.191 -11.256  1.00 34.73           O  
ATOM   3162  N   GLY A 190      -0.481 -16.383  -5.002  1.00 35.00           N  
ATOM   3163  H   GLY A 190      -0.409 -15.400  -4.780  1.00 35.00           H  
ATOM   3164  CA  GLY A 190      -0.125 -17.381  -3.984  1.00 35.00           C  
ATOM   3165  HA2 GLY A 190      -0.288 -18.389  -4.364  1.00 35.00           H  
ATOM   3166  HA3 GLY A 190       0.942 -17.287  -3.780  1.00 35.00           H  
ATOM   3167  C   GLY A 190      -0.852 -17.293  -2.643  1.00 35.00           C  
ATOM   3168  O   GLY A 190      -0.717 -18.211  -1.836  1.00 35.00           O  
ATOM   3169  N   SER A 191      -1.617 -16.238  -2.347  1.00 37.64           N  
ATOM   3170  H   SER A 191      -1.833 -15.546  -3.050  1.00 37.64           H  
ATOM   3171  CA  SER A 191      -2.256 -16.148  -1.031  1.00 37.64           C  
ATOM   3172  HA  SER A 191      -1.651 -16.712  -0.321  1.00 37.64           H  
ATOM   3173  C   SER A 191      -3.628 -16.826  -1.060  1.00 37.64           C  
ATOM   3174  CB  SER A 191      -2.226 -14.723  -0.459  1.00 37.64           C  
ATOM   3175  HB2 SER A 191      -2.578 -14.747   0.572  1.00 37.64           H  
ATOM   3176  HB3 SER A 191      -1.193 -14.374  -0.458  1.00 37.64           H  
ATOM   3177  O   SER A 191      -4.564 -16.365  -1.707  1.00 37.64           O  
ATOM   3178  OG  SER A 191      -3.014 -13.808  -1.186  1.00 37.64           O  
ATOM   3179  HG  SER A 191      -2.567 -12.958  -1.200  1.00 37.64           H  
ATOM   3180  N   ARG A 192      -3.770 -17.929  -0.308  1.00 38.23           N  
ATOM   3181  H   ARG A 192      -2.922 -18.295   0.100  1.00 38.23           H  
ATOM   3182  CA  ARG A 192      -5.041 -18.621   0.015  1.00 38.23           C  
ATOM   3183  HA  ARG A 192      -5.542 -18.876  -0.919  1.00 38.23           H  
ATOM   3184  C   ARG A 192      -6.033 -17.735   0.796  1.00 38.23           C  
ATOM   3185  CB  ARG A 192      -4.738 -19.917   0.802  1.00 38.23           C  
ATOM   3186  HB2 ARG A 192      -4.013 -19.698   1.586  1.00 38.23           H  
ATOM   3187  HB3 ARG A 192      -5.649 -20.265   1.288  1.00 38.23           H  
ATOM   3188  O   ARG A 192      -6.818 -18.222   1.608  1.00 38.23           O  
ATOM   3189  CG  ARG A 192      -4.247 -21.099  -0.041  1.00 38.23           C  
ATOM   3190  HG2 ARG A 192      -3.304 -20.850  -0.528  1.00 38.23           H  
ATOM   3191  HG3 ARG A 192      -4.996 -21.339  -0.795  1.00 38.23           H  
ATOM   3192  CD  ARG A 192      -4.051 -22.302   0.899  1.00 38.23           C  
ATOM   3193  HD2 ARG A 192      -4.945 -22.423   1.511  1.00 38.23           H  
ATOM   3194  HD3 ARG A 192      -3.207 -22.093   1.556  1.00 38.23           H  
ATOM   3195  NE  ARG A 192      -3.812 -23.561   0.171  1.00 38.23           N  
ATOM   3196  HE  ARG A 192      -3.813 -23.522  -0.839  1.00 38.23           H  
ATOM   3197  NH1 ARG A 192      -3.487 -24.906   2.013  1.00 38.23           N  
ATOM   3198 HH11 ARG A 192      -3.552 -24.104   2.623  1.00 38.23           H  
ATOM   3199 HH12 ARG A 192      -3.279 -25.814   2.402  1.00 38.23           H  
ATOM   3200  NH2 ARG A 192      -3.422 -25.799  -0.025  1.00 38.23           N  
ATOM   3201 HH21 ARG A 192      -3.450 -25.732  -1.033  1.00 38.23           H  
ATOM   3202 HH22 ARG A 192      -3.220 -26.695   0.396  1.00 38.23           H  
ATOM   3203  CZ  ARG A 192      -3.576 -24.743   0.720  1.00 38.23           C  
ATOM   3204  N   ASN A 193      -6.013 -16.421   0.608  1.00 40.81           N  
ATOM   3205  H   ASN A 193      -5.462 -16.058  -0.157  1.00 40.81           H  
ATOM   3206  CA  ASN A 193      -6.822 -15.500   1.379  1.00 40.81           C  
ATOM   3207  HA  ASN A 193      -6.987 -15.951   2.357  1.00 40.81           H  
ATOM   3208  C   ASN A 193      -8.205 -15.351   0.725  1.00 40.81           C  
ATOM   3209  CB  ASN A 193      -6.023 -14.208   1.631  1.00 40.81           C  
ATOM   3210  HB2 ASN A 193      -4.959 -14.441   1.659  1.00 40.81           H  
ATOM   3211  HB3 ASN A 193      -6.186 -13.481   0.835  1.00 40.81           H  
ATOM   3212  O   ASN A 193      -8.482 -14.386   0.008  1.00 40.81           O  
ATOM   3213  CG  ASN A 193      -6.393 -13.599   2.972  1.00 40.81           C  
ATOM   3214  ND2 ASN A 193      -5.485 -12.880   3.590  1.00 40.81           N  
ATOM   3215 HD21 ASN A 193      -4.573 -12.726   3.185  1.00 40.81           H  
ATOM   3216 HD22 ASN A 193      -5.705 -12.535   4.513  1.00 40.81           H  
ATOM   3217  OD1 ASN A 193      -7.491 -13.786   3.478  1.00 40.81           O  
ATOM   3218  N   LYS A 194      -9.089 -16.332   0.980  1.00 36.50           N  
ATOM   3219  H   LYS A 194      -8.732 -17.129   1.488  1.00 36.50           H  
ATOM   3220  CA  LYS A 194     -10.492 -16.372   0.505  1.00 36.50           C  
ATOM   3221  HA  LYS A 194     -10.506 -16.569  -0.567  1.00 36.50           H  
ATOM   3222  C   LYS A 194     -11.228 -15.034   0.706  1.00 36.50           C  
ATOM   3223  CB  LYS A 194     -11.267 -17.498   1.229  1.00 36.50           C  
ATOM   3224  HB2 LYS A 194     -11.068 -17.445   2.299  1.00 36.50           H  
ATOM   3225  HB3 LYS A 194     -12.332 -17.320   1.081  1.00 36.50           H  
ATOM   3226  O   LYS A 194     -12.027 -14.633  -0.133  1.00 36.50           O  
ATOM   3227  CG  LYS A 194     -10.966 -18.921   0.718  1.00 36.50           C  
ATOM   3228  HG2 LYS A 194     -11.174 -18.964  -0.351  1.00 36.50           H  
ATOM   3229  HG3 LYS A 194      -9.913 -19.151   0.882  1.00 36.50           H  
ATOM   3230  CD  LYS A 194     -11.839 -19.963   1.447  1.00 36.50           C  
ATOM   3231  HD2 LYS A 194     -12.887 -19.685   1.334  1.00 36.50           H  
ATOM   3232  HD3 LYS A 194     -11.586 -19.957   2.507  1.00 36.50           H  
ATOM   3233  CE  LYS A 194     -11.635 -21.378   0.878  1.00 36.50           C  
ATOM   3234  HE2 LYS A 194     -11.870 -21.359  -0.186  1.00 36.50           H  
ATOM   3235  HE3 LYS A 194     -10.584 -21.646   0.980  1.00 36.50           H  
ATOM   3236  NZ  LYS A 194     -12.487 -22.390   1.564  1.00 36.50           N  
ATOM   3237  HZ1 LYS A 194     -12.345 -23.307   1.165  1.00 36.50           H  
ATOM   3238  HZ2 LYS A 194     -13.467 -22.165   1.462  1.00 36.50           H  
ATOM   3239  HZ3 LYS A 194     -12.275 -22.443   2.550  1.00 36.50           H  
ATOM   3240  N   LYS A 195     -10.921 -14.292   1.779  1.00 37.05           N  
ATOM   3241  H   LYS A 195     -10.212 -14.655   2.400  1.00 37.05           H  
ATOM   3242  CA  LYS A 195     -11.527 -12.981   2.097  1.00 37.05           C  
ATOM   3243  HA  LYS A 195     -12.612 -13.067   2.046  1.00 37.05           H  
ATOM   3244  C   LYS A 195     -11.144 -11.863   1.119  1.00 37.05           C  
ATOM   3245  CB  LYS A 195     -11.124 -12.568   3.523  1.00 37.05           C  
ATOM   3246  HB2 LYS A 195     -10.038 -12.593   3.617  1.00 37.05           H  
ATOM   3247  HB3 LYS A 195     -11.452 -11.542   3.690  1.00 37.05           H  
ATOM   3248  O   LYS A 195     -11.859 -10.866   0.996  1.00 37.05           O  
ATOM   3249  CG  LYS A 195     -11.755 -13.449   4.614  1.00 37.05           C  
ATOM   3250  HG2 LYS A 195     -12.840 -13.428   4.508  1.00 37.05           H  
ATOM   3251  HG3 LYS A 195     -11.408 -14.476   4.506  1.00 37.05           H  
ATOM   3252  CD  LYS A 195     -11.373 -12.931   6.012  1.00 37.05           C  
ATOM   3253  HD2 LYS A 195     -10.291 -12.997   6.130  1.00 37.05           H  
ATOM   3254  HD3 LYS A 195     -11.672 -11.887   6.100  1.00 37.05           H  
ATOM   3255  CE  LYS A 195     -12.061 -13.746   7.118  1.00 37.05           C  
ATOM   3256  HE2 LYS A 195     -11.771 -14.792   7.014  1.00 37.05           H  
ATOM   3257  HE3 LYS A 195     -13.140 -13.684   6.976  1.00 37.05           H  
ATOM   3258  NZ  LYS A 195     -11.705 -13.255   8.478  1.00 37.05           N  
ATOM   3259  HZ1 LYS A 195     -11.990 -12.296   8.610  1.00 37.05           H  
ATOM   3260  HZ2 LYS A 195     -10.709 -13.309   8.641  1.00 37.05           H  
ATOM   3261  HZ3 LYS A 195     -12.161 -13.804   9.192  1.00 37.05           H  
ATOM   3262  N   LEU A 196     -10.007 -11.988   0.441  1.00 41.32           N  
ATOM   3263  H   LEU A 196      -9.457 -12.825   0.572  1.00 41.32           H  
ATOM   3264  CA  LEU A 196      -9.554 -11.029  -0.563  1.00 41.32           C  
ATOM   3265  HA  LEU A 196      -9.947 -10.048  -0.298  1.00 41.32           H  
ATOM   3266  C   LEU A 196     -10.134 -11.367  -1.944  1.00 41.32           C  
ATOM   3267  CB  LEU A 196      -8.019 -10.962  -0.501  1.00 41.32           C  
ATOM   3268  HB2 LEU A 196      -7.707 -11.235   0.507  1.00 41.32           H  
ATOM   3269  HB3 LEU A 196      -7.586 -11.707  -1.168  1.00 41.32           H  
ATOM   3270  O   LEU A 196     -10.544 -10.458  -2.659  1.00 41.32           O  
ATOM   3271  CG  LEU A 196      -7.467  -9.553  -0.806  1.00 41.32           C  
ATOM   3272  HG  LEU A 196      -8.268  -8.816  -0.756  1.00 41.32           H  
ATOM   3273  CD1 LEU A 196      -6.436  -9.156   0.250  1.00 41.32           C  
ATOM   3274 HD11 LEU A 196      -6.041  -8.166   0.023  1.00 41.32           H  
ATOM   3275 HD12 LEU A 196      -5.610  -9.868   0.260  1.00 41.32           H  
ATOM   3276 HD13 LEU A 196      -6.892  -9.120   1.239  1.00 41.32           H  
ATOM   3277  CD2 LEU A 196      -6.860  -9.502  -2.202  1.00 41.32           C  
ATOM   3278 HD21 LEU A 196      -7.653  -9.584  -2.946  1.00 41.32           H  
ATOM   3279 HD22 LEU A 196      -6.163 -10.327  -2.346  1.00 41.32           H  
ATOM   3280 HD23 LEU A 196      -6.343  -8.554  -2.352  1.00 41.32           H  
ATOM   3281  N   GLN A 197     -10.317 -12.659  -2.240  1.00 42.77           N  
ATOM   3282  H   GLN A 197      -9.931 -13.350  -1.613  1.00 42.77           H  
ATOM   3283  CA  GLN A 197     -11.108 -13.137  -3.383  1.00 42.77           C  
ATOM   3284  HA  GLN A 197     -10.669 -12.750  -4.302  1.00 42.77           H  
ATOM   3285  C   GLN A 197     -12.561 -12.643  -3.345  1.00 42.77           C  
ATOM   3286  CB  GLN A 197     -11.093 -14.674  -3.422  1.00 42.77           C  
ATOM   3287  HB2 GLN A 197     -10.839 -15.071  -2.440  1.00 42.77           H  
ATOM   3288  HB3 GLN A 197     -12.086 -15.041  -3.684  1.00 42.77           H  
ATOM   3289  O   GLN A 197     -13.068 -12.185  -4.363  1.00 42.77           O  
ATOM   3290  CG  GLN A 197     -10.109 -15.222  -4.462  1.00 42.77           C  
ATOM   3291  HG2 GLN A 197      -9.099 -14.889  -4.223  1.00 42.77           H  
ATOM   3292  HG3 GLN A 197     -10.378 -14.836  -5.445  1.00 42.77           H  
ATOM   3293  CD  GLN A 197     -10.122 -16.748  -4.514  1.00 42.77           C  
ATOM   3294  NE2 GLN A 197      -9.581 -17.343  -5.554  1.00 42.77           N  
ATOM   3295 HE21 GLN A 197      -9.622 -18.352  -5.565  1.00 42.77           H  
ATOM   3296 HE22 GLN A 197      -9.172 -16.812  -6.310  1.00 42.77           H  
ATOM   3297  OE1 GLN A 197     -10.599 -17.433  -3.622  1.00 42.77           O  
ATOM   3298  N   VAL A 198     -13.216 -12.667  -2.179  1.00 39.05           N  
ATOM   3299  H   VAL A 198     -12.798 -13.171  -1.410  1.00 39.05           H  
ATOM   3300  CA  VAL A 198     -14.589 -12.148  -2.025  1.00 39.05           C  
ATOM   3301  HA  VAL A 198     -15.226 -12.610  -2.779  1.00 39.05           H  
ATOM   3302  C   VAL A 198     -14.646 -10.637  -2.259  1.00 39.05           C  
ATOM   3303  CB  VAL A 198     -15.156 -12.515  -0.640  1.00 39.05           C  
ATOM   3304  HB  VAL A 198     -14.446 -12.210   0.128  1.00 39.05           H  
ATOM   3305  O   VAL A 198     -15.527 -10.154  -2.961  1.00 39.05           O  
ATOM   3306  CG1 VAL A 198     -16.504 -11.841  -0.351  1.00 39.05           C  
ATOM   3307 HG11 VAL A 198     -17.204 -12.044  -1.161  1.00 39.05           H  
ATOM   3308 HG12 VAL A 198     -16.922 -12.223   0.580  1.00 39.05           H  
ATOM   3309 HG13 VAL A 198     -16.379 -10.764  -0.248  1.00 39.05           H  
ATOM   3310  CG2 VAL A 198     -15.370 -14.030  -0.537  1.00 39.05           C  
ATOM   3311 HG21 VAL A 198     -15.691 -14.294   0.471  1.00 39.05           H  
ATOM   3312 HG22 VAL A 198     -14.453 -14.573  -0.766  1.00 39.05           H  
ATOM   3313 HG23 VAL A 198     -16.137 -14.343  -1.245  1.00 39.05           H  
ATOM   3314  N   PHE A 199     -13.683  -9.871  -1.739  1.00 42.83           N  
ATOM   3315  H   PHE A 199     -12.961 -10.309  -1.184  1.00 42.83           H  
ATOM   3316  CA  PHE A 199     -13.628  -8.427  -1.992  1.00 42.83           C  
ATOM   3317  HA  PHE A 199     -14.597  -7.990  -1.749  1.00 42.83           H  
ATOM   3318  C   PHE A 199     -13.348  -8.112  -3.465  1.00 42.83           C  
ATOM   3319  CB  PHE A 199     -12.576  -7.796  -1.084  1.00 42.83           C  
ATOM   3320  HB2 PHE A 199     -11.588  -8.158  -1.366  1.00 42.83           H  
ATOM   3321  HB3 PHE A 199     -12.787  -8.124  -0.066  1.00 42.83           H  
ATOM   3322  O   PHE A 199     -13.942  -7.196  -4.027  1.00 42.83           O  
ATOM   3323  CG  PHE A 199     -12.583  -6.280  -1.107  1.00 42.83           C  
ATOM   3324  CD1 PHE A 199     -11.810  -5.574  -2.047  1.00 42.83           C  
ATOM   3325  HD1 PHE A 199     -11.221  -6.110  -2.776  1.00 42.83           H  
ATOM   3326  CD2 PHE A 199     -13.390  -5.571  -0.197  1.00 42.83           C  
ATOM   3327  HD2 PHE A 199     -14.015  -6.098   0.509  1.00 42.83           H  
ATOM   3328  CE1 PHE A 199     -11.824  -4.167  -2.061  1.00 42.83           C  
ATOM   3329  HE1 PHE A 199     -11.237  -3.620  -2.784  1.00 42.83           H  
ATOM   3330  CE2 PHE A 199     -13.403  -4.165  -0.212  1.00 42.83           C  
ATOM   3331  HE2 PHE A 199     -14.021  -3.620   0.486  1.00 42.83           H  
ATOM   3332  CZ  PHE A 199     -12.615  -3.463  -1.140  1.00 42.83           C  
ATOM   3333  HZ  PHE A 199     -12.625  -2.383  -1.154  1.00 42.83           H  
ATOM   3334  N   TYR A 200     -12.491  -8.904  -4.109  1.00 44.38           N  
ATOM   3335  H   TYR A 200     -11.994  -9.615  -3.592  1.00 44.38           H  
ATOM   3336  CA  TYR A 200     -12.268  -8.824  -5.545  1.00 44.38           C  
ATOM   3337  HA  TYR A 200     -11.972  -7.807  -5.801  1.00 44.38           H  
ATOM   3338  C   TYR A 200     -13.540  -9.143  -6.336  1.00 44.38           C  
ATOM   3339  CB  TYR A 200     -11.131  -9.767  -5.935  1.00 44.38           C  
ATOM   3340  HB2 TYR A 200     -10.225  -9.473  -5.404  1.00 44.38           H  
ATOM   3341  HB3 TYR A 200     -11.373 -10.787  -5.636  1.00 44.38           H  
ATOM   3342  O   TYR A 200     -13.882  -8.392  -7.243  1.00 44.38           O  
ATOM   3343  CG  TYR A 200     -10.858  -9.742  -7.419  1.00 44.38           C  
ATOM   3344  CD1 TYR A 200     -11.408 -10.727  -8.265  1.00 44.38           C  
ATOM   3345  HD1 TYR A 200     -12.021 -11.517  -7.856  1.00 44.38           H  
ATOM   3346  CD2 TYR A 200     -10.091  -8.695  -7.954  1.00 44.38           C  
ATOM   3347  HD2 TYR A 200      -9.688  -7.927  -7.309  1.00 44.38           H  
ATOM   3348  CE1 TYR A 200     -11.155 -10.680  -9.649  1.00 44.38           C  
ATOM   3349  HE1 TYR A 200     -11.549 -11.436 -10.312  1.00 44.38           H  
ATOM   3350  CE2 TYR A 200      -9.832  -8.651  -9.332  1.00 44.38           C  
ATOM   3351  HE2 TYR A 200      -9.217  -7.861  -9.738  1.00 44.38           H  
ATOM   3352  OH  TYR A 200     -10.005  -9.662 -11.490  1.00 44.38           O  
ATOM   3353  HH  TYR A 200      -9.213  -9.136 -11.620  1.00 44.38           H  
ATOM   3354  CZ  TYR A 200     -10.347  -9.652 -10.179  1.00 44.38           C  
ATOM   3355  N   GLN A 201     -14.287 -10.190  -5.969  1.00 42.18           N  
ATOM   3356  H   GLN A 201     -13.950 -10.798  -5.236  1.00 42.18           H  
ATOM   3357  CA  GLN A 201     -15.587 -10.485  -6.574  1.00 42.18           C  
ATOM   3358  HA  GLN A 201     -15.450 -10.628  -7.646  1.00 42.18           H  
ATOM   3359  C   GLN A 201     -16.549  -9.309  -6.399  1.00 42.18           C  
ATOM   3360  CB  GLN A 201     -16.193 -11.766  -5.988  1.00 42.18           C  
ATOM   3361  HB2 GLN A 201     -16.003 -11.807  -4.915  1.00 42.18           H  
ATOM   3362  HB3 GLN A 201     -17.272 -11.751  -6.142  1.00 42.18           H  
ATOM   3363  O   GLN A 201     -17.096  -8.847  -7.394  1.00 42.18           O  
ATOM   3364  CG  GLN A 201     -15.643 -13.026  -6.669  1.00 42.18           C  
ATOM   3365  HG2 GLN A 201     -15.886 -12.989  -7.731  1.00 42.18           H  
ATOM   3366  HG3 GLN A 201     -14.558 -13.060  -6.565  1.00 42.18           H  
ATOM   3367  CD  GLN A 201     -16.227 -14.300  -6.068  1.00 42.18           C  
ATOM   3368  NE2 GLN A 201     -16.309 -15.375  -6.821  1.00 42.18           N  
ATOM   3369 HE21 GLN A 201     -16.029 -15.362  -7.791  1.00 42.18           H  
ATOM   3370 HE22 GLN A 201     -16.733 -16.183  -6.386  1.00 42.18           H  
ATOM   3371  OE1 GLN A 201     -16.605 -14.364  -4.911  1.00 42.18           O  
ATOM   3372  N   ILE A 202     -16.678  -8.755  -5.189  1.00 41.24           N  
ATOM   3373  H   ILE A 202     -16.202  -9.197  -4.415  1.00 41.24           H  
ATOM   3374  CA  ILE A 202     -17.505  -7.570  -4.912  1.00 41.24           C  
ATOM   3375  HA  ILE A 202     -18.536  -7.795  -5.188  1.00 41.24           H  
ATOM   3376  C   ILE A 202     -17.066  -6.388  -5.773  1.00 41.24           C  
ATOM   3377  CB  ILE A 202     -17.474  -7.216  -3.407  1.00 41.24           C  
ATOM   3378  HB  ILE A 202     -16.435  -7.163  -3.082  1.00 41.24           H  
ATOM   3379  O   ILE A 202     -17.919  -5.722  -6.355  1.00 41.24           O  
ATOM   3380  CG1 ILE A 202     -18.197  -8.319  -2.604  1.00 41.24           C  
ATOM   3381 HG12 ILE A 202     -17.865  -9.304  -2.931  1.00 41.24           H  
ATOM   3382 HG13 ILE A 202     -19.266  -8.268  -2.809  1.00 41.24           H  
ATOM   3383  CG2 ILE A 202     -18.137  -5.849  -3.128  1.00 41.24           C  
ATOM   3384 HG21 ILE A 202     -17.587  -5.044  -3.617  1.00 41.24           H  
ATOM   3385 HG22 ILE A 202     -18.135  -5.626  -2.062  1.00 41.24           H  
ATOM   3386 HG23 ILE A 202     -19.165  -5.845  -3.491  1.00 41.24           H  
ATOM   3387  CD1 ILE A 202     -17.964  -8.236  -1.090  1.00 41.24           C  
ATOM   3388 HD11 ILE A 202     -18.414  -9.106  -0.611  1.00 41.24           H  
ATOM   3389 HD12 ILE A 202     -18.424  -7.339  -0.674  1.00 41.24           H  
ATOM   3390 HD13 ILE A 202     -16.895  -8.231  -0.878  1.00 41.24           H  
ATOM   3391  N   CYS A 203     -15.763  -6.142  -5.919  1.00 44.66           N  
ATOM   3392  H   CYS A 203     -15.090  -6.689  -5.401  1.00 44.66           H  
ATOM   3393  CA  CYS A 203     -15.304  -5.059  -6.771  1.00 44.66           C  
ATOM   3394  HA  CYS A 203     -15.908  -4.184  -6.533  1.00 44.66           H  
ATOM   3395  C   CYS A 203     -15.529  -5.328  -8.266  1.00 44.66           C  
ATOM   3396  CB  CYS A 203     -13.858  -4.689  -6.483  1.00 44.66           C  
ATOM   3397  HB2 CYS A 203     -13.183  -5.443  -6.889  1.00 44.66           H  
ATOM   3398  HB3 CYS A 203     -13.695  -4.570  -5.412  1.00 44.66           H  
ATOM   3399  O   CYS A 203     -15.969  -4.432  -8.985  1.00 44.66           O  
ATOM   3400  SG  CYS A 203     -13.626  -3.109  -7.318  1.00 44.66           S  
ATOM   3401  N   SER A 204     -15.319  -6.559  -8.737  1.00 45.09           N  
ATOM   3402  H   SER A 204     -14.938  -7.252  -8.109  1.00 45.09           H  
ATOM   3403  CA  SER A 204     -15.602  -6.955 -10.121  1.00 45.09           C  
ATOM   3404  HA  SER A 204     -15.063  -6.277 -10.782  1.00 45.09           H  
ATOM   3405  C   SER A 204     -17.096  -6.831 -10.453  1.00 45.09           C  
ATOM   3406  CB  SER A 204     -15.081  -8.376 -10.387  1.00 45.09           C  
ATOM   3407  HB2 SER A 204     -14.119  -8.513  -9.893  1.00 45.09           H  
ATOM   3408  HB3 SER A 204     -14.928  -8.491 -11.460  1.00 45.09           H  
ATOM   3409  O   SER A 204     -17.460  -6.397 -11.547  1.00 45.09           O  
ATOM   3410  OG  SER A 204     -15.985  -9.382  -9.967  1.00 45.09           O  
ATOM   3411  HG  SER A 204     -16.309  -9.185  -9.085  1.00 45.09           H  
ATOM   3412  N   THR A 205     -17.962  -7.132  -9.481  1.00 39.58           N  
ATOM   3413  H   THR A 205     -17.600  -7.549  -8.635  1.00 39.58           H  
ATOM   3414  CA  THR A 205     -19.418  -7.036  -9.592  1.00 39.58           C  
ATOM   3415  HA  THR A 205     -19.717  -7.410 -10.572  1.00 39.58           H  
ATOM   3416  C   THR A 205     -19.884  -5.583  -9.498  1.00 39.58           C  
ATOM   3417  CB  THR A 205     -20.092  -7.924  -8.534  1.00 39.58           C  
ATOM   3418  HB  THR A 205     -19.846  -7.564  -7.535  1.00 39.58           H  
ATOM   3419  O   THR A 205     -20.695  -5.160 -10.315  1.00 39.58           O  
ATOM   3420  CG2 THR A 205     -21.606  -7.990  -8.701  1.00 39.58           C  
ATOM   3421 HG21 THR A 205     -21.871  -8.113  -9.751  1.00 39.58           H  
ATOM   3422 HG22 THR A 205     -22.018  -8.821  -8.128  1.00 39.58           H  
ATOM   3423 HG23 THR A 205     -22.050  -7.067  -8.329  1.00 39.58           H  
ATOM   3424  OG1 THR A 205     -19.626  -9.246  -8.668  1.00 39.58           O  
ATOM   3425  HG1 THR A 205     -19.953  -9.749  -7.919  1.00 39.58           H  
ATOM   3426  N   CYS A 206     -19.305  -4.770  -8.608  1.00 40.14           N  
ATOM   3427  H   CYS A 206     -18.662  -5.162  -7.935  1.00 40.14           H  
ATOM   3428  CA  CYS A 206     -19.561  -3.325  -8.555  1.00 40.14           C  
ATOM   3429  HA  CYS A 206     -20.632  -3.156  -8.442  1.00 40.14           H  
ATOM   3430  C   CYS A 206     -19.136  -2.629  -9.855  1.00 40.14           C  
ATOM   3431  CB  CYS A 206     -18.843  -2.698  -7.353  1.00 40.14           C  
ATOM   3432  HB2 CYS A 206     -18.864  -1.613  -7.454  1.00 40.14           H  
ATOM   3433  HB3 CYS A 206     -17.805  -3.030  -7.314  1.00 40.14           H  
ATOM   3434  O   CYS A 206     -19.870  -1.780 -10.352  1.00 40.14           O  
ATOM   3435  SG  CYS A 206     -19.702  -3.133  -5.818  1.00 40.14           S  
ATOM   3436  HG  CYS A 206     -19.396  -4.433  -5.842  1.00 40.14           H  
ATOM   3437  N   LYS A 207     -18.013  -3.033 -10.465  1.00 41.77           N  
ATOM   3438  H   LYS A 207     -17.419  -3.694  -9.985  1.00 41.77           H  
ATOM   3439  CA  LYS A 207     -17.604  -2.553 -11.796  1.00 41.77           C  
ATOM   3440  HA  LYS A 207     -17.519  -1.467 -11.758  1.00 41.77           H  
ATOM   3441  C   LYS A 207     -18.662  -2.837 -12.871  1.00 41.77           C  
ATOM   3442  CB  LYS A 207     -16.246  -3.165 -12.200  1.00 41.77           C  
ATOM   3443  HB2 LYS A 207     -15.943  -3.934 -11.490  1.00 41.77           H  
ATOM   3444  HB3 LYS A 207     -16.342  -3.645 -13.174  1.00 41.77           H  
ATOM   3445  O   LYS A 207     -18.863  -2.000 -13.742  1.00 41.77           O  
ATOM   3446  CG  LYS A 207     -15.147  -2.098 -12.295  1.00 41.77           C  
ATOM   3447  HG2 LYS A 207     -14.998  -1.647 -11.314  1.00 41.77           H  
ATOM   3448  HG3 LYS A 207     -15.464  -1.324 -12.995  1.00 41.77           H  
ATOM   3449  CD  LYS A 207     -13.825  -2.706 -12.786  1.00 41.77           C  
ATOM   3450  HD2 LYS A 207     -13.986  -3.188 -13.750  1.00 41.77           H  
ATOM   3451  HD3 LYS A 207     -13.487  -3.449 -12.063  1.00 41.77           H  
ATOM   3452  CE  LYS A 207     -12.767  -1.604 -12.932  1.00 41.77           C  
ATOM   3453  HE2 LYS A 207     -13.118  -0.872 -13.660  1.00 41.77           H  
ATOM   3454  HE3 LYS A 207     -12.672  -1.092 -11.974  1.00 41.77           H  
ATOM   3455  NZ  LYS A 207     -11.448  -2.147 -13.342  1.00 41.77           N  
ATOM   3456  HZ1 LYS A 207     -10.766  -1.402 -13.370  1.00 41.77           H  
ATOM   3457  HZ2 LYS A 207     -11.500  -2.563 -14.261  1.00 41.77           H  
ATOM   3458  HZ3 LYS A 207     -11.128  -2.839 -12.679  1.00 41.77           H  
ATOM   3459  N   LYS A 208     -19.348  -3.985 -12.807  1.00 33.61           N  
ATOM   3460  H   LYS A 208     -19.122  -4.625 -12.058  1.00 33.61           H  
ATOM   3461  CA  LYS A 208     -20.434  -4.341 -13.740  1.00 33.61           C  
ATOM   3462  HA  LYS A 208     -20.148  -4.046 -14.750  1.00 33.61           H  
ATOM   3463  C   LYS A 208     -21.740  -3.587 -13.469  1.00 33.61           C  
ATOM   3464  CB  LYS A 208     -20.685  -5.857 -13.724  1.00 33.61           C  
ATOM   3465  HB2 LYS A 208     -21.647  -6.050 -14.200  1.00 33.61           H  
ATOM   3466  HB3 LYS A 208     -20.743  -6.215 -12.696  1.00 33.61           H  
ATOM   3467  O   LYS A 208     -22.436  -3.255 -14.420  1.00 33.61           O  
ATOM   3468  CG  LYS A 208     -19.614  -6.644 -14.491  1.00 33.61           C  
ATOM   3469  HG2 LYS A 208     -19.574  -6.284 -15.519  1.00 33.61           H  
ATOM   3470  HG3 LYS A 208     -18.640  -6.495 -14.025  1.00 33.61           H  
ATOM   3471  CD  LYS A 208     -19.960  -8.140 -14.491  1.00 33.61           C  
ATOM   3472  HD2 LYS A 208     -19.952  -8.506 -13.464  1.00 33.61           H  
ATOM   3473  HD3 LYS A 208     -20.958  -8.273 -14.908  1.00 33.61           H  
ATOM   3474  CE  LYS A 208     -18.950  -8.931 -15.331  1.00 33.61           C  
ATOM   3475  HE2 LYS A 208     -18.943  -8.519 -16.341  1.00 33.61           H  
ATOM   3476  HE3 LYS A 208     -17.958  -8.788 -14.903  1.00 33.61           H  
ATOM   3477  NZ  LYS A 208     -19.290 -10.376 -15.373  1.00 33.61           N  
ATOM   3478  HZ1 LYS A 208     -19.292 -10.769 -14.442  1.00 33.61           H  
ATOM   3479  HZ2 LYS A 208     -18.624 -10.886 -15.936  1.00 33.61           H  
ATOM   3480  HZ3 LYS A 208     -20.206 -10.513 -15.776  1.00 33.61           H  
ATOM   3481  N   ILE A 209     -22.071  -3.318 -12.205  1.00 32.43           N  
ATOM   3482  H   ILE A 209     -21.478  -3.681 -11.472  1.00 32.43           H  
ATOM   3483  CA  ILE A 209     -23.302  -2.605 -11.823  1.00 32.43           C  
ATOM   3484  HA  ILE A 209     -24.128  -2.984 -12.425  1.00 32.43           H  
ATOM   3485  C   ILE A 209     -23.188  -1.108 -12.153  1.00 32.43           C  
ATOM   3486  CB  ILE A 209     -23.644  -2.885 -10.339  1.00 32.43           C  
ATOM   3487  HB  ILE A 209     -22.772  -2.641  -9.733  1.00 32.43           H  
ATOM   3488  O   ILE A 209     -24.065  -0.562 -12.813  1.00 32.43           O  
ATOM   3489  CG1 ILE A 209     -23.990  -4.384 -10.144  1.00 32.43           C  
ATOM   3490 HG12 ILE A 209     -24.960  -4.591 -10.595  1.00 32.43           H  
ATOM   3491 HG13 ILE A 209     -23.256  -5.007 -10.654  1.00 32.43           H  
ATOM   3492  CG2 ILE A 209     -24.824  -2.018  -9.863  1.00 32.43           C  
ATOM   3493 HG21 ILE A 209     -24.581  -0.957  -9.932  1.00 32.43           H  
ATOM   3494 HG22 ILE A 209     -25.708  -2.207 -10.472  1.00 32.43           H  
ATOM   3495 HG23 ILE A 209     -25.064  -2.221  -8.820  1.00 32.43           H  
ATOM   3496  CD1 ILE A 209     -24.020  -4.832  -8.677  1.00 32.43           C  
ATOM   3497 HD11 ILE A 209     -24.825  -4.334  -8.137  1.00 32.43           H  
ATOM   3498 HD12 ILE A 209     -23.066  -4.606  -8.200  1.00 32.43           H  
ATOM   3499 HD13 ILE A 209     -24.193  -5.907  -8.635  1.00 32.43           H  
ATOM   3500  N   PHE A 210     -22.075  -0.456 -11.799  1.00 33.51           N  
ATOM   3501  H   PHE A 210     -21.369  -0.945 -11.267  1.00 33.51           H  
ATOM   3502  CA  PHE A 210     -21.903   0.987 -12.024  1.00 33.51           C  
ATOM   3503  HA  PHE A 210     -22.793   1.500 -11.658  1.00 33.51           H  
ATOM   3504  C   PHE A 210     -21.780   1.381 -13.501  1.00 33.51           C  
ATOM   3505  CB  PHE A 210     -20.691   1.498 -11.230  1.00 33.51           C  
ATOM   3506  HB2 PHE A 210     -19.890   0.758 -11.250  1.00 33.51           H  
ATOM   3507  HB3 PHE A 210     -20.307   2.394 -11.718  1.00 33.51           H  
ATOM   3508  O   PHE A 210     -22.201   2.473 -13.871  1.00 33.51           O  
ATOM   3509  CG  PHE A 210     -21.026   1.879  -9.802  1.00 33.51           C  
ATOM   3510  CD1 PHE A 210     -21.731   3.073  -9.559  1.00 33.51           C  
ATOM   3511  HD1 PHE A 210     -22.056   3.681 -10.390  1.00 33.51           H  
ATOM   3512  CD2 PHE A 210     -20.691   1.041  -8.722  1.00 33.51           C  
ATOM   3513  HD2 PHE A 210     -20.161   0.116  -8.898  1.00 33.51           H  
ATOM   3514  CE1 PHE A 210     -22.106   3.419  -8.249  1.00 33.51           C  
ATOM   3515  HE1 PHE A 210     -22.746   4.273  -8.084  1.00 33.51           H  
ATOM   3516  CE2 PHE A 210     -21.060   1.388  -7.411  1.00 33.51           C  
ATOM   3517  HE2 PHE A 210     -20.834   0.721  -6.591  1.00 33.51           H  
ATOM   3518  CZ  PHE A 210     -21.768   2.579  -7.173  1.00 33.51           C  
ATOM   3519  HZ  PHE A 210     -22.108   2.815  -6.176  1.00 33.51           H  
ATOM   3520  N   CYS A 211     -21.236   0.512 -14.358  1.00 29.20           N  
ATOM   3521  H   CYS A 211     -20.882  -0.369 -14.014  1.00 29.20           H  
ATOM   3522  CA  CYS A 211     -21.124   0.817 -15.786  1.00 29.20           C  
ATOM   3523  HA  CYS A 211     -20.912   1.882 -15.881  1.00 29.20           H  
ATOM   3524  C   CYS A 211     -22.479   0.606 -16.527  1.00 29.20           C  
ATOM   3525  CB  CYS A 211     -19.884   0.093 -16.374  1.00 29.20           C  
ATOM   3526  HB2 CYS A 211     -20.256  -0.650 -17.080  1.00 29.20           H  
ATOM   3527  HB3 CYS A 211     -19.370  -0.451 -15.582  1.00 29.20           H  
ATOM   3528  O   CYS A 211     -22.623   1.099 -17.635  1.00 29.20           O  
ATOM   3529  SG  CYS A 211     -18.599   1.087 -17.269  1.00 29.20           S  
ATOM   3530  N   LYS A 212     -23.504  -0.025 -15.911  1.00 28.71           N  
ATOM   3531  H   LYS A 212     -23.360  -0.372 -14.973  1.00 28.71           H  
ATOM   3532  CA  LYS A 212     -24.874  -0.124 -16.472  1.00 28.71           C  
ATOM   3533  HA  LYS A 212     -24.791  -0.179 -17.558  1.00 28.71           H  
ATOM   3534  C   LYS A 212     -25.739   1.125 -16.224  1.00 28.71           C  
ATOM   3535  CB  LYS A 212     -25.583  -1.398 -15.959  1.00 28.71           C  
ATOM   3536  HB2 LYS A 212     -24.941  -1.927 -15.254  1.00 28.71           H  
ATOM   3537  HB3 LYS A 212     -26.492  -1.116 -15.428  1.00 28.71           H  
ATOM   3538  O   LYS A 212     -26.616   1.412 -17.023  1.00 28.71           O  
ATOM   3539  CG  LYS A 212     -25.952  -2.351 -17.108  1.00 28.71           C  
ATOM   3540  HG2 LYS A 212     -26.535  -1.804 -17.850  1.00 28.71           H  
ATOM   3541  HG3 LYS A 212     -25.037  -2.713 -17.577  1.00 28.71           H  
ATOM   3542  CD  LYS A 212     -26.778  -3.543 -16.605  1.00 28.71           C  
ATOM   3543  HD2 LYS A 212     -26.214  -4.078 -15.841  1.00 28.71           H  
ATOM   3544  HD3 LYS A 212     -27.702  -3.162 -16.169  1.00 28.71           H  
ATOM   3545  CE  LYS A 212     -27.104  -4.482 -17.773  1.00 28.71           C  
ATOM   3546  HE2 LYS A 212     -27.530  -3.883 -18.578  1.00 28.71           H  
ATOM   3547  HE3 LYS A 212     -26.175  -4.915 -18.144  1.00 28.71           H  
ATOM   3548  NZ  LYS A 212     -28.063  -5.544 -17.374  1.00 28.71           N  
ATOM   3549  HZ1 LYS A 212     -28.274  -6.137 -18.164  1.00 28.71           H  
ATOM   3550  HZ2 LYS A 212     -27.694  -6.102 -16.617  1.00 28.71           H  
ATOM   3551  HZ3 LYS A 212     -28.927  -5.118 -17.071  1.00 28.71           H  
ATOM   3552  N   GLU A 213     -25.480   1.881 -15.153  1.00 30.98           N  
ATOM   3553  H   GLU A 213     -24.790   1.557 -14.490  1.00 30.98           H  
ATOM   3554  CA  GLU A 213     -26.150   3.173 -14.878  1.00 30.98           C  
ATOM   3555  HA  GLU A 213     -27.167   3.148 -15.268  1.00 30.98           H  
ATOM   3556  C   GLU A 213     -25.469   4.371 -15.567  1.00 30.98           C  
ATOM   3557  CB  GLU A 213     -26.234   3.421 -13.363  1.00 30.98           C  
ATOM   3558  HB2 GLU A 213     -25.246   3.288 -12.922  1.00 30.98           H  
ATOM   3559  HB3 GLU A 213     -26.547   4.453 -13.199  1.00 30.98           H  
ATOM   3560  O   GLU A 213     -25.978   5.489 -15.545  1.00 30.98           O  
ATOM   3561  CG  GLU A 213     -27.249   2.508 -12.662  1.00 30.98           C  
ATOM   3562  HG2 GLU A 213     -28.191   2.552 -13.208  1.00 30.98           H  
ATOM   3563  HG3 GLU A 213     -26.884   1.481 -12.698  1.00 30.98           H  
ATOM   3564  CD  GLU A 213     -27.491   2.916 -11.198  1.00 30.98           C  
ATOM   3565  OE1 GLU A 213     -28.538   2.501 -10.655  1.00 30.98           O  
ATOM   3566  OE2 GLU A 213     -26.608   3.587 -10.608  1.00 30.98           O  
ATOM   3567  N   CYS A 214     -24.317   4.159 -16.208  1.00 32.35           N  
ATOM   3568  H   CYS A 214     -23.938   3.223 -16.226  1.00 32.35           H  
ATOM   3569  CA  CYS A 214     -23.666   5.192 -17.014  1.00 32.35           C  
ATOM   3570  HA  CYS A 214     -23.692   6.136 -16.469  1.00 32.35           H  
ATOM   3571  C   CYS A 214     -24.406   5.464 -18.336  1.00 32.35           C  
ATOM   3572  CB  CYS A 214     -22.201   4.798 -17.230  1.00 32.35           C  
ATOM   3573  HB2 CYS A 214     -22.145   3.764 -17.571  1.00 32.35           H  
ATOM   3574  HB3 CYS A 214     -21.771   5.441 -17.998  1.00 32.35           H  
ATOM   3575  O   CYS A 214     -24.296   6.569 -18.862  1.00 32.35           O  
ATOM   3576  SG  CYS A 214     -21.267   5.014 -15.683  1.00 32.35           S  
ATOM   3577  HG  CYS A 214     -22.054   4.238 -14.932  1.00 32.35           H  
ATOM   3578  N   ASP A 215     -25.213   4.515 -18.819  1.00 30.34           N  
ATOM   3579  H   ASP A 215     -25.244   3.615 -18.361  1.00 30.34           H  
ATOM   3580  CA  ASP A 215     -26.005   4.665 -20.046  1.00 30.34           C  
ATOM   3581  HA  ASP A 215     -25.405   5.195 -20.786  1.00 30.34           H  
ATOM   3582  C   ASP A 215     -27.279   5.518 -19.859  1.00 30.34           C  
ATOM   3583  CB  ASP A 215     -26.329   3.270 -20.622  1.00 30.34           C  
ATOM   3584  HB2 ASP A 215     -27.124   3.369 -21.361  1.00 30.34           H  
ATOM   3585  HB3 ASP A 215     -26.702   2.630 -19.822  1.00 30.34           H  
ATOM   3586  O   ASP A 215     -27.931   5.866 -20.840  1.00 30.34           O  
ATOM   3587  CG  ASP A 215     -25.141   2.591 -21.321  1.00 30.34           C  
ATOM   3588  OD1 ASP A 215     -24.196   3.305 -21.724  1.00 30.34           O  
ATOM   3589  OD2 ASP A 215     -25.188   1.344 -21.443  1.00 30.34           O  
ATOM   3590  N   SER A 216     -27.639   5.909 -18.627  1.00 33.11           N  
ATOM   3591  H   SER A 216     -27.086   5.586 -17.846  1.00 33.11           H  
ATOM   3592  CA  SER A 216     -28.896   6.621 -18.326  1.00 33.11           C  
ATOM   3593  HA  SER A 216     -29.508   6.605 -19.228  1.00 33.11           H  
ATOM   3594  C   SER A 216     -28.758   8.119 -17.998  1.00 33.11           C  
ATOM   3595  CB  SER A 216     -29.714   5.847 -17.283  1.00 33.11           C  
ATOM   3596  HB2 SER A 216     -29.970   4.873 -17.699  1.00 33.11           H  
ATOM   3597  HB3 SER A 216     -30.641   6.378 -17.066  1.00 33.11           H  
ATOM   3598  O   SER A 216     -29.671   8.701 -17.417  1.00 33.11           O  
ATOM   3599  OG  SER A 216     -28.986   5.644 -16.089  1.00 33.11           O  
ATOM   3600  HG  SER A 216     -28.820   6.492 -15.672  1.00 33.11           H  
ATOM   3601  N   GLY A 217     -27.657   8.780 -18.381  1.00 30.31           N  
ATOM   3602  H   GLY A 217     -26.950   8.255 -18.875  1.00 30.31           H  
ATOM   3603  CA  GLY A 217     -27.597  10.255 -18.400  1.00 30.31           C  
ATOM   3604  HA2 GLY A 217     -28.594  10.655 -18.586  1.00 30.31           H  
ATOM   3605  HA3 GLY A 217     -26.970  10.550 -19.242  1.00 30.31           H  
ATOM   3606  C   GLY A 217     -27.037  10.961 -17.155  1.00 30.31           C  
ATOM   3607  O   GLY A 217     -27.455  12.076 -16.848  1.00 30.31           O  
ATOM   3608  N   MET A 218     -26.061  10.377 -16.448  1.00 31.44           N  
ATOM   3609  H   MET A 218     -25.739   9.468 -16.747  1.00 31.44           H  
ATOM   3610  CA  MET A 218     -25.286  11.108 -15.426  1.00 31.44           C  
ATOM   3611  HA  MET A 218     -25.964  11.831 -14.972  1.00 31.44           H  
ATOM   3612  C   MET A 218     -24.108  11.917 -16.026  1.00 31.44           C  
ATOM   3613  CB  MET A 218     -24.799  10.167 -14.311  1.00 31.44           C  
ATOM   3614  HB2 MET A 218     -23.864  10.557 -13.911  1.00 31.44           H  
ATOM   3615  HB3 MET A 218     -24.604   9.170 -14.708  1.00 31.44           H  
ATOM   3616  O   MET A 218     -23.492  11.478 -16.997  1.00 31.44           O  
ATOM   3617  CG  MET A 218     -25.797  10.085 -13.150  1.00 31.44           C  
ATOM   3618  HG2 MET A 218     -26.166  11.089 -12.940  1.00 31.44           H  
ATOM   3619  HG3 MET A 218     -26.644   9.464 -13.440  1.00 31.44           H  
ATOM   3620  SD  MET A 218     -25.058   9.439 -11.621  1.00 31.44           S  
ATOM   3621  CE  MET A 218     -26.256  10.075 -10.420  1.00 31.44           C  
ATOM   3622  HE1 MET A 218     -26.001   9.713  -9.424  1.00 31.44           H  
ATOM   3623  HE2 MET A 218     -27.253   9.722 -10.681  1.00 31.44           H  
ATOM   3624  HE3 MET A 218     -26.245  11.165 -10.429  1.00 31.44           H  
ATOM   3625  N   PRO A 219     -23.740  13.081 -15.444  1.00 29.27           N  
ATOM   3626  CA  PRO A 219     -22.721  13.984 -15.989  1.00 29.27           C  
ATOM   3627  HA  PRO A 219     -23.009  14.241 -17.009  1.00 29.27           H  
ATOM   3628  C   PRO A 219     -21.313  13.354 -16.038  1.00 29.27           C  
ATOM   3629  CB  PRO A 219     -22.790  15.259 -15.136  1.00 29.27           C  
ATOM   3630  HB2 PRO A 219     -23.454  15.977 -15.617  1.00 29.27           H  
ATOM   3631  HB3 PRO A 219     -21.808  15.704 -14.975  1.00 29.27           H  
ATOM   3632  O   PRO A 219     -20.862  12.708 -15.088  1.00 29.27           O  
ATOM   3633  CG  PRO A 219     -23.419  14.794 -13.824  1.00 29.27           C  
ATOM   3634  HG2 PRO A 219     -22.642  14.400 -13.169  1.00 29.27           H  
ATOM   3635  HG3 PRO A 219     -23.968  15.595 -13.330  1.00 29.27           H  
ATOM   3636  CD  PRO A 219     -24.341  13.657 -14.252  1.00 29.27           C  
ATOM   3637  HD2 PRO A 219     -25.324  14.057 -14.502  1.00 29.27           H  
ATOM   3638  HD3 PRO A 219     -24.427  12.925 -13.449  1.00 29.27           H  
ATOM   3639  N   GLY A 220     -20.610  13.593 -17.154  1.00 27.19           N  
ATOM   3640  H   GLY A 220     -21.077  14.180 -17.830  1.00 27.19           H  
ATOM   3641  CA  GLY A 220     -19.460  12.843 -17.699  1.00 27.19           C  
ATOM   3642  HA2 GLY A 220     -19.823  11.861 -18.003  1.00 27.19           H  
ATOM   3643  HA3 GLY A 220     -19.127  13.353 -18.603  1.00 27.19           H  
ATOM   3644  C   GLY A 220     -18.208  12.609 -16.838  1.00 27.19           C  
ATOM   3645  O   GLY A 220     -17.289  11.928 -17.285  1.00 27.19           O  
ATOM   3646  N   ILE A 221     -18.154  13.073 -15.589  1.00 30.34           N  
ATOM   3647  H   ILE A 221     -18.982  13.527 -15.231  1.00 30.34           H  
ATOM   3648  CA  ILE A 221     -17.029  12.807 -14.674  1.00 30.34           C  
ATOM   3649  HA  ILE A 221     -16.099  12.912 -15.234  1.00 30.34           H  
ATOM   3650  C   ILE A 221     -17.036  11.354 -14.161  1.00 30.34           C  
ATOM   3651  CB  ILE A 221     -17.021  13.878 -13.556  1.00 30.34           C  
ATOM   3652  HB  ILE A 221     -18.041  14.005 -13.194  1.00 30.34           H  
ATOM   3653  O   ILE A 221     -15.979  10.801 -13.860  1.00 30.34           O  
ATOM   3654  CG1 ILE A 221     -16.537  15.215 -14.171  1.00 30.34           C  
ATOM   3655 HG12 ILE A 221     -15.489  15.125 -14.457  1.00 30.34           H  
ATOM   3656 HG13 ILE A 221     -17.109  15.422 -15.076  1.00 30.34           H  
ATOM   3657  CG2 ILE A 221     -16.145  13.486 -12.351  1.00 30.34           C  
ATOM   3658 HG21 ILE A 221     -16.155  14.276 -11.599  1.00 30.34           H  
ATOM   3659 HG22 ILE A 221     -16.533  12.584 -11.879  1.00 30.34           H  
ATOM   3660 HG23 ILE A 221     -15.121  13.311 -12.678  1.00 30.34           H  
ATOM   3661  CD1 ILE A 221     -16.698  16.434 -13.256  1.00 30.34           C  
ATOM   3662 HD11 ILE A 221     -17.727  16.501 -12.903  1.00 30.34           H  
ATOM   3663 HD12 ILE A 221     -16.457  17.337 -13.818  1.00 30.34           H  
ATOM   3664 HD13 ILE A 221     -16.020  16.368 -12.405  1.00 30.34           H  
ATOM   3665  N   PHE A 222     -18.198  10.690 -14.113  1.00 28.65           N  
ATOM   3666  H   PHE A 222     -19.044  11.178 -14.371  1.00 28.65           H  
ATOM   3667  CA  PHE A 222     -18.287   9.291 -13.669  1.00 28.65           C  
ATOM   3668  HA  PHE A 222     -17.548   9.138 -12.883  1.00 28.65           H  
ATOM   3669  C   PHE A 222     -17.922   8.268 -14.759  1.00 28.65           C  
ATOM   3670  CB  PHE A 222     -19.663   9.038 -13.037  1.00 28.65           C  
ATOM   3671  HB2 PHE A 222     -20.446   9.404 -13.702  1.00 28.65           H  
ATOM   3672  HB3 PHE A 222     -19.807   7.963 -12.927  1.00 28.65           H  
ATOM   3673  O   PHE A 222     -17.442   7.184 -14.428  1.00 28.65           O  
ATOM   3674  CG  PHE A 222     -19.802   9.674 -11.664  1.00 28.65           C  
ATOM   3675  CD1 PHE A 222     -19.186   9.070 -10.549  1.00 28.65           C  
ATOM   3676  HD1 PHE A 222     -18.621   8.160 -10.687  1.00 28.65           H  
ATOM   3677  CD2 PHE A 222     -20.503  10.884 -11.501  1.00 28.65           C  
ATOM   3678  HD2 PHE A 222     -20.976  11.354 -12.350  1.00 28.65           H  
ATOM   3679  CE1 PHE A 222     -19.272   9.668  -9.278  1.00 28.65           C  
ATOM   3680  HE1 PHE A 222     -18.767   9.227  -8.431  1.00 28.65           H  
ATOM   3681  CE2 PHE A 222     -20.595  11.478 -10.229  1.00 28.65           C  
ATOM   3682  HE2 PHE A 222     -21.141  12.403 -10.111  1.00 28.65           H  
ATOM   3683  CZ  PHE A 222     -19.982  10.872  -9.118  1.00 28.65           C  
ATOM   3684  HZ  PHE A 222     -20.051  11.342  -8.148  1.00 28.65           H  
ATOM   3685  N   CYS A 223     -18.037   8.630 -16.043  1.00 29.85           N  
ATOM   3686  H   CYS A 223     -18.412   9.544 -16.254  1.00 29.85           H  
ATOM   3687  CA  CYS A 223     -17.645   7.770 -17.167  1.00 29.85           C  
ATOM   3688  HA  CYS A 223     -17.982   6.756 -16.954  1.00 29.85           H  
ATOM   3689  C   CYS A 223     -16.111   7.711 -17.357  1.00 29.85           C  
ATOM   3690  CB  CYS A 223     -18.378   8.260 -18.425  1.00 29.85           C  
ATOM   3691  HB2 CYS A 223     -17.824   9.078 -18.888  1.00 29.85           H  
ATOM   3692  HB3 CYS A 223     -19.379   8.610 -18.173  1.00 29.85           H  
ATOM   3693  O   CYS A 223     -15.564   6.674 -17.736  1.00 29.85           O  
ATOM   3694  SG  CYS A 223     -18.545   6.892 -19.604  1.00 29.85           S  
ATOM   3695  HG  CYS A 223     -19.621   6.308 -19.071  1.00 29.85           H  
ATOM   3696  N   ALA A 224     -15.388   8.772 -16.976  1.00 28.82           N  
ATOM   3697  H   ALA A 224     -15.880   9.609 -16.696  1.00 28.82           H  
ATOM   3698  CA  ALA A 224     -13.927   8.852 -17.091  1.00 28.82           C  
ATOM   3699  HA  ALA A 224     -13.658   8.719 -18.139  1.00 28.82           H  
ATOM   3700  C   ALA A 224     -13.175   7.767 -16.285  1.00 28.82           C  
ATOM   3701  CB  ALA A 224     -13.502  10.264 -16.671  1.00 28.82           C  
ATOM   3702  HB1 ALA A 224     -13.760  10.442 -15.627  1.00 28.82           H  
ATOM   3703  HB2 ALA A 224     -14.003  11.003 -17.297  1.00 28.82           H  
ATOM   3704  HB3 ALA A 224     -12.425  10.373 -16.799  1.00 28.82           H  
ATOM   3705  O   ALA A 224     -12.083   7.350 -16.666  1.00 28.82           O  
ATOM   3706  N   ALA A 225     -13.769   7.241 -15.206  1.00 30.12           N  
ATOM   3707  H   ALA A 225     -14.674   7.599 -14.938  1.00 30.12           H  
ATOM   3708  CA  ALA A 225     -13.197   6.124 -14.449  1.00 30.12           C  
ATOM   3709  HA  ALA A 225     -12.115   6.254 -14.413  1.00 30.12           H  
ATOM   3710  C   ALA A 225     -13.446   4.741 -15.096  1.00 30.12           C  
ATOM   3711  CB  ALA A 225     -13.716   6.197 -13.009  1.00 30.12           C  
ATOM   3712  HB1 ALA A 225     -13.458   7.162 -12.573  1.00 30.12           H  
ATOM   3713  HB2 ALA A 225     -14.799   6.073 -12.999  1.00 30.12           H  
ATOM   3714  HB3 ALA A 225     -13.258   5.405 -12.417  1.00 30.12           H  
ATOM   3715  O   ALA A 225     -12.680   3.814 -14.828  1.00 30.12           O  
ATOM   3716  N   CYS A 226     -14.468   4.588 -15.956  1.00 28.15           N  
ATOM   3717  H   CYS A 226     -15.043   5.390 -16.170  1.00 28.15           H  
ATOM   3718  CA  CYS A 226     -14.625   3.401 -16.816  1.00 28.15           C  
ATOM   3719  HA  CYS A 226     -14.271   2.529 -16.266  1.00 28.15           H  
ATOM   3720  C   CYS A 226     -13.704   3.500 -18.069  1.00 28.15           C  
ATOM   3721  CB  CYS A 226     -16.121   3.117 -17.171  1.00 28.15           C  
ATOM   3722  HB2 CYS A 226     -16.117   2.619 -18.140  1.00 28.15           H  
ATOM   3723  HB3 CYS A 226     -16.642   4.062 -17.325  1.00 28.15           H  
ATOM   3724  O   CYS A 226     -13.256   2.461 -18.547  1.00 28.15           O  
ATOM   3725  SG  CYS A 226     -17.151   2.035 -16.062  1.00 28.15           S  
ATOM   3726  N   TRP A 227     -13.350   4.708 -18.546  1.00 28.94           N  
ATOM   3727  H   TRP A 227     -13.807   5.519 -18.154  1.00 28.94           H  
ATOM   3728  CA  TRP A 227     -12.526   4.936 -19.758  1.00 28.94           C  
ATOM   3729  HA  TRP A 227     -12.770   4.167 -20.490  1.00 28.94           H  
ATOM   3730  C   TRP A 227     -10.999   4.840 -19.581  1.00 28.94           C  
ATOM   3731  CB  TRP A 227     -12.900   6.282 -20.396  1.00 28.94           C  
ATOM   3732  HB2 TRP A 227     -12.038   6.663 -20.944  1.00 28.94           H  
ATOM   3733  HB3 TRP A 227     -13.128   7.011 -19.619  1.00 28.94           H  
ATOM   3734  O   TRP A 227     -10.294   4.634 -20.564  1.00 28.94           O  
ATOM   3735  CG  TRP A 227     -14.038   6.226 -21.366  1.00 28.94           C  
ATOM   3736  CD1 TRP A 227     -15.309   5.859 -21.082  1.00 28.94           C  
ATOM   3737  HD1 TRP A 227     -15.669   5.569 -20.106  1.00 28.94           H  
ATOM   3738  CD2 TRP A 227     -14.026   6.544 -22.795  1.00 28.94           C  
ATOM   3739  CE2 TRP A 227     -15.341   6.344 -23.312  1.00 28.94           C  
ATOM   3740  CE3 TRP A 227     -13.040   6.984 -23.706  1.00 28.94           C  
ATOM   3741  HE3 TRP A 227     -12.023   7.116 -23.365  1.00 28.94           H  
ATOM   3742  NE1 TRP A 227     -16.078   5.922 -22.227  1.00 28.94           N  
ATOM   3743  HE1 TRP A 227     -17.064   5.706 -22.251  1.00 28.94           H  
ATOM   3744  CH2 TRP A 227     -14.663   7.018 -25.534  1.00 28.94           C  
ATOM   3745  HH2 TRP A 227     -14.890   7.186 -26.576  1.00 28.94           H  
ATOM   3746  CZ2 TRP A 227     -15.667   6.575 -24.656  1.00 28.94           C  
ATOM   3747  HZ2 TRP A 227     -16.672   6.405 -25.012  1.00 28.94           H  
ATOM   3748  CZ3 TRP A 227     -13.355   7.220 -25.059  1.00 28.94           C  
ATOM   3749  HZ3 TRP A 227     -12.581   7.534 -25.743  1.00 28.94           H  
ATOM   3750  N   MET A 228     -10.446   4.868 -18.359  1.00 30.89           N  
ATOM   3751  H   MET A 228     -11.038   5.100 -17.574  1.00 30.89           H  
ATOM   3752  CA  MET A 228      -9.000   4.617 -18.133  1.00 30.89           C  
ATOM   3753  HA  MET A 228      -8.452   5.206 -18.868  1.00 30.89           H  
ATOM   3754  C   MET A 228      -8.561   3.159 -18.411  1.00 30.89           C  
ATOM   3755  CB  MET A 228      -8.561   5.111 -16.741  1.00 30.89           C  
ATOM   3756  HB2 MET A 228      -7.570   4.717 -16.515  1.00 30.89           H  
ATOM   3757  HB3 MET A 228      -9.254   4.761 -15.976  1.00 30.89           H  
ATOM   3758  O   MET A 228      -7.490   2.724 -17.992  1.00 30.89           O  
ATOM   3759  CG  MET A 228      -8.452   6.638 -16.698  1.00 30.89           C  
ATOM   3760  HG2 MET A 228      -7.941   6.964 -17.604  1.00 30.89           H  
ATOM   3761  HG3 MET A 228      -9.446   7.084 -16.700  1.00 30.89           H  
ATOM   3762  SD  MET A 228      -7.488   7.275 -15.296  1.00 30.89           S  
ATOM   3763  CE  MET A 228      -8.793   7.518 -14.071  1.00 30.89           C  
ATOM   3764  HE1 MET A 228      -9.526   8.223 -14.461  1.00 30.89           H  
ATOM   3765  HE2 MET A 228      -9.280   6.565 -13.865  1.00 30.89           H  
ATOM   3766  HE3 MET A 228      -8.358   7.915 -13.154  1.00 30.89           H  
ATOM   3767  N   ARG A 229      -9.394   2.391 -19.119  1.00 31.03           N  
ATOM   3768  H   ARG A 229     -10.206   2.852 -19.504  1.00 31.03           H  
ATOM   3769  CA  ARG A 229      -9.105   1.049 -19.619  1.00 31.03           C  
ATOM   3770  HA  ARG A 229      -8.368   0.592 -18.959  1.00 31.03           H  
ATOM   3771  C   ARG A 229      -8.445   1.054 -21.007  1.00 31.03           C  
ATOM   3772  CB  ARG A 229     -10.405   0.232 -19.576  1.00 31.03           C  
ATOM   3773  HB2 ARG A 229     -11.012   0.567 -18.735  1.00 31.03           H  
ATOM   3774  HB3 ARG A 229     -10.969   0.397 -20.494  1.00 31.03           H  
ATOM   3775  O   ARG A 229      -7.812   0.057 -21.321  1.00 31.03           O  
ATOM   3776  CG  ARG A 229     -10.121  -1.262 -19.391  1.00 31.03           C  
ATOM   3777  HG2 ARG A 229      -9.564  -1.639 -20.249  1.00 31.03           H  
ATOM   3778  HG3 ARG A 229      -9.531  -1.406 -18.486  1.00 31.03           H  
ATOM   3779  CD  ARG A 229     -11.440  -2.026 -19.266  1.00 31.03           C  
ATOM   3780  HD2 ARG A 229     -12.038  -1.575 -18.475  1.00 31.03           H  
ATOM   3781  HD3 ARG A 229     -11.975  -1.928 -20.211  1.00 31.03           H  
ATOM   3782  NE  ARG A 229     -11.200  -3.450 -18.965  1.00 31.03           N  
ATOM   3783  HE  ARG A 229     -10.231  -3.731 -18.937  1.00 31.03           H  
ATOM   3784  NH1 ARG A 229     -13.378  -4.135 -19.154  1.00 31.03           N  
ATOM   3785 HH11 ARG A 229     -14.055  -4.872 -19.284  1.00 31.03           H  
ATOM   3786 HH12 ARG A 229     -13.613  -3.197 -19.445  1.00 31.03           H  
ATOM   3787  NH2 ARG A 229     -11.775  -5.639 -18.738  1.00 31.03           N  
ATOM   3788 HH21 ARG A 229     -12.463  -6.370 -18.857  1.00 31.03           H  
ATOM   3789 HH22 ARG A 229     -10.794  -5.879 -18.724  1.00 31.03           H  
ATOM   3790  CZ  ARG A 229     -12.116  -4.398 -18.950  1.00 31.03           C  
ATOM   3791  N   ASP A 230      -8.499   2.164 -21.751  1.00 26.91           N  
ATOM   3792  H   ASP A 230      -9.083   2.930 -21.444  1.00 26.91           H  
ATOM   3793  CA  ASP A 230      -7.916   2.280 -23.105  1.00 26.91           C  
ATOM   3794  HA  ASP A 230      -7.683   1.280 -23.471  1.00 26.91           H  
ATOM   3795  C   ASP A 230      -6.573   3.043 -23.150  1.00 26.91           C  
ATOM   3796  CB  ASP A 230      -8.958   2.871 -24.076  1.00 26.91           C  
ATOM   3797  HB2 ASP A 230      -8.485   3.069 -25.038  1.00 26.91           H  
ATOM   3798  HB3 ASP A 230      -9.316   3.820 -23.676  1.00 26.91           H  
ATOM   3799  O   ASP A 230      -6.113   3.441 -24.216  1.00 26.91           O  
ATOM   3800  CG  ASP A 230     -10.149   1.941 -24.344  1.00 26.91           C  
ATOM   3801  OD1 ASP A 230     -10.013   0.711 -24.140  1.00 26.91           O  
ATOM   3802  OD2 ASP A 230     -11.217   2.474 -24.711  1.00 26.91           O  
ATOM   3803  N   MET A 231      -5.922   3.267 -22.001  1.00 26.08           N  
ATOM   3804  H   MET A 231      -6.333   2.899 -21.154  1.00 26.08           H  
ATOM   3805  CA  MET A 231      -4.605   3.934 -21.918  1.00 26.08           C  
ATOM   3806  HA  MET A 231      -4.260   4.137 -22.932  1.00 26.08           H  
ATOM   3807  C   MET A 231      -3.479   3.051 -21.343  1.00 26.08           C  
ATOM   3808  CB  MET A 231      -4.732   5.300 -21.214  1.00 26.08           C  
ATOM   3809  HB2 MET A 231      -5.373   5.214 -20.337  1.00 26.08           H  
ATOM   3810  HB3 MET A 231      -3.750   5.636 -20.882  1.00 26.08           H  
ATOM   3811  O   MET A 231      -2.437   3.576 -20.948  1.00 26.08           O  
ATOM   3812  CG  MET A 231      -5.268   6.383 -22.155  1.00 26.08           C  
ATOM   3813  HG2 MET A 231      -6.308   6.170 -22.403  1.00 26.08           H  
ATOM   3814  HG3 MET A 231      -4.685   6.350 -23.076  1.00 26.08           H  
ATOM   3815  SD  MET A 231      -5.137   8.059 -21.465  1.00 26.08           S  
ATOM   3816  CE  MET A 231      -5.318   9.026 -22.988  1.00 26.08           C  
ATOM   3817  HE1 MET A 231      -6.276   8.797 -23.453  1.00 26.08           H  
ATOM   3818  HE2 MET A 231      -5.275  10.090 -22.752  1.00 26.08           H  
ATOM   3819  HE3 MET A 231      -4.513   8.775 -23.678  1.00 26.08           H  
ATOM   3820  N   PHE A 232      -3.665   1.727 -21.306  1.00 26.75           N  
ATOM   3821  H   PHE A 232      -4.472   1.362 -21.793  1.00 26.75           H  
ATOM   3822  CA  PHE A 232      -2.575   0.759 -21.114  1.00 26.75           C  
ATOM   3823  HA  PHE A 232      -1.665   1.281 -20.818  1.00 26.75           H  
ATOM   3824  C   PHE A 232      -2.220   0.070 -22.426  1.00 26.75           C  
ATOM   3825  CB  PHE A 232      -2.918  -0.273 -20.030  1.00 26.75           C  
ATOM   3826  HB2 PHE A 232      -3.991  -0.465 -20.033  1.00 26.75           H  
ATOM   3827  HB3 PHE A 232      -2.427  -1.214 -20.281  1.00 26.75           H  
ATOM   3828  O   PHE A 232      -3.167  -0.322 -23.140  1.00 26.75           O  
ATOM   3829  CG  PHE A 232      -2.450   0.124 -18.649  1.00 26.75           C  
ATOM   3830  CD1 PHE A 232      -1.086   0.023 -18.319  1.00 26.75           C  
ATOM   3831  HD1 PHE A 232      -0.390  -0.315 -19.071  1.00 26.75           H  
ATOM   3832  CD2 PHE A 232      -3.366   0.613 -17.703  1.00 26.75           C  
ATOM   3833  HD2 PHE A 232      -4.404   0.729 -17.979  1.00 26.75           H  
ATOM   3834  CE1 PHE A 232      -0.638   0.405 -17.041  1.00 26.75           C  
ATOM   3835  HE1 PHE A 232       0.416   0.361 -16.813  1.00 26.75           H  
ATOM   3836  CE2 PHE A 232      -2.922   0.991 -16.423  1.00 26.75           C  
ATOM   3837  HE2 PHE A 232      -3.626   1.400 -15.714  1.00 26.75           H  
ATOM   3838  CZ  PHE A 232      -1.559   0.888 -16.092  1.00 26.75           C  
ATOM   3839  HZ  PHE A 232      -1.218   1.220 -15.123  1.00 26.75           H  
ATOM   3840  OXT PHE A 232      -0.999  -0.099 -22.626  1.00 26.75           O  
TER    3841      PHE A 232                                                       
END   
