# Supplementary material for: Widespread Horizontal Gene Transfer Among Animal Viruses
Source: bioRxiv. 2024 Mar 26:2024.03.25.586562. Preprint. [Version 2] doi: 10.1101/2024.03.25.586562 (PMC11071296; doi:10.1101/2024.03.25.586562)
Supplement: Supplement 7 [file media-7.zip › File7_PDB/Adoma5629_Adenain.pdb]

ATOM      1  N   MET A   1      10.072  32.776 -18.146  1.00 41.65           N  
ATOM      2  H   MET A   1       9.163  32.939 -18.555  1.00 41.65           H  
ATOM      3  H2  MET A   1      10.456  33.655 -17.828  1.00 41.65           H  
ATOM      4  H3  MET A   1      10.673  32.382 -18.856  1.00 41.65           H  
ATOM      5  CA  MET A   1       9.921  31.835 -17.017  1.00 41.65           C  
ATOM      6  HA  MET A   1      10.893  31.582 -16.593  1.00 41.65           H  
ATOM      7  C   MET A   1       9.283  30.577 -17.575  1.00 41.65           C  
ATOM      8  CB  MET A   1       9.025  32.423 -15.910  1.00 41.65           C  
ATOM      9  HB2 MET A   1       8.060  32.702 -16.333  1.00 41.65           H  
ATOM     10  HB3 MET A   1       8.854  31.655 -15.156  1.00 41.65           H  
ATOM     11  O   MET A   1       8.148  30.664 -18.020  1.00 41.65           O  
ATOM     12  CG  MET A   1       9.621  33.652 -15.216  1.00 41.65           C  
ATOM     13  HG2 MET A   1       9.808  34.425 -15.962  1.00 41.65           H  
ATOM     14  HG3 MET A   1      10.565  33.385 -14.741  1.00 41.65           H  
ATOM     15  SD  MET A   1       8.506  34.333 -13.966  1.00 41.65           S  
ATOM     16  CE  MET A   1       9.176  36.009 -13.794  1.00 41.65           C  
ATOM     17  HE1 MET A   1       8.593  36.555 -13.052  1.00 41.65           H  
ATOM     18  HE2 MET A   1      10.213  35.958 -13.463  1.00 41.65           H  
ATOM     19  HE3 MET A   1       9.119  36.532 -14.748  1.00 41.65           H  
ATOM     20  N   ALA A   2      10.004  29.458 -17.664  1.00 44.72           N  
ATOM     21  H   ALA A   2      10.928  29.394 -17.260  1.00 44.72           H  
ATOM     22  CA  ALA A   2       9.361  28.196 -18.023  1.00 44.72           C  
ATOM     23  HA  ALA A   2       8.742  28.332 -18.910  1.00 44.72           H  
ATOM     24  C   ALA A   2       8.462  27.797 -16.847  1.00 44.72           C  
ATOM     25  CB  ALA A   2      10.432  27.144 -18.340  1.00 44.72           C  
ATOM     26  HB1 ALA A   2      11.037  27.466 -19.187  1.00 44.72           H  
ATOM     27  HB2 ALA A   2       9.948  26.200 -18.594  1.00 44.72           H  
ATOM     28  HB3 ALA A   2      11.073  26.983 -17.473  1.00 44.72           H  
ATOM     29  O   ALA A   2       8.959  27.646 -15.730  1.00 44.72           O  
ATOM     30  N   SER A   3       7.148  27.707 -17.065  1.00 46.64           N  
ATOM     31  H   SER A   3       6.778  27.850 -17.994  1.00 46.64           H  
ATOM     32  CA  SER A   3       6.250  27.134 -16.069  1.00 46.64           C  
ATOM     33  HA  SER A   3       6.363  27.668 -15.125  1.00 46.64           H  
ATOM     34  C   SER A   3       6.669  25.682 -15.880  1.00 46.64           C  
ATOM     35  CB  SER A   3       4.782  27.236 -16.508  1.00 46.64           C  
ATOM     36  HB2 SER A   3       4.149  26.791 -15.740  1.00 46.64           H  
ATOM     37  HB3 SER A   3       4.507  28.285 -16.619  1.00 46.64           H  
ATOM     38  O   SER A   3       6.489  24.867 -16.782  1.00 46.64           O  
ATOM     39  OG  SER A   3       4.559  26.567 -17.731  1.00 46.64           O  
ATOM     40  HG  SER A   3       4.947  25.691 -17.674  1.00 46.64           H  
ATOM     41  N   TYR A   4       7.269  25.366 -14.736  1.00 41.84           N  
ATOM     42  H   TYR A   4       7.492  26.100 -14.080  1.00 41.84           H  
ATOM     43  CA  TYR A   4       7.511  23.987 -14.333  1.00 41.84           C  
ATOM     44  HA  TYR A   4       7.934  23.436 -15.173  1.00 41.84           H  
ATOM     45  C   TYR A   4       6.149  23.366 -14.008  1.00 41.84           C  
ATOM     46  CB  TYR A   4       8.523  23.940 -13.170  1.00 41.84           C  
ATOM     47  HB2 TYR A   4       8.090  23.431 -12.309  1.00 41.84           H  
ATOM     48  HB3 TYR A   4       8.757  24.951 -12.837  1.00 41.84           H  
ATOM     49  O   TYR A   4       5.708  23.326 -12.863  1.00 41.84           O  
ATOM     50  CG  TYR A   4       9.819  23.233 -13.511  1.00 41.84           C  
ATOM     51  CD1 TYR A   4       9.953  21.854 -13.255  1.00 41.84           C  
ATOM     52  HD1 TYR A   4       9.127  21.295 -12.841  1.00 41.84           H  
ATOM     53  CD2 TYR A   4      10.898  23.956 -14.057  1.00 41.84           C  
ATOM     54  HD2 TYR A   4      10.789  25.012 -14.257  1.00 41.84           H  
ATOM     55  CE1 TYR A   4      11.171  21.202 -13.525  1.00 41.84           C  
ATOM     56  HE1 TYR A   4      11.289  20.147 -13.324  1.00 41.84           H  
ATOM     57  CE2 TYR A   4      12.118  23.306 -14.328  1.00 41.84           C  
ATOM     58  HE2 TYR A   4      12.950  23.861 -14.737  1.00 41.84           H  
ATOM     59  OH  TYR A   4      13.434  21.294 -14.297  1.00 41.84           O  
ATOM     60  HH  TYR A   4      14.107  21.882 -14.647  1.00 41.84           H  
ATOM     61  CZ  TYR A   4      12.257  21.927 -14.055  1.00 41.84           C  
ATOM     62  N   THR A   5       5.417  22.952 -15.038  1.00 42.72           N  
ATOM     63  H   THR A   5       5.762  23.088 -15.977  1.00 42.72           H  
ATOM     64  CA  THR A   5       4.287  22.052 -14.853  1.00 42.72           C  
ATOM     65  HA  THR A   5       3.647  22.421 -14.052  1.00 42.72           H  
ATOM     66  C   THR A   5       4.876  20.715 -14.437  1.00 42.72           C  
ATOM     67  CB  THR A   5       3.439  21.922 -16.126  1.00 42.72           C  
ATOM     68  HB  THR A   5       2.738  21.096 -16.011  1.00 42.72           H  
ATOM     69  O   THR A   5       5.699  20.159 -15.169  1.00 42.72           O  
ATOM     70  CG2 THR A   5       2.654  23.208 -16.387  1.00 42.72           C  
ATOM     71 HG21 THR A   5       3.338  24.041 -16.551  1.00 42.72           H  
ATOM     72 HG22 THR A   5       2.038  23.076 -17.276  1.00 42.72           H  
ATOM     73 HG23 THR A   5       2.006  23.427 -15.538  1.00 42.72           H  
ATOM     74  OG1 THR A   5       4.258  21.694 -17.248  1.00 42.72           O  
ATOM     75  HG1 THR A   5       4.773  20.904 -17.070  1.00 42.72           H  
ATOM     76  N   ARG A   6       4.497  20.225 -13.248  1.00 44.78           N  
ATOM     77  H   ARG A   6       3.859  20.773 -12.689  1.00 44.78           H  
ATOM     78  CA  ARG A   6       4.827  18.866 -12.800  1.00 44.78           C  
ATOM     79  HA  ARG A   6       5.897  18.820 -12.595  1.00 44.78           H  
ATOM     80  C   ARG A   6       4.470  17.919 -13.955  1.00 44.78           C  
ATOM     81  CB  ARG A   6       4.036  18.541 -11.516  1.00 44.78           C  
ATOM     82  HB2 ARG A   6       4.219  19.335 -10.792  1.00 44.78           H  
ATOM     83  HB3 ARG A   6       2.970  18.536 -11.747  1.00 44.78           H  
ATOM     84  O   ARG A   6       3.332  18.002 -14.425  1.00 44.78           O  
ATOM     85  CG  ARG A   6       4.408  17.198 -10.856  1.00 44.78           C  
ATOM     86  HG2 ARG A   6       5.469  17.205 -10.606  1.00 44.78           H  
ATOM     87  HG3 ARG A   6       4.213  16.380 -11.549  1.00 44.78           H  
ATOM     88  CD  ARG A   6       3.582  16.982  -9.572  1.00 44.78           C  
ATOM     89  HD2 ARG A   6       2.530  16.917  -9.848  1.00 44.78           H  
ATOM     90  HD3 ARG A   6       3.718  17.846  -8.922  1.00 44.78           H  
ATOM     91  NE  ARG A   6       3.969  15.759  -8.830  1.00 44.78           N  
ATOM     92  HE  ARG A   6       4.682  15.175  -9.244  1.00 44.78           H  
ATOM     93  NH1 ARG A   6       2.466  15.935  -7.084  1.00 44.78           N  
ATOM     94 HH11 ARG A   6       2.021  16.729  -7.523  1.00 44.78           H  
ATOM     95 HH12 ARG A   6       2.073  15.508  -6.257  1.00 44.78           H  
ATOM     96  NH2 ARG A   6       3.884  14.247  -7.098  1.00 44.78           N  
ATOM     97 HH21 ARG A   6       3.468  13.941  -6.230  1.00 44.78           H  
ATOM     98 HH22 ARG A   6       4.614  13.680  -7.506  1.00 44.78           H  
ATOM     99  CZ  ARG A   6       3.446  15.323  -7.688  1.00 44.78           C  
ATOM    100  N   PRO A   7       5.410  17.108 -14.471  1.00 49.55           N  
ATOM    101  CA  PRO A   7       5.089  16.188 -15.550  1.00 49.55           C  
ATOM    102  HA  PRO A   7       4.802  16.752 -16.437  1.00 49.55           H  
ATOM    103  C   PRO A   7       3.913  15.310 -15.120  1.00 49.55           C  
ATOM    104  CB  PRO A   7       6.372  15.402 -15.845  1.00 49.55           C  
ATOM    105  HB2 PRO A   7       6.889  15.861 -16.687  1.00 49.55           H  
ATOM    106  HB3 PRO A   7       6.174  14.350 -16.054  1.00 49.55           H  
ATOM    107  O   PRO A   7       3.805  14.943 -13.948  1.00 49.55           O  
ATOM    108  CG  PRO A   7       7.217  15.575 -14.582  1.00 49.55           C  
ATOM    109  HG2 PRO A   7       6.954  14.796 -13.866  1.00 49.55           H  
ATOM    110  HG3 PRO A   7       8.284  15.546 -14.799  1.00 49.55           H  
ATOM    111  CD  PRO A   7       6.784  16.932 -14.033  1.00 49.55           C  
ATOM    112  HD2 PRO A   7       7.402  17.721 -14.462  1.00 49.55           H  
ATOM    113  HD3 PRO A   7       6.867  16.928 -12.946  1.00 49.55           H  
ATOM    114  N   VAL A   8       3.012  15.022 -16.059  1.00 47.88           N  
ATOM    115  H   VAL A   8       3.158  15.364 -16.998  1.00 47.88           H  
ATOM    116  CA  VAL A   8       1.989  13.995 -15.861  1.00 47.88           C  
ATOM    117  HA  VAL A   8       1.462  14.179 -14.925  1.00 47.88           H  
ATOM    118  C   VAL A   8       2.746  12.678 -15.755  1.00 47.88           C  
ATOM    119  CB  VAL A   8       0.960  13.986 -17.007  1.00 47.88           C  
ATOM    120  HB  VAL A   8       1.473  13.833 -17.956  1.00 47.88           H  
ATOM    121  O   VAL A   8       3.317  12.207 -16.735  1.00 47.88           O  
ATOM    122  CG1 VAL A   8      -0.081  12.876 -16.821  1.00 47.88           C  
ATOM    123 HG11 VAL A   8      -0.789  12.889 -17.650  1.00 47.88           H  
ATOM    124 HG12 VAL A   8      -0.622  13.012 -15.885  1.00 47.88           H  
ATOM    125 HG13 VAL A   8       0.403  11.900 -16.811  1.00 47.88           H  
ATOM    126  CG2 VAL A   8       0.211  15.327 -17.072  1.00 47.88           C  
ATOM    127 HG21 VAL A   8      -0.299  15.514 -16.127  1.00 47.88           H  
ATOM    128 HG22 VAL A   8       0.906  16.142 -17.273  1.00 47.88           H  
ATOM    129 HG23 VAL A   8      -0.526  15.295 -17.874  1.00 47.88           H  
ATOM    130  N   ILE A   9       2.837  12.157 -14.536  1.00 51.33           N  
ATOM    131  H   ILE A   9       2.366  12.626 -13.775  1.00 51.33           H  
ATOM    132  CA  ILE A   9       3.467  10.874 -14.252  1.00 51.33           C  
ATOM    133  HA  ILE A   9       4.328  10.740 -14.907  1.00 51.33           H  
ATOM    134  C   ILE A   9       2.426   9.802 -14.575  1.00 51.33           C  
ATOM    135  CB  ILE A   9       3.949  10.796 -12.788  1.00 51.33           C  
ATOM    136  HB  ILE A   9       3.077  10.851 -12.136  1.00 51.33           H  
ATOM    137  O   ILE A   9       1.300   9.872 -14.090  1.00 51.33           O  
ATOM    138  CG1 ILE A   9       4.917  11.949 -12.417  1.00 51.33           C  
ATOM    139 HG12 ILE A   9       4.517  12.901 -12.765  1.00 51.33           H  
ATOM    140 HG13 ILE A   9       5.870  11.792 -12.924  1.00 51.33           H  
ATOM    141  CG2 ILE A   9       4.644   9.443 -12.574  1.00 51.33           C  
ATOM    142 HG21 ILE A   9       5.589   9.399 -13.115  1.00 51.33           H  
ATOM    143 HG22 ILE A   9       4.031   8.614 -12.929  1.00 51.33           H  
ATOM    144 HG23 ILE A   9       4.817   9.280 -11.510  1.00 51.33           H  
ATOM    145  CD1 ILE A   9       5.186  12.117 -10.917  1.00 51.33           C  
ATOM    146 HD11 ILE A   9       4.306  12.539 -10.431  1.00 51.33           H  
ATOM    147 HD12 ILE A   9       6.031  12.791 -10.777  1.00 51.33           H  
ATOM    148 HD13 ILE A   9       5.426  11.161 -10.451  1.00 51.33           H  
ATOM    149  N   GLY A  10       2.803   8.843 -15.408  1.00 56.21           N  
ATOM    150  H   GLY A  10       3.750   8.845 -15.760  1.00 56.21           H  
ATOM    151  CA  GLY A  10       2.019   7.659 -15.735  1.00 56.21           C  
ATOM    152  HA2 GLY A  10       1.612   7.222 -14.823  1.00 56.21           H  
ATOM    153  HA3 GLY A  10       1.199   7.919 -16.403  1.00 56.21           H  
ATOM    154  C   GLY A  10       2.922   6.635 -16.413  1.00 56.21           C  
ATOM    155  O   GLY A  10       4.051   6.961 -16.775  1.00 56.21           O  
ATOM    156  N   THR A  11       2.421   5.425 -16.630  1.00 56.17           N  
ATOM    157  H   THR A  11       1.488   5.208 -16.309  1.00 56.17           H  
ATOM    158  CA  THR A  11       3.168   4.305 -17.241  1.00 56.17           C  
ATOM    159  HA  THR A  11       4.043   4.063 -16.638  1.00 56.17           H  
ATOM    160  C   THR A  11       3.668   4.616 -18.661  1.00 56.17           C  
ATOM    161  CB  THR A  11       2.264   3.068 -17.278  1.00 56.17           C  
ATOM    162  HB  THR A  11       2.779   2.250 -17.782  1.00 56.17           H  
ATOM    163  O   THR A  11       4.619   4.037 -19.165  1.00 56.17           O  
ATOM    164  CG2 THR A  11       1.840   2.613 -15.879  1.00 56.17           C  
ATOM    165 HG21 THR A  11       2.702   2.195 -15.359  1.00 56.17           H  
ATOM    166 HG22 THR A  11       1.436   3.434 -15.286  1.00 56.17           H  
ATOM    167 HG23 THR A  11       1.077   1.840 -15.969  1.00 56.17           H  
ATOM    168  OG1 THR A  11       1.065   3.369 -17.970  1.00 56.17           O  
ATOM    169  HG1 THR A  11       0.635   2.520 -18.097  1.00 56.17           H  
ATOM    170  N   SER A  12       3.076   5.599 -19.342  1.00 56.76           N  
ATOM    171  H   SER A  12       2.240   6.006 -18.947  1.00 56.76           H  
ATOM    172  CA  SER A  12       3.536   6.065 -20.657  1.00 56.76           C  
ATOM    173  HA  SER A  12       4.129   5.276 -21.120  1.00 56.76           H  
ATOM    174  C   SER A  12       4.448   7.303 -20.613  1.00 56.76           C  
ATOM    175  CB  SER A  12       2.320   6.272 -21.558  1.00 56.76           C  
ATOM    176  HB2 SER A  12       2.646   6.550 -22.561  1.00 56.76           H  
ATOM    177  HB3 SER A  12       1.763   5.337 -21.621  1.00 56.76           H  
ATOM    178  O   SER A  12       4.781   7.847 -21.668  1.00 56.76           O  
ATOM    179  OG  SER A  12       1.475   7.279 -21.032  1.00 56.76           O  
ATOM    180  HG  SER A  12       1.934   8.118 -21.114  1.00 56.76           H  
ATOM    181  N   ALA A  13       4.810   7.810 -19.430  1.00 59.51           N  
ATOM    182  H   ALA A  13       4.587   7.284 -18.598  1.00 59.51           H  
ATOM    183  CA  ALA A  13       5.669   8.986 -19.268  1.00 59.51           C  
ATOM    184  HA  ALA A  13       5.422   9.695 -20.058  1.00 59.51           H  
ATOM    185  C   ALA A  13       7.165   8.618 -19.405  1.00 59.51           C  
ATOM    186  CB  ALA A  13       5.343   9.646 -17.918  1.00 59.51           C  
ATOM    187  HB1 ALA A  13       5.885  10.584 -17.796  1.00 59.51           H  
ATOM    188  HB2 ALA A  13       5.638   8.979 -17.109  1.00 59.51           H  
ATOM    189  HB3 ALA A  13       4.273   9.846 -17.852  1.00 59.51           H  
ATOM    190  O   ALA A  13       7.538   7.461 -19.206  1.00 59.51           O  
ATOM    191  N   PRO A  14       8.062   9.578 -19.724  1.00 64.34           N  
ATOM    192  CA  PRO A  14       9.501   9.352 -19.559  1.00 64.34           C  
ATOM    193  HA  PRO A  14       9.840   8.587 -20.257  1.00 64.34           H  
ATOM    194  C   PRO A  14       9.811   8.897 -18.125  1.00 64.34           C  
ATOM    195  CB  PRO A  14      10.166  10.697 -19.882  1.00 64.34           C  
ATOM    196  HB2 PRO A  14      11.048  10.880 -19.269  1.00 64.34           H  
ATOM    197  HB3 PRO A  14      10.428  10.724 -20.940  1.00 64.34           H  
ATOM    198  O   PRO A  14       9.082   9.271 -17.212  1.00 64.34           O  
ATOM    199  CG  PRO A  14       9.065  11.723 -19.607  1.00 64.34           C  
ATOM    200  HG2 PRO A  14       9.204  12.636 -20.187  1.00 64.34           H  
ATOM    201  HG3 PRO A  14       9.026  11.946 -18.541  1.00 64.34           H  
ATOM    202  CD  PRO A  14       7.798  10.979 -20.019  1.00 64.34           C  
ATOM    203  HD2 PRO A  14       7.636  11.090 -21.091  1.00 64.34           H  
ATOM    204  HD3 PRO A  14       6.942  11.375 -19.473  1.00 64.34           H  
ATOM    205  N   PHE A  15      10.899   8.141 -17.920  1.00 60.83           N  
ATOM    206  H   PHE A  15      11.417   7.804 -18.719  1.00 60.83           H  
ATOM    207  CA  PHE A  15      11.346   7.728 -16.581  1.00 60.83           C  
ATOM    208  HA  PHE A  15      10.634   7.011 -16.173  1.00 60.83           H  
ATOM    209  C   PHE A  15      11.435   8.941 -15.644  1.00 60.83           C  
ATOM    210  CB  PHE A  15      12.734   7.069 -16.643  1.00 60.83           C  
ATOM    211  HB2 PHE A  15      13.476   7.806 -16.948  1.00 60.83           H  
ATOM    212  HB3 PHE A  15      12.765   6.283 -17.397  1.00 60.83           H  
ATOM    213  O   PHE A  15      12.339   9.772 -15.786  1.00 60.83           O  
ATOM    214  CG  PHE A  15      13.154   6.441 -15.336  1.00 60.83           C  
ATOM    215  CD1 PHE A  15      14.091   7.090 -14.514  1.00 60.83           C  
ATOM    216  HD1 PHE A  15      14.512   8.038 -14.814  1.00 60.83           H  
ATOM    217  CD2 PHE A  15      12.588   5.223 -14.929  1.00 60.83           C  
ATOM    218  HD2 PHE A  15      11.883   4.720 -15.575  1.00 60.83           H  
ATOM    219  CE1 PHE A  15      14.459   6.524 -13.283  1.00 60.83           C  
ATOM    220  HE1 PHE A  15      15.167   7.022 -12.638  1.00 60.83           H  
ATOM    221  CE2 PHE A  15      12.933   4.675 -13.680  1.00 60.83           C  
ATOM    222  HE2 PHE A  15      12.476   3.764 -13.322  1.00 60.83           H  
ATOM    223  CZ  PHE A  15      13.871   5.322 -12.867  1.00 60.83           C  
ATOM    224  HZ  PHE A  15      14.132   4.901 -11.908  1.00 60.83           H  
ATOM    225  N   VAL A  16      10.488   9.064 -14.716  1.00 66.40           N  
ATOM    226  H   VAL A  16       9.732   8.394 -14.736  1.00 66.40           H  
ATOM    227  CA  VAL A  16      10.430  10.180 -13.758  1.00 66.40           C  
ATOM    228  HA  VAL A  16      11.393  10.690 -13.753  1.00 66.40           H  
ATOM    229  C   VAL A  16      10.228   9.707 -12.325  1.00 66.40           C  
ATOM    230  CB  VAL A  16       9.360  11.230 -14.133  1.00 66.40           C  
ATOM    231  HB  VAL A  16       9.302  11.950 -13.317  1.00 66.40           H  
ATOM    232  O   VAL A  16      10.718  10.373 -11.417  1.00 66.40           O  
ATOM    233  CG1 VAL A  16       9.749  12.036 -15.380  1.00 66.40           C  
ATOM    234 HG11 VAL A  16       8.998  12.801 -15.577  1.00 66.40           H  
ATOM    235 HG12 VAL A  16       9.832  11.380 -16.247  1.00 66.40           H  
ATOM    236 HG13 VAL A  16      10.714  12.514 -15.214  1.00 66.40           H  
ATOM    237  CG2 VAL A  16       7.959  10.640 -14.313  1.00 66.40           C  
ATOM    238 HG21 VAL A  16       7.622  10.232 -13.360  1.00 66.40           H  
ATOM    239 HG22 VAL A  16       7.957   9.845 -15.059  1.00 66.40           H  
ATOM    240 HG23 VAL A  16       7.268  11.417 -14.640  1.00 66.40           H  
ATOM    241  N   SER A  17       9.528   8.589 -12.114  1.00 76.39           N  
ATOM    242  H   SER A  17       9.163   8.072 -12.901  1.00 76.39           H  
ATOM    243  CA  SER A  17       9.271   8.011 -10.792  1.00 76.39           C  
ATOM    244  HA  SER A  17      10.211   7.862 -10.261  1.00 76.39           H  
ATOM    245  C   SER A  17       8.530   6.681 -10.905  1.00 76.39           C  
ATOM    246  CB  SER A  17       8.354   8.932  -9.974  1.00 76.39           C  
ATOM    247  HB2 SER A  17       8.179   8.486  -8.995  1.00 76.39           H  
ATOM    248  HB3 SER A  17       8.822   9.905  -9.825  1.00 76.39           H  
ATOM    249  O   SER A  17       7.648   6.574 -11.752  1.00 76.39           O  
ATOM    250  OG  SER A  17       7.116   9.096 -10.639  1.00 76.39           O  
ATOM    251  HG  SER A  17       7.004   8.335 -11.212  1.00 76.39           H  
ATOM    252  N   TRP A  18       8.722   5.814  -9.916  1.00 81.97           N  
ATOM    253  H   TRP A  18       9.508   5.971  -9.300  1.00 81.97           H  
ATOM    254  CA  TRP A  18       8.020   4.537  -9.695  1.00 81.97           C  
ATOM    255  HA  TRP A  18       7.981   3.990 -10.637  1.00 81.97           H  
ATOM    256  C   TRP A  18       6.573   4.685  -9.177  1.00 81.97           C  
ATOM    257  CB  TRP A  18       8.846   3.716  -8.686  1.00 81.97           C  
ATOM    258  HB2 TRP A  18       8.874   2.681  -9.029  1.00 81.97           H  
ATOM    259  HB3 TRP A  18       8.339   3.725  -7.722  1.00 81.97           H  
ATOM    260  O   TRP A  18       6.001   3.763  -8.598  1.00 81.97           O  
ATOM    261  CG  TRP A  18      10.247   4.181  -8.421  1.00 81.97           C  
ATOM    262  CD1 TRP A  18      10.615   5.069  -7.468  1.00 81.97           C  
ATOM    263  HD1 TRP A  18       9.944   5.535  -6.762  1.00 81.97           H  
ATOM    264  CD2 TRP A  18      11.468   3.801  -9.116  1.00 81.97           C  
ATOM    265  CE2 TRP A  18      12.559   4.494  -8.509  1.00 81.97           C  
ATOM    266  CE3 TRP A  18      11.765   2.925 -10.180  1.00 81.97           C  
ATOM    267  HE3 TRP A  18      10.960   2.392 -10.665  1.00 81.97           H  
ATOM    268  NE1 TRP A  18      11.979   5.266  -7.523  1.00 81.97           N  
ATOM    269  HE1 TRP A  18      12.480   5.837  -6.856  1.00 81.97           H  
ATOM    270  CH2 TRP A  18      14.153   3.379  -9.940  1.00 81.97           C  
ATOM    271  HH2 TRP A  18      15.170   3.184 -10.245  1.00 81.97           H  
ATOM    272  CZ2 TRP A  18      13.886   4.301  -8.914  1.00 81.97           C  
ATOM    273  HZ2 TRP A  18      14.691   4.819  -8.413  1.00 81.97           H  
ATOM    274  CZ3 TRP A  18      13.096   2.709 -10.582  1.00 81.97           C  
ATOM    275  HZ3 TRP A  18      13.301   2.003 -11.374  1.00 81.97           H  
ATOM    276  N   ALA A  19       6.008   5.895  -9.240  1.00 81.72           N  
ATOM    277  H   ALA A  19       6.482   6.595  -9.793  1.00 81.72           H  
ATOM    278  CA  ALA A  19       4.853   6.289  -8.434  1.00 81.72           C  
ATOM    279  HA  ALA A  19       4.922   5.746  -7.492  1.00 81.72           H  
ATOM    280  C   ALA A  19       3.493   5.865  -9.002  1.00 81.72           C  
ATOM    281  CB  ALA A  19       4.952   7.786  -8.118  1.00 81.72           C  
ATOM    282  HB1 ALA A  19       4.334   7.990  -7.243  1.00 81.72           H  
ATOM    283  HB2 ALA A  19       5.981   8.052  -7.873  1.00 81.72           H  
ATOM    284  HB3 ALA A  19       4.618   8.374  -8.972  1.00 81.72           H  
ATOM    285  O   ALA A  19       2.470   6.249  -8.452  1.00 81.72           O  
ATOM    286  N   TRP A  20       3.463   5.104 -10.094  1.00 86.29           N  
ATOM    287  H   TRP A  20       4.335   4.745 -10.455  1.00 86.29           H  
ATOM    288  CA  TRP A  20       2.237   4.668 -10.756  1.00 86.29           C  
ATOM    289  HA  TRP A  20       1.396   4.713 -10.063  1.00 86.29           H  
ATOM    290  C   TRP A  20       2.380   3.230 -11.217  1.00 86.29           C  
ATOM    291  CB  TRP A  20       1.928   5.591 -11.938  1.00 86.29           C  
ATOM    292  HB2 TRP A  20       2.843   5.803 -12.492  1.00 86.29           H  
ATOM    293  HB3 TRP A  20       1.249   5.076 -12.617  1.00 86.29           H  
ATOM    294  O   TRP A  20       2.879   2.981 -12.306  1.00 86.29           O  
ATOM    295  CG  TRP A  20       1.270   6.867 -11.542  1.00 86.29           C  
ATOM    296  CD1 TRP A  20       1.891   8.002 -11.170  1.00 86.29           C  
ATOM    297  HD1 TRP A  20       2.964   8.100 -11.098  1.00 86.29           H  
ATOM    298  CD2 TRP A  20      -0.149   7.110 -11.349  1.00 86.29           C  
ATOM    299  CE2 TRP A  20      -0.324   8.459 -10.921  1.00 86.29           C  
ATOM    300  CE3 TRP A  20      -1.298   6.302 -11.440  1.00 86.29           C  
ATOM    301  HE3 TRP A  20      -1.194   5.265 -11.723  1.00 86.29           H  
ATOM    302  NE1 TRP A  20       0.955   8.967 -10.862  1.00 86.29           N  
ATOM    303  HE1 TRP A  20       1.194   9.902 -10.564  1.00 86.29           H  
ATOM    304  CH2 TRP A  20      -2.713   8.158 -10.714  1.00 86.29           C  
ATOM    305  HH2 TRP A  20      -3.692   8.525 -10.443  1.00 86.29           H  
ATOM    306  CZ2 TRP A  20      -1.586   8.994 -10.623  1.00 86.29           C  
ATOM    307  HZ2 TRP A  20      -1.684  10.015 -10.286  1.00 86.29           H  
ATOM    308  CZ3 TRP A  20      -2.562   6.817 -11.112  1.00 86.29           C  
ATOM    309  HZ3 TRP A  20      -3.410   6.149 -11.131  1.00 86.29           H  
ATOM    310  N   LEU A  21       1.902   2.306 -10.389  1.00 92.19           N  
ATOM    311  H   LEU A  21       1.534   2.590  -9.492  1.00 92.19           H  
ATOM    312  CA  LEU A  21       1.897   0.890 -10.728  1.00 92.19           C  
ATOM    313  HA  LEU A  21       2.757   0.676 -11.363  1.00 92.19           H  
ATOM    314  C   LEU A  21       0.646   0.552 -11.538  1.00 92.19           C  
ATOM    315  CB  LEU A  21       2.029   0.038  -9.455  1.00 92.19           C  
ATOM    316  HB2 LEU A  21       2.051  -1.012  -9.750  1.00 92.19           H  
ATOM    317  HB3 LEU A  21       1.149   0.195  -8.832  1.00 92.19           H  
ATOM    318  O   LEU A  21      -0.486   0.794 -11.107  1.00 92.19           O  
ATOM    319  CG  LEU A  21       3.293   0.342  -8.624  1.00 92.19           C  
ATOM    320  HG  LEU A  21       3.257   1.376  -8.282  1.00 92.19           H  
ATOM    321  CD1 LEU A  21       3.323  -0.560  -7.391  1.00 92.19           C  
ATOM    322 HD11 LEU A  21       2.416  -0.417  -6.803  1.00 92.19           H  
ATOM    323 HD12 LEU A  21       4.190  -0.305  -6.781  1.00 92.19           H  
ATOM    324 HD13 LEU A  21       3.400  -1.602  -7.702  1.00 92.19           H  
ATOM    325  CD2 LEU A  21       4.588   0.124  -9.406  1.00 92.19           C  
ATOM    326 HD21 LEU A  21       4.655   0.818 -10.244  1.00 92.19           H  
ATOM    327 HD22 LEU A  21       5.451   0.308  -8.766  1.00 92.19           H  
ATOM    328 HD23 LEU A  21       4.638  -0.893  -9.793  1.00 92.19           H  
ATOM    329  N   SER A  22       0.852  -0.022 -12.713  1.00 91.44           N  
ATOM    330  H   SER A  22       1.811  -0.100 -13.023  1.00 91.44           H  
ATOM    331  CA  SER A  22      -0.162  -0.699 -13.505  1.00 91.44           C  
ATOM    332  HA  SER A  22      -1.024  -0.039 -13.594  1.00 91.44           H  
ATOM    333  C   SER A  22      -0.613  -1.999 -12.841  1.00 91.44           C  
ATOM    334  CB  SER A  22       0.367  -0.998 -14.914  1.00 91.44           C  
ATOM    335  HB2 SER A  22      -0.453  -1.338 -15.546  1.00 91.44           H  
ATOM    336  HB3 SER A  22       0.792  -0.094 -15.350  1.00 91.44           H  
ATOM    337  O   SER A  22      -0.002  -2.524 -11.910  1.00 91.44           O  
ATOM    338  OG  SER A  22       1.358  -1.996 -14.881  1.00 91.44           O  
ATOM    339  HG  SER A  22       2.156  -1.530 -14.620  1.00 91.44           H  
ATOM    340  N   VAL A  23      -1.696  -2.560 -13.376  1.00 92.17           N  
ATOM    341  H   VAL A  23      -2.160  -2.075 -14.130  1.00 92.17           H  
ATOM    342  CA  VAL A  23      -2.189  -3.887 -12.988  1.00 92.17           C  
ATOM    343  HA  VAL A  23      -2.465  -3.878 -11.933  1.00 92.17           H  
ATOM    344  C   VAL A  23      -1.109  -4.952 -13.168  1.00 92.17           C  
ATOM    345  CB  VAL A  23      -3.419  -4.245 -13.837  1.00 92.17           C  
ATOM    346  HB  VAL A  23      -3.142  -4.193 -14.890  1.00 92.17           H  
ATOM    347  O   VAL A  23      -0.963  -5.808 -12.301  1.00 92.17           O  
ATOM    348  CG1 VAL A  23      -3.964  -5.649 -13.559  1.00 92.17           C  
ATOM    349 HG11 VAL A  23      -4.178  -5.769 -12.496  1.00 92.17           H  
ATOM    350 HG12 VAL A  23      -3.235  -6.400 -13.863  1.00 92.17           H  
ATOM    351 HG13 VAL A  23      -4.877  -5.817 -14.131  1.00 92.17           H  
ATOM    352  CG2 VAL A  23      -4.553  -3.246 -13.598  1.00 92.17           C  
ATOM    353 HG21 VAL A  23      -5.348  -3.467 -14.310  1.00 92.17           H  
ATOM    354 HG22 VAL A  23      -4.225  -2.221 -13.772  1.00 92.17           H  
ATOM    355 HG23 VAL A  23      -4.923  -3.334 -12.577  1.00 92.17           H  
ATOM    356  N   GLN A  24      -0.348  -4.890 -14.265  1.00 91.65           N  
ATOM    357  H   GLN A  24      -0.420  -4.091 -14.878  1.00 91.65           H  
ATOM    358  CA  GLN A  24       0.681  -5.884 -14.555  1.00 91.65           C  
ATOM    359  HA  GLN A  24       0.232  -6.872 -14.450  1.00 91.65           H  
ATOM    360  C   GLN A  24       1.831  -5.801 -13.548  1.00 91.65           C  
ATOM    361  CB  GLN A  24       1.170  -5.718 -16.002  1.00 91.65           C  
ATOM    362  HB2 GLN A  24       0.310  -5.684 -16.671  1.00 91.65           H  
ATOM    363  HB3 GLN A  24       1.713  -4.778 -16.097  1.00 91.65           H  
ATOM    364  O   GLN A  24       2.243  -6.827 -13.028  1.00 91.65           O  
ATOM    365  CG  GLN A  24       2.087  -6.874 -16.437  1.00 91.65           C  
ATOM    366  HG2 GLN A  24       2.408  -6.709 -17.466  1.00 91.65           H  
ATOM    367  HG3 GLN A  24       2.979  -6.886 -15.812  1.00 91.65           H  
ATOM    368  CD  GLN A  24       1.389  -8.230 -16.364  1.00 91.65           C  
ATOM    369  NE2 GLN A  24       1.929  -9.200 -15.666  1.00 91.65           N  
ATOM    370 HE21 GLN A  24       2.802  -9.078 -15.172  1.00 91.65           H  
ATOM    371 HE22 GLN A  24       1.445 -10.085 -15.612  1.00 91.65           H  
ATOM    372  OE1 GLN A  24       0.315  -8.432 -16.919  1.00 91.65           O  
ATOM    373  N   GLU A  25       2.273  -4.594 -13.190  1.00 92.95           N  
ATOM    374  H   GLU A  25       1.909  -3.778 -13.661  1.00 92.95           H  
ATOM    375  CA  GLU A  25       3.350  -4.401 -12.208  1.00 92.95           C  
ATOM    376  HA  GLU A  25       4.230  -4.962 -12.522  1.00 92.95           H  
ATOM    377  C   GLU A  25       2.965  -4.907 -10.810  1.00 92.95           C  
ATOM    378  CB  GLU A  25       3.707  -2.912 -12.143  1.00 92.95           C  
ATOM    379  HB2 GLU A  25       2.797  -2.337 -11.973  1.00 92.95           H  
ATOM    380  HB3 GLU A  25       4.382  -2.739 -11.305  1.00 92.95           H  
ATOM    381  O   GLU A  25       3.787  -5.505 -10.115  1.00 92.95           O  
ATOM    382  CG  GLU A  25       4.397  -2.438 -13.428  1.00 92.95           C  
ATOM    383  HG2 GLU A  25       5.427  -2.795 -13.424  1.00 92.95           H  
ATOM    384  HG3 GLU A  25       3.906  -2.869 -14.300  1.00 92.95           H  
ATOM    385  CD  GLU A  25       4.334  -0.917 -13.538  1.00 92.95           C  
ATOM    386  OE1 GLU A  25       5.331  -0.239 -13.242  1.00 92.95           O  
ATOM    387  OE2 GLU A  25       3.233  -0.441 -13.889  1.00 92.95           O  
ATOM    388  N   ILE A  26       1.701  -4.729 -10.406  1.00 94.83           N  
ATOM    389  H   ILE A  26       1.080  -4.206 -11.007  1.00 94.83           H  
ATOM    390  CA  ILE A  26       1.179  -5.319  -9.165  1.00 94.83           C  
ATOM    391  HA  ILE A  26       1.863  -5.072  -8.353  1.00 94.83           H  
ATOM    392  C   ILE A  26       1.165  -6.850  -9.258  1.00 94.83           C  
ATOM    393  CB  ILE A  26      -0.216  -4.741  -8.830  1.00 94.83           C  
ATOM    394  HB  ILE A  26      -0.848  -4.860  -9.710  1.00 94.83           H  
ATOM    395  O   ILE A  26       1.603  -7.512  -8.320  1.00 94.83           O  
ATOM    396  CG1 ILE A  26      -0.175  -3.232  -8.501  1.00 94.83           C  
ATOM    397 HG12 ILE A  26       0.281  -2.692  -9.331  1.00 94.83           H  
ATOM    398 HG13 ILE A  26      -1.201  -2.876  -8.410  1.00 94.83           H  
ATOM    399  CG2 ILE A  26      -0.899  -5.497  -7.676  1.00 94.83           C  
ATOM    400 HG21 ILE A  26      -0.227  -5.583  -6.823  1.00 94.83           H  
ATOM    401 HG22 ILE A  26      -1.808  -4.975  -7.376  1.00 94.83           H  
ATOM    402 HG23 ILE A  26      -1.178  -6.497  -8.010  1.00 94.83           H  
ATOM    403  CD1 ILE A  26       0.565  -2.847  -7.214  1.00 94.83           C  
ATOM    404 HD11 ILE A  26       0.511  -1.765  -7.089  1.00 94.83           H  
ATOM    405 HD12 ILE A  26       1.611  -3.147  -7.274  1.00 94.83           H  
ATOM    406 HD13 ILE A  26       0.096  -3.312  -6.347  1.00 94.83           H  
ATOM    407  N   ILE A  27       0.694  -7.426 -10.371  1.00 93.80           N  
ATOM    408  H   ILE A  27       0.396  -6.830 -11.129  1.00 93.80           H  
ATOM    409  CA  ILE A  27       0.682  -8.886 -10.580  1.00 93.80           C  
ATOM    410  HA  ILE A  27       0.129  -9.352  -9.764  1.00 93.80           H  
ATOM    411  C   ILE A  27       2.103  -9.459 -10.521  1.00 93.80           C  
ATOM    412  CB  ILE A  27      -0.029  -9.237 -11.910  1.00 93.80           C  
ATOM    413  HB  ILE A  27       0.358  -8.591 -12.698  1.00 93.80           H  
ATOM    414  O   ILE A  27       2.332 -10.448  -9.824  1.00 93.80           O  
ATOM    415  CG1 ILE A  27      -1.548  -8.997 -11.770  1.00 93.80           C  
ATOM    416 HG12 ILE A  27      -1.717  -8.002 -11.359  1.00 93.80           H  
ATOM    417 HG13 ILE A  27      -1.966  -9.720 -11.069  1.00 93.80           H  
ATOM    418  CG2 ILE A  27       0.229 -10.696 -12.329  1.00 93.80           C  
ATOM    419 HG21 ILE A  27       1.288 -10.840 -12.540  1.00 93.80           H  
ATOM    420 HG22 ILE A  27      -0.080 -11.368 -11.529  1.00 93.80           H  
ATOM    421 HG23 ILE A  27      -0.310 -10.938 -13.245  1.00 93.80           H  
ATOM    422  CD1 ILE A  27      -2.321  -9.081 -13.092  1.00 93.80           C  
ATOM    423 HD11 ILE A  27      -2.352 -10.107 -13.457  1.00 93.80           H  
ATOM    424 HD12 ILE A  27      -1.849  -8.441 -13.838  1.00 93.80           H  
ATOM    425 HD13 ILE A  27      -3.345  -8.744 -12.928  1.00 93.80           H  
ATOM    426  N   ASP A  28       3.056  -8.829 -11.205  1.00 93.53           N  
ATOM    427  H   ASP A  28       2.795  -8.047 -11.788  1.00 93.53           H  
ATOM    428  CA  ASP A  28       4.445  -9.282 -11.266  1.00 93.53           C  
ATOM    429  HA  ASP A  28       4.464 -10.316 -11.613  1.00 93.53           H  
ATOM    430  C   ASP A  28       5.100  -9.260  -9.882  1.00 93.53           C  
ATOM    431  CB  ASP A  28       5.231  -8.425 -12.272  1.00 93.53           C  
ATOM    432  HB2 ASP A  28       5.122  -7.372 -12.011  1.00 93.53           H  
ATOM    433  HB3 ASP A  28       6.288  -8.683 -12.195  1.00 93.53           H  
ATOM    434  O   ASP A  28       5.734 -10.241  -9.489  1.00 93.53           O  
ATOM    435  CG  ASP A  28       4.797  -8.639 -13.729  1.00 93.53           C  
ATOM    436  OD1 ASP A  28       4.126  -9.658 -14.023  1.00 93.53           O  
ATOM    437  OD2 ASP A  28       5.141  -7.788 -14.575  1.00 93.53           O  
ATOM    438  N   PHE A  29       4.865  -8.203  -9.096  1.00 95.31           N  
ATOM    439  H   PHE A  29       4.358  -7.420  -9.483  1.00 95.31           H  
ATOM    440  CA  PHE A  29       5.297  -8.145  -7.698  1.00 95.31           C  
ATOM    441  HA  PHE A  29       6.377  -8.286  -7.655  1.00 95.31           H  
ATOM    442  C   PHE A  29       4.665  -9.255  -6.845  1.00 95.31           C  
ATOM    443  CB  PHE A  29       4.956  -6.764  -7.121  1.00 95.31           C  
ATOM    444  HB2 PHE A  29       3.945  -6.488  -7.420  1.00 95.31           H  
ATOM    445  HB3 PHE A  29       5.639  -6.032  -7.554  1.00 95.31           H  
ATOM    446  O   PHE A  29       5.346  -9.925  -6.070  1.00 95.31           O  
ATOM    447  CG  PHE A  29       5.049  -6.704  -5.607  1.00 95.31           C  
ATOM    448  CD1 PHE A  29       3.879  -6.728  -4.826  1.00 95.31           C  
ATOM    449  HD1 PHE A  29       2.913  -6.747  -5.308  1.00 95.31           H  
ATOM    450  CD2 PHE A  29       6.306  -6.718  -4.976  1.00 95.31           C  
ATOM    451  HD2 PHE A  29       7.205  -6.783  -5.571  1.00 95.31           H  
ATOM    452  CE1 PHE A  29       3.966  -6.748  -3.422  1.00 95.31           C  
ATOM    453  HE1 PHE A  29       3.063  -6.779  -2.830  1.00 95.31           H  
ATOM    454  CE2 PHE A  29       6.396  -6.695  -3.574  1.00 95.31           C  
ATOM    455  HE2 PHE A  29       7.368  -6.702  -3.103  1.00 95.31           H  
ATOM    456  CZ  PHE A  29       5.224  -6.719  -2.796  1.00 95.31           C  
ATOM    457  HZ  PHE A  29       5.288  -6.738  -1.718  1.00 95.31           H  
ATOM    458  N   LEU A  30       3.356  -9.482  -6.963  1.00 95.07           N  
ATOM    459  H   LEU A  30       2.827  -8.931  -7.624  1.00 95.07           H  
ATOM    460  CA  LEU A  30       2.675 -10.507  -6.165  1.00 95.07           C  
ATOM    461  HA  LEU A  30       2.914 -10.343  -5.114  1.00 95.07           H  
ATOM    462  C   LEU A  30       3.192 -11.912  -6.497  1.00 95.07           C  
ATOM    463  CB  LEU A  30       1.157 -10.392  -6.375  1.00 95.07           C  
ATOM    464  HB2 LEU A  30       0.665 -11.245  -5.909  1.00 95.07           H  
ATOM    465  HB3 LEU A  30       0.954 -10.433  -7.445  1.00 95.07           H  
ATOM    466  O   LEU A  30       3.409 -12.718  -5.588  1.00 95.07           O  
ATOM    467  CG  LEU A  30       0.569  -9.095  -5.795  1.00 95.07           C  
ATOM    468  HG  LEU A  30       1.189  -8.243  -6.073  1.00 95.07           H  
ATOM    469  CD1 LEU A  30      -0.835  -8.856  -6.349  1.00 95.07           C  
ATOM    470 HD11 LEU A  30      -1.485  -9.711  -6.164  1.00 95.07           H  
ATOM    471 HD12 LEU A  30      -1.259  -7.955  -5.906  1.00 95.07           H  
ATOM    472 HD13 LEU A  30      -0.760  -8.716  -7.428  1.00 95.07           H  
ATOM    473  CD2 LEU A  30       0.543  -9.109  -4.269  1.00 95.07           C  
ATOM    474 HD21 LEU A  30      -0.131  -9.884  -3.903  1.00 95.07           H  
ATOM    475 HD22 LEU A  30       0.228  -8.124  -3.924  1.00 95.07           H  
ATOM    476 HD23 LEU A  30       1.549  -9.279  -3.887  1.00 95.07           H  
ATOM    477  N   HIS A  31       3.463 -12.178  -7.776  1.00 94.16           N  
ATOM    478  H   HIS A  31       3.246 -11.475  -8.467  1.00 94.16           H  
ATOM    479  CA  HIS A  31       4.097 -13.413  -8.225  1.00 94.16           C  
ATOM    480  HA  HIS A  31       3.544 -14.261  -7.822  1.00 94.16           H  
ATOM    481  C   HIS A  31       5.536 -13.549  -7.719  1.00 94.16           C  
ATOM    482  CB  HIS A  31       4.065 -13.483  -9.755  1.00 94.16           C  
ATOM    483  HB2 HIS A  31       4.699 -14.309 -10.074  1.00 94.16           H  
ATOM    484  HB3 HIS A  31       4.488 -12.566 -10.166  1.00 94.16           H  
ATOM    485  O   HIS A  31       5.885 -14.614  -7.207  1.00 94.16           O  
ATOM    486  CG  HIS A  31       2.704 -13.705 -10.366  1.00 94.16           C  
ATOM    487  CD2 HIS A  31       1.595 -14.263  -9.785  1.00 94.16           C  
ATOM    488  HD2 HIS A  31       1.512 -14.602  -8.763  1.00 94.16           H  
ATOM    489  ND1 HIS A  31       2.382 -13.438 -11.674  1.00 94.16           N  
ATOM    490  HD1 HIS A  31       2.955 -12.916 -12.322  1.00 94.16           H  
ATOM    491  CE1 HIS A  31       1.118 -13.837 -11.880  1.00 94.16           C  
ATOM    492  HE1 HIS A  31       0.577 -13.715 -12.807  1.00 94.16           H  
ATOM    493  NE2 HIS A  31       0.594 -14.354 -10.759  1.00 94.16           N  
ATOM    494  N   SER A  32       6.360 -12.496  -7.796  1.00 94.39           N  
ATOM    495  H   SER A  32       6.034 -11.639  -8.220  1.00 94.39           H  
ATOM    496  CA  SER A  32       7.755 -12.546  -7.328  1.00 94.39           C  
ATOM    497  HA  SER A  32       8.250 -13.372  -7.838  1.00 94.39           H  
ATOM    498  C   SER A  32       7.855 -12.818  -5.825  1.00 94.39           C  
ATOM    499  CB  SER A  32       8.507 -11.258  -7.693  1.00 94.39           C  
ATOM    500  HB2 SER A  32       8.300 -11.005  -8.733  1.00 94.39           H  
ATOM    501  HB3 SER A  32       9.578 -11.435  -7.592  1.00 94.39           H  
ATOM    502  O   SER A  32       8.825 -13.414  -5.362  1.00 94.39           O  
ATOM    503  OG  SER A  32       8.151 -10.165  -6.869  1.00 94.39           O  
ATOM    504  HG  SER A  32       8.588 -10.243  -6.018  1.00 94.39           H  
ATOM    505  N   MET A  33       6.836 -12.417  -5.064  1.00 94.15           N  
ATOM    506  H   MET A  33       6.131 -11.844  -5.506  1.00 94.15           H  
ATOM    507  CA  MET A  33       6.741 -12.647  -3.622  1.00 94.15           C  
ATOM    508  HA  MET A  33       7.749 -12.744  -3.219  1.00 94.15           H  
ATOM    509  C   MET A  33       6.013 -13.947  -3.244  1.00 94.15           C  
ATOM    510  CB  MET A  33       6.083 -11.425  -2.970  1.00 94.15           C  
ATOM    511  HB2 MET A  33       5.078 -11.296  -3.374  1.00 94.15           H  
ATOM    512  HB3 MET A  33       6.000 -11.604  -1.898  1.00 94.15           H  
ATOM    513  O   MET A  33       5.927 -14.268  -2.056  1.00 94.15           O  
ATOM    514  CG  MET A  33       6.879 -10.130  -3.188  1.00 94.15           C  
ATOM    515  HG2 MET A  33       6.381  -9.331  -2.638  1.00 94.15           H  
ATOM    516  HG3 MET A  33       6.846  -9.863  -4.245  1.00 94.15           H  
ATOM    517  SD  MET A  33       8.627 -10.161  -2.704  1.00 94.15           S  
ATOM    518  CE  MET A  33       8.432 -10.420  -0.933  1.00 94.15           C  
ATOM    519  HE1 MET A  33       9.402 -10.328  -0.444  1.00 94.15           H  
ATOM    520  HE2 MET A  33       8.024 -11.413  -0.746  1.00 94.15           H  
ATOM    521  HE3 MET A  33       7.746  -9.661  -0.554  1.00 94.15           H  
ATOM    522  N   ASN A  34       5.497 -14.700  -4.223  1.00 93.41           N  
ATOM    523  H   ASN A  34       5.645 -14.397  -5.175  1.00 93.41           H  
ATOM    524  CA  ASN A  34       4.667 -15.892  -4.022  1.00 93.41           C  
ATOM    525  HA  ASN A  34       4.243 -16.142  -4.995  1.00 93.41           H  
ATOM    526  C   ASN A  34       3.461 -15.628  -3.092  1.00 93.41           C  
ATOM    527  CB  ASN A  34       5.570 -17.064  -3.595  1.00 93.41           C  
ATOM    528  HB2 ASN A  34       6.430 -17.115  -4.262  1.00 93.41           H  
ATOM    529  HB3 ASN A  34       5.930 -16.882  -2.582  1.00 93.41           H  
ATOM    530  O   ASN A  34       3.149 -16.417  -2.193  1.00 93.41           O  
ATOM    531  CG  ASN A  34       4.866 -18.405  -3.651  1.00 93.41           C  
ATOM    532  ND2 ASN A  34       5.142 -19.282  -2.714  1.00 93.41           N  
ATOM    533 HD21 ASN A  34       4.638 -20.156  -2.779  1.00 93.41           H  
ATOM    534 HD22 ASN A  34       5.757 -19.021  -1.956  1.00 93.41           H  
ATOM    535  OD1 ASN A  34       4.095 -18.714  -4.540  1.00 93.41           O  
ATOM    536  N   TYR A  35       2.807 -14.477  -3.268  1.00 92.68           N  
ATOM    537  H   TYR A  35       3.086 -13.882  -4.035  1.00 92.68           H  
ATOM    538  CA  TYR A  35       1.608 -14.107  -2.522  1.00 92.68           C  
ATOM    539  HA  TYR A  35       1.609 -14.620  -1.560  1.00 92.68           H  
ATOM    540  C   TYR A  35       0.350 -14.581  -3.256  1.00 92.68           C  
ATOM    541  CB  TYR A  35       1.601 -12.592  -2.245  1.00 92.68           C  
ATOM    542  HB2 TYR A  35       1.679 -12.071  -3.199  1.00 92.68           H  
ATOM    543  HB3 TYR A  35       0.634 -12.333  -1.814  1.00 92.68           H  
ATOM    544  O   TYR A  35       0.160 -14.293  -4.433  1.00 92.68           O  
ATOM    545  CG  TYR A  35       2.679 -12.054  -1.305  1.00 92.68           C  
ATOM    546  CD1 TYR A  35       3.417 -12.901  -0.448  1.00 92.68           C  
ATOM    547  HD1 TYR A  35       3.290 -13.973  -0.483  1.00 92.68           H  
ATOM    548  CD2 TYR A  35       2.940 -10.669  -1.285  1.00 92.68           C  
ATOM    549  HD2 TYR A  35       2.404 -10.018  -1.958  1.00 92.68           H  
ATOM    550  CE1 TYR A  35       4.396 -12.372   0.413  1.00 92.68           C  
ATOM    551  HE1 TYR A  35       4.992 -13.039   1.018  1.00 92.68           H  
ATOM    552  CE2 TYR A  35       3.913 -10.132  -0.418  1.00 92.68           C  
ATOM    553  HE2 TYR A  35       4.123  -9.072  -0.423  1.00 92.68           H  
ATOM    554  OH  TYR A  35       5.610 -10.484   1.247  1.00 92.68           O  
ATOM    555  HH  TYR A  35       6.082 -11.172   1.722  1.00 92.68           H  
ATOM    556  CZ  TYR A  35       4.646 -10.986   0.431  1.00 92.68           C  
ATOM    557  N   ASP A  36      -0.536 -15.282  -2.540  1.00 88.81           N  
ATOM    558  H   ASP A  36      -0.313 -15.517  -1.583  1.00 88.81           H  
ATOM    559  CA  ASP A  36      -1.865 -15.648  -3.042  1.00 88.81           C  
ATOM    560  HA  ASP A  36      -1.776 -16.032  -4.059  1.00 88.81           H  
ATOM    561  C   ASP A  36      -2.755 -14.401  -3.082  1.00 88.81           C  
ATOM    562  CB  ASP A  36      -2.475 -16.762  -2.174  1.00 88.81           C  
ATOM    563  HB2 ASP A  36      -1.858 -17.657  -2.262  1.00 88.81           H  
ATOM    564  HB3 ASP A  36      -2.465 -16.447  -1.131  1.00 88.81           H  
ATOM    565  O   ASP A  36      -3.302 -13.971  -2.057  1.00 88.81           O  
ATOM    566  CG  ASP A  36      -3.915 -17.112  -2.581  1.00 88.81           C  
ATOM    567  OD1 ASP A  36      -4.239 -17.049  -3.785  1.00 88.81           O  
ATOM    568  OD2 ASP A  36      -4.718 -17.432  -1.669  1.00 88.81           O  
ATOM    569  N   ALA A  37      -2.847 -13.780  -4.254  1.00 89.15           N  
ATOM    570  H   ALA A  37      -2.350 -14.154  -5.050  1.00 89.15           H  
ATOM    571  CA  ALA A  37      -3.532 -12.515  -4.421  1.00 89.15           C  
ATOM    572  HA  ALA A  37      -4.252 -12.424  -3.608  1.00 89.15           H  
ATOM    573  C   ALA A  37      -4.314 -12.431  -5.737  1.00 89.15           C  
ATOM    574  CB  ALA A  37      -2.503 -11.393  -4.282  1.00 89.15           C  
ATOM    575  HB1 ALA A  37      -1.730 -11.538  -5.037  1.00 89.15           H  
ATOM    576  HB2 ALA A  37      -2.034 -11.441  -3.299  1.00 89.15           H  
ATOM    577  HB3 ALA A  37      -2.985 -10.425  -4.414  1.00 89.15           H  
ATOM    578  O   ALA A  37      -3.819 -12.825  -6.789  1.00 89.15           O  
ATOM    579  N   ASP A  38      -5.516 -11.852  -5.673  1.00 90.67           N  
ATOM    580  H   ASP A  38      -5.837 -11.528  -4.772  1.00 90.67           H  
ATOM    581  CA  ASP A  38      -6.270 -11.450  -6.864  1.00 90.67           C  
ATOM    582  HA  ASP A  38      -5.889 -11.987  -7.732  1.00 90.67           H  
ATOM    583  C   ASP A  38      -6.108  -9.942  -7.103  1.00 90.67           C  
ATOM    584  CB  ASP A  38      -7.769 -11.759  -6.749  1.00 90.67           C  
ATOM    585  HB2 ASP A  38      -8.248 -11.472  -7.685  1.00 90.67           H  
ATOM    586  HB3 ASP A  38      -8.172 -11.120  -5.963  1.00 90.67           H  
ATOM    587  O   ASP A  38      -6.038  -9.152  -6.156  1.00 90.67           O  
ATOM    588  CG  ASP A  38      -8.167 -13.204  -6.448  1.00 90.67           C  
ATOM    589  OD1 ASP A  38      -7.477 -14.170  -6.821  1.00 90.67           O  
ATOM    590  OD2 ASP A  38      -9.207 -13.393  -5.768  1.00 90.67           O  
ATOM    591  N   VAL A  39      -6.125  -9.523  -8.368  1.00 93.06           N  
ATOM    592  H   VAL A  39      -6.213 -10.209  -9.105  1.00 93.06           H  
ATOM    593  CA  VAL A  39      -6.079  -8.108  -8.756  1.00 93.06           C  
ATOM    594  HA  VAL A  39      -6.056  -7.500  -7.851  1.00 93.06           H  
ATOM    595  C   VAL A  39      -7.347  -7.745  -9.524  1.00 93.06           C  
ATOM    596  CB  VAL A  39      -4.795  -7.768  -9.537  1.00 93.06           C  
ATOM    597  HB  VAL A  39      -4.819  -8.249 -10.515  1.00 93.06           H  
ATOM    598  O   VAL A  39      -7.725  -8.421 -10.479  1.00 93.06           O  
ATOM    599  CG1 VAL A  39      -4.671  -6.252  -9.729  1.00 93.06           C  
ATOM    600 HG11 VAL A  39      -5.490  -5.876 -10.342  1.00 93.06           H  
ATOM    601 HG12 VAL A  39      -4.680  -5.758  -8.758  1.00 93.06           H  
ATOM    602 HG13 VAL A  39      -3.728  -6.024 -10.226  1.00 93.06           H  
ATOM    603  CG2 VAL A  39      -3.543  -8.241  -8.784  1.00 93.06           C  
ATOM    604 HG21 VAL A  39      -2.643  -7.880  -9.283  1.00 93.06           H  
ATOM    605 HG22 VAL A  39      -3.551  -7.870  -7.759  1.00 93.06           H  
ATOM    606 HG23 VAL A  39      -3.502  -9.330  -8.766  1.00 93.06           H  
ATOM    607  N   HIS A  40      -8.015  -6.672  -9.105  1.00 92.49           N  
ATOM    608  H   HIS A  40      -7.642  -6.169  -8.313  1.00 92.49           H  
ATOM    609  CA  HIS A  40      -9.270  -6.191  -9.677  1.00 92.49           C  
ATOM    610  HA  HIS A  40      -9.500  -6.763 -10.575  1.00 92.49           H  
ATOM    611  C   HIS A  40      -9.165  -4.718 -10.072  1.00 92.49           C  
ATOM    612  CB  HIS A  40     -10.414  -6.392  -8.677  1.00 92.49           C  
ATOM    613  HB2 HIS A  40     -11.331  -5.995  -9.114  1.00 92.49           H  
ATOM    614  HB3 HIS A  40     -10.198  -5.823  -7.772  1.00 92.49           H  
ATOM    615  O   HIS A  40      -8.515  -3.924  -9.392  1.00 92.49           O  
ATOM    616  CG  HIS A  40     -10.656  -7.828  -8.299  1.00 92.49           C  
ATOM    617  CD2 HIS A  40     -10.100  -8.494  -7.241  1.00 92.49           C  
ATOM    618  HD2 HIS A  40      -9.397  -8.082  -6.533  1.00 92.49           H  
ATOM    619  ND1 HIS A  40     -11.470  -8.718  -8.961  1.00 92.49           N  
ATOM    620  HD1 HIS A  40     -11.934  -8.553  -9.843  1.00 92.49           H  
ATOM    621  CE1 HIS A  40     -11.407  -9.894  -8.315  1.00 92.49           C  
ATOM    622  HE1 HIS A  40     -11.903 -10.804  -8.620  1.00 92.49           H  
ATOM    623  NE2 HIS A  40     -10.609  -9.796  -7.244  1.00 92.49           N  
ATOM    624  N   VAL A  41      -9.860  -4.340 -11.144  1.00 92.37           N  
ATOM    625  H   VAL A  41     -10.407  -5.029 -11.641  1.00 92.37           H  
ATOM    626  CA  VAL A  41      -9.957  -2.953 -11.611  1.00 92.37           C  
ATOM    627  HA  VAL A  41      -9.442  -2.296 -10.909  1.00 92.37           H  
ATOM    628  C   VAL A  41     -11.417  -2.541 -11.658  1.00 92.37           C  
ATOM    629  CB  VAL A  41      -9.303  -2.760 -12.987  1.00 92.37           C  
ATOM    630  HB  VAL A  41      -9.834  -3.357 -13.729  1.00 92.37           H  
ATOM    631  O   VAL A  41     -12.257  -3.266 -12.194  1.00 92.37           O  
ATOM    632  CG1 VAL A  41      -9.346  -1.288 -13.418  1.00 92.37           C  
ATOM    633 HG11 VAL A  41      -8.785  -1.148 -14.342  1.00 92.37           H  
ATOM    634 HG12 VAL A  41      -8.927  -0.651 -12.639  1.00 92.37           H  
ATOM    635 HG13 VAL A  41     -10.373  -0.980 -13.613  1.00 92.37           H  
ATOM    636  CG2 VAL A  41      -7.843  -3.211 -12.968  1.00 92.37           C  
ATOM    637 HG21 VAL A  41      -7.774  -4.285 -12.799  1.00 92.37           H  
ATOM    638 HG22 VAL A  41      -7.407  -2.988 -13.942  1.00 92.37           H  
ATOM    639 HG23 VAL A  41      -7.294  -2.687 -12.186  1.00 92.37           H  
ATOM    640  N   PHE A  42     -11.708  -1.367 -11.107  1.00 90.21           N  
ATOM    641  H   PHE A  42     -10.960  -0.840 -10.681  1.00 90.21           H  
ATOM    642  CA  PHE A  42     -13.035  -0.782 -11.062  1.00 90.21           C  
ATOM    643  HA  PHE A  42     -13.695  -1.332 -11.732  1.00 90.21           H  
ATOM    644  C   PHE A  42     -12.994   0.676 -11.518  1.00 90.21           C  
ATOM    645  CB  PHE A  42     -13.595  -0.895  -9.644  1.00 90.21           C  
ATOM    646  HB2 PHE A  42     -14.596  -0.465  -9.647  1.00 90.21           H  
ATOM    647  HB3 PHE A  42     -12.982  -0.291  -8.975  1.00 90.21           H  
ATOM    648  O   PHE A  42     -12.277   1.509 -10.958  1.00 90.21           O  
ATOM    649  CG  PHE A  42     -13.668  -2.313  -9.106  1.00 90.21           C  
ATOM    650  CD1 PHE A  42     -14.704  -3.171  -9.522  1.00 90.21           C  
ATOM    651  HD1 PHE A  42     -15.420  -2.830 -10.255  1.00 90.21           H  
ATOM    652  CD2 PHE A  42     -12.719  -2.767  -8.170  1.00 90.21           C  
ATOM    653  HD2 PHE A  42     -11.906  -2.124  -7.868  1.00 90.21           H  
ATOM    654  CE1 PHE A  42     -14.798  -4.472  -8.998  1.00 90.21           C  
ATOM    655  HE1 PHE A  42     -15.581  -5.135  -9.334  1.00 90.21           H  
ATOM    656  CE2 PHE A  42     -12.817  -4.064  -7.641  1.00 90.21           C  
ATOM    657  HE2 PHE A  42     -12.088  -4.414  -6.925  1.00 90.21           H  
ATOM    658  CZ  PHE A  42     -13.849  -4.918  -8.063  1.00 90.21           C  
ATOM    659  HZ  PHE A  42     -13.890  -5.931  -7.690  1.00 90.21           H  
ATOM    660  N   GLU A  43     -13.821   0.987 -12.510  1.00 86.41           N  
ATOM    661  H   GLU A  43     -14.386   0.262 -12.928  1.00 86.41           H  
ATOM    662  CA  GLU A  43     -14.002   2.337 -13.035  1.00 86.41           C  
ATOM    663  HA  GLU A  43     -13.333   3.030 -12.524  1.00 86.41           H  
ATOM    664  C   GLU A  43     -15.441   2.802 -12.785  1.00 86.41           C  
ATOM    665  CB  GLU A  43     -13.655   2.380 -14.531  1.00 86.41           C  
ATOM    666  HB2 GLU A  43     -14.291   1.673 -15.062  1.00 86.41           H  
ATOM    667  HB3 GLU A  43     -13.868   3.384 -14.897  1.00 86.41           H  
ATOM    668  O   GLU A  43     -16.404   2.075 -13.043  1.00 86.41           O  
ATOM    669  CG  GLU A  43     -12.177   2.054 -14.813  1.00 86.41           C  
ATOM    670  HG2 GLU A  43     -11.966   1.037 -14.482  1.00 86.41           H  
ATOM    671  HG3 GLU A  43     -11.557   2.735 -14.230  1.00 86.41           H  
ATOM    672  CD  GLU A  43     -11.807   2.179 -16.302  1.00 86.41           C  
ATOM    673  OE1 GLU A  43     -10.595   2.090 -16.594  1.00 86.41           O  
ATOM    674  OE2 GLU A  43     -12.726   2.363 -17.135  1.00 86.41           O  
ATOM    675  N   GLY A  44     -15.602   4.028 -12.285  1.00 82.10           N  
ATOM    676  H   GLY A  44     -14.781   4.543 -12.002  1.00 82.10           H  
ATOM    677  CA  GLY A  44     -16.906   4.646 -12.064  1.00 82.10           C  
ATOM    678  HA2 GLY A  44     -17.595   4.300 -12.834  1.00 82.10           H  
ATOM    679  HA3 GLY A  44     -16.800   5.725 -12.176  1.00 82.10           H  
ATOM    680  C   GLY A  44     -17.517   4.377 -10.684  1.00 82.10           C  
ATOM    681  O   GLY A  44     -16.878   4.588  -9.651  1.00 82.10           O  
ATOM    682  N   ILE A  45     -18.811   4.033 -10.676  1.00 80.45           N  
ATOM    683  H   ILE A  45     -19.215   3.768 -11.563  1.00 80.45           H  
ATOM    684  CA  ILE A  45     -19.678   3.978  -9.483  1.00 80.45           C  
ATOM    685  HA  ILE A  45     -19.561   4.911  -8.933  1.00 80.45           H  
ATOM    686  C   ILE A  45     -19.261   2.831  -8.555  1.00 80.45           C  
ATOM    687  CB  ILE A  45     -21.165   3.834  -9.903  1.00 80.45           C  
ATOM    688  HB  ILE A  45     -21.250   2.944 -10.527  1.00 80.45           H  
ATOM    689  O   ILE A  45     -18.933   1.758  -9.047  1.00 80.45           O  
ATOM    690  CG1 ILE A  45     -21.630   5.056 -10.732  1.00 80.45           C  
ATOM    691 HG12 ILE A  45     -21.725   5.923 -10.078  1.00 80.45           H  
ATOM    692 HG13 ILE A  45     -20.884   5.295 -11.490  1.00 80.45           H  
ATOM    693  CG2 ILE A  45     -22.098   3.652  -8.685  1.00 80.45           C  
ATOM    694 HG21 ILE A  45     -23.140   3.596  -9.001  1.00 80.45           H  
ATOM    695 HG22 ILE A  45     -21.980   4.482  -7.989  1.00 80.45           H  
ATOM    696 HG23 ILE A  45     -21.878   2.714  -8.176  1.00 80.45           H  
ATOM    697  CD1 ILE A  45     -22.958   4.837 -11.471  1.00 80.45           C  
ATOM    698 HD11 ILE A  45     -23.788   4.755 -10.769  1.00 80.45           H  
ATOM    699 HD12 ILE A  45     -23.145   5.688 -12.127  1.00 80.45           H  
ATOM    700 HD13 ILE A  45     -22.898   3.934 -12.077  1.00 80.45           H  
ATOM    701  N   LEU A  46     -19.366   3.057  -7.233  1.00 80.66           N  
ATOM    702  H   LEU A  46     -19.625   3.995  -6.963  1.00 80.66           H  
ATOM    703  CA  LEU A  46     -19.087   2.122  -6.128  1.00 80.66           C  
ATOM    704  HA  LEU A  46     -18.022   2.164  -5.897  1.00 80.66           H  
ATOM    705  C   LEU A  46     -19.464   0.662  -6.462  1.00 80.66           C  
ATOM    706  CB  LEU A  46     -19.866   2.568  -4.867  1.00 80.66           C  
ATOM    707  HB2 LEU A  46     -20.931   2.553  -5.099  1.00 80.66           H  
ATOM    708  HB3 LEU A  46     -19.689   1.833  -4.081  1.00 80.66           H  
ATOM    709  O   LEU A  46     -20.624   0.272  -6.263  1.00 80.66           O  
ATOM    710  CG  LEU A  46     -19.524   3.956  -4.302  1.00 80.66           C  
ATOM    711  HG  LEU A  46     -19.671   4.708  -5.078  1.00 80.66           H  
ATOM    712  CD1 LEU A  46     -20.461   4.276  -3.136  1.00 80.66           C  
ATOM    713 HD11 LEU A  46     -21.497   4.257  -3.473  1.00 80.66           H  
ATOM    714 HD12 LEU A  46     -20.232   5.268  -2.745  1.00 80.66           H  
ATOM    715 HD13 LEU A  46     -20.325   3.548  -2.337  1.00 80.66           H  
ATOM    716  CD2 LEU A  46     -18.096   4.050  -3.782  1.00 80.66           C  
ATOM    717 HD21 LEU A  46     -17.961   3.361  -2.948  1.00 80.66           H  
ATOM    718 HD22 LEU A  46     -17.380   3.830  -4.574  1.00 80.66           H  
ATOM    719 HD23 LEU A  46     -17.900   5.061  -3.424  1.00 80.66           H  
ATOM    720  N   PRO A  47     -18.521  -0.168  -6.946  1.00 84.57           N  
ATOM    721  CA  PRO A  47     -18.810  -1.556  -7.263  1.00 84.57           C  
ATOM    722  HA  PRO A  47     -19.612  -1.599  -8.000  1.00 84.57           H  
ATOM    723  C   PRO A  47     -19.241  -2.313  -6.006  1.00 84.57           C  
ATOM    724  CB  PRO A  47     -17.527  -2.125  -7.876  1.00 84.57           C  
ATOM    725  HB2 PRO A  47     -17.526  -1.955  -8.953  1.00 84.57           H  
ATOM    726  HB3 PRO A  47     -17.385  -3.182  -7.651  1.00 84.57           H  
ATOM    727  O   PRO A  47     -18.831  -2.023  -4.877  1.00 84.57           O  
ATOM    728  CG  PRO A  47     -16.461  -1.255  -7.220  1.00 84.57           C  
ATOM    729  HG2 PRO A  47     -16.303  -1.588  -6.195  1.00 84.57           H  
ATOM    730  HG3 PRO A  47     -15.516  -1.236  -7.762  1.00 84.57           H  
ATOM    731  CD  PRO A  47     -17.115   0.110  -7.208  1.00 84.57           C  
ATOM    732  HD2 PRO A  47     -16.996   0.573  -8.188  1.00 84.57           H  
ATOM    733  HD3 PRO A  47     -16.650   0.737  -6.447  1.00 84.57           H  
ATOM    734  N   VAL A  48     -20.068  -3.335  -6.206  1.00 81.83           N  
ATOM    735  H   VAL A  48     -20.345  -3.543  -7.155  1.00 81.83           H  
ATOM    736  CA  VAL A  48     -20.326  -4.325  -5.163  1.00 81.83           C  
ATOM    737  HA  VAL A  48     -20.402  -3.829  -4.196  1.00 81.83           H  
ATOM    738  C   VAL A  48     -19.135  -5.275  -5.138  1.00 81.83           C  
ATOM    739  CB  VAL A  48     -21.634  -5.083  -5.423  1.00 81.83           C  
ATOM    740  HB  VAL A  48     -21.583  -5.581  -6.391  1.00 81.83           H  
ATOM    741  O   VAL A  48     -18.978  -6.074  -6.058  1.00 81.83           O  
ATOM    742  CG1 VAL A  48     -21.871  -6.140  -4.341  1.00 81.83           C  
ATOM    743 HG11 VAL A  48     -21.965  -5.658  -3.368  1.00 81.83           H  
ATOM    744 HG12 VAL A  48     -22.778  -6.688  -4.597  1.00 81.83           H  
ATOM    745 HG13 VAL A  48     -21.046  -6.852  -4.315  1.00 81.83           H  
ATOM    746  CG2 VAL A  48     -22.854  -4.151  -5.429  1.00 81.83           C  
ATOM    747 HG21 VAL A  48     -22.735  -3.386  -6.197  1.00 81.83           H  
ATOM    748 HG22 VAL A  48     -22.959  -3.661  -4.461  1.00 81.83           H  
ATOM    749 HG23 VAL A  48     -23.756  -4.720  -5.652  1.00 81.83           H  
ATOM    750  N   PHE A  49     -18.323  -5.215  -4.086  1.00 79.28           N  
ATOM    751  H   PHE A  49     -18.482  -4.511  -3.379  1.00 79.28           H  
ATOM    752  CA  PHE A  49     -17.158  -6.083  -3.941  1.00 79.28           C  
ATOM    753  HA  PHE A  49     -17.123  -6.786  -4.773  1.00 79.28           H  
ATOM    754  C   PHE A  49     -17.243  -6.900  -2.650  1.00 79.28           C  
ATOM    755  CB  PHE A  49     -15.870  -5.256  -4.026  1.00 79.28           C  
ATOM    756  HB2 PHE A  49     -15.797  -4.611  -3.150  1.00 79.28           H  
ATOM    757  HB3 PHE A  49     -15.924  -4.617  -4.907  1.00 79.28           H  
ATOM    758  O   PHE A  49     -17.189  -6.349  -1.548  1.00 79.28           O  
ATOM    759  CG  PHE A  49     -14.615  -6.099  -4.150  1.00 79.28           C  
ATOM    760  CD1 PHE A  49     -13.617  -6.050  -3.161  1.00 79.28           C  
ATOM    761  HD1 PHE A  49     -13.730  -5.403  -2.303  1.00 79.28           H  
ATOM    762  CD2 PHE A  49     -14.432  -6.918  -5.282  1.00 79.28           C  
ATOM    763  HD2 PHE A  49     -15.189  -6.957  -6.051  1.00 79.28           H  
ATOM    764  CE1 PHE A  49     -12.441  -6.805  -3.313  1.00 79.28           C  
ATOM    765  HE1 PHE A  49     -11.653  -6.732  -2.578  1.00 79.28           H  
ATOM    766  CE2 PHE A  49     -13.258  -7.677  -5.428  1.00 79.28           C  
ATOM    767  HE2 PHE A  49     -13.108  -8.298  -6.299  1.00 79.28           H  
ATOM    768  CZ  PHE A  49     -12.263  -7.624  -4.440  1.00 79.28           C  
ATOM    769  HZ  PHE A  49     -11.355  -8.195  -4.558  1.00 79.28           H  
ATOM    770  N   PRO A  50     -17.405  -8.224  -2.761  1.00 67.67           N  
ATOM    771  CA  PRO A  50     -17.074  -9.135  -1.687  1.00 67.67           C  
ATOM    772  HA  PRO A  50     -16.880  -8.612  -0.750  1.00 67.67           H  
ATOM    773  C   PRO A  50     -15.845  -9.970  -2.074  1.00 67.67           C  
ATOM    774  CB  PRO A  50     -18.334  -9.985  -1.523  1.00 67.67           C  
ATOM    775  HB2 PRO A  50     -19.036  -9.461  -0.875  1.00 67.67           H  
ATOM    776  HB3 PRO A  50     -18.112 -10.971  -1.117  1.00 67.67           H  
ATOM    777  O   PRO A  50     -15.943 -10.812  -2.968  1.00 67.67           O  
ATOM    778  CG  PRO A  50     -18.914 -10.068  -2.943  1.00 67.67           C  
ATOM    779  HG2 PRO A  50     -18.605 -10.999  -3.419  1.00 67.67           H  
ATOM    780  HG3 PRO A  50     -20.002 -10.004  -2.919  1.00 67.67           H  
ATOM    781  CD  PRO A  50     -18.307  -8.878  -3.701  1.00 67.67           C  
ATOM    782  HD2 PRO A  50     -17.750  -9.231  -4.568  1.00 67.67           H  
ATOM    783  HD3 PRO A  50     -19.096  -8.195  -4.016  1.00 67.67           H  
ATOM    784  N   PRO A  51     -14.717  -9.840  -1.365  1.00 68.41           N  
ATOM    785  CA  PRO A  51     -13.790 -10.955  -1.253  1.00 68.41           C  
ATOM    786  HA  PRO A  51     -13.451 -11.256  -2.244  1.00 68.41           H  
ATOM    787  C   PRO A  51     -14.508 -12.109  -0.549  1.00 68.41           C  
ATOM    788  CB  PRO A  51     -12.606 -10.437  -0.435  1.00 68.41           C  
ATOM    789  HB2 PRO A  51     -11.657 -10.741  -0.877  1.00 68.41           H  
ATOM    790  HB3 PRO A  51     -12.661 -10.795   0.593  1.00 68.41           H  
ATOM    791  O   PRO A  51     -15.255 -11.876   0.409  1.00 68.41           O  
ATOM    792  CG  PRO A  51     -12.754  -8.922  -0.498  1.00 68.41           C  
ATOM    793  HG2 PRO A  51     -12.300  -8.585  -1.430  1.00 68.41           H  
ATOM    794  HG3 PRO A  51     -12.278  -8.404   0.335  1.00 68.41           H  
ATOM    795  CD  PRO A  51     -14.265  -8.715  -0.569  1.00 68.41           C  
ATOM    796  HD2 PRO A  51     -14.709  -8.769   0.425  1.00 68.41           H  
ATOM    797  HD3 PRO A  51     -14.502  -7.764  -1.046  1.00 68.41           H  
ATOM    798  N   ASP A  52     -14.304 -13.347  -1.001  1.00 70.43           N  
ATOM    799  H   ASP A  52     -13.690 -13.489  -1.790  1.00 70.43           H  
ATOM    800  CA  ASP A  52     -14.774 -14.514  -0.253  1.00 70.43           C  
ATOM    801  HA  ASP A  52     -15.816 -14.343   0.017  1.00 70.43           H  
ATOM    802  C   ASP A  52     -13.919 -14.665   1.018  1.00 70.43           C  
ATOM    803  CB  ASP A  52     -14.744 -15.791  -1.113  1.00 70.43           C  
ATOM    804  HB2 ASP A  52     -13.718 -16.006  -1.412  1.00 70.43           H  
ATOM    805  HB3 ASP A  52     -15.331 -15.618  -2.015  1.00 70.43           H  
ATOM    806  O   ASP A  52     -12.735 -15.000   0.917  1.00 70.43           O  
ATOM    807  CG  ASP A  52     -15.327 -17.012  -0.377  1.00 70.43           C  
ATOM    808  OD1 ASP A  52     -15.787 -16.863   0.782  1.00 70.43           O  
ATOM    809  OD2 ASP A  52     -15.342 -18.112  -0.967  1.00 70.43           O  
ATOM    810  N   PRO A  53     -14.473 -14.457   2.230  1.00 61.91           N  
ATOM    811  CA  PRO A  53     -13.712 -14.628   3.464  1.00 61.91           C  
ATOM    812  HA  PRO A  53     -12.794 -14.042   3.420  1.00 61.91           H  
ATOM    813  C   PRO A  53     -13.330 -16.095   3.720  1.00 61.91           C  
ATOM    814  CB  PRO A  53     -14.624 -14.078   4.564  1.00 61.91           C  
ATOM    815  HB2 PRO A  53     -14.494 -12.999   4.636  1.00 61.91           H  
ATOM    816  HB3 PRO A  53     -14.441 -14.547   5.531  1.00 61.91           H  
ATOM    817  O   PRO A  53     -12.566 -16.365   4.645  1.00 61.91           O  
ATOM    818  CG  PRO A  53     -16.022 -14.391   4.033  1.00 61.91           C  
ATOM    819  HG2 PRO A  53     -16.260 -15.438   4.217  1.00 61.91           H  
ATOM    820  HG3 PRO A  53     -16.779 -13.741   4.471  1.00 61.91           H  
ATOM    821  CD  PRO A  53     -15.867 -14.156   2.533  1.00 61.91           C  
ATOM    822  HD2 PRO A  53     -16.075 -13.109   2.311  1.00 61.91           H  
ATOM    823  HD3 PRO A  53     -16.554 -14.800   1.986  1.00 61.91           H  
ATOM    824  N   LYS A  54     -13.870 -17.050   2.944  1.00 67.23           N  
ATOM    825  H   LYS A  54     -14.508 -16.771   2.213  1.00 67.23           H  
ATOM    826  CA  LYS A  54     -13.512 -18.474   3.008  1.00 67.23           C  
ATOM    827  HA  LYS A  54     -13.334 -18.751   4.047  1.00 67.23           H  
ATOM    828  C   LYS A  54     -12.227 -18.807   2.259  1.00 67.23           C  
ATOM    829  CB  LYS A  54     -14.633 -19.344   2.437  1.00 67.23           C  
ATOM    830  HB2 LYS A  54     -14.343 -20.391   2.531  1.00 67.23           H  
ATOM    831  HB3 LYS A  54     -14.736 -19.132   1.373  1.00 67.23           H  
ATOM    832  O   LYS A  54     -11.782 -19.953   2.348  1.00 67.23           O  
ATOM    833  CG  LYS A  54     -15.977 -19.157   3.141  1.00 67.23           C  
ATOM    834  HG2 LYS A  54     -16.283 -18.111   3.120  1.00 67.23           H  
ATOM    835  HG3 LYS A  54     -15.900 -19.492   4.176  1.00 67.23           H  
ATOM    836  CD  LYS A  54     -17.008 -19.997   2.392  1.00 67.23           C  
ATOM    837  HD2 LYS A  54     -17.053 -19.647   1.361  1.00 67.23           H  
ATOM    838  HD3 LYS A  54     -16.701 -21.043   2.401  1.00 67.23           H  
ATOM    839  CE  LYS A  54     -18.377 -19.847   3.045  1.00 67.23           C  
ATOM    840  HE2 LYS A  54     -18.321 -20.208   4.072  1.00 67.23           H  
ATOM    841  HE3 LYS A  54     -18.627 -18.786   3.063  1.00 67.23           H  
ATOM    842  NZ  LYS A  54     -19.386 -20.602   2.269  1.00 67.23           N  
ATOM    843  HZ1 LYS A  54     -20.308 -20.491   2.665  1.00 67.23           H  
ATOM    844  HZ2 LYS A  54     -19.138 -21.581   2.236  1.00 67.23           H  
ATOM    845  HZ3 LYS A  54     -19.390 -20.255   1.320  1.00 67.23           H  
ATOM    846  N   LYS A  55     -11.632 -17.849   1.538  1.00 70.61           N  
ATOM    847  H   LYS A  55     -12.059 -16.935   1.485  1.00 70.61           H  
ATOM    848  CA  LYS A  55     -10.280 -18.031   1.017  1.00 70.61           C  
ATOM    849  HA  LYS A  55     -10.302 -18.878   0.332  1.00 70.61           H  
ATOM    850  C   LYS A  55      -9.307 -18.376   2.160  1.00 70.61           C  
ATOM    851  CB  LYS A  55      -9.804 -16.788   0.262  1.00 70.61           C  
ATOM    852  HB2 LYS A  55      -8.714 -16.813   0.273  1.00 70.61           H  
ATOM    853  HB3 LYS A  55     -10.109 -15.890   0.799  1.00 70.61           H  
ATOM    854  O   LYS A  55      -9.560 -18.001   3.313  1.00 70.61           O  
ATOM    855  CG  LYS A  55     -10.266 -16.717  -1.205  1.00 70.61           C  
ATOM    856  HG2 LYS A  55     -11.177 -16.123  -1.274  1.00 70.61           H  
ATOM    857  HG3 LYS A  55     -10.471 -17.718  -1.585  1.00 70.61           H  
ATOM    858  CD  LYS A  55      -9.143 -16.099  -2.054  1.00 70.61           C  
ATOM    859  HD2 LYS A  55      -8.300 -16.790  -2.051  1.00 70.61           H  
ATOM    860  HD3 LYS A  55      -8.799 -15.173  -1.593  1.00 70.61           H  
ATOM    861  CE  LYS A  55      -9.523 -15.815  -3.510  1.00 70.61           C  
ATOM    862  HE2 LYS A  55     -10.299 -15.050  -3.540  1.00 70.61           H  
ATOM    863  HE3 LYS A  55      -9.910 -16.724  -3.972  1.00 70.61           H  
ATOM    864  NZ  LYS A  55      -8.334 -15.340  -4.264  1.00 70.61           N  
ATOM    865  HZ1 LYS A  55      -7.624 -16.040  -4.423  1.00 70.61           H  
ATOM    866  HZ2 LYS A  55      -8.581 -14.968  -5.170  1.00 70.61           H  
ATOM    867  HZ3 LYS A  55      -7.890 -14.544  -3.827  1.00 70.61           H  
ATOM    868  N   PRO A  56      -8.217 -19.104   1.861  1.00 76.16           N  
ATOM    869  CA  PRO A  56      -7.206 -19.446   2.850  1.00 76.16           C  
ATOM    870  HA  PRO A  56      -7.627 -20.217   3.494  1.00 76.16           H  
ATOM    871  C   PRO A  56      -6.755 -18.236   3.687  1.00 76.16           C  
ATOM    872  CB  PRO A  56      -6.036 -20.034   2.056  1.00 76.16           C  
ATOM    873  HB2 PRO A  56      -5.508 -20.804   2.619  1.00 76.16           H  
ATOM    874  HB3 PRO A  56      -5.349 -19.240   1.762  1.00 76.16           H  
ATOM    875  O   PRO A  56      -6.832 -17.083   3.246  1.00 76.16           O  
ATOM    876  CG  PRO A  56      -6.701 -20.602   0.805  1.00 76.16           C  
ATOM    877  HG2 PRO A  56      -7.100 -21.593   1.020  1.00 76.16           H  
ATOM    878  HG3 PRO A  56      -6.012 -20.637  -0.039  1.00 76.16           H  
ATOM    879  CD  PRO A  56      -7.849 -19.631   0.553  1.00 76.16           C  
ATOM    880  HD2 PRO A  56      -8.674 -20.164   0.080  1.00 76.16           H  
ATOM    881  HD3 PRO A  56      -7.506 -18.821  -0.090  1.00 76.16           H  
ATOM    882  N   PRO A  57      -6.259 -18.463   4.915  1.00 80.26           N  
ATOM    883  CA  PRO A  57      -5.544 -17.420   5.631  1.00 80.26           C  
ATOM    884  HA  PRO A  57      -6.251 -16.647   5.932  1.00 80.26           H  
ATOM    885  C   PRO A  57      -4.458 -16.822   4.731  1.00 80.26           C  
ATOM    886  CB  PRO A  57      -4.944 -18.102   6.866  1.00 80.26           C  
ATOM    887  HB2 PRO A  57      -4.953 -17.442   7.734  1.00 80.26           H  
ATOM    888  HB3 PRO A  57      -3.929 -18.440   6.657  1.00 80.26           H  
ATOM    889  O   PRO A  57      -3.722 -17.566   4.088  1.00 80.26           O  
ATOM    890  CG  PRO A  57      -5.841 -19.323   7.074  1.00 80.26           C  
ATOM    891  HG2 PRO A  57      -5.317 -20.130   7.587  1.00 80.26           H  
ATOM    892  HG3 PRO A  57      -6.734 -19.032   7.627  1.00 80.26           H  
ATOM    893  CD  PRO A  57      -6.228 -19.715   5.650  1.00 80.26           C  
ATOM    894  HD2 PRO A  57      -7.200 -20.208   5.647  1.00 80.26           H  
ATOM    895  HD3 PRO A  57      -5.466 -20.367   5.223  1.00 80.26           H  
ATOM    896  N   ARG A  58      -4.320 -15.494   4.763  1.00 84.03           N  
ATOM    897  H   ARG A  58      -5.008 -14.958   5.274  1.00 84.03           H  
ATOM    898  CA  ARG A  58      -3.317 -14.700   4.032  1.00 84.03           C  
ATOM    899  HA  ARG A  58      -3.371 -13.687   4.432  1.00 84.03           H  
ATOM    900  C   ARG A  58      -3.593 -14.487   2.540  1.00 84.03           C  
ATOM    901  CB  ARG A  58      -1.888 -15.200   4.309  1.00 84.03           C  
ATOM    902  HB2 ARG A  58      -1.706 -16.105   3.730  1.00 84.03           H  
ATOM    903  HB3 ARG A  58      -1.188 -14.442   3.956  1.00 84.03           H  
ATOM    904  O   ARG A  58      -2.770 -13.855   1.884  1.00 84.03           O  
ATOM    905  CG  ARG A  58      -1.613 -15.480   5.799  1.00 84.03           C  
ATOM    906  HG2 ARG A  58      -1.661 -14.549   6.363  1.00 84.03           H  
ATOM    907  HG3 ARG A  58      -2.355 -16.166   6.207  1.00 84.03           H  
ATOM    908  CD  ARG A  58      -0.260 -16.150   6.007  1.00 84.03           C  
ATOM    909  HD2 ARG A  58      -0.223 -16.528   7.029  1.00 84.03           H  
ATOM    910  HD3 ARG A  58      -0.165 -16.995   5.325  1.00 84.03           H  
ATOM    911  NE  ARG A  58       0.827 -15.201   5.774  1.00 84.03           N  
ATOM    912  HE  ARG A  58       0.731 -14.595   4.972  1.00 84.03           H  
ATOM    913  NH1 ARG A  58       2.206 -15.715   7.563  1.00 84.03           N  
ATOM    914 HH11 ARG A  58       1.592 -16.454   7.874  1.00 84.03           H  
ATOM    915 HH12 ARG A  58       3.084 -15.539   8.030  1.00 84.03           H  
ATOM    916  NH2 ARG A  58       2.771 -14.178   6.058  1.00 84.03           N  
ATOM    917 HH21 ARG A  58       3.608 -13.951   6.575  1.00 84.03           H  
ATOM    918 HH22 ARG A  58       2.567 -13.636   5.230  1.00 84.03           H  
ATOM    919  CZ  ARG A  58       1.923 -15.045   6.480  1.00 84.03           C  
ATOM    920  N   SER A  59      -4.749 -14.910   2.024  1.00 90.11           N  
ATOM    921  H   SER A  59      -5.343 -15.541   2.542  1.00 90.11           H  
ATOM    922  CA  SER A  59      -5.191 -14.470   0.697  1.00 90.11           C  
ATOM    923  HA  SER A  59      -4.409 -14.719  -0.021  1.00 90.11           H  
ATOM    924  C   SER A  59      -5.422 -12.959   0.668  1.00 90.11           C  
ATOM    925  CB  SER A  59      -6.464 -15.176   0.250  1.00 90.11           C  
ATOM    926  HB2 SER A  59      -7.279 -14.915   0.926  1.00 90.11           H  
ATOM    927  HB3 SER A  59      -6.714 -14.848  -0.759  1.00 90.11           H  
ATOM    928  O   SER A  59      -5.928 -12.381   1.637  1.00 90.11           O  
ATOM    929  OG  SER A  59      -6.289 -16.576   0.257  1.00 90.11           O  
ATOM    930  HG  SER A  59      -5.675 -16.832  -0.436  1.00 90.11           H  
ATOM    931  N   THR A  60      -5.056 -12.327  -0.440  1.00 92.28           N  
ATOM    932  H   THR A  60      -4.634 -12.869  -1.180  1.00 92.28           H  
ATOM    933  CA  THR A  60      -5.045 -10.866  -0.586  1.00 92.28           C  
ATOM    934  HA  THR A  60      -5.543 -10.420   0.275  1.00 92.28           H  
ATOM    935  C   THR A  60      -5.812 -10.433  -1.838  1.00 92.28           C  
ATOM    936  CB  THR A  60      -3.592 -10.365  -0.585  1.00 92.28           C  
ATOM    937  HB  THR A  60      -3.080 -10.739  -1.472  1.00 92.28           H  
ATOM    938  O   THR A  60      -5.946 -11.191  -2.794  1.00 92.28           O  
ATOM    939  CG2 THR A  60      -3.445  -8.848  -0.525  1.00 92.28           C  
ATOM    940 HG21 THR A  60      -2.381  -8.611  -0.535  1.00 92.28           H  
ATOM    941 HG22 THR A  60      -3.858  -8.462   0.407  1.00 92.28           H  
ATOM    942 HG23 THR A  60      -3.910  -8.367  -1.385  1.00 92.28           H  
ATOM    943  OG1 THR A  60      -2.928 -10.844   0.566  1.00 92.28           O  
ATOM    944  HG1 THR A  60      -2.836 -11.796   0.481  1.00 92.28           H  
ATOM    945  N   TRP A  61      -6.338  -9.210  -1.846  1.00 93.59           N  
ATOM    946  H   TRP A  61      -6.219  -8.636  -1.023  1.00 93.59           H  
ATOM    947  CA  TRP A  61      -6.955  -8.605  -3.025  1.00 93.59           C  
ATOM    948  HA  TRP A  61      -6.702  -9.192  -3.908  1.00 93.59           H  
ATOM    949  C   TRP A  61      -6.425  -7.198  -3.215  1.00 93.59           C  
ATOM    950  CB  TRP A  61      -8.481  -8.573  -2.914  1.00 93.59           C  
ATOM    951  HB2 TRP A  61      -8.876  -8.057  -3.789  1.00 93.59           H  
ATOM    952  HB3 TRP A  61      -8.773  -7.993  -2.039  1.00 93.59           H  
ATOM    953  O   TRP A  61      -6.528  -6.385  -2.299  1.00 93.59           O  
ATOM    954  CG  TRP A  61      -9.122  -9.916  -2.838  1.00 93.59           C  
ATOM    955  CD1 TRP A  61      -9.715 -10.550  -3.870  1.00 93.59           C  
ATOM    956  HD1 TRP A  61      -9.784 -10.164  -4.876  1.00 93.59           H  
ATOM    957  CD2 TRP A  61      -9.191 -10.836  -1.711  1.00 93.59           C  
ATOM    958  CE2 TRP A  61      -9.875 -12.014  -2.141  1.00 93.59           C  
ATOM    959  CE3 TRP A  61      -8.772 -10.783  -0.363  1.00 93.59           C  
ATOM    960  HE3 TRP A  61      -8.231  -9.915  -0.013  1.00 93.59           H  
ATOM    961  NE1 TRP A  61     -10.107 -11.811  -3.485  1.00 93.59           N  
ATOM    962  HE1 TRP A  61     -10.310 -12.513  -4.182  1.00 93.59           H  
ATOM    963  CH2 TRP A  61      -9.788 -12.950   0.092  1.00 93.59           C  
ATOM    964  HH2 TRP A  61     -10.050 -13.724   0.799  1.00 93.59           H  
ATOM    965  CZ2 TRP A  61     -10.209 -13.040  -1.246  1.00 93.59           C  
ATOM    966  HZ2 TRP A  61     -10.809 -13.873  -1.580  1.00 93.59           H  
ATOM    967  CZ3 TRP A  61      -9.048 -11.837   0.524  1.00 93.59           C  
ATOM    968  HZ3 TRP A  61      -8.709 -11.774   1.548  1.00 93.59           H  
ATOM    969  N   PHE A  62      -5.917  -6.890  -4.400  1.00 95.31           N  
ATOM    970  H   PHE A  62      -5.881  -7.609  -5.109  1.00 95.31           H  
ATOM    971  CA  PHE A  62      -5.578  -5.528  -4.799  1.00 95.31           C  
ATOM    972  HA  PHE A  62      -5.522  -4.882  -3.923  1.00 95.31           H  
ATOM    973  C   PHE A  62      -6.679  -4.998  -5.697  1.00 95.31           C  
ATOM    974  CB  PHE A  62      -4.215  -5.477  -5.486  1.00 95.31           C  
ATOM    975  HB2 PHE A  62      -4.129  -4.535  -6.027  1.00 95.31           H  
ATOM    976  HB3 PHE A  62      -4.138  -6.285  -6.214  1.00 95.31           H  
ATOM    977  O   PHE A  62      -7.098  -5.663  -6.642  1.00 95.31           O  
ATOM    978  CG  PHE A  62      -3.073  -5.568  -4.504  1.00 95.31           C  
ATOM    979  CD1 PHE A  62      -2.264  -4.446  -4.243  1.00 95.31           C  
ATOM    980  HD1 PHE A  62      -2.433  -3.518  -4.767  1.00 95.31           H  
ATOM    981  CD2 PHE A  62      -2.818  -6.784  -3.853  1.00 95.31           C  
ATOM    982  HD2 PHE A  62      -3.401  -7.663  -4.086  1.00 95.31           H  
ATOM    983  CE1 PHE A  62      -1.195  -4.549  -3.336  1.00 95.31           C  
ATOM    984  HE1 PHE A  62      -0.528  -3.712  -3.193  1.00 95.31           H  
ATOM    985  CE2 PHE A  62      -1.774  -6.874  -2.930  1.00 95.31           C  
ATOM    986  HE2 PHE A  62      -1.567  -7.839  -2.493  1.00 95.31           H  
ATOM    987  CZ  PHE A  62      -0.957  -5.759  -2.665  1.00 95.31           C  
ATOM    988  HZ  PHE A  62      -0.117  -5.839  -1.992  1.00 95.31           H  
ATOM    989  N   CYS A  63      -7.169  -3.806  -5.391  1.00 94.70           N  
ATOM    990  H   CYS A  63      -6.774  -3.294  -4.615  1.00 94.70           H  
ATOM    991  CA  CYS A  63      -8.235  -3.170  -6.145  1.00 94.70           C  
ATOM    992  HA  CYS A  63      -8.487  -3.764  -7.024  1.00 94.70           H  
ATOM    993  C   CYS A  63      -7.763  -1.798  -6.610  1.00 94.70           C  
ATOM    994  CB  CYS A  63      -9.489  -3.077  -5.272  1.00 94.70           C  
ATOM    995  HB2 CYS A  63      -9.250  -2.501  -4.377  1.00 94.70           H  
ATOM    996  HB3 CYS A  63     -10.276  -2.564  -5.824  1.00 94.70           H  
ATOM    997  O   CYS A  63      -7.491  -0.929  -5.782  1.00 94.70           O  
ATOM    998  SG  CYS A  63     -10.065  -4.731  -4.794  1.00 94.70           S  
ATOM    999  HG  CYS A  63      -8.873  -5.182  -4.391  1.00 94.70           H  
ATOM   1000  N   MET A  64      -7.706  -1.596  -7.923  1.00 94.66           N  
ATOM   1001  H   MET A  64      -7.903  -2.368  -8.544  1.00 94.66           H  
ATOM   1002  CA  MET A  64      -7.564  -0.267  -8.507  1.00 94.66           C  
ATOM   1003  HA  MET A  64      -6.993   0.364  -7.826  1.00 94.66           H  
ATOM   1004  C   MET A  64      -8.961   0.319  -8.688  1.00 94.66           C  
ATOM   1005  CB  MET A  64      -6.791  -0.345  -9.829  1.00 94.66           C  
ATOM   1006  HB2 MET A  64      -5.866  -0.896  -9.664  1.00 94.66           H  
ATOM   1007  HB3 MET A  64      -7.379  -0.870 -10.582  1.00 94.66           H  
ATOM   1008  O   MET A  64      -9.733  -0.177  -9.507  1.00 94.66           O  
ATOM   1009  CG  MET A  64      -6.418   1.051 -10.333  1.00 94.66           C  
ATOM   1010  HG2 MET A  64      -7.321   1.584 -10.629  1.00 94.66           H  
ATOM   1011  HG3 MET A  64      -5.955   1.596  -9.511  1.00 94.66           H  
ATOM   1012  SD  MET A  64      -5.244   1.069 -11.715  1.00 94.66           S  
ATOM   1013  CE  MET A  64      -6.272   0.449 -13.070  1.00 94.66           C  
ATOM   1014  HE1 MET A  64      -7.165   1.066 -13.170  1.00 94.66           H  
ATOM   1015  HE2 MET A  64      -6.554  -0.585 -12.871  1.00 94.66           H  
ATOM   1016  HE3 MET A  64      -5.706   0.490 -14.000  1.00 94.66           H  
ATOM   1017  N   VAL A  65      -9.303   1.354  -7.924  1.00 93.74           N  
ATOM   1018  H   VAL A  65      -8.622   1.702  -7.264  1.00 93.74           H  
ATOM   1019  CA  VAL A  65     -10.603   2.035  -7.992  1.00 93.74           C  
ATOM   1020  HA  VAL A  65     -11.230   1.549  -8.740  1.00 93.74           H  
ATOM   1021  C   VAL A  65     -10.375   3.475  -8.416  1.00 93.74           C  
ATOM   1022  CB  VAL A  65     -11.359   1.981  -6.650  1.00 93.74           C  
ATOM   1023  HB  VAL A  65     -10.825   2.565  -5.901  1.00 93.74           H  
ATOM   1024  O   VAL A  65      -9.773   4.243  -7.672  1.00 93.74           O  
ATOM   1025  CG1 VAL A  65     -12.776   2.554  -6.810  1.00 93.74           C  
ATOM   1026 HG11 VAL A  65     -12.726   3.611  -7.069  1.00 93.74           H  
ATOM   1027 HG12 VAL A  65     -13.326   2.455  -5.874  1.00 93.74           H  
ATOM   1028 HG13 VAL A  65     -13.313   2.016  -7.592  1.00 93.74           H  
ATOM   1029  CG2 VAL A  65     -11.491   0.549  -6.124  1.00 93.74           C  
ATOM   1030 HG21 VAL A  65     -10.505   0.136  -5.910  1.00 93.74           H  
ATOM   1031 HG22 VAL A  65     -12.065   0.562  -5.197  1.00 93.74           H  
ATOM   1032 HG23 VAL A  65     -12.003  -0.074  -6.857  1.00 93.74           H  
ATOM   1033  N   ASN A  66     -10.852   3.854  -9.605  1.00 91.45           N  
ATOM   1034  H   ASN A  66     -11.332   3.166 -10.166  1.00 91.45           H  
ATOM   1035  CA  ASN A  66     -10.697   5.216 -10.137  1.00 91.45           C  
ATOM   1036  HA  ASN A  66     -10.920   5.177 -11.203  1.00 91.45           H  
ATOM   1037  C   ASN A  66      -9.246   5.746 -10.033  1.00 91.45           C  
ATOM   1038  CB  ASN A  66     -11.739   6.146  -9.475  1.00 91.45           C  
ATOM   1039  HB2 ASN A  66     -11.601   7.162  -9.844  1.00 91.45           H  
ATOM   1040  HB3 ASN A  66     -11.579   6.156  -8.397  1.00 91.45           H  
ATOM   1041  O   ASN A  66      -9.025   6.861  -9.563  1.00 91.45           O  
ATOM   1042  CG  ASN A  66     -13.169   5.746  -9.784  1.00 91.45           C  
ATOM   1043  ND2 ASN A  66     -14.054   5.757  -8.813  1.00 91.45           N  
ATOM   1044 HD21 ASN A  66     -14.971   5.400  -9.040  1.00 91.45           H  
ATOM   1045 HD22 ASN A  66     -13.773   5.973  -7.867  1.00 91.45           H  
ATOM   1046  OD1 ASN A  66     -13.516   5.427 -10.908  1.00 91.45           O  
ATOM   1047  N   ASN A  67      -8.267   4.944 -10.474  1.00 90.49           N  
ATOM   1048  H   ASN A  67      -8.538   4.060 -10.881  1.00 90.49           H  
ATOM   1049  CA  ASN A  67      -6.823   5.242 -10.438  1.00 90.49           C  
ATOM   1050  HA  ASN A  67      -6.324   4.411 -10.936  1.00 90.49           H  
ATOM   1051  C   ASN A  67      -6.176   5.296  -9.040  1.00 90.49           C  
ATOM   1052  CB  ASN A  67      -6.515   6.499 -11.276  1.00 90.49           C  
ATOM   1053  HB2 ASN A  67      -6.934   7.382 -10.791  1.00 90.49           H  
ATOM   1054  HB3 ASN A  67      -5.438   6.651 -11.332  1.00 90.49           H  
ATOM   1055  O   ASN A  67      -5.081   5.834  -8.897  1.00 90.49           O  
ATOM   1056  CG  ASN A  67      -7.015   6.396 -12.695  1.00 90.49           C  
ATOM   1057  ND2 ASN A  67      -7.669   7.418 -13.195  1.00 90.49           N  
ATOM   1058 HD21 ASN A  67      -7.996   7.297 -14.142  1.00 90.49           H  
ATOM   1059 HD22 ASN A  67      -7.855   8.227 -12.620  1.00 90.49           H  
ATOM   1060  OD1 ASN A  67      -6.840   5.404 -13.372  1.00 90.49           O  
ATOM   1061  N   HIS A  68      -6.822   4.739  -8.015  1.00 94.23           N  
ATOM   1062  H   HIS A  68      -7.761   4.394  -8.152  1.00 94.23           H  
ATOM   1063  CA  HIS A  68      -6.261   4.621  -6.668  1.00 94.23           C  
ATOM   1064  HA  HIS A  68      -5.247   5.022  -6.647  1.00 94.23           H  
ATOM   1065  C   HIS A  68      -6.190   3.158  -6.240  1.00 94.23           C  
ATOM   1066  CB  HIS A  68      -7.103   5.455  -5.702  1.00 94.23           C  
ATOM   1067  HB2 HIS A  68      -7.136   6.485  -6.057  1.00 94.23           H  
ATOM   1068  HB3 HIS A  68      -8.121   5.067  -5.677  1.00 94.23           H  
ATOM   1069  O   HIS A  68      -7.174   2.426  -6.370  1.00 94.23           O  
ATOM   1070  CG  HIS A  68      -6.540   5.454  -4.310  1.00 94.23           C  
ATOM   1071  CD2 HIS A  68      -7.095   4.837  -3.230  1.00 94.23           C  
ATOM   1072  HD2 HIS A  68      -8.007   4.260  -3.216  1.00 94.23           H  
ATOM   1073  ND1 HIS A  68      -5.339   6.054  -3.931  1.00 94.23           N  
ATOM   1074  CE1 HIS A  68      -5.193   5.778  -2.626  1.00 94.23           C  
ATOM   1075  HE1 HIS A  68      -4.354   6.081  -2.016  1.00 94.23           H  
ATOM   1076  NE2 HIS A  68      -6.234   5.062  -2.182  1.00 94.23           N  
ATOM   1077  HE2 HIS A  68      -6.334   4.749  -1.227  1.00 94.23           H  
ATOM   1078  N   TRP A  69      -5.039   2.729  -5.728  1.00 97.22           N  
ATOM   1079  H   TRP A  69      -4.284   3.389  -5.604  1.00 97.22           H  
ATOM   1080  CA  TRP A  69      -4.856   1.372  -5.220  1.00 97.22           C  
ATOM   1081  HA  TRP A  69      -5.508   0.697  -5.774  1.00 97.22           H  
ATOM   1082  C   TRP A  69      -5.234   1.275  -3.745  1.00 97.22           C  
ATOM   1083  CB  TRP A  69      -3.422   0.898  -5.447  1.00 97.22           C  
ATOM   1084  HB2 TRP A  69      -3.252   0.006  -4.844  1.00 97.22           H  
ATOM   1085  HB3 TRP A  69      -2.738   1.669  -5.093  1.00 97.22           H  
ATOM   1086  O   TRP A  69      -4.764   2.048  -2.912  1.00 97.22           O  
ATOM   1087  CG  TRP A  69      -3.097   0.543  -6.863  1.00 97.22           C  
ATOM   1088  CD1 TRP A  69      -2.340   1.271  -7.716  1.00 97.22           C  
ATOM   1089  HD1 TRP A  69      -1.874   2.218  -7.484  1.00 97.22           H  
ATOM   1090  CD2 TRP A  69      -3.517  -0.640  -7.611  1.00 97.22           C  
ATOM   1091  CE2 TRP A  69      -2.957  -0.566  -8.920  1.00 97.22           C  
ATOM   1092  CE3 TRP A  69      -4.312  -1.768  -7.314  1.00 97.22           C  
ATOM   1093  HE3 TRP A  69      -4.755  -1.851  -6.332  1.00 97.22           H  
ATOM   1094  NE1 TRP A  69      -2.245   0.610  -8.925  1.00 97.22           N  
ATOM   1095  HE1 TRP A  69      -1.678   0.916  -9.702  1.00 97.22           H  
ATOM   1096  CH2 TRP A  69      -3.947  -2.679  -9.554  1.00 97.22           C  
ATOM   1097  HH2 TRP A  69      -4.107  -3.461 -10.282  1.00 97.22           H  
ATOM   1098  CZ2 TRP A  69      -3.159  -1.563  -9.883  1.00 97.22           C  
ATOM   1099  HZ2 TRP A  69      -2.696  -1.470 -10.854  1.00 97.22           H  
ATOM   1100  CZ3 TRP A  69      -4.529  -2.774  -8.277  1.00 97.22           C  
ATOM   1101  HZ3 TRP A  69      -5.151  -3.624  -8.037  1.00 97.22           H  
ATOM   1102  N   VAL A  70      -6.040   0.263  -3.437  1.00 97.23           N  
ATOM   1103  H   VAL A  70      -6.407  -0.287  -4.200  1.00 97.23           H  
ATOM   1104  CA  VAL A  70      -6.363  -0.194  -2.080  1.00 97.23           C  
ATOM   1105  HA  VAL A  70      -5.651   0.235  -1.375  1.00 97.23           H  
ATOM   1106  C   VAL A  70      -6.211  -1.710  -2.022  1.00 97.23           C  
ATOM   1107  CB  VAL A  70      -7.776   0.244  -1.652  1.00 97.23           C  
ATOM   1108  HB  VAL A  70      -7.945  -0.098  -0.630  1.00 97.23           H  
ATOM   1109  O   VAL A  70      -6.257  -2.381  -3.061  1.00 97.23           O  
ATOM   1110  CG1 VAL A  70      -7.912   1.768  -1.660  1.00 97.23           C  
ATOM   1111 HG11 VAL A  70      -8.864   2.066  -1.222  1.00 97.23           H  
ATOM   1112 HG12 VAL A  70      -7.101   2.215  -1.084  1.00 97.23           H  
ATOM   1113 HG13 VAL A  70      -7.860   2.132  -2.686  1.00 97.23           H  
ATOM   1114  CG2 VAL A  70      -8.887  -0.334  -2.541  1.00 97.23           C  
ATOM   1115 HG21 VAL A  70      -8.704  -0.082  -3.585  1.00 97.23           H  
ATOM   1116 HG22 VAL A  70      -9.844   0.098  -2.250  1.00 97.23           H  
ATOM   1117 HG23 VAL A  70      -8.928  -1.417  -2.422  1.00 97.23           H  
ATOM   1118  N   CYS A  71      -6.055  -2.282  -0.829  1.00 96.13           N  
ATOM   1119  H   CYS A  71      -6.030  -1.714   0.005  1.00 96.13           H  
ATOM   1120  CA  CYS A  71      -5.961  -3.732  -0.698  1.00 96.13           C  
ATOM   1121  HA  CYS A  71      -6.420  -4.161  -1.589  1.00 96.13           H  
ATOM   1122  C   CYS A  71      -6.777  -4.309   0.460  1.00 96.13           C  
ATOM   1123  CB  CYS A  71      -4.488  -4.180  -0.717  1.00 96.13           C  
ATOM   1124  HB2 CYS A  71      -4.442  -5.259  -0.862  1.00 96.13           H  
ATOM   1125  HB3 CYS A  71      -3.987  -3.709  -1.563  1.00 96.13           H  
ATOM   1126  O   CYS A  71      -7.128  -3.636   1.432  1.00 96.13           O  
ATOM   1127  SG  CYS A  71      -3.622  -3.749   0.817  1.00 96.13           S  
ATOM   1128  HG  CYS A  71      -2.403  -4.132   0.426  1.00 96.13           H  
ATOM   1129  N   PHE A  72      -7.089  -5.596   0.329  1.00 95.06           N  
ATOM   1130  H   PHE A  72      -6.777  -6.066  -0.508  1.00 95.06           H  
ATOM   1131  CA  PHE A  72      -7.714  -6.405   1.360  1.00 95.06           C  
ATOM   1132  HA  PHE A  72      -7.839  -5.776   2.242  1.00 95.06           H  
ATOM   1133  C   PHE A  72      -6.824  -7.587   1.719  1.00 95.06           C  
ATOM   1134  CB  PHE A  72      -9.083  -6.929   0.925  1.00 95.06           C  
ATOM   1135  HB2 PHE A  72      -9.467  -7.536   1.744  1.00 95.06           H  
ATOM   1136  HB3 PHE A  72      -8.958  -7.591   0.068  1.00 95.06           H  
ATOM   1137  O   PHE A  72      -6.232  -8.193   0.834  1.00 95.06           O  
ATOM   1138  CG  PHE A  72     -10.124  -5.887   0.589  1.00 95.06           C  
ATOM   1139  CD1 PHE A  72     -11.119  -5.567   1.531  1.00 95.06           C  
ATOM   1140  HD1 PHE A  72     -11.102  -6.023   2.510  1.00 95.06           H  
ATOM   1141  CD2 PHE A  72     -10.129  -5.268  -0.675  1.00 95.06           C  
ATOM   1142  HD2 PHE A  72      -9.365  -5.507  -1.400  1.00 95.06           H  
ATOM   1143  CE1 PHE A  72     -12.130  -4.648   1.200  1.00 95.06           C  
ATOM   1144  HE1 PHE A  72     -12.893  -4.392   1.919  1.00 95.06           H  
ATOM   1145  CE2 PHE A  72     -11.128  -4.333  -0.996  1.00 95.06           C  
ATOM   1146  HE2 PHE A  72     -11.129  -3.857  -1.966  1.00 95.06           H  
ATOM   1147  CZ  PHE A  72     -12.134  -4.032  -0.063  1.00 95.06           C  
ATOM   1148  HZ  PHE A  72     -12.903  -3.317  -0.316  1.00 95.06           H  
ATOM   1149  N   LEU A  73      -6.807  -7.974   2.992  1.00 93.08           N  
ATOM   1150  H   LEU A  73      -7.344  -7.426   3.648  1.00 93.08           H  
ATOM   1151  CA  LEU A  73      -6.052  -9.120   3.496  1.00 93.08           C  
ATOM   1152  HA  LEU A  73      -5.670  -9.702   2.657  1.00 93.08           H  
ATOM   1153  C   LEU A  73      -6.958 -10.032   4.331  1.00 93.08           C  
ATOM   1154  CB  LEU A  73      -4.847  -8.586   4.293  1.00 93.08           C  
ATOM   1155  HB2 LEU A  73      -4.203  -8.024   3.617  1.00 93.08           H  
ATOM   1156  HB3 LEU A  73      -5.218  -7.894   5.049  1.00 93.08           H  
ATOM   1157  O   LEU A  73      -7.590  -9.589   5.292  1.00 93.08           O  
ATOM   1158  CG  LEU A  73      -4.007  -9.667   4.999  1.00 93.08           C  
ATOM   1159  HG  LEU A  73      -4.652 -10.265   5.643  1.00 93.08           H  
ATOM   1160  CD1 LEU A  73      -3.298 -10.596   4.015  1.00 93.08           C  
ATOM   1161 HD11 LEU A  73      -4.023 -11.162   3.431  1.00 93.08           H  
ATOM   1162 HD12 LEU A  73      -2.658 -11.298   4.550  1.00 93.08           H  
ATOM   1163 HD13 LEU A  73      -2.685 -10.015   3.326  1.00 93.08           H  
ATOM   1164  CD2 LEU A  73      -2.959  -9.002   5.890  1.00 93.08           C  
ATOM   1165 HD21 LEU A  73      -3.451  -8.348   6.609  1.00 93.08           H  
ATOM   1166 HD22 LEU A  73      -2.279  -8.411   5.276  1.00 93.08           H  
ATOM   1167 HD23 LEU A  73      -2.388  -9.762   6.423  1.00 93.08           H  
ATOM   1168  N   SER A  74      -6.986 -11.323   4.008  1.00 90.58           N  
ATOM   1169  H   SER A  74      -6.471 -11.620   3.192  1.00 90.58           H  
ATOM   1170  CA  SER A  74      -7.564 -12.358   4.866  1.00 90.58           C  
ATOM   1171  HA  SER A  74      -8.496 -11.988   5.294  1.00 90.58           H  
ATOM   1172  C   SER A  74      -6.586 -12.688   5.991  1.00 90.58           C  
ATOM   1173  CB  SER A  74      -7.892 -13.616   4.058  1.00 90.58           C  
ATOM   1174  HB2 SER A  74      -6.983 -13.999   3.593  1.00 90.58           H  
ATOM   1175  HB3 SER A  74      -8.609 -13.369   3.275  1.00 90.58           H  
ATOM   1176  O   SER A  74      -5.487 -13.185   5.754  1.00 90.58           O  
ATOM   1177  OG  SER A  74      -8.443 -14.614   4.901  1.00 90.58           O  
ATOM   1178  HG  SER A  74      -8.562 -15.399   4.362  1.00 90.58           H  
ATOM   1179  N   HIS A  75      -6.961 -12.438   7.241  1.00 87.90           N  
ATOM   1180  H   HIS A  75      -7.866 -12.014   7.390  1.00 87.90           H  
ATOM   1181  CA  HIS A  75      -6.132 -12.786   8.393  1.00 87.90           C  
ATOM   1182  HA  HIS A  75      -5.541 -13.667   8.143  1.00 87.90           H  
ATOM   1183  C   HIS A  75      -6.998 -13.133   9.602  1.00 87.90           C  
ATOM   1184  CB  HIS A  75      -5.159 -11.642   8.692  1.00 87.90           C  
ATOM   1185  HB2 HIS A  75      -4.638 -11.362   7.776  1.00 87.90           H  
ATOM   1186  HB3 HIS A  75      -5.712 -10.770   9.044  1.00 87.90           H  
ATOM   1187  O   HIS A  75      -7.922 -12.394   9.948  1.00 87.90           O  
ATOM   1188  CG  HIS A  75      -4.128 -12.019   9.715  1.00 87.90           C  
ATOM   1189  CD2 HIS A  75      -4.164 -11.738  11.052  1.00 87.90           C  
ATOM   1190  HD2 HIS A  75      -4.943 -11.203  11.573  1.00 87.90           H  
ATOM   1191  ND1 HIS A  75      -2.959 -12.701   9.467  1.00 87.90           N  
ATOM   1192  HD1 HIS A  75      -2.598 -12.949   8.557  1.00 87.90           H  
ATOM   1193  CE1 HIS A  75      -2.298 -12.823  10.630  1.00 87.90           C  
ATOM   1194  HE1 HIS A  75      -1.323 -13.271  10.754  1.00 87.90           H  
ATOM   1195  NE2 HIS A  75      -2.999 -12.252  11.618  1.00 87.90           N  
ATOM   1196  N   SER A  76      -6.704 -14.263  10.252  1.00 82.46           N  
ATOM   1197  H   SER A  76      -5.848 -14.741  10.013  1.00 82.46           H  
ATOM   1198  CA  SER A  76      -7.462 -14.768  11.410  1.00 82.46           C  
ATOM   1199  HA  SER A  76      -7.117 -15.784  11.602  1.00 82.46           H  
ATOM   1200  C   SER A  76      -8.973 -14.880  11.146  1.00 82.46           C  
ATOM   1201  CB  SER A  76      -7.115 -13.948  12.661  1.00 82.46           C  
ATOM   1202  HB2 SER A  76      -7.347 -12.895  12.500  1.00 82.46           H  
ATOM   1203  HB3 SER A  76      -7.675 -14.318  13.520  1.00 82.46           H  
ATOM   1204  O   SER A  76      -9.789 -14.445  11.960  1.00 82.46           O  
ATOM   1205  OG  SER A  76      -5.733 -14.111  12.900  1.00 82.46           O  
ATOM   1206  HG  SER A  76      -5.410 -13.481  13.549  1.00 82.46           H  
ATOM   1207  N   HIS A  77      -9.342 -15.449   9.987  1.00 82.81           N  
ATOM   1208  H   HIS A  77      -8.606 -15.787   9.383  1.00 82.81           H  
ATOM   1209  CA  HIS A  77     -10.728 -15.622   9.508  1.00 82.81           C  
ATOM   1210  HA  HIS A  77     -10.661 -16.014   8.493  1.00 82.81           H  
ATOM   1211  C   HIS A  77     -11.526 -14.317   9.382  1.00 82.81           C  
ATOM   1212  CB  HIS A  77     -11.467 -16.673  10.347  1.00 82.81           C  
ATOM   1213  HB2 HIS A  77     -12.440 -16.869   9.896  1.00 82.81           H  
ATOM   1214  HB3 HIS A  77     -11.640 -16.282  11.350  1.00 82.81           H  
ATOM   1215  O   HIS A  77     -12.752 -14.298   9.511  1.00 82.81           O  
ATOM   1216  CG  HIS A  77     -10.731 -17.976  10.448  1.00 82.81           C  
ATOM   1217  CD2 HIS A  77     -10.076 -18.457  11.547  1.00 82.81           C  
ATOM   1218  HD2 HIS A  77     -10.000 -17.969  12.507  1.00 82.81           H  
ATOM   1219  ND1 HIS A  77     -10.573 -18.895   9.437  1.00 82.81           N  
ATOM   1220  HD1 HIS A  77     -10.931 -18.820   8.496  1.00 82.81           H  
ATOM   1221  CE1 HIS A  77      -9.846 -19.915   9.921  1.00 82.81           C  
ATOM   1222  HE1 HIS A  77      -9.556 -20.792   9.361  1.00 82.81           H  
ATOM   1223  NE2 HIS A  77      -9.519 -19.691  11.204  1.00 82.81           N  
ATOM   1224  N   ARG A  78     -10.825 -13.204   9.171  1.00 88.42           N  
ATOM   1225  H   ARG A  78      -9.822 -13.278   9.085  1.00 88.42           H  
ATOM   1226  CA  ARG A  78     -11.401 -11.873   9.008  1.00 88.42           C  
ATOM   1227  HA  ARG A  78     -12.480 -11.948   8.873  1.00 88.42           H  
ATOM   1228  C   ARG A  78     -10.818 -11.227   7.770  1.00 88.42           C  
ATOM   1229  CB  ARG A  78     -11.088 -11.014  10.233  1.00 88.42           C  
ATOM   1230  HB2 ARG A  78     -11.444 -10.000  10.046  1.00 88.42           H  
ATOM   1231  HB3 ARG A  78     -10.006 -10.970  10.355  1.00 88.42           H  
ATOM   1232  O   ARG A  78      -9.678 -11.500   7.402  1.00 88.42           O  
ATOM   1233  CG  ARG A  78     -11.732 -11.533  11.522  1.00 88.42           C  
ATOM   1234  HG2 ARG A  78     -12.784 -11.246  11.540  1.00 88.42           H  
ATOM   1235  HG3 ARG A  78     -11.666 -12.619  11.582  1.00 88.42           H  
ATOM   1236  CD  ARG A  78     -10.985 -10.942  12.720  1.00 88.42           C  
ATOM   1237  HD2 ARG A  78     -10.981  -9.853  12.664  1.00 88.42           H  
ATOM   1238  HD3 ARG A  78      -9.949 -11.275  12.666  1.00 88.42           H  
ATOM   1239  NE  ARG A  78     -11.555 -11.402  13.998  1.00 88.42           N  
ATOM   1240  HE  ARG A  78     -11.135 -12.234  14.388  1.00 88.42           H  
ATOM   1241  NH1 ARG A  78     -13.249  -9.899  14.089  1.00 88.42           N  
ATOM   1242 HH11 ARG A  78     -14.090  -9.539  14.516  1.00 88.42           H  
ATOM   1243 HH12 ARG A  78     -12.941  -9.557  13.189  1.00 88.42           H  
ATOM   1244  NH2 ARG A  78     -13.003 -11.346  15.753  1.00 88.42           N  
ATOM   1245 HH21 ARG A  78     -13.784 -10.932  16.242  1.00 88.42           H  
ATOM   1246 HH22 ARG A  78     -12.456 -12.041  16.240  1.00 88.42           H  
ATOM   1247  CZ  ARG A  78     -12.593 -10.884  14.613  1.00 88.42           C  
ATOM   1248  N   LEU A  79     -11.603 -10.338   7.182  1.00 91.85           N  
ATOM   1249  H   LEU A  79     -12.517 -10.156   7.569  1.00 91.85           H  
ATOM   1250  CA  LEU A  79     -11.202  -9.547   6.037  1.00 91.85           C  
ATOM   1251  HA  LEU A  79     -10.331 -10.004   5.568  1.00 91.85           H  
ATOM   1252  C   LEU A  79     -10.827  -8.142   6.502  1.00 91.85           C  
ATOM   1253  CB  LEU A  79     -12.363  -9.570   5.045  1.00 91.85           C  
ATOM   1254  HB2 LEU A  79     -13.218  -9.076   5.506  1.00 91.85           H  
ATOM   1255  HB3 LEU A  79     -12.638 -10.605   4.842  1.00 91.85           H  
ATOM   1256  O   LEU A  79     -11.661  -7.417   7.051  1.00 91.85           O  
ATOM   1257  CG  LEU A  79     -12.044  -8.884   3.714  1.00 91.85           C  
ATOM   1258  HG  LEU A  79     -11.771  -7.845   3.896  1.00 91.85           H  
ATOM   1259  CD1 LEU A  79     -10.911  -9.598   2.970  1.00 91.85           C  
ATOM   1260 HD11 LEU A  79     -11.083 -10.675   2.952  1.00 91.85           H  
ATOM   1261 HD12 LEU A  79     -10.863  -9.248   1.939  1.00 91.85           H  
ATOM   1262 HD13 LEU A  79      -9.952  -9.389   3.444  1.00 91.85           H  
ATOM   1263  CD2 LEU A  79     -13.318  -8.918   2.875  1.00 91.85           C  
ATOM   1264 HD21 LEU A  79     -13.401  -9.871   2.351  1.00 91.85           H  
ATOM   1265 HD22 LEU A  79     -13.307  -8.081   2.177  1.00 91.85           H  
ATOM   1266 HD23 LEU A  79     -14.210  -8.835   3.496  1.00 91.85           H  
ATOM   1267  N   TRP A  80      -9.568  -7.793   6.296  1.00 94.36           N  
ATOM   1268  H   TRP A  80      -8.949  -8.453   5.847  1.00 94.36           H  
ATOM   1269  CA  TRP A  80      -8.992  -6.501   6.634  1.00 94.36           C  
ATOM   1270  HA  TRP A  80      -9.620  -6.002   7.372  1.00 94.36           H  
ATOM   1271  C   TRP A  80      -8.919  -5.642   5.387  1.00 94.36           C  
ATOM   1272  CB  TRP A  80      -7.613  -6.714   7.254  1.00 94.36           C  
ATOM   1273  HB2 TRP A  80      -7.169  -5.743   7.472  1.00 94.36           H  
ATOM   1274  HB3 TRP A  80      -6.965  -7.223   6.541  1.00 94.36           H  
ATOM   1275  O   TRP A  80      -8.608  -6.164   4.322  1.00 94.36           O  
ATOM   1276  CG  TRP A  80      -7.673  -7.506   8.517  1.00 94.36           C  
ATOM   1277  CD1 TRP A  80      -7.663  -8.853   8.619  1.00 94.36           C  
ATOM   1278  HD1 TRP A  80      -7.581  -9.527   7.779  1.00 94.36           H  
ATOM   1279  CD2 TRP A  80      -7.836  -7.004   9.867  1.00 94.36           C  
ATOM   1280  CE2 TRP A  80      -7.917  -8.114  10.760  1.00 94.36           C  
ATOM   1281  CE3 TRP A  80      -7.931  -5.713  10.412  1.00 94.36           C  
ATOM   1282  HE3 TRP A  80      -7.879  -4.861   9.750  1.00 94.36           H  
ATOM   1283  NE1 TRP A  80      -7.802  -9.222   9.943  1.00 94.36           N  
ATOM   1284  HE1 TRP A  80      -7.816 -10.190  10.231  1.00 94.36           H  
ATOM   1285  CH2 TRP A  80      -8.170  -6.638  12.658  1.00 94.36           C  
ATOM   1286  HH2 TRP A  80      -8.303  -6.475  13.717  1.00 94.36           H  
ATOM   1287  CZ2 TRP A  80      -8.097  -7.944  12.140  1.00 94.36           C  
ATOM   1288  HZ2 TRP A  80      -8.157  -8.807  12.787  1.00 94.36           H  
ATOM   1289  CZ3 TRP A  80      -8.067  -5.532  11.793  1.00 94.36           C  
ATOM   1290  HZ3 TRP A  80      -8.105  -4.520  12.169  1.00 94.36           H  
ATOM   1291  N   PHE A  81      -9.199  -4.354   5.518  1.00 96.56           N  
ATOM   1292  H   PHE A  81      -9.445  -4.004   6.433  1.00 96.56           H  
ATOM   1293  CA  PHE A  81      -9.070  -3.375   4.451  1.00 96.56           C  
ATOM   1294  HA  PHE A  81      -8.772  -3.865   3.524  1.00 96.56           H  
ATOM   1295  C   PHE A  81      -7.998  -2.352   4.798  1.00 96.56           C  
ATOM   1296  CB  PHE A  81     -10.417  -2.705   4.209  1.00 96.56           C  
ATOM   1297  HB2 PHE A  81     -11.097  -3.456   3.805  1.00 96.56           H  
ATOM   1298  HB3 PHE A  81     -10.817  -2.347   5.157  1.00 96.56           H  
ATOM   1299  O   PHE A  81      -7.892  -1.913   5.947  1.00 96.56           O  
ATOM   1300  CG  PHE A  81     -10.353  -1.554   3.231  1.00 96.56           C  
ATOM   1301  CD1 PHE A  81     -10.276  -0.231   3.698  1.00 96.56           C  
ATOM   1302  HD1 PHE A  81     -10.227  -0.017   4.756  1.00 96.56           H  
ATOM   1303  CD2 PHE A  81     -10.317  -1.810   1.851  1.00 96.56           C  
ATOM   1304  HD2 PHE A  81     -10.274  -2.826   1.488  1.00 96.56           H  
ATOM   1305  CE1 PHE A  81     -10.218   0.824   2.779  1.00 96.56           C  
ATOM   1306  HE1 PHE A  81     -10.106   1.835   3.143  1.00 96.56           H  
ATOM   1307  CE2 PHE A  81     -10.275  -0.749   0.936  1.00 96.56           C  
ATOM   1308  HE2 PHE A  81     -10.212  -0.958  -0.122  1.00 96.56           H  
ATOM   1309  CZ  PHE A  81     -10.237   0.575   1.399  1.00 96.56           C  
ATOM   1310  HZ  PHE A  81     -10.159   1.397   0.702  1.00 96.56           H  
ATOM   1311  N   PHE A  82      -7.230  -1.978   3.784  1.00 98.07           N  
ATOM   1312  H   PHE A  82      -7.367  -2.403   2.878  1.00 98.07           H  
ATOM   1313  CA  PHE A  82      -6.215  -0.954   3.862  1.00 98.07           C  
ATOM   1314  HA  PHE A  82      -6.357  -0.367   4.769  1.00 98.07           H  
ATOM   1315  C   PHE A  82      -6.323  -0.013   2.663  1.00 98.07           C  
ATOM   1316  CB  PHE A  82      -4.842  -1.625   3.924  1.00 98.07           C  
ATOM   1317  HB2 PHE A  82      -4.780  -2.239   4.822  1.00 98.07           H  
ATOM   1318  HB3 PHE A  82      -4.749  -2.296   3.071  1.00 98.07           H  
ATOM   1319  O   PHE A  82      -6.224  -0.429   1.507  1.00 98.07           O  
ATOM   1320  CG  PHE A  82      -3.693  -0.639   3.906  1.00 98.07           C  
ATOM   1321  CD1 PHE A  82      -2.793  -0.646   2.826  1.00 98.07           C  
ATOM   1322  HD1 PHE A  82      -2.906  -1.361   2.025  1.00 98.07           H  
ATOM   1323  CD2 PHE A  82      -3.560   0.326   4.924  1.00 98.07           C  
ATOM   1324  HD2 PHE A  82      -4.265   0.358   5.742  1.00 98.07           H  
ATOM   1325  CE1 PHE A  82      -1.757   0.295   2.767  1.00 98.07           C  
ATOM   1326  HE1 PHE A  82      -1.063   0.285   1.940  1.00 98.07           H  
ATOM   1327  CE2 PHE A  82      -2.534   1.283   4.853  1.00 98.07           C  
ATOM   1328  HE2 PHE A  82      -2.454   2.051   5.608  1.00 98.07           H  
ATOM   1329  CZ  PHE A  82      -1.637   1.264   3.771  1.00 98.07           C  
ATOM   1330  HZ  PHE A  82      -0.850   2.000   3.696  1.00 98.07           H  
ATOM   1331  N   ASP A  83      -6.468   1.267   2.975  1.00 98.43           N  
ATOM   1332  H   ASP A  83      -6.583   1.524   3.946  1.00 98.43           H  
ATOM   1333  CA  ASP A  83      -6.208   2.368   2.065  1.00 98.43           C  
ATOM   1334  HA  ASP A  83      -5.985   1.987   1.069  1.00 98.43           H  
ATOM   1335  C   ASP A  83      -5.012   3.167   2.613  1.00 98.43           C  
ATOM   1336  CB  ASP A  83      -7.460   3.241   1.942  1.00 98.43           C  
ATOM   1337  HB2 ASP A  83      -7.835   3.460   2.941  1.00 98.43           H  
ATOM   1338  HB3 ASP A  83      -8.227   2.697   1.391  1.00 98.43           H  
ATOM   1339  O   ASP A  83      -5.084   3.650   3.747  1.00 98.43           O  
ATOM   1340  CG  ASP A  83      -7.171   4.561   1.231  1.00 98.43           C  
ATOM   1341  OD1 ASP A  83      -6.165   4.669   0.500  1.00 98.43           O  
ATOM   1342  OD2 ASP A  83      -7.896   5.531   1.484  1.00 98.43           O  
ATOM   1343  N   PRO A  84      -3.932   3.364   1.836  1.00 98.48           N  
ATOM   1344  CA  PRO A  84      -2.810   4.206   2.242  1.00 98.48           C  
ATOM   1345  HA  PRO A  84      -2.295   3.725   3.073  1.00 98.48           H  
ATOM   1346  C   PRO A  84      -3.190   5.635   2.662  1.00 98.48           C  
ATOM   1347  CB  PRO A  84      -1.901   4.238   1.019  1.00 98.48           C  
ATOM   1348  HB2 PRO A  84      -2.194   5.083   0.396  1.00 98.48           H  
ATOM   1349  HB3 PRO A  84      -0.850   4.304   1.301  1.00 98.48           H  
ATOM   1350  O   PRO A  84      -2.506   6.219   3.511  1.00 98.48           O  
ATOM   1351  CG  PRO A  84      -2.210   2.959   0.251  1.00 98.48           C  
ATOM   1352  HG2 PRO A  84      -2.038   3.085  -0.818  1.00 98.48           H  
ATOM   1353  HG3 PRO A  84      -1.622   2.131   0.647  1.00 98.48           H  
ATOM   1354  CD  PRO A  84      -3.685   2.736   0.542  1.00 98.48           C  
ATOM   1355  HD2 PRO A  84      -3.896   1.668   0.570  1.00 98.48           H  
ATOM   1356  HD3 PRO A  84      -4.284   3.217  -0.232  1.00 98.48           H  
ATOM   1357  N   MET A  85      -4.268   6.195   2.103  1.00 97.97           N  
ATOM   1358  H   MET A  85      -4.798   5.647   1.441  1.00 97.97           H  
ATOM   1359  CA  MET A  85      -4.785   7.528   2.438  1.00 97.97           C  
ATOM   1360  HA  MET A  85      -3.946   8.167   2.716  1.00 97.97           H  
ATOM   1361  C   MET A  85      -5.736   7.525   3.646  1.00 97.97           C  
ATOM   1362  CB  MET A  85      -5.458   8.138   1.200  1.00 97.97           C  
ATOM   1363  HB2 MET A  85      -6.162   7.421   0.779  1.00 97.97           H  
ATOM   1364  HB3 MET A  85      -6.021   9.025   1.492  1.00 97.97           H  
ATOM   1365  O   MET A  85      -6.068   8.594   4.161  1.00 97.97           O  
ATOM   1366  CG  MET A  85      -4.440   8.526   0.118  1.00 97.97           C  
ATOM   1367  HG2 MET A  85      -3.873   7.637  -0.158  1.00 97.97           H  
ATOM   1368  HG3 MET A  85      -4.987   8.849  -0.768  1.00 97.97           H  
ATOM   1369  SD  MET A  85      -3.259   9.836   0.570  1.00 97.97           S  
ATOM   1370  CE  MET A  85      -4.374  11.255   0.718  1.00 97.97           C  
ATOM   1371  HE1 MET A  85      -5.150  11.045   1.455  1.00 97.97           H  
ATOM   1372  HE2 MET A  85      -3.810  12.128   1.047  1.00 97.97           H  
ATOM   1373  HE3 MET A  85      -4.834  11.457  -0.249  1.00 97.97           H  
ATOM   1374  N   GLY A  86      -6.113   6.349   4.153  1.00 97.87           N  
ATOM   1375  H   GLY A  86      -5.768   5.506   3.715  1.00 97.87           H  
ATOM   1376  CA  GLY A  86      -6.956   6.180   5.334  1.00 97.87           C  
ATOM   1377  HA2 GLY A  86      -6.860   5.147   5.669  1.00 97.87           H  
ATOM   1378  HA3 GLY A  86      -6.604   6.835   6.132  1.00 97.87           H  
ATOM   1379  C   GLY A  86      -8.446   6.447   5.110  1.00 97.87           C  
ATOM   1380  O   GLY A  86      -9.164   6.690   6.081  1.00 97.87           O  
ATOM   1381  N   TYR A  87      -8.934   6.434   3.868  1.00 97.78           N  
ATOM   1382  H   TYR A  87      -8.327   6.199   3.096  1.00 97.78           H  
ATOM   1383  CA  TYR A  87     -10.366   6.448   3.594  1.00 97.78           C  
ATOM   1384  HA  TYR A  87     -10.814   7.183   4.262  1.00 97.78           H  
ATOM   1385  C   TYR A  87     -10.982   5.074   3.872  1.00 97.78           C  
ATOM   1386  CB  TYR A  87     -10.664   6.871   2.152  1.00 97.78           C  
ATOM   1387  HB2 TYR A  87     -11.742   6.831   1.995  1.00 97.78           H  
ATOM   1388  HB3 TYR A  87     -10.228   6.152   1.458  1.00 97.78           H  
ATOM   1389  O   TYR A  87     -10.368   4.054   3.578  1.00 97.78           O  
ATOM   1390  CG  TYR A  87     -10.202   8.266   1.804  1.00 97.78           C  
ATOM   1391  CD1 TYR A  87     -10.850   9.370   2.385  1.00 97.78           C  
ATOM   1392  HD1 TYR A  87     -11.659   9.212   3.082  1.00 97.78           H  
ATOM   1393  CD2 TYR A  87      -9.135   8.464   0.907  1.00 97.78           C  
ATOM   1394  HD2 TYR A  87      -8.629   7.611   0.479  1.00 97.78           H  
ATOM   1395  CE1 TYR A  87     -10.431  10.675   2.072  1.00 97.78           C  
ATOM   1396  HE1 TYR A  87     -10.921  11.523   2.528  1.00 97.78           H  
ATOM   1397  CE2 TYR A  87      -8.717   9.766   0.583  1.00 97.78           C  
ATOM   1398  HE2 TYR A  87      -7.897   9.921  -0.103  1.00 97.78           H  
ATOM   1399  OH  TYR A  87      -8.959  12.134   0.870  1.00 97.78           O  
ATOM   1400  HH  TYR A  87      -9.473  12.785   1.354  1.00 97.78           H  
ATOM   1401  CZ  TYR A  87      -9.362  10.872   1.170  1.00 97.78           C  
ATOM   1402  N   PRO A  88     -12.221   5.015   4.384  1.00 96.60           N  
ATOM   1403  CA  PRO A  88     -12.867   3.747   4.699  1.00 96.60           C  
ATOM   1404  HA  PRO A  88     -12.169   3.136   5.270  1.00 96.60           H  
ATOM   1405  C   PRO A  88     -13.298   2.977   3.437  1.00 96.60           C  
ATOM   1406  CB  PRO A  88     -14.060   4.129   5.580  1.00 96.60           C  
ATOM   1407  HB2 PRO A  88     -14.895   3.435   5.480  1.00 96.60           H  
ATOM   1408  HB3 PRO A  88     -13.736   4.187   6.619  1.00 96.60           H  
ATOM   1409  O   PRO A  88     -13.526   3.586   2.389  1.00 96.60           O  
ATOM   1410  CG  PRO A  88     -14.426   5.526   5.079  1.00 96.60           C  
ATOM   1411  HG2 PRO A  88     -14.970   6.098   5.830  1.00 96.60           H  
ATOM   1412  HG3 PRO A  88     -15.004   5.449   4.158  1.00 96.60           H  
ATOM   1413  CD  PRO A  88     -13.060   6.135   4.782  1.00 96.60           C  
ATOM   1414  HD2 PRO A  88     -12.650   6.579   5.690  1.00 96.60           H  
ATOM   1415  HD3 PRO A  88     -13.138   6.886   3.996  1.00 96.60           H  
ATOM   1416  N   PRO A  89     -13.568   1.657   3.539  1.00 95.27           N  
ATOM   1417  CA  PRO A  89     -14.037   0.844   2.410  1.00 95.27           C  
ATOM   1418  HA  PRO A  89     -13.233   0.760   1.679  1.00 95.27           H  
ATOM   1419  C   PRO A  89     -15.291   1.409   1.724  1.00 95.27           C  
ATOM   1420  CB  PRO A  89     -14.350  -0.541   2.991  1.00 95.27           C  
ATOM   1421  HB2 PRO A  89     -13.985  -1.331   2.334  1.00 95.27           H  
ATOM   1422  HB3 PRO A  89     -15.424  -0.656   3.140  1.00 95.27           H  
ATOM   1423  O   PRO A  89     -15.452   1.288   0.512  1.00 95.27           O  
ATOM   1424  CG  PRO A  89     -13.658  -0.593   4.351  1.00 95.27           C  
ATOM   1425  HG2 PRO A  89     -12.714  -1.129   4.261  1.00 95.27           H  
ATOM   1426  HG3 PRO A  89     -14.284  -1.092   5.091  1.00 95.27           H  
ATOM   1427  CD  PRO A  89     -13.403   0.859   4.744  1.00 95.27           C  
ATOM   1428  HD2 PRO A  89     -14.129   1.170   5.496  1.00 95.27           H  
ATOM   1429  HD3 PRO A  89     -12.394   0.962   5.144  1.00 95.27           H  
ATOM   1430  N   ALA A  90     -16.175   2.052   2.497  1.00 94.12           N  
ATOM   1431  H   ALA A  90     -15.951   2.156   3.476  1.00 94.12           H  
ATOM   1432  CA  ALA A  90     -17.411   2.661   2.003  1.00 94.12           C  
ATOM   1433  HA  ALA A  90     -17.977   1.904   1.461  1.00 94.12           H  
ATOM   1434  C   ALA A  90     -17.180   3.828   1.022  1.00 94.12           C  
ATOM   1435  CB  ALA A  90     -18.232   3.112   3.216  1.00 94.12           C  
ATOM   1436  HB1 ALA A  90     -18.438   2.261   3.865  1.00 94.12           H  
ATOM   1437  HB2 ALA A  90     -19.178   3.533   2.874  1.00 94.12           H  
ATOM   1438  HB3 ALA A  90     -17.686   3.874   3.773  1.00 94.12           H  
ATOM   1439  O   ALA A  90     -18.098   4.190   0.291  1.00 94.12           O  
ATOM   1440  N   SER A  91     -15.969   4.394   0.979  1.00 94.49           N  
ATOM   1441  H   SER A  91     -15.248   4.082   1.612  1.00 94.49           H  
ATOM   1442  CA  SER A  91     -15.574   5.396  -0.020  1.00 94.49           C  
ATOM   1443  HA  SER A  91     -16.346   6.162  -0.091  1.00 94.49           H  
ATOM   1444  C   SER A  91     -15.378   4.800  -1.417  1.00 94.49           C  
ATOM   1445  CB  SER A  91     -14.266   6.064   0.403  1.00 94.49           C  
ATOM   1446  HB2 SER A  91     -13.478   5.314   0.467  1.00 94.49           H  
ATOM   1447  HB3 SER A  91     -13.977   6.804  -0.343  1.00 94.49           H  
ATOM   1448  O   SER A  91     -15.368   5.542  -2.396  1.00 94.49           O  
ATOM   1449  OG  SER A  91     -14.420   6.699   1.659  1.00 94.49           O  
ATOM   1450  HG  SER A  91     -13.531   6.859   1.985  1.00 94.49           H  
ATOM   1451  N   TYR A  92     -15.227   3.476  -1.513  1.00 94.21           N  
ATOM   1452  H   TYR A  92     -15.235   2.940  -0.658  1.00 94.21           H  
ATOM   1453  CA  TYR A  92     -14.857   2.777  -2.745  1.00 94.21           C  
ATOM   1454  HA  TYR A  92     -14.786   3.482  -3.573  1.00 94.21           H  
ATOM   1455  C   TYR A  92     -15.857   1.695  -3.145  1.00 94.21           C  
ATOM   1456  CB  TYR A  92     -13.485   2.137  -2.534  1.00 94.21           C  
ATOM   1457  HB2 TYR A  92     -13.573   1.407  -1.730  1.00 94.21           H  
ATOM   1458  HB3 TYR A  92     -13.192   1.610  -3.442  1.00 94.21           H  
ATOM   1459  O   TYR A  92     -16.048   1.453  -4.332  1.00 94.21           O  
ATOM   1460  CG  TYR A  92     -12.392   3.102  -2.153  1.00 94.21           C  
ATOM   1461  CD1 TYR A  92     -11.820   3.932  -3.134  1.00 94.21           C  
ATOM   1462  HD1 TYR A  92     -12.161   3.878  -4.157  1.00 94.21           H  
ATOM   1463  CD2 TYR A  92     -11.954   3.170  -0.816  1.00 94.21           C  
ATOM   1464  HD2 TYR A  92     -12.391   2.536  -0.058  1.00 94.21           H  
ATOM   1465  CE1 TYR A  92     -10.798   4.830  -2.782  1.00 94.21           C  
ATOM   1466  HE1 TYR A  92     -10.350   5.464  -3.533  1.00 94.21           H  
ATOM   1467  CE2 TYR A  92     -10.935   4.069  -0.461  1.00 94.21           C  
ATOM   1468  HE2 TYR A  92     -10.565   4.118   0.553  1.00 94.21           H  
ATOM   1469  OH  TYR A  92      -9.371   5.757  -1.108  1.00 94.21           O  
ATOM   1470  HH  TYR A  92      -8.905   6.132  -1.859  1.00 94.21           H  
ATOM   1471  CZ  TYR A  92     -10.358   4.897  -1.445  1.00 94.21           C  
ATOM   1472  N   PHE A  93     -16.515   1.050  -2.181  1.00 94.03           N  
ATOM   1473  H   PHE A  93     -16.314   1.291  -1.220  1.00 94.03           H  
ATOM   1474  CA  PHE A  93     -17.272  -0.173  -2.419  1.00 94.03           C  
ATOM   1475  HA  PHE A  93     -17.455  -0.294  -3.487  1.00 94.03           H  
ATOM   1476  C   PHE A  93     -18.616  -0.185  -1.694  1.00 94.03           C  
ATOM   1477  CB  PHE A  93     -16.444  -1.366  -1.931  1.00 94.03           C  
ATOM   1478  HB2 PHE A  93     -16.980  -2.288  -2.157  1.00 94.03           H  
ATOM   1479  HB3 PHE A  93     -16.363  -1.271  -0.849  1.00 94.03           H  
ATOM   1480  O   PHE A  93     -18.762   0.320  -0.580  1.00 94.03           O  
ATOM   1481  CG  PHE A  93     -15.044  -1.470  -2.495  1.00 94.03           C  
ATOM   1482  CD1 PHE A  93     -14.847  -1.910  -3.811  1.00 94.03           C  
ATOM   1483  HD1 PHE A  93     -15.701  -2.238  -4.384  1.00 94.03           H  
ATOM   1484  CD2 PHE A  93     -13.939  -1.119  -1.704  1.00 94.03           C  
ATOM   1485  HD2 PHE A  93     -14.080  -0.785  -0.687  1.00 94.03           H  
ATOM   1486  CE1 PHE A  93     -13.555  -1.948  -4.364  1.00 94.03           C  
ATOM   1487  HE1 PHE A  93     -13.408  -2.279  -5.381  1.00 94.03           H  
ATOM   1488  CE2 PHE A  93     -12.646  -1.161  -2.250  1.00 94.03           C  
ATOM   1489  HE2 PHE A  93     -11.801  -0.864  -1.647  1.00 94.03           H  
ATOM   1490  CZ  PHE A  93     -12.454  -1.567  -3.580  1.00 94.03           C  
ATOM   1491  HZ  PHE A  93     -11.457  -1.585  -3.995  1.00 94.03           H  
ATOM   1492  N   THR A  94     -19.580  -0.898  -2.278  1.00 92.04           N  
ATOM   1493  H   THR A  94     -19.378  -1.297  -3.183  1.00 92.04           H  
ATOM   1494  CA  THR A  94     -20.745  -1.393  -1.534  1.00 92.04           C  
ATOM   1495  HA  THR A  94     -20.962  -0.714  -0.710  1.00 92.04           H  
ATOM   1496  C   THR A  94     -20.423  -2.772  -0.957  1.00 92.04           C  
ATOM   1497  CB  THR A  94     -21.996  -1.438  -2.417  1.00 92.04           C  
ATOM   1498  HB  THR A  94     -21.823  -2.101  -3.265  1.00 92.04           H  
ATOM   1499  O   THR A  94     -20.449  -3.778  -1.672  1.00 92.04           O  
ATOM   1500  CG2 THR A  94     -23.227  -1.909  -1.638  1.00 92.04           C  
ATOM   1501 HG21 THR A  94     -24.101  -1.855  -2.287  1.00 92.04           H  
ATOM   1502 HG22 THR A  94     -23.096  -2.940  -1.310  1.00 92.04           H  
ATOM   1503 HG23 THR A  94     -23.385  -1.267  -0.772  1.00 92.04           H  
ATOM   1504  OG1 THR A  94     -22.299  -0.153  -2.899  1.00 92.04           O  
ATOM   1505  HG1 THR A  94     -21.609   0.104  -3.515  1.00 92.04           H  
ATOM   1506  N   MET A  95     -20.129  -2.835   0.343  1.00 89.51           N  
ATOM   1507  H   MET A  95     -20.078  -1.971   0.863  1.00 89.51           H  
ATOM   1508  CA  MET A  95     -19.716  -4.078   1.008  1.00 89.51           C  
ATOM   1509  HA  MET A  95     -19.082  -4.631   0.315  1.00 89.51           H  
ATOM   1510  C   MET A  95     -20.908  -4.981   1.352  1.00 89.51           C  
ATOM   1511  CB  MET A  95     -18.877  -3.777   2.263  1.00 89.51           C  
ATOM   1512  HB2 MET A  95     -18.557  -4.721   2.704  1.00 89.51           H  
ATOM   1513  HB3 MET A  95     -19.490  -3.252   2.996  1.00 89.51           H  
ATOM   1514  O   MET A  95     -21.869  -4.546   1.985  1.00 89.51           O  
ATOM   1515  CG  MET A  95     -17.632  -2.932   1.964  1.00 89.51           C  
ATOM   1516  HG2 MET A  95     -17.014  -2.879   2.861  1.00 89.51           H  
ATOM   1517  HG3 MET A  95     -17.951  -1.918   1.724  1.00 89.51           H  
ATOM   1518  SD  MET A  95     -16.617  -3.528   0.587  1.00 89.51           S  
ATOM   1519  CE  MET A  95     -15.861  -5.004   1.277  1.00 89.51           C  
ATOM   1520  HE1 MET A  95     -16.625  -5.686   1.651  1.00 89.51           H  
ATOM   1521  HE2 MET A  95     -15.195  -4.679   2.077  1.00 89.51           H  
ATOM   1522  HE3 MET A  95     -15.278  -5.503   0.503  1.00 89.51           H  
ATOM   1523  N   ARG A  96     -20.826  -6.267   0.979  1.00 86.83           N  
ATOM   1524  H   ARG A  96     -20.033  -6.523   0.408  1.00 86.83           H  
ATOM   1525  CA  ARG A  96     -21.803  -7.318   1.359  1.00 86.83           C  
ATOM   1526  HA  ARG A  96     -22.694  -6.847   1.775  1.00 86.83           H  
ATOM   1527  C   ARG A  96     -21.312  -8.260   2.460  1.00 86.83           C  
ATOM   1528  CB  ARG A  96     -22.214  -8.131   0.124  1.00 86.83           C  
ATOM   1529  HB2 ARG A  96     -22.777  -9.005   0.452  1.00 86.83           H  
ATOM   1530  HB3 ARG A  96     -21.325  -8.476  -0.402  1.00 86.83           H  
ATOM   1531  O   ARG A  96     -22.108  -9.005   3.025  1.00 86.83           O  
ATOM   1532  CG  ARG A  96     -23.103  -7.323  -0.826  1.00 86.83           C  
ATOM   1533  HG2 ARG A  96     -22.548  -6.474  -1.225  1.00 86.83           H  
ATOM   1534  HG3 ARG A  96     -23.971  -6.956  -0.278  1.00 86.83           H  
ATOM   1535  CD  ARG A  96     -23.572  -8.226  -1.971  1.00 86.83           C  
ATOM   1536  HD2 ARG A  96     -22.701  -8.517  -2.558  1.00 86.83           H  
ATOM   1537  HD3 ARG A  96     -24.028  -9.122  -1.549  1.00 86.83           H  
ATOM   1538  NE  ARG A  96     -24.558  -7.543  -2.829  1.00 86.83           N  
ATOM   1539  HE  ARG A  96     -24.887  -6.643  -2.509  1.00 86.83           H  
ATOM   1540  NH1 ARG A  96     -24.605  -9.103  -4.514  1.00 86.83           N  
ATOM   1541 HH11 ARG A  96     -24.910  -9.392  -5.433  1.00 86.83           H  
ATOM   1542 HH12 ARG A  96     -23.943  -9.666  -4.000  1.00 86.83           H  
ATOM   1543  NH2 ARG A  96     -25.815  -7.237  -4.702  1.00 86.83           N  
ATOM   1544 HH21 ARG A  96     -26.116  -7.546  -5.615  1.00 86.83           H  
ATOM   1545 HH22 ARG A  96     -26.111  -6.335  -4.357  1.00 86.83           H  
ATOM   1546  CZ  ARG A  96     -24.992  -7.967  -4.003  1.00 86.83           C  
ATOM   1547  N   THR A  97     -20.020  -8.214   2.760  1.00 86.91           N  
ATOM   1548  H   THR A  97     -19.451  -7.527   2.286  1.00 86.91           H  
ATOM   1549  CA  THR A  97     -19.360  -9.018   3.793  1.00 86.91           C  
ATOM   1550  HA  THR A  97     -20.084  -9.705   4.230  1.00 86.91           H  
ATOM   1551  C   THR A  97     -18.810  -8.075   4.863  1.00 86.91           C  
ATOM   1552  CB  THR A  97     -18.231  -9.861   3.179  1.00 86.91           C  
ATOM   1553  HB  THR A  97     -17.483  -9.198   2.743  1.00 86.91           H  
ATOM   1554  O   THR A  97     -18.355  -6.984   4.512  1.00 86.91           O  
ATOM   1555  CG2 THR A  97     -17.548 -10.799   4.172  1.00 86.91           C  
ATOM   1556 HG21 THR A  97     -18.274 -11.492   4.596  1.00 86.91           H  
ATOM   1557 HG22 THR A  97     -17.065 -10.228   4.965  1.00 86.91           H  
ATOM   1558 HG23 THR A  97     -16.770 -11.359   3.655  1.00 86.91           H  
ATOM   1559  OG1 THR A  97     -18.756 -10.688   2.166  1.00 86.91           O  
ATOM   1560  HG1 THR A  97     -18.012 -11.107   1.729  1.00 86.91           H  
ATOM   1561  N   PRO A  98     -18.820  -8.453   6.155  1.00 90.29           N  
ATOM   1562  CA  PRO A  98     -18.156  -7.674   7.193  1.00 90.29           C  
ATOM   1563  HA  PRO A  98     -18.640  -6.700   7.259  1.00 90.29           H  
ATOM   1564  C   PRO A  98     -16.665  -7.492   6.890  1.00 90.29           C  
ATOM   1565  CB  PRO A  98     -18.383  -8.440   8.501  1.00 90.29           C  
ATOM   1566  HB2 PRO A  98     -17.558  -9.127   8.690  1.00 90.29           H  
ATOM   1567  HB3 PRO A  98     -18.514  -7.763   9.345  1.00 90.29           H  
ATOM   1568  O   PRO A  98     -15.944  -8.471   6.695  1.00 90.29           O  
ATOM   1569  CG  PRO A  98     -19.649  -9.249   8.223  1.00 90.29           C  
ATOM   1570  HG2 PRO A  98     -19.703 -10.145   8.841  1.00 90.29           H  
ATOM   1571  HG3 PRO A  98     -20.526  -8.621   8.377  1.00 90.29           H  
ATOM   1572  CD  PRO A  98     -19.516  -9.589   6.742  1.00 90.29           C  
ATOM   1573  HD2 PRO A  98     -18.914 -10.490   6.628  1.00 90.29           H  
ATOM   1574  HD3 PRO A  98     -20.506  -9.730   6.308  1.00 90.29           H  
ATOM   1575  N   VAL A  99     -16.213  -6.240   6.891  1.00 92.81           N  
ATOM   1576  H   VAL A  99     -16.865  -5.488   7.061  1.00 92.81           H  
ATOM   1577  CA  VAL A  99     -14.815  -5.852   6.670  1.00 92.81           C  
ATOM   1578  HA  VAL A  99     -14.186  -6.742   6.664  1.00 92.81           H  
ATOM   1579  C   VAL A  99     -14.342  -4.987   7.820  1.00 92.81           C  
ATOM   1580  CB  VAL A  99     -14.643  -5.144   5.315  1.00 92.81           C  
ATOM   1581  HB  VAL A  99     -15.348  -4.317   5.242  1.00 92.81           H  
ATOM   1582  O   VAL A  99     -15.095  -4.164   8.341  1.00 92.81           O  
ATOM   1583  CG1 VAL A  99     -13.236  -4.585   5.093  1.00 92.81           C  
ATOM   1584 HG11 VAL A  99     -12.494  -5.381   5.135  1.00 92.81           H  
ATOM   1585 HG12 VAL A  99     -12.998  -3.822   5.834  1.00 92.81           H  
ATOM   1586 HG13 VAL A  99     -13.203  -4.103   4.115  1.00 92.81           H  
ATOM   1587  CG2 VAL A  99     -14.949  -6.162   4.214  1.00 92.81           C  
ATOM   1588 HG21 VAL A  99     -14.282  -6.037   3.360  1.00 92.81           H  
ATOM   1589 HG22 VAL A  99     -15.989  -6.061   3.906  1.00 92.81           H  
ATOM   1590 HG23 VAL A  99     -14.806  -7.171   4.599  1.00 92.81           H  
ATOM   1591  N   ILE A 100     -13.098  -5.206   8.227  1.00 94.44           N  
ATOM   1592  H   ILE A 100     -12.539  -5.883   7.727  1.00 94.44           H  
ATOM   1593  CA  ILE A 100     -12.442  -4.444   9.278  1.00 94.44           C  
ATOM   1594  HA  ILE A 100     -13.185  -3.862   9.824  1.00 94.44           H  
ATOM   1595  C   ILE A 100     -11.471  -3.482   8.612  1.00 94.44           C  
ATOM   1596  CB  ILE A 100     -11.736  -5.372  10.282  1.00 94.44           C  
ATOM   1597  HB  ILE A 100     -10.921  -5.883   9.768  1.00 94.44           H  
ATOM   1598  O   ILE A 100     -10.502  -3.899   7.988  1.00 94.44           O  
ATOM   1599  CG1 ILE A 100     -12.703  -6.434  10.857  1.00 94.44           C  
ATOM   1600 HG12 ILE A 100     -13.398  -5.969  11.556  1.00 94.44           H  
ATOM   1601 HG13 ILE A 100     -13.287  -6.886  10.055  1.00 94.44           H  
ATOM   1602  CG2 ILE A 100     -11.155  -4.513  11.419  1.00 94.44           C  
ATOM   1603 HG21 ILE A 100     -10.409  -3.824  11.023  1.00 94.44           H  
ATOM   1604 HG22 ILE A 100     -11.943  -3.935  11.902  1.00 94.44           H  
ATOM   1605 HG23 ILE A 100     -10.664  -5.146  12.158  1.00 94.44           H  
ATOM   1606  CD1 ILE A 100     -11.971  -7.588  11.542  1.00 94.44           C  
ATOM   1607 HD11 ILE A 100     -11.183  -7.958  10.885  1.00 94.44           H  
ATOM   1608 HD12 ILE A 100     -12.681  -8.389  11.743  1.00 94.44           H  
ATOM   1609 HD13 ILE A 100     -11.517  -7.263  12.478  1.00 94.44           H  
ATOM   1610  N   ASP A 101     -11.739  -2.195   8.754  1.00 96.64           N  
ATOM   1611  H   ASP A 101     -12.556  -1.909   9.274  1.00 96.64           H  
ATOM   1612  CA  ASP A 101     -10.832  -1.146   8.313  1.00 96.64           C  
ATOM   1613  HA  ASP A 101     -10.448  -1.380   7.320  1.00 96.64           H  
ATOM   1614  C   ASP A 101      -9.643  -1.035   9.283  1.00 96.64           C  
ATOM   1615  CB  ASP A 101     -11.653   0.144   8.223  1.00 96.64           C  
ATOM   1616  HB2 ASP A 101     -11.980   0.433   9.222  1.00 96.64           H  
ATOM   1617  HB3 ASP A 101     -12.541  -0.050   7.621  1.00 96.64           H  
ATOM   1618  O   ASP A 101      -9.843  -0.971  10.503  1.00 96.64           O  
ATOM   1619  CG  ASP A 101     -10.902   1.308   7.589  1.00 96.64           C  
ATOM   1620  OD1 ASP A 101      -9.725   1.117   7.213  1.00 96.64           O  
ATOM   1621  OD2 ASP A 101     -11.546   2.369   7.490  1.00 96.64           O  
ATOM   1622  N   LEU A 102      -8.411  -1.028   8.761  1.00 97.42           N  
ATOM   1623  H   LEU A 102      -8.316  -1.063   7.756  1.00 97.42           H  
ATOM   1624  CA  LEU A 102      -7.231  -0.691   9.565  1.00 97.42           C  
ATOM   1625  HA  LEU A 102      -7.236  -1.300  10.469  1.00 97.42           H  
ATOM   1626  C   LEU A 102      -7.277   0.762  10.050  1.00 97.42           C  
ATOM   1627  CB  LEU A 102      -5.936  -0.950   8.772  1.00 97.42           C  
ATOM   1628  HB2 LEU A 102      -6.023  -0.477   7.794  1.00 97.42           H  
ATOM   1629  HB3 LEU A 102      -5.115  -0.467   9.302  1.00 97.42           H  
ATOM   1630  O   LEU A 102      -6.734   1.044  11.117  1.00 97.42           O  
ATOM   1631  CG  LEU A 102      -5.562  -2.430   8.587  1.00 97.42           C  
ATOM   1632  HG  LEU A 102      -6.336  -2.941   8.014  1.00 97.42           H  
ATOM   1633  CD1 LEU A 102      -4.234  -2.524   7.835  1.00 97.42           C  
ATOM   1634 HD11 LEU A 102      -4.027  -3.562   7.576  1.00 97.42           H  
ATOM   1635 HD12 LEU A 102      -4.291  -1.937   6.919  1.00 97.42           H  
ATOM   1636 HD13 LEU A 102      -3.422  -2.129   8.446  1.00 97.42           H  
ATOM   1637  CD2 LEU A 102      -5.364  -3.155   9.922  1.00 97.42           C  
ATOM   1638 HD21 LEU A 102      -6.311  -3.226  10.458  1.00 97.42           H  
ATOM   1639 HD22 LEU A 102      -5.004  -4.166   9.730  1.00 97.42           H  
ATOM   1640 HD23 LEU A 102      -4.636  -2.621  10.533  1.00 97.42           H  
ATOM   1641  N   ASN A 103      -7.959   1.645   9.312  1.00 97.25           N  
ATOM   1642  H   ASN A 103      -8.404   1.314   8.468  1.00 97.25           H  
ATOM   1643  CA  ASN A 103      -8.234   3.034   9.670  1.00 97.25           C  
ATOM   1644  HA  ASN A 103      -8.618   3.519   8.773  1.00 97.25           H  
ATOM   1645  C   ASN A 103      -6.960   3.805  10.061  1.00 97.25           C  
ATOM   1646  CB  ASN A 103      -9.362   3.055  10.711  1.00 97.25           C  
ATOM   1647  HB2 ASN A 103      -9.007   2.582  11.627  1.00 97.25           H  
ATOM   1648  HB3 ASN A 103     -10.212   2.490  10.330  1.00 97.25           H  
ATOM   1649  O   ASN A 103      -6.888   4.452  11.109  1.00 97.25           O  
ATOM   1650  CG  ASN A 103      -9.841   4.461  11.010  1.00 97.25           C  
ATOM   1651  ND2 ASN A 103     -10.024   4.793  12.267  1.00 97.25           N  
ATOM   1652 HD21 ASN A 103     -10.223   5.774  12.401  1.00 97.25           H  
ATOM   1653 HD22 ASN A 103      -9.660   4.177  12.980  1.00 97.25           H  
ATOM   1654  OD1 ASN A 103     -10.066   5.291  10.153  1.00 97.25           O  
ATOM   1655  N   ILE A 104      -5.932   3.689   9.219  1.00 98.34           N  
ATOM   1656  H   ILE A 104      -6.087   3.176   8.363  1.00 98.34           H  
ATOM   1657  CA  ILE A 104      -4.659   4.402   9.338  1.00 98.34           C  
ATOM   1658  HA  ILE A 104      -4.760   5.172  10.103  1.00 98.34           H  
ATOM   1659  C   ILE A 104      -4.344   5.116   8.027  1.00 98.34           C  
ATOM   1660  CB  ILE A 104      -3.499   3.471   9.759  1.00 98.34           C  
ATOM   1661  HB  ILE A 104      -2.591   4.074   9.760  1.00 98.34           H  
ATOM   1662  O   ILE A 104      -4.649   4.611   6.954  1.00 98.34           O  
ATOM   1663  CG1 ILE A 104      -3.270   2.309   8.769  1.00 98.34           C  
ATOM   1664 HG12 ILE A 104      -3.159   2.711   7.762  1.00 98.34           H  
ATOM   1665 HG13 ILE A 104      -4.131   1.641   8.773  1.00 98.34           H  
ATOM   1666  CG2 ILE A 104      -3.713   2.968  11.195  1.00 98.34           C  
ATOM   1667 HG21 ILE A 104      -2.796   2.518  11.575  1.00 98.34           H  
ATOM   1668 HG22 ILE A 104      -4.515   2.231  11.219  1.00 98.34           H  
ATOM   1669 HG23 ILE A 104      -3.984   3.800  11.845  1.00 98.34           H  
ATOM   1670  CD1 ILE A 104      -2.007   1.496   9.061  1.00 98.34           C  
ATOM   1671 HD11 ILE A 104      -2.124   0.922   9.980  1.00 98.34           H  
ATOM   1672 HD12 ILE A 104      -1.841   0.809   8.232  1.00 98.34           H  
ATOM   1673 HD13 ILE A 104      -1.147   2.161   9.149  1.00 98.34           H  
ATOM   1674  N   CYS A 105      -3.694   6.273   8.119  1.00 98.59           N  
ATOM   1675  H   CYS A 105      -3.453   6.619   9.037  1.00 98.59           H  
ATOM   1676  CA  CYS A 105      -3.190   7.016   6.969  1.00 98.59           C  
ATOM   1677  HA  CYS A 105      -3.487   6.529   6.040  1.00 98.59           H  
ATOM   1678  C   CYS A 105      -1.661   7.040   7.037  1.00 98.59           C  
ATOM   1679  CB  CYS A 105      -3.813   8.416   6.988  1.00 98.59           C  
ATOM   1680  HB2 CYS A 105      -3.569   8.902   7.933  1.00 98.59           H  
ATOM   1681  HB3 CYS A 105      -4.896   8.336   6.898  1.00 98.59           H  
ATOM   1682  O   CYS A 105      -1.094   7.488   8.039  1.00 98.59           O  
ATOM   1683  SG  CYS A 105      -3.178   9.429   5.626  1.00 98.59           S  
ATOM   1684  HG  CYS A 105      -4.049   9.009   4.704  1.00 98.59           H  
ATOM   1685  N   VAL A 106      -1.012   6.538   5.987  1.00 98.71           N  
ATOM   1686  H   VAL A 106      -1.571   6.217   5.209  1.00 98.71           H  
ATOM   1687  CA  VAL A 106       0.454   6.448   5.867  1.00 98.71           C  
ATOM   1688  HA  VAL A 106       0.912   6.954   6.717  1.00 98.71           H  
ATOM   1689  C   VAL A 106       0.981   7.155   4.619  1.00 98.71           C  
ATOM   1690  CB  VAL A 106       0.946   4.988   5.893  1.00 98.71           C  
ATOM   1691  HB  VAL A 106       2.027   4.992   5.755  1.00 98.71           H  
ATOM   1692  O   VAL A 106       2.145   7.551   4.602  1.00 98.71           O  
ATOM   1693  CG1 VAL A 106       0.656   4.322   7.241  1.00 98.71           C  
ATOM   1694 HG11 VAL A 106      -0.418   4.254   7.415  1.00 98.71           H  
ATOM   1695 HG12 VAL A 106       1.090   3.322   7.260  1.00 98.71           H  
ATOM   1696 HG13 VAL A 106       1.116   4.919   8.027  1.00 98.71           H  
ATOM   1697  CG2 VAL A 106       0.332   4.127   4.786  1.00 98.71           C  
ATOM   1698 HG21 VAL A 106       0.530   4.562   3.806  1.00 98.71           H  
ATOM   1699 HG22 VAL A 106       0.778   3.133   4.819  1.00 98.71           H  
ATOM   1700 HG23 VAL A 106      -0.745   4.043   4.927  1.00 98.71           H  
ATOM   1701  N   GLN A 107       0.147   7.366   3.599  1.00 98.29           N  
ATOM   1702  H   GLN A 107      -0.811   7.052   3.672  1.00 98.29           H  
ATOM   1703  CA  GLN A 107       0.526   8.056   2.372  1.00 98.29           C  
ATOM   1704  HA  GLN A 107       1.553   7.778   2.137  1.00 98.29           H  
ATOM   1705  C   GLN A 107       0.424   9.583   2.550  1.00 98.29           C  
ATOM   1706  CB  GLN A 107      -0.331   7.539   1.209  1.00 98.29           C  
ATOM   1707  HB2 GLN A 107      -1.385   7.700   1.435  1.00 98.29           H  
ATOM   1708  HB3 GLN A 107      -0.152   6.468   1.113  1.00 98.29           H  
ATOM   1709  O   GLN A 107      -0.628  10.102   2.931  1.00 98.29           O  
ATOM   1710  CG  GLN A 107       0.002   8.206  -0.136  1.00 98.29           C  
ATOM   1711  HG2 GLN A 107       1.058   8.059  -0.364  1.00 98.29           H  
ATOM   1712  HG3 GLN A 107      -0.197   9.276  -0.063  1.00 98.29           H  
ATOM   1713  CD  GLN A 107      -0.824   7.665  -1.300  1.00 98.29           C  
ATOM   1714  NE2 GLN A 107      -0.803   8.279  -2.458  1.00 98.29           N  
ATOM   1715 HE21 GLN A 107      -0.325   9.157  -2.602  1.00 98.29           H  
ATOM   1716 HE22 GLN A 107      -1.430   7.911  -3.159  1.00 98.29           H  
ATOM   1717  OE1 GLN A 107      -1.512   6.668  -1.217  1.00 98.29           O  
ATOM   1718  N   PRO A 108       1.491  10.348   2.255  1.00 96.74           N  
ATOM   1719  CA  PRO A 108       1.420  11.802   2.189  1.00 96.74           C  
ATOM   1720  HA  PRO A 108       1.107  12.164   3.168  1.00 96.74           H  
ATOM   1721  C   PRO A 108       0.450  12.274   1.093  1.00 96.74           C  
ATOM   1722  CB  PRO A 108       2.845  12.280   1.884  1.00 96.74           C  
ATOM   1723  HB2 PRO A 108       3.087  13.197   2.421  1.00 96.74           H  
ATOM   1724  HB3 PRO A 108       2.980  12.421   0.812  1.00 96.74           H  
ATOM   1725  O   PRO A 108       0.453  11.717  -0.002  1.00 96.74           O  
ATOM   1726  CG  PRO A 108       3.717  11.118   2.338  1.00 96.74           C  
ATOM   1727  HG2 PRO A 108       3.867  11.208   3.414  1.00 96.74           H  
ATOM   1728  HG3 PRO A 108       4.669  11.079   1.809  1.00 96.74           H  
ATOM   1729  CD  PRO A 108       2.856   9.896   2.064  1.00 96.74           C  
ATOM   1730  HD2 PRO A 108       2.994   9.554   1.038  1.00 96.74           H  
ATOM   1731  HD3 PRO A 108       3.117   9.110   2.773  1.00 96.74           H  
ATOM   1732  N   PRO A 109      -0.282  13.384   1.286  1.00 93.44           N  
ATOM   1733  CA  PRO A 109      -1.318  13.827   0.343  1.00 93.44           C  
ATOM   1734  HA  PRO A 109      -2.049  13.028   0.221  1.00 93.44           H  
ATOM   1735  C   PRO A 109      -0.823  14.192  -1.070  1.00 93.44           C  
ATOM   1736  CB  PRO A 109      -1.987  15.024   1.030  1.00 93.44           C  
ATOM   1737  HB2 PRO A 109      -2.853  14.674   1.593  1.00 93.44           H  
ATOM   1738  HB3 PRO A 109      -2.291  15.795   0.321  1.00 93.44           H  
ATOM   1739  O   PRO A 109      -1.624  14.253  -1.993  1.00 93.44           O  
ATOM   1740  CG  PRO A 109      -0.925  15.538   2.002  1.00 93.44           C  
ATOM   1741  HG2 PRO A 109      -0.215  16.171   1.470  1.00 93.44           H  
ATOM   1742  HG3 PRO A 109      -1.368  16.073   2.842  1.00 93.44           H  
ATOM   1743  CD  PRO A 109      -0.237  14.253   2.449  1.00 93.44           C  
ATOM   1744  HD2 PRO A 109      -0.797  13.793   3.263  1.00 93.44           H  
ATOM   1745  HD3 PRO A 109       0.787  14.460   2.759  1.00 93.44           H  
ATOM   1746  N   ASN A 110       0.478  14.445  -1.259  1.00 90.36           N  
ATOM   1747  H   ASN A 110       1.096  14.292  -0.475  1.00 90.36           H  
ATOM   1748  CA  ASN A 110       1.069  14.774  -2.568  1.00 90.36           C  
ATOM   1749  HA  ASN A 110       0.271  15.044  -3.259  1.00 90.36           H  
ATOM   1750  C   ASN A 110       1.812  13.593  -3.228  1.00 90.36           C  
ATOM   1751  CB  ASN A 110       1.991  15.994  -2.399  1.00 90.36           C  
ATOM   1752  HB2 ASN A 110       2.744  15.768  -1.645  1.00 90.36           H  
ATOM   1753  HB3 ASN A 110       2.506  16.192  -3.339  1.00 90.36           H  
ATOM   1754  O   ASN A 110       2.405  13.765  -4.305  1.00 90.36           O  
ATOM   1755  CG  ASN A 110       1.245  17.258  -2.026  1.00 90.36           C  
ATOM   1756  ND2 ASN A 110       1.842  18.106  -1.221  1.00 90.36           N  
ATOM   1757 HD21 ASN A 110       1.313  18.940  -1.007  1.00 90.36           H  
ATOM   1758 HD22 ASN A 110       2.765  17.912  -0.862  1.00 90.36           H  
ATOM   1759  OD1 ASN A 110       0.149  17.538  -2.466  1.00 90.36           O  
ATOM   1760  N   SER A 111       1.812  12.438  -2.561  1.00 93.23           N  
ATOM   1761  H   SER A 111       1.215  12.357  -1.751  1.00 93.23           H  
ATOM   1762  CA  SER A 111       2.445  11.196  -2.998  1.00 93.23           C  
ATOM   1763  HA  SER A 111       3.406  11.413  -3.465  1.00 93.23           H  
ATOM   1764  C   SER A 111       1.542  10.473  -3.994  1.00 93.23           C  
ATOM   1765  CB  SER A 111       2.697  10.327  -1.765  1.00 93.23           C  
ATOM   1766  HB2 SER A 111       1.747  10.084  -1.289  1.00 93.23           H  
ATOM   1767  HB3 SER A 111       3.320  10.874  -1.058  1.00 93.23           H  
ATOM   1768  O   SER A 111       0.327  10.457  -3.810  1.00 93.23           O  
ATOM   1769  OG  SER A 111       3.335   9.130  -2.116  1.00 93.23           O  
ATOM   1770  HG  SER A 111       4.024   8.995  -1.461  1.00 93.23           H  
ATOM   1771  N   ALA A 112       2.118   9.877  -5.038  1.00 92.62           N  
ATOM   1772  H   ALA A 112       3.127   9.876  -5.095  1.00 92.62           H  
ATOM   1773  CA  ALA A 112       1.381   9.036  -5.988  1.00 92.62           C  
ATOM   1774  HA  ALA A 112       0.313   9.225  -5.881  1.00 92.62           H  
ATOM   1775  C   ALA A 112       1.540   7.527  -5.696  1.00 92.62           C  
ATOM   1776  CB  ALA A 112       1.747   9.458  -7.417  1.00 92.62           C  
ATOM   1777  HB1 ALA A 112       1.326   8.738  -8.120  1.00 92.62           H  
ATOM   1778  HB2 ALA A 112       1.326  10.441  -7.624  1.00 92.62           H  
ATOM   1779  HB3 ALA A 112       2.829   9.501  -7.546  1.00 92.62           H  
ATOM   1780  O   ALA A 112       0.840   6.711  -6.279  1.00 92.62           O  
ATOM   1781  N   TYR A 113       2.359   7.158  -4.707  1.00 95.72           N  
ATOM   1782  H   TYR A 113       2.828   7.886  -4.187  1.00 95.72           H  
ATOM   1783  CA  TYR A 113       2.786   5.789  -4.399  1.00 95.72           C  
ATOM   1784  HA  TYR A 113       3.095   5.317  -5.333  1.00 95.72           H  
ATOM   1785  C   TYR A 113       1.709   4.859  -3.797  1.00 95.72           C  
ATOM   1786  CB  TYR A 113       4.022   5.891  -3.480  1.00 95.72           C  
ATOM   1787  HB2 TYR A 113       4.316   4.899  -3.138  1.00 95.72           H  
ATOM   1788  HB3 TYR A 113       3.752   6.463  -2.592  1.00 95.72           H  
ATOM   1789  O   TYR A 113       2.057   3.914  -3.095  1.00 95.72           O  
ATOM   1790  CG  TYR A 113       5.249   6.504  -4.123  1.00 95.72           C  
ATOM   1791  CD1 TYR A 113       5.863   5.843  -5.198  1.00 95.72           C  
ATOM   1792  HD1 TYR A 113       5.466   4.906  -5.558  1.00 95.72           H  
ATOM   1793  CD2 TYR A 113       5.824   7.685  -3.617  1.00 95.72           C  
ATOM   1794  HD2 TYR A 113       5.433   8.144  -2.720  1.00 95.72           H  
ATOM   1795  CE1 TYR A 113       7.000   6.393  -5.814  1.00 95.72           C  
ATOM   1796  HE1 TYR A 113       7.475   5.882  -6.639  1.00 95.72           H  
ATOM   1797  CE2 TYR A 113       6.974   8.232  -4.216  1.00 95.72           C  
ATOM   1798  HE2 TYR A 113       7.448   9.109  -3.802  1.00 95.72           H  
ATOM   1799  OH  TYR A 113       8.672   8.096  -5.908  1.00 95.72           O  
ATOM   1800  HH  TYR A 113       9.203   8.537  -5.240  1.00 95.72           H  
ATOM   1801  CZ  TYR A 113       7.554   7.593  -5.330  1.00 95.72           C  
ATOM   1802  N   CYS A 114       0.407   5.088  -4.008  1.00 97.08           N  
ATOM   1803  H   CYS A 114       0.162   5.813  -4.666  1.00 97.08           H  
ATOM   1804  CA  CYS A 114      -0.664   4.292  -3.381  1.00 97.08           C  
ATOM   1805  HA  CYS A 114      -0.622   4.456  -2.304  1.00 97.08           H  
ATOM   1806  C   CYS A 114      -0.493   2.773  -3.593  1.00 97.08           C  
ATOM   1807  CB  CYS A 114      -2.040   4.778  -3.869  1.00 97.08           C  
ATOM   1808  HB2 CYS A 114      -2.204   5.806  -3.547  1.00 97.08           H  
ATOM   1809  HB3 CYS A 114      -2.814   4.164  -3.408  1.00 97.08           H  
ATOM   1810  O   CYS A 114      -0.610   1.997  -2.642  1.00 97.08           O  
ATOM   1811  SG  CYS A 114      -2.212   4.680  -5.679  1.00 97.08           S  
ATOM   1812  HG  CYS A 114      -1.290   5.582  -6.027  1.00 97.08           H  
ATOM   1813  N   GLY A 115      -0.124   2.349  -4.809  1.00 97.22           N  
ATOM   1814  H   GLY A 115      -0.040   3.038  -5.542  1.00 97.22           H  
ATOM   1815  CA  GLY A 115       0.181   0.948  -5.120  1.00 97.22           C  
ATOM   1816  HA2 GLY A 115       0.405   0.857  -6.183  1.00 97.22           H  
ATOM   1817  HA3 GLY A 115      -0.681   0.321  -4.893  1.00 97.22           H  
ATOM   1818  C   GLY A 115       1.381   0.430  -4.326  1.00 97.22           C  
ATOM   1819  O   GLY A 115       1.292  -0.607  -3.673  1.00 97.22           O  
ATOM   1820  N   ASN A 116       2.474   1.194  -4.292  1.00 97.71           N  
ATOM   1821  H   ASN A 116       2.505   2.022  -4.870  1.00 97.71           H  
ATOM   1822  CA  ASN A 116       3.700   0.844  -3.573  1.00 97.71           C  
ATOM   1823  HA  ASN A 116       4.027  -0.137  -3.916  1.00 97.71           H  
ATOM   1824  C   ASN A 116       3.459   0.756  -2.055  1.00 97.71           C  
ATOM   1825  CB  ASN A 116       4.815   1.862  -3.880  1.00 97.71           C  
ATOM   1826  HB2 ASN A 116       4.612   2.782  -3.331  1.00 97.71           H  
ATOM   1827  HB3 ASN A 116       5.760   1.459  -3.514  1.00 97.71           H  
ATOM   1828  O   ASN A 116       3.959  -0.163  -1.408  1.00 97.71           O  
ATOM   1829  CG  ASN A 116       4.974   2.247  -5.342  1.00 97.71           C  
ATOM   1830  ND2 ASN A 116       6.148   2.133  -5.908  1.00 97.71           N  
ATOM   1831 HD21 ASN A 116       6.205   2.395  -6.882  1.00 97.71           H  
ATOM   1832 HD22 ASN A 116       6.933   1.721  -5.423  1.00 97.71           H  
ATOM   1833  OD1 ASN A 116       4.040   2.725  -5.968  1.00 97.71           O  
ATOM   1834  N   TYR A 117       2.648   1.654  -1.482  1.00 98.57           N  
ATOM   1835  H   TYR A 117       2.292   2.404  -2.058  1.00 98.57           H  
ATOM   1836  CA  TYR A 117       2.212   1.566  -0.085  1.00 98.57           C  
ATOM   1837  HA  TYR A 117       3.094   1.518   0.554  1.00 98.57           H  
ATOM   1838  C   TYR A 117       1.400   0.293   0.173  1.00 98.57           C  
ATOM   1839  CB  TYR A 117       1.381   2.793   0.323  1.00 98.57           C  
ATOM   1840  HB2 TYR A 117       0.753   2.511   1.167  1.00 98.57           H  
ATOM   1841  HB3 TYR A 117       0.717   3.073  -0.495  1.00 98.57           H  
ATOM   1842  O   TYR A 117       1.634  -0.367   1.185  1.00 98.57           O  
ATOM   1843  CG  TYR A 117       2.189   3.997   0.766  1.00 98.57           C  
ATOM   1844  CD1 TYR A 117       2.735   4.039   2.062  1.00 98.57           C  
ATOM   1845  HD1 TYR A 117       2.583   3.211   2.738  1.00 98.57           H  
ATOM   1846  CD2 TYR A 117       2.371   5.087  -0.103  1.00 98.57           C  
ATOM   1847  HD2 TYR A 117       1.896   5.090  -1.072  1.00 98.57           H  
ATOM   1848  CE1 TYR A 117       3.489   5.157   2.472  1.00 98.57           C  
ATOM   1849  HE1 TYR A 117       3.914   5.192   3.464  1.00 98.57           H  
ATOM   1850  CE2 TYR A 117       3.178   6.171   0.276  1.00 98.57           C  
ATOM   1851  HE2 TYR A 117       3.362   6.982  -0.413  1.00 98.57           H  
ATOM   1852  OH  TYR A 117       4.567   7.233   1.886  1.00 98.57           O  
ATOM   1853  HH  TYR A 117       4.771   7.769   1.116  1.00 98.57           H  
ATOM   1854  CZ  TYR A 117       3.753   6.202   1.558  1.00 98.57           C  
ATOM   1855  N   CYS A 118       0.478  -0.083  -0.722  1.00 98.40           N  
ATOM   1856  H   CYS A 118       0.312   0.498  -1.531  1.00 98.40           H  
ATOM   1857  CA  CYS A 118      -0.269  -1.339  -0.597  1.00 98.40           C  
ATOM   1858  HA  CYS A 118      -0.778  -1.359   0.367  1.00 98.40           H  
ATOM   1859  C   CYS A 118       0.666  -2.557  -0.624  1.00 98.40           C  
ATOM   1860  CB  CYS A 118      -1.333  -1.444  -1.698  1.00 98.40           C  
ATOM   1861  HB2 CYS A 118      -1.783  -2.435  -1.656  1.00 98.40           H  
ATOM   1862  HB3 CYS A 118      -0.886  -1.304  -2.682  1.00 98.40           H  
ATOM   1863  O   CYS A 118       0.550  -3.433   0.236  1.00 98.40           O  
ATOM   1864  SG  CYS A 118      -2.650  -0.229  -1.444  1.00 98.40           S  
ATOM   1865  HG  CYS A 118      -1.977   0.843  -1.872  1.00 98.40           H  
ATOM   1866  N   CYS A 119       1.619  -2.593  -1.561  1.00 98.08           N  
ATOM   1867  H   CYS A 119       1.627  -1.875  -2.271  1.00 98.08           H  
ATOM   1868  CA  CYS A 119       2.627  -3.651  -1.653  1.00 98.08           C  
ATOM   1869  HA  CYS A 119       2.129  -4.613  -1.776  1.00 98.08           H  
ATOM   1870  C   CYS A 119       3.481  -3.735  -0.383  1.00 98.08           C  
ATOM   1871  CB  CYS A 119       3.509  -3.398  -2.884  1.00 98.08           C  
ATOM   1872  HB2 CYS A 119       3.924  -2.391  -2.855  1.00 98.08           H  
ATOM   1873  HB3 CYS A 119       4.331  -4.114  -2.897  1.00 98.08           H  
ATOM   1874  O   CYS A 119       3.662  -4.820   0.174  1.00 98.08           O  
ATOM   1875  SG  CYS A 119       2.523  -3.614  -4.388  1.00 98.08           S  
ATOM   1876  HG  CYS A 119       3.531  -3.600  -5.265  1.00 98.08           H  
ATOM   1877  N   PHE A 120       3.959  -2.593   0.115  1.00 98.21           N  
ATOM   1878  H   PHE A 120       3.811  -1.736  -0.400  1.00 98.21           H  
ATOM   1879  CA  PHE A 120       4.825  -2.558   1.286  1.00 98.21           C  
ATOM   1880  HA  PHE A 120       5.602  -3.305   1.124  1.00 98.21           H  
ATOM   1881  C   PHE A 120       4.085  -2.933   2.572  1.00 98.21           C  
ATOM   1882  CB  PHE A 120       5.487  -1.179   1.408  1.00 98.21           C  
ATOM   1883  HB2 PHE A 120       4.712  -0.433   1.583  1.00 98.21           H  
ATOM   1884  HB3 PHE A 120       5.968  -0.936   0.461  1.00 98.21           H  
ATOM   1885  O   PHE A 120       4.588  -3.724   3.367  1.00 98.21           O  
ATOM   1886  CG  PHE A 120       6.541  -1.070   2.500  1.00 98.21           C  
ATOM   1887  CD1 PHE A 120       6.724   0.150   3.175  1.00 98.21           C  
ATOM   1888  HD1 PHE A 120       6.090   0.993   2.943  1.00 98.21           H  
ATOM   1889  CD2 PHE A 120       7.374  -2.162   2.822  1.00 98.21           C  
ATOM   1890  HD2 PHE A 120       7.284  -3.105   2.303  1.00 98.21           H  
ATOM   1891  CE1 PHE A 120       7.736   0.284   4.141  1.00 98.21           C  
ATOM   1892  HE1 PHE A 120       7.886   1.230   4.640  1.00 98.21           H  
ATOM   1893  CE2 PHE A 120       8.373  -2.036   3.799  1.00 98.21           C  
ATOM   1894  HE2 PHE A 120       9.020  -2.873   4.017  1.00 98.21           H  
ATOM   1895  CZ  PHE A 120       8.562  -0.809   4.453  1.00 98.21           C  
ATOM   1896  HZ  PHE A 120       9.349  -0.706   5.185  1.00 98.21           H  
ATOM   1897  N   VAL A 121       2.862  -2.433   2.776  1.00 97.94           N  
ATOM   1898  H   VAL A 121       2.480  -1.790   2.098  1.00 97.94           H  
ATOM   1899  CA  VAL A 121       2.052  -2.800   3.948  1.00 97.94           C  
ATOM   1900  HA  VAL A 121       2.663  -2.662   4.840  1.00 97.94           H  
ATOM   1901  C   VAL A 121       1.685  -4.278   3.926  1.00 97.94           C  
ATOM   1902  CB  VAL A 121       0.815  -1.894   4.082  1.00 97.94           C  
ATOM   1903  HB  VAL A 121       0.327  -1.788   3.113  1.00 97.94           H  
ATOM   1904  O   VAL A 121       1.786  -4.931   4.966  1.00 97.94           O  
ATOM   1905  CG1 VAL A 121      -0.216  -2.434   5.082  1.00 97.94           C  
ATOM   1906 HG11 VAL A 121       0.268  -2.662   6.032  1.00 97.94           H  
ATOM   1907 HG12 VAL A 121      -0.685  -3.334   4.687  1.00 97.94           H  
ATOM   1908 HG13 VAL A 121      -1.000  -1.693   5.238  1.00 97.94           H  
ATOM   1909  CG2 VAL A 121       1.287  -0.520   4.578  1.00 97.94           C  
ATOM   1910 HG21 VAL A 121       0.431   0.124   4.781  1.00 97.94           H  
ATOM   1911 HG22 VAL A 121       1.912  -0.045   3.822  1.00 97.94           H  
ATOM   1912 HG23 VAL A 121       1.860  -0.628   5.499  1.00 97.94           H  
ATOM   1913  N   LEU A 122       1.340  -4.840   2.763  1.00 96.91           N  
ATOM   1914  H   LEU A 122       1.266  -4.269   1.933  1.00 96.91           H  
ATOM   1915  CA  LEU A 122       1.169  -6.286   2.641  1.00 96.91           C  
ATOM   1916  HA  LEU A 122       0.372  -6.593   3.319  1.00 96.91           H  
ATOM   1917  C   LEU A 122       2.445  -7.022   3.056  1.00 96.91           C  
ATOM   1918  CB  LEU A 122       0.772  -6.648   1.206  1.00 96.91           C  
ATOM   1919  HB2 LEU A 122       1.521  -6.252   0.520  1.00 96.91           H  
ATOM   1920  HB3 LEU A 122      -0.181  -6.175   0.972  1.00 96.91           H  
ATOM   1921  O   LEU A 122       2.377  -7.921   3.892  1.00 96.91           O  
ATOM   1922  CG  LEU A 122       0.662  -8.170   0.988  1.00 96.91           C  
ATOM   1923  HG  LEU A 122       1.596  -8.667   1.247  1.00 96.91           H  
ATOM   1924  CD1 LEU A 122      -0.470  -8.780   1.817  1.00 96.91           C  
ATOM   1925 HD11 LEU A 122      -0.585  -9.832   1.554  1.00 96.91           H  
ATOM   1926 HD12 LEU A 122      -0.233  -8.721   2.879  1.00 96.91           H  
ATOM   1927 HD13 LEU A 122      -1.407  -8.260   1.620  1.00 96.91           H  
ATOM   1928  CD2 LEU A 122       0.410  -8.411  -0.488  1.00 96.91           C  
ATOM   1929 HD21 LEU A 122       0.193  -9.462  -0.674  1.00 96.91           H  
ATOM   1930 HD22 LEU A 122       1.287  -8.114  -1.065  1.00 96.91           H  
ATOM   1931 HD23 LEU A 122      -0.433  -7.787  -0.782  1.00 96.91           H  
ATOM   1932  N   HIS A 123       3.601  -6.619   2.527  1.00 97.05           N  
ATOM   1933  H   HIS A 123       3.590  -5.881   1.837  1.00 97.05           H  
ATOM   1934  CA  HIS A 123       4.884  -7.231   2.862  1.00 97.05           C  
ATOM   1935  HA  HIS A 123       4.847  -8.280   2.570  1.00 97.05           H  
ATOM   1936  C   HIS A 123       5.162  -7.184   4.376  1.00 97.05           C  
ATOM   1937  CB  HIS A 123       5.988  -6.547   2.047  1.00 97.05           C  
ATOM   1938  HB2 HIS A 123       6.098  -5.506   2.353  1.00 97.05           H  
ATOM   1939  HB3 HIS A 123       5.718  -6.563   0.991  1.00 97.05           H  
ATOM   1940  O   HIS A 123       5.431  -8.214   4.996  1.00 97.05           O  
ATOM   1941  CG  HIS A 123       7.307  -7.243   2.202  1.00 97.05           C  
ATOM   1942  CD2 HIS A 123       8.378  -6.836   2.949  1.00 97.05           C  
ATOM   1943  HD2 HIS A 123       8.447  -5.921   3.519  1.00 97.05           H  
ATOM   1944  ND1 HIS A 123       7.632  -8.457   1.657  1.00 97.05           N  
ATOM   1945  HD1 HIS A 123       7.019  -9.044   1.110  1.00 97.05           H  
ATOM   1946  CE1 HIS A 123       8.874  -8.776   2.054  1.00 97.05           C  
ATOM   1947  HE1 HIS A 123       9.391  -9.693   1.814  1.00 97.05           H  
ATOM   1948  NE2 HIS A 123       9.355  -7.831   2.872  1.00 97.05           N  
ATOM   1949  N   ILE A 124       4.979  -6.025   5.017  1.00 97.12           N  
ATOM   1950  H   ILE A 124       4.753  -5.213   4.461  1.00 97.12           H  
ATOM   1951  CA  ILE A 124       5.102  -5.872   6.475  1.00 97.12           C  
ATOM   1952  HA  ILE A 124       6.130  -6.098   6.761  1.00 97.12           H  
ATOM   1953  C   ILE A 124       4.193  -6.865   7.209  1.00 97.12           C  
ATOM   1954  CB  ILE A 124       4.786  -4.417   6.895  1.00 97.12           C  
ATOM   1955  HB  ILE A 124       3.842  -4.122   6.435  1.00 97.12           H  
ATOM   1956  O   ILE A 124       4.655  -7.576   8.103  1.00 97.12           O  
ATOM   1957  CG1 ILE A 124       5.892  -3.450   6.414  1.00 97.12           C  
ATOM   1958 HG12 ILE A 124       6.788  -3.588   7.020  1.00 97.12           H  
ATOM   1959 HG13 ILE A 124       6.162  -3.678   5.383  1.00 97.12           H  
ATOM   1960  CG2 ILE A 124       4.628  -4.300   8.424  1.00 97.12           C  
ATOM   1961 HG21 ILE A 124       5.533  -4.652   8.919  1.00 97.12           H  
ATOM   1962 HG22 ILE A 124       4.463  -3.260   8.707  1.00 97.12           H  
ATOM   1963 HG23 ILE A 124       3.765  -4.868   8.773  1.00 97.12           H  
ATOM   1964  CD1 ILE A 124       5.474  -1.973   6.465  1.00 97.12           C  
ATOM   1965 HD11 ILE A 124       5.301  -1.646   7.490  1.00 97.12           H  
ATOM   1966 HD12 ILE A 124       6.272  -1.361   6.043  1.00 97.12           H  
ATOM   1967 HD13 ILE A 124       4.570  -1.820   5.876  1.00 97.12           H  
ATOM   1968  N   LEU A 125       2.910  -6.939   6.844  1.00 94.78           N  
ATOM   1969  H   LEU A 125       2.598  -6.358   6.079  1.00 94.78           H  
ATOM   1970  CA  LEU A 125       1.934  -7.806   7.512  1.00 94.78           C  
ATOM   1971  HA  LEU A 125       2.028  -7.671   8.590  1.00 94.78           H  
ATOM   1972  C   LEU A 125       2.190  -9.297   7.263  1.00 94.78           C  
ATOM   1973  CB  LEU A 125       0.515  -7.406   7.074  1.00 94.78           C  
ATOM   1974  HB2 LEU A 125      -0.187  -8.148   7.456  1.00 94.78           H  
ATOM   1975  HB3 LEU A 125       0.466  -7.433   5.986  1.00 94.78           H  
ATOM   1976  O   LEU A 125       1.845 -10.127   8.107  1.00 94.78           O  
ATOM   1977  CG  LEU A 125       0.063  -6.015   7.559  1.00 94.78           C  
ATOM   1978  HG  LEU A 125       0.733  -5.242   7.183  1.00 94.78           H  
ATOM   1979  CD1 LEU A 125      -1.348  -5.736   7.040  1.00 94.78           C  
ATOM   1980 HD11 LEU A 125      -2.054  -6.464   7.442  1.00 94.78           H  
ATOM   1981 HD12 LEU A 125      -1.350  -5.788   5.952  1.00 94.78           H  
ATOM   1982 HD13 LEU A 125      -1.656  -4.733   7.332  1.00 94.78           H  
ATOM   1983  CD2 LEU A 125       0.043  -5.907   9.086  1.00 94.78           C  
ATOM   1984 HD21 LEU A 125      -0.558  -6.714   9.504  1.00 94.78           H  
ATOM   1985 HD22 LEU A 125      -0.378  -4.944   9.375  1.00 94.78           H  
ATOM   1986 HD23 LEU A 125       1.059  -5.957   9.478  1.00 94.78           H  
ATOM   1987  N   MET A 126       2.837  -9.642   6.150  1.00 92.28           N  
ATOM   1988  H   MET A 126       3.032  -8.923   5.468  1.00 92.28           H  
ATOM   1989  CA  MET A 126       3.268 -11.006   5.865  1.00 92.28           C  
ATOM   1990  HA  MET A 126       2.457 -11.665   6.175  1.00 92.28           H  
ATOM   1991  C   MET A 126       4.503 -11.415   6.690  1.00 92.28           C  
ATOM   1992  CB  MET A 126       3.485 -11.179   4.349  1.00 92.28           C  
ATOM   1993  HB2 MET A 126       3.952 -12.144   4.154  1.00 92.28           H  
ATOM   1994  HB3 MET A 126       4.156 -10.401   3.985  1.00 92.28           H  
ATOM   1995  O   MET A 126       4.657 -12.597   7.001  1.00 92.28           O  
ATOM   1996  CG  MET A 126       2.160 -11.106   3.571  1.00 92.28           C  
ATOM   1997  HG2 MET A 126       2.375 -11.100   2.503  1.00 92.28           H  
ATOM   1998  HG3 MET A 126       1.661 -10.166   3.806  1.00 92.28           H  
ATOM   1999  SD  MET A 126       0.974 -12.433   3.932  1.00 92.28           S  
ATOM   2000  CE  MET A 126       1.481 -13.630   2.670  1.00 92.28           C  
ATOM   2001  HE1 MET A 126       1.375 -13.177   1.684  1.00 92.28           H  
ATOM   2002  HE2 MET A 126       0.847 -14.516   2.710  1.00 92.28           H  
ATOM   2003  HE3 MET A 126       2.524 -13.914   2.811  1.00 92.28           H  
ATOM   2004  N   HIS A 127       5.350 -10.476   7.112  1.00 93.42           N  
ATOM   2005  H   HIS A 127       5.221  -9.534   6.771  1.00 93.42           H  
ATOM   2006  CA  HIS A 127       6.605 -10.800   7.805  1.00 93.42           C  
ATOM   2007  HA  HIS A 127       6.767 -11.877   7.778  1.00 93.42           H  
ATOM   2008  C   HIS A 127       6.641 -10.443   9.298  1.00 93.42           C  
ATOM   2009  CB  HIS A 127       7.765 -10.179   7.018  1.00 93.42           C  
ATOM   2010  HB2 HIS A 127       8.676 -10.239   7.613  1.00 93.42           H  
ATOM   2011  HB3 HIS A 127       7.561  -9.128   6.815  1.00 93.42           H  
ATOM   2012  O   HIS A 127       7.447 -11.003  10.034  1.00 93.42           O  
ATOM   2013  CG  HIS A 127       8.002 -10.916   5.722  1.00 93.42           C  
ATOM   2014  CD2 HIS A 127       7.564 -10.569   4.472  1.00 93.42           C  
ATOM   2015  HD2 HIS A 127       7.033  -9.667   4.204  1.00 93.42           H  
ATOM   2016  ND1 HIS A 127       8.665 -12.114   5.592  1.00 93.42           N  
ATOM   2017  HD1 HIS A 127       9.153 -12.608   6.326  1.00 93.42           H  
ATOM   2018  CE1 HIS A 127       8.625 -12.476   4.298  1.00 93.42           C  
ATOM   2019  HE1 HIS A 127       9.082 -13.363   3.886  1.00 93.42           H  
ATOM   2020  NE2 HIS A 127       7.934 -11.580   3.579  1.00 93.42           N  
ATOM   2021  N   CYS A 128       5.772  -9.556   9.783  1.00 88.28           N  
ATOM   2022  H   CYS A 128       5.169  -9.072   9.132  1.00 88.28           H  
ATOM   2023  CA  CYS A 128       5.816  -9.091  11.172  1.00 88.28           C  
ATOM   2024  HA  CYS A 128       6.833  -9.217  11.545  1.00 88.28           H  
ATOM   2025  C   CYS A 128       4.941  -9.881  12.155  1.00 88.28           C  
ATOM   2026  CB  CYS A 128       5.505  -7.596  11.217  1.00 88.28           C  
ATOM   2027  HB2 CYS A 128       4.561  -7.404  10.706  1.00 88.28           H  
ATOM   2028  HB3 CYS A 128       5.439  -7.278  12.257  1.00 88.28           H  
ATOM   2029  O   CYS A 128       4.887  -9.470  13.310  1.00 88.28           O  
ATOM   2030  SG  CYS A 128       6.849  -6.678  10.441  1.00 88.28           S  
ATOM   2031  HG  CYS A 128       6.568  -7.060   9.193  1.00 88.28           H  
ATOM   2032  N   GLU A 129       4.272 -10.954  11.708  1.00 79.36           N  
ATOM   2033  H   GLU A 129       4.460 -11.237  10.757  1.00 79.36           H  
ATOM   2034  CA  GLU A 129       3.331 -11.783  12.488  1.00 79.36           C  
ATOM   2035  HA  GLU A 129       2.652 -12.271  11.789  1.00 79.36           H  
ATOM   2036  C   GLU A 129       2.453 -10.956  13.447  1.00 79.36           C  
ATOM   2037  CB  GLU A 129       4.052 -12.911  13.246  1.00 79.36           C  
ATOM   2038  HB2 GLU A 129       3.321 -13.381  13.903  1.00 79.36           H  
ATOM   2039  HB3 GLU A 129       4.855 -12.495  13.854  1.00 79.36           H  
ATOM   2040  O   GLU A 129       2.749 -10.862  14.640  1.00 79.36           O  
ATOM   2041  CG  GLU A 129       4.618 -13.994  12.317  1.00 79.36           C  
ATOM   2042  HG2 GLU A 129       5.412 -13.558  11.709  1.00 79.36           H  
ATOM   2043  HG3 GLU A 129       3.825 -14.321  11.645  1.00 79.36           H  
ATOM   2044  CD  GLU A 129       5.161 -15.219  13.076  1.00 79.36           C  
ATOM   2045  OE1 GLU A 129       5.718 -16.101  12.387  1.00 79.36           O  
ATOM   2046  OE2 GLU A 129       4.967 -15.309  14.311  1.00 79.36           O  
ATOM   2047  N   PRO A 130       1.358 -10.339  12.967  1.00 79.40           N  
ATOM   2048  CA  PRO A 130       0.497  -9.538  13.828  1.00 79.40           C  
ATOM   2049  HA  PRO A 130       1.072  -8.695  14.211  1.00 79.40           H  
ATOM   2050  C   PRO A 130      -0.035 -10.375  14.999  1.00 79.40           C  
ATOM   2051  CB  PRO A 130      -0.622  -9.016  12.915  1.00 79.40           C  
ATOM   2052  HB2 PRO A 130      -1.491  -9.674  12.939  1.00 79.40           H  
ATOM   2053  HB3 PRO A 130      -0.911  -8.001  13.188  1.00 79.40           H  
ATOM   2054  O   PRO A 130      -0.879 -11.239  14.805  1.00 79.40           O  
ATOM   2055  CG  PRO A 130      -0.009  -9.069  11.516  1.00 79.40           C  
ATOM   2056  HG2 PRO A 130      -0.767  -9.179  10.740  1.00 79.40           H  
ATOM   2057  HG3 PRO A 130       0.592  -8.176  11.345  1.00 79.40           H  
ATOM   2058  CD  PRO A 130       0.905 -10.289  11.586  1.00 79.40           C  
ATOM   2059  HD2 PRO A 130       0.338 -11.191  11.356  1.00 79.40           H  
ATOM   2060  HD3 PRO A 130       1.734 -10.172  10.889  1.00 79.40           H  
ATOM   2061  N   THR A 131       0.430 -10.139  16.227  1.00 77.14           N  
ATOM   2062  H   THR A 131       1.281  -9.602  16.307  1.00 77.14           H  
ATOM   2063  CA  THR A 131      -0.063 -10.864  17.409  1.00 77.14           C  
ATOM   2064  HA  THR A 131      -0.712 -11.672  17.071  1.00 77.14           H  
ATOM   2065  C   THR A 131      -0.853  -9.944  18.339  1.00 77.14           C  
ATOM   2066  CB  THR A 131       1.043 -11.569  18.199  1.00 77.14           C  
ATOM   2067  HB  THR A 131       0.625 -11.905  19.147  1.00 77.14           H  
ATOM   2068  O   THR A 131      -0.333  -8.904  18.754  1.00 77.14           O  
ATOM   2069  CG2 THR A 131       1.574 -12.799  17.466  1.00 77.14           C  
ATOM   2070 HG21 THR A 131       0.766 -13.506  17.278  1.00 77.14           H  
ATOM   2071 HG22 THR A 131       2.342 -13.280  18.071  1.00 77.14           H  
ATOM   2072 HG23 THR A 131       2.018 -12.504  16.515  1.00 77.14           H  
ATOM   2073  OG1 THR A 131       2.101 -10.684  18.471  1.00 77.14           O  
ATOM   2074  HG1 THR A 131       1.719  -9.836  18.708  1.00 77.14           H  
ATOM   2075  N   PRO A 132      -2.080 -10.322  18.739  1.00 79.69           N  
ATOM   2076  CA  PRO A 132      -2.814  -9.642  19.801  1.00 79.69           C  
ATOM   2077  HA  PRO A 132      -3.026  -8.620  19.488  1.00 79.69           H  
ATOM   2078  C   PRO A 132      -2.020  -9.648  21.109  1.00 79.69           C  
ATOM   2079  CB  PRO A 132      -4.119 -10.427  19.970  1.00 79.69           C  
ATOM   2080  HB2 PRO A 132      -4.972  -9.778  20.172  1.00 79.69           H  
ATOM   2081  HB3 PRO A 132      -4.016 -11.162  20.768  1.00 79.69           H  
ATOM   2082  O   PRO A 132      -1.384 -10.645  21.446  1.00 79.69           O  
ATOM   2083  CG  PRO A 132      -4.285 -11.141  18.637  1.00 79.69           C  
ATOM   2084  HG2 PRO A 132      -4.850 -12.069  18.725  1.00 79.69           H  
ATOM   2085  HG3 PRO A 132      -4.751 -10.453  17.931  1.00 79.69           H  
ATOM   2086  CD  PRO A 132      -2.859 -11.422  18.204  1.00 79.69           C  
ATOM   2087  HD2 PRO A 132      -2.514 -12.361  18.635  1.00 79.69           H  
ATOM   2088  HD3 PRO A 132      -2.808 -11.457  17.115  1.00 79.69           H  
ATOM   2089  N   SER A 133      -2.142  -8.589  21.912  1.00 77.43           N  
ATOM   2090  H   SER A 133      -2.668  -7.787  21.594  1.00 77.43           H  
ATOM   2091  CA  SER A 133      -1.478  -8.507  23.225  1.00 77.43           C  
ATOM   2092  HA  SER A 133      -0.404  -8.610  23.075  1.00 77.43           H  
ATOM   2093  C   SER A 133      -1.901  -9.608  24.206  1.00 77.43           C  
ATOM   2094  CB  SER A 133      -1.743  -7.144  23.865  1.00 77.43           C  
ATOM   2095  HB2 SER A 133      -1.274  -7.114  24.848  1.00 77.43           H  
ATOM   2096  HB3 SER A 133      -1.298  -6.366  23.244  1.00 77.43           H  
ATOM   2097  O   SER A 133      -1.143  -9.951  25.106  1.00 77.43           O  
ATOM   2098  OG  SER A 133      -3.137  -6.900  23.994  1.00 77.43           O  
ATOM   2099  HG  SER A 133      -3.237  -6.125  24.551  1.00 77.43           H  
ATOM   2100  N   THR A 134      -3.095 -10.184  24.032  1.00 80.21           N  
ATOM   2101  H   THR A 134      -3.668  -9.856  23.269  1.00 80.21           H  
ATOM   2102  CA  THR A 134      -3.584 -11.320  24.837  1.00 80.21           C  
ATOM   2103  HA  THR A 134      -3.087 -11.296  25.806  1.00 80.21           H  
ATOM   2104  C   THR A 134      -3.239 -12.687  24.234  1.00 80.21           C  
ATOM   2105  CB  THR A 134      -5.088 -11.223  25.110  1.00 80.21           C  
ATOM   2106  HB  THR A 134      -5.376 -12.048  25.762  1.00 80.21           H  
ATOM   2107  O   THR A 134      -3.654 -13.721  24.757  1.00 80.21           O  
ATOM   2108  CG2 THR A 134      -5.481  -9.916  25.801  1.00 80.21           C  
ATOM   2109 HG21 THR A 134      -5.228  -9.058  25.179  1.00 80.21           H  
ATOM   2110 HG22 THR A 134      -4.939  -9.837  26.744  1.00 80.21           H  
ATOM   2111 HG23 THR A 134      -6.549  -9.929  26.015  1.00 80.21           H  
ATOM   2112  OG1 THR A 134      -5.816 -11.336  23.915  1.00 80.21           O  
ATOM   2113  HG1 THR A 134      -6.012 -10.459  23.577  1.00 80.21           H  
ATOM   2114  N   GLY A 135      -2.466 -12.707  23.146  1.00 77.61           N  
ATOM   2115  H   GLY A 135      -2.132 -11.827  22.779  1.00 77.61           H  
ATOM   2116  CA  GLY A 135      -2.025 -13.907  22.449  1.00 77.61           C  
ATOM   2117  HA2 GLY A 135      -0.995 -13.746  22.129  1.00 77.61           H  
ATOM   2118  HA3 GLY A 135      -2.033 -14.755  23.134  1.00 77.61           H  
ATOM   2119  C   GLY A 135      -2.859 -14.264  21.208  1.00 77.61           C  
ATOM   2120  O   GLY A 135      -3.920 -13.689  20.951  1.00 77.61           O  
ATOM   2121  N   PRO A 136      -2.407 -15.264  20.431  1.00 75.28           N  
ATOM   2122  CA  PRO A 136      -2.960 -15.604  19.114  1.00 75.28           C  
ATOM   2123  HA  PRO A 136      -2.969 -14.718  18.479  1.00 75.28           H  
ATOM   2124  C   PRO A 136      -4.391 -16.163  19.150  1.00 75.28           C  
ATOM   2125  CB  PRO A 136      -1.975 -16.624  18.528  1.00 75.28           C  
ATOM   2126  HB2 PRO A 136      -1.199 -16.097  17.973  1.00 75.28           H  
ATOM   2127  HB3 PRO A 136      -2.462 -17.354  17.883  1.00 75.28           H  
ATOM   2128  O   PRO A 136      -5.040 -16.261  18.115  1.00 75.28           O  
ATOM   2129  CG  PRO A 136      -1.356 -17.281  19.762  1.00 75.28           C  
ATOM   2130  HG2 PRO A 136      -0.374 -17.703  19.547  1.00 75.28           H  
ATOM   2131  HG3 PRO A 136      -2.029 -18.045  20.151  1.00 75.28           H  
ATOM   2132  CD  PRO A 136      -1.268 -16.117  20.742  1.00 75.28           C  
ATOM   2133  HD2 PRO A 136      -1.305 -16.488  21.767  1.00 75.28           H  
ATOM   2134  HD3 PRO A 136      -0.344 -15.565  20.573  1.00 75.28           H  
ATOM   2135  N   ARG A 137      -4.914 -16.523  20.330  1.00 76.93           N  
ATOM   2136  H   ARG A 137      -4.345 -16.373  21.151  1.00 76.93           H  
ATOM   2137  CA  ARG A 137      -6.306 -16.981  20.504  1.00 76.93           C  
ATOM   2138  HA  ARG A 137      -6.636 -17.453  19.579  1.00 76.93           H  
ATOM   2139  C   ARG A 137      -7.299 -15.839  20.726  1.00 76.93           C  
ATOM   2140  CB  ARG A 137      -6.394 -18.018  21.632  1.00 76.93           C  
ATOM   2141  HB2 ARG A 137      -5.988 -17.593  22.550  1.00 76.93           H  
ATOM   2142  HB3 ARG A 137      -7.441 -18.267  21.805  1.00 76.93           H  
ATOM   2143  O   ARG A 137      -8.484 -16.108  20.920  1.00 76.93           O  
ATOM   2144  CG  ARG A 137      -5.651 -19.313  21.285  1.00 76.93           C  
ATOM   2145  HG2 ARG A 137      -4.585 -19.112  21.179  1.00 76.93           H  
ATOM   2146  HG3 ARG A 137      -6.036 -19.713  20.347  1.00 76.93           H  
ATOM   2147  CD  ARG A 137      -5.866 -20.337  22.402  1.00 76.93           C  
ATOM   2148  HD2 ARG A 137      -6.934 -20.535  22.500  1.00 76.93           H  
ATOM   2149  HD3 ARG A 137      -5.499 -19.910  23.335  1.00 76.93           H  
ATOM   2150  NE  ARG A 137      -5.157 -21.598  22.120  1.00 76.93           N  
ATOM   2151  HE  ARG A 137      -4.783 -21.711  21.188  1.00 76.93           H  
ATOM   2152  NH1 ARG A 137      -5.411 -22.546  24.196  1.00 76.93           N  
ATOM   2153 HH11 ARG A 137      -5.934 -21.735  24.494  1.00 76.93           H  
ATOM   2154 HH12 ARG A 137      -5.244 -23.309  24.836  1.00 76.93           H  
ATOM   2155  NH2 ARG A 137      -4.293 -23.646  22.609  1.00 76.93           N  
ATOM   2156 HH21 ARG A 137      -4.125 -24.395  23.264  1.00 76.93           H  
ATOM   2157 HH22 ARG A 137      -3.926 -23.720  21.671  1.00 76.93           H  
ATOM   2158  CZ  ARG A 137      -4.959 -22.587  22.973  1.00 76.93           C  
ATOM   2159  N   SER A 138      -6.843 -14.585  20.735  1.00 77.51           N  
ATOM   2160  H   SER A 138      -5.859 -14.413  20.583  1.00 77.51           H  
ATOM   2161  CA  SER A 138      -7.737 -13.448  20.933  1.00 77.51           C  
ATOM   2162  HA  SER A 138      -8.206 -13.547  21.912  1.00 77.51           H  
ATOM   2163  C   SER A 138      -8.817 -13.412  19.858  1.00 77.51           C  
ATOM   2164  CB  SER A 138      -6.982 -12.127  20.903  1.00 77.51           C  
ATOM   2165  HB2 SER A 138      -6.148 -12.165  21.605  1.00 77.51           H  
ATOM   2166  HB3 SER A 138      -6.604 -11.950  19.897  1.00 77.51           H  
ATOM   2167  O   SER A 138      -8.537 -13.457  18.662  1.00 77.51           O  
ATOM   2168  OG  SER A 138      -7.878 -11.087  21.248  1.00 77.51           O  
ATOM   2169  HG  SER A 138      -7.372 -10.447  21.754  1.00 77.51           H  
ATOM   2170  N   THR A 139     -10.066 -13.267  20.279  1.00 80.10           N  
ATOM   2171  H   THR A 139     -10.259 -13.309  21.269  1.00 80.10           H  
ATOM   2172  CA  THR A 139     -11.200 -13.034  19.377  1.00 80.10           C  
ATOM   2173  HA  THR A 139     -10.953 -13.413  18.385  1.00 80.10           H  
ATOM   2174  C   THR A 139     -11.508 -11.544  19.222  1.00 80.10           C  
ATOM   2175  CB  THR A 139     -12.431 -13.804  19.865  1.00 80.10           C  
ATOM   2176  HB  THR A 139     -13.286 -13.568  19.231  1.00 80.10           H  
ATOM   2177  O   THR A 139     -12.396 -11.175  18.453  1.00 80.10           O  
ATOM   2178  CG2 THR A 139     -12.200 -15.315  19.837  1.00 80.10           C  
ATOM   2179 HG21 THR A 139     -13.120 -15.834  20.104  1.00 80.10           H  
ATOM   2180 HG22 THR A 139     -11.413 -15.597  20.537  1.00 80.10           H  
ATOM   2181 HG23 THR A 139     -11.904 -15.622  18.834  1.00 80.10           H  
ATOM   2182  OG1 THR A 139     -12.712 -13.427  21.191  1.00 80.10           O  
ATOM   2183  HG1 THR A 139     -13.357 -14.043  21.546  1.00 80.10           H  
ATOM   2184  N   HIS A 140     -10.779 -10.661  19.912  1.00 86.82           N  
ATOM   2185  H   HIS A 140     -10.005 -11.001  20.466  1.00 86.82           H  
ATOM   2186  CA  HIS A 140     -11.053  -9.229  19.916  1.00 86.82           C  
ATOM   2187  HA  HIS A 140     -12.133  -9.084  19.906  1.00 86.82           H  
ATOM   2188  C   HIS A 140     -10.468  -8.542  18.680  1.00 86.82           C  
ATOM   2189  CB  HIS A 140     -10.516  -8.594  21.205  1.00 86.82           C  
ATOM   2190  HB2 HIS A 140     -10.596  -7.510  21.125  1.00 86.82           H  
ATOM   2191  HB3 HIS A 140      -9.461  -8.843  21.318  1.00 86.82           H  
ATOM   2192  O   HIS A 140      -9.253  -8.378  18.580  1.00 86.82           O  
ATOM   2193  CG  HIS A 140     -11.263  -9.028  22.438  1.00 86.82           C  
ATOM   2194  CD2 HIS A 140     -10.862  -9.973  23.343  1.00 86.82           C  
ATOM   2195  HD2 HIS A 140      -9.951 -10.551  23.300  1.00 86.82           H  
ATOM   2196  ND1 HIS A 140     -12.480  -8.541  22.868  1.00 86.82           N  
ATOM   2197  HD1 HIS A 140     -13.058  -7.853  22.407  1.00 86.82           H  
ATOM   2198  CE1 HIS A 140     -12.800  -9.177  24.007  1.00 86.82           C  
ATOM   2199  HE1 HIS A 140     -13.700  -9.018  24.582  1.00 86.82           H  
ATOM   2200  NE2 HIS A 140     -11.840 -10.051  24.337  1.00 86.82           N  
ATOM   2201  N   VAL A 141     -11.346  -8.048  17.794  1.00 89.87           N  
ATOM   2202  H   VAL A 141     -12.319  -8.283  17.932  1.00 89.87           H  
ATOM   2203  CA  VAL A 141     -11.000  -7.231  16.607  1.00 89.87           C  
ATOM   2204  HA  VAL A 141     -10.616  -7.870  15.811  1.00 89.87           H  
ATOM   2205  C   VAL A 141      -9.929  -6.200  16.944  1.00 89.87           C  
ATOM   2206  CB  VAL A 141     -12.227  -6.448  16.089  1.00 89.87           C  
ATOM   2207  HB  VAL A 141     -12.623  -5.853  16.912  1.00 89.87           H  
ATOM   2208  O   VAL A 141      -8.864  -6.196  16.345  1.00 89.87           O  
ATOM   2209  CG1 VAL A 141     -11.860  -5.496  14.945  1.00 89.87           C  
ATOM   2210 HG11 VAL A 141     -12.756  -5.117  14.452  1.00 89.87           H  
ATOM   2211 HG12 VAL A 141     -11.230  -6.008  14.218  1.00 89.87           H  
ATOM   2212 HG13 VAL A 141     -11.305  -4.636  15.319  1.00 89.87           H  
ATOM   2213  CG2 VAL A 141     -13.367  -7.335  15.601  1.00 89.87           C  
ATOM   2214 HG21 VAL A 141     -14.303  -6.786  15.707  1.00 89.87           H  
ATOM   2215 HG22 VAL A 141     -13.436  -8.253  16.185  1.00 89.87           H  
ATOM   2216 HG23 VAL A 141     -13.226  -7.522  14.537  1.00 89.87           H  
ATOM   2217  N   ARG A 142     -10.194  -5.382  17.971  1.00 90.90           N  
ATOM   2218  H   ARG A 142     -11.104  -5.465  18.401  1.00 90.90           H  
ATOM   2219  CA  ARG A 142      -9.345  -4.256  18.364  1.00 90.90           C  
ATOM   2220  HA  ARG A 142      -9.283  -3.561  17.526  1.00 90.90           H  
ATOM   2221  C   ARG A 142      -7.905  -4.668  18.672  1.00 90.90           C  
ATOM   2222  CB  ARG A 142     -10.001  -3.556  19.565  1.00 90.90           C  
ATOM   2223  HB2 ARG A 142     -10.019  -4.238  20.415  1.00 90.90           H  
ATOM   2224  HB3 ARG A 142     -11.028  -3.300  19.303  1.00 90.90           H  
ATOM   2225  O   ARG A 142      -6.990  -3.902  18.404  1.00 90.90           O  
ATOM   2226  CG  ARG A 142      -9.267  -2.269  19.964  1.00 90.90           C  
ATOM   2227  HG2 ARG A 142      -8.245  -2.503  20.264  1.00 90.90           H  
ATOM   2228  HG3 ARG A 142      -9.238  -1.590  19.111  1.00 90.90           H  
ATOM   2229  CD  ARG A 142      -9.970  -1.581  21.137  1.00 90.90           C  
ATOM   2230  HD2 ARG A 142     -10.980  -1.303  20.835  1.00 90.90           H  
ATOM   2231  HD3 ARG A 142     -10.026  -2.286  21.966  1.00 90.90           H  
ATOM   2232  NE  ARG A 142      -9.231  -0.372  21.545  1.00 90.90           N  
ATOM   2233  HE  ARG A 142      -8.686   0.081  20.825  1.00 90.90           H  
ATOM   2234  NH1 ARG A 142      -9.858  -0.310  23.757  1.00 90.90           N  
ATOM   2235 HH11 ARG A 142      -9.821   0.149  24.656  1.00 90.90           H  
ATOM   2236 HH12 ARG A 142     -10.462  -1.105  23.608  1.00 90.90           H  
ATOM   2237  NH2 ARG A 142      -8.474   1.243  22.951  1.00 90.90           N  
ATOM   2238 HH21 ARG A 142      -7.935   1.644  22.197  1.00 90.90           H  
ATOM   2239 HH22 ARG A 142      -8.437   1.680  23.861  1.00 90.90           H  
ATOM   2240  CZ  ARG A 142      -9.193   0.178  22.745  1.00 90.90           C  
ATOM   2241  N   GLN A 143      -7.697  -5.854  19.242  1.00 90.89           N  
ATOM   2242  H   GLN A 143      -8.461  -6.514  19.285  1.00 90.89           H  
ATOM   2243  CA  GLN A 143      -6.352  -6.313  19.583  1.00 90.89           C  
ATOM   2244  HA  GLN A 143      -5.785  -5.481  20.001  1.00 90.89           H  
ATOM   2245  C   GLN A 143      -5.583  -6.793  18.348  1.00 90.89           C  
ATOM   2246  CB  GLN A 143      -6.417  -7.417  20.637  1.00 90.89           C  
ATOM   2247  HB2 GLN A 143      -6.987  -8.257  20.242  1.00 90.89           H  
ATOM   2248  HB3 GLN A 143      -5.395  -7.740  20.834  1.00 90.89           H  
ATOM   2249  O   GLN A 143      -4.385  -6.547  18.266  1.00 90.89           O  
ATOM   2250  CG  GLN A 143      -7.022  -6.958  21.972  1.00 90.89           C  
ATOM   2251  HG2 GLN A 143      -8.039  -6.598  21.818  1.00 90.89           H  
ATOM   2252  HG3 GLN A 143      -6.420  -6.146  22.380  1.00 90.89           H  
ATOM   2253  CD  GLN A 143      -7.063  -8.094  22.982  1.00 90.89           C  
ATOM   2254  NE2 GLN A 143      -7.548  -7.871  24.181  1.00 90.89           N  
ATOM   2255 HE21 GLN A 143      -7.858  -6.951  24.460  1.00 90.89           H  
ATOM   2256 HE22 GLN A 143      -7.572  -8.655  24.818  1.00 90.89           H  
ATOM   2257  OE1 GLN A 143      -6.683  -9.218  22.706  1.00 90.89           O  
ATOM   2258  N   TRP A 144      -6.264  -7.412  17.378  1.00 91.90           N  
ATOM   2259  H   TRP A 144      -7.254  -7.575  17.495  1.00 91.90           H  
ATOM   2260  CA  TRP A 144      -5.672  -7.727  16.075  1.00 91.90           C  
ATOM   2261  HA  TRP A 144      -4.725  -8.246  16.220  1.00 91.90           H  
ATOM   2262  C   TRP A 144      -5.362  -6.463  15.276  1.00 91.90           C  
ATOM   2263  CB  TRP A 144      -6.601  -8.639  15.275  1.00 91.90           C  
ATOM   2264  HB2 TRP A 144      -7.616  -8.240  15.282  1.00 91.90           H  
ATOM   2265  HB3 TRP A 144      -6.254  -8.647  14.242  1.00 91.90           H  
ATOM   2266  O   TRP A 144      -4.249  -6.340  14.774  1.00 91.90           O  
ATOM   2267  CG  TRP A 144      -6.621 -10.055  15.736  1.00 91.90           C  
ATOM   2268  CD1 TRP A 144      -7.558 -10.628  16.522  1.00 91.90           C  
ATOM   2269  HD1 TRP A 144      -8.422 -10.121  16.927  1.00 91.90           H  
ATOM   2270  CD2 TRP A 144      -5.628 -11.089  15.469  1.00 91.90           C  
ATOM   2271  CE2 TRP A 144      -6.036 -12.281  16.137  1.00 91.90           C  
ATOM   2272  CE3 TRP A 144      -4.419 -11.143  14.751  1.00 91.90           C  
ATOM   2273  HE3 TRP A 144      -4.061 -10.277  14.214  1.00 91.90           H  
ATOM   2274  NE1 TRP A 144      -7.221 -11.947  16.744  1.00 91.90           N  
ATOM   2275  HE1 TRP A 144      -7.743 -12.572  17.341  1.00 91.90           H  
ATOM   2276  CH2 TRP A 144      -4.076 -13.479  15.407  1.00 91.90           C  
ATOM   2277  HH2 TRP A 144      -3.479 -14.377  15.358  1.00 91.90           H  
ATOM   2278  CZ2 TRP A 144      -5.280 -13.459  16.121  1.00 91.90           C  
ATOM   2279  HZ2 TRP A 144      -5.627 -14.340  16.639  1.00 91.90           H  
ATOM   2280  CZ3 TRP A 144      -3.669 -12.333  14.711  1.00 91.90           C  
ATOM   2281  HZ3 TRP A 144      -2.767 -12.384  14.120  1.00 91.90           H  
ATOM   2282  N   THR A 145      -6.292  -5.499  15.237  1.00 94.88           N  
ATOM   2283  H   THR A 145      -7.212  -5.684  15.612  1.00 94.88           H  
ATOM   2284  CA  THR A 145      -6.068  -4.198  14.592  1.00 94.88           C  
ATOM   2285  HA  THR A 145      -5.898  -4.351  13.526  1.00 94.88           H  
ATOM   2286  C   THR A 145      -4.829  -3.537  15.180  1.00 94.88           C  
ATOM   2287  CB  THR A 145      -7.256  -3.235  14.782  1.00 94.88           C  
ATOM   2288  HB  THR A 145      -7.284  -2.906  15.820  1.00 94.88           H  
ATOM   2289  O   THR A 145      -3.936  -3.144  14.442  1.00 94.88           O  
ATOM   2290  CG2 THR A 145      -7.144  -2.008  13.880  1.00 94.88           C  
ATOM   2291 HG21 THR A 145      -7.059  -2.307  12.836  1.00 94.88           H  
ATOM   2292 HG22 THR A 145      -6.263  -1.423  14.145  1.00 94.88           H  
ATOM   2293 HG23 THR A 145      -8.022  -1.372  13.998  1.00 94.88           H  
ATOM   2294  OG1 THR A 145      -8.497  -3.835  14.497  1.00 94.88           O  
ATOM   2295  HG1 THR A 145      -8.764  -3.497  13.639  1.00 94.88           H  
ATOM   2296  N   GLN A 146      -4.721  -3.486  16.513  1.00 94.20           N  
ATOM   2297  H   GLN A 146      -5.492  -3.806  17.082  1.00 94.20           H  
ATOM   2298  CA  GLN A 146      -3.554  -2.911  17.175  1.00 94.20           C  
ATOM   2299  HA  GLN A 146      -3.429  -1.894  16.803  1.00 94.20           H  
ATOM   2300  C   GLN A 146      -2.265  -3.676  16.854  1.00 94.20           C  
ATOM   2301  CB  GLN A 146      -3.789  -2.862  18.692  1.00 94.20           C  
ATOM   2302  HB2 GLN A 146      -4.765  -2.420  18.892  1.00 94.20           H  
ATOM   2303  HB3 GLN A 146      -3.784  -3.876  19.093  1.00 94.20           H  
ATOM   2304  O   GLN A 146      -1.236  -3.046  16.648  1.00 94.20           O  
ATOM   2305  CG  GLN A 146      -2.718  -2.027  19.415  1.00 94.20           C  
ATOM   2306  HG2 GLN A 146      -2.887  -2.088  20.490  1.00 94.20           H  
ATOM   2307  HG3 GLN A 146      -1.725  -2.429  19.213  1.00 94.20           H  
ATOM   2308  CD  GLN A 146      -2.781  -0.559  19.008  1.00 94.20           C  
ATOM   2309  NE2 GLN A 146      -1.743   0.003  18.432  1.00 94.20           N  
ATOM   2310 HE21 GLN A 146      -0.893  -0.504  18.231  1.00 94.20           H  
ATOM   2311 HE22 GLN A 146      -1.835   0.964  18.138  1.00 94.20           H  
ATOM   2312  OE1 GLN A 146      -3.792   0.098  19.207  1.00 94.20           O  
ATOM   2313  N   GLY A 147      -2.304  -5.010  16.793  1.00 93.25           N  
ATOM   2314  H   GLY A 147      -3.176  -5.483  16.984  1.00 93.25           H  
ATOM   2315  CA  GLY A 147      -1.154  -5.824  16.394  1.00 93.25           C  
ATOM   2316  HA2 GLY A 147      -1.435  -6.876  16.411  1.00 93.25           H  
ATOM   2317  HA3 GLY A 147      -0.332  -5.669  17.093  1.00 93.25           H  
ATOM   2318  C   GLY A 147      -0.668  -5.479  14.984  1.00 93.25           C  
ATOM   2319  O   GLY A 147       0.511  -5.199  14.800  1.00 93.25           O  
ATOM   2320  N   MET A 148      -1.582  -5.411  14.013  1.00 95.40           N  
ATOM   2321  H   MET A 148      -2.543  -5.624  14.242  1.00 95.40           H  
ATOM   2322  CA  MET A 148      -1.275  -5.023  12.630  1.00 95.40           C  
ATOM   2323  HA  MET A 148      -0.502  -5.681  12.234  1.00 95.40           H  
ATOM   2324  C   MET A 148      -0.732  -3.593  12.544  1.00 95.40           C  
ATOM   2325  CB  MET A 148      -2.536  -5.159  11.765  1.00 95.40           C  
ATOM   2326  HB2 MET A 148      -3.365  -4.623  12.227  1.00 95.40           H  
ATOM   2327  HB3 MET A 148      -2.348  -4.716  10.787  1.00 95.40           H  
ATOM   2328  O   MET A 148       0.297  -3.360  11.915  1.00 95.40           O  
ATOM   2329  CG  MET A 148      -2.931  -6.622  11.560  1.00 95.40           C  
ATOM   2330  HG2 MET A 148      -2.097  -7.133  11.079  1.00 95.40           H  
ATOM   2331  HG3 MET A 148      -3.111  -7.097  12.524  1.00 95.40           H  
ATOM   2332  SD  MET A 148      -4.404  -6.832  10.535  1.00 95.40           S  
ATOM   2333  CE  MET A 148      -3.924  -8.302   9.597  1.00 95.40           C  
ATOM   2334  HE1 MET A 148      -4.727  -8.568   8.910  1.00 95.40           H  
ATOM   2335  HE2 MET A 148      -3.735  -9.129  10.281  1.00 95.40           H  
ATOM   2336  HE3 MET A 148      -3.020  -8.092   9.025  1.00 95.40           H  
ATOM   2337  N   VAL A 149      -1.374  -2.646  13.233  1.00 96.70           N  
ATOM   2338  H   VAL A 149      -2.228  -2.897  13.710  1.00 96.70           H  
ATOM   2339  CA  VAL A 149      -0.928  -1.248  13.299  1.00 96.70           C  
ATOM   2340  HA  VAL A 149      -0.833  -0.863  12.284  1.00 96.70           H  
ATOM   2341  C   VAL A 149       0.460  -1.141  13.933  1.00 96.70           C  
ATOM   2342  CB  VAL A 149      -1.969  -0.384  14.037  1.00 96.70           C  
ATOM   2343  HB  VAL A 149      -2.237  -0.867  14.976  1.00 96.70           H  
ATOM   2344  O   VAL A 149       1.290  -0.405  13.416  1.00 96.70           O  
ATOM   2345  CG1 VAL A 149      -1.463   1.027  14.356  1.00 96.70           C  
ATOM   2346 HG11 VAL A 149      -0.642   0.986  15.072  1.00 96.70           H  
ATOM   2347 HG12 VAL A 149      -2.266   1.623  14.789  1.00 96.70           H  
ATOM   2348 HG13 VAL A 149      -1.115   1.509  13.442  1.00 96.70           H  
ATOM   2349  CG2 VAL A 149      -3.232  -0.233  13.176  1.00 96.70           C  
ATOM   2350 HG21 VAL A 149      -3.990   0.337  13.714  1.00 96.70           H  
ATOM   2351 HG22 VAL A 149      -3.648  -1.206  12.913  1.00 96.70           H  
ATOM   2352 HG23 VAL A 149      -2.990   0.286  12.249  1.00 96.70           H  
ATOM   2353  N   ASN A 150       0.759  -1.915  14.981  1.00 95.43           N  
ATOM   2354  H   ASN A 150       0.029  -2.489  15.379  1.00 95.43           H  
ATOM   2355  CA  ASN A 150       2.087  -1.950  15.599  1.00 95.43           C  
ATOM   2356  HA  ASN A 150       2.388  -0.934  15.856  1.00 95.43           H  
ATOM   2357  C   ASN A 150       3.157  -2.514  14.653  1.00 95.43           C  
ATOM   2358  CB  ASN A 150       2.051  -2.809  16.875  1.00 95.43           C  
ATOM   2359  HB2 ASN A 150       1.613  -3.780  16.645  1.00 95.43           H  
ATOM   2360  HB3 ASN A 150       3.077  -2.975  17.203  1.00 95.43           H  
ATOM   2361  O   ASN A 150       4.300  -2.066  14.687  1.00 95.43           O  
ATOM   2362  CG  ASN A 150       1.306  -2.200  18.044  1.00 95.43           C  
ATOM   2363  ND2 ASN A 150       1.169  -2.950  19.113  1.00 95.43           N  
ATOM   2364 HD21 ASN A 150       0.746  -2.507  19.916  1.00 95.43           H  
ATOM   2365 HD22 ASN A 150       1.547  -3.886  19.113  1.00 95.43           H  
ATOM   2366  OD1 ASN A 150       0.854  -1.069  18.061  1.00 95.43           O  
ATOM   2367  N   CYS A 151       2.820  -3.505  13.822  1.00 96.17           N  
ATOM   2368  H   CYS A 151       1.894  -3.905  13.879  1.00 96.17           H  
ATOM   2369  CA  CYS A 151       3.730  -3.991  12.786  1.00 96.17           C  
ATOM   2370  HA  CYS A 151       4.673  -4.289  13.244  1.00 96.17           H  
ATOM   2371  C   CYS A 151       4.044  -2.874  11.783  1.00 96.17           C  
ATOM   2372  CB  CYS A 151       3.118  -5.203  12.072  1.00 96.17           C  
ATOM   2373  HB2 CYS A 151       2.149  -4.928  11.655  1.00 96.17           H  
ATOM   2374  HB3 CYS A 151       3.762  -5.489  11.241  1.00 96.17           H  
ATOM   2375  O   CYS A 151       5.210  -2.637  11.487  1.00 96.17           O  
ATOM   2376  SG  CYS A 151       2.890  -6.614  13.199  1.00 96.17           S  
ATOM   2377  HG  CYS A 151       4.144  -7.061  13.300  1.00 96.17           H  
ATOM   2378  N   ILE A 152       3.017  -2.163  11.309  1.00 98.03           N  
ATOM   2379  H   ILE A 152       2.087  -2.414  11.614  1.00 98.03           H  
ATOM   2380  CA  ILE A 152       3.145  -1.078  10.324  1.00 98.03           C  
ATOM   2381  HA  ILE A 152       3.736  -1.432   9.479  1.00 98.03           H  
ATOM   2382  C   ILE A 152       3.917   0.114  10.906  1.00 98.03           C  
ATOM   2383  CB  ILE A 152       1.747  -0.695   9.786  1.00 98.03           C  
ATOM   2384  HB  ILE A 152       1.104  -0.449  10.631  1.00 98.03           H  
ATOM   2385  O   ILE A 152       4.844   0.610  10.267  1.00 98.03           O  
ATOM   2386  CG1 ILE A 152       1.133  -1.891   9.015  1.00 98.03           C  
ATOM   2387 HG12 ILE A 152       1.253  -2.811   9.587  1.00 98.03           H  
ATOM   2388 HG13 ILE A 152       1.666  -2.030   8.074  1.00 98.03           H  
ATOM   2389  CG2 ILE A 152       1.830   0.535   8.864  1.00 98.03           C  
ATOM   2390 HG21 ILE A 152       0.849   0.776   8.455  1.00 98.03           H  
ATOM   2391 HG22 ILE A 152       2.517   0.333   8.042  1.00 98.03           H  
ATOM   2392 HG23 ILE A 152       2.180   1.409   9.414  1.00 98.03           H  
ATOM   2393  CD1 ILE A 152      -0.364  -1.739   8.725  1.00 98.03           C  
ATOM   2394 HD11 ILE A 152      -0.754  -2.685   8.349  1.00 98.03           H  
ATOM   2395 HD12 ILE A 152      -0.520  -0.980   7.959  1.00 98.03           H  
ATOM   2396 HD13 ILE A 152      -0.900  -1.475   9.637  1.00 98.03           H  
ATOM   2397  N   SER A 153       3.617   0.521  12.143  1.00 97.25           N  
ATOM   2398  H   SER A 153       2.858   0.064  12.628  1.00 97.25           H  
ATOM   2399  CA  SER A 153       4.227   1.687  12.797  1.00 97.25           C  
ATOM   2400  HA  SER A 153       4.126   2.535  12.120  1.00 97.25           H  
ATOM   2401  C   SER A 153       5.720   1.526  13.100  1.00 97.25           C  
ATOM   2402  CB  SER A 153       3.470   2.044  14.081  1.00 97.25           C  
ATOM   2403  HB2 SER A 153       2.397   2.019  13.890  1.00 97.25           H  
ATOM   2404  HB3 SER A 153       3.742   3.056  14.382  1.00 97.25           H  
ATOM   2405  O   SER A 153       6.380   2.485  13.488  1.00 97.25           O  
ATOM   2406  OG  SER A 153       3.780   1.150  15.136  1.00 97.25           O  
ATOM   2407  HG  SER A 153       4.672   1.355  15.427  1.00 97.25           H  
ATOM   2408  N   ARG A 154       6.275   0.315  12.962  1.00 96.91           N  
ATOM   2409  H   ARG A 154       5.673  -0.445  12.677  1.00 96.91           H  
ATOM   2410  CA  ARG A 154       7.726   0.081  13.052  1.00 96.91           C  
ATOM   2411  HA  ARG A 154       8.133   0.623  13.905  1.00 96.91           H  
ATOM   2412  C   ARG A 154       8.485   0.604  11.834  1.00 96.91           C  
ATOM   2413  CB  ARG A 154       8.002  -1.417  13.206  1.00 96.91           C  
ATOM   2414  HB2 ARG A 154       9.060  -1.601  13.021  1.00 96.91           H  
ATOM   2415  HB3 ARG A 154       7.434  -1.963  12.452  1.00 96.91           H  
ATOM   2416  O   ARG A 154       9.686   0.826  11.944  1.00 96.91           O  
ATOM   2417  CG  ARG A 154       7.653  -1.938  14.604  1.00 96.91           C  
ATOM   2418  HG2 ARG A 154       6.671  -1.574  14.905  1.00 96.91           H  
ATOM   2419  HG3 ARG A 154       8.384  -1.564  15.322  1.00 96.91           H  
ATOM   2420  CD  ARG A 154       7.652  -3.471  14.620  1.00 96.91           C  
ATOM   2421  HD2 ARG A 154       6.910  -3.819  13.901  1.00 96.91           H  
ATOM   2422  HD3 ARG A 154       7.361  -3.808  15.615  1.00 96.91           H  
ATOM   2423  NE  ARG A 154       8.983  -4.009  14.275  1.00 96.91           N  
ATOM   2424  HE  ARG A 154       9.708  -3.326  14.112  1.00 96.91           H  
ATOM   2425  NH1 ARG A 154       8.416  -6.230  14.151  1.00 96.91           N  
ATOM   2426 HH11 ARG A 154       8.648  -7.179  13.897  1.00 96.91           H  
ATOM   2427 HH12 ARG A 154       7.461  -5.990  14.378  1.00 96.91           H  
ATOM   2428  NH2 ARG A 154      10.503  -5.590  13.683  1.00 96.91           N  
ATOM   2429 HH21 ARG A 154      11.188  -4.867  13.516  1.00 96.91           H  
ATOM   2430 HH22 ARG A 154      10.721  -6.548  13.449  1.00 96.91           H  
ATOM   2431  CZ  ARG A 154       9.292  -5.270  14.041  1.00 96.91           C  
ATOM   2432  N   PHE A 155       7.805   0.758  10.700  1.00 98.03           N  
ATOM   2433  H   PHE A 155       6.816   0.554  10.709  1.00 98.03           H  
ATOM   2434  CA  PHE A 155       8.417   1.114   9.420  1.00 98.03           C  
ATOM   2435  HA  PHE A 155       9.487   1.276   9.552  1.00 98.03           H  
ATOM   2436  C   PHE A 155       7.845   2.414   8.849  1.00 98.03           C  
ATOM   2437  CB  PHE A 155       8.235  -0.053   8.440  1.00 98.03           C  
ATOM   2438  HB2 PHE A 155       8.754   0.181   7.510  1.00 98.03           H  
ATOM   2439  HB3 PHE A 155       7.176  -0.149   8.202  1.00 98.03           H  
ATOM   2440  O   PHE A 155       8.576   3.172   8.224  1.00 98.03           O  
ATOM   2441  CG  PHE A 155       8.747  -1.383   8.963  1.00 98.03           C  
ATOM   2442  CD1 PHE A 155      10.114  -1.709   8.890  1.00 98.03           C  
ATOM   2443  HD1 PHE A 155      10.807  -1.022   8.426  1.00 98.03           H  
ATOM   2444  CD2 PHE A 155       7.851  -2.282   9.564  1.00 98.03           C  
ATOM   2445  HD2 PHE A 155       6.801  -2.033   9.625  1.00 98.03           H  
ATOM   2446  CE1 PHE A 155      10.577  -2.937   9.399  1.00 98.03           C  
ATOM   2447  HE1 PHE A 155      11.621  -3.195   9.305  1.00 98.03           H  
ATOM   2448  CE2 PHE A 155       8.315  -3.493  10.096  1.00 98.03           C  
ATOM   2449  HE2 PHE A 155       7.609  -4.156  10.574  1.00 98.03           H  
ATOM   2450  CZ  PHE A 155       9.676  -3.834  10.000  1.00 98.03           C  
ATOM   2451  HZ  PHE A 155      10.023  -4.787  10.370  1.00 98.03           H  
ATOM   2452  N   LEU A 156       6.563   2.702   9.085  1.00 98.52           N  
ATOM   2453  H   LEU A 156       6.007   2.055   9.625  1.00 98.52           H  
ATOM   2454  CA  LEU A 156       5.880   3.877   8.547  1.00 98.52           C  
ATOM   2455  HA  LEU A 156       6.579   4.484   7.972  1.00 98.52           H  
ATOM   2456  C   LEU A 156       5.343   4.764   9.674  1.00 98.52           C  
ATOM   2457  CB  LEU A 156       4.749   3.416   7.607  1.00 98.52           C  
ATOM   2458  HB2 LEU A 156       4.062   2.794   8.180  1.00 98.52           H  
ATOM   2459  HB3 LEU A 156       4.196   4.294   7.272  1.00 98.52           H  
ATOM   2460  O   LEU A 156       4.743   4.272  10.627  1.00 98.52           O  
ATOM   2461  CG  LEU A 156       5.220   2.624   6.370  1.00 98.52           C  
ATOM   2462  HG  LEU A 156       5.807   1.760   6.679  1.00 98.52           H  
ATOM   2463  CD1 LEU A 156       4.006   2.117   5.590  1.00 98.52           C  
ATOM   2464 HD11 LEU A 156       4.339   1.538   4.728  1.00 98.52           H  
ATOM   2465 HD12 LEU A 156       3.402   1.471   6.226  1.00 98.52           H  
ATOM   2466 HD13 LEU A 156       3.402   2.957   5.247  1.00 98.52           H  
ATOM   2467  CD2 LEU A 156       6.059   3.489   5.428  1.00 98.52           C  
ATOM   2468 HD21 LEU A 156       7.003   3.756   5.904  1.00 98.52           H  
ATOM   2469 HD22 LEU A 156       5.510   4.396   5.172  1.00 98.52           H  
ATOM   2470 HD23 LEU A 156       6.280   2.942   4.512  1.00 98.52           H  
ATOM   2471  N   TYR A 157       5.497   6.080   9.528  1.00 98.48           N  
ATOM   2472  H   TYR A 157       6.001   6.412   8.718  1.00 98.48           H  
ATOM   2473  CA  TYR A 157       4.765   7.063  10.327  1.00 98.48           C  
ATOM   2474  HA  TYR A 157       4.920   6.854  11.385  1.00 98.48           H  
ATOM   2475  C   TYR A 157       3.267   6.961  10.027  1.00 98.48           C  
ATOM   2476  CB  TYR A 157       5.274   8.479  10.013  1.00 98.48           C  
ATOM   2477  HB2 TYR A 157       4.671   9.196  10.571  1.00 98.48           H  
ATOM   2478  HB3 TYR A 157       5.125   8.687   8.954  1.00 98.48           H  
ATOM   2479  O   TYR A 157       2.885   6.786   8.866  1.00 98.48           O  
ATOM   2480  CG  TYR A 157       6.729   8.710  10.373  1.00 98.48           C  
ATOM   2481  CD1 TYR A 157       7.103   8.785  11.727  1.00 98.48           C  
ATOM   2482  HD1 TYR A 157       6.356   8.672  12.498  1.00 98.48           H  
ATOM   2483  CD2 TYR A 157       7.712   8.812   9.368  1.00 98.48           C  
ATOM   2484  HD2 TYR A 157       7.431   8.732   8.328  1.00 98.48           H  
ATOM   2485  CE1 TYR A 157       8.453   8.960  12.080  1.00 98.48           C  
ATOM   2486  HE1 TYR A 157       8.725   8.993  13.125  1.00 98.48           H  
ATOM   2487  CE2 TYR A 157       9.066   8.968   9.716  1.00 98.48           C  
ATOM   2488  HE2 TYR A 157       9.833   8.968   8.956  1.00 98.48           H  
ATOM   2489  OH  TYR A 157      10.742   9.225  11.403  1.00 98.48           O  
ATOM   2490  HH  TYR A 157      10.867   9.085  12.345  1.00 98.48           H  
ATOM   2491  CZ  TYR A 157       9.436   9.051  11.072  1.00 98.48           C  
ATOM   2492  N   ILE A 158       2.420   7.115  11.044  1.00 98.49           N  
ATOM   2493  H   ILE A 158       2.786   7.264  11.973  1.00 98.49           H  
ATOM   2494  CA  ILE A 158       0.960   7.035  10.901  1.00 98.49           C  
ATOM   2495  HA  ILE A 158       0.704   6.878   9.853  1.00 98.49           H  
ATOM   2496  C   ILE A 158       0.338   8.366  11.327  1.00 98.49           C  
ATOM   2497  CB  ILE A 158       0.407   5.830  11.699  1.00 98.49           C  
ATOM   2498  HB  ILE A 158       0.703   5.940  12.742  1.00 98.49           H  
ATOM   2499  O   ILE A 158       0.706   8.939  12.350  1.00 98.49           O  
ATOM   2500  CG1 ILE A 158       0.993   4.500  11.160  1.00 98.49           C  
ATOM   2501 HG12 ILE A 158       2.081   4.553  11.169  1.00 98.49           H  
ATOM   2502 HG13 ILE A 158       0.668   4.356  10.129  1.00 98.49           H  
ATOM   2503  CG2 ILE A 158      -1.131   5.815  11.628  1.00 98.49           C  
ATOM   2504 HG21 ILE A 158      -1.539   6.684  12.144  1.00 98.49           H  
ATOM   2505 HG22 ILE A 158      -1.454   5.831  10.587  1.00 98.49           H  
ATOM   2506 HG23 ILE A 158      -1.535   4.935  12.129  1.00 98.49           H  
ATOM   2507  CD1 ILE A 158       0.603   3.255  11.960  1.00 98.49           C  
ATOM   2508 HD11 ILE A 158      -0.450   3.021  11.801  1.00 98.49           H  
ATOM   2509 HD12 ILE A 158       0.790   3.421  13.021  1.00 98.49           H  
ATOM   2510 HD13 ILE A 158       1.196   2.406  11.618  1.00 98.49           H  
ATOM   2511  N   ALA A 159      -0.624   8.889  10.563  1.00 98.08           N  
ATOM   2512  H   ALA A 159      -0.886   8.408   9.715  1.00 98.08           H  
ATOM   2513  CA  ALA A 159      -1.291  10.144  10.914  1.00 98.08           C  
ATOM   2514  HA  ALA A 159      -0.542  10.933  10.855  1.00 98.08           H  
ATOM   2515  C   ALA A 159      -1.866  10.076  12.351  1.00 98.08           C  
ATOM   2516  CB  ALA A 159      -2.380  10.452   9.885  1.00 98.08           C  
ATOM   2517  HB1 ALA A 159      -2.810  11.434  10.081  1.00 98.08           H  
ATOM   2518  HB2 ALA A 159      -3.166   9.701   9.957  1.00 98.08           H  
ATOM   2519  HB3 ALA A 159      -1.956  10.443   8.880  1.00 98.08           H  
ATOM   2520  O   ALA A 159      -2.461   9.062  12.720  1.00 98.08           O  
ATOM   2521  N   PRO A 160      -1.714  11.128  13.181  1.00 97.44           N  
ATOM   2522  CA  PRO A 160      -1.354  12.505  12.826  1.00 97.44           C  
ATOM   2523  HA  PRO A 160      -1.749  12.747  11.840  1.00 97.44           H  
ATOM   2524  C   PRO A 160       0.158  12.809  12.801  1.00 97.44           C  
ATOM   2525  CB  PRO A 160      -2.096  13.351  13.867  1.00 97.44           C  
ATOM   2526  HB2 PRO A 160      -3.144  13.444  13.580  1.00 97.44           H  
ATOM   2527  HB3 PRO A 160      -1.659  14.339  14.012  1.00 97.44           H  
ATOM   2528  O   PRO A 160       0.544  13.981  12.795  1.00 97.44           O  
ATOM   2529  CG  PRO A 160      -1.987  12.489  15.124  1.00 97.44           C  
ATOM   2530  HG2 PRO A 160      -2.765  12.728  15.849  1.00 97.44           H  
ATOM   2531  HG3 PRO A 160      -0.997  12.606  15.567  1.00 97.44           H  
ATOM   2532  CD  PRO A 160      -2.141  11.073  14.574  1.00 97.44           C  
ATOM   2533  HD2 PRO A 160      -1.527  10.372  15.139  1.00 97.44           H  
ATOM   2534  HD3 PRO A 160      -3.188  10.773  14.620  1.00 97.44           H  
ATOM   2535  N   GLU A 161       1.031  11.799  12.798  1.00 97.85           N  
ATOM   2536  H   GLU A 161       0.708  10.843  12.816  1.00 97.85           H  
ATOM   2537  CA  GLU A 161       2.467  12.009  12.599  1.00 97.85           C  
ATOM   2538  HA  GLU A 161       2.810  12.715  13.355  1.00 97.85           H  
ATOM   2539  C   GLU A 161       2.779  12.614  11.218  1.00 97.85           C  
ATOM   2540  CB  GLU A 161       3.253  10.706  12.787  1.00 97.85           C  
ATOM   2541  HB2 GLU A 161       2.957   9.995  12.017  1.00 97.85           H  
ATOM   2542  HB3 GLU A 161       4.313  10.920  12.646  1.00 97.85           H  
ATOM   2543  O   GLU A 161       1.968  12.623  10.288  1.00 97.85           O  
ATOM   2544  CG  GLU A 161       3.078  10.084  14.178  1.00 97.85           C  
ATOM   2545  HG2 GLU A 161       2.026   9.896  14.390  1.00 97.85           H  
ATOM   2546  HG3 GLU A 161       3.446  10.786  14.926  1.00 97.85           H  
ATOM   2547  CD  GLU A 161       3.869   8.778  14.242  1.00 97.85           C  
ATOM   2548  OE1 GLU A 161       3.310   7.728  13.856  1.00 97.85           O  
ATOM   2549  OE2 GLU A 161       5.061   8.870  14.609  1.00 97.85           O  
ATOM   2550  N   ARG A 162       3.996  13.145  11.062  1.00 97.42           N  
ATOM   2551  H   ARG A 162       4.669  12.991  11.799  1.00 97.42           H  
ATOM   2552  CA  ARG A 162       4.434  13.745   9.796  1.00 97.42           C  
ATOM   2553  HA  ARG A 162       3.602  14.311   9.377  1.00 97.42           H  
ATOM   2554  C   ARG A 162       4.795  12.657   8.784  1.00 97.42           C  
ATOM   2555  CB  ARG A 162       5.615  14.693  10.027  1.00 97.42           C  
ATOM   2556  HB2 ARG A 162       6.405  14.163  10.559  1.00 97.42           H  
ATOM   2557  HB3 ARG A 162       6.003  15.001   9.056  1.00 97.42           H  
ATOM   2558  O   ARG A 162       5.905  12.142   8.804  1.00 97.42           O  
ATOM   2559  CG  ARG A 162       5.216  15.947  10.812  1.00 97.42           C  
ATOM   2560  HG2 ARG A 162       4.425  16.474  10.278  1.00 97.42           H  
ATOM   2561  HG3 ARG A 162       4.859  15.667  11.803  1.00 97.42           H  
ATOM   2562  CD  ARG A 162       6.442  16.854  10.946  1.00 97.42           C  
ATOM   2563  HD2 ARG A 162       6.812  17.090   9.948  1.00 97.42           H  
ATOM   2564  HD3 ARG A 162       7.213  16.312  11.493  1.00 97.42           H  
ATOM   2565  NE  ARG A 162       6.119  18.104  11.656  1.00 97.42           N  
ATOM   2566  HE  ARG A 162       5.169  18.198  11.986  1.00 97.42           H  
ATOM   2567  NH1 ARG A 162       8.211  19.040  11.567  1.00 97.42           N  
ATOM   2568 HH11 ARG A 162       8.563  18.165  11.206  1.00 97.42           H  
ATOM   2569 HH12 ARG A 162       8.843  19.781  11.835  1.00 97.42           H  
ATOM   2570  NH2 ARG A 162       6.544  20.158  12.539  1.00 97.42           N  
ATOM   2571 HH21 ARG A 162       5.582  20.225  12.841  1.00 97.42           H  
ATOM   2572 HH22 ARG A 162       7.181  20.912  12.754  1.00 97.42           H  
ATOM   2573  CZ  ARG A 162       6.954  19.093  11.914  1.00 97.42           C  
ATOM   2574  N   LEU A 163       3.903  12.421   7.828  1.00 98.33           N  
ATOM   2575  H   LEU A 163       2.972  12.777   7.992  1.00 98.33           H  
ATOM   2576  CA  LEU A 163       4.037  11.352   6.828  1.00 98.33           C  
ATOM   2577  HA  LEU A 163       4.298  10.426   7.341  1.00 98.33           H  
ATOM   2578  C   LEU A 163       5.133  11.578   5.776  1.00 98.33           C  
ATOM   2579  CB  LEU A 163       2.677  11.148   6.137  1.00 98.33           C  
ATOM   2580  HB2 LEU A 163       2.759  10.287   5.474  1.00 98.33           H  
ATOM   2581  HB3 LEU A 163       2.454  12.020   5.522  1.00 98.33           H  
ATOM   2582  O   LEU A 163       5.520  10.642   5.092  1.00 98.33           O  
ATOM   2583  CG  LEU A 163       1.494  10.909   7.092  1.00 98.33           C  
ATOM   2584  HG  LEU A 163       1.312  11.810   7.678  1.00 98.33           H  
ATOM   2585  CD1 LEU A 163       0.236  10.619   6.283  1.00 98.33           C  
ATOM   2586 HD11 LEU A 163      -0.615  10.484   6.950  1.00 98.33           H  
ATOM   2587 HD12 LEU A 163       0.362   9.704   5.704  1.00 98.33           H  
ATOM   2588 HD13 LEU A 163       0.018  11.439   5.598  1.00 98.33           H  
ATOM   2589  CD2 LEU A 163       1.764   9.749   8.041  1.00 98.33           C  
ATOM   2590 HD21 LEU A 163       0.841   9.482   8.555  1.00 98.33           H  
ATOM   2591 HD22 LEU A 163       2.513  10.016   8.787  1.00 98.33           H  
ATOM   2592 HD23 LEU A 163       2.099   8.879   7.475  1.00 98.33           H  
ATOM   2593  N   LYS A 164       5.656  12.804   5.632  1.00 93.98           N  
ATOM   2594  H   LYS A 164       5.293  13.515   6.251  1.00 93.98           H  
ATOM   2595  CA  LYS A 164       6.547  13.213   4.522  1.00 93.98           C  
ATOM   2596  HA  LYS A 164       5.981  13.155   3.593  1.00 93.98           H  
ATOM   2597  C   LYS A 164       7.778  12.321   4.283  1.00 93.98           C  
ATOM   2598  CB  LYS A 164       7.004  14.669   4.729  1.00 93.98           C  
ATOM   2599  HB2 LYS A 164       6.132  15.317   4.819  1.00 93.98           H  
ATOM   2600  HB3 LYS A 164       7.556  14.972   3.839  1.00 93.98           H  
ATOM   2601  O   LYS A 164       8.346  12.371   3.202  1.00 93.98           O  
ATOM   2602  CG  LYS A 164       7.905  14.840   5.967  1.00 93.98           C  
ATOM   2603  HG2 LYS A 164       8.657  14.051   5.982  1.00 93.98           H  
ATOM   2604  HG3 LYS A 164       7.306  14.757   6.874  1.00 93.98           H  
ATOM   2605  CD  LYS A 164       8.652  16.174   5.962  1.00 93.98           C  
ATOM   2606  HD2 LYS A 164       9.121  16.306   4.987  1.00 93.98           H  
ATOM   2607  HD3 LYS A 164       7.956  16.993   6.146  1.00 93.98           H  
ATOM   2608  CE  LYS A 164       9.740  16.124   7.040  1.00 93.98           C  
ATOM   2609  HE2 LYS A 164       9.273  16.086   8.025  1.00 93.98           H  
ATOM   2610  HE3 LYS A 164      10.297  15.197   6.902  1.00 93.98           H  
ATOM   2611  NZ  LYS A 164      10.667  17.274   6.919  1.00 93.98           N  
ATOM   2612  HZ1 LYS A 164      10.183  18.156   7.009  1.00 93.98           H  
ATOM   2613  HZ2 LYS A 164      11.411  17.202   7.599  1.00 93.98           H  
ATOM   2614  HZ3 LYS A 164      11.100  17.239   6.008  1.00 93.98           H  
ATOM   2615  N   ASN A 165       8.223  11.582   5.299  1.00 94.55           N  
ATOM   2616  H   ASN A 165       7.649  11.533   6.128  1.00 94.55           H  
ATOM   2617  CA  ASN A 165       9.409  10.731   5.229  1.00 94.55           C  
ATOM   2618  HA  ASN A 165      10.088  11.101   4.461  1.00 94.55           H  
ATOM   2619  C   ASN A 165       9.073   9.279   4.843  1.00 94.55           C  
ATOM   2620  CB  ASN A 165      10.130  10.783   6.585  1.00 94.55           C  
ATOM   2621  HB2 ASN A 165      10.900  10.011   6.595  1.00 94.55           H  
ATOM   2622  HB3 ASN A 165       9.410  10.542   7.367  1.00 94.55           H  
ATOM   2623  O   ASN A 165       9.993   8.508   4.597  1.00 94.55           O  
ATOM   2624  CG  ASN A 165      10.810  12.095   6.935  1.00 94.55           C  
ATOM   2625  ND2 ASN A 165      11.258  12.204   8.164  1.00 94.55           N  
ATOM   2626 HD21 ASN A 165      11.178  11.403   8.774  1.00 94.55           H  
ATOM   2627 HD22 ASN A 165      11.910  12.953   8.351  1.00 94.55           H  
ATOM   2628  OD1 ASN A 165      10.949  13.043   6.176  1.00 94.55           O  
ATOM   2629  N   ASN A 166       7.792   8.899   4.797  1.00 98.29           N  
ATOM   2630  H   ASN A 166       7.058   9.569   4.979  1.00 98.29           H  
ATOM   2631  CA  ASN A 166       7.383   7.541   4.440  1.00 98.29           C  
ATOM   2632  HA  ASN A 166       7.922   6.824   5.059  1.00 98.29           H  
ATOM   2633  C   ASN A 166       7.729   7.204   2.985  1.00 98.29           C  
ATOM   2634  CB  ASN A 166       5.878   7.380   4.686  1.00 98.29           C  
ATOM   2635  HB2 ASN A 166       5.557   6.465   4.187  1.00 98.29           H  
ATOM   2636  HB3 ASN A 166       5.324   8.207   4.243  1.00 98.29           H  
ATOM   2637  O   ASN A 166       8.189   6.096   2.726  1.00 98.29           O  
ATOM   2638  CG  ASN A 166       5.493   7.232   6.140  1.00 98.29           C  
ATOM   2639  ND2 ASN A 166       4.219   7.253   6.426  1.00 98.29           N  
ATOM   2640 HD21 ASN A 166       3.913   7.063   7.370  1.00 98.29           H  
ATOM   2641 HD22 ASN A 166       3.545   7.355   5.681  1.00 98.29           H  
ATOM   2642  OD1 ASN A 166       6.319   7.085   7.022  1.00 98.29           O  
ATOM   2643  N   ASP A 167       7.585   8.169   2.064  1.00 96.39           N  
ATOM   2644  H   ASP A 167       7.140   9.034   2.337  1.00 96.39           H  
ATOM   2645  CA  ASP A 167       7.875   7.962   0.638  1.00 96.39           C  
ATOM   2646  HA  ASP A 167       7.216   7.186   0.248  1.00 96.39           H  
ATOM   2647  C   ASP A 167       9.314   7.470   0.422  1.00 96.39           C  
ATOM   2648  CB  ASP A 167       7.629   9.255  -0.166  1.00 96.39           C  
ATOM   2649  HB2 ASP A 167       8.076   9.134  -1.152  1.00 96.39           H  
ATOM   2650  HB3 ASP A 167       8.140  10.081   0.329  1.00 96.39           H  
ATOM   2651  O   ASP A 167       9.527   6.566  -0.371  1.00 96.39           O  
ATOM   2652  CG  ASP A 167       6.152   9.626  -0.378  1.00 96.39           C  
ATOM   2653  OD1 ASP A 167       5.247   8.783  -0.161  1.00 96.39           O  
ATOM   2654  OD2 ASP A 167       5.882  10.789  -0.748  1.00 96.39           O  
ATOM   2655  N   PHE A 168      10.289   7.968   1.194  1.00 96.18           N  
ATOM   2656  H   PHE A 168      10.044   8.658   1.889  1.00 96.18           H  
ATOM   2657  CA  PHE A 168      11.683   7.515   1.100  1.00 96.18           C  
ATOM   2658  HA  PHE A 168      12.047   7.698   0.089  1.00 96.18           H  
ATOM   2659  C   PHE A 168      11.836   6.010   1.364  1.00 96.18           C  
ATOM   2660  CB  PHE A 168      12.538   8.315   2.095  1.00 96.18           C  
ATOM   2661  HB2 PHE A 168      12.076   8.269   3.081  1.00 96.18           H  
ATOM   2662  HB3 PHE A 168      12.555   9.359   1.785  1.00 96.18           H  
ATOM   2663  O   PHE A 168      12.542   5.318   0.633  1.00 96.18           O  
ATOM   2664  CG  PHE A 168      13.965   7.811   2.216  1.00 96.18           C  
ATOM   2665  CD1 PHE A 168      14.322   6.925   3.253  1.00 96.18           C  
ATOM   2666  HD1 PHE A 168      13.581   6.609   3.972  1.00 96.18           H  
ATOM   2667  CD2 PHE A 168      14.923   8.179   1.254  1.00 96.18           C  
ATOM   2668  HD2 PHE A 168      14.641   8.818   0.429  1.00 96.18           H  
ATOM   2669  CE1 PHE A 168      15.629   6.413   3.326  1.00 96.18           C  
ATOM   2670  HE1 PHE A 168      15.891   5.708   4.101  1.00 96.18           H  
ATOM   2671  CE2 PHE A 168      16.232   7.673   1.332  1.00 96.18           C  
ATOM   2672  HE2 PHE A 168      16.954   7.932   0.572  1.00 96.18           H  
ATOM   2673  CZ  PHE A 168      16.585   6.789   2.366  1.00 96.18           C  
ATOM   2674  HZ  PHE A 168      17.582   6.374   2.405  1.00 96.18           H  
ATOM   2675  N   LEU A 169      11.180   5.488   2.406  1.00 97.46           N  
ATOM   2676  H   LEU A 169      10.524   6.066   2.910  1.00 97.46           H  
ATOM   2677  CA  LEU A 169      11.266   4.062   2.719  1.00 97.46           C  
ATOM   2678  HA  LEU A 169      12.312   3.766   2.631  1.00 97.46           H  
ATOM   2679  C   LEU A 169      10.475   3.218   1.713  1.00 97.46           C  
ATOM   2680  CB  LEU A 169      10.801   3.814   4.162  1.00 97.46           C  
ATOM   2681  HB2 LEU A 169      11.372   4.454   4.834  1.00 97.46           H  
ATOM   2682  HB3 LEU A 169       9.748   4.085   4.243  1.00 97.46           H  
ATOM   2683  O   LEU A 169      10.915   2.131   1.351  1.00 97.46           O  
ATOM   2684  CG  LEU A 169      10.972   2.345   4.600  1.00 97.46           C  
ATOM   2685  HG  LEU A 169      10.386   1.693   3.952  1.00 97.46           H  
ATOM   2686  CD1 LEU A 169      12.429   1.880   4.584  1.00 97.46           C  
ATOM   2687 HD11 LEU A 169      13.048   2.548   5.183  1.00 97.46           H  
ATOM   2688 HD12 LEU A 169      12.800   1.851   3.559  1.00 97.46           H  
ATOM   2689 HD13 LEU A 169      12.496   0.866   4.980  1.00 97.46           H  
ATOM   2690  CD2 LEU A 169      10.450   2.177   6.019  1.00 97.46           C  
ATOM   2691 HD21 LEU A 169      10.574   1.142   6.339  1.00 97.46           H  
ATOM   2692 HD22 LEU A 169       9.388   2.424   6.027  1.00 97.46           H  
ATOM   2693 HD23 LEU A 169      10.980   2.838   6.705  1.00 97.46           H  
ATOM   2694  N   VAL A 170       9.335   3.724   1.239  1.00 97.85           N  
ATOM   2695  H   VAL A 170       9.034   4.629   1.572  1.00 97.85           H  
ATOM   2696  CA  VAL A 170       8.540   3.062   0.196  1.00 97.85           C  
ATOM   2697  HA  VAL A 170       8.342   2.035   0.501  1.00 97.85           H  
ATOM   2698  C   VAL A 170       9.307   2.990  -1.123  1.00 97.85           C  
ATOM   2699  CB  VAL A 170       7.193   3.779   0.011  1.00 97.85           C  
ATOM   2700  HB  VAL A 170       7.360   4.847  -0.129  1.00 97.85           H  
ATOM   2701  O   VAL A 170       9.285   1.950  -1.776  1.00 97.85           O  
ATOM   2702  CG1 VAL A 170       6.392   3.250  -1.184  1.00 97.85           C  
ATOM   2703 HG11 VAL A 170       6.898   3.500  -2.116  1.00 97.85           H  
ATOM   2704 HG12 VAL A 170       5.407   3.716  -1.202  1.00 97.85           H  
ATOM   2705 HG13 VAL A 170       6.279   2.168  -1.110  1.00 97.85           H  
ATOM   2706  CG2 VAL A 170       6.322   3.568   1.248  1.00 97.85           C  
ATOM   2707 HG21 VAL A 170       6.111   2.506   1.370  1.00 97.85           H  
ATOM   2708 HG22 VAL A 170       6.811   3.958   2.141  1.00 97.85           H  
ATOM   2709 HG23 VAL A 170       5.380   4.097   1.097  1.00 97.85           H  
ATOM   2710  N   GLU A 171      10.025   4.045  -1.504  1.00 95.81           N  
ATOM   2711  H   GLU A 171       9.958   4.898  -0.967  1.00 95.81           H  
ATOM   2712  CA  GLU A 171      10.918   4.048  -2.665  1.00 95.81           C  
ATOM   2713  HA  GLU A 171      10.363   3.760  -3.558  1.00 95.81           H  
ATOM   2714  C   GLU A 171      12.051   3.033  -2.488  1.00 95.81           C  
ATOM   2715  CB  GLU A 171      11.504   5.453  -2.883  1.00 95.81           C  
ATOM   2716  HB2 GLU A 171      11.867   5.843  -1.932  1.00 95.81           H  
ATOM   2717  HB3 GLU A 171      12.351   5.372  -3.565  1.00 95.81           H  
ATOM   2718  O   GLU A 171      12.310   2.250  -3.398  1.00 95.81           O  
ATOM   2719  CG  GLU A 171      10.495   6.437  -3.495  1.00 95.81           C  
ATOM   2720  HG2 GLU A 171      10.243   6.083  -4.495  1.00 95.81           H  
ATOM   2721  HG3 GLU A 171       9.574   6.435  -2.912  1.00 95.81           H  
ATOM   2722  CD  GLU A 171      11.032   7.878  -3.597  1.00 95.81           C  
ATOM   2723  OE1 GLU A 171      10.218   8.782  -3.915  1.00 95.81           O  
ATOM   2724  OE2 GLU A 171      12.253   8.092  -3.417  1.00 95.81           O  
ATOM   2725  N   ALA A 172      12.677   2.980  -1.306  1.00 96.57           N  
ATOM   2726  H   ALA A 172      12.446   3.667  -0.602  1.00 96.57           H  
ATOM   2727  CA  ALA A 172      13.712   1.991  -1.015  1.00 96.57           C  
ATOM   2728  HA  ALA A 172      14.509   2.105  -1.749  1.00 96.57           H  
ATOM   2729  C   ALA A 172      13.185   0.551  -1.145  1.00 96.57           C  
ATOM   2730  CB  ALA A 172      14.297   2.271   0.375  1.00 96.57           C  
ATOM   2731  HB1 ALA A 172      15.118   1.580   0.567  1.00 96.57           H  
ATOM   2732  HB2 ALA A 172      14.673   3.293   0.417  1.00 96.57           H  
ATOM   2733  HB3 ALA A 172      13.532   2.137   1.140  1.00 96.57           H  
ATOM   2734  O   ALA A 172      13.811  -0.262  -1.818  1.00 96.57           O  
ATOM   2735  N   PHE A 173      12.008   0.255  -0.580  1.00 97.61           N  
ATOM   2736  H   PHE A 173      11.554   0.967  -0.026  1.00 97.61           H  
ATOM   2737  CA  PHE A 173      11.327  -1.035  -0.743  1.00 97.61           C  
ATOM   2738  HA  PHE A 173      11.975  -1.835  -0.385  1.00 97.61           H  
ATOM   2739  C   PHE A 173      11.007  -1.340  -2.213  1.00 97.61           C  
ATOM   2740  CB  PHE A 173      10.040  -1.020   0.100  1.00 97.61           C  
ATOM   2741  HB2 PHE A 173      10.309  -1.031   1.156  1.00 97.61           H  
ATOM   2742  HB3 PHE A 173       9.497  -0.094  -0.087  1.00 97.61           H  
ATOM   2743  O   PHE A 173      11.249  -2.446  -2.687  1.00 97.61           O  
ATOM   2744  CG  PHE A 173       9.108  -2.182  -0.186  1.00 97.61           C  
ATOM   2745  CD1 PHE A 173       8.046  -2.031  -1.100  1.00 97.61           C  
ATOM   2746  HD1 PHE A 173       7.880  -1.081  -1.586  1.00 97.61           H  
ATOM   2747  CD2 PHE A 173       9.340  -3.433   0.412  1.00 97.61           C  
ATOM   2748  HD2 PHE A 173      10.182  -3.573   1.075  1.00 97.61           H  
ATOM   2749  CE1 PHE A 173       7.222  -3.126  -1.412  1.00 97.61           C  
ATOM   2750  HE1 PHE A 173       6.431  -3.015  -2.139  1.00 97.61           H  
ATOM   2751  CE2 PHE A 173       8.510  -4.523   0.105  1.00 97.61           C  
ATOM   2752  HE2 PHE A 173       8.731  -5.495   0.523  1.00 97.61           H  
ATOM   2753  CZ  PHE A 173       7.453  -4.371  -0.805  1.00 97.61           C  
ATOM   2754  HZ  PHE A 173       6.840  -5.223  -1.061  1.00 97.61           H  
ATOM   2755  N   THR A 174      10.492  -0.351  -2.947  1.00 96.40           N  
ATOM   2756  H   THR A 174      10.341   0.539  -2.493  1.00 96.40           H  
ATOM   2757  CA  THR A 174      10.154  -0.478  -4.372  1.00 96.40           C  
ATOM   2758  HA  THR A 174       9.414  -1.268  -4.502  1.00 96.40           H  
ATOM   2759  C   THR A 174      11.388  -0.858  -5.190  1.00 96.40           C  
ATOM   2760  CB  THR A 174       9.561   0.840  -4.895  1.00 96.40           C  
ATOM   2761  HB  THR A 174      10.289   1.638  -4.747  1.00 96.40           H  
ATOM   2762  O   THR A 174      11.310  -1.748  -6.031  1.00 96.40           O  
ATOM   2763  CG2 THR A 174       9.172   0.832  -6.365  1.00 96.40           C  
ATOM   2764 HG21 THR A 174       8.280   0.226  -6.526  1.00 96.40           H  
ATOM   2765 HG22 THR A 174       9.984   0.465  -6.994  1.00 96.40           H  
ATOM   2766 HG23 THR A 174       8.950   1.855  -6.668  1.00 96.40           H  
ATOM   2767  OG1 THR A 174       8.382   1.163  -4.183  1.00 96.40           O  
ATOM   2768  HG1 THR A 174       8.662   1.395  -3.295  1.00 96.40           H  
ATOM   2769  N   ILE A 175      12.536  -0.231  -4.919  1.00 93.99           N  
ATOM   2770  H   ILE A 175      12.530   0.491  -4.213  1.00 93.99           H  
ATOM   2771  CA  ILE A 175      13.798  -0.508  -5.614  1.00 93.99           C  
ATOM   2772  HA  ILE A 175      13.598  -0.555  -6.684  1.00 93.99           H  
ATOM   2773  C   ILE A 175      14.361  -1.880  -5.225  1.00 93.99           C  
ATOM   2774  CB  ILE A 175      14.804   0.638  -5.355  1.00 93.99           C  
ATOM   2775  HB  ILE A 175      14.889   0.777  -4.277  1.00 93.99           H  
ATOM   2776  O   ILE A 175      14.777  -2.630  -6.107  1.00 93.99           O  
ATOM   2777  CG1 ILE A 175      14.306   1.957  -5.993  1.00 93.99           C  
ATOM   2778 HG12 ILE A 175      13.235   2.076  -5.829  1.00 93.99           H  
ATOM   2779 HG13 ILE A 175      14.462   1.923  -7.072  1.00 93.99           H  
ATOM   2780  CG2 ILE A 175      16.201   0.295  -5.909  1.00 93.99           C  
ATOM   2781 HG21 ILE A 175      16.615  -0.566  -5.384  1.00 93.99           H  
ATOM   2782 HG22 ILE A 175      16.888   1.129  -5.764  1.00 93.99           H  
ATOM   2783 HG23 ILE A 175      16.132   0.062  -6.972  1.00 93.99           H  
ATOM   2784  CD1 ILE A 175      14.992   3.205  -5.421  1.00 93.99           C  
ATOM   2785 HD11 ILE A 175      14.883   3.223  -4.336  1.00 93.99           H  
ATOM   2786 HD12 ILE A 175      14.518   4.095  -5.835  1.00 93.99           H  
ATOM   2787 HD13 ILE A 175      16.049   3.218  -5.683  1.00 93.99           H  
ATOM   2788  N   ASP A 176      14.349  -2.219  -3.934  1.00 94.68           N  
ATOM   2789  H   ASP A 176      13.997  -1.554  -3.261  1.00 94.68           H  
ATOM   2790  CA  ASP A 176      14.861  -3.494  -3.411  1.00 94.68           C  
ATOM   2791  HA  ASP A 176      15.910  -3.598  -3.690  1.00 94.68           H  
ATOM   2792  C   ASP A 176      14.102  -4.694  -3.999  1.00 94.68           C  
ATOM   2793  CB  ASP A 176      14.764  -3.458  -1.876  1.00 94.68           C  
ATOM   2794  HB2 ASP A 176      15.201  -2.525  -1.520  1.00 94.68           H  
ATOM   2795  HB3 ASP A 176      13.716  -3.474  -1.578  1.00 94.68           H  
ATOM   2796  O   ASP A 176      14.697  -5.657  -4.480  1.00 94.68           O  
ATOM   2797  CG  ASP A 176      15.518  -4.601  -1.188  1.00 94.68           C  
ATOM   2798  OD1 ASP A 176      16.642  -4.908  -1.644  1.00 94.68           O  
ATOM   2799  OD2 ASP A 176      15.011  -5.084  -0.152  1.00 94.68           O  
ATOM   2800  N   HIS A 177      12.775  -4.579  -4.077  1.00 95.00           N  
ATOM   2801  H   HIS A 177      12.345  -3.766  -3.661  1.00 95.00           H  
ATOM   2802  CA  HIS A 177      11.902  -5.599  -4.659  1.00 95.00           C  
ATOM   2803  HA  HIS A 177      12.389  -6.568  -4.550  1.00 95.00           H  
ATOM   2804  C   HIS A 177      11.657  -5.432  -6.163  1.00 95.00           C  
ATOM   2805  CB  HIS A 177      10.598  -5.655  -3.859  1.00 95.00           C  
ATOM   2806  HB2 HIS A 177      10.182  -4.653  -3.755  1.00 95.00           H  
ATOM   2807  HB3 HIS A 177       9.869  -6.270  -4.385  1.00 95.00           H  
ATOM   2808  O   HIS A 177      10.887  -6.206  -6.731  1.00 95.00           O  
ATOM   2809  CG  HIS A 177      10.806  -6.252  -2.498  1.00 95.00           C  
ATOM   2810  CD2 HIS A 177      11.086  -5.582  -1.340  1.00 95.00           C  
ATOM   2811  HD2 HIS A 177      11.204  -4.513  -1.240  1.00 95.00           H  
ATOM   2812  ND1 HIS A 177      10.802  -7.593  -2.201  1.00 95.00           N  
ATOM   2813  HD1 HIS A 177      10.655  -8.346  -2.858  1.00 95.00           H  
ATOM   2814  CE1 HIS A 177      11.058  -7.725  -0.891  1.00 95.00           C  
ATOM   2815  HE1 HIS A 177      11.140  -8.664  -0.364  1.00 95.00           H  
ATOM   2816  NE2 HIS A 177      11.199  -6.525  -0.314  1.00 95.00           N  
ATOM   2817  N   ARG A 178      12.304  -4.454  -6.813  1.00 93.68           N  
ATOM   2818  H   ARG A 178      12.928  -3.872  -6.271  1.00 93.68           H  
ATOM   2819  CA  ARG A 178      12.177  -4.174  -8.254  1.00 93.68           C  
ATOM   2820  HA  ARG A 178      12.621  -3.197  -8.442  1.00 93.68           H  
ATOM   2821  C   ARG A 178      10.719  -4.053  -8.718  1.00 93.68           C  
ATOM   2822  CB  ARG A 178      12.959  -5.220  -9.058  1.00 93.68           C  
ATOM   2823  HB2 ARG A 178      12.858  -4.995 -10.120  1.00 93.68           H  
ATOM   2824  HB3 ARG A 178      12.529  -6.206  -8.882  1.00 93.68           H  
ATOM   2825  O   ARG A 178      10.329  -4.618  -9.737  1.00 93.68           O  
ATOM   2826  CG  ARG A 178      14.447  -5.239  -8.701  1.00 93.68           C  
ATOM   2827  HG2 ARG A 178      14.587  -5.494  -7.651  1.00 93.68           H  
ATOM   2828  HG3 ARG A 178      14.881  -4.259  -8.896  1.00 93.68           H  
ATOM   2829  CD  ARG A 178      15.127  -6.293  -9.571  1.00 93.68           C  
ATOM   2830  HD2 ARG A 178      14.884  -6.086 -10.613  1.00 93.68           H  
ATOM   2831  HD3 ARG A 178      14.719  -7.271  -9.317  1.00 93.68           H  
ATOM   2832  NE  ARG A 178      16.584  -6.301  -9.349  1.00 93.68           N  
ATOM   2833  HE  ARG A 178      16.870  -6.359  -8.382  1.00 93.68           H  
ATOM   2834  NH1 ARG A 178      17.254  -6.152 -11.544  1.00 93.68           N  
ATOM   2835 HH11 ARG A 178      17.979  -6.223 -12.244  1.00 93.68           H  
ATOM   2836 HH12 ARG A 178      16.285  -6.102 -11.823  1.00 93.68           H  
ATOM   2837  NH2 ARG A 178      18.779  -6.376  -9.929  1.00 93.68           N  
ATOM   2838 HH21 ARG A 178      19.005  -6.551  -8.961  1.00 93.68           H  
ATOM   2839 HH22 ARG A 178      19.495  -6.462 -10.636  1.00 93.68           H  
ATOM   2840  CZ  ARG A 178      17.526  -6.272 -10.272  1.00 93.68           C  
ATOM   2841  N   VAL A 179       9.906  -3.338  -7.946  1.00 93.43           N  
ATOM   2842  H   VAL A 179      10.320  -2.858  -7.160  1.00 93.43           H  
ATOM   2843  CA  VAL A 179       8.478  -3.152  -8.223  1.00 93.43           C  
ATOM   2844  HA  VAL A 179       8.084  -4.080  -8.638  1.00 93.43           H  
ATOM   2845  C   VAL A 179       8.306  -2.053  -9.263  1.00 93.43           C  
ATOM   2846  CB  VAL A 179       7.681  -2.836  -6.945  1.00 93.43           C  
ATOM   2847  HB  VAL A 179       7.987  -1.871  -6.541  1.00 93.43           H  
ATOM   2848  O   VAL A 179       8.463  -0.877  -8.944  1.00 93.43           O  
ATOM   2849  CG1 VAL A 179       6.174  -2.791  -7.227  1.00 93.43           C  
ATOM   2850 HG11 VAL A 179       5.958  -1.992  -7.937  1.00 93.43           H  
ATOM   2851 HG12 VAL A 179       5.628  -2.590  -6.305  1.00 93.43           H  
ATOM   2852 HG13 VAL A 179       5.840  -3.738  -7.651  1.00 93.43           H  
ATOM   2853  CG2 VAL A 179       7.951  -3.875  -5.858  1.00 93.43           C  
ATOM   2854 HG21 VAL A 179       8.961  -3.738  -5.473  1.00 93.43           H  
ATOM   2855 HG22 VAL A 179       7.875  -4.870  -6.295  1.00 93.43           H  
ATOM   2856 HG23 VAL A 179       7.246  -3.767  -5.033  1.00 93.43           H  
ATOM   2857  N   GLY A 180       7.973  -2.446 -10.487  1.00 90.55           N  
ATOM   2858  H   GLY A 180       8.012  -3.431 -10.708  1.00 90.55           H  
ATOM   2859  CA  GLY A 180       7.681  -1.527 -11.581  1.00 90.55           C  
ATOM   2860  HA2 GLY A 180       8.100  -0.540 -11.384  1.00 90.55           H  
ATOM   2861  HA3 GLY A 180       6.599  -1.417 -11.649  1.00 90.55           H  
ATOM   2862  C   GLY A 180       8.223  -2.010 -12.924  1.00 90.55           C  
ATOM   2863  O   GLY A 180       9.128  -2.849 -12.990  1.00 90.55           O  
ATOM   2864  N   GLU A 181       7.675  -1.482 -14.014  1.00 87.32           N  
ATOM   2865  H   GLU A 181       6.943  -0.800 -13.878  1.00 87.32           H  
ATOM   2866  CA  GLU A 181       8.087  -1.820 -15.377  1.00 87.32           C  
ATOM   2867  HA  GLU A 181       8.116  -2.906 -15.462  1.00 87.32           H  
ATOM   2868  C   GLU A 181       9.504  -1.327 -15.682  1.00 87.32           C  
ATOM   2869  CB  GLU A 181       7.055  -1.306 -16.398  1.00 87.32           C  
ATOM   2870  HB2 GLU A 181       7.364  -1.645 -17.387  1.00 87.32           H  
ATOM   2871  HB3 GLU A 181       6.099  -1.778 -16.171  1.00 87.32           H  
ATOM   2872  O   GLU A 181      10.170  -1.831 -16.584  1.00 87.32           O  
ATOM   2873  CG  GLU A 181       6.853   0.222 -16.447  1.00 87.32           C  
ATOM   2874  HG2 GLU A 181       7.812   0.692 -16.666  1.00 87.32           H  
ATOM   2875  HG3 GLU A 181       6.524   0.581 -15.472  1.00 87.32           H  
ATOM   2876  CD  GLU A 181       5.826   0.651 -17.515  1.00 87.32           C  
ATOM   2877  OE1 GLU A 181       5.819   1.819 -17.957  1.00 87.32           O  
ATOM   2878  OE2 GLU A 181       5.075  -0.192 -18.059  1.00 87.32           O  
ATOM   2879  N   GLU A 182      10.027  -0.382 -14.902  1.00 87.04           N  
ATOM   2880  H   GLU A 182       9.472  -0.014 -14.142  1.00 87.04           H  
ATOM   2881  CA  GLU A 182      11.322   0.226 -15.173  1.00 87.04           C  
ATOM   2882  HA  GLU A 182      11.327   0.485 -16.232  1.00 87.04           H  
ATOM   2883  C   GLU A 182      12.495  -0.740 -14.985  1.00 87.04           C  
ATOM   2884  CB  GLU A 182      11.495   1.521 -14.370  1.00 87.04           C  
ATOM   2885  HB2 GLU A 182      11.728   1.295 -13.330  1.00 87.04           H  
ATOM   2886  HB3 GLU A 182      12.353   2.041 -14.798  1.00 87.04           H  
ATOM   2887  O   GLU A 182      13.562  -0.542 -15.566  1.00 87.04           O  
ATOM   2888  CG  GLU A 182      10.265   2.453 -14.463  1.00 87.04           C  
ATOM   2889  HG2 GLU A 182       9.700   2.244 -15.371  1.00 87.04           H  
ATOM   2890  HG3 GLU A 182      10.600   3.488 -14.541  1.00 87.04           H  
ATOM   2891  CD  GLU A 182       9.325   2.365 -13.264  1.00 87.04           C  
ATOM   2892  OE1 GLU A 182       8.819   3.442 -12.870  1.00 87.04           O  
ATOM   2893  OE2 GLU A 182       9.190   1.249 -12.719  1.00 87.04           O  
ATOM   2894  N   PHE A 183      12.299  -1.821 -14.230  1.00 88.52           N  
ATOM   2895  H   PHE A 183      11.388  -1.935 -13.810  1.00 88.52           H  
ATOM   2896  CA  PHE A 183      13.312  -2.853 -14.010  1.00 88.52           C  
ATOM   2897  HA  PHE A 183      14.288  -2.372 -13.960  1.00 88.52           H  
ATOM   2898  C   PHE A 183      13.399  -3.887 -15.141  1.00 88.52           C  
ATOM   2899  CB  PHE A 183      13.048  -3.524 -12.658  1.00 88.52           C  
ATOM   2900  HB2 PHE A 183      13.785  -4.311 -12.501  1.00 88.52           H  
ATOM   2901  HB3 PHE A 183      12.064  -3.992 -12.675  1.00 88.52           H  
ATOM   2902  O   PHE A 183      14.383  -4.630 -15.195  1.00 88.52           O  
ATOM   2903  CG  PHE A 183      13.122  -2.554 -11.498  1.00 88.52           C  
ATOM   2904  CD1 PHE A 183      14.369  -2.207 -10.942  1.00 88.52           C  
ATOM   2905  HD1 PHE A 183      15.274  -2.654 -11.325  1.00 88.52           H  
ATOM   2906  CD2 PHE A 183      11.946  -1.966 -10.998  1.00 88.52           C  
ATOM   2907  HD2 PHE A 183      10.985  -2.225 -11.416  1.00 88.52           H  
ATOM   2908  CE1 PHE A 183      14.435  -1.273  -9.893  1.00 88.52           C  
ATOM   2909  HE1 PHE A 183      15.386  -1.010  -9.453  1.00 88.52           H  
ATOM   2910  CE2 PHE A 183      12.014  -1.015  -9.968  1.00 88.52           C  
ATOM   2911  HE2 PHE A 183      11.109  -0.543  -9.616  1.00 88.52           H  
ATOM   2912  CZ  PHE A 183      13.259  -0.659  -9.425  1.00 88.52           C  
ATOM   2913  HZ  PHE A 183      13.303   0.105  -8.663  1.00 88.52           H  
ATOM   2914  N   THR A 184      12.407  -3.942 -16.033  1.00 82.13           N  
ATOM   2915  H   THR A 184      11.624  -3.313 -15.921  1.00 82.13           H  
ATOM   2916  CA  THR A 184      12.306  -4.952 -17.102  1.00 82.13           C  
ATOM   2917  HA  THR A 184      13.219  -5.547 -17.128  1.00 82.13           H  
ATOM   2918  C   THR A 184      12.158  -4.345 -18.498  1.00 82.13           C  
ATOM   2919  CB  THR A 184      11.140  -5.916 -16.826  1.00 82.13           C  
ATOM   2920  HB  THR A 184      11.054  -6.619 -17.654  1.00 82.13           H  
ATOM   2921  O   THR A 184      12.574  -4.969 -19.474  1.00 82.13           O  
ATOM   2922  CG2 THR A 184      11.334  -6.710 -15.533  1.00 82.13           C  
ATOM   2923 HG21 THR A 184      11.298  -6.044 -14.670  1.00 82.13           H  
ATOM   2924 HG22 THR A 184      10.542  -7.452 -15.439  1.00 82.13           H  
ATOM   2925 HG23 THR A 184      12.297  -7.220 -15.556  1.00 82.13           H  
ATOM   2926  OG1 THR A 184       9.936  -5.200 -16.700  1.00 82.13           O  
ATOM   2927  HG1 THR A 184       9.298  -5.744 -16.232  1.00 82.13           H  
ATOM   2928  N   ASP A 185      11.629  -3.127 -18.618  1.00 79.56           N  
ATOM   2929  H   ASP A 185      11.248  -2.690 -17.792  1.00 79.56           H  
ATOM   2930  CA  ASP A 185      11.326  -2.489 -19.896  1.00 79.56           C  
ATOM   2931  HA  ASP A 185      11.096  -3.284 -20.605  1.00 79.56           H  
ATOM   2932  C   ASP A 185      12.508  -1.679 -20.470  1.00 79.56           C  
ATOM   2933  CB  ASP A 185      10.047  -1.651 -19.757  1.00 79.56           C  
ATOM   2934  HB2 ASP A 185      10.273  -0.718 -19.239  1.00 79.56           H  
ATOM   2935  HB3 ASP A 185       9.321  -2.207 -19.164  1.00 79.56           H  
ATOM   2936  O   ASP A 185      13.148  -0.856 -19.810  1.00 79.56           O  
ATOM   2937  CG  ASP A 185       9.417  -1.343 -21.112  1.00 79.56           C  
ATOM   2938  OD1 ASP A 185      10.140  -0.943 -22.050  1.00 79.56           O  
ATOM   2939  OD2 ASP A 185       8.185  -1.457 -21.254  1.00 79.56           O  
ATOM   2940  N   HIS A 186      12.771  -1.862 -21.766  1.00 79.98           N  
ATOM   2941  H   HIS A 186      12.148  -2.478 -22.270  1.00 79.98           H  
ATOM   2942  CA  HIS A 186      13.812  -1.158 -22.517  1.00 79.98           C  
ATOM   2943  HA  HIS A 186      14.710  -1.137 -21.899  1.00 79.98           H  
ATOM   2944  C   HIS A 186      13.476   0.310 -22.850  1.00 79.98           C  
ATOM   2945  CB  HIS A 186      14.129  -1.954 -23.788  1.00 79.98           C  
ATOM   2946  HB2 HIS A 186      14.920  -1.445 -24.338  1.00 79.98           H  
ATOM   2947  HB3 HIS A 186      13.242  -1.980 -24.421  1.00 79.98           H  
ATOM   2948  O   HIS A 186      14.341   1.035 -23.353  1.00 79.98           O  
ATOM   2949  CG  HIS A 186      14.583  -3.366 -23.514  1.00 79.98           C  
ATOM   2950  CD2 HIS A 186      13.907  -4.515 -23.826  1.00 79.98           C  
ATOM   2951  HD2 HIS A 186      12.942  -4.577 -24.307  1.00 79.98           H  
ATOM   2952  ND1 HIS A 186      15.758  -3.741 -22.899  1.00 79.98           N  
ATOM   2953  HD1 HIS A 186      16.459  -3.127 -22.509  1.00 79.98           H  
ATOM   2954  CE1 HIS A 186      15.786  -5.083 -22.847  1.00 79.98           C  
ATOM   2955  HE1 HIS A 186      16.578  -5.672 -22.408  1.00 79.98           H  
ATOM   2956  NE2 HIS A 186      14.690  -5.599 -23.421  1.00 79.98           N  
ATOM   2957  N   ARG A 187      12.257   0.789 -22.557  1.00 84.82           N  
ATOM   2958  H   ARG A 187      11.576   0.129 -22.209  1.00 84.82           H  
ATOM   2959  CA  ARG A 187      11.831   2.196 -22.716  1.00 84.82           C  
ATOM   2960  HA  ARG A 187      11.982   2.492 -23.754  1.00 84.82           H  
ATOM   2961  C   ARG A 187      12.653   3.182 -21.879  1.00 84.82           C  
ATOM   2962  CB  ARG A 187      10.333   2.323 -22.369  1.00 84.82           C  
ATOM   2963  HB2 ARG A 187      10.100   3.373 -22.187  1.00 84.82           H  
ATOM   2964  HB3 ARG A 187      10.122   1.776 -21.450  1.00 84.82           H  
ATOM   2965  O   ARG A 187      12.620   4.384 -22.153  1.00 84.82           O  
ATOM   2966  CG  ARG A 187       9.412   1.830 -23.500  1.00 84.82           C  
ATOM   2967  HG2 ARG A 187       9.610   0.785 -23.737  1.00 84.82           H  
ATOM   2968  HG3 ARG A 187       9.626   2.418 -24.392  1.00 84.82           H  
ATOM   2969  CD  ARG A 187       7.923   2.013 -23.157  1.00 84.82           C  
ATOM   2970  HD2 ARG A 187       7.761   3.033 -22.810  1.00 84.82           H  
ATOM   2971  HD3 ARG A 187       7.341   1.861 -24.066  1.00 84.82           H  
ATOM   2972  NE  ARG A 187       7.448   1.053 -22.149  1.00 84.82           N  
ATOM   2973  HE  ARG A 187       7.913   0.158 -22.093  1.00 84.82           H  
ATOM   2974  NH1 ARG A 187       5.768   2.245 -21.093  1.00 84.82           N  
ATOM   2975 HH11 ARG A 187       6.115   3.108 -21.487  1.00 84.82           H  
ATOM   2976 HH12 ARG A 187       5.343   2.302 -20.179  1.00 84.82           H  
ATOM   2977  NH2 ARG A 187       6.176   0.157 -20.521  1.00 84.82           N  
ATOM   2978 HH21 ARG A 187       6.768  -0.658 -20.587  1.00 84.82           H  
ATOM   2979 HH22 ARG A 187       5.616   0.250 -19.686  1.00 84.82           H  
ATOM   2980  CZ  ARG A 187       6.467   1.164 -21.266  1.00 84.82           C  
ATOM   2981  N   TYR A 188      13.432   2.701 -20.909  1.00 86.90           N  
ATOM   2982  H   TYR A 188      13.352   1.714 -20.709  1.00 86.90           H  
ATOM   2983  CA  TYR A 188      14.227   3.523 -19.995  1.00 86.90           C  
ATOM   2984  HA  TYR A 188      14.007   4.574 -20.182  1.00 86.90           H  
ATOM   2985  C   TYR A 188      15.738   3.331 -20.198  1.00 86.90           C  
ATOM   2986  CB  TYR A 188      13.774   3.237 -18.566  1.00 86.90           C  
ATOM   2987  HB2 TYR A 188      14.221   3.968 -17.892  1.00 86.90           H  
ATOM   2988  HB3 TYR A 188      14.125   2.249 -18.267  1.00 86.90           H  
ATOM   2989  O   TYR A 188      16.430   2.838 -19.307  1.00 86.90           O  
ATOM   2990  CG  TYR A 188      12.273   3.286 -18.408  1.00 86.90           C  
ATOM   2991  CD1 TYR A 188      11.562   4.484 -18.614  1.00 86.90           C  
ATOM   2992  HD1 TYR A 188      12.066   5.347 -19.024  1.00 86.90           H  
ATOM   2993  CD2 TYR A 188      11.577   2.101 -18.141  1.00 86.90           C  
ATOM   2994  HD2 TYR A 188      12.097   1.156 -18.087  1.00 86.90           H  
ATOM   2995  CE1 TYR A 188      10.186   4.552 -18.332  1.00 86.90           C  
ATOM   2996  HE1 TYR A 188       9.629   5.471 -18.437  1.00 86.90           H  
ATOM   2997  CE2 TYR A 188      10.190   2.146 -17.937  1.00 86.90           C  
ATOM   2998  HE2 TYR A 188       9.640   1.244 -17.711  1.00 86.90           H  
ATOM   2999  OH  TYR A 188       8.189   3.403 -17.682  1.00 86.90           O  
ATOM   3000  HH  TYR A 188       7.742   4.252 -17.715  1.00 86.90           H  
ATOM   3001  CZ  TYR A 188       9.507   3.376 -17.962  1.00 86.90           C  
ATOM   3002  N   PRO A 189      16.313   3.765 -21.337  1.00 86.99           N  
ATOM   3003  CA  PRO A 189      17.680   3.408 -21.725  1.00 86.99           C  
ATOM   3004  HA  PRO A 189      17.761   2.325 -21.814  1.00 86.99           H  
ATOM   3005  C   PRO A 189      18.746   3.883 -20.732  1.00 86.99           C  
ATOM   3006  CB  PRO A 189      17.881   4.040 -23.108  1.00 86.99           C  
ATOM   3007  HB2 PRO A 189      17.624   3.309 -23.874  1.00 86.99           H  
ATOM   3008  HB3 PRO A 189      18.901   4.394 -23.258  1.00 86.99           H  
ATOM   3009  O   PRO A 189      19.743   3.201 -20.531  1.00 86.99           O  
ATOM   3010  CG  PRO A 189      16.868   5.184 -23.142  1.00 86.99           C  
ATOM   3011  HG2 PRO A 189      16.581   5.441 -24.162  1.00 86.99           H  
ATOM   3012  HG3 PRO A 189      17.269   6.054 -22.621  1.00 86.99           H  
ATOM   3013  CD  PRO A 189      15.701   4.599 -22.358  1.00 86.99           C  
ATOM   3014  HD2 PRO A 189      15.097   3.976 -23.017  1.00 86.99           H  
ATOM   3015  HD3 PRO A 189      15.096   5.398 -21.928  1.00 86.99           H  
ATOM   3016  N   LYS A 190      18.538   5.033 -20.072  1.00 89.99           N  
ATOM   3017  H   LYS A 190      17.671   5.520 -20.246  1.00 89.99           H  
ATOM   3018  CA  LYS A 190      19.472   5.534 -19.049  1.00 89.99           C  
ATOM   3019  HA  LYS A 190      20.491   5.475 -19.433  1.00 89.99           H  
ATOM   3020  C   LYS A 190      19.460   4.678 -17.786  1.00 89.99           C  
ATOM   3021  CB  LYS A 190      19.153   6.984 -18.669  1.00 89.99           C  
ATOM   3022  HB2 LYS A 190      19.795   7.262 -17.833  1.00 89.99           H  
ATOM   3023  HB3 LYS A 190      18.117   7.054 -18.340  1.00 89.99           H  
ATOM   3024  O   LYS A 190      20.518   4.413 -17.227  1.00 89.99           O  
ATOM   3025  CG  LYS A 190      19.398   7.967 -19.818  1.00 89.99           C  
ATOM   3026  HG2 LYS A 190      18.702   7.764 -20.632  1.00 89.99           H  
ATOM   3027  HG3 LYS A 190      20.419   7.855 -20.180  1.00 89.99           H  
ATOM   3028  CD  LYS A 190      19.190   9.395 -19.307  1.00 89.99           C  
ATOM   3029  HD2 LYS A 190      19.891   9.587 -18.495  1.00 89.99           H  
ATOM   3030  HD3 LYS A 190      18.172   9.496 -18.931  1.00 89.99           H  
ATOM   3031  CE  LYS A 190      19.426  10.399 -20.437  1.00 89.99           C  
ATOM   3032  HE2 LYS A 190      20.436  10.258 -20.820  1.00 89.99           H  
ATOM   3033  HE3 LYS A 190      18.727  10.183 -21.245  1.00 89.99           H  
ATOM   3034  NZ  LYS A 190      19.245  11.789 -19.952  1.00 89.99           N  
ATOM   3035  HZ1 LYS A 190      19.901  11.982 -19.209  1.00 89.99           H  
ATOM   3036  HZ2 LYS A 190      19.397  12.448 -20.702  1.00 89.99           H  
ATOM   3037  HZ3 LYS A 190      18.310  11.911 -19.590  1.00 89.99           H  
ATOM   3038  N   PHE A 191      18.272   4.273 -17.340  1.00 89.34           N  
ATOM   3039  H   PHE A 191      17.450   4.423 -17.908  1.00 89.34           H  
ATOM   3040  CA  PHE A 191      18.139   3.412 -16.172  1.00 89.34           C  
ATOM   3041  HA  PHE A 191      18.761   3.805 -15.369  1.00 89.34           H  
ATOM   3042  C   PHE A 191      18.651   2.005 -16.487  1.00 89.34           C  
ATOM   3043  CB  PHE A 191      16.685   3.411 -15.694  1.00 89.34           C  
ATOM   3044  HB2 PHE A 191      16.047   3.000 -16.477  1.00 89.34           H  
ATOM   3045  HB3 PHE A 191      16.366   4.435 -15.503  1.00 89.34           H  
ATOM   3046  O   PHE A 191      19.423   1.452 -15.713  1.00 89.34           O  
ATOM   3047  CG  PHE A 191      16.501   2.614 -14.423  1.00 89.34           C  
ATOM   3048  CD1 PHE A 191      15.728   1.442 -14.434  1.00 89.34           C  
ATOM   3049  HD1 PHE A 191      15.243   1.126 -15.345  1.00 89.34           H  
ATOM   3050  CD2 PHE A 191      17.133   3.024 -13.233  1.00 89.34           C  
ATOM   3051  HD2 PHE A 191      17.729   3.924 -13.214  1.00 89.34           H  
ATOM   3052  CE1 PHE A 191      15.570   0.689 -13.259  1.00 89.34           C  
ATOM   3053  HE1 PHE A 191      14.947  -0.193 -13.264  1.00 89.34           H  
ATOM   3054  CE2 PHE A 191      16.996   2.257 -12.064  1.00 89.34           C  
ATOM   3055  HE2 PHE A 191      17.486   2.562 -11.151  1.00 89.34           H  
ATOM   3056  CZ  PHE A 191      16.208   1.094 -12.076  1.00 89.34           C  
ATOM   3057  HZ  PHE A 191      16.084   0.514 -11.173  1.00 89.34           H  
ATOM   3058  N   HIS A 192      18.343   1.486 -17.677  1.00 89.07           N  
ATOM   3059  H   HIS A 192      17.656   1.956 -18.248  1.00 89.07           H  
ATOM   3060  CA  HIS A 192      18.886   0.224 -18.165  1.00 89.07           C  
ATOM   3061  HA  HIS A 192      18.592  -0.564 -17.471  1.00 89.07           H  
ATOM   3062  C   HIS A 192      20.423   0.233 -18.224  1.00 89.07           C  
ATOM   3063  CB  HIS A 192      18.266  -0.086 -19.531  1.00 89.07           C  
ATOM   3064  HB2 HIS A 192      18.603   0.646 -20.265  1.00 89.07           H  
ATOM   3065  HB3 HIS A 192      17.181  -0.017 -19.455  1.00 89.07           H  
ATOM   3066  O   HIS A 192      21.047  -0.671 -17.678  1.00 89.07           O  
ATOM   3067  CG  HIS A 192      18.615  -1.467 -20.008  1.00 89.07           C  
ATOM   3068  CD2 HIS A 192      19.554  -1.803 -20.945  1.00 89.07           C  
ATOM   3069  HD2 HIS A 192      20.191  -1.118 -21.485  1.00 89.07           H  
ATOM   3070  ND1 HIS A 192      18.053  -2.639 -19.553  1.00 89.07           N  
ATOM   3071  HD1 HIS A 192      17.299  -2.721 -18.887  1.00 89.07           H  
ATOM   3072  CE1 HIS A 192      18.639  -3.658 -20.203  1.00 89.07           C  
ATOM   3073  HE1 HIS A 192      18.394  -4.701 -20.073  1.00 89.07           H  
ATOM   3074  NE2 HIS A 192      19.547  -3.194 -21.074  1.00 89.07           N  
ATOM   3075  N   ALA A 193      21.044   1.273 -18.796  1.00 91.15           N  
ATOM   3076  H   ALA A 193      20.494   1.970 -19.278  1.00 91.15           H  
ATOM   3077  CA  ALA A 193      22.503   1.418 -18.816  1.00 91.15           C  
ATOM   3078  HA  ALA A 193      22.939   0.555 -19.318  1.00 91.15           H  
ATOM   3079  C   ALA A 193      23.098   1.467 -17.398  1.00 91.15           C  
ATOM   3080  CB  ALA A 193      22.869   2.674 -19.615  1.00 91.15           C  
ATOM   3081  HB1 ALA A 193      22.444   3.561 -19.145  1.00 91.15           H  
ATOM   3082  HB2 ALA A 193      22.494   2.582 -20.634  1.00 91.15           H  
ATOM   3083  HB3 ALA A 193      23.954   2.767 -19.654  1.00 91.15           H  
ATOM   3084  O   ALA A 193      24.062   0.767 -17.108  1.00 91.15           O  
ATOM   3085  N   TYR A 194      22.485   2.222 -16.476  1.00 92.20           N  
ATOM   3086  H   TYR A 194      21.689   2.780 -16.750  1.00 92.20           H  
ATOM   3087  CA  TYR A 194      22.889   2.203 -15.067  1.00 92.20           C  
ATOM   3088  HA  TYR A 194      23.930   2.521 -14.999  1.00 92.20           H  
ATOM   3089  C   TYR A 194      22.817   0.789 -14.476  1.00 92.20           C  
ATOM   3090  CB  TYR A 194      22.027   3.178 -14.250  1.00 92.20           C  
ATOM   3091  HB2 TYR A 194      22.297   4.199 -14.519  1.00 92.20           H  
ATOM   3092  HB3 TYR A 194      20.977   3.040 -14.505  1.00 92.20           H  
ATOM   3093  O   TYR A 194      23.782   0.329 -13.867  1.00 92.20           O  
ATOM   3094  CG  TYR A 194      22.185   2.996 -12.751  1.00 92.20           C  
ATOM   3095  CD1 TYR A 194      21.226   2.264 -12.021  1.00 92.20           C  
ATOM   3096  HD1 TYR A 194      20.353   1.864 -12.516  1.00 92.20           H  
ATOM   3097  CD2 TYR A 194      23.335   3.487 -12.106  1.00 92.20           C  
ATOM   3098  HD2 TYR A 194      24.081   4.025 -12.672  1.00 92.20           H  
ATOM   3099  CE1 TYR A 194      21.419   2.023 -10.648  1.00 92.20           C  
ATOM   3100  HE1 TYR A 194      20.695   1.453 -10.085  1.00 92.20           H  
ATOM   3101  CE2 TYR A 194      23.536   3.242 -10.735  1.00 92.20           C  
ATOM   3102  HE2 TYR A 194      24.436   3.589 -10.249  1.00 92.20           H  
ATOM   3103  OH  TYR A 194      22.777   2.255  -8.685  1.00 92.20           O  
ATOM   3104  HH  TYR A 194      23.618   2.606  -8.381  1.00 92.20           H  
ATOM   3105  CZ  TYR A 194      22.576   2.508 -10.004  1.00 92.20           C  
ATOM   3106  N   MET A 195      21.703   0.084 -14.681  1.00 89.85           N  
ATOM   3107  H   MET A 195      20.948   0.512 -15.198  1.00 89.85           H  
ATOM   3108  CA  MET A 195      21.503  -1.260 -14.145  1.00 89.85           C  
ATOM   3109  HA  MET A 195      21.664  -1.221 -13.068  1.00 89.85           H  
ATOM   3110  C   MET A 195      22.516  -2.269 -14.693  1.00 89.85           C  
ATOM   3111  CB  MET A 195      20.058  -1.727 -14.381  1.00 89.85           C  
ATOM   3112  HB2 MET A 195      19.993  -2.796 -14.181  1.00 89.85           H  
ATOM   3113  HB3 MET A 195      19.783  -1.564 -15.423  1.00 89.85           H  
ATOM   3114  O   MET A 195      22.984  -3.100 -13.918  1.00 89.85           O  
ATOM   3115  CG  MET A 195      19.056  -0.999 -13.471  1.00 89.85           C  
ATOM   3116  HG2 MET A 195      19.069   0.064 -13.712  1.00 89.85           H  
ATOM   3117  HG3 MET A 195      18.054  -1.366 -13.695  1.00 89.85           H  
ATOM   3118  SD  MET A 195      19.340  -1.158 -11.681  1.00 89.85           S  
ATOM   3119  CE  MET A 195      18.993  -2.919 -11.439  1.00 89.85           C  
ATOM   3120  HE1 MET A 195      19.718  -3.518 -11.991  1.00 89.85           H  
ATOM   3121  HE2 MET A 195      17.985  -3.143 -11.788  1.00 89.85           H  
ATOM   3122  HE3 MET A 195      19.066  -3.157 -10.377  1.00 89.85           H  
ATOM   3123  N   GLN A 196      22.874  -2.172 -15.976  1.00 89.77           N  
ATOM   3124  H   GLN A 196      22.428  -1.462 -16.539  1.00 89.77           H  
ATOM   3125  CA  GLN A 196      23.802  -3.082 -16.658  1.00 89.77           C  
ATOM   3126  HA  GLN A 196      23.642  -4.098 -16.299  1.00 89.77           H  
ATOM   3127  C   GLN A 196      25.283  -2.772 -16.412  1.00 89.77           C  
ATOM   3128  CB  GLN A 196      23.522  -3.038 -18.171  1.00 89.77           C  
ATOM   3129  HB2 GLN A 196      23.541  -2.003 -18.511  1.00 89.77           H  
ATOM   3130  HB3 GLN A 196      24.314  -3.572 -18.697  1.00 89.77           H  
ATOM   3131  O   GLN A 196      26.098  -3.686 -16.441  1.00 89.77           O  
ATOM   3132  CG  GLN A 196      22.174  -3.668 -18.558  1.00 89.77           C  
ATOM   3133  HG2 GLN A 196      22.030  -3.555 -19.633  1.00 89.77           H  
ATOM   3134  HG3 GLN A 196      21.362  -3.143 -18.055  1.00 89.77           H  
ATOM   3135  CD  GLN A 196      22.086  -5.151 -18.221  1.00 89.77           C  
ATOM   3136  NE2 GLN A 196      20.923  -5.648 -17.862  1.00 89.77           N  
ATOM   3137 HE21 GLN A 196      20.103  -5.059 -17.815  1.00 89.77           H  
ATOM   3138 HE22 GLN A 196      20.928  -6.636 -17.655  1.00 89.77           H  
ATOM   3139  OE1 GLN A 196      23.043  -5.899 -18.265  1.00 89.77           O  
ATOM   3140  N   GLU A 197      25.646  -1.508 -16.180  1.00 93.83           N  
ATOM   3141  H   GLU A 197      24.945  -0.789 -16.292  1.00 93.83           H  
ATOM   3142  CA  GLU A 197      27.056  -1.089 -16.186  1.00 93.83           C  
ATOM   3143  HA  GLU A 197      27.700  -1.932 -16.438  1.00 93.83           H  
ATOM   3144  C   GLU A 197      27.553  -0.561 -14.834  1.00 93.83           C  
ATOM   3145  CB  GLU A 197      27.268  -0.015 -17.268  1.00 93.83           C  
ATOM   3146  HB2 GLU A 197      26.661   0.858 -17.026  1.00 93.83           H  
ATOM   3147  HB3 GLU A 197      28.314   0.290 -17.241  1.00 93.83           H  
ATOM   3148  O   GLU A 197      28.745  -0.640 -14.548  1.00 93.83           O  
ATOM   3149  CG  GLU A 197      26.934  -0.488 -18.696  1.00 93.83           C  
ATOM   3150  HG2 GLU A 197      27.608  -1.302 -18.962  1.00 93.83           H  
ATOM   3151  HG3 GLU A 197      25.915  -0.873 -18.721  1.00 93.83           H  
ATOM   3152  CD  GLU A 197      27.061   0.639 -19.736  1.00 93.83           C  
ATOM   3153  OE1 GLU A 197      26.311   0.595 -20.740  1.00 93.83           O  
ATOM   3154  OE2 GLU A 197      27.897   1.553 -19.539  1.00 93.83           O  
ATOM   3155  N   LEU A 198      26.669   0.005 -14.004  1.00 94.46           N  
ATOM   3156  H   LEU A 198      25.699   0.011 -14.285  1.00 94.46           H  
ATOM   3157  CA  LEU A 198      27.058   0.787 -12.820  1.00 94.46           C  
ATOM   3158  HA  LEU A 198      28.119   0.639 -12.619  1.00 94.46           H  
ATOM   3159  C   LEU A 198      26.347   0.380 -11.524  1.00 94.46           C  
ATOM   3160  CB  LEU A 198      26.808   2.279 -13.105  1.00 94.46           C  
ATOM   3161  HB2 LEU A 198      27.007   2.843 -12.194  1.00 94.46           H  
ATOM   3162  HB3 LEU A 198      25.753   2.400 -13.349  1.00 94.46           H  
ATOM   3163  O   LEU A 198      26.717   0.864 -10.452  1.00 94.46           O  
ATOM   3164  CG  LEU A 198      27.649   2.891 -14.239  1.00 94.46           C  
ATOM   3165  HG  LEU A 198      27.452   2.367 -15.174  1.00 94.46           H  
ATOM   3166  CD1 LEU A 198      27.242   4.356 -14.414  1.00 94.46           C  
ATOM   3167 HD11 LEU A 198      27.440   4.914 -13.499  1.00 94.46           H  
ATOM   3168 HD12 LEU A 198      26.181   4.408 -14.658  1.00 94.46           H  
ATOM   3169 HD13 LEU A 198      27.808   4.788 -15.240  1.00 94.46           H  
ATOM   3170  CD2 LEU A 198      29.151   2.852 -13.946  1.00 94.46           C  
ATOM   3171 HD21 LEU A 198      29.693   3.357 -14.746  1.00 94.46           H  
ATOM   3172 HD22 LEU A 198      29.365   3.330 -12.990  1.00 94.46           H  
ATOM   3173 HD23 LEU A 198      29.492   1.817 -13.918  1.00 94.46           H  
ATOM   3174  N   SER A 199      25.320  -0.468 -11.590  1.00 91.99           N  
ATOM   3175  H   SER A 199      25.016  -0.786 -12.499  1.00 91.99           H  
ATOM   3176  CA  SER A 199      24.649  -0.967 -10.390  1.00 91.99           C  
ATOM   3177  HA  SER A 199      24.378  -0.103  -9.782  1.00 91.99           H  
ATOM   3178  C   SER A 199      25.585  -1.846  -9.562  1.00 91.99           C  
ATOM   3179  CB  SER A 199      23.353  -1.706 -10.731  1.00 91.99           C  
ATOM   3180  HB2 SER A 199      22.766  -1.812  -9.819  1.00 91.99           H  
ATOM   3181  HB3 SER A 199      22.776  -1.101 -11.431  1.00 91.99           H  
ATOM   3182  O   SER A 199      26.543  -2.421 -10.079  1.00 91.99           O  
ATOM   3183  OG  SER A 199      23.589  -3.002 -11.253  1.00 91.99           O  
ATOM   3184  HG  SER A 199      23.473  -2.993 -12.206  1.00 91.99           H  
ATOM   3185  N   HIS A 200      25.280  -2.003  -8.270  1.00 90.07           N  
ATOM   3186  H   HIS A 200      24.502  -1.491  -7.877  1.00 90.07           H  
ATOM   3187  CA  HIS A 200      26.026  -2.929  -7.414  1.00 90.07           C  
ATOM   3188  HA  HIS A 200      27.054  -2.577  -7.322  1.00 90.07           H  
ATOM   3189  C   HIS A 200      26.079  -4.336  -8.027  1.00 90.07           C  
ATOM   3190  CB  HIS A 200      25.391  -2.969  -6.018  1.00 90.07           C  
ATOM   3191  HB2 HIS A 200      25.399  -1.965  -5.594  1.00 90.07           H  
ATOM   3192  HB3 HIS A 200      24.355  -3.296  -6.097  1.00 90.07           H  
ATOM   3193  O   HIS A 200      27.146  -4.932  -8.076  1.00 90.07           O  
ATOM   3194  CG  HIS A 200      26.117  -3.897  -5.075  1.00 90.07           C  
ATOM   3195  CD2 HIS A 200      27.061  -3.538  -4.153  1.00 90.07           C  
ATOM   3196  HD2 HIS A 200      27.406  -2.534  -3.955  1.00 90.07           H  
ATOM   3197  ND1 HIS A 200      26.002  -5.272  -5.015  1.00 90.07           N  
ATOM   3198  HD1 HIS A 200      25.481  -5.873  -5.637  1.00 90.07           H  
ATOM   3199  CE1 HIS A 200      26.861  -5.724  -4.086  1.00 90.07           C  
ATOM   3200  HE1 HIS A 200      27.035  -6.765  -3.858  1.00 90.07           H  
ATOM   3201  NE2 HIS A 200      27.519  -4.697  -3.524  1.00 90.07           N  
ATOM   3202  N   CYS A 201      24.951  -4.829  -8.553  1.00 86.86           N  
ATOM   3203  H   CYS A 201      24.126  -4.247  -8.552  1.00 86.86           H  
ATOM   3204  CA  CYS A 201      24.869  -6.151  -9.181  1.00 86.86           C  
ATOM   3205  HA  CYS A 201      25.226  -6.893  -8.466  1.00 86.86           H  
ATOM   3206  C   CYS A 201      25.750  -6.259 -10.436  1.00 86.86           C  
ATOM   3207  CB  CYS A 201      23.398  -6.457  -9.520  1.00 86.86           C  
ATOM   3208  HB2 CYS A 201      22.758  -5.835  -8.894  1.00 86.86           H  
ATOM   3209  HB3 CYS A 201      23.199  -6.197 -10.560  1.00 86.86           H  
ATOM   3210  O   CYS A 201      26.399  -7.279 -10.646  1.00 86.86           O  
ATOM   3211  SG  CYS A 201      22.892  -8.175  -9.221  1.00 86.86           S  
ATOM   3212  N   ALA A 202      25.797  -5.204 -11.258  1.00 89.43           N  
ATOM   3213  H   ALA A 202      25.256  -4.380 -11.037  1.00 89.43           H  
ATOM   3214  CA  ALA A 202      26.633  -5.167 -12.458  1.00 89.43           C  
ATOM   3215  HA  ALA A 202      26.446  -6.056 -13.059  1.00 89.43           H  
ATOM   3216  C   ALA A 202      28.130  -5.147 -12.125  1.00 89.43           C  
ATOM   3217  CB  ALA A 202      26.251  -3.935 -13.279  1.00 89.43           C  
ATOM   3218  HB1 ALA A 202      26.975  -3.811 -14.084  1.00 89.43           H  
ATOM   3219  HB2 ALA A 202      26.263  -3.036 -12.662  1.00 89.43           H  
ATOM   3220  HB3 ALA A 202      25.262  -4.083 -13.713  1.00 89.43           H  
ATOM   3221  O   ALA A 202      28.916  -5.876 -12.727  1.00 89.43           O  
ATOM   3222  N   LEU A 203      28.530  -4.331 -11.146  1.00 92.67           N  
ATOM   3223  H   LEU A 203      27.837  -3.750 -10.697  1.00 92.67           H  
ATOM   3224  CA  LEU A 203      29.935  -4.172 -10.772  1.00 92.67           C  
ATOM   3225  HA  LEU A 203      30.540  -4.169 -11.679  1.00 92.67           H  
ATOM   3226  C   LEU A 203      30.468  -5.328  -9.922  1.00 92.67           C  
ATOM   3227  CB  LEU A 203      30.120  -2.832 -10.044  1.00 92.67           C  
ATOM   3228  HB2 LEU A 203      29.440  -2.806  -9.193  1.00 92.67           H  
ATOM   3229  HB3 LEU A 203      31.138  -2.788  -9.658  1.00 92.67           H  
ATOM   3230  O   LEU A 203      31.661  -5.619  -9.998  1.00 92.67           O  
ATOM   3231  CG  LEU A 203      29.878  -1.587 -10.917  1.00 92.67           C  
ATOM   3232  HG  LEU A 203      28.866  -1.604 -11.322  1.00 92.67           H  
ATOM   3233  CD1 LEU A 203      30.028  -0.337 -10.047  1.00 92.67           C  
ATOM   3234 HD11 LEU A 203      29.293  -0.370  -9.243  1.00 92.67           H  
ATOM   3235 HD12 LEU A 203      31.034  -0.287  -9.628  1.00 92.67           H  
ATOM   3236 HD13 LEU A 203      29.834   0.549 -10.651  1.00 92.67           H  
ATOM   3237  CD2 LEU A 203      30.873  -1.480 -12.074  1.00 92.67           C  
ATOM   3238 HD21 LEU A 203      30.721  -0.539 -12.602  1.00 92.67           H  
ATOM   3239 HD22 LEU A 203      31.897  -1.538 -11.704  1.00 92.67           H  
ATOM   3240 HD23 LEU A 203      30.693  -2.282 -12.789  1.00 92.67           H  
ATOM   3241  N   SER A 204      29.621  -5.990  -9.123  1.00 88.17           N  
ATOM   3242  H   SER A 204      28.657  -5.698  -9.053  1.00 88.17           H  
ATOM   3243  CA  SER A 204      30.057  -7.124  -8.302  1.00 88.17           C  
ATOM   3244  HA  SER A 204      31.039  -6.874  -7.900  1.00 88.17           H  
ATOM   3245  C   SER A 204      30.262  -8.411  -9.106  1.00 88.17           C  
ATOM   3246  CB  SER A 204      29.149  -7.343  -7.079  1.00 88.17           C  
ATOM   3247  HB2 SER A 204      28.999  -6.395  -6.563  1.00 88.17           H  
ATOM   3248  HB3 SER A 204      29.664  -8.017  -6.394  1.00 88.17           H  
ATOM   3249  O   SER A 204      30.861  -9.342  -8.582  1.00 88.17           O  
ATOM   3250  OG  SER A 204      27.890  -7.911  -7.385  1.00 88.17           O  
ATOM   3251  HG  SER A 204      27.667  -8.458  -6.629  1.00 88.17           H  
ATOM   3252  N   GLN A 205      29.806  -8.481 -10.367  1.00 68.66           N  
ATOM   3253  H   GLN A 205      29.343  -7.663 -10.738  1.00 68.66           H  
ATOM   3254  CA  GLN A 205      29.773  -9.707 -11.192  1.00 68.66           C  
ATOM   3255  HA  GLN A 205      29.193  -9.466 -12.083  1.00 68.66           H  
ATOM   3256  C   GLN A 205      29.025 -10.890 -10.537  1.00 68.66           C  
ATOM   3257  CB  GLN A 205      31.183 -10.113 -11.673  1.00 68.66           C  
ATOM   3258  HB2 GLN A 205      31.101 -11.019 -12.273  1.00 68.66           H  
ATOM   3259  HB3 GLN A 205      31.813 -10.338 -10.812  1.00 68.66           H  
ATOM   3260  O   GLN A 205      29.019 -11.995 -11.072  1.00 68.66           O  
ATOM   3261  CG  GLN A 205      31.867  -9.043 -12.536  1.00 68.66           C  
ATOM   3262  HG2 GLN A 205      32.001  -8.133 -11.952  1.00 68.66           H  
ATOM   3263  HG3 GLN A 205      31.221  -8.811 -13.383  1.00 68.66           H  
ATOM   3264  CD  GLN A 205      33.233  -9.479 -13.062  1.00 68.66           C  
ATOM   3265  NE2 GLN A 205      33.754  -8.794 -14.057  1.00 68.66           N  
ATOM   3266 HE21 GLN A 205      33.227  -8.036 -14.466  1.00 68.66           H  
ATOM   3267 HE22 GLN A 205      34.637  -9.137 -14.408  1.00 68.66           H  
ATOM   3268  OE1 GLN A 205      33.881 -10.410 -12.611  1.00 68.66           O  
ATOM   3269  N   GLU A 206      28.343 -10.677  -9.408  1.00 62.93           N  
ATOM   3270  H   GLU A 206      28.422  -9.771  -8.969  1.00 62.93           H  
ATOM   3271  CA  GLU A 206      27.589 -11.714  -8.689  1.00 62.93           C  
ATOM   3272  HA  GLU A 206      28.140 -12.653  -8.727  1.00 62.93           H  
ATOM   3273  C   GLU A 206      26.211 -11.977  -9.329  1.00 62.93           C  
ATOM   3274  CB  GLU A 206      27.435 -11.305  -7.212  1.00 62.93           C  
ATOM   3275  HB2 GLU A 206      26.774 -12.012  -6.712  1.00 62.93           H  
ATOM   3276  HB3 GLU A 206      26.953 -10.328  -7.190  1.00 62.93           H  
ATOM   3277  O   GLU A 206      25.541 -12.950  -8.990  1.00 62.93           O  
ATOM   3278  CG  GLU A 206      28.770 -11.277  -6.438  1.00 62.93           C  
ATOM   3279  HG2 GLU A 206      29.526 -10.763  -7.032  1.00 62.93           H  
ATOM   3280  HG3 GLU A 206      29.107 -12.304  -6.296  1.00 62.93           H  
ATOM   3281  CD  GLU A 206      28.677 -10.562  -5.080  1.00 62.93           C  
ATOM   3282  OE1 GLU A 206      29.508 -10.872  -4.194  1.00 62.93           O  
ATOM   3283  OE2 GLU A 206      27.818  -9.654  -4.954  1.00 62.93           O  
ATOM   3284  N   CYS A 207      25.777 -11.131 -10.271  1.00 56.21           N  
ATOM   3285  H   CYS A 207      26.381 -10.359 -10.514  1.00 56.21           H  
ATOM   3286  CA  CYS A 207      24.421 -11.164 -10.830  1.00 56.21           C  
ATOM   3287  HA  CYS A 207      23.733 -11.313  -9.998  1.00 56.21           H  
ATOM   3288  C   CYS A 207      24.153 -12.310 -11.830  1.00 56.21           C  
ATOM   3289  CB  CYS A 207      24.103  -9.798 -11.464  1.00 56.21           C  
ATOM   3290  HB2 CYS A 207      24.131  -9.908 -12.548  1.00 56.21           H  
ATOM   3291  HB3 CYS A 207      24.880  -9.082 -11.197  1.00 56.21           H  
ATOM   3292  O   CYS A 207      22.995 -12.551 -12.161  1.00 56.21           O  
ATOM   3293  SG  CYS A 207      22.505  -9.071 -11.007  1.00 56.21           S  
ATOM   3294  N   GLU A 208      25.170 -13.035 -12.316  1.00 49.91           N  
ATOM   3295  H   GLU A 208      26.112 -12.822 -12.021  1.00 49.91           H  
ATOM   3296  CA  GLU A 208      24.968 -14.125 -13.296  1.00 49.91           C  
ATOM   3297  HA  GLU A 208      24.210 -13.799 -14.009  1.00 49.91           H  
ATOM   3298  C   GLU A 208      24.390 -15.424 -12.694  1.00 49.91           C  
ATOM   3299  CB  GLU A 208      26.251 -14.396 -14.111  1.00 49.91           C  
ATOM   3300  HB2 GLU A 208      26.147 -15.354 -14.621  1.00 49.91           H  
ATOM   3301  HB3 GLU A 208      27.105 -14.461 -13.436  1.00 49.91           H  
ATOM   3302  O   GLU A 208      24.154 -16.380 -13.427  1.00 49.91           O  
ATOM   3303  CG  GLU A 208      26.506 -13.327 -15.189  1.00 49.91           C  
ATOM   3304  HG2 GLU A 208      26.758 -12.387 -14.697  1.00 49.91           H  
ATOM   3305  HG3 GLU A 208      25.583 -13.174 -15.747  1.00 49.91           H  
ATOM   3306  CD  GLU A 208      27.626 -13.704 -16.181  1.00 49.91           C  
ATOM   3307  OE1 GLU A 208      27.694 -13.047 -17.246  1.00 49.91           O  
ATOM   3308  OE2 GLU A 208      28.411 -14.636 -15.888  1.00 49.91           O  
ATOM   3309  N   GLN A 209      24.115 -15.490 -11.384  1.00 41.13           N  
ATOM   3310  H   GLN A 209      24.320 -14.684 -10.811  1.00 41.13           H  
ATOM   3311  CA  GLN A 209      23.637 -16.723 -10.729  1.00 41.13           C  
ATOM   3312  HA  GLN A 209      23.680 -17.537 -11.453  1.00 41.13           H  
ATOM   3313  C   GLN A 209      22.159 -16.726 -10.298  1.00 41.13           C  
ATOM   3314  CB  GLN A 209      24.596 -17.122  -9.595  1.00 41.13           C  
ATOM   3315  HB2 GLN A 209      24.180 -17.970  -9.051  1.00 41.13           H  
ATOM   3316  HB3 GLN A 209      24.720 -16.291  -8.901  1.00 41.13           H  
ATOM   3317  O   GLN A 209      21.757 -17.618  -9.556  1.00 41.13           O  
ATOM   3318  CG  GLN A 209      25.961 -17.552 -10.153  1.00 41.13           C  
ATOM   3319  HG2 GLN A 209      26.474 -16.687 -10.571  1.00 41.13           H  
ATOM   3320  HG3 GLN A 209      25.804 -18.274 -10.954  1.00 41.13           H  
ATOM   3321  CD  GLN A 209      26.865 -18.194  -9.107  1.00 41.13           C  
ATOM   3322  NE2 GLN A 209      27.939 -18.824  -9.531  1.00 41.13           N  
ATOM   3323 HE21 GLN A 209      28.546 -19.179  -8.806  1.00 41.13           H  
ATOM   3324 HE22 GLN A 209      28.169 -18.808 -10.514  1.00 41.13           H  
ATOM   3325  OE1 GLN A 209      26.655 -18.162  -7.907  1.00 41.13           O  
ATOM   3326  N   ALA A 210      21.334 -15.776 -10.753  1.00 39.70           N  
ATOM   3327  H   ALA A 210      21.703 -15.076 -11.380  1.00 39.70           H  
ATOM   3328  CA  ALA A 210      19.922 -15.687 -10.346  1.00 39.70           C  
ATOM   3329  HA  ALA A 210      19.667 -16.579  -9.775  1.00 39.70           H  
ATOM   3330  C   ALA A 210      18.909 -15.700 -11.514  1.00 39.70           C  
ATOM   3331  CB  ALA A 210      19.760 -14.503  -9.383  1.00 39.70           C  
ATOM   3332  HB1 ALA A 210      19.953 -13.569  -9.911  1.00 39.70           H  
ATOM   3333  HB2 ALA A 210      20.460 -14.603  -8.554  1.00 39.70           H  
ATOM   3334  HB3 ALA A 210      18.744 -14.487  -8.988  1.00 39.70           H  
ATOM   3335  O   ALA A 210      17.898 -14.999 -11.460  1.00 39.70           O  
ATOM   3336  N   GLN A 211      19.176 -16.494 -12.556  1.00 39.47           N  
ATOM   3337  H   GLN A 211      19.984 -17.095 -12.475  1.00 39.47           H  
ATOM   3338  CA  GLN A 211      18.153 -16.997 -13.490  1.00 39.47           C  
ATOM   3339  HA  GLN A 211      17.207 -16.476 -13.339  1.00 39.47           H  
ATOM   3340  C   GLN A 211      17.866 -18.468 -13.188  1.00 39.47           C  
ATOM   3341  CB  GLN A 211      18.598 -16.828 -14.951  1.00 39.47           C  
ATOM   3342  HB2 GLN A 211      17.903 -17.380 -15.585  1.00 39.47           H  
ATOM   3343  HB3 GLN A 211      19.591 -17.258 -15.083  1.00 39.47           H  
ATOM   3344  O   GLN A 211      16.702 -18.881 -13.376  1.00 39.47           O  
ATOM   3345  CG  GLN A 211      18.602 -15.363 -15.404  1.00 39.47           C  
ATOM   3346  HG2 GLN A 211      19.364 -14.812 -14.853  1.00 39.47           H  
ATOM   3347  HG3 GLN A 211      17.631 -14.925 -15.169  1.00 39.47           H  
ATOM   3348  CD  GLN A 211      18.862 -15.199 -16.903  1.00 39.47           C  
ATOM   3349  NE2 GLN A 211      18.457 -14.091 -17.487  1.00 39.47           N  
ATOM   3350 HE21 GLN A 211      18.680 -14.012 -18.469  1.00 39.47           H  
ATOM   3351 HE22 GLN A 211      18.003 -13.373 -16.941  1.00 39.47           H  
ATOM   3352  OE1 GLN A 211      19.422 -16.032 -17.598  1.00 39.47           O  
ATOM   3353  OXT GLN A 211      18.836 -19.147 -12.785  1.00 39.47           O  
TER    3354      GLN A 211                                                       
END   
