# Supplementary material for: Widespread Horizontal Gene Transfer Among Animal Viruses
Source: bioRxiv. 2024 Mar 26:2024.03.25.586562. Preprint. [Version 2] doi: 10.1101/2024.03.25.586562 (PMC11071296; doi:10.1101/2024.03.25.586562)
Supplement: Supplement 7 [file media-7.zip › File7_PDB/Parvo5049_VP.pdb]

ATOM      1  N   MET A   1     -40.955  15.682  25.341  1.00 46.30           N  
ATOM      2  H   MET A   1     -40.092  15.532  25.843  1.00 46.30           H  
ATOM      3  H2  MET A   1     -41.716  15.770  25.999  1.00 46.30           H  
ATOM      4  H3  MET A   1     -40.915  16.542  24.812  1.00 46.30           H  
ATOM      5  CA  MET A   1     -41.257  14.544  24.447  1.00 46.30           C  
ATOM      6  HA  MET A   1     -40.518  14.480  23.647  1.00 46.30           H  
ATOM      7  C   MET A   1     -42.622  14.790  23.829  1.00 46.30           C  
ATOM      8  CB  MET A   1     -41.278  13.223  25.221  1.00 46.30           C  
ATOM      9  HB2 MET A   1     -41.919  13.315  26.098  1.00 46.30           H  
ATOM     10  HB3 MET A   1     -41.688  12.444  24.578  1.00 46.30           H  
ATOM     11  O   MET A   1     -43.440  15.375  24.530  1.00 46.30           O  
ATOM     12  CG  MET A   1     -39.875  12.798  25.651  1.00 46.30           C  
ATOM     13  HG2 MET A   1     -39.455  13.530  26.341  1.00 46.30           H  
ATOM     14  HG3 MET A   1     -39.242  12.734  24.766  1.00 46.30           H  
ATOM     15  SD  MET A   1     -39.903  11.190  26.455  1.00 46.30           S  
ATOM     16  CE  MET A   1     -38.139  10.840  26.504  1.00 46.30           C  
ATOM     17  HE1 MET A   1     -38.032   9.768  26.671  1.00 46.30           H  
ATOM     18  HE2 MET A   1     -37.679  11.091  25.548  1.00 46.30           H  
ATOM     19  HE3 MET A   1     -37.670  11.404  27.310  1.00 46.30           H  
ATOM     20  N   PRO A   2     -42.868  14.432  22.558  1.00 52.24           N  
ATOM     21  CA  PRO A   2     -44.225  14.451  22.014  1.00 52.24           C  
ATOM     22  HA  PRO A   2     -44.634  15.461  22.059  1.00 52.24           H  
ATOM     23  C   PRO A   2     -45.120  13.513  22.836  1.00 52.24           C  
ATOM     24  CB  PRO A   2     -44.093  14.021  20.549  1.00 52.24           C  
ATOM     25  HB2 PRO A   2     -43.973  14.906  19.923  1.00 52.24           H  
ATOM     26  HB3 PRO A   2     -44.949  13.437  20.212  1.00 52.24           H  
ATOM     27  O   PRO A   2     -44.681  12.423  23.199  1.00 52.24           O  
ATOM     28  CG  PRO A   2     -42.802  13.203  20.519  1.00 52.24           C  
ATOM     29  HG2 PRO A   2     -42.315  13.249  19.545  1.00 52.24           H  
ATOM     30  HG3 PRO A   2     -43.026  12.169  20.782  1.00 52.24           H  
ATOM     31  CD  PRO A   2     -41.938  13.827  21.616  1.00 52.24           C  
ATOM     32  HD2 PRO A   2     -41.330  13.055  22.087  1.00 52.24           H  
ATOM     33  HD3 PRO A   2     -41.304  14.600  21.184  1.00 52.24           H  
ATOM     34  N   ARG A   3     -46.340  13.959  23.156  1.00 66.05           N  
ATOM     35  H   ARG A   3     -46.631  14.863  22.811  1.00 66.05           H  
ATOM     36  CA  ARG A   3     -47.342  13.158  23.867  1.00 66.05           C  
ATOM     37  HA  ARG A   3     -46.847  12.544  24.620  1.00 66.05           H  
ATOM     38  C   ARG A   3     -47.999  12.217  22.860  1.00 66.05           C  
ATOM     39  CB  ARG A   3     -48.346  14.087  24.578  1.00 66.05           C  
ATOM     40  HB2 ARG A   3     -47.800  14.833  25.156  1.00 66.05           H  
ATOM     41  HB3 ARG A   3     -48.956  14.600  23.835  1.00 66.05           H  
ATOM     42  O   ARG A   3     -48.642  12.687  21.923  1.00 66.05           O  
ATOM     43  CG  ARG A   3     -49.253  13.303  25.538  1.00 66.05           C  
ATOM     44  HG2 ARG A   3     -48.663  12.877  26.351  1.00 66.05           H  
ATOM     45  HG3 ARG A   3     -49.701  12.475  24.989  1.00 66.05           H  
ATOM     46  CD  ARG A   3     -50.405  14.136  26.111  1.00 66.05           C  
ATOM     47  HD2 ARG A   3     -50.896  14.651  25.285  1.00 66.05           H  
ATOM     48  HD3 ARG A   3     -51.123  13.437  26.541  1.00 66.05           H  
ATOM     49  NE  ARG A   3     -50.025  15.108  27.160  1.00 66.05           N  
ATOM     50  HE  ARG A   3     -49.090  15.069  27.541  1.00 66.05           H  
ATOM     51  NH1 ARG A   3     -52.132  15.999  27.337  1.00 66.05           N  
ATOM     52 HH11 ARG A   3     -52.456  15.271  26.716  1.00 66.05           H  
ATOM     53 HH12 ARG A   3     -52.788  16.613  27.799  1.00 66.05           H  
ATOM     54  NH2 ARG A   3     -50.538  16.845  28.574  1.00 66.05           N  
ATOM     55 HH21 ARG A   3     -49.606  16.810  28.962  1.00 66.05           H  
ATOM     56 HH22 ARG A   3     -51.184  17.520  28.958  1.00 66.05           H  
ATOM     57  CZ  ARG A   3     -50.878  15.971  27.689  1.00 66.05           C  
ATOM     58  N   ILE A   4     -47.787  10.914  23.015  1.00 72.96           N  
ATOM     59  H   ILE A   4     -47.266  10.606  23.824  1.00 72.96           H  
ATOM     60  CA  ILE A   4     -48.295   9.884  22.103  1.00 72.96           C  
ATOM     61  HA  ILE A   4     -49.058  10.306  21.449  1.00 72.96           H  
ATOM     62  C   ILE A   4     -48.947   8.814  22.967  1.00 72.96           C  
ATOM     63  CB  ILE A   4     -47.166   9.301  21.215  1.00 72.96           C  
ATOM     64  HB  ILE A   4     -46.415   8.850  21.864  1.00 72.96           H  
ATOM     65  O   ILE A   4     -48.251   8.012  23.576  1.00 72.96           O  
ATOM     66  CG1 ILE A   4     -46.473  10.401  20.375  1.00 72.96           C  
ATOM     67 HG12 ILE A   4     -46.135  11.200  21.035  1.00 72.96           H  
ATOM     68 HG13 ILE A   4     -47.188  10.827  19.672  1.00 72.96           H  
ATOM     69  CG2 ILE A   4     -47.735   8.201  20.295  1.00 72.96           C  
ATOM     70 HG21 ILE A   4     -46.937   7.730  19.721  1.00 72.96           H  
ATOM     71 HG22 ILE A   4     -48.472   8.624  19.612  1.00 72.96           H  
ATOM     72 HG23 ILE A   4     -48.210   7.415  20.881  1.00 72.96           H  
ATOM     73  CD1 ILE A   4     -45.234   9.922  19.607  1.00 72.96           C  
ATOM     74 HD11 ILE A   4     -45.516   9.221  18.821  1.00 72.96           H  
ATOM     75 HD12 ILE A   4     -44.535   9.443  20.293  1.00 72.96           H  
ATOM     76 HD13 ILE A   4     -44.746  10.779  19.144  1.00 72.96           H  
ATOM     77  N   HIS A   5     -50.274   8.811  23.033  1.00 77.81           N  
ATOM     78  H   HIS A   5     -50.801   9.475  22.484  1.00 77.81           H  
ATOM     79  CA  HIS A   5     -51.035   7.777  23.733  1.00 77.81           C  
ATOM     80  HA  HIS A   5     -50.363   7.163  24.334  1.00 77.81           H  
ATOM     81  C   HIS A   5     -51.699   6.846  22.722  1.00 77.81           C  
ATOM     82  CB  HIS A   5     -52.042   8.408  24.702  1.00 77.81           C  
ATOM     83  HB2 HIS A   5     -52.796   8.948  24.129  1.00 77.81           H  
ATOM     84  HB3 HIS A   5     -52.548   7.612  25.247  1.00 77.81           H  
ATOM     85  O   HIS A   5     -51.934   7.229  21.571  1.00 77.81           O  
ATOM     86  CG  HIS A   5     -51.433   9.352  25.712  1.00 77.81           C  
ATOM     87  CD2 HIS A   5     -50.125   9.428  26.117  1.00 77.81           C  
ATOM     88  HD2 HIS A   5     -49.307   8.811  25.776  1.00 77.81           H  
ATOM     89  ND1 HIS A   5     -52.132  10.276  26.447  1.00 77.81           N  
ATOM     90  HD1 HIS A   5     -53.133  10.266  26.580  1.00 77.81           H  
ATOM     91  CE1 HIS A   5     -51.269  10.875  27.283  1.00 77.81           C  
ATOM     92  HE1 HIS A   5     -51.548  11.537  28.089  1.00 77.81           H  
ATOM     93  NE2 HIS A   5     -50.022  10.452  27.059  1.00 77.81           N  
ATOM     94  N   PHE A   6     -51.995   5.621  23.146  1.00 74.01           N  
ATOM     95  H   PHE A   6     -51.765   5.365  24.096  1.00 74.01           H  
ATOM     96  CA  PHE A   6     -52.822   4.708  22.372  1.00 74.01           C  
ATOM     97  HA  PHE A   6     -52.296   4.510  21.438  1.00 74.01           H  
ATOM     98  C   PHE A   6     -54.177   5.360  22.050  1.00 74.01           C  
ATOM     99  CB  PHE A   6     -52.994   3.375  23.119  1.00 74.01           C  
ATOM    100  HB2 PHE A   6     -52.875   3.524  24.192  1.00 74.01           H  
ATOM    101  HB3 PHE A   6     -54.008   3.007  22.964  1.00 74.01           H  
ATOM    102  O   PHE A   6     -54.710   6.113  22.871  1.00 74.01           O  
ATOM    103  CG  PHE A   6     -52.028   2.312  22.636  1.00 74.01           C  
ATOM    104  CD1 PHE A   6     -52.450   1.370  21.679  1.00 74.01           C  
ATOM    105  HD1 PHE A   6     -53.474   1.369  21.336  1.00 74.01           H  
ATOM    106  CD2 PHE A   6     -50.702   2.285  23.106  1.00 74.01           C  
ATOM    107  HD2 PHE A   6     -50.381   2.998  23.850  1.00 74.01           H  
ATOM    108  CE1 PHE A   6     -51.548   0.416  21.179  1.00 74.01           C  
ATOM    109  HE1 PHE A   6     -51.881  -0.312  20.454  1.00 74.01           H  
ATOM    110  CE2 PHE A   6     -49.798   1.327  22.608  1.00 74.01           C  
ATOM    111  HE2 PHE A   6     -48.783   1.304  22.976  1.00 74.01           H  
ATOM    112  CZ  PHE A   6     -50.220   0.401  21.636  1.00 74.01           C  
ATOM    113  HZ  PHE A   6     -49.527  -0.329  21.244  1.00 74.01           H  
ATOM    114  N   PRO A   7     -54.760   5.092  20.864  1.00 76.14           N  
ATOM    115  CA  PRO A   7     -56.098   5.569  20.538  1.00 76.14           C  
ATOM    116  HA  PRO A   7     -56.056   6.648  20.390  1.00 76.14           H  
ATOM    117  C   PRO A   7     -57.079   5.231  21.666  1.00 76.14           C  
ATOM    118  CB  PRO A   7     -56.474   4.879  19.222  1.00 76.14           C  
ATOM    119  HB2 PRO A   7     -57.097   5.518  18.596  1.00 76.14           H  
ATOM    120  HB3 PRO A   7     -56.980   3.935  19.422  1.00 76.14           H  
ATOM    121  O   PRO A   7     -57.085   4.103  22.156  1.00 76.14           O  
ATOM    122  CG  PRO A   7     -55.120   4.591  18.575  1.00 76.14           C  
ATOM    123  HG2 PRO A   7     -54.764   5.483  18.059  1.00 76.14           H  
ATOM    124  HG3 PRO A   7     -55.170   3.745  17.889  1.00 76.14           H  
ATOM    125  CD  PRO A   7     -54.219   4.298  19.771  1.00 76.14           C  
ATOM    126  HD2 PRO A   7     -54.276   3.241  20.029  1.00 76.14           H  
ATOM    127  HD3 PRO A   7     -53.193   4.580  19.535  1.00 76.14           H  
ATOM    128  N   TYR A   8     -57.894   6.204  22.074  1.00 78.88           N  
ATOM    129  H   TYR A   8     -57.808   7.109  21.632  1.00 78.88           H  
ATOM    130  CA  TYR A   8     -58.875   6.075  23.162  1.00 78.88           C  
ATOM    131  HA  TYR A   8     -59.383   7.037  23.226  1.00 78.88           H  
ATOM    132  C   TYR A   8     -58.297   5.849  24.572  1.00 78.88           C  
ATOM    133  CB  TYR A   8     -59.958   5.039  22.801  1.00 78.88           C  
ATOM    134  HB2 TYR A   8     -60.784   5.135  23.506  1.00 78.88           H  
ATOM    135  HB3 TYR A   8     -59.554   4.034  22.929  1.00 78.88           H  
ATOM    136  O   TYR A   8     -59.032   5.397  25.438  1.00 78.88           O  
ATOM    137  CG  TYR A   8     -60.513   5.177  21.399  1.00 78.88           C  
ATOM    138  CD1 TYR A   8     -61.457   6.183  21.125  1.00 78.88           C  
ATOM    139  HD1 TYR A   8     -61.791   6.833  21.920  1.00 78.88           H  
ATOM    140  CD2 TYR A   8     -60.078   4.315  20.374  1.00 78.88           C  
ATOM    141  HD2 TYR A   8     -59.361   3.539  20.597  1.00 78.88           H  
ATOM    142  CE1 TYR A   8     -61.975   6.328  19.825  1.00 78.88           C  
ATOM    143  HE1 TYR A   8     -62.709   7.094  19.620  1.00 78.88           H  
ATOM    144  CE2 TYR A   8     -60.588   4.460  19.071  1.00 78.88           C  
ATOM    145  HE2 TYR A   8     -60.270   3.798  18.279  1.00 78.88           H  
ATOM    146  OH  TYR A   8     -62.043   5.595  17.542  1.00 78.88           O  
ATOM    147  HH  TYR A   8     -62.704   6.290  17.497  1.00 78.88           H  
ATOM    148  CZ  TYR A   8     -61.541   5.463  18.797  1.00 78.88           C  
ATOM    149  N   HIS A   9     -57.027   6.182  24.825  1.00 78.85           N  
ATOM    150  H   HIS A   9     -56.433   6.506  24.074  1.00 78.85           H  
ATOM    151  CA  HIS A   9     -56.412   6.115  26.158  1.00 78.85           C  
ATOM    152  HA  HIS A   9     -57.164   5.846  26.900  1.00 78.85           H  
ATOM    153  C   HIS A   9     -55.838   7.477  26.561  1.00 78.85           C  
ATOM    154  CB  HIS A   9     -55.333   5.026  26.191  1.00 78.85           C  
ATOM    155  HB2 HIS A   9     -54.849   5.043  27.168  1.00 78.85           H  
ATOM    156  HB3 HIS A   9     -54.573   5.247  25.442  1.00 78.85           H  
ATOM    157  O   HIS A   9     -55.300   8.213  25.727  1.00 78.85           O  
ATOM    158  CG  HIS A   9     -55.866   3.637  25.953  1.00 78.85           C  
ATOM    159  CD2 HIS A   9     -55.945   2.604  26.852  1.00 78.85           C  
ATOM    160  HD2 HIS A   9     -55.634   2.620  27.886  1.00 78.85           H  
ATOM    161  ND1 HIS A   9     -56.378   3.173  24.763  1.00 78.85           N  
ATOM    162  HD1 HIS A   9     -56.538   3.710  23.923  1.00 78.85           H  
ATOM    163  CE1 HIS A   9     -56.776   1.912  24.945  1.00 78.85           C  
ATOM    164  HE1 HIS A   9     -57.278   1.313  24.199  1.00 78.85           H  
ATOM    165  NE2 HIS A   9     -56.489   1.503  26.181  1.00 78.85           N  
ATOM    166  N   ASN A  10     -55.943   7.822  27.845  1.00 82.18           N  
ATOM    167  H   ASN A  10     -56.315   7.155  28.505  1.00 82.18           H  
ATOM    168  CA  ASN A  10     -55.509   9.120  28.361  1.00 82.18           C  
ATOM    169  HA  ASN A  10     -55.485   9.840  27.543  1.00 82.18           H  
ATOM    170  C   ASN A  10     -54.091   9.095  28.946  1.00 82.18           C  
ATOM    171  CB  ASN A  10     -56.545   9.618  29.380  1.00 82.18           C  
ATOM    172  HB2 ASN A  10     -56.692   8.858  30.148  1.00 82.18           H  
ATOM    173  HB3 ASN A  10     -56.178  10.525  29.862  1.00 82.18           H  
ATOM    174  O   ASN A  10     -53.480  10.158  29.051  1.00 82.18           O  
ATOM    175  CG  ASN A  10     -57.879   9.950  28.734  1.00 82.18           C  
ATOM    176  ND2 ASN A  10     -58.970   9.817  29.448  1.00 82.18           N  
ATOM    177 HD21 ASN A  10     -58.949   9.402  30.368  1.00 82.18           H  
ATOM    178 HD22 ASN A  10     -59.836   9.933  28.941  1.00 82.18           H  
ATOM    179  OD1 ASN A  10     -57.978  10.339  27.580  1.00 82.18           O  
ATOM    180  N   TYR A  11     -53.573   7.915  29.287  1.00 82.67           N  
ATOM    181  H   TYR A  11     -54.190   7.117  29.230  1.00 82.67           H  
ATOM    182  CA  TYR A  11     -52.310   7.684  29.994  1.00 82.67           C  
ATOM    183  HA  TYR A  11     -51.709   8.594  29.971  1.00 82.67           H  
ATOM    184  C   TYR A  11     -51.459   6.571  29.371  1.00 82.67           C  
ATOM    185  CB  TYR A  11     -52.634   7.334  31.455  1.00 82.67           C  
ATOM    186  HB2 TYR A  11     -53.189   6.397  31.487  1.00 82.67           H  
ATOM    187  HB3 TYR A  11     -51.701   7.185  31.998  1.00 82.67           H  
ATOM    188  O   TYR A  11     -50.249   6.533  29.585  1.00 82.67           O  
ATOM    189  CG  TYR A  11     -53.430   8.416  32.150  1.00 82.67           C  
ATOM    190  CD1 TYR A  11     -52.787   9.634  32.411  1.00 82.67           C  
ATOM    191  HD1 TYR A  11     -51.742   9.745  32.163  1.00 82.67           H  
ATOM    192  CD2 TYR A  11     -54.804   8.256  32.431  1.00 82.67           C  
ATOM    193  HD2 TYR A  11     -55.288   7.321  32.190  1.00 82.67           H  
ATOM    194  CE1 TYR A  11     -53.519  10.717  32.909  1.00 82.67           C  
ATOM    195  HE1 TYR A  11     -53.020  11.665  33.038  1.00 82.67           H  
ATOM    196  CE2 TYR A  11     -55.541   9.334  32.965  1.00 82.67           C  
ATOM    197  HE2 TYR A  11     -56.603   9.243  33.142  1.00 82.67           H  
ATOM    198  OH  TYR A  11     -55.556  11.678  33.577  1.00 82.67           O  
ATOM    199  HH  TYR A  11     -54.985  12.428  33.393  1.00 82.67           H  
ATOM    200  CZ  TYR A  11     -54.893  10.571  33.173  1.00 82.67           C  
ATOM    201  N   LEU A  12     -52.055   5.667  28.585  1.00 77.79           N  
ATOM    202  H   LEU A  12     -53.065   5.652  28.581  1.00 77.79           H  
ATOM    203  CA  LEU A  12     -51.337   4.549  27.968  1.00 77.79           C  
ATOM    204  HA  LEU A  12     -50.674   4.143  28.733  1.00 77.79           H  
ATOM    205  C   LEU A  12     -50.446   5.003  26.789  1.00 77.79           C  
ATOM    206  CB  LEU A  12     -52.351   3.448  27.594  1.00 77.79           C  
ATOM    207  HB2 LEU A  12     -53.075   3.335  28.400  1.00 77.79           H  
ATOM    208  HB3 LEU A  12     -52.893   3.765  26.703  1.00 77.79           H  
ATOM    209  O   LEU A  12     -50.846   4.954  25.625  1.00 77.79           O  
ATOM    210  CG  LEU A  12     -51.711   2.075  27.321  1.00 77.79           C  
ATOM    211  HG  LEU A  12     -50.885   2.191  26.620  1.00 77.79           H  
ATOM    212  CD1 LEU A  12     -51.185   1.425  28.605  1.00 77.79           C  
ATOM    213 HD11 LEU A  12     -51.987   1.357  29.341  1.00 77.79           H  
ATOM    214 HD12 LEU A  12     -50.824   0.419  28.390  1.00 77.79           H  
ATOM    215 HD13 LEU A  12     -50.363   2.007  29.022  1.00 77.79           H  
ATOM    216  CD2 LEU A  12     -52.733   1.125  26.698  1.00 77.79           C  
ATOM    217 HD21 LEU A  12     -53.134   1.552  25.779  1.00 77.79           H  
ATOM    218 HD22 LEU A  12     -52.267   0.167  26.469  1.00 77.79           H  
ATOM    219 HD23 LEU A  12     -53.557   0.955  27.391  1.00 77.79           H  
ATOM    220  N   GLY A  13     -49.221   5.444  27.083  1.00 70.17           N  
ATOM    221  H   GLY A  13     -49.043   5.658  28.054  1.00 70.17           H  
ATOM    222  CA  GLY A  13     -48.184   5.819  26.111  1.00 70.17           C  
ATOM    223  HA2 GLY A  13     -47.596   4.933  25.871  1.00 70.17           H  
ATOM    224  HA3 GLY A  13     -48.647   6.177  25.192  1.00 70.17           H  
ATOM    225  C   GLY A  13     -47.240   6.909  26.643  1.00 70.17           C  
ATOM    226  O   GLY A  13     -47.461   7.445  27.724  1.00 70.17           O  
ATOM    227  N   PRO A  14     -46.145   7.246  25.940  1.00 69.81           N  
ATOM    228  CA  PRO A  14     -45.176   8.221  26.438  1.00 69.81           C  
ATOM    229  HA  PRO A  14     -44.896   7.951  27.456  1.00 69.81           H  
ATOM    230  C   PRO A  14     -45.698   9.669  26.448  1.00 69.81           C  
ATOM    231  CB  PRO A  14     -43.949   8.064  25.532  1.00 69.81           C  
ATOM    232  HB2 PRO A  14     -43.418   9.005  25.386  1.00 69.81           H  
ATOM    233  HB3 PRO A  14     -43.282   7.312  25.953  1.00 69.81           H  
ATOM    234  O   PRO A  14     -46.313  10.143  25.489  1.00 69.81           O  
ATOM    235  CG  PRO A  14     -44.544   7.540  24.224  1.00 69.81           C  
ATOM    236  HG2 PRO A  14     -43.810   6.995  23.631  1.00 69.81           H  
ATOM    237  HG3 PRO A  14     -44.964   8.370  23.655  1.00 69.81           H  
ATOM    238  CD  PRO A  14     -45.667   6.629  24.713  1.00 69.81           C  
ATOM    239  HD2 PRO A  14     -46.446   6.532  23.957  1.00 69.81           H  
ATOM    240  HD3 PRO A  14     -45.262   5.645  24.946  1.00 69.81           H  
ATOM    241  N   GLY A  15     -45.308  10.423  27.483  1.00 66.77           N  
ATOM    242  H   GLY A  15     -44.895   9.952  28.275  1.00 66.77           H  
ATOM    243  CA  GLY A  15     -45.461  11.883  27.538  1.00 66.77           C  
ATOM    244  HA2 GLY A  15     -44.561  12.300  27.990  1.00 66.77           H  
ATOM    245  HA3 GLY A  15     -45.545  12.283  26.527  1.00 66.77           H  
ATOM    246  C   GLY A  15     -46.652  12.408  28.349  1.00 66.77           C  
ATOM    247  O   GLY A  15     -47.010  13.577  28.186  1.00 66.77           O  
ATOM    248  N   SER A  16     -47.245  11.585  29.215  1.00 71.83           N  
ATOM    249  H   SER A  16     -47.027  10.600  29.197  1.00 71.83           H  
ATOM    250  CA  SER A  16     -48.253  11.995  30.198  1.00 71.83           C  
ATOM    251  HA  SER A  16     -49.089  12.474  29.688  1.00 71.83           H  
ATOM    252  C   SER A  16     -47.669  12.940  31.257  1.00 71.83           C  
ATOM    253  CB  SER A  16     -48.776  10.760  30.930  1.00 71.83           C  
ATOM    254  HB2 SER A  16     -47.925  10.285  31.416  1.00 71.83           H  
ATOM    255  HB3 SER A  16     -49.502  11.051  31.690  1.00 71.83           H  
ATOM    256  O   SER A  16     -46.801  12.571  32.041  1.00 71.83           O  
ATOM    257  OG  SER A  16     -49.367   9.845  30.042  1.00 71.83           O  
ATOM    258  HG  SER A  16     -49.222   8.970  30.409  1.00 71.83           H  
ATOM    259  N   ASP A  17     -48.164  14.172  31.317  1.00 71.61           N  
ATOM    260  H   ASP A  17     -48.693  14.510  30.526  1.00 71.61           H  
ATOM    261  CA  ASP A  17     -47.793  15.175  32.330  1.00 71.61           C  
ATOM    262  HA  ASP A  17     -47.293  14.669  33.156  1.00 71.61           H  
ATOM    263  C   ASP A  17     -49.020  15.874  32.957  1.00 71.61           C  
ATOM    264  CB  ASP A  17     -46.780  16.173  31.727  1.00 71.61           C  
ATOM    265  HB2 ASP A  17     -46.475  16.878  32.500  1.00 71.61           H  
ATOM    266  HB3 ASP A  17     -45.892  15.620  31.418  1.00 71.61           H  
ATOM    267  O   ASP A  17     -48.877  16.746  33.813  1.00 71.61           O  
ATOM    268  CG  ASP A  17     -47.308  16.955  30.520  1.00 71.61           C  
ATOM    269  OD1 ASP A  17     -48.430  16.648  30.064  1.00 71.61           O  
ATOM    270  OD2 ASP A  17     -46.603  17.858  30.022  1.00 71.61           O  
ATOM    271  N   ASN A  18     -50.241  15.476  32.572  1.00 72.90           N  
ATOM    272  H   ASN A  18     -50.287  14.705  31.921  1.00 72.90           H  
ATOM    273  CA  ASN A  18     -51.497  16.025  33.084  1.00 72.90           C  
ATOM    274  HA  ASN A  18     -51.283  16.650  33.951  1.00 72.90           H  
ATOM    275  C   ASN A  18     -52.451  14.907  33.544  1.00 72.90           C  
ATOM    276  CB  ASN A  18     -52.115  16.927  32.001  1.00 72.90           C  
ATOM    277  HB2 ASN A  18     -51.386  17.691  31.728  1.00 72.90           H  
ATOM    278  HB3 ASN A  18     -52.340  16.325  31.120  1.00 72.90           H  
ATOM    279  O   ASN A  18     -52.973  14.147  32.732  1.00 72.90           O  
ATOM    280  CG  ASN A  18     -53.392  17.616  32.453  1.00 72.90           C  
ATOM    281  ND2 ASN A  18     -53.921  18.515  31.658  1.00 72.90           N  
ATOM    282 HD21 ASN A  18     -53.450  18.788  30.807  1.00 72.90           H  
ATOM    283 HD22 ASN A  18     -54.763  18.963  31.991  1.00 72.90           H  
ATOM    284  OD1 ASN A  18     -53.946  17.367  33.510  1.00 72.90           O  
ATOM    285  N   PHE A  19     -52.737  14.856  34.848  1.00 81.99           N  
ATOM    286  H   PHE A  19     -52.291  15.534  35.449  1.00 81.99           H  
ATOM    287  CA  PHE A  19     -53.529  13.798  35.499  1.00 81.99           C  
ATOM    288  HA  PHE A  19     -53.596  12.957  34.809  1.00 81.99           H  
ATOM    289  C   PHE A  19     -54.982  14.194  35.814  1.00 81.99           C  
ATOM    290  CB  PHE A  19     -52.776  13.282  36.731  1.00 81.99           C  
ATOM    291  HB2 PHE A  19     -53.331  12.454  37.173  1.00 81.99           H  
ATOM    292  HB3 PHE A  19     -52.715  14.077  37.474  1.00 81.99           H  
ATOM    293  O   PHE A  19     -55.611  13.585  36.685  1.00 81.99           O  
ATOM    294  CG  PHE A  19     -51.386  12.786  36.401  1.00 81.99           C  
ATOM    295  CD1 PHE A  19     -51.224  11.560  35.731  1.00 81.99           C  
ATOM    296  HD1 PHE A  19     -52.080  10.955  35.471  1.00 81.99           H  
ATOM    297  CD2 PHE A  19     -50.263  13.581  36.694  1.00 81.99           C  
ATOM    298  HD2 PHE A  19     -50.379  14.531  37.194  1.00 81.99           H  
ATOM    299  CE1 PHE A  19     -49.944  11.135  35.346  1.00 81.99           C  
ATOM    300  HE1 PHE A  19     -49.828  10.216  34.790  1.00 81.99           H  
ATOM    301  CE2 PHE A  19     -48.981  13.152  36.312  1.00 81.99           C  
ATOM    302  HE2 PHE A  19     -48.119  13.770  36.513  1.00 81.99           H  
ATOM    303  CZ  PHE A  19     -48.824  11.934  35.633  1.00 81.99           C  
ATOM    304  HZ  PHE A  19     -47.842  11.633  35.298  1.00 81.99           H  
ATOM    305  N   ASN A  20     -55.505  15.213  35.122  1.00 81.17           N  
ATOM    306  H   ASN A  20     -54.897  15.714  34.489  1.00 81.17           H  
ATOM    307  CA  ASN A  20     -56.842  15.768  35.364  1.00 81.17           C  
ATOM    308  HA  ASN A  20     -57.035  15.753  36.437  1.00 81.17           H  
ATOM    309  C   ASN A  20     -57.988  14.972  34.710  1.00 81.17           C  
ATOM    310  CB  ASN A  20     -56.869  17.234  34.891  1.00 81.17           C  
ATOM    311  HB2 ASN A  20     -56.582  17.281  33.840  1.00 81.17           H  
ATOM    312  HB3 ASN A  20     -57.887  17.614  34.981  1.00 81.17           H  
ATOM    313  O   ASN A  20     -59.147  15.216  35.036  1.00 81.17           O  
ATOM    314  CG  ASN A  20     -55.974  18.163  35.696  1.00 81.17           C  
ATOM    315  ND2 ASN A  20     -55.802  19.385  35.247  1.00 81.17           N  
ATOM    316 HD21 ASN A  20     -56.260  19.692  34.400  1.00 81.17           H  
ATOM    317 HD22 ASN A  20     -55.189  19.967  35.800  1.00 81.17           H  
ATOM    318  OD1 ASN A  20     -55.444  17.837  36.743  1.00 81.17           O  
ATOM    319  N   GLN A  21     -57.696  14.061  33.778  1.00 81.26           N  
ATOM    320  H   GLN A  21     -56.728  13.813  33.632  1.00 81.26           H  
ATOM    321  CA  GLN A  21     -58.703  13.230  33.111  1.00 81.26           C  
ATOM    322  HA  GLN A  21     -59.654  13.762  33.117  1.00 81.26           H  
ATOM    323  C   GLN A  21     -58.944  11.922  33.885  1.00 81.26           C  
ATOM    324  CB  GLN A  21     -58.320  13.016  31.635  1.00 81.26           C  
ATOM    325  HB2 GLN A  21     -57.320  12.585  31.570  1.00 81.26           H  
ATOM    326  HB3 GLN A  21     -59.025  12.317  31.184  1.00 81.26           H  
ATOM    327  O   GLN A  21     -58.132  11.502  34.711  1.00 81.26           O  
ATOM    328  CG  GLN A  21     -58.371  14.343  30.850  1.00 81.26           C  
ATOM    329  HG2 GLN A  21     -57.647  15.043  31.265  1.00 81.26           H  
ATOM    330  HG3 GLN A  21     -59.366  14.777  30.955  1.00 81.26           H  
ATOM    331  CD  GLN A  21     -58.075  14.189  29.361  1.00 81.26           C  
ATOM    332  NE2 GLN A  21     -58.204  15.233  28.572  1.00 81.26           N  
ATOM    333 HE21 GLN A  21     -58.067  15.016  27.595  1.00 81.26           H  
ATOM    334 HE22 GLN A  21     -58.595  16.100  28.911  1.00 81.26           H  
ATOM    335  OE1 GLN A  21     -57.706  13.149  28.865  1.00 81.26           O  
ATOM    336  N   GLN A  22     -60.099  11.291  33.670  1.00 83.78           N  
ATOM    337  H   GLN A  22     -60.706  11.615  32.930  1.00 83.78           H  
ATOM    338  CA  GLN A  22     -60.346   9.952  34.207  1.00 83.78           C  
ATOM    339  HA  GLN A  22     -59.861   9.880  35.181  1.00 83.78           H  
ATOM    340  C   GLN A  22     -59.711   8.905  33.277  1.00 83.78           C  
ATOM    341  CB  GLN A  22     -61.845   9.701  34.427  1.00 83.78           C  
ATOM    342  HB2 GLN A  22     -62.395   9.887  33.504  1.00 83.78           H  
ATOM    343  HB3 GLN A  22     -61.978   8.654  34.699  1.00 83.78           H  
ATOM    344  O   GLN A  22     -59.740   9.106  32.062  1.00 83.78           O  
ATOM    345  CG  GLN A  22     -62.405  10.582  35.558  1.00 83.78           C  
ATOM    346  HG2 GLN A  22     -61.761  10.493  36.433  1.00 83.78           H  
ATOM    347  HG3 GLN A  22     -62.403  11.623  35.238  1.00 83.78           H  
ATOM    348  CD  GLN A  22     -63.822  10.204  35.984  1.00 83.78           C  
ATOM    349  NE2 GLN A  22     -64.430  10.956  36.875  1.00 83.78           N  
ATOM    350 HE21 GLN A  22     -63.989  11.781  37.255  1.00 83.78           H  
ATOM    351 HE22 GLN A  22     -65.363  10.652  37.116  1.00 83.78           H  
ATOM    352  OE1 GLN A  22     -64.417   9.237  35.554  1.00 83.78           O  
ATOM    353  N   PRO A  23     -59.115   7.826  33.814  1.00 83.36           N  
ATOM    354  CA  PRO A  23     -58.644   6.714  32.992  1.00 83.36           C  
ATOM    355  HA  PRO A  23     -57.916   7.068  32.262  1.00 83.36           H  
ATOM    356  C   PRO A  23     -59.820   6.065  32.249  1.00 83.36           C  
ATOM    357  CB  PRO A  23     -57.964   5.747  33.961  1.00 83.36           C  
ATOM    358  HB2 PRO A  23     -58.074   4.709  33.645  1.00 83.36           H  
ATOM    359  HB3 PRO A  23     -56.909   6.008  34.047  1.00 83.36           H  
ATOM    360  O   PRO A  23     -60.927   6.008  32.787  1.00 83.36           O  
ATOM    361  CG  PRO A  23     -58.670   6.013  35.289  1.00 83.36           C  
ATOM    362  HG2 PRO A  23     -59.596   5.440  35.327  1.00 83.36           H  
ATOM    363  HG3 PRO A  23     -58.034   5.769  36.140  1.00 83.36           H  
ATOM    364  CD  PRO A  23     -58.993   7.504  35.227  1.00 83.36           C  
ATOM    365  HD2 PRO A  23     -59.921   7.699  35.765  1.00 83.36           H  
ATOM    366  HD3 PRO A  23     -58.172   8.080  35.654  1.00 83.36           H  
ATOM    367  N   VAL A  24     -59.585   5.619  31.014  1.00 81.94           N  
ATOM    368  H   VAL A  24     -58.657   5.733  30.633  1.00 81.94           H  
ATOM    369  CA  VAL A  24     -60.634   5.050  30.147  1.00 81.94           C  
ATOM    370  HA  VAL A  24     -61.556   5.605  30.314  1.00 81.94           H  
ATOM    371  C   VAL A  24     -60.945   3.594  30.499  1.00 81.94           C  
ATOM    372  CB  VAL A  24     -60.261   5.200  28.658  1.00 81.94           C  
ATOM    373  HB  VAL A  24     -59.333   4.666  28.453  1.00 81.94           H  
ATOM    374  O   VAL A  24     -62.113   3.210  30.538  1.00 81.94           O  
ATOM    375  CG1 VAL A  24     -61.367   4.642  27.750  1.00 81.94           C  
ATOM    376 HG11 VAL A  24     -61.137   4.849  26.705  1.00 81.94           H  
ATOM    377 HG12 VAL A  24     -61.431   3.560  27.867  1.00 81.94           H  
ATOM    378 HG13 VAL A  24     -62.327   5.091  28.007  1.00 81.94           H  
ATOM    379  CG2 VAL A  24     -60.063   6.688  28.326  1.00 81.94           C  
ATOM    380 HG21 VAL A  24     -59.167   7.058  28.826  1.00 81.94           H  
ATOM    381 HG22 VAL A  24     -59.927   6.825  27.253  1.00 81.94           H  
ATOM    382 HG23 VAL A  24     -60.929   7.263  28.652  1.00 81.94           H  
ATOM    383  N   ASP A  25     -59.918   2.801  30.790  1.00 80.59           N  
ATOM    384  H   ASP A  25     -58.978   3.163  30.727  1.00 80.59           H  
ATOM    385  CA  ASP A  25     -60.025   1.399  31.188  1.00 80.59           C  
ATOM    386  HA  ASP A  25     -61.012   1.235  31.621  1.00 80.59           H  
ATOM    387  C   ASP A  25     -59.006   1.042  32.289  1.00 80.59           C  
ATOM    388  CB  ASP A  25     -59.929   0.504  29.935  1.00 80.59           C  
ATOM    389  HB2 ASP A  25     -60.167  -0.520  30.224  1.00 80.59           H  
ATOM    390  HB3 ASP A  25     -60.695   0.819  29.226  1.00 80.59           H  
ATOM    391  O   ASP A  25     -58.332   1.914  32.849  1.00 80.59           O  
ATOM    392  CG  ASP A  25     -58.575   0.497  29.217  1.00 80.59           C  
ATOM    393  OD1 ASP A  25     -57.617   1.103  29.746  1.00 80.59           O  
ATOM    394  OD2 ASP A  25     -58.519  -0.178  28.167  1.00 80.59           O  
ATOM    395  N   GLU A  26     -58.940  -0.239  32.664  1.00 78.96           N  
ATOM    396  H   GLU A  26     -59.498  -0.919  32.167  1.00 78.96           H  
ATOM    397  CA  GLU A  26     -58.034  -0.727  33.712  1.00 78.96           C  
ATOM    398  HA  GLU A  26     -58.200  -0.137  34.613  1.00 78.96           H  
ATOM    399  C   GLU A  26     -56.558  -0.547  33.327  1.00 78.96           C  
ATOM    400  CB  GLU A  26     -58.384  -2.192  34.029  1.00 78.96           C  
ATOM    401  HB2 GLU A  26     -59.460  -2.235  34.201  1.00 78.96           H  
ATOM    402  HB3 GLU A  26     -58.147  -2.821  33.172  1.00 78.96           H  
ATOM    403  O   GLU A  26     -55.751  -0.152  34.165  1.00 78.96           O  
ATOM    404  CG  GLU A  26     -57.663  -2.729  35.279  1.00 78.96           C  
ATOM    405  HG2 GLU A  26     -56.599  -2.818  35.059  1.00 78.96           H  
ATOM    406  HG3 GLU A  26     -57.782  -2.004  36.084  1.00 78.96           H  
ATOM    407  CD  GLU A  26     -58.201  -4.089  35.764  1.00 78.96           C  
ATOM    408  OE1 GLU A  26     -57.550  -4.706  36.636  1.00 78.96           O  
ATOM    409  OE2 GLU A  26     -59.294  -4.501  35.314  1.00 78.96           O  
ATOM    410  N   ASP A  27     -56.213  -0.728  32.051  1.00 76.60           N  
ATOM    411  H   ASP A  27     -56.938  -0.915  31.373  1.00 76.60           H  
ATOM    412  CA  ASP A  27     -54.845  -0.563  31.553  1.00 76.60           C  
ATOM    413  HA  ASP A  27     -54.164  -1.127  32.191  1.00 76.60           H  
ATOM    414  C   ASP A  27     -54.412   0.914  31.595  1.00 76.60           C  
ATOM    415  CB  ASP A  27     -54.753  -1.125  30.124  1.00 76.60           C  
ATOM    416  HB2 ASP A  27     -55.447  -0.582  29.481  1.00 76.60           H  
ATOM    417  HB3 ASP A  27     -53.748  -0.949  29.742  1.00 76.60           H  
ATOM    418  O   ASP A  27     -53.288   1.237  31.989  1.00 76.60           O  
ATOM    419  CG  ASP A  27     -55.049  -2.626  30.016  1.00 76.60           C  
ATOM    420  OD1 ASP A  27     -54.938  -3.368  31.024  1.00 76.60           O  
ATOM    421  OD2 ASP A  27     -55.308  -3.101  28.889  1.00 76.60           O  
ATOM    422  N   ASP A  28     -55.328   1.827  31.262  1.00 79.40           N  
ATOM    423  H   ASP A  28     -56.197   1.495  30.869  1.00 79.40           H  
ATOM    424  CA  ASP A  28     -55.143   3.273  31.379  1.00 79.40           C  
ATOM    425  HA  ASP A  28     -54.211   3.533  30.878  1.00 79.40           H  
ATOM    426  C   ASP A  28     -55.039   3.724  32.850  1.00 79.40           C  
ATOM    427  CB  ASP A  28     -56.316   3.963  30.658  1.00 79.40           C  
ATOM    428  HB2 ASP A  28     -56.604   3.376  29.786  1.00 79.40           H  
ATOM    429  HB3 ASP A  28     -57.177   4.014  31.325  1.00 79.40           H  
ATOM    430  O   ASP A  28     -54.300   4.658  33.178  1.00 79.40           O  
ATOM    431  CG  ASP A  28     -55.981   5.350  30.128  1.00 79.40           C  
ATOM    432  OD1 ASP A  28     -54.863   5.545  29.605  1.00 79.40           O  
ATOM    433  OD2 ASP A  28     -56.866   6.237  30.161  1.00 79.40           O  
ATOM    434  N   ALA A  29     -55.736   3.043  33.769  1.00 84.05           N  
ATOM    435  H   ALA A  29     -56.339   2.300  33.445  1.00 84.05           H  
ATOM    436  CA  ALA A  29     -55.626   3.282  35.209  1.00 84.05           C  
ATOM    437  HA  ALA A  29     -55.695   4.356  35.379  1.00 84.05           H  
ATOM    438  C   ALA A  29     -54.268   2.827  35.771  1.00 84.05           C  
ATOM    439  CB  ALA A  29     -56.801   2.611  35.931  1.00 84.05           C  
ATOM    440  HB1 ALA A  29     -56.773   2.863  36.991  1.00 84.05           H  
ATOM    441  HB2 ALA A  29     -56.737   1.528  35.826  1.00 84.05           H  
ATOM    442  HB3 ALA A  29     -57.745   2.949  35.501  1.00 84.05           H  
ATOM    443  O   ALA A  29     -53.673   3.557  36.573  1.00 84.05           O  
ATOM    444  N   ILE A  30     -53.751   1.679  35.316  1.00 81.22           N  
ATOM    445  H   ILE A  30     -54.320   1.110  34.705  1.00 81.22           H  
ATOM    446  CA  ILE A  30     -52.406   1.190  35.660  1.00 81.22           C  
ATOM    447  HA  ILE A  30     -52.309   1.158  36.746  1.00 81.22           H  
ATOM    448  C   ILE A  30     -51.346   2.168  35.135  1.00 81.22           C  
ATOM    449  CB  ILE A  30     -52.183  -0.247  35.129  1.00 81.22           C  
ATOM    450  HB  ILE A  30     -52.368  -0.255  34.055  1.00 81.22           H  
ATOM    451  O   ILE A  30     -50.465   2.580  35.891  1.00 81.22           O  
ATOM    452  CG1 ILE A  30     -53.139  -1.251  35.814  1.00 81.22           C  
ATOM    453 HG12 ILE A  30     -52.791  -1.448  36.827  1.00 81.22           H  
ATOM    454 HG13 ILE A  30     -54.138  -0.824  35.908  1.00 81.22           H  
ATOM    455  CG2 ILE A  30     -50.731  -0.698  35.388  1.00 81.22           C  
ATOM    456 HG21 ILE A  30     -50.570  -1.707  35.007  1.00 81.22           H  
ATOM    457 HG22 ILE A  30     -50.525  -0.694  36.458  1.00 81.22           H  
ATOM    458 HG23 ILE A  30     -50.020  -0.041  34.887  1.00 81.22           H  
ATOM    459  CD1 ILE A  30     -53.274  -2.580  35.058  1.00 81.22           C  
ATOM    460 HD11 ILE A  30     -53.971  -3.226  35.593  1.00 81.22           H  
ATOM    461 HD12 ILE A  30     -53.659  -2.401  34.054  1.00 81.22           H  
ATOM    462 HD13 ILE A  30     -52.310  -3.085  34.991  1.00 81.22           H  
ATOM    463  N   ALA A  31     -51.466   2.628  33.882  1.00 79.84           N  
ATOM    464  H   ALA A  31     -52.191   2.238  33.296  1.00 79.84           H  
ATOM    465  CA  ALA A  31     -50.555   3.621  33.304  1.00 79.84           C  
ATOM    466  HA  ALA A  31     -49.541   3.223  33.334  1.00 79.84           H  
ATOM    467  C   ALA A  31     -50.552   4.941  34.099  1.00 79.84           C  
ATOM    468  CB  ALA A  31     -50.941   3.844  31.838  1.00 79.84           C  
ATOM    469  HB1 ALA A  31     -50.235   4.538  31.381  1.00 79.84           H  
ATOM    470  HB2 ALA A  31     -51.948   4.256  31.768  1.00 79.84           H  
ATOM    471  HB3 ALA A  31     -50.911   2.897  31.299  1.00 79.84           H  
ATOM    472  O   ALA A  31     -49.494   5.464  34.451  1.00 79.84           O  
ATOM    473  N   ARG A  32     -51.733   5.438  34.492  1.00 85.81           N  
ATOM    474  H   ARG A  32     -52.568   4.994  34.136  1.00 85.81           H  
ATOM    475  CA  ARG A  32     -51.857   6.620  35.358  1.00 85.81           C  
ATOM    476  HA  ARG A  32     -51.362   7.455  34.861  1.00 85.81           H  
ATOM    477  C   ARG A  32     -51.172   6.426  36.714  1.00 85.81           C  
ATOM    478  CB  ARG A  32     -53.347   6.928  35.545  1.00 85.81           C  
ATOM    479  HB2 ARG A  32     -53.832   6.957  34.569  1.00 85.81           H  
ATOM    480  HB3 ARG A  32     -53.809   6.128  36.123  1.00 85.81           H  
ATOM    481  O   ARG A  32     -50.519   7.344  37.211  1.00 85.81           O  
ATOM    482  CG  ARG A  32     -53.575   8.266  36.252  1.00 85.81           C  
ATOM    483  HG2 ARG A  32     -53.244   9.072  35.597  1.00 85.81           H  
ATOM    484  HG3 ARG A  32     -53.020   8.304  37.189  1.00 85.81           H  
ATOM    485  CD  ARG A  32     -55.061   8.432  36.558  1.00 85.81           C  
ATOM    486  HD2 ARG A  32     -55.618   8.408  35.621  1.00 85.81           H  
ATOM    487  HD3 ARG A  32     -55.376   7.589  37.172  1.00 85.81           H  
ATOM    488  NE  ARG A  32     -55.324   9.704  37.256  1.00 85.81           N  
ATOM    489  HE  ARG A  32     -54.703  10.470  37.038  1.00 85.81           H  
ATOM    490  NH1 ARG A  32     -57.268   9.075  38.292  1.00 85.81           N  
ATOM    491 HH11 ARG A  32     -58.077   9.294  38.855  1.00 85.81           H  
ATOM    492 HH12 ARG A  32     -57.138   8.150  37.910  1.00 85.81           H  
ATOM    493  NH2 ARG A  32     -56.537  11.181  38.481  1.00 85.81           N  
ATOM    494 HH21 ARG A  32     -57.381  11.403  38.989  1.00 85.81           H  
ATOM    495 HH22 ARG A  32     -56.029  11.938  38.045  1.00 85.81           H  
ATOM    496  CZ  ARG A  32     -56.369   9.978  38.010  1.00 85.81           C  
ATOM    497  N   SER A  33     -51.358   5.261  37.338  1.00 83.73           N  
ATOM    498  H   SER A  33     -51.911   4.560  36.866  1.00 83.73           H  
ATOM    499  CA  SER A  33     -50.743   4.911  38.626  1.00 83.73           C  
ATOM    500  HA  SER A  33     -51.014   5.659  39.371  1.00 83.73           H  
ATOM    501  C   SER A  33     -49.216   4.878  38.517  1.00 83.73           C  
ATOM    502  CB  SER A  33     -51.273   3.551  39.094  1.00 83.73           C  
ATOM    503  HB2 SER A  33     -52.363   3.559  39.078  1.00 83.73           H  
ATOM    504  HB3 SER A  33     -50.923   2.766  38.423  1.00 83.73           H  
ATOM    505  O   SER A  33     -48.518   5.481  39.337  1.00 83.73           O  
ATOM    506  OG  SER A  33     -50.832   3.273  40.408  1.00 83.73           O  
ATOM    507  HG  SER A  33     -50.893   2.321  40.521  1.00 83.73           H  
ATOM    508  N   HIS A  34     -48.701   4.258  37.453  1.00 80.99           N  
ATOM    509  H   HIS A  34     -49.338   3.791  36.823  1.00 80.99           H  
ATOM    510  CA  HIS A  34     -47.277   4.180  37.135  1.00 80.99           C  
ATOM    511  HA  HIS A  34     -46.755   3.680  37.951  1.00 80.99           H  
ATOM    512  C   HIS A  34     -46.643   5.567  36.981  1.00 80.99           C  
ATOM    513  CB  HIS A  34     -47.119   3.326  35.873  1.00 80.99           C  
ATOM    514  HB2 HIS A  34     -47.504   2.325  36.065  1.00 80.99           H  
ATOM    515  HB3 HIS A  34     -47.705   3.757  35.062  1.00 80.99           H  
ATOM    516  O   HIS A  34     -45.687   5.877  37.696  1.00 80.99           O  
ATOM    517  CG  HIS A  34     -45.697   3.223  35.412  1.00 80.99           C  
ATOM    518  CD2 HIS A  34     -44.746   2.393  35.923  1.00 80.99           C  
ATOM    519  HD2 HIS A  34     -44.862   1.688  36.732  1.00 80.99           H  
ATOM    520  ND1 HIS A  34     -45.126   4.015  34.420  1.00 80.99           N  
ATOM    521  CE1 HIS A  34     -43.848   3.644  34.344  1.00 80.99           C  
ATOM    522  HE1 HIS A  34     -43.119   4.094  33.686  1.00 80.99           H  
ATOM    523  NE2 HIS A  34     -43.604   2.655  35.213  1.00 80.99           N  
ATOM    524  HE2 HIS A  34     -42.702   2.224  35.358  1.00 80.99           H  
ATOM    525  N   ASP A  35     -47.238   6.444  36.170  1.00 79.37           N  
ATOM    526  H   ASP A  35     -47.973   6.106  35.565  1.00 79.37           H  
ATOM    527  CA  ASP A  35     -46.767   7.819  35.975  1.00 79.37           C  
ATOM    528  HA  ASP A  35     -45.738   7.800  35.618  1.00 79.37           H  
ATOM    529  C   ASP A  35     -46.812   8.653  37.276  1.00 79.37           C  
ATOM    530  CB  ASP A  35     -47.641   8.500  34.914  1.00 79.37           C  
ATOM    531  HB2 ASP A  35     -47.454   9.572  34.981  1.00 79.37           H  
ATOM    532  HB3 ASP A  35     -48.689   8.317  35.150  1.00 79.37           H  
ATOM    533  O   ASP A  35     -45.913   9.451  37.569  1.00 79.37           O  
ATOM    534  CG  ASP A  35     -47.363   8.112  33.460  1.00 79.37           C  
ATOM    535  OD1 ASP A  35     -46.204   7.756  33.154  1.00 79.37           O  
ATOM    536  OD2 ASP A  35     -48.290   8.329  32.648  1.00 79.37           O  
ATOM    537  N   LEU A  36     -47.843   8.469  38.113  1.00 81.89           N  
ATOM    538  H   LEU A  36     -48.566   7.824  37.827  1.00 81.89           H  
ATOM    539  CA  LEU A  36     -47.943   9.129  39.422  1.00 81.89           C  
ATOM    540  HA  LEU A  36     -47.758  10.195  39.289  1.00 81.89           H  
ATOM    541  C   LEU A  36     -46.885   8.627  40.411  1.00 81.89           C  
ATOM    542  CB  LEU A  36     -49.347   8.918  40.013  1.00 81.89           C  
ATOM    543  HB2 LEU A  36     -49.618   7.869  39.892  1.00 81.89           H  
ATOM    544  HB3 LEU A  36     -49.313   9.124  41.083  1.00 81.89           H  
ATOM    545  O   LEU A  36     -46.366   9.422  41.201  1.00 81.89           O  
ATOM    546  CG  LEU A  36     -50.443   9.798  39.392  1.00 81.89           C  
ATOM    547  HG  LEU A  36     -50.450   9.692  38.307  1.00 81.89           H  
ATOM    548  CD1 LEU A  36     -51.803   9.361  39.944  1.00 81.89           C  
ATOM    549 HD11 LEU A  36     -52.592   9.958  39.488  1.00 81.89           H  
ATOM    550 HD12 LEU A  36     -51.831   9.473  41.028  1.00 81.89           H  
ATOM    551 HD13 LEU A  36     -51.970   8.316  39.684  1.00 81.89           H  
ATOM    552  CD2 LEU A  36     -50.255  11.280  39.739  1.00 81.89           C  
ATOM    553 HD21 LEU A  36     -50.181  11.413  40.819  1.00 81.89           H  
ATOM    554 HD22 LEU A  36     -51.100  11.851  39.355  1.00 81.89           H  
ATOM    555 HD23 LEU A  36     -49.356  11.660  39.254  1.00 81.89           H  
ATOM    556  N   ASN A  37     -46.562   7.335  40.381  1.00 79.23           N  
ATOM    557  H   ASN A  37     -47.059   6.731  39.742  1.00 79.23           H  
ATOM    558  CA  ASN A  37     -45.496   6.758  41.194  1.00 79.23           C  
ATOM    559  HA  ASN A  37     -45.605   7.106  42.221  1.00 79.23           H  
ATOM    560  C   ASN A  37     -44.130   7.258  40.720  1.00 79.23           C  
ATOM    561  CB  ASN A  37     -45.627   5.225  41.189  1.00 79.23           C  
ATOM    562  HB2 ASN A  37     -44.726   4.778  41.607  1.00 79.23           H  
ATOM    563  HB3 ASN A  37     -45.742   4.865  40.166  1.00 79.23           H  
ATOM    564  O   ASN A  37     -43.328   7.694  41.544  1.00 79.23           O  
ATOM    565  CG  ASN A  37     -46.806   4.746  42.024  1.00 79.23           C  
ATOM    566  ND2 ASN A  37     -47.234   3.523  41.822  1.00 79.23           N  
ATOM    567 HD21 ASN A  37     -46.830   2.936  41.106  1.00 79.23           H  
ATOM    568 HD22 ASN A  37     -48.050   3.212  42.330  1.00 79.23           H  
ATOM    569  OD1 ASN A  37     -47.314   5.452  42.893  1.00 79.23           O  
ATOM    570  N   TYR A  38     -43.916   7.341  39.407  1.00 72.11           N  
ATOM    571  H   TYR A  38     -44.616   6.959  38.786  1.00 72.11           H  
ATOM    572  CA  TYR A  38     -42.722   7.928  38.792  1.00 72.11           C  
ATOM    573  HA  TYR A  38     -41.854   7.340  39.088  1.00 72.11           H  
ATOM    574  C   TYR A  38     -42.446   9.371  39.219  1.00 72.11           C  
ATOM    575  CB  TYR A  38     -42.862   7.863  37.267  1.00 72.11           C  
ATOM    576  HB2 TYR A  38     -43.903   7.719  36.976  1.00 72.11           H  
ATOM    577  HB3 TYR A  38     -42.535   8.804  36.823  1.00 72.11           H  
ATOM    578  O   TYR A  38     -41.294   9.782  39.329  1.00 72.11           O  
ATOM    579  CG  TYR A  38     -42.035   6.746  36.700  1.00 72.11           C  
ATOM    580  CD1 TYR A  38     -40.900   7.041  35.922  1.00 72.11           C  
ATOM    581  HD1 TYR A  38     -40.662   8.066  35.679  1.00 72.11           H  
ATOM    582  CD2 TYR A  38     -42.344   5.422  37.052  1.00 72.11           C  
ATOM    583  HD2 TYR A  38     -43.217   5.200  37.648  1.00 72.11           H  
ATOM    584  CE1 TYR A  38     -40.078   5.998  35.470  1.00 72.11           C  
ATOM    585  HE1 TYR A  38     -39.197   6.198  34.879  1.00 72.11           H  
ATOM    586  CE2 TYR A  38     -41.501   4.387  36.641  1.00 72.11           C  
ATOM    587  HE2 TYR A  38     -41.707   3.377  36.963  1.00 72.11           H  
ATOM    588  OH  TYR A  38     -39.600   3.688  35.374  1.00 72.11           O  
ATOM    589  HH  TYR A  38     -40.011   2.842  35.565  1.00 72.11           H  
ATOM    590  CZ  TYR A  38     -40.393   4.676  35.824  1.00 72.11           C  
ATOM    591  N   ASN A  39     -43.487  10.145  39.521  1.00 72.96           N  
ATOM    592  H   ASN A  39     -44.411   9.788  39.325  1.00 72.96           H  
ATOM    593  CA  ASN A  39     -43.331  11.510  40.022  1.00 72.96           C  
ATOM    594  HA  ASN A  39     -42.513  11.986  39.480  1.00 72.96           H  
ATOM    595  C   ASN A  39     -42.935  11.591  41.510  1.00 72.96           C  
ATOM    596  CB  ASN A  39     -44.621  12.279  39.708  1.00 72.96           C  
ATOM    597  HB2 ASN A  39     -44.636  13.211  40.274  1.00 72.96           H  
ATOM    598  HB3 ASN A  39     -45.492  11.689  39.995  1.00 72.96           H  
ATOM    599  O   ASN A  39     -42.564  12.665  41.986  1.00 72.96           O  
ATOM    600  CG  ASN A  39     -44.697  12.654  38.239  1.00 72.96           C  
ATOM    601  ND2 ASN A  39     -45.785  12.377  37.568  1.00 72.96           N  
ATOM    602 HD21 ASN A  39     -45.707  12.543  36.575  1.00 72.96           H  
ATOM    603 HD22 ASN A  39     -46.348  11.598  37.877  1.00 72.96           H  
ATOM    604  OD1 ASN A  39     -43.778  13.223  37.677  1.00 72.96           O  
ATOM    605  N   LYS A  40     -43.010  10.484  42.261  1.00 73.57           N  
ATOM    606  H   LYS A  40     -43.302   9.632  41.803  1.00 73.57           H  
ATOM    607  CA  LYS A  40     -42.749  10.434  43.714  1.00 73.57           C  
ATOM    608  HA  LYS A  40     -42.707  11.448  44.110  1.00 73.57           H  
ATOM    609  C   LYS A  40     -41.408   9.792  44.086  1.00 73.57           C  
ATOM    610  CB  LYS A  40     -43.900   9.687  44.403  1.00 73.57           C  
ATOM    611  HB2 LYS A  40     -43.657   9.549  45.456  1.00 73.57           H  
ATOM    612  HB3 LYS A  40     -43.994   8.700  43.949  1.00 73.57           H  
ATOM    613  O   LYS A  40     -40.991   9.891  45.241  1.00 73.57           O  
ATOM    614  CG  LYS A  40     -45.242  10.429  44.312  1.00 73.57           C  
ATOM    615  HG2 LYS A  40     -45.194  11.347  44.896  1.00 73.57           H  
ATOM    616  HG3 LYS A  40     -45.459  10.683  43.274  1.00 73.57           H  
ATOM    617  CD  LYS A  40     -46.355   9.524  44.850  1.00 73.57           C  
ATOM    618  HD2 LYS A  40     -46.193   9.336  45.911  1.00 73.57           H  
ATOM    619  HD3 LYS A  40     -46.313   8.577  44.313  1.00 73.57           H  
ATOM    620  CE  LYS A  40     -47.731  10.151  44.628  1.00 73.57           C  
ATOM    621  HE2 LYS A  40     -47.796  10.448  43.582  1.00 73.57           H  
ATOM    622  HE3 LYS A  40     -47.828  11.043  45.247  1.00 73.57           H  
ATOM    623  NZ  LYS A  40     -48.797   9.164  44.933  1.00 73.57           N  
ATOM    624  HZ1 LYS A  40     -49.714   9.540  44.739  1.00 73.57           H  
ATOM    625  HZ2 LYS A  40     -48.672   8.351  44.347  1.00 73.57           H  
ATOM    626  HZ3 LYS A  40     -48.749   8.854  45.892  1.00 73.57           H  
ATOM    627  N   VAL A  41     -40.746   9.119  43.149  1.00 72.05           N  
ATOM    628  H   VAL A  41     -41.142   9.092  42.220  1.00 72.05           H  
ATOM    629  CA  VAL A  41     -39.531   8.331  43.405  1.00 72.05           C  
ATOM    630  HA  VAL A  41     -39.637   7.877  44.390  1.00 72.05           H  
ATOM    631  C   VAL A  41     -38.263   9.190  43.460  1.00 72.05           C  
ATOM    632  CB  VAL A  41     -39.390   7.170  42.404  1.00 72.05           C  
ATOM    633  HB  VAL A  41     -38.418   6.702  42.560  1.00 72.05           H  
ATOM    634  O   VAL A  41     -38.072  10.104  42.664  1.00 72.05           O  
ATOM    635  CG1 VAL A  41     -40.483   6.120  42.632  1.00 72.05           C  
ATOM    636 HG11 VAL A  41     -41.438   6.468  42.237  1.00 72.05           H  
ATOM    637 HG12 VAL A  41     -40.224   5.198  42.112  1.00 72.05           H  
ATOM    638 HG13 VAL A  41     -40.616   5.919  43.695  1.00 72.05           H  
ATOM    639  CG2 VAL A  41     -39.467   7.603  40.945  1.00 72.05           C  
ATOM    640 HG21 VAL A  41     -40.413   8.117  40.773  1.00 72.05           H  
ATOM    641 HG22 VAL A  41     -39.466   6.721  40.305  1.00 72.05           H  
ATOM    642 HG23 VAL A  41     -38.636   8.259  40.687  1.00 72.05           H  
ATOM    643  N   ASN A  42     -37.367   8.881  44.408  1.00 67.74           N  
ATOM    644  H   ASN A  42     -37.585   8.111  45.023  1.00 67.74           H  
ATOM    645  CA  ASN A  42     -36.111   9.622  44.630  1.00 67.74           C  
ATOM    646  HA  ASN A  42     -36.050  10.449  43.923  1.00 67.74           H  
ATOM    647  C   ASN A  42     -34.848   8.769  44.395  1.00 67.74           C  
ATOM    648  CB  ASN A  42     -36.130  10.212  46.051  1.00 67.74           C  
ATOM    649  HB2 ASN A  42     -36.345   9.423  46.771  1.00 67.74           H  
ATOM    650  HB3 ASN A  42     -35.150  10.629  46.283  1.00 67.74           H  
ATOM    651  O   ASN A  42     -33.720   9.285  44.396  1.00 67.74           O  
ATOM    652  CG  ASN A  42     -37.135  11.341  46.197  1.00 67.74           C  
ATOM    653  ND2 ASN A  42     -38.038  11.254  47.143  1.00 67.74           N  
ATOM    654 HD21 ASN A  42     -38.170  10.380  47.631  1.00 67.74           H  
ATOM    655 HD22 ASN A  42     -38.774  11.944  47.094  1.00 67.74           H  
ATOM    656  OD1 ASN A  42     -37.092  12.334  45.494  1.00 67.74           O  
ATOM    657  N   SER A  43     -35.010   7.459  44.204  1.00 70.45           N  
ATOM    658  H   SER A  43     -35.946   7.078  44.208  1.00 70.45           H  
ATOM    659  CA  SER A  43     -33.917   6.507  44.019  1.00 70.45           C  
ATOM    660  HA  SER A  43     -33.006   7.059  43.784  1.00 70.45           H  
ATOM    661  C   SER A  43     -34.177   5.553  42.847  1.00 70.45           C  
ATOM    662  CB  SER A  43     -33.674   5.751  45.328  1.00 70.45           C  
ATOM    663  HB2 SER A  43     -33.679   6.443  46.170  1.00 70.45           H  
ATOM    664  HB3 SER A  43     -32.699   5.267  45.279  1.00 70.45           H  
ATOM    665  O   SER A  43     -35.320   5.332  42.459  1.00 70.45           O  
ATOM    666  OG  SER A  43     -34.646   4.759  45.518  1.00 70.45           O  
ATOM    667  HG  SER A  43     -35.463   5.145  45.844  1.00 70.45           H  
ATOM    668  N   ASN A  44     -33.108   4.971  42.285  1.00 67.43           N  
ATOM    669  H   ASN A  44     -32.188   5.149  42.661  1.00 67.43           H  
ATOM    670  CA  ASN A  44     -33.229   4.004  41.184  1.00 67.43           C  
ATOM    671  HA  ASN A  44     -33.817   4.442  40.377  1.00 67.43           H  
ATOM    672  C   ASN A  44     -33.966   2.737  41.642  1.00 67.43           C  
ATOM    673  CB  ASN A  44     -31.840   3.618  40.638  1.00 67.43           C  
ATOM    674  HB2 ASN A  44     -31.252   3.154  41.429  1.00 67.43           H  
ATOM    675  HB3 ASN A  44     -31.988   2.865  39.863  1.00 67.43           H  
ATOM    676  O   ASN A  44     -34.729   2.170  40.874  1.00 67.43           O  
ATOM    677  CG  ASN A  44     -31.030   4.741  40.021  1.00 67.43           C  
ATOM    678  ND2 ASN A  44     -29.826   4.445  39.595  1.00 67.43           N  
ATOM    679 HD21 ASN A  44     -29.313   5.152  39.088  1.00 67.43           H  
ATOM    680 HD22 ASN A  44     -29.531   3.479  39.570  1.00 67.43           H  
ATOM    681  OD1 ASN A  44     -31.385   5.909  40.001  1.00 67.43           O  
ATOM    682  N   SER A  45     -33.786   2.326  42.904  1.00 70.68           N  
ATOM    683  H   SER A  45     -33.211   2.863  43.537  1.00 70.68           H  
ATOM    684  CA  SER A  45     -34.513   1.188  43.474  1.00 70.68           C  
ATOM    685  HA  SER A  45     -34.358   0.316  42.837  1.00 70.68           H  
ATOM    686  C   SER A  45     -36.017   1.430  43.532  1.00 70.68           C  
ATOM    687  CB  SER A  45     -33.995   0.854  44.877  1.00 70.68           C  
ATOM    688  HB2 SER A  45     -33.006   0.406  44.782  1.00 70.68           H  
ATOM    689  HB3 SER A  45     -34.655   0.122  45.344  1.00 70.68           H  
ATOM    690  O   SER A  45     -36.784   0.496  43.324  1.00 70.68           O  
ATOM    691  OG  SER A  45     -33.891   2.001  45.702  1.00 70.68           O  
ATOM    692  HG  SER A  45     -34.760   2.370  45.874  1.00 70.68           H  
ATOM    693  N   ASP A  46     -36.443   2.671  43.775  1.00 74.80           N  
ATOM    694  H   ASP A  46     -35.774   3.411  43.936  1.00 74.80           H  
ATOM    695  CA  ASP A  46     -37.867   3.006  43.778  1.00 74.80           C  
ATOM    696  HA  ASP A  46     -38.406   2.260  44.362  1.00 74.80           H  
ATOM    697  C   ASP A  46     -38.441   2.990  42.353  1.00 74.80           C  
ATOM    698  CB  ASP A  46     -38.110   4.374  44.425  1.00 74.80           C  
ATOM    699  HB2 ASP A  46     -39.188   4.527  44.481  1.00 74.80           H  
ATOM    700  HB3 ASP A  46     -37.664   5.138  43.788  1.00 74.80           H  
ATOM    701  O   ASP A  46     -39.571   2.554  42.159  1.00 74.80           O  
ATOM    702  CG  ASP A  46     -37.558   4.547  45.834  1.00 74.80           C  
ATOM    703  OD1 ASP A  46     -37.555   3.570  46.610  1.00 74.80           O  
ATOM    704  OD2 ASP A  46     -37.045   5.667  46.097  1.00 74.80           O  
ATOM    705  N   ILE A  47     -37.650   3.406  41.355  1.00 73.74           N  
ATOM    706  H   ILE A  47     -36.733   3.757  41.592  1.00 73.74           H  
ATOM    707  CA  ILE A  47     -38.025   3.340  39.934  1.00 73.74           C  
ATOM    708  HA  ILE A  47     -38.996   3.819  39.810  1.00 73.74           H  
ATOM    709  C   ILE A  47     -38.201   1.880  39.488  1.00 73.74           C  
ATOM    710  CB  ILE A  47     -36.999   4.106  39.061  1.00 73.74           C  
ATOM    711  HB  ILE A  47     -35.993   3.739  39.262  1.00 73.74           H  
ATOM    712  O   ILE A  47     -39.237   1.535  38.924  1.00 73.74           O  
ATOM    713  CG1 ILE A  47     -37.062   5.620  39.361  1.00 73.74           C  
ATOM    714 HG12 ILE A  47     -37.991   6.011  38.947  1.00 73.74           H  
ATOM    715 HG13 ILE A  47     -37.065   5.780  40.439  1.00 73.74           H  
ATOM    716  CG2 ILE A  47     -37.324   3.877  37.583  1.00 73.74           C  
ATOM    717 HG21 ILE A  47     -37.090   2.856  37.279  1.00 73.74           H  
ATOM    718 HG22 ILE A  47     -36.779   4.560  36.931  1.00 73.74           H  
ATOM    719 HG23 ILE A  47     -38.391   4.054  37.449  1.00 73.74           H  
ATOM    720  CD1 ILE A  47     -35.916   6.454  38.782  1.00 73.74           C  
ATOM    721 HD11 ILE A  47     -35.985   6.492  37.695  1.00 73.74           H  
ATOM    722 HD12 ILE A  47     -34.958   6.031  39.085  1.00 73.74           H  
ATOM    723 HD13 ILE A  47     -35.988   7.473  39.163  1.00 73.74           H  
ATOM    724  N   PHE A  48     -37.248   1.003  39.821  1.00 73.83           N  
ATOM    725  H   PHE A  48     -36.393   1.348  40.234  1.00 73.83           H  
ATOM    726  CA  PHE A  48     -37.343  -0.430  39.512  1.00 73.83           C  
ATOM    727  HA  PHE A  48     -37.491  -0.559  38.440  1.00 73.83           H  
ATOM    728  C   PHE A  48     -38.539  -1.090  40.195  1.00 73.83           C  
ATOM    729  CB  PHE A  48     -36.052  -1.143  39.942  1.00 73.83           C  
ATOM    730  HB2 PHE A  48     -36.147  -2.202  39.698  1.00 73.83           H  
ATOM    731  HB3 PHE A  48     -35.950  -1.060  41.024  1.00 73.83           H  
ATOM    732  O   PHE A  48     -39.226  -1.919  39.594  1.00 73.83           O  
ATOM    733  CG  PHE A  48     -34.781  -0.636  39.293  1.00 73.83           C  
ATOM    734  CD1 PHE A  48     -34.797  -0.169  37.968  1.00 73.83           C  
ATOM    735  HD1 PHE A  48     -35.702  -0.173  37.378  1.00 73.83           H  
ATOM    736  CD2 PHE A  48     -33.566  -0.651  40.008  1.00 73.83           C  
ATOM    737  HD2 PHE A  48     -33.540  -1.054  41.009  1.00 73.83           H  
ATOM    738  CE1 PHE A  48     -33.622   0.314  37.385  1.00 73.83           C  
ATOM    739  HE1 PHE A  48     -33.671   0.705  36.379  1.00 73.83           H  
ATOM    740  CE2 PHE A  48     -32.378  -0.199  39.402  1.00 73.83           C  
ATOM    741  HE2 PHE A  48     -31.439  -0.265  39.931  1.00 73.83           H  
ATOM    742  CZ  PHE A  48     -32.407   0.283  38.083  1.00 73.83           C  
ATOM    743  HZ  PHE A  48     -31.498   0.595  37.591  1.00 73.83           H  
ATOM    744  N   LYS A  49     -38.816  -0.699  41.444  1.00 77.85           N  
ATOM    745  H   LYS A  49     -38.195  -0.034  41.884  1.00 77.85           H  
ATOM    746  CA  LYS A  49     -39.987  -1.168  42.182  1.00 77.85           C  
ATOM    747  HA  LYS A  49     -39.994  -2.258  42.155  1.00 77.85           H  
ATOM    748  C   LYS A  49     -41.287  -0.722  41.508  1.00 77.85           C  
ATOM    749  CB  LYS A  49     -39.876  -0.715  43.643  1.00 77.85           C  
ATOM    750  HB2 LYS A  49     -38.928  -1.062  44.053  1.00 77.85           H  
ATOM    751  HB3 LYS A  49     -39.906   0.374  43.694  1.00 77.85           H  
ATOM    752  O   LYS A  49     -42.157  -1.562  41.314  1.00 77.85           O  
ATOM    753  CG  LYS A  49     -41.021  -1.297  44.472  1.00 77.85           C  
ATOM    754  HG2 LYS A  49     -41.964  -0.908  44.089  1.00 77.85           H  
ATOM    755  HG3 LYS A  49     -41.027  -2.383  44.377  1.00 77.85           H  
ATOM    756  CD  LYS A  49     -40.897  -0.920  45.948  1.00 77.85           C  
ATOM    757  HD2 LYS A  49     -40.048  -1.437  46.397  1.00 77.85           H  
ATOM    758  HD3 LYS A  49     -40.776   0.159  46.040  1.00 77.85           H  
ATOM    759  CE  LYS A  49     -42.210  -1.354  46.592  1.00 77.85           C  
ATOM    760  HE2 LYS A  49     -43.013  -0.851  46.052  1.00 77.85           H  
ATOM    761  HE3 LYS A  49     -42.367  -2.421  46.434  1.00 77.85           H  
ATOM    762  NZ  LYS A  49     -42.309  -1.002  48.020  1.00 77.85           N  
ATOM    763  HZ1 LYS A  49     -41.612  -1.495  48.559  1.00 77.85           H  
ATOM    764  HZ2 LYS A  49     -43.237  -1.259  48.324  1.00 77.85           H  
ATOM    765  HZ3 LYS A  49     -42.209  -0.001  48.119  1.00 77.85           H  
ATOM    766  N   ALA A  50     -41.388   0.541  41.089  1.00 76.40           N  
ATOM    767  H   ALA A  50     -40.628   1.179  41.279  1.00 76.40           H  
ATOM    768  CA  ALA A  50     -42.562   1.063  40.390  1.00 76.40           C  
ATOM    769  HA  ALA A  50     -43.444   0.868  41.001  1.00 76.40           H  
ATOM    770  C   ALA A  50     -42.793   0.377  39.030  1.00 76.40           C  
ATOM    771  CB  ALA A  50     -42.405   2.581  40.237  1.00 76.40           C  
ATOM    772  HB1 ALA A  50     -42.299   3.043  41.219  1.00 76.40           H  
ATOM    773  HB2 ALA A  50     -41.525   2.811  39.635  1.00 76.40           H  
ATOM    774  HB3 ALA A  50     -43.287   2.990  39.743  1.00 76.40           H  
ATOM    775  O   ALA A  50     -43.923   0.008  38.718  1.00 76.40           O  
ATOM    776  N   ASP A  51     -41.735   0.142  38.244  1.00 71.65           N  
ATOM    777  H   ASP A  51     -40.839   0.532  38.500  1.00 71.65           H  
ATOM    778  CA  ASP A  51     -41.841  -0.602  36.979  1.00 71.65           C  
ATOM    779  HA  ASP A  51     -42.629  -0.161  36.369  1.00 71.65           H  
ATOM    780  C   ASP A  51     -42.238  -2.068  37.212  1.00 71.65           C  
ATOM    781  CB  ASP A  51     -40.514  -0.540  36.193  1.00 71.65           C  
ATOM    782  HB2 ASP A  51     -39.685  -0.625  36.895  1.00 71.65           H  
ATOM    783  HB3 ASP A  51     -40.503  -1.378  35.496  1.00 71.65           H  
ATOM    784  O   ASP A  51     -42.974  -2.643  36.411  1.00 71.65           O  
ATOM    785  CG  ASP A  51     -40.327   0.709  35.338  1.00 71.65           C  
ATOM    786  OD1 ASP A  51     -41.124   1.646  35.490  1.00 71.65           O  
ATOM    787  OD2 ASP A  51     -39.452   0.799  34.452  1.00 71.65           O  
ATOM    788  N   LYS A  52     -41.777  -2.688  38.308  1.00 75.55           N  
ATOM    789  H   LYS A  52     -41.181  -2.161  38.931  1.00 75.55           H  
ATOM    790  CA  LYS A  52     -42.109  -4.078  38.646  1.00 75.55           C  
ATOM    791  HA  LYS A  52     -42.028  -4.678  37.739  1.00 75.55           H  
ATOM    792  C   LYS A  52     -43.555  -4.222  39.114  1.00 75.55           C  
ATOM    793  CB  LYS A  52     -41.107  -4.603  39.679  1.00 75.55           C  
ATOM    794  HB2 LYS A  52     -41.243  -4.074  40.622  1.00 75.55           H  
ATOM    795  HB3 LYS A  52     -40.098  -4.409  39.314  1.00 75.55           H  
ATOM    796  O   LYS A  52     -44.228  -5.143  38.665  1.00 75.55           O  
ATOM    797  CG  LYS A  52     -41.260  -6.112  39.904  1.00 75.55           C  
ATOM    798  HG2 LYS A  52     -41.158  -6.629  38.950  1.00 75.55           H  
ATOM    799  HG3 LYS A  52     -42.240  -6.329  40.328  1.00 75.55           H  
ATOM    800  CD  LYS A  52     -40.173  -6.597  40.865  1.00 75.55           C  
ATOM    801  HD2 LYS A  52     -40.284  -6.080  41.818  1.00 75.55           H  
ATOM    802  HD3 LYS A  52     -39.197  -6.362  40.441  1.00 75.55           H  
ATOM    803  CE  LYS A  52     -40.299  -8.105  41.074  1.00 75.55           C  
ATOM    804  HE2 LYS A  52     -41.264  -8.311  41.537  1.00 75.55           H  
ATOM    805  HE3 LYS A  52     -40.289  -8.588  40.097  1.00 75.55           H  
ATOM    806  NZ  LYS A  52     -39.183  -8.602  41.912  1.00 75.55           N  
ATOM    807  HZ1 LYS A  52     -39.252  -9.601  42.043  1.00 75.55           H  
ATOM    808  HZ2 LYS A  52     -39.206  -8.146  42.813  1.00 75.55           H  
ATOM    809  HZ3 LYS A  52     -38.301  -8.382  41.473  1.00 75.55           H  
ATOM    810  N   GLU A  53     -44.027  -3.307  39.957  1.00 80.35           N  
ATOM    811  H   GLU A  53     -43.402  -2.585  40.287  1.00 80.35           H  
ATOM    812  CA  GLU A  53     -45.421  -3.260  40.411  1.00 80.35           C  
ATOM    813  HA  GLU A  53     -45.695  -4.223  40.843  1.00 80.35           H  
ATOM    814  C   GLU A  53     -46.372  -3.038  39.229  1.00 80.35           C  
ATOM    815  CB  GLU A  53     -45.590  -2.176  41.495  1.00 80.35           C  
ATOM    816  HB2 GLU A  53     -45.102  -1.260  41.165  1.00 80.35           H  
ATOM    817  HB3 GLU A  53     -46.653  -1.974  41.634  1.00 80.35           H  
ATOM    818  O   GLU A  53     -47.272  -3.846  39.022  1.00 80.35           O  
ATOM    819  CG  GLU A  53     -45.004  -2.632  42.847  1.00 80.35           C  
ATOM    820  HG2 GLU A  53     -43.977  -2.964  42.696  1.00 80.35           H  
ATOM    821  HG3 GLU A  53     -45.572  -3.496  43.191  1.00 80.35           H  
ATOM    822  CD  GLU A  53     -45.006  -1.561  43.956  1.00 80.35           C  
ATOM    823  OE1 GLU A  53     -44.594  -1.912  45.094  1.00 80.35           O  
ATOM    824  OE2 GLU A  53     -45.317  -0.378  43.696  1.00 80.35           O  
ATOM    825  N   ALA A  54     -46.111  -2.041  38.375  1.00 77.98           N  
ATOM    826  H   ALA A  54     -45.361  -1.397  38.581  1.00 77.98           H  
ATOM    827  CA  ALA A  54     -46.940  -1.793  37.194  1.00 77.98           C  
ATOM    828  HA  ALA A  54     -47.970  -1.637  37.514  1.00 77.98           H  
ATOM    829  C   ALA A  54     -46.937  -2.977  36.217  1.00 77.98           C  
ATOM    830  CB  ALA A  54     -46.447  -0.519  36.509  1.00 77.98           C  
ATOM    831  HB1 ALA A  54     -45.402  -0.626  36.218  1.00 77.98           H  
ATOM    832  HB2 ALA A  54     -46.557   0.315  37.202  1.00 77.98           H  
ATOM    833  HB3 ALA A  54     -47.052  -0.322  35.624  1.00 77.98           H  
ATOM    834  O   ALA A  54     -47.972  -3.331  35.659  1.00 77.98           O  
ATOM    835  N   ARG A  55     -45.787  -3.634  36.022  1.00 74.77           N  
ATOM    836  H   ARG A  55     -44.958  -3.282  36.479  1.00 74.77           H  
ATOM    837  CA  ARG A  55     -45.690  -4.849  35.204  1.00 74.77           C  
ATOM    838  HA  ARG A  55     -46.062  -4.631  34.202  1.00 74.77           H  
ATOM    839  C   ARG A  55     -46.573  -5.969  35.762  1.00 74.77           C  
ATOM    840  CB  ARG A  55     -44.215  -5.258  35.131  1.00 74.77           C  
ATOM    841  HB2 ARG A  55     -43.640  -4.440  34.696  1.00 74.77           H  
ATOM    842  HB3 ARG A  55     -43.857  -5.421  36.147  1.00 74.77           H  
ATOM    843  O   ARG A  55     -47.279  -6.616  34.992  1.00 74.77           O  
ATOM    844  CG  ARG A  55     -43.972  -6.509  34.282  1.00 74.77           C  
ATOM    845  HG2 ARG A  55     -44.011  -6.240  33.227  1.00 74.77           H  
ATOM    846  HG3 ARG A  55     -44.742  -7.255  34.484  1.00 74.77           H  
ATOM    847  CD  ARG A  55     -42.622  -7.142  34.612  1.00 74.77           C  
ATOM    848  HD2 ARG A  55     -42.427  -7.925  33.879  1.00 74.77           H  
ATOM    849  HD3 ARG A  55     -41.844  -6.382  34.538  1.00 74.77           H  
ATOM    850  NE  ARG A  55     -42.643  -7.720  35.968  1.00 74.77           N  
ATOM    851  HE  ARG A  55     -43.440  -7.512  36.553  1.00 74.77           H  
ATOM    852  NH1 ARG A  55     -40.776  -9.039  35.810  1.00 74.77           N  
ATOM    853 HH11 ARG A  55     -40.131  -9.692  36.232  1.00 74.77           H  
ATOM    854 HH12 ARG A  55     -40.608  -8.653  34.892  1.00 74.77           H  
ATOM    855  NH2 ARG A  55     -42.046  -9.059  37.666  1.00 74.77           N  
ATOM    856 HH21 ARG A  55     -42.945  -8.806  38.050  1.00 74.77           H  
ATOM    857 HH22 ARG A  55     -41.620  -9.916  37.989  1.00 74.77           H  
ATOM    858  CZ  ARG A  55     -41.812  -8.600  36.475  1.00 74.77           C  
ATOM    859  N   ASP A  56     -46.516  -6.212  37.068  1.00 75.38           N  
ATOM    860  H   ASP A  56     -45.935  -5.625  37.649  1.00 75.38           H  
ATOM    861  CA  ASP A  56     -47.293  -7.270  37.716  1.00 75.38           C  
ATOM    862  HA  ASP A  56     -47.159  -8.194  37.153  1.00 75.38           H  
ATOM    863  C   ASP A  56     -48.805  -6.946  37.674  1.00 75.38           C  
ATOM    864  CB  ASP A  56     -46.753  -7.518  39.142  1.00 75.38           C  
ATOM    865  HB2 ASP A  56     -46.790  -6.585  39.703  1.00 75.38           H  
ATOM    866  HB3 ASP A  56     -47.417  -8.227  39.636  1.00 75.38           H  
ATOM    867  O   ASP A  56     -49.616  -7.845  37.438  1.00 75.38           O  
ATOM    868  CG  ASP A  56     -45.314  -8.091  39.211  1.00 75.38           C  
ATOM    869  OD1 ASP A  56     -44.701  -8.448  38.167  1.00 75.38           O  
ATOM    870  OD2 ASP A  56     -44.770  -8.217  40.333  1.00 75.38           O  
ATOM    871  N   GLU A  57     -49.188  -5.667  37.778  1.00 76.48           N  
ATOM    872  H   GLU A  57     -48.495  -4.979  38.036  1.00 76.48           H  
ATOM    873  CA  GLU A  57     -50.565  -5.192  37.566  1.00 76.48           C  
ATOM    874  HA  GLU A  57     -51.241  -5.776  38.190  1.00 76.48           H  
ATOM    875  C   GLU A  57     -51.030  -5.392  36.112  1.00 76.48           C  
ATOM    876  CB  GLU A  57     -50.700  -3.716  37.986  1.00 76.48           C  
ATOM    877  HB2 GLU A  57     -51.660  -3.347  37.623  1.00 76.48           H  
ATOM    878  HB3 GLU A  57     -49.906  -3.132  37.521  1.00 76.48           H  
ATOM    879  O   GLU A  57     -52.095  -5.969  35.892  1.00 76.48           O  
ATOM    880  CG  GLU A  57     -50.663  -3.529  39.513  1.00 76.48           C  
ATOM    881  HG2 GLU A  57     -51.498  -4.081  39.944  1.00 76.48           H  
ATOM    882  HG3 GLU A  57     -49.747  -3.968  39.906  1.00 76.48           H  
ATOM    883  CD  GLU A  57     -50.749  -2.058  39.972  1.00 76.48           C  
ATOM    884  OE1 GLU A  57     -50.614  -1.830  41.197  1.00 76.48           O  
ATOM    885  OE2 GLU A  57     -50.954  -1.155  39.127  1.00 76.48           O  
ATOM    886  N   PHE A  58     -50.213  -5.032  35.112  1.00 74.62           N  
ATOM    887  H   PHE A  58     -49.376  -4.517  35.342  1.00 74.62           H  
ATOM    888  CA  PHE A  58     -50.529  -5.274  33.696  1.00 74.62           C  
ATOM    889  HA  PHE A  58     -51.486  -4.803  33.471  1.00 74.62           H  
ATOM    890  C   PHE A  58     -50.698  -6.768  33.385  1.00 74.62           C  
ATOM    891  CB  PHE A  58     -49.450  -4.668  32.778  1.00 74.62           C  
ATOM    892  HB2 PHE A  58     -48.464  -4.856  33.204  1.00 74.62           H  
ATOM    893  HB3 PHE A  58     -49.487  -5.183  31.818  1.00 74.62           H  
ATOM    894  O   PHE A  58     -51.620  -7.149  32.662  1.00 74.62           O  
ATOM    895  CG  PHE A  58     -49.614  -3.189  32.480  1.00 74.62           C  
ATOM    896  CD1 PHE A  58     -50.772  -2.733  31.819  1.00 74.62           C  
ATOM    897  HD1 PHE A  58     -51.554  -3.425  31.547  1.00 74.62           H  
ATOM    898  CD2 PHE A  58     -48.609  -2.266  32.828  1.00 74.62           C  
ATOM    899  HD2 PHE A  58     -47.711  -2.603  33.323  1.00 74.62           H  
ATOM    900  CE1 PHE A  58     -50.934  -1.366  31.539  1.00 74.62           C  
ATOM    901  HE1 PHE A  58     -51.838  -1.014  31.065  1.00 74.62           H  
ATOM    902  CE2 PHE A  58     -48.780  -0.895  32.560  1.00 74.62           C  
ATOM    903  HE2 PHE A  58     -48.031  -0.182  32.872  1.00 74.62           H  
ATOM    904  CZ  PHE A  58     -49.944  -0.445  31.917  1.00 74.62           C  
ATOM    905  HZ  PHE A  58     -50.095   0.608  31.732  1.00 74.62           H  
ATOM    906  N   PHE A  59     -49.848  -7.638  33.942  1.00 69.65           N  
ATOM    907  H   PHE A  59     -49.093  -7.278  34.509  1.00 69.65           H  
ATOM    908  CA  PHE A  59     -49.999  -9.088  33.774  1.00 69.65           C  
ATOM    909  HA  PHE A  59     -50.137  -9.296  32.713  1.00 69.65           H  
ATOM    910  C   PHE A  59     -51.243  -9.630  34.478  1.00 69.65           C  
ATOM    911  CB  PHE A  59     -48.746  -9.830  34.262  1.00 69.65           C  
ATOM    912  HB2 PHE A  59     -49.017 -10.861  34.487  1.00 69.65           H  
ATOM    913  HB3 PHE A  59     -48.394  -9.379  35.190  1.00 69.65           H  
ATOM    914  O   PHE A  59     -51.905 -10.520  33.942  1.00 69.65           O  
ATOM    915  CG  PHE A  59     -47.629  -9.880  33.240  1.00 69.65           C  
ATOM    916  CD1 PHE A  59     -47.821 -10.559  32.022  1.00 69.65           C  
ATOM    917  HD1 PHE A  59     -48.765 -11.041  31.817  1.00 69.65           H  
ATOM    918  CD2 PHE A  59     -46.394  -9.269  33.505  1.00 69.65           C  
ATOM    919  HD2 PHE A  59     -46.241  -8.791  34.461  1.00 69.65           H  
ATOM    920  CE1 PHE A  59     -46.795 -10.593  31.061  1.00 69.65           C  
ATOM    921  HE1 PHE A  59     -46.956 -11.098  30.121  1.00 69.65           H  
ATOM    922  CE2 PHE A  59     -45.371  -9.289  32.539  1.00 69.65           C  
ATOM    923  HE2 PHE A  59     -44.425  -8.805  32.734  1.00 69.65           H  
ATOM    924  CZ  PHE A  59     -45.573  -9.947  31.315  1.00 69.65           C  
ATOM    925  HZ  PHE A  59     -44.792  -9.956  30.569  1.00 69.65           H  
ATOM    926  N   THR A  60     -51.588  -9.095  35.647  1.00 70.17           N  
ATOM    927  H   THR A  60     -51.006  -8.369  36.041  1.00 70.17           H  
ATOM    928  CA  THR A  60     -52.793  -9.502  36.378  1.00 70.17           C  
ATOM    929  HA  THR A  60     -52.806 -10.589  36.444  1.00 70.17           H  
ATOM    930  C   THR A  60     -54.059  -9.083  35.620  1.00 70.17           C  
ATOM    931  CB  THR A  60     -52.762  -8.959  37.814  1.00 70.17           C  
ATOM    932  HB  THR A  60     -52.780  -7.869  37.804  1.00 70.17           H  
ATOM    933  O   THR A  60     -54.939  -9.925  35.420  1.00 70.17           O  
ATOM    934  CG2 THR A  60     -53.925  -9.479  38.657  1.00 70.17           C  
ATOM    935 HG21 THR A  60     -53.942 -10.568  38.640  1.00 70.17           H  
ATOM    936 HG22 THR A  60     -54.866  -9.084  38.274  1.00 70.17           H  
ATOM    937 HG23 THR A  60     -53.804  -9.137  39.685  1.00 70.17           H  
ATOM    938  OG1 THR A  60     -51.584  -9.400  38.455  1.00 70.17           O  
ATOM    939  HG1 THR A  60     -50.867  -8.844  38.142  1.00 70.17           H  
ATOM    940  N   SER A  61     -54.109  -7.850  35.094  1.00 66.27           N  
ATOM    941  H   SER A  61     -53.370  -7.201  35.325  1.00 66.27           H  
ATOM    942  CA  SER A  61     -55.187  -7.359  34.213  1.00 66.27           C  
ATOM    943  HA  SER A  61     -56.133  -7.396  34.754  1.00 66.27           H  
ATOM    944  C   SER A  61     -55.324  -8.234  32.959  1.00 66.27           C  
ATOM    945  CB  SER A  61     -54.933  -5.890  33.824  1.00 66.27           C  
ATOM    946  HB2 SER A  61     -53.956  -5.806  33.347  1.00 66.27           H  
ATOM    947  HB3 SER A  61     -54.940  -5.273  34.723  1.00 66.27           H  
ATOM    948  O   SER A  61     -56.420  -8.691  32.627  1.00 66.27           O  
ATOM    949  OG  SER A  61     -55.927  -5.422  32.928  1.00 66.27           O  
ATOM    950  HG  SER A  61     -55.596  -4.649  32.464  1.00 66.27           H  
ATOM    951  N   PHE A  62     -54.204  -8.599  32.320  1.00 65.18           N  
ATOM    952  H   PHE A  62     -53.336  -8.166  32.600  1.00 65.18           H  
ATOM    953  CA  PHE A  62     -54.202  -9.488  31.152  1.00 65.18           C  
ATOM    954  HA  PHE A  62     -54.789  -9.018  30.363  1.00 65.18           H  
ATOM    955  C   PHE A  62     -54.826 -10.863  31.448  1.00 65.18           C  
ATOM    956  CB  PHE A  62     -52.761  -9.671  30.652  1.00 65.18           C  
ATOM    957  HB2 PHE A  62     -52.160 -10.121  31.442  1.00 65.18           H  
ATOM    958  HB3 PHE A  62     -52.319  -8.698  30.437  1.00 65.18           H  
ATOM    959  O   PHE A  62     -55.647 -11.363  30.673  1.00 65.18           O  
ATOM    960  CG  PHE A  62     -52.663 -10.534  29.411  1.00 65.18           C  
ATOM    961  CD1 PHE A  62     -52.189 -11.856  29.497  1.00 65.18           C  
ATOM    962  HD1 PHE A  62     -51.878 -12.255  30.451  1.00 65.18           H  
ATOM    963  CD2 PHE A  62     -53.087 -10.024  28.173  1.00 65.18           C  
ATOM    964  HD2 PHE A  62     -53.455  -9.010  28.113  1.00 65.18           H  
ATOM    965  CE1 PHE A  62     -52.135 -12.661  28.344  1.00 65.18           C  
ATOM    966  HE1 PHE A  62     -51.773 -13.676  28.413  1.00 65.18           H  
ATOM    967  CE2 PHE A  62     -53.046 -10.830  27.022  1.00 65.18           C  
ATOM    968  HE2 PHE A  62     -53.386 -10.429  26.079  1.00 65.18           H  
ATOM    969  CZ  PHE A  62     -52.565 -12.148  27.107  1.00 65.18           C  
ATOM    970  HZ  PHE A  62     -52.531 -12.766  26.222  1.00 65.18           H  
ATOM    971  N   VAL A  63     -54.447 -11.478  32.574  1.00 64.54           N  
ATOM    972  H   VAL A  63     -53.787 -11.002  33.171  1.00 64.54           H  
ATOM    973  CA  VAL A  63     -54.916 -12.817  32.968  1.00 64.54           C  
ATOM    974  HA  VAL A  63     -54.808 -13.487  32.115  1.00 64.54           H  
ATOM    975  C   VAL A  63     -56.403 -12.812  33.325  1.00 64.54           C  
ATOM    976  CB  VAL A  63     -54.057 -13.370  34.125  1.00 64.54           C  
ATOM    977  HB  VAL A  63     -53.980 -12.616  34.909  1.00 64.54           H  
ATOM    978  O   VAL A  63     -57.112 -13.756  32.969  1.00 64.54           O  
ATOM    979  CG1 VAL A  63     -54.625 -14.656  34.744  1.00 64.54           C  
ATOM    980 HG11 VAL A  63     -53.929 -15.046  35.487  1.00 64.54           H  
ATOM    981 HG12 VAL A  63     -55.565 -14.440  35.252  1.00 64.54           H  
ATOM    982 HG13 VAL A  63     -54.795 -15.405  33.971  1.00 64.54           H  
ATOM    983  CG2 VAL A  63     -52.647 -13.713  33.622  1.00 64.54           C  
ATOM    984 HG21 VAL A  63     -52.691 -14.543  32.916  1.00 64.54           H  
ATOM    985 HG22 VAL A  63     -52.201 -12.854  33.121  1.00 64.54           H  
ATOM    986 HG23 VAL A  63     -52.013 -13.983  34.466  1.00 64.54           H  
ATOM    987  N   HIS A  64     -56.890 -11.763  33.991  1.00 62.69           N  
ATOM    988  H   HIS A  64     -56.260 -11.022  34.265  1.00 62.69           H  
ATOM    989  CA  HIS A  64     -58.282 -11.688  34.432  1.00 62.69           C  
ATOM    990  HA  HIS A  64     -58.617 -12.696  34.680  1.00 62.69           H  
ATOM    991  C   HIS A  64     -59.247 -11.201  33.345  1.00 62.69           C  
ATOM    992  CB  HIS A  64     -58.363 -10.856  35.718  1.00 62.69           C  
ATOM    993  HB2 HIS A  64     -59.387 -10.507  35.851  1.00 62.69           H  
ATOM    994  HB3 HIS A  64     -57.722  -9.978  35.643  1.00 62.69           H  
ATOM    995  O   HIS A  64     -60.342 -11.754  33.226  1.00 62.69           O  
ATOM    996  CG  HIS A  64     -57.992 -11.679  36.926  1.00 62.69           C  
ATOM    997  CD2 HIS A  64     -56.832 -11.629  37.649  1.00 62.69           C  
ATOM    998  HD2 HIS A  64     -56.002 -10.963  37.463  1.00 62.69           H  
ATOM    999  ND1 HIS A  64     -58.766 -12.676  37.473  1.00 62.69           N  
ATOM   1000  HD1 HIS A  64     -59.697 -12.923  37.170  1.00 62.69           H  
ATOM   1001  CE1 HIS A  64     -58.092 -13.211  38.503  1.00 62.69           C  
ATOM   1002  HE1 HIS A  64     -58.454 -14.006  39.138  1.00 62.69           H  
ATOM   1003  NE2 HIS A  64     -56.903 -12.611  38.649  1.00 62.69           N  
ATOM   1004  N   ASN A  65     -58.841 -10.243  32.508  1.00 60.07           N  
ATOM   1005  H   ASN A  65     -57.946  -9.807  32.680  1.00 60.07           H  
ATOM   1006  CA  ASN A  65     -59.750  -9.571  31.574  1.00 60.07           C  
ATOM   1007  HA  ASN A  65     -60.779  -9.804  31.849  1.00 60.07           H  
ATOM   1008  C   ASN A  65     -59.603 -10.019  30.113  1.00 60.07           C  
ATOM   1009  CB  ASN A  65     -59.578  -8.055  31.738  1.00 60.07           C  
ATOM   1010  HB2 ASN A  65     -58.543  -7.775  31.543  1.00 60.07           H  
ATOM   1011  HB3 ASN A  65     -60.206  -7.537  31.013  1.00 60.07           H  
ATOM   1012  O   ASN A  65     -60.408  -9.615  29.275  1.00 60.07           O  
ATOM   1013  CG  ASN A  65     -59.986  -7.558  33.114  1.00 60.07           C  
ATOM   1014  ND2 ASN A  65     -59.460  -6.420  33.474  1.00 60.07           N  
ATOM   1015 HD21 ASN A  65     -58.708  -5.995  32.951  1.00 60.07           H  
ATOM   1016 HD22 ASN A  65     -59.663  -5.997  34.369  1.00 60.07           H  
ATOM   1017  OD1 ASN A  65     -60.775  -8.172  33.820  1.00 60.07           O  
ATOM   1018  N   LYS A  66     -58.594 -10.845  29.778  1.00 53.83           N  
ATOM   1019  H   LYS A  66     -57.951 -11.099  30.514  1.00 53.83           H  
ATOM   1020  CA  LYS A  66     -58.242 -11.235  28.392  1.00 53.83           C  
ATOM   1021  HA  LYS A  66     -57.244 -11.674  28.430  1.00 53.83           H  
ATOM   1022  C   LYS A  66     -58.101 -10.039  27.433  1.00 53.83           C  
ATOM   1023  CB  LYS A  66     -59.215 -12.294  27.835  1.00 53.83           C  
ATOM   1024  HB2 LYS A  66     -58.967 -12.479  26.790  1.00 53.83           H  
ATOM   1025  HB3 LYS A  66     -60.232 -11.905  27.874  1.00 53.83           H  
ATOM   1026  O   LYS A  66     -58.269 -10.195  26.221  1.00 53.83           O  
ATOM   1027  CG  LYS A  66     -59.151 -13.642  28.558  1.00 53.83           C  
ATOM   1028  HG2 LYS A  66     -58.127 -14.013  28.542  1.00 53.83           H  
ATOM   1029  HG3 LYS A  66     -59.474 -13.522  29.593  1.00 53.83           H  
ATOM   1030  CD  LYS A  66     -60.071 -14.636  27.840  1.00 53.83           C  
ATOM   1031  HD2 LYS A  66     -59.764 -14.720  26.797  1.00 53.83           H  
ATOM   1032  HD3 LYS A  66     -61.094 -14.263  27.883  1.00 53.83           H  
ATOM   1033  CE  LYS A  66     -59.987 -16.006  28.513  1.00 53.83           C  
ATOM   1034  HE2 LYS A  66     -58.954 -16.350  28.470  1.00 53.83           H  
ATOM   1035  HE3 LYS A  66     -60.252 -15.886  29.564  1.00 53.83           H  
ATOM   1036  NZ  LYS A  66     -60.893 -16.977  27.856  1.00 53.83           N  
ATOM   1037  HZ1 LYS A  66     -61.845 -16.645  27.914  1.00 53.83           H  
ATOM   1038  HZ2 LYS A  66     -60.643 -17.082  26.883  1.00 53.83           H  
ATOM   1039  HZ3 LYS A  66     -60.833 -17.875  28.315  1.00 53.83           H  
ATOM   1040  N   ASN A  67     -57.801  -8.850  27.955  1.00 56.29           N  
ATOM   1041  H   ASN A  67     -57.635  -8.780  28.949  1.00 56.29           H  
ATOM   1042  CA  ASN A  67     -57.674  -7.647  27.149  1.00 56.29           C  
ATOM   1043  HA  ASN A  67     -58.436  -7.685  26.371  1.00 56.29           H  
ATOM   1044  C   ASN A  67     -56.295  -7.633  26.471  1.00 56.29           C  
ATOM   1045  CB  ASN A  67     -57.960  -6.406  28.015  1.00 56.29           C  
ATOM   1046  HB2 ASN A  67     -57.106  -6.192  28.658  1.00 56.29           H  
ATOM   1047  HB3 ASN A  67     -58.830  -6.591  28.646  1.00 56.29           H  
ATOM   1048  O   ASN A  67     -55.263  -7.704  27.131  1.00 56.29           O  
ATOM   1049  CG  ASN A  67     -58.263  -5.177  27.173  1.00 56.29           C  
ATOM   1050  ND2 ASN A  67     -58.543  -4.062  27.804  1.00 56.29           N  
ATOM   1051 HD21 ASN A  67     -58.312  -3.980  28.784  1.00 56.29           H  
ATOM   1052 HD22 ASN A  67     -58.606  -3.210  27.266  1.00 56.29           H  
ATOM   1053  OD1 ASN A  67     -58.259  -5.227  25.949  1.00 56.29           O  
ATOM   1054  N   ILE A  68     -56.262  -7.584  25.137  1.00 52.21           N  
ATOM   1055  H   ILE A  68     -57.143  -7.484  24.653  1.00 52.21           H  
ATOM   1056  CA  ILE A  68     -55.016  -7.649  24.349  1.00 52.21           C  
ATOM   1057  HA  ILE A  68     -54.430  -8.498  24.702  1.00 52.21           H  
ATOM   1058  C   ILE A  68     -54.139  -6.403  24.583  1.00 52.21           C  
ATOM   1059  CB  ILE A  68     -55.367  -7.893  22.857  1.00 52.21           C  
ATOM   1060  HB  ILE A  68     -56.142  -7.181  22.573  1.00 52.21           H  
ATOM   1061  O   ILE A  68     -52.922  -6.469  24.402  1.00 52.21           O  
ATOM   1062  CG1 ILE A  68     -55.923  -9.329  22.684  1.00 52.21           C  
ATOM   1063 HG12 ILE A  68     -56.661  -9.528  23.461  1.00 52.21           H  
ATOM   1064 HG13 ILE A  68     -55.115 -10.050  22.807  1.00 52.21           H  
ATOM   1065  CG2 ILE A  68     -54.169  -7.679  21.911  1.00 52.21           C  
ATOM   1066 HG21 ILE A  68     -54.448  -7.889  20.879  1.00 52.21           H  
ATOM   1067 HG22 ILE A  68     -53.341  -8.325  22.203  1.00 52.21           H  
ATOM   1068 HG23 ILE A  68     -53.840  -6.640  21.948  1.00 52.21           H  
ATOM   1069  CD1 ILE A  68     -56.621  -9.581  21.340  1.00 52.21           C  
ATOM   1070 HD11 ILE A  68     -57.080 -10.569  21.355  1.00 52.21           H  
ATOM   1071 HD12 ILE A  68     -57.397  -8.833  21.179  1.00 52.21           H  
ATOM   1072 HD13 ILE A  68     -55.903  -9.546  20.520  1.00 52.21           H  
ATOM   1073  N   HIS A  69     -54.728  -5.286  25.025  1.00 54.72           N  
ATOM   1074  H   HIS A  69     -55.721  -5.298  25.212  1.00 54.72           H  
ATOM   1075  CA  HIS A  69     -54.011  -4.036  25.293  1.00 54.72           C  
ATOM   1076  HA  HIS A  69     -53.408  -3.784  24.421  1.00 54.72           H  
ATOM   1077  C   HIS A  69     -53.014  -4.138  26.461  1.00 54.72           C  
ATOM   1078  CB  HIS A  69     -55.031  -2.910  25.501  1.00 54.72           C  
ATOM   1079  HB2 HIS A  69     -54.520  -2.065  25.964  1.00 54.72           H  
ATOM   1080  HB3 HIS A  69     -55.802  -3.237  26.198  1.00 54.72           H  
ATOM   1081  O   HIS A  69     -51.886  -3.652  26.329  1.00 54.72           O  
ATOM   1082  CG  HIS A  69     -55.685  -2.400  24.237  1.00 54.72           C  
ATOM   1083  CD2 HIS A  69     -55.499  -2.826  22.946  1.00 54.72           C  
ATOM   1084  HD2 HIS A  69     -54.858  -3.636  22.630  1.00 54.72           H  
ATOM   1085  ND1 HIS A  69     -56.548  -1.333  24.186  1.00 54.72           N  
ATOM   1086  HD1 HIS A  69     -56.839  -0.790  24.986  1.00 54.72           H  
ATOM   1087  CE1 HIS A  69     -56.879  -1.128  22.900  1.00 54.72           C  
ATOM   1088  HE1 HIS A  69     -57.548  -0.354  22.554  1.00 54.72           H  
ATOM   1089  NE2 HIS A  69     -56.258  -2.011  22.098  1.00 54.72           N  
ATOM   1090  N   SER A  70     -53.341  -4.871  27.531  1.00 56.63           N  
ATOM   1091  H   SER A  70     -54.311  -5.117  27.667  1.00 56.63           H  
ATOM   1092  CA  SER A  70     -52.473  -5.042  28.707  1.00 56.63           C  
ATOM   1093  HA  SER A  70     -52.272  -4.058  29.133  1.00 56.63           H  
ATOM   1094  C   SER A  70     -51.128  -5.713  28.375  1.00 56.63           C  
ATOM   1095  CB  SER A  70     -53.184  -5.886  29.776  1.00 56.63           C  
ATOM   1096  HB2 SER A  70     -52.736  -5.693  30.751  1.00 56.63           H  
ATOM   1097  HB3 SER A  70     -53.038  -6.937  29.526  1.00 56.63           H  
ATOM   1098  O   SER A  70     -50.113  -5.467  29.030  1.00 56.63           O  
ATOM   1099  OG  SER A  70     -54.576  -5.675  29.840  1.00 56.63           O  
ATOM   1100  HG  SER A  70     -54.750  -4.782  30.147  1.00 56.63           H  
ATOM   1101  N   LEU A  71     -51.087  -6.538  27.317  1.00 52.95           N  
ATOM   1102  H   LEU A  71     -51.942  -6.662  26.795  1.00 52.95           H  
ATOM   1103  CA  LEU A  71     -49.887  -7.266  26.892  1.00 52.95           C  
ATOM   1104  HA  LEU A  71     -49.472  -7.761  27.770  1.00 52.95           H  
ATOM   1105  C   LEU A  71     -48.803  -6.330  26.333  1.00 52.95           C  
ATOM   1106  CB  LEU A  71     -50.309  -8.332  25.860  1.00 52.95           C  
ATOM   1107  HB2 LEU A  71     -51.130  -8.915  26.278  1.00 52.95           H  
ATOM   1108  HB3 LEU A  71     -50.683  -7.821  24.973  1.00 52.95           H  
ATOM   1109  O   LEU A  71     -47.612  -6.571  26.534  1.00 52.95           O  
ATOM   1110  CG  LEU A  71     -49.192  -9.300  25.432  1.00 52.95           C  
ATOM   1111  HG  LEU A  71     -48.362  -8.726  25.018  1.00 52.95           H  
ATOM   1112  CD1 LEU A  71     -48.686 -10.158  26.595  1.00 52.95           C  
ATOM   1113 HD11 LEU A  71     -47.971 -10.896  26.231  1.00 52.95           H  
ATOM   1114 HD12 LEU A  71     -48.184  -9.527  27.329  1.00 52.95           H  
ATOM   1115 HD13 LEU A  71     -49.523 -10.668  27.071  1.00 52.95           H  
ATOM   1116  CD2 LEU A  71     -49.699 -10.236  24.334  1.00 52.95           C  
ATOM   1117 HD21 LEU A  71     -50.048  -9.647  23.486  1.00 52.95           H  
ATOM   1118 HD22 LEU A  71     -48.892 -10.889  24.003  1.00 52.95           H  
ATOM   1119 HD23 LEU A  71     -50.523 -10.839  24.716  1.00 52.95           H  
ATOM   1120  N   ILE A  72     -49.196  -5.247  25.658  1.00 57.12           N  
ATOM   1121  H   ILE A  72     -50.185  -5.051  25.604  1.00 57.12           H  
ATOM   1122  CA  ILE A  72     -48.250  -4.310  25.034  1.00 57.12           C  
ATOM   1123  HA  ILE A  72     -47.479  -4.886  24.523  1.00 57.12           H  
ATOM   1124  C   ILE A  72     -47.533  -3.479  26.107  1.00 57.12           C  
ATOM   1125  CB  ILE A  72     -48.970  -3.443  23.974  1.00 57.12           C  
ATOM   1126  HB  ILE A  72     -49.819  -2.948  24.446  1.00 57.12           H  
ATOM   1127  O   ILE A  72     -46.308  -3.336  26.055  1.00 57.12           O  
ATOM   1128  CG1 ILE A  72     -49.491  -4.341  22.824  1.00 57.12           C  
ATOM   1129 HG12 ILE A  72     -50.100  -5.143  23.243  1.00 57.12           H  
ATOM   1130 HG13 ILE A  72     -48.648  -4.799  22.308  1.00 57.12           H  
ATOM   1131  CG2 ILE A  72     -48.020  -2.358  23.429  1.00 57.12           C  
ATOM   1132 HG21 ILE A  72     -48.529  -1.755  22.677  1.00 57.12           H  
ATOM   1133 HG22 ILE A  72     -47.716  -1.681  24.227  1.00 57.12           H  
ATOM   1134 HG23 ILE A  72     -47.136  -2.818  22.989  1.00 57.12           H  
ATOM   1135  CD1 ILE A  72     -50.370  -3.615  21.798  1.00 57.12           C  
ATOM   1136 HD11 ILE A  72     -50.809  -4.347  21.119  1.00 57.12           H  
ATOM   1137 HD12 ILE A  72     -49.777  -2.914  21.211  1.00 57.12           H  
ATOM   1138 HD13 ILE A  72     -51.172  -3.082  22.307  1.00 57.12           H  
ATOM   1139  N   GLY A  73     -48.273  -2.993  27.112  1.00 56.39           N  
ATOM   1140  H   GLY A  73     -49.268  -3.164  27.100  1.00 56.39           H  
ATOM   1141  CA  GLY A  73     -47.712  -2.262  28.254  1.00 56.39           C  
ATOM   1142  HA2 GLY A  73     -47.166  -1.388  27.899  1.00 56.39           H  
ATOM   1143  HA3 GLY A  73     -48.526  -1.928  28.897  1.00 56.39           H  
ATOM   1144  C   GLY A  73     -46.766  -3.126  29.095  1.00 56.39           C  
ATOM   1145  O   GLY A  73     -45.635  -2.719  29.373  1.00 56.39           O  
ATOM   1146  N   GLY A  74     -47.182  -4.358  29.418  1.00 58.18           N  
ATOM   1147  H   GLY A  74     -48.130  -4.617  29.186  1.00 58.18           H  
ATOM   1148  CA  GLY A  74     -46.389  -5.301  30.215  1.00 58.18           C  
ATOM   1149  HA2 GLY A  74     -46.999  -6.181  30.416  1.00 58.18           H  
ATOM   1150  HA3 GLY A  74     -46.134  -4.837  31.168  1.00 58.18           H  
ATOM   1151  C   GLY A  74     -45.094  -5.763  29.534  1.00 58.18           C  
ATOM   1152  O   GLY A  74     -44.052  -5.846  30.190  1.00 58.18           O  
ATOM   1153  N   ILE A  75     -45.116  -6.009  28.216  1.00 57.20           N  
ATOM   1154  H   ILE A  75     -46.000  -5.952  27.731  1.00 57.20           H  
ATOM   1155  CA  ILE A  75     -43.910  -6.370  27.447  1.00 57.20           C  
ATOM   1156  HA  ILE A  75     -43.388  -7.166  27.977  1.00 57.20           H  
ATOM   1157  C   ILE A  75     -42.936  -5.188  27.370  1.00 57.20           C  
ATOM   1158  CB  ILE A  75     -44.291  -6.903  26.042  1.00 57.20           C  
ATOM   1159  HB  ILE A  75     -44.996  -6.208  25.588  1.00 57.20           H  
ATOM   1160  O   ILE A  75     -41.734  -5.373  27.579  1.00 57.20           O  
ATOM   1161  CG1 ILE A  75     -44.959  -8.292  26.170  1.00 57.20           C  
ATOM   1162 HG12 ILE A  75     -44.228  -9.013  26.538  1.00 57.20           H  
ATOM   1163 HG13 ILE A  75     -45.764  -8.247  26.904  1.00 57.20           H  
ATOM   1164  CG2 ILE A  75     -43.058  -7.009  25.118  1.00 57.20           C  
ATOM   1165 HG21 ILE A  75     -43.345  -7.383  24.135  1.00 57.20           H  
ATOM   1166 HG22 ILE A  75     -42.611  -6.028  24.958  1.00 57.20           H  
ATOM   1167 HG23 ILE A  75     -42.315  -7.675  25.557  1.00 57.20           H  
ATOM   1168  CD1 ILE A  75     -45.550  -8.818  24.855  1.00 57.20           C  
ATOM   1169 HD11 ILE A  75     -44.759  -9.078  24.152  1.00 57.20           H  
ATOM   1170 HD12 ILE A  75     -46.199  -8.064  24.410  1.00 57.20           H  
ATOM   1171 HD13 ILE A  75     -46.128  -9.720  25.057  1.00 57.20           H  
ATOM   1172  N   GLY A  76     -43.437  -3.976  27.104  1.00 59.47           N  
ATOM   1173  H   GLY A  76     -44.431  -3.885  26.951  1.00 59.47           H  
ATOM   1174  CA  GLY A  76     -42.612  -2.768  27.014  1.00 59.47           C  
ATOM   1175  HA2 GLY A  76     -41.853  -2.902  26.244  1.00 59.47           H  
ATOM   1176  HA3 GLY A  76     -43.251  -1.929  26.738  1.00 59.47           H  
ATOM   1177  C   GLY A  76     -41.916  -2.424  28.334  1.00 59.47           C  
ATOM   1178  O   GLY A  76     -40.701  -2.213  28.354  1.00 59.47           O  
ATOM   1179  N   LEU A  77     -42.662  -2.441  29.445  1.00 62.39           N  
ATOM   1180  H   LEU A  77     -43.655  -2.606  29.359  1.00 62.39           H  
ATOM   1181  CA  LEU A  77     -42.116  -2.228  30.791  1.00 62.39           C  
ATOM   1182  HA  LEU A  77     -41.517  -1.317  30.790  1.00 62.39           H  
ATOM   1183  C   LEU A  77     -41.180  -3.362  31.213  1.00 62.39           C  
ATOM   1184  CB  LEU A  77     -43.267  -2.074  31.801  1.00 62.39           C  
ATOM   1185  HB2 LEU A  77     -44.031  -2.819  31.581  1.00 62.39           H  
ATOM   1186  HB3 LEU A  77     -42.897  -2.277  32.806  1.00 62.39           H  
ATOM   1187  O   LEU A  77     -40.130  -3.095  31.787  1.00 62.39           O  
ATOM   1188  CG  LEU A  77     -43.893  -0.668  31.797  1.00 62.39           C  
ATOM   1189  HG  LEU A  77     -44.035  -0.333  30.769  1.00 62.39           H  
ATOM   1190  CD1 LEU A  77     -45.252  -0.705  32.485  1.00 62.39           C  
ATOM   1191 HD11 LEU A  77     -45.922  -1.363  31.931  1.00 62.39           H  
ATOM   1192 HD12 LEU A  77     -45.150  -1.068  33.508  1.00 62.39           H  
ATOM   1193 HD13 LEU A  77     -45.681   0.296  32.504  1.00 62.39           H  
ATOM   1194  CD2 LEU A  77     -43.011   0.341  32.538  1.00 62.39           C  
ATOM   1195 HD21 LEU A  77     -42.894   0.042  33.580  1.00 62.39           H  
ATOM   1196 HD22 LEU A  77     -42.027   0.410  32.075  1.00 62.39           H  
ATOM   1197 HD23 LEU A  77     -43.486   1.322  32.510  1.00 62.39           H  
ATOM   1198  N   GLY A  78     -41.502  -4.617  30.887  1.00 56.55           N  
ATOM   1199  H   GLY A  78     -42.394  -4.786  30.445  1.00 56.55           H  
ATOM   1200  CA  GLY A  78     -40.649  -5.768  31.185  1.00 56.55           C  
ATOM   1201  HA2 GLY A  78     -41.154  -6.672  30.845  1.00 56.55           H  
ATOM   1202  HA3 GLY A  78     -40.492  -5.830  32.262  1.00 56.55           H  
ATOM   1203  C   GLY A  78     -39.285  -5.690  30.498  1.00 56.55           C  
ATOM   1204  O   GLY A  78     -38.265  -5.893  31.154  1.00 56.55           O  
ATOM   1205  N   ALA A  79     -39.256  -5.343  29.208  1.00 58.33           N  
ATOM   1206  H   ALA A  79     -40.132  -5.198  28.725  1.00 58.33           H  
ATOM   1207  CA  ALA A  79     -38.015  -5.147  28.459  1.00 58.33           C  
ATOM   1208  HA  ALA A  79     -37.408  -6.049  28.539  1.00 58.33           H  
ATOM   1209  C   ALA A  79     -37.190  -3.982  29.025  1.00 58.33           C  
ATOM   1210  CB  ALA A  79     -38.367  -4.921  26.984  1.00 58.33           C  
ATOM   1211  HB1 ALA A  79     -38.987  -4.031  26.878  1.00 58.33           H  
ATOM   1212  HB2 ALA A  79     -37.452  -4.791  26.405  1.00 58.33           H  
ATOM   1213  HB3 ALA A  79     -38.913  -5.781  26.598  1.00 58.33           H  
ATOM   1214  O   ALA A  79     -35.978  -4.111  29.195  1.00 58.33           O  
ATOM   1215  N   LYS A  80     -37.852  -2.873  29.375  1.00 57.58           N  
ATOM   1216  H   LYS A  80     -38.845  -2.834  29.197  1.00 57.58           H  
ATOM   1217  CA  LYS A  80     -37.216  -1.715  30.005  1.00 57.58           C  
ATOM   1218  HA  LYS A  80     -36.390  -1.378  29.379  1.00 57.58           H  
ATOM   1219  C   LYS A  80     -36.609  -2.070  31.364  1.00 57.58           C  
ATOM   1220  CB  LYS A  80     -38.251  -0.592  30.097  1.00 57.58           C  
ATOM   1221  HB2 LYS A  80     -39.084  -0.932  30.712  1.00 57.58           H  
ATOM   1222  HB3 LYS A  80     -38.628  -0.368  29.099  1.00 57.58           H  
ATOM   1223  O   LYS A  80     -35.428  -1.820  31.560  1.00 57.58           O  
ATOM   1224  CG  LYS A  80     -37.666   0.684  30.705  1.00 57.58           C  
ATOM   1225  HG2 LYS A  80     -37.238   0.452  31.681  1.00 57.58           H  
ATOM   1226  HG3 LYS A  80     -36.890   1.095  30.060  1.00 57.58           H  
ATOM   1227  CD  LYS A  80     -38.789   1.700  30.893  1.00 57.58           C  
ATOM   1228  HD2 LYS A  80     -39.640   1.186  31.338  1.00 57.58           H  
ATOM   1229  HD3 LYS A  80     -39.091   2.124  29.935  1.00 57.58           H  
ATOM   1230  CE  LYS A  80     -38.311   2.794  31.839  1.00 57.58           C  
ATOM   1231  HE2 LYS A  80     -37.479   2.403  32.424  1.00 57.58           H  
ATOM   1232  HE3 LYS A  80     -37.955   3.664  31.288  1.00 57.58           H  
ATOM   1233  NZ  LYS A  80     -39.379   3.114  32.789  1.00 57.58           N  
ATOM   1234  HZ1 LYS A  80     -39.064   3.740  33.516  1.00 57.58           H  
ATOM   1235  HZ2 LYS A  80     -40.240   3.433  32.368  1.00 57.58           H  
ATOM   1236  HZ3 LYS A  80     -39.569   2.282  33.330  1.00 57.58           H  
ATOM   1237  N   ASN A  81     -37.356  -2.716  32.259  1.00 58.03           N  
ATOM   1238  H   ASN A  81     -38.332  -2.866  32.045  1.00 58.03           H  
ATOM   1239  CA  ASN A  81     -36.876  -3.059  33.601  1.00 58.03           C  
ATOM   1240  HA  ASN A  81     -36.504  -2.142  34.057  1.00 58.03           H  
ATOM   1241  C   ASN A  81     -35.691  -4.035  33.561  1.00 58.03           C  
ATOM   1242  CB  ASN A  81     -38.047  -3.632  34.434  1.00 58.03           C  
ATOM   1243  HB2 ASN A  81     -38.983  -3.586  33.878  1.00 58.03           H  
ATOM   1244  HB3 ASN A  81     -37.853  -4.678  34.670  1.00 58.03           H  
ATOM   1245  O   ASN A  81     -34.737  -3.886  34.314  1.00 58.03           O  
ATOM   1246  CG  ASN A  81     -38.284  -2.897  35.738  1.00 58.03           C  
ATOM   1247  ND2 ASN A  81     -39.195  -3.380  36.550  1.00 58.03           N  
ATOM   1248 HD21 ASN A  81     -39.787  -4.151  36.277  1.00 58.03           H  
ATOM   1249 HD22 ASN A  81     -39.307  -2.870  37.415  1.00 58.03           H  
ATOM   1250  OD1 ASN A  81     -37.677  -1.893  36.058  1.00 58.03           O  
ATOM   1251  N   LEU A  82     -35.707  -5.004  32.639  1.00 58.13           N  
ATOM   1252  H   LEU A  82     -36.521  -5.092  32.048  1.00 58.13           H  
ATOM   1253  CA  LEU A  82     -34.590  -5.936  32.446  1.00 58.13           C  
ATOM   1254  HA  LEU A  82     -34.365  -6.399  33.407  1.00 58.13           H  
ATOM   1255  C   LEU A  82     -33.321  -5.203  31.993  1.00 58.13           C  
ATOM   1256  CB  LEU A  82     -35.010  -7.019  31.431  1.00 58.13           C  
ATOM   1257  HB2 LEU A  82     -34.439  -6.918  30.508  1.00 58.13           H  
ATOM   1258  HB3 LEU A  82     -36.055  -6.875  31.160  1.00 58.13           H  
ATOM   1259  O   LEU A  82     -32.234  -5.469  32.502  1.00 58.13           O  
ATOM   1260  CG  LEU A  82     -34.857  -8.446  31.978  1.00 58.13           C  
ATOM   1261  HG  LEU A  82     -35.178  -8.477  33.019  1.00 58.13           H  
ATOM   1262  CD1 LEU A  82     -35.747  -9.404  31.185  1.00 58.13           C  
ATOM   1263 HD11 LEU A  82     -35.463  -9.390  30.133  1.00 58.13           H  
ATOM   1264 HD12 LEU A  82     -36.789  -9.100  31.281  1.00 58.13           H  
ATOM   1265 HD13 LEU A  82     -35.636 -10.415  31.577  1.00 58.13           H  
ATOM   1266  CD2 LEU A  82     -33.409  -8.924  31.880  1.00 58.13           C  
ATOM   1267 HD21 LEU A  82     -32.767  -8.262  32.460  1.00 58.13           H  
ATOM   1268 HD22 LEU A  82     -33.325  -9.930  32.291  1.00 58.13           H  
ATOM   1269 HD23 LEU A  82     -33.077  -8.924  30.842  1.00 58.13           H  
ATOM   1270  N   ILE A  83     -33.473  -4.257  31.066  1.00 55.19           N  
ATOM   1271  H   ILE A  83     -34.402  -4.081  30.710  1.00 55.19           H  
ATOM   1272  CA  ILE A  83     -32.375  -3.435  30.560  1.00 55.19           C  
ATOM   1273  HA  ILE A  83     -31.542  -4.090  30.307  1.00 55.19           H  
ATOM   1274  C   ILE A  83     -31.865  -2.479  31.651  1.00 55.19           C  
ATOM   1275  CB  ILE A  83     -32.836  -2.722  29.266  1.00 55.19           C  
ATOM   1276  HB  ILE A  83     -33.799  -2.246  29.452  1.00 55.19           H  
ATOM   1277  O   ILE A  83     -30.661  -2.355  31.838  1.00 55.19           O  
ATOM   1278  CG1 ILE A  83     -32.993  -3.740  28.112  1.00 55.19           C  
ATOM   1279 HG12 ILE A  83     -32.011  -4.109  27.817  1.00 55.19           H  
ATOM   1280 HG13 ILE A  83     -33.569  -4.598  28.456  1.00 55.19           H  
ATOM   1281  CG2 ILE A  83     -31.846  -1.636  28.843  1.00 55.19           C  
ATOM   1282 HG21 ILE A  83     -30.856  -2.075  28.720  1.00 55.19           H  
ATOM   1283 HG22 ILE A  83     -31.830  -0.861  29.609  1.00 55.19           H  
ATOM   1284 HG23 ILE A  83     -32.157  -1.157  27.914  1.00 55.19           H  
ATOM   1285  CD1 ILE A  83     -33.705  -3.171  26.875  1.00 55.19           C  
ATOM   1286 HD11 ILE A  83     -33.915  -3.984  26.180  1.00 55.19           H  
ATOM   1287 HD12 ILE A  83     -34.646  -2.705  27.167  1.00 55.19           H  
ATOM   1288 HD13 ILE A  83     -33.075  -2.441  26.367  1.00 55.19           H  
ATOM   1289  N   GLU A  84     -32.746  -1.828  32.407  1.00 60.82           N  
ATOM   1290  H   GLU A  84     -33.731  -1.945  32.220  1.00 60.82           H  
ATOM   1291  CA  GLU A  84     -32.348  -0.839  33.413  1.00 60.82           C  
ATOM   1292  HA  GLU A  84     -31.545  -0.226  33.004  1.00 60.82           H  
ATOM   1293  C   GLU A  84     -31.793  -1.464  34.709  1.00 60.82           C  
ATOM   1294  CB  GLU A  84     -33.510   0.112  33.710  1.00 60.82           C  
ATOM   1295  HB2 GLU A  84     -34.352  -0.451  34.113  1.00 60.82           H  
ATOM   1296  HB3 GLU A  84     -33.135   0.812  34.457  1.00 60.82           H  
ATOM   1297  O   GLU A  84     -30.850  -0.919  35.285  1.00 60.82           O  
ATOM   1298  CG  GLU A  84     -33.966   0.982  32.529  1.00 60.82           C  
ATOM   1299  HG2 GLU A  84     -33.105   1.548  32.173  1.00 60.82           H  
ATOM   1300  HG3 GLU A  84     -34.307   0.362  31.699  1.00 60.82           H  
ATOM   1301  CD  GLU A  84     -35.077   1.974  32.913  1.00 60.82           C  
ATOM   1302  OE1 GLU A  84     -35.383   2.854  32.075  1.00 60.82           O  
ATOM   1303  OE2 GLU A  84     -35.540   1.995  34.070  1.00 60.82           O  
ATOM   1304  N   GLU A  85     -32.325  -2.610  35.154  1.00 59.98           N  
ATOM   1305  H   GLU A  85     -33.137  -2.974  34.677  1.00 59.98           H  
ATOM   1306  CA  GLU A  85     -31.910  -3.292  36.393  1.00 59.98           C  
ATOM   1307  HA  GLU A  85     -31.622  -2.538  37.124  1.00 59.98           H  
ATOM   1308  C   GLU A  85     -30.690  -4.206  36.187  1.00 59.98           C  
ATOM   1309  CB  GLU A  85     -33.107  -4.075  36.978  1.00 59.98           C  
ATOM   1310  HB2 GLU A  85     -33.959  -3.400  37.054  1.00 59.98           H  
ATOM   1311  HB3 GLU A  85     -33.363  -4.881  36.290  1.00 59.98           H  
ATOM   1312  O   GLU A  85     -29.813  -4.246  37.047  1.00 59.98           O  
ATOM   1313  CG  GLU A  85     -32.846  -4.678  38.374  1.00 59.98           C  
ATOM   1314  HG2 GLU A  85     -31.993  -5.354  38.312  1.00 59.98           H  
ATOM   1315  HG3 GLU A  85     -32.583  -3.867  39.054  1.00 59.98           H  
ATOM   1316  CD  GLU A  85     -34.040  -5.464  38.959  1.00 59.98           C  
ATOM   1317  OE1 GLU A  85     -34.003  -5.767  40.175  1.00 59.98           O  
ATOM   1318  OE2 GLU A  85     -34.976  -5.818  38.203  1.00 59.98           O  
ATOM   1319  N   HIS A  86     -30.608  -4.927  35.059  1.00 55.73           N  
ATOM   1320  H   HIS A  86     -31.337  -4.830  34.366  1.00 55.73           H  
ATOM   1321  CA  HIS A  86     -29.582  -5.961  34.845  1.00 55.73           C  
ATOM   1322  HA  HIS A  86     -29.034  -6.114  35.775  1.00 55.73           H  
ATOM   1323  C   HIS A  86     -28.516  -5.590  33.799  1.00 55.73           C  
ATOM   1324  CB  HIS A  86     -30.250  -7.304  34.495  1.00 55.73           C  
ATOM   1325  HB2 HIS A  86     -29.465  -8.033  34.294  1.00 55.73           H  
ATOM   1326  HB3 HIS A  86     -30.825  -7.200  33.575  1.00 55.73           H  
ATOM   1327  O   HIS A  86     -27.524  -6.313  33.687  1.00 55.73           O  
ATOM   1328  CG  HIS A  86     -31.141  -7.877  35.572  1.00 55.73           C  
ATOM   1329  CD2 HIS A  86     -30.850  -8.946  36.376  1.00 55.73           C  
ATOM   1330  HD2 HIS A  86     -29.937  -9.523  36.352  1.00 55.73           H  
ATOM   1331  ND1 HIS A  86     -32.394  -7.435  35.934  1.00 55.73           N  
ATOM   1332  HD1 HIS A  86     -32.851  -6.594  35.611  1.00 55.73           H  
ATOM   1333  CE1 HIS A  86     -32.832  -8.200  36.947  1.00 55.73           C  
ATOM   1334  HE1 HIS A  86     -33.755  -8.036  37.484  1.00 55.73           H  
ATOM   1335  NE2 HIS A  86     -31.933  -9.157  37.236  1.00 55.73           N  
ATOM   1336  N   VAL A  87     -28.718  -4.516  33.016  1.00 52.51           N  
ATOM   1337  H   VAL A  87     -29.569  -3.988  33.146  1.00 52.51           H  
ATOM   1338  CA  VAL A  87     -27.816  -4.121  31.909  1.00 52.51           C  
ATOM   1339  HA  VAL A  87     -26.911  -4.726  31.975  1.00 52.51           H  
ATOM   1340  C   VAL A  87     -27.330  -2.670  31.973  1.00 52.51           C  
ATOM   1341  CB  VAL A  87     -28.453  -4.390  30.525  1.00 52.51           C  
ATOM   1342  HB  VAL A  87     -29.279  -3.699  30.355  1.00 52.51           H  
ATOM   1343  O   VAL A  87     -26.291  -2.384  31.376  1.00 52.51           O  
ATOM   1344  CG1 VAL A  87     -27.469  -4.197  29.360  1.00 52.51           C  
ATOM   1345 HG11 VAL A  87     -27.235  -3.140  29.234  1.00 52.51           H  
ATOM   1346 HG12 VAL A  87     -26.551  -4.753  29.553  1.00 52.51           H  
ATOM   1347 HG13 VAL A  87     -27.915  -4.544  28.428  1.00 52.51           H  
ATOM   1348  CG2 VAL A  87     -29.009  -5.816  30.409  1.00 52.51           C  
ATOM   1349 HG21 VAL A  87     -28.219  -6.537  30.615  1.00 52.51           H  
ATOM   1350 HG22 VAL A  87     -29.411  -5.985  29.410  1.00 52.51           H  
ATOM   1351 HG23 VAL A  87     -29.820  -5.960  31.123  1.00 52.51           H  
ATOM   1352  N   LEU A  88     -28.023  -1.758  32.676  1.00 50.68           N  
ATOM   1353  H   LEU A  88     -28.911  -2.044  33.062  1.00 50.68           H  
ATOM   1354  CA  LEU A  88     -27.582  -0.365  32.887  1.00 50.68           C  
ATOM   1355  HA  LEU A  88     -26.600  -0.234  32.433  1.00 50.68           H  
ATOM   1356  C   LEU A  88     -27.386   0.071  34.353  1.00 50.68           C  
ATOM   1357  CB  LEU A  88     -28.573   0.546  32.154  1.00 50.68           C  
ATOM   1358  HB2 LEU A  88     -29.580   0.181  32.357  1.00 50.68           H  
ATOM   1359  HB3 LEU A  88     -28.514   1.567  32.531  1.00 50.68           H  
ATOM   1360  O   LEU A  88     -26.896   1.186  34.573  1.00 50.68           O  
ATOM   1361  CG  LEU A  88     -28.284   0.540  30.643  1.00 50.68           C  
ATOM   1362  HG  LEU A  88     -27.793  -0.390  30.357  1.00 50.68           H  
ATOM   1363  CD1 LEU A  88     -29.547   0.637  29.801  1.00 50.68           C  
ATOM   1364 HD11 LEU A  88     -29.651  -0.317  29.285  1.00 50.68           H  
ATOM   1365 HD12 LEU A  88     -29.459   1.406  29.033  1.00 50.68           H  
ATOM   1366 HD13 LEU A  88     -30.422   0.810  30.428  1.00 50.68           H  
ATOM   1367  CD2 LEU A  88     -27.337   1.680  30.266  1.00 50.68           C  
ATOM   1368 HD21 LEU A  88     -27.088   1.612  29.208  1.00 50.68           H  
ATOM   1369 HD22 LEU A  88     -26.422   1.588  30.851  1.00 50.68           H  
ATOM   1370 HD23 LEU A  88     -27.809   2.640  30.479  1.00 50.68           H  
ATOM   1371  N   GLY A  89     -27.792  -0.740  35.339  1.00 54.58           N  
ATOM   1372  H   GLY A  89     -27.982  -1.695  35.071  1.00 54.58           H  
ATOM   1373  CA  GLY A  89     -27.694  -0.450  36.782  1.00 54.58           C  
ATOM   1374  HA2 GLY A  89     -28.173  -1.264  37.325  1.00 54.58           H  
ATOM   1375  HA3 GLY A  89     -26.639  -0.418  37.053  1.00 54.58           H  
ATOM   1376  C   GLY A  89     -28.354   0.872  37.212  1.00 54.58           C  
ATOM   1377  O   GLY A  89     -28.170   1.368  38.331  1.00 54.58           O  
ATOM   1378  N   THR A  90     -29.091   1.501  36.299  1.00 57.20           N  
ATOM   1379  H   THR A  90     -29.285   0.983  35.454  1.00 57.20           H  
ATOM   1380  CA  THR A  90     -29.601   2.865  36.362  1.00 57.20           C  
ATOM   1381  HA  THR A  90     -29.917   3.067  37.386  1.00 57.20           H  
ATOM   1382  C   THR A  90     -30.829   2.976  35.464  1.00 57.20           C  
ATOM   1383  CB  THR A  90     -28.547   3.918  35.945  1.00 57.20           C  
ATOM   1384  HB  THR A  90     -29.036   4.892  35.964  1.00 57.20           H  
ATOM   1385  O   THR A  90     -30.852   2.446  34.357  1.00 57.20           O  
ATOM   1386  CG2 THR A  90     -27.330   4.001  36.868  1.00 57.20           C  
ATOM   1387 HG21 THR A  90     -27.648   4.098  37.906  1.00 57.20           H  
ATOM   1388 HG22 THR A  90     -26.724   3.101  36.763  1.00 57.20           H  
ATOM   1389 HG23 THR A  90     -26.725   4.863  36.588  1.00 57.20           H  
ATOM   1390  OG1 THR A  90     -28.023   3.722  34.658  1.00 57.20           O  
ATOM   1391  HG1 THR A  90     -27.679   2.826  34.611  1.00 57.20           H  
ATOM   1392  N   SER A  91     -31.857   3.679  35.940  1.00 56.73           N  
ATOM   1393  H   SER A  91     -31.820   4.078  36.867  1.00 56.73           H  
ATOM   1394  CA  SER A  91     -33.076   3.935  35.168  1.00 56.73           C  
ATOM   1395  HA  SER A  91     -33.436   2.994  34.754  1.00 56.73           H  
ATOM   1396  C   SER A  91     -32.808   4.918  34.021  1.00 56.73           C  
ATOM   1397  CB  SER A  91     -34.152   4.495  36.099  1.00 56.73           C  
ATOM   1398  HB2 SER A  91     -34.394   3.762  36.869  1.00 56.73           H  
ATOM   1399  HB3 SER A  91     -35.048   4.717  35.519  1.00 56.73           H  
ATOM   1400  O   SER A  91     -32.250   5.993  34.272  1.00 56.73           O  
ATOM   1401  OG  SER A  91     -33.646   5.683  36.695  1.00 56.73           O  
ATOM   1402  HG  SER A  91     -33.334   6.213  35.957  1.00 56.73           H  
ATOM   1403  N   LEU A  92     -33.246   4.615  32.794  1.00 55.26           N  
ATOM   1404  H   LEU A  92     -33.790   3.774  32.664  1.00 55.26           H  
ATOM   1405  CA  LEU A  92     -33.103   5.497  31.626  1.00 55.26           C  
ATOM   1406  HA  LEU A  92     -32.086   5.891  31.621  1.00 55.26           H  
ATOM   1407  C   LEU A  92     -34.042   6.713  31.691  1.00 55.26           C  
ATOM   1408  CB  LEU A  92     -33.352   4.709  30.317  1.00 55.26           C  
ATOM   1409  HB2 LEU A  92     -34.101   5.244  29.732  1.00 55.26           H  
ATOM   1410  HB3 LEU A  92     -33.760   3.719  30.518  1.00 55.26           H  
ATOM   1411  O   LEU A  92     -33.755   7.745  31.085  1.00 55.26           O  
ATOM   1412  CG  LEU A  92     -32.098   4.555  29.451  1.00 55.26           C  
ATOM   1413  HG  LEU A  92     -31.515   5.475  29.482  1.00 55.26           H  
ATOM   1414  CD1 LEU A  92     -31.247   3.399  29.950  1.00 55.26           C  
ATOM   1415 HD11 LEU A  92     -31.790   2.463  29.816  1.00 55.26           H  
ATOM   1416 HD12 LEU A  92     -30.311   3.387  29.392  1.00 55.26           H  
ATOM   1417 HD13 LEU A  92     -31.022   3.528  31.008  1.00 55.26           H  
ATOM   1418  CD2 LEU A  92     -32.474   4.281  27.995  1.00 55.26           C  
ATOM   1419 HD21 LEU A  92     -33.073   3.372  27.934  1.00 55.26           H  
ATOM   1420 HD22 LEU A  92     -31.570   4.160  27.398  1.00 55.26           H  
ATOM   1421 HD23 LEU A  92     -33.051   5.118  27.603  1.00 55.26           H  
ATOM   1422  N   TYR A  93     -35.143   6.614  32.444  1.00 52.55           N  
ATOM   1423  H   TYR A  93     -35.320   5.724  32.888  1.00 52.55           H  
ATOM   1424  CA  TYR A  93     -36.156   7.662  32.591  1.00 52.55           C  
ATOM   1425  HA  TYR A  93     -35.739   8.604  32.233  1.00 52.55           H  
ATOM   1426  C   TYR A  93     -36.537   7.867  34.068  1.00 52.55           C  
ATOM   1427  CB  TYR A  93     -37.357   7.314  31.696  1.00 52.55           C  
ATOM   1428  HB2 TYR A  93     -38.164   8.019  31.898  1.00 52.55           H  
ATOM   1429  HB3 TYR A  93     -37.720   6.318  31.951  1.00 52.55           H  
ATOM   1430  O   TYR A  93     -36.654   6.903  34.813  1.00 52.55           O  
ATOM   1431  CG  TYR A  93     -37.025   7.379  30.213  1.00 52.55           C  
ATOM   1432  CD1 TYR A  93     -36.842   8.635  29.608  1.00 52.55           C  
ATOM   1433  HD1 TYR A  93     -36.962   9.534  30.194  1.00 52.55           H  
ATOM   1434  CD2 TYR A  93     -36.810   6.205  29.462  1.00 52.55           C  
ATOM   1435  HD2 TYR A  93     -36.903   5.237  29.933  1.00 52.55           H  
ATOM   1436  CE1 TYR A  93     -36.423   8.719  28.269  1.00 52.55           C  
ATOM   1437  HE1 TYR A  93     -36.184   9.682  27.844  1.00 52.55           H  
ATOM   1438  CE2 TYR A  93     -36.456   6.288  28.100  1.00 52.55           C  
ATOM   1439  HE2 TYR A  93     -36.303   5.392  27.517  1.00 52.55           H  
ATOM   1440  OH  TYR A  93     -35.918   7.640  26.187  1.00 52.55           O  
ATOM   1441  HH  TYR A  93     -35.742   8.547  25.926  1.00 52.55           H  
ATOM   1442  CZ  TYR A  93     -36.269   7.548  27.497  1.00 52.55           C  
ATOM   1443  N   GLY A  94     -36.698   9.127  34.505  1.00 48.17           N  
ATOM   1444  H   GLY A  94     -36.658   9.865  33.817  1.00 48.17           H  
ATOM   1445  CA  GLY A  94     -37.073   9.489  35.890  1.00 48.17           C  
ATOM   1446  HA2 GLY A  94     -38.060   9.951  35.874  1.00 48.17           H  
ATOM   1447  HA3 GLY A  94     -37.155   8.588  36.497  1.00 48.17           H  
ATOM   1448  C   GLY A  94     -36.117  10.446  36.626  1.00 48.17           C  
ATOM   1449  O   GLY A  94     -36.418  10.904  37.724  1.00 48.17           O  
ATOM   1450  N   MET A  95     -34.973  10.828  36.044  1.00 37.63           N  
ATOM   1451  H   MET A  95     -34.730  10.416  35.154  1.00 37.63           H  
ATOM   1452  CA  MET A  95     -33.998  11.699  36.724  1.00 37.63           C  
ATOM   1453  HA  MET A  95     -34.118  11.554  37.798  1.00 37.63           H  
ATOM   1454  C   MET A  95     -34.251  13.198  36.513  1.00 37.63           C  
ATOM   1455  CB  MET A  95     -32.554  11.283  36.413  1.00 37.63           C  
ATOM   1456  HB2 MET A  95     -32.425  11.132  35.341  1.00 37.63           H  
ATOM   1457  HB3 MET A  95     -31.875  12.070  36.740  1.00 37.63           H  
ATOM   1458  O   MET A  95     -33.453  13.914  35.905  1.00 37.63           O  
ATOM   1459  CG  MET A  95     -32.181  10.011  37.175  1.00 37.63           C  
ATOM   1460  HG2 MET A  95     -32.434  10.128  38.229  1.00 37.63           H  
ATOM   1461  HG3 MET A  95     -32.779   9.191  36.777  1.00 37.63           H  
ATOM   1462  SD  MET A  95     -30.426   9.574  37.056  1.00 37.63           S  
ATOM   1463  CE  MET A  95     -30.615   7.773  36.954  1.00 37.63           C  
ATOM   1464  HE1 MET A  95     -29.635   7.298  36.908  1.00 37.63           H  
ATOM   1465  HE2 MET A  95     -31.170   7.400  37.814  1.00 37.63           H  
ATOM   1466  HE3 MET A  95     -31.163   7.519  36.047  1.00 37.63           H  
ATOM   1467  N   GLY A  96     -35.315  13.714  37.126  1.00 33.07           N  
ATOM   1468  H   GLY A  96     -35.950  13.074  37.581  1.00 33.07           H  
ATOM   1469  CA  GLY A  96     -35.344  15.120  37.516  1.00 33.07           C  
ATOM   1470  HA2 GLY A  96     -36.302  15.345  37.984  1.00 33.07           H  
ATOM   1471  HA3 GLY A  96     -35.221  15.753  36.638  1.00 33.07           H  
ATOM   1472  C   GLY A  96     -34.223  15.386  38.531  1.00 33.07           C  
ATOM   1473  O   GLY A  96     -34.301  14.951  39.672  1.00 33.07           O  
ATOM   1474  N   LYS A  97     -33.184  16.132  38.127  1.00 37.38           N  
ATOM   1475  H   LYS A  97     -33.167  16.341  37.139  1.00 37.38           H  
ATOM   1476  CA  LYS A  97     -32.115  16.704  38.986  1.00 37.38           C  
ATOM   1477  HA  LYS A  97     -31.659  17.485  38.379  1.00 37.38           H  
ATOM   1478  C   LYS A  97     -30.911  15.825  39.389  1.00 37.38           C  
ATOM   1479  CB  LYS A  97     -32.694  17.428  40.226  1.00 37.38           C  
ATOM   1480  HB2 LYS A  97     -33.016  16.688  40.960  1.00 37.38           H  
ATOM   1481  HB3 LYS A  97     -31.892  18.006  40.683  1.00 37.38           H  
ATOM   1482  O   LYS A  97     -30.304  16.092  40.428  1.00 37.38           O  
ATOM   1483  CG  LYS A  97     -33.852  18.394  39.954  1.00 37.38           C  
ATOM   1484  HG2 LYS A  97     -33.551  19.115  39.194  1.00 37.38           H  
ATOM   1485  HG3 LYS A  97     -34.728  17.848  39.603  1.00 37.38           H  
ATOM   1486  CD  LYS A  97     -34.211  19.133  41.248  1.00 37.38           C  
ATOM   1487  HD2 LYS A  97     -33.345  19.695  41.599  1.00 37.38           H  
ATOM   1488  HD3 LYS A  97     -34.497  18.403  42.005  1.00 37.38           H  
ATOM   1489  CE  LYS A  97     -35.379  20.088  40.991  1.00 37.38           C  
ATOM   1490  HE2 LYS A  97     -36.222  19.504  40.619  1.00 37.38           H  
ATOM   1491  HE3 LYS A  97     -35.095  20.792  40.209  1.00 37.38           H  
ATOM   1492  NZ  LYS A  97     -35.776  20.816  42.221  1.00 37.38           N  
ATOM   1493  HZ1 LYS A  97     -35.017  21.379  42.578  1.00 37.38           H  
ATOM   1494  HZ2 LYS A  97     -36.565  21.417  42.032  1.00 37.38           H  
ATOM   1495  HZ3 LYS A  97     -36.062  20.161  42.934  1.00 37.38           H  
ATOM   1496  N   ARG A  98     -30.438  14.879  38.567  1.00 35.81           N  
ATOM   1497  H   ARG A  98     -30.950  14.665  37.723  1.00 35.81           H  
ATOM   1498  CA  ARG A  98     -29.073  14.322  38.748  1.00 35.81           C  
ATOM   1499  HA  ARG A  98     -28.689  14.647  39.715  1.00 35.81           H  
ATOM   1500  C   ARG A  98     -28.083  14.886  37.731  1.00 35.81           C  
ATOM   1501  CB  ARG A  98     -29.083  12.787  38.821  1.00 35.81           C  
ATOM   1502  HB2 ARG A  98     -28.076  12.416  38.627  1.00 35.81           H  
ATOM   1503  HB3 ARG A  98     -29.751  12.382  38.062  1.00 35.81           H  
ATOM   1504  O   ARG A  98     -28.305  14.833  36.529  1.00 35.81           O  
ATOM   1505  CG  ARG A  98     -29.514  12.323  40.225  1.00 35.81           C  
ATOM   1506  HG2 ARG A  98     -30.544  12.630  40.406  1.00 35.81           H  
ATOM   1507  HG3 ARG A  98     -28.870  12.778  40.977  1.00 35.81           H  
ATOM   1508  CD  ARG A  98     -29.411  10.803  40.347  1.00 35.81           C  
ATOM   1509  HD2 ARG A  98     -30.053  10.367  39.582  1.00 35.81           H  
ATOM   1510  HD3 ARG A  98     -28.383  10.492  40.161  1.00 35.81           H  
ATOM   1511  NE  ARG A  98     -29.848  10.310  41.669  1.00 35.81           N  
ATOM   1512  HE  ARG A  98     -30.049  10.987  42.390  1.00 35.81           H  
ATOM   1513  NH1 ARG A  98     -30.020   8.122  41.029  1.00 35.81           N  
ATOM   1514 HH11 ARG A  98     -30.520   7.246  41.080  1.00 35.81           H  
ATOM   1515 HH12 ARG A  98     -29.739   8.393  40.097  1.00 35.81           H  
ATOM   1516  NH2 ARG A  98     -30.670   8.716  43.084  1.00 35.81           N  
ATOM   1517 HH21 ARG A  98     -31.087   9.411  43.687  1.00 35.81           H  
ATOM   1518 HH22 ARG A  98     -30.929   7.750  43.228  1.00 35.81           H  
ATOM   1519  CZ  ARG A  98     -30.170   9.053  41.930  1.00 35.81           C  
ATOM   1520  N   LYS A  99     -26.968  15.433  38.240  1.00 34.23           N  
ATOM   1521  H   LYS A  99     -26.890  15.436  39.247  1.00 34.23           H  
ATOM   1522  CA  LYS A  99     -25.781  15.806  37.455  1.00 34.23           C  
ATOM   1523  HA  LYS A  99     -26.066  16.485  36.652  1.00 34.23           H  
ATOM   1524  C   LYS A  99     -25.227  14.538  36.807  1.00 34.23           C  
ATOM   1525  CB  LYS A  99     -24.711  16.475  38.342  1.00 34.23           C  
ATOM   1526  HB2 LYS A  99     -23.757  16.428  37.817  1.00 34.23           H  
ATOM   1527  HB3 LYS A  99     -24.609  15.919  39.274  1.00 34.23           H  
ATOM   1528  O   LYS A  99     -24.524  13.772  37.463  1.00 34.23           O  
ATOM   1529  CG  LYS A  99     -25.006  17.951  38.643  1.00 34.23           C  
ATOM   1530  HG2 LYS A  99     -25.083  18.495  37.701  1.00 34.23           H  
ATOM   1531  HG3 LYS A  99     -25.956  18.029  39.171  1.00 34.23           H  
ATOM   1532  CD  LYS A  99     -23.894  18.579  39.500  1.00 34.23           C  
ATOM   1533  HD2 LYS A  99     -23.862  18.072  40.465  1.00 34.23           H  
ATOM   1534  HD3 LYS A  99     -22.937  18.454  38.994  1.00 34.23           H  
ATOM   1535  CE  LYS A  99     -24.176  20.075  39.705  1.00 34.23           C  
ATOM   1536  HE2 LYS A  99     -25.169  20.182  40.140  1.00 34.23           H  
ATOM   1537  HE3 LYS A  99     -24.196  20.558  38.728  1.00 34.23           H  
ATOM   1538  NZ  LYS A  99     -23.168  20.730  40.579  1.00 34.23           N  
ATOM   1539  HZ1 LYS A  99     -23.390  21.710  40.681  1.00 34.23           H  
ATOM   1540  HZ2 LYS A  99     -23.169  20.315  41.499  1.00 34.23           H  
ATOM   1541  HZ3 LYS A  99     -22.245  20.659  40.175  1.00 34.23           H  
ATOM   1542  N   SER A 100     -25.605  14.329  35.553  1.00 36.46           N  
ATOM   1543  H   SER A 100     -26.314  14.939  35.172  1.00 36.46           H  
ATOM   1544  CA  SER A 100     -25.159  13.235  34.705  1.00 36.46           C  
ATOM   1545  HA  SER A 100     -25.577  12.300  35.080  1.00 36.46           H  
ATOM   1546  C   SER A 100     -23.629  13.138  34.697  1.00 36.46           C  
ATOM   1547  CB  SER A 100     -25.716  13.477  33.299  1.00 36.46           C  
ATOM   1548  HB2 SER A 100     -25.362  14.435  32.917  1.00 36.46           H  
ATOM   1549  HB3 SER A 100     -26.806  13.480  33.329  1.00 36.46           H  
ATOM   1550  O   SER A 100     -22.927  14.119  34.444  1.00 36.46           O  
ATOM   1551  OG  SER A 100     -25.283  12.460  32.454  1.00 36.46           O  
ATOM   1552  HG  SER A 100     -25.718  12.564  31.605  1.00 36.46           H  
ATOM   1553  N   THR A 101     -23.110  11.946  34.990  1.00 40.60           N  
ATOM   1554  H   THR A 101     -23.748  11.208  35.251  1.00 40.60           H  
ATOM   1555  CA  THR A 101     -21.748  11.523  34.640  1.00 40.60           C  
ATOM   1556  HA  THR A 101     -21.094  12.394  34.690  1.00 40.60           H  
ATOM   1557  C   THR A 101     -21.679  11.046  33.184  1.00 40.60           C  
ATOM   1558  CB  THR A 101     -21.200  10.463  35.617  1.00 40.60           C  
ATOM   1559  HB  THR A 101     -20.327   9.967  35.194  1.00 40.60           H  
ATOM   1560  O   THR A 101     -20.848  10.205  32.851  1.00 40.60           O  
ATOM   1561  CG2 THR A 101     -20.767  11.086  36.945  1.00 40.60           C  
ATOM   1562 HG21 THR A 101     -19.975  11.813  36.765  1.00 40.60           H  
ATOM   1563 HG22 THR A 101     -20.396  10.301  37.604  1.00 40.60           H  
ATOM   1564 HG23 THR A 101     -21.618  11.579  37.413  1.00 40.60           H  
ATOM   1565  OG1 THR A 101     -22.183   9.502  35.923  1.00 40.60           O  
ATOM   1566  HG1 THR A 101     -22.293   8.929  35.160  1.00 40.60           H  
ATOM   1567  N   GLU A 102     -22.530  11.565  32.295  1.00 44.82           N  
ATOM   1568  H   GLU A 102     -23.293  12.155  32.596  1.00 44.82           H  
ATOM   1569  CA  GLU A 102     -22.297  11.486  30.858  1.00 44.82           C  
ATOM   1570  HA  GLU A 102     -22.182  10.439  30.577  1.00 44.82           H  
ATOM   1571  C   GLU A 102     -21.011  12.228  30.521  1.00 44.82           C  
ATOM   1572  CB  GLU A 102     -23.440  12.082  30.026  1.00 44.82           C  
ATOM   1573  HB2 GLU A 102     -23.055  12.368  29.048  1.00 44.82           H  
ATOM   1574  HB3 GLU A 102     -23.796  12.994  30.505  1.00 44.82           H  
ATOM   1575  O   GLU A 102     -20.746  13.350  30.966  1.00 44.82           O  
ATOM   1576  CG  GLU A 102     -24.561  11.063  29.782  1.00 44.82           C  
ATOM   1577  HG2 GLU A 102     -24.212  10.335  29.050  1.00 44.82           H  
ATOM   1578  HG3 GLU A 102     -24.776  10.524  30.705  1.00 44.82           H  
ATOM   1579  CD  GLU A 102     -25.837  11.755  29.295  1.00 44.82           C  
ATOM   1580  OE1 GLU A 102     -26.345  11.356  28.230  1.00 44.82           O  
ATOM   1581  OE2 GLU A 102     -26.262  12.696  30.011  1.00 44.82           O  
ATOM   1582  N   LYS A 103     -20.197  11.591  29.682  1.00 49.23           N  
ATOM   1583  H   LYS A 103     -20.497  10.686  29.349  1.00 49.23           H  
ATOM   1584  CA  LYS A 103     -19.157  12.294  28.947  1.00 49.23           C  
ATOM   1585  HA  LYS A 103     -18.454  12.751  29.645  1.00 49.23           H  
ATOM   1586  C   LYS A 103     -19.835  13.405  28.150  1.00 49.23           C  
ATOM   1587  CB  LYS A 103     -18.427  11.314  28.023  1.00 49.23           C  
ATOM   1588  HB2 LYS A 103     -19.155  10.665  27.535  1.00 49.23           H  
ATOM   1589  HB3 LYS A 103     -17.918  11.882  27.244  1.00 49.23           H  
ATOM   1590  O   LYS A 103     -20.507  13.138  27.163  1.00 49.23           O  
ATOM   1591  CG  LYS A 103     -17.387  10.474  28.774  1.00 49.23           C  
ATOM   1592  HG2 LYS A 103     -17.867   9.946  29.599  1.00 49.23           H  
ATOM   1593  HG3 LYS A 103     -16.609  11.127  29.169  1.00 49.23           H  
ATOM   1594  CD  LYS A 103     -16.769   9.454  27.812  1.00 49.23           C  
ATOM   1595  HD2 LYS A 103     -17.561   8.803  27.444  1.00 49.23           H  
ATOM   1596  HD3 LYS A 103     -16.328   9.978  26.964  1.00 49.23           H  
ATOM   1597  CE  LYS A 103     -15.698   8.611  28.510  1.00 49.23           C  
ATOM   1598  HE2 LYS A 103     -16.130   8.192  29.419  1.00 49.23           H  
ATOM   1599  HE3 LYS A 103     -14.868   9.258  28.795  1.00 49.23           H  
ATOM   1600  NZ  LYS A 103     -15.231   7.517  27.622  1.00 49.23           N  
ATOM   1601  HZ1 LYS A 103     -14.849   7.883  26.762  1.00 49.23           H  
ATOM   1602  HZ2 LYS A 103     -14.536   6.944  28.079  1.00 49.23           H  
ATOM   1603  HZ3 LYS A 103     -16.007   6.919  27.375  1.00 49.23           H  
ATOM   1604  N   ASP A 104     -19.646  14.640  28.596  1.00 56.36           N  
ATOM   1605  H   ASP A 104     -19.322  14.736  29.547  1.00 56.36           H  
ATOM   1606  CA  ASP A 104     -20.102  15.839  27.903  1.00 56.36           C  
ATOM   1607  HA  ASP A 104     -21.179  15.776  27.748  1.00 56.36           H  
ATOM   1608  C   ASP A 104     -19.416  15.911  26.526  1.00 56.36           C  
ATOM   1609  CB  ASP A 104     -19.830  17.045  28.818  1.00 56.36           C  
ATOM   1610  HB2 ASP A 104     -18.764  17.091  29.043  1.00 56.36           H  
ATOM   1611  HB3 ASP A 104     -20.355  16.886  29.760  1.00 56.36           H  
ATOM   1612  O   ASP A 104     -18.278  16.366  26.379  1.00 56.36           O  
ATOM   1613  CG  ASP A 104     -20.275  18.392  28.246  1.00 56.36           C  
ATOM   1614  OD1 ASP A 104     -20.646  18.440  27.051  1.00 56.36           O  
ATOM   1615  OD2 ASP A 104     -20.108  19.391  28.981  1.00 56.36           O  
ATOM   1616  N   TRP A 105     -20.088  15.380  25.505  1.00 59.66           N  
ATOM   1617  H   TRP A 105     -20.924  14.856  25.723  1.00 59.66           H  
ATOM   1618  CA  TRP A 105     -19.577  15.313  24.138  1.00 59.66           C  
ATOM   1619  HA  TRP A 105     -18.626  14.781  24.142  1.00 59.66           H  
ATOM   1620  C   TRP A 105     -19.328  16.703  23.554  1.00 59.66           C  
ATOM   1621  CB  TRP A 105     -20.565  14.531  23.269  1.00 59.66           C  
ATOM   1622  HB2 TRP A 105     -20.268  14.637  22.226  1.00 59.66           H  
ATOM   1623  HB3 TRP A 105     -21.560  14.963  23.371  1.00 59.66           H  
ATOM   1624  O   TRP A 105     -18.411  16.868  22.748  1.00 59.66           O  
ATOM   1625  CG  TRP A 105     -20.628  13.067  23.565  1.00 59.66           C  
ATOM   1626  CD1 TRP A 105     -21.627  12.427  24.215  1.00 59.66           C  
ATOM   1627  HD1 TRP A 105     -22.516  12.893  24.614  1.00 59.66           H  
ATOM   1628  CD2 TRP A 105     -19.656  12.034  23.215  1.00 59.66           C  
ATOM   1629  CE2 TRP A 105     -20.149  10.776  23.674  1.00 59.66           C  
ATOM   1630  CE3 TRP A 105     -18.411  12.035  22.545  1.00 59.66           C  
ATOM   1631  HE3 TRP A 105     -18.011  12.969  22.178  1.00 59.66           H  
ATOM   1632  NE1 TRP A 105     -21.351  11.076  24.277  1.00 59.66           N  
ATOM   1633  HE1 TRP A 105     -21.994  10.406  24.676  1.00 59.66           H  
ATOM   1634  CH2 TRP A 105     -18.225   9.609  22.784  1.00 59.66           C  
ATOM   1635  HH2 TRP A 105     -17.695   8.689  22.591  1.00 59.66           H  
ATOM   1636  CZ2 TRP A 105     -19.454   9.577  23.463  1.00 59.66           C  
ATOM   1637  HZ2 TRP A 105     -19.880   8.640  23.793  1.00 59.66           H  
ATOM   1638  CZ3 TRP A 105     -17.701  10.836  22.337  1.00 59.66           C  
ATOM   1639  HZ3 TRP A 105     -16.756  10.853  21.814  1.00 59.66           H  
ATOM   1640  N   ALA A 106     -20.074  17.721  23.996  1.00 66.39           N  
ATOM   1641  H   ALA A 106     -20.734  17.555  24.742  1.00 66.39           H  
ATOM   1642  CA  ALA A 106     -19.805  19.103  23.622  1.00 66.39           C  
ATOM   1643  HA  ALA A 106     -19.720  19.160  22.537  1.00 66.39           H  
ATOM   1644  C   ALA A 106     -18.471  19.576  24.218  1.00 66.39           C  
ATOM   1645  CB  ALA A 106     -20.984  19.982  24.053  1.00 66.39           C  
ATOM   1646  HB1 ALA A 106     -21.908  19.605  23.615  1.00 66.39           H  
ATOM   1647  HB2 ALA A 106     -20.823  21.005  23.712  1.00 66.39           H  
ATOM   1648  HB3 ALA A 106     -21.085  19.987  25.139  1.00 66.39           H  
ATOM   1649  O   ALA A 106     -17.673  20.212  23.523  1.00 66.39           O  
ATOM   1650  N   LYS A 107     -18.170  19.200  25.467  1.00 68.55           N  
ATOM   1651  H   LYS A 107     -18.888  18.730  26.001  1.00 68.55           H  
ATOM   1652  CA  LYS A 107     -16.856  19.437  26.079  1.00 68.55           C  
ATOM   1653  HA  LYS A 107     -16.627  20.498  25.978  1.00 68.55           H  
ATOM   1654  C   LYS A 107     -15.737  18.682  25.362  1.00 68.55           C  
ATOM   1655  CB  LYS A 107     -16.922  19.104  27.572  1.00 68.55           C  
ATOM   1656  HB2 LYS A 107     -17.754  19.657  28.007  1.00 68.55           H  
ATOM   1657  HB3 LYS A 107     -17.097  18.037  27.707  1.00 68.55           H  
ATOM   1658  O   LYS A 107     -14.694  19.283  25.124  1.00 68.55           O  
ATOM   1659  CG  LYS A 107     -15.646  19.485  28.327  1.00 68.55           C  
ATOM   1660  HG2 LYS A 107     -15.462  20.553  28.213  1.00 68.55           H  
ATOM   1661  HG3 LYS A 107     -14.801  18.925  27.927  1.00 68.55           H  
ATOM   1662  CD  LYS A 107     -15.818  19.143  29.809  1.00 68.55           C  
ATOM   1663  HD2 LYS A 107     -15.979  18.070  29.911  1.00 68.55           H  
ATOM   1664  HD3 LYS A 107     -16.693  19.667  30.192  1.00 68.55           H  
ATOM   1665  CE  LYS A 107     -14.575  19.563  30.595  1.00 68.55           C  
ATOM   1666  HE2 LYS A 107     -13.714  19.019  30.207  1.00 68.55           H  
ATOM   1667  HE3 LYS A 107     -14.407  20.627  30.430  1.00 68.55           H  
ATOM   1668  NZ  LYS A 107     -14.757  19.292  32.041  1.00 68.55           N  
ATOM   1669  HZ1 LYS A 107     -15.567  19.790  32.380  1.00 68.55           H  
ATOM   1670  HZ2 LYS A 107     -13.948  19.590  32.568  1.00 68.55           H  
ATOM   1671  HZ3 LYS A 107     -14.913  18.306  32.195  1.00 68.55           H  
ATOM   1672  N   ILE A 108     -15.935  17.419  24.972  1.00 64.78           N  
ATOM   1673  H   ILE A 108     -16.807  16.981  25.233  1.00 64.78           H  
ATOM   1674  CA  ILE A 108     -14.933  16.656  24.201  1.00 64.78           C  
ATOM   1675  HA  ILE A 108     -13.987  16.689  24.742  1.00 64.78           H  
ATOM   1676  C   ILE A 108     -14.674  17.328  22.848  1.00 64.78           C  
ATOM   1677  CB  ILE A 108     -15.326  15.168  24.049  1.00 64.78           C  
ATOM   1678  HB  ILE A 108     -16.330  15.112  23.627  1.00 64.78           H  
ATOM   1679  O   ILE A 108     -13.520  17.597  22.529  1.00 64.78           O  
ATOM   1680  CG1 ILE A 108     -15.324  14.489  25.439  1.00 64.78           C  
ATOM   1681 HG12 ILE A 108     -15.944  15.065  26.125  1.00 64.78           H  
ATOM   1682 HG13 ILE A 108     -14.308  14.482  25.834  1.00 64.78           H  
ATOM   1683  CG2 ILE A 108     -14.356  14.436  23.097  1.00 64.78           C  
ATOM   1684 HG21 ILE A 108     -14.387  14.871  22.098  1.00 64.78           H  
ATOM   1685 HG22 ILE A 108     -14.637  13.389  22.986  1.00 64.78           H  
ATOM   1686 HG23 ILE A 108     -13.333  14.499  23.468  1.00 64.78           H  
ATOM   1687  CD1 ILE A 108     -15.865  13.054  25.446  1.00 64.78           C  
ATOM   1688 HD11 ILE A 108     -16.876  13.035  25.038  1.00 64.78           H  
ATOM   1689 HD12 ILE A 108     -15.888  12.693  26.474  1.00 64.78           H  
ATOM   1690 HD13 ILE A 108     -15.222  12.390  24.867  1.00 64.78           H  
ATOM   1691  N   LYS A 109     -15.721  17.706  22.100  1.00 68.08           N  
ATOM   1692  H   LYS A 109     -16.648  17.446  22.406  1.00 68.08           H  
ATOM   1693  CA  LYS A 109     -15.579  18.445  20.832  1.00 68.08           C  
ATOM   1694  HA  LYS A 109     -14.979  17.851  20.143  1.00 68.08           H  
ATOM   1695  C   LYS A 109     -14.817  19.763  21.012  1.00 68.08           C  
ATOM   1696  CB  LYS A 109     -16.959  18.696  20.196  1.00 68.08           C  
ATOM   1697  HB2 LYS A 109     -17.650  19.080  20.946  1.00 68.08           H  
ATOM   1698  HB3 LYS A 109     -16.847  19.451  19.417  1.00 68.08           H  
ATOM   1699  O   LYS A 109     -13.940  20.073  20.211  1.00 68.08           O  
ATOM   1700  CG  LYS A 109     -17.538  17.429  19.547  1.00 68.08           C  
ATOM   1701  HG2 LYS A 109     -17.698  16.662  20.305  1.00 68.08           H  
ATOM   1702  HG3 LYS A 109     -16.817  17.047  18.824  1.00 68.08           H  
ATOM   1703  CD  LYS A 109     -18.861  17.712  18.819  1.00 68.08           C  
ATOM   1704  HD2 LYS A 109     -18.685  18.467  18.052  1.00 68.08           H  
ATOM   1705  HD3 LYS A 109     -19.605  18.078  19.526  1.00 68.08           H  
ATOM   1706  CE  LYS A 109     -19.353  16.415  18.161  1.00 68.08           C  
ATOM   1707  HE2 LYS A 109     -18.512  15.960  17.638  1.00 68.08           H  
ATOM   1708  HE3 LYS A 109     -19.669  15.716  18.936  1.00 68.08           H  
ATOM   1709  NZ  LYS A 109     -20.446  16.637  17.183  1.00 68.08           N  
ATOM   1710  HZ1 LYS A 109     -20.167  17.322  16.496  1.00 68.08           H  
ATOM   1711  HZ2 LYS A 109     -20.593  15.779  16.670  1.00 68.08           H  
ATOM   1712  HZ3 LYS A 109     -21.306  16.924  17.629  1.00 68.08           H  
ATOM   1713  N   ARG A 110     -15.097  20.519  22.083  1.00 70.83           N  
ATOM   1714  H   ARG A 110     -15.855  20.218  22.679  1.00 70.83           H  
ATOM   1715  CA  ARG A 110     -14.362  21.756  22.419  1.00 70.83           C  
ATOM   1716  HA  ARG A 110     -14.332  22.403  21.542  1.00 70.83           H  
ATOM   1717  C   ARG A 110     -12.896  21.490  22.770  1.00 70.83           C  
ATOM   1718  CB  ARG A 110     -15.056  22.505  23.568  1.00 70.83           C  
ATOM   1719  HB2 ARG A 110     -14.366  23.247  23.968  1.00 70.83           H  
ATOM   1720  HB3 ARG A 110     -15.295  21.802  24.366  1.00 70.83           H  
ATOM   1721  O   ARG A 110     -12.034  22.244  22.333  1.00 70.83           O  
ATOM   1722  CG  ARG A 110     -16.330  23.236  23.122  1.00 70.83           C  
ATOM   1723  HG2 ARG A 110     -16.073  23.993  22.381  1.00 70.83           H  
ATOM   1724  HG3 ARG A 110     -17.029  22.530  22.675  1.00 70.83           H  
ATOM   1725  CD  ARG A 110     -16.989  23.908  24.332  1.00 70.83           C  
ATOM   1726  HD2 ARG A 110     -16.305  24.655  24.736  1.00 70.83           H  
ATOM   1727  HD3 ARG A 110     -17.172  23.148  25.091  1.00 70.83           H  
ATOM   1728  NE  ARG A 110     -18.271  24.544  23.975  1.00 70.83           N  
ATOM   1729  HE  ARG A 110     -18.591  24.430  23.024  1.00 70.83           H  
ATOM   1730  NH1 ARG A 110     -18.757  25.416  26.044  1.00 70.83           N  
ATOM   1731 HH11 ARG A 110     -19.393  25.914  26.650  1.00 70.83           H  
ATOM   1732 HH12 ARG A 110     -17.883  25.054  26.396  1.00 70.83           H  
ATOM   1733  NH2 ARG A 110     -20.204  25.693  24.373  1.00 70.83           N  
ATOM   1734 HH21 ARG A 110     -20.797  26.222  24.996  1.00 70.83           H  
ATOM   1735 HH22 ARG A 110     -20.503  25.558  23.418  1.00 70.83           H  
ATOM   1736  CZ  ARG A 110     -19.067  25.214  24.793  1.00 70.83           C  
ATOM   1737  N   ILE A 111     -12.606  20.431  23.529  1.00 70.65           N  
ATOM   1738  H   ILE A 111     -13.370  19.857  23.855  1.00 70.65           H  
ATOM   1739  CA  ILE A 111     -11.233  20.033  23.873  1.00 70.65           C  
ATOM   1740  HA  ILE A 111     -10.712  20.899  24.282  1.00 70.65           H  
ATOM   1741  C   ILE A 111     -10.469  19.620  22.615  1.00 70.65           C  
ATOM   1742  CB  ILE A 111     -11.227  18.916  24.943  1.00 70.65           C  
ATOM   1743  HB  ILE A 111     -11.921  18.134  24.634  1.00 70.65           H  
ATOM   1744  O   ILE A 111      -9.343  20.069  22.436  1.00 70.65           O  
ATOM   1745  CG1 ILE A 111     -11.683  19.484  26.308  1.00 70.65           C  
ATOM   1746 HG12 ILE A 111     -12.562  20.113  26.171  1.00 70.65           H  
ATOM   1747 HG13 ILE A 111     -10.897  20.119  26.717  1.00 70.65           H  
ATOM   1748  CG2 ILE A 111      -9.827  18.285  25.091  1.00 70.65           C  
ATOM   1749 HG21 ILE A 111      -9.550  17.770  24.171  1.00 70.65           H  
ATOM   1750 HG22 ILE A 111      -9.822  17.532  25.880  1.00 70.65           H  
ATOM   1751 HG23 ILE A 111      -9.089  19.057  25.307  1.00 70.65           H  
ATOM   1752  CD1 ILE A 111     -12.033  18.401  27.338  1.00 70.65           C  
ATOM   1753 HD11 ILE A 111     -12.795  17.735  26.934  1.00 70.65           H  
ATOM   1754 HD12 ILE A 111     -11.150  17.822  27.610  1.00 70.65           H  
ATOM   1755 HD13 ILE A 111     -12.416  18.878  28.241  1.00 70.65           H  
ATOM   1756  N   ASN A 112     -11.079  18.822  21.739  1.00 67.33           N  
ATOM   1757  H   ASN A 112     -11.977  18.427  21.980  1.00 67.33           H  
ATOM   1758  CA  ASN A 112     -10.467  18.388  20.485  1.00 67.33           C  
ATOM   1759  HA  ASN A 112      -9.515  17.902  20.698  1.00 67.33           H  
ATOM   1760  C   ASN A 112     -10.167  19.584  19.581  1.00 67.33           C  
ATOM   1761  CB  ASN A 112     -11.383  17.372  19.791  1.00 67.33           C  
ATOM   1762  HB2 ASN A 112     -12.395  17.767  19.705  1.00 67.33           H  
ATOM   1763  HB3 ASN A 112     -11.003  17.192  18.785  1.00 67.33           H  
ATOM   1764  O   ASN A 112      -9.035  19.726  19.135  1.00 67.33           O  
ATOM   1765  CG  ASN A 112     -11.433  16.031  20.496  1.00 67.33           C  
ATOM   1766  ND2 ASN A 112     -12.137  15.090  19.916  1.00 67.33           N  
ATOM   1767 HD21 ASN A 112     -12.430  15.249  18.963  1.00 67.33           H  
ATOM   1768 HD22 ASN A 112     -11.777  14.174  20.141  1.00 67.33           H  
ATOM   1769  OD1 ASN A 112     -10.849  15.809  21.549  1.00 67.33           O  
ATOM   1770  N   ARG A 113     -11.125  20.509  19.416  1.00 71.57           N  
ATOM   1771  H   ARG A 113     -12.047  20.308  19.778  1.00 71.57           H  
ATOM   1772  CA  ARG A 113     -10.920  21.757  18.664  1.00 71.57           C  
ATOM   1773  HA  ARG A 113     -10.606  21.500  17.652  1.00 71.57           H  
ATOM   1774  C   ARG A 113      -9.787  22.605  19.253  1.00 71.57           C  
ATOM   1775  CB  ARG A 113     -12.249  22.527  18.587  1.00 71.57           C  
ATOM   1776  HB2 ARG A 113     -13.022  21.845  18.232  1.00 71.57           H  
ATOM   1777  HB3 ARG A 113     -12.526  22.880  19.580  1.00 71.57           H  
ATOM   1778  O   ARG A 113      -8.940  23.093  18.518  1.00 71.57           O  
ATOM   1779  CG  ARG A 113     -12.164  23.721  17.620  1.00 71.57           C  
ATOM   1780  HG2 ARG A 113     -11.890  23.368  16.626  1.00 71.57           H  
ATOM   1781  HG3 ARG A 113     -11.390  24.408  17.962  1.00 71.57           H  
ATOM   1782  CD  ARG A 113     -13.485  24.497  17.538  1.00 71.57           C  
ATOM   1783  HD2 ARG A 113     -13.774  24.810  18.541  1.00 71.57           H  
ATOM   1784  HD3 ARG A 113     -13.310  25.387  16.933  1.00 71.57           H  
ATOM   1785  NE  ARG A 113     -14.563  23.700  16.917  1.00 71.57           N  
ATOM   1786  HE  ARG A 113     -14.269  22.872  16.419  1.00 71.57           H  
ATOM   1787  NH1 ARG A 113     -16.276  25.193  17.250  1.00 71.57           N  
ATOM   1788 HH11 ARG A 113     -15.597  25.850  17.607  1.00 71.57           H  
ATOM   1789 HH12 ARG A 113     -17.182  25.532  16.958  1.00 71.57           H  
ATOM   1790  NH2 ARG A 113     -16.653  23.315  16.104  1.00 71.57           N  
ATOM   1791 HH21 ARG A 113     -16.284  22.533  15.581  1.00 71.57           H  
ATOM   1792 HH22 ARG A 113     -17.558  23.677  15.838  1.00 71.57           H  
ATOM   1793  CZ  ARG A 113     -15.823  24.068  16.768  1.00 71.57           C  
ATOM   1794  N   ALA A 114      -9.720  22.736  20.580  1.00 69.99           N  
ATOM   1795  H   ALA A 114     -10.461  22.339  21.140  1.00 69.99           H  
ATOM   1796  CA  ALA A 114      -8.642  23.468  21.247  1.00 69.99           C  
ATOM   1797  HA  ALA A 114      -8.544  24.446  20.777  1.00 69.99           H  
ATOM   1798  C   ALA A 114      -7.273  22.770  21.124  1.00 69.99           C  
ATOM   1799  CB  ALA A 114      -9.031  23.672  22.716  1.00 69.99           C  
ATOM   1800  HB1 ALA A 114      -8.260  24.257  23.217  1.00 69.99           H  
ATOM   1801  HB2 ALA A 114      -9.976  24.212  22.774  1.00 69.99           H  
ATOM   1802  HB3 ALA A 114      -9.135  22.708  23.214  1.00 69.99           H  
ATOM   1803  O   ALA A 114      -6.244  23.440  21.062  1.00 69.99           O  
ATOM   1804  N   ARG A 115      -7.236  21.431  21.101  1.00 69.88           N  
ATOM   1805  H   ARG A 115      -8.111  20.934  21.178  1.00 69.88           H  
ATOM   1806  CA  ARG A 115      -6.008  20.649  20.883  1.00 69.88           C  
ATOM   1807  HA  ARG A 115      -5.195  21.080  21.466  1.00 69.88           H  
ATOM   1808  C   ARG A 115      -5.538  20.725  19.432  1.00 69.88           C  
ATOM   1809  CB  ARG A 115      -6.213  19.188  21.312  1.00 69.88           C  
ATOM   1810  HB2 ARG A 115      -7.140  18.807  20.883  1.00 69.88           H  
ATOM   1811  HB3 ARG A 115      -5.391  18.588  20.920  1.00 69.88           H  
ATOM   1812  O   ARG A 115      -4.339  20.871  19.228  1.00 69.88           O  
ATOM   1813  CG  ARG A 115      -6.239  19.030  22.837  1.00 69.88           C  
ATOM   1814  HG2 ARG A 115      -7.027  19.647  23.268  1.00 69.88           H  
ATOM   1815  HG3 ARG A 115      -5.281  19.352  23.246  1.00 69.88           H  
ATOM   1816  CD  ARG A 115      -6.476  17.564  23.206  1.00 69.88           C  
ATOM   1817  HD2 ARG A 115      -5.637  16.977  22.831  1.00 69.88           H  
ATOM   1818  HD3 ARG A 115      -7.387  17.215  22.721  1.00 69.88           H  
ATOM   1819  NE  ARG A 115      -6.586  17.381  24.665  1.00 69.88           N  
ATOM   1820  HE  ARG A 115      -6.437  18.203  25.233  1.00 69.88           H  
ATOM   1821  NH1 ARG A 115      -7.086  15.132  24.649  1.00 69.88           N  
ATOM   1822 HH11 ARG A 115      -7.279  14.248  25.097  1.00 69.88           H  
ATOM   1823 HH12 ARG A 115      -6.911  15.110  23.654  1.00 69.88           H  
ATOM   1824  NH2 ARG A 115      -6.974  16.208  26.576  1.00 69.88           N  
ATOM   1825 HH21 ARG A 115      -7.184  15.324  27.016  1.00 69.88           H  
ATOM   1826 HH22 ARG A 115      -6.792  17.042  27.116  1.00 69.88           H  
ATOM   1827  CZ  ARG A 115      -6.879  16.247  25.277  1.00 69.88           C  
ATOM   1828  N   ALA A 116      -6.456  20.683  18.465  1.00 62.28           N  
ATOM   1829  H   ALA A 116      -7.418  20.505  18.715  1.00 62.28           H  
ATOM   1830  CA  ALA A 116      -6.168  20.900  17.048  1.00 62.28           C  
ATOM   1831  HA  ALA A 116      -5.428  20.172  16.718  1.00 62.28           H  
ATOM   1832  C   ALA A 116      -5.565  22.296  16.817  1.00 62.28           C  
ATOM   1833  CB  ALA A 116      -7.452  20.669  16.241  1.00 62.28           C  
ATOM   1834  HB1 ALA A 116      -8.224  21.379  16.536  1.00 62.28           H  
ATOM   1835  HB2 ALA A 116      -7.241  20.809  15.181  1.00 62.28           H  
ATOM   1836  HB3 ALA A 116      -7.815  19.653  16.394  1.00 62.28           H  
ATOM   1837  O   ALA A 116      -4.445  22.392  16.329  1.00 62.28           O  
ATOM   1838  N   ALA A 117      -6.199  23.354  17.337  1.00 64.76           N  
ATOM   1839  H   ALA A 117      -7.146  23.233  17.666  1.00 64.76           H  
ATOM   1840  CA  ALA A 117      -5.681  24.724  17.236  1.00 64.76           C  
ATOM   1841  HA  ALA A 117      -5.564  24.978  16.183  1.00 64.76           H  
ATOM   1842  C   ALA A 117      -4.306  24.922  17.918  1.00 64.76           C  
ATOM   1843  CB  ALA A 117      -6.728  25.661  17.851  1.00 64.76           C  
ATOM   1844  HB1 ALA A 117      -6.872  25.430  18.906  1.00 64.76           H  
ATOM   1845  HB2 ALA A 117      -7.671  25.551  17.317  1.00 64.76           H  
ATOM   1846  HB3 ALA A 117      -6.391  26.692  17.744  1.00 64.76           H  
ATOM   1847  O   ALA A 117      -3.498  25.750  17.502  1.00 64.76           O  
ATOM   1848  N   ARG A 118      -4.000  24.172  18.989  1.00 66.93           N  
ATOM   1849  H   ARG A 118      -4.702  23.528  19.326  1.00 66.93           H  
ATOM   1850  CA  ARG A 118      -2.657  24.186  19.606  1.00 66.93           C  
ATOM   1851  HA  ARG A 118      -2.314  25.216  19.704  1.00 66.93           H  
ATOM   1852  C   ARG A 118      -1.597  23.511  18.737  1.00 66.93           C  
ATOM   1853  CB  ARG A 118      -2.674  23.521  20.986  1.00 66.93           C  
ATOM   1854  HB2 ARG A 118      -3.265  22.606  20.942  1.00 66.93           H  
ATOM   1855  HB3 ARG A 118      -1.654  23.254  21.261  1.00 66.93           H  
ATOM   1856  O   ARG A 118      -0.431  23.867  18.858  1.00 66.93           O  
ATOM   1857  CG  ARG A 118      -3.223  24.455  22.066  1.00 66.93           C  
ATOM   1858  HG2 ARG A 118      -2.576  25.328  22.154  1.00 66.93           H  
ATOM   1859  HG3 ARG A 118      -4.227  24.785  21.800  1.00 66.93           H  
ATOM   1860  CD  ARG A 118      -3.251  23.700  23.396  1.00 66.93           C  
ATOM   1861  HD2 ARG A 118      -3.832  22.787  23.265  1.00 66.93           H  
ATOM   1862  HD3 ARG A 118      -2.227  23.438  23.660  1.00 66.93           H  
ATOM   1863  NE  ARG A 118      -3.859  24.514  24.461  1.00 66.93           N  
ATOM   1864  HE  ARG A 118      -4.312  25.365  24.158  1.00 66.93           H  
ATOM   1865  NH1 ARG A 118      -3.236  23.195  26.229  1.00 66.93           N  
ATOM   1866 HH11 ARG A 118      -2.708  22.633  25.576  1.00 66.93           H  
ATOM   1867 HH12 ARG A 118      -3.122  23.072  27.225  1.00 66.93           H  
ATOM   1868  NH2 ARG A 118      -4.403  25.066  26.600  1.00 66.93           N  
ATOM   1869 HH21 ARG A 118      -4.798  25.930  26.259  1.00 66.93           H  
ATOM   1870 HH22 ARG A 118      -4.314  24.916  27.595  1.00 66.93           H  
ATOM   1871  CZ  ARG A 118      -3.833  24.254  25.754  1.00 66.93           C  
ATOM   1872  N   ARG A 119      -1.979  22.532  17.914  1.00 61.23           N  
ATOM   1873  H   ARG A 119      -2.967  22.352  17.811  1.00 61.23           H  
ATOM   1874  CA  ARG A 119      -1.062  21.876  16.975  1.00 61.23           C  
ATOM   1875  HA  ARG A 119      -0.098  21.702  17.453  1.00 61.23           H  
ATOM   1876  C   ARG A 119      -0.760  22.782  15.797  1.00 61.23           C  
ATOM   1877  CB  ARG A 119      -1.623  20.542  16.494  1.00 61.23           C  
ATOM   1878  HB2 ARG A 119      -2.641  20.677  16.126  1.00 61.23           H  
ATOM   1879  HB3 ARG A 119      -1.013  20.177  15.668  1.00 61.23           H  
ATOM   1880  O   ARG A 119       0.415  22.988  15.546  1.00 61.23           O  
ATOM   1881  CG  ARG A 119      -1.594  19.511  17.619  1.00 61.23           C  
ATOM   1882  HG2 ARG A 119      -0.560  19.248  17.841  1.00 61.23           H  
ATOM   1883  HG3 ARG A 119      -2.068  19.904  18.518  1.00 61.23           H  
ATOM   1884  CD  ARG A 119      -2.354  18.286  17.140  1.00 61.23           C  
ATOM   1885  HD2 ARG A 119      -1.900  17.921  16.218  1.00 61.23           H  
ATOM   1886  HD3 ARG A 119      -3.381  18.585  16.932  1.00 61.23           H  
ATOM   1887  NE  ARG A 119      -2.325  17.229  18.157  1.00 61.23           N  
ATOM   1888  HE  ARG A 119      -1.563  17.251  18.819  1.00 61.23           H  
ATOM   1889  NH1 ARG A 119      -4.111  16.090  17.334  1.00 61.23           N  
ATOM   1890 HH11 ARG A 119      -4.205  16.781  16.603  1.00 61.23           H  
ATOM   1891 HH12 ARG A 119      -4.838  15.391  17.397  1.00 61.23           H  
ATOM   1892  NH2 ARG A 119      -2.983  15.304  19.120  1.00 61.23           N  
ATOM   1893 HH21 ARG A 119      -3.568  14.481  19.094  1.00 61.23           H  
ATOM   1894 HH22 ARG A 119      -2.193  15.335  19.749  1.00 61.23           H  
ATOM   1895  CZ  ARG A 119      -3.148  16.208  18.201  1.00 61.23           C  
ATOM   1896  N   GLU A 120      -1.777  23.408  15.208  1.00 58.61           N  
ATOM   1897  H   GLU A 120      -2.724  23.133  15.429  1.00 58.61           H  
ATOM   1898  CA  GLU A 120      -1.592  24.408  14.144  1.00 58.61           C  
ATOM   1899  HA  GLU A 120      -1.136  23.943  13.270  1.00 58.61           H  
ATOM   1900  C   GLU A 120      -0.660  25.544  14.597  1.00 58.61           C  
ATOM   1901  CB  GLU A 120      -2.955  24.986  13.739  1.00 58.61           C  
ATOM   1902  HB2 GLU A 120      -2.794  25.868  13.118  1.00 58.61           H  
ATOM   1903  HB3 GLU A 120      -3.480  25.292  14.643  1.00 58.61           H  
ATOM   1904  O   GLU A 120       0.274  25.905  13.892  1.00 58.61           O  
ATOM   1905  CG  GLU A 120      -3.814  23.989  12.946  1.00 58.61           C  
ATOM   1906  HG2 GLU A 120      -3.298  23.742  12.017  1.00 58.61           H  
ATOM   1907  HG3 GLU A 120      -3.919  23.074  13.528  1.00 58.61           H  
ATOM   1908  CD  GLU A 120      -5.218  24.530  12.631  1.00 58.61           C  
ATOM   1909  OE1 GLU A 120      -5.926  23.860  11.850  1.00 58.61           O  
ATOM   1910  OE2 GLU A 120      -5.630  25.527  13.274  1.00 58.61           O  
ATOM   1911  N   ASN A 121      -0.815  26.043  15.832  1.00 55.23           N  
ATOM   1912  H   ASN A 121      -1.647  25.791  16.346  1.00 55.23           H  
ATOM   1913  CA  ASN A 121       0.103  27.053  16.377  1.00 55.23           C  
ATOM   1914  HA  ASN A 121       0.193  27.859  15.649  1.00 55.23           H  
ATOM   1915  C   ASN A 121       1.541  26.548  16.610  1.00 55.23           C  
ATOM   1916  CB  ASN A 121      -0.482  27.622  17.678  1.00 55.23           C  
ATOM   1917  HB2 ASN A 121       0.311  28.130  18.227  1.00 55.23           H  
ATOM   1918  HB3 ASN A 121      -0.855  26.809  18.301  1.00 55.23           H  
ATOM   1919  O   ASN A 121       2.472  27.350  16.559  1.00 55.23           O  
ATOM   1920  CG  ASN A 121      -1.567  28.649  17.421  1.00 55.23           C  
ATOM   1921  ND2 ASN A 121      -2.655  28.607  18.147  1.00 55.23           N  
ATOM   1922 HD21 ASN A 121      -3.357  29.236  17.785  1.00 55.23           H  
ATOM   1923 HD22 ASN A 121      -2.902  27.706  18.530  1.00 55.23           H  
ATOM   1924  OD1 ASN A 121      -1.469  29.520  16.582  1.00 55.23           O  
ATOM   1925  N   ASN A 122       1.739  25.251  16.875  1.00 50.25           N  
ATOM   1926  H   ASN A 122       0.946  24.629  16.809  1.00 50.25           H  
ATOM   1927  CA  ASN A 122       3.071  24.650  17.011  1.00 50.25           C  
ATOM   1928  HA  ASN A 122       3.752  25.377  17.454  1.00 50.25           H  
ATOM   1929  C   ASN A 122       3.690  24.277  15.649  1.00 50.25           C  
ATOM   1930  CB  ASN A 122       2.990  23.421  17.937  1.00 50.25           C  
ATOM   1931  HB2 ASN A 122       3.830  22.766  17.702  1.00 50.25           H  
ATOM   1932  HB3 ASN A 122       2.073  22.869  17.731  1.00 50.25           H  
ATOM   1933  O   ASN A 122       4.910  24.179  15.559  1.00 50.25           O  
ATOM   1934  CG  ASN A 122       3.075  23.723  19.423  1.00 50.25           C  
ATOM   1935  ND2 ASN A 122       3.020  22.694  20.238  1.00 50.25           N  
ATOM   1936 HD21 ASN A 122       3.225  22.911  21.203  1.00 50.25           H  
ATOM   1937 HD22 ASN A 122       3.003  21.767  19.839  1.00 50.25           H  
ATOM   1938  OD1 ASN A 122       3.235  24.830  19.905  1.00 50.25           O  
ATOM   1939  N   GLU A 123       2.879  24.093  14.603  1.00 46.56           N  
ATOM   1940  H   GLU A 123       1.881  24.141  14.750  1.00 46.56           H  
ATOM   1941  CA  GLU A 123       3.313  23.806  13.225  1.00 46.56           C  
ATOM   1942  HA  GLU A 123       4.148  23.106  13.260  1.00 46.56           H  
ATOM   1943  C   GLU A 123       3.869  25.045  12.493  1.00 46.56           C  
ATOM   1944  CB  GLU A 123       2.172  23.120  12.439  1.00 46.56           C  
ATOM   1945  HB2 GLU A 123       1.236  23.646  12.628  1.00 46.56           H  
ATOM   1946  HB3 GLU A 123       2.387  23.173  11.372  1.00 46.56           H  
ATOM   1947  O   GLU A 123       4.448  24.913  11.422  1.00 46.56           O  
ATOM   1948  CG  GLU A 123       2.029  21.630  12.817  1.00 46.56           C  
ATOM   1949  HG2 GLU A 123       2.962  21.125  12.566  1.00 46.56           H  
ATOM   1950  HG3 GLU A 123       1.902  21.545  13.896  1.00 46.56           H  
ATOM   1951  CD  GLU A 123       0.863  20.888  12.129  1.00 46.56           C  
ATOM   1952  OE1 GLU A 123       0.840  19.632  12.236  1.00 46.56           O  
ATOM   1953  OE2 GLU A 123      -0.044  21.545  11.579  1.00 46.56           O  
ATOM   1954  N   ASN A 124       3.826  26.240  13.101  1.00 40.57           N  
ATOM   1955  H   ASN A 124       3.287  26.311  13.952  1.00 40.57           H  
ATOM   1956  CA  ASN A 124       4.518  27.438  12.596  1.00 40.57           C  
ATOM   1957  HA  ASN A 124       4.337  27.494  11.522  1.00 40.57           H  
ATOM   1958  C   ASN A 124       6.062  27.388  12.729  1.00 40.57           C  
ATOM   1959  CB  ASN A 124       3.909  28.693  13.254  1.00 40.57           C  
ATOM   1960  HB2 ASN A 124       3.769  28.515  14.320  1.00 40.57           H  
ATOM   1961  HB3 ASN A 124       4.591  29.535  13.138  1.00 40.57           H  
ATOM   1962  O   ASN A 124       6.739  28.379  12.451  1.00 40.57           O  
ATOM   1963  CG  ASN A 124       2.594  29.125  12.627  1.00 40.57           C  
ATOM   1964  ND2 ASN A 124       1.782  29.858  13.352  1.00 40.57           N  
ATOM   1965 HD21 ASN A 124       1.977  30.023  14.329  1.00 40.57           H  
ATOM   1966 HD22 ASN A 124       0.897  30.065  12.912  1.00 40.57           H  
ATOM   1967  OD1 ASN A 124       2.286  28.867  11.480  1.00 40.57           O  
ATOM   1968  N   GLN A 125       6.646  26.256  13.143  1.00 38.38           N  
ATOM   1969  H   GLN A 125       6.040  25.463  13.299  1.00 38.38           H  
ATOM   1970  CA  GLN A 125       8.061  25.956  12.908  1.00 38.38           C  
ATOM   1971  HA  GLN A 125       8.608  26.892  12.790  1.00 38.38           H  
ATOM   1972  C   GLN A 125       8.188  25.132  11.619  1.00 38.38           C  
ATOM   1973  CB  GLN A 125       8.671  25.186  14.093  1.00 38.38           C  
ATOM   1974  HB2 GLN A 125       7.933  24.504  14.516  1.00 38.38           H  
ATOM   1975  HB3 GLN A 125       9.512  24.596  13.730  1.00 38.38           H  
ATOM   1976  O   GLN A 125       7.568  24.072  11.557  1.00 38.38           O  
ATOM   1977  CG  GLN A 125       9.202  26.133  15.174  1.00 38.38           C  
ATOM   1978  HG2 GLN A 125       9.886  26.844  14.711  1.00 38.38           H  
ATOM   1979  HG3 GLN A 125       8.371  26.691  15.607  1.00 38.38           H  
ATOM   1980  CD  GLN A 125       9.944  25.408  16.296  1.00 38.38           C  
ATOM   1981  NE2 GLN A 125      10.874  26.067  16.952  1.00 38.38           N  
ATOM   1982 HE21 GLN A 125      11.102  27.017  16.696  1.00 38.38           H  
ATOM   1983 HE22 GLN A 125      11.356  25.539  17.666  1.00 38.38           H  
ATOM   1984  OE1 GLN A 125       9.719  24.257  16.628  1.00 38.38           O  
ATOM   1985  N   PRO A 126       8.998  25.551  10.623  1.00 37.42           N  
ATOM   1986  CA  PRO A 126       9.227  24.751   9.423  1.00 37.42           C  
ATOM   1987  HA  PRO A 126       8.283  24.578   8.906  1.00 37.42           H  
ATOM   1988  C   PRO A 126       9.830  23.404   9.830  1.00 37.42           C  
ATOM   1989  CB  PRO A 126      10.147  25.586   8.525  1.00 37.42           C  
ATOM   1990  HB2 PRO A 126      10.849  24.968   7.964  1.00 37.42           H  
ATOM   1991  HB3 PRO A 126       9.538  26.177   7.841  1.00 37.42           H  
ATOM   1992  O   PRO A 126      10.976  23.322  10.279  1.00 37.42           O  
ATOM   1993  CG  PRO A 126      10.862  26.520   9.500  1.00 37.42           C  
ATOM   1994  HG2 PRO A 126      11.733  26.014   9.916  1.00 37.42           H  
ATOM   1995  HG3 PRO A 126      11.154  27.456   9.024  1.00 37.42           H  
ATOM   1996  CD  PRO A 126       9.830  26.744  10.604  1.00 37.42           C  
ATOM   1997  HD2 PRO A 126      10.342  26.893  11.554  1.00 37.42           H  
ATOM   1998  HD3 PRO A 126       9.211  27.610  10.366  1.00 37.42           H  
ATOM   1999  N   ASP A 127       9.022  22.354   9.732  1.00 39.74           N  
ATOM   2000  H   ASP A 127       8.074  22.500   9.417  1.00 39.74           H  
ATOM   2001  CA  ASP A 127       9.416  21.005  10.088  1.00 39.74           C  
ATOM   2002  HA  ASP A 127       9.911  21.030  11.058  1.00 39.74           H  
ATOM   2003  C   ASP A 127      10.393  20.482   9.035  1.00 39.74           C  
ATOM   2004  CB  ASP A 127       8.160  20.136  10.205  1.00 39.74           C  
ATOM   2005  HB2 ASP A 127       7.742  19.963   9.214  1.00 39.74           H  
ATOM   2006  HB3 ASP A 127       7.419  20.675  10.796  1.00 39.74           H  
ATOM   2007  O   ASP A 127      10.139  20.553   7.832  1.00 39.74           O  
ATOM   2008  CG  ASP A 127       8.416  18.794  10.879  1.00 39.74           C  
ATOM   2009  OD1 ASP A 127       9.528  18.222  10.800  1.00 39.74           O  
ATOM   2010  OD2 ASP A 127       7.465  18.257  11.477  1.00 39.74           O  
ATOM   2011  N   ILE A 128      11.514  19.905   9.471  1.00 39.12           N  
ATOM   2012  H   ILE A 128      11.640  19.814  10.469  1.00 39.12           H  
ATOM   2013  CA  ILE A 128      12.497  19.307   8.561  1.00 39.12           C  
ATOM   2014  HA  ILE A 128      12.832  20.112   7.908  1.00 39.12           H  
ATOM   2015  C   ILE A 128      11.869  18.207   7.674  1.00 39.12           C  
ATOM   2016  CB  ILE A 128      13.718  18.819   9.365  1.00 39.12           C  
ATOM   2017  HB  ILE A 128      13.940  19.586  10.108  1.00 39.12           H  
ATOM   2018  O   ILE A 128      12.397  17.881   6.612  1.00 39.12           O  
ATOM   2019  CG1 ILE A 128      14.959  18.700   8.455  1.00 39.12           C  
ATOM   2020 HG12 ILE A 128      14.840  17.854   7.778  1.00 39.12           H  
ATOM   2021 HG13 ILE A 128      15.044  19.605   7.854  1.00 39.12           H  
ATOM   2022  CG2 ILE A 128      13.414  17.508  10.116  1.00 39.12           C  
ATOM   2023 HG21 ILE A 128      14.213  17.293  10.825  1.00 39.12           H  
ATOM   2024 HG22 ILE A 128      13.330  16.679   9.413  1.00 39.12           H  
ATOM   2025 HG23 ILE A 128      12.481  17.604  10.672  1.00 39.12           H  
ATOM   2026  CD1 ILE A 128      16.269  18.535   9.234  1.00 39.12           C  
ATOM   2027 HD11 ILE A 128      16.397  19.366   9.929  1.00 39.12           H  
ATOM   2028 HD12 ILE A 128      17.104  18.529   8.534  1.00 39.12           H  
ATOM   2029 HD13 ILE A 128      16.270  17.595   9.785  1.00 39.12           H  
ATOM   2030  N   ARG A 129      10.719  17.651   8.090  1.00 41.83           N  
ATOM   2031  H   ARG A 129      10.348  17.992   8.966  1.00 41.83           H  
ATOM   2032  CA  ARG A 129       9.925  16.654   7.353  1.00 41.83           C  
ATOM   2033  HA  ARG A 129      10.599  15.883   6.980  1.00 41.83           H  
ATOM   2034  C   ARG A 129       9.214  17.202   6.109  1.00 41.83           C  
ATOM   2035  CB  ARG A 129       8.903  16.023   8.312  1.00 41.83           C  
ATOM   2036  HB2 ARG A 129       8.264  15.342   7.750  1.00 41.83           H  
ATOM   2037  HB3 ARG A 129       8.273  16.808   8.731  1.00 41.83           H  
ATOM   2038  O   ARG A 129       8.831  16.391   5.264  1.00 41.83           O  
ATOM   2039  CG  ARG A 129       9.587  15.237   9.443  1.00 41.83           C  
ATOM   2040  HG2 ARG A 129      10.248  15.885  10.019  1.00 41.83           H  
ATOM   2041  HG3 ARG A 129      10.196  14.451   8.995  1.00 41.83           H  
ATOM   2042  CD  ARG A 129       8.581  14.581  10.397  1.00 41.83           C  
ATOM   2043  HD2 ARG A 129       7.867  14.004   9.810  1.00 41.83           H  
ATOM   2044  HD3 ARG A 129       9.132  13.904  11.050  1.00 41.83           H  
ATOM   2045  NE  ARG A 129       7.863  15.558  11.232  1.00 41.83           N  
ATOM   2046  HE  ARG A 129       8.092  16.535  11.118  1.00 41.83           H  
ATOM   2047  NH1 ARG A 129       6.545  14.101  12.414  1.00 41.83           N  
ATOM   2048 HH11 ARG A 129       7.009  13.336  11.945  1.00 41.83           H  
ATOM   2049 HH12 ARG A 129       5.830  13.947  13.110  1.00 41.83           H  
ATOM   2050  NH2 ARG A 129       6.337  16.281  12.763  1.00 41.83           N  
ATOM   2051 HH21 ARG A 129       6.616  17.204  12.463  1.00 41.83           H  
ATOM   2052 HH22 ARG A 129       5.554  16.163  13.390  1.00 41.83           H  
ATOM   2053  CZ  ARG A 129       6.924  15.315  12.128  1.00 41.83           C  
ATOM   2054  N   ASP A 130       9.081  18.520   5.977  1.00 44.29           N  
ATOM   2055  H   ASP A 130       9.393  19.122   6.726  1.00 44.29           H  
ATOM   2056  CA  ASP A 130       8.459  19.174   4.818  1.00 44.29           C  
ATOM   2057  HA  ASP A 130       7.785  18.463   4.340  1.00 44.29           H  
ATOM   2058  C   ASP A 130       9.472  19.549   3.718  1.00 44.29           C  
ATOM   2059  CB  ASP A 130       7.590  20.356   5.281  1.00 44.29           C  
ATOM   2060  HB2 ASP A 130       7.265  20.921   4.407  1.00 44.29           H  
ATOM   2061  HB3 ASP A 130       8.187  21.021   5.906  1.00 44.29           H  
ATOM   2062  O   ASP A 130       9.098  20.075   2.672  1.00 44.29           O  
ATOM   2063  CG  ASP A 130       6.330  19.909   6.040  1.00 44.29           C  
ATOM   2064  OD1 ASP A 130       5.847  18.769   5.801  1.00 44.29           O  
ATOM   2065  OD2 ASP A 130       5.847  20.709   6.867  1.00 44.29           O  
ATOM   2066  N   PHE A 131      10.758  19.210   3.884  1.00 36.69           N  
ATOM   2067  H   PHE A 131      11.039  18.789   4.758  1.00 36.69           H  
ATOM   2068  CA  PHE A 131      11.738  19.315   2.801  1.00 36.69           C  
ATOM   2069  HA  PHE A 131      11.528  20.228   2.244  1.00 36.69           H  
ATOM   2070  C   PHE A 131      11.591  18.140   1.812  1.00 36.69           C  
ATOM   2071  CB  PHE A 131      13.159  19.474   3.362  1.00 36.69           C  
ATOM   2072  HB2 PHE A 131      13.870  19.291   2.557  1.00 36.69           H  
ATOM   2073  HB3 PHE A 131      13.335  18.718   4.128  1.00 36.69           H  
ATOM   2074  O   PHE A 131      11.991  17.000   2.069  1.00 36.69           O  
ATOM   2075  CG  PHE A 131      13.436  20.857   3.930  1.00 36.69           C  
ATOM   2076  CD1 PHE A 131      13.948  21.880   3.108  1.00 36.69           C  
ATOM   2077  HD1 PHE A 131      14.152  21.685   2.066  1.00 36.69           H  
ATOM   2078  CD2 PHE A 131      13.149  21.136   5.276  1.00 36.69           C  
ATOM   2079  HD2 PHE A 131      12.694  20.367   5.883  1.00 36.69           H  
ATOM   2080  CE1 PHE A 131      14.187  23.162   3.638  1.00 36.69           C  
ATOM   2081  HE1 PHE A 131      14.571  23.946   3.003  1.00 36.69           H  
ATOM   2082  CE2 PHE A 131      13.397  22.411   5.814  1.00 36.69           C  
ATOM   2083  HE2 PHE A 131      13.149  22.618   6.845  1.00 36.69           H  
ATOM   2084  CZ  PHE A 131      13.919  23.426   4.993  1.00 36.69           C  
ATOM   2085  HZ  PHE A 131      14.090  24.413   5.398  1.00 36.69           H  
ATOM   2086  N   GLY A 132      10.995  18.425   0.652  1.00 44.60           N  
ATOM   2087  H   GLY A 132      10.508  19.309   0.601  1.00 44.60           H  
ATOM   2088  CA  GLY A 132      10.830  17.517  -0.488  1.00 44.60           C  
ATOM   2089  HA2 GLY A 132      11.630  17.700  -1.205  1.00 44.60           H  
ATOM   2090  HA3 GLY A 132      10.894  16.481  -0.156  1.00 44.60           H  
ATOM   2091  C   GLY A 132       9.489  17.729  -1.193  1.00 44.60           C  
ATOM   2092  O   GLY A 132       8.711  18.582  -0.784  1.00 44.60           O  
ATOM   2093  N   HIS A 133       9.206  16.961  -2.253  1.00 51.99           N  
ATOM   2094  H   HIS A 133       9.909  16.339  -2.627  1.00 51.99           H  
ATOM   2095  CA  HIS A 133       7.916  17.046  -2.951  1.00 51.99           C  
ATOM   2096  HA  HIS A 133       7.811  18.041  -3.383  1.00 51.99           H  
ATOM   2097  C   HIS A 133       6.760  16.832  -1.968  1.00 51.99           C  
ATOM   2098  CB  HIS A 133       7.849  16.030  -4.098  1.00 51.99           C  
ATOM   2099  HB2 HIS A 133       8.096  15.036  -3.725  1.00 51.99           H  
ATOM   2100  HB3 HIS A 133       6.828  16.002  -4.479  1.00 51.99           H  
ATOM   2101  O   HIS A 133       6.619  15.743  -1.398  1.00 51.99           O  
ATOM   2102  CG  HIS A 133       8.751  16.373  -5.253  1.00 51.99           C  
ATOM   2103  CD2 HIS A 133       9.612  15.519  -5.870  1.00 51.99           C  
ATOM   2104  HD2 HIS A 133       9.768  14.478  -5.629  1.00 51.99           H  
ATOM   2105  ND1 HIS A 133       8.736  17.579  -5.950  1.00 51.99           N  
ATOM   2106  CE1 HIS A 133       9.564  17.416  -6.991  1.00 51.99           C  
ATOM   2107  HE1 HIS A 133       9.714  18.149  -7.770  1.00 51.99           H  
ATOM   2108  NE2 HIS A 133      10.112  16.187  -6.961  1.00 51.99           N  
ATOM   2109  HE2 HIS A 133      10.659  15.756  -7.692  1.00 51.99           H  
ATOM   2110  N   VAL A 134       5.978  17.893  -1.760  1.00 51.66           N  
ATOM   2111  H   VAL A 134       6.227  18.762  -2.211  1.00 51.66           H  
ATOM   2112  CA  VAL A 134       4.780  17.901  -0.916  1.00 51.66           C  
ATOM   2113  HA  VAL A 134       5.068  17.600   0.091  1.00 51.66           H  
ATOM   2114  C   VAL A 134       3.797  16.871  -1.474  1.00 51.66           C  
ATOM   2115  CB  VAL A 134       4.157  19.318  -0.837  1.00 51.66           C  
ATOM   2116  HB  VAL A 134       3.709  19.567  -1.799  1.00 51.66           H  
ATOM   2117  O   VAL A 134       3.765  16.619  -2.688  1.00 51.66           O  
ATOM   2118  CG1 VAL A 134       3.085  19.430   0.256  1.00 51.66           C  
ATOM   2119 HG11 VAL A 134       2.252  18.755   0.057  1.00 51.66           H  
ATOM   2120 HG12 VAL A 134       3.512  19.194   1.231  1.00 51.66           H  
ATOM   2121 HG13 VAL A 134       2.684  20.443   0.279  1.00 51.66           H  
ATOM   2122  CG2 VAL A 134       5.215  20.386  -0.507  1.00 51.66           C  
ATOM   2123 HG21 VAL A 134       5.737  20.126   0.414  1.00 51.66           H  
ATOM   2124 HG22 VAL A 134       4.738  21.357  -0.380  1.00 51.66           H  
ATOM   2125 HG23 VAL A 134       5.941  20.477  -1.315  1.00 51.66           H  
ATOM   2126  N   ALA A 135       3.012  16.250  -0.590  1.00 53.87           N  
ATOM   2127  H   ALA A 135       3.068  16.515   0.383  1.00 53.87           H  
ATOM   2128  CA  ALA A 135       1.830  15.509  -1.020  1.00 53.87           C  
ATOM   2129  HA  ALA A 135       2.138  14.628  -1.583  1.00 53.87           H  
ATOM   2130  C   ALA A 135       1.015  16.415  -1.948  1.00 53.87           C  
ATOM   2131  CB  ALA A 135       0.993  15.060   0.192  1.00 53.87           C  
ATOM   2132  HB1 ALA A 135       1.027  15.813   0.979  1.00 53.87           H  
ATOM   2133  HB2 ALA A 135       1.339  14.100   0.576  1.00 53.87           H  
ATOM   2134  HB3 ALA A 135      -0.047  14.931  -0.108  1.00 53.87           H  
ATOM   2135  O   ALA A 135       1.025  17.637  -1.803  1.00 53.87           O  
ATOM   2136  N   GLY A 136       0.335  15.813  -2.916  1.00 55.04           N  
ATOM   2137  H   GLY A 136       0.353  14.804  -2.956  1.00 55.04           H  
ATOM   2138  CA  GLY A 136      -0.641  16.519  -3.735  1.00 55.04           C  
ATOM   2139  HA2 GLY A 136      -0.144  17.118  -4.498  1.00 55.04           H  
ATOM   2140  HA3 GLY A 136      -1.256  15.751  -4.204  1.00 55.04           H  
ATOM   2141  C   GLY A 136      -1.581  17.418  -2.922  1.00 55.04           C  
ATOM   2142  O   GLY A 136      -1.693  17.283  -1.704  1.00 55.04           O  
ATOM   2143  N   GLN A 137      -2.278  18.338  -3.581  1.00 56.07           N  
ATOM   2144  H   GLN A 137      -2.242  18.356  -4.590  1.00 56.07           H  
ATOM   2145  CA  GLN A 137      -3.190  19.236  -2.869  1.00 56.07           C  
ATOM   2146  HA  GLN A 137      -2.653  19.676  -2.029  1.00 56.07           H  
ATOM   2147  C   GLN A 137      -4.376  18.439  -2.287  1.00 56.07           C  
ATOM   2148  CB  GLN A 137      -3.631  20.386  -3.789  1.00 56.07           C  
ATOM   2149  HB2 GLN A 137      -4.414  20.956  -3.288  1.00 56.07           H  
ATOM   2150  HB3 GLN A 137      -4.042  19.972  -4.710  1.00 56.07           H  
ATOM   2151  O   GLN A 137      -5.175  17.869  -3.036  1.00 56.07           O  
ATOM   2152  CG  GLN A 137      -2.465  21.339  -4.121  1.00 56.07           C  
ATOM   2153  HG2 GLN A 137      -1.649  20.777  -4.575  1.00 56.07           H  
ATOM   2154  HG3 GLN A 137      -2.098  21.787  -3.198  1.00 56.07           H  
ATOM   2155  CD  GLN A 137      -2.854  22.459  -5.085  1.00 56.07           C  
ATOM   2156  NE2 GLN A 137      -1.962  23.384  -5.366  1.00 56.07           N  
ATOM   2157 HE21 GLN A 137      -2.275  24.107  -5.998  1.00 56.07           H  
ATOM   2158 HE22 GLN A 137      -1.049  23.378  -4.933  1.00 56.07           H  
ATOM   2159  OE1 GLN A 137      -3.946  22.522  -5.622  1.00 56.07           O  
ATOM   2160  N   ASP A 138      -4.475  18.404  -0.952  1.00 53.06           N  
ATOM   2161  H   ASP A 138      -3.712  18.791  -0.415  1.00 53.06           H  
ATOM   2162  CA  ASP A 138      -5.687  18.034  -0.211  1.00 53.06           C  
ATOM   2163  HA  ASP A 138      -6.127  17.127  -0.627  1.00 53.06           H  
ATOM   2164  C   ASP A 138      -6.677  19.200  -0.369  1.00 53.06           C  
ATOM   2165  CB  ASP A 138      -5.385  17.816   1.297  1.00 53.06           C  
ATOM   2166  HB2 ASP A 138      -6.317  17.961   1.843  1.00 53.06           H  
ATOM   2167  HB3 ASP A 138      -4.693  18.587   1.636  1.00 53.06           H  
ATOM   2168  O   ASP A 138      -6.489  20.257   0.234  1.00 53.06           O  
ATOM   2169  CG  ASP A 138      -4.845  16.443   1.733  1.00 53.06           C  
ATOM   2170  OD1 ASP A 138      -4.799  15.512   0.900  1.00 53.06           O  
ATOM   2171  OD2 ASP A 138      -4.556  16.298   2.960  1.00 53.06           O  
ATOM   2172  N   ILE A 139      -7.713  19.038  -1.193  1.00 50.56           N  
ATOM   2173  H   ILE A 139      -7.822  18.154  -1.669  1.00 50.56           H  
ATOM   2174  CA  ILE A 139      -8.756  20.063  -1.341  1.00 50.56           C  
ATOM   2175  HA  ILE A 139      -8.325  21.042  -1.131  1.00 50.56           H  
ATOM   2176  C   ILE A 139      -9.827  19.789  -0.288  1.00 50.56           C  
ATOM   2177  CB  ILE A 139      -9.314  20.125  -2.781  1.00 50.56           C  
ATOM   2178  HB  ILE A 139      -9.755  19.158  -3.027  1.00 50.56           H  
ATOM   2179  O   ILE A 139     -10.465  18.732  -0.312  1.00 50.56           O  
ATOM   2180  CG1 ILE A 139      -8.174  20.418  -3.784  1.00 50.56           C  
ATOM   2181 HG12 ILE A 139      -7.365  19.701  -3.644  1.00 50.56           H  
ATOM   2182 HG13 ILE A 139      -7.772  21.414  -3.594  1.00 50.56           H  
ATOM   2183  CG2 ILE A 139     -10.412  21.204  -2.881  1.00 50.56           C  
ATOM   2184 HG21 ILE A 139     -10.000  22.189  -2.662  1.00 50.56           H  
ATOM   2185 HG22 ILE A 139     -11.218  21.001  -2.176  1.00 50.56           H  
ATOM   2186 HG23 ILE A 139     -10.857  21.216  -3.876  1.00 50.56           H  
ATOM   2187  CD1 ILE A 139      -8.595  20.324  -5.253  1.00 50.56           C  
ATOM   2188 HD11 ILE A 139      -9.335  21.087  -5.495  1.00 50.56           H  
ATOM   2189 HD12 ILE A 139      -9.004  19.334  -5.460  1.00 50.56           H  
ATOM   2190 HD13 ILE A 139      -7.717  20.492  -5.876  1.00 50.56           H  
ATOM   2191  N   ASP A 140     -10.006  20.729   0.640  1.00 47.42           N  
ATOM   2192  H   ASP A 140      -9.441  21.565   0.604  1.00 47.42           H  
ATOM   2193  CA  ASP A 140     -11.127  20.708   1.576  1.00 47.42           C  
ATOM   2194  HA  ASP A 140     -11.118  19.748   2.091  1.00 47.42           H  
ATOM   2195  C   ASP A 140     -12.433  20.885   0.780  1.00 47.42           C  
ATOM   2196  CB  ASP A 140     -10.955  21.806   2.643  1.00 47.42           C  
ATOM   2197  HB2 ASP A 140      -9.947  21.734   3.050  1.00 47.42           H  
ATOM   2198  HB3 ASP A 140     -11.061  22.787   2.180  1.00 47.42           H  
ATOM   2199  O   ASP A 140     -12.582  21.902   0.098  1.00 47.42           O  
ATOM   2200  CG  ASP A 140     -11.951  21.684   3.807  1.00 47.42           C  
ATOM   2201  OD1 ASP A 140     -12.946  20.937   3.664  1.00 47.42           O  
ATOM   2202  OD2 ASP A 140     -11.674  22.294   4.862  1.00 47.42           O  
ATOM   2203  N   PRO A 141     -13.367  19.916   0.806  1.00 43.74           N  
ATOM   2204  CA  PRO A 141     -14.627  20.025   0.075  1.00 43.74           C  
ATOM   2205  HA  PRO A 141     -14.424  20.167  -0.986  1.00 43.74           H  
ATOM   2206  C   PRO A 141     -15.508  21.198   0.539  1.00 43.74           C  
ATOM   2207  CB  PRO A 141     -15.325  18.677   0.287  1.00 43.74           C  
ATOM   2208  HB2 PRO A 141     -15.026  17.989  -0.503  1.00 43.74           H  
ATOM   2209  HB3 PRO A 141     -16.411  18.772   0.317  1.00 43.74           H  
ATOM   2210  O   PRO A 141     -16.410  21.578  -0.206  1.00 43.74           O  
ATOM   2211  CG  PRO A 141     -14.761  18.193   1.622  1.00 43.74           C  
ATOM   2212  HG2 PRO A 141     -14.824  17.110   1.727  1.00 43.74           H  
ATOM   2213  HG3 PRO A 141     -15.273  18.695   2.443  1.00 43.74           H  
ATOM   2214  CD  PRO A 141     -13.318  18.667   1.551  1.00 43.74           C  
ATOM   2215  HD2 PRO A 141     -12.928  18.791   2.561  1.00 43.74           H  
ATOM   2216  HD3 PRO A 141     -12.716  17.944   1.002  1.00 43.74           H  
ATOM   2217  N   ASP A 142     -15.262  21.758   1.731  1.00 36.28           N  
ATOM   2218  H   ASP A 142     -14.521  21.381   2.304  1.00 36.28           H  
ATOM   2219  CA  ASP A 142     -16.018  22.892   2.279  1.00 36.28           C  
ATOM   2220  HA  ASP A 142     -17.008  22.905   1.824  1.00 36.28           H  
ATOM   2221  C   ASP A 142     -15.377  24.262   1.957  1.00 36.28           C  
ATOM   2222  CB  ASP A 142     -16.212  22.702   3.798  1.00 36.28           C  
ATOM   2223  HB2 ASP A 142     -15.233  22.591   4.266  1.00 36.28           H  
ATOM   2224  HB3 ASP A 142     -16.665  23.607   4.204  1.00 36.28           H  
ATOM   2225  O   ASP A 142     -15.977  25.302   2.243  1.00 36.28           O  
ATOM   2226  CG  ASP A 142     -17.108  21.519   4.216  1.00 36.28           C  
ATOM   2227  OD1 ASP A 142     -17.898  21.004   3.389  1.00 36.28           O  
ATOM   2228  OD2 ASP A 142     -17.076  21.152   5.418  1.00 36.28           O  
ATOM   2229  N   ALA A 143     -14.182  24.300   1.350  1.00 37.81           N  
ATOM   2230  H   ALA A 143     -13.764  23.427   1.061  1.00 37.81           H  
ATOM   2231  CA  ALA A 143     -13.644  25.536   0.787  1.00 37.81           C  
ATOM   2232  HA  ALA A 143     -13.728  26.328   1.532  1.00 37.81           H  
ATOM   2233  C   ALA A 143     -14.492  25.924  -0.434  1.00 37.81           C  
ATOM   2234  CB  ALA A 143     -12.160  25.349   0.441  1.00 37.81           C  
ATOM   2235  HB1 ALA A 143     -11.760  26.276   0.032  1.00 37.81           H  
ATOM   2236  HB2 ALA A 143     -12.053  24.557  -0.300  1.00 37.81           H  
ATOM   2237  HB3 ALA A 143     -11.604  25.079   1.339  1.00 37.81           H  
ATOM   2238  O   ALA A 143     -14.752  25.071  -1.280  1.00 37.81           O  
ATOM   2239  N   GLU A 144     -14.940  27.183  -0.525  1.00 30.45           N  
ATOM   2240  H   GLU A 144     -14.734  27.827   0.225  1.00 30.45           H  
ATOM   2241  CA  GLU A 144     -15.724  27.690  -1.661  1.00 30.45           C  
ATOM   2242  HA  GLU A 144     -16.654  27.128  -1.728  1.00 30.45           H  
ATOM   2243  C   GLU A 144     -14.955  27.477  -2.973  1.00 30.45           C  
ATOM   2244  CB  GLU A 144     -16.080  29.182  -1.480  1.00 30.45           C  
ATOM   2245  HB2 GLU A 144     -15.179  29.735  -1.215  1.00 30.45           H  
ATOM   2246  HB3 GLU A 144     -16.451  29.559  -2.432  1.00 30.45           H  
ATOM   2247  O   GLU A 144     -14.137  28.293  -3.392  1.00 30.45           O  
ATOM   2248  CG  GLU A 144     -17.168  29.435  -0.422  1.00 30.45           C  
ATOM   2249  HG2 GLU A 144     -16.804  29.085   0.544  1.00 30.45           H  
ATOM   2250  HG3 GLU A 144     -18.045  28.842  -0.683  1.00 30.45           H  
ATOM   2251  CD  GLU A 144     -17.580  30.917  -0.296  1.00 30.45           C  
ATOM   2252  OE1 GLU A 144     -18.588  31.174   0.404  1.00 30.45           O  
ATOM   2253  OE2 GLU A 144     -16.891  31.794  -0.865  1.00 30.45           O  
ATOM   2254  N   VAL A 145     -15.207  26.344  -3.627  1.00 36.29           N  
ATOM   2255  H   VAL A 145     -15.712  25.622  -3.134  1.00 36.29           H  
ATOM   2256  CA  VAL A 145     -14.780  26.104  -4.995  1.00 36.29           C  
ATOM   2257  HA  VAL A 145     -13.728  26.370  -5.095  1.00 36.29           H  
ATOM   2258  C   VAL A 145     -15.614  27.042  -5.852  1.00 36.29           C  
ATOM   2259  CB  VAL A 145     -14.954  24.627  -5.396  1.00 36.29           C  
ATOM   2260  HB  VAL A 145     -16.001  24.339  -5.298  1.00 36.29           H  
ATOM   2261  O   VAL A 145     -16.842  26.914  -5.906  1.00 36.29           O  
ATOM   2262  CG1 VAL A 145     -14.515  24.402  -6.845  1.00 36.29           C  
ATOM   2263 HG11 VAL A 145     -13.493  24.754  -6.981  1.00 36.29           H  
ATOM   2264 HG12 VAL A 145     -14.576  23.343  -7.095  1.00 36.29           H  
ATOM   2265 HG13 VAL A 145     -15.169  24.952  -7.523  1.00 36.29           H  
ATOM   2266  CG2 VAL A 145     -14.111  23.699  -4.509  1.00 36.29           C  
ATOM   2267 HG21 VAL A 145     -13.063  23.999  -4.543  1.00 36.29           H  
ATOM   2268 HG22 VAL A 145     -14.458  23.749  -3.477  1.00 36.29           H  
ATOM   2269 HG23 VAL A 145     -14.206  22.668  -4.848  1.00 36.29           H  
ATOM   2270  N   HIS A 146     -14.958  28.001  -6.505  1.00 31.87           N  
ATOM   2271  H   HIS A 146     -13.957  28.075  -6.391  1.00 31.87           H  
ATOM   2272  CA  HIS A 146     -15.596  28.798  -7.539  1.00 31.87           C  
ATOM   2273  HA  HIS A 146     -16.415  29.362  -7.094  1.00 31.87           H  
ATOM   2274  C   HIS A 146     -16.170  27.821  -8.567  1.00 31.87           C  
ATOM   2275  CB  HIS A 146     -14.592  29.785  -8.167  1.00 31.87           C  
ATOM   2276  HB2 HIS A 146     -13.570  29.454  -7.987  1.00 31.87           H  
ATOM   2277  HB3 HIS A 146     -14.728  29.797  -9.248  1.00 31.87           H  
ATOM   2278  O   HIS A 146     -15.438  27.128  -9.263  1.00 31.87           O  
ATOM   2279  CG  HIS A 146     -14.764  31.200  -7.670  1.00 31.87           C  
ATOM   2280  CD2 HIS A 146     -14.114  31.796  -6.622  1.00 31.87           C  
ATOM   2281  HD2 HIS A 146     -13.382  31.327  -5.982  1.00 31.87           H  
ATOM   2282  ND1 HIS A 146     -15.609  32.143  -8.211  1.00 31.87           N  
ATOM   2283  HD1 HIS A 146     -16.175  32.025  -9.039  1.00 31.87           H  
ATOM   2284  CE1 HIS A 146     -15.472  33.278  -7.507  1.00 31.87           C  
ATOM   2285  HE1 HIS A 146     -15.994  34.202  -7.707  1.00 31.87           H  
ATOM   2286  NE2 HIS A 146     -14.567  33.120  -6.532  1.00 31.87           N  
ATOM   2287  N   LEU A 147     -17.499  27.758  -8.663  1.00 33.57           N  
ATOM   2288  H   LEU A 147     -18.036  28.226  -7.947  1.00 33.57           H  
ATOM   2289  CA  LEU A 147     -18.212  26.885  -9.603  1.00 33.57           C  
ATOM   2290  HA  LEU A 147     -17.932  25.856  -9.379  1.00 33.57           H  
ATOM   2291  C   LEU A 147     -17.806  27.159 -11.072  1.00 33.57           C  
ATOM   2292  CB  LEU A 147     -19.723  27.085  -9.357  1.00 33.57           C  
ATOM   2293  HB2 LEU A 147     -20.053  27.934  -9.956  1.00 33.57           H  
ATOM   2294  HB3 LEU A 147     -19.892  27.339  -8.311  1.00 33.57           H  
ATOM   2295  O   LEU A 147     -18.037  26.333 -11.947  1.00 33.57           O  
ATOM   2296  CG  LEU A 147     -20.602  25.864  -9.682  1.00 33.57           C  
ATOM   2297  HG  LEU A 147     -20.356  25.480 -10.672  1.00 33.57           H  
ATOM   2298  CD1 LEU A 147     -20.433  24.751  -8.642  1.00 33.57           C  
ATOM   2299 HD11 LEU A 147     -20.666  25.124  -7.645  1.00 33.57           H  
ATOM   2300 HD12 LEU A 147     -21.096  23.921  -8.887  1.00 33.57           H  
ATOM   2301 HD13 LEU A 147     -19.407  24.382  -8.657  1.00 33.57           H  
ATOM   2302  CD2 LEU A 147     -22.075  26.285  -9.669  1.00 33.57           C  
ATOM   2303 HD21 LEU A 147     -22.699  25.425  -9.912  1.00 33.57           H  
ATOM   2304 HD22 LEU A 147     -22.349  26.672  -8.688  1.00 33.57           H  
ATOM   2305 HD23 LEU A 147     -22.239  27.052 -10.426  1.00 33.57           H  
ATOM   2306  N   ALA A 148     -17.157  28.303 -11.320  1.00 41.05           N  
ATOM   2307  H   ALA A 148     -16.962  28.892 -10.523  1.00 41.05           H  
ATOM   2308  CA  ALA A 148     -16.528  28.685 -12.580  1.00 41.05           C  
ATOM   2309  HA  ALA A 148     -17.243  28.524 -13.388  1.00 41.05           H  
ATOM   2310  C   ALA A 148     -15.262  27.875 -12.937  1.00 41.05           C  
ATOM   2311  CB  ALA A 148     -16.213  30.185 -12.497  1.00 41.05           C  
ATOM   2312  HB1 ALA A 148     -15.471  30.366 -11.718  1.00 41.05           H  
ATOM   2313  HB2 ALA A 148     -17.121  30.750 -12.286  1.00 41.05           H  
ATOM   2314  HB3 ALA A 148     -15.802  30.517 -13.450  1.00 41.05           H  
ATOM   2315  O   ALA A 148     -14.896  27.846 -14.107  1.00 41.05           O  
ATOM   2316  N   ASP A 149     -14.628  27.195 -11.977  1.00 43.00           N  
ATOM   2317  H   ASP A 149     -14.934  27.283 -11.018  1.00 43.00           H  
ATOM   2318  CA  ASP A 149     -13.448  26.352 -12.221  1.00 43.00           C  
ATOM   2319  HA  ASP A 149     -12.836  26.815 -12.995  1.00 43.00           H  
ATOM   2320  C   ASP A 149     -13.829  24.946 -12.731  1.00 43.00           C  
ATOM   2321  CB  ASP A 149     -12.592  26.261 -10.941  1.00 43.00           C  
ATOM   2322  HB2 ASP A 149     -11.773  25.564 -11.119  1.00 43.00           H  
ATOM   2323  HB3 ASP A 149     -13.204  25.854 -10.137  1.00 43.00           H  
ATOM   2324  O   ASP A 149     -12.963  24.196 -13.180  1.00 43.00           O  
ATOM   2325  CG  ASP A 149     -11.978  27.591 -10.479  1.00 43.00           C  
ATOM   2326  OD1 ASP A 149     -11.810  28.505 -11.317  1.00 43.00           O  
ATOM   2327  OD2 ASP A 149     -11.658  27.677  -9.270  1.00 43.00           O  
ATOM   2328  N   PHE A 150     -15.119  24.574 -12.665  1.00 42.32           N  
ATOM   2329  H   PHE A 150     -15.783  25.257 -12.330  1.00 42.32           H  
ATOM   2330  CA  PHE A 150     -15.616  23.233 -13.013  1.00 42.32           C  
ATOM   2331  HA  PHE A 150     -14.950  22.801 -13.761  1.00 42.32           H  
ATOM   2332  C   PHE A 150     -17.033  23.251 -13.628  1.00 42.32           C  
ATOM   2333  CB  PHE A 150     -15.573  22.331 -11.765  1.00 42.32           C  
ATOM   2334  HB2 PHE A 150     -15.902  21.331 -12.046  1.00 42.32           H  
ATOM   2335  HB3 PHE A 150     -16.278  22.715 -11.028  1.00 42.32           H  
ATOM   2336  O   PHE A 150     -17.946  22.642 -13.059  1.00 42.32           O  
ATOM   2337  CG  PHE A 150     -14.214  22.211 -11.114  1.00 42.32           C  
ATOM   2338  CD1 PHE A 150     -13.259  21.315 -11.627  1.00 42.32           C  
ATOM   2339  HD1 PHE A 150     -13.498  20.701 -12.484  1.00 42.32           H  
ATOM   2340  CD2 PHE A 150     -13.886  23.040 -10.027  1.00 42.32           C  
ATOM   2341  HD2 PHE A 150     -14.601  23.765  -9.667  1.00 42.32           H  
ATOM   2342  CE1 PHE A 150     -11.978  21.246 -11.052  1.00 42.32           C  
ATOM   2343  HE1 PHE A 150     -11.246  20.569 -11.466  1.00 42.32           H  
ATOM   2344  CE2 PHE A 150     -12.603  22.981  -9.460  1.00 42.32           C  
ATOM   2345  HE2 PHE A 150     -12.334  23.661  -8.665  1.00 42.32           H  
ATOM   2346  CZ  PHE A 150     -11.651  22.085  -9.971  1.00 42.32           C  
ATOM   2347  HZ  PHE A 150     -10.657  22.071  -9.549  1.00 42.32           H  
ATOM   2348  N   PRO A 151     -17.253  23.913 -14.780  1.00 39.55           N  
ATOM   2349  CA  PRO A 151     -18.584  24.016 -15.384  1.00 39.55           C  
ATOM   2350  HA  PRO A 151     -19.272  24.443 -14.653  1.00 39.55           H  
ATOM   2351  C   PRO A 151     -19.179  22.662 -15.824  1.00 39.55           C  
ATOM   2352  CB  PRO A 151     -18.430  25.012 -16.539  1.00 39.55           C  
ATOM   2353  HB2 PRO A 151     -18.673  26.014 -16.184  1.00 39.55           H  
ATOM   2354  HB3 PRO A 151     -19.057  24.752 -17.392  1.00 39.55           H  
ATOM   2355  O   PRO A 151     -20.397  22.506 -15.790  1.00 39.55           O  
ATOM   2356  CG  PRO A 151     -16.945  24.950 -16.896  1.00 39.55           C  
ATOM   2357  HG2 PRO A 151     -16.775  24.128 -17.590  1.00 39.55           H  
ATOM   2358  HG3 PRO A 151     -16.589  25.889 -17.321  1.00 39.55           H  
ATOM   2359  CD  PRO A 151     -16.266  24.640 -15.565  1.00 39.55           C  
ATOM   2360  HD2 PRO A 151     -16.016  25.573 -15.060  1.00 39.55           H  
ATOM   2361  HD3 PRO A 151     -15.366  24.049 -15.730  1.00 39.55           H  
ATOM   2362  N   ASP A 152     -18.349  21.655 -16.122  1.00 45.79           N  
ATOM   2363  H   ASP A 152     -17.371  21.882 -16.232  1.00 45.79           H  
ATOM   2364  CA  ASP A 152     -18.818  20.398 -16.736  1.00 45.79           C  
ATOM   2365  HA  ASP A 152     -19.838  20.537 -17.096  1.00 45.79           H  
ATOM   2366  C   ASP A 152     -18.875  19.195 -15.769  1.00 45.79           C  
ATOM   2367  CB  ASP A 152     -17.958  20.114 -17.979  1.00 45.79           C  
ATOM   2368  HB2 ASP A 152     -18.263  19.159 -18.407  1.00 45.79           H  
ATOM   2369  HB3 ASP A 152     -16.914  20.030 -17.675  1.00 45.79           H  
ATOM   2370  O   ASP A 152     -19.483  18.167 -16.061  1.00 45.79           O  
ATOM   2371  CG  ASP A 152     -18.099  21.194 -19.064  1.00 45.79           C  
ATOM   2372  OD1 ASP A 152     -19.144  21.883 -19.089  1.00 45.79           O  
ATOM   2373  OD2 ASP A 152     -17.125  21.366 -19.827  1.00 45.79           O  
ATOM   2374  N   PHE A 153     -18.303  19.300 -14.564  1.00 40.15           N  
ATOM   2375  H   PHE A 153     -17.893  20.192 -14.327  1.00 40.15           H  
ATOM   2376  CA  PHE A 153     -18.026  18.125 -13.716  1.00 40.15           C  
ATOM   2377  HA  PHE A 153     -17.730  17.315 -14.383  1.00 40.15           H  
ATOM   2378  C   PHE A 153     -19.227  17.592 -12.908  1.00 40.15           C  
ATOM   2379  CB  PHE A 153     -16.829  18.454 -12.815  1.00 40.15           C  
ATOM   2380  HB2 PHE A 153     -16.081  18.980 -13.408  1.00 40.15           H  
ATOM   2381  HB3 PHE A 153     -17.159  19.135 -12.031  1.00 40.15           H  
ATOM   2382  O   PHE A 153     -19.155  16.510 -12.321  1.00 40.15           O  
ATOM   2383  CG  PHE A 153     -16.136  17.252 -12.198  1.00 40.15           C  
ATOM   2384  CD1 PHE A 153     -16.026  17.137 -10.801  1.00 40.15           C  
ATOM   2385  HD1 PHE A 153     -16.462  17.899 -10.172  1.00 40.15           H  
ATOM   2386  CD2 PHE A 153     -15.502  16.304 -13.024  1.00 40.15           C  
ATOM   2387  HD2 PHE A 153     -15.559  16.402 -14.098  1.00 40.15           H  
ATOM   2388  CE1 PHE A 153     -15.241  16.112 -10.245  1.00 40.15           C  
ATOM   2389  HE1 PHE A 153     -15.016  16.112  -9.189  1.00 40.15           H  
ATOM   2390  CE2 PHE A 153     -14.778  15.239 -12.462  1.00 40.15           C  
ATOM   2391  HE2 PHE A 153     -14.287  14.528 -13.110  1.00 40.15           H  
ATOM   2392  CZ  PHE A 153     -14.644  15.142 -11.069  1.00 40.15           C  
ATOM   2393  HZ  PHE A 153     -14.017  14.372 -10.645  1.00 40.15           H  
ATOM   2394  N   LEU A 154     -20.336  18.336 -12.849  1.00 38.21           N  
ATOM   2395  H   LEU A 154     -20.327  19.209 -13.356  1.00 38.21           H  
ATOM   2396  CA  LEU A 154     -21.550  17.942 -12.116  1.00 38.21           C  
ATOM   2397  HA  LEU A 154     -21.412  16.943 -11.701  1.00 38.21           H  
ATOM   2398  C   LEU A 154     -22.797  17.804 -13.002  1.00 38.21           C  
ATOM   2399  CB  LEU A 154     -21.785  18.922 -10.948  1.00 38.21           C  
ATOM   2400  HB2 LEU A 154     -21.750  19.939 -11.340  1.00 38.21           H  
ATOM   2401  HB3 LEU A 154     -22.787  18.760 -10.550  1.00 38.21           H  
ATOM   2402  O   LEU A 154     -23.775  17.203 -12.557  1.00 38.21           O  
ATOM   2403  CG  LEU A 154     -20.780  18.792  -9.786  1.00 38.21           C  
ATOM   2404  HG  LEU A 154     -19.763  18.900 -10.162  1.00 38.21           H  
ATOM   2405  CD1 LEU A 154     -21.031  19.898  -8.759  1.00 38.21           C  
ATOM   2406 HD11 LEU A 154     -22.040  19.814  -8.353  1.00 38.21           H  
ATOM   2407 HD12 LEU A 154     -20.301  19.833  -7.952  1.00 38.21           H  
ATOM   2408 HD13 LEU A 154     -20.922  20.868  -9.243  1.00 38.21           H  
ATOM   2409  CD2 LEU A 154     -20.900  17.448  -9.055  1.00 38.21           C  
ATOM   2410 HD21 LEU A 154     -21.932  17.285  -8.744  1.00 38.21           H  
ATOM   2411 HD22 LEU A 154     -20.248  17.444  -8.181  1.00 38.21           H  
ATOM   2412 HD23 LEU A 154     -20.589  16.642  -9.719  1.00 38.21           H  
ATOM   2413  N   GLN A 155     -22.776  18.313 -14.238  1.00 39.29           N  
ATOM   2414  H   GLN A 155     -21.929  18.740 -14.586  1.00 39.29           H  
ATOM   2415  CA  GLN A 155     -23.976  18.395 -15.077  1.00 39.29           C  
ATOM   2416  HA  GLN A 155     -24.824  18.569 -14.415  1.00 39.29           H  
ATOM   2417  C   GLN A 155     -24.272  17.087 -15.843  1.00 39.29           C  
ATOM   2418  CB  GLN A 155     -23.859  19.615 -16.012  1.00 39.29           C  
ATOM   2419  HB2 GLN A 155     -23.479  19.274 -16.975  1.00 39.29           H  
ATOM   2420  HB3 GLN A 155     -23.131  20.328 -15.624  1.00 39.29           H  
ATOM   2421  O   GLN A 155     -25.439  16.783 -16.077  1.00 39.29           O  
ATOM   2422  CG  GLN A 155     -25.201  20.340 -16.239  1.00 39.29           C  
ATOM   2423  HG2 GLN A 155     -26.009  19.609 -16.278  1.00 39.29           H  
ATOM   2424  HG3 GLN A 155     -25.158  20.827 -17.213  1.00 39.29           H  
ATOM   2425  CD  GLN A 155     -25.538  21.428 -15.213  1.00 39.29           C  
ATOM   2426  NE2 GLN A 155     -26.783  21.846 -15.128  1.00 39.29           N  
ATOM   2427 HE21 GLN A 155     -26.932  22.609 -14.484  1.00 39.29           H  
ATOM   2428 HE22 GLN A 155     -27.482  21.480 -15.758  1.00 39.29           H  
ATOM   2429  OE1 GLN A 155     -24.723  21.949 -14.475  1.00 39.29           O  
ATOM   2430  N   GLU A 156     -23.260  16.272 -16.166  1.00 37.03           N  
ATOM   2431  H   GLU A 156     -22.317  16.611 -16.047  1.00 37.03           H  
ATOM   2432  CA  GLU A 156     -23.438  15.045 -16.972  1.00 37.03           C  
ATOM   2433  HA  GLU A 156     -24.289  15.189 -17.637  1.00 37.03           H  
ATOM   2434  C   GLU A 156     -23.780  13.780 -16.158  1.00 37.03           C  
ATOM   2435  CB  GLU A 156     -22.194  14.831 -17.858  1.00 37.03           C  
ATOM   2436  HB2 GLU A 156     -21.375  15.454 -17.500  1.00 37.03           H  
ATOM   2437  HB3 GLU A 156     -21.878  13.789 -17.801  1.00 37.03           H  
ATOM   2438  O   GLU A 156     -24.448  12.874 -16.649  1.00 37.03           O  
ATOM   2439  CG  GLU A 156     -22.512  15.173 -19.324  1.00 37.03           C  
ATOM   2440  HG2 GLU A 156     -22.893  16.193 -19.367  1.00 37.03           H  
ATOM   2441  HG3 GLU A 156     -23.304  14.506 -19.664  1.00 37.03           H  
ATOM   2442  CD  GLU A 156     -21.307  15.047 -20.269  1.00 37.03           C  
ATOM   2443  OE1 GLU A 156     -21.544  15.148 -21.494  1.00 37.03           O  
ATOM   2444  OE2 GLU A 156     -20.177  14.850 -19.766  1.00 37.03           O  
ATOM   2445  N   PHE A 157     -23.419  13.711 -14.872  1.00 35.25           N  
ATOM   2446  H   PHE A 157     -22.892  14.486 -14.496  1.00 35.25           H  
ATOM   2447  CA  PHE A 157     -23.531  12.461 -14.097  1.00 35.25           C  
ATOM   2448  HA  PHE A 157     -23.490  11.636 -14.808  1.00 35.25           H  
ATOM   2449  C   PHE A 157     -24.859  12.245 -13.356  1.00 35.25           C  
ATOM   2450  CB  PHE A 157     -22.308  12.298 -13.186  1.00 35.25           C  
ATOM   2451  HB2 PHE A 157     -21.846  13.267 -12.995  1.00 35.25           H  
ATOM   2452  HB3 PHE A 157     -22.615  11.897 -12.219  1.00 35.25           H  
ATOM   2453  O   PHE A 157     -25.065  11.186 -12.758  1.00 35.25           O  
ATOM   2454  CG  PHE A 157     -21.286  11.354 -13.782  1.00 35.25           C  
ATOM   2455  CD1 PHE A 157     -21.406   9.967 -13.566  1.00 35.25           C  
ATOM   2456  HD1 PHE A 157     -22.228   9.580 -12.982  1.00 35.25           H  
ATOM   2457  CD2 PHE A 157     -20.263  11.848 -14.611  1.00 35.25           C  
ATOM   2458  HD2 PHE A 157     -20.194  12.904 -14.825  1.00 35.25           H  
ATOM   2459  CE1 PHE A 157     -20.490   9.079 -14.158  1.00 35.25           C  
ATOM   2460  HE1 PHE A 157     -20.608   8.013 -14.031  1.00 35.25           H  
ATOM   2461  CE2 PHE A 157     -19.349  10.960 -15.203  1.00 35.25           C  
ATOM   2462  HE2 PHE A 157     -18.587  11.340 -15.868  1.00 35.25           H  
ATOM   2463  CZ  PHE A 157     -19.458   9.577 -14.974  1.00 35.25           C  
ATOM   2464  HZ  PHE A 157     -18.777   8.899 -15.466  1.00 35.25           H  
ATOM   2465  N   VAL A 158     -25.792  13.202 -13.405  1.00 38.97           N  
ATOM   2466  H   VAL A 158     -25.583  14.044 -13.922  1.00 38.97           H  
ATOM   2467  CA  VAL A 158     -27.160  12.986 -12.890  1.00 38.97           C  
ATOM   2468  HA  VAL A 158     -27.082  12.397 -11.976  1.00 38.97           H  
ATOM   2469  C   VAL A 158     -27.989  12.127 -13.866  1.00 38.97           C  
ATOM   2470  CB  VAL A 158     -27.837  14.322 -12.496  1.00 38.97           C  
ATOM   2471  HB  VAL A 158     -28.010  14.915 -13.394  1.00 38.97           H  
ATOM   2472  O   VAL A 158     -29.036  11.612 -13.479  1.00 38.97           O  
ATOM   2473  CG1 VAL A 158     -29.174  14.124 -11.762  1.00 38.97           C  
ATOM   2474 HG11 VAL A 158     -29.555  15.085 -11.415  1.00 38.97           H  
ATOM   2475 HG12 VAL A 158     -29.043  13.453 -10.913  1.00 38.97           H  
ATOM   2476 HG13 VAL A 158     -29.914  13.705 -12.444  1.00 38.97           H  
ATOM   2477  CG2 VAL A 158     -26.945  15.130 -11.537  1.00 38.97           C  
ATOM   2478 HG21 VAL A 158     -26.015  15.411 -12.030  1.00 38.97           H  
ATOM   2479 HG22 VAL A 158     -27.447  16.053 -11.248  1.00 38.97           H  
ATOM   2480 HG23 VAL A 158     -26.717  14.544 -10.647  1.00 38.97           H  
ATOM   2481  N   ALA A 159     -27.503  11.897 -15.095  1.00 34.61           N  
ATOM   2482  H   ALA A 159     -26.628  12.324 -15.363  1.00 34.61           H  
ATOM   2483  CA  ALA A 159     -28.241  11.196 -16.147  1.00 34.61           C  
ATOM   2484  HA  ALA A 159     -29.292  11.147 -15.862  1.00 34.61           H  
ATOM   2485  C   ALA A 159     -27.817   9.734 -16.414  1.00 34.61           C  
ATOM   2486  CB  ALA A 159     -28.172  12.056 -17.412  1.00 34.61           C  
ATOM   2487  HB1 ALA A 159     -28.769  11.597 -18.201  1.00 34.61           H  
ATOM   2488  HB2 ALA A 159     -27.141  12.131 -17.756  1.00 34.61           H  
ATOM   2489  HB3 ALA A 159     -28.558  13.056 -17.211  1.00 34.61           H  
ATOM   2490  O   ALA A 159     -28.594   9.009 -17.029  1.00 34.61           O  
ATOM   2491  N   GLU A 160     -26.661   9.249 -15.942  1.00 33.98           N  
ATOM   2492  H   GLU A 160     -26.015   9.888 -15.499  1.00 33.98           H  
ATOM   2493  CA  GLU A 160     -26.146   7.947 -16.409  1.00 33.98           C  
ATOM   2494  HA  GLU A 160     -27.004   7.321 -16.650  1.00 33.98           H  
ATOM   2495  C   GLU A 160     -25.395   7.146 -15.326  1.00 33.98           C  
ATOM   2496  CB  GLU A 160     -25.372   8.155 -17.732  1.00 33.98           C  
ATOM   2497  HB2 GLU A 160     -25.499   9.184 -18.067  1.00 33.98           H  
ATOM   2498  HB3 GLU A 160     -24.304   7.983 -17.597  1.00 33.98           H  
ATOM   2499  O   GLU A 160     -24.191   6.908 -15.370  1.00 33.98           O  
ATOM   2500  CG  GLU A 160     -25.916   7.229 -18.834  1.00 33.98           C  
ATOM   2501  HG2 GLU A 160     -25.686   6.198 -18.566  1.00 33.98           H  
ATOM   2502  HG3 GLU A 160     -27.001   7.328 -18.870  1.00 33.98           H  
ATOM   2503  CD  GLU A 160     -25.353   7.539 -20.230  1.00 33.98           C  
ATOM   2504  OE1 GLU A 160     -25.922   6.985 -21.200  1.00 33.98           O  
ATOM   2505  OE2 GLU A 160     -24.353   8.281 -20.317  1.00 33.98           O  
ATOM   2506  N   ALA A 161     -26.128   6.669 -14.316  1.00 31.32           N  
ATOM   2507  H   ALA A 161     -27.106   6.921 -14.291  1.00 31.32           H  
ATOM   2508  CA  ALA A 161     -25.667   5.573 -13.461  1.00 31.32           C  
ATOM   2509  HA  ALA A 161     -24.595   5.684 -13.294  1.00 31.32           H  
ATOM   2510  C   ALA A 161     -25.876   4.227 -14.188  1.00 31.32           C  
ATOM   2511  CB  ALA A 161     -26.352   5.664 -12.090  1.00 31.32           C  
ATOM   2512  HB1 ALA A 161     -26.124   6.627 -11.631  1.00 31.32           H  
ATOM   2513  HB2 ALA A 161     -27.431   5.567 -12.208  1.00 31.32           H  
ATOM   2514  HB3 ALA A 161     -25.989   4.862 -11.447  1.00 31.32           H  
ATOM   2515  O   ALA A 161     -26.776   3.456 -13.857  1.00 31.32           O  
ATOM   2516  N   GLY A 162     -25.057   3.969 -15.210  1.00 37.46           N  
ATOM   2517  H   GLY A 162     -24.383   4.681 -15.454  1.00 37.46           H  
ATOM   2518  CA  GLY A 162     -24.997   2.721 -15.977  1.00 37.46           C  
ATOM   2519  HA2 GLY A 162     -25.477   1.920 -15.415  1.00 37.46           H  
ATOM   2520  HA3 GLY A 162     -25.525   2.851 -16.922  1.00 37.46           H  
ATOM   2521  C   GLY A 162     -23.543   2.328 -16.280  1.00 37.46           C  
ATOM   2522  O   GLY A 162     -22.648   3.161 -16.144  1.00 37.46           O  
ATOM   2523  N   PRO A 163     -23.252   1.058 -16.622  1.00 36.13           N  
ATOM   2524  CA  PRO A 163     -21.887   0.615 -16.902  1.00 36.13           C  
ATOM   2525  HA  PRO A 163     -21.257   0.819 -16.037  1.00 36.13           H  
ATOM   2526  C   PRO A 163     -21.313   1.363 -18.116  1.00 36.13           C  
ATOM   2527  CB  PRO A 163     -21.978  -0.899 -17.112  1.00 36.13           C  
ATOM   2528  HB2 PRO A 163     -21.255  -1.258 -17.844  1.00 36.13           H  
ATOM   2529  HB3 PRO A 163     -21.836  -1.404 -16.156  1.00 36.13           H  
ATOM   2530  O   PRO A 163     -21.970   1.480 -19.145  1.00 36.13           O  
ATOM   2531  CG  PRO A 163     -23.418  -1.108 -17.585  1.00 36.13           C  
ATOM   2532  HG2 PRO A 163     -23.789  -2.099 -17.325  1.00 36.13           H  
ATOM   2533  HG3 PRO A 163     -23.470  -0.953 -18.663  1.00 36.13           H  
ATOM   2534  CD  PRO A 163     -24.206  -0.005 -16.879  1.00 36.13           C  
ATOM   2535  HD2 PRO A 163     -25.021   0.340 -17.515  1.00 36.13           H  
ATOM   2536  HD3 PRO A 163     -24.596  -0.378 -15.932  1.00 36.13           H  
ATOM   2537  N   SER A 164     -20.082   1.853 -17.965  1.00 33.12           N  
ATOM   2538  H   SER A 164     -19.590   1.636 -17.110  1.00 33.12           H  
ATOM   2539  CA  SER A 164     -19.323   2.699 -18.893  1.00 33.12           C  
ATOM   2540  HA  SER A 164     -19.765   3.695 -18.883  1.00 33.12           H  
ATOM   2541  C   SER A 164     -19.353   2.195 -20.346  1.00 33.12           C  
ATOM   2542  CB  SER A 164     -17.870   2.829 -18.370  1.00 33.12           C  
ATOM   2543  HB2 SER A 164     -17.819   3.704 -17.723  1.00 33.12           H  
ATOM   2544  HB3 SER A 164     -17.191   2.990 -19.207  1.00 33.12           H  
ATOM   2545  O   SER A 164     -18.637   1.263 -20.717  1.00 33.12           O  
ATOM   2546  OG  SER A 164     -17.447   1.692 -17.610  1.00 33.12           O  
ATOM   2547  HG  SER A 164     -16.512   1.753 -17.401  1.00 33.12           H  
ATOM   2548  N   GLY A 165     -20.157   2.850 -21.187  1.00 32.00           N  
ATOM   2549  H   GLY A 165     -20.769   3.557 -20.805  1.00 32.00           H  
ATOM   2550  CA  GLY A 165     -20.082   2.761 -22.642  1.00 32.00           C  
ATOM   2551  HA2 GLY A 165     -19.722   1.778 -22.948  1.00 32.00           H  
ATOM   2552  HA3 GLY A 165     -21.074   2.917 -23.065  1.00 32.00           H  
ATOM   2553  C   GLY A 165     -19.156   3.850 -23.178  1.00 32.00           C  
ATOM   2554  O   GLY A 165     -19.441   5.032 -23.039  1.00 32.00           O  
ATOM   2555  N   SER A 166     -18.038   3.469 -23.793  1.00 34.05           N  
ATOM   2556  H   SER A 166     -17.832   2.483 -23.866  1.00 34.05           H  
ATOM   2557  CA  SER A 166     -17.216   4.398 -24.569  1.00 34.05           C  
ATOM   2558  HA  SER A 166     -17.069   5.319 -24.004  1.00 34.05           H  
ATOM   2559  C   SER A 166     -17.937   4.737 -25.876  1.00 34.05           C  
ATOM   2560  CB  SER A 166     -15.842   3.773 -24.849  1.00 34.05           C  
ATOM   2561  HB2 SER A 166     -15.292   4.411 -25.540  1.00 34.05           H  
ATOM   2562  HB3 SER A 166     -15.284   3.709 -23.914  1.00 34.05           H  
ATOM   2563  O   SER A 166     -17.980   3.894 -26.772  1.00 34.05           O  
ATOM   2564  OG  SER A 166     -15.975   2.473 -25.402  1.00 34.05           O  
ATOM   2565  HG  SER A 166     -16.581   2.575 -26.140  1.00 34.05           H  
ATOM   2566  N   GLN A 167     -18.494   5.940 -25.994  1.00 29.90           N  
ATOM   2567  H   GLN A 167     -18.498   6.557 -25.195  1.00 29.90           H  
ATOM   2568  CA  GLN A 167     -18.855   6.526 -27.287  1.00 29.90           C  
ATOM   2569  HA  GLN A 167     -19.123   5.736 -27.988  1.00 29.90           H  
ATOM   2570  C   GLN A 167     -17.637   7.304 -27.818  1.00 29.90           C  
ATOM   2571  CB  GLN A 167     -20.078   7.444 -27.130  1.00 29.90           C  
ATOM   2572  HB2 GLN A 167     -19.950   8.039 -26.225  1.00 29.90           H  
ATOM   2573  HB3 GLN A 167     -20.109   8.147 -27.962  1.00 29.90           H  
ATOM   2574  O   GLN A 167     -17.090   8.130 -27.086  1.00 29.90           O  
ATOM   2575  CG  GLN A 167     -21.413   6.673 -27.031  1.00 29.90           C  
ATOM   2576  HG2 GLN A 167     -22.030   7.161 -26.276  1.00 29.90           H  
ATOM   2577  HG3 GLN A 167     -21.230   5.655 -26.688  1.00 29.90           H  
ATOM   2578  CD  GLN A 167     -22.236   6.638 -28.322  1.00 29.90           C  
ATOM   2579  NE2 GLN A 167     -23.172   5.724 -28.453  1.00 29.90           N  
ATOM   2580 HE21 GLN A 167     -23.406   5.117 -27.680  1.00 29.90           H  
ATOM   2581 HE22 GLN A 167     -23.718   5.805 -29.298  1.00 29.90           H  
ATOM   2582  OE1 GLN A 167     -22.091   7.426 -29.235  1.00 29.90           O  
ATOM   2583  N   PRO A 168     -17.158   7.043 -29.045  1.00 31.78           N  
ATOM   2584  CA  PRO A 168     -16.185   7.913 -29.689  1.00 31.78           C  
ATOM   2585  HA  PRO A 168     -15.364   8.144 -29.011  1.00 31.78           H  
ATOM   2586  C   PRO A 168     -16.890   9.212 -30.102  1.00 31.78           C  
ATOM   2587  CB  PRO A 168     -15.660   7.109 -30.882  1.00 31.78           C  
ATOM   2588  HB2 PRO A 168     -15.359   7.751 -31.710  1.00 31.78           H  
ATOM   2589  HB3 PRO A 168     -14.822   6.491 -30.559  1.00 31.78           H  
ATOM   2590  O   PRO A 168     -17.902   9.171 -30.797  1.00 31.78           O  
ATOM   2591  CG  PRO A 168     -16.836   6.206 -31.261  1.00 31.78           C  
ATOM   2592  HG2 PRO A 168     -17.481   6.730 -31.967  1.00 31.78           H  
ATOM   2593  HG3 PRO A 168     -16.498   5.264 -31.691  1.00 31.78           H  
ATOM   2594  CD  PRO A 168     -17.593   5.991 -29.950  1.00 31.78           C  
ATOM   2595  HD2 PRO A 168     -17.334   5.020 -29.529  1.00 31.78           H  
ATOM   2596  HD3 PRO A 168     -18.666   6.052 -30.134  1.00 31.78           H  
ATOM   2597  N   VAL A 169     -16.364  10.368 -29.693  1.00 32.68           N  
ATOM   2598  H   VAL A 169     -15.563  10.359 -29.078  1.00 32.68           H  
ATOM   2599  CA  VAL A 169     -16.802  11.656 -30.247  1.00 32.68           C  
ATOM   2600  HA  VAL A 169     -17.889  11.654 -30.322  1.00 32.68           H  
ATOM   2601  C   VAL A 169     -16.229  11.762 -31.659  1.00 32.68           C  
ATOM   2602  CB  VAL A 169     -16.413  12.847 -29.350  1.00 32.68           C  
ATOM   2603  HB  VAL A 169     -15.328  12.891 -29.251  1.00 32.68           H  
ATOM   2604  O   VAL A 169     -15.051  12.053 -31.857  1.00 32.68           O  
ATOM   2605  CG1 VAL A 169     -16.915  14.174 -29.936  1.00 32.68           C  
ATOM   2606 HG11 VAL A 169     -16.446  14.360 -30.902  1.00 32.68           H  
ATOM   2607 HG12 VAL A 169     -16.655  14.994 -29.266  1.00 32.68           H  
ATOM   2608 HG13 VAL A 169     -17.998  14.145 -30.061  1.00 32.68           H  
ATOM   2609  CG2 VAL A 169     -17.023  12.696 -27.949  1.00 32.68           C  
ATOM   2610 HG21 VAL A 169     -16.761  13.558 -27.335  1.00 32.68           H  
ATOM   2611 HG22 VAL A 169     -18.109  12.626 -28.017  1.00 32.68           H  
ATOM   2612 HG23 VAL A 169     -16.640  11.801 -27.458  1.00 32.68           H  
ATOM   2613  N   GLU A 170     -17.064  11.449 -32.643  1.00 31.69           N  
ATOM   2614  H   GLU A 170     -17.975  11.094 -32.387  1.00 31.69           H  
ATOM   2615  CA  GLU A 170     -16.802  11.623 -34.066  1.00 31.69           C  
ATOM   2616  HA  GLU A 170     -15.759  11.385 -34.274  1.00 31.69           H  
ATOM   2617  C   GLU A 170     -17.062  13.091 -34.439  1.00 31.69           C  
ATOM   2618  CB  GLU A 170     -17.690  10.618 -34.830  1.00 31.69           C  
ATOM   2619  HB2 GLU A 170     -17.539   9.636 -34.382  1.00 31.69           H  
ATOM   2620  HB3 GLU A 170     -18.737  10.890 -34.697  1.00 31.69           H  
ATOM   2621  O   GLU A 170     -18.203  13.516 -34.603  1.00 31.69           O  
ATOM   2622  CG  GLU A 170     -17.377  10.495 -36.329  1.00 31.69           C  
ATOM   2623  HG2 GLU A 170     -17.613  11.440 -36.816  1.00 31.69           H  
ATOM   2624  HG3 GLU A 170     -16.307  10.317 -36.442  1.00 31.69           H  
ATOM   2625  CD  GLU A 170     -18.164   9.353 -37.008  1.00 31.69           C  
ATOM   2626  OE1 GLU A 170     -17.669   8.851 -38.044  1.00 31.69           O  
ATOM   2627  OE2 GLU A 170     -19.245   8.978 -36.500  1.00 31.69           O  
ATOM   2628  N   SER A 171     -16.007  13.899 -34.573  1.00 32.62           N  
ATOM   2629  H   SER A 171     -15.088  13.563 -34.325  1.00 32.62           H  
ATOM   2630  CA  SER A 171     -16.091  15.204 -35.237  1.00 32.62           C  
ATOM   2631  HA  SER A 171     -17.090  15.611 -35.080  1.00 32.62           H  
ATOM   2632  C   SER A 171     -15.929  15.032 -36.751  1.00 32.62           C  
ATOM   2633  CB  SER A 171     -15.126  16.223 -34.618  1.00 32.62           C  
ATOM   2634  HB2 SER A 171     -15.126  17.132 -35.219  1.00 32.62           H  
ATOM   2635  HB3 SER A 171     -15.473  16.469 -33.615  1.00 32.62           H  
ATOM   2636  O   SER A 171     -14.939  15.438 -37.356  1.00 32.62           O  
ATOM   2637  OG  SER A 171     -13.811  15.711 -34.528  1.00 32.62           O  
ATOM   2638  HG  SER A 171     -13.224  16.415 -34.242  1.00 32.62           H  
ATOM   2639  N   ALA A 172     -16.928  14.419 -37.389  1.00 33.21           N  
ATOM   2640  H   ALA A 172     -17.691  14.053 -36.838  1.00 33.21           H  
ATOM   2641  CA  ALA A 172     -17.100  14.500 -38.835  1.00 33.21           C  
ATOM   2642  HA  ALA A 172     -16.127  14.415 -39.319  1.00 33.21           H  
ATOM   2643  C   ALA A 172     -17.698  15.875 -39.181  1.00 33.21           C  
ATOM   2644  CB  ALA A 172     -17.960  13.326 -39.319  1.00 33.21           C  
ATOM   2645  HB1 ALA A 172     -18.107  13.398 -40.397  1.00 33.21           H  
ATOM   2646  HB2 ALA A 172     -18.931  13.342 -38.825  1.00 33.21           H  
ATOM   2647  HB3 ALA A 172     -17.461  12.383 -39.093  1.00 33.21           H  
ATOM   2648  O   ALA A 172     -18.898  16.105 -39.048  1.00 33.21           O  
ATOM   2649  N   GLN A 173     -16.846  16.811 -39.599  1.00 31.89           N  
ATOM   2650  H   GLN A 173     -15.862  16.585 -39.612  1.00 31.89           H  
ATOM   2651  CA  GLN A 173     -17.273  18.094 -40.153  1.00 31.89           C  
ATOM   2652  HA  GLN A 173     -18.023  18.511 -39.480  1.00 31.89           H  
ATOM   2653  C   GLN A 173     -17.875  17.855 -41.556  1.00 31.89           C  
ATOM   2654  CB  GLN A 173     -16.061  19.043 -40.166  1.00 31.89           C  
ATOM   2655  HB2 GLN A 173     -15.484  18.879 -39.256  1.00 31.89           H  
ATOM   2656  HB3 GLN A 173     -15.418  18.814 -41.016  1.00 31.89           H  
ATOM   2657  O   GLN A 173     -17.168  17.349 -42.431  1.00 31.89           O  
ATOM   2658  CG  GLN A 173     -16.454  20.525 -40.198  1.00 31.89           C  
ATOM   2659  HG2 GLN A 173     -17.101  20.750 -39.351  1.00 31.89           H  
ATOM   2660  HG3 GLN A 173     -17.001  20.733 -41.118  1.00 31.89           H  
ATOM   2661  CD  GLN A 173     -15.220  21.421 -40.113  1.00 31.89           C  
ATOM   2662  NE2 GLN A 173     -14.930  22.201 -41.130  1.00 31.89           N  
ATOM   2663 HE21 GLN A 173     -14.098  22.764 -41.022  1.00 31.89           H  
ATOM   2664 HE22 GLN A 173     -15.509  22.210 -41.958  1.00 31.89           H  
ATOM   2665  OE1 GLN A 173     -14.486  21.434 -39.141  1.00 31.89           O  
ATOM   2666  N   PRO A 174     -19.157  18.182 -41.807  1.00 34.45           N  
ATOM   2667  CA  PRO A 174     -19.789  17.952 -43.102  1.00 34.45           C  
ATOM   2668  HA  PRO A 174     -19.506  16.971 -43.483  1.00 34.45           H  
ATOM   2669  C   PRO A 174     -19.359  19.024 -44.116  1.00 34.45           C  
ATOM   2670  CB  PRO A 174     -21.295  17.957 -42.822  1.00 34.45           C  
ATOM   2671  HB2 PRO A 174     -21.610  16.954 -42.534  1.00 34.45           H  
ATOM   2672  HB3 PRO A 174     -21.872  18.305 -43.679  1.00 34.45           H  
ATOM   2673  O   PRO A 174     -19.393  20.222 -43.831  1.00 34.45           O  
ATOM   2674  CG  PRO A 174     -21.431  18.895 -41.623  1.00 34.45           C  
ATOM   2675  HG2 PRO A 174     -22.295  18.641 -41.009  1.00 34.45           H  
ATOM   2676  HG3 PRO A 174     -21.505  19.924 -41.974  1.00 34.45           H  
ATOM   2677  CD  PRO A 174     -20.121  18.715 -40.856  1.00 34.45           C  
ATOM   2678  HD2 PRO A 174     -19.788  19.671 -40.453  1.00 34.45           H  
ATOM   2679  HD3 PRO A 174     -20.274  17.999 -40.049  1.00 34.45           H  
ATOM   2680  N   SER A 175     -18.962  18.598 -45.315  1.00 28.76           N  
ATOM   2681  H   SER A 175     -18.901  17.603 -45.478  1.00 28.76           H  
ATOM   2682  CA  SER A 175     -18.704  19.476 -46.464  1.00 28.76           C  
ATOM   2683  HA  SER A 175     -18.002  20.256 -46.169  1.00 28.76           H  
ATOM   2684  C   SER A 175     -20.015  20.105 -46.971  1.00 28.76           C  
ATOM   2685  CB  SER A 175     -18.077  18.663 -47.608  1.00 28.76           C  
ATOM   2686  HB2 SER A 175     -17.706  19.345 -48.373  1.00 28.76           H  
ATOM   2687  HB3 SER A 175     -18.835  18.020 -48.055  1.00 28.76           H  
ATOM   2688  O   SER A 175     -20.970  19.356 -47.186  1.00 28.76           O  
ATOM   2689  OG  SER A 175     -17.018  17.847 -47.137  1.00 28.76           O  
ATOM   2690  HG  SER A 175     -16.417  18.382 -46.614  1.00 28.76           H  
ATOM   2691  N   PRO A 176     -20.102  21.430 -47.208  1.00 42.11           N  
ATOM   2692  CA  PRO A 176     -21.269  22.019 -47.854  1.00 42.11           C  
ATOM   2693  HA  PRO A 176     -22.155  21.485 -47.509  1.00 42.11           H  
ATOM   2694  C   PRO A 176     -21.207  21.936 -49.385  1.00 42.11           C  
ATOM   2695  CB  PRO A 176     -21.387  23.463 -47.363  1.00 42.11           C  
ATOM   2696  HB2 PRO A 176     -21.105  24.155 -48.157  1.00 42.11           H  
ATOM   2697  HB3 PRO A 176     -22.394  23.685 -47.010  1.00 42.11           H  
ATOM   2698  O   PRO A 176     -20.171  22.136 -50.013  1.00 42.11           O  
ATOM   2699  CG  PRO A 176     -20.366  23.552 -46.231  1.00 42.11           C  
ATOM   2700  HG2 PRO A 176     -19.925  24.546 -46.160  1.00 42.11           H  
ATOM   2701  HG3 PRO A 176     -20.839  23.275 -45.289  1.00 42.11           H  
ATOM   2702  CD  PRO A 176     -19.326  22.497 -46.605  1.00 42.11           C  
ATOM   2703  HD2 PRO A 176     -18.796  22.171 -45.710  1.00 42.11           H  
ATOM   2704  HD3 PRO A 176     -18.628  22.900 -47.339  1.00 42.11           H  
ATOM   2705  N   THR A 177     -22.387  21.654 -49.915  1.00 37.85           N  
ATOM   2706  H   THR A 177     -23.114  21.485 -49.234  1.00 37.85           H  
ATOM   2707  CA  THR A 177     -22.863  21.364 -51.268  1.00 37.85           C  
ATOM   2708  HA  THR A 177     -22.453  20.401 -51.575  1.00 37.85           H  
ATOM   2709  C   THR A 177     -22.554  22.407 -52.355  1.00 37.85           C  
ATOM   2710  CB  THR A 177     -24.396  21.234 -51.138  1.00 37.85           C  
ATOM   2711  HB  THR A 177     -24.833  22.233 -51.134  1.00 37.85           H  
ATOM   2712  O   THR A 177     -22.590  23.612 -52.125  1.00 37.85           O  
ATOM   2713  CG2 THR A 177     -25.067  20.412 -52.231  1.00 37.85           C  
ATOM   2714 HG21 THR A 177     -26.140  20.356 -52.049  1.00 37.85           H  
ATOM   2715 HG22 THR A 177     -24.917  20.894 -53.197  1.00 37.85           H  
ATOM   2716 HG23 THR A 177     -24.647  19.407 -52.261  1.00 37.85           H  
ATOM   2717  OG1 THR A 177     -24.753  20.605 -49.916  1.00 37.85           O  
ATOM   2718  HG1 THR A 177     -25.706  20.494 -49.928  1.00 37.85           H  
ATOM   2719  N   GLU A 178     -22.347  21.889 -53.568  1.00 32.79           N  
ATOM   2720  H   GLU A 178     -22.331  20.880 -53.620  1.00 32.79           H  
ATOM   2721  CA  GLU A 178     -22.293  22.550 -54.879  1.00 32.79           C  
ATOM   2722  HA  GLU A 178     -21.342  23.071 -54.992  1.00 32.79           H  
ATOM   2723  C   GLU A 178     -23.459  23.525 -55.138  1.00 32.79           C  
ATOM   2724  CB  GLU A 178     -22.418  21.439 -55.950  1.00 32.79           C  
ATOM   2725  HB2 GLU A 178     -23.403  20.984 -55.839  1.00 32.79           H  
ATOM   2726  HB3 GLU A 178     -22.370  21.900 -56.937  1.00 32.79           H  
ATOM   2727  O   GLU A 178     -24.607  23.150 -54.915  1.00 32.79           O  
ATOM   2728  CG  GLU A 178     -21.359  20.321 -55.883  1.00 32.79           C  
ATOM   2729  HG2 GLU A 178     -21.314  19.923 -54.869  1.00 32.79           H  
ATOM   2730  HG3 GLU A 178     -20.387  20.758 -56.111  1.00 32.79           H  
ATOM   2731  CD  GLU A 178     -21.645  19.143 -56.836  1.00 32.79           C  
ATOM   2732  OE1 GLU A 178     -20.668  18.447 -57.190  1.00 32.79           O  
ATOM   2733  OE2 GLU A 178     -22.829  18.917 -57.176  1.00 32.79           O  
ATOM   2734  N   MET A 179     -23.194  24.703 -55.729  1.00 36.08           N  
ATOM   2735  H   MET A 179     -22.236  25.022 -55.743  1.00 36.08           H  
ATOM   2736  CA  MET A 179     -24.108  25.352 -56.688  1.00 36.08           C  
ATOM   2737  HA  MET A 179     -24.580  24.558 -57.268  1.00 36.08           H  
ATOM   2738  C   MET A 179     -23.378  26.279 -57.680  1.00 36.08           C  
ATOM   2739  CB  MET A 179     -25.249  26.152 -56.031  1.00 36.08           C  
ATOM   2740  HB2 MET A 179     -25.667  26.811 -56.792  1.00 36.08           H  
ATOM   2741  HB3 MET A 179     -24.850  26.775 -55.230  1.00 36.08           H  
ATOM   2742  O   MET A 179     -22.760  27.266 -57.296  1.00 36.08           O  
ATOM   2743  CG  MET A 179     -26.409  25.293 -55.503  1.00 36.08           C  
ATOM   2744  HG2 MET A 179     -26.526  24.417 -56.141  1.00 36.08           H  
ATOM   2745  HG3 MET A 179     -26.147  24.953 -54.501  1.00 36.08           H  
ATOM   2746  SD  MET A 179     -28.026  26.107 -55.395  1.00 36.08           S  
ATOM   2747  CE  MET A 179     -27.540  27.692 -54.664  1.00 36.08           C  
ATOM   2748  HE1 MET A 179     -26.972  27.515 -53.751  1.00 36.08           H  
ATOM   2749  HE2 MET A 179     -26.930  28.256 -55.370  1.00 36.08           H  
ATOM   2750  HE3 MET A 179     -28.434  28.270 -54.430  1.00 36.08           H  
ATOM   2751  N   SER A 180     -23.557  25.916 -58.955  1.00 38.69           N  
ATOM   2752  H   SER A 180     -23.951  24.990 -59.045  1.00 38.69           H  
ATOM   2753  CA  SER A 180     -23.694  26.714 -60.188  1.00 38.69           C  
ATOM   2754  HA  SER A 180     -23.720  25.959 -60.973  1.00 38.69           H  
ATOM   2755  C   SER A 180     -22.616  27.716 -60.630  1.00 38.69           C  
ATOM   2756  CB  SER A 180     -25.078  27.359 -60.274  1.00 38.69           C  
ATOM   2757  HB2 SER A 180     -25.848  26.592 -60.188  1.00 38.69           H  
ATOM   2758  HB3 SER A 180     -25.186  27.855 -61.239  1.00 38.69           H  
ATOM   2759  O   SER A 180     -22.355  28.736 -60.000  1.00 38.69           O  
ATOM   2760  OG  SER A 180     -25.249  28.304 -59.246  1.00 38.69           O  
ATOM   2761  HG  SER A 180     -24.459  28.850 -59.220  1.00 38.69           H  
ATOM   2762  N   GLN A 181     -22.124  27.414 -61.833  1.00 32.37           N  
ATOM   2763  H   GLN A 181     -22.500  26.573 -62.248  1.00 32.37           H  
ATOM   2764  CA  GLN A 181     -21.362  28.222 -62.780  1.00 32.37           C  
ATOM   2765  HA  GLN A 181     -20.396  28.501 -62.358  1.00 32.37           H  
ATOM   2766  C   GLN A 181     -22.130  29.482 -63.207  1.00 32.37           C  
ATOM   2767  CB  GLN A 181     -21.175  27.344 -64.042  1.00 32.37           C  
ATOM   2768  HB2 GLN A 181     -20.678  27.931 -64.815  1.00 32.37           H  
ATOM   2769  HB3 GLN A 181     -22.163  27.076 -64.417  1.00 32.37           H  
ATOM   2770  O   GLN A 181     -23.307  29.377 -63.529  1.00 32.37           O  
ATOM   2771  CG  GLN A 181     -20.364  26.053 -63.816  1.00 32.37           C  
ATOM   2772  HG2 GLN A 181     -19.311  26.315 -63.717  1.00 32.37           H  
ATOM   2773  HG3 GLN A 181     -20.673  25.571 -62.888  1.00 32.37           H  
ATOM   2774  CD  GLN A 181     -20.514  25.009 -64.926  1.00 32.37           C  
ATOM   2775  NE2 GLN A 181     -19.777  23.922 -64.854  1.00 32.37           N  
ATOM   2776 HE21 GLN A 181     -19.104  23.802 -64.111  1.00 32.37           H  
ATOM   2777 HE22 GLN A 181     -19.906  23.267 -65.612  1.00 32.37           H  
ATOM   2778  OE1 GLN A 181     -21.307  25.096 -65.847  1.00 32.37           O  
ATOM   2779  N   ASP A 182     -21.441  30.620 -63.278  1.00 41.78           N  
ATOM   2780  H   ASP A 182     -20.568  30.682 -62.772  1.00 41.78           H  
ATOM   2781  CA  ASP A 182     -21.557  31.561 -64.397  1.00 41.78           C  
ATOM   2782  HA  ASP A 182     -21.559  30.971 -65.314  1.00 41.78           H  
ATOM   2783  C   ASP A 182     -20.295  32.441 -64.454  1.00 41.78           C  
ATOM   2784  CB  ASP A 182     -22.855  32.397 -64.363  1.00 41.78           C  
ATOM   2785  HB2 ASP A 182     -22.637  33.393 -64.748  1.00 41.78           H  
ATOM   2786  HB3 ASP A 182     -23.192  32.511 -63.332  1.00 41.78           H  
ATOM   2787  O   ASP A 182     -19.852  33.023 -63.462  1.00 41.78           O  
ATOM   2788  CG  ASP A 182     -23.987  31.813 -65.231  1.00 41.78           C  
ATOM   2789  OD1 ASP A 182     -23.676  31.144 -66.246  1.00 41.78           O  
ATOM   2790  OD2 ASP A 182     -25.164  32.122 -64.930  1.00 41.78           O  
ATOM   2791  N   GLU A 183     -19.674  32.449 -65.633  1.00 39.89           N  
ATOM   2792  H   GLU A 183     -20.154  31.989 -66.394  1.00 39.89           H  
ATOM   2793  CA  GLU A 183     -18.420  33.112 -65.987  1.00 39.89           C  
ATOM   2794  HA  GLU A 183     -17.663  32.917 -65.227  1.00 39.89           H  
ATOM   2795  C   GLU A 183     -18.602  34.627 -66.167  1.00 39.89           C  
ATOM   2796  CB  GLU A 183     -17.948  32.571 -67.357  1.00 39.89           C  
ATOM   2797  HB2 GLU A 183     -18.727  32.789 -68.088  1.00 39.89           H  
ATOM   2798  HB3 GLU A 183     -17.055  33.122 -67.650  1.00 39.89           H  
ATOM   2799  O   GLU A 183     -19.431  35.033 -66.975  1.00 39.89           O  
ATOM   2800  CG  GLU A 183     -17.621  31.074 -67.436  1.00 39.89           C  
ATOM   2801  HG2 GLU A 183     -16.781  30.868 -66.773  1.00 39.89           H  
ATOM   2802  HG3 GLU A 183     -18.476  30.497 -67.083  1.00 39.89           H  
ATOM   2803  CD  GLU A 183     -17.287  30.631 -68.876  1.00 39.89           C  
ATOM   2804  OE1 GLU A 183     -16.334  29.833 -69.031  1.00 39.89           O  
ATOM   2805  OE2 GLU A 183     -17.975  31.083 -69.820  1.00 39.89           O  
ATOM   2806  N   VAL A 184     -17.749  35.464 -65.557  1.00 47.24           N  
ATOM   2807  H   VAL A 184     -17.174  35.102 -64.809  1.00 47.24           H  
ATOM   2808  CA  VAL A 184     -17.331  36.758 -66.147  1.00 47.24           C  
ATOM   2809  HA  VAL A 184     -17.374  36.616 -67.227  1.00 47.24           H  
ATOM   2810  C   VAL A 184     -15.876  37.066 -65.721  1.00 47.24           C  
ATOM   2811  CB  VAL A 184     -18.264  37.945 -65.799  1.00 47.24           C  
ATOM   2812  HB  VAL A 184     -18.123  38.204 -64.750  1.00 47.24           H  
ATOM   2813  O   VAL A 184     -15.538  36.829 -64.560  1.00 47.24           O  
ATOM   2814  CG1 VAL A 184     -17.933  39.180 -66.655  1.00 47.24           C  
ATOM   2815 HG11 VAL A 184     -18.628  39.987 -66.424  1.00 47.24           H  
ATOM   2816 HG12 VAL A 184     -18.012  38.941 -67.715  1.00 47.24           H  
ATOM   2817 HG13 VAL A 184     -16.934  39.545 -66.415  1.00 47.24           H  
ATOM   2818  CG2 VAL A 184     -19.763  37.709 -66.023  1.00 47.24           C  
ATOM   2819 HG21 VAL A 184     -20.330  38.597 -65.743  1.00 47.24           H  
ATOM   2820 HG22 VAL A 184     -19.962  37.474 -67.068  1.00 47.24           H  
ATOM   2821 HG23 VAL A 184     -20.109  36.893 -65.389  1.00 47.24           H  
ATOM   2822  N   PRO A 185     -14.982  37.544 -66.617  1.00 40.82           N  
ATOM   2823  CA  PRO A 185     -13.532  37.452 -66.451  1.00 40.82           C  
ATOM   2824  HA  PRO A 185     -13.309  36.574 -65.846  1.00 40.82           H  
ATOM   2825  C   PRO A 185     -12.863  38.665 -65.784  1.00 40.82           C  
ATOM   2826  CB  PRO A 185     -12.967  37.220 -67.861  1.00 40.82           C  
ATOM   2827  HB2 PRO A 185     -12.102  37.855 -68.055  1.00 40.82           H  
ATOM   2828  HB3 PRO A 185     -12.685  36.173 -67.977  1.00 40.82           H  
ATOM   2829  O   PRO A 185     -13.391  39.773 -65.775  1.00 40.82           O  
ATOM   2830  CG  PRO A 185     -14.102  37.552 -68.829  1.00 40.82           C  
ATOM   2831  HG2 PRO A 185     -14.405  36.650 -69.361  1.00 40.82           H  
ATOM   2832  HG3 PRO A 185     -13.803  38.325 -69.537  1.00 40.82           H  
ATOM   2833  CD  PRO A 185     -15.247  38.041 -67.957  1.00 40.82           C  
ATOM   2834  HD2 PRO A 185     -15.237  39.131 -67.936  1.00 40.82           H  
ATOM   2835  HD3 PRO A 185     -16.188  37.692 -68.381  1.00 40.82           H  
ATOM   2836  N   MET A 186     -11.653  38.379 -65.284  1.00 36.47           N  
ATOM   2837  H   MET A 186     -11.397  37.405 -65.362  1.00 36.47           H  
ATOM   2838  CA  MET A 186     -10.611  39.236 -64.702  1.00 36.47           C  
ATOM   2839  HA  MET A 186     -10.623  39.101 -63.620  1.00 36.47           H  
ATOM   2840  C   MET A 186     -10.683  40.743 -64.982  1.00 36.47           C  
ATOM   2841  CB  MET A 186      -9.240  38.772 -65.244  1.00 36.47           C  
ATOM   2842  HB2 MET A 186      -9.288  38.657 -66.327  1.00 36.47           H  
ATOM   2843  HB3 MET A 186      -8.507  39.549 -65.028  1.00 36.47           H  
ATOM   2844  O   MET A 186     -10.574  41.166 -66.130  1.00 36.47           O  
ATOM   2845  CG  MET A 186      -8.707  37.484 -64.612  1.00 36.47           C  
ATOM   2846  HG2 MET A 186      -9.288  36.631 -64.961  1.00 36.47           H  
ATOM   2847  HG3 MET A 186      -8.832  37.562 -63.532  1.00 36.47           H  
ATOM   2848  SD  MET A 186      -6.940  37.194 -64.932  1.00 36.47           S  
ATOM   2849  CE  MET A 186      -6.992  36.505 -66.605  1.00 36.47           C  
ATOM   2850  HE1 MET A 186      -7.424  37.236 -67.289  1.00 36.47           H  
ATOM   2851  HE2 MET A 186      -7.599  35.599 -66.610  1.00 36.47           H  
ATOM   2852  HE3 MET A 186      -5.979  36.264 -66.928  1.00 36.47           H  
ATOM   2853  N   ASP A 187     -10.586  41.526 -63.903  1.00 40.22           N  
ATOM   2854  H   ASP A 187     -10.785  41.140 -62.991  1.00 40.22           H  
ATOM   2855  CA  ASP A 187      -9.694  42.683 -63.906  1.00 40.22           C  
ATOM   2856  HA  ASP A 187      -8.925  42.435 -64.638  1.00 40.22           H  
ATOM   2857  C   ASP A 187      -8.966  42.850 -62.562  1.00 40.22           C  
ATOM   2858  CB  ASP A 187     -10.391  43.969 -64.384  1.00 40.22           C  
ATOM   2859  HB2 ASP A 187     -11.301  43.710 -64.926  1.00 40.22           H  
ATOM   2860  HB3 ASP A 187     -10.677  44.571 -63.521  1.00 40.22           H  
ATOM   2861  O   ASP A 187      -9.471  42.520 -61.489  1.00 40.22           O  
ATOM   2862  CG  ASP A 187      -9.500  44.799 -65.322  1.00 40.22           C  
ATOM   2863  OD1 ASP A 187      -8.283  44.494 -65.407  1.00 40.22           O  
ATOM   2864  OD2 ASP A 187     -10.035  45.753 -65.928  1.00 40.22           O  
ATOM   2865  N   THR A 188      -7.717  43.285 -62.663  1.00 37.78           N  
ATOM   2866  H   THR A 188      -7.485  43.701 -63.554  1.00 37.78           H  
ATOM   2867  CA  THR A 188      -6.677  43.265 -61.629  1.00 37.78           C  
ATOM   2868  HA  THR A 188      -6.821  42.411 -60.967  1.00 37.78           H  
ATOM   2869  C   THR A 188      -6.688  44.556 -60.812  1.00 37.78           C  
ATOM   2870  CB  THR A 188      -5.325  43.138 -62.363  1.00 37.78           C  
ATOM   2871  HB  THR A 188      -5.273  43.907 -63.133  1.00 37.78           H  
ATOM   2872  O   THR A 188      -6.480  45.610 -61.398  1.00 37.78           O  
ATOM   2873  CG2 THR A 188      -4.080  43.271 -61.486  1.00 37.78           C  
ATOM   2874 HG21 THR A 188      -4.122  42.557 -60.663  1.00 37.78           H  
ATOM   2875 HG22 THR A 188      -3.194  43.073 -62.090  1.00 37.78           H  
ATOM   2876 HG23 THR A 188      -4.010  44.285 -61.093  1.00 37.78           H  
ATOM   2877  OG1 THR A 188      -5.245  41.883 -62.999  1.00 37.78           O  
ATOM   2878  HG1 THR A 188      -5.984  41.824 -63.609  1.00 37.78           H  
ATOM   2879  N   ALA A 189      -6.819  44.490 -59.477  1.00 40.02           N  
ATOM   2880  H   ALA A 189      -7.207  43.643 -59.087  1.00 40.02           H  
ATOM   2881  CA  ALA A 189      -6.208  45.449 -58.535  1.00 40.02           C  
ATOM   2882  HA  ALA A 189      -5.129  45.437 -58.690  1.00 40.02           H  
ATOM   2883  C   ALA A 189      -6.492  45.111 -57.052  1.00 40.02           C  
ATOM   2884  CB  ALA A 189      -6.695  46.889 -58.789  1.00 40.02           C  
ATOM   2885  HB1 ALA A 189      -7.782  46.902 -58.873  1.00 40.02           H  
ATOM   2886  HB2 ALA A 189      -6.402  47.532 -57.959  1.00 40.02           H  
ATOM   2887  HB3 ALA A 189      -6.257  47.302 -59.698  1.00 40.02           H  
ATOM   2888  O   ALA A 189      -7.636  45.126 -56.622  1.00 40.02           O  
ATOM   2889  N   GLY A 190      -5.419  44.903 -56.275  1.00 34.92           N  
ATOM   2890  H   GLY A 190      -4.572  44.685 -56.780  1.00 34.92           H  
ATOM   2891  CA  GLY A 190      -5.176  45.561 -54.975  1.00 34.92           C  
ATOM   2892  HA2 GLY A 190      -5.179  46.636 -55.155  1.00 34.92           H  
ATOM   2893  HA3 GLY A 190      -4.168  45.307 -54.648  1.00 34.92           H  
ATOM   2894  C   GLY A 190      -6.133  45.337 -53.790  1.00 34.92           C  
ATOM   2895  O   GLY A 190      -7.222  45.892 -53.743  1.00 34.92           O  
ATOM   2896  N   SER A 191      -5.632  44.633 -52.768  1.00 35.41           N  
ATOM   2897  H   SER A 191      -4.683  44.301 -52.871  1.00 35.41           H  
ATOM   2898  CA  SER A 191      -6.229  44.367 -51.449  1.00 35.41           C  
ATOM   2899  HA  SER A 191      -7.269  44.066 -51.572  1.00 35.41           H  
ATOM   2900  C   SER A 191      -6.148  45.527 -50.448  1.00 35.41           C  
ATOM   2901  CB  SER A 191      -5.433  43.229 -50.797  1.00 35.41           C  
ATOM   2902  HB2 SER A 191      -5.520  42.328 -51.405  1.00 35.41           H  
ATOM   2903  HB3 SER A 191      -5.851  43.023 -49.811  1.00 35.41           H  
ATOM   2904  O   SER A 191      -5.109  46.176 -50.393  1.00 35.41           O  
ATOM   2905  OG  SER A 191      -4.064  43.581 -50.654  1.00 35.41           O  
ATOM   2906  HG  SER A 191      -4.012  44.500 -50.380  1.00 35.41           H  
ATOM   2907  N   THR A 192      -7.159  45.629 -49.573  1.00 38.22           N  
ATOM   2908  H   THR A 192      -8.029  45.202 -49.858  1.00 38.22           H  
ATOM   2909  CA  THR A 192      -7.182  46.108 -48.157  1.00 38.22           C  
ATOM   2910  HA  THR A 192      -6.595  45.454 -47.512  1.00 38.22           H  
ATOM   2911  C   THR A 192      -8.661  46.022 -47.728  1.00 38.22           C  
ATOM   2912  CB  THR A 192      -6.714  47.571 -47.982  1.00 38.22           C  
ATOM   2913  HB  THR A 192      -7.204  47.967 -47.093  1.00 38.22           H  
ATOM   2914  O   THR A 192      -9.511  46.345 -48.550  1.00 38.22           O  
ATOM   2915  CG2 THR A 192      -5.203  47.722 -47.773  1.00 38.22           C  
ATOM   2916 HG21 THR A 192      -4.688  47.907 -48.715  1.00 38.22           H  
ATOM   2917 HG22 THR A 192      -5.035  48.575 -47.116  1.00 38.22           H  
ATOM   2918 HG23 THR A 192      -4.793  46.837 -47.287  1.00 38.22           H  
ATOM   2919  OG1 THR A 192      -7.105  48.366 -49.083  1.00 38.22           O  
ATOM   2920  HG1 THR A 192      -8.003  48.106 -49.302  1.00 38.22           H  
ATOM   2921  N   ASP A 193      -9.140  45.580 -46.565  1.00 38.16           N  
ATOM   2922  H   ASP A 193     -10.144  45.478 -46.603  1.00 38.16           H  
ATOM   2923  CA  ASP A 193      -8.641  45.355 -45.205  1.00 38.16           C  
ATOM   2924  HA  ASP A 193      -7.631  44.945 -45.201  1.00 38.16           H  
ATOM   2925  C   ASP A 193      -9.615  44.380 -44.491  1.00 38.16           C  
ATOM   2926  CB  ASP A 193      -8.723  46.695 -44.432  1.00 38.16           C  
ATOM   2927  HB2 ASP A 193      -8.889  46.492 -43.374  1.00 38.16           H  
ATOM   2928  HB3 ASP A 193      -9.579  47.272 -44.781  1.00 38.16           H  
ATOM   2929  O   ASP A 193     -10.741  44.208 -44.958  1.00 38.16           O  
ATOM   2930  CG  ASP A 193      -7.458  47.540 -44.507  1.00 38.16           C  
ATOM   2931  OD1 ASP A 193      -6.372  46.921 -44.520  1.00 38.16           O  
ATOM   2932  OD2 ASP A 193      -7.587  48.783 -44.496  1.00 38.16           O  
ATOM   2933  N   ILE A 194      -9.214  43.809 -43.338  1.00 40.59           N  
ATOM   2934  H   ILE A 194      -8.211  43.813 -43.224  1.00 40.59           H  
ATOM   2935  CA  ILE A 194      -9.955  43.780 -42.042  1.00 40.59           C  
ATOM   2936  HA  ILE A 194      -9.703  44.714 -41.540  1.00 40.59           H  
ATOM   2937  C   ILE A 194      -9.427  42.651 -41.113  1.00 40.59           C  
ATOM   2938  CB  ILE A 194     -11.516  43.804 -42.163  1.00 40.59           C  
ATOM   2939  HB  ILE A 194     -11.817  43.115 -42.952  1.00 40.59           H  
ATOM   2940  O   ILE A 194      -9.759  41.481 -41.251  1.00 40.59           O  
ATOM   2941  CG1 ILE A 194     -12.015  45.247 -42.475  1.00 40.59           C  
ATOM   2942 HG12 ILE A 194     -11.346  45.755 -43.170  1.00 40.59           H  
ATOM   2943 HG13 ILE A 194     -11.992  45.848 -41.566  1.00 40.59           H  
ATOM   2944  CG2 ILE A 194     -12.268  43.399 -40.877  1.00 40.59           C  
ATOM   2945 HG21 ILE A 194     -13.341  43.372 -41.069  1.00 40.59           H  
ATOM   2946 HG22 ILE A 194     -12.077  44.113 -40.076  1.00 40.59           H  
ATOM   2947 HG23 ILE A 194     -11.995  42.390 -40.569  1.00 40.59           H  
ATOM   2948  CD1 ILE A 194     -13.428  45.314 -43.069  1.00 40.59           C  
ATOM   2949 HD11 ILE A 194     -13.486  44.683 -43.956  1.00 40.59           H  
ATOM   2950 HD12 ILE A 194     -14.173  44.991 -42.342  1.00 40.59           H  
ATOM   2951 HD13 ILE A 194     -13.648  46.343 -43.355  1.00 40.59           H  
ATOM   2952  N   SER A 195      -8.627  43.083 -40.123  1.00 39.00           N  
ATOM   2953  H   SER A 195      -8.215  43.985 -40.314  1.00 39.00           H  
ATOM   2954  CA  SER A 195      -8.715  42.786 -38.674  1.00 39.00           C  
ATOM   2955  HA  SER A 195      -7.889  43.320 -38.205  1.00 39.00           H  
ATOM   2956  C   SER A 195      -8.654  41.342 -38.132  1.00 39.00           C  
ATOM   2957  CB  SER A 195      -9.992  43.462 -38.154  1.00 39.00           C  
ATOM   2958  HB2 SER A 195      -9.927  44.540 -38.299  1.00 39.00           H  
ATOM   2959  HB3 SER A 195     -10.842  43.070 -38.713  1.00 39.00           H  
ATOM   2960  O   SER A 195      -9.640  40.614 -38.193  1.00 39.00           O  
ATOM   2961  OG  SER A 195     -10.238  43.177 -36.797  1.00 39.00           O  
ATOM   2962  HG  SER A 195     -10.578  42.279 -36.766  1.00 39.00           H  
ATOM   2963  N   GLY A 196      -7.608  41.042 -37.335  1.00 38.14           N  
ATOM   2964  H   GLY A 196      -6.794  41.639 -37.366  1.00 38.14           H  
ATOM   2965  CA  GLY A 196      -7.729  40.081 -36.222  1.00 38.14           C  
ATOM   2966  HA2 GLY A 196      -8.316  39.231 -36.568  1.00 38.14           H  
ATOM   2967  HA3 GLY A 196      -8.298  40.552 -35.420  1.00 38.14           H  
ATOM   2968  C   GLY A 196      -6.440  39.497 -35.615  1.00 38.14           C  
ATOM   2969  O   GLY A 196      -6.123  38.352 -35.892  1.00 38.14           O  
ATOM   2970  N   GLY A 197      -5.764  40.245 -34.727  1.00 36.76           N  
ATOM   2971  H   GLY A 197      -6.057  41.209 -34.664  1.00 36.76           H  
ATOM   2972  CA  GLY A 197      -5.046  39.728 -33.537  1.00 36.76           C  
ATOM   2973  HA2 GLY A 197      -5.731  39.070 -33.003  1.00 36.76           H  
ATOM   2974  HA3 GLY A 197      -4.842  40.568 -32.873  1.00 36.76           H  
ATOM   2975  C   GLY A 197      -3.736  38.931 -33.702  1.00 36.76           C  
ATOM   2976  O   GLY A 197      -3.755  37.720 -33.882  1.00 36.76           O  
ATOM   2977  N   ALA A 198      -2.589  39.591 -33.498  1.00 38.84           N  
ATOM   2978  H   ALA A 198      -2.640  40.577 -33.285  1.00 38.84           H  
ATOM   2979  CA  ALA A 198      -1.255  38.978 -33.458  1.00 38.84           C  
ATOM   2980  HA  ALA A 198      -1.249  38.120 -34.130  1.00 38.84           H  
ATOM   2981  C   ALA A 198      -0.858  38.489 -32.047  1.00 38.84           C  
ATOM   2982  CB  ALA A 198      -0.240  40.002 -33.988  1.00 38.84           C  
ATOM   2983  HB1 ALA A 198      -0.508  40.301 -35.001  1.00 38.84           H  
ATOM   2984  HB2 ALA A 198       0.753  39.553 -34.006  1.00 38.84           H  
ATOM   2985  HB3 ALA A 198      -0.220  40.880 -33.342  1.00 38.84           H  
ATOM   2986  O   ALA A 198      -0.914  39.254 -31.083  1.00 38.84           O  
ATOM   2987  N   GLN A 199      -0.373  37.247 -31.950  1.00 42.53           N  
ATOM   2988  H   GLN A 199      -0.376  36.675 -32.782  1.00 42.53           H  
ATOM   2989  CA  GLN A 199       0.336  36.701 -30.788  1.00 42.53           C  
ATOM   2990  HA  GLN A 199       0.113  37.317 -29.917  1.00 42.53           H  
ATOM   2991  C   GLN A 199       1.847  36.763 -31.063  1.00 42.53           C  
ATOM   2992  CB  GLN A 199      -0.185  35.282 -30.497  1.00 42.53           C  
ATOM   2993  HB2 GLN A 199       0.077  34.620 -31.322  1.00 42.53           H  
ATOM   2994  HB3 GLN A 199      -1.272  35.330 -30.432  1.00 42.53           H  
ATOM   2995  O   GLN A 199       2.344  36.155 -32.007  1.00 42.53           O  
ATOM   2996  CG  GLN A 199       0.351  34.692 -29.183  1.00 42.53           C  
ATOM   2997  HG2 GLN A 199       1.431  34.568 -29.263  1.00 42.53           H  
ATOM   2998  HG3 GLN A 199       0.144  35.379 -28.362  1.00 42.53           H  
ATOM   2999  CD  GLN A 199      -0.289  33.343 -28.849  1.00 42.53           C  
ATOM   3000  NE2 GLN A 199       0.456  32.400 -28.319  1.00 42.53           N  
ATOM   3001 HE21 GLN A 199      -0.021  31.529 -28.137  1.00 42.53           H  
ATOM   3002 HE22 GLN A 199       1.448  32.536 -28.187  1.00 42.53           H  
ATOM   3003  OE1 GLN A 199      -1.469  33.109 -29.038  1.00 42.53           O  
ATOM   3004  N   VAL A 200       2.558  37.557 -30.262  1.00 41.34           N  
ATOM   3005  H   VAL A 200       2.069  37.998 -29.496  1.00 41.34           H  
ATOM   3006  CA  VAL A 200       3.982  37.895 -30.419  1.00 41.34           C  
ATOM   3007  HA  VAL A 200       4.237  37.848 -31.478  1.00 41.34           H  
ATOM   3008  C   VAL A 200       4.854  36.882 -29.660  1.00 41.34           C  
ATOM   3009  CB  VAL A 200       4.233  39.339 -29.921  1.00 41.34           C  
ATOM   3010  HB  VAL A 200       4.092  39.370 -28.840  1.00 41.34           H  
ATOM   3011  O   VAL A 200       4.625  36.651 -28.474  1.00 41.34           O  
ATOM   3012  CG1 VAL A 200       5.654  39.821 -30.235  1.00 41.34           C  
ATOM   3013 HG11 VAL A 200       5.826  39.807 -31.311  1.00 41.34           H  
ATOM   3014 HG12 VAL A 200       5.796  40.835 -29.861  1.00 41.34           H  
ATOM   3015 HG13 VAL A 200       6.385  39.173 -29.751  1.00 41.34           H  
ATOM   3016  CG2 VAL A 200       3.257  40.351 -30.548  1.00 41.34           C  
ATOM   3017 HG21 VAL A 200       2.232  40.143 -30.240  1.00 41.34           H  
ATOM   3018 HG22 VAL A 200       3.507  41.360 -30.220  1.00 41.34           H  
ATOM   3019 HG23 VAL A 200       3.320  40.303 -31.635  1.00 41.34           H  
ATOM   3020  N   ASP A 201       5.860  36.307 -30.329  1.00 43.13           N  
ATOM   3021  H   ASP A 201       5.961  36.528 -31.309  1.00 43.13           H  
ATOM   3022  CA  ASP A 201       6.919  35.462 -29.746  1.00 43.13           C  
ATOM   3023  HA  ASP A 201       6.481  34.834 -28.971  1.00 43.13           H  
ATOM   3024  C   ASP A 201       8.047  36.341 -29.148  1.00 43.13           C  
ATOM   3025  CB  ASP A 201       7.464  34.514 -30.838  1.00 43.13           C  
ATOM   3026  HB2 ASP A 201       7.937  35.107 -31.621  1.00 43.13           H  
ATOM   3027  HB3 ASP A 201       6.620  33.989 -31.286  1.00 43.13           H  
ATOM   3028  O   ASP A 201       8.637  37.153 -29.869  1.00 43.13           O  
ATOM   3029  CG  ASP A 201       8.468  33.457 -30.342  1.00 43.13           C  
ATOM   3030  OD1 ASP A 201       8.851  33.487 -29.148  1.00 43.13           O  
ATOM   3031  OD2 ASP A 201       8.857  32.599 -31.163  1.00 43.13           O  
ATOM   3032  N   PRO A 202       8.373  36.241 -27.844  1.00 40.91           N  
ATOM   3033  CA  PRO A 202       9.379  37.079 -27.204  1.00 40.91           C  
ATOM   3034  HA  PRO A 202       9.481  38.028 -27.731  1.00 40.91           H  
ATOM   3035  C   PRO A 202      10.756  36.392 -27.175  1.00 40.91           C  
ATOM   3036  CB  PRO A 202       8.790  37.353 -25.816  1.00 40.91           C  
ATOM   3037  HB2 PRO A 202       8.039  38.139 -25.894  1.00 40.91           H  
ATOM   3038  HB3 PRO A 202       9.545  37.629 -25.079  1.00 40.91           H  
ATOM   3039  O   PRO A 202      11.223  35.981 -26.112  1.00 40.91           O  
ATOM   3040  CG  PRO A 202       8.102  36.030 -25.473  1.00 40.91           C  
ATOM   3041  HG2 PRO A 202       8.821  35.342 -25.028  1.00 40.91           H  
ATOM   3042  HG3 PRO A 202       7.257  36.182 -24.802  1.00 40.91           H  
ATOM   3043  CD  PRO A 202       7.649  35.485 -26.830  1.00 40.91           C  
ATOM   3044  HD2 PRO A 202       6.578  35.654 -26.939  1.00 40.91           H  
ATOM   3045  HD3 PRO A 202       7.870  34.421 -26.907  1.00 40.91           H  
ATOM   3046  N   ARG A 203      11.446  36.269 -28.320  1.00 44.32           N  
ATOM   3047  H   ARG A 203      10.952  36.466 -29.179  1.00 44.32           H  
ATOM   3048  CA  ARG A 203      12.839  35.755 -28.357  1.00 44.32           C  
ATOM   3049  HA  ARG A 203      13.277  35.963 -27.381  1.00 44.32           H  
ATOM   3050  C   ARG A 203      13.833  36.461 -29.282  1.00 44.32           C  
ATOM   3051  CB  ARG A 203      12.851  34.223 -28.538  1.00 44.32           C  
ATOM   3052  HB2 ARG A 203      12.013  33.911 -29.162  1.00 44.32           H  
ATOM   3053  HB3 ARG A 203      13.769  33.905 -29.031  1.00 44.32           H  
ATOM   3054  O   ARG A 203      14.967  36.005 -29.399  1.00 44.32           O  
ATOM   3055  CG  ARG A 203      12.781  33.523 -27.174  1.00 44.32           C  
ATOM   3056  HG2 ARG A 203      11.780  33.641 -26.758  1.00 44.32           H  
ATOM   3057  HG3 ARG A 203      13.513  33.959 -26.494  1.00 44.32           H  
ATOM   3058  CD  ARG A 203      13.067  32.032 -27.311  1.00 44.32           C  
ATOM   3059  HD2 ARG A 203      14.058  31.896 -27.743  1.00 44.32           H  
ATOM   3060  HD3 ARG A 203      12.329  31.617 -27.997  1.00 44.32           H  
ATOM   3061  NE  ARG A 203      13.010  31.375 -25.990  1.00 44.32           N  
ATOM   3062  HE  ARG A 203      13.395  31.898 -25.217  1.00 44.32           H  
ATOM   3063  NH1 ARG A 203      11.857  29.500 -26.639  1.00 44.32           N  
ATOM   3064 HH11 ARG A 203      11.367  28.645 -26.415  1.00 44.32           H  
ATOM   3065 HH12 ARG A 203      11.758  29.901 -27.560  1.00 44.32           H  
ATOM   3066  NH2 ARG A 203      12.447  29.750 -24.500  1.00 44.32           N  
ATOM   3067 HH21 ARG A 203      12.852  30.299 -23.756  1.00 44.32           H  
ATOM   3068 HH22 ARG A 203      11.977  28.879 -24.298  1.00 44.32           H  
ATOM   3069  CZ  ARG A 203      12.442  30.215 -25.719  1.00 44.32           C  
ATOM   3070  N   SER A 204      13.504  37.618 -29.845  1.00 45.50           N  
ATOM   3071  H   SER A 204      12.548  37.941 -29.789  1.00 45.50           H  
ATOM   3072  CA  SER A 204      14.449  38.373 -30.679  1.00 45.50           C  
ATOM   3073  HA  SER A 204      15.456  37.976 -30.545  1.00 45.50           H  
ATOM   3074  C   SER A 204      14.507  39.850 -30.294  1.00 45.50           C  
ATOM   3075  CB  SER A 204      14.126  38.165 -32.159  1.00 45.50           C  
ATOM   3076  HB2 SER A 204      14.759  38.808 -32.771  1.00 45.50           H  
ATOM   3077  HB3 SER A 204      14.320  37.125 -32.425  1.00 45.50           H  
ATOM   3078  O   SER A 204      13.577  40.604 -30.552  1.00 45.50           O  
ATOM   3079  OG  SER A 204      12.769  38.449 -32.409  1.00 45.50           O  
ATOM   3080  HG  SER A 204      12.602  39.368 -32.184  1.00 45.50           H  
ATOM   3081  N   GLY A 205      15.627  40.213 -29.658  1.00 38.79           N  
ATOM   3082  H   GLY A 205      16.234  39.446 -29.408  1.00 38.79           H  
ATOM   3083  CA  GLY A 205      16.255  41.538 -29.585  1.00 38.79           C  
ATOM   3084  HA2 GLY A 205      16.779  41.621 -28.633  1.00 38.79           H  
ATOM   3085  HA3 GLY A 205      17.009  41.593 -30.371  1.00 38.79           H  
ATOM   3086  C   GLY A 205      15.364  42.766 -29.753  1.00 38.79           C  
ATOM   3087  O   GLY A 205      15.107  43.209 -30.867  1.00 38.79           O  
ATOM   3088  N   GLY A 206      14.991  43.381 -28.630  1.00 33.79           N  
ATOM   3089  H   GLY A 206      15.246  42.968 -27.745  1.00 33.79           H  
ATOM   3090  CA  GLY A 206      14.365  44.695 -28.625  1.00 33.79           C  
ATOM   3091  HA2 GLY A 206      13.458  44.656 -29.227  1.00 33.79           H  
ATOM   3092  HA3 GLY A 206      14.090  44.965 -27.606  1.00 33.79           H  
ATOM   3093  C   GLY A 206      15.295  45.776 -29.177  1.00 33.79           C  
ATOM   3094  O   GLY A 206      16.371  46.012 -28.632  1.00 33.79           O  
ATOM   3095  N   GLN A 207      14.830  46.491 -30.198  1.00 41.86           N  
ATOM   3096  H   GLN A 207      14.037  46.139 -30.714  1.00 41.86           H  
ATOM   3097  CA  GLN A 207      15.218  47.874 -30.440  1.00 41.86           C  
ATOM   3098  HA  GLN A 207      15.529  48.292 -29.483  1.00 41.86           H  
ATOM   3099  C   GLN A 207      14.002  48.684 -30.899  1.00 41.86           C  
ATOM   3100  CB  GLN A 207      16.420  47.994 -31.397  1.00 41.86           C  
ATOM   3101  HB2 GLN A 207      16.236  48.794 -32.114  1.00 41.86           H  
ATOM   3102  HB3 GLN A 207      16.563  47.065 -31.949  1.00 41.86           H  
ATOM   3103  O   GLN A 207      13.432  48.453 -31.957  1.00 41.86           O  
ATOM   3104  CG  GLN A 207      17.694  48.337 -30.602  1.00 41.86           C  
ATOM   3105  HG2 GLN A 207      17.916  47.532 -29.901  1.00 41.86           H  
ATOM   3106  HG3 GLN A 207      17.522  49.250 -30.033  1.00 41.86           H  
ATOM   3107  CD  GLN A 207      18.931  48.546 -31.466  1.00 41.86           C  
ATOM   3108  NE2 GLN A 207      19.991  49.094 -30.912  1.00 41.86           N  
ATOM   3109 HE21 GLN A 207      19.995  49.346 -29.935  1.00 41.86           H  
ATOM   3110 HE22 GLN A 207      20.780  49.211 -31.531  1.00 41.86           H  
ATOM   3111  OE1 GLN A 207      18.991  48.231 -32.639  1.00 41.86           O  
ATOM   3112  N   ALA A 208      13.625  49.593 -29.999  1.00 39.66           N  
ATOM   3113  H   ALA A 208      14.088  49.491 -29.107  1.00 39.66           H  
ATOM   3114  CA  ALA A 208      13.052  50.920 -30.188  1.00 39.66           C  
ATOM   3115  HA  ALA A 208      12.485  51.123 -29.280  1.00 39.66           H  
ATOM   3116  C   ALA A 208      12.089  51.171 -31.364  1.00 39.66           C  
ATOM   3117  CB  ALA A 208      14.210  51.922 -30.179  1.00 39.66           C  
ATOM   3118  HB1 ALA A 208      14.841  51.763 -31.054  1.00 39.66           H  
ATOM   3119  HB2 ALA A 208      14.808  51.810 -29.275  1.00 39.66           H  
ATOM   3120  HB3 ALA A 208      13.813  52.936 -30.219  1.00 39.66           H  
ATOM   3121  O   ALA A 208      12.454  51.210 -32.534  1.00 39.66           O  
ATOM   3122  N   ALA A 209      10.865  51.512 -30.965  1.00 38.41           N  
ATOM   3123  H   ALA A 209      10.676  51.446 -29.975  1.00 38.41           H  
ATOM   3124  CA  ALA A 209       9.863  52.213 -31.744  1.00 38.41           C  
ATOM   3125  HA  ALA A 209       9.480  51.542 -32.512  1.00 38.41           H  
ATOM   3126  C   ALA A 209      10.398  53.495 -32.409  1.00 38.41           C  
ATOM   3127  CB  ALA A 209       8.738  52.575 -30.762  1.00 38.41           C  
ATOM   3128  HB1 ALA A 209       7.931  53.073 -31.300  1.00 38.41           H  
ATOM   3129  HB2 ALA A 209       9.113  53.247 -29.990  1.00 38.41           H  
ATOM   3130  HB3 ALA A 209       8.341  51.672 -30.298  1.00 38.41           H  
ATOM   3131  O   ALA A 209      11.115  54.277 -31.784  1.00 38.41           O  
ATOM   3132  N   GLY A 210       9.935  53.753 -33.633  1.00 37.71           N  
ATOM   3133  H   GLY A 210       9.443  53.017 -34.118  1.00 37.71           H  
ATOM   3134  CA  GLY A 210      10.003  55.072 -34.260  1.00 37.71           C  
ATOM   3135  HA2 GLY A 210      10.775  55.673 -33.780  1.00 37.71           H  
ATOM   3136  HA3 GLY A 210       9.050  55.584 -34.127  1.00 37.71           H  
ATOM   3137  C   GLY A 210      10.339  55.013 -35.743  1.00 37.71           C  
ATOM   3138  O   GLY A 210      11.505  55.037 -36.112  1.00 37.71           O  
ATOM   3139  N   GLY A 211       9.318  54.993 -36.601  1.00 42.09           N  
ATOM   3140  H   GLY A 211       8.376  54.913 -36.246  1.00 42.09           H  
ATOM   3141  CA  GLY A 211       9.517  55.201 -38.034  1.00 42.09           C  
ATOM   3142  HA2 GLY A 211      10.422  54.684 -38.354  1.00 42.09           H  
ATOM   3143  HA3 GLY A 211       9.652  56.263 -38.234  1.00 42.09           H  
ATOM   3144  C   GLY A 211       8.374  54.670 -38.882  1.00 42.09           C  
ATOM   3145  O   GLY A 211       8.408  53.530 -39.326  1.00 42.09           O  
ATOM   3146  N   MET A 212       7.372  55.514 -39.131  1.00 37.08           N  
ATOM   3147  H   MET A 212       7.429  56.442 -38.734  1.00 37.08           H  
ATOM   3148  CA  MET A 212       6.448  55.336 -40.250  1.00 37.08           C  
ATOM   3149  HA  MET A 212       5.922  54.386 -40.157  1.00 37.08           H  
ATOM   3150  C   MET A 212       7.268  55.330 -41.548  1.00 37.08           C  
ATOM   3151  CB  MET A 212       5.432  56.491 -40.262  1.00 37.08           C  
ATOM   3152  HB2 MET A 212       4.936  56.520 -41.233  1.00 37.08           H  
ATOM   3153  HB3 MET A 212       5.958  57.436 -40.127  1.00 37.08           H  
ATOM   3154  O   MET A 212       7.800  56.361 -41.953  1.00 37.08           O  
ATOM   3155  CG  MET A 212       4.349  56.355 -39.188  1.00 37.08           C  
ATOM   3156  HG2 MET A 212       3.693  55.528 -39.459  1.00 37.08           H  
ATOM   3157  HG3 MET A 212       4.815  56.124 -38.229  1.00 37.08           H  
ATOM   3158  SD  MET A 212       3.356  57.860 -38.989  1.00 37.08           S  
ATOM   3159  CE  MET A 212       1.978  57.214 -38.005  1.00 37.08           C  
ATOM   3160  HE1 MET A 212       1.274  58.019 -37.796  1.00 37.08           H  
ATOM   3161  HE2 MET A 212       2.354  56.810 -37.065  1.00 37.08           H  
ATOM   3162  HE3 MET A 212       1.468  56.428 -38.561  1.00 37.08           H  
ATOM   3163  N   GLY A 213       7.401  54.163 -42.174  1.00 47.68           N  
ATOM   3164  H   GLY A 213       7.043  53.332 -41.726  1.00 47.68           H  
ATOM   3165  CA  GLY A 213       8.074  53.976 -43.454  1.00 47.68           C  
ATOM   3166  HA2 GLY A 213       8.104  54.913 -44.010  1.00 47.68           H  
ATOM   3167  HA3 GLY A 213       9.095  53.633 -43.286  1.00 47.68           H  
ATOM   3168  C   GLY A 213       7.328  52.920 -44.254  1.00 47.68           C  
ATOM   3169  O   GLY A 213       7.112  51.814 -43.768  1.00 47.68           O  
ATOM   3170  N   ALA A 214       6.886  53.293 -45.451  1.00 42.38           N  
ATOM   3171  H   ALA A 214       7.112  54.225 -45.767  1.00 42.38           H  
ATOM   3172  CA  ALA A 214       6.161  52.444 -46.386  1.00 42.38           C  
ATOM   3173  HA  ALA A 214       5.168  52.239 -45.986  1.00 42.38           H  
ATOM   3174  C   ALA A 214       6.894  51.104 -46.606  1.00 42.38           C  
ATOM   3175  CB  ALA A 214       6.017  53.249 -47.684  1.00 42.38           C  
ATOM   3176  HB1 ALA A 214       5.467  52.658 -48.416  1.00 42.38           H  
ATOM   3177  HB2 ALA A 214       7.000  53.486 -48.092  1.00 42.38           H  
ATOM   3178  HB3 ALA A 214       5.468  54.171 -47.495  1.00 42.38           H  
ATOM   3179  O   ALA A 214       7.984  51.071 -47.177  1.00 42.38           O  
ATOM   3180  N   GLY A 215       6.307  50.006 -46.125  1.00 48.84           N  
ATOM   3181  H   GLY A 215       5.441  50.107 -45.615  1.00 48.84           H  
ATOM   3182  CA  GLY A 215       6.857  48.659 -46.255  1.00 48.84           C  
ATOM   3183  HA2 GLY A 215       6.335  47.983 -45.578  1.00 48.84           H  
ATOM   3184  HA3 GLY A 215       7.915  48.661 -45.994  1.00 48.84           H  
ATOM   3185  C   GLY A 215       6.688  48.138 -47.677  1.00 48.84           C  
ATOM   3186  O   GLY A 215       5.668  47.538 -48.003  1.00 48.84           O  
ATOM   3187  N   GLY A 216       7.683  48.393 -48.527  1.00 53.84           N  
ATOM   3188  H   GLY A 216       8.437  48.978 -48.198  1.00 53.84           H  
ATOM   3189  CA  GLY A 216       7.832  47.712 -49.809  1.00 53.84           C  
ATOM   3190  HA2 GLY A 216       8.735  48.057 -50.313  1.00 53.84           H  
ATOM   3191  HA3 GLY A 216       6.969  47.937 -50.435  1.00 53.84           H  
ATOM   3192  C   GLY A 216       7.933  46.200 -49.601  1.00 53.84           C  
ATOM   3193  O   GLY A 216       8.557  45.746 -48.645  1.00 53.84           O  
ATOM   3194  N   ALA A 217       7.288  45.445 -50.490  1.00 55.94           N  
ATOM   3195  H   ALA A 217       6.779  45.918 -51.222  1.00 55.94           H  
ATOM   3196  CA  ALA A 217       7.205  43.989 -50.480  1.00 55.94           C  
ATOM   3197  HA  ALA A 217       6.510  43.681 -49.699  1.00 55.94           H  
ATOM   3198  C   ALA A 217       8.569  43.323 -50.207  1.00 55.94           C  
ATOM   3199  CB  ALA A 217       6.626  43.568 -51.839  1.00 55.94           C  
ATOM   3200  HB1 ALA A 217       6.534  42.483 -51.871  1.00 55.94           H  
ATOM   3201  HB2 ALA A 217       7.283  43.891 -52.647  1.00 55.94           H  
ATOM   3202  HB3 ALA A 217       5.638  44.007 -51.975  1.00 55.94           H  
ATOM   3203  O   ALA A 217       9.405  43.193 -51.100  1.00 55.94           O  
ATOM   3204  N   ALA A 218       8.777  42.873 -48.969  1.00 66.21           N  
ATOM   3205  H   ALA A 218       8.078  43.073 -48.269  1.00 66.21           H  
ATOM   3206  CA  ALA A 218       9.958  42.130 -48.535  1.00 66.21           C  
ATOM   3207  HA  ALA A 218      10.819  42.503 -49.089  1.00 66.21           H  
ATOM   3208  C   ALA A 218       9.830  40.629 -48.874  1.00 66.21           C  
ATOM   3209  CB  ALA A 218      10.207  42.422 -47.049  1.00 66.21           C  
ATOM   3210  HB1 ALA A 218      10.303  43.496 -46.894  1.00 66.21           H  
ATOM   3211  HB2 ALA A 218      11.127  41.932 -46.730  1.00 66.21           H  
ATOM   3212  HB3 ALA A 218       9.378  42.040 -46.453  1.00 66.21           H  
ATOM   3213  O   ALA A 218      10.125  39.764 -48.056  1.00 66.21           O  
ATOM   3214  N   ASN A 219       9.376  40.323 -50.092  1.00 74.87           N  
ATOM   3215  H   ASN A 219       9.181  41.095 -50.714  1.00 74.87           H  
ATOM   3216  CA  ASN A 219       9.304  38.969 -50.643  1.00 74.87           C  
ATOM   3217  HA  ASN A 219       9.516  38.248 -49.854  1.00 74.87           H  
ATOM   3218  C   ASN A 219      10.417  38.811 -51.691  1.00 74.87           C  
ATOM   3219  CB  ASN A 219       7.890  38.668 -51.183  1.00 74.87           C  
ATOM   3220  HB2 ASN A 219       7.583  39.450 -51.878  1.00 74.87           H  
ATOM   3221  HB3 ASN A 219       7.925  37.729 -51.735  1.00 74.87           H  
ATOM   3222  O   ASN A 219      10.159  38.550 -52.862  1.00 74.87           O  
ATOM   3223  CG  ASN A 219       6.832  38.542 -50.098  1.00 74.87           C  
ATOM   3224  ND2 ASN A 219       6.021  37.510 -50.136  1.00 74.87           N  
ATOM   3225 HD21 ASN A 219       6.127  36.775 -50.820  1.00 74.87           H  
ATOM   3226 HD22 ASN A 219       5.367  37.435 -49.370  1.00 74.87           H  
ATOM   3227  OD1 ASN A 219       6.701  39.368 -49.214  1.00 74.87           O  
ATOM   3228  N   ASP A 220      11.671  38.985 -51.268  1.00 84.13           N  
ATOM   3229  H   ASP A 220      11.818  39.089 -50.274  1.00 84.13           H  
ATOM   3230  CA  ASP A 220      12.894  38.930 -52.090  1.00 84.13           C  
ATOM   3231  HA  ASP A 220      12.723  39.537 -52.980  1.00 84.13           H  
ATOM   3232  C   ASP A 220      13.264  37.512 -52.588  1.00 84.13           C  
ATOM   3233  CB  ASP A 220      14.049  39.572 -51.296  1.00 84.13           C  
ATOM   3234  HB2 ASP A 220      13.738  40.559 -50.952  1.00 84.13           H  
ATOM   3235  HB3 ASP A 220      14.899  39.711 -51.965  1.00 84.13           H  
ATOM   3236  O   ASP A 220      14.408  37.244 -52.956  1.00 84.13           O  
ATOM   3237  CG  ASP A 220      14.500  38.742 -50.086  1.00 84.13           C  
ATOM   3238  OD1 ASP A 220      13.758  37.807 -49.698  1.00 84.13           O  
ATOM   3239  OD2 ASP A 220      15.598  39.036 -49.561  1.00 84.13           O  
ATOM   3240  N   GLY A 221      12.308  36.579 -52.571  1.00 84.11           N  
ATOM   3241  H   GLY A 221      11.368  36.895 -52.376  1.00 84.11           H  
ATOM   3242  CA  GLY A 221      12.530  35.165 -52.870  1.00 84.11           C  
ATOM   3243  HA2 GLY A 221      11.566  34.686 -53.044  1.00 84.11           H  
ATOM   3244  HA3 GLY A 221      13.124  35.083 -53.780  1.00 84.11           H  
ATOM   3245  C   GLY A 221      13.251  34.389 -51.763  1.00 84.11           C  
ATOM   3246  O   GLY A 221      13.547  33.214 -51.970  1.00 84.11           O  
ATOM   3247  N   ARG A 222      13.524  35.000 -50.598  1.00 83.34           N  
ATOM   3248  H   ARG A 222      13.379  35.997 -50.526  1.00 83.34           H  
ATOM   3249  CA  ARG A 222      14.148  34.330 -49.439  1.00 83.34           C  
ATOM   3250  HA  ARG A 222      14.542  33.365 -49.758  1.00 83.34           H  
ATOM   3251  C   ARG A 222      13.169  34.007 -48.312  1.00 83.34           C  
ATOM   3252  CB  ARG A 222      15.315  35.160 -48.889  1.00 83.34           C  
ATOM   3253  HB2 ARG A 222      15.838  34.565 -48.140  1.00 83.34           H  
ATOM   3254  HB3 ARG A 222      14.918  36.042 -48.386  1.00 83.34           H  
ATOM   3255  O   ARG A 222      13.574  33.376 -47.341  1.00 83.34           O  
ATOM   3256  CG  ARG A 222      16.317  35.593 -49.966  1.00 83.34           C  
ATOM   3257  HG2 ARG A 222      16.767  34.720 -50.438  1.00 83.34           H  
ATOM   3258  HG3 ARG A 222      15.805  36.176 -50.731  1.00 83.34           H  
ATOM   3259  CD  ARG A 222      17.396  36.488 -49.359  1.00 83.34           C  
ATOM   3260  HD2 ARG A 222      17.860  37.037 -50.178  1.00 83.34           H  
ATOM   3261  HD3 ARG A 222      16.923  37.218 -48.703  1.00 83.34           H  
ATOM   3262  NE  ARG A 222      18.386  35.713 -48.586  1.00 83.34           N  
ATOM   3263  HE  ARG A 222      17.998  35.061 -47.920  1.00 83.34           H  
ATOM   3264  NH1 ARG A 222      20.268  36.665 -49.481  1.00 83.34           N  
ATOM   3265 HH11 ARG A 222      19.656  37.258 -50.023  1.00 83.34           H  
ATOM   3266 HH12 ARG A 222      21.272  36.766 -49.527  1.00 83.34           H  
ATOM   3267  NH2 ARG A 222      20.465  35.093 -47.904  1.00 83.34           N  
ATOM   3268 HH21 ARG A 222      21.469  35.181 -47.958  1.00 83.34           H  
ATOM   3269 HH22 ARG A 222      20.035  34.444 -47.260  1.00 83.34           H  
ATOM   3270  CZ  ARG A 222      19.697  35.826 -48.661  1.00 83.34           C  
ATOM   3271  N   GLN A 223      11.909  34.427 -48.430  1.00 86.26           N  
ATOM   3272  H   GLN A 223      11.681  34.998 -49.231  1.00 86.26           H  
ATOM   3273  CA  GLN A 223      10.837  33.977 -47.540  1.00 86.26           C  
ATOM   3274  HA  GLN A 223      11.176  34.130 -46.516  1.00 86.26           H  
ATOM   3275  C   GLN A 223      10.598  32.468 -47.692  1.00 86.26           C  
ATOM   3276  CB  GLN A 223       9.566  34.831 -47.719  1.00 86.26           C  
ATOM   3277  HB2 GLN A 223       9.786  35.811 -47.297  1.00 86.26           H  
ATOM   3278  HB3 GLN A 223       8.760  34.402 -47.124  1.00 86.26           H  
ATOM   3279  O   GLN A 223      10.739  31.928 -48.794  1.00 86.26           O  
ATOM   3280  CG  GLN A 223       9.063  35.070 -49.156  1.00 86.26           C  
ATOM   3281  HG2 GLN A 223       8.400  35.935 -49.131  1.00 86.26           H  
ATOM   3282  HG3 GLN A 223       9.889  35.323 -49.820  1.00 86.26           H  
ATOM   3283  CD  GLN A 223       8.257  33.920 -49.748  1.00 86.26           C  
ATOM   3284  NE2 GLN A 223       8.830  33.087 -50.580  1.00 86.26           N  
ATOM   3285 HE21 GLN A 223       9.820  32.921 -50.466  1.00 86.26           H  
ATOM   3286 HE22 GLN A 223       8.229  32.317 -50.835  1.00 86.26           H  
ATOM   3287  OE1 GLN A 223       7.072  33.784 -49.519  1.00 86.26           O  
ATOM   3288  N   ASP A 224      10.256  31.799 -46.589  1.00 87.74           N  
ATOM   3289  H   ASP A 224      10.188  32.289 -45.708  1.00 87.74           H  
ATOM   3290  CA  ASP A 224      10.029  30.354 -46.568  1.00 87.74           C  
ATOM   3291  HA  ASP A 224      10.944  29.857 -46.893  1.00 87.74           H  
ATOM   3292  C   ASP A 224       8.900  29.972 -47.535  1.00 87.74           C  
ATOM   3293  CB  ASP A 224       9.701  29.866 -45.144  1.00 87.74           C  
ATOM   3294  HB2 ASP A 224       8.876  30.457 -44.745  1.00 87.74           H  
ATOM   3295  HB3 ASP A 224       9.369  28.830 -45.203  1.00 87.74           H  
ATOM   3296  O   ASP A 224       7.774  30.449 -47.420  1.00 87.74           O  
ATOM   3297  CG  ASP A 224      10.891  29.921 -44.179  1.00 87.74           C  
ATOM   3298  OD1 ASP A 224      12.032  29.709 -44.646  1.00 87.74           O  
ATOM   3299  OD2 ASP A 224      10.643  30.149 -42.974  1.00 87.74           O  
ATOM   3300  N   ILE A 225       9.195  29.078 -48.485  1.00 90.73           N  
ATOM   3301  H   ILE A 225      10.161  28.797 -48.581  1.00 90.73           H  
ATOM   3302  CA  ILE A 225       8.185  28.518 -49.401  1.00 90.73           C  
ATOM   3303  HA  ILE A 225       7.538  29.323 -49.750  1.00 90.73           H  
ATOM   3304  C   ILE A 225       7.275  27.527 -48.663  1.00 90.73           C  
ATOM   3305  CB  ILE A 225       8.879  27.856 -50.617  1.00 90.73           C  
ATOM   3306  HB  ILE A 225       9.555  27.090 -50.237  1.00 90.73           H  
ATOM   3307  O   ILE A 225       6.101  27.378 -48.995  1.00 90.73           O  
ATOM   3308  CG1 ILE A 225       9.737  28.857 -51.427  1.00 90.73           C  
ATOM   3309 HG12 ILE A 225      10.481  29.308 -50.772  1.00 90.73           H  
ATOM   3310 HG13 ILE A 225      10.282  28.307 -52.194  1.00 90.73           H  
ATOM   3311  CG2 ILE A 225       7.876  27.151 -51.551  1.00 90.73           C  
ATOM   3312 HG21 ILE A 225       7.444  26.283 -51.053  1.00 90.73           H  
ATOM   3313 HG22 ILE A 225       8.380  26.809 -52.455  1.00 90.73           H  
ATOM   3314 HG23 ILE A 225       7.069  27.832 -51.820  1.00 90.73           H  
ATOM   3315  CD1 ILE A 225       8.952  29.983 -52.113  1.00 90.73           C  
ATOM   3316 HD11 ILE A 225       8.350  30.527 -51.385  1.00 90.73           H  
ATOM   3317 HD12 ILE A 225       8.301  29.577 -52.887  1.00 90.73           H  
ATOM   3318 HD13 ILE A 225       9.653  30.677 -52.578  1.00 90.73           H  
ATOM   3319  N   TYR A 226       7.824  26.835 -47.665  1.00 92.63           N  
ATOM   3320  H   TYR A 226       8.778  27.044 -47.411  1.00 92.63           H  
ATOM   3321  CA  TYR A 226       7.114  25.871 -46.838  1.00 92.63           C  
ATOM   3322  HA  TYR A 226       6.101  26.229 -46.656  1.00 92.63           H  
ATOM   3323  C   TYR A 226       7.835  25.707 -45.499  1.00 92.63           C  
ATOM   3324  CB  TYR A 226       7.048  24.528 -47.579  1.00 92.63           C  
ATOM   3325  HB2 TYR A 226       6.476  24.657 -48.498  1.00 92.63           H  
ATOM   3326  HB3 TYR A 226       8.057  24.228 -47.862  1.00 92.63           H  
ATOM   3327  O   TYR A 226       9.047  25.495 -45.469  1.00 92.63           O  
ATOM   3328  CG  TYR A 226       6.412  23.417 -46.770  1.00 92.63           C  
ATOM   3329  CD1 TYR A 226       7.224  22.472 -46.113  1.00 92.63           C  
ATOM   3330  HD1 TYR A 226       8.299  22.538 -46.194  1.00 92.63           H  
ATOM   3331  CD2 TYR A 226       5.012  23.349 -46.653  1.00 92.63           C  
ATOM   3332  HD2 TYR A 226       4.394  24.081 -47.152  1.00 92.63           H  
ATOM   3333  CE1 TYR A 226       6.632  21.449 -45.350  1.00 92.63           C  
ATOM   3334  HE1 TYR A 226       7.243  20.713 -44.848  1.00 92.63           H  
ATOM   3335  CE2 TYR A 226       4.417  22.335 -45.878  1.00 92.63           C  
ATOM   3336  HE2 TYR A 226       3.342  22.294 -45.778  1.00 92.63           H  
ATOM   3337  OH  TYR A 226       4.668  20.406 -44.466  1.00 92.63           O  
ATOM   3338  HH  TYR A 226       3.712  20.489 -44.440  1.00 92.63           H  
ATOM   3339  CZ  TYR A 226       5.229  21.384 -45.224  1.00 92.63           C  
ATOM   3340  N   ALA A 227       7.078  25.739 -44.404  1.00 90.81           N  
ATOM   3341  H   ALA A 227       6.087  25.908 -44.503  1.00 90.81           H  
ATOM   3342  CA  ALA A 227       7.564  25.430 -43.065  1.00 90.81           C  
ATOM   3343  HA  ALA A 227       8.644  25.281 -43.088  1.00 90.81           H  
ATOM   3344  C   ALA A 227       6.906  24.132 -42.580  1.00 90.81           C  
ATOM   3345  CB  ALA A 227       7.292  26.627 -42.148  1.00 90.81           C  
ATOM   3346  HB1 ALA A 227       7.809  27.508 -42.527  1.00 90.81           H  
ATOM   3347  HB2 ALA A 227       6.222  26.830 -42.102  1.00 90.81           H  
ATOM   3348  HB3 ALA A 227       7.657  26.410 -41.144  1.00 90.81           H  
ATOM   3349  O   ALA A 227       5.699  24.080 -42.343  1.00 90.81           O  
ATOM   3350  N   GLY A 228       7.698  23.066 -42.461  1.00 92.85           N  
ATOM   3351  H   GLY A 228       8.683  23.175 -42.658  1.00 92.85           H  
ATOM   3352  CA  GLY A 228       7.206  21.771 -41.995  1.00 92.85           C  
ATOM   3353  HA2 GLY A 228       7.948  20.999 -42.199  1.00 92.85           H  
ATOM   3354  HA3 GLY A 228       6.293  21.522 -42.536  1.00 92.85           H  
ATOM   3355  C   GLY A 228       6.904  21.770 -40.496  1.00 92.85           C  
ATOM   3356  O   GLY A 228       7.674  22.307 -39.701  1.00 92.85           O  
ATOM   3357  N   ALA A 229       5.818  21.104 -40.104  1.00 92.41           N  
ATOM   3358  H   ALA A 229       5.212  20.705 -40.807  1.00 92.41           H  
ATOM   3359  CA  ALA A 229       5.460  20.860 -38.710  1.00 92.41           C  
ATOM   3360  HA  ALA A 229       6.314  21.109 -38.080  1.00 92.41           H  
ATOM   3361  C   ALA A 229       5.075  19.380 -38.512  1.00 92.41           C  
ATOM   3362  CB  ALA A 229       4.321  21.803 -38.306  1.00 92.41           C  
ATOM   3363  HB1 ALA A 229       3.443  21.610 -38.921  1.00 92.41           H  
ATOM   3364  HB2 ALA A 229       4.632  22.838 -38.442  1.00 92.41           H  
ATOM   3365  HB3 ALA A 229       4.063  21.642 -37.259  1.00 92.41           H  
ATOM   3366  O   ALA A 229       4.315  18.844 -39.321  1.00 92.41           O  
ATOM   3367  N   PRO A 230       5.577  18.699 -37.464  1.00 93.21           N  
ATOM   3368  CA  PRO A 230       5.119  17.353 -37.124  1.00 93.21           C  
ATOM   3369  HA  PRO A 230       5.184  16.722 -38.011  1.00 93.21           H  
ATOM   3370  C   PRO A 230       3.673  17.348 -36.602  1.00 93.21           C  
ATOM   3371  CB  PRO A 230       6.095  16.835 -36.062  1.00 93.21           C  
ATOM   3372  HB2 PRO A 230       5.654  16.948 -35.072  1.00 93.21           H  
ATOM   3373  HB3 PRO A 230       6.365  15.794 -36.238  1.00 93.21           H  
ATOM   3374  O   PRO A 230       3.177  18.365 -36.115  1.00 93.21           O  
ATOM   3375  CG  PRO A 230       7.308  17.757 -36.167  1.00 93.21           C  
ATOM   3376  HG2 PRO A 230       7.983  17.386 -36.938  1.00 93.21           H  
ATOM   3377  HG3 PRO A 230       7.827  17.853 -35.213  1.00 93.21           H  
ATOM   3378  CD  PRO A 230       6.695  19.079 -36.616  1.00 93.21           C  
ATOM   3379  HD2 PRO A 230       7.445  19.656 -37.156  1.00 93.21           H  
ATOM   3380  HD3 PRO A 230       6.325  19.635 -35.755  1.00 93.21           H  
ATOM   3381  N   GLN A 231       3.026  16.180 -36.624  1.00 93.37           N  
ATOM   3382  H   GLN A 231       3.493  15.375 -37.017  1.00 93.37           H  
ATOM   3383  CA  GLN A 231       1.745  15.966 -35.938  1.00 93.37           C  
ATOM   3384  HA  GLN A 231       1.041  16.708 -36.312  1.00 93.37           H  
ATOM   3385  C   GLN A 231       1.891  16.161 -34.416  1.00 93.37           C  
ATOM   3386  CB  GLN A 231       1.199  14.570 -36.288  1.00 93.37           C  
ATOM   3387  HB2 GLN A 231       0.180  14.482 -35.911  1.00 93.37           H  
ATOM   3388  HB3 GLN A 231       1.159  14.488 -37.374  1.00 93.37           H  
ATOM   3389  O   GLN A 231       2.974  15.928 -33.888  1.00 93.37           O  
ATOM   3390  CG  GLN A 231       2.027  13.401 -35.720  1.00 93.37           C  
ATOM   3391  HG2 GLN A 231       3.076  13.514 -35.993  1.00 93.37           H  
ATOM   3392  HG3 GLN A 231       1.957  13.405 -34.632  1.00 93.37           H  
ATOM   3393  CD  GLN A 231       1.552  12.041 -36.224  1.00 93.37           C  
ATOM   3394  NE2 GLN A 231       1.998  10.962 -35.631  1.00 93.37           N  
ATOM   3395 HE21 GLN A 231       2.722  11.041 -34.931  1.00 93.37           H  
ATOM   3396 HE22 GLN A 231       1.651  10.083 -35.989  1.00 93.37           H  
ATOM   3397  OE1 GLN A 231       0.805  11.904 -37.175  1.00 93.37           O  
ATOM   3398  N   PRO A 232       0.853  16.564 -33.670  1.00 91.79           N  
ATOM   3399  CA  PRO A 232       0.943  16.665 -32.214  1.00 91.79           C  
ATOM   3400  HA  PRO A 232       1.817  17.256 -31.941  1.00 91.79           H  
ATOM   3401  C   PRO A 232       1.064  15.286 -31.536  1.00 91.79           C  
ATOM   3402  CB  PRO A 232      -0.318  17.429 -31.796  1.00 91.79           C  
ATOM   3403  HB2 PRO A 232      -0.123  18.501 -31.840  1.00 91.79           H  
ATOM   3404  HB3 PRO A 232      -0.670  17.151 -30.803  1.00 91.79           H  
ATOM   3405  O   PRO A 232       0.840  14.236 -32.148  1.00 91.79           O  
ATOM   3406  CG  PRO A 232      -1.329  17.054 -32.879  1.00 91.79           C  
ATOM   3407  HG2 PRO A 232      -2.108  17.809 -32.986  1.00 91.79           H  
ATOM   3408  HG3 PRO A 232      -1.766  16.083 -32.649  1.00 91.79           H  
ATOM   3409  CD  PRO A 232      -0.471  16.942 -34.139  1.00 91.79           C  
ATOM   3410  HD2 PRO A 232      -0.892  16.195 -34.811  1.00 91.79           H  
ATOM   3411  HD3 PRO A 232      -0.417  17.911 -34.636  1.00 91.79           H  
ATOM   3412  N   ASN A 233       1.408  15.294 -30.246  1.00 91.16           N  
ATOM   3413  H   ASN A 233       1.505  16.192 -29.796  1.00 91.16           H  
ATOM   3414  CA  ASN A 233       1.172  14.146 -29.367  1.00 91.16           C  
ATOM   3415  HA  ASN A 233       1.478  13.225 -29.865  1.00 91.16           H  
ATOM   3416  C   ASN A 233      -0.329  14.038 -29.069  1.00 91.16           C  
ATOM   3417  CB  ASN A 233       1.990  14.302 -28.075  1.00 91.16           C  
ATOM   3418  HB2 ASN A 233       1.661  13.550 -27.358  1.00 91.16           H  
ATOM   3419  HB3 ASN A 233       1.798  15.281 -27.637  1.00 91.16           H  
ATOM   3420  O   ASN A 233      -1.011  15.062 -29.016  1.00 91.16           O  
ATOM   3421  CG  ASN A 233       3.477  14.104 -28.291  1.00 91.16           C  
ATOM   3422  ND2 ASN A 233       4.316  14.780 -27.545  1.00 91.16           N  
ATOM   3423 HD21 ASN A 233       5.298  14.600 -27.698  1.00 91.16           H  
ATOM   3424 HD22 ASN A 233       3.970  15.389 -26.817  1.00 91.16           H  
ATOM   3425  OD1 ASN A 233       3.916  13.332 -29.124  1.00 91.16           O  
ATOM   3426  N   GLN A 234      -0.838  12.825 -28.849  1.00 90.58           N  
ATOM   3427  H   GLN A 234      -0.222  12.025 -28.829  1.00 90.58           H  
ATOM   3428  CA  GLN A 234      -2.237  12.646 -28.455  1.00 90.58           C  
ATOM   3429  HA  GLN A 234      -2.828  13.443 -28.907  1.00 90.58           H  
ATOM   3430  C   GLN A 234      -2.372  12.766 -26.940  1.00 90.58           C  
ATOM   3431  CB  GLN A 234      -2.840  11.325 -28.955  1.00 90.58           C  
ATOM   3432  HB2 GLN A 234      -3.921  11.385 -28.830  1.00 90.58           H  
ATOM   3433  HB3 GLN A 234      -2.496  10.503 -28.326  1.00 90.58           H  
ATOM   3434  O   GLN A 234      -1.611  12.146 -26.192  1.00 90.58           O  
ATOM   3435  CG  GLN A 234      -2.545  11.004 -30.426  1.00 90.58           C  
ATOM   3436  HG2 GLN A 234      -3.080  10.097 -30.705  1.00 90.58           H  
ATOM   3437  HG3 GLN A 234      -1.479  10.811 -30.550  1.00 90.58           H  
ATOM   3438  CD  GLN A 234      -2.989  12.126 -31.356  1.00 90.58           C  
ATOM   3439  NE2 GLN A 234      -2.094  12.701 -32.128  1.00 90.58           N  
ATOM   3440 HE21 GLN A 234      -2.432  13.457 -32.705  1.00 90.58           H  
ATOM   3441 HE22 GLN A 234      -1.123  12.428 -32.068  1.00 90.58           H  
ATOM   3442  OE1 GLN A 234      -4.138  12.527 -31.387  1.00 90.58           O  
ATOM   3443  N   HIS A 235      -3.354  13.546 -26.502  1.00 91.84           N  
ATOM   3444  H   HIS A 235      -3.967  13.978 -27.179  1.00 91.84           H  
ATOM   3445  CA  HIS A 235      -3.730  13.704 -25.104  1.00 91.84           C  
ATOM   3446  HA  HIS A 235      -3.123  13.052 -24.474  1.00 91.84           H  
ATOM   3447  C   HIS A 235      -5.191  13.290 -24.958  1.00 91.84           C  
ATOM   3448  CB  HIS A 235      -3.494  15.152 -24.661  1.00 91.84           C  
ATOM   3449  HB2 HIS A 235      -4.019  15.830 -25.335  1.00 91.84           H  
ATOM   3450  HB3 HIS A 235      -3.915  15.286 -23.665  1.00 91.84           H  
ATOM   3451  O   HIS A 235      -6.050  13.791 -25.680  1.00 91.84           O  
ATOM   3452  CG  HIS A 235      -2.034  15.523 -24.617  1.00 91.84           C  
ATOM   3453  CD2 HIS A 235      -1.279  16.056 -25.629  1.00 91.84           C  
ATOM   3454  HD2 HIS A 235      -1.631  16.285 -26.625  1.00 91.84           H  
ATOM   3455  ND1 HIS A 235      -1.210  15.379 -23.529  1.00 91.84           N  
ATOM   3456  HD1 HIS A 235      -1.506  15.066 -22.616  1.00 91.84           H  
ATOM   3457  CE1 HIS A 235       0.007  15.831 -23.869  1.00 91.84           C  
ATOM   3458  HE1 HIS A 235       0.856  15.876 -23.203  1.00 91.84           H  
ATOM   3459  NE2 HIS A 235       0.025  16.242 -25.146  1.00 91.84           N  
ATOM   3460  N   HIS A 236      -5.453  12.348 -24.059  1.00 94.02           N  
ATOM   3461  H   HIS A 236      -4.691  11.968 -23.516  1.00 94.02           H  
ATOM   3462  CA  HIS A 236      -6.787  11.827 -23.801  1.00 94.02           C  
ATOM   3463  HA  HIS A 236      -7.522  12.357 -24.407  1.00 94.02           H  
ATOM   3464  C   HIS A 236      -7.142  12.030 -22.337  1.00 94.02           C  
ATOM   3465  CB  HIS A 236      -6.841  10.340 -24.163  1.00 94.02           C  
ATOM   3466  HB2 HIS A 236      -7.841   9.963 -23.945  1.00 94.02           H  
ATOM   3467  HB3 HIS A 236      -6.134   9.794 -23.538  1.00 94.02           H  
ATOM   3468  O   HIS A 236      -6.423  11.539 -21.466  1.00 94.02           O  
ATOM   3469  CG  HIS A 236      -6.526  10.067 -25.608  1.00 94.02           C  
ATOM   3470  CD2 HIS A 236      -5.316   9.688 -26.120  1.00 94.02           C  
ATOM   3471  HD2 HIS A 236      -4.404   9.558 -25.556  1.00 94.02           H  
ATOM   3472  ND1 HIS A 236      -7.391  10.189 -26.668  1.00 94.02           N  
ATOM   3473  HD1 HIS A 236      -8.323  10.576 -26.633  1.00 94.02           H  
ATOM   3474  CE1 HIS A 236      -6.730   9.839 -27.784  1.00 94.02           C  
ATOM   3475  HE1 HIS A 236      -7.141   9.856 -28.783  1.00 94.02           H  
ATOM   3476  NE2 HIS A 236      -5.470   9.484 -27.490  1.00 94.02           N  
ATOM   3477  N   ASP A 237      -8.271  12.677 -22.087  1.00 93.31           N  
ATOM   3478  H   ASP A 237      -8.784  13.110 -22.841  1.00 93.31           H  
ATOM   3479  CA  ASP A 237      -8.828  12.818 -20.748  1.00 93.31           C  
ATOM   3480  HA  ASP A 237      -8.025  12.768 -20.013  1.00 93.31           H  
ATOM   3481  C   ASP A 237      -9.793  11.659 -20.484  1.00 93.31           C  
ATOM   3482  CB  ASP A 237      -9.481  14.197 -20.596  1.00 93.31           C  
ATOM   3483  HB2 ASP A 237      -9.920  14.271 -19.601  1.00 93.31           H  
ATOM   3484  HB3 ASP A 237     -10.282  14.295 -21.330  1.00 93.31           H  
ATOM   3485  O   ASP A 237     -10.667  11.347 -21.296  1.00 93.31           O  
ATOM   3486  CG  ASP A 237      -8.469  15.338 -20.778  1.00 93.31           C  
ATOM   3487  OD1 ASP A 237      -7.294  15.161 -20.381  1.00 93.31           O  
ATOM   3488  OD2 ASP A 237      -8.864  16.366 -21.369  1.00 93.31           O  
ATOM   3489  N   LEU A 238      -9.598  10.966 -19.364  1.00 93.40           N  
ATOM   3490  H   LEU A 238      -8.856  11.273 -18.751  1.00 93.40           H  
ATOM   3491  CA  LEU A 238     -10.370   9.790 -18.981  1.00 93.40           C  
ATOM   3492  HA  LEU A 238     -11.174   9.639 -19.701  1.00 93.40           H  
ATOM   3493  C   LEU A 238     -10.996   9.986 -17.606  1.00 93.40           C  
ATOM   3494  CB  LEU A 238      -9.499   8.528 -18.970  1.00 93.40           C  
ATOM   3495  HB2 LEU A 238     -10.171   7.707 -18.720  1.00 93.40           H  
ATOM   3496  HB3 LEU A 238      -8.775   8.608 -18.159  1.00 93.40           H  
ATOM   3497  O   LEU A 238     -10.302  10.267 -16.627  1.00 93.40           O  
ATOM   3498  CG  LEU A 238      -8.765   8.214 -20.288  1.00 93.40           C  
ATOM   3499  HG  LEU A 238      -9.135   8.840 -21.099  1.00 93.40           H  
ATOM   3500  CD1 LEU A 238      -7.256   8.431 -20.140  1.00 93.40           C  
ATOM   3501 HD11 LEU A 238      -7.076   9.464 -19.843  1.00 93.40           H  
ATOM   3502 HD12 LEU A 238      -6.767   8.261 -21.099  1.00 93.40           H  
ATOM   3503 HD13 LEU A 238      -6.843   7.758 -19.388  1.00 93.40           H  
ATOM   3504  CD2 LEU A 238      -9.037   6.754 -20.657  1.00 93.40           C  
ATOM   3505 HD21 LEU A 238      -8.362   6.431 -21.449  1.00 93.40           H  
ATOM   3506 HD22 LEU A 238     -10.063   6.668 -21.012  1.00 93.40           H  
ATOM   3507 HD23 LEU A 238      -8.907   6.111 -19.786  1.00 93.40           H  
ATOM   3508  N   VAL A 239     -12.300   9.742 -17.506  1.00 94.78           N  
ATOM   3509  H   VAL A 239     -12.817   9.519 -18.344  1.00 94.78           H  
ATOM   3510  CA  VAL A 239     -13.043   9.825 -16.247  1.00 94.78           C  
ATOM   3511  HA  VAL A 239     -12.347  10.041 -15.436  1.00 94.78           H  
ATOM   3512  C   VAL A 239     -13.694   8.483 -15.950  1.00 94.78           C  
ATOM   3513  CB  VAL A 239     -14.067  10.974 -16.269  1.00 94.78           C  
ATOM   3514  HB  VAL A 239     -14.800  10.794 -17.055  1.00 94.78           H  
ATOM   3515  O   VAL A 239     -14.387   7.911 -16.789  1.00 94.78           O  
ATOM   3516  CG1 VAL A 239     -14.801  11.087 -14.924  1.00 94.78           C  
ATOM   3517 HG11 VAL A 239     -15.403  10.196 -14.746  1.00 94.78           H  
ATOM   3518 HG12 VAL A 239     -14.082  11.215 -14.114  1.00 94.78           H  
ATOM   3519 HG13 VAL A 239     -15.472  11.946 -14.949  1.00 94.78           H  
ATOM   3520  CG2 VAL A 239     -13.378  12.320 -16.532  1.00 94.78           C  
ATOM   3521 HG21 VAL A 239     -12.902  12.322 -17.513  1.00 94.78           H  
ATOM   3522 HG22 VAL A 239     -14.116  13.122 -16.526  1.00 94.78           H  
ATOM   3523 HG23 VAL A 239     -12.626  12.518 -15.768  1.00 94.78           H  
ATOM   3524  N   PHE A 240     -13.489   7.984 -14.733  1.00 94.79           N  
ATOM   3525  H   PHE A 240     -12.932   8.525 -14.087  1.00 94.79           H  
ATOM   3526  CA  PHE A 240     -14.148   6.775 -14.246  1.00 94.79           C  
ATOM   3527  HA  PHE A 240     -14.981   6.532 -14.906  1.00 94.79           H  
ATOM   3528  C   PHE A 240     -14.725   6.999 -12.851  1.00 94.79           C  
ATOM   3529  CB  PHE A 240     -13.183   5.584 -14.251  1.00 94.79           C  
ATOM   3530  HB2 PHE A 240     -13.708   4.711 -13.863  1.00 94.79           H  
ATOM   3531  HB3 PHE A 240     -12.362   5.788 -13.563  1.00 94.79           H  
ATOM   3532  O   PHE A 240     -14.272   7.856 -12.089  1.00 94.79           O  
ATOM   3533  CG  PHE A 240     -12.593   5.218 -15.598  1.00 94.79           C  
ATOM   3534  CD1 PHE A 240     -13.227   4.260 -16.408  1.00 94.79           C  
ATOM   3535  HD1 PHE A 240     -14.171   3.830 -16.105  1.00 94.79           H  
ATOM   3536  CD2 PHE A 240     -11.375   5.787 -16.015  1.00 94.79           C  
ATOM   3537  HD2 PHE A 240     -10.898   6.542 -15.407  1.00 94.79           H  
ATOM   3538  CE1 PHE A 240     -12.640   3.864 -17.622  1.00 94.79           C  
ATOM   3539  HE1 PHE A 240     -13.149   3.151 -18.253  1.00 94.79           H  
ATOM   3540  CE2 PHE A 240     -10.766   5.359 -17.207  1.00 94.79           C  
ATOM   3541  HE2 PHE A 240      -9.821   5.784 -17.510  1.00 94.79           H  
ATOM   3542  CZ  PHE A 240     -11.402   4.401 -18.015  1.00 94.79           C  
ATOM   3543  HZ  PHE A 240     -10.949   4.098 -18.947  1.00 94.79           H  
ATOM   3544  N   GLY A 241     -15.706   6.181 -12.483  1.00 91.10           N  
ATOM   3545  H   GLY A 241     -16.069   5.510 -13.144  1.00 91.10           H  
ATOM   3546  CA  GLY A 241     -16.232   6.153 -11.127  1.00 91.10           C  
ATOM   3547  HA2 GLY A 241     -16.913   6.990 -10.971  1.00 91.10           H  
ATOM   3548  HA3 GLY A 241     -15.395   6.247 -10.437  1.00 91.10           H  
ATOM   3549  C   GLY A 241     -16.957   4.855 -10.814  1.00 91.10           C  
ATOM   3550  O   GLY A 241     -17.440   4.171 -11.719  1.00 91.10           O  
ATOM   3551  N   LYS A 242     -17.006   4.508  -9.526  1.00 95.25           N  
ATOM   3552  H   LYS A 242     -16.598   5.147  -8.858  1.00 95.25           H  
ATOM   3553  CA  LYS A 242     -17.690   3.321  -8.998  1.00 95.25           C  
ATOM   3554  HA  LYS A 242     -18.429   2.992  -9.729  1.00 95.25           H  
ATOM   3555  C   LYS A 242     -18.452   3.682  -7.721  1.00 95.25           C  
ATOM   3556  CB  LYS A 242     -16.692   2.166  -8.750  1.00 95.25           C  
ATOM   3557  HB2 LYS A 242     -17.243   1.282  -8.431  1.00 95.25           H  
ATOM   3558  HB3 LYS A 242     -16.037   2.458  -7.929  1.00 95.25           H  
ATOM   3559  O   LYS A 242     -18.196   4.695  -7.070  1.00 95.25           O  
ATOM   3560  CG  LYS A 242     -15.794   1.777  -9.941  1.00 95.25           C  
ATOM   3561  HG2 LYS A 242     -15.256   2.670 -10.259  1.00 95.25           H  
ATOM   3562  HG3 LYS A 242     -15.046   1.065  -9.593  1.00 95.25           H  
ATOM   3563  CD  LYS A 242     -16.504   1.159 -11.163  1.00 95.25           C  
ATOM   3564  HD2 LYS A 242     -16.886   0.171 -10.908  1.00 95.25           H  
ATOM   3565  HD3 LYS A 242     -17.345   1.784 -11.466  1.00 95.25           H  
ATOM   3566  CE  LYS A 242     -15.480   1.050 -12.311  1.00 95.25           C  
ATOM   3567  HE2 LYS A 242     -14.779   1.880 -12.215  1.00 95.25           H  
ATOM   3568  HE3 LYS A 242     -14.900   0.135 -12.189  1.00 95.25           H  
ATOM   3569  NZ  LYS A 242     -16.068   1.112 -13.677  1.00 95.25           N  
ATOM   3570  HZ1 LYS A 242     -16.526   1.998 -13.835  1.00 95.25           H  
ATOM   3571  HZ2 LYS A 242     -15.337   1.053 -14.371  1.00 95.25           H  
ATOM   3572  HZ3 LYS A 242     -16.712   0.357 -13.863  1.00 95.25           H  
ATOM   3573  N   SER A 243     -19.408   2.837  -7.352  1.00 96.14           N  
ATOM   3574  H   SER A 243     -19.583   2.027  -7.930  1.00 96.14           H  
ATOM   3575  CA  SER A 243     -20.126   2.933  -6.082  1.00 96.14           C  
ATOM   3576  HA  SER A 243     -19.579   3.606  -5.421  1.00 96.14           H  
ATOM   3577  C   SER A 243     -20.193   1.573  -5.409  1.00 96.14           C  
ATOM   3578  CB  SER A 243     -21.530   3.511  -6.271  1.00 96.14           C  
ATOM   3579  HB2 SER A 243     -21.450   4.514  -6.690  1.00 96.14           H  
ATOM   3580  HB3 SER A 243     -22.021   3.577  -5.301  1.00 96.14           H  
ATOM   3581  O   SER A 243     -20.431   0.573  -6.085  1.00 96.14           O  
ATOM   3582  OG  SER A 243     -22.312   2.712  -7.137  1.00 96.14           O  
ATOM   3583  HG  SER A 243     -22.172   1.784  -6.939  1.00 96.14           H  
ATOM   3584  N   TYR A 244     -20.022   1.540  -4.091  1.00 97.72           N  
ATOM   3585  H   TYR A 244     -19.808   2.406  -3.619  1.00 97.72           H  
ATOM   3586  CA  TYR A 244     -19.982   0.318  -3.292  1.00 97.72           C  
ATOM   3587  HA  TYR A 244     -20.357  -0.518  -3.883  1.00 97.72           H  
ATOM   3588  C   TYR A 244     -20.850   0.452  -2.042  1.00 97.72           C  
ATOM   3589  CB  TYR A 244     -18.534   0.015  -2.889  1.00 97.72           C  
ATOM   3590  HB2 TYR A 244     -18.502  -0.969  -2.419  1.00 97.72           H  
ATOM   3591  HB3 TYR A 244     -18.223   0.743  -2.139  1.00 97.72           H  
ATOM   3592  O   TYR A 244     -20.905   1.523  -1.438  1.00 97.72           O  
ATOM   3593  CG  TYR A 244     -17.538   0.039  -4.030  1.00 97.72           C  
ATOM   3594  CD1 TYR A 244     -17.555  -0.982  -4.999  1.00 97.72           C  
ATOM   3595  HD1 TYR A 244     -18.280  -1.780  -4.939  1.00 97.72           H  
ATOM   3596  CD2 TYR A 244     -16.619   1.101  -4.144  1.00 97.72           C  
ATOM   3597  HD2 TYR A 244     -16.627   1.909  -3.426  1.00 97.72           H  
ATOM   3598  CE1 TYR A 244     -16.638  -0.961  -6.064  1.00 97.72           C  
ATOM   3599  HE1 TYR A 244     -16.661  -1.743  -6.809  1.00 97.72           H  
ATOM   3600  CE2 TYR A 244     -15.695   1.118  -5.204  1.00 97.72           C  
ATOM   3601  HE2 TYR A 244     -14.983   1.925  -5.302  1.00 97.72           H  
ATOM   3602  OH  TYR A 244     -14.756   0.062  -7.139  1.00 97.72           O  
ATOM   3603  HH  TYR A 244     -14.768  -0.747  -7.657  1.00 97.72           H  
ATOM   3604  CZ  TYR A 244     -15.687   0.076  -6.153  1.00 97.72           C  
ATOM   3605  N   HIS A 245     -21.482  -0.639  -1.617  1.00 97.70           N  
ATOM   3606  H   HIS A 245     -21.444  -1.470  -2.191  1.00 97.70           H  
ATOM   3607  CA  HIS A 245     -22.171  -0.759  -0.334  1.00 97.70           C  
ATOM   3608  HA  HIS A 245     -22.241   0.219   0.142  1.00 97.70           H  
ATOM   3609  C   HIS A 245     -21.362  -1.680   0.580  1.00 97.70           C  
ATOM   3610  CB  HIS A 245     -23.603  -1.258  -0.569  1.00 97.70           C  
ATOM   3611  HB2 HIS A 245     -24.081  -0.596  -1.291  1.00 97.70           H  
ATOM   3612  HB3 HIS A 245     -23.564  -2.251  -1.017  1.00 97.70           H  
ATOM   3613  O   HIS A 245     -21.260  -2.884   0.345  1.00 97.70           O  
ATOM   3614  CG  HIS A 245     -24.502  -1.318   0.649  1.00 97.70           C  
ATOM   3615  CD2 HIS A 245     -24.178  -1.082   1.960  1.00 97.70           C  
ATOM   3616  HD2 HIS A 245     -23.216  -0.800   2.360  1.00 97.70           H  
ATOM   3617  ND1 HIS A 245     -25.852  -1.664   0.593  1.00 97.70           N  
ATOM   3618  CE1 HIS A 245     -26.307  -1.616   1.852  1.00 97.70           C  
ATOM   3619  HE1 HIS A 245     -27.316  -1.864   2.147  1.00 97.70           H  
ATOM   3620  NE2 HIS A 245     -25.318  -1.302   2.702  1.00 97.70           N  
ATOM   3621  HE2 HIS A 245     -25.384  -1.349   3.708  1.00 97.70           H  
ATOM   3622  N   PHE A 246     -20.795  -1.109   1.641  1.00 97.48           N  
ATOM   3623  H   PHE A 246     -20.993  -0.137   1.831  1.00 97.48           H  
ATOM   3624  CA  PHE A 246     -20.026  -1.849   2.635  1.00 97.48           C  
ATOM   3625  HA  PHE A 246     -19.968  -2.890   2.316  1.00 97.48           H  
ATOM   3626  C   PHE A 246     -20.696  -1.845   4.010  1.00 97.48           C  
ATOM   3627  CB  PHE A 246     -18.591  -1.319   2.707  1.00 97.48           C  
ATOM   3628  HB2 PHE A 246     -18.068  -1.862   3.494  1.00 97.48           H  
ATOM   3629  HB3 PHE A 246     -18.617  -0.269   2.999  1.00 97.48           H  
ATOM   3630  O   PHE A 246     -21.426  -0.920   4.366  1.00 97.48           O  
ATOM   3631  CG  PHE A 246     -17.780  -1.469   1.433  1.00 97.48           C  
ATOM   3632  CD1 PHE A 246     -17.592  -2.740   0.856  1.00 97.48           C  
ATOM   3633  HD1 PHE A 246     -18.066  -3.608   1.289  1.00 97.48           H  
ATOM   3634  CD2 PHE A 246     -17.159  -0.346   0.856  1.00 97.48           C  
ATOM   3635  HD2 PHE A 246     -17.296   0.631   1.295  1.00 97.48           H  
ATOM   3636  CE1 PHE A 246     -16.771  -2.888  -0.276  1.00 97.48           C  
ATOM   3637  HE1 PHE A 246     -16.609  -3.866  -0.704  1.00 97.48           H  
ATOM   3638  CE2 PHE A 246     -16.352  -0.492  -0.286  1.00 97.48           C  
ATOM   3639  HE2 PHE A 246     -15.882   0.372  -0.733  1.00 97.48           H  
ATOM   3640  CZ  PHE A 246     -16.155  -1.764  -0.850  1.00 97.48           C  
ATOM   3641  HZ  PHE A 246     -15.531  -1.876  -1.724  1.00 97.48           H  
ATOM   3642  N   THR A 247     -20.396  -2.862   4.815  1.00 96.00           N  
ATOM   3643  H   THR A 247     -19.827  -3.608   4.440  1.00 96.00           H  
ATOM   3644  CA  THR A 247     -20.739  -2.921   6.239  1.00 96.00           C  
ATOM   3645  HA  THR A 247     -21.204  -1.975   6.516  1.00 96.00           H  
ATOM   3646  C   THR A 247     -19.498  -3.071   7.101  1.00 96.00           C  
ATOM   3647  CB  THR A 247     -21.751  -4.021   6.580  1.00 96.00           C  
ATOM   3648  HB  THR A 247     -21.756  -4.173   7.660  1.00 96.00           H  
ATOM   3649  O   THR A 247     -18.606  -3.868   6.819  1.00 96.00           O  
ATOM   3650  CG2 THR A 247     -23.150  -3.618   6.163  1.00 96.00           C  
ATOM   3651 HG21 THR A 247     -23.533  -2.915   6.903  1.00 96.00           H  
ATOM   3652 HG22 THR A 247     -23.813  -4.483   6.133  1.00 96.00           H  
ATOM   3653 HG23 THR A 247     -23.131  -3.120   5.194  1.00 96.00           H  
ATOM   3654  OG1 THR A 247     -21.470  -5.251   5.970  1.00 96.00           O  
ATOM   3655  HG1 THR A 247     -21.639  -5.136   5.032  1.00 96.00           H  
ATOM   3656  N   LEU A 248     -19.456  -2.298   8.183  1.00 94.83           N  
ATOM   3657  H   LEU A 248     -20.218  -1.649   8.318  1.00 94.83           H  
ATOM   3658  CA  LEU A 248     -18.389  -2.297   9.176  1.00 94.83           C  
ATOM   3659  HA  LEU A 248     -17.584  -2.958   8.855  1.00 94.83           H  
ATOM   3660  C   LEU A 248     -18.917  -2.826  10.507  1.00 94.83           C  
ATOM   3661  CB  LEU A 248     -17.840  -0.865   9.331  1.00 94.83           C  
ATOM   3662  HB2 LEU A 248     -18.653  -0.222   9.667  1.00 94.83           H  
ATOM   3663  HB3 LEU A 248     -17.074  -0.868  10.107  1.00 94.83           H  
ATOM   3664  O   LEU A 248     -20.049  -2.535  10.894  1.00 94.83           O  
ATOM   3665  CG  LEU A 248     -17.244  -0.255   8.051  1.00 94.83           C  
ATOM   3666  HG  LEU A 248     -17.973  -0.275   7.240  1.00 94.83           H  
ATOM   3667  CD1 LEU A 248     -16.834   1.196   8.296  1.00 94.83           C  
ATOM   3668 HD11 LEU A 248     -16.153   1.264   9.144  1.00 94.83           H  
ATOM   3669 HD12 LEU A 248     -16.341   1.591   7.408  1.00 94.83           H  
ATOM   3670 HD13 LEU A 248     -17.727   1.793   8.484  1.00 94.83           H  
ATOM   3671  CD2 LEU A 248     -16.004  -1.025   7.634  1.00 94.83           C  
ATOM   3672 HD21 LEU A 248     -16.300  -2.041   7.370  1.00 94.83           H  
ATOM   3673 HD22 LEU A 248     -15.291  -1.073   8.457  1.00 94.83           H  
ATOM   3674 HD23 LEU A 248     -15.539  -0.543   6.774  1.00 94.83           H  
ATOM   3675  N   SER A 249     -18.079  -3.545  11.245  1.00 92.51           N  
ATOM   3676  H   SER A 249     -17.175  -3.776  10.859  1.00 92.51           H  
ATOM   3677  CA  SER A 249     -18.341  -3.946  12.631  1.00 92.51           C  
ATOM   3678  HA  SER A 249     -19.329  -3.602  12.937  1.00 92.51           H  
ATOM   3679  C   SER A 249     -17.322  -3.317  13.565  1.00 92.51           C  
ATOM   3680  CB  SER A 249     -18.316  -5.467  12.779  1.00 92.51           C  
ATOM   3681  HB2 SER A 249     -18.468  -5.732  13.825  1.00 92.51           H  
ATOM   3682  HB3 SER A 249     -19.125  -5.898  12.189  1.00 92.51           H  
ATOM   3683  O   SER A 249     -16.177  -3.103  13.180  1.00 92.51           O  
ATOM   3684  OG  SER A 249     -17.085  -6.000  12.332  1.00 92.51           O  
ATOM   3685  HG  SER A 249     -16.363  -5.459  12.660  1.00 92.51           H  
ATOM   3686  N   ASN A 250     -17.703  -3.041  14.804  1.00 92.40           N  
ATOM   3687  H   ASN A 250     -18.642  -3.264  15.102  1.00 92.40           H  
ATOM   3688  CA  ASN A 250     -16.755  -2.554  15.797  1.00 92.40           C  
ATOM   3689  HA  ASN A 250     -16.049  -1.897  15.289  1.00 92.40           H  
ATOM   3690  C   ASN A 250     -15.923  -3.688  16.424  1.00 92.40           C  
ATOM   3691  CB  ASN A 250     -17.498  -1.694  16.821  1.00 92.40           C  
ATOM   3692  HB2 ASN A 250     -18.061  -0.917  16.304  1.00 92.40           H  
ATOM   3693  HB3 ASN A 250     -16.764  -1.207  17.464  1.00 92.40           H  
ATOM   3694  O   ASN A 250     -16.285  -4.861  16.395  1.00 92.40           O  
ATOM   3695  CG  ASN A 250     -18.475  -2.461  17.683  1.00 92.40           C  
ATOM   3696  ND2 ASN A 250     -18.701  -1.969  18.868  1.00 92.40           N  
ATOM   3697 HD21 ASN A 250     -18.319  -1.071  19.126  1.00 92.40           H  
ATOM   3698 HD22 ASN A 250     -19.450  -2.373  19.414  1.00 92.40           H  
ATOM   3699  OD1 ASN A 250     -19.066  -3.461  17.313  1.00 92.40           O  
ATOM   3700  N   GLY A 251     -14.796  -3.318  17.032  1.00 93.30           N  
ATOM   3701  H   GLY A 251     -14.531  -2.343  17.012  1.00 93.30           H  
ATOM   3702  CA  GLY A 251     -13.903  -4.254  17.707  1.00 93.30           C  
ATOM   3703  HA2 GLY A 251     -14.495  -5.015  18.215  1.00 93.30           H  
ATOM   3704  HA3 GLY A 251     -13.281  -4.755  16.966  1.00 93.30           H  
ATOM   3705  C   GLY A 251     -13.008  -3.556  18.726  1.00 93.30           C  
ATOM   3706  O   GLY A 251     -12.695  -2.369  18.597  1.00 93.30           O  
ATOM   3707  N   LEU A 252     -12.584  -4.284  19.760  1.00 94.28           N  
ATOM   3708  H   LEU A 252     -12.851  -5.256  19.818  1.00 94.28           H  
ATOM   3709  CA  LEU A 252     -11.642  -3.751  20.745  1.00 94.28           C  
ATOM   3710  HA  LEU A 252     -12.005  -2.766  21.037  1.00 94.28           H  
ATOM   3711  C   LEU A 252     -10.242  -3.591  20.123  1.00 94.28           C  
ATOM   3712  CB  LEU A 252     -11.603  -4.642  21.999  1.00 94.28           C  
ATOM   3713  HB2 LEU A 252     -10.732  -4.376  22.597  1.00 94.28           H  
ATOM   3714  HB3 LEU A 252     -11.476  -5.677  21.684  1.00 94.28           H  
ATOM   3715  O   LEU A 252      -9.825  -4.459  19.350  1.00 94.28           O  
ATOM   3716  CG  LEU A 252     -12.857  -4.525  22.884  1.00 94.28           C  
ATOM   3717  HG  LEU A 252     -13.746  -4.654  22.266  1.00 94.28           H  
ATOM   3718  CD1 LEU A 252     -12.849  -5.622  23.944  1.00 94.28           C  
ATOM   3719 HD11 LEU A 252     -11.970  -5.531  24.582  1.00 94.28           H  
ATOM   3720 HD12 LEU A 252     -13.745  -5.553  24.562  1.00 94.28           H  
ATOM   3721 HD13 LEU A 252     -12.839  -6.601  23.466  1.00 94.28           H  
ATOM   3722  CD2 LEU A 252     -12.940  -3.170  23.602  1.00 94.28           C  
ATOM   3723 HD21 LEU A 252     -13.806  -3.174  24.264  1.00 94.28           H  
ATOM   3724 HD22 LEU A 252     -13.065  -2.366  22.876  1.00 94.28           H  
ATOM   3725 HD23 LEU A 252     -12.035  -3.017  24.190  1.00 94.28           H  
ATOM   3726  N   PRO A 253      -9.508  -2.510  20.448  1.00 94.78           N  
ATOM   3727  CA  PRO A 253      -8.102  -2.393  20.081  1.00 94.78           C  
ATOM   3728  HA  PRO A 253      -8.027  -2.377  18.994  1.00 94.78           H  
ATOM   3729  C   PRO A 253      -7.286  -3.561  20.640  1.00 94.78           C  
ATOM   3730  CB  PRO A 253      -7.617  -1.057  20.655  1.00 94.78           C  
ATOM   3731  HB2 PRO A 253      -7.143  -1.211  21.624  1.00 94.78           H  
ATOM   3732  HB3 PRO A 253      -6.929  -0.555  19.974  1.00 94.78           H  
ATOM   3733  O   PRO A 253      -7.543  -4.017  21.755  1.00 94.78           O  
ATOM   3734  CG  PRO A 253      -8.905  -0.260  20.848  1.00 94.78           C  
ATOM   3735  HG2 PRO A 253      -9.178   0.218  19.907  1.00 94.78           H  
ATOM   3736  HG3 PRO A 253      -8.811   0.480  21.643  1.00 94.78           H  
ATOM   3737  CD  PRO A 253      -9.935  -1.332  21.186  1.00 94.78           C  
ATOM   3738  HD2 PRO A 253     -10.923  -0.993  20.874  1.00 94.78           H  
ATOM   3739  HD3 PRO A 253      -9.916  -1.547  22.254  1.00 94.78           H  
ATOM   3740  N   ASP A 254      -6.290  -4.020  19.892  1.00 93.84           N  
ATOM   3741  H   ASP A 254      -6.117  -3.607  18.987  1.00 93.84           H  
ATOM   3742  CA  ASP A 254      -5.317  -5.002  20.360  1.00 93.84           C  
ATOM   3743  HA  ASP A 254      -5.381  -5.047  21.447  1.00 93.84           H  
ATOM   3744  C   ASP A 254      -3.885  -4.573  20.049  1.00 93.84           C  
ATOM   3745  CB  ASP A 254      -5.652  -6.414  19.853  1.00 93.84           C  
ATOM   3746  HB2 ASP A 254      -4.992  -7.118  20.359  1.00 93.84           H  
ATOM   3747  HB3 ASP A 254      -6.670  -6.654  20.162  1.00 93.84           H  
ATOM   3748  O   ASP A 254      -3.634  -3.729  19.190  1.00 93.84           O  
ATOM   3749  CG  ASP A 254      -5.543  -6.666  18.347  1.00 93.84           C  
ATOM   3750  OD1 ASP A 254      -5.414  -5.751  17.518  1.00 93.84           O  
ATOM   3751  OD2 ASP A 254      -5.700  -7.844  17.949  1.00 93.84           O  
ATOM   3752  N   PHE A 255      -2.930  -5.139  20.782  1.00 93.44           N  
ATOM   3753  H   PHE A 255      -3.174  -5.857  21.449  1.00 93.44           H  
ATOM   3754  CA  PHE A 255      -1.514  -4.842  20.615  1.00 93.44           C  
ATOM   3755  HA  PHE A 255      -1.390  -4.239  19.715  1.00 93.44           H  
ATOM   3756  C   PHE A 255      -0.721  -6.128  20.410  1.00 93.44           C  
ATOM   3757  CB  PHE A 255      -0.990  -4.012  21.796  1.00 93.44           C  
ATOM   3758  HB2 PHE A 255      -1.650  -3.159  21.952  1.00 93.44           H  
ATOM   3759  HB3 PHE A 255      -0.013  -3.612  21.525  1.00 93.44           H  
ATOM   3760  O   PHE A 255      -1.076  -7.192  20.921  1.00 93.44           O  
ATOM   3761  CG  PHE A 255      -0.857  -4.786  23.095  1.00 93.44           C  
ATOM   3762  CD1 PHE A 255      -1.975  -4.965  23.931  1.00 93.44           C  
ATOM   3763  HD1 PHE A 255      -2.925  -4.527  23.665  1.00 93.44           H  
ATOM   3764  CD2 PHE A 255       0.382  -5.352  23.455  1.00 93.44           C  
ATOM   3765  HD2 PHE A 255       1.238  -5.220  22.810  1.00 93.44           H  
ATOM   3766  CE1 PHE A 255      -1.858  -5.714  25.115  1.00 93.44           C  
ATOM   3767  HE1 PHE A 255      -2.719  -5.852  25.752  1.00 93.44           H  
ATOM   3768  CE2 PHE A 255       0.499  -6.101  24.640  1.00 93.44           C  
ATOM   3769  HE2 PHE A 255       1.444  -6.547  24.911  1.00 93.44           H  
ATOM   3770  CZ  PHE A 255      -0.623  -6.283  25.469  1.00 93.44           C  
ATOM   3771  HZ  PHE A 255      -0.541  -6.862  26.377  1.00 93.44           H  
ATOM   3772  N   ARG A 256       0.382  -6.029  19.674  1.00 90.94           N  
ATOM   3773  H   ARG A 256       0.603  -5.127  19.278  1.00 90.94           H  
ATOM   3774  CA  ARG A 256       1.354  -7.115  19.519  1.00 90.94           C  
ATOM   3775  HA  ARG A 256       1.353  -7.700  20.438  1.00 90.94           H  
ATOM   3776  C   ARG A 256       2.756  -6.553  19.344  1.00 90.94           C  
ATOM   3777  CB  ARG A 256       0.935  -8.053  18.370  1.00 90.94           C  
ATOM   3778  HB2 ARG A 256       1.600  -8.917  18.369  1.00 90.94           H  
ATOM   3779  HB3 ARG A 256      -0.074  -8.416  18.565  1.00 90.94           H  
ATOM   3780  O   ARG A 256       2.925  -5.388  19.005  1.00 90.94           O  
ATOM   3781  CG  ARG A 256       0.970  -7.406  16.977  1.00 90.94           C  
ATOM   3782  HG2 ARG A 256       0.293  -6.552  16.950  1.00 90.94           H  
ATOM   3783  HG3 ARG A 256       1.983  -7.069  16.758  1.00 90.94           H  
ATOM   3784  CD  ARG A 256       0.546  -8.421  15.910  1.00 90.94           C  
ATOM   3785  HD2 ARG A 256      -0.485  -8.721  16.095  1.00 90.94           H  
ATOM   3786  HD3 ARG A 256       1.191  -9.297  15.982  1.00 90.94           H  
ATOM   3787  NE  ARG A 256       0.663  -7.845  14.562  1.00 90.94           N  
ATOM   3788  HE  ARG A 256       1.071  -6.925  14.486  1.00 90.94           H  
ATOM   3789  NH1 ARG A 256      -0.074  -9.630  13.304  1.00 90.94           N  
ATOM   3790 HH11 ARG A 256      -0.245 -10.025  12.391  1.00 90.94           H  
ATOM   3791 HH12 ARG A 256      -0.111 -10.209  14.131  1.00 90.94           H  
ATOM   3792  NH2 ARG A 256       0.529  -7.715  12.318  1.00 90.94           N  
ATOM   3793 HH21 ARG A 256       0.959  -6.806  12.411  1.00 90.94           H  
ATOM   3794 HH22 ARG A 256       0.296  -8.092  11.410  1.00 90.94           H  
ATOM   3795  CZ  ARG A 256       0.368  -8.407  13.406  1.00 90.94           C  
ATOM   3796  N   HIS A 257       3.759  -7.395  19.551  1.00 88.70           N  
ATOM   3797  H   HIS A 257       3.534  -8.365  19.721  1.00 88.70           H  
ATOM   3798  CA  HIS A 257       5.108  -7.119  19.069  1.00 88.70           C  
ATOM   3799  HA  HIS A 257       5.204  -6.068  18.795  1.00 88.70           H  
ATOM   3800  C   HIS A 257       5.341  -7.941  17.810  1.00 88.70           C  
ATOM   3801  CB  HIS A 257       6.151  -7.397  20.147  1.00 88.70           C  
ATOM   3802  HB2 HIS A 257       6.038  -8.414  20.522  1.00 88.70           H  
ATOM   3803  HB3 HIS A 257       7.137  -7.310  19.690  1.00 88.70           H  
ATOM   3804  O   HIS A 257       4.871  -9.075  17.715  1.00 88.70           O  
ATOM   3805  CG  HIS A 257       6.076  -6.420  21.289  1.00 88.70           C  
ATOM   3806  CD2 HIS A 257       6.859  -5.312  21.489  1.00 88.70           C  
ATOM   3807  HD2 HIS A 257       7.649  -4.972  20.837  1.00 88.70           H  
ATOM   3808  ND1 HIS A 257       5.163  -6.460  22.312  1.00 88.70           N  
ATOM   3809  HD1 HIS A 257       4.414  -7.132  22.406  1.00 88.70           H  
ATOM   3810  CE1 HIS A 257       5.399  -5.418  23.118  1.00 88.70           C  
ATOM   3811  HE1 HIS A 257       4.814  -5.188  23.996  1.00 88.70           H  
ATOM   3812  NE2 HIS A 257       6.447  -4.700  22.683  1.00 88.70           N  
ATOM   3813  N   PHE A 258       6.028  -7.347  16.847  1.00 84.67           N  
ATOM   3814  H   PHE A 258       6.391  -6.418  17.007  1.00 84.67           H  
ATOM   3815  CA  PHE A 258       6.284  -7.932  15.545  1.00 84.67           C  
ATOM   3816  HA  PHE A 258       5.975  -8.977  15.539  1.00 84.67           H  
ATOM   3817  C   PHE A 258       7.783  -7.883  15.259  1.00 84.67           C  
ATOM   3818  CB  PHE A 258       5.446  -7.185  14.500  1.00 84.67           C  
ATOM   3819  HB2 PHE A 258       5.705  -6.126  14.518  1.00 84.67           H  
ATOM   3820  HB3 PHE A 258       4.393  -7.268  14.766  1.00 84.67           H  
ATOM   3821  O   PHE A 258       8.406  -6.825  15.380  1.00 84.67           O  
ATOM   3822  CG  PHE A 258       5.631  -7.720  13.098  1.00 84.67           C  
ATOM   3823  CD1 PHE A 258       6.533  -7.096  12.217  1.00 84.67           C  
ATOM   3824  HD1 PHE A 258       7.079  -6.219  12.529  1.00 84.67           H  
ATOM   3825  CD2 PHE A 258       4.936  -8.874  12.692  1.00 84.67           C  
ATOM   3826  HD2 PHE A 258       4.262  -9.372  13.373  1.00 84.67           H  
ATOM   3827  CE1 PHE A 258       6.739  -7.628  10.932  1.00 84.67           C  
ATOM   3828  HE1 PHE A 258       7.439  -7.157  10.258  1.00 84.67           H  
ATOM   3829  CE2 PHE A 258       5.148  -9.407  11.408  1.00 84.67           C  
ATOM   3830  HE2 PHE A 258       4.644 -10.312  11.104  1.00 84.67           H  
ATOM   3831  CZ  PHE A 258       6.053  -8.786  10.531  1.00 84.67           C  
ATOM   3832  HZ  PHE A 258       6.235  -9.213   9.555  1.00 84.67           H  
ATOM   3833  N   VAL A 259       8.345  -9.033  14.891  1.00 82.85           N  
ATOM   3834  H   VAL A 259       7.757  -9.845  14.774  1.00 82.85           H  
ATOM   3835  CA  VAL A 259       9.712  -9.162  14.378  1.00 82.85           C  
ATOM   3836  HA  VAL A 259      10.254  -8.227  14.522  1.00 82.85           H  
ATOM   3837  C   VAL A 259       9.608  -9.452  12.887  1.00 82.85           C  
ATOM   3838  CB  VAL A 259      10.503 -10.286  15.078  1.00 82.85           C  
ATOM   3839  HB  VAL A 259      10.036 -11.245  14.853  1.00 82.85           H  
ATOM   3840  O   VAL A 259       8.911 -10.381  12.486  1.00 82.85           O  
ATOM   3841  CG1 VAL A 259      11.961 -10.315  14.601  1.00 82.85           C  
ATOM   3842 HG11 VAL A 259      12.011 -10.505  13.529  1.00 82.85           H  
ATOM   3843 HG12 VAL A 259      12.498 -11.124  15.097  1.00 82.85           H  
ATOM   3844 HG13 VAL A 259      12.456  -9.369  14.820  1.00 82.85           H  
ATOM   3845  CG2 VAL A 259      10.560 -10.128  16.599  1.00 82.85           C  
ATOM   3846 HG21 VAL A 259       9.558 -10.054  17.021  1.00 82.85           H  
ATOM   3847 HG22 VAL A 259      11.058 -11.011  17.001  1.00 82.85           H  
ATOM   3848 HG23 VAL A 259      11.170  -9.265  16.865  1.00 82.85           H  
ATOM   3849  N   ASN A 260      10.295  -8.664  12.064  1.00 75.42           N  
ATOM   3850  H   ASN A 260      10.834  -7.909  12.465  1.00 75.42           H  
ATOM   3851  CA  ASN A 260      10.541  -9.020  10.674  1.00 75.42           C  
ATOM   3852  HA  ASN A 260       9.715  -9.625  10.299  1.00 75.42           H  
ATOM   3853  C   ASN A 260      11.822  -9.851  10.607  1.00 75.42           C  
ATOM   3854  CB  ASN A 260      10.627  -7.745   9.825  1.00 75.42           C  
ATOM   3855  HB2 ASN A 260      11.507  -7.172  10.116  1.00 75.42           H  
ATOM   3856  HB3 ASN A 260       9.741  -7.135  10.004  1.00 75.42           H  
ATOM   3857  O   ASN A 260      12.903  -9.323  10.851  1.00 75.42           O  
ATOM   3858  CG  ASN A 260      10.732  -8.044   8.338  1.00 75.42           C  
ATOM   3859  ND2 ASN A 260      10.244  -7.158   7.504  1.00 75.42           N  
ATOM   3860 HD21 ASN A 260      10.348  -7.376   6.523  1.00 75.42           H  
ATOM   3861 HD22 ASN A 260       9.892  -6.274   7.842  1.00 75.42           H  
ATOM   3862  OD1 ASN A 260      11.232  -9.064   7.893  1.00 75.42           O  
ATOM   3863  N   THR A 261      11.699 -11.126  10.257  1.00 66.64           N  
ATOM   3864  H   THR A 261      10.778 -11.500  10.074  1.00 66.64           H  
ATOM   3865  CA  THR A 261      12.803 -12.098  10.248  1.00 66.64           C  
ATOM   3866  HA  THR A 261      13.272 -12.122  11.231  1.00 66.64           H  
ATOM   3867  C   THR A 261      13.890 -11.770   9.222  1.00 66.64           C  
ATOM   3868  CB  THR A 261      12.251 -13.500   9.955  1.00 66.64           C  
ATOM   3869  HB  THR A 261      13.041 -14.239  10.087  1.00 66.64           H  
ATOM   3870  O   THR A 261      15.059 -12.084   9.420  1.00 66.64           O  
ATOM   3871  CG2 THR A 261      11.059 -13.846  10.834  1.00 66.64           C  
ATOM   3872 HG21 THR A 261      11.214 -13.461  11.842  1.00 66.64           H  
ATOM   3873 HG22 THR A 261      10.950 -14.930  10.866  1.00 66.64           H  
ATOM   3874 HG23 THR A 261      10.137 -13.411  10.448  1.00 66.64           H  
ATOM   3875  OG1 THR A 261      11.734 -13.565   8.643  1.00 66.64           O  
ATOM   3876  HG1 THR A 261      11.488 -14.483   8.509  1.00 66.64           H  
ATOM   3877  N   ILE A 262      13.529 -11.094   8.126  1.00 64.67           N  
ATOM   3878  H   ILE A 262      12.554 -10.852   8.024  1.00 64.67           H  
ATOM   3879  CA  ILE A 262      14.460 -10.804   7.029  1.00 64.67           C  
ATOM   3880  HA  ILE A 262      15.070 -11.690   6.852  1.00 64.67           H  
ATOM   3881  C   ILE A 262      15.415  -9.676   7.416  1.00 64.67           C  
ATOM   3882  CB  ILE A 262      13.688 -10.483   5.729  1.00 64.67           C  
ATOM   3883  HB  ILE A 262      13.037  -9.629   5.913  1.00 64.67           H  
ATOM   3884  O   ILE A 262      16.602  -9.737   7.108  1.00 64.67           O  
ATOM   3885  CG1 ILE A 262      12.812 -11.690   5.318  1.00 64.67           C  
ATOM   3886 HG12 ILE A 262      12.148 -11.952   6.141  1.00 64.67           H  
ATOM   3887 HG13 ILE A 262      13.449 -12.551   5.118  1.00 64.67           H  
ATOM   3888  CG2 ILE A 262      14.667 -10.105   4.597  1.00 64.67           C  
ATOM   3889 HG21 ILE A 262      15.230  -9.209   4.857  1.00 64.67           H  
ATOM   3890 HG22 ILE A 262      14.133  -9.902   3.669  1.00 64.67           H  
ATOM   3891 HG23 ILE A 262      15.369 -10.922   4.431  1.00 64.67           H  
ATOM   3892  CD1 ILE A 262      11.920 -11.439   4.096  1.00 64.67           C  
ATOM   3893 HD11 ILE A 262      12.520 -11.373   3.189  1.00 64.67           H  
ATOM   3894 HD12 ILE A 262      11.227 -12.273   3.985  1.00 64.67           H  
ATOM   3895 HD13 ILE A 262      11.348 -10.521   4.234  1.00 64.67           H  
ATOM   3896  N   SER A 263      14.893  -8.639   8.069  1.00 68.26           N  
ATOM   3897  H   SER A 263      13.915  -8.674   8.320  1.00 68.26           H  
ATOM   3898  CA  SER A 263      15.658  -7.446   8.438  1.00 68.26           C  
ATOM   3899  HA  SER A 263      16.618  -7.461   7.922  1.00 68.26           H  
ATOM   3900  C   SER A 263      15.992  -7.370   9.927  1.00 68.26           C  
ATOM   3901  CB  SER A 263      14.910  -6.201   7.960  1.00 68.26           C  
ATOM   3902  HB2 SER A 263      14.735  -6.282   6.887  1.00 68.26           H  
ATOM   3903  HB3 SER A 263      15.521  -5.318   8.147  1.00 68.26           H  
ATOM   3904  O   SER A 263      16.600  -6.398  10.356  1.00 68.26           O  
ATOM   3905  OG  SER A 263      13.671  -6.067   8.627  1.00 68.26           O  
ATOM   3906  HG  SER A 263      13.824  -5.364   9.262  1.00 68.26           H  
ATOM   3907  N   SER A 264      15.557  -8.352  10.721  1.00 70.14           N  
ATOM   3908  H   SER A 264      15.104  -9.148  10.296  1.00 70.14           H  
ATOM   3909  CA  SER A 264      15.594  -8.331  12.189  1.00 70.14           C  
ATOM   3910  HA  SER A 264      14.987  -9.170  12.529  1.00 70.14           H  
ATOM   3911  C   SER A 264      14.949  -7.078  12.801  1.00 70.14           C  
ATOM   3912  CB  SER A 264      17.013  -8.591  12.702  1.00 70.14           C  
ATOM   3913  HB2 SER A 264      17.683  -7.802  12.360  1.00 70.14           H  
ATOM   3914  HB3 SER A 264      17.009  -8.607  13.792  1.00 70.14           H  
ATOM   3915  O   SER A 264      15.259  -6.695  13.929  1.00 70.14           O  
ATOM   3916  OG  SER A 264      17.459  -9.847  12.223  1.00 70.14           O  
ATOM   3917  HG  SER A 264      18.323 -10.038  12.597  1.00 70.14           H  
ATOM   3918  N   ASN A 265      14.023  -6.434  12.076  1.00 78.43           N  
ATOM   3919  H   ASN A 265      13.780  -6.828  11.178  1.00 78.43           H  
ATOM   3920  CA  ASN A 265      13.357  -5.225  12.557  1.00 78.43           C  
ATOM   3921  HA  ASN A 265      14.108  -4.591  13.028  1.00 78.43           H  
ATOM   3922  C   ASN A 265      12.321  -5.594  13.611  1.00 78.43           C  
ATOM   3923  CB  ASN A 265      12.699  -4.421  11.420  1.00 78.43           C  
ATOM   3924  HB2 ASN A 265      12.039  -3.673  11.859  1.00 78.43           H  
ATOM   3925  HB3 ASN A 265      12.091  -5.081  10.801  1.00 78.43           H  
ATOM   3926  O   ASN A 265      11.389  -6.353  13.339  1.00 78.43           O  
ATOM   3927  CG  ASN A 265      13.688  -3.675  10.550  1.00 78.43           C  
ATOM   3928  ND2 ASN A 265      13.242  -3.094   9.465  1.00 78.43           N  
ATOM   3929 HD21 ASN A 265      12.253  -2.998   9.289  1.00 78.43           H  
ATOM   3930 HD22 ASN A 265      13.928  -2.547   8.965  1.00 78.43           H  
ATOM   3931  OD1 ASN A 265      14.872  -3.633  10.786  1.00 78.43           O  
ATOM   3932  N   TYR A 266      12.446  -4.994  14.789  1.00 86.75           N  
ATOM   3933  H   TYR A 266      13.249  -4.403  14.949  1.00 86.75           H  
ATOM   3934  CA  TYR A 266      11.485  -5.141  15.868  1.00 86.75           C  
ATOM   3935  HA  TYR A 266      10.870  -6.019  15.670  1.00 86.75           H  
ATOM   3936  C   TYR A 266      10.560  -3.926  15.943  1.00 86.75           C  
ATOM   3937  CB  TYR A 266      12.246  -5.389  17.170  1.00 86.75           C  
ATOM   3938  HB2 TYR A 266      12.940  -6.215  17.016  1.00 86.75           H  
ATOM   3939  HB3 TYR A 266      12.838  -4.505  17.409  1.00 86.75           H  
ATOM   3940  O   TYR A 266      10.998  -2.784  15.812  1.00 86.75           O  
ATOM   3941  CG  TYR A 266      11.363  -5.747  18.345  1.00 86.75           C  
ATOM   3942  CD1 TYR A 266      11.442  -5.013  19.539  1.00 86.75           C  
ATOM   3943  HD1 TYR A 266      12.129  -4.183  19.617  1.00 86.75           H  
ATOM   3944  CD2 TYR A 266      10.509  -6.860  18.262  1.00 86.75           C  
ATOM   3945  HD2 TYR A 266      10.422  -7.397  17.329  1.00 86.75           H  
ATOM   3946  CE1 TYR A 266      10.687  -5.406  20.658  1.00 86.75           C  
ATOM   3947  HE1 TYR A 266      10.793  -4.861  21.584  1.00 86.75           H  
ATOM   3948  CE2 TYR A 266       9.794  -7.293  19.390  1.00 86.75           C  
ATOM   3949  HE2 TYR A 266       9.198  -8.192  19.343  1.00 86.75           H  
ATOM   3950  OH  TYR A 266       9.241  -7.002  21.704  1.00 86.75           O  
ATOM   3951  HH  TYR A 266       9.462  -6.442  22.451  1.00 86.75           H  
ATOM   3952  CZ  TYR A 266       9.889  -6.567  20.593  1.00 86.75           C  
ATOM   3953  N   SER A 267       9.265  -4.157  16.147  1.00 87.21           N  
ATOM   3954  H   SER A 267       8.949  -5.114  16.214  1.00 87.21           H  
ATOM   3955  CA  SER A 267       8.274  -3.089  16.309  1.00 87.21           C  
ATOM   3956  HA  SER A 267       8.769  -2.211  16.723  1.00 87.21           H  
ATOM   3957  C   SER A 267       7.175  -3.491  17.287  1.00 87.21           C  
ATOM   3958  CB  SER A 267       7.673  -2.689  14.954  1.00 87.21           C  
ATOM   3959  HB2 SER A 267       6.915  -1.919  15.100  1.00 87.21           H  
ATOM   3960  HB3 SER A 267       8.459  -2.285  14.317  1.00 87.21           H  
ATOM   3961  O   SER A 267       6.794  -4.661  17.380  1.00 87.21           O  
ATOM   3962  OG  SER A 267       7.091  -3.812  14.320  1.00 87.21           O  
ATOM   3963  HG  SER A 267       7.742  -4.517  14.350  1.00 87.21           H  
ATOM   3964  N   ALA A 268       6.642  -2.512  18.014  1.00 91.32           N  
ATOM   3965  H   ALA A 268       6.989  -1.574  17.872  1.00 91.32           H  
ATOM   3966  CA  ALA A 268       5.365  -2.654  18.699  1.00 91.32           C  
ATOM   3967  HA  ALA A 268       5.182  -3.707  18.912  1.00 91.32           H  
ATOM   3968  C   ALA A 268       4.247  -2.172  17.766  1.00 91.32           C  
ATOM   3969  CB  ALA A 268       5.408  -1.928  20.047  1.00 91.32           C  
ATOM   3970  HB1 ALA A 268       4.438  -2.009  20.538  1.00 91.32           H  
ATOM   3971  HB2 ALA A 268       6.166  -2.386  20.682  1.00 91.32           H  
ATOM   3972  HB3 ALA A 268       5.653  -0.875  19.910  1.00 91.32           H  
ATOM   3973  O   ALA A 268       4.383  -1.152  17.097  1.00 91.32           O  
ATOM   3974  N   GLN A 269       3.148  -2.914  17.703  1.00 93.53           N  
ATOM   3975  H   GLN A 269       3.085  -3.738  18.285  1.00 93.53           H  
ATOM   3976  CA  GLN A 269       2.010  -2.620  16.841  1.00 93.53           C  
ATOM   3977  HA  GLN A 269       2.172  -1.671  16.330  1.00 93.53           H  
ATOM   3978  C   GLN A 269       0.744  -2.492  17.677  1.00 93.53           C  
ATOM   3979  CB  GLN A 269       1.848  -3.708  15.770  1.00 93.53           C  
ATOM   3980  HB2 GLN A 269       1.786  -4.685  16.249  1.00 93.53           H  
ATOM   3981  HB3 GLN A 269       0.920  -3.526  15.228  1.00 93.53           H  
ATOM   3982  O   GLN A 269       0.462  -3.355  18.511  1.00 93.53           O  
ATOM   3983  CG  GLN A 269       3.009  -3.700  14.769  1.00 93.53           C  
ATOM   3984  HG2 GLN A 269       3.126  -2.688  14.382  1.00 93.53           H  
ATOM   3985  HG3 GLN A 269       3.936  -3.972  15.273  1.00 93.53           H  
ATOM   3986  CD  GLN A 269       2.807  -4.656  13.597  1.00 93.53           C  
ATOM   3987  NE2 GLN A 269       3.558  -4.483  12.536  1.00 93.53           N  
ATOM   3988 HE21 GLN A 269       4.143  -3.660  12.492  1.00 93.53           H  
ATOM   3989 HE22 GLN A 269       3.511  -5.147  11.776  1.00 93.53           H  
ATOM   3990  OE1 GLN A 269       1.993  -5.579  13.613  1.00 93.53           O  
ATOM   3991  N   LEU A 270      -0.033  -1.445  17.414  1.00 94.80           N  
ATOM   3992  H   LEU A 270       0.294  -0.776  16.731  1.00 94.80           H  
ATOM   3993  CA  LEU A 270      -1.352  -1.218  17.997  1.00 94.80           C  
ATOM   3994  HA  LEU A 270      -1.597  -2.033  18.677  1.00 94.80           H  
ATOM   3995  C   LEU A 270      -2.386  -1.197  16.873  1.00 94.80           C  
ATOM   3996  CB  LEU A 270      -1.316   0.094  18.796  1.00 94.80           C  
ATOM   3997  HB2 LEU A 270      -1.066   0.906  18.113  1.00 94.80           H  
ATOM   3998  HB3 LEU A 270      -0.520   0.028  19.538  1.00 94.80           H  
ATOM   3999  O   LEU A 270      -2.338  -0.339  15.994  1.00 94.80           O  
ATOM   4000  CG  LEU A 270      -2.630   0.446  19.516  1.00 94.80           C  
ATOM   4001  HG  LEU A 270      -3.449   0.487  18.798  1.00 94.80           H  
ATOM   4002  CD1 LEU A 270      -2.980  -0.553  20.620  1.00 94.80           C  
ATOM   4003 HD11 LEU A 270      -3.882  -0.227  21.137  1.00 94.80           H  
ATOM   4004 HD12 LEU A 270      -2.161  -0.621  21.336  1.00 94.80           H  
ATOM   4005 HD13 LEU A 270      -3.171  -1.536  20.191  1.00 94.80           H  
ATOM   4006  CD2 LEU A 270      -2.479   1.816  20.172  1.00 94.80           C  
ATOM   4007 HD21 LEU A 270      -2.265   2.565  19.410  1.00 94.80           H  
ATOM   4008 HD22 LEU A 270      -3.397   2.080  20.697  1.00 94.80           H  
ATOM   4009 HD23 LEU A 270      -1.657   1.799  20.888  1.00 94.80           H  
ATOM   4010  N   ARG A 271      -3.315  -2.150  16.879  1.00 96.26           N  
ATOM   4011  H   ARG A 271      -3.345  -2.785  17.664  1.00 96.26           H  
ATOM   4012  CA  ARG A 271      -4.338  -2.302  15.846  1.00 96.26           C  
ATOM   4013  HA  ARG A 271      -4.129  -1.617  15.025  1.00 96.26           H  
ATOM   4014  C   ARG A 271      -5.702  -1.910  16.402  1.00 96.26           C  
ATOM   4015  CB  ARG A 271      -4.248  -3.722  15.281  1.00 96.26           C  
ATOM   4016  HB2 ARG A 271      -4.126  -4.418  16.110  1.00 96.26           H  
ATOM   4017  HB3 ARG A 271      -3.337  -3.795  14.687  1.00 96.26           H  
ATOM   4018  O   ARG A 271      -6.185  -2.458  17.391  1.00 96.26           O  
ATOM   4019  CG  ARG A 271      -5.456  -4.118  14.415  1.00 96.26           C  
ATOM   4020  HG2 ARG A 271      -5.567  -3.393  13.609  1.00 96.26           H  
ATOM   4021  HG3 ARG A 271      -6.362  -4.113  15.021  1.00 96.26           H  
ATOM   4022  CD  ARG A 271      -5.291  -5.512  13.806  1.00 96.26           C  
ATOM   4023  HD2 ARG A 271      -6.182  -5.740  13.220  1.00 96.26           H  
ATOM   4024  HD3 ARG A 271      -4.431  -5.497  13.136  1.00 96.26           H  
ATOM   4025  NE  ARG A 271      -5.101  -6.547  14.839  1.00 96.26           N  
ATOM   4026  HE  ARG A 271      -5.122  -6.240  15.802  1.00 96.26           H  
ATOM   4027  NH1 ARG A 271      -4.869  -8.340  13.429  1.00 96.26           N  
ATOM   4028 HH11 ARG A 271      -5.031  -7.734  12.638  1.00 96.26           H  
ATOM   4029 HH12 ARG A 271      -4.697  -9.323  13.273  1.00 96.26           H  
ATOM   4030  NH2 ARG A 271      -4.626  -8.630  15.618  1.00 96.26           N  
ATOM   4031 HH21 ARG A 271      -4.476  -9.618  15.473  1.00 96.26           H  
ATOM   4032 HH22 ARG A 271      -4.783  -8.276  16.551  1.00 96.26           H  
ATOM   4033  CZ  ARG A 271      -4.862  -7.826  14.627  1.00 96.26           C  
ATOM   4034  N   PHE A 272      -6.353  -0.967  15.731  1.00 96.82           N  
ATOM   4035  H   PHE A 272      -5.920  -0.583  14.903  1.00 96.82           H  
ATOM   4036  CA  PHE A 272      -7.661  -0.454  16.127  1.00 96.82           C  
ATOM   4037  HA  PHE A 272      -7.828  -0.652  17.185  1.00 96.82           H  
ATOM   4038  C   PHE A 272      -8.768  -1.155  15.341  1.00 96.82           C  
ATOM   4039  CB  PHE A 272      -7.691   1.067  15.947  1.00 96.82           C  
ATOM   4040  HB2 PHE A 272      -7.423   1.315  14.920  1.00 96.82           H  
ATOM   4041  HB3 PHE A 272      -8.710   1.416  16.116  1.00 96.82           H  
ATOM   4042  O   PHE A 272      -9.167  -0.702  14.274  1.00 96.82           O  
ATOM   4043  CG  PHE A 272      -6.777   1.810  16.897  1.00 96.82           C  
ATOM   4044  CD1 PHE A 272      -7.203   2.073  18.211  1.00 96.82           C  
ATOM   4045  HD1 PHE A 272      -8.188   1.764  18.529  1.00 96.82           H  
ATOM   4046  CD2 PHE A 272      -5.502   2.231  16.476  1.00 96.82           C  
ATOM   4047  HD2 PHE A 272      -5.161   2.020  15.474  1.00 96.82           H  
ATOM   4048  CE1 PHE A 272      -6.363   2.756  19.105  1.00 96.82           C  
ATOM   4049  HE1 PHE A 272      -6.692   2.961  20.113  1.00 96.82           H  
ATOM   4050  CE2 PHE A 272      -4.666   2.924  17.367  1.00 96.82           C  
ATOM   4051  HE2 PHE A 272      -3.685   3.242  17.048  1.00 96.82           H  
ATOM   4052  CZ  PHE A 272      -5.099   3.191  18.677  1.00 96.82           C  
ATOM   4053  HZ  PHE A 272      -4.458   3.728  19.360  1.00 96.82           H  
ATOM   4054  N   LYS A 273      -9.324  -2.243  15.890  1.00 96.78           N  
ATOM   4055  H   LYS A 273      -8.922  -2.599  16.745  1.00 96.78           H  
ATOM   4056  CA  LYS A 273     -10.394  -3.031  15.237  1.00 96.78           C  
ATOM   4057  HA  LYS A 273     -10.077  -3.272  14.223  1.00 96.78           H  
ATOM   4058  C   LYS A 273     -11.731  -2.301  15.053  1.00 96.78           C  
ATOM   4059  CB  LYS A 273     -10.617  -4.356  15.975  1.00 96.78           C  
ATOM   4060  HB2 LYS A 273     -11.429  -4.898  15.490  1.00 96.78           H  
ATOM   4061  HB3 LYS A 273     -10.906  -4.145  17.004  1.00 96.78           H  
ATOM   4062  O   LYS A 273     -12.649  -2.856  14.472  1.00 96.78           O  
ATOM   4063  CG  LYS A 273      -9.379  -5.252  15.965  1.00 96.78           C  
ATOM   4064  HG2 LYS A 273      -9.069  -5.436  14.936  1.00 96.78           H  
ATOM   4065  HG3 LYS A 273      -8.567  -4.754  16.495  1.00 96.78           H  
ATOM   4066  CD  LYS A 273      -9.688  -6.583  16.659  1.00 96.78           C  
ATOM   4067  HD2 LYS A 273     -10.458  -7.128  16.112  1.00 96.78           H  
ATOM   4068  HD3 LYS A 273     -10.033  -6.386  17.674  1.00 96.78           H  
ATOM   4069  CE  LYS A 273      -8.391  -7.384  16.694  1.00 96.78           C  
ATOM   4070  HE2 LYS A 273      -8.182  -7.790  15.704  1.00 96.78           H  
ATOM   4071  HE3 LYS A 273      -7.587  -6.689  16.936  1.00 96.78           H  
ATOM   4072  NZ  LYS A 273      -8.402  -8.455  17.714  1.00 96.78           N  
ATOM   4073  HZ1 LYS A 273      -8.754  -8.095  18.589  1.00 96.78           H  
ATOM   4074  HZ2 LYS A 273      -8.941  -9.258  17.422  1.00 96.78           H  
ATOM   4075  HZ3 LYS A 273      -7.440  -8.710  17.882  1.00 96.78           H  
ATOM   4076  N   HIS A 274     -11.861  -1.080  15.566  1.00 96.09           N  
ATOM   4077  H   HIS A 274     -11.055  -0.680  16.025  1.00 96.09           H  
ATOM   4078  CA  HIS A 274     -13.032  -0.227  15.362  1.00 96.09           C  
ATOM   4079  HA  HIS A 274     -13.847  -0.828  14.958  1.00 96.09           H  
ATOM   4080  C   HIS A 274     -12.797   0.902  14.349  1.00 96.09           C  
ATOM   4081  CB  HIS A 274     -13.497   0.325  16.711  1.00 96.09           C  
ATOM   4082  HB2 HIS A 274     -13.712  -0.504  17.385  1.00 96.09           H  
ATOM   4083  HB3 HIS A 274     -14.436   0.858  16.559  1.00 96.09           H  
ATOM   4084  O   HIS A 274     -13.741   1.633  14.055  1.00 96.09           O  
ATOM   4085  CG  HIS A 274     -12.521   1.271  17.362  1.00 96.09           C  
ATOM   4086  CD2 HIS A 274     -11.455   0.954  18.158  1.00 96.09           C  
ATOM   4087  HD2 HIS A 274     -11.154  -0.045  18.437  1.00 96.09           H  
ATOM   4088  ND1 HIS A 274     -12.557   2.637  17.270  1.00 96.09           N  
ATOM   4089  HD1 HIS A 274     -13.259   3.184  16.792  1.00 96.09           H  
ATOM   4090  CE1 HIS A 274     -11.544   3.140  17.987  1.00 96.09           C  
ATOM   4091  HE1 HIS A 274     -11.331   4.193  18.093  1.00 96.09           H  
ATOM   4092  NE2 HIS A 274     -10.841   2.148  18.556  1.00 96.09           N  
ATOM   4093  N   ILE A 275     -11.570   1.056  13.833  1.00 97.81           N  
ATOM   4094  H   ILE A 275     -10.864   0.364  14.040  1.00 97.81           H  
ATOM   4095  CA  ILE A 275     -11.178   2.096  12.875  1.00 97.81           C  
ATOM   4096  HA  ILE A 275     -12.037   2.721  12.632  1.00 97.81           H  
ATOM   4097  C   ILE A 275     -10.712   1.409  11.599  1.00 97.81           C  
ATOM   4098  CB  ILE A 275     -10.067   3.012  13.434  1.00 97.81           C  
ATOM   4099  HB  ILE A 275      -9.169   2.413  13.587  1.00 97.81           H  
ATOM   4100  O   ILE A 275      -9.657   0.776  11.582  1.00 97.81           O  
ATOM   4101  CG1 ILE A 275     -10.465   3.589  14.804  1.00 97.81           C  
ATOM   4102 HG12 ILE A 275     -10.601   2.753  15.490  1.00 97.81           H  
ATOM   4103 HG13 ILE A 275     -11.408   4.128  14.718  1.00 97.81           H  
ATOM   4104  CG2 ILE A 275      -9.750   4.115  12.406  1.00 97.81           C  
ATOM   4105 HG21 ILE A 275      -9.417   3.677  11.465  1.00 97.81           H  
ATOM   4106 HG22 ILE A 275      -8.944   4.758  12.760  1.00 97.81           H  
ATOM   4107 HG23 ILE A 275     -10.637   4.719  12.217  1.00 97.81           H  
ATOM   4108  CD1 ILE A 275      -9.411   4.501  15.435  1.00 97.81           C  
ATOM   4109 HD11 ILE A 275      -9.702   4.751  16.455  1.00 97.81           H  
ATOM   4110 HD12 ILE A 275      -9.346   5.424  14.859  1.00 97.81           H  
ATOM   4111 HD13 ILE A 275      -8.441   4.004  15.451  1.00 97.81           H  
ATOM   4112  N   HIS A 276     -11.496   1.554  10.540  1.00 97.96           N  
ATOM   4113  H   HIS A 276     -12.267   2.204  10.581  1.00 97.96           H  
ATOM   4114  CA  HIS A 276     -11.284   0.891   9.266  1.00 97.96           C  
ATOM   4115  HA  HIS A 276     -10.506   0.139   9.400  1.00 97.96           H  
ATOM   4116  C   HIS A 276     -10.808   1.891   8.218  1.00 97.96           C  
ATOM   4117  CB  HIS A 276     -12.560   0.161   8.835  1.00 97.96           C  
ATOM   4118  HB2 HIS A 276     -12.375  -0.353   7.892  1.00 97.96           H  
ATOM   4119  HB3 HIS A 276     -13.355   0.889   8.673  1.00 97.96           H  
ATOM   4120  O   HIS A 276     -11.318   3.007   8.129  1.00 97.96           O  
ATOM   4121  CG  HIS A 276     -13.013  -0.845   9.860  1.00 97.96           C  
ATOM   4122  CD2 HIS A 276     -12.650  -2.160   9.927  1.00 97.96           C  
ATOM   4123  HD2 HIS A 276     -11.991  -2.669   9.240  1.00 97.96           H  
ATOM   4124  ND1 HIS A 276     -13.787  -0.586  10.966  1.00 97.96           N  
ATOM   4125  HD1 HIS A 276     -14.196   0.306  11.206  1.00 97.96           H  
ATOM   4126  CE1 HIS A 276     -13.874  -1.719  11.681  1.00 97.96           C  
ATOM   4127  HE1 HIS A 276     -14.367  -1.813  12.637  1.00 97.96           H  
ATOM   4128  NE2 HIS A 276     -13.196  -2.710  11.084  1.00 97.96           N  
ATOM   4129  N   GLY A 277      -9.823   1.492   7.423  1.00 97.33           N  
ATOM   4130  H   GLY A 277      -9.449   0.562   7.543  1.00 97.33           H  
ATOM   4131  CA  GLY A 277      -9.369   2.275   6.283  1.00 97.33           C  
ATOM   4132  HA2 GLY A 277      -9.479   3.342   6.476  1.00 97.33           H  
ATOM   4133  HA3 GLY A 277      -8.314   2.062   6.111  1.00 97.33           H  
ATOM   4134  C   GLY A 277     -10.117   1.899   5.014  1.00 97.33           C  
ATOM   4135  O   GLY A 277     -10.120   0.725   4.640  1.00 97.33           O  
ATOM   4136  N   ILE A 278     -10.688   2.878   4.317  1.00 97.37           N  
ATOM   4137  H   ILE A 278     -10.644   3.821   4.678  1.00 97.37           H  
ATOM   4138  CA  ILE A 278     -11.068   2.693   2.914  1.00 97.37           C  
ATOM   4139  HA  ILE A 278     -11.534   1.714   2.805  1.00 97.37           H  
ATOM   4140  C   ILE A 278      -9.769   2.760   2.101  1.00 97.37           C  
ATOM   4141  CB  ILE A 278     -12.097   3.745   2.448  1.00 97.37           C  
ATOM   4142  HB  ILE A 278     -11.666   4.738   2.573  1.00 97.37           H  
ATOM   4143  O   ILE A 278      -9.078   3.779   2.192  1.00 97.37           O  
ATOM   4144  CG1 ILE A 278     -13.378   3.653   3.307  1.00 97.37           C  
ATOM   4145 HG12 ILE A 278     -13.872   2.699   3.124  1.00 97.37           H  
ATOM   4146 HG13 ILE A 278     -13.120   3.702   4.365  1.00 97.37           H  
ATOM   4147  CG2 ILE A 278     -12.427   3.542   0.955  1.00 97.37           C  
ATOM   4148 HG21 ILE A 278     -11.524   3.585   0.345  1.00 97.37           H  
ATOM   4149 HG22 ILE A 278     -12.918   2.581   0.800  1.00 97.37           H  
ATOM   4150 HG23 ILE A 278     -13.079   4.340   0.598  1.00 97.37           H  
ATOM   4151  CD1 ILE A 278     -14.366   4.788   3.038  1.00 97.37           C  
ATOM   4152 HD11 ILE A 278     -15.230   4.672   3.693  1.00 97.37           H  
ATOM   4153 HD12 ILE A 278     -13.888   5.748   3.233  1.00 97.37           H  
ATOM   4154 HD13 ILE A 278     -14.722   4.760   2.008  1.00 97.37           H  
ATOM   4155  N   PRO A 279      -9.408   1.717   1.329  1.00 96.91           N  
ATOM   4156  CA  PRO A 279      -8.172   1.682   0.550  1.00 96.91           C  
ATOM   4157  HA  PRO A 279      -7.353   2.082   1.148  1.00 96.91           H  
ATOM   4158  C   PRO A 279      -8.291   2.534  -0.724  1.00 96.91           C  
ATOM   4159  CB  PRO A 279      -7.908   0.194   0.295  1.00 96.91           C  
ATOM   4160  HB2 PRO A 279      -7.424  -0.239   1.171  1.00 96.91           H  
ATOM   4161  HB3 PRO A 279      -7.305   0.007  -0.593  1.00 96.91           H  
ATOM   4162  O   PRO A 279      -8.038   2.060  -1.827  1.00 96.91           O  
ATOM   4163  CG  PRO A 279      -9.319  -0.372   0.165  1.00 96.91           C  
ATOM   4164  HG2 PRO A 279      -9.702  -0.181  -0.837  1.00 96.91           H  
ATOM   4165  HG3 PRO A 279      -9.343  -1.438   0.390  1.00 96.91           H  
ATOM   4166  CD  PRO A 279     -10.111   0.446   1.187  1.00 96.91           C  
ATOM   4167  HD2 PRO A 279     -11.130   0.598   0.832  1.00 96.91           H  
ATOM   4168  HD3 PRO A 279     -10.116  -0.077   2.143  1.00 96.91           H  
ATOM   4169  N   TRP A 280      -8.707   3.793  -0.581  1.00 97.16           N  
ATOM   4170  H   TRP A 280      -8.828   4.129   0.363  1.00 97.16           H  
ATOM   4171  CA  TRP A 280      -8.867   4.760  -1.670  1.00 97.16           C  
ATOM   4172  HA  TRP A 280      -9.479   4.301  -2.447  1.00 97.16           H  
ATOM   4173  C   TRP A 280      -7.533   5.140  -2.333  1.00 97.16           C  
ATOM   4174  CB  TRP A 280      -9.616   5.989  -1.137  1.00 97.16           C  
ATOM   4175  HB2 TRP A 280     -10.456   5.662  -0.524  1.00 97.16           H  
ATOM   4176  HB3 TRP A 280     -10.044   6.512  -1.991  1.00 97.16           H  
ATOM   4177  O   TRP A 280      -7.522   5.798  -3.369  1.00 97.16           O  
ATOM   4178  CG  TRP A 280      -8.812   6.983  -0.349  1.00 97.16           C  
ATOM   4179  CD1 TRP A 280      -7.902   6.708   0.618  1.00 97.16           C  
ATOM   4180  HD1 TRP A 280      -7.625   5.721   0.957  1.00 97.16           H  
ATOM   4181  CD2 TRP A 280      -8.790   8.436  -0.513  1.00 97.16           C  
ATOM   4182  CE2 TRP A 280      -7.859   8.981   0.418  1.00 97.16           C  
ATOM   4183  CE3 TRP A 280      -9.414   9.347  -1.394  1.00 97.16           C  
ATOM   4184  HE3 TRP A 280     -10.076   8.973  -2.161  1.00 97.16           H  
ATOM   4185  NE1 TRP A 280      -7.338   7.887   1.066  1.00 97.16           N  
ATOM   4186  HE1 TRP A 280      -6.538   7.954   1.679  1.00 97.16           H  
ATOM   4187  CH2 TRP A 280      -8.189  11.223  -0.422  1.00 97.16           C  
ATOM   4188  HH2 TRP A 280      -7.936  12.273  -0.425  1.00 97.16           H  
ATOM   4189  CZ2 TRP A 280      -7.557  10.349   0.473  1.00 97.16           C  
ATOM   4190  HZ2 TRP A 280      -6.801  10.720   1.148  1.00 97.16           H  
ATOM   4191  CZ3 TRP A 280      -9.123  10.724  -1.345  1.00 97.16           C  
ATOM   4192  HZ3 TRP A 280      -9.585  11.394  -2.056  1.00 97.16           H  
ATOM   4193  N   GLU A 281      -6.409   4.687  -1.773  1.00 96.75           N  
ATOM   4194  H   GLU A 281      -6.467   4.259  -0.860  1.00 96.75           H  
ATOM   4195  CA  GLU A 281      -5.096   4.738  -2.405  1.00 96.75           C  
ATOM   4196  HA  GLU A 281      -4.957   5.728  -2.838  1.00 96.75           H  
ATOM   4197  C   GLU A 281      -4.963   3.734  -3.561  1.00 96.75           C  
ATOM   4198  CB  GLU A 281      -3.988   4.488  -1.358  1.00 96.75           C  
ATOM   4199  HB2 GLU A 281      -3.962   3.427  -1.109  1.00 96.75           H  
ATOM   4200  HB3 GLU A 281      -3.036   4.723  -1.835  1.00 96.75           H  
ATOM   4201  O   GLU A 281      -4.115   3.918  -4.431  1.00 96.75           O  
ATOM   4202  CG  GLU A 281      -4.075   5.315  -0.051  1.00 96.75           C  
ATOM   4203  HG2 GLU A 281      -4.600   6.250  -0.245  1.00 96.75           H  
ATOM   4204  HG3 GLU A 281      -3.058   5.562   0.255  1.00 96.75           H  
ATOM   4205  CD  GLU A 281      -4.768   4.584   1.117  1.00 96.75           C  
ATOM   4206  OE1 GLU A 281      -4.264   4.623   2.274  1.00 96.75           O  
ATOM   4207  OE2 GLU A 281      -5.802   3.922   0.871  1.00 96.75           O  
ATOM   4208  N   ARG A 282      -5.773   2.664  -3.591  1.00 96.42           N  
ATOM   4209  H   ARG A 282      -6.509   2.613  -2.902  1.00 96.42           H  
ATOM   4210  CA  ARG A 282      -5.747   1.645  -4.651  1.00 96.42           C  
ATOM   4211  HA  ARG A 282      -4.712   1.465  -4.943  1.00 96.42           H  
ATOM   4212  C   ARG A 282      -6.478   2.116  -5.896  1.00 96.42           C  
ATOM   4213  CB  ARG A 282      -6.391   0.338  -4.168  1.00 96.42           C  
ATOM   4214  HB2 ARG A 282      -6.595  -0.302  -5.027  1.00 96.42           H  
ATOM   4215  HB3 ARG A 282      -7.353   0.564  -3.707  1.00 96.42           H  
ATOM   4216  O   ARG A 282      -7.639   2.507  -5.831  1.00 96.42           O  
ATOM   4217  CG  ARG A 282      -5.527  -0.447  -3.183  1.00 96.42           C  
ATOM   4218  HG2 ARG A 282      -5.249   0.184  -2.339  1.00 96.42           H  
ATOM   4219  HG3 ARG A 282      -6.116  -1.286  -2.811  1.00 96.42           H  
ATOM   4220  CD  ARG A 282      -4.269  -0.984  -3.879  1.00 96.42           C  
ATOM   4221  HD2 ARG A 282      -3.560  -0.169  -4.019  1.00 96.42           H  
ATOM   4222  HD3 ARG A 282      -4.535  -1.381  -4.858  1.00 96.42           H  
ATOM   4223  NE  ARG A 282      -3.681  -2.066  -3.085  1.00 96.42           N  
ATOM   4224  HE  ARG A 282      -4.323  -2.770  -2.750  1.00 96.42           H  
ATOM   4225  NH1 ARG A 282      -1.446  -1.485  -3.200  1.00 96.42           N  
ATOM   4226 HH11 ARG A 282      -1.596  -1.033  -4.091  1.00 96.42           H  
ATOM   4227 HH12 ARG A 282      -0.495  -1.778  -3.027  1.00 96.42           H  
ATOM   4228  NH2 ARG A 282      -2.159  -3.110  -1.842  1.00 96.42           N  
ATOM   4229 HH21 ARG A 282      -2.870  -3.782  -1.593  1.00 96.42           H  
ATOM   4230 HH22 ARG A 282      -1.385  -2.980  -1.207  1.00 96.42           H  
ATOM   4231  CZ  ARG A 282      -2.425  -2.203  -2.727  1.00 96.42           C  
ATOM   4232  N   LEU A 283      -5.840   1.940  -7.050  1.00 95.95           N  
ATOM   4233  H   LEU A 283      -4.891   1.594  -7.037  1.00 95.95           H  
ATOM   4234  CA  LEU A 283      -6.433   2.281  -8.342  1.00 95.95           C  
ATOM   4235  HA  LEU A 283      -6.708   3.335  -8.320  1.00 95.95           H  
ATOM   4236  C   LEU A 283      -7.711   1.470  -8.643  1.00 95.95           C  
ATOM   4237  CB  LEU A 283      -5.347   2.067  -9.405  1.00 95.95           C  
ATOM   4238  HB2 LEU A 283      -5.076   1.011  -9.420  1.00 95.95           H  
ATOM   4239  HB3 LEU A 283      -4.461   2.640  -9.132  1.00 95.95           H  
ATOM   4240  O   LEU A 283      -8.674   2.003  -9.192  1.00 95.95           O  
ATOM   4241  CG  LEU A 283      -5.791   2.484 -10.812  1.00 95.95           C  
ATOM   4242  HG  LEU A 283      -6.700   1.942 -11.073  1.00 95.95           H  
ATOM   4243  CD1 LEU A 283      -6.045   3.989 -10.915  1.00 95.95           C  
ATOM   4244 HD11 LEU A 283      -6.237   4.262 -11.953  1.00 95.95           H  
ATOM   4245 HD12 LEU A 283      -5.181   4.547 -10.556  1.00 95.95           H  
ATOM   4246 HD13 LEU A 283      -6.924   4.259 -10.331  1.00 95.95           H  
ATOM   4247  CD2 LEU A 283      -4.703   2.093 -11.803  1.00 95.95           C  
ATOM   4248 HD21 LEU A 283      -3.766   2.583 -11.541  1.00 95.95           H  
ATOM   4249 HD22 LEU A 283      -5.006   2.390 -12.807  1.00 95.95           H  
ATOM   4250 HD23 LEU A 283      -4.568   1.011 -11.785  1.00 95.95           H  
ATOM   4251  N   LEU A 284      -7.758   0.202  -8.217  1.00 95.76           N  
ATOM   4252  H   LEU A 284      -6.926  -0.181  -7.792  1.00 95.76           H  
ATOM   4253  CA  LEU A 284      -8.904  -0.700  -8.420  1.00 95.76           C  
ATOM   4254  HA  LEU A 284      -9.230  -0.607  -9.456  1.00 95.76           H  
ATOM   4255  C   LEU A 284     -10.152  -0.346  -7.585  1.00 95.76           C  
ATOM   4256  CB  LEU A 284      -8.462  -2.157  -8.183  1.00 95.76           C  
ATOM   4257  HB2 LEU A 284      -8.033  -2.234  -7.184  1.00 95.76           H  
ATOM   4258  HB3 LEU A 284      -9.344  -2.797  -8.212  1.00 95.76           H  
ATOM   4259  O   LEU A 284     -11.193  -0.975  -7.744  1.00 95.76           O  
ATOM   4260  CG  LEU A 284      -7.453  -2.702  -9.212  1.00 95.76           C  
ATOM   4261  HG  LEU A 284      -6.566  -2.069  -9.215  1.00 95.76           H  
ATOM   4262  CD1 LEU A 284      -7.027  -4.115  -8.816  1.00 95.76           C  
ATOM   4263 HD11 LEU A 284      -6.617  -4.114  -7.806  1.00 95.76           H  
ATOM   4264 HD12 LEU A 284      -6.258  -4.468  -9.503  1.00 95.76           H  
ATOM   4265 HD13 LEU A 284      -7.869  -4.806  -8.863  1.00 95.76           H  
ATOM   4266  CD2 LEU A 284      -8.025  -2.759 -10.631  1.00 95.76           C  
ATOM   4267 HD21 LEU A 284      -7.308  -3.235 -11.300  1.00 95.76           H  
ATOM   4268 HD22 LEU A 284      -8.952  -3.332 -10.638  1.00 95.76           H  
ATOM   4269 HD23 LEU A 284      -8.225  -1.755 -11.005  1.00 95.76           H  
ATOM   4270  N   MET A 285     -10.083   0.676  -6.724  1.00 96.72           N  
ATOM   4271  H   MET A 285      -9.206   1.164  -6.611  1.00 96.72           H  
ATOM   4272  CA  MET A 285     -11.286   1.284  -6.135  1.00 96.72           C  
ATOM   4273  HA  MET A 285     -11.988   0.499  -5.854  1.00 96.72           H  
ATOM   4274  C   MET A 285     -12.030   2.199  -7.116  1.00 96.72           C  
ATOM   4275  CB  MET A 285     -10.911   2.091  -4.884  1.00 96.72           C  
ATOM   4276  HB2 MET A 285     -10.071   2.749  -5.108  1.00 96.72           H  
ATOM   4277  HB3 MET A 285     -11.747   2.731  -4.600  1.00 96.72           H  
ATOM   4278  O   MET A 285     -13.154   2.605  -6.835  1.00 96.72           O  
ATOM   4279  CG  MET A 285     -10.563   1.211  -3.683  1.00 96.72           C  
ATOM   4280  HG2 MET A 285      -9.705   0.593  -3.946  1.00 96.72           H  
ATOM   4281  HG3 MET A 285     -10.265   1.870  -2.867  1.00 96.72           H  
ATOM   4282  SD  MET A 285     -11.894   0.136  -3.062  1.00 96.72           S  
ATOM   4283  CE  MET A 285     -13.112   1.368  -2.535  1.00 96.72           C  
ATOM   4284  HE1 MET A 285     -13.952   0.860  -2.061  1.00 96.72           H  
ATOM   4285  HE2 MET A 285     -13.480   1.917  -3.402  1.00 96.72           H  
ATOM   4286  HE3 MET A 285     -12.656   2.062  -1.829  1.00 96.72           H  
ATOM   4287  N   TYR A 286     -11.409   2.572  -8.235  1.00 97.13           N  
ATOM   4288  H   TYR A 286     -10.463   2.249  -8.383  1.00 97.13           H  
ATOM   4289  CA  TYR A 286     -11.965   3.505  -9.218  1.00 97.13           C  
ATOM   4290  HA  TYR A 286     -12.936   3.871  -8.884  1.00 97.13           H  
ATOM   4291  C   TYR A 286     -12.172   2.853 -10.589  1.00 97.13           C  
ATOM   4292  CB  TYR A 286     -11.027   4.707  -9.357  1.00 97.13           C  
ATOM   4293  HB2 TYR A 286     -10.124   4.403  -9.887  1.00 97.13           H  
ATOM   4294  HB3 TYR A 286     -11.548   5.440  -9.973  1.00 97.13           H  
ATOM   4295  O   TYR A 286     -13.057   3.256 -11.342  1.00 97.13           O  
ATOM   4296  CG  TYR A 286     -10.622   5.382  -8.062  1.00 97.13           C  
ATOM   4297  CD1 TYR A 286     -11.372   6.463  -7.569  1.00 97.13           C  
ATOM   4298  HD1 TYR A 286     -12.224   6.819  -8.128  1.00 97.13           H  
ATOM   4299  CD2 TYR A 286      -9.487   4.940  -7.360  1.00 97.13           C  
ATOM   4300  HD2 TYR A 286      -8.899   4.120  -7.743  1.00 97.13           H  
ATOM   4301  CE1 TYR A 286     -11.010   7.083  -6.357  1.00 97.13           C  
ATOM   4302  HE1 TYR A 286     -11.572   7.925  -5.980  1.00 97.13           H  
ATOM   4303  CE2 TYR A 286      -9.123   5.553  -6.150  1.00 97.13           C  
ATOM   4304  HE2 TYR A 286      -8.257   5.193  -5.614  1.00 97.13           H  
ATOM   4305  OH  TYR A 286      -9.534   7.218  -4.473  1.00 97.13           O  
ATOM   4306  HH  TYR A 286      -8.738   6.816  -4.119  1.00 97.13           H  
ATOM   4307  CZ  TYR A 286      -9.885   6.626  -5.643  1.00 97.13           C  
ATOM   4308  N   LEU A 287     -11.364   1.838 -10.903  1.00 94.40           N  
ATOM   4309  H   LEU A 287     -10.674   1.558 -10.221  1.00 94.40           H  
ATOM   4310  CA  LEU A 287     -11.351   1.123 -12.175  1.00 94.40           C  
ATOM   4311  HA  LEU A 287     -12.118   1.523 -12.839  1.00 94.40           H  
ATOM   4312  C   LEU A 287     -11.639  -0.362 -11.963  1.00 94.40           C  
ATOM   4313  CB  LEU A 287      -9.976   1.284 -12.848  1.00 94.40           C  
ATOM   4314  HB2 LEU A 287      -9.991   0.754 -13.800  1.00 94.40           H  
ATOM   4315  HB3 LEU A 287      -9.232   0.801 -12.215  1.00 94.40           H  
ATOM   4316  O   LEU A 287     -11.215  -0.956 -10.975  1.00 94.40           O  
ATOM   4317  CG  LEU A 287      -9.527   2.731 -13.097  1.00 94.40           C  
ATOM   4318  HG  LEU A 287      -9.493   3.283 -12.158  1.00 94.40           H  
ATOM   4319  CD1 LEU A 287      -8.134   2.739 -13.713  1.00 94.40           C  
ATOM   4320 HD11 LEU A 287      -7.779   3.765 -13.815  1.00 94.40           H  
ATOM   4321 HD12 LEU A 287      -7.444   2.168 -13.092  1.00 94.40           H  
ATOM   4322 HD13 LEU A 287      -8.178   2.268 -14.695  1.00 94.40           H  
ATOM   4323  CD2 LEU A 287     -10.437   3.445 -14.077  1.00 94.40           C  
ATOM   4324 HD21 LEU A 287     -10.064   4.460 -14.217  1.00 94.40           H  
ATOM   4325 HD22 LEU A 287     -10.466   2.929 -15.036  1.00 94.40           H  
ATOM   4326 HD23 LEU A 287     -11.445   3.497 -13.666  1.00 94.40           H  
ATOM   4327  N   SER A 288     -12.300  -0.977 -12.935  1.00 93.81           N  
ATOM   4328  H   SER A 288     -12.597  -0.412 -13.717  1.00 93.81           H  
ATOM   4329  CA  SER A 288     -12.309  -2.431 -13.096  1.00 93.81           C  
ATOM   4330  HA  SER A 288     -12.434  -2.891 -12.115  1.00 93.81           H  
ATOM   4331  C   SER A 288     -10.984  -2.927 -13.684  1.00 93.81           C  
ATOM   4332  CB  SER A 288     -13.485  -2.864 -13.975  1.00 93.81           C  
ATOM   4333  HB2 SER A 288     -13.511  -3.952 -14.035  1.00 93.81           H  
ATOM   4334  HB3 SER A 288     -14.418  -2.516 -13.532  1.00 93.81           H  
ATOM   4335  O   SER A 288     -10.247  -2.179 -14.332  1.00 93.81           O  
ATOM   4336  OG  SER A 288     -13.350  -2.328 -15.274  1.00 93.81           O  
ATOM   4337  HG  SER A 288     -13.432  -1.375 -15.195  1.00 93.81           H  
ATOM   4338  N   GLU A 289     -10.695  -4.216 -13.514  1.00 90.99           N  
ATOM   4339  H   GLU A 289     -11.288  -4.787 -12.929  1.00 90.99           H  
ATOM   4340  CA  GLU A 289      -9.484  -4.838 -14.066  1.00 90.99           C  
ATOM   4341  HA  GLU A 289      -8.605  -4.358 -13.638  1.00 90.99           H  
ATOM   4342  C   GLU A 289      -9.399  -4.676 -15.594  1.00 90.99           C  
ATOM   4343  CB  GLU A 289      -9.460  -6.327 -13.692  1.00 90.99           C  
ATOM   4344  HB2 GLU A 289     -10.348  -6.811 -14.099  1.00 90.99           H  
ATOM   4345  HB3 GLU A 289      -8.579  -6.787 -14.140  1.00 90.99           H  
ATOM   4346  O   GLU A 289      -8.336  -4.366 -16.130  1.00 90.99           O  
ATOM   4347  CG  GLU A 289      -9.411  -6.543 -12.174  1.00 90.99           C  
ATOM   4348  HG2 GLU A 289      -8.510  -6.077 -11.775  1.00 90.99           H  
ATOM   4349  HG3 GLU A 289     -10.273  -6.061 -11.713  1.00 90.99           H  
ATOM   4350  CD  GLU A 289      -9.432  -8.038 -11.843  1.00 90.99           C  
ATOM   4351  OE1 GLU A 289      -8.350  -8.574 -11.516  1.00 90.99           O  
ATOM   4352  OE2 GLU A 289     -10.532  -8.624 -11.951  1.00 90.99           O  
ATOM   4353  N   GLY A 290     -10.530  -4.804 -16.299  1.00 91.05           N  
ATOM   4354  H   GLY A 290     -11.376  -5.028 -15.796  1.00 91.05           H  
ATOM   4355  CA  GLY A 290     -10.596  -4.633 -17.753  1.00 91.05           C  
ATOM   4356  HA2 GLY A 290     -11.592  -4.917 -18.094  1.00 91.05           H  
ATOM   4357  HA3 GLY A 290      -9.866  -5.290 -18.225  1.00 91.05           H  
ATOM   4358  C   GLY A 290     -10.326  -3.198 -18.217  1.00 91.05           C  
ATOM   4359  O   GLY A 290      -9.607  -2.997 -19.197  1.00 91.05           O  
ATOM   4360  N   GLU A 291     -10.853  -2.195 -17.506  1.00 94.16           N  
ATOM   4361  H   GLU A 291     -11.402  -2.415 -16.687  1.00 94.16           H  
ATOM   4362  CA  GLU A 291     -10.560  -0.778 -17.781  1.00 94.16           C  
ATOM   4363  HA  GLU A 291     -10.813  -0.542 -18.815  1.00 94.16           H  
ATOM   4364  C   GLU A 291      -9.063  -0.500 -17.613  1.00 94.16           C  
ATOM   4365  CB  GLU A 291     -11.390   0.134 -16.852  1.00 94.16           C  
ATOM   4366  HB2 GLU A 291     -10.989   1.147 -16.891  1.00 94.16           H  
ATOM   4367  HB3 GLU A 291     -11.283  -0.229 -15.830  1.00 94.16           H  
ATOM   4368  O   GLU A 291      -8.442   0.134 -18.465  1.00 94.16           O  
ATOM   4369  CG  GLU A 291     -12.882   0.192 -17.246  1.00 94.16           C  
ATOM   4370  HG2 GLU A 291     -13.218  -0.809 -17.513  1.00 94.16           H  
ATOM   4371  HG3 GLU A 291     -12.980   0.809 -18.139  1.00 94.16           H  
ATOM   4372  CD  GLU A 291     -13.807   0.722 -16.129  1.00 94.16           C  
ATOM   4373  OE1 GLU A 291     -14.891   1.282 -16.406  1.00 94.16           O  
ATOM   4374  OE2 GLU A 291     -13.556   0.428 -14.938  1.00 94.16           O  
ATOM   4375  N   TYR A 292      -8.450  -1.047 -16.566  1.00 91.79           N  
ATOM   4376  H   TYR A 292      -8.997  -1.574 -15.899  1.00 91.79           H  
ATOM   4377  CA  TYR A 292      -7.039  -0.821 -16.299  1.00 91.79           C  
ATOM   4378  HA  TYR A 292      -6.862   0.250 -16.401  1.00 91.79           H  
ATOM   4379  C   TYR A 292      -6.094  -1.523 -17.291  1.00 91.79           C  
ATOM   4380  CB  TYR A 292      -6.772  -1.221 -14.854  1.00 91.79           C  
ATOM   4381  HB2 TYR A 292      -7.430  -0.651 -14.198  1.00 91.79           H  
ATOM   4382  HB3 TYR A 292      -7.011  -2.277 -14.732  1.00 91.79           H  
ATOM   4383  O   TYR A 292      -5.087  -0.941 -17.704  1.00 91.79           O  
ATOM   4384  CG  TYR A 292      -5.352  -0.969 -14.426  1.00 91.79           C  
ATOM   4385  CD1 TYR A 292      -4.679  -1.968 -13.719  1.00 91.79           C  
ATOM   4386  HD1 TYR A 292      -5.172  -2.897 -13.474  1.00 91.79           H  
ATOM   4387  CD2 TYR A 292      -4.704   0.247 -14.726  1.00 91.79           C  
ATOM   4388  HD2 TYR A 292      -5.225   1.025 -15.265  1.00 91.79           H  
ATOM   4389  CE1 TYR A 292      -3.370  -1.730 -13.306  1.00 91.79           C  
ATOM   4390  HE1 TYR A 292      -2.876  -2.503 -12.736  1.00 91.79           H  
ATOM   4391  CE2 TYR A 292      -3.371   0.466 -14.342  1.00 91.79           C  
ATOM   4392  HE2 TYR A 292      -2.879   1.394 -14.591  1.00 91.79           H  
ATOM   4393  OH  TYR A 292      -1.419  -0.344 -13.229  1.00 91.79           O  
ATOM   4394  HH  TYR A 292      -1.138   0.559 -13.393  1.00 91.79           H  
ATOM   4395  CZ  TYR A 292      -2.700  -0.535 -13.621  1.00 91.79           C  
ATOM   4396  N   ILE A 293      -6.435  -2.733 -17.747  1.00 90.47           N  
ATOM   4397  H   ILE A 293      -7.240  -3.188 -17.342  1.00 90.47           H  
ATOM   4398  CA  ILE A 293      -5.686  -3.423 -18.812  1.00 90.47           C  
ATOM   4399  HA  ILE A 293      -4.641  -3.500 -18.510  1.00 90.47           H  
ATOM   4400  C   ILE A 293      -5.706  -2.608 -20.114  1.00 90.47           C  
ATOM   4401  CB  ILE A 293      -6.239  -4.854 -19.013  1.00 90.47           C  
ATOM   4402  HB  ILE A 293      -7.325  -4.797 -19.082  1.00 90.47           H  
ATOM   4403  O   ILE A 293      -4.679  -2.505 -20.787  1.00 90.47           O  
ATOM   4404  CG1 ILE A 293      -5.856  -5.738 -17.803  1.00 90.47           C  
ATOM   4405 HG12 ILE A 293      -4.789  -5.958 -17.837  1.00 90.47           H  
ATOM   4406 HG13 ILE A 293      -6.042  -5.196 -16.875  1.00 90.47           H  
ATOM   4407  CG2 ILE A 293      -5.707  -5.498 -20.311  1.00 90.47           C  
ATOM   4408 HG21 ILE A 293      -6.074  -6.519 -20.411  1.00 90.47           H  
ATOM   4409 HG22 ILE A 293      -4.617  -5.506 -20.306  1.00 90.47           H  
ATOM   4410 HG23 ILE A 293      -6.056  -4.947 -21.184  1.00 90.47           H  
ATOM   4411  CD1 ILE A 293      -6.637  -7.057 -17.730  1.00 90.47           C  
ATOM   4412 HD11 ILE A 293      -6.369  -7.714 -18.558  1.00 90.47           H  
ATOM   4413 HD12 ILE A 293      -6.395  -7.563 -16.796  1.00 90.47           H  
ATOM   4414 HD13 ILE A 293      -7.708  -6.855 -17.752  1.00 90.47           H  
ATOM   4415  N   ARG A 294      -6.845  -1.988 -20.455  1.00 92.32           N  
ATOM   4416  H   ARG A 294      -7.648  -2.099 -19.853  1.00 92.32           H  
ATOM   4417  CA  ARG A 294      -6.948  -1.104 -21.628  1.00 92.32           C  
ATOM   4418  HA  ARG A 294      -6.589  -1.628 -22.514  1.00 92.32           H  
ATOM   4419  C   ARG A 294      -6.053   0.121 -21.493  1.00 92.32           C  
ATOM   4420  CB  ARG A 294      -8.398  -0.674 -21.858  1.00 92.32           C  
ATOM   4421  HB2 ARG A 294      -8.403   0.135 -22.589  1.00 92.32           H  
ATOM   4422  HB3 ARG A 294      -8.818  -0.291 -20.929  1.00 92.32           H  
ATOM   4423  O   ARG A 294      -5.292   0.394 -22.417  1.00 92.32           O  
ATOM   4424  CG  ARG A 294      -9.271  -1.820 -22.385  1.00 92.32           C  
ATOM   4425  HG2 ARG A 294      -9.157  -2.697 -21.748  1.00 92.32           H  
ATOM   4426  HG3 ARG A 294      -8.957  -2.084 -23.395  1.00 92.32           H  
ATOM   4427  CD  ARG A 294     -10.749  -1.411 -22.392  1.00 92.32           C  
ATOM   4428  HD2 ARG A 294     -11.046  -1.178 -21.369  1.00 92.32           H  
ATOM   4429  HD3 ARG A 294     -11.342  -2.257 -22.739  1.00 92.32           H  
ATOM   4430  NE  ARG A 294     -10.994  -0.245 -23.265  1.00 92.32           N  
ATOM   4431  HE  ARG A 294     -10.204   0.114 -23.781  1.00 92.32           H  
ATOM   4432  NH1 ARG A 294     -13.196   0.118 -22.704  1.00 92.32           N  
ATOM   4433 HH11 ARG A 294     -13.153  -0.626 -22.023  1.00 92.32           H  
ATOM   4434 HH12 ARG A 294     -14.043   0.656 -22.819  1.00 92.32           H  
ATOM   4435  NH2 ARG A 294     -12.215   1.417 -24.226  1.00 92.32           N  
ATOM   4436 HH21 ARG A 294     -11.396   1.742 -24.721  1.00 92.32           H  
ATOM   4437 HH22 ARG A 294     -13.093   1.897 -24.362  1.00 92.32           H  
ATOM   4438  CZ  ARG A 294     -12.129   0.422 -23.391  1.00 92.32           C  
ATOM   4439  N   LEU A 295      -6.063   0.782 -20.328  1.00 92.66           N  
ATOM   4440  H   LEU A 295      -6.731   0.500 -19.625  1.00 92.66           H  
ATOM   4441  CA  LEU A 295      -5.172   1.916 -20.059  1.00 92.66           C  
ATOM   4442  HA  LEU A 295      -5.434   2.733 -20.732  1.00 92.66           H  
ATOM   4443  C   LEU A 295      -3.716   1.551 -20.364  1.00 92.66           C  
ATOM   4444  CB  LEU A 295      -5.301   2.397 -18.601  1.00 92.66           C  
ATOM   4445  HB2 LEU A 295      -5.152   1.551 -17.930  1.00 92.66           H  
ATOM   4446  HB3 LEU A 295      -4.494   3.105 -18.410  1.00 92.66           H  
ATOM   4447  O   LEU A 295      -3.096   2.216 -21.181  1.00 92.66           O  
ATOM   4448  CG  LEU A 295      -6.624   3.087 -18.234  1.00 92.66           C  
ATOM   4449  HG  LEU A 295      -7.461   2.404 -18.377  1.00 92.66           H  
ATOM   4450  CD1 LEU A 295      -6.587   3.506 -16.767  1.00 92.66           C  
ATOM   4451 HD11 LEU A 295      -7.536   3.964 -16.491  1.00 92.66           H  
ATOM   4452 HD12 LEU A 295      -5.781   4.221 -16.601  1.00 92.66           H  
ATOM   4453 HD13 LEU A 295      -6.429   2.628 -16.141  1.00 92.66           H  
ATOM   4454  CD2 LEU A 295      -6.869   4.339 -19.062  1.00 92.66           C  
ATOM   4455 HD21 LEU A 295      -7.247   4.050 -20.042  1.00 92.66           H  
ATOM   4456 HD22 LEU A 295      -5.956   4.926 -19.162  1.00 92.66           H  
ATOM   4457 HD23 LEU A 295      -7.624   4.950 -18.567  1.00 92.66           H  
ATOM   4458  N   MET A 296      -3.212   0.452 -19.787  1.00 89.48           N  
ATOM   4459  H   MET A 296      -3.821  -0.061 -19.166  1.00 89.48           H  
ATOM   4460  CA  MET A 296      -1.831  -0.035 -19.962  1.00 89.48           C  
ATOM   4461  HA  MET A 296      -1.137   0.720 -19.592  1.00 89.48           H  
ATOM   4462  C   MET A 296      -1.428  -0.315 -21.420  1.00 89.48           C  
ATOM   4463  CB  MET A 296      -1.659  -1.313 -19.124  1.00 89.48           C  
ATOM   4464  HB2 MET A 296      -2.570  -1.910 -19.171  1.00 89.48           H  
ATOM   4465  HB3 MET A 296      -0.847  -1.916 -19.531  1.00 89.48           H  
ATOM   4466  O   MET A 296      -0.242  -0.232 -21.778  1.00 89.48           O  
ATOM   4467  CG  MET A 296      -1.329  -1.005 -17.661  1.00 89.48           C  
ATOM   4468  HG2 MET A 296      -2.005  -0.239 -17.282  1.00 89.48           H  
ATOM   4469  HG3 MET A 296      -1.480  -1.914 -17.079  1.00 89.48           H  
ATOM   4470  SD  MET A 296       0.393  -0.473 -17.448  1.00 89.48           S  
ATOM   4471  CE  MET A 296       0.519  -0.401 -15.651  1.00 89.48           C  
ATOM   4472  HE1 MET A 296       1.532  -0.111 -15.373  1.00 89.48           H  
ATOM   4473  HE2 MET A 296      -0.187   0.344 -15.283  1.00 89.48           H  
ATOM   4474  HE3 MET A 296       0.300  -1.381 -15.226  1.00 89.48           H  
ATOM   4475  N   ARG A 297      -2.397  -0.670 -22.266  1.00 89.66           N  
ATOM   4476  H   ARG A 297      -3.343  -0.694 -21.912  1.00 89.66           H  
ATOM   4477  CA  ARG A 297      -2.189  -0.933 -23.692  1.00 89.66           C  
ATOM   4478  HA  ARG A 297      -1.233  -1.436 -23.836  1.00 89.66           H  
ATOM   4479  C   ARG A 297      -2.133   0.366 -24.497  1.00 89.66           C  
ATOM   4480  CB  ARG A 297      -3.309  -1.862 -24.182  1.00 89.66           C  
ATOM   4481  HB2 ARG A 297      -3.350  -2.745 -23.544  1.00 89.66           H  
ATOM   4482  HB3 ARG A 297      -4.259  -1.337 -24.087  1.00 89.66           H  
ATOM   4483  O   ARG A 297      -1.202   0.532 -25.281  1.00 89.66           O  
ATOM   4484  CG  ARG A 297      -3.108  -2.317 -25.638  1.00 89.66           C  
ATOM   4485  HG2 ARG A 297      -2.259  -2.999 -25.685  1.00 89.66           H  
ATOM   4486  HG3 ARG A 297      -2.898  -1.461 -26.280  1.00 89.66           H  
ATOM   4487  CD  ARG A 297      -4.355  -3.024 -26.178  1.00 89.66           C  
ATOM   4488  HD2 ARG A 297      -4.126  -3.421 -27.167  1.00 89.66           H  
ATOM   4489  HD3 ARG A 297      -4.622  -3.846 -25.514  1.00 89.66           H  
ATOM   4490  NE  ARG A 297      -5.468  -2.071 -26.281  1.00 89.66           N  
ATOM   4491  HE  ARG A 297      -5.260  -1.104 -26.079  1.00 89.66           H  
ATOM   4492  NH1 ARG A 297      -7.098  -3.395 -27.190  1.00 89.66           N  
ATOM   4493 HH11 ARG A 297      -8.010  -3.468 -27.616  1.00 89.66           H  
ATOM   4494 HH12 ARG A 297      -6.418  -4.137 -27.270  1.00 89.66           H  
ATOM   4495  NH2 ARG A 297      -7.489  -1.223 -26.741  1.00 89.66           N  
ATOM   4496 HH21 ARG A 297      -8.381  -1.228 -27.214  1.00 89.66           H  
ATOM   4497 HH22 ARG A 297      -7.085  -0.348 -26.437  1.00 89.66           H  
ATOM   4498  CZ  ARG A 297      -6.684  -2.243 -26.737  1.00 89.66           C  
ATOM   4499  N   ASP A 298      -3.097   1.254 -24.274  1.00 93.13           N  
ATOM   4500  H   ASP A 298      -3.777   1.035 -23.560  1.00 93.13           H  
ATOM   4501  CA  ASP A 298      -3.452   2.333 -25.203  1.00 93.13           C  
ATOM   4502  HA  ASP A 298      -3.332   1.964 -26.221  1.00 93.13           H  
ATOM   4503  C   ASP A 298      -2.553   3.576 -25.098  1.00 93.13           C  
ATOM   4504  CB  ASP A 298      -4.947   2.684 -25.012  1.00 93.13           C  
ATOM   4505  HB2 ASP A 298      -5.117   2.964 -23.972  1.00 93.13           H  
ATOM   4506  HB3 ASP A 298      -5.187   3.545 -25.636  1.00 93.13           H  
ATOM   4507  O   ASP A 298      -2.503   4.361 -26.042  1.00 93.13           O  
ATOM   4508  CG  ASP A 298      -5.904   1.538 -25.396  1.00 93.13           C  
ATOM   4509  OD1 ASP A 298      -5.491   0.626 -26.147  1.00 93.13           O  
ATOM   4510  OD2 ASP A 298      -7.078   1.500 -24.961  1.00 93.13           O  
ATOM   4511  N   TYR A 299      -1.814   3.764 -23.998  1.00 94.98           N  
ATOM   4512  H   TYR A 299      -1.948   3.121 -23.231  1.00 94.98           H  
ATOM   4513  CA  TYR A 299      -1.042   4.995 -23.761  1.00 94.98           C  
ATOM   4514  HA  TYR A 299      -1.112   5.633 -24.643  1.00 94.98           H  
ATOM   4515  C   TYR A 299       0.453   4.758 -23.526  1.00 94.98           C  
ATOM   4516  CB  TYR A 299      -1.679   5.782 -22.610  1.00 94.98           C  
ATOM   4517  HB2 TYR A 299      -1.169   6.739 -22.499  1.00 94.98           H  
ATOM   4518  HB3 TYR A 299      -1.536   5.220 -21.687  1.00 94.98           H  
ATOM   4519  O   TYR A 299       0.867   3.733 -22.968  1.00 94.98           O  
ATOM   4520  CG  TYR A 299      -3.156   6.044 -22.803  1.00 94.98           C  
ATOM   4521  CD1 TYR A 299      -3.575   6.884 -23.849  1.00 94.98           C  
ATOM   4522  HD1 TYR A 299      -2.847   7.366 -24.485  1.00 94.98           H  
ATOM   4523  CD2 TYR A 299      -4.112   5.375 -22.013  1.00 94.98           C  
ATOM   4524  HD2 TYR A 299      -3.791   4.697 -21.236  1.00 94.98           H  
ATOM   4525  CE1 TYR A 299      -4.944   7.033 -24.115  1.00 94.98           C  
ATOM   4526  HE1 TYR A 299      -5.278   7.579 -24.985  1.00 94.98           H  
ATOM   4527  CE2 TYR A 299      -5.486   5.564 -22.259  1.00 94.98           C  
ATOM   4528  HE2 TYR A 299      -6.237   5.051 -21.678  1.00 94.98           H  
ATOM   4529  OH  TYR A 299      -7.220   6.563 -23.591  1.00 94.98           O  
ATOM   4530  HH  TYR A 299      -7.356   7.174 -24.319  1.00 94.98           H  
ATOM   4531  CZ  TYR A 299      -5.903   6.398 -23.312  1.00 94.98           C  
ATOM   4532  N   THR A 300       1.267   5.742 -23.925  1.00 94.72           N  
ATOM   4533  H   THR A 300       0.842   6.546 -24.363  1.00 94.72           H  
ATOM   4534  CA  THR A 300       2.706   5.853 -23.633  1.00 94.72           C  
ATOM   4535  HA  THR A 300       3.213   4.930 -23.913  1.00 94.72           H  
ATOM   4536  C   THR A 300       2.932   6.103 -22.147  1.00 94.72           C  
ATOM   4537  CB  THR A 300       3.337   7.026 -24.412  1.00 94.72           C  
ATOM   4538  HB  THR A 300       2.882   7.960 -24.083  1.00 94.72           H  
ATOM   4539  O   THR A 300       3.798   5.478 -21.536  1.00 94.72           O  
ATOM   4540  CG2 THR A 300       4.845   7.127 -24.199  1.00 94.72           C  
ATOM   4541 HG21 THR A 300       5.063   7.464 -23.185  1.00 94.72           H  
ATOM   4542 HG22 THR A 300       5.261   7.852 -24.898  1.00 94.72           H  
ATOM   4543 HG23 THR A 300       5.314   6.157 -24.364  1.00 94.72           H  
ATOM   4544  OG1 THR A 300       3.102   6.894 -25.793  1.00 94.72           O  
ATOM   4545  HG1 THR A 300       3.879   6.498 -26.193  1.00 94.72           H  
ATOM   4546  N   ALA A 301       2.136   6.996 -21.559  1.00 94.98           N  
ATOM   4547  H   ALA A 301       1.436   7.457 -22.121  1.00 94.98           H  
ATOM   4548  CA  ALA A 301       2.126   7.277 -20.131  1.00 94.98           C  
ATOM   4549  HA  ALA A 301       2.457   6.388 -19.593  1.00 94.98           H  
ATOM   4550  C   ALA A 301       0.702   7.598 -19.672  1.00 94.98           C  
ATOM   4551  CB  ALA A 301       3.094   8.430 -19.830  1.00 94.98           C  
ATOM   4552  HB1 ALA A 301       4.096   8.174 -20.174  1.00 94.98           H  
ATOM   4553  HB2 ALA A 301       2.763   9.338 -20.335  1.00 94.98           H  
ATOM   4554  HB3 ALA A 301       3.126   8.611 -18.756  1.00 94.98           H  
ATOM   4555  O   ALA A 301      -0.064   8.210 -20.415  1.00 94.98           O  
ATOM   4556  N   VAL A 302       0.366   7.202 -18.444  1.00 96.18           N  
ATOM   4557  H   VAL A 302       1.062   6.727 -17.888  1.00 96.18           H  
ATOM   4558  CA  VAL A 302      -0.916   7.541 -17.809  1.00 96.18           C  
ATOM   4559  HA  VAL A 302      -1.439   8.268 -18.430  1.00 96.18           H  
ATOM   4560  C   VAL A 302      -0.644   8.193 -16.466  1.00 96.18           C  
ATOM   4561  CB  VAL A 302      -1.850   6.327 -17.654  1.00 96.18           C  
ATOM   4562  HB  VAL A 302      -1.371   5.575 -17.027  1.00 96.18           H  
ATOM   4563  O   VAL A 302       0.115   7.658 -15.651  1.00 96.18           O  
ATOM   4564  CG1 VAL A 302      -3.193   6.719 -17.024  1.00 96.18           C  
ATOM   4565 HG11 VAL A 302      -3.851   5.852 -16.976  1.00 96.18           H  
ATOM   4566 HG12 VAL A 302      -3.674   7.490 -17.625  1.00 96.18           H  
ATOM   4567 HG13 VAL A 302      -3.048   7.102 -16.014  1.00 96.18           H  
ATOM   4568  CG2 VAL A 302      -2.165   5.705 -19.013  1.00 96.18           C  
ATOM   4569 HG21 VAL A 302      -1.239   5.373 -19.482  1.00 96.18           H  
ATOM   4570 HG22 VAL A 302      -2.823   4.844 -18.895  1.00 96.18           H  
ATOM   4571 HG23 VAL A 302      -2.645   6.442 -19.657  1.00 96.18           H  
ATOM   4572  N   LYS A 303      -1.283   9.337 -16.231  1.00 94.97           N  
ATOM   4573  H   LYS A 303      -1.892   9.695 -16.953  1.00 94.97           H  
ATOM   4574  CA  LYS A 303      -1.192  10.108 -14.992  1.00 94.97           C  
ATOM   4575  HA  LYS A 303      -0.566   9.581 -14.272  1.00 94.97           H  
ATOM   4576  C   LYS A 303      -2.587  10.269 -14.391  1.00 94.97           C  
ATOM   4577  CB  LYS A 303      -0.546  11.463 -15.316  1.00 94.97           C  
ATOM   4578  HB2 LYS A 303      -1.207  11.976 -16.015  1.00 94.97           H  
ATOM   4579  HB3 LYS A 303       0.408  11.302 -15.819  1.00 94.97           H  
ATOM   4580  O   LYS A 303      -3.529  10.580 -15.104  1.00 94.97           O  
ATOM   4581  CG  LYS A 303      -0.303  12.351 -14.080  1.00 94.97           C  
ATOM   4582  HG2 LYS A 303      -1.107  12.208 -13.358  1.00 94.97           H  
ATOM   4583  HG3 LYS A 303       0.641  12.083 -13.606  1.00 94.97           H  
ATOM   4584  CD  LYS A 303      -0.300  13.828 -14.486  1.00 94.97           C  
ATOM   4585  HD2 LYS A 303       0.567  14.068 -15.101  1.00 94.97           H  
ATOM   4586  HD3 LYS A 303      -1.172  13.986 -15.121  1.00 94.97           H  
ATOM   4587  CE  LYS A 303      -0.453  14.805 -13.314  1.00 94.97           C  
ATOM   4588  HE2 LYS A 303      -0.797  15.755 -13.722  1.00 94.97           H  
ATOM   4589  HE3 LYS A 303      -1.263  14.457 -12.673  1.00 94.97           H  
ATOM   4590  NZ  LYS A 303       0.796  15.002 -12.538  1.00 94.97           N  
ATOM   4591  HZ1 LYS A 303       1.081  14.133 -12.110  1.00 94.97           H  
ATOM   4592  HZ2 LYS A 303       1.531  15.340 -13.143  1.00 94.97           H  
ATOM   4593  HZ3 LYS A 303       0.628  15.674 -11.804  1.00 94.97           H  
ATOM   4594  N   VAL A 304      -2.714  10.079 -13.085  1.00 96.49           N  
ATOM   4595  H   VAL A 304      -1.899   9.774 -12.572  1.00 96.49           H  
ATOM   4596  CA  VAL A 304      -3.884  10.501 -12.311  1.00 96.49           C  
ATOM   4597  HA  VAL A 304      -4.794  10.285 -12.870  1.00 96.49           H  
ATOM   4598  C   VAL A 304      -3.796  12.009 -12.071  1.00 96.49           C  
ATOM   4599  CB  VAL A 304      -3.949   9.763 -10.963  1.00 96.49           C  
ATOM   4600  HB  VAL A 304      -3.088  10.062 -10.365  1.00 96.49           H  
ATOM   4601  O   VAL A 304      -2.780  12.487 -11.568  1.00 96.49           O  
ATOM   4602  CG1 VAL A 304      -5.225  10.136 -10.193  1.00 96.49           C  
ATOM   4603 HG11 VAL A 304      -5.670  11.065 -10.548  1.00 96.49           H  
ATOM   4604 HG12 VAL A 304      -4.984  10.291  -9.141  1.00 96.49           H  
ATOM   4605 HG13 VAL A 304      -5.983   9.358 -10.295  1.00 96.49           H  
ATOM   4606  CG2 VAL A 304      -3.880   8.238 -11.141  1.00 96.49           C  
ATOM   4607 HG21 VAL A 304      -4.021   7.747 -10.178  1.00 96.49           H  
ATOM   4608 HG22 VAL A 304      -4.649   7.909 -11.840  1.00 96.49           H  
ATOM   4609 HG23 VAL A 304      -2.898   7.956 -11.521  1.00 96.49           H  
ATOM   4610  N   GLU A 305      -4.858  12.740 -12.394  1.00 94.46           N  
ATOM   4611  H   GLU A 305      -5.649  12.286 -12.827  1.00 94.46           H  
ATOM   4612  CA  GLU A 305      -4.981  14.176 -12.118  1.00 94.46           C  
ATOM   4613  HA  GLU A 305      -3.992  14.624 -12.019  1.00 94.46           H  
ATOM   4614  C   GLU A 305      -5.714  14.450 -10.800  1.00 94.46           C  
ATOM   4615  CB  GLU A 305      -5.727  14.868 -13.271  1.00 94.46           C  
ATOM   4616  HB2 GLU A 305      -5.866  15.920 -13.022  1.00 94.46           H  
ATOM   4617  HB3 GLU A 305      -6.715  14.417 -13.359  1.00 94.46           H  
ATOM   4618  O   GLU A 305      -5.291  15.291 -10.008  1.00 94.46           O  
ATOM   4619  CG  GLU A 305      -5.034  14.774 -14.637  1.00 94.46           C  
ATOM   4620  HG2 GLU A 305      -4.925  13.723 -14.904  1.00 94.46           H  
ATOM   4621  HG3 GLU A 305      -5.697  15.234 -15.370  1.00 94.46           H  
ATOM   4622  CD  GLU A 305      -3.659  15.464 -14.721  1.00 94.46           C  
ATOM   4623  OE1 GLU A 305      -3.013  15.332 -15.788  1.00 94.46           O  
ATOM   4624  OE2 GLU A 305      -3.182  16.046 -13.718  1.00 94.46           O  
ATOM   4625  N   GLU A 306      -6.799  13.719 -10.532  1.00 94.70           N  
ATOM   4626  H   GLU A 306      -7.101  13.039 -11.215  1.00 94.70           H  
ATOM   4627  CA  GLU A 306      -7.602  13.872  -9.316  1.00 94.70           C  
ATOM   4628  HA  GLU A 306      -6.939  14.141  -8.494  1.00 94.70           H  
ATOM   4629  C   GLU A 306      -8.303  12.562  -8.953  1.00 94.70           C  
ATOM   4630  CB  GLU A 306      -8.626  15.015  -9.496  1.00 94.70           C  
ATOM   4631  HB2 GLU A 306      -9.317  14.755 -10.298  1.00 94.70           H  
ATOM   4632  HB3 GLU A 306      -8.083  15.913  -9.792  1.00 94.70           H  
ATOM   4633  O   GLU A 306      -8.775  11.827  -9.824  1.00 94.70           O  
ATOM   4634  CG  GLU A 306      -9.437  15.327  -8.216  1.00 94.70           C  
ATOM   4635  HG2 GLU A 306     -10.058  14.465  -7.976  1.00 94.70           H  
ATOM   4636  HG3 GLU A 306      -8.740  15.477  -7.392  1.00 94.70           H  
ATOM   4637  CD  GLU A 306     -10.351  16.567  -8.321  1.00 94.70           C  
ATOM   4638  OE1 GLU A 306     -11.184  16.774  -7.397  1.00 94.70           O  
ATOM   4639  OE2 GLU A 306     -10.187  17.351  -9.280  1.00 94.70           O  
ATOM   4640  N   VAL A 307      -8.421  12.295  -7.652  1.00 96.31           N  
ATOM   4641  H   VAL A 307      -7.966  12.915  -6.998  1.00 96.31           H  
ATOM   4642  CA  VAL A 307      -9.344  11.295  -7.109  1.00 96.31           C  
ATOM   4643  HA  VAL A 307      -9.980  10.943  -7.922  1.00 96.31           H  
ATOM   4644  C   VAL A 307     -10.270  11.894  -6.069  1.00 96.31           C  
ATOM   4645  CB  VAL A 307      -8.644  10.066  -6.517  1.00 96.31           C  
ATOM   4646  HB  VAL A 307      -9.408   9.455  -6.037  1.00 96.31           H  
ATOM   4647  O   VAL A 307      -9.881  12.764  -5.287  1.00 96.31           O  
ATOM   4648  CG1 VAL A 307      -8.042   9.223  -7.634  1.00 96.31           C  
ATOM   4649 HG11 VAL A 307      -8.835   8.972  -8.339  1.00 96.31           H  
ATOM   4650 HG12 VAL A 307      -7.256   9.777  -8.148  1.00 96.31           H  
ATOM   4651 HG13 VAL A 307      -7.659   8.288  -7.226  1.00 96.31           H  
ATOM   4652  CG2 VAL A 307      -7.595  10.401  -5.452  1.00 96.31           C  
ATOM   4653 HG21 VAL A 307      -7.189   9.476  -5.042  1.00 96.31           H  
ATOM   4654 HG22 VAL A 307      -8.063  10.957  -4.639  1.00 96.31           H  
ATOM   4655 HG23 VAL A 307      -6.790  10.994  -5.887  1.00 96.31           H  
ATOM   4656  N   VAL A 308     -11.491  11.367  -6.024  1.00 96.22           N  
ATOM   4657  H   VAL A 308     -11.727  10.670  -6.716  1.00 96.22           H  
ATOM   4658  CA  VAL A 308     -12.502  11.722  -5.033  1.00 96.22           C  
ATOM   4659  HA  VAL A 308     -12.010  12.282  -4.238  1.00 96.22           H  
ATOM   4660  C   VAL A 308     -13.100  10.463  -4.423  1.00 96.22           C  
ATOM   4661  CB  VAL A 308     -13.606  12.623  -5.619  1.00 96.22           C  
ATOM   4662  HB  VAL A 308     -14.264  12.028  -6.252  1.00 96.22           H  
ATOM   4663  O   VAL A 308     -13.449   9.522  -5.135  1.00 96.22           O  
ATOM   4664  CG1 VAL A 308     -14.448  13.188  -4.466  1.00 96.22           C  
ATOM   4665 HG11 VAL A 308     -15.181  12.448  -4.143  1.00 96.22           H  
ATOM   4666 HG12 VAL A 308     -14.967  14.099  -4.766  1.00 96.22           H  
ATOM   4667 HG13 VAL A 308     -13.815  13.454  -3.619  1.00 96.22           H  
ATOM   4668  CG2 VAL A 308     -13.050  13.768  -6.479  1.00 96.22           C  
ATOM   4669 HG21 VAL A 308     -13.849  14.451  -6.767  1.00 96.22           H  
ATOM   4670 HG22 VAL A 308     -12.275  14.317  -5.944  1.00 96.22           H  
ATOM   4671 HG23 VAL A 308     -12.610  13.367  -7.393  1.00 96.22           H  
ATOM   4672  N   CYS A 309     -13.247  10.457  -3.100  1.00 96.76           N  
ATOM   4673  H   CYS A 309     -12.920  11.263  -2.588  1.00 96.76           H  
ATOM   4674  CA  CYS A 309     -13.935   9.410  -2.357  1.00 96.76           C  
ATOM   4675  HA  CYS A 309     -14.465   8.762  -3.055  1.00 96.76           H  
ATOM   4676  C   CYS A 309     -14.963  10.037  -1.411  1.00 96.76           C  
ATOM   4677  CB  CYS A 309     -12.897   8.554  -1.624  1.00 96.76           C  
ATOM   4678  HB2 CYS A 309     -12.368   9.170  -0.896  1.00 96.76           H  
ATOM   4679  HB3 CYS A 309     -12.181   8.170  -2.351  1.00 96.76           H  
ATOM   4680  O   CYS A 309     -14.627  10.854  -0.555  1.00 96.76           O  
ATOM   4681  SG  CYS A 309     -13.696   7.149  -0.793  1.00 96.76           S  
ATOM   4682  HG  CYS A 309     -14.591   7.852  -0.094  1.00 96.76           H  
ATOM   4683  N   GLU A 310     -16.217   9.619  -1.531  1.00 97.05           N  
ATOM   4684  H   GLU A 310     -16.421   8.948  -2.257  1.00 97.05           H  
ATOM   4685  CA  GLU A 310     -17.341  10.093  -0.725  1.00 97.05           C  
ATOM   4686  HA  GLU A 310     -17.019  10.890  -0.055  1.00 97.05           H  
ATOM   4687  C   GLU A 310     -17.898   8.945   0.113  1.00 97.05           C  
ATOM   4688  CB  GLU A 310     -18.445  10.652  -1.627  1.00 97.05           C  
ATOM   4689  HB2 GLU A 310     -19.297  10.927  -1.006  1.00 97.05           H  
ATOM   4690  HB3 GLU A 310     -18.756   9.858  -2.307  1.00 97.05           H  
ATOM   4691  O   GLU A 310     -18.098   7.842  -0.394  1.00 97.05           O  
ATOM   4692  CG  GLU A 310     -18.021  11.879  -2.444  1.00 97.05           C  
ATOM   4693  HG2 GLU A 310     -17.979  12.733  -1.768  1.00 97.05           H  
ATOM   4694  HG3 GLU A 310     -17.025  11.720  -2.857  1.00 97.05           H  
ATOM   4695  CD  GLU A 310     -18.992  12.167  -3.597  1.00 97.05           C  
ATOM   4696  OE1 GLU A 310     -18.512  12.629  -4.662  1.00 97.05           O  
ATOM   4697  OE2 GLU A 310     -20.203  11.885  -3.431  1.00 97.05           O  
ATOM   4698  N   VAL A 311     -18.182   9.207   1.388  1.00 96.85           N  
ATOM   4699  H   VAL A 311     -17.997  10.139   1.730  1.00 96.85           H  
ATOM   4700  CA  VAL A 311     -18.745   8.233   2.329  1.00 96.85           C  
ATOM   4701  HA  VAL A 311     -18.883   7.280   1.817  1.00 96.85           H  
ATOM   4702  C   VAL A 311     -20.106   8.711   2.804  1.00 96.85           C  
ATOM   4703  CB  VAL A 311     -17.804   7.972   3.516  1.00 96.85           C  
ATOM   4704  HB  VAL A 311     -17.588   8.914   4.020  1.00 96.85           H  
ATOM   4705  O   VAL A 311     -20.238   9.755   3.450  1.00 96.85           O  
ATOM   4706  CG1 VAL A 311     -18.415   6.996   4.534  1.00 96.85           C  
ATOM   4707 HG11 VAL A 311     -19.323   7.412   4.971  1.00 96.85           H  
ATOM   4708 HG12 VAL A 311     -17.706   6.816   5.342  1.00 96.85           H  
ATOM   4709 HG13 VAL A 311     -18.653   6.049   4.048  1.00 96.85           H  
ATOM   4710  CG2 VAL A 311     -16.490   7.362   3.028  1.00 96.85           C  
ATOM   4711 HG21 VAL A 311     -15.812   7.219   3.869  1.00 96.85           H  
ATOM   4712 HG22 VAL A 311     -16.684   6.405   2.543  1.00 96.85           H  
ATOM   4713 HG23 VAL A 311     -16.012   8.021   2.302  1.00 96.85           H  
ATOM   4714  N   TYR A 312     -21.113   7.897   2.528  1.00 96.51           N  
ATOM   4715  H   TYR A 312     -20.904   7.062   2.000  1.00 96.51           H  
ATOM   4716  CA  TYR A 312     -22.486   8.058   2.972  1.00 96.51           C  
ATOM   4717  HA  TYR A 312     -22.624   9.065   3.365  1.00 96.51           H  
ATOM   4718  C   TYR A 312     -22.776   7.045   4.078  1.00 96.51           C  
ATOM   4719  CB  TYR A 312     -23.436   7.861   1.788  1.00 96.51           C  
ATOM   4720  HB2 TYR A 312     -24.456   7.795   2.168  1.00 96.51           H  
ATOM   4721  HB3 TYR A 312     -23.195   6.904   1.326  1.00 96.51           H  
ATOM   4722  O   TYR A 312     -22.464   5.867   3.943  1.00 96.51           O  
ATOM   4723  CG  TYR A 312     -23.374   8.930   0.714  1.00 96.51           C  
ATOM   4724  CD1 TYR A 312     -24.443   9.836   0.582  1.00 96.51           C  
ATOM   4725  HD1 TYR A 312     -25.303   9.753   1.229  1.00 96.51           H  
ATOM   4726  CD2 TYR A 312     -22.279   9.002  -0.174  1.00 96.51           C  
ATOM   4727  HD2 TYR A 312     -21.466   8.294  -0.102  1.00 96.51           H  
ATOM   4728  CE1 TYR A 312     -24.410  10.831  -0.411  1.00 96.51           C  
ATOM   4729  HE1 TYR A 312     -25.238  11.516  -0.520  1.00 96.51           H  
ATOM   4730  CE2 TYR A 312     -22.240  10.004  -1.163  1.00 96.51           C  
ATOM   4731  HE2 TYR A 312     -21.403  10.089  -1.841  1.00 96.51           H  
ATOM   4732  OH  TYR A 312     -23.280  11.875  -2.242  1.00 96.51           O  
ATOM   4733  HH  TYR A 312     -24.037  12.465  -2.222  1.00 96.51           H  
ATOM   4734  CZ  TYR A 312     -23.302  10.922  -1.278  1.00 96.51           C  
ATOM   4735  N   SER A 313     -23.389   7.491   5.167  1.00 95.42           N  
ATOM   4736  H   SER A 313     -23.685   8.457   5.175  1.00 95.42           H  
ATOM   4737  CA  SER A 313     -23.827   6.637   6.269  1.00 95.42           C  
ATOM   4738  HA  SER A 313     -23.239   5.719   6.292  1.00 95.42           H  
ATOM   4739  C   SER A 313     -25.299   6.273   6.091  1.00 95.42           C  
ATOM   4740  CB  SER A 313     -23.600   7.384   7.578  1.00 95.42           C  
ATOM   4741  HB2 SER A 313     -22.530   7.513   7.742  1.00 95.42           H  
ATOM   4742  HB3 SER A 313     -24.063   8.366   7.481  1.00 95.42           H  
ATOM   4743  O   SER A 313     -26.136   7.157   5.911  1.00 95.42           O  
ATOM   4744  OG  SER A 313     -24.173   6.723   8.688  1.00 95.42           O  
ATOM   4745  HG  SER A 313     -24.667   7.404   9.150  1.00 95.42           H  
ATOM   4746  N   LEU A 314     -25.620   4.983   6.188  1.00 92.87           N  
ATOM   4747  H   LEU A 314     -24.876   4.311   6.307  1.00 92.87           H  
ATOM   4748  CA  LEU A 314     -26.991   4.454   6.195  1.00 92.87           C  
ATOM   4749  HA  LEU A 314     -27.669   5.231   5.843  1.00 92.87           H  
ATOM   4750  C   LEU A 314     -27.468   4.096   7.619  1.00 92.87           C  
ATOM   4751  CB  LEU A 314     -27.095   3.264   5.228  1.00 92.87           C  
ATOM   4752  HB2 LEU A 314     -26.466   2.463   5.617  1.00 92.87           H  
ATOM   4753  HB3 LEU A 314     -28.126   2.910   5.232  1.00 92.87           H  
ATOM   4754  O   LEU A 314     -28.439   3.354   7.802  1.00 92.87           O  
ATOM   4755  CG  LEU A 314     -26.682   3.530   3.768  1.00 92.87           C  
ATOM   4756  HG  LEU A 314     -25.625   3.792   3.722  1.00 92.87           H  
ATOM   4757  CD1 LEU A 314     -26.902   2.247   2.965  1.00 92.87           C  
ATOM   4758 HD11 LEU A 314     -27.938   1.918   3.048  1.00 92.87           H  
ATOM   4759 HD12 LEU A 314     -26.241   1.463   3.332  1.00 92.87           H  
ATOM   4760 HD13 LEU A 314     -26.682   2.418   1.911  1.00 92.87           H  
ATOM   4761  CD2 LEU A 314     -27.500   4.655   3.131  1.00 92.87           C  
ATOM   4762 HD21 LEU A 314     -28.565   4.435   3.203  1.00 92.87           H  
ATOM   4763 HD22 LEU A 314     -27.289   5.602   3.628  1.00 92.87           H  
ATOM   4764 HD23 LEU A 314     -27.228   4.751   2.080  1.00 92.87           H  
ATOM   4765  N   GLY A 315     -26.785   4.643   8.629  1.00 89.07           N  
ATOM   4766  H   GLY A 315     -25.981   5.205   8.386  1.00 89.07           H  
ATOM   4767  CA  GLY A 315     -27.090   4.474  10.046  1.00 89.07           C  
ATOM   4768  HA2 GLY A 315     -26.855   5.408  10.557  1.00 89.07           H  
ATOM   4769  HA3 GLY A 315     -28.155   4.285  10.180  1.00 89.07           H  
ATOM   4770  C   GLY A 315     -26.313   3.342  10.719  1.00 89.07           C  
ATOM   4771  O   GLY A 315     -25.893   2.367  10.093  1.00 89.07           O  
ATOM   4772  N   VAL A 316     -26.128   3.482  12.032  1.00 91.93           N  
ATOM   4773  H   VAL A 316     -26.471   4.324  12.471  1.00 91.93           H  
ATOM   4774  CA  VAL A 316     -25.503   2.463  12.886  1.00 91.93           C  
ATOM   4775  HA  VAL A 316     -24.939   1.773  12.259  1.00 91.93           H  
ATOM   4776  C   VAL A 316     -26.581   1.675  13.615  1.00 91.93           C  
ATOM   4777  CB  VAL A 316     -24.521   3.080  13.892  1.00 91.93           C  
ATOM   4778  HB  VAL A 316     -25.056   3.730  14.584  1.00 91.93           H  
ATOM   4779  O   VAL A 316     -27.414   2.255  14.310  1.00 91.93           O  
ATOM   4780  CG1 VAL A 316     -23.822   1.970  14.689  1.00 91.93           C  
ATOM   4781 HG11 VAL A 316     -23.469   1.195  14.008  1.00 91.93           H  
ATOM   4782 HG12 VAL A 316     -22.968   2.364  15.239  1.00 91.93           H  
ATOM   4783 HG13 VAL A 316     -24.521   1.528  15.400  1.00 91.93           H  
ATOM   4784  CG2 VAL A 316     -23.447   3.912  13.191  1.00 91.93           C  
ATOM   4785 HG21 VAL A 316     -22.880   3.287  12.501  1.00 91.93           H  
ATOM   4786 HG22 VAL A 316     -23.896   4.738  12.640  1.00 91.93           H  
ATOM   4787 HG23 VAL A 316     -22.774   4.320  13.945  1.00 91.93           H  
ATOM   4788  N   ARG A 317     -26.554   0.351  13.473  1.00 87.74           N  
ATOM   4789  H   ARG A 317     -25.798  -0.054  12.940  1.00 87.74           H  
ATOM   4790  CA  ARG A 317     -27.558  -0.554  14.029  1.00 87.74           C  
ATOM   4791  HA  ARG A 317     -28.293   0.036  14.576  1.00 87.74           H  
ATOM   4792  C   ARG A 317     -26.934  -1.530  15.017  1.00 87.74           C  
ATOM   4793  CB  ARG A 317     -28.287  -1.292  12.904  1.00 87.74           C  
ATOM   4794  HB2 ARG A 317     -29.070  -1.901  13.355  1.00 87.74           H  
ATOM   4795  HB3 ARG A 317     -27.561  -1.928  12.396  1.00 87.74           H  
ATOM   4796  O   ARG A 317     -25.811  -1.995  14.826  1.00 87.74           O  
ATOM   4797  CG  ARG A 317     -28.938  -0.379  11.861  1.00 87.74           C  
ATOM   4798  HG2 ARG A 317     -28.183   0.273  11.423  1.00 87.74           H  
ATOM   4799  HG3 ARG A 317     -29.707   0.231  12.335  1.00 87.74           H  
ATOM   4800  CD  ARG A 317     -29.558  -1.219  10.739  1.00 87.74           C  
ATOM   4801  HD2 ARG A 317     -28.809  -1.925  10.380  1.00 87.74           H  
ATOM   4802  HD3 ARG A 317     -30.411  -1.773  11.130  1.00 87.74           H  
ATOM   4803  NE  ARG A 317     -29.978  -0.358   9.621  1.00 87.74           N  
ATOM   4804  HE  ARG A 317     -29.858   0.638   9.741  1.00 87.74           H  
ATOM   4805  NH1 ARG A 317     -30.476  -2.021   8.117  1.00 87.74           N  
ATOM   4806 HH11 ARG A 317     -30.224  -2.707   8.815  1.00 87.74           H  
ATOM   4807 HH12 ARG A 317     -30.662  -2.308   7.167  1.00 87.74           H  
ATOM   4808  NH2 ARG A 317     -30.595   0.122   7.492  1.00 87.74           N  
ATOM   4809 HH21 ARG A 317     -30.347   1.088   7.650  1.00 87.74           H  
ATOM   4810 HH22 ARG A 317     -30.842  -0.186   6.562  1.00 87.74           H  
ATOM   4811  CZ  ARG A 317     -30.350  -0.759   8.420  1.00 87.74           C  
ATOM   4812  N   LEU A 318     -27.684  -1.872  16.056  1.00 83.07           N  
ATOM   4813  H   LEU A 318     -28.591  -1.437  16.151  1.00 83.07           H  
ATOM   4814  CA  LEU A 318     -27.288  -2.860  17.056  1.00 83.07           C  
ATOM   4815  HA  LEU A 318     -26.426  -3.403  16.669  1.00 83.07           H  
ATOM   4816  C   LEU A 318     -28.384  -3.912  17.274  1.00 83.07           C  
ATOM   4817  CB  LEU A 318     -26.798  -2.138  18.324  1.00 83.07           C  
ATOM   4818  HB2 LEU A 318     -25.925  -1.560  18.023  1.00 83.07           H  
ATOM   4819  HB3 LEU A 318     -26.443  -2.871  19.047  1.00 83.07           H  
ATOM   4820  O   LEU A 318     -29.557  -3.651  16.973  1.00 83.07           O  
ATOM   4821  CG  LEU A 318     -27.775  -1.189  19.042  1.00 83.07           C  
ATOM   4822  HG  LEU A 318     -28.301  -0.552  18.331  1.00 83.07           H  
ATOM   4823  CD1 LEU A 318     -28.778  -1.917  19.935  1.00 83.07           C  
ATOM   4824 HD11 LEU A 318     -28.250  -2.521  20.673  1.00 83.07           H  
ATOM   4825 HD12 LEU A 318     -29.403  -1.195  20.462  1.00 83.07           H  
ATOM   4826 HD13 LEU A 318     -29.411  -2.586  19.352  1.00 83.07           H  
ATOM   4827  CD2 LEU A 318     -26.930  -0.316  19.967  1.00 83.07           C  
ATOM   4828 HD21 LEU A 318     -26.297   0.345  19.376  1.00 83.07           H  
ATOM   4829 HD22 LEU A 318     -26.296  -0.949  20.588  1.00 83.07           H  
ATOM   4830 HD23 LEU A 318     -27.572   0.261  20.632  1.00 83.07           H  
ATOM   4831  N   PRO A 319     -28.021  -5.119  17.740  1.00 67.76           N  
ATOM   4832  CA  PRO A 319     -29.003  -6.137  18.081  1.00 67.76           C  
ATOM   4833  HA  PRO A 319     -29.680  -6.286  17.239  1.00 67.76           H  
ATOM   4834  C   PRO A 319     -29.825  -5.729  19.310  1.00 67.76           C  
ATOM   4835  CB  PRO A 319     -28.191  -7.411  18.294  1.00 67.76           C  
ATOM   4836  HB2 PRO A 319     -28.073  -7.893  17.324  1.00 67.76           H  
ATOM   4837  HB3 PRO A 319     -28.653  -8.086  19.015  1.00 67.76           H  
ATOM   4838  O   PRO A 319     -29.273  -5.204  20.273  1.00 67.76           O  
ATOM   4839  CG  PRO A 319     -26.826  -6.911  18.761  1.00 67.76           C  
ATOM   4840  HG2 PRO A 319     -26.857  -6.701  19.830  1.00 67.76           H  
ATOM   4841  HG3 PRO A 319     -26.030  -7.620  18.531  1.00 67.76           H  
ATOM   4842  CD  PRO A 319     -26.666  -5.606  17.987  1.00 67.76           C  
ATOM   4843  HD2 PRO A 319     -26.072  -4.908  18.576  1.00 67.76           H  
ATOM   4844  HD3 PRO A 319     -26.174  -5.803  17.035  1.00 67.76           H  
ATOM   4845  N   PHE A 320     -31.140  -5.981  19.292  1.00 58.44           N  
ATOM   4846  H   PHE A 320     -31.546  -6.377  18.456  1.00 58.44           H  
ATOM   4847  CA  PHE A 320     -32.017  -5.662  20.434  1.00 58.44           C  
ATOM   4848  HA  PHE A 320     -31.861  -4.623  20.723  1.00 58.44           H  
ATOM   4849  C   PHE A 320     -31.706  -6.502  21.680  1.00 58.44           C  
ATOM   4850  CB  PHE A 320     -33.494  -5.846  20.048  1.00 58.44           C  
ATOM   4851  HB2 PHE A 320     -33.592  -6.654  19.323  1.00 58.44           H  
ATOM   4852  HB3 PHE A 320     -34.053  -6.152  20.933  1.00 58.44           H  
ATOM   4853  O   PHE A 320     -31.764  -5.991  22.793  1.00 58.44           O  
ATOM   4854  CG  PHE A 320     -34.162  -4.593  19.524  1.00 58.44           C  
ATOM   4855  CD1 PHE A 320     -34.632  -3.620  20.427  1.00 58.44           C  
ATOM   4856  HD1 PHE A 320     -34.498  -3.760  21.489  1.00 58.44           H  
ATOM   4857  CD2 PHE A 320     -34.356  -4.414  18.146  1.00 58.44           C  
ATOM   4858  HD2 PHE A 320     -34.010  -5.178  17.466  1.00 58.44           H  
ATOM   4859  CE1 PHE A 320     -35.292  -2.473  19.952  1.00 58.44           C  
ATOM   4860  HE1 PHE A 320     -35.663  -1.737  20.649  1.00 58.44           H  
ATOM   4861  CE2 PHE A 320     -35.032  -3.272  17.674  1.00 58.44           C  
ATOM   4862  HE2 PHE A 320     -35.235  -3.139  16.621  1.00 58.44           H  
ATOM   4863  CZ  PHE A 320     -35.493  -2.299  18.573  1.00 58.44           C  
ATOM   4864  HZ  PHE A 320     -36.022  -1.432  18.208  1.00 58.44           H  
ATOM   4865  N   VAL A 321     -31.385  -7.787  21.495  1.00 57.61           N  
ATOM   4866  H   VAL A 321     -31.339  -8.132  20.547  1.00 57.61           H  
ATOM   4867  CA  VAL A 321     -31.075  -8.737  22.572  1.00 57.61           C  
ATOM   4868  HA  VAL A 321     -30.789  -8.183  23.466  1.00 57.61           H  
ATOM   4869  C   VAL A 321     -29.892  -9.589  22.124  1.00 57.61           C  
ATOM   4870  CB  VAL A 321     -32.296  -9.620  22.921  1.00 57.61           C  
ATOM   4871  HB  VAL A 321     -32.556 -10.234  22.058  1.00 57.61           H  
ATOM   4872  O   VAL A 321     -29.971 -10.281  21.111  1.00 57.61           O  
ATOM   4873  CG1 VAL A 321     -31.982 -10.552  24.099  1.00 57.61           C  
ATOM   4874 HG11 VAL A 321     -31.256 -11.307  23.798  1.00 57.61           H  
ATOM   4875 HG12 VAL A 321     -32.888 -11.069  24.415  1.00 57.61           H  
ATOM   4876 HG13 VAL A 321     -31.596  -9.977  24.941  1.00 57.61           H  
ATOM   4877  CG2 VAL A 321     -33.528  -8.786  23.295  1.00 57.61           C  
ATOM   4878 HG21 VAL A 321     -34.345  -9.439  23.603  1.00 57.61           H  
ATOM   4879 HG22 VAL A 321     -33.288  -8.103  24.109  1.00 57.61           H  
ATOM   4880 HG23 VAL A 321     -33.870  -8.211  22.434  1.00 57.61           H  
ATOM   4881  N   THR A 322     -28.787  -9.548  22.867  1.00 56.05           N  
ATOM   4882  H   THR A 322     -28.762  -8.961  23.688  1.00 56.05           H  
ATOM   4883  CA  THR A 322     -27.541 -10.263  22.530  1.00 56.05           C  
ATOM   4884  HA  THR A 322     -27.347 -10.139  21.465  1.00 56.05           H  
ATOM   4885  C   THR A 322     -27.610 -11.776  22.774  1.00 56.05           C  
ATOM   4886  CB  THR A 322     -26.353  -9.660  23.301  1.00 56.05           C  
ATOM   4887  HB  THR A 322     -25.483 -10.310  23.206  1.00 56.05           H  
ATOM   4888  O   THR A 322     -26.739 -12.498  22.298  1.00 56.05           O  
ATOM   4889  CG2 THR A 322     -25.987  -8.267  22.784  1.00 56.05           C  
ATOM   4890 HG21 THR A 322     -25.728  -8.323  21.727  1.00 56.05           H  
ATOM   4891 HG22 THR A 322     -25.127  -7.886  23.335  1.00 56.05           H  
ATOM   4892 HG23 THR A 322     -26.824  -7.581  22.911  1.00 56.05           H  
ATOM   4893  OG1 THR A 322     -26.698  -9.524  24.661  1.00 56.05           O  
ATOM   4894  HG1 THR A 322     -25.922  -9.233  25.145  1.00 56.05           H  
ATOM   4895  N   ALA A 323     -28.643 -12.267  23.472  1.00 51.76           N  
ATOM   4896  H   ALA A 323     -29.296 -11.598  23.853  1.00 51.76           H  
ATOM   4897  CA  ALA A 323     -28.769 -13.660  23.916  1.00 51.76           C  
ATOM   4898  HA  ALA A 323     -27.788 -14.130  23.857  1.00 51.76           H  
ATOM   4899  C   ALA A 323     -29.713 -14.551  23.073  1.00 51.76           C  
ATOM   4900  CB  ALA A 323     -29.171 -13.638  25.397  1.00 51.76           C  
ATOM   4901  HB1 ALA A 323     -28.453 -13.052  25.970  1.00 51.76           H  
ATOM   4902  HB2 ALA A 323     -29.182 -14.655  25.789  1.00 51.76           H  
ATOM   4903  HB3 ALA A 323     -30.166 -13.206  25.511  1.00 51.76           H  
ATOM   4904  O   ALA A 323     -29.872 -15.728  23.389  1.00 51.76           O  
ATOM   4905  N   ALA A 324     -30.353 -14.031  22.019  1.00 46.63           N  
ATOM   4906  H   ALA A 324     -30.143 -13.084  21.739  1.00 46.63           H  
ATOM   4907  CA  ALA A 324     -31.251 -14.823  21.171  1.00 46.63           C  
ATOM   4908  HA  ALA A 324     -31.682 -15.626  21.769  1.00 46.63           H  
ATOM   4909  C   ALA A 324     -30.500 -15.473  19.992  1.00 46.63           C  
ATOM   4910  CB  ALA A 324     -32.412 -13.936  20.705  1.00 46.63           C  
ATOM   4911  HB1 ALA A 324     -32.926 -13.516  21.570  1.00 46.63           H  
ATOM   4912  HB2 ALA A 324     -33.119 -14.527  20.124  1.00 46.63           H  
ATOM   4913  HB3 ALA A 324     -32.031 -13.125  20.084  1.00 46.63           H  
ATOM   4914  O   ALA A 324     -29.655 -14.833  19.366  1.00 46.63           O  
ATOM   4915  N   SER A 325     -30.856 -16.715  19.633  1.00 52.49           N  
ATOM   4916  H   SER A 325     -31.572 -17.192  20.162  1.00 52.49           H  
ATOM   4917  CA  SER A 325     -30.343 -17.402  18.430  1.00 52.49           C  
ATOM   4918  HA  SER A 325     -29.261 -17.502  18.514  1.00 52.49           H  
ATOM   4919  C   SER A 325     -30.632 -16.622  17.140  1.00 52.49           C  
ATOM   4920  CB  SER A 325     -30.956 -18.803  18.327  1.00 52.49           C  
ATOM   4921  HB2 SER A 325     -30.582 -19.419  19.144  1.00 52.49           H  
ATOM   4922  HB3 SER A 325     -30.663 -19.259  17.381  1.00 52.49           H  
ATOM   4923  O   SER A 325     -29.865 -16.685  16.183  1.00 52.49           O  
ATOM   4924  OG  SER A 325     -32.369 -18.730  18.411  1.00 52.49           O  
ATOM   4925  HG  SER A 325     -32.741 -19.591  18.208  1.00 52.49           H  
ATOM   4926  N   THR A 326     -31.706 -15.830  17.137  1.00 50.43           N  
ATOM   4927  H   THR A 326     -32.334 -15.906  17.925  1.00 50.43           H  
ATOM   4928  CA  THR A 326     -32.096 -14.908  16.067  1.00 50.43           C  
ATOM   4929  HA  THR A 326     -31.493 -15.105  15.180  1.00 50.43           H  
ATOM   4930  C   THR A 326     -31.826 -13.463  16.494  1.00 50.43           C  
ATOM   4931  CB  THR A 326     -33.565 -15.128  15.679  1.00 50.43           C  
ATOM   4932  HB  THR A 326     -33.846 -14.396  14.922  1.00 50.43           H  
ATOM   4933  O   THR A 326     -32.736 -12.715  16.857  1.00 50.43           O  
ATOM   4934  CG2 THR A 326     -33.808 -16.529  15.118  1.00 50.43           C  
ATOM   4935 HG21 THR A 326     -33.623 -17.283  15.882  1.00 50.43           H  
ATOM   4936 HG22 THR A 326     -34.845 -16.608  14.790  1.00 50.43           H  
ATOM   4937 HG23 THR A 326     -33.152 -16.706  14.266  1.00 50.43           H  
ATOM   4938  OG1 THR A 326     -34.388 -14.966  16.812  1.00 50.43           O
[truncated: 447,291 more chars]
