# Supplementary material for: Widespread Horizontal Gene Transfer Among Animal Viruses
Source: bioRxiv. 2024 Mar 26:2024.03.25.586562. Preprint. [Version 2] doi: 10.1101/2024.03.25.586562 (PMC11071296; doi:10.1101/2024.03.25.586562)
Supplement: Supplement 7 [file media-7.zip › File7_PDB/Parvo3248_VP.pdb]

ATOM      1  N   MET A   1      36.174 -14.064 -10.711  1.00 42.43           N  
ATOM      2  H   MET A   1      36.096 -15.061 -10.573  1.00 42.43           H  
ATOM      3  H2  MET A   1      35.240 -13.683 -10.769  1.00 42.43           H  
ATOM      4  H3  MET A   1      36.657 -13.909 -11.584  1.00 42.43           H  
ATOM      5  CA  MET A   1      36.923 -13.457  -9.580  1.00 42.43           C  
ATOM      6  HA  MET A   1      36.385 -13.698  -8.663  1.00 42.43           H  
ATOM      7  C   MET A   1      36.955 -11.919  -9.596  1.00 42.43           C  
ATOM      8  CB  MET A   1      38.325 -14.068  -9.420  1.00 42.43           C  
ATOM      9  HB2 MET A   1      38.807 -14.164 -10.393  1.00 42.43           H  
ATOM     10  HB3 MET A   1      38.932 -13.414  -8.795  1.00 42.43           H  
ATOM     11  O   MET A   1      36.956 -11.351  -8.515  1.00 42.43           O  
ATOM     12  CG  MET A   1      38.247 -15.439  -8.729  1.00 42.43           C  
ATOM     13  HG2 MET A   1      37.633 -16.111  -9.329  1.00 42.43           H  
ATOM     14  HG3 MET A   1      37.776 -15.317  -7.754  1.00 42.43           H  
ATOM     15  SD  MET A   1      39.863 -16.215  -8.482  1.00 42.43           S  
ATOM     16  CE  MET A   1      39.377 -17.783  -7.707  1.00 42.43           C  
ATOM     17  HE1 MET A   1      38.985 -17.595  -6.708  1.00 42.43           H  
ATOM     18  HE2 MET A   1      38.617 -18.279  -8.311  1.00 42.43           H  
ATOM     19  HE3 MET A   1      40.249 -18.433  -7.630  1.00 42.43           H  
ATOM     20  N   ALA A   2      36.895 -11.225 -10.745  1.00 38.07           N  
ATOM     21  H   ALA A   2      36.967 -11.693 -11.638  1.00 38.07           H  
ATOM     22  CA  ALA A   2      36.981  -9.752 -10.806  1.00 38.07           C  
ATOM     23  HA  ALA A   2      37.861  -9.438 -10.245  1.00 38.07           H  
ATOM     24  C   ALA A   2      35.780  -8.974 -10.202  1.00 38.07           C  
ATOM     25  CB  ALA A   2      37.207  -9.368 -12.275  1.00 38.07           C  
ATOM     26  HB1 ALA A   2      37.343  -8.289 -12.349  1.00 38.07           H  
ATOM     27  HB2 ALA A   2      38.104  -9.854 -12.659  1.00 38.07           H  
ATOM     28  HB3 ALA A   2      36.347  -9.652 -12.882  1.00 38.07           H  
ATOM     29  O   ALA A   2      35.967  -7.896  -9.643  1.00 38.07           O  
ATOM     30  N   GLY A   3      34.557  -9.521 -10.245  1.00 33.82           N  
ATOM     31  H   GLY A   3      34.414 -10.350 -10.803  1.00 33.82           H  
ATOM     32  CA  GLY A   3      33.363  -8.839  -9.708  1.00 33.82           C  
ATOM     33  HA2 GLY A   3      33.305  -7.833 -10.124  1.00 33.82           H  
ATOM     34  HA3 GLY A   3      32.472  -9.382 -10.023  1.00 33.82           H  
ATOM     35  C   GLY A   3      33.327  -8.724  -8.175  1.00 33.82           C  
ATOM     36  O   GLY A   3      32.849  -7.730  -7.630  1.00 33.82           O  
ATOM     37  N   TYR A   4      33.907  -9.698  -7.464  1.00 38.23           N  
ATOM     38  H   TYR A   4      34.344 -10.461  -7.962  1.00 38.23           H  
ATOM     39  CA  TYR A   4      33.895  -9.737  -5.996  1.00 38.23           C  
ATOM     40  HA  TYR A   4      32.891  -9.485  -5.655  1.00 38.23           H  
ATOM     41  C   TYR A   4      34.858  -8.710  -5.373  1.00 38.23           C  
ATOM     42  CB  TYR A   4      34.207 -11.170  -5.541  1.00 38.23           C  
ATOM     43  HB2 TYR A   4      33.639 -11.866  -6.159  1.00 38.23           H  
ATOM     44  HB3 TYR A   4      35.265 -11.379  -5.702  1.00 38.23           H  
ATOM     45  O   TYR A   4      34.583  -8.137  -4.318  1.00 38.23           O  
ATOM     46  CG  TYR A   4      33.843 -11.448  -4.096  1.00 38.23           C  
ATOM     47  CD1 TYR A   4      34.838 -11.474  -3.099  1.00 38.23           C  
ATOM     48  HD1 TYR A   4      35.869 -11.295  -3.367  1.00 38.23           H  
ATOM     49  CD2 TYR A   4      32.498 -11.687  -3.752  1.00 38.23           C  
ATOM     50  HD2 TYR A   4      31.730 -11.674  -4.512  1.00 38.23           H  
ATOM     51  CE1 TYR A   4      34.489 -11.742  -1.760  1.00 38.23           C  
ATOM     52  HE1 TYR A   4      35.254 -11.775  -0.999  1.00 38.23           H  
ATOM     53  CE2 TYR A   4      32.144 -11.949  -2.416  1.00 38.23           C  
ATOM     54  HE2 TYR A   4      31.115 -12.137  -2.148  1.00 38.23           H  
ATOM     55  OH  TYR A   4      32.799 -12.234  -0.128  1.00 38.23           O  
ATOM     56  HH  TYR A   4      33.565 -12.275   0.449  1.00 38.23           H  
ATOM     57  CZ  TYR A   4      33.139 -11.978  -1.418  1.00 38.23           C  
ATOM     58  N   GLU A   5      35.970  -8.412  -6.051  1.00 45.03           N  
ATOM     59  H   GLU A   5      36.159  -8.897  -6.916  1.00 45.03           H  
ATOM     60  CA  GLU A   5      36.916  -7.377  -5.621  1.00 45.03           C  
ATOM     61  HA  GLU A   5      37.070  -7.485  -4.548  1.00 45.03           H  
ATOM     62  C   GLU A   5      36.368  -5.958  -5.836  1.00 45.03           C  
ATOM     63  CB  GLU A   5      38.262  -7.586  -6.336  1.00 45.03           C  
ATOM     64  HB2 GLU A   5      38.503  -6.715  -6.947  1.00 45.03           H  
ATOM     65  HB3 GLU A   5      38.200  -8.455  -6.990  1.00 45.03           H  
ATOM     66  O   GLU A   5      36.593  -5.080  -4.999  1.00 45.03           O  
ATOM     67  CG  GLU A   5      39.374  -7.805  -5.303  1.00 45.03           C  
ATOM     68  HG2 GLU A   5      39.442  -6.913  -4.681  1.00 45.03           H  
ATOM     69  HG3 GLU A   5      39.101  -8.642  -4.661  1.00 45.03           H  
ATOM     70  CD  GLU A   5      40.737  -8.093  -5.942  1.00 45.03           C  
ATOM     71  OE1 GLU A   5      41.737  -7.717  -5.290  1.00 45.03           O  
ATOM     72  OE2 GLU A   5      40.764  -8.638  -7.065  1.00 45.03           O  
ATOM     73  N   GLY A   6      35.578  -5.749  -6.897  1.00 39.29           N  
ATOM     74  H   GLY A   6      35.447  -6.507  -7.552  1.00 39.29           H  
ATOM     75  CA  GLY A   6      34.856  -4.497  -7.143  1.00 39.29           C  
ATOM     76  HA2 GLY A   6      35.564  -3.672  -7.204  1.00 39.29           H  
ATOM     77  HA3 GLY A   6      34.326  -4.575  -8.092  1.00 39.29           H  
ATOM     78  C   GLY A   6      33.831  -4.188  -6.047  1.00 39.29           C  
ATOM     79  O   GLY A   6      33.845  -3.095  -5.479  1.00 39.29           O  
ATOM     80  N   TYR A   7      33.016  -5.178  -5.665  1.00 47.33           N  
ATOM     81  H   TYR A   7      33.022  -6.038  -6.195  1.00 47.33           H  
ATOM     82  CA  TYR A   7      32.034  -5.037  -4.582  1.00 47.33           C  
ATOM     83  HA  TYR A   7      31.421  -4.159  -4.785  1.00 47.33           H  
ATOM     84  C   TYR A   7      32.692  -4.829  -3.207  1.00 47.33           C  
ATOM     85  CB  TYR A   7      31.112  -6.262  -4.577  1.00 47.33           C  
ATOM     86  HB2 TYR A   7      30.645  -6.358  -5.558  1.00 47.33           H  
ATOM     87  HB3 TYR A   7      31.706  -7.160  -4.408  1.00 47.33           H  
ATOM     88  O   TYR A   7      32.248  -3.995  -2.417  1.00 47.33           O  
ATOM     89  CG  TYR A   7      30.014  -6.182  -3.534  1.00 47.33           C  
ATOM     90  CD1 TYR A   7      30.122  -6.917  -2.337  1.00 47.33           C  
ATOM     91  HD1 TYR A   7      30.973  -7.562  -2.174  1.00 47.33           H  
ATOM     92  CD2 TYR A   7      28.887  -5.366  -3.759  1.00 47.33           C  
ATOM     93  HD2 TYR A   7      28.792  -4.816  -4.683  1.00 47.33           H  
ATOM     94  CE1 TYR A   7      29.107  -6.832  -1.366  1.00 47.33           C  
ATOM     95  HE1 TYR A   7      29.163  -7.415  -0.458  1.00 47.33           H  
ATOM     96  CE2 TYR A   7      27.864  -5.288  -2.793  1.00 47.33           C  
ATOM     97  HE2 TYR A   7      26.992  -4.678  -2.979  1.00 47.33           H  
ATOM     98  OH  TYR A   7      27.007  -5.952  -0.641  1.00 47.33           O  
ATOM     99  HH  TYR A   7      26.216  -5.518  -0.968  1.00 47.33           H  
ATOM    100  CZ  TYR A   7      27.975  -6.021  -1.592  1.00 47.33           C  
ATOM    101  N   ARG A   8      33.811  -5.513  -2.923  1.00 53.13           N  
ATOM    102  H   ARG A   8      34.116  -6.216  -3.581  1.00 53.13           H  
ATOM    103  CA  ARG A   8      34.555  -5.327  -1.666  1.00 53.13           C  
ATOM    104  HA  ARG A   8      33.845  -5.426  -0.845  1.00 53.13           H  
ATOM    105  C   ARG A   8      35.150  -3.917  -1.544  1.00 53.13           C  
ATOM    106  CB  ARG A   8      35.610  -6.436  -1.542  1.00 53.13           C  
ATOM    107  HB2 ARG A   8      36.420  -6.251  -2.247  1.00 53.13           H  
ATOM    108  HB3 ARG A   8      35.146  -7.390  -1.792  1.00 53.13           H  
ATOM    109  O   ARG A   8      35.070  -3.321  -0.471  1.00 53.13           O  
ATOM    110  CG  ARG A   8      36.169  -6.541  -0.117  1.00 53.13           C  
ATOM    111  HG2 ARG A   8      35.351  -6.722   0.580  1.00 53.13           H  
ATOM    112  HG3 ARG A   8      36.664  -5.607   0.151  1.00 53.13           H  
ATOM    113  CD  ARG A   8      37.178  -7.690  -0.025  1.00 53.13           C  
ATOM    114  HD2 ARG A   8      36.674  -8.617  -0.295  1.00 53.13           H  
ATOM    115  HD3 ARG A   8      37.982  -7.507  -0.738  1.00 53.13           H  
ATOM    116  NE  ARG A   8      37.741  -7.802   1.334  1.00 53.13           N  
ATOM    117  HE  ARG A   8      37.513  -7.061   1.981  1.00 53.13           H  
ATOM    118  NH1 ARG A   8      38.941  -9.733   1.002  1.00 53.13           N  
ATOM    119 HH11 ARG A   8      38.674  -9.721   0.028  1.00 53.13           H  
ATOM    120 HH12 ARG A   8      39.590 -10.429   1.338  1.00 53.13           H  
ATOM    121  NH2 ARG A   8      38.971  -8.748   3.005  1.00 53.13           N  
ATOM    122 HH21 ARG A   8      39.602  -9.466   3.329  1.00 53.13           H  
ATOM    123 HH22 ARG A   8      38.702  -8.003   3.632  1.00 53.13           H  
ATOM    124  CZ  ARG A   8      38.544  -8.757   1.772  1.00 53.13           C  
ATOM    125  N   ARG A   9      35.684  -3.358  -2.639  1.00 53.12           N  
ATOM    126  H   ARG A   9      35.721  -3.917  -3.479  1.00 53.12           H  
ATOM    127  CA  ARG A   9      36.183  -1.968  -2.687  1.00 53.12           C  
ATOM    128  HA  ARG A   9      36.815  -1.788  -1.817  1.00 53.12           H  
ATOM    129  C   ARG A   9      35.052  -0.938  -2.591  1.00 53.12           C  
ATOM    130  CB  ARG A   9      37.019  -1.751  -3.960  1.00 53.12           C  
ATOM    131  HB2 ARG A   9      37.200  -0.683  -4.081  1.00 53.12           H  
ATOM    132  HB3 ARG A   9      36.457  -2.102  -4.825  1.00 53.12           H  
ATOM    133  O   ARG A   9      35.240   0.096  -1.954  1.00 53.12           O  
ATOM    134  CG  ARG A   9      38.380  -2.464  -3.900  1.00 53.12           C  
ATOM    135  HG2 ARG A   9      38.959  -2.069  -3.066  1.00 53.12           H  
ATOM    136  HG3 ARG A   9      38.231  -3.533  -3.744  1.00 53.12           H  
ATOM    137  CD  ARG A   9      39.157  -2.246  -5.205  1.00 53.12           C  
ATOM    138  HD2 ARG A   9      39.368  -1.182  -5.314  1.00 53.12           H  
ATOM    139  HD3 ARG A   9      38.533  -2.571  -6.037  1.00 53.12           H  
ATOM    140  NE  ARG A   9      40.418  -3.014  -5.228  1.00 53.12           N  
ATOM    141  HE  ARG A   9      40.529  -3.730  -4.524  1.00 53.12           H  
ATOM    142  NH1 ARG A   9      41.323  -2.102  -7.135  1.00 53.12           N  
ATOM    143 HH11 ARG A   9      42.041  -2.116  -7.845  1.00 53.12           H  
ATOM    144 HH12 ARG A   9      40.504  -1.521  -7.240  1.00 53.12           H  
ATOM    145  NH2 ARG A   9      42.383  -3.770  -6.096  1.00 53.12           N  
ATOM    146 HH21 ARG A   9      43.080  -3.773  -6.827  1.00 53.12           H  
ATOM    147 HH22 ARG A   9      42.369  -4.561  -5.468  1.00 53.12           H  
ATOM    148  CZ  ARG A   9      41.369  -2.953  -6.145  1.00 53.12           C  
ATOM    149  N   TYR A  10      33.882  -1.227  -3.164  1.00 54.24           N  
ATOM    150  H   TYR A  10      33.822  -2.054  -3.741  1.00 54.24           H  
ATOM    151  CA  TYR A  10      32.677  -0.400  -3.028  1.00 54.24           C  
ATOM    152  HA  TYR A  10      32.907   0.624  -3.321  1.00 54.24           H  
ATOM    153  C   TYR A  10      32.183  -0.353  -1.574  1.00 54.24           C  
ATOM    154  CB  TYR A  10      31.595  -0.936  -3.975  1.00 54.24           C  
ATOM    155  HB2 TYR A  10      31.439  -1.998  -3.786  1.00 54.24           H  
ATOM    156  HB3 TYR A  10      31.948  -0.840  -5.002  1.00 54.24           H  
ATOM    157  O   TYR A  10      32.003   0.728  -1.013  1.00 54.24           O  
ATOM    158  CG  TYR A  10      30.261  -0.230  -3.856  1.00 54.24           C  
ATOM    159  CD1 TYR A  10      29.202  -0.828  -3.141  1.00 54.24           C  
ATOM    160  HD1 TYR A  10      29.336  -1.793  -2.674  1.00 54.24           H  
ATOM    161  CD2 TYR A  10      30.077   1.023  -4.470  1.00 54.24           C  
ATOM    162  HD2 TYR A  10      30.880   1.481  -5.028  1.00 54.24           H  
ATOM    163  CE1 TYR A  10      27.955  -0.179  -3.051  1.00 54.24           C  
ATOM    164  HE1 TYR A  10      27.138  -0.638  -2.515  1.00 54.24           H  
ATOM    165  CE2 TYR A  10      28.831   1.670  -4.385  1.00 54.24           C  
ATOM    166  HE2 TYR A  10      28.666   2.622  -4.867  1.00 54.24           H  
ATOM    167  OH  TYR A  10      26.568   1.704  -3.622  1.00 54.24           O  
ATOM    168  HH  TYR A  10      25.890   1.192  -3.176  1.00 54.24           H  
ATOM    169  CZ  TYR A  10      27.767   1.070  -3.681  1.00 54.24           C  
ATOM    170  N   LYS A  11      32.080  -1.521  -0.925  1.00 47.26           N  
ATOM    171  H   LYS A  11      32.214  -2.367  -1.460  1.00 47.26           H  
ATOM    172  CA  LYS A  11      31.659  -1.645   0.476  1.00 47.26           C  
ATOM    173  HA  LYS A  11      30.692  -1.150   0.572  1.00 47.26           H  
ATOM    174  C   LYS A  11      32.606  -0.909   1.434  1.00 47.26           C  
ATOM    175  CB  LYS A  11      31.479  -3.139   0.807  1.00 47.26           C  
ATOM    176  HB2 LYS A  11      32.453  -3.620   0.899  1.00 47.26           H  
ATOM    177  HB3 LYS A  11      30.935  -3.613  -0.010  1.00 47.26           H  
ATOM    178  O   LYS A  11      32.135  -0.250   2.351  1.00 47.26           O  
ATOM    179  CG  LYS A  11      30.669  -3.338   2.092  1.00 47.26           C  
ATOM    180  HG2 LYS A  11      29.749  -2.760   2.005  1.00 47.26           H  
ATOM    181  HG3 LYS A  11      31.253  -2.965   2.933  1.00 47.26           H  
ATOM    182  CD  LYS A  11      30.294  -4.804   2.355  1.00 47.26           C  
ATOM    183  HD2 LYS A  11      29.731  -5.181   1.502  1.00 47.26           H  
ATOM    184  HD3 LYS A  11      31.201  -5.396   2.482  1.00 47.26           H  
ATOM    185  CE  LYS A  11      29.427  -4.884   3.621  1.00 47.26           C  
ATOM    186  HE2 LYS A  11      28.593  -4.191   3.507  1.00 47.26           H  
ATOM    187  HE3 LYS A  11      30.013  -4.542   4.474  1.00 47.26           H  
ATOM    188  NZ  LYS A  11      28.901  -6.251   3.869  1.00 47.26           N  
ATOM    189  HZ1 LYS A  11      28.324  -6.547   3.094  1.00 47.26           H  
ATOM    190  HZ2 LYS A  11      29.647  -6.918   4.004  1.00 47.26           H  
ATOM    191  HZ3 LYS A  11      28.313  -6.250   4.690  1.00 47.26           H  
ATOM    192  N   GLN A  12      33.920  -0.945   1.189  1.00 53.12           N  
ATOM    193  H   GLN A  12      34.250  -1.534   0.437  1.00 53.12           H  
ATOM    194  CA  GLN A  12      34.902  -0.186   1.978  1.00 53.12           C  
ATOM    195  HA  GLN A  12      34.685  -0.332   3.036  1.00 53.12           H  
ATOM    196  C   GLN A  12      34.843   1.335   1.759  1.00 53.12           C  
ATOM    197  CB  GLN A  12      36.322  -0.706   1.697  1.00 53.12           C  
ATOM    198  HB2 GLN A  12      37.044   0.081   1.916  1.00 53.12           H  
ATOM    199  HB3 GLN A  12      36.417  -0.973   0.645  1.00 53.12           H  
ATOM    200  O   GLN A  12      35.126   2.070   2.697  1.00 53.12           O  
ATOM    201  CG  GLN A  12      36.659  -1.907   2.590  1.00 53.12           C  
ATOM    202  HG2 GLN A  12      36.603  -1.595   3.633  1.00 53.12           H  
ATOM    203  HG3 GLN A  12      35.926  -2.698   2.430  1.00 53.12           H  
ATOM    204  CD  GLN A  12      38.047  -2.482   2.319  1.00 53.12           C  
ATOM    205  NE2 GLN A  12      38.677  -3.087   3.303  1.00 53.12           N  
ATOM    206 HE21 GLN A  12      38.312  -3.015   4.243  1.00 53.12           H  
ATOM    207 HE22 GLN A  12      39.641  -3.322   3.116  1.00 53.12           H  
ATOM    208  OE1 GLN A  12      38.583  -2.439   1.224  1.00 53.12           O  
ATOM    209  N   ARG A  13      34.472   1.827   0.568  1.00 50.81           N  
ATOM    210  H   ARG A  13      34.247   1.182  -0.176  1.00 50.81           H  
ATOM    211  CA  ARG A  13      34.381   3.279   0.310  1.00 50.81           C  
ATOM    212  HA  ARG A  13      35.196   3.787   0.826  1.00 50.81           H  
ATOM    213  C   ARG A  13      33.126   3.932   0.870  1.00 50.81           C  
ATOM    214  CB  ARG A  13      34.462   3.583  -1.190  1.00 50.81           C  
ATOM    215  HB2 ARG A  13      33.943   2.809  -1.756  1.00 50.81           H  
ATOM    216  HB3 ARG A  13      33.969   4.535  -1.388  1.00 50.81           H  
ATOM    217  O   ARG A  13      33.195   5.092   1.256  1.00 50.81           O  
ATOM    218  CG  ARG A  13      35.910   3.705  -1.655  1.00 50.81           C  
ATOM    219  HG2 ARG A  13      36.436   4.448  -1.055  1.00 50.81           H  
ATOM    220  HG3 ARG A  13      36.398   2.737  -1.538  1.00 50.81           H  
ATOM    221  CD  ARG A  13      35.935   4.129  -3.123  1.00 50.81           C  
ATOM    222  HD2 ARG A  13      35.196   3.543  -3.670  1.00 50.81           H  
ATOM    223  HD3 ARG A  13      35.672   5.185  -3.191  1.00 50.81           H  
ATOM    224  NE  ARG A  13      37.262   3.888  -3.709  1.00 50.81           N  
ATOM    225  HE  ARG A  13      37.953   3.484  -3.093  1.00 50.81           H  
ATOM    226  NH1 ARG A  13      36.815   4.701  -5.808  1.00 50.81           N  
ATOM    227 HH11 ARG A  13      35.906   5.001  -5.485  1.00 50.81           H  
ATOM    228 HH12 ARG A  13      37.098   4.890  -6.759  1.00 50.81           H  
ATOM    229  NH2 ARG A  13      38.799   3.770  -5.377  1.00 50.81           N  
ATOM    230 HH21 ARG A  13      39.081   3.999  -6.319  1.00 50.81           H  
ATOM    231 HH22 ARG A  13      39.470   3.389  -4.724  1.00 50.81           H  
ATOM    232  CZ  ARG A  13      37.616   4.121  -4.958  1.00 50.81           C  
ATOM    233  N   ILE A  14      31.995   3.229   0.860  1.00 51.05           N  
ATOM    234  H   ILE A  14      32.001   2.305   0.452  1.00 51.05           H  
ATOM    235  CA  ILE A  14      30.724   3.806   1.315  1.00 51.05           C  
ATOM    236  HA  ILE A  14      30.775   4.890   1.214  1.00 51.05           H  
ATOM    237  C   ILE A  14      30.528   3.573   2.811  1.00 51.05           C  
ATOM    238  CB  ILE A  14      29.552   3.350   0.419  1.00 51.05           C  
ATOM    239  HB  ILE A  14      29.513   2.261   0.401  1.00 51.05           H  
ATOM    240  O   ILE A  14      30.344   4.536   3.545  1.00 51.05           O  
ATOM    241  CG1 ILE A  14      29.828   3.864  -1.019  1.00 51.05           C  
ATOM    242 HG12 ILE A  14      30.525   3.180  -1.503  1.00 51.05           H  
ATOM    243 HG13 ILE A  14      30.304   4.844  -0.972  1.00 51.05           H  
ATOM    244  CG2 ILE A  14      28.215   3.859   0.988  1.00 51.05           C  
ATOM    245 HG21 ILE A  14      28.050   3.485   1.999  1.00 51.05           H  
ATOM    246 HG22 ILE A  14      28.204   4.948   1.021  1.00 51.05           H  
ATOM    247 HG23 ILE A  14      27.376   3.508   0.387  1.00 51.05           H  
ATOM    248  CD1 ILE A  14      28.601   4.016  -1.920  1.00 51.05           C  
ATOM    249 HD11 ILE A  14      27.984   4.848  -1.581  1.00 51.05           H  
ATOM    250 HD12 ILE A  14      28.921   4.218  -2.942  1.00 51.05           H  
ATOM    251 HD13 ILE A  14      28.014   3.098  -1.893  1.00 51.05           H  
ATOM    252  N   LEU A  15      30.675   2.335   3.292  1.00 42.94           N  
ATOM    253  H   LEU A  15      30.891   1.570   2.668  1.00 42.94           H  
ATOM    254  CA  LEU A  15      30.473   2.045   4.717  1.00 42.94           C  
ATOM    255  HA  LEU A  15      29.620   2.622   5.074  1.00 42.94           H  
ATOM    256  C   LEU A  15      31.659   2.488   5.583  1.00 42.94           C  
ATOM    257  CB  LEU A  15      30.153   0.557   4.921  1.00 42.94           C  
ATOM    258  HB2 LEU A  15      30.028   0.382   5.990  1.00 42.94           H  
ATOM    259  HB3 LEU A  15      31.008  -0.034   4.594  1.00 42.94           H  
ATOM    260  O   LEU A  15      31.466   2.821   6.744  1.00 42.94           O  
ATOM    261  CG  LEU A  15      28.880   0.077   4.200  1.00 42.94           C  
ATOM    262  HG  LEU A  15      28.960   0.285   3.133  1.00 42.94           H  
ATOM    263  CD1 LEU A  15      28.733  -1.434   4.374  1.00 42.94           C  
ATOM    264 HD11 LEU A  15      28.462  -1.649   5.408  1.00 42.94           H  
ATOM    265 HD12 LEU A  15      27.950  -1.799   3.709  1.00 42.94           H  
ATOM    266 HD13 LEU A  15      29.688  -1.913   4.159  1.00 42.94           H  
ATOM    267  CD2 LEU A  15      27.612   0.723   4.753  1.00 42.94           C  
ATOM    268 HD21 LEU A  15      27.545   0.586   5.832  1.00 42.94           H  
ATOM    269 HD22 LEU A  15      26.726   0.301   4.280  1.00 42.94           H  
ATOM    270 HD23 LEU A  15      27.612   1.795   4.554  1.00 42.94           H  
ATOM    271  N   GLY A  16      32.870   2.573   5.018  1.00 37.92           N  
ATOM    272  H   GLY A  16      32.981   2.306   4.051  1.00 37.92           H  
ATOM    273  CA  GLY A  16      34.035   3.103   5.737  1.00 37.92           C  
ATOM    274  HA2 GLY A  16      34.151   2.567   6.679  1.00 37.92           H  
ATOM    275  HA3 GLY A  16      34.931   2.949   5.136  1.00 37.92           H  
ATOM    276  C   GLY A  16      33.941   4.598   6.061  1.00 37.92           C  
ATOM    277  O   GLY A  16      34.620   5.053   6.970  1.00 37.92           O  
ATOM    278  N   ASN A  17      33.080   5.348   5.361  1.00 39.05           N  
ATOM    279  H   ASN A  17      32.512   4.901   4.656  1.00 39.05           H  
ATOM    280  CA  ASN A  17      32.846   6.771   5.625  1.00 39.05           C  
ATOM    281  HA  ASN A  17      33.688   7.181   6.183  1.00 39.05           H  
ATOM    282  C   ASN A  17      31.601   7.025   6.498  1.00 39.05           C  
ATOM    283  CB  ASN A  17      32.753   7.510   4.280  1.00 39.05           C  
ATOM    284  HB2 ASN A  17      32.345   8.506   4.456  1.00 39.05           H  
ATOM    285  HB3 ASN A  17      32.067   6.978   3.620  1.00 39.05           H  
ATOM    286  O   ASN A  17      31.445   8.125   7.030  1.00 39.05           O  
ATOM    287  CG  ASN A  17      34.089   7.701   3.580  1.00 39.05           C  
ATOM    288  ND2 ASN A  17      34.064   8.045   2.315  1.00 39.05           N  
ATOM    289 HD21 ASN A  17      34.971   8.148   1.883  1.00 39.05           H  
ATOM    290 HD22 ASN A  17      33.185   8.040   1.819  1.00 39.05           H  
ATOM    291  OD1 ASN A  17      35.171   7.583   4.124  1.00 39.05           O  
ATOM    292  N   GLU A  18      30.712   6.039   6.663  1.00 38.33           N  
ATOM    293  H   GLU A  18      30.875   5.143   6.226  1.00 38.33           H  
ATOM    294  CA  GLU A  18      29.529   6.180   7.522  1.00 38.33           C  
ATOM    295  HA  GLU A  18      29.160   7.203   7.441  1.00 38.33           H  
ATOM    296  C   GLU A  18      29.856   5.987   9.007  1.00 38.33           C  
ATOM    297  CB  GLU A  18      28.391   5.256   7.062  1.00 38.33           C  
ATOM    298  HB2 GLU A  18      28.780   4.256   6.867  1.00 38.33           H  
ATOM    299  HB3 GLU A  18      27.651   5.196   7.860  1.00 38.33           H  
ATOM    300  O   GLU A  18      29.256   6.667   9.840  1.00 38.33           O  
ATOM    301  CG  GLU A  18      27.700   5.819   5.808  1.00 38.33           C  
ATOM    302  HG2 GLU A  18      27.428   6.857   6.003  1.00 38.33           H  
ATOM    303  HG3 GLU A  18      28.407   5.813   4.978  1.00 38.33           H  
ATOM    304  CD  GLU A  18      26.434   5.049   5.398  1.00 38.33           C  
ATOM    305  OE1 GLU A  18      25.640   5.633   4.624  1.00 38.33           O  
ATOM    306  OE2 GLU A  18      26.264   3.887   5.832  1.00 38.33           O  
ATOM    307  N   ASP A  19      30.861   5.177   9.351  1.00 35.74           N  
ATOM    308  H   ASP A  19      31.282   4.586   8.648  1.00 35.74           H  
ATOM    309  CA  ASP A  19      31.294   5.025  10.747  1.00 35.74           C  
ATOM    310  HA  ASP A  19      30.410   4.844  11.359  1.00 35.74           H  
ATOM    311  C   ASP A  19      31.925   6.321  11.304  1.00 35.74           C  
ATOM    312  CB  ASP A  19      32.209   3.792  10.883  1.00 35.74           C  
ATOM    313  HB2 ASP A  19      32.715   3.845  11.847  1.00 35.74           H  
ATOM    314  HB3 ASP A  19      32.971   3.820  10.104  1.00 35.74           H  
ATOM    315  O   ASP A  19      31.661   6.698  12.451  1.00 35.74           O  
ATOM    316  CG  ASP A  19      31.450   2.452  10.828  1.00 35.74           C  
ATOM    317  OD1 ASP A  19      30.243   2.435  11.165  1.00 35.74           O  
ATOM    318  OD2 ASP A  19      32.099   1.428  10.508  1.00 35.74           O  
ATOM    319  N   ASP A  20      32.630   7.099  10.472  1.00 34.53           N  
ATOM    320  H   ASP A  20      32.859   6.733   9.559  1.00 34.53           H  
ATOM    321  CA  ASP A  20      33.175   8.411  10.863  1.00 34.53           C  
ATOM    322  HA  ASP A  20      33.597   8.328  11.864  1.00 34.53           H  
ATOM    323  C   ASP A  20      32.088   9.510  10.941  1.00 34.53           C  
ATOM    324  CB  ASP A  20      34.314   8.800   9.900  1.00 34.53           C  
ATOM    325  HB2 ASP A  20      34.511   9.866  10.017  1.00 34.53           H  
ATOM    326  HB3 ASP A  20      33.990   8.635   8.872  1.00 34.53           H  
ATOM    327  O   ASP A  20      32.136  10.413  11.789  1.00 34.53           O  
ATOM    328  CG  ASP A  20      35.637   8.057  10.156  1.00 34.53           C  
ATOM    329  OD1 ASP A  20      35.822   7.538  11.280  1.00 34.53           O  
ATOM    330  OD2 ASP A  20      36.495   8.094   9.246  1.00 34.53           O  
ATOM    331  N   ALA A  21      31.037   9.418  10.117  1.00 35.69           N  
ATOM    332  H   ALA A  21      31.034   8.668   9.440  1.00 35.69           H  
ATOM    333  CA  ALA A  21      29.897  10.340  10.158  1.00 35.69           C  
ATOM    334  HA  ALA A  21      30.276  11.351  10.312  1.00 35.69           H  
ATOM    335  C   ALA A  21      28.921  10.035  11.319  1.00 35.69           C  
ATOM    336  CB  ALA A  21      29.209  10.309   8.791  1.00 35.69           C  
ATOM    337  HB1 ALA A  21      28.802   9.315   8.604  1.00 35.69           H  
ATOM    338  HB2 ALA A  21      29.929  10.549   8.008  1.00 35.69           H  
ATOM    339  HB3 ALA A  21      28.399  11.038   8.768  1.00 35.69           H  
ATOM    340  O   ALA A  21      28.333  10.945  11.917  1.00 35.69           O  
ATOM    341  N   MET A  22      28.776   8.764  11.704  1.00 35.52           N  
ATOM    342  H   MET A  22      29.229   8.049  11.154  1.00 35.52           H  
ATOM    343  CA  MET A  22      27.942   8.333  12.833  1.00 35.52           C  
ATOM    344  HA  MET A  22      27.019   8.913  12.831  1.00 35.52           H  
ATOM    345  C   MET A  22      28.613   8.590  14.192  1.00 35.52           C  
ATOM    346  CB  MET A  22      27.554   6.860  12.644  1.00 35.52           C  
ATOM    347  HB2 MET A  22      27.144   6.469  13.575  1.00 35.52           H  
ATOM    348  HB3 MET A  22      28.443   6.278  12.401  1.00 35.52           H  
ATOM    349  O   MET A  22      27.920   8.903  15.170  1.00 35.52           O  
ATOM    350  CG  MET A  22      26.507   6.697  11.531  1.00 35.52           C  
ATOM    351  HG2 MET A  22      26.457   7.607  10.933  1.00 35.52           H  
ATOM    352  HG3 MET A  22      26.839   5.902  10.863  1.00 35.52           H  
ATOM    353  SD  MET A  22      24.836   6.298  12.124  1.00 35.52           S  
ATOM    354  CE  MET A  22      24.820   4.534  11.693  1.00 35.52           C  
ATOM    355  HE1 MET A  22      24.944   4.419  10.617  1.00 35.52           H  
ATOM    356  HE2 MET A  22      23.872   4.089  11.995  1.00 35.52           H  
ATOM    357  HE3 MET A  22      25.639   4.024  12.200  1.00 35.52           H  
ATOM    358  N   ALA A  23      29.949   8.581  14.259  1.00 38.54           N  
ATOM    359  H   ALA A  23      30.475   8.223  13.475  1.00 38.54           H  
ATOM    360  CA  ALA A  23      30.689   8.978  15.458  1.00 38.54           C  
ATOM    361  HA  ALA A  23      30.261   8.460  16.316  1.00 38.54           H  
ATOM    362  C   ALA A  23      30.598  10.494  15.750  1.00 38.54           C  
ATOM    363  CB  ALA A  23      32.137   8.501  15.307  1.00 38.54           C  
ATOM    364  HB1 ALA A  23      32.601   8.975  14.442  1.00 38.54           H  
ATOM    365  HB2 ALA A  23      32.706   8.751  16.202  1.00 38.54           H  
ATOM    366  HB3 ALA A  23      32.159   7.421  15.163  1.00 38.54           H  
ATOM    367  O   ALA A  23      30.520  10.898  16.912  1.00 38.54           O  
ATOM    368  N   SER A  24      30.524  11.350  14.722  1.00 36.06           N  
ATOM    369  H   SER A  24      30.635  10.982  13.788  1.00 36.06           H  
ATOM    370  CA  SER A  24      30.432  12.812  14.906  1.00 36.06           C  
ATOM    371  HA  SER A  24      30.978  13.070  15.813  1.00 36.06           H  
ATOM    372  C   SER A  24      28.997  13.338  15.109  1.00 36.06           C  
ATOM    373  CB  SER A  24      31.152  13.536  13.764  1.00 36.06           C  
ATOM    374  HB2 SER A  24      31.154  14.607  13.967  1.00 36.06           H  
ATOM    375  HB3 SER A  24      32.184  13.190  13.705  1.00 36.06           H  
ATOM    376  O   SER A  24      28.789  14.330  15.821  1.00 36.06           O  
ATOM    377  OG  SER A  24      30.508  13.303  12.533  1.00 36.06           O  
ATOM    378  HG  SER A  24      30.974  12.594  12.084  1.00 36.06           H  
ATOM    379  N   SER A  25      27.969  12.655  14.583  1.00 36.82           N  
ATOM    380  H   SER A  25      28.181  11.907  13.938  1.00 36.82           H  
ATOM    381  CA  SER A  25      26.566  13.079  14.762  1.00 36.82           C  
ATOM    382  HA  SER A  25      26.551  14.169  14.751  1.00 36.82           H  
ATOM    383  C   SER A  25      25.952  12.649  16.106  1.00 36.82           C  
ATOM    384  CB  SER A  25      25.701  12.639  13.576  1.00 36.82           C  
ATOM    385  HB2 SER A  25      26.247  12.782  12.643  1.00 36.82           H  
ATOM    386  HB3 SER A  25      24.810  13.266  13.551  1.00 36.82           H  
ATOM    387  O   SER A  25      25.096  13.353  16.657  1.00 36.82           O  
ATOM    388  OG  SER A  25      25.289  11.296  13.697  1.00 36.82           O  
ATOM    389  HG  SER A  25      25.858  10.766  13.135  1.00 36.82           H  
ATOM    390  N   SER A  26      26.434  11.551  16.695  1.00 38.27           N  
ATOM    391  H   SER A  26      27.121  11.006  16.194  1.00 38.27           H  
ATOM    392  CA  SER A  26      25.962  11.038  17.991  1.00 38.27           C  
ATOM    393  HA  SER A  26      24.875  11.118  18.008  1.00 38.27           H  
ATOM    394  C   SER A  26      26.478  11.850  19.192  1.00 38.27           C  
ATOM    395  CB  SER A  26      26.299   9.548  18.111  1.00 38.27           C  
ATOM    396  HB2 SER A  26      26.018   9.193  19.103  1.00 38.27           H  
ATOM    397  HB3 SER A  26      25.732   8.989  17.366  1.00 38.27           H  
ATOM    398  O   SER A  26      25.771  11.982  20.195  1.00 38.27           O  
ATOM    399  OG  SER A  26      27.675   9.321  17.904  1.00 38.27           O  
ATOM    400  HG  SER A  26      27.815   9.058  16.991  1.00 38.27           H  
ATOM    401  N   ALA A  27      27.642  12.499  19.074  1.00 39.23           N  
ATOM    402  H   ALA A  27      28.220  12.292  18.271  1.00 39.23           H  
ATOM    403  CA  ALA A  27      28.154  13.435  20.081  1.00 39.23           C  
ATOM    404  HA  ALA A  27      28.017  12.995  21.069  1.00 39.23           H  
ATOM    405  C   ALA A  27      27.409  14.786  20.071  1.00 39.23           C  
ATOM    406  CB  ALA A  27      29.658  13.612  19.847  1.00 39.23           C  
ATOM    407  HB1 ALA A  27      30.077  14.263  20.614  1.00 39.23           H  
ATOM    408  HB2 ALA A  27      30.158  12.644  19.890  1.00 39.23           H  
ATOM    409  HB3 ALA A  27      29.835  14.056  18.867  1.00 39.23           H  
ATOM    410  O   ALA A  27      27.160  15.374  21.127  1.00 39.23           O  
ATOM    411  N   THR A  28      26.986  15.253  18.893  1.00 37.98           N  
ATOM    412  H   THR A  28      27.279  14.764  18.060  1.00 37.98           H  
ATOM    413  CA  THR A  28      26.309  16.552  18.737  1.00 37.98           C  
ATOM    414  HA  THR A  28      26.772  17.257  19.428  1.00 37.98           H  
ATOM    415  C   THR A  28      24.824  16.475  19.120  1.00 37.98           C  
ATOM    416  CB  THR A  28      26.534  17.111  17.321  1.00 37.98           C  
ATOM    417  HB  THR A  28      25.935  16.559  16.597  1.00 37.98           H  
ATOM    418  O   THR A  28      24.310  17.374  19.788  1.00 37.98           O  
ATOM    419  CG2 THR A  28      26.200  18.601  17.248  1.00 37.98           C  
ATOM    420 HG21 THR A  28      26.418  18.972  16.246  1.00 37.98           H  
ATOM    421 HG22 THR A  28      25.142  18.759  17.456  1.00 37.98           H  
ATOM    422 HG23 THR A  28      26.799  19.158  17.969  1.00 37.98           H  
ATOM    423  OG1 THR A  28      27.899  16.995  16.978  1.00 37.98           O  
ATOM    424  HG1 THR A  28      28.047  16.217  16.435  1.00 37.98           H  
ATOM    425  N   LYS A  29      24.140  15.354  18.839  1.00 39.05           N  
ATOM    426  H   LYS A  29      24.587  14.647  18.273  1.00 39.05           H  
ATOM    427  CA  LYS A  29      22.740  15.147  19.265  1.00 39.05           C  
ATOM    428  HA  LYS A  29      22.182  16.061  19.062  1.00 39.05           H  
ATOM    429  C   LYS A  29      22.580  14.932  20.773  1.00 39.05           C  
ATOM    430  CB  LYS A  29      22.092  14.014  18.454  1.00 39.05           C  
ATOM    431  HB2 LYS A  29      21.213  13.654  18.988  1.00 39.05           H  
ATOM    432  HB3 LYS A  29      22.792  13.185  18.343  1.00 39.05           H  
ATOM    433  O   LYS A  29      21.579  15.369  21.336  1.00 39.05           O  
ATOM    434  CG  LYS A  29      21.639  14.521  17.075  1.00 39.05           C  
ATOM    435  HG2 LYS A  29      22.501  14.892  16.521  1.00 39.05           H  
ATOM    436  HG3 LYS A  29      20.933  15.340  17.213  1.00 39.05           H  
ATOM    437  CD  LYS A  29      20.959  13.410  16.264  1.00 39.05           C  
ATOM    438  HD2 LYS A  29      20.135  12.994  16.843  1.00 39.05           H  
ATOM    439  HD3 LYS A  29      21.689  12.626  16.064  1.00 39.05           H  
ATOM    440  CE  LYS A  29      20.423  13.973  14.940  1.00 39.05           C  
ATOM    441  HE2 LYS A  29      19.692  14.751  15.163  1.00 39.05           H  
ATOM    442  HE3 LYS A  29      21.250  14.438  14.404  1.00 39.05           H  
ATOM    443  NZ  LYS A  29      19.805  12.917  14.098  1.00 39.05           N  
ATOM    444  HZ1 LYS A  29      19.030  12.479  14.575  1.00 39.05           H  
ATOM    445  HZ2 LYS A  29      20.481  12.204  13.866  1.00 39.05           H  
ATOM    446  HZ3 LYS A  29      19.460  13.307  13.232  1.00 39.05           H  
ATOM    447  N   ARG A  30      23.581  14.370  21.464  1.00 36.01           N  
ATOM    448  H   ARG A  30      24.373  14.013  20.949  1.00 36.01           H  
ATOM    449  CA  ARG A  30      23.544  14.224  22.934  1.00 36.01           C  
ATOM    450  HA  ARG A  30      22.545  13.897  23.221  1.00 36.01           H  
ATOM    451  C   ARG A  30      23.726  15.544  23.694  1.00 36.01           C  
ATOM    452  CB  ARG A  30      24.543  13.152  23.395  1.00 36.01           C  
ATOM    453  HB2 ARG A  30      25.496  13.285  22.884  1.00 36.01           H  
ATOM    454  HB3 ARG A  30      24.708  13.261  24.467  1.00 36.01           H  
ATOM    455  O   ARG A  30      23.284  15.632  24.836  1.00 36.01           O  
ATOM    456  CG  ARG A  30      23.993  11.740  23.140  1.00 36.01           C  
ATOM    457  HG2 ARG A  30      23.041  11.627  23.659  1.00 36.01           H  
ATOM    458  HG3 ARG A  30      23.831  11.595  22.071  1.00 36.01           H  
ATOM    459  CD  ARG A  30      24.972  10.680  23.654  1.00 36.01           C  
ATOM    460  HD2 ARG A  30      25.907  10.779  23.104  1.00 36.01           H  
ATOM    461  HD3 ARG A  30      25.161  10.861  24.712  1.00 36.01           H  
ATOM    462  NE  ARG A  30      24.437   9.317  23.476  1.00 36.01           N  
ATOM    463  HE  ARG A  30      23.547   9.236  23.005  1.00 36.01           H  
ATOM    464  NH1 ARG A  30      26.183   8.178  24.443  1.00 36.01           N  
ATOM    465 HH11 ARG A  30      26.656   9.056  24.605  1.00 36.01           H  
ATOM    466 HH12 ARG A  30      26.634   7.303  24.670  1.00 36.01           H  
ATOM    467  NH2 ARG A  30      24.464   7.040  23.593  1.00 36.01           N  
ATOM    468 HH21 ARG A  30      23.575   6.997  23.117  1.00 36.01           H  
ATOM    469 HH22 ARG A  30      24.928   6.179  23.846  1.00 36.01           H  
ATOM    470  CZ  ARG A  30      25.027   8.189  23.838  1.00 36.01           C  
ATOM    471  N   LYS A  31      24.306  16.582  23.078  1.00 37.49           N  
ATOM    472  H   LYS A  31      24.674  16.439  22.148  1.00 37.49           H  
ATOM    473  CA  LYS A  31      24.328  17.941  23.653  1.00 37.49           C  
ATOM    474  HA  LYS A  31      24.328  17.861  24.740  1.00 37.49           H  
ATOM    475  C   LYS A  31      23.055  18.738  23.354  1.00 37.49           C  
ATOM    476  CB  LYS A  31      25.603  18.695  23.237  1.00 37.49           C  
ATOM    477  HB2 LYS A  31      25.373  19.757  23.150  1.00 37.49           H  
ATOM    478  HB3 LYS A  31      25.949  18.343  22.265  1.00 37.49           H  
ATOM    479  O   LYS A  31      22.647  19.516  24.205  1.00 37.49           O  
ATOM    480  CG  LYS A  31      26.709  18.531  24.292  1.00 37.49           C  
ATOM    481  HG2 LYS A  31      26.964  17.476  24.390  1.00 37.49           H  
ATOM    482  HG3 LYS A  31      26.341  18.896  25.251  1.00 37.49           H  
ATOM    483  CD  LYS A  31      27.964  19.325  23.907  1.00 37.49           C  
ATOM    484  HD2 LYS A  31      28.379  18.904  22.991  1.00 37.49           H  
ATOM    485  HD3 LYS A  31      27.686  20.363  23.724  1.00 37.49           H  
ATOM    486  CE  LYS A  31      29.008  19.269  25.029  1.00 37.49           C  
ATOM    487  HE2 LYS A  31      28.566  19.688  25.933  1.00 37.49           H  
ATOM    488  HE3 LYS A  31      29.249  18.224  25.227  1.00 37.49           H  
ATOM    489  NZ  LYS A  31      30.238  20.019  24.667  1.00 37.49           N  
ATOM    490  HZ1 LYS A  31      30.916  19.983  25.415  1.00 37.49           H  
ATOM    491  HZ2 LYS A  31      30.659  19.629  23.835  1.00 37.49           H  
ATOM    492  HZ3 LYS A  31      30.020  20.988  24.484  1.00 37.49           H  
ATOM    493  N   ALA A  32      22.393  18.503  22.220  1.00 37.51           N  
ATOM    494  H   ALA A  32      22.808  17.897  21.527  1.00 37.51           H  
ATOM    495  CA  ALA A  32      21.133  19.176  21.888  1.00 37.51           C  
ATOM    496  HA  ALA A  32      21.217  20.228  22.162  1.00 37.51           H  
ATOM    497  C   ALA A  32      19.925  18.615  22.670  1.00 37.51           C  
ATOM    498  CB  ALA A  32      20.943  19.115  20.370  1.00 37.51           C  
ATOM    499  HB1 ALA A  32      21.794  19.575  19.867  1.00 37.51           H  
ATOM    500  HB2 ALA A  32      20.039  19.661  20.098  1.00 37.51           H  
ATOM    501  HB3 ALA A  32      20.842  18.080  20.043  1.00 37.51           H  
ATOM    502  O   ALA A  32      19.136  19.385  23.206  1.00 37.51           O  
ATOM    503  N   GLN A  33      19.828  17.293  22.863  1.00 37.45           N  
ATOM    504  H   GLN A  33      20.463  16.677  22.376  1.00 37.45           H  
ATOM    505  CA  GLN A  33      18.718  16.692  23.628  1.00 37.45           C  
ATOM    506  HA  GLN A  33      17.797  17.198  23.339  1.00 37.45           H  
ATOM    507  C   GLN A  33      18.808  16.883  25.149  1.00 37.45           C  
ATOM    508  CB  GLN A  33      18.575  15.204  23.275  1.00 37.45           C  
ATOM    509  HB2 GLN A  33      19.547  14.779  23.025  1.00 37.45           H  
ATOM    510  HB3 GLN A  33      18.181  14.660  24.134  1.00 37.45           H  
ATOM    511  O   GLN A  33      17.806  16.719  25.841  1.00 37.45           O  
ATOM    512  CG  GLN A  33      17.588  15.018  22.117  1.00 37.45           C  
ATOM    513  HG2 GLN A  33      16.623  15.436  22.405  1.00 37.45           H  
ATOM    514  HG3 GLN A  33      17.946  15.559  21.241  1.00 37.45           H  
ATOM    515  CD  GLN A  33      17.392  13.556  21.736  1.00 37.45           C  
ATOM    516  NE2 GLN A  33      16.282  13.221  21.116  1.00 37.45           N  
ATOM    517 HE21 GLN A  33      16.149  12.238  20.926  1.00 37.45           H  
ATOM    518 HE22 GLN A  33      15.557  13.908  20.965  1.00 37.45           H  
ATOM    519  OE1 GLN A  33      18.232  12.696  21.954  1.00 37.45           O  
ATOM    520  N   LYS A  34      19.972  17.269  25.688  1.00 35.32           N  
ATOM    521  H   LYS A  34      20.767  17.388  25.077  1.00 35.32           H  
ATOM    522  CA  LYS A  34      20.103  17.604  27.115  1.00 35.32           C  
ATOM    523  HA  LYS A  34      19.393  16.990  27.667  1.00 35.32           H  
ATOM    524  C   LYS A  34      19.688  19.051  27.427  1.00 35.32           C  
ATOM    525  CB  LYS A  34      21.512  17.234  27.607  1.00 35.32           C  
ATOM    526  HB2 LYS A  34      21.804  16.282  27.164  1.00 35.32           H  
ATOM    527  HB3 LYS A  34      22.225  17.999  27.299  1.00 35.32           H  
ATOM    528  O   LYS A  34      19.344  19.339  28.563  1.00 35.32           O  
ATOM    529  CG  LYS A  34      21.527  17.077  29.135  1.00 35.32           C  
ATOM    530  HG2 LYS A  34      21.303  18.038  29.597  1.00 35.32           H  
ATOM    531  HG3 LYS A  34      20.755  16.364  29.426  1.00 35.32           H  
ATOM    532  CD  LYS A  34      22.875  16.586  29.668  1.00 35.32           C  
ATOM    533  HD2 LYS A  34      23.648  17.306  29.400  1.00 35.32           H  
ATOM    534  HD3 LYS A  34      23.108  15.609  29.243  1.00 35.32           H  
ATOM    535  CE  LYS A  34      22.742  16.491  31.191  1.00 35.32           C  
ATOM    536  HE2 LYS A  34      22.379  17.450  31.563  1.00 35.32           H  
ATOM    537  HE3 LYS A  34      21.972  15.758  31.432  1.00 35.32           H  
ATOM    538  NZ  LYS A  34      24.020  16.143  31.853  1.00 35.32           N  
ATOM    539  HZ1 LYS A  34      24.350  15.238  31.548  1.00 35.32           H  
ATOM    540  HZ2 LYS A  34      24.707  16.858  31.662  1.00 35.32           H  
ATOM    541  HZ3 LYS A  34      23.867  16.124  32.851  1.00 35.32           H  
ATOM    542  N   VAL A  35      19.653  19.938  26.429  1.00 34.41           N  
ATOM    543  H   VAL A  35      19.897  19.631  25.498  1.00 34.41           H  
ATOM    544  CA  VAL A  35      19.257  21.349  26.607  1.00 34.41           C  
ATOM    545  HA  VAL A  35      19.489  21.649  27.629  1.00 34.41           H  
ATOM    546  C   VAL A  35      17.738  21.550  26.465  1.00 34.41           C  
ATOM    547  CB  VAL A  35      20.099  22.252  25.678  1.00 34.41           C  
ATOM    548  HB  VAL A  35      19.997  21.901  24.651  1.00 34.41           H  
ATOM    549  O   VAL A  35      17.190  22.469  27.066  1.00 34.41           O  
ATOM    550  CG1 VAL A  35      19.698  23.731  25.729  1.00 34.41           C  
ATOM    551 HG11 VAL A  35      20.375  24.326  25.116  1.00 34.41           H  
ATOM    552 HG12 VAL A  35      19.723  24.092  26.757  1.00 34.41           H  
ATOM    553 HG13 VAL A  35      18.689  23.856  25.334  1.00 34.41           H  
ATOM    554  CG2 VAL A  35      21.583  22.186  26.080  1.00 34.41           C  
ATOM    555 HG21 VAL A  35      22.177  22.787  25.392  1.00 34.41           H  
ATOM    556 HG22 VAL A  35      21.709  22.566  27.094  1.00 34.41           H  
ATOM    557 HG23 VAL A  35      21.945  21.158  26.040  1.00 34.41           H  
ATOM    558  N   GLU A  36      17.022  20.656  25.775  1.00 33.39           N  
ATOM    559  H   GLU A  36      17.507  19.969  25.217  1.00 33.39           H  
ATOM    560  CA  GLU A  36      15.552  20.737  25.641  1.00 33.39           C  
ATOM    561  HA  GLU A  36      15.241  21.772  25.788  1.00 33.39           H  
ATOM    562  C   GLU A  36      14.764  19.951  26.705  1.00 33.39           C  
ATOM    563  CB  GLU A  36      15.133  20.358  24.214  1.00 33.39           C  
ATOM    564  HB2 GLU A  36      15.648  19.445  23.915  1.00 33.39           H  
ATOM    565  HB3 GLU A  36      14.058  20.178  24.193  1.00 33.39           H  
ATOM    566  O   GLU A  36      13.570  20.184  26.875  1.00 33.39           O  
ATOM    567  CG  GLU A  36      15.447  21.502  23.236  1.00 33.39           C  
ATOM    568  HG2 GLU A  36      14.972  22.413  23.601  1.00 33.39           H  
ATOM    569  HG3 GLU A  36      16.524  21.670  23.219  1.00 33.39           H  
ATOM    570  CD  GLU A  36      14.965  21.219  21.805  1.00 33.39           C  
ATOM    571  OE1 GLU A  36      14.728  22.209  21.078  1.00 33.39           O  
ATOM    572  OE2 GLU A  36      14.885  20.025  21.433  1.00 33.39           O  
ATOM    573  N   MET A  37      15.412  19.087  27.496  1.00 33.15           N  
ATOM    574  H   MET A  37      16.389  18.911  27.311  1.00 33.15           H  
ATOM    575  CA  MET A  37      14.769  18.401  28.632  1.00 33.15           C  
ATOM    576  HA  MET A  37      13.692  18.406  28.463  1.00 33.15           H  
ATOM    577  C   MET A  37      14.924  19.123  29.985  1.00 33.15           C  
ATOM    578  CB  MET A  37      15.198  16.924  28.684  1.00 33.15           C  
ATOM    579  HB2 MET A  37      16.206  16.803  28.286  1.00 33.15           H  
ATOM    580  HB3 MET A  37      15.199  16.581  29.718  1.00 33.15           H  
ATOM    581  O   MET A  37      14.291  18.721  30.958  1.00 33.15           O  
ATOM    582  CG  MET A  37      14.214  16.043  27.903  1.00 33.15           C  
ATOM    583  HG2 MET A  37      14.230  16.330  26.852  1.00 33.15           H  
ATOM    584  HG3 MET A  37      13.213  16.229  28.293  1.00 33.15           H  
ATOM    585  SD  MET A  37      14.546  14.263  28.037  1.00 33.15           S  
ATOM    586  CE  MET A  37      12.923  13.613  27.557  1.00 33.15           C  
ATOM    587  HE1 MET A  37      12.675  13.954  26.552  1.00 33.15           H  
ATOM    588  HE2 MET A  37      12.166  13.968  28.257  1.00 33.15           H  
ATOM    589  HE3 MET A  37      12.948  12.524  27.574  1.00 33.15           H  
ATOM    590  N   GLU A  38      15.682  20.223  30.056  1.00 31.81           N  
ATOM    591  H   GLU A  38      16.204  20.496  29.235  1.00 31.81           H  
ATOM    592  CA  GLU A  38      15.851  21.039  31.276  1.00 31.81           C  
ATOM    593  HA  GLU A  38      15.431  20.491  32.120  1.00 31.81           H  
ATOM    594  C   GLU A  38      15.046  22.362  31.255  1.00 31.81           C  
ATOM    595  CB  GLU A  38      17.353  21.218  31.598  1.00 31.81           C  
ATOM    596  HB2 GLU A  38      17.884  21.505  30.691  1.00 31.81           H  
ATOM    597  HB3 GLU A  38      17.471  22.011  32.336  1.00 31.81           H  
ATOM    598  O   GLU A  38      15.105  23.139  32.205  1.00 31.81           O  
ATOM    599  CG  GLU A  38      17.964  19.926  32.187  1.00 31.81           C  
ATOM    600  HG2 GLU A  38      17.814  19.114  31.476  1.00 31.81           H  
ATOM    601  HG3 GLU A  38      17.417  19.672  33.096  1.00 31.81           H  
ATOM    602  CD  GLU A  38      19.470  20.008  32.523  1.00 31.81           C  
ATOM    603  OE1 GLU A  38      20.005  19.003  33.058  1.00 31.81           O  
ATOM    604  OE2 GLU A  38      20.111  21.040  32.225  1.00 31.81           O  
ATOM    605  N   SER A  39      14.216  22.609  30.228  1.00 31.83           N  
ATOM    606  H   SER A  39      14.217  21.966  29.449  1.00 31.83           H  
ATOM    607  CA  SER A  39      13.425  23.850  30.082  1.00 31.83           C  
ATOM    608  HA  SER A  39      13.695  24.523  30.896  1.00 31.83           H  
ATOM    609  C   SER A  39      11.898  23.686  30.194  1.00 31.83           C  
ATOM    610  CB  SER A  39      13.830  24.578  28.799  1.00 31.83           C  
ATOM    611  HB2 SER A  39      13.361  25.562  28.767  1.00 31.83           H  
ATOM    612  HB3 SER A  39      14.913  24.700  28.780  1.00 31.83           H  
ATOM    613  O   SER A  39      11.168  24.660  30.025  1.00 31.83           O  
ATOM    614  OG  SER A  39      13.418  23.824  27.681  1.00 31.83           O  
ATOM    615  HG  SER A  39      13.942  24.072  26.915  1.00 31.83           H  
ATOM    616  N   HIS A  40      11.385  22.500  30.546  1.00 33.09           N  
ATOM    617  H   HIS A  40      12.017  21.714  30.596  1.00 33.09           H  
ATOM    618  CA  HIS A  40       9.954  22.270  30.854  1.00 33.09           C  
ATOM    619  HA  HIS A  40       9.423  23.214  30.731  1.00 33.09           H  
ATOM    620  C   HIS A  40       9.681  21.929  32.333  1.00 33.09           C  
ATOM    621  CB  HIS A  40       9.326  21.312  29.828  1.00 33.09           C  
ATOM    622  HB2 HIS A  40       8.482  20.789  30.279  1.00 33.09           H  
ATOM    623  HB3 HIS A  40      10.053  20.562  29.518  1.00 33.09           H  
ATOM    624  O   HIS A  40       8.620  21.432  32.702  1.00 33.09           O  
ATOM    625  CG  HIS A  40       8.806  22.046  28.615  1.00 33.09           C  
ATOM    626  CD2 HIS A  40       7.635  21.793  27.951  1.00 33.09           C  
ATOM    627  HD2 HIS A  40       6.929  21.009  28.184  1.00 33.09           H  
ATOM    628  ND1 HIS A  40       9.377  23.147  28.013  1.00 33.09           N  
ATOM    629  HD1 HIS A  40      10.229  23.610  28.296  1.00 33.09           H  
ATOM    630  CE1 HIS A  40       8.577  23.535  27.007  1.00 33.09           C  
ATOM    631  HE1 HIS A  40       8.765  24.373  26.352  1.00 33.09           H  
ATOM    632  NE2 HIS A  40       7.498  22.743  26.936  1.00 33.09           N  
ATOM    633  N   GLY A  41      10.628  22.279  33.208  1.00 26.88           N  
ATOM    634  H   GLY A  41      11.485  22.655  32.828  1.00 26.88           H  
ATOM    635  CA  GLY A  41      10.483  22.284  34.662  1.00 26.88           C  
ATOM    636  HA2 GLY A  41       9.668  21.625  34.960  1.00 26.88           H  
ATOM    637  HA3 GLY A  41      11.404  21.910  35.110  1.00 26.88           H  
ATOM    638  C   GLY A  41      10.209  23.684  35.217  1.00 26.88           C  
ATOM    639  O   GLY A  41      10.989  24.185  36.018  1.00 26.88           O  
ATOM    640  N   LYS A  42       9.112  24.334  34.811  1.00 31.28           N  
ATOM    641  H   LYS A  42       8.555  23.907  34.085  1.00 31.28           H  
ATOM    642  CA  LYS A  42       8.542  25.471  35.555  1.00 31.28           C  
ATOM    643  HA  LYS A  42       8.978  25.490  36.553  1.00 31.28           H  
ATOM    644  C   LYS A  42       7.051  25.248  35.773  1.00 31.28           C  
ATOM    645  CB  LYS A  42       8.868  26.836  34.912  1.00 31.28           C  
ATOM    646  HB2 LYS A  42       8.888  26.745  33.826  1.00 31.28           H  
ATOM    647  HB3 LYS A  42       8.083  27.543  35.180  1.00 31.28           H  
ATOM    648  O   LYS A  42       6.209  25.680  34.997  1.00 31.28           O  
ATOM    649  CG  LYS A  42      10.203  27.403  35.430  1.00 31.28           C  
ATOM    650  HG2 LYS A  42      10.194  27.401  36.520  1.00 31.28           H  
ATOM    651  HG3 LYS A  42      11.021  26.772  35.083  1.00 31.28           H  
ATOM    652  CD  LYS A  42      10.433  28.842  34.947  1.00 31.28           C  
ATOM    653  HD2 LYS A  42      10.479  28.847  33.858  1.00 31.28           H  
ATOM    654  HD3 LYS A  42       9.599  29.464  35.271  1.00 31.28           H  
ATOM    655  CE  LYS A  42      11.742  29.391  35.529  1.00 31.28           C  
ATOM    656  HE2 LYS A  42      11.678  29.353  36.617  1.00 31.28           H  
ATOM    657  HE3 LYS A  42      12.558  28.737  35.221  1.00 31.28           H  
ATOM    658  NZ  LYS A  42      11.997  30.782  35.079  1.00 31.28           N  
ATOM    659  HZ1 LYS A  42      11.245  31.390  35.370  1.00 31.28           H  
ATOM    660  HZ2 LYS A  42      12.861  31.129  35.471  1.00 31.28           H  
ATOM    661  HZ3 LYS A  42      12.064  30.818  34.071  1.00 31.28           H  
ATOM    662  N   ARG A  43       6.749  24.587  36.895  1.00 26.63           N  
ATOM    663  H   ARG A  43       7.538  24.228  37.413  1.00 26.63           H  
ATOM    664  CA  ARG A  43       5.518  24.824  37.653  1.00 26.63           C  
ATOM    665  HA  ARG A  43       4.641  24.537  37.073  1.00 26.63           H  
ATOM    666  C   ARG A  43       5.443  26.322  37.958  1.00 26.63           C  
ATOM    667  CB  ARG A  43       5.575  24.057  38.990  1.00 26.63           C  
ATOM    668  HB2 ARG A  43       6.578  24.141  39.411  1.00 26.63           H  
ATOM    669  HB3 ARG A  43       4.890  24.541  39.685  1.00 26.63           H  
ATOM    670  O   ARG A  43       6.288  26.820  38.695  1.00 26.63           O  
ATOM    671  CG  ARG A  43       5.173  22.581  38.914  1.00 26.63           C  
ATOM    672  HG2 ARG A  43       4.126  22.517  38.616  1.00 26.63           H  
ATOM    673  HG3 ARG A  43       5.788  22.054  38.184  1.00 26.63           H  
ATOM    674  CD  ARG A  43       5.360  21.950  40.303  1.00 26.63           C  
ATOM    675  HD2 ARG A  43       6.424  21.783  40.473  1.00 26.63           H  
ATOM    676  HD3 ARG A  43       4.995  22.652  41.053  1.00 26.63           H  
ATOM    677  NE  ARG A  43       4.618  20.685  40.452  1.00 26.63           N  
ATOM    678  HE  ARG A  43       4.108  20.356  39.644  1.00 26.63           H  
ATOM    679  NH1 ARG A  43       5.120  20.321  42.666  1.00 26.63           N  
ATOM    680 HH11 ARG A  43       4.988  19.795  43.518  1.00 26.63           H  
ATOM    681 HH12 ARG A  43       5.711  21.140  42.661  1.00 26.63           H  
ATOM    682  NH2 ARG A  43       3.713  18.946  41.616  1.00 26.63           N  
ATOM    683 HH21 ARG A  43       3.595  18.438  42.481  1.00 26.63           H  
ATOM    684 HH22 ARG A  43       3.179  18.674  40.804  1.00 26.63           H  
ATOM    685  CZ  ARG A  43       4.490  19.991  41.572  1.00 26.63           C  
ATOM    686  N   MET A  44       4.449  27.010  37.413  1.00 30.70           N  
ATOM    687  H   MET A  44       3.869  26.564  36.717  1.00 30.70           H  
ATOM    688  CA  MET A  44       4.030  28.337  37.861  1.00 30.70           C  
ATOM    689  HA  MET A  44       4.401  28.528  38.868  1.00 30.70           H  
ATOM    690  C   MET A  44       2.499  28.349  37.911  1.00 30.70           C  
ATOM    691  CB  MET A  44       4.587  29.439  36.940  1.00 30.70           C  
ATOM    692  HB2 MET A  44       4.027  30.360  37.103  1.00 30.70           H  
ATOM    693  HB3 MET A  44       4.437  29.139  35.903  1.00 30.70           H  
ATOM    694  O   MET A  44       1.850  28.344  36.873  1.00 30.70           O  
ATOM    695  CG  MET A  44       6.079  29.736  37.161  1.00 30.70           C  
ATOM    696  HG2 MET A  44       6.628  28.796  37.219  1.00 30.70           H  
ATOM    697  HG3 MET A  44       6.449  30.262  36.280  1.00 30.70           H  
ATOM    698  SD  MET A  44       6.490  30.748  38.615  1.00 30.70           S  
ATOM    699  CE  MET A  44       6.149  32.406  37.958  1.00 30.70           C  
ATOM    700  HE1 MET A  44       6.768  32.596  37.081  1.00 30.70           H  
ATOM    701  HE2 MET A  44       6.367  33.150  38.724  1.00 30.70           H  
ATOM    702  HE3 MET A  44       5.097  32.483  37.682  1.00 30.70           H  
ATOM    703  N   GLY A  45       1.979  28.294  39.142  1.00 29.68           N  
ATOM    704  H   GLY A  45       2.648  28.159  39.887  1.00 29.68           H  
ATOM    705  CA  GLY A  45       0.725  28.908  39.589  1.00 29.68           C  
ATOM    706  HA2 GLY A  45       0.628  28.767  40.666  1.00 29.68           H  
ATOM    707  HA3 GLY A  45       0.797  29.983  39.422  1.00 29.68           H  
ATOM    708  C   GLY A  45      -0.586  28.462  38.946  1.00 29.68           C  
ATOM    709  O   GLY A  45      -1.065  29.109  38.026  1.00 29.68           O  
ATOM    710  N   LEU A  46      -1.229  27.445  39.528  1.00 28.87           N  
ATOM    711  H   LEU A  46      -0.752  26.985  40.290  1.00 28.87           H  
ATOM    712  CA  LEU A  46      -2.686  27.482  39.662  1.00 28.87           C  
ATOM    713  HA  LEU A  46      -3.143  27.914  38.772  1.00 28.87           H  
ATOM    714  C   LEU A  46      -2.983  28.404  40.851  1.00 28.87           C  
ATOM    715  CB  LEU A  46      -3.243  26.060  39.890  1.00 28.87           C  
ATOM    716  HB2 LEU A  46      -4.203  26.135  40.401  1.00 28.87           H  
ATOM    717  HB3 LEU A  46      -2.566  25.523  40.554  1.00 28.87           H  
ATOM    718  O   LEU A  46      -2.628  28.060  41.980  1.00 28.87           O  
ATOM    719  CG  LEU A  46      -3.446  25.262  38.590  1.00 28.87           C  
ATOM    720  HG  LEU A  46      -2.593  25.417  37.929  1.00 28.87           H  
ATOM    721  CD1 LEU A  46      -3.543  23.765  38.896  1.00 28.87           C  
ATOM    722 HD11 LEU A  46      -4.388  23.580  39.559  1.00 28.87           H  
ATOM    723 HD12 LEU A  46      -2.625  23.428  39.376  1.00 28.87           H  
ATOM    724 HD13 LEU A  46      -3.687  23.211  37.968  1.00 28.87           H  
ATOM    725  CD2 LEU A  46      -4.729  25.680  37.868  1.00 28.87           C  
ATOM    726 HD21 LEU A  46      -4.848  25.101  36.952  1.00 28.87           H  
ATOM    727 HD22 LEU A  46      -5.596  25.520  38.510  1.00 28.87           H  
ATOM    728 HD23 LEU A  46      -4.682  26.736  37.603  1.00 28.87           H  
ATOM    729  N   ASP A  47      -3.561  29.571  40.572  1.00 30.39           N  
ATOM    730  H   ASP A  47      -3.750  29.802  39.607  1.00 30.39           H  
ATOM    731  CA  ASP A  47      -4.162  30.456  41.572  1.00 30.39           C  
ATOM    732  HA  ASP A  47      -3.419  30.683  42.337  1.00 30.39           H  
ATOM    733  C   ASP A  47      -5.368  29.749  42.209  1.00 30.39           C  
ATOM    734  CB  ASP A  47      -4.639  31.773  40.915  1.00 30.39           C  
ATOM    735  HB2 ASP A  47      -5.622  32.031  41.309  1.00 30.39           H  
ATOM    736  HB3 ASP A  47      -4.754  31.629  39.841  1.00 30.39           H  
ATOM    737  O   ASP A  47      -6.287  29.348  41.486  1.00 30.39           O  
ATOM    738  CG  ASP A  47      -3.733  32.978  41.186  1.00 30.39           C  
ATOM    739  OD1 ASP A  47      -3.105  33.011  42.268  1.00 30.39           O  
ATOM    740  OD2 ASP A  47      -3.665  33.852  40.293  1.00 30.39           O  
ATOM    741  N   PRO A  48      -5.408  29.577  43.539  1.00 30.86           N  
ATOM    742  CA  PRO A  48      -6.561  29.041  44.231  1.00 30.86           C  
ATOM    743  HA  PRO A  48      -7.181  28.430  43.575  1.00 30.86           H  
ATOM    744  C   PRO A  48      -7.401  30.204  44.770  1.00 30.86           C  
ATOM    745  CB  PRO A  48      -5.937  28.159  45.321  1.00 30.86           C  
ATOM    746  HB2 PRO A  48      -5.630  27.211  44.880  1.00 30.86           H  
ATOM    747  HB3 PRO A  48      -6.611  27.979  46.159  1.00 30.86           H  
ATOM    748  O   PRO A  48      -7.408  30.381  45.971  1.00 30.86           O  
ATOM    749  CG  PRO A  48      -4.691  28.950  45.737  1.00 30.86           C  
ATOM    750  HG2 PRO A  48      -3.881  28.281  46.031  1.00 30.86           H  
ATOM    751  HG3 PRO A  48      -4.933  29.628  46.556  1.00 30.86           H  
ATOM    752  CD  PRO A  48      -4.319  29.763  44.492  1.00 30.86           C  
ATOM    753  HD2 PRO A  48      -4.215  30.818  44.746  1.00 30.86           H  
ATOM    754  HD3 PRO A  48      -3.385  29.382  44.080  1.00 30.86           H  
ATOM    755  N   ASP A  49      -8.030  31.022  43.912  1.00 27.56           N  
ATOM    756  H   ASP A  49      -7.850  30.899  42.925  1.00 27.56           H  
ATOM    757  CA  ASP A  49      -9.004  32.060  44.334  1.00 27.56           C  
ATOM    758  HA  ASP A  49      -9.778  31.551  44.909  1.00 27.56           H  
ATOM    759  C   ASP A  49      -9.769  32.708  43.151  1.00 27.56           C  
ATOM    760  CB  ASP A  49      -8.349  33.118  45.268  1.00 27.56           C  
ATOM    761  HB2 ASP A  49      -7.294  33.220  45.013  1.00 27.56           H  
ATOM    762  HB3 ASP A  49      -8.804  34.099  45.127  1.00 27.56           H  
ATOM    763  O   ASP A  49      -9.891  33.926  43.035  1.00 27.56           O  
ATOM    764  CG  ASP A  49      -8.498  32.821  46.772  1.00 27.56           C  
ATOM    765  OD1 ASP A  49      -9.461  32.110  47.155  1.00 27.56           O  
ATOM    766  OD2 ASP A  49      -7.682  33.377  47.545  1.00 27.56           O  
ATOM    767  N   GLN A  50     -10.352  31.901  42.258  1.00 33.00           N  
ATOM    768  H   GLN A  50     -10.214  30.904  42.347  1.00 33.00           H  
ATOM    769  CA  GLN A  50     -11.450  32.379  41.402  1.00 33.00           C  
ATOM    770  HA  GLN A  50     -11.721  33.390  41.707  1.00 33.00           H  
ATOM    771  C   GLN A  50     -12.723  31.583  41.675  1.00 33.00           C  
ATOM    772  CB  GLN A  50     -11.057  32.504  39.921  1.00 33.00           C  
ATOM    773  HB2 GLN A  50     -10.541  31.606  39.580  1.00 33.00           H  
ATOM    774  HB3 GLN A  50     -11.971  32.628  39.339  1.00 33.00           H  
ATOM    775  O   GLN A  50     -13.092  30.649  40.968  1.00 33.00           O  
ATOM    776  CG  GLN A  50     -10.172  33.747  39.710  1.00 33.00           C  
ATOM    777  HG2 GLN A  50     -10.580  34.584  40.276  1.00 33.00           H  
ATOM    778  HG3 GLN A  50      -9.172  33.541  40.093  1.00 33.00           H  
ATOM    779  CD  GLN A  50     -10.061  34.202  38.257  1.00 33.00           C  
ATOM    780  NE2 GLN A  50      -9.384  35.302  38.011  1.00 33.00           N  
ATOM    781 HE21 GLN A  50      -8.937  35.796  38.770  1.00 33.00           H  
ATOM    782 HE22 GLN A  50      -9.326  35.576  37.041  1.00 33.00           H  
ATOM    783  OE1 GLN A  50     -10.567  33.610  37.318  1.00 33.00           O  
ATOM    784  N   GLN A  51     -13.378  31.989  42.764  1.00 26.10           N  
ATOM    785  H   GLN A  51     -12.936  32.720  43.302  1.00 26.10           H  
ATOM    786  CA  GLN A  51     -14.819  31.877  42.935  1.00 26.10           C  
ATOM    787  HA  GLN A  51     -15.127  30.838  42.827  1.00 26.10           H  
ATOM    788  C   GLN A  51     -15.503  32.727  41.855  1.00 26.10           C  
ATOM    789  CB  GLN A  51     -15.206  32.393  44.332  1.00 26.10           C  
ATOM    790  HB2 GLN A  51     -14.781  33.387  44.474  1.00 26.10           H  
ATOM    791  HB3 GLN A  51     -16.291  32.478  44.385  1.00 26.10           H  
ATOM    792  O   GLN A  51     -15.199  33.908  41.695  1.00 26.10           O  
ATOM    793  CG  GLN A  51     -14.740  31.469  45.467  1.00 26.10           C  
ATOM    794  HG2 GLN A  51     -13.661  31.326  45.408  1.00 26.10           H  
ATOM    795  HG3 GLN A  51     -15.221  30.498  45.352  1.00 26.10           H  
ATOM    796  CD  GLN A  51     -15.064  32.018  46.856  1.00 26.10           C  
ATOM    797  NE2 GLN A  51     -14.967  31.207  47.886  1.00 26.10           N  
ATOM    798 HE21 GLN A  51     -14.607  30.270  47.769  1.00 26.10           H  
ATOM    799 HE22 GLN A  51     -15.134  31.640  48.783  1.00 26.10           H  
ATOM    800  OE1 GLN A  51     -15.396  33.171  47.063  1.00 26.10           O  
ATOM    801  N   GLY A  52     -16.415  32.109  41.114  1.00 29.18           N  
ATOM    802  H   GLY A  52     -16.551  31.117  41.250  1.00 29.18           H  
ATOM    803  CA  GLY A  52     -17.240  32.751  40.100  1.00 29.18           C  
ATOM    804  HA2 GLY A  52     -17.618  33.705  40.465  1.00 29.18           H  
ATOM    805  HA3 GLY A  52     -16.650  32.923  39.199  1.00 29.18           H  
ATOM    806  C   GLY A  52     -18.397  31.827  39.761  1.00 29.18           C  
ATOM    807  O   GLY A  52     -18.257  30.913  38.955  1.00 29.18           O  
ATOM    808  N   GLU A  53     -19.486  32.035  40.484  1.00 26.38           N  
ATOM    809  H   GLU A  53     -19.464  32.837  41.098  1.00 26.38           H  
ATOM    810  CA  GLU A  53     -20.783  31.369  40.429  1.00 26.38           C  
ATOM    811  HA  GLU A  53     -20.744  30.428  40.978  1.00 26.38           H  
ATOM    812  C   GLU A  53     -21.279  31.104  38.998  1.00 26.38           C  
ATOM    813  CB  GLU A  53     -21.774  32.324  41.124  1.00 26.38           C  
ATOM    814  HB2 GLU A  53     -22.783  31.919  41.041  1.00 26.38           H  
ATOM    815  HB3 GLU A  53     -21.748  33.274  40.590  1.00 26.38           H  
ATOM    816  O   GLU A  53     -21.318  32.013  38.175  1.00 26.38           O  
ATOM    817  CG  GLU A  53     -21.460  32.553  42.618  1.00 26.38           C  
ATOM    818  HG2 GLU A  53     -20.383  32.632  42.768  1.00 26.38           H  
ATOM    819  HG3 GLU A  53     -21.792  31.675  43.172  1.00 26.38           H  
ATOM    820  CD  GLU A  53     -22.093  33.826  43.208  1.00 26.38           C  
ATOM    821  OE1 GLU A  53     -22.352  33.810  44.433  1.00 26.38           O  
ATOM    822  OE2 GLU A  53     -22.218  34.829  42.470  1.00 26.38           O  
ATOM    823  N   PHE A  54     -21.751  29.883  38.735  1.00 30.87           N  
ATOM    824  H   PHE A  54     -21.567  29.146  39.402  1.00 30.87           H  
ATOM    825  CA  PHE A  54     -22.949  29.689  37.920  1.00 30.87           C  
ATOM    826  HA  PHE A  54     -23.516  30.618  37.962  1.00 30.87           H  
ATOM    827  C   PHE A  54     -23.816  28.615  38.573  1.00 30.87           C  
ATOM    828  CB  PHE A  54     -22.653  29.427  36.437  1.00 30.87           C  
ATOM    829  HB2 PHE A  54     -23.371  28.703  36.053  1.00 30.87           H  
ATOM    830  HB3 PHE A  54     -21.658  28.997  36.326  1.00 30.87           H  
ATOM    831  O   PHE A  54     -23.370  27.510  38.884  1.00 30.87           O  
ATOM    832  CG  PHE A  54     -22.778  30.695  35.607  1.00 30.87           C  
ATOM    833  CD1 PHE A  54     -24.050  31.164  35.223  1.00 30.87           C  
ATOM    834  HD1 PHE A  54     -24.934  30.600  35.482  1.00 30.87           H  
ATOM    835  CD2 PHE A  54     -21.637  31.456  35.296  1.00 30.87           C  
ATOM    836  HD2 PHE A  54     -20.666  31.128  35.637  1.00 30.87           H  
ATOM    837  CE1 PHE A  54     -24.178  32.387  34.540  1.00 30.87           C  
ATOM    838  HE1 PHE A  54     -25.159  32.752  34.275  1.00 30.87           H  
ATOM    839  CE2 PHE A  54     -21.764  32.683  34.621  1.00 30.87           C  
ATOM    840  HE2 PHE A  54     -20.885  33.281  34.429  1.00 30.87           H  
ATOM    841  CZ  PHE A  54     -23.035  33.150  34.243  1.00 30.87           C  
ATOM    842  HZ  PHE A  54     -23.136  34.104  33.748  1.00 30.87           H  
ATOM    843  N   GLU A  55     -25.035  29.047  38.860  1.00 29.43           N  
ATOM    844  H   GLU A  55     -25.281  29.968  38.525  1.00 29.43           H  
ATOM    845  CA  GLU A  55     -26.061  28.416  39.668  1.00 29.43           C  
ATOM    846  HA  GLU A  55     -25.640  28.181  40.645  1.00 29.43           H  
ATOM    847  C   GLU A  55     -26.614  27.123  39.059  1.00 29.43           C  
ATOM    848  CB  GLU A  55     -27.197  29.438  39.854  1.00 29.43           C  
ATOM    849  HB2 GLU A  55     -27.514  29.782  38.869  1.00 29.43           H  
ATOM    850  HB3 GLU A  55     -28.046  28.949  40.331  1.00 29.43           H  
ATOM    851  O   GLU A  55     -26.593  26.888  37.851  1.00 29.43           O  
ATOM    852  CG  GLU A  55     -26.791  30.637  40.728  1.00 29.43           C  
ATOM    853  HG2 GLU A  55     -26.674  30.292  41.755  1.00 29.43           H  
ATOM    854  HG3 GLU A  55     -25.825  31.020  40.399  1.00 29.43           H  
ATOM    855  CD  GLU A  55     -27.809  31.785  40.653  1.00 29.43           C  
ATOM    856  OE1 GLU A  55     -28.269  32.226  41.731  1.00 29.43           O  
ATOM    857  OE2 GLU A  55     -28.099  32.224  39.518  1.00 29.43           O  
ATOM    858  N   ASN A  56     -27.151  26.302  39.960  1.00 26.32           N  
ATOM    859  H   ASN A  56     -27.132  26.627  40.916  1.00 26.32           H  
ATOM    860  CA  ASN A  56     -28.059  25.207  39.672  1.00 26.32           C  
ATOM    861  HA  ASN A  56     -27.536  24.412  39.140  1.00 26.32           H  
ATOM    862  C   ASN A  56     -29.255  25.687  38.843  1.00 26.32           C  
ATOM    863  CB  ASN A  56     -28.615  24.692  41.015  1.00 26.32           C  
ATOM    864  HB2 ASN A  56     -29.087  25.516  41.550  1.00 26.32           H  
ATOM    865  HB3 ASN A  56     -29.388  23.951  40.811  1.00 26.32           H  
ATOM    866  O   ASN A  56     -29.903  26.652  39.237  1.00 26.32           O  
ATOM    867  CG  ASN A  56     -27.589  24.023  41.900  1.00 26.32           C  
ATOM    868  ND2 ASN A  56     -27.453  24.454  43.134  1.00 26.32           N  
ATOM    869 HD21 ASN A  56     -26.733  24.004  43.682  1.00 26.32           H  
ATOM    870 HD22 ASN A  56     -27.986  25.249  43.454  1.00 26.32           H  
ATOM    871  OD1 ASN A  56     -26.921  23.082  41.516  1.00 26.32           O  
ATOM    872  N   ASP A  57     -29.656  24.895  37.849  1.00 27.02           N  
ATOM    873  H   ASP A  57     -29.034  24.179  37.502  1.00 27.02           H  
ATOM    874  CA  ASP A  57     -31.081  24.705  37.610  1.00 27.02           C  
ATOM    875  HA  ASP A  57     -31.576  25.139  38.478  1.00 27.02           H  
ATOM    876  C   ASP A  57     -31.437  23.220  37.653  1.00 27.02           C  
ATOM    877  CB  ASP A  57     -31.609  25.452  36.372  1.00 27.02           C  
ATOM    878  HB2 ASP A  57     -32.095  24.739  35.706  1.00 27.02           H  
ATOM    879  HB3 ASP A  57     -30.771  25.888  35.828  1.00 27.02           H  
ATOM    880  O   ASP A  57     -30.881  22.351  36.978  1.00 27.02           O  
ATOM    881  CG  ASP A  57     -32.619  26.566  36.708  1.00 27.02           C  
ATOM    882  OD1 ASP A  57     -33.177  26.562  37.831  1.00 27.02           O  
ATOM    883  OD2 ASP A  57     -32.894  27.366  35.787  1.00 27.02           O  
ATOM    884  N   ILE A  58     -32.355  22.971  38.571  1.00 27.63           N  
ATOM    885  H   ILE A  58     -32.774  23.801  38.965  1.00 27.63           H  
ATOM    886  CA  ILE A  58     -32.953  21.715  38.964  1.00 27.63           C  
ATOM    887  HA  ILE A  58     -32.204  20.923  38.969  1.00 27.63           H  
ATOM    888  C   ILE A  58     -34.052  21.387  37.952  1.00 27.63           C  
ATOM    889  CB  ILE A  58     -33.515  21.941  40.394  1.00 27.63           C  
ATOM    890  HB  ILE A  58     -34.031  22.901  40.405  1.00 27.63           H  
ATOM    891  O   ILE A  58     -34.989  22.160  37.788  1.00 27.63           O  
ATOM    892  CG1 ILE A  58     -32.363  22.007  41.425  1.00 27.63           C  
ATOM    893 HG12 ILE A  58     -31.956  21.009  41.582  1.00 27.63           H  
ATOM    894 HG13 ILE A  58     -31.562  22.633  41.033  1.00 27.63           H  
ATOM    895  CG2 ILE A  58     -34.550  20.883  40.802  1.00 27.63           C  
ATOM    896 HG21 ILE A  58     -35.430  20.951  40.163  1.00 27.63           H  
ATOM    897 HG22 ILE A  58     -34.103  19.892  40.723  1.00 27.63           H  
ATOM    898 HG23 ILE A  58     -34.889  21.046  41.825  1.00 27.63           H  
ATOM    899  CD1 ILE A  58     -32.776  22.607  42.777  1.00 27.63           C  
ATOM    900 HD11 ILE A  58     -33.480  21.953  43.292  1.00 27.63           H  
ATOM    901 HD12 ILE A  58     -33.229  23.587  42.625  1.00 27.63           H  
ATOM    902 HD13 ILE A  58     -31.891  22.722  43.402  1.00 27.63           H  
ATOM    903  N   ILE A  59     -34.029  20.180  37.384  1.00 28.71           N  
ATOM    904  H   ILE A  59     -33.169  19.653  37.430  1.00 28.71           H  
ATOM    905  CA  ILE A  59     -35.270  19.446  37.107  1.00 28.71           C  
ATOM    906  HA  ILE A  59     -36.091  19.976  37.591  1.00 28.71           H  
ATOM    907  C   ILE A  59     -35.165  18.094  37.811  1.00 28.71           C  
ATOM    908  CB  ILE A  59     -35.650  19.380  35.609  1.00 28.71           C  
ATOM    909  HB  ILE A  59     -34.854  18.877  35.060  1.00 28.71           H  
ATOM    910  O   ILE A  59     -34.717  17.087  37.269  1.00 28.71           O  
ATOM    911  CG1 ILE A  59     -35.832  20.810  35.043  1.00 28.71           C  
ATOM    912 HG12 ILE A  59     -36.574  21.341  35.639  1.00 28.71           H  
ATOM    913 HG13 ILE A  59     -34.888  21.348  35.131  1.00 28.71           H  
ATOM    914  CG2 ILE A  59     -36.960  18.579  35.442  1.00 28.71           C  
ATOM    915 HG21 ILE A  59     -36.852  17.571  35.844  1.00 28.71           H  
ATOM    916 HG22 ILE A  59     -37.779  19.085  35.953  1.00 28.71           H  
ATOM    917 HG23 ILE A  59     -37.206  18.474  34.385  1.00 28.71           H  
ATOM    918  CD1 ILE A  59     -36.250  20.884  33.569  1.00 28.71           C  
ATOM    919 HD11 ILE A  59     -37.276  20.539  33.443  1.00 28.71           H  
ATOM    920 HD12 ILE A  59     -36.189  21.919  33.234  1.00 28.71           H  
ATOM    921 HD13 ILE A  59     -35.579  20.277  32.961  1.00 28.71           H  
ATOM    922  N   THR A  60     -35.569  18.106  39.079  1.00 28.43           N  
ATOM    923  H   THR A  60     -35.812  19.002  39.478  1.00 28.43           H  
ATOM    924  CA  THR A  60     -35.998  16.940  39.847  1.00 28.43           C  
ATOM    925  HA  THR A  60     -35.241  16.158  39.787  1.00 28.43           H  
ATOM    926  C   THR A  60     -37.322  16.418  39.299  1.00 28.43           C  
ATOM    927  CB  THR A  60     -36.231  17.321  41.322  1.00 28.43           C  
ATOM    928  HB  THR A  60     -36.929  16.611  41.767  1.00 28.43           H  
ATOM    929  O   THR A  60     -38.330  17.121  39.343  1.00 28.43           O  
ATOM    930  CG2 THR A  60     -34.951  17.282  42.151  1.00 28.43           C  
ATOM    931 HG21 THR A  60     -35.152  17.665  43.151  1.00 28.43           H  
ATOM    932 HG22 THR A  60     -34.598  16.254  42.230  1.00 28.43           H  
ATOM    933 HG23 THR A  60     -34.175  17.887  41.682  1.00 28.43           H  
ATOM    934  OG1 THR A  60     -36.785  18.616  41.414  1.00 28.43           O  
ATOM    935  HG1 THR A  60     -37.610  18.608  40.922  1.00 28.43           H  
ATOM    936  N   GLY A  61     -37.338  15.153  38.884  1.00 26.51           N  
ATOM    937  H   GLY A  61     -36.451  14.689  38.756  1.00 26.51           H  
ATOM    938  CA  GLY A  61     -38.528  14.305  38.856  1.00 26.51           C  
ATOM    939  HA2 GLY A  61     -38.658  13.892  37.856  1.00 26.51           H  
ATOM    940  HA3 GLY A  61     -39.422  14.871  39.119  1.00 26.51           H  
ATOM    941  C   GLY A  61     -38.334  13.150  39.839  1.00 26.51           C  
ATOM    942  O   GLY A  61     -37.634  12.190  39.538  1.00 26.51           O  
ATOM    943  N   HIS A  62     -38.910  13.279  41.034  1.00 24.60           N  
ATOM    944  H   HIS A  62     -39.476  14.103  41.179  1.00 24.60           H  
ATOM    945  CA  HIS A  62     -38.990  12.243  42.066  1.00 24.60           C  
ATOM    946  HA  HIS A  62     -38.026  11.746  42.170  1.00 24.60           H  
ATOM    947  C   HIS A  62     -40.066  11.195  41.732  1.00 24.60           C  
ATOM    948  CB  HIS A  62     -39.383  12.911  43.402  1.00 24.60           C  
ATOM    949  HB2 HIS A  62     -39.944  13.826  43.214  1.00 24.60           H  
ATOM    950  HB3 HIS A  62     -40.058  12.248  43.943  1.00 24.60           H  
ATOM    951  O   HIS A  62     -41.181  11.577  41.392  1.00 24.60           O  
ATOM    952  CG  HIS A  62     -38.246  13.211  44.339  1.00 24.60           C  
ATOM    953  CD2 HIS A  62     -37.597  14.406  44.501  1.00 24.60           C  
ATOM    954  HD2 HIS A  62     -37.778  15.312  43.941  1.00 24.60           H  
ATOM    955  ND1 HIS A  62     -37.754  12.349  45.292  1.00 24.60           N  
ATOM    956  HD1 HIS A  62     -38.064  11.402  45.457  1.00 24.60           H  
ATOM    957  CE1 HIS A  62     -36.824  13.003  46.005  1.00 24.60           C  
ATOM    958  HE1 HIS A  62     -36.263  12.591  46.831  1.00 24.60           H  
ATOM    959  NE2 HIS A  62     -36.693  14.259  45.557  1.00 24.60           N  
ATOM    960  N   ALA A  63     -39.759   9.912  41.961  1.00 28.87           N  
ATOM    961  H   ALA A  63     -38.775   9.686  41.969  1.00 28.87           H  
ATOM    962  CA  ALA A  63     -40.646   8.870  42.519  1.00 28.87           C  
ATOM    963  HA  ALA A  63     -41.022   9.188  43.491  1.00 28.87           H  
ATOM    964  C   ALA A  63     -39.803   7.581  42.702  1.00 28.87           C  
ATOM    965  CB  ALA A  63     -41.844   8.616  41.589  1.00 28.87           C  
ATOM    966  HB1 ALA A  63     -41.495   8.438  40.572  1.00 28.87           H  
ATOM    967  HB2 ALA A  63     -42.398   7.739  41.924  1.00 28.87           H  
ATOM    968  HB3 ALA A  63     -42.522   9.469  41.594  1.00 28.87           H  
ATOM    969  O   ALA A  63     -39.434   6.943  41.727  1.00 28.87           O  
ATOM    970  N   SER A  64     -39.208   7.321  43.872  1.00 27.64           N  
ATOM    971  H   SER A  64     -38.320   6.894  43.651  1.00 27.64           H  
ATOM    972  CA  SER A  64     -39.766   6.663  45.076  1.00 27.64           C  
ATOM    973  HA  SER A  64     -39.164   7.067  45.890  1.00 27.64           H  
ATOM    974  C   SER A  64     -39.529   5.140  45.135  1.00 27.64           C  
ATOM    975  CB  SER A  64     -41.199   7.061  45.455  1.00 27.64           C  
ATOM    976  HB2 SER A  64     -41.217   8.120  45.713  1.00 27.64           H  
ATOM    977  HB3 SER A  64     -41.514   6.491  46.329  1.00 27.64           H  
ATOM    978  O   SER A  64     -39.623   4.425  44.148  1.00 27.64           O  
ATOM    979  OG  SER A  64     -42.110   6.844  44.409  1.00 27.64           O  
ATOM    980  HG  SER A  64     -42.043   5.936  44.104  1.00 27.64           H  
ATOM    981  N   MET A  65     -39.170   4.698  46.341  1.00 21.73           N  
ATOM    982  H   MET A  65     -39.249   5.372  47.089  1.00 21.73           H  
ATOM    983  CA  MET A  65     -38.622   3.403  46.759  1.00 21.73           C  
ATOM    984  HA  MET A  65     -37.687   3.217  46.231  1.00 21.73           H  
ATOM    985  C   MET A  65     -39.552   2.187  46.578  1.00 21.73           C  
ATOM    986  CB  MET A  65     -38.359   3.522  48.274  1.00 21.73           C  
ATOM    987  HB2 MET A  65     -39.309   3.678  48.785  1.00 21.73           H  
ATOM    988  HB3 MET A  65     -37.948   2.577  48.629  1.00 21.73           H  
ATOM    989  O   MET A  65     -40.756   2.304  46.780  1.00 21.73           O  
ATOM    990  CG  MET A  65     -37.398   4.638  48.703  1.00 21.73           C  
ATOM    991  HG2 MET A  65     -36.430   4.465  48.234  1.00 21.73           H  
ATOM    992  HG3 MET A  65     -37.778   5.607  48.377  1.00 21.73           H  
ATOM    993  SD  MET A  65     -37.180   4.682  50.503  1.00 21.73           S  
ATOM    994  CE  MET A  65     -35.819   5.869  50.645  1.00 21.73           C  
ATOM    995  HE1 MET A  65     -35.588   6.030  51.698  1.00 21.73           H  
ATOM    996  HE2 MET A  65     -36.107   6.817  50.192  1.00 21.73           H  
ATOM    997  HE3 MET A  65     -34.936   5.477  50.140  1.00 21.73           H  
ATOM    998  N   SER A  66     -38.969   0.988  46.423  1.00 25.27           N  
ATOM    999  H   SER A  66     -38.006   0.952  46.119  1.00 25.27           H  
ATOM   1000  CA  SER A  66     -39.493  -0.226  47.073  1.00 25.27           C  
ATOM   1001  HA  SER A  66     -39.946   0.087  48.014  1.00 25.27           H  
ATOM   1002  C   SER A  66     -38.376  -1.224  47.405  1.00 25.27           C  
ATOM   1003  CB  SER A  66     -40.613  -0.911  46.273  1.00 25.27           C  
ATOM   1004  HB2 SER A  66     -41.244  -0.160  45.798  1.00 25.27           H  
ATOM   1005  HB3 SER A  66     -41.231  -1.478  46.969  1.00 25.27           H  
ATOM   1006  O   SER A  66     -37.601  -1.624  46.539  1.00 25.27           O  
ATOM   1007  OG  SER A  66     -40.126  -1.811  45.298  1.00 25.27           O  
ATOM   1008  HG  SER A  66     -39.171  -1.878  45.372  1.00 25.27           H  
ATOM   1009  N   THR A  67     -38.326  -1.626  48.668  1.00 24.01           N  
ATOM   1010  H   THR A  67     -39.001  -1.233  49.308  1.00 24.01           H  
ATOM   1011  CA  THR A  67     -37.617  -2.779  49.227  1.00 24.01           C  
ATOM   1012  HA  THR A  67     -36.606  -2.830  48.824  1.00 24.01           H  
ATOM   1013  C   THR A  67     -38.364  -4.076  48.887  1.00 24.01           C  
ATOM   1014  CB  THR A  67     -37.576  -2.619  50.764  1.00 24.01           C  
ATOM   1015  HB  THR A  67     -37.507  -3.601  51.231  1.00 24.01           H  
ATOM   1016  O   THR A  67     -39.577  -4.143  49.056  1.00 24.01           O  
ATOM   1017  CG2 THR A  67     -36.390  -1.775  51.223  1.00 24.01           C  
ATOM   1018 HG21 THR A  67     -36.397  -1.688  52.309  1.00 24.01           H  
ATOM   1019 HG22 THR A  67     -36.449  -0.779  50.783  1.00 24.01           H  
ATOM   1020 HG23 THR A  67     -35.459  -2.249  50.912  1.00 24.01           H  
ATOM   1021  OG1 THR A  67     -38.729  -1.943  51.237  1.00 24.01           O  
ATOM   1022  HG1 THR A  67     -38.968  -2.313  52.090  1.00 24.01           H  
ATOM   1023  N   GLY A  68     -37.659  -5.130  48.459  1.00 25.42           N  
ATOM   1024  H   GLY A  68     -36.683  -5.014  48.225  1.00 25.42           H  
ATOM   1025  CA  GLY A  68     -38.270  -6.439  48.200  1.00 25.42           C  
ATOM   1026  HA2 GLY A  68     -38.898  -6.719  49.045  1.00 25.42           H  
ATOM   1027  HA3 GLY A  68     -38.911  -6.364  47.321  1.00 25.42           H  
ATOM   1028  C   GLY A  68     -37.244  -7.539  47.935  1.00 25.42           C  
ATOM   1029  O   GLY A  68     -36.443  -7.447  47.013  1.00 25.42           O  
ATOM   1030  N   GLN A  69     -37.259  -8.556  48.791  1.00 22.77           N  
ATOM   1031  H   GLN A  69     -38.007  -8.554  49.471  1.00 22.77           H  
ATOM   1032  CA  GLN A  69     -36.416  -9.749  48.785  1.00 22.77           C  
ATOM   1033  HA  GLN A  69     -35.374  -9.458  48.920  1.00 22.77           H  
ATOM   1034  C   GLN A  69     -36.535 -10.595  47.508  1.00 22.77           C  
ATOM   1035  CB  GLN A  69     -36.871 -10.630  49.965  1.00 22.77           C  
ATOM   1036  HB2 GLN A  69     -36.520 -11.650  49.811  1.00 22.77           H  
ATOM   1037  HB3 GLN A  69     -37.960 -10.664  49.973  1.00 22.77           H  
ATOM   1038  O   GLN A  69     -37.629 -10.824  47.011  1.00 22.77           O  
ATOM   1039  CG  GLN A  69     -36.352 -10.168  51.331  1.00 22.77           C  
ATOM   1040  HG2 GLN A  69     -36.307  -9.080  51.365  1.00 22.77           H  
ATOM   1041  HG3 GLN A  69     -35.343 -10.554  51.479  1.00 22.77           H  
ATOM   1042  CD  GLN A  69     -37.260 -10.623  52.470  1.00 22.77           C  
ATOM   1043  NE2 GLN A  69     -36.810 -11.478  53.362  1.00 22.77           N  
ATOM   1044 HE21 GLN A  69     -35.878 -11.861  53.301  1.00 22.77           H  
ATOM   1045 HE22 GLN A  69     -37.471 -11.734  54.082  1.00 22.77           H  
ATOM   1046  OE1 GLN A  69     -38.393 -10.196  52.587  1.00 22.77           O  
ATOM   1047  N   GLY A  70     -35.392 -11.158  47.103  1.00 21.90           N  
ATOM   1048  H   GLY A  70     -34.552 -10.713  47.446  1.00 21.90           H  
ATOM   1049  CA  GLY A  70     -35.218 -12.545  46.665  1.00 21.90           C  
ATOM   1050  HA2 GLY A  70     -35.354 -13.190  47.533  1.00 21.90           H  
ATOM   1051  HA3 GLY A  70     -34.187 -12.669  46.334  1.00 21.90           H  
ATOM   1052  C   GLY A  70     -36.134 -13.091  45.573  1.00 21.90           C  
ATOM   1053  O   GLY A  70     -37.216 -13.573  45.872  1.00 21.90           O  
ATOM   1054  N   MET A  71     -35.601 -13.231  44.358  1.00 23.68           N  
ATOM   1055  H   MET A  71     -34.811 -12.657  44.101  1.00 23.68           H  
ATOM   1056  CA  MET A  71     -35.818 -14.441  43.565  1.00 23.68           C  
ATOM   1057  HA  MET A  71     -35.663 -15.285  44.237  1.00 23.68           H  
ATOM   1058  C   MET A  71     -34.778 -14.562  42.447  1.00 23.68           C  
ATOM   1059  CB  MET A  71     -37.259 -14.536  43.017  1.00 23.68           C  
ATOM   1060  HB2 MET A  71     -37.816 -13.620  43.214  1.00 23.68           H  
ATOM   1061  HB3 MET A  71     -37.239 -14.698  41.940  1.00 23.68           H  
ATOM   1062  O   MET A  71     -34.594 -13.666  41.631  1.00 23.68           O  
ATOM   1063  CG  MET A  71     -37.969 -15.727  43.675  1.00 23.68           C  
ATOM   1064  HG2 MET A  71     -37.355 -16.610  43.499  1.00 23.68           H  
ATOM   1065  HG3 MET A  71     -38.038 -15.576  44.752  1.00 23.68           H  
ATOM   1066  SD  MET A  71     -39.627 -16.076  43.045  1.00 23.68           S  
ATOM   1067  CE  MET A  71     -39.594 -17.882  43.167  1.00 23.68           C  
ATOM   1068  HE1 MET A  71     -40.553 -18.282  42.838  1.00 23.68           H  
ATOM   1069  HE2 MET A  71     -39.414 -18.176  44.201  1.00 23.68           H  
ATOM   1070  HE3 MET A  71     -38.803 -18.278  42.529  1.00 23.68           H  
ATOM   1071  N   LEU A  72     -34.088 -15.701  42.437  1.00 25.47           N  
ATOM   1072  H   LEU A  72     -34.311 -16.370  43.160  1.00 25.47           H  
ATOM   1073  CA  LEU A  72     -33.376 -16.234  41.283  1.00 25.47           C  
ATOM   1074  HA  LEU A  72     -32.626 -15.526  40.930  1.00 25.47           H  
ATOM   1075  C   LEU A  72     -34.408 -16.491  40.176  1.00 25.47           C  
ATOM   1076  CB  LEU A  72     -32.721 -17.563  41.717  1.00 25.47           C  
ATOM   1077  HB2 LEU A  72     -32.430 -18.123  40.828  1.00 25.47           H  
ATOM   1078  HB3 LEU A  72     -33.474 -18.162  42.230  1.00 25.47           H  
ATOM   1079  O   LEU A  72     -35.268 -17.353  40.344  1.00 25.47           O  
ATOM   1080  CG  LEU A  72     -31.491 -17.408  42.630  1.00 25.47           C  
ATOM   1081  HG  LEU A  72     -31.624 -16.552  43.292  1.00 25.47           H  
ATOM   1082  CD1 LEU A  72     -31.302 -18.652  43.500  1.00 25.47           C  
ATOM   1083 HD11 LEU A  72     -30.421 -18.531  44.130  1.00 25.47           H  
ATOM   1084 HD12 LEU A  72     -32.174 -18.791  44.140  1.00 25.47           H  
ATOM   1085 HD13 LEU A  72     -31.176 -19.533  42.869  1.00 25.47           H  
ATOM   1086  CD2 LEU A  72     -30.227 -17.207  41.794  1.00 25.47           C  
ATOM   1087 HD21 LEU A  72     -30.331 -16.314  41.178  1.00 25.47           H  
ATOM   1088 HD22 LEU A  72     -30.056 -18.070  41.151  1.00 25.47           H  
ATOM   1089 HD23 LEU A  72     -29.368 -17.077  42.452  1.00 25.47           H  
ATOM   1090  N   GLY A  73     -34.331 -15.763  39.063  1.00 22.24           N  
ATOM   1091  H   GLY A  73     -33.733 -14.949  39.052  1.00 22.24           H  
ATOM   1092  CA  GLY A  73     -35.159 -16.044  37.890  1.00 22.24           C  
ATOM   1093  HA2 GLY A  73     -36.157 -16.337  38.215  1.00 22.24           H  
ATOM   1094  HA3 GLY A  73     -34.730 -16.883  37.342  1.00 22.24           H  
ATOM   1095  C   GLY A  73     -35.329 -14.852  36.955  1.00 22.24           C  
ATOM   1096  O   GLY A  73     -36.022 -13.904  37.290  1.00 22.24           O  
ATOM   1097  N   GLY A  74     -34.731 -14.951  35.765  1.00 23.35           N  
ATOM   1098  H   GLY A  74     -34.129 -15.748  35.619  1.00 23.35           H  
ATOM   1099  CA  GLY A  74     -35.173 -14.241  34.563  1.00 23.35           C  
ATOM   1100  HA2 GLY A  74     -36.240 -14.415  34.431  1.00 23.35           H  
ATOM   1101  HA3 GLY A  74     -34.661 -14.661  33.697  1.00 23.35           H  
ATOM   1102  C   GLY A  74     -34.959 -12.729  34.545  1.00 23.35           C  
ATOM   1103  O   GLY A  74     -35.923 -11.976  34.619  1.00 23.35           O  
ATOM   1104  N   SER A  75     -33.722 -12.268  34.334  1.00 25.53           N  
ATOM   1105  H   SER A  75     -32.941 -12.906  34.281  1.00 25.53           H  
ATOM   1106  CA  SER A  75     -33.529 -10.924  33.783  1.00 25.53           C  
ATOM   1107  HA  SER A  75     -34.202 -10.232  34.289  1.00 25.53           H  
ATOM   1108  C   SER A  75     -33.907 -10.956  32.301  1.00 25.53           C  
ATOM   1109  CB  SER A  75     -32.115 -10.387  34.017  1.00 25.53           C  
ATOM   1110  HB2 SER A  75     -32.030  -9.392  33.581  1.00 25.53           H  
ATOM   1111  HB3 SER A  75     -31.929 -10.318  35.088  1.00 25.53           H  
ATOM   1112  O   SER A  75     -33.142 -11.413  31.449  1.00 25.53           O  
ATOM   1113  OG  SER A  75     -31.159 -11.244  33.430  1.00 25.53           O  
ATOM   1114  HG  SER A  75     -31.388 -11.304  32.499  1.00 25.53           H  
ATOM   1115  N   SER A  76     -35.135 -10.512  32.047  1.00 24.33           N  
ATOM   1116  H   SER A  76     -35.690 -10.287  32.860  1.00 24.33           H  
ATOM   1117  CA  SER A  76     -35.581  -9.858  30.822  1.00 24.33           C  
ATOM   1118  HA  SER A  76     -36.007 -10.599  30.145  1.00 24.33           H  
ATOM   1119  C   SER A  76     -34.441  -9.116  30.127  1.00 24.33           C  
ATOM   1120  CB  SER A  76     -36.664  -8.845  31.214  1.00 24.33           C  
ATOM   1121  HB2 SER A  76     -37.576  -9.383  31.470  1.00 24.33           H  
ATOM   1122  HB3 SER A  76     -36.872  -8.180  30.376  1.00 24.33           H  
ATOM   1123  O   SER A  76     -33.706  -8.369  30.770  1.00 24.33           O  
ATOM   1124  OG  SER A  76     -36.253  -8.088  32.343  1.00 24.33           O  
ATOM   1125  HG  SER A  76     -35.482  -7.571  32.100  1.00 24.33           H  
ATOM   1126  N   GLY A  77     -34.310  -9.348  28.822  1.00 24.64           N  
ATOM   1127  H   GLY A  77     -34.968  -9.976  28.381  1.00 24.64           H  
ATOM   1128  CA  GLY A  77     -33.287  -8.764  27.971  1.00 24.64           C  
ATOM   1129  HA2 GLY A  77     -32.303  -9.069  28.327  1.00 24.64           H  
ATOM   1130  HA3 GLY A  77     -33.411  -9.126  26.950  1.00 24.64           H  
ATOM   1131  C   GLY A  77     -33.350  -7.243  27.942  1.00 24.64           C  
ATOM   1132  O   GLY A  77     -34.038  -6.665  27.102  1.00 24.64           O  
ATOM   1133  N   ASP A  78     -32.573  -6.611  28.816  1.00 22.57           N  
ATOM   1134  H   ASP A  78     -32.185  -7.124  29.594  1.00 22.57           H  
ATOM   1135  CA  ASP A  78     -32.158  -5.235  28.609  1.00 22.57           C  
ATOM   1136  HA  ASP A  78     -33.056  -4.621  28.537  1.00 22.57           H  
ATOM   1137  C   ASP A  78     -31.363  -5.190  27.294  1.00 22.57           C  
ATOM   1138  CB  ASP A  78     -31.320  -4.724  29.791  1.00 22.57           C  
ATOM   1139  HB2 ASP A  78     -30.540  -5.449  30.022  1.00 22.57           H  
ATOM   1140  HB3 ASP A  78     -30.836  -3.794  29.492  1.00 22.57           H  
ATOM   1141  O   ASP A  78     -30.368  -5.914  27.150  1.00 22.57           O  
ATOM   1142  CG  ASP A  78     -32.154  -4.435  31.044  1.00 22.57           C  
ATOM   1143  OD1 ASP A  78     -33.334  -4.046  30.889  1.00 22.57           O  
ATOM   1144  OD2 ASP A  78     -31.581  -4.565  32.148  1.00 22.57           O  
ATOM   1145  N   PRO A  79     -31.794  -4.403  26.293  1.00 24.18           N  
ATOM   1146  CA  PRO A  79     -31.048  -4.273  25.056  1.00 24.18           C  
ATOM   1147  HA  PRO A  79     -30.959  -5.247  24.576  1.00 24.18           H  
ATOM   1148  C   PRO A  79     -29.655  -3.736  25.386  1.00 24.18           C  
ATOM   1149  CB  PRO A  79     -31.873  -3.340  24.161  1.00 24.18           C  
ATOM   1150  HB2 PRO A  79     -31.245  -2.672  23.572  1.00 24.18           H  
ATOM   1151  HB3 PRO A  79     -32.503  -3.941  23.504  1.00 24.18           H  
ATOM   1152  O   PRO A  79     -29.513  -2.660  25.968  1.00 24.18           O  
ATOM   1153  CG  PRO A  79     -32.761  -2.568  25.137  1.00 24.18           C  
ATOM   1154  HG2 PRO A  79     -32.228  -1.685  25.490  1.00 24.18           H  
ATOM   1155  HG3 PRO A  79     -33.711  -2.283  24.684  1.00 24.18           H  
ATOM   1156  CD  PRO A  79     -32.958  -3.535  26.300  1.00 24.18           C  
ATOM   1157  HD2 PRO A  79     -33.036  -2.971  27.229  1.00 24.18           H  
ATOM   1158  HD3 PRO A  79     -33.856  -4.131  26.142  1.00 24.18           H  
ATOM   1159  N   ILE A  80     -28.616  -4.489  25.004  1.00 25.66           N  
ATOM   1160  H   ILE A  80     -28.813  -5.406  24.629  1.00 25.66           H  
ATOM   1161  CA  ILE A  80     -27.232  -4.006  25.026  1.00 25.66           C  
ATOM   1162  HA  ILE A  80     -26.926  -3.884  26.065  1.00 25.66           H  
ATOM   1163  C   ILE A  80     -27.241  -2.664  24.283  1.00 25.66           C  
ATOM   1164  CB  ILE A  80     -26.268  -5.004  24.341  1.00 25.66           C  
ATOM   1165  HB  ILE A  80     -26.605  -5.162  23.317  1.00 25.66           H  
ATOM   1166  O   ILE A  80     -27.648  -2.653  23.117  1.00 25.66           O  
ATOM   1167  CG1 ILE A  80     -26.284  -6.368  25.071  1.00 25.66           C  
ATOM   1168 HG12 ILE A  80     -27.311  -6.721  25.159  1.00 25.66           H  
ATOM   1169 HG13 ILE A  80     -25.887  -6.246  26.079  1.00 25.66           H  
ATOM   1170  CG2 ILE A  80     -24.837  -4.427  24.297  1.00 25.66           C  
ATOM   1171 HG21 ILE A  80     -24.820  -3.481  23.755  1.00 25.66           H  
ATOM   1172 HG22 ILE A  80     -24.169  -5.110  23.772  1.00 25.66           H  
ATOM   1173 HG23 ILE A  80     -24.468  -4.269  25.311  1.00 25.66           H  
ATOM   1174  CD1 ILE A  80     -25.495  -7.469  24.350  1.00 25.66           C  
ATOM   1175 HD11 ILE A  80     -25.666  -8.420  24.855  1.00 25.66           H  
ATOM   1176 HD12 ILE A  80     -25.831  -7.552  23.317  1.00 25.66           H  
ATOM   1177 HD13 ILE A  80     -24.426  -7.256  24.374  1.00 25.66           H  
ATOM   1178  N   PRO A  81     -26.825  -1.541  24.899  1.00 22.87           N  
ATOM   1179  CA  PRO A  81     -26.855  -0.247  24.237  1.00 22.87           C  
ATOM   1180  HA  PRO A  81     -27.866  -0.066  23.872  1.00 22.87           H  
ATOM   1181  C   PRO A  81     -25.878  -0.258  23.054  1.00 22.87           C  
ATOM   1182  CB  PRO A  81     -26.524   0.802  25.315  1.00 22.87           C  
ATOM   1183  HB2 PRO A  81     -27.178   1.670  25.236  1.00 22.87           H  
ATOM   1184  HB3 PRO A  81     -25.482   1.118  25.261  1.00 22.87           H  
ATOM   1185  O   PRO A  81     -24.699   0.066  23.186  1.00 22.87           O  
ATOM   1186  CG  PRO A  81     -26.739   0.065  26.634  1.00 22.87           C  
ATOM   1187  HG2 PRO A  81     -27.783   0.157  26.934  1.00 22.87           H  
ATOM   1188  HG3 PRO A  81     -26.083   0.437  27.421  1.00 22.87           H  
ATOM   1189  CD  PRO A  81     -26.443  -1.390  26.293  1.00 22.87           C  
ATOM   1190  HD2 PRO A  81     -25.378  -1.592  26.405  1.00 22.87           H  
ATOM   1191  HD3 PRO A  81     -27.027  -2.031  26.953  1.00 22.87           H  
ATOM   1192  N   MET A  82     -26.353  -0.633  21.866  1.00 27.40           N  
ATOM   1193  H   MET A  82     -27.272  -1.051  21.850  1.00 27.40           H  
ATOM   1194  CA  MET A  82     -25.601  -0.546  20.614  1.00 27.40           C  
ATOM   1195  HA  MET A  82     -24.550  -0.738  20.829  1.00 27.40           H  
ATOM   1196  C   MET A  82     -25.672   0.873  20.036  1.00 27.40           C  
ATOM   1197  CB  MET A  82     -26.051  -1.598  19.589  1.00 27.40           C  
ATOM   1198  HB2 MET A  82     -27.119  -1.497  19.393  1.00 27.40           H  
ATOM   1199  HB3 MET A  82     -25.516  -1.395  18.661  1.00 27.40           H  
ATOM   1200  O   MET A  82     -25.873   1.052  18.845  1.00 27.40           O  
ATOM   1201  CG  MET A  82     -25.732  -3.044  19.973  1.00 27.40           C  
ATOM   1202  HG2 MET A  82     -26.599  -3.479  20.471  1.00 27.40           H  
ATOM   1203  HG3 MET A  82     -24.899  -3.055  20.677  1.00 27.40           H  
ATOM   1204  SD  MET A  82     -25.267  -4.074  18.545  1.00 27.40           S  
ATOM   1205  CE  MET A  82     -26.643  -3.742  17.401  1.00 27.40           C  
ATOM   1206  HE1 MET A  82     -26.633  -2.699  17.085  1.00 27.40           H  
ATOM   1207  HE2 MET A  82     -27.589  -3.965  17.894  1.00 27.40           H  
ATOM   1208  HE3 MET A  82     -26.541  -4.377  16.521  1.00 27.40           H  
ATOM   1209  N   ALA A  83     -25.548   1.896  20.878  1.00 25.09           N  
ATOM   1210  H   ALA A  83     -25.431   1.686  21.859  1.00 25.09           H  
ATOM   1211  CA  ALA A  83     -25.444   3.286  20.447  1.00 25.09           C  
ATOM   1212  HA  ALA A  83     -24.691   3.360  19.663  1.00 25.09           H  
ATOM   1213  C   ALA A  83     -24.984   4.163  21.618  1.00 25.09           C  
ATOM   1214  CB  ALA A  83     -26.784   3.773  19.864  1.00 25.09           C  
ATOM   1215  HB1 ALA A  83     -27.579   3.649  20.599  1.00 25.09           H  
ATOM   1216  HB2 ALA A  83     -26.708   4.829  19.603  1.00 25.09           H  
ATOM   1217  HB3 ALA A  83     -27.046   3.223  18.960  1.00 25.09           H  
ATOM   1218  O   ALA A  83     -25.719   5.017  22.103  1.00 25.09           O  
ATOM   1219  N   LEU A  84     -23.743   3.987  22.080  1.00 25.82           N  
ATOM   1220  H   LEU A  84     -23.186   3.250  21.671  1.00 25.82           H  
ATOM   1221  CA  LEU A  84     -23.044   5.174  22.575  1.00 25.82           C  
ATOM   1222  HA  LEU A  84     -23.698   5.698  23.272  1.00 25.82           H  
ATOM   1223  C   LEU A  84     -22.785   6.052  21.342  1.00 25.82           C  
ATOM   1224  CB  LEU A  84     -21.752   4.800  23.317  1.00 25.82           C  
ATOM   1225  HB2 LEU A  84     -21.070   5.650  23.298  1.00 25.82           H  
ATOM   1226  HB3 LEU A  84     -21.272   3.974  22.791  1.00 25.82           H  
ATOM   1227  O   LEU A  84     -22.231   5.522  20.371  1.00 25.82           O  
ATOM   1228  CG  LEU A  84     -22.013   4.413  24.784  1.00 25.82           C  
ATOM   1229  HG  LEU A  84     -22.870   3.742  24.841  1.00 25.82           H  
ATOM   1230  CD1 LEU A  84     -20.795   3.679  25.342  1.00 25.82           C  
ATOM   1231 HD11 LEU A  84     -20.615   2.772  24.766  1.00 25.82           H  
ATOM   1232 HD12 LEU A  84     -20.987   3.398  26.378  1.00 25.82           H  
ATOM   1233 HD13 LEU A  84     -19.919   4.327  25.304  1.00 25.82           H  
ATOM   1234  CD2 LEU A  84     -22.271   5.642  25.662  1.00 25.82           C  
ATOM   1235 HD21 LEU A  84     -22.412   5.332  26.698  1.00 25.82           H  
ATOM   1236 HD22 LEU A  84     -21.431   6.335  25.610  1.00 25.82           H  
ATOM   1237 HD23 LEU A  84     -23.176   6.157  25.342  1.00 25.82           H  
ATOM   1238  N   PRO A  85     -23.190   7.337  21.334  1.00 30.19           N  
ATOM   1239  CA  PRO A  85     -22.967   8.229  20.203  1.00 30.19           C  
ATOM   1240  HA  PRO A  85     -23.614   7.931  19.378  1.00 30.19           H  
ATOM   1241  C   PRO A  85     -21.497   8.141  19.793  1.00 30.19           C  
ATOM   1242  CB  PRO A  85     -23.355   9.635  20.687  1.00 30.19           C  
ATOM   1243  HB2 PRO A  85     -22.479  10.173  21.049  1.00 30.19           H  
ATOM   1244  HB3 PRO A  85     -23.848  10.205  19.900  1.00 30.19           H  
ATOM   1245  O   PRO A  85     -20.607   8.402  20.604  1.00 30.19           O  
ATOM   1246  CG  PRO A  85     -24.295   9.373  21.862  1.00 30.19           C  
ATOM   1247  HG2 PRO A  85     -24.254  10.173  22.601  1.00 30.19           H  
ATOM   1248  HG3 PRO A  85     -25.312   9.251  21.490  1.00 30.19           H  
ATOM   1249  CD  PRO A  85     -23.808   8.050  22.438  1.00 30.19           C  
ATOM   1250  HD2 PRO A  85     -23.064   8.235  23.213  1.00 30.19           H  
ATOM   1251  HD3 PRO A  85     -24.658   7.504  22.848  1.00 30.19           H  
ATOM   1252  N   GLN A  86     -21.222   7.729  18.553  1.00 35.61           N  
ATOM   1253  H   GLN A  86     -21.991   7.488  17.944  1.00 35.61           H  
ATOM   1254  CA  GLN A  86     -19.856   7.482  18.066  1.00 35.61           C  
ATOM   1255  HA  GLN A  86     -19.399   6.720  18.696  1.00 35.61           H  
ATOM   1256  C   GLN A  86     -18.954   8.728  18.175  1.00 35.61           C  
ATOM   1257  CB  GLN A  86     -19.921   6.945  16.626  1.00 35.61           C  
ATOM   1258  HB2 GLN A  86     -20.589   7.576  16.041  1.00 35.61           H  
ATOM   1259  HB3 GLN A  86     -18.928   7.001  16.180  1.00 35.61           H  
ATOM   1260  O   GLN A  86     -17.732   8.608  18.201  1.00 35.61           O  
ATOM   1261  CG  GLN A  86     -20.388   5.476  16.566  1.00 35.61           C  
ATOM   1262  HG2 GLN A  86     -21.354   5.381  17.062  1.00 35.61           H  
ATOM   1263  HG3 GLN A  86     -19.669   4.850  17.094  1.00 35.61           H  
ATOM   1264  CD  GLN A  86     -20.537   4.950  15.135  1.00 35.61           C  
ATOM   1265  NE2 GLN A  86     -20.646   3.650  14.955  1.00 35.61           N  
ATOM   1266 HE21 GLN A  86     -20.827   3.321  14.017  1.00 35.61           H  
ATOM   1267 HE22 GLN A  86     -20.746   3.001  15.722  1.00 35.61           H  
ATOM   1268  OE1 GLN A  86     -20.589   5.703  14.185  1.00 35.61           O  
ATOM   1269  N   HIS A  87     -19.551   9.905  18.372  1.00 28.97           N  
ATOM   1270  H   HIS A  87     -20.558   9.923  18.293  1.00 28.97           H  
ATOM   1271  CA  HIS A  87     -18.890  11.173  18.676  1.00 28.97           C  
ATOM   1272  HA  HIS A  87     -18.118  11.337  17.924  1.00 28.97           H  
ATOM   1273  C   HIS A  87     -18.187  11.234  20.051  1.00 28.97           C  
ATOM   1274  CB  HIS A  87     -19.938  12.290  18.541  1.00 28.97           C  
ATOM   1275  HB2 HIS A  87     -19.437  13.257  18.586  1.00 28.97           H  
ATOM   1276  HB3 HIS A  87     -20.630  12.230  19.382  1.00 28.97           H  
ATOM   1277  O   HIS A  87     -17.452  12.183  20.298  1.00 28.97           O  
ATOM   1278  CG  HIS A  87     -20.727  12.210  17.255  1.00 28.97           C  
ATOM   1279  CD2 HIS A  87     -22.070  11.970  17.135  1.00 28.97           C  
ATOM   1280  HD2 HIS A  87     -22.773  11.857  17.946  1.00 28.97           H  
ATOM   1281  ND1 HIS A  87     -20.210  12.256  15.979  1.00 28.97           N  
ATOM   1282  HD1 HIS A  87     -19.244  12.402  15.724  1.00 28.97           H  
ATOM   1283  CE1 HIS A  87     -21.216  12.044  15.113  1.00 28.97           C  
ATOM   1284  HE1 HIS A  87     -21.119  12.007  14.038  1.00 28.97           H  
ATOM   1285  NE2 HIS A  87     -22.366  11.860  15.776  1.00 28.97           N  
ATOM   1286  N   GLN A  88     -18.374  10.249  20.942  1.00 33.55           N  
ATOM   1287  H   GLN A  88     -19.048   9.530  20.720  1.00 33.55           H  
ATOM   1288  CA  GLN A  88     -17.747  10.219  22.277  1.00 33.55           C  
ATOM   1289  HA  GLN A  88     -17.332  11.204  22.488  1.00 33.55           H  
ATOM   1290  C   GLN A  88     -16.548   9.269  22.421  1.00 33.55           C  
ATOM   1291  CB  GLN A  88     -18.805   9.931  23.354  1.00 33.55           C  
ATOM   1292  HB2 GLN A  88     -19.536   9.214  22.982  1.00 33.55           H  
ATOM   1293  HB3 GLN A  88     -18.327   9.494  24.230  1.00 33.55           H  
ATOM   1294  O   GLN A  88     -15.948   9.203  23.497  1.00 33.55           O  
ATOM   1295  CG  GLN A  88     -19.508  11.214  23.817  1.00 33.55           C  
ATOM   1296  HG2 GLN A  88     -18.759  11.943  24.126  1.00 33.55           H  
ATOM   1297  HG3 GLN A  88     -20.082  11.636  22.992  1.00 33.55           H  
ATOM   1298  CD  GLN A  88     -20.444  10.961  24.994  1.00 33.55           C  
ATOM   1299  NE2 GLN A  88     -20.910  11.996  25.657  1.00 33.55           N  
ATOM   1300 HE21 GLN A  88     -21.532  11.784  26.424  1.00 33.55           H  
ATOM   1301 HE22 GLN A  88     -20.664  12.940  25.397  1.00 33.55           H  
ATOM   1302  OE1 GLN A  88     -20.777   9.840  25.341  1.00 33.55           O  
ATOM   1303  N   ARG A  89     -16.136   8.537  21.379  1.00 43.01           N  
ATOM   1304  H   ARG A  89     -16.578   8.677  20.481  1.00 43.01           H  
ATOM   1305  CA  ARG A  89     -14.876   7.784  21.467  1.00 43.01           C  
ATOM   1306  HA  ARG A  89     -14.786   7.354  22.464  1.00 43.01           H  
ATOM   1307  C   ARG A  89     -13.721   8.762  21.303  1.00 43.01           C  
ATOM   1308  CB  ARG A  89     -14.831   6.638  20.450  1.00 43.01           C  
ATOM   1309  HB2 ARG A  89     -15.096   7.007  19.459  1.00 43.01           H  
ATOM   1310  HB3 ARG A  89     -13.815   6.243  20.416  1.00 43.01           H  
ATOM   1311  O   ARG A  89     -13.590   9.361  20.245  1.00 43.01           O  
ATOM   1312  CG  ARG A  89     -15.789   5.517  20.873  1.00 43.01           C  
ATOM   1313  HG2 ARG A  89     -16.817   5.880  20.830  1.00 43.01           H  
ATOM   1314  HG3 ARG A  89     -15.562   5.216  21.895  1.00 43.01           H  
ATOM   1315  CD  ARG A  89     -15.643   4.304  19.955  1.00 43.01           C  
ATOM   1316  HD2 ARG A  89     -14.599   3.990  19.959  1.00 43.01           H  
ATOM   1317  HD3 ARG A  89     -15.919   4.594  18.941  1.00 43.01           H  
ATOM   1318  NE  ARG A  89     -16.502   3.194  20.407  1.00 43.01           N  
ATOM   1319  HE  ARG A  89     -17.250   3.436  21.041  1.00 43.01           H  
ATOM   1320  NH1 ARG A  89     -15.510   1.545  19.163  1.00 43.01           N  
ATOM   1321 HH11 ARG A  89     -14.957   2.257  18.707  1.00 43.01           H  
ATOM   1322 HH12 ARG A  89     -15.515   0.607  18.787  1.00 43.01           H  
ATOM   1323  NH2 ARG A  89     -17.209   1.036  20.530  1.00 43.01           N  
ATOM   1324 HH21 ARG A  89     -17.909   1.311  21.204  1.00 43.01           H  
ATOM   1325 HH22 ARG A  89     -17.090   0.061  20.297  1.00 43.01           H  
ATOM   1326  CZ  ARG A  89     -16.404   1.933  20.032  1.00 43.01           C  
ATOM   1327  N   ALA A  90     -12.890   8.916  22.335  1.00 50.42           N  
ATOM   1328  H   ALA A  90     -13.127   8.486  23.218  1.00 50.42           H  
ATOM   1329  CA  ALA A  90     -11.621   9.627  22.218  1.00 50.42           C  
ATOM   1330  HA  ALA A  90     -11.820  10.682  22.028  1.00 50.42           H  
ATOM   1331  C   ALA A  90     -10.842   9.045  21.026  1.00 50.42           C  
ATOM   1332  CB  ALA A  90     -10.849   9.504  23.540  1.00 50.42           C  
ATOM   1333  HB1 ALA A  90     -11.427   9.950  24.349  1.00 50.42           H  
ATOM   1334  HB2 ALA A  90     -10.653   8.455  23.764  1.00 50.42           H  
ATOM   1335  HB3 ALA A  90      -9.898  10.029  23.452  1.00 50.42           H  
ATOM   1336  O   ALA A  90     -10.438   7.879  21.056  1.00 50.42           O  
ATOM   1337  N   VAL A  91     -10.732   9.835  19.957  1.00 57.56           N  
ATOM   1338  H   VAL A  91     -11.159  10.749  19.988  1.00 57.56           H  
ATOM   1339  CA  VAL A  91      -9.981   9.480  18.757  1.00 57.56           C  
ATOM   1340  HA  VAL A  91      -9.955   8.395  18.659  1.00 57.56           H  
ATOM   1341  C   VAL A  91      -8.567   9.986  18.961  1.00 57.56           C  
ATOM   1342  CB  VAL A  91     -10.609  10.054  17.472  1.00 57.56           C  
ATOM   1343  HB  VAL A  91     -10.638  11.142  17.525  1.00 57.56           H  
ATOM   1344  O   VAL A  91      -8.332  11.194  18.965  1.00 57.56           O  
ATOM   1345  CG1 VAL A  91      -9.788   9.643  16.245  1.00 57.56           C  
ATOM   1346 HG11 VAL A  91      -8.794  10.088  16.292  1.00 57.56           H  
ATOM   1347 HG12 VAL A  91      -9.691   8.557  16.219  1.00 57.56           H  
ATOM   1348 HG13 VAL A  91     -10.278   9.987  15.334  1.00 57.56           H  
ATOM   1349  CG2 VAL A  91     -12.038   9.541  17.256  1.00 57.56           C  
ATOM   1350 HG21 VAL A  91     -12.696   9.964  18.015  1.00 57.56           H  
ATOM   1351 HG22 VAL A  91     -12.411   9.862  16.283  1.00 57.56           H  
ATOM   1352 HG23 VAL A  91     -12.063   8.453  17.316  1.00 57.56           H  
ATOM   1353  N   ASP A  92      -7.636   9.060  19.141  1.00 65.68           N  
ATOM   1354  H   ASP A  92      -7.898   8.088  19.063  1.00 65.68           H  
ATOM   1355  CA  ASP A  92      -6.224   9.397  19.260  1.00 65.68           C  
ATOM   1356  HA  ASP A  92      -6.133  10.405  19.665  1.00 65.68           H  
ATOM   1357  C   ASP A  92      -5.596   9.412  17.859  1.00 65.68           C  
ATOM   1358  CB  ASP A  92      -5.531   8.459  20.259  1.00 65.68           C  
ATOM   1359  HB2 ASP A  92      -4.453   8.599  20.176  1.00 65.68           H  
ATOM   1360  HB3 ASP A  92      -5.762   7.426  19.999  1.00 65.68           H  
ATOM   1361  O   ASP A  92      -5.848   8.527  17.037  1.00 65.68           O  
ATOM   1362  CG  ASP A  92      -5.930   8.738  21.720  1.00 65.68           C  
ATOM   1363  OD1 ASP A  92      -5.965   9.914  22.129  1.00 65.68           O  
ATOM   1364  OD2 ASP A  92      -6.146   7.777  22.500  1.00 65.68           O  
ATOM   1365  N   LYS A  93      -4.809  10.451  17.571  1.00 74.05           N  
ATOM   1366  H   LYS A  93      -4.610  11.104  18.317  1.00 74.05           H  
ATOM   1367  CA  LYS A  93      -4.093  10.635  16.302  1.00 74.05           C  
ATOM   1368  HA  LYS A  93      -4.510   9.972  15.544  1.00 74.05           H  
ATOM   1369  C   LYS A  93      -2.633  10.254  16.475  1.00 74.05           C  
ATOM   1370  CB  LYS A  93      -4.214  12.087  15.814  1.00 74.05           C  
ATOM   1371  HB2 LYS A  93      -3.427  12.284  15.086  1.00 74.05           H  
ATOM   1372  HB3 LYS A  93      -4.082  12.769  16.655  1.00 74.05           H  
ATOM   1373  O   LYS A  93      -1.990  10.711  17.418  1.00 74.05           O  
ATOM   1374  CG  LYS A  93      -5.562  12.334  15.136  1.00 74.05           C  
ATOM   1375  HG2 LYS A  93      -6.373  12.042  15.802  1.00 74.05           H  
ATOM   1376  HG3 LYS A  93      -5.577  11.727  14.231  1.00 74.05           H  
ATOM   1377  CD  LYS A  93      -5.737  13.795  14.717  1.00 74.05           C  
ATOM   1378  HD2 LYS A  93      -5.639  14.437  15.592  1.00 74.05           H  
ATOM   1379  HD3 LYS A  93      -4.959  14.048  13.996  1.00 74.05           H  
ATOM   1380  CE  LYS A  93      -7.121  13.982  14.086  1.00 74.05           C  
ATOM   1381  HE2 LYS A  93      -7.243  13.236  13.301  1.00 74.05           H  
ATOM   1382  HE3 LYS A  93      -7.877  13.793  14.848  1.00 74.05           H  
ATOM   1383  NZ  LYS A  93      -7.276  15.344  13.521  1.00 74.05           N  
ATOM   1384  HZ1 LYS A  93      -8.194  15.458  13.115  1.00 74.05           H  
ATOM   1385  HZ2 LYS A  93      -7.147  16.042  14.239  1.00 74.05           H  
ATOM   1386  HZ3 LYS A  93      -6.587  15.497  12.798  1.00 74.05           H  
ATOM   1387  N   PHE A  94      -2.105   9.484  15.533  1.00 71.63           N  
ATOM   1388  H   PHE A  94      -2.687   9.193  14.761  1.00 71.63           H  
ATOM   1389  CA  PHE A  94      -0.697   9.109  15.492  1.00 71.63           C  
ATOM   1390  HA  PHE A  94      -0.143   9.716  16.207  1.00 71.63           H  
ATOM   1391  C   PHE A  94      -0.124   9.388  14.109  1.00 71.63           C  
ATOM   1392  CB  PHE A  94      -0.504   7.638  15.885  1.00 71.63           C  
ATOM   1393  HB2 PHE A  94       0.563   7.416  15.885  1.00 71.63           H  
ATOM   1394  HB3 PHE A  94      -0.957   6.998  15.128  1.00 71.63           H  
ATOM   1395  O   PHE A  94      -0.813   9.247  13.102  1.00 71.63           O  
ATOM   1396  CG  PHE A  94      -1.079   7.267  17.235  1.00 71.63           C  
ATOM   1397  CD1 PHE A  94      -0.258   7.306  18.375  1.00 71.63           C  
ATOM   1398  HD1 PHE A  94       0.783   7.580  18.285  1.00 71.63           H  
ATOM   1399  CD2 PHE A  94      -2.436   6.909  17.358  1.00 71.63           C  
ATOM   1400  HD2 PHE A  94      -3.074   6.900  16.487  1.00 71.63           H  
ATOM   1401  CE1 PHE A  94      -0.790   7.000  19.638  1.00 71.63           C  
ATOM   1402  HE1 PHE A  94      -0.156   7.037  20.512  1.00 71.63           H  
ATOM   1403  CE2 PHE A  94      -2.968   6.604  18.623  1.00 71.63           C  
ATOM   1404  HE2 PHE A  94      -4.014   6.356  18.726  1.00 71.63           H  
ATOM   1405  CZ  PHE A  94      -2.147   6.659  19.762  1.00 71.63           C  
ATOM   1406  HZ  PHE A  94      -2.562   6.455  20.738  1.00 71.63           H  
ATOM   1407  N   VAL A  95       1.156   9.748  14.078  1.00 76.42           N  
ATOM   1408  H   VAL A  95       1.664   9.813  14.949  1.00 76.42           H  
ATOM   1409  CA  VAL A  95       1.931   9.884  12.846  1.00 76.42           C  
ATOM   1410  HA  VAL A  95       1.282   9.749  11.981  1.00 76.42           H  
ATOM   1411  C   VAL A  95       2.981   8.788  12.845  1.00 76.42           C  
ATOM   1412  CB  VAL A  95       2.577  11.272  12.718  1.00 76.42           C  
ATOM   1413  HB  VAL A  95       3.321  11.401  13.505  1.00 76.42           H  
ATOM   1414  O   VAL A  95       3.825   8.725  13.741  1.00 76.42           O  
ATOM   1415  CG1 VAL A  95       3.277  11.407  11.364  1.00 76.42           C  
ATOM   1416 HG11 VAL A  95       2.546  11.301  10.563  1.00 76.42           H  
ATOM   1417 HG12 VAL A  95       4.055  10.653  11.248  1.00 76.42           H  
ATOM   1418 HG13 VAL A  95       3.724  12.398  11.283  1.00 76.42           H  
ATOM   1419  CG2 VAL A  95       1.539  12.391  12.861  1.00 76.42           C  
ATOM   1420 HG21 VAL A  95       1.986  13.352  12.608  1.00 76.42           H  
ATOM   1421 HG22 VAL A  95       0.705  12.206  12.184  1.00 76.42           H  
ATOM   1422 HG23 VAL A  95       1.164  12.433  13.883  1.00 76.42           H  
ATOM   1423  N   ILE A  96       2.923   7.919  11.847  1.00 71.70           N  
ATOM   1424  H   ILE A  96       2.202   8.041  11.150  1.00 71.70           H  
ATOM   1425  CA  ILE A  96       3.869   6.827  11.659  1.00 71.70           C  
ATOM   1426  HA  ILE A  96       4.414   6.654  12.587  1.00 71.70           H  
ATOM   1427  C   ILE A  96       4.873   7.247  10.589  1.00 71.70           C  
ATOM   1428  CB  ILE A  96       3.110   5.528  11.317  1.00 71.70           C  
ATOM   1429  HB  ILE A  96       2.508   5.687  10.423  1.00 71.70           H  
ATOM   1430  O   ILE A  96       4.476   7.634   9.495  1.00 71.70           O  
ATOM   1431  CG1 ILE A  96       2.183   5.115  12.483  1.00 71.70           C  
ATOM   1432 HG12 ILE A  96       1.448   5.902  12.652  1.00 71.70           H  
ATOM   1433 HG13 ILE A  96       2.776   5.011  13.392  1.00 71.70           H  
ATOM   1434  CG2 ILE A  96       4.125   4.421  11.037  1.00 71.70           C  
ATOM   1435 HG21 ILE A  96       4.746   4.699  10.186  1.00 71.70           H  
ATOM   1436 HG22 ILE A  96       3.607   3.499  10.771  1.00 71.70           H  
ATOM   1437 HG23 ILE A  96       4.735   4.240  11.922  1.00 71.70           H  
ATOM   1438  CD1 ILE A  96       1.409   3.810  12.259  1.00 71.70           C  
ATOM   1439 HD11 ILE A  96       0.790   3.887  11.366  1.00 71.70           H  
ATOM   1440 HD12 ILE A  96       0.782   3.625  13.131  1.00 71.70           H  
ATOM   1441 HD13 ILE A  96       2.083   2.957  12.174  1.00 71.70           H  
ATOM   1442  N   LYS A  97       6.174   7.167  10.892  1.00 75.89           N  
ATOM   1443  H   LYS A  97       6.431   6.797  11.796  1.00 75.89           H  
ATOM   1444  CA  LYS A  97       7.254   7.498   9.950  1.00 75.89           C  
ATOM   1445  HA  LYS A  97       6.810   7.755   8.988  1.00 75.89           H  
ATOM   1446  C   LYS A  97       8.150   6.295   9.712  1.00 75.89           C  
ATOM   1447  CB  LYS A  97       8.066   8.718  10.417  1.00 75.89           C  
ATOM   1448  HB2 LYS A  97       8.510   8.518  11.393  1.00 75.89           H  
ATOM   1449  HB3 LYS A  97       8.864   8.905   9.698  1.00 75.89           H  
ATOM   1450  O   LYS A  97       8.608   5.674  10.667  1.00 75.89           O  
ATOM   1451  CG  LYS A  97       7.170   9.956  10.501  1.00 75.89           C  
ATOM   1452  HG2 LYS A  97       6.454   9.813  11.311  1.00 75.89           H  
ATOM   1453  HG3 LYS A  97       6.617  10.046   9.566  1.00 75.89           H  
ATOM   1454  CD  LYS A  97       7.930  11.267  10.739  1.00 75.89           C  
ATOM   1455  HD2 LYS A  97       8.554  11.478   9.871  1.00 75.89           H  
ATOM   1456  HD3 LYS A  97       8.538  11.203  11.642  1.00 75.89           H  
ATOM   1457  CE  LYS A  97       6.837  12.328  10.906  1.00 75.89           C  
ATOM   1458  HE2 LYS A  97       6.581  12.454  11.958  1.00 75.89           H  
ATOM   1459  HE3 LYS A  97       5.940  11.946  10.419  1.00 75.89           H  
ATOM   1460  NZ  LYS A  97       7.128  13.619  10.254  1.00 75.89           N  
ATOM   1461  HZ1 LYS A  97       7.411  13.467   9.296  1.00 75.89           H  
ATOM   1462  HZ2 LYS A  97       7.747  14.226  10.772  1.00 75.89           H  
ATOM   1463  HZ3 LYS A  97       6.235  14.057  10.080  1.00 75.89           H  
ATOM   1464  N   ALA A  98       8.436   6.007   8.451  1.00 69.94           N  
ATOM   1465  H   ALA A  98       8.035   6.592   7.732  1.00 69.94           H  
ATOM   1466  CA  ALA A  98       9.364   4.971   8.029  1.00 69.94           C  
ATOM   1467  HA  ALA A  98       9.999   4.692   8.869  1.00 69.94           H  
ATOM   1468  C   ALA A  98      10.278   5.478   6.922  1.00 69.94           C  
ATOM   1469  CB  ALA A  98       8.584   3.730   7.599  1.00 69.94           C  
ATOM   1470  HB1 ALA A  98       8.115   3.314   8.491  1.00 69.94           H  
ATOM   1471  HB2 ALA A  98       7.820   3.986   6.865  1.00 69.94           H  
ATOM   1472  HB3 ALA A  98       9.257   2.980   7.184  1.00 69.94           H  
ATOM   1473  O   ALA A  98       9.962   6.422   6.205  1.00 69.94           O  
ATOM   1474  N   ALA A  99      11.421   4.828   6.777  1.00 71.26           N  
ATOM   1475  H   ALA A  99      11.622   4.032   7.365  1.00 71.26           H  
ATOM   1476  CA  ALA A  99      12.309   5.039   5.655  1.00 71.26           C  
ATOM   1477  HA  ALA A  99      11.728   5.392   4.803  1.00 71.26           H  
ATOM   1478  C   ALA A  99      12.932   3.705   5.273  1.00 71.26           C  
ATOM   1479  CB  ALA A  99      13.362   6.091   6.016  1.00 71.26           C  
ATOM   1480  HB1 ALA A  99      13.990   6.292   5.148  1.00 71.26           H  
ATOM   1481  HB2 ALA A  99      13.985   5.731   6.835  1.00 71.26           H  
ATOM   1482  HB3 ALA A  99      12.870   7.016   6.316  1.00 71.26           H  
ATOM   1483  O   ALA A  99      13.098   2.821   6.117  1.00 71.26           O  
ATOM   1484  N   GLY A 100      13.293   3.565   4.008  1.00 64.85           N  
ATOM   1485  H   GLY A 100      13.125   4.320   3.357  1.00 64.85           H  
ATOM   1486  CA  GLY A 100      13.913   2.347   3.537  1.00 64.85           C  
ATOM   1487  HA2 GLY A 100      14.739   2.084   4.198  1.00 64.85           H  
ATOM   1488  HA3 GLY A 100      13.186   1.536   3.572  1.00 64.85           H  
ATOM   1489  C   GLY A 100      14.452   2.469   2.131  1.00 64.85           C  
ATOM   1490  O   GLY A 100      14.522   3.542   1.532  1.00 64.85           O  
ATOM   1491  N   THR A 101      14.878   1.325   1.622  1.00 62.99           N  
ATOM   1492  H   THR A 101      14.754   0.481   2.162  1.00 62.99           H  
ATOM   1493  CA  THR A 101      15.338   1.163   0.250  1.00 62.99           C  
ATOM   1494  HA  THR A 101      15.145   2.072  -0.320  1.00 62.99           H  
ATOM   1495  C   THR A 101      14.541   0.028  -0.370  1.00 62.99           C  
ATOM   1496  CB  THR A 101      16.844   0.894   0.226  1.00 62.99           C  
ATOM   1497  HB  THR A 101      17.065   0.010   0.823  1.00 62.99           H  
ATOM   1498  O   THR A 101      14.298  -0.985   0.280  1.00 62.99           O  
ATOM   1499  CG2 THR A 101      17.387   0.702  -1.182  1.00 62.99           C  
ATOM   1500 HG21 THR A 101      17.243   1.611  -1.765  1.00 62.99           H  
ATOM   1501 HG22 THR A 101      18.445   0.450  -1.106  1.00 62.99           H  
ATOM   1502 HG23 THR A 101      16.888  -0.132  -1.675  1.00 62.99           H  
ATOM   1503  OG1 THR A 101      17.525   2.009   0.761  1.00 62.99           O  
ATOM   1504  HG1 THR A 101      17.077   2.250   1.575  1.00 62.99           H  
ATOM   1505  N   THR A 102      14.091   0.211  -1.604  1.00 59.03           N  
ATOM   1506  H   THR A 102      14.346   1.060  -2.089  1.00 59.03           H  
ATOM   1507  CA  THR A 102      13.427  -0.828  -2.395  1.00 59.03           C  
ATOM   1508  HA  THR A 102      13.580  -1.793  -1.911  1.00 59.03           H  
ATOM   1509  C   THR A 102      14.077  -0.927  -3.770  1.00 59.03           C  
ATOM   1510  CB  THR A 102      11.911  -0.584  -2.458  1.00 59.03           C  
ATOM   1511  HB  THR A 102      11.549  -0.387  -1.449  1.00 59.03           H  
ATOM   1512  O   THR A 102      14.822  -0.030  -4.172  1.00 59.03           O  
ATOM   1513  CG2 THR A 102      11.504   0.586  -3.355  1.00 59.03           C  
ATOM   1514 HG21 THR A 102      11.730   0.360  -4.397  1.00 59.03           H  
ATOM   1515 HG22 THR A 102      10.432   0.758  -3.259  1.00 59.03           H  
ATOM   1516 HG23 THR A 102      12.038   1.489  -3.060  1.00 59.03           H  
ATOM   1517  OG1 THR A 102      11.263  -1.737  -2.934  1.00 59.03           O  
ATOM   1518  HG1 THR A 102      11.139  -2.353  -2.208  1.00 59.03           H  
ATOM   1519  N   PHE A 103      13.816  -2.020  -4.478  1.00 58.19           N  
ATOM   1520  H   PHE A 103      13.105  -2.655  -4.144  1.00 58.19           H  
ATOM   1521  CA  PHE A 103      14.346  -2.275  -5.811  1.00 58.19           C  
ATOM   1522  HA  PHE A 103      14.938  -1.421  -6.137  1.00 58.19           H  
ATOM   1523  C   PHE A 103      13.188  -2.442  -6.793  1.00 58.19           C  
ATOM   1524  CB  PHE A 103      15.280  -3.492  -5.791  1.00 58.19           C  
ATOM   1525  HB2 PHE A 103      15.604  -3.698  -6.811  1.00 58.19           H  
ATOM   1526  HB3 PHE A 103      14.724  -4.364  -5.447  1.00 58.19           H  
ATOM   1527  O   PHE A 103      12.219  -3.148  -6.520  1.00 58.19           O  
ATOM   1528  CG  PHE A 103      16.511  -3.309  -4.920  1.00 58.19           C  
ATOM   1529  CD1 PHE A 103      17.683  -2.739  -5.454  1.00 58.19           C  
ATOM   1530  HD1 PHE A 103      17.711  -2.431  -6.489  1.00 58.19           H  
ATOM   1531  CD2 PHE A 103      16.489  -3.717  -3.573  1.00 58.19           C  
ATOM   1532  HD2 PHE A 103      15.603  -4.181  -3.164  1.00 58.19           H  
ATOM   1533  CE1 PHE A 103      18.827  -2.590  -4.649  1.00 58.19           C  
ATOM   1534  HE1 PHE A 103      19.735  -2.181  -5.067  1.00 58.19           H  
ATOM   1535  CE2 PHE A 103      17.627  -3.553  -2.764  1.00 58.19           C  
ATOM   1536  HE2 PHE A 103      17.610  -3.892  -1.739  1.00 58.19           H  
ATOM   1537  CZ  PHE A 103      18.798  -2.992  -3.303  1.00 58.19           C  
ATOM   1538  HZ  PHE A 103      19.681  -2.893  -2.689  1.00 58.19           H  
ATOM   1539  N   VAL A 104      13.297  -1.774  -7.935  1.00 55.39           N  
ATOM   1540  H   VAL A 104      14.115  -1.195  -8.060  1.00 55.39           H  
ATOM   1541  CA  VAL A 104      12.366  -1.846  -9.060  1.00 55.39           C  
ATOM   1542  HA  VAL A 104      11.467  -2.387  -8.767  1.00 55.39           H  
ATOM   1543  C   VAL A 104      13.074  -2.621 -10.164  1.00 55.39           C  
ATOM   1544  CB  VAL A 104      11.952  -0.432  -9.513  1.00 55.39           C  
ATOM   1545  HB  VAL A 104      12.830   0.105  -9.870  1.00 55.39           H  
ATOM   1546  O   VAL A 104      14.131  -2.198 -10.630  1.00 55.39           O  
ATOM   1547  CG1 VAL A 104      10.916  -0.475 -10.638  1.00 55.39           C  
ATOM   1548 HG11 VAL A 104       9.986  -0.898 -10.258  1.00 55.39           H  
ATOM   1549 HG12 VAL A 104      10.722   0.535 -11.001  1.00 55.39           H  
ATOM   1550 HG13 VAL A 104      11.278  -1.076 -11.472  1.00 55.39           H  
ATOM   1551  CG2 VAL A 104      11.332   0.368  -8.355  1.00 55.39           C  
ATOM   1552 HG21 VAL A 104      12.069   0.522  -7.567  1.00 55.39           H  
ATOM   1553 HG22 VAL A 104      10.477  -0.170  -7.945  1.00 55.39           H  
ATOM   1554 HG23 VAL A 104      11.008   1.345  -8.714  1.00 55.39           H  
ATOM   1555  N   GLY A 105      12.536  -3.786 -10.519  1.00 50.37           N  
ATOM   1556  H   GLY A 105      11.645  -4.049 -10.125  1.00 50.37           H  
ATOM   1557  CA  GLY A 105      13.119  -4.661 -11.535  1.00 50.37           C  
ATOM   1558  HA2 GLY A 105      12.710  -5.665 -11.421  1.00 50.37           H  
ATOM   1559  HA3 GLY A 105      14.198  -4.716 -11.389  1.00 50.37           H  
ATOM   1560  C   GLY A 105      12.854  -4.192 -12.972  1.00 50.37           C  
ATOM   1561  O   GLY A 105      12.158  -3.192 -13.184  1.00 50.37           O  
ATOM   1562  N   PRO A 106      13.397  -4.916 -13.963  1.00 47.10           N  
ATOM   1563  CA  PRO A 106      13.231  -4.574 -15.367  1.00 47.10           C  
ATOM   1564  HA  PRO A 106      13.460  -3.519 -15.521  1.00 47.10           H  
ATOM   1565  C   PRO A 106      11.796  -4.851 -15.823  1.00 47.10           C  
ATOM   1566  CB  PRO A 106      14.254  -5.427 -16.124  1.00 47.10           C  
ATOM   1567  HB2 PRO A 106      15.195  -4.882 -16.199  1.00 47.10           H  
ATOM   1568  HB3 PRO A 106      13.906  -5.706 -17.118  1.00 47.10           H  
ATOM   1569  O   PRO A 106      11.204  -5.878 -15.483  1.00 47.10           O  
ATOM   1570  CG  PRO A 106      14.433  -6.652 -15.226  1.00 47.10           C  
ATOM   1571  HG2 PRO A 106      15.424  -7.093 -15.323  1.00 47.10           H  
ATOM   1572  HG3 PRO A 106      13.669  -7.390 -15.469  1.00 47.10           H  
ATOM   1573  CD  PRO A 106      14.195  -6.126 -13.812  1.00 47.10           C  
ATOM   1574  HD2 PRO A 106      13.664  -6.877 -13.227  1.00 47.10           H  
ATOM   1575  HD3 PRO A 106      15.149  -5.895 -13.338  1.00 47.10           H  
ATOM   1576  N   GLY A 107      11.243  -3.958 -16.646  1.00 45.24           N  
ATOM   1577  H   GLY A 107      11.765  -3.128 -16.886  1.00 45.24           H  
ATOM   1578  CA  GLY A 107      10.090  -4.306 -17.472  1.00 45.24           C  
ATOM   1579  HA2 GLY A 107       9.283  -4.693 -16.850  1.00 45.24           H  
ATOM   1580  HA3 GLY A 107       9.740  -3.429 -18.017  1.00 45.24           H  
ATOM   1581  C   GLY A 107      10.529  -5.368 -18.477  1.00 45.24           C  
ATOM   1582  O   GLY A 107      11.344  -5.077 -19.348  1.00 45.24           O  
ATOM   1583  N   ILE A 108      10.065  -6.609 -18.325  1.00 39.15           N  
ATOM   1584  H   ILE A 108       9.432  -6.800 -17.561  1.00 39.15           H  
ATOM   1585  CA  ILE A 108      10.504  -7.719 -19.176  1.00 39.15           C  
ATOM   1586  HA  ILE A 108      11.592  -7.692 -19.236  1.00 39.15           H  
ATOM   1587  C   ILE A 108       9.946  -7.504 -20.590  1.00 39.15           C  
ATOM   1588  CB  ILE A 108      10.107  -9.091 -18.575  1.00 39.15           C  
ATOM   1589  HB  ILE A 108       9.020  -9.132 -18.497  1.00 39.15           H  
ATOM   1590  O   ILE A 108       8.748  -7.655 -20.832  1.00 39.15           O  
ATOM   1591  CG1 ILE A 108      10.707  -9.266 -17.157  1.00 39.15           C  
ATOM   1592 HG12 ILE A 108      11.795  -9.257 -17.220  1.00 39.15           H  
ATOM   1593 HG13 ILE A 108      10.404  -8.428 -16.530  1.00 39.15           H  
ATOM   1594  CG2 ILE A 108      10.571 -10.235 -19.500  1.00 39.15           C  
ATOM   1595 HG21 ILE A 108      10.155 -10.117 -20.500  1.00 39.15           H  
ATOM   1596 HG22 ILE A 108      10.229 -11.197 -19.119  1.00 39.15           H  
ATOM   1597 HG23 ILE A 108      11.659 -10.243 -19.567  1.00 39.15           H  
ATOM   1598  CD1 ILE A 108      10.261 -10.544 -16.433  1.00 39.15           C  
ATOM   1599 HD11 ILE A 108      10.681 -11.425 -16.917  1.00 39.15           H  
ATOM   1600 HD12 ILE A 108      10.619 -10.515 -15.404  1.00 39.15           H  
ATOM   1601 HD13 ILE A 108       9.173 -10.608 -16.429  1.00 39.15           H  
ATOM   1602  N   GLU A 109      10.823  -7.185 -21.542  1.00 35.06           N  
ATOM   1603  H   GLU A 109      11.768  -6.956 -21.268  1.00 35.06           H  
ATOM   1604  CA  GLU A 109      10.500  -7.159 -22.968  1.00 35.06           C  
ATOM   1605  HA  GLU A 109       9.503  -6.736 -23.091  1.00 35.06           H  
ATOM   1606  C   GLU A 109      10.458  -8.584 -23.532  1.00 35.06           C  
ATOM   1607  CB  GLU A 109      11.471  -6.272 -23.767  1.00 35.06           C  
ATOM   1608  HB2 GLU A 109      12.490  -6.432 -23.414  1.00 35.06           H  
ATOM   1609  HB3 GLU A 109      11.416  -6.567 -24.815  1.00 35.06           H  
ATOM   1610  O   GLU A 109      11.427  -9.114 -24.069  1.00 35.06           O  
ATOM   1611  CG  GLU A 109      11.110  -4.782 -23.700  1.00 35.06           C  
ATOM   1612  HG2 GLU A 109      10.053  -4.672 -23.945  1.00 35.06           H  
ATOM   1613  HG3 GLU A 109      11.259  -4.425 -22.681  1.00 35.06           H  
ATOM   1614  CD  GLU A 109      11.942  -3.927 -24.672  1.00 35.06           C  
ATOM   1615  OE1 GLU A 109      11.435  -2.850 -25.059  1.00 35.06           O  
ATOM   1616  OE2 GLU A 109      13.058  -4.355 -25.045  1.00 35.06           O  
ATOM   1617  N   SER A 110       9.284  -9.204 -23.462  1.00 34.33           N  
ATOM   1618  H   SER A 110       8.575  -8.796 -22.869  1.00 34.33           H  
ATOM   1619  CA  SER A 110       8.877 -10.196 -24.462  1.00 34.33           C  
ATOM   1620  HA  SER A 110       9.480 -10.038 -25.356  1.00 34.33           H  
ATOM   1621  C   SER A 110       7.433  -9.925 -24.888  1.00 34.33           C  
ATOM   1622  CB  SER A 110       9.170 -11.636 -24.021  1.00 34.33           C  
ATOM   1623  HB2 SER A 110       8.827 -12.326 -24.792  1.00 34.33           H  
ATOM   1624  HB3 SER A 110      10.248 -11.753 -23.910  1.00 34.33           H  
ATOM   1625  O   SER A 110       6.522 -10.704 -24.651  1.00 34.33           O  
ATOM   1626  OG  SER A 110       8.552 -11.965 -22.798  1.00 34.33           O  
ATOM   1627  HG  SER A 110       8.759 -11.274 -22.164  1.00 34.33           H  
ATOM   1628  N   GLY A 111       7.226  -8.760 -25.510  1.00 35.06           N  
ATOM   1629  H   GLY A 111       8.020  -8.150 -25.637  1.00 35.06           H  
ATOM   1630  CA  GLY A 111       5.949  -8.393 -26.126  1.00 35.06           C  
ATOM   1631  HA2 GLY A 111       5.426  -9.296 -26.441  1.00 35.06           H  
ATOM   1632  HA3 GLY A 111       6.146  -7.802 -27.020  1.00 35.06           H  
ATOM   1633  C   GLY A 111       4.995  -7.604 -25.221  1.00 35.06           C  
ATOM   1634  O   GLY A 111       4.060  -8.148 -24.655  1.00 35.06           O  
ATOM   1635  N   GLN A 112       5.171  -6.280 -25.204  1.00 34.55           N  
ATOM   1636  H   GLN A 112       6.029  -5.932 -25.606  1.00 34.55           H  
ATOM   1637  CA  GLN A 112       4.102  -5.286 -24.996  1.00 34.55           C  
ATOM   1638  HA  GLN A 112       4.593  -4.323 -25.130  1.00 34.55           H  
ATOM   1639  C   GLN A 112       3.430  -5.105 -23.618  1.00 34.55           C  
ATOM   1640  CB  GLN A 112       3.056  -5.371 -26.128  1.00 34.55           C  
ATOM   1641  HB2 GLN A 112       2.590  -6.355 -26.148  1.00 34.55           H  
ATOM   1642  HB3 GLN A 112       2.268  -4.647 -25.918  1.00 34.55           H  
ATOM   1643  O   GLN A 112       2.321  -4.576 -23.570  1.00 34.55           O  
ATOM   1644  CG  GLN A 112       3.637  -5.044 -27.511  1.00 34.55           C  
ATOM   1645  HG2 GLN A 112       4.589  -4.526 -27.398  1.00 34.55           H  
ATOM   1646  HG3 GLN A 112       3.822  -5.972 -28.053  1.00 34.55           H  
ATOM   1647  CD  GLN A 112       2.729  -4.147 -28.353  1.00 34.55           C  
ATOM   1648  NE2 GLN A 112       3.226  -3.633 -29.454  1.00 34.55           N  
ATOM   1649 HE21 GLN A 112       2.595  -3.035 -29.969  1.00 34.55           H  
ATOM   1650 HE22 GLN A 112       4.178  -3.820 -29.735  1.00 34.55           H  
ATOM   1651  OE1 GLN A 112       1.578  -3.869 -28.066  1.00 34.55           O  
ATOM   1652  N   THR A 113       4.082  -5.363 -22.484  1.00 39.74           N  
ATOM   1653  H   THR A 113       4.953  -5.874 -22.492  1.00 39.74           H  
ATOM   1654  CA  THR A 113       3.548  -4.845 -21.205  1.00 39.74           C  
ATOM   1655  HA  THR A 113       2.875  -4.012 -21.410  1.00 39.74           H  
ATOM   1656  C   THR A 113       4.632  -4.270 -20.312  1.00 39.74           C  
ATOM   1657  CB  THR A 113       2.692  -5.870 -20.450  1.00 39.74           C  
ATOM   1658  HB  THR A 113       2.492  -5.485 -19.450  1.00 39.74           H  
ATOM   1659  O   THR A 113       5.452  -4.990 -19.756  1.00 39.74           O  
ATOM   1660  CG2 THR A 113       1.347  -6.132 -21.132  1.00 39.74           C  
ATOM   1661 HG21 THR A 113       0.817  -5.193 -21.291  1.00 39.74           H  
ATOM   1662 HG22 THR A 113       1.503  -6.632 -22.088  1.00 39.74           H  
ATOM   1663 HG23 THR A 113       0.744  -6.778 -20.495  1.00 39.74           H  
ATOM   1664  OG1 THR A 113       3.370  -7.095 -20.339  1.00 39.74           O  
ATOM   1665  HG1 THR A 113       4.239  -6.911 -19.974  1.00 39.74           H  
ATOM   1666  N   ASN A 114       4.596  -2.948 -20.155  1.00 47.51           N  
ATOM   1667  H   ASN A 114       3.910  -2.435 -20.689  1.00 47.51           H  
ATOM   1668  CA  ASN A 114       5.304  -2.219 -19.113  1.00 47.51           C  
ATOM   1669  HA  ASN A 114       6.380  -2.272 -19.279  1.00 47.51           H  
ATOM   1670  C   ASN A 114       4.969  -2.811 -17.733  1.00 47.51           C  
ATOM   1671  CB  ASN A 114       4.817  -0.764 -19.192  1.00 47.51           C  
ATOM   1672  HB2 ASN A 114       3.727  -0.746 -19.222  1.00 47.51           H  
ATOM   1673  HB3 ASN A 114       5.110  -0.242 -18.281  1.00 47.51           H  
ATOM   1674  O   ASN A 114       3.811  -2.762 -17.316  1.00 47.51           O  
ATOM   1675  CG  ASN A 114       5.361   0.003 -20.381  1.00 47.51           C  
ATOM   1676  ND2 ASN A 114       4.674   1.044 -20.776  1.00 47.51           N  
ATOM   1677 HD21 ASN A 114       5.120   1.661 -21.440  1.00 47.51           H  
ATOM   1678 HD22 ASN A 114       3.856   1.331 -20.259  1.00 47.51           H  
ATOM   1679  OD1 ASN A 114       6.428  -0.256 -20.907  1.00 47.51           O  
ATOM   1680  N   THR A 115       5.956  -3.350 -17.012  1.00 47.16           N  
ATOM   1681  H   THR A 115       6.858  -3.503 -17.439  1.00 47.16           H  
ATOM   1682  CA  THR A 115       5.738  -3.850 -15.646  1.00 47.16           C  
ATOM   1683  HA  THR A 115       4.769  -4.347 -15.615  1.00 47.16           H  
ATOM   1684  C   THR A 115       5.721  -2.682 -14.665  1.00 47.16           C  
ATOM   1685  CB  THR A 115       6.786  -4.887 -15.215  1.00 47.16           C  
ATOM   1686  HB  THR A 115       7.751  -4.403 -15.069  1.00 47.16           H  
ATOM   1687  O   THR A 115       6.743  -2.033 -14.436  1.00 47.16           O  
ATOM   1688  CG2 THR A 115       6.374  -5.607 -13.929  1.00 47.16           C  
ATOM   1689 HG21 THR A 115       5.417  -6.110 -14.069  1.00 47.16           H  
ATOM   1690 HG22 THR A 115       6.293  -4.891 -13.111  1.00 47.16           H  
ATOM   1691 HG23 THR A 115       7.135  -6.340 -13.663  1.00 47.16           H  
ATOM   1692  OG1 THR A 115       6.921  -5.883 -16.200  1.00 47.16           O  
ATOM   1693  HG1 THR A 115       7.475  -6.574 -15.831  1.00 47.16           H  
ATOM   1694  N   TRP A 116       4.559  -2.418 -14.073  1.00 50.87           N  
ATOM   1695  H   TRP A 116       3.749  -2.960 -14.337  1.00 50.87           H  
ATOM   1696  CA  TRP A 116       4.396  -1.414 -13.025  1.00 50.87           C  
ATOM   1697  HA  TRP A 116       5.212  -0.694 -13.084  1.00 50.87           H  
ATOM   1698  C   TRP A 116       4.446  -2.068 -11.645  1.00 50.87           C  
ATOM   1699  CB  TRP A 116       3.099  -0.639 -13.247  1.00 50.87           C  
ATOM   1700  HB2 TRP A 116       2.269  -1.335 -13.371  1.00 50.87           H  
ATOM   1701  HB3 TRP A 116       2.899  -0.044 -12.356  1.00 50.87           H  
ATOM   1702  O   TRP A 116       3.649  -2.947 -11.322  1.00 50.87           O  
ATOM   1703  CG  TRP A 116       3.131   0.306 -14.403  1.00 50.87           C  
ATOM   1704  CD1 TRP A 116       2.899  -0.011 -15.694  1.00 50.87           C  
ATOM   1705  HD1 TRP A 116       2.650  -1.000 -16.051  1.00 50.87           H  
ATOM   1706  CD2 TRP A 116       3.410   1.738 -14.395  1.00 50.87           C  
ATOM   1707  CE2 TRP A 116       3.196   2.247 -15.709  1.00 50.87           C  
ATOM   1708  CE3 TRP A 116       3.855   2.657 -13.421  1.00 50.87           C  
ATOM   1709  HE3 TRP A 116       4.148   2.289 -12.448  1.00 50.87           H  
ATOM   1710  NE1 TRP A 116       2.944   1.132 -16.471  1.00 50.87           N  
ATOM   1711  HE1 TRP A 116       2.674   1.149 -17.444  1.00 50.87           H  
ATOM   1712  CH2 TRP A 116       3.707   4.502 -15.008  1.00 50.87           C  
ATOM   1713  HH2 TRP A 116       3.823   5.553 -15.230  1.00 50.87           H  
ATOM   1714  CZ2 TRP A 116       3.291   3.611 -16.011  1.00 50.87           C  
ATOM   1715  HZ2 TRP A 116       3.095   3.954 -17.017  1.00 50.87           H  
ATOM   1716  CZ3 TRP A 116       4.014   4.020 -13.724  1.00 50.87           C  
ATOM   1717  HZ3 TRP A 116       4.392   4.694 -12.968  1.00 50.87           H  
ATOM   1718  N   TYR A 117       5.371  -1.608 -10.807  1.00 50.47           N  
ATOM   1719  H   TYR A 117       5.998  -0.890 -11.138  1.00 50.47           H  
ATOM   1720  CA  TYR A 117       5.543  -2.066  -9.434  1.00 50.47           C  
ATOM   1721  HA  TYR A 117       5.180  -3.090  -9.347  1.00 50.47           H  
ATOM   1722  C   TYR A 117       4.748  -1.180  -8.487  1.00 50.47           C  
ATOM   1723  CB  TYR A 117       7.027  -2.066  -9.059  1.00 50.47           C  
ATOM   1724  HB2 TYR A 117       7.120  -2.273  -7.993  1.00 50.47           H  
ATOM   1725  HB3 TYR A 117       7.449  -1.077  -9.236  1.00 50.47           H  
ATOM   1726  O   TYR A 117       5.011   0.015  -8.365  1.00 50.47           O  
ATOM   1727  CG  TYR A 117       7.831  -3.095  -9.821  1.00 50.47           C  
ATOM   1728  CD1 TYR A 117       8.019  -4.381  -9.279  1.00 50.47           C  
ATOM   1729  HD1 TYR A 117       7.599  -4.631  -8.316  1.00 50.47           H  
ATOM   1730  CD2 TYR A 117       8.369  -2.775 -11.082  1.00 50.47           C  
ATOM   1731  HD2 TYR A 117       8.202  -1.802 -11.518  1.00 50.47           H  
ATOM   1732  CE1 TYR A 117       8.757  -5.344  -9.992  1.00 50.47           C  
ATOM   1733  HE1 TYR A 117       8.901  -6.331  -9.578  1.00 50.47           H  
ATOM   1734  CE2 TYR A 117       9.126  -3.727 -11.786  1.00 50.47           C  
ATOM   1735  HE2 TYR A 117       9.553  -3.491 -12.749  1.00 50.47           H  
ATOM   1736  OH  TYR A 117      10.040  -5.931 -11.934  1.00 50.47           O  
ATOM   1737  HH  TYR A 117      10.054  -6.795 -11.515  1.00 50.47           H  
ATOM   1738  CZ  TYR A 117       9.315  -5.014 -11.246  1.00 50.47           C  
ATOM   1739  N   ARG A 118       3.786  -1.765  -7.779  1.00 53.37           N  
ATOM   1740  H   ARG A 118       3.611  -2.748  -7.929  1.00 53.37           H  
ATOM   1741  CA  ARG A 118       3.036  -1.056  -6.744  1.00 53.37           C  
ATOM   1742  HA  ARG A 118       2.785  -0.061  -7.111  1.00 53.37           H  
ATOM   1743  C   ARG A 118       3.885  -0.906  -5.484  1.00 53.37           C  
ATOM   1744  CB  ARG A 118       1.746  -1.824  -6.469  1.00 53.37           C  
ATOM   1745  HB2 ARG A 118       1.980  -2.780  -6.000  1.00 53.37           H  
ATOM   1746  HB3 ARG A 118       1.239  -2.023  -7.413  1.00 53.37           H  
ATOM   1747  O   ARG A 118       4.309  -1.907  -4.915  1.00 53.37           O  
ATOM   1748  CG  ARG A 118       0.819  -1.017  -5.563  1.00 53.37           C  
ATOM   1749  HG2 ARG A 118       1.281  -0.872  -4.586  1.00 53.37           H  
ATOM   1750  HG3 ARG A 118       0.612  -0.048  -6.017  1.00 53.37           H  
ATOM   1751  CD  ARG A 118      -0.480  -1.793  -5.400  1.00 53.37           C  
ATOM   1752  HD2 ARG A 118      -0.955  -1.911  -6.375  1.00 53.37           H  
ATOM   1753  HD3 ARG A 118      -0.248  -2.778  -4.995  1.00 53.37           H  
ATOM   1754  NE  ARG A 118      -1.382  -1.076  -4.500  1.00 53.37           N  
ATOM   1755  HE  ARG A 118      -1.217  -0.089  -4.365  1.00 53.37           H  
ATOM   1756  NH1 ARG A 118      -2.684  -2.864  -3.858  1.00 53.37           N  
ATOM   1757 HH11 ARG A 118      -3.439  -3.224  -3.292  1.00 53.37           H  
ATOM   1758 HH12 ARG A 118      -2.225  -3.455  -4.536  1.00 53.37           H  
ATOM   1759  NH2 ARG A 118      -2.937  -0.866  -2.923  1.00 53.37           N  
ATOM   1760 HH21 ARG A 118      -2.972   0.134  -3.063  1.00 53.37           H  
ATOM   1761 HH22 ARG A 118      -3.578  -1.276  -2.260  1.00 53.37           H  
ATOM   1762  CZ  ARG A 118      -2.331  -1.612  -3.774  1.00 53.37           C  
ATOM   1763  N   PHE A 119       4.070   0.320  -5.004  1.00 55.66           N  
ATOM   1764  H   PHE A 119       3.737   1.107  -5.543  1.00 55.66           H  
ATOM   1765  CA  PHE A 119       4.717   0.583  -3.721  1.00 55.66           C  
ATOM   1766  HA  PHE A 119       5.665   0.045  -3.714  1.00 55.66           H  
ATOM   1767  C   PHE A 119       3.819   0.091  -2.566  1.00 55.66           C  
ATOM   1768  CB  PHE A 119       5.054   2.074  -3.597  1.00 55.66           C  
ATOM   1769  HB2 PHE A 119       5.613   2.386  -4.480  1.00 55.66           H  
ATOM   1770  HB3 PHE A 119       4.135   2.659  -3.565  1.00 55.66           H  
ATOM   1771  O   PHE A 119       2.720   0.630  -2.377  1.00 55.66           O  
ATOM   1772  CG  PHE A 119       5.888   2.366  -2.368  1.00 55.66           C  
ATOM   1773  CD1 PHE A 119       5.266   2.757  -1.169  1.00 55.66           C  
ATOM   1774  HD1 PHE A 119       4.195   2.891  -1.144  1.00 55.66           H  
ATOM   1775  CD2 PHE A 119       7.283   2.190  -2.407  1.00 55.66           C  
ATOM   1776  HD2 PHE A 119       7.765   1.880  -3.323  1.00 55.66           H  
ATOM   1777  CE1 PHE A 119       6.034   2.971  -0.011  1.00 55.66           C  
ATOM   1778  HE1 PHE A 119       5.559   3.272   0.911  1.00 55.66           H  
ATOM   1779  CE2 PHE A 119       8.052   2.407  -1.251  1.00 55.66           C  
ATOM   1780  HE2 PHE A 119       9.122   2.269  -1.278  1.00 55.66           H  
ATOM   1781  CZ  PHE A 119       7.427   2.795  -0.053  1.00 55.66           C  
ATOM   1782  HZ  PHE A 119       8.015   2.954   0.839  1.00 55.66           H  
ATOM   1783  N   PRO A 120       4.240  -0.924  -1.785  1.00 57.32           N  
ATOM   1784  CA  PRO A 120       3.364  -1.627  -0.851  1.00 57.32           C  
ATOM   1785  HA  PRO A 120       2.345  -1.650  -1.237  1.00 57.32           H  
ATOM   1786  C   PRO A 120       3.334  -0.942   0.527  1.00 57.32           C  
ATOM   1787  CB  PRO A 120       3.915  -3.057  -0.838  1.00 57.32           C  
ATOM   1788  HB2 PRO A 120       3.580  -3.581  -1.733  1.00 57.32           H  
ATOM   1789  HB3 PRO A 120       3.626  -3.622   0.048  1.00 57.32           H  
ATOM   1790  O   PRO A 120       3.667  -1.556   1.537  1.00 57.32           O  
ATOM   1791  CG  PRO A 120       5.423  -2.827  -0.924  1.00 57.32           C  
ATOM   1792  HG2 PRO A 120       5.943  -3.698  -1.323  1.00 57.32           H  
ATOM   1793  HG3 PRO A 120       5.817  -2.559   0.056  1.00 57.32           H  
ATOM   1794  CD  PRO A 120       5.520  -1.628  -1.870  1.00 57.32           C  
ATOM   1795  HD2 PRO A 120       6.342  -0.978  -1.571  1.00 57.32           H  
ATOM   1796  HD3 PRO A 120       5.686  -1.995  -2.883  1.00 57.32           H  
ATOM   1797  N   TRP A 121       2.943   0.337   0.588  1.00 61.78           N  
ATOM   1798  H   TRP A 121       2.671   0.790  -0.273  1.00 61.78           H  
ATOM   1799  CA  TRP A 121       3.015   1.137   1.824  1.00 61.78           C  
ATOM   1800  HA  TRP A 121       4.062   1.215   2.119  1.00 61.78           H  
ATOM   1801  C   TRP A 121       2.282   0.501   3.018  1.00 61.78           C  
ATOM   1802  CB  TRP A 121       2.498   2.558   1.568  1.00 61.78           C  
ATOM   1803  HB2 TRP A 121       3.033   2.998   0.727  1.00 61.78           H  
ATOM   1804  HB3 TRP A 121       2.730   3.165   2.443  1.00 61.78           H  
ATOM   1805  O   TRP A 121       2.766   0.591   4.142  1.00 61.78           O  
ATOM   1806  CG  TRP A 121       1.028   2.663   1.317  1.00 61.78           C  
ATOM   1807  CD1 TRP A 121       0.424   2.673   0.108  1.00 61.78           C  
ATOM   1808  HD1 TRP A 121       0.934   2.624  -0.843  1.00 61.78           H  
ATOM   1809  CD2 TRP A 121      -0.044   2.756   2.305  1.00 61.78           C  
ATOM   1810  CE2 TRP A 121      -1.289   2.801   1.610  1.00 61.78           C  
ATOM   1811  CE3 TRP A 121      -0.087   2.821   3.717  1.00 61.78           C  
ATOM   1812  HE3 TRP A 121       0.836   2.815   4.279  1.00 61.78           H  
ATOM   1813  NE1 TRP A 121      -0.943   2.773   0.276  1.00 61.78           N  
ATOM   1814  HE1 TRP A 121      -1.587   2.886  -0.494  1.00 61.78           H  
ATOM   1815  CH2 TRP A 121      -2.532   2.913   3.682  1.00 61.78           C  
ATOM   1816  HH2 TRP A 121      -3.473   2.965   4.210  1.00 61.78           H  
ATOM   1817  CZ2 TRP A 121      -2.519   2.865   2.278  1.00 61.78           C  
ATOM   1818  HZ2 TRP A 121      -3.446   2.869   1.724  1.00 61.78           H  
ATOM   1819  CZ3 TRP A 121      -1.319   2.930   4.391  1.00 61.78           C  
ATOM   1820  HZ3 TRP A 121      -1.347   3.051   5.463  1.00 61.78           H  
ATOM   1821  N   GLU A 122       1.162  -0.195   2.790  1.00 58.33           N  
ATOM   1822  H   GLU A 122       0.767  -0.175   1.860  1.00 58.33           H  
ATOM   1823  CA  GLU A 122       0.425  -0.892   3.855  1.00 58.33           C  
ATOM   1824  HA  GLU A 122       0.226  -0.199   4.672  1.00 58.33           H  
ATOM   1825  C   GLU A 122       1.211  -2.063   4.435  1.00 58.33           C  
ATOM   1826  CB  GLU A 122      -0.910  -1.445   3.340  1.00 58.33           C  
ATOM   1827  HB2 GLU A 122      -0.740  -2.079   2.469  1.00 58.33           H  
ATOM   1828  HB3 GLU A 122      -1.349  -2.049   4.134  1.00 58.33           H  
ATOM   1829  O   GLU A 122       1.217  -2.255   5.647  1.00 58.33           O  
ATOM   1830  CG  GLU A 122      -1.886  -0.328   2.982  1.00 58.33           C  
ATOM   1831  HG2 GLU A 122      -1.897   0.370   3.819  1.00 58.33           H  
ATOM   1832  HG3 GLU A 122      -1.527   0.170   2.081  1.00 58.33           H  
ATOM   1833  CD  GLU A 122      -3.320  -0.812   2.757  1.00 58.33           C  
ATOM   1834  OE1 GLU A 122      -4.241   0.027   2.658  1.00 58.33           O  
ATOM   1835  OE2 GLU A 122      -3.579  -2.033   2.774  1.00 58.33           O  
ATOM   1836  N   ALA A 123       1.904  -2.820   3.583  1.00 54.88           N  
ATOM   1837  H   ALA A 123       1.958  -2.541   2.613  1.00 54.88           H  
ATOM   1838  CA  ALA A 123       2.719  -3.944   4.021  1.00 54.88           C  
ATOM   1839  HA  ALA A 123       2.125  -4.572   4.685  1.00 54.88           H  
ATOM   1840  C   ALA A 123       3.946  -3.478   4.808  1.00 54.88           C  
ATOM   1841  CB  ALA A 123       3.132  -4.774   2.803  1.00 54.88           C  
ATOM   1842  HB1 ALA A 123       3.835  -4.207   2.193  1.00 54.88           H  
ATOM   1843  HB2 ALA A 123       2.254  -5.042   2.215  1.00 54.88           H  
ATOM   1844  HB3 ALA A 123       3.623  -5.686   3.141  1.00 54.88           H  
ATOM   1845  O   ALA A 123       4.514  -4.265   5.551  1.00 54.88           O  
ATOM   1846  N   ILE A 124       4.345  -2.209   4.667  1.00 55.56           N  
ATOM   1847  H   ILE A 124       3.845  -1.626   4.012  1.00 55.56           H  
ATOM   1848  CA  ILE A 124       5.449  -1.621   5.427  1.00 55.56           C  
ATOM   1849  HA  ILE A 124       6.237  -2.367   5.524  1.00 55.56           H  
ATOM   1850  C   ILE A 124       4.998  -1.278   6.852  1.00 55.56           C  
ATOM   1851  CB  ILE A 124       6.049  -0.421   4.655  1.00 55.56           C  
ATOM   1852  HB  ILE A 124       5.254   0.294   4.446  1.00 55.56           H  
ATOM   1853  O   ILE A 124       5.810  -1.414   7.760  1.00 55.56           O  
ATOM   1854  CG1 ILE A 124       6.652  -0.910   3.314  1.00 55.56           C  
ATOM   1855 HG12 ILE A 124       5.934  -1.540   2.790  1.00 55.56           H  
ATOM   1856 HG13 ILE A 124       7.531  -1.522   3.517  1.00 55.56           H  
ATOM   1857  CG2 ILE A 124       7.132   0.305   5.474  1.00 55.56           C  
ATOM   1858 HG21 ILE A 124       7.472   1.189   4.935  1.00 55.56           H  
ATOM   1859 HG22 ILE A 124       6.729   0.649   6.426  1.00 55.56           H  
ATOM   1860 HG23 ILE A 124       7.971  -0.364   5.667  1.00 55.56           H  
ATOM   1861  CD1 ILE A 124       7.045   0.210   2.343  1.00 55.56           C  
ATOM   1862 HD11 ILE A 124       7.365  -0.228   1.398  1.00 55.56           H  
ATOM   1863 HD12 ILE A 124       6.191   0.862   2.159  1.00 55.56           H  
ATOM   1864 HD13 ILE A 124       7.866   0.801   2.748  1.00 55.56           H  
ATOM   1865  N   LEU A 125       3.723  -0.908   7.070  1.00 56.76           N  
ATOM   1866  H   LEU A 125       3.092  -0.910   6.281  1.00 56.76           H  
ATOM   1867  CA  LEU A 125       3.199  -0.460   8.371  1.00 56.76           C  
ATOM   1868  HA  LEU A 125       3.695   0.479   8.617  1.00 56.76           H  
ATOM   1869  C   LEU A 125       3.505  -1.400   9.555  1.00 56.76           C  
ATOM   1870  CB  LEU A 125       1.689  -0.168   8.312  1.00 56.76           C  
ATOM   1871  HB2 LEU A 125       1.155  -1.042   7.939  1.00 56.76           H  
ATOM   1872  HB3 LEU A 125       1.358  -0.004   9.338  1.00 56.76           H  
ATOM   1873  O   LEU A 125       3.960  -0.887  10.576  1.00 56.76           O  
ATOM   1874  CG  LEU A 125       1.241   1.040   7.482  1.00 56.76           C  
ATOM   1875  HG  LEU A 125       1.527   0.910   6.439  1.00 56.76           H  
ATOM   1876  CD1 LEU A 125      -0.283   1.108   7.565  1.00 56.76           C  
ATOM   1877 HD11 LEU A 125      -0.640   2.004   7.057  1.00 56.76           H  
ATOM   1878 HD12 LEU A 125      -0.606   1.163   8.604  1.00 56.76           H  
ATOM   1879 HD13 LEU A 125      -0.717   0.227   7.092  1.00 56.76           H  
ATOM   1880  CD2 LEU A 125       1.814   2.356   8.005  1.00 56.76           C  
ATOM   1881 HD21 LEU A 125       2.843   2.454   7.658  1.00 56.76           H  
ATOM   1882 HD22 LEU A 125       1.777   2.385   9.094  1.00 56.76           H  
ATOM   1883 HD23 LEU A 125       1.244   3.197   7.609  1.00 56.76           H  
ATOM   1884  N   PRO A 126       3.321  -2.734   9.455  1.00 49.95           N  
ATOM   1885  CA  PRO A 126       3.701  -3.684  10.506  1.00 49.95           C  
ATOM   1886  HA  PRO A 126       3.050  -3.558  11.371  1.00 49.95           H  
ATOM   1887  C   PRO A 126       5.160  -3.607  10.950  1.00 49.95           C  
ATOM   1888  CB  PRO A 126       3.478  -5.064   9.886  1.00 49.95           C  
ATOM   1889  HB2 PRO A 126       4.349  -5.362   9.302  1.00 49.95           H  
ATOM   1890  HB3 PRO A 126       3.270  -5.831  10.633  1.00 49.95           H  
ATOM   1891  O   PRO A 126       5.474  -3.899  12.098  1.00 49.95           O  
ATOM   1892  CG  PRO A 126       2.320  -4.831   8.936  1.00 49.95           C  
ATOM   1893  HG2 PRO A 126       2.293  -5.591   8.155  1.00 49.95           H  
ATOM   1894  HG3 PRO A 126       1.382  -4.797   9.490  1.00 49.95           H  
ATOM   1895  CD  PRO A 126       2.655  -3.454   8.378  1.00 49.95           C  
ATOM   1896  HD2 PRO A 126       1.729  -2.974   8.059  1.00 49.95           H  
ATOM   1897  HD3 PRO A 126       3.341  -3.560   7.537  1.00 49.95           H  
ATOM   1898  N   PHE A 127       6.059  -3.233  10.039  1.00 49.33           N  
ATOM   1899  H   PHE A 127       5.733  -2.954   9.124  1.00 49.33           H  
ATOM   1900  CA  PHE A 127       7.504  -3.228  10.266  1.00 49.33           C  
ATOM   1901  HA  PHE A 127       7.737  -3.957  11.043  1.00 49.33           H  
ATOM   1902  C   PHE A 127       8.017  -1.874  10.773  1.00 49.33           C  
ATOM   1903  CB  PHE A 127       8.211  -3.670   8.977  1.00 49.33           C  
ATOM   1904  HB2 PHE A 127       9.281  -3.737   9.169  1.00 49.33           H  
ATOM   1905  HB3 PHE A 127       8.064  -2.907   8.212  1.00 49.33           H  
ATOM   1906  O   PHE A 127       9.222  -1.688  10.955  1.00 49.33           O  
ATOM   1907  CG  PHE A 127       7.739  -5.012   8.446  1.00 49.33           C  
ATOM   1908  CD1 PHE A 127       8.125  -6.202   9.089  1.00 49.33           C  
ATOM   1909  HD1 PHE A 127       8.761  -6.161   9.960  1.00 49.33           H  
ATOM   1910  CD2 PHE A 127       6.895  -5.074   7.325  1.00 49.33           C  
ATOM   1911  HD2 PHE A 127       6.594  -4.160   6.834  1.00 49.33           H  
ATOM   1912  CE1 PHE A 127       7.670  -7.444   8.609  1.00 49.33           C  
ATOM   1913  HE1 PHE A 127       7.961  -8.355   9.112  1.00 49.33           H  
ATOM   1914  CE2 PHE A 127       6.438  -6.315   6.846  1.00 49.33           C  
ATOM   1915  HE2 PHE A 127       5.785  -6.358   5.987  1.00 49.33           H  
ATOM   1916  CZ  PHE A 127       6.825  -7.501   7.489  1.00 49.33           C  
ATOM   1917  HZ  PHE A 127       6.466  -8.453   7.126  1.00 49.33           H  
ATOM   1918  N   ILE A 128       7.122  -0.905  10.987  1.00 53.04           N  
ATOM   1919  H   ILE A 128       6.142  -1.119  10.869  1.00 53.04           H  
ATOM   1920  CA  ILE A 128       7.492   0.435  11.429  1.00 53.04           C  
ATOM   1921  HA  ILE A 128       8.476   0.654  11.015  1.00 53.04           H  
ATOM   1922  C   ILE A 128       7.610   0.439  12.948  1.00 53.04           C  
ATOM   1923  CB  ILE A 128       6.541   1.529  10.896  1.00 53.04           C  
ATOM   1924  HB  ILE A 128       5.564   1.437  11.371  1.00 53.04           H  
ATOM   1925  O   ILE A 128       6.607   0.443  13.649  1.00 53.04           O  
ATOM   1926  CG1 ILE A 128       6.362   1.366   9.374  1.00 53.04           C  
ATOM   1927 HG12 ILE A 128       5.867   0.406   9.225  1.00 53.04           H  
ATOM   1928 HG13 ILE A 128       7.334   1.314   8.884  1.00 53.04           H  
ATOM   1929  CG2 ILE A 128       7.165   2.885  11.273  1.00 53.04           C  
ATOM   1930 HG21 ILE A 128       7.089   3.044  12.348  1.00 53.04           H  
ATOM   1931 HG22 ILE A 128       8.215   2.915  10.980  1.00 53.04           H  
ATOM   1932 HG23 ILE A 128       6.664   3.710  10.767  1.00 53.04           H  
ATOM   1933  CD1 ILE A 128       5.472   2.390   8.665  1.00 53.04           C  
ATOM   1934 HD11 ILE A 128       5.911   3.388   8.689  1.00 53.04           H  
ATOM   1935 HD12 ILE A 128       5.337   2.096   7.624  1.00 53.04           H  
ATOM   1936 HD13 ILE A 128       4.498   2.408   9.154  1.00 53.04           H  
ATOM   1937  N   ASN A 129       8.863   0.444  13.411  1.00 46.82           N  
ATOM   1938  H   ASN A 129       9.570   0.260  12.713  1.00 46.82           H  
ATOM   1939  CA  ASN A 129       9.335   0.629  14.785  1.00 46.82           C  
ATOM   1940  HA  ASN A 129      10.239   0.027  14.871  1.00 46.82           H  
ATOM   1941  C   ASN A 129       8.364   0.113  15.866  1.00 46.82           C  
ATOM   1942  CB  ASN A 129       9.739   2.107  14.970  1.00 46.82           C  
ATOM   1943  HB2 ASN A 129       8.874   2.698  15.271  1.00 46.82           H  
ATOM   1944  HB3 ASN A 129      10.093   2.502  14.018  1.00 46.82           H  
ATOM   1945  O   ASN A 129       7.443   0.827  16.273  1.00 46.82           O  
ATOM   1946  CG  ASN A 129      10.866   2.305  15.969  1.00 46.82           C  
ATOM   1947  ND2 ASN A 129      11.312   3.527  16.138  1.00 46.82           N  
ATOM   1948 HD21 ASN A 129      12.070   3.633  16.797  1.00 46.82           H  
ATOM   1949 HD22 ASN A 129      10.882   4.292  15.638  1.00 46.82           H  
ATOM   1950  OD1 ASN A 129      11.394   1.393  16.580  1.00 46.82           O  
ATOM   1951  N   ASP A 130       8.629  -1.105  16.354  1.00 50.25           N  
ATOM   1952  H   ASP A 130       9.356  -1.631  15.889  1.00 50.25           H  
ATOM   1953  CA  ASP A 130       7.768  -1.932  17.212  1.00 50.25           C  
ATOM   1954  HA  ASP A 130       7.082  -2.496  16.579  1.00 50.25           H  
ATOM   1955  C   ASP A 130       6.933  -1.171  18.237  1.00 50.25           C  
ATOM   1956  CB  ASP A 130       8.642  -2.924  18.006  1.00 50.25           C  
ATOM   1957  HB2 ASP A 130       9.437  -2.375  18.510  1.00 50.25           H  
ATOM   1958  HB3 ASP A 130       8.026  -3.387  18.777  1.00 50.25           H  
ATOM   1959  O   ASP A 130       5.799  -1.548  18.500  1.00 50.25           O  
ATOM   1960  CG  ASP A 130       9.255  -4.054  17.179  1.00 50.25           C  
ATOM   1961  OD1 ASP A 130       8.972  -4.118  15.967  1.00 50.25           O  
ATOM   1962  OD2 ASP A 130      10.004  -4.843  17.797  1.00 50.25           O  
ATOM   1963  N   TRP A 131       7.464  -0.114  18.848  1.00 53.18           N  
ATOM   1964  H   TRP A 131       8.354   0.227  18.514  1.00 53.18           H  
ATOM   1965  CA  TRP A 131       6.780   0.564  19.937  1.00 53.18           C  
ATOM   1966  HA  TRP A 131       6.514  -0.197  20.672  1.00 53.18           H  
ATOM   1967  C   TRP A 131       5.457   1.220  19.525  1.00 53.18           C  
ATOM   1968  CB  TRP A 131       7.734   1.544  20.613  1.00 53.18           C  
ATOM   1969  HB2 TRP A 131       8.695   1.054  20.772  1.00 53.18           H  
ATOM   1970  HB3 TRP A 131       7.898   2.400  19.959  1.00 53.18           H  
ATOM   1971  O   TRP A 131       4.458   0.988  20.197  1.00 53.18           O  
ATOM   1972  CG  TRP A 131       7.237   2.015  21.938  1.00 53.18           C  
ATOM   1973  CD1 TRP A 131       7.053   1.233  23.026  1.00 53.18           C  
ATOM   1974  HD1 TRP A 131       7.256   0.173  23.060  1.00 53.18           H  
ATOM   1975  CD2 TRP A 131       6.800   3.352  22.324  1.00 53.18           C  
ATOM   1976  CE2 TRP A 131       6.367   3.305  23.683  1.00 53.18           C  
ATOM   1977  CE3 TRP A 131       6.722   4.596  21.663  1.00 53.18           C  
ATOM   1978  HE3 TRP A 131       7.018   4.663  20.626  1.00 53.18           H  
ATOM   1979  NE1 TRP A 131       6.539   1.990  24.059  1.00 53.18           N  
ATOM   1980  HE1 TRP A 131       6.272   1.612  24.957  1.00 53.18           H  
ATOM   1981  CH2 TRP A 131       5.814   5.655  23.670  1.00 53.18           C  
ATOM   1982  HH2 TRP A 131       5.400   6.527  24.155  1.00 53.18           H  
ATOM   1983  CZ2 TRP A 131       5.887   4.433  24.359  1.00 53.18           C  
ATOM   1984  HZ2 TRP A 131       5.537   4.358  25.378  1.00 53.18           H  
ATOM   1985  CZ3 TRP A 131       6.233   5.735  22.330  1.00 53.18           C  
ATOM   1986  HZ3 TRP A 131       6.142   6.672  21.799  1.00 53.18           H  
ATOM   1987  N   THR A 132       5.402   1.973  18.421  1.00 58.40           N  
ATOM   1988  H   THR A 132       6.220   2.044  17.834  1.00 58.40           H  
ATOM   1989  CA  THR A 132       4.192   2.737  18.057  1.00 58.40           C  
ATOM   1990  HA  THR A 132       3.820   3.239  18.951  1.00 58.40           H  
ATOM   1991  C   THR A 132       3.076   1.822  17.564  1.00 58.40           C  
ATOM   1992  CB  THR A 132       4.506   3.809  17.002  1.00 58.40           C  
ATOM   1993  HB  THR A 132       4.760   3.329  16.057  1.00 58.40           H  
ATOM   1994  O   THR A 132       1.931   1.959  17.987  1.00 58.40           O  
ATOM   1995  CG2 THR A 132       3.346   4.783  16.783  1.00 58.40           C  
ATOM   1996 HG21 THR A 132       3.654   5.565  16.089  1.00 58.40           H  
ATOM   1997 HG22 THR A 132       2.495   4.256  16.352  1.00 58.40           H  
ATOM   1998 HG23 THR A 132       3.045   5.233  17.729  1.00 58.40           H  
ATOM   1999  OG1 THR A 132       5.606   4.580  17.429  1.00 58.40           O  
ATOM   2000  HG1 THR A 132       5.338   5.022  18.238  1.00 58.40           H  
ATOM   2001  N   VAL A 133       3.403   0.839  16.725  1.00 55.84           N  
ATOM   2002  H   VAL A 133       4.362   0.758  16.420  1.00 55.84           H  
ATOM   2003  CA  VAL A 133       2.426  -0.133  16.215  1.00 55.84           C  
ATOM   2004  HA  VAL A 133       1.551   0.401  15.843  1.00 55.84           H  
ATOM   2005  C   VAL A 133       1.946  -1.064  17.329  1.00 55.84           C  
ATOM   2006  CB  VAL A 133       3.036  -0.917  15.043  1.00 55.84           C  
ATOM   2007  HB  VAL A 133       3.982  -1.359  15.357  1.00 55.84           H  
ATOM   2008  O   VAL A 133       0.744  -1.297  17.470  1.00 55.84           O  
ATOM   2009  CG1 VAL A 133       2.108  -2.029  14.568  1.00 55.84           C  
ATOM   2010 HG11 VAL A 133       2.009  -2.803  15.328  1.00 55.84           H  
ATOM   2011 HG12 VAL A 133       2.526  -2.492  13.674  1.00 55.84           H  
ATOM   2012 HG13 VAL A 133       1.128  -1.608  14.339  1.00 55.84           H  
ATOM   2013  CG2 VAL A 133       3.287   0.018  13.856  1.00 55.84           C  
ATOM   2014 HG21 VAL A 133       2.347   0.420  13.476  1.00 55.84           H  
ATOM   2015 HG22 VAL A 133       3.950   0.836  14.138  1.00 55.84           H  
ATOM   2016 HG23 VAL A 133       3.784  -0.544  13.065  1.00 55.84           H  
ATOM   2017  N   LYS A 134       2.853  -1.534  18.195  1.00 58.32           N  
ATOM   2018  H   LYS A 134       3.829  -1.326  18.040  1.00 58.32           H  
ATOM   2019  CA  LYS A 134       2.490  -2.358  19.353  1.00 58.32           C  
ATOM   2020  HA  LYS A 134       1.910  -3.208  18.993  1.00 58.32           H  
ATOM   2021  C   LYS A 134       1.633  -1.578  20.340  1.00 58.32           C  
ATOM   2022  CB  LYS A 134       3.767  -2.890  19.994  1.00 58.32           C  
ATOM   2023  HB2 LYS A 134       4.326  -2.053  20.413  1.00 58.32           H  
ATOM   2024  HB3 LYS A 134       4.346  -3.366  19.203  1.00 58.32           H  
ATOM   2025  O   LYS A 134       0.612  -2.094  20.778  1.00 58.32           O  
ATOM   2026  CG  LYS A 134       3.565  -3.934  21.088  1.00 58.32           C  
ATOM   2027  HG2 LYS A 134       3.074  -3.480  21.949  1.00 58.32           H  
ATOM   2028  HG3 LYS A 134       2.962  -4.758  20.707  1.00 58.32           H  
ATOM   2029  CD  LYS A 134       4.957  -4.439  21.481  1.00 58.32           C  
ATOM   2030  HD2 LYS A 134       5.455  -4.816  20.588  1.00 58.32           H  
ATOM   2031  HD3 LYS A 134       5.539  -3.610  21.883  1.00 58.32           H  
ATOM   2032  CE  LYS A 134       4.867  -5.560  22.510  1.00 58.32           C  
ATOM   2033  HE2 LYS A 134       4.430  -5.159  23.425  1.00 58.32           H  
ATOM   2034  HE3 LYS A 134       4.201  -6.329  22.119  1.00 58.32           H  
ATOM   2035  NZ  LYS A 134       6.214  -6.125  22.762  1.00 58.32           N  
ATOM   2036  HZ1 LYS A 134       6.837  -5.409  23.108  1.00 58.32           H  
ATOM   2037  HZ2 LYS A 134       6.601  -6.467  21.894  1.00 58.32           H  
ATOM   2038  HZ3 LYS A 134       6.173  -6.891  23.419  1.00 58.32           H  
ATOM   2039  N   GLU A 135       1.985  -0.332  20.641  1.00 62.72           N  
ATOM   2040  H   GLU A 135       2.839   0.040  20.253  1.00 62.72           H  
ATOM   2041  CA  GLU A 135       1.187   0.540  21.501  1.00 62.72           C  
ATOM   2042  HA  GLU A 135       1.060   0.053  22.468  1.00 62.72           H  
ATOM   2043  C   GLU A 135      -0.214   0.772  20.925  1.00 62.72           C  
ATOM   2044  CB  GLU A 135       1.944   1.858  21.717  1.00 62.72           C  
ATOM   2045  HB2 GLU A 135       2.916   1.626  22.152  1.00 62.72           H  
ATOM   2046  HB3 GLU A 135       2.084   2.361  20.760  1.00 62.72           H  
ATOM   2047  O   GLU A 135      -1.198   0.652  21.656  1.00 62.72           O  
ATOM   2048  CG  GLU A 135       1.211   2.791  22.681  1.00 62.72           C  
ATOM   2049  HG2 GLU A 135       0.999   2.238  23.595  1.00 62.72           H  
ATOM   2050  HG3 GLU A 135       0.262   3.091  22.236  1.00 62.72           H  
ATOM   2051  CD  GLU A 135       2.001   4.056  23.037  1.00 62.72           C  
ATOM   2052  OE1 GLU A 135       1.562   4.706  24.018  1.00 62.72           O  
ATOM   2053  OE2 GLU A 135       2.999   4.374  22.371  1.00 62.72           O  
ATOM   2054  N   VAL A 136      -0.320   1.020  19.616  1.00 63.60           N  
ATOM   2055  H   VAL A 136       0.524   1.148  19.076  1.00 63.60           H  
ATOM   2056  CA  VAL A 136      -1.611   1.164  18.934  1.00 63.60           C  
ATOM   2057  HA  VAL A 136      -2.173   1.930  19.468  1.00 63.60           H  
ATOM   2058  C   VAL A 136      -2.426  -0.133  19.012  1.00 63.60           C  
ATOM   2059  CB  VAL A 136      -1.420   1.666  17.489  1.00 63.60           C  
ATOM   2060  HB  VAL A 136      -0.637   1.085  17.001  1.00 63.60           H  
ATOM   2061  O   VAL A 136      -3.580  -0.099  19.436  1.00 63.60           O  
ATOM   2062  CG1 VAL A 136      -2.703   1.543  16.657  1.00 63.60           C  
ATOM   2063 HG11 VAL A 136      -2.570   2.040  15.696  1.00 63.60           H  
ATOM   2064 HG12 VAL A 136      -2.922   0.493  16.464  1.00 63.60           H  
ATOM   2065 HG13 VAL A 136      -3.541   1.993  17.189  1.00 63.60           H  
ATOM   2066  CG2 VAL A 136      -1.018   3.148  17.498  1.00 63.60           C  
ATOM   2067 HG21 VAL A 136      -0.164   3.314  18.155  1.00 63.60           H  
ATOM   2068 HG22 VAL A 136      -0.741   3.458  16.490  1.00 63.60           H  
ATOM   2069 HG23 VAL A 136      -1.846   3.763  17.849  1.00 63.60           H  
ATOM   2070  N   SER A 137      -1.821  -1.280  18.695  1.00 63.16           N  
ATOM   2071  H   SER A 137      -0.884  -1.229  18.321  1.00 63.16           H  
ATOM   2072  CA  SER A 137      -2.483  -2.595  18.720  1.00 63.16           C  
ATOM   2073  HA  SER A 137      -3.406  -2.532  18.143  1.00 63.16           H  
ATOM   2074  C   SER A 137      -2.912  -3.066  20.111  1.00 63.16           C  
ATOM   2075  CB  SER A 137      -1.584  -3.648  18.063  1.00 63.16           C  
ATOM   2076  HB2 SER A 137      -1.215  -3.271  17.109  1.00 63.16           H  
ATOM   2077  HB3 SER A 137      -2.165  -4.553  17.882  1.00 63.16           H  
ATOM   2078  O   SER A 137      -3.882  -3.802  20.240  1.00 63.16           O  
ATOM   2079  OG  SER A 137      -0.486  -3.959  18.901  1.00 63.16           O  
ATOM   2080  HG  SER A 137      -0.074  -3.133  19.164  1.00 63.16           H  
ATOM   2081  N   GLN A 138      -2.217  -2.633  21.164  1.00 60.95           N  
ATOM   2082  H   GLN A 138      -1.388  -2.084  20.988  1.00 60.95           H  
ATOM   2083  CA  GLN A 138      -2.521  -3.016  22.544  1.00 60.95           C  
ATOM   2084  HA  GLN A 138      -2.946  -4.020  22.562  1.00 60.95           H  
ATOM   2085  C   GLN A 138      -3.544  -2.091  23.199  1.00 60.95           C  
ATOM   2086  CB  GLN A 138      -1.225  -3.008  23.360  1.00 60.95           C  
ATOM   2087  HB2 GLN A 138      -0.694  -2.071  23.192  1.00 60.95           H  
ATOM   2088  HB3 GLN A 138      -1.471  -3.075  24.420  1.00 60.95           H  
ATOM   2089  O   GLN A 138      -4.239  -2.497  24.130  1.00 60.95           O  
ATOM   2090  CG  GLN A 138      -0.322  -4.196  23.008  1.00 60.95           C  
ATOM   2091  HG2 GLN A 138      -0.860  -5.116  23.236  1.00 60.95           H  
ATOM   2092  HG3 GLN A 138      -0.092  -4.207  21.942  1.00 60.95           H  
ATOM   2093  CD  GLN A 138       0.984  -4.195  23.793  1.00 60.95           C  
ATOM   2094  NE2 GLN A 138       1.684  -5.309  23.821  1.00 60.95           N  
ATOM   2095 HE21 GLN A 138       1.304  -6.126  23.366  1.00 60.95           H  
ATOM   2096 HE22 GLN A 138       2.399  -5.335  24.534  1.00 60.95           H  
ATOM   2097  OE1 GLN A 138       1.399  -3.244  24.436  1.00 60.95           O  
ATOM   2098  N   LYS A 139      -3.614  -0.829  22.761  1.00 62.52           N  
ATOM   2099  H   LYS A 139      -2.980  -0.547  22.027  1.00 62.52           H  
ATOM   2100  CA  LYS A 139      -4.482   0.180  23.375  1.00 62.52           C  
ATOM   2101  HA  LYS A 139      -4.760  -0.145  24.378  1.00 62.52           H  
ATOM   2102  C   LYS A 139      -5.793   0.367  22.638  1.00 62.52           C  
ATOM   2103  CB  LYS A 139      -3.744   1.515  23.494  1.00 62.52           C  
ATOM   2104  HB2 LYS A 139      -3.334   1.794  22.524  1.00 62.52           H  
ATOM   2105  HB3 LYS A 139      -4.454   2.283  23.798  1.00 62.52           H  
ATOM   2106  O   LYS A 139      -6.779   0.682  23.299  1.00 62.52           O  
ATOM   2107  CG  LYS A 139      -2.622   1.444  24.536  1.00 62.52           C  
ATOM   2108  HG2 LYS A 139      -1.877   0.706  24.236  1.00 62.52           H  
ATOM   2109  HG3 LYS A 139      -3.041   1.151  25.498  1.00 62.52           H  
ATOM   2110  CD  LYS A 139      -1.956   2.814  24.669  1.00 62.52           C  
ATOM   2111  HD2 LYS A 139      -1.543   3.104  23.703  1.00 62.52           H  
ATOM   2112  HD3 LYS A 139      -2.700   3.551  24.970  1.00 62.52           H  
ATOM   2113  CE  LYS A 139      -0.840   2.745  25.712  1.00 62.52           C  
ATOM   2114  HE2 LYS A 139      -0.117   1.995  25.390  1.00 62.52           H  
ATOM   2115  HE3 LYS A 139      -1.262   2.423  26.664  1.00 62.52           H  
ATOM   2116  NZ  LYS A 139      -0.166   4.054  25.857  1.00 62.52           N  
ATOM   2117  HZ1 LYS A 139       0.274   4.315  24.987  1.00 62.52           H  
ATOM   2118  HZ2 LYS A 139       0.619   4.019  26.492  1.00 62.52           H  
ATOM   2119  HZ3 LYS A 139      -0.795   4.809  26.092  1.00 62.52           H  
ATOM   2120  N   PHE A 140      -5.826   0.176  21.324  1.00 62.03           N  
ATOM   2121  H   PHE A 140      -4.989  -0.130  20.848  1.00 62.03           H  
ATOM   2122  CA  PHE A 140      -6.987   0.475  20.488  1.00 62.03           C  
ATOM   2123  HA  PHE A 140      -7.822   0.789  21.114  1.00 62.03           H  
ATOM   2124  C   PHE A 140      -7.433  -0.752  19.716  1.00 62.03           C  
ATOM   2125  CB  PHE A 140      -6.664   1.622  19.527  1.00 62.03           C  
ATOM   2126  HB2 PHE A 140      -7.562   1.880  18.965  1.00 62.03           H  
ATOM   2127  HB3 PHE A 140      -5.915   1.289  18.808  1.00 62.03           H  
ATOM   2128  O   PHE A 140      -6.607  -1.553  19.303  1.00 62.03           O  
ATOM   2129  CG  PHE A 140      -6.151   2.854  20.232  1.00 62.03           C  
ATOM   2130  CD1 PHE A 140      -7.044   3.810  20.742  1.00 62.03           C  
ATOM   2131  HD1 PHE A 140      -8.107   3.697  20.591  1.00 62.03           H  
ATOM   2132  CD2 PHE A 140      -4.769   3.022  20.402  1.00 62.03           C  
ATOM   2133  HD2 PHE A 140      -4.096   2.278  20.002  1.00 62.03           H  
ATOM   2134  CE1 PHE A 140      -6.541   4.926  21.430  1.00 62.03           C  
ATOM   2135  HE1 PHE A 140      -7.221   5.689  21.779  1.00 62.03           H  
ATOM   2136  CE2 PHE A 140      -4.264   4.122  21.104  1.00 62.03           C  
ATOM   2137  HE2 PHE A 140      -3.197   4.236  21.230  1.00 62.03           H  
ATOM   2138  CZ  PHE A 140      -5.153   5.070  21.625  1.00 62.03           C  
ATOM   2139  HZ  PHE A 140      -4.751   5.925  22.149  1.00 62.03           H  
ATOM   2140  N   LEU A 141      -8.738  -0.863  19.496  1.00 54.12           N  
ATOM   2141  H   LEU A 141      -9.349  -0.185  19.930  1.00 54.12           H  
ATOM   2142  CA  LEU A 141      -9.369  -1.916  18.706  1.00 54.12           C  
ATOM   2143  HA  LEU A 141      -8.849  -2.862  18.856  1.00 54.12           H  
ATOM   2144  C   LEU A 141      -9.330  -1.604  17.206  1.00 54.12           C  
ATOM   2145  CB  LEU A 141     -10.831  -2.032  19.170  1.00 54.12           C  
ATOM   2146  HB2 LEU A 141     -11.377  -2.626  18.438  1.00 54.12           H  
ATOM   2147  HB3 LEU A 141     -11.264  -1.032  19.177  1.00 54.12           H  
ATOM   2148  O   LEU A 141      -9.268  -2.518  16.389  1.00 54.12           O  
ATOM   2149  CG  LEU A 141     -11.020  -2.672  20.555  1.00 54.12           C  
ATOM   2150  HG  LEU A 141     -10.268  -2.312  21.257  1.00 54.12           H  
ATOM   2151  CD1 LEU A 141     -12.413  -2.349  21.107  1.00 54.12           C  
ATOM   2152 HD11 LEU A 141     -13.179  -2.731  20.434  1.00 54.12           H  
ATOM   2153 HD12 LEU A 141     -12.518  -1.270  21.225  1.00 54.12           H  
ATOM   2154 HD13 LEU A 141     -12.524  -2.814  22.087  1.00 54.12           H  
ATOM   2155  CD2 LEU A 141     -10.935  -4.188  20.435  1.00 54.12           C  
ATOM   2156 HD21 LEU A 141     -11.069  -4.645  21.415  1.00 54.12           H  
ATOM   2157 HD22 LEU A 141      -9.963  -4.471  20.029  1.00 54.12           H  
ATOM   2158 HD23 LEU A 141     -11.704  -4.564  19.761  1.00 54.12           H  
ATOM   2159  N   TRP A 142      -9.395  -0.319  16.846  1.00 60.26           N  
ATOM   2160  H   TRP A 142      -9.428   0.386  17.568  1.00 60.26           H  
ATOM   2161  CA  TRP A 142      -9.606   0.118  15.469  1.00 60.26           C  
ATOM   2162  HA  TRP A 142      -9.440  -0.726  14.799  1.00 60.26           H  
ATOM   2163  C   TRP A 142      -8.645   1.232  15.073  1.00 60.26           C  
ATOM   2164  CB  TRP A 142     -11.057   0.578  15.296  1.00 60.26           C  
ATOM   2165  HB2 TRP A 142     -11.230   0.746  14.233  1.00 60.26           H  
ATOM   2166  HB3 TRP A 142     -11.192   1.530  15.810  1.00 60.26           H  
ATOM   2167  O   TRP A 142      -8.342   2.108  15.885  1.00 60.26           O  
ATOM   2168  CG  TRP A 142     -12.088  -0.386  15.794  1.00 60.26           C  
ATOM   2169  CD1 TRP A 142     -12.735  -0.290  16.976  1.00 60.26           C  
ATOM   2170  HD1 TRP A 142     -12.561   0.507  17.683  1.00 60.26           H  
ATOM   2171  CD2 TRP A 142     -12.499  -1.657  15.209  1.00 60.26           C  
ATOM   2172  CE2 TRP A 142     -13.387  -2.302  16.122  1.00 60.26           C  
ATOM   2173  CE3 TRP A 142     -12.187  -2.348  14.021  1.00 60.26           C  
ATOM   2174  HE3 TRP A 142     -11.522  -1.890  13.304  1.00 60.26           H  
ATOM   2175  NE1 TRP A 142     -13.501  -1.423  17.179  1.00 60.26           N  
ATOM   2176  HE1 TRP A 142     -13.893  -1.679  18.074  1.00 60.26           H  
ATOM   2177  CH2 TRP A 142     -13.583  -4.239  14.690  1.00 60.26           C  
ATOM   2178  HH2 TRP A 142     -13.966  -5.228  14.482  1.00 60.26           H  
ATOM   2179  CZ2 TRP A 142     -13.915  -3.579  15.886  1.00 60.26           C  
ATOM   2180  HZ2 TRP A 142     -14.540  -4.068  16.619  1.00 60.26           H  
ATOM   2181  CZ3 TRP A 142     -12.735  -3.618  13.758  1.00 60.26           C  
ATOM   2182  HZ3 TRP A 142     -12.494  -4.127  12.837  1.00 60.26           H  
ATOM   2183  N   TRP A 143      -8.225   1.237  13.810  1.00 68.38           N  
ATOM   2184  H   TRP A 143      -8.498   0.474  13.208  1.00 68.38           H  
ATOM   2185  CA  TRP A 143      -7.432   2.300  13.202  1.00 68.38           C  
ATOM   2186  HA  TRP A 143      -7.541   3.195  13.815  1.00 68.38           H  
ATOM   2187  C   TRP A 143      -7.917   2.638  11.791  1.00 68.38           C  
ATOM   2188  CB  TRP A 143      -5.949   1.924  13.184  1.00 68.38           C  
ATOM   2189  HB2 TRP A 143      -5.646   1.615  14.184  1.00 68.38           H  
ATOM   2190  HB3 TRP A 143      -5.374   2.819  12.949  1.00 68.38           H  
ATOM   2191  O   TRP A 143      -8.594   1.847  11.139  1.00 68.38           O  
ATOM   2192  CG  TRP A 143      -5.579   0.861  12.195  1.00 68.38           C  
ATOM   2193  CD1 TRP A 143      -5.793  -0.463  12.339  1.00 68.38           C  
ATOM   2194  HD1 TRP A 143      -6.277  -0.917  13.191  1.00 68.38           H  
ATOM   2195  CD2 TRP A 143      -4.984   1.021  10.872  1.00 68.38           C  
ATOM   2196  CE2 TRP A 143      -4.814  -0.274  10.292  1.00 68.38           C  
ATOM   2197  CE3 TRP A 143      -4.568   2.134  10.109  1.00 68.38           C  
ATOM   2198  HE3 TRP A 143      -4.659   3.125  10.530  1.00 68.38           H  
ATOM   2199  NE1 TRP A 143      -5.312  -1.144  11.241  1.00 68.38           N  
ATOM   2200  HE1 TRP A 143      -5.348  -2.152  11.176  1.00 68.38           H  
ATOM   2201  CH2 TRP A 143      -3.849   0.676   8.284  1.00 68.38           C  
ATOM   2202  HH2 TRP A 143      -3.394   0.555   7.312  1.00 68.38           H  
ATOM   2203  CZ2 TRP A 143      -4.248  -0.453   9.021  1.00 68.38           C  
ATOM   2204  HZ2 TRP A 143      -4.102  -1.449   8.630  1.00 68.38           H  
ATOM   2205  CZ3 TRP A 143      -4.007   1.962   8.830  1.00 68.38           C  
ATOM   2206  HZ3 TRP A 143      -3.659   2.821   8.276  1.00 68.38           H  
ATOM   2207  N   LYS A 144      -7.560   3.820  11.304  1.00 68.20           N  
ATOM   2208  H   LYS A 144      -7.098   4.461  11.933  1.00 68.20           H  
ATOM   2209  CA  LYS A 144      -7.814   4.265   9.933  1.00 68.20           C  
ATOM   2210  HA  LYS A 144      -7.801   3.405   9.263  1.00 68.20           H  
ATOM   2211  C   LYS A 144      -6.704   5.217   9.504  1.00 68.20           C  
ATOM   2212  CB  LYS A 144      -9.219   4.892   9.893  1.00 68.20           C  
ATOM   2213  HB2 LYS A 144      -9.384   5.455  10.811  1.00 68.20           H  
ATOM   2214  HB3 LYS A 144      -9.953   4.087   9.871  1.00 68.20           H  
ATOM   2215  O   LYS A 144      -6.373   6.133  10.250  1.00 68.20           O  
ATOM   2216  CG  LYS A 144      -9.473   5.833   8.710  1.00 68.20           C  
ATOM   2217  HG2 LYS A 144      -9.277   5.321   7.768  1.00 68.20           H  
ATOM   2218  HG3 LYS A 144      -8.812   6.695   8.798  1.00 68.20           H  
ATOM   2219  CD  LYS A 144     -10.924   6.318   8.742  1.00 68.20           C  
ATOM   2220  HD2 LYS A 144     -11.559   5.534   8.330  1.00 68.20           H  
ATOM   2221  HD3 LYS A 144     -11.248   6.482   9.770  1.00 68.20           H  
ATOM   2222  CE  LYS A 144     -11.056   7.630   7.957  1.00 68.20           C  
ATOM   2223  HE2 LYS A 144     -10.568   7.504   6.991  1.00 68.20           H  
ATOM   2224  HE3 LYS A 144     -10.532   8.418   8.498  1.00 68.20           H  
ATOM   2225  NZ  LYS A 144     -12.483   7.990   7.751  1.00 68.20           N  
ATOM   2226  HZ1 LYS A 144     -13.007   7.984   8.615  1.00 68.20           H  
ATOM   2227  HZ2 LYS A 144     -12.582   8.873   7.272  1.00 68.20           H  
ATOM   2228  HZ3 LYS A 144     -12.873   7.279   7.149  1.00 68.20           H  
ATOM   2229  N   ALA A 145      -6.148   5.020   8.310  1.00 69.80           N  
ATOM   2230  H   ALA A 145      -6.466   4.247   7.743  1.00 69.80           H  
ATOM   2231  CA  ALA A 145      -5.253   6.002   7.700  1.00 69.80           C  
ATOM   2232  HA  ALA A 145      -4.548   6.353   8.453  1.00 69.80           H  
ATOM   2233  C   ALA A 145      -6.059   7.210   7.206  1.00 69.80           C  
ATOM   2234  CB  ALA A 145      -4.445   5.355   6.569  1.00 69.80           C  
ATOM   2235  HB1 ALA A 145      -3.800   4.571   6.967  1.00 69.80           H  
ATOM   2236  HB2 ALA A 145      -3.811   6.108   6.102  1.00 69.80           H  
ATOM   2237  HB3 ALA A 145      -5.117   4.934   5.821  1.00 69.80           H  
ATOM   2238  O   ALA A 145      -7.110   7.047   6.586  1.00 69.80           O  
ATOM   2239  N   THR A 146      -5.564   8.412   7.483  1.00 67.72           N  
ATOM   2240  H   THR A 146      -4.733   8.457   8.055  1.00 67.72           H  
ATOM   2241  CA  THR A 146      -6.183   9.685   7.084  1.00 67.72           C  
ATOM   2242  HA  THR A 146      -7.122   9.489   6.566  1.00 67.72           H  
ATOM   2243  C   THR A 146      -5.324  10.475   6.107  1.00 67.72           C  
ATOM   2244  CB  THR A 146      -6.500  10.557   8.307  1.00 67.72           C  
ATOM   2245  HB  THR A 146      -6.864  11.528   7.969  1.00 67.72           H  
ATOM   2246  O   THR A 146      -5.862  11.240   5.312  1.00 67.72           O  
ATOM   2247  CG2 THR A 146      -7.577   9.906   9.171  1.00 67.72           C  
ATOM   2248 HG21 THR A 146      -7.841  10.579   9.987  1.00 67.72           H  
ATOM   2249 HG22 THR A 146      -7.196   8.971   9.582  1.00 67.72           H  
ATOM   2250 HG23 THR A 146      -8.462   9.705   8.567  1.00 67.72           H  
ATOM   2251  OG1 THR A 146      -5.382  10.748   9.147  1.00 67.72           O  
ATOM   2252  HG1 THR A 146      -4.671  11.162   8.652  1.00 67.72           H  
ATOM   2253  N   GLY A 147      -4.010  10.263   6.127  1.00 73.72           N  
ATOM   2254  H   GLY A 147      -3.624   9.607   6.790  1.00 73.72           H  
ATOM   2255  CA  GLY A 147      -3.051  10.954   5.271  1.00 73.72           C  
ATOM   2256  HA2 GLY A 147      -3.511  11.221   4.319  1.00 73.72           H  
ATOM   2257  HA3 GLY A 147      -2.712  11.870   5.755  1.00 73.72           H  
ATOM   2258  C   GLY A 147      -1.841  10.075   5.007  1.00 73.72           C  
ATOM   2259  O   GLY A 147      -1.419   9.325   5.885  1.00 73.72           O  
ATOM   2260  N   ILE A 148      -1.311  10.137   3.790  1.00 73.50           N  
ATOM   2261  H   ILE A 148      -1.744  10.733   3.099  1.00 73.50           H  
ATOM   2262  CA  ILE A 148      -0.070   9.466   3.409  1.00 73.50           C  
ATOM   2263  HA  ILE A 148       0.461   9.170   4.314  1.00 73.50           H  
ATOM   2264  C   ILE A 148       0.798  10.441   2.650  1.00 73.50           C  
ATOM   2265  CB  ILE A 148      -0.307   8.205   2.562  1.00 73.50           C  
ATOM   2266  HB  ILE A 148      -0.802   8.508   1.639  1.00 73.50           H  
ATOM   2267  O   ILE A 148       0.340  11.123   1.736  1.00 73.50           O  
ATOM   2268  CG1 ILE A 148      -1.246   7.280   3.349  1.00 73.50           C  
ATOM   2269 HG12 ILE A 148      -2.249   7.706   3.350  1.00 73.50           H  
ATOM   2270 HG13 ILE A 148      -0.896   7.216   4.379  1.00 73.50           H  
ATOM   2271  CG2 ILE A 148       1.036   7.532   2.197  1.00 73.50           C  
ATOM   2272 HG21 ILE A 148       1.620   8.180   1.544  1.00 73.50           H  
ATOM   2273 HG22 ILE A 148       1.604   7.323   3.104  1.00 73.50           H  
ATOM   2274 HG23 ILE A 148       0.878   6.605   1.646  1.00 73.50           H  
ATOM   2275  CD1 ILE A 148      -1.341   5.865   2.825  1.00 73.50           C  
ATOM   2276 HD11 ILE A 148      -1.580   5.839   1.762  1.00 73.50           H  
ATOM   2277 HD12 ILE A 148      -0.393   5.357   3.002  1.00 73.50           H  
ATOM   2278 HD13 ILE A 148      -2.119   5.370   3.406  1.00 73.50           H  
ATOM   2279  N   LYS A 149       2.074  10.440   3.001  1.00 77.72           N  
ATOM   2280  H   LYS A 149       2.332   9.884   3.804  1.00 77.72           H  
ATOM   2281  CA  LYS A 149       3.135  11.127   2.295  1.00 77.72           C  
ATOM   2282  HA  LYS A 149       2.760  11.490   1.338  1.00 77.72           H  
ATOM   2283  C   LYS A 149       4.258  10.136   2.020  1.00 77.72           C  
ATOM   2284  CB  LYS A 149       3.532  12.340   3.136  1.00 77.72           C  
ATOM   2285  HB2 LYS A 149       2.706  13.051   3.120  1.00 77.72           H  
ATOM   2286  HB3 LYS A 149       3.690  12.034   4.171  1.00 77.72           H  
ATOM   2287  O   LYS A 149       4.826   9.559   2.939  1.00 77.72           O  
ATOM   2288  CG  LYS A 149       4.794  13.021   2.612  1.00 77.72           C  
ATOM   2289  HG2 LYS A 149       4.678  13.244   1.551  1.00 77.72           H  
ATOM   2290  HG3 LYS A 149       5.647  12.356   2.748  1.00 77.72           H  
ATOM   2291  CD  LYS A 149       5.042  14.319   3.378  1.00 77.72           C  
ATOM   2292  HD2 LYS A 149       4.250  15.024   3.124  1.00 77.72           H  
ATOM   2293  HD3 LYS A 149       5.032  14.134   4.452  1.00 77.72           H  
ATOM   2294  CE  LYS A 149       6.407  14.862   2.962  1.00 77.72           C  
ATOM   2295  HE2 LYS A 149       7.163  14.484   3.650  1.00 77.72           H  
ATOM   2296  HE3 LYS A 149       6.638  14.479   1.967  1.00 77.72           H  
ATOM   2297  NZ  LYS A 149       6.415  16.335   2.908  1.00 77.72           N  
ATOM   2298  HZ1 LYS A 149       7.285  16.665   2.514  1.00 77.72           H  
ATOM   2299  HZ2 LYS A 149       5.746  16.611   2.204  1.00 77.72           H  
ATOM   2300  HZ3 LYS A 149       6.191  16.759   3.797  1.00 77.72           H  
ATOM   2301  N   LEU A 150       4.584   9.947   0.749  1.00 72.91           N  
ATOM   2302  H   LEU A 150       4.088  10.495   0.061  1.00 72.91           H  
ATOM   2303  CA  LEU A 150       5.692   9.126   0.280  1.00 72.91           C  
ATOM   2304  HA  LEU A 150       6.203   8.681   1.133  1.00 72.91           H  
ATOM   2305  C   LEU A 150       6.680  10.018  -0.466  1.00 72.91           C  
ATOM   2306  CB  LEU A 150       5.145   7.990  -0.602  1.00 72.91           C  
ATOM   2307  HB2 LEU A 150       4.545   8.426  -1.401  1.00 72.91           H  
ATOM   2308  HB3 LEU A 150       4.489   7.362   0.001  1.00 72.91           H  
ATOM   2309  O   LEU A 150       6.340  10.628  -1.473  1.00 72.91           O  
ATOM   2310  CG  LEU A 150       6.242   7.114  -1.238  1.00 72.91           C  
ATOM   2311  HG  LEU A 150       6.938   7.736  -1.801  1.00 72.91           H  
ATOM   2312  CD1 LEU A 150       7.025   6.328  -0.190  1.00 72.91           C  
ATOM   2313 HD11 LEU A 150       7.615   7.006   0.426  1.00 72.91           H  
ATOM   2314 HD12 LEU A 150       7.707   5.636  -0.684  1.00 72.91           H  
ATOM   2315 HD13 LEU A 150       6.342   5.765   0.446  1.00 72.91           H  
ATOM   2316  CD2 LEU A 150       5.613   6.124  -2.212  1.00 72.91           C  
ATOM   2317 HD21 LEU A 150       4.848   5.534  -1.707  1.00 72.91           H  
ATOM   2318 HD22 LEU A 150       6.378   5.458  -2.612  1.00 72.91           H  
ATOM   2319 HD23 LEU A 150       5.169   6.676  -3.041  1.00 72.91           H  
ATOM   2320  N   VAL A 151       7.921  10.068  -0.008  1.00 73.90           N  
ATOM   2321  H   VAL A 151       8.141   9.543   0.827  1.00 73.90           H  
ATOM   2322  CA  VAL A 151       9.013  10.744  -0.702  1.00 73.90           C  
ATOM   2323  HA  VAL A 151       8.608  11.332  -1.526  1.00 73.90           H  
ATOM   2324  C   VAL A 151       9.934   9.691  -1.280  1.00 73.90           C  
ATOM   2325  CB  VAL A 151       9.784  11.711   0.207  1.00 73.90           C  
ATOM   2326  HB  VAL A 151      10.361  11.149   0.941  1.00 73.90           H  
ATOM   2327  O   VAL A 151      10.573   8.948  -0.546  1.00 73.90           O  
ATOM   2328  CG1 VAL A 151      10.753  12.550  -0.638  1.00 73.90           C  
ATOM   2329 HG11 VAL A 151      10.197  13.101  -1.396  1.00 73.90           H  
ATOM   2330 HG12 VAL A 151      11.277  13.260   0.002  1.00 73.90           H  
ATOM   2331 HG13 VAL A 151      11.478  11.903  -1.134  1.00 73.90           H  
ATOM   2332  CG2 VAL A 151       8.858  12.678   0.953  1.00 73.90           C  
ATOM   2333 HG21 VAL A 151       8.185  12.123   1.606  1.00 73.90           H  
ATOM   2334 HG22 VAL A 151       9.451  13.351   1.572  1.00 73.90           H  
ATOM   2335 HG23 VAL A 151       8.278  13.260   0.237  1.00 73.90           H  
ATOM   2336  N   ILE A 152      10.031   9.660  -2.598  1.00 69.95           N  
ATOM   2337  H   ILE A 152       9.484  10.325  -3.127  1.00 69.95           H  
ATOM   2338  CA  ILE A 152      10.969   8.829  -3.337  1.00 69.95           C  
ATOM   2339  HA  ILE A 152      11.243   7.968  -2.727  1.00 69.95           H  
ATOM   2340  C   ILE A 152      12.229   9.648  -3.595  1.00 69.95           C  
ATOM   2341  CB  ILE A 152      10.295   8.312  -4.618  1.00 69.95           C  
ATOM   2342  HB  ILE A 152      10.012   9.147  -5.258  1.00 69.95           H  
ATOM   2343  O   ILE A 152      12.148  10.791  -4.046  1.00 69.95           O  
ATOM   2344  CG1 ILE A 152       9.038   7.503  -4.213  1.00 69.95           C  
ATOM   2345 HG12 ILE A 152       8.272   8.194  -3.860  1.00 69.95           H  
ATOM   2346 HG13 ILE A 152       9.282   6.829  -3.392  1.00 69.95           H  
ATOM   2347  CG2 ILE A 152      11.282   7.421  -5.357  1.00 69.95           C  
ATOM   2348 HG21 ILE A 152      11.436   6.576  -4.686  1.00 69.95           H  
ATOM   2349 HG22 ILE A 152      10.872   7.083  -6.309  1.00 69.95           H  
ATOM   2350 HG23 ILE A 152      12.232   7.917  -5.558  1.00 69.95           H  
ATOM   2351  CD1 ILE A 152       8.424   6.668  -5.331  1.00 69.95           C  
ATOM   2352 HD11 ILE A 152       8.302   7.270  -6.232  1.00 69.95           H  
ATOM   2353 HD12 ILE A 152       9.068   5.816  -5.548  1.00 69.95           H  
ATOM   2354 HD13 ILE A 152       7.453   6.294  -5.007  1.00 69.95           H  
ATOM   2355  N   LYS A 153      13.397   9.087  -3.292  1.00 67.41           N  
ATOM   2356  H   LYS A 153      13.387   8.131  -2.967  1.00 67.41           H  
ATOM   2357  CA  LYS A 153      14.695   9.763  -3.336  1.00 67.41           C  
ATOM   2358  HA  LYS A 153      14.598  10.698  -3.887  1.00 67.41           H  
ATOM   2359  C   LYS A 153      15.731   8.916  -4.063  1.00 67.41           C  
ATOM   2360  CB  LYS A 153      15.185  10.074  -1.909  1.00 67.41           C  
ATOM   2361  HB2 LYS A 153      16.140  10.595  -1.975  1.00 67.41           H  
ATOM   2362  HB3 LYS A 153      15.344   9.139  -1.373  1.00 67.41           H  
ATOM   2363  O   LYS A 153      15.697   7.689  -4.007  1.00 67.41           O  
ATOM   2364  CG  LYS A 153      14.205  10.936  -1.100  1.00 67.41           C  
ATOM   2365  HG2 LYS A 153      13.946  11.823  -1.678  1.00 67.41           H  
ATOM   2366  HG3 LYS A 153      13.300  10.362  -0.903  1.00 67.41           H  
ATOM   2367  CD  LYS A 153      14.816  11.370   0.237  1.00 67.41           C  
ATOM   2368  HD2 LYS A 153      15.084  10.489   0.819  1.00 67.41           H  
ATOM   2369  HD3 LYS A 153      15.710  11.966   0.050  1.00 67.41           H  
ATOM   2370  CE  LYS A 153      13.788  12.199   1.009  1.00 67.41           C  
ATOM   2371  HE2 LYS A 153      12.936  11.559   1.235  1.00 67.41           H  
ATOM   2372  HE3 LYS A 153      13.436  13.018   0.383  1.00 67.41           H  
ATOM   2373  NZ  LYS A 153      14.336  12.726   2.276  1.00 67.41           N  
ATOM   2374  HZ1 LYS A 153      13.573  12.957   2.896  1.00 67.41           H  
ATOM   2375  HZ2 LYS A 153      14.733  11.985   2.834  1.00 67.41           H  
ATOM   2376  HZ3 LYS A 153      14.993  13.487   2.180  1.00 67.41           H  
ATOM   2377  N   ASN A 154      16.694   9.608  -4.670  1.00 64.91           N  
ATOM   2378  H   ASN A 154      16.591  10.611  -4.723  1.00 64.91           H  
ATOM   2379  CA  ASN A 154      17.957   9.044  -5.150  1.00 64.91           C  
ATOM   2380  HA  ASN A 154      18.407   9.764  -5.832  1.00 64.91           H  
ATOM   2381  C   ASN A 154      17.793   7.744  -5.957  1.00 64.91           C  
ATOM   2382  CB  ASN A 154      18.909   8.879  -3.950  1.00 64.91           C  
ATOM   2383  HB2 ASN A 154      19.848   8.438  -4.287  1.00 64.91           H  
ATOM   2384  HB3 ASN A 154      18.462   8.193  -3.231  1.00 64.91           H  
ATOM   2385  O   ASN A 154      18.354   6.720  -5.564  1.00 64.91           O  
ATOM   2386  CG  ASN A 154      19.243  10.184  -3.267  1.00 64.91           C  
ATOM   2387  ND2 ASN A 154      19.490  10.152  -1.980  1.00 64.91           N  
ATOM   2388 HD21 ASN A 154      19.750  11.020  -1.533  1.00 64.91           H  
ATOM   2389 HD22 ASN A 154      19.389   9.288  -1.467  1.00 64.91           H  
ATOM   2390  OD1 ASN A 154      19.281  11.241  -3.875  1.00 64.91           O  
ATOM   2391  N   PRO A 155      17.035   7.754  -7.068  1.00 60.68           N  
ATOM   2392  CA  PRO A 155      16.951   6.582  -7.922  1.00 60.68           C  
ATOM   2393  HA  PRO A 155      16.606   5.726  -7.343  1.00 60.68           H  
ATOM   2394  C   PRO A 155      18.331   6.279  -8.514  1.00 60.68           C  
ATOM   2395  CB  PRO A 155      15.906   6.912  -8.979  1.00 60.68           C  
ATOM   2396  HB2 PRO A 155      16.095   6.411  -9.929  1.00 60.68           H  
ATOM   2397  HB3 PRO A 155      14.921   6.653  -8.590  1.00 60.68           H  
ATOM   2398  O   PRO A 155      18.946   7.110  -9.189  1.00 60.68           O  
ATOM   2399  CG  PRO A 155      16.014   8.426  -9.094  1.00 60.68           C  
ATOM   2400  HG2 PRO A 155      16.826   8.698  -9.768  1.00 60.68           H  
ATOM   2401  HG3 PRO A 155      15.064   8.839  -9.434  1.00 60.68           H  
ATOM   2402  CD  PRO A 155      16.341   8.879  -7.674  1.00 60.68           C  
ATOM   2403  HD2 PRO A 155      16.959   9.777  -7.699  1.00 60.68           H  
ATOM   2404  HD3 PRO A 155      15.419   9.065  -7.123  1.00 60.68           H  
ATOM   2405  N   LEU A 156      18.819   5.080  -8.221  1.00 56.08           N  
ATOM   2406  H   LEU A 156      18.252   4.482  -7.637  1.00 56.08           H  
ATOM   2407  CA  LEU A 156      20.073   4.523  -8.704  1.00 56.08           C  
ATOM   2408  HA  LEU A 156      20.597   5.249  -9.325  1.00 56.08           H  
ATOM   2409  C   LEU A 156      19.737   3.314  -9.568  1.00 56.08           C  
ATOM   2410  CB  LEU A 156      20.967   4.138  -7.514  1.00 56.08           C  
ATOM   2411  HB2 LEU A 156      20.374   3.527  -6.833  1.00 56.08           H  
ATOM   2412  HB3 LEU A 156      21.791   3.523  -7.877  1.00 56.08           H  
ATOM   2413  O   LEU A 156      19.530   2.210  -9.076  1.00 56.08           O  
ATOM   2414  CG  LEU A 156      21.546   5.314  -6.716  1.00 56.08           C  
ATOM   2415  HG  LEU A 156      20.745   5.987  -6.409  1.00 56.08           H  
ATOM   2416  CD1 LEU A 156      22.229   4.773  -5.459  1.00 56.08           C  
ATOM   2417 HD11 LEU A 156      22.624   5.599  -4.868  1.00 56.08           H  
ATOM   2418 HD12 LEU A 156      23.040   4.097  -5.732  1.00 56.08           H  
ATOM   2419 HD13 LEU A 156      21.502   4.230  -4.856  1.00 56.08           H  
ATOM   2420  CD2 LEU A 156      22.574   6.110  -7.525  1.00 56.08           C  
ATOM   2421 HD21 LEU A 156      23.010   6.887  -6.897  1.00 56.08           H  
ATOM   2422 HD22 LEU A 156      22.085   6.588  -8.373  1.00 56.08           H  
ATOM   2423 HD23 LEU A 156      23.363   5.448  -7.883  1.00 56.08           H  
ATOM   2424  N   CYS A 157      19.668   3.540 -10.869  1.00 55.45           N  
ATOM   2425  H   CYS A 157      19.863   4.472 -11.204  1.00 55.45           H  
ATOM   2426  CA  CYS A 157      19.404   2.515 -11.855  1.00 55.45           C  
ATOM   2427  HA  CYS A 157      18.911   1.673 -11.370  1.00 55.45           H  
ATOM   2428  C   CYS A 157      20.729   1.977 -12.395  1.00 55.45           C  
ATOM   2429  CB  CYS A 157      18.423   3.018 -12.916  1.00 55.45           C  
ATOM   2430  HB2 CYS A 157      18.944   3.713 -13.575  1.00 55.45           H  
ATOM   2431  HB3 CYS A 157      18.144   2.159 -13.525  1.00 55.45           H  
ATOM   2432  O   CYS A 157      21.570   2.726 -12.895  1.00 55.45           O  
ATOM   2433  SG  CYS A 157      16.869   3.824 -12.364  1.00 55.45           S  
ATOM   2434  N   ILE A 158      20.916   0.671 -12.246  1.00 51.12           N  
ATOM   2435  H   ILE A 158      20.167   0.124 -11.844  1.00 51.12           H  
ATOM   2436  CA  ILE A 158      22.049  -0.075 -12.773  1.00 51.12           C  
ATOM   2437  HA  ILE A 158      22.851   0.614 -13.042  1.00 51.12           H  
ATOM   2438  C   ILE A 158      21.547  -0.763 -14.037  1.00 51.12           C  
ATOM   2439  CB  ILE A 158      22.598  -1.065 -11.722  1.00 51.12           C  
ATOM   2440  HB  ILE A 158      21.808  -1.770 -11.464  1.00 51.12           H  
ATOM   2441  O   ILE A 158      20.617  -1.568 -13.985  1.00 51.12           O  
ATOM   2442  CG1 ILE A 158      23.027  -0.314 -10.437  1.00 51.12           C  
ATOM   2443 HG12 ILE A 158      22.196   0.290 -10.073  1.00 51.12           H  
ATOM   2444 HG13 ILE A 158      23.853   0.359 -10.668  1.00 51.12           H  
ATOM   2445  CG2 ILE A 158      23.782  -1.853 -12.318  1.00 51.12           C  
ATOM   2446 HG21 ILE A 158      24.596  -1.178 -12.581  1.00 51.12           H  
ATOM   2447 HG22 ILE A 158      24.137  -2.598 -11.606  1.00 51.12           H  
ATOM   2448 HG23 ILE A 158      23.464  -2.397 -13.208  1.00 51.12           H  
ATOM   2449  CD1 ILE A 158      23.438  -1.232  -9.280  1.00 51.12           C  
ATOM   2450 HD11 ILE A 158      24.361  -1.760  -9.517  1.00 51.12           H  
ATOM   2451 HD12 ILE A 158      22.645  -1.952  -9.080  1.00 51.12           H  
ATOM   2452 HD13 ILE A 158      23.603  -0.631  -8.386  1.00 51.12           H  
ATOM   2453  N   GLN A 159      22.148  -0.409 -15.169  1.00 47.26           N  
ATOM   2454  H   GLN A 159      22.903   0.261 -15.136  1.00 47.26           H  
ATOM   2455  CA  GLN A 159      21.888  -1.051 -16.448  1.00 47.26           C  
ATOM   2456  HA  GLN A 159      21.019  -1.703 -16.364  1.00 47.26           H  
ATOM   2457  C   GLN A 159      23.101  -1.910 -16.792  1.00 47.26           C  
ATOM   2458  CB  GLN A 159      21.566   0.024 -17.496  1.00 47.26           C  
ATOM   2459  HB2 GLN A 159      20.792   0.674 -17.088  1.00 47.26           H  
ATOM   2460  HB3 GLN A 159      22.453   0.626 -17.696  1.00 47.26           H  
ATOM   2461  O   GLN A 159      24.222  -1.402 -16.901  1.00 47.26           O  
ATOM   2462  CG  GLN A 159      21.045  -0.579 -18.809  1.00 47.26           C  
ATOM   2463  HG2 GLN A 159      20.228  -1.268 -18.590  1.00 47.26           H  
ATOM   2464  HG3 GLN A 159      21.843  -1.143 -19.292  1.00 47.26           H  
ATOM   2465  CD  GLN A 159      20.526   0.475 -19.785  1.00 47.26           C  
ATOM   2466  NE2 GLN A 159      20.019   0.066 -20.927  1.00 47.26           N  
ATOM   2467 HE21 GLN A 159      19.743   0.775 -21.592  1.00 47.26           H  
ATOM   2468 HE22 GLN A 159      19.965  -0.918 -21.148  1.00 47.26           H  
ATOM   2469  OE1 GLN A 159      20.570   1.675 -19.549  1.00 47.26           O  
ATOM   2470  N   GLU A 160      22.897  -3.217 -16.923  1.00 39.84           N  
ATOM   2471  H   GLU A 160      21.979  -3.613 -16.776  1.00 39.84           H  
ATOM   2472  CA  GLU A 160      23.956  -4.112 -17.369  1.00 39.84           C  
ATOM   2473  HA  GLU A 160      24.887  -3.776 -16.912  1.00 39.84           H  
ATOM   2474  C   GLU A 160      24.109  -3.978 -18.890  1.00 39.84           C  
ATOM   2475  CB  GLU A 160      23.707  -5.543 -16.865  1.00 39.84           C  
ATOM   2476  HB2 GLU A 160      23.044  -6.076 -17.547  1.00 39.84           H  
ATOM   2477  HB3 GLU A 160      23.240  -5.502 -15.881  1.00 39.84           H  
ATOM   2478  O   GLU A 160      23.353  -4.538 -19.680  1.00 39.84           O  
ATOM   2479  CG  GLU A 160      25.052  -6.270 -16.721  1.00 39.84           C  
ATOM   2480  HG2 GLU A 160      25.690  -5.685 -16.057  1.00 39.84           H  
ATOM   2481  HG3 GLU A 160      25.538  -6.304 -17.696  1.00 39.84           H  
ATOM   2482  CD  GLU A 160      24.932  -7.697 -16.172  1.00 39.84           C  
ATOM   2483  OE1 GLU A 160      25.900  -8.117 -15.491  1.00 39.84           O  
ATOM   2484  OE2 GLU A 160      23.928  -8.365 -16.485  1.00 39.84           O  
ATOM   2485  N   ILE A 161      25.072  -3.161 -19.317  1.00 39.83           N  
ATOM   2486  H   ILE A 161      25.610  -2.652 -18.630  1.00 39.83           H  
ATOM   2487  CA  ILE A 161      25.435  -3.034 -20.728  1.00 39.83           C  
ATOM   2488  HA  ILE A 161      24.551  -3.204 -21.342  1.00 39.83           H  
ATOM   2489  C   ILE A 161      26.462  -4.128 -21.029  1.00 39.83           C  
ATOM   2490  CB  ILE A 161      25.972  -1.620 -21.059  1.00 39.83           C  
ATOM   2491  HB  ILE A 161      26.916  -1.477 -20.533  1.00 39.83           H  
ATOM   2492  O   ILE A 161      27.589  -4.057 -20.545  1.00 39.83           O  
ATOM   2493  CG1 ILE A 161      24.997  -0.512 -20.591  1.00 39.83           C  
ATOM   2494 HG12 ILE A 161      24.847  -0.599 -19.515  1.00 39.83           H  
ATOM   2495 HG13 ILE A 161      24.031  -0.641 -21.077  1.00 39.83           H  
ATOM   2496  CG2 ILE A 161      26.241  -1.512 -22.575  1.00 39.83           C  
ATOM   2497 HG21 ILE A 161      26.703  -0.554 -22.813  1.00 39.83           H  
ATOM   2498 HG22 ILE A 161      26.929  -2.294 -22.895  1.00 39.83           H  
ATOM   2499 HG23 ILE A 161      25.306  -1.609 -23.128  1.00 39.83           H  
ATOM   2500  CD1 ILE A 161      25.505   0.911 -20.854  1.00 39.83           C  
ATOM   2501 HD11 ILE A 161      25.425   1.149 -21.915  1.00 39.83           H  
ATOM   2502 HD12 ILE A 161      26.547   0.994 -20.543  1.00 39.83           H  
ATOM   2503 HD13 ILE A 161      24.898   1.621 -20.293  1.00 39.83           H  
ATOM   2504  N   GLY A 162      26.082  -5.130 -21.825  1.00 34.56           N  
ATOM   2505  H   GLY A 162      25.096  -5.190 -22.036  1.00 34.56           H  
ATOM   2506  CA  GLY A 162      27.005  -5.938 -22.637  1.00 34.56           C  
ATOM   2507  HA2 GLY A 162      26.509  -6.835 -23.009  1.00 34.56           H  
ATOM   2508  HA3 GLY A 162      27.267  -5.350 -23.517  1.00 34.56           H  
ATOM   2509  C   GLY A 162      28.326  -6.362 -21.985  1.00 34.56           C  
ATOM   2510  O   GLY A 162      29.329  -5.679 -22.158  1.00 34.56           O  
ATOM   2511  N   SER A 163      28.329  -7.507 -21.294  1.00 31.01           N  
ATOM   2512  H   SER A 163      27.412  -7.898 -21.132  1.00 31.01           H  
ATOM   2513  CA  SER A 163      29.456  -8.396 -20.916  1.00 31.01           C  
ATOM   2514  HA  SER A 163      29.068  -8.969 -20.074  1.00 31.01           H  
ATOM   2515  C   SER A 163      30.795  -7.853 -20.372  1.00 31.01           C  
ATOM   2516  CB  SER A 163      29.715  -9.441 -22.015  1.00 31.01           C  
ATOM   2517  HB2 SER A 163      28.792  -9.989 -22.206  1.00 31.01           H  
ATOM   2518  HB3 SER A 163      30.463 -10.156 -21.673  1.00 31.01           H  
ATOM   2519  O   SER A 163      31.609  -8.672 -19.958  1.00 31.01           O  
ATOM   2520  OG  SER A 163      30.149  -8.854 -23.226  1.00 31.01           O  
ATOM   2521  HG  SER A 163      30.864  -8.239 -23.044  1.00 31.01           H  
ATOM   2522  N   THR A 164      31.081  -6.551 -20.301  1.00 30.08           N  
ATOM   2523  H   THR A 164      30.432  -5.910 -20.734  1.00 30.08           H  
ATOM   2524  CA  THR A 164      32.398  -6.078 -19.812  1.00 30.08           C  
ATOM   2525  HA  THR A 164      32.722  -6.755 -19.022  1.00 30.08           H  
ATOM   2526  C   THR A 164      32.420  -4.707 -19.136  1.00 30.08           C  
ATOM   2527  CB  THR A 164      33.481  -6.124 -20.915  1.00 30.08           C  
ATOM   2528  HB  THR A 164      34.258  -5.395 -20.682  1.00 30.08           H  
ATOM   2529  O   THR A 164      33.430  -4.374 -18.520  1.00 30.08           O  
ATOM   2530  CG2 THR A 164      34.162  -7.490 -21.033  1.00 30.08           C  
ATOM   2531 HG21 THR A 164      33.499  -8.208 -21.514  1.00 30.08           H  
ATOM   2532 HG22 THR A 164      35.056  -7.387 -21.648  1.00 30.08           H  
ATOM   2533 HG23 THR A 164      34.450  -7.856 -20.047  1.00 30.08           H  
ATOM   2534  OG1 THR A 164      32.962  -5.834 -22.195  1.00 30.08           O  
ATOM   2535  HG1 THR A 164      32.381  -5.072 -22.135  1.00 30.08           H  
ATOM   2536  N   THR A 165      31.344  -3.919 -19.171  1.00 33.36           N  
ATOM   2537  H   THR A 165      30.522  -4.214 -19.678  1.00 33.36           H  
ATOM   2538  CA  THR A 165      31.342  -2.575 -18.568  1.00 33.36           C  
ATOM   2539  HA  THR A 165      32.010  -2.563 -17.706  1.00 33.36           H  
ATOM   2540  C   THR A 165      29.958  -2.197 -18.058  1.00 33.36           C  
ATOM   2541  CB  THR A 165      31.841  -1.500 -19.557  1.00 33.36           C  
ATOM   2542  HB  THR A 165      31.441  -0.532 -19.257  1.00 33.36           H  
ATOM   2543  O   THR A 165      29.103  -1.765 -18.824  1.00 33.36           O  
ATOM   2544  CG2 THR A 165      33.365  -1.376 -19.586  1.00 33.36           C  
ATOM   2545 HG21 THR A 165      33.747  -1.225 -18.576  1.00 33.36           H  
ATOM   2546 HG22 THR A 165      33.642  -0.523 -20.205  1.00 33.36           H  
ATOM   2547 HG23 THR A 165      33.808  -2.276 -20.013  1.00 33.36           H  
ATOM   2548  OG1 THR A 165      31.421  -1.785 -20.873  1.00 33.36           O  
ATOM   2549  HG1 THR A 165      30.463  -1.844 -20.853  1.00 33.36           H  
ATOM   2550  N   SER A 166      29.754  -2.292 -16.744  1.00 37.91           N  
ATOM   2551  H   SER A 166      30.466  -2.692 -16.149  1.00 37.91           H  
ATOM   2552  CA  SER A 166      28.640  -1.640 -16.059  1.00 37.91           C  
ATOM   2553  HA  SER A 166      27.715  -1.848 -16.597  1.00 37.91           H  
ATOM   2554  C   SER A 166      28.867  -0.127 -16.079  1.00 37.91           C  
ATOM   2555  CB  SER A 166      28.478  -2.197 -14.635  1.00 37.91           C  
ATOM   2556  HB2 SER A 166      27.830  -3.071 -14.691  1.00 37.91           H  
ATOM   2557  HB3 SER A 166      27.992  -1.456 -14.000  1.00 37.91           H  
ATOM   2558  O   SER A 166      29.626   0.424 -15.281  1.00 37.91           O  
ATOM   2559  OG  SER A 166      29.712  -2.606 -14.056  1.00 37.91           O  
ATOM   2560  HG  SER A 166      29.498  -3.138 -13.286  1.00 37.91           H  
ATOM   2561  N   ALA A 167      28.244   0.566 -17.030  1.00 36.42           N  
ATOM   2562  H   ALA A 167      27.672   0.072 -17.700  1.00 36.42           H  
ATOM   2563  CA  ALA A 167      28.144   2.014 -16.960  1.00 36.42           C  
ATOM   2564  HA  ALA A 167      29.080   2.423 -16.581  1.00 36.42           H  
ATOM   2565  C   ALA A 167      27.017   2.362 -15.979  1.00 36.42           C  
ATOM   2566  CB  ALA A 167      27.916   2.593 -18.361  1.00 36.42           C  
ATOM   2567  HB1 ALA A 167      28.687   2.238 -19.045  1.00 36.42           H  
ATOM   2568  HB2 ALA A 167      27.948   3.682 -18.316  1.00 36.42           H  
ATOM   2569  HB3 ALA A 167      26.935   2.289 -18.724  1.00 36.42           H  
ATOM   2570  O   ALA A 167      25.908   1.844 -16.102  1.00 36.42           O  
ATOM   2571  N   LEU A 168      27.271   3.273 -15.032  1.00 40.05           N  
ATOM   2572  H   LEU A 168      28.213   3.627 -14.948  1.00 40.05           H  
ATOM   2573  CA  LEU A 168      26.190   4.052 -14.424  1.00 40.05           C  
ATOM   2574  HA  LEU A 168      25.398   3.387 -14.078  1.00 40.05           H  
ATOM   2575  C   LEU A 168      25.592   4.922 -15.539  1.00 40.05           C  
ATOM   2576  CB  LEU A 168      26.695   4.901 -13.232  1.00 40.05           C  
ATOM   2577  HB2 LEU A 168      27.697   5.276 -13.440  1.00 40.05           H  
ATOM   2578  HB3 LEU A 168      26.049   5.777 -13.169  1.00 40.05           H  
ATOM   2579  O   LEU A 168      25.941   6.094 -15.683  1.00 40.05           O  
ATOM   2580  CG  LEU A 168      26.645   4.193 -11.862  1.00 40.05           C  
ATOM   2581  HG  LEU A 168      26.096   3.255 -11.946  1.00 40.05           H  
ATOM   2582  CD1 LEU A 168      28.049   3.891 -11.333  1.00 40.05           C  
ATOM   2583 HD11 LEU A 168      28.607   4.818 -11.198  1.00 40.05           H  
ATOM   2584 HD12 LEU A 168      27.974   3.367 -10.380  1.00 40.05           H  
ATOM   2585 HD13 LEU A 168      28.569   3.251 -12.044  1.00 40.05           H  
ATOM   2586  CD2 LEU A 168      25.933   5.072 -10.828  1.00 40.05           C  
ATOM   2587 HD21 LEU A 168      24.908   5.253 -11.153  1.00 40.05           H  
ATOM   2588 HD22 LEU A 168      26.453   6.024 -10.717  1.00 40.05           H  
ATOM   2589 HD23 LEU A 168      25.901   4.558  -9.867  1.00 40.05           H  
ATOM   2590  N   ALA A 169      24.745   4.329 -16.382  1.00 38.73           N  
ATOM   2591  H   ALA A 169      24.590   3.336 -16.284  1.00 38.73           H  
ATOM   2592  CA  ALA A 169      23.869   5.079 -17.262  1.00 38.73           C  
ATOM   2593  HA  ALA A 169      24.475   5.662 -17.956  1.00 38.73           H  
ATOM   2594  C   ALA A 169      23.062   6.028 -16.378  1.00 38.73           C  
ATOM   2595  CB  ALA A 169      22.983   4.115 -18.059  1.00 38.73           C  
ATOM   2596  HB1 ALA A 169      23.602   3.444 -18.654  1.00 38.73           H  
ATOM   2597  HB2 ALA A 169      22.328   4.674 -18.728  1.00 38.73           H  
ATOM   2598  HB3 ALA A 169      22.368   3.522 -17.382  1.00 38.73           H  
ATOM   2599  O   ALA A 169      22.715   5.670 -15.255  1.00 38.73           O  
ATOM   2600  N   THR A 170      22.848   7.251 -16.853  1.00 40.01           N  
ATOM   2601  H   THR A 170      23.211   7.463 -17.771  1.00 40.01           H  
ATOM   2602  CA  THR A 170      22.251   8.395 -16.156  1.00 40.01           C  
ATOM   2603  HA  THR A 170      22.925   8.673 -15.346  1.00 40.01           H  
ATOM   2604  C   THR A 170      20.892   8.019 -15.548  1.00 40.01           C  
ATOM   2605  CB  THR A 170      22.146   9.587 -17.135  1.00 40.01           C  
ATOM   2606  HB  THR A 170      21.154   9.630 -17.585  1.00 40.01           H  
ATOM   2607  O   THR A 170      19.831   8.268 -16.112  1.00 40.01           O  
ATOM   2608  CG2 THR A 170      22.458  10.913 -16.445  1.00 40.01           C  
ATOM   2609 HG21 THR A 170      22.368  11.728 -17.164  1.00 40.01           H  
ATOM   2610 HG22 THR A 170      23.473  10.896 -16.047  1.00 40.01           H  
ATOM   2611 HG23 THR A 170      21.747  11.078 -15.636  1.00 40.01           H  
ATOM   2612  OG1 THR A 170      23.081   9.469 -18.189  1.00 40.01           O  
ATOM   2613  HG1 THR A 170      22.739   9.966 -18.936  1.00 40.01           H  
ATOM   2614  N   ALA A 171      20.956   7.380 -14.381  1.00 36.44           N  
ATOM   2615  H   ALA A 171      21.896   7.122 -14.117  1.00 36.44           H  
ATOM   2616  CA  ALA A 171      19.958   6.465 -13.832  1.00 36.44           C  
ATOM   2617  HA  ALA A 171      19.892   5.571 -14.452  1.00 36.44           H  
ATOM   2618  C   ALA A 171      18.567   7.065 -13.705  1.00 36.44           C  
ATOM   2619  CB  ALA A 171      20.472   6.097 -12.440  1.00 36.44           C  
ATOM   2620  HB1 ALA A 171      20.972   6.945 -11.971  1.00 36.44           H  
ATOM   2621  HB2 ALA A 171      21.170   5.262 -12.507  1.00 36.44           H  
ATOM   2622  HB3 ALA A 171      19.611   5.866 -11.813  1.00 36.44           H  
ATOM   2623  O   ALA A 171      17.552   6.385 -13.797  1.00 36.44           O  
ATOM   2624  N   GLY A 172      18.522   8.368 -13.491  1.00 38.63           N  
ATOM   2625  H   GLY A 172      19.393   8.877 -13.448  1.00 38.63           H  
ATOM   2626  CA  GLY A 172      17.284   9.014 -13.156  1.00 38.63           C  
ATOM   2627  HA2 GLY A 172      17.537  10.001 -12.771  1.00 38.63           H  
ATOM   2628  HA3 GLY A 172      16.794   8.438 -12.371  1.00 38.63           H  
ATOM   2629  C   GLY A 172      16.288   9.189 -14.300  1.00 38.63           C  
ATOM   2630  O   GLY A 172      15.098   9.354 -14.063  1.00 38.63           O  
ATOM   2631  N   GLN A 173      16.725   9.145 -15.556  1.00 43.59           N  
ATOM   2632  H   GLN A 173      17.685   8.904 -15.754  1.00 43.59           H  
ATOM   2633  CA  GLN A 173      15.798   9.393 -16.666  1.00 43.59           C  
ATOM   2634  HA  GLN A 173      15.146  10.225 -16.400  1.00 43.59           H  
ATOM   2635  C   GLN A 173      14.842   8.225 -16.940  1.00 43.59           C  
ATOM   2636  CB  GLN A 173      16.586   9.811 -17.908  1.00 43.59           C  
ATOM   2637  HB2 GLN A 173      15.920   9.820 -18.771  1.00 43.59           H  
ATOM   2638  HB3 GLN A 173      17.389   9.098 -18.094  1.00 43.59           H  
ATOM   2639  O   GLN A 173      13.857   8.420 -17.640  1.00 43.59           O  
ATOM   2640  CG  GLN A 173      17.151  11.227 -17.715  1.00 43.59           C  
ATOM   2641  HG2 GLN A 173      16.326  11.907 -17.504  1.00 43.59           H  
ATOM   2642  HG3 GLN A 173      17.839  11.246 -16.869  1.00 43.59           H  
ATOM   2643  CD  GLN A 173      17.897  11.734 -18.941  1.00 43.59           C  
ATOM   2644  NE2 GLN A 173      17.978  13.031 -19.139  1.00 43.59           N  
ATOM   2645 HE21 GLN A 173      18.407  13.284 -20.018  1.00 43.59           H  
ATOM   2646 HE22 GLN A 173      17.395  13.671 -18.620  1.00 43.59           H  
ATOM   2647  OE1 GLN A 173      18.455  10.995 -19.728  1.00 43.59           O  
ATOM   2648  N   ASN A 174      15.101   7.054 -16.353  1.00 50.47           N  
ATOM   2649  H   ASN A 174      15.925   6.985 -15.772  1.00 50.47           H  
ATOM   2650  CA  ASN A 174      14.403   5.817 -16.694  1.00 50.47           C  
ATOM   2651  HA  ASN A 174      13.877   5.937 -17.641  1.00 50.47           H  
ATOM   2652  C   ASN A 174      13.362   5.406 -15.651  1.00 50.47           C  
ATOM   2653  CB  ASN A 174      15.455   4.712 -16.853  1.00 50.47           C  
ATOM   2654  HB2 ASN A 174      14.954   3.782 -17.123  1.00 50.47           H  
ATOM   2655  HB3 ASN A 174      15.953   4.555 -15.896  1.00 50.47           H  
ATOM   2656  O   ASN A 174      12.531   4.549 -15.932  1.00 50.47           O  
ATOM   2657  CG  ASN A 174      16.509   4.997 -17.903  1.00 50.47           C  
ATOM   2658  ND2 ASN A 174      17.566   4.219 -17.896  1.00 50.47           N  
ATOM   2659 HD21 ASN A 174      17.573   3.392 -17.317  1.00 50.47           H  
ATOM   2660 HD22 ASN A 174      18.279   4.379 -18.593  1.00 50.47           H  
ATOM   2661  OD1 ASN A 174      16.458   5.937 -18.681  1.00 50.47           O  
ATOM   2662  N   LEU A 175      13.411   5.955 -14.432  1.00 51.70           N  
ATOM   2663  H   LEU A 175      14.079   6.692 -14.255  1.00 51.70           H  
ATOM   2664  CA  LEU A 175      12.410   5.651 -13.416  1.00 51.70           C  
ATOM   2665  HA  LEU A 175      12.035   4.644 -13.598  1.00 51.70           H  
ATOM   2666  C   LEU A 175      11.243   6.623 -13.555  1.00 51.70           C  
ATOM   2667  CB  LEU A 175      13.018   5.660 -12.006  1.00 51.70           C  
ATOM   2668  HB2 LEU A 175      13.327   6.678 -11.767  1.00 51.70           H  
ATOM   2669  HB3 LEU A 175      13.902   5.023 -11.988  1.00 51.70           H  
ATOM   2670  O   LEU A 175      11.388   7.823 -13.317  1.00 51.70           O  
ATOM   2671  CG  LEU A 175      12.014   5.165 -10.942  1.00 51.70           C  
ATOM   2672  HG  LEU A 175      11.065   5.692 -11.047  1.00 51.70           H  
ATOM   2673  CD1 LEU A 175      11.761   3.657 -11.031  1.00 51.70           C  
ATOM   2674 HD11 LEU A 175      11.269   3.411 -11.972  1.00 51.70           H  
ATOM   2675 HD12 LEU A 175      11.107   3.346 -10.216  1.00 51.70           H  
ATOM   2676 HD13 LEU A 175      12.702   3.112 -10.964  1.00 51.70           H  
ATOM   2677  CD2 LEU A 175      12.555   5.458  -9.546  1.00 51.70           C  
ATOM   2678 HD21 LEU A 175      12.704   6.532  -9.436  1.00 51.70           H  
ATOM   2679 HD22 LEU A 175      11.837   5.129  -8.795  1.00 51.70           H  
ATOM   2680 HD23 LEU A 175      13.500   4.934  -9.404  1.00 51.70           H  
ATOM   2681  N   HIS A 176      10.092   6.069 -13.900  1.00 54.71           N  
ATOM   2682  H   HIS A 176      10.076   5.074 -14.071  1.00 54.71           H  
ATOM   2683  CA  HIS A 176       8.829   6.767 -13.987  1.00 54.71           C  
ATOM   2684  HA  HIS A 176       9.012   7.841 -13.968  1.00 54.71           H  
ATOM   2685  C   HIS A 176       7.959   6.400 -12.793  1.00 54.71           C  
ATOM   2686  CB  HIS A 176       8.158   6.439 -15.317  1.00 54.71           C  
ATOM   2687  HB2 HIS A 176       7.154   6.864 -15.309  1.00 54.71           H  
ATOM   2688  HB3 HIS A 176       8.051   5.359 -15.410  1.00 54.71           H  
ATOM   2689  O   HIS A 176       7.844   5.235 -12.415  1.00 54.71           O  
ATOM   2690  CG  HIS A 176       8.955   6.951 -16.496  1.00 54.71           C  
ATOM   2691  CD2 HIS A 176       9.988   6.291 -17.094  1.00 54.71           C  
ATOM   2692  HD2 HIS A 176      10.365   5.320 -16.807  1.00 54.71           H  
ATOM   2693  ND1 HIS A 176       8.830   8.154 -17.163  1.00 54.71           N  
ATOM   2694  HD1 HIS A 176       8.137   8.870 -16.998  1.00 54.71           H  
ATOM   2695  CE1 HIS A 176       9.692   8.168 -18.187  1.00 54.71           C  
ATOM   2696  HE1 HIS A 176       9.786   8.953 -18.923  1.00 54.71           H  
ATOM   2697  NE2 HIS A 176      10.445   7.067 -18.157  1.00 54.71           N  
ATOM   2698  N   ALA A 177       7.326   7.403 -12.203  1.00 52.00           N  
ATOM   2699  H   ALA A 177       7.502   8.344 -12.524  1.00 52.00           H  
ATOM   2700  CA  ALA A 177       6.349   7.206 -11.147  1.00 52.00           C  
ATOM   2701  HA  ALA A 177       6.260   6.145 -10.915  1.00 52.00           H  
ATOM   2702  C   ALA A 177       4.977   7.696 -11.608  1.00 52.00           C  
ATOM   2703  CB  ALA A 177       6.849   7.910  -9.891  1.00 52.00           C  
ATOM   2704  HB1 ALA A 177       7.822   7.511  -9.603  1.00 52.00           H  
ATOM   2705  HB2 ALA A 177       6.946   8.975 -10.102  1.00 52.00           H  
ATOM   2706  HB3 ALA A 177       6.140   7.746  -9.079  1.00 52.00           H  
ATOM   2707  O   ALA A 177       4.872   8.745 -12.248  1.00 52.00           O  
ATOM   2708  N   SER A 178       3.941   6.937 -11.263  1.00 51.02           N  
ATOM   2709  H   SER A 178       4.124   6.092 -10.741  1.00 51.02           H  
ATOM   2710  CA  SER A 178       2.539   7.284 -11.476  1.00 51.02           C  
ATOM   2711  HA  SER A 178       2.464   8.337 -11.747  1.00 51.02           H  
ATOM   2712  C   SER A 178       1.762   7.068 -10.185  1.00 51.02           C  
ATOM   2713  CB  SER A 178       1.936   6.466 -12.616  1.00 51.02           C  
ATOM   2714  HB2 SER A 178       2.545   6.591 -13.511  1.00 51.02           H  
ATOM   2715  HB3 SER A 178       1.900   5.412 -12.340  1.00 51.02           H  
ATOM   2716  O   SER A 178       2.083   6.177  -9.394  1.00 51.02           O  
ATOM   2717  OG  SER A 178       0.633   6.942 -12.874  1.00 51.02           O  
ATOM   2718  HG  SER A 178       0.230   6.410 -13.564  1.00 51.02           H  
ATOM   2719  N   LEU A 179       0.747   7.893  -9.954  1.00 47.58           N  
ATOM   2720  H   LEU A 179       0.441   8.491 -10.708  1.00 47.58           H  
ATOM   2721  CA  LEU A 179      -0.112   7.783  -8.784  1.00 47.58           C  
ATOM   2722  HA  LEU A 179       0.339   7.064  -8.099  1.00 47.58           H  
ATOM   2723  C   LEU A 179      -1.461   7.215  -9.205  1.00 47.58           C  
ATOM   2724  CB  LEU A 179      -0.190   9.141  -8.067  1.00 47.58           C  
ATOM   2725  HB2 LEU A 179       0.729   9.687  -8.279  1.00 47.58           H  
ATOM   2726  HB3 LEU A 179      -1.017   9.731  -8.463  1.00 47.58           H  
ATOM   2727  O   LEU A 179      -2.047   7.654 -10.188  1.00 47.58           O  
ATOM   2728  CG  LEU A 179      -0.317   8.971  -6.540  1.00 47.58           C  
ATOM   2729  HG  LEU A 179      -0.042   7.960  -6.240  1.00 47.58           H  
ATOM   2730  CD1 LEU A 179       0.619   9.932  -5.832  1.00 47.58           C  
ATOM   2731 HD11 LEU A 179       0.433   9.907  -4.758  1.00 47.58           H  
ATOM   2732 HD12 LEU A 179       0.489  10.949  -6.202  1.00 47.58           H  
ATOM   2733 HD13 LEU A 179       1.630   9.568  -6.016  1.00 47.58           H  
ATOM   2734  CD2 LEU A 179      -1.704   9.250  -6.011  1.00 47.58           C  
ATOM   2735 HD21 LEU A 179      -1.757   8.988  -4.954  1.00 47.58           H  
ATOM   2736 HD22 LEU A 179      -2.427   8.638  -6.551  1.00 47.58           H  
ATOM   2737 HD23 LEU A 179      -1.919  10.313  -6.120  1.00 47.58           H  
ATOM   2738  N   TYR A 180      -1.940   6.232  -8.455  1.00 43.70           N  
ATOM   2739  H   TYR A 180      -1.400   5.909  -7.665  1.00 43.70           H  
ATOM   2740  CA  TYR A 180      -3.199   5.551  -8.712  1.00 43.70           C  
ATOM   2741  HA  TYR A 180      -3.719   6.009  -9.553  1.00 43.70           H  
ATOM   2742  C   TYR A 180      -4.081   5.648  -7.474  1.00 43.70           C  
ATOM   2743  CB  TYR A 180      -2.893   4.098  -9.066  1.00 43.70           C  
ATOM   2744  HB2 TYR A 180      -2.339   4.067 -10.004  1.00 43.70           H  
ATOM   2745  HB3 TYR A 180      -2.245   3.712  -8.279  1.00 43.70           H  
ATOM   2746  O   TYR A 180      -3.654   5.299  -6.369  1.00 43.70           O  
ATOM   2747  CG  TYR A 180      -4.105   3.196  -9.170  1.00 43.70           C  
ATOM   2748  CD1 TYR A 180      -4.582   2.532  -8.023  1.00 43.70           C  
ATOM   2749  HD1 TYR A 180      -4.098   2.685  -7.069  1.00 43.70           H  
ATOM   2750  CD2 TYR A 180      -4.737   2.996 -10.411  1.00 43.70           C  
ATOM   2751  HD2 TYR A 180      -4.358   3.480 -11.299  1.00 43.70           H  
ATOM   2752  CE1 TYR A 180      -5.695   1.681  -8.112  1.00 43.70           C  
ATOM   2753  HE1 TYR A 180      -6.065   1.170  -7.235  1.00 43.70           H  
ATOM   2754  CE2 TYR A 180      -5.846   2.133 -10.500  1.00 43.70           C  
ATOM   2755  HE2 TYR A 180      -6.280   1.919 -11.466  1.00 43.70           H  
ATOM   2756  OH  TYR A 180      -7.415   0.661  -9.378  1.00 43.70           O  
ATOM   2757  HH  TYR A 180      -7.976   0.746 -10.153  1.00 43.70           H  
ATOM   2758  CZ  TYR A 180      -6.344   1.493  -9.345  1.00 43.70           C  
ATOM   2759  N   GLY A 181      -5.324   6.081  -7.664  1.00 40.00           N  
ATOM   2760  H   GLY A 181      -5.594   6.418  -8.577  1.00 40.00           H  
ATOM   2761  CA  GLY A 181      -6.339   6.051  -6.621  1.00 40.00           C  
ATOM   2762  HA2 GLY A 181      -6.839   5.083  -6.654  1.00 40.00           H  
ATOM   2763  HA3 GLY A 181      -5.872   6.156  -5.642  1.00 40.00           H  
ATOM   2764  C   GLY A 181      -7.386   7.150  -6.743  1.00 40.00           C  
ATOM   2765  O   GLY A 181      -7.186   8.181  -7.380  1.00 40.00           O  
ATOM   2766  N   TYR A 182      -8.510   6.904  -6.081  1.00 33.07           N  
ATOM   2767  H   TYR A 182      -8.584   6.031  -5.579  1.00 33.07           H  
ATOM   2768  CA  TYR A 182      -9.581   7.865  -5.872  1.00 33.07           C  
ATOM   2769  HA  TYR A 182      -9.631   8.590  -6.685  1.00 33.07           H  
ATOM   2770  C   TYR A 182      -9.389   8.579  -4.565  1.00 33.07           C  
ATOM   2771  CB  TYR A 182     -10.894   7.118  -5.747  1.00 33.07           C  
ATOM   2772  HB2 TYR A 182     -10.768   6.214  -5.150  1.00 33.07           H  
ATOM   2773  HB3 TYR A 182     -11.632   7.740  -5.240  1.00 33.07           H  
ATOM   2774  O   TYR A 182      -9.839   8.069  -3.543  1.00 33.07           O  
ATOM   2775  CG  TYR A 182     -11.458   6.791  -7.059  1.00 33.07           C  
ATOM   2776  CD1 TYR A 182     -12.189   7.788  -7.715  1.00 33.07           C  
ATOM   2777  HD1 TYR A 182     -12.208   8.799  -7.335  1.00 33.07           H  
ATOM   2778  CD2 TYR A 182     -11.334   5.490  -7.546  1.00 33.07           C  
ATOM   2779  HD2 TYR A 182     -10.727   4.757  -7.036  1.00 33.07           H  
ATOM   2780  CE1 TYR A 182     -12.965   7.441  -8.809  1.00 33.07           C  
ATOM   2781  HE1 TYR A 182     -13.596   8.179  -9.282  1.00 33.07           H  
ATOM   2782  CE2 TYR A 182     -12.128   5.131  -8.625  1.00 33.07           C  
ATOM   2783  HE2 TYR A 182     -12.113   4.092  -8.920  1.00 33.07           H  
ATOM   2784  OH  TYR A 182     -14.071   5.781  -9.918  1.00 33.07           O  
ATOM   2785  HH  TYR A 182     -14.569   6.570 -10.143  1.00 33.07           H  
ATOM   2786  CZ  TYR A 182     -13.000   6.099  -9.185  1.00 33.07           C  
ATOM   2787  N   LEU A 183      -8.751   9.737  -4.563  1.00 35.61           N  
ATOM   2788  H   LEU A 183      -8.351  10.118  -5.409  1.00 35.61           H  
ATOM   2789  CA  LEU A 183      -8.664  10.497  -3.333  1.00 35.61           C  
ATOM   2790  HA  LEU A 183      -9.487  10.228  -2.672  1.00 35.61           H  
ATOM   2791  C   LEU A 183      -8.793  11.985  -3.581  1.00 35.61           C  
ATOM   2792  CB  LEU A 183      -7.362  10.168  -2.617  1.00 35.61           C  
ATOM   2793  HB2 LEU A 183      -6.541  10.320  -3.317  1.00 35.61           H  
ATOM   2794  HB3 LEU A 183      -7.242  10.888  -1.808  1.00 35.61           H  
ATOM   2795  O   LEU A 183      -8.262  12.539  -4.542  1.00 35.61           O  
ATOM   2796  CG  LEU A 183      -7.263   8.743  -2.043  1.00 35.61           C  
ATOM   2797  HG  LEU A 183      -7.311   7.988  -2.828  1.00 35.61           H  
ATOM   2798  CD1 LEU A 183      -5.880   8.703  -1.433  1.00 35.61           C  
ATOM   2799 HD11 LEU A 183      -5.131   8.667  -2.225  1.00 35.61           H  
ATOM   2800 HD12 LEU A 183      -5.741   9.592  -0.818  1.00 35.61           H  
ATOM   2801 HD13 LEU A 183      -5.767   7.849  -0.765  1.00 35.61           H  
ATOM   2802  CD2 LEU A 183      -8.277   8.420  -0.935  1.00 35.61           C  
ATOM   2803 HD21 LEU A 183      -7.942   7.566  -0.346  1.00 35.61           H  
ATOM   2804 HD22 LEU A 183      -9.256   8.159  -1.337  1.00 35.61           H  
ATOM   2805 HD23 LEU A 183      -8.431   9.303  -0.315  1.00 35.61           H  
ATOM   2806  N   ASP A 184      -9.473  12.638  -2.648  1.00 31.35           N  
ATOM   2807  H   ASP A 184      -9.859  12.121  -1.871  1.00 31.35           H  
ATOM   2808  CA  ASP A 184      -9.424  14.080  -2.552  1.00 31.35           C  
ATOM   2809  HA  ASP A 184      -9.576  14.482  -3.554  1.00 31.35           H  
ATOM   2810  C   ASP A 184      -8.018  14.491  -2.051  1.00 31.35           C  
ATOM   2811  CB  ASP A 184     -10.577  14.595  -1.673  1.00 31.35           C  
ATOM   2812  HB2 ASP A 184     -10.485  15.678  -1.588  1.00 31.35           H  
ATOM   2813  HB3 ASP A 184     -10.471  14.173  -0.674  1.00 31.35           H  
ATOM   2814  O   ASP A 184      -7.458  13.897  -1.131  1.00 31.35           O  
ATOM   2815  CG  ASP A 184     -11.983  14.271  -2.223  1.00 31.35           C  
ATOM   2816  OD1 ASP A 184     -12.198  14.340  -3.459  1.00 31.35           O  
ATOM   2817  OD2 ASP A 184     -12.862  13.963  -1.390  1.00 31.35           O  
ATOM   2818  N   ASN A 185      -7.448  15.544  -2.636  1.00 36.39           N  
ATOM   2819  H   ASN A 185      -7.985  15.985  -3.368  1.00 36.39           H  
ATOM   2820  CA  ASN A 185      -6.155  16.160  -2.313  1.00 36.39           C  
ATOM   2821  HA  ASN A 185      -6.062  17.036  -2.955  1.00 36.39           H  
ATOM   2822  C   ASN A 185      -4.909  15.320  -2.649  1.00 36.39           C  
ATOM   2823  CB  ASN A 185      -6.148  16.708  -0.874  1.00 36.39           C  
ATOM   2824  HB2 ASN A 185      -6.118  15.878  -0.168  1.00 36.39           H  
ATOM   2825  HB3 ASN A 185      -5.241  17.293  -0.723  1.00 36.39           H  
ATOM   2826  O   ASN A 185      -3.950  15.317  -1.880  1.00 36.39           O  
ATOM   2827  CG  ASN A 185      -7.318  17.610  -0.555  1.00 36.39           C  
ATOM   2828  ND2 ASN A 185      -8.238  17.167   0.266  1.00 36.39           N  
ATOM   2829 HD21 ASN A 185      -8.251  16.184   0.500  1.00 36.39           H  
ATOM   2830 HD22 ASN A 185      -9.032  17.774   0.407  1.00 36.39           H  
ATOM   2831  OD1 ASN A 185      -7.433  18.717  -1.043  1.00 36.39           O  
ATOM   2832  N   MET A 186      -4.884  14.628  -3.793  1.00 39.99           N  
ATOM   2833  H   MET A 186      -5.714  14.571  -4.365  1.00 39.99           H  
ATOM   2834  CA  MET A 186      -3.631  14.044  -4.294  1.00 39.99           C  
ATOM   2835  HA  MET A 186      -3.109  13.594  -3.449  1.00 39.99           H  
ATOM   2836  C   MET A 186      -2.720  15.113  -4.901  1.00 39.99           C  
ATOM   2837  CB  MET A 186      -3.870  12.927  -5.314  1.00 39.99           C  
ATOM   2838  HB2 MET A 186      -2.913  12.440  -5.498  1.00 39.99           H  
ATOM   2839  HB3 MET A 186      -4.239  13.346  -6.250  1.00 39.99           H  
ATOM   2840  O   MET A 186      -3.190  15.970  -5.649  1.00 39.99           O  
ATOM   2841  CG  MET A 186      -4.869  11.886  -4.809  1.00 39.99           C  
ATOM   2842  HG2 MET A 186      -5.870  12.254  -5.035  1.00 39.99           H  
ATOM   2843  HG3 MET A 186      -4.779  11.806  -3.726  1.00 39.99           H  
ATOM   2844  SD  MET A 186      -4.726  10.212  -5.490  1.00 39.99           S  
ATOM   2845  CE  MET A 186      -4.342  10.525  -7.230  1.00 39.99           C  
ATOM   2846  HE1 MET A 186      -5.192  11.021  -7.698  1.00 39.99           H  
ATOM   2847  HE2 MET A 186      -3.461  11.156  -7.343  1.00 39.99           H  
ATOM   2848  HE3 MET A 186      -4.172   9.575  -7.737  1.00 39.99           H  
ATOM   2849  N   TYR A 187      -1.417  15.041  -4.626  1.00 41.59           N  
ATOM   2850  H   TYR A 187      -1.097  14.351  -3.961  1.00 41.59           H  
ATOM   2851  CA  TYR A 187      -0.425  15.925  -5.235  1.00 41.59           C  
ATOM   2852  HA  TYR A 187      -0.828  16.278  -6.184  1.00 41.59           H  
ATOM   2853  C   TYR A 187       0.891  15.205  -5.556  1.00 41.59           C  
ATOM   2854  CB  TYR A 187      -0.201  17.160  -4.347  1.00 41.59           C  
ATOM   2855  HB2 TYR A 187      -1.166  17.627  -4.146  1.00 41.59           H  
ATOM   2856  HB3 TYR A 187       0.387  17.885  -4.910  1.00 41.59           H  
ATOM   2857  O   TYR A 187       1.289  14.252  -4.884  1.00 41.59           O  
ATOM   2858  CG  TYR A 187       0.500  16.897  -3.025  1.00 41.59           C  
ATOM   2859  CD1 TYR A 187      -0.245  16.611  -1.863  1.00 41.59           C  
ATOM   2860  HD1 TYR A 187      -1.322  16.548  -1.911  1.00 41.59           H  
ATOM   2861  CD2 TYR A 187       1.907  16.943  -2.961  1.00 41.59           C  
ATOM   2862  HD2 TYR A 187       2.482  17.131  -3.855  1.00 41.59           H  
ATOM   2863  CE1 TYR A 187       0.418  16.384  -0.638  1.00 41.59           C  
ATOM   2864  HE1 TYR A 187      -0.146  16.155   0.255  1.00 41.59           H  
ATOM   2865  CE2 TYR A 187       2.569  16.709  -1.742  1.00 41.59           C  
ATOM   2866  HE2 TYR A 187       3.648  16.723  -1.696  1.00 41.59           H  
ATOM   2867  OH  TYR A 187       2.488  16.208   0.593  1.00 41.59           O  
ATOM   2868  HH  TYR A 187       3.439  16.285   0.484  1.00 41.59           H  
ATOM   2869  CZ  TYR A 187       1.829  16.431  -0.576  1.00 41.59           C  
ATOM   2870  N   ILE A 188       1.583  15.713  -6.581  1.00 43.76           N  
ATOM   2871  H   ILE A 188       1.175  16.485  -7.089  1.00 43.76           H  
ATOM   2872  CA  ILE A 188       2.954  15.342  -6.947  1.00 43.76           C  
ATOM   2873  HA  ILE A 188       3.342  14.629  -6.220  1.00 43.76           H  
ATOM   2874  C   ILE A 188       3.796  16.615  -6.884  1.00 43.76           C  
ATOM   2875  CB  ILE A 188       3.021  14.685  -8.348  1.00 43.76           C  
ATOM   2876  HB  ILE A 188       2.691  15.412  -9.090  1.00 43.76           H  
ATOM   2877  O   ILE A 188       3.480  17.604  -7.548  1.00 43.76           O  
ATOM   2878  CG1 ILE A 188       2.081  13.460  -8.428  1.00 43.76           C  
ATOM   2879 HG12 ILE A 188       1.059  13.779  -8.222  1.00 43.76           H  
ATOM   2880 HG13 ILE A 188       2.364  12.739  -7.660  1.00 43.76           H  
ATOM   2881  CG2 ILE A 188       4.479  14.293  -8.672  1.00 43.76           C  
ATOM   2882 HG21 ILE A 188       4.834  13.554  -7.953  1.00 43.76           H  
ATOM   2883 HG22 ILE A 188       4.545  13.875  -9.677  1.00 43.76           H  
ATOM   2884 HG23 ILE A 188       5.131  15.166  -8.643  1.00 43.76           H  
ATOM   2885  CD1 ILE A 188       2.054  12.750  -9.788  1.00 43.76           C  
ATOM   2886 HD11 ILE A 188       1.268  11.995  -9.782  1.00 43.76           H  
ATOM   2887 HD12 ILE A 188       3.004  12.253  -9.982  1.00 43.76           H  
ATOM   2888 HD13 ILE A 188       1.847  13.470 -10.579  1.00 43.76           H  
ATOM   2889  N   ARG A 189       4.869  16.614  -6.088  1.00 40.47           N  
ATOM   2890  H   ARG A 189       5.053  15.781  -5.548  1.00 40.47           H  
ATOM   2891  CA  ARG A 189       5.786  17.756  -5.973  1.00 40.47           C  
ATOM   2892  HA  ARG A 189       5.545  18.466  -6.764  1.00 40.47           H  
ATOM   2893  C   ARG A 189       7.226  17.299  -6.196  1.00 40.47           C  
ATOM   2894  CB  ARG A 189       5.555  18.460  -4.622  1.00 40.47           C  
ATOM   2895  HB2 ARG A 189       4.491  18.428  -4.389  1.00 40.47           H  
ATOM   2896  HB3 ARG A 189       6.091  17.935  -3.831  1.00 40.47           H  
ATOM   2897  O   ARG A 189       7.755  16.488  -5.442  1.00 40.47           O  
ATOM   2898  CG  ARG A 189       5.980  19.936  -4.659  1.00 40.47           C  
ATOM   2899  HG2 ARG A 189       5.430  20.437  -5.455  1.00 40.47           H  
ATOM   2900  HG3 ARG A 189       7.048  20.010  -4.862  1.00 40.47           H  
ATOM   2901  CD  ARG A 189       5.661  20.618  -3.322  1.00 40.47           C  
ATOM   2902  HD2 ARG A 189       6.346  20.237  -2.564  1.00 40.47           H  
ATOM   2903  HD3 ARG A 189       4.643  20.360  -3.032  1.00 40.47           H  
ATOM   2904  NE  ARG A 189       5.770  22.088  -3.418  1.00 40.47           N  
ATOM   2905  HE  ARG A 189       5.934  22.470  -4.339  1.00 40.47           H  
ATOM   2906  NH1 ARG A 189       5.412  22.550  -1.198  1.00 40.47           N  
ATOM   2907 HH11 ARG A 189       5.352  21.559  -1.015  1.00 40.47           H  
ATOM   2908 HH12 ARG A 189       5.262  23.213  -0.450  1.00 40.47           H  
ATOM   2909  NH2 ARG A 189       5.654  24.231  -2.647  1.00 40.47           N  
ATOM   2910 HH21 ARG A 189       5.508  24.879  -1.886  1.00 40.47           H  
ATOM   2911 HH22 ARG A 189       5.782  24.579  -3.586  1.00 40.47           H  
ATOM   2912  CZ  ARG A 189       5.614  22.947  -2.424  1.00 40.47           C  
ATOM   2913  N   GLY A 190       7.869  17.824  -7.238  1.00 34.07           N  
ATOM   2914  H   GLY A 190       7.365  18.468  -7.831  1.00 34.07           H  
ATOM   2915  CA  GLY A 190       9.306  17.655  -7.475  1.00 34.07           C  
ATOM   2916  HA2 GLY A 190       9.637  16.692  -7.087  1.00 34.07           H  
ATOM   2917  HA3 GLY A 190       9.508  17.673  -8.546  1.00 34.07           H  
ATOM   2918  C   GLY A 190      10.113  18.770  -6.807  1.00 34.07           C  
ATOM   2919  O   GLY A 190       9.668  19.916  -6.770  1.00 34.07           O  
ATOM   2920  N   ALA A 191      11.304  18.455  -6.288  1.00 28.99           N  
ATOM   2921  H   ALA A 191      11.584  17.485  -6.292  1.00 28.99           H  
ATOM   2922  CA  ALA A 191      12.134  19.418  -5.549  1.00 28.99           C  
ATOM   2923  HA  ALA A 191      11.504  19.904  -4.804  1.00 28.99           H  
ATOM   2924  C   ALA A 191      12.735  20.549  -6.414  1.00 28.99           C  
ATOM   2925  CB  ALA A 191      13.223  18.638  -4.801  1.00 28.99           C  
ATOM   2926  HB1 ALA A 191      12.764  17.906  -4.136  1.00 28.99           H  
ATOM   2927  HB2 ALA A 191      13.820  19.327  -4.202  1.00 28.99           H  
ATOM   2928  HB3 ALA A 191      13.873  18.124  -5.509  1.00 28.99           H  
ATOM   2929  O   ALA A 191      13.165  21.561  -5.876  1.00 28.99           O  
ATOM   2930  N   GLN A 192      12.775  20.387  -7.737  1.00 31.91           N  
ATOM   2931  H   GLN A 192      12.420  19.511  -8.094  1.00 31.91           H  
ATOM   2932  CA  GLN A 192      13.240  21.338  -8.758  1.00 31.91           C  
ATOM   2933  HA  GLN A 192      12.727  22.294  -8.653  1.00 31.91           H  
ATOM   2934  C   GLN A 192      12.899  20.706 -10.112  1.00 31.91           C  
ATOM   2935  CB  GLN A 192      14.767  21.516  -8.656  1.00 31.91           C  
ATOM   2936  HB2 GLN A 192      15.197  21.553  -9.657  1.00 31.91           H  
ATOM   2937  HB3 GLN A 192      15.187  20.644  -8.155  1.00 31.91           H  
ATOM   2938  O   GLN A 192      13.063  19.493 -10.217  1.00 31.91           O  
ATOM   2939  CG  GLN A 192      15.202  22.798  -7.924  1.00 31.91           C  
ATOM   2940  HG2 GLN A 192      15.099  23.645  -8.602  1.00 31.91           H  
ATOM   2941  HG3 GLN A 192      14.570  23.007  -7.060  1.00 31.91           H  
ATOM   2942  CD  GLN A 192      16.648  22.728  -7.450  1.00 31.91           C  
ATOM   2943  NE2 GLN A 192      17.068  23.645  -6.606  1.00 31.91           N  
ATOM   2944 HE21 GLN A 192      18.028  23.580  -6.299  1.00 31.91           H  
ATOM   2945 HE22 GLN A 192      16.433  24.347  -6.254  1.00 31.91           H  
ATOM   2946  OE1 GLN A 192      17.422  21.859  -7.841  1.00 31.91           O  
ATOM   2947  N   ASN A 193      12.429  21.503 -11.084  1.00 31.70           N  
ATOM   2948  H   ASN A 193      12.342  22.485 -10.865  1.00 31.70           H  
ATOM   2949  CA  ASN A 193      11.942  21.105 -12.420  1.00 31.70           C  
ATOM   2950  HA  ASN A 193      10.864  21.264 -12.423  1.00 31.70           H  
ATOM   2951  C   ASN A 193      12.227  19.619 -12.767  1.00 31.70           C  
ATOM   2952  CB  ASN A 193      12.541  22.078 -13.463  1.00 31.70           C  
ATOM   2953  HB2 ASN A 193      13.569  21.801 -13.694  1.00 31.70           H  
ATOM   2954  HB3 ASN A 193      12.540  23.091 -13.061  1.00 31.70           H  
ATOM   2955  O   ASN A 193      13.367  19.295 -13.115  1.00 31.70           O  
ATOM   2956  CG  ASN A 193      11.738  22.117 -14.754  1.00 31.70           C  
ATOM   2957  ND2 ASN A 193      12.145  22.911 -15.716  1.00 31.70           N  
ATOM   2958 HD21 ASN A 193      12.999  23.445 -15.641  1.00 31.70           H  
ATOM   2959 HD22 ASN A 193      11.639  22.852 -16.588  1.00 31.70           H  
ATOM   2960  OD1 ASN A 193      10.726  21.453 -14.890  1.00 31.70           O  
ATOM   2961  N   PRO A 194      11.251  18.703 -12.587  1.00 33.24           N  
ATOM   2962  CA  PRO A 194      11.503  17.257 -12.575  1.00 33.24           C  
ATOM   2963  HA  PRO A 194      12.326  17.049 -11.891  1.00 33.24           H  
ATOM   2964  C   PRO A 194      11.910  16.692 -13.944  1.00 33.24           C  
ATOM   2965  CB  PRO A 194      10.228  16.616 -12.010  1.00 33.24           C  
ATOM   2966  HB2 PRO A 194      10.330  16.504 -10.931  1.00 33.24           H  
ATOM   2967  HB3 PRO A 194      10.011  15.650 -12.466  1.00 33.24           H  
ATOM   2968  O   PRO A 194      12.239  15.518 -14.051  1.00 33.24           O  
ATOM   2969  CG  PRO A 194       9.135  17.637 -12.311  1.00 33.24           C  
ATOM   2970  HG2 PRO A 194       8.323  17.589 -11.586  1.00 33.24           H  
ATOM   2971  HG3 PRO A 194       8.757  17.457 -13.317  1.00 33.24           H  
ATOM   2972  CD  PRO A 194       9.858  18.980 -12.266  1.00 33.24           C  
ATOM   2973  HD2 PRO A 194       9.793  19.397 -11.261  1.00 33.24           H  
ATOM   2974  HD3 PRO A 194       9.413  19.661 -12.991  1.00 33.24           H  
ATOM   2975  N   PHE A 195      11.945  17.528 -14.981  1.00 34.82           N  
ATOM   2976  H   PHE A 195      11.706  18.495 -14.813  1.00 34.82           H  
ATOM   2977  CA  PHE A 195      12.162  17.142 -16.364  1.00 34.82           C  
ATOM   2978  HA  PHE A 195      12.218  16.057 -16.452  1.00 34.82           H  
ATOM   2979  C   PHE A 195      13.457  17.771 -16.903  1.00 34.82           C  
ATOM   2980  CB  PHE A 195      10.934  17.604 -17.146  1.00 34.82           C  
ATOM   2981  HB2 PHE A 195      11.023  17.258 -18.176  1.00 34.82           H  
ATOM   2982  HB3 PHE A 195      10.926  18.693 -17.144  1.00 34.82           H  
ATOM   2983  O   PHE A 195      13.450  18.932 -17.326  1.00 34.82           O  
ATOM   2984  CG  PHE A 195       9.613  17.139 -16.570  1.00 34.82           C  
ATOM   2985  CD1 PHE A 195       9.260  15.777 -16.614  1.00 34.82           C  
ATOM   2986  HD1 PHE A 195       9.939  15.053 -17.039  1.00 34.82           H  
ATOM   2987  CD2 PHE A 195       8.719  18.079 -16.021  1.00 34.82           C  
ATOM   2988  HD2 PHE A 195       8.976  19.128 -16.001  1.00 34.82           H  
ATOM   2989  CE1 PHE A 195       8.006  15.362 -16.136  1.00 34.82           C  
ATOM   2990  HE1 PHE A 195       7.718  14.323 -16.202  1.00 34.82           H  
ATOM   2991  CE2 PHE A 195       7.467  17.660 -15.538  1.00 34.82           C  
ATOM   2992  HE2 PHE A 195       6.770  18.385 -15.144  1.00 34.82           H  
ATOM   2993  CZ  PHE A 195       7.113  16.301 -15.591  1.00 34.82           C  
ATOM   2994  HZ  PHE A 195       6.147  15.977 -15.231  1.00 34.82           H  
ATOM   2995  N   PRO A 196      14.591  17.047 -16.912  1.00 30.71           N  
ATOM   2996  CA  PRO A 196      15.806  17.544 -17.542  1.00 30.71           C  
ATOM   2997  HA  PRO A 196      16.049  18.529 -17.144  1.00 30.71           H  
ATOM   2998  C   PRO A 196      15.556  17.639 -19.056  1.00 30.71           C  
ATOM   2999  CB  PRO A 196      16.922  16.552 -17.169  1.00 30.71           C  
ATOM   3000  HB2 PRO A 196      17.744  17.067 -16.674  1.00 30.71           H  
ATOM   3001  HB3 PRO A 196      17.299  16.035 -18.051  1.00 30.71           H  
ATOM   3002  O   PRO A 196      15.488  16.615 -19.727  1.00 30.71           O  
ATOM   3003  CG  PRO A 196      16.276  15.539 -16.218  1.00 30.71           C  
ATOM   3004  HG2 PRO A 196      16.502  15.815 -15.188  1.00 30.71           H  
ATOM   3005  HG3 PRO A 196      16.615  14.523 -16.420  1.00 30.71           H  
ATOM   3006  CD  PRO A 196      14.777  15.682 -16.454  1.00 30.71           C  
ATOM   3007  HD2 PRO A 196      14.454  14.992 -17.234  1.00 30.71           H  
ATOM   3008  HD3 PRO A 196      14.238  15.484 -15.527  1.00 30.71           H  
ATOM   3009  N   GLY A 197      15.375  18.859 -19.576  1.00 31.99           N  
ATOM   3010  H   GLY A 197      15.332  19.640 -18.938  1.00 31.99           H  
ATOM   3011  CA  GLY A 197      15.153  19.128 -21.005  1.00 31.99           C  
ATOM   3012  HA2 GLY A 197      15.920  19.821 -21.352  1.00 31.99           H  
ATOM   3013  HA3 GLY A 197      15.260  18.207 -21.578  1.00 31.99           H  
ATOM   3014  C   GLY A 197      13.791  19.729 -21.370  1.00 31.99           C  
ATOM   3015  O   GLY A 197      13.631  20.181 -22.500  1.00 31.99           O  
ATOM   3016  N   MET A 198      12.829  19.808 -20.443  1.00 33.10           N  
ATOM   3017  H   MET A 198      13.004  19.466 -19.509  1.00 33.10           H  
ATOM   3018  CA  MET A 198      11.621  20.602 -20.690  1.00 33.10           C  
ATOM   3019  HA  MET A 198      11.302  20.460 -21.723  1.00 33.10           H  
ATOM   3020  C   MET A 198      11.919  22.085 -20.499  1.00 33.10           C  
ATOM   3021  CB  MET A 198      10.454  20.202 -19.791  1.00 33.10           C  
ATOM   3022  HB2 MET A 198       9.759  21.039 -19.730  1.00 33.10           H  
ATOM   3023  HB3 MET A 198      10.818  20.019 -18.780  1.00 33.10           H  
ATOM   3024  O   MET A 198      12.336  22.524 -19.423  1.00 33.10           O  
ATOM   3025  CG  MET A 198       9.682  18.998 -20.323  1.00 33.10           C  
ATOM   3026  HG2 MET A 198       9.437  19.152 -21.374  1.00 33.10           H  
ATOM   3027  HG3 MET A 198      10.311  18.112 -20.238  1.00 33.10           H  
ATOM   3028  SD  MET A 198       8.144  18.758 -19.402  1.00 33.10           S  
ATOM   3029  CE  MET A 198       8.076  16.956 -19.375  1.00 33.10           C  
ATOM   3030  HE1 MET A 198       7.340  16.632 -18.639  1.00 33.10           H  
ATOM   3031  HE2 MET A 198       9.053  16.538 -19.135  1.00 33.10           H  
ATOM   3032  HE3 MET A 198       7.775  16.594 -20.358  1.00 33.10           H  
ATOM   3033  N   THR A 199      11.667  22.862 -21.545  1.00 35.21           N  
ATOM   3034  H   THR A 199      11.295  22.444 -22.386  1.00 35.21           H  
ATOM   3035  CA  THR A 199      11.576  24.318 -21.459  1.00 35.21           C  
ATOM   3036  HA  THR A 199      12.504  24.706 -21.038  1.00 35.21           H  
ATOM   3037  C   THR A 199      10.428  24.704 -20.523  1.00 35.21           C  
ATOM   3038  CB  THR A 199      11.375  24.921 -22.859  1.00 35.21           C  
ATOM   3039  HB  THR A 199      11.146  25.983 -22.774  1.00 35.21           H  
ATOM   3040  O   THR A 199       9.484  23.940 -20.316  1.00 35.21           O  
ATOM   3041  CG2 THR A 199      12.615  24.742 -23.736  1.00 35.21           C  
ATOM   3042 HG21 THR A 199      12.821  23.683 -23.892  1.00 35.21           H  
ATOM   3043 HG22 THR A 199      12.450  25.218 -24.703  1.00 35.21           H  
ATOM   3044 HG23 THR A 199      13.476  25.209 -23.257  1.00 35.21           H  
ATOM   3045  OG1 THR A 199      10.311  24.254 -23.487  1.00 35.21           O  
ATOM   3046  HG1 THR A 199      10.162  24.602 -24.369  1.00 35.21           H  
ATOM   3047  N   GLN A 200      10.501  25.898 -19.934  1.00 33.76           N  
ATOM   3048  H   GLN A 200      11.301  26.486 -20.119  1.00 33.76           H  
ATOM   3049  CA  GLN A 200       9.470  26.428 -19.033  1.00 33.76           C  
ATOM   3050  HA  GLN A 200       9.444  25.809 -18.136  1.00 33.76           H  
ATOM   3051  C   GLN A 200       8.060  26.380 -19.667  1.00 33.76           C  
ATOM   3052  CB  GLN A 200       9.924  27.843 -18.646  1.00 33.76           C  
ATOM   3053  HB2 GLN A 200       9.810  28.512 -19.499  1.00 33.76           H  
ATOM   3054  HB3 GLN A 200      10.984  27.791 -18.395  1.00 33.76           H  
ATOM   3055  O   GLN A 200       7.094  26.060 -18.978  1.00 33.76           O  
ATOM   3056  CG  GLN A 200       9.190  28.437 -17.438  1.00 33.76           C  
ATOM   3057  HG2 GLN A 200       9.178  27.712 -16.624  1.00 33.76           H  
ATOM   3058  HG3 GLN A 200       8.159  28.654 -17.718  1.00 33.76           H  
ATOM   3059  CD  GLN A 200       9.851  29.718 -16.928  1.00 33.76           C  
ATOM   3060  NE2 GLN A 200       9.196  30.440 -16.050  1.00 33.76           N  
ATOM   3061 HE21 GLN A 200       8.210  30.258 -15.927  1.00 33.76           H  
ATOM   3062 HE22 GLN A 200       9.606  31.334 -15.823  1.00 33.76           H  
ATOM   3063  OE1 GLN A 200      10.966  30.081 -17.273  1.00 33.76           O  
ATOM   3064  N   ASN A 201       7.980  26.536 -20.994  1.00 35.39           N  
ATOM   3065  H   ASN A 201       8.798  26.882 -21.476  1.00 35.39           H  
ATOM   3066  CA  ASN A 201       6.758  26.404 -21.792  1.00 35.39           C  
ATOM   3067  HA  ASN A 201       6.027  27.132 -21.439  1.00 35.39           H  
ATOM   3068  C   ASN A 201       6.100  25.017 -21.695  1.00 35.39           C  
ATOM   3069  CB  ASN A 201       7.082  26.704 -23.267  1.00 35.39           C  
ATOM   3070  HB2 ASN A 201       7.841  26.010 -23.626  1.00 35.39           H  
ATOM   3071  HB3 ASN A 201       6.177  26.537 -23.851  1.00 35.39           H  
ATOM   3072  O   ASN A 201       4.882  24.937 -21.687  1.00 35.39           O  
ATOM   3073  CG  ASN A 201       7.535  28.127 -23.538  1.00 35.39           C  
ATOM   3074  ND2 ASN A 201       7.814  28.449 -24.777  1.00 35.39           N  
ATOM   3075 HD21 ASN A 201       8.018  29.427 -24.926  1.00 35.39           H  
ATOM   3076 HD22 ASN A 201       7.563  27.815 -25.521  1.00 35.39           H  
ATOM   3077  OD1 ASN A 201       7.714  28.953 -22.665  1.00 35.39           O  
ATOM   3078  N   ASN A 202       6.863  23.927 -21.575  1.00 38.26           N  
ATOM   3079  H   ASN A 202       7.868  24.025 -21.582  1.00 38.26           H  
ATOM   3080  CA  ASN A 202       6.288  22.577 -21.504  1.00 38.26           C  
ATOM   3081  HA  ASN A 202       5.483  22.494 -22.235  1.00 38.26           H  
ATOM   3082  C   ASN A 202       5.689  22.285 -20.121  1.00 38.26           C  
ATOM   3083  CB  ASN A 202       7.357  21.530 -21.845  1.00 38.26           C  
ATOM   3084  HB2 ASN A 202       8.226  21.676 -21.204  1.00 38.26           H  
ATOM   3085  HB3 ASN A 202       6.937  20.544 -21.644  1.00 38.26           H  
ATOM   3086  O   ASN A 202       4.734  21.521 -20.002  1.00 38.26           O  
ATOM   3087  CG  ASN A 202       7.822  21.547 -23.290  1.00 38.26           C  
ATOM   3088  ND2 ASN A 202       8.380  20.454 -23.754  1.00 38.26           N  
ATOM   3089 HD21 ASN A 202       8.322  19.596 -23.226  1.00 38.26           H  
ATOM   3090 HD22 ASN A 202       8.579  20.481 -24.744  1.00 38.26           H  
ATOM   3091  OD1 ASN A 202       7.755  22.524 -24.010  1.00 38.26           O  
ATOM   3092  N   VAL A 203       6.239  22.896 -19.065  1.00 35.75           N  
ATOM   3093  H   VAL A 203       6.995  23.541 -19.243  1.00 35.75           H  
ATOM   3094  CA  VAL A 203       5.656  22.846 -17.715  1.00 35.75           C  
ATOM   3095  HA  VAL A 203       5.381  21.816 -17.488  1.00 35.75           H  
ATOM   3096  C   VAL A 203       4.374  23.676 -17.673  1.00 35.75           C  
ATOM   3097  CB  VAL A 203       6.667  23.325 -16.655  1.00 35.75           C  
ATOM   3098  HB  VAL A 203       6.986  24.341 -16.889  1.00 35.75           H  
ATOM   3099  O   VAL A 203       3.389  23.238 -17.084  1.00 35.75           O  
ATOM   3100  CG1 VAL A 203       6.073  23.323 -15.240  1.00 35.75           C  
ATOM   3101 HG11 VAL A 203       5.677  22.335 -15.003  1.00 35.75           H  
ATOM   3102 HG12 VAL A 203       6.839  23.596 -14.514  1.00 35.75           H  
ATOM   3103 HG13 VAL A 203       5.269  24.056 -15.177  1.00 35.75           H  
ATOM   3104  CG2 VAL A 203       7.909  22.421 -16.638  1.00 35.75           C  
ATOM   3105 HG21 VAL A 203       8.603  22.762 -15.870  1.00 35.75           H  
ATOM   3106 HG22 VAL A 203       7.620  21.390 -16.435  1.00 35.75           H  
ATOM   3107 HG23 VAL A 203       8.418  22.465 -17.600  1.00 35.75           H  
ATOM   3108  N   GLU A 204       4.362  24.834 -18.337  1.00 37.88           N  
ATOM   3109  H   GLU A 204       5.211  25.158 -18.779  1.00 37.88           H  
ATOM   3110  CA  GLU A 204       3.165  25.660 -18.510  1.00 37.88           C  
ATOM   3111  HA  GLU A 204       2.701  25.810 -17.535  1.00 37.88           H  
ATOM   3112  C   GLU A 204       2.105  24.970 -19.371  1.00 37.88           C  
ATOM   3113  CB  GLU A 204       3.534  27.046 -19.055  1.00 37.88           C  
ATOM   3114  HB2 GLU A 204       4.226  26.939 -19.890  1.00 37.88           H  
ATOM   3115  HB3 GLU A 204       2.629  27.544 -19.405  1.00 37.88           H  
ATOM   3116  O   GLU A 204       0.962  24.946 -18.949  1.00 37.88           O  
ATOM   3117  CG  GLU A 204       4.165  27.904 -17.945  1.00 37.88           C  
ATOM   3118  HG2 GLU A 204       3.433  28.028 -17.147  1.00 37.88           H  
ATOM   3119  HG3 GLU A 204       5.017  27.370 -17.525  1.00 37.88           H  
ATOM   3120  CD  GLU A 204       4.640  29.290 -18.407  1.00 37.88           C  
ATOM   3121  OE1 GLU A 204       5.159  30.021 -17.527  1.00 37.88           O  
ATOM   3122  OE2 GLU A 204       4.523  29.608 -19.610  1.00 37.88           O  
ATOM   3123  N   GLU A 205       2.450  24.290 -20.470  1.00 39.85           N  
ATOM   3124  H   GLU A 205       3.379  24.422 -20.843  1.00 39.85           H  
ATOM   3125  CA  GLU A 205       1.516  23.449 -21.238  1.00 39.85           C  
ATOM   3126  HA  GLU A 205       0.666  24.049 -21.563  1.00 39.85           H  
ATOM   3127  C   GLU A 205       0.972  22.283 -20.414  1.00 39.85           C  
ATOM   3128  CB  GLU A 205       2.203  22.842 -22.469  1.00 39.85           C  
ATOM   3129  HB2 GLU A 205       3.211  22.530 -22.198  1.00 39.85           H  
ATOM   3130  HB3 GLU A 205       1.647  21.955 -22.771  1.00 39.85           H  
ATOM   3131  O   GLU A 205      -0.177  21.886 -20.589  1.00 39.85           O  
ATOM   3132  CG  GLU A 205       2.245  23.782 -23.678  1.00 39.85           C  
ATOM   3133  HG2 GLU A 205       2.808  24.678 -23.418  1.00 39.85           H  
ATOM   3134  HG3 GLU A 205       1.224  24.080 -23.919  1.00 39.85           H  
ATOM   3135  CD  GLU A 205       2.882  23.115 -24.911  1.00 39.85           C  
ATOM   3136  OE1 GLU A 205       2.794  23.726 -26.000  1.00 39.85           O  
ATOM   3137  OE2 GLU A 205       3.445  22.003 -24.772  1.00 39.85           O  
ATOM   3138  N   LEU A 206       1.766  21.719 -19.499  1.00 39.09           N  
ATOM   3139  H   LEU A 206       2.723  22.035 -19.444  1.00 39.09           H  
ATOM   3140  CA  LEU A 206       1.293  20.683 -18.587  1.00 39.09           C  
ATOM   3141  HA  LEU A 206       0.784  19.930 -19.189  1.00 39.09           H  
ATOM   3142  C   LEU A 206       0.275  21.261 -17.603  1.00 39.09           C  
ATOM   3143  CB  LEU A 206       2.484  20.046 -17.848  1.00 39.09           C  
ATOM   3144  HB2 LEU A 206       2.609  20.533 -16.880  1.00 39.09           H  
ATOM   3145  HB3 LEU A 206       3.405  20.238 -18.399  1.00 39.09           H  
ATOM   3146  O   LEU A 206      -0.793  20.686 -17.429  1.00 39.09           O  
ATOM   3147  CG  LEU A 206       2.329  18.527 -17.664  1.00 39.09           C  
ATOM   3148  HG  LEU A 206       1.323  18.212 -17.943  1.00 39.09           H  
ATOM   3149  CD1 LEU A 206       3.342  17.784 -18.539  1.00 39.09           C  
ATOM   3150 HD11 LEU A 206       3.260  16.706 -18.393  1.00 39.09           H  
ATOM   3151 HD12 LEU A 206       4.353  18.088 -18.268  1.00 39.09           H  
ATOM   3152 HD13 LEU A 206       3.183  18.035 -19.587  1.00 39.09           H  
ATOM   3153  CD2 LEU A 206       2.553  18.113 -16.217  1.00 39.09           C  
ATOM   3154 HD21 LEU A 206       3.569  18.364 -15.911  1.00 39.09           H  
ATOM   3155 HD22 LEU A 206       1.852  18.651 -15.578  1.00 39.09           H  
ATOM   3156 HD23 LEU A 206       2.395  17.041 -16.100  1.00 39.09           H  
ATOM   3157  N   ILE A 207       0.593  22.413 -17.010  1.00 40.34           N  
ATOM   3158  H   ILE A 207       1.484  22.825 -17.250  1.00 40.34           H  
ATOM   3159  CA  ILE A 207      -0.272  23.150 -16.086  1.00 40.34           C  
ATOM   3160  HA  ILE A 207      -0.617  22.465 -15.311  1.00 40.34           H  
ATOM   3161  C   ILE A 207      -1.521  23.683 -16.802  1.00 40.34           C  
ATOM   3162  CB  ILE A 207       0.545  24.278 -15.411  1.00 40.34           C  
ATOM   3163  HB  ILE A 207       1.080  24.825 -16.188  1.00 40.34           H  
ATOM   3164  O   ILE A 207      -2.593  23.694 -16.210  1.00 40.34           O  
ATOM   3165  CG1 ILE A 207       1.575  23.683 -14.422  1.00 40.34           C  
ATOM   3166 HG12 ILE A 207       2.113  22.865 -14.902  1.00 40.34           H  
ATOM   3167 HG13 ILE A 207       1.052  23.265 -13.562  1.00 40.34           H  
ATOM   3168  CG2 ILE A 207      -0.364  25.278 -14.675  1.00 40.34           C  
ATOM   3169 HG21 ILE A 207      -0.983  25.783 -15.416  1.00 40.34           H  
ATOM   3170 HG22 ILE A 207      -0.993  24.753 -13.957  1.00 40.34           H  
ATOM   3171 HG23 ILE A 207       0.230  26.040 -14.169  1.00 40.34           H  
ATOM   3172  CD1 ILE A 207       2.618  24.697 -13.933  1.00 40.34           C  
ATOM   3173 HD11 ILE A 207       3.390  24.171 -13.372  1.00 40.34           H  
ATOM   3174 HD12 ILE A 207       2.161  25.437 -13.275  1.00 40.34           H  
ATOM   3175 HD13 ILE A 207       3.077  25.197 -14.785  1.00 40.34           H  
ATOM   3176  N   ASP A 208      -1.420  24.099 -18.059  1.00 39.90           N  
ATOM   3177  H   ASP A 208      -0.498  24.154 -18.467  1.00 39.90           H  
ATOM   3178  CA  ASP A 208      -2.520  24.645 -18.847  1.00 39.90           C  
ATOM   3179  HA  ASP A 208      -3.181  25.202 -18.183  1.00 39.90           H  
ATOM   3180  C   ASP A 208      -3.369  23.536 -19.456  1.00 39.90           C  
ATOM   3181  CB  ASP A 208      -2.012  25.631 -19.907  1.00 39.90           C  
ATOM   3182  HB2 ASP A 208      -1.176  25.193 -20.451  1.00 39.90           H  
ATOM   3183  HB3 ASP A 208      -2.816  25.799 -20.625  1.00 39.90           H  
ATOM   3184  O   ASP A 208      -4.582  23.650 -19.415  1.00 39.90           O  
ATOM   3185  CG  ASP A 208      -1.620  27.005 -19.332  1.00 39.90           C  
ATOM   3186  OD1 ASP A 208      -1.910  27.298 -18.132  1.00 39.90           O  
ATOM   3187  OD2 ASP A 208      -1.095  27.809 -20.127  1.00 39.90           O  
ATOM   3188  N   SER A 209      -2.794  22.411 -19.893  1.00 40.27           N  
ATOM   3189  H   SER A 209      -1.786  22.391 -19.950  1.00 40.27           H  
ATOM   3190  CA  SER A 209      -3.530  21.167 -20.171  1.00 40.27           C  
ATOM   3191  HA  SER A 209      -4.243  21.345 -20.977  1.00 40.27           H  
ATOM   3192  C   SER A 209      -4.299  20.727 -18.933  1.00 40.27           C  
ATOM   3193  CB  SER A 209      -2.549  20.064 -20.594  1.00 40.27           C  
ATOM   3194  HB2 SER A 209      -2.137  20.309 -21.573  1.00 40.27           H  
ATOM   3195  HB3 SER A 209      -1.731  20.030 -19.875  1.00 40.27           H  
ATOM   3196  O   SER A 209      -5.471  20.366 -19.032  1.00 40.27           O  
ATOM   3197  OG  SER A 209      -3.136  18.772 -20.634  1.00 40.27           O  
ATOM   3198  HG  SER A 209      -3.869  18.786 -21.254  1.00 40.27           H  
ATOM   3199  N   TRP A 210      -3.673  20.829 -17.760  1.00 37.52           N  
ATOM   3200  H   TRP A 210      -2.696  21.086 -17.746  1.00 37.52           H  
ATOM   3201  CA  TRP A 210      -4.320  20.543 -16.494  1.00 37.52           C  
ATOM   3202  HA  TRP A 210      -4.772  19.557 -16.599  1.00 37.52           H  
ATOM   3203  C   TRP A 210      -5.481  21.509 -16.236  1.00 37.52           C  
ATOM   3204  CB  TRP A 210      -3.255  20.476 -15.387  1.00 37.52           C  
ATOM   3205  HB2 TRP A 210      -2.605  21.347 -15.464  1.00 37.52           H  
ATOM   3206  HB3 TRP A 210      -3.720  20.548 -14.404  1.00 37.52           H  
ATOM   3207  O   TRP A 210      -6.615  21.060 -16.101  1.00 37.52           O  
ATOM   3208  CG  TRP A 210      -2.379  19.255 -15.382  1.00 37.52           C  
ATOM   3209  CD1 TRP A 210      -2.403  18.232 -16.272  1.00 37.52           C  
ATOM   3210  HD1 TRP A 210      -3.082  18.156 -17.108  1.00 37.52           H  
ATOM   3211  CD2 TRP A 210      -1.329  18.919 -14.427  1.00 37.52           C  
ATOM   3212  CE2 TRP A 210      -0.767  17.660 -14.795  1.00 37.52           C  
ATOM   3213  CE3 TRP A 210      -0.817  19.539 -13.267  1.00 37.52           C  
ATOM   3214  HE3 TRP A 210      -1.233  20.486 -12.958  1.00 37.52           H  
ATOM   3215  NE1 TRP A 210      -1.467  17.281 -15.919  1.00 37.52           N  
ATOM   3216  HE1 TRP A 210      -1.447  16.356 -16.324  1.00 37.52           H  
ATOM   3217  CH2 TRP A 210       0.741  17.690 -12.904  1.00 37.52           C  
ATOM   3218  HH2 TRP A 210       1.517  17.225 -12.315  1.00 37.52           H  
ATOM   3219  CZ2 TRP A 210       0.245  17.041 -14.048  1.00 37.52           C  
ATOM   3220  HZ2 TRP A 210       0.626  16.074 -14.340  1.00 37.52           H  
ATOM   3221  CZ3 TRP A 210       0.210  18.933 -12.515  1.00 37.52           C  
ATOM   3222  HZ3 TRP A 210       0.585  19.421 -11.627  1.00 37.52           H  
ATOM   3223  N   LYS A 211      -5.269  22.826 -16.315  1.00 36.38           N  
ATOM   3224  H   LYS A 211      -4.316  23.139 -16.431  1.00 36.38           H  
ATOM   3225  CA  LYS A 211      -6.333  23.834 -16.154  1.00 36.38           C  
ATOM   3226  HA  LYS A 211      -6.809  23.706 -15.181  1.00 36.38           H  
ATOM   3227  C   LYS A 211      -7.436  23.725 -17.207  1.00 36.38           C  
ATOM   3228  CB  LYS A 211      -5.743  25.237 -16.250  1.00 36.38           C  
ATOM   3229  HB2 LYS A 211      -6.560  25.952 -16.349  1.00 36.38           H  
ATOM   3230  HB3 LYS A 211      -5.161  25.281 -17.171  1.00 36.38           H  
ATOM   3231  O   LYS A 211      -8.595  23.960 -16.880  1.00 36.38           O  
ATOM   3232  CG  LYS A 211      -4.888  25.679 -15.052  1.00 36.38           C  
ATOM   3233  HG2 LYS A 211      -5.520  25.852 -14.181  1.00 36.38           H  
ATOM   3234  HG3 LYS A 211      -4.141  24.925 -14.802  1.00 36.38           H  
ATOM   3235  CD  LYS A 211      -4.213  26.981 -15.488  1.00 36.38           C  
ATOM   3236  HD2 LYS A 211      -4.958  27.772 -15.571  1.00 36.38           H  
ATOM   3237  HD3 LYS A 211      -3.801  26.813 -16.483  1.00 36.38           H  
ATOM   3238  CE  LYS A 211      -3.065  27.444 -14.601  1.00 36.38           C  
ATOM   3239  HE2 LYS A 211      -3.452  27.982 -13.736  1.00 36.38           H  
ATOM   3240  HE3 LYS A 211      -2.523  26.561 -14.262  1.00 36.38           H  
ATOM   3241  NZ  LYS A 211      -2.174  28.296 -15.433  1.00 36.38           N  
ATOM   3242  HZ1 LYS A 211      -1.977  27.835 -16.309  1.00 36.38           H  
ATOM   3243  HZ2 LYS A 211      -1.281  28.490 -15.003  1.00 36.38           H  
ATOM   3244  HZ3 LYS A 211      -2.622  29.153 -15.724  1.00 36.38           H  
ATOM   3245  N   HIS A 212      -7.104  23.367 -18.446  1.00 37.79           N  
ATOM   3246  H   HIS A 212      -6.123  23.243 -18.651  1.00 37.79           H  
ATOM   3247  CA  HIS A 212      -8.048  23.259 -19.560  1.00 37.79           C  
ATOM   3248  HA  HIS A 212      -8.623  24.184 -19.587  1.00 37.79           H  
ATOM   3249  C   HIS A 212      -9.038  22.104 -19.352  1.00 37.79           C  
ATOM   3250  CB  HIS A 212      -7.279  23.129 -20.890  1.00 37.79           C  
ATOM   3251  HB2 HIS A 212      -6.900  22.114 -21.007  1.00 37.79           H  
ATOM   3252  HB3 HIS A 212      -6.434  23.818 -20.873  1.00 37.79           H  
ATOM   3253  O   HIS A 212     -10.175  22.194 -19.810  1.00 37.79           O  
ATOM   3254  CG  HIS A 212      -8.061  23.532 -22.111  1.00 37.79           C  
ATOM   3255  CD2 HIS A 212      -7.556  23.722 -23.369  1.00 37.79           C  
ATOM   3256  HD2 HIS A 212      -6.532  23.560 -23.672  1.00 37.79           H  
ATOM   3257  ND1 HIS A 212      -9.379  23.919 -22.142  1.00 37.79           N  
ATOM   3258  HD1 HIS A 212     -10.049  23.760 -21.402  1.00 37.79           H  
ATOM   3259  CE1 HIS A 212      -9.659  24.342 -23.384  1.00 37.79           C  
ATOM   3260  HE1 HIS A 212     -10.631  24.668 -23.724  1.00 37.79           H  
ATOM   3261  NE2 HIS A 212      -8.580  24.235 -24.172  1.00 37.79           N  
ATOM   3262  N   HIS A 213      -8.635  21.084 -18.587  1.00 35.25           N  
ATOM   3263  H   HIS A 213      -7.674  21.079 -18.274  1.00 35.25           H  
ATOM   3264  CA  HIS A 213      -9.486  19.998 -18.095  1.00 35.25           C  
ATOM   3265  HA  HIS A 213     -10.359  19.913 -18.742  1.00 35.25           H  
ATOM   3266  C   HIS A 213     -10.024  20.253 -16.666  1.00 35.25           C  
ATOM   3267  CB  HIS A 213      -8.706  18.684 -18.198  1.00 35.25           C  
ATOM   3268  HB2 HIS A 213      -9.295  17.884 -17.750  1.00 35.25           H  
ATOM   3269  HB3 HIS A 213      -7.776  18.802 -17.642  1.00 35.25           H  
ATOM   3270  O   HIS A 213     -10.642  19.376 -16.066  1.00 35.25           O  
ATOM   3271  CG  HIS A 213      -8.355  18.271 -19.603  1.00 35.25           C  
ATOM   3272  CD2 HIS A 213      -9.000  17.350 -20.382  1.00 35.25           C  
ATOM   3273  HD2 HIS A 213      -9.872  16.779 -20.099  1.00 35.25           H  
ATOM   3274  ND1 HIS A 213      -7.289  18.737 -20.330  1.00 35.25           N  
ATOM   3275  HD1 HIS A 213      -6.604  19.395 -19.988  1.00 35.25           H  
ATOM   3276  CE1 HIS A 213      -7.299  18.133 -21.527  1.00 35.25           C  
ATOM   3277  HE1 HIS A 213      -6.584  18.302 -22.319  1.00 35.25           H  
ATOM   3278  NE2 HIS A 213      -8.328  17.280 -21.609  1.00 35.25           N  
ATOM   3279  N   GLY A 214      -9.830  21.463 -16.123  1.00 27.67           N  
ATOM   3280  H   GLY A 214      -9.343  22.154 -16.675  1.00 27.67           H  
ATOM   3281  CA  GLY A 214     -10.351  21.898 -14.822  1.00 27.67           C  
ATOM   3282  HA2 GLY A 214     -10.582  22.961 -14.890  1.00 27.67           H  
ATOM   3283  HA3 GLY A 214     -11.277  21.366 -14.608  1.00 27.67           H  
ATOM   3284  C   GLY A 214      -9.412  21.708 -13.622  1.00 27.67           C  
ATOM   3285  O   GLY A 214      -9.853  21.861 -12.486  1.00 27.67           O  
ATOM   3286  N   TYR A 215      -8.135  21.387 -13.834  1.00 31.24           N  
ATOM   3287  H   TYR A 215      -7.839  21.236 -14.788  1.00 31.24           H  
ATOM   3288  CA  TYR A 215      -7.174  21.031 -12.785  1.00 31.24           C  
ATOM   3289  HA  TYR A 215      -7.726  20.798 -11.874  1.00 31.24           H  
ATOM   3290  C   TYR A 215      -6.210  22.191 -12.469  1.00 31.24           C  
ATOM   3291  CB  TYR A 215      -6.417  19.748 -13.184  1.00 31.24           C  
ATOM   3292  HB2 TYR A 215      -5.941  19.331 -12.297  1.00 31.24           H  
ATOM   3293  HB3 TYR A 215      -5.622  20.028 -13.876  1.00 31.24           H  
ATOM   3294  O   TYR A 215      -5.385  22.590 -13.290  1.00 31.24           O  
ATOM   3295  CG  TYR A 215      -7.229  18.656 -13.862  1.00 31.24           C  
ATOM   3296  CD1 TYR A 215      -8.417  18.187 -13.277  1.00 31.24           C  
ATOM   3297  HD1 TYR A 215      -8.760  18.602 -12.341  1.00 31.24           H  
ATOM   3298  CD2 TYR A 215      -6.788  18.089 -15.072  1.00 31.24           C  
ATOM   3299  HD2 TYR A 215      -5.829  18.370 -15.482  1.00 31.24           H  
ATOM   3300  CE1 TYR A 215      -9.188  17.208 -13.932  1.00 31.24           C  
ATOM   3301  HE1 TYR A 215     -10.122  16.879 -13.502  1.00 31.24           H  
ATOM   3302  CE2 TYR A 215      -7.549  17.109 -15.729  1.00 31.24           C  
ATOM   3303  HE2 TYR A 215      -7.209  16.660 -16.650  1.00 31.24           H  
ATOM   3304  OH  TYR A 215      -9.526  15.778 -15.837  1.00 31.24           O  
ATOM   3305  HH  TYR A 215     -10.332  15.563 -15.363  1.00 31.24           H  
ATOM   3306  CZ  TYR A 215      -8.770  16.690 -15.176  1.00 31.24           C  
ATOM   3307  N   SER A 216      -6.279  22.750 -11.262  1.00 29.41           N  
ATOM   3308  H   SER A 216      -7.009  22.459 -10.628  1.00 29.41           H  
ATOM   3309  CA  SER A 216      -5.342  23.773 -10.775  1.00 29.41           C  
ATOM   3310  HA  SER A 216      -4.886  24.257 -11.639  1.00 29.41           H  
ATOM   3311  C   SER A 216      -4.198  23.148  -9.971  1.00 29.41           C  
ATOM   3312  CB  SER A 216      -6.063  24.887  -9.996  1.00 29.41           C  
ATOM   3313  HB2 SER A 216      -6.201  25.737 -10.665  1.00 29.41           H  
ATOM   3314  HB3 SER A 216      -5.452  25.208  -9.153  1.00 29.41           H  
ATOM   3315  O   SER A 216      -4.374  22.171  -9.244  1.00 29.41           O  
ATOM   3316  OG  SER A 216      -7.337  24.483  -9.536  1.00 29.41           O  
ATOM   3317  HG  SER A 216      -7.782  25.225  -9.121  1.00 29.41           H  
ATOM   3318  N   ALA A 217      -2.999  23.727 -10.081  1.00 26.93           N  
ATOM   3319  H   ALA A 217      -2.894  24.513 -10.707  1.00 26.93           H  
ATOM   3320  CA  ALA A 217      -1.845  23.322  -9.284  1.00 26.93           C  
ATOM   3321  HA  ALA A 217      -1.593  22.293  -9.544  1.00 26.93           H  
ATOM   3322  C   ALA A 217      -2.183  23.383  -7.781  1.00 26.93           C  
ATOM   3323  CB  ALA A 217      -0.657  24.223  -9.647  1.00 26.93           C  
ATOM   3324  HB1 ALA A 217       0.220  23.919  -9.075  1.00 26.93           H  
ATOM   3325  HB2 ALA A 217      -0.890  25.262  -9.413  1.00 26.93           H  
ATOM   3326  HB3 ALA A 217      -0.433  24.132 -10.710  1.00 26.93           H  
ATOM   3327  O   ALA A 217      -2.556  24.438  -7.271  1.00 26.93           O  
ATOM   3328  N   GLY A 218      -2.058  22.248  -7.087  1.00 26.63           N  
ATOM   3329  H   GLY A 218      -1.823  21.406  -7.591  1.00 26.63           H  
ATOM   3330  CA  GLY A 218      -2.407  22.121  -5.667  1.00 26.63           C  
ATOM   3331  HA2 GLY A 218      -2.234  23.071  -5.161  1.00 26.63           H  
ATOM   3332  HA3 GLY A 218      -1.755  21.374  -5.215  1.00 26.63           H  
ATOM   3333  C   GLY A 218      -3.852  21.698  -5.377  1.00 26.63           C  
ATOM   3334  O   GLY A 218      -4.238  21.718  -4.211  1.00 26.63           O  
ATOM   3335  N   VAL A 219      -4.638  21.303  -6.386  1.00 24.67           N  
ATOM   3336  H   VAL A 219      -4.292  21.344  -7.333  1.00 24.67           H  
ATOM   3337  CA  VAL A 219      -6.017  20.819  -6.201  1.00 24.67           C  
ATOM   3338  HA  VAL A 219      -6.310  21.096  -5.189  1.00 24.67           H  
ATOM   3339  C   VAL A 219      -6.102  19.286  -6.338  1.00 24.67           C  
ATOM   3340  CB  VAL A 219      -6.990  21.552  -7.148  1.00 24.67           C  
ATOM   3341  HB  VAL A 219      -6.674  21.411  -8.182  1.00 24.67           H  
ATOM   3342  O   VAL A 219      -5.474  18.737  -7.242  1.00 24.67           O  
ATOM   3343  CG1 VAL A 219      -8.451  21.092  -7.037  1.00 24.67           C  
ATOM   3344 HG11 VAL A 219      -8.532  20.026  -7.252  1.00 24.67           H  
ATOM   3345 HG12 VAL A 219      -8.851  21.306  -6.046  1.00 24.67           H  
ATOM   3346 HG13 VAL A 219      -9.051  21.620  -7.778  1.00 24.67           H  
ATOM   3347  CG2 VAL A 219      -6.963  23.050  -6.808  1.00 24.67           C  
ATOM   3348 HG21 VAL A 219      -7.046  23.194  -5.730  1.00 24.67           H  
ATOM   3349 HG22 VAL A 219      -6.031  23.493  -7.158  1.00 24.67           H  
ATOM   3350 HG23 VAL A 219      -7.804  23.556  -7.281  1.00 24.67           H  
ATOM   3351  N   PRO A 220      -6.868  18.590  -5.465  1.00 27.90           N  
ATOM   3352  CA  PRO A 220      -7.284  17.193  -5.613  1.00 27.90           C  
ATOM   3353  HA  PRO A 220      -6.590  16.546  -5.077  1.00 27.90           H  
ATOM   3354  C   PRO A 220      -7.446  16.698  -7.054  1.00 27.90           C  
ATOM   3355  CB  PRO A 220      -8.677  17.165  -4.967  1.00 27.90           C  
ATOM   3356  HB2 PRO A 220      -9.445  17.459  -5.683  1.00 27.90           H  
ATOM   3357  HB3 PRO A 220      -8.960  16.177  -4.603  1.00 27.90           H  
ATOM   3358  O   PRO A 220      -8.351  17.141  -7.759  1.00 27.90           O  
ATOM   3359  CG  PRO A 220      -8.683  18.251  -3.908  1.00 27.90           C  
ATOM   3360  HG2 PRO A 220      -8.575  17.810  -2.917  1.00 27.90           H  
ATOM   3361  HG3 PRO A 220      -9.619  18.808  -3.945  1.00 27.90           H  
ATOM   3362  CD  PRO A 220      -7.513  19.154  -4.281  1.00 27.90           C  
ATOM   3363  HD2 PRO A 220      -7.917  20.149  -4.467  1.00 27.90           H  
ATOM   3364  HD3 PRO A 220      -6.796  19.205  -3.461  1.00 27.90           H  
ATOM   3365  N   ILE A 221      -6.649  15.718  -7.478  1.00 28.67           N  
ATOM   3366  H   ILE A 221      -5.866  15.430  -6.910  1.00 28.67           H  
ATOM   3367  CA  ILE A 221      -6.915  15.002  -8.731  1.00 28.67           C  
ATOM   3368  HA  ILE A 221      -7.408  15.678  -9.429  1.00 28.67           H  
ATOM   3369  C   ILE A 221      -7.875  13.841  -8.428  1.00 28.67           C  
ATOM   3370  CB  ILE A 221      -5.609  14.534  -9.415  1.00 28.67           C  
ATOM   3371  HB  ILE A 221      -5.142  13.771  -8.792  1.00 28.67           H  
ATOM   3372  O   ILE A 221      -7.480  12.865  -7.794  1.00 28.67           O  
ATOM   3373  CG1 ILE A 221      -4.608  15.704  -9.582  1.00 28.67           C  
ATOM   3374 HG12 ILE A 221      -5.048  16.471 -10.220  1.00 28.67           H  
ATOM   3375 HG13 ILE A 221      -4.405  16.153  -8.610  1.00 28.67           H  
ATOM   3376  CG2 ILE A 221      -5.953  13.911 -10.784  1.00 28.67           C  
ATOM   3377 HG21 ILE A 221      -6.669  13.098 -10.672  1.00 28.67           H  
ATOM   3378 HG22 ILE A 221      -5.061  13.488 -11.245  1.00 28.67           H  
ATOM   3379 HG23 ILE A 221      -6.373  14.665 -11.450  1.00 28.67           H  
ATOM   3380  CD1 ILE A 221      -3.249  15.291 -10.162  1.00 28.67           C  
ATOM   3381 HD11 ILE A 221      -2.571  16.143 -10.127  1.00 28.67           H  
ATOM   3382 HD12 ILE A 221      -3.355  14.978 -11.201  1.00 28.67           H  
ATOM   3383 HD13 ILE A 221      -2.827  14.476  -9.574  1.00 28.67           H  
ATOM   3384  N   ARG A 222      -9.129  13.920  -8.897  1.00 27.32           N  
ATOM   3385  H   ARG A 222      -9.390  14.765  -9.386  1.00 27.32           H  
ATOM   3386  CA  ARG A 222     -10.022  12.751  -8.986  1.00 27.32           C  
ATOM   3387  HA  ARG A 222      -9.852  12.095  -8.132  1.00 27.32           H  
ATOM   3388  C   ARG A 222      -9.668  11.958 -10.243  1.00 27.32           C  
ATOM   3389  CB  ARG A 222     -11.508  13.163  -9.018  1.00 27.32           C  
ATOM   3390  HB2 ARG A 222     -11.622  14.094  -9.574  1.00 27.32           H  
ATOM   3391  HB3 ARG A 222     -12.063  12.389  -9.548  1.00 27.32           H  
ATOM   3392  O   ARG A 222     -10.058  12.355 -11.336  1.00 27.32           O  
ATOM   3393  CG  ARG A 222     -12.138  13.299  -7.626  1.00 27.32           C  
ATOM   3394  HG2 ARG A 222     -11.975  12.380  -7.064  1.00 27.32           H  
ATOM   3395  HG3 ARG A 222     -11.675  14.130  -7.093  1.00 27.32           H  
ATOM   3396  CD  ARG A 222     -13.646  13.544  -7.770  1.00 27.32           C  
ATOM   3397  HD2 ARG A 222     -14.073  12.732  -8.358  1.00 27.32           H  
ATOM   3398  HD3 ARG A 222     -13.799  14.484  -8.300  1.00 27.32           H  
ATOM   3399  NE  ARG A 222     -14.312  13.604  -6.458  1.00 27.32           N  
ATOM   3400  HE  ARG A 222     -13.713  13.684  -5.648  1.00 27.32           H  
ATOM   3401  NH1 ARG A 222     -16.486  13.579  -7.216  1.00 27.32           N  
ATOM   3402 HH11 ARG A 222     -17.477  13.586  -7.021  1.00 27.32           H  
ATOM   3403 HH12 ARG A 222     -16.140  13.583  -8.165  1.00 27.32           H  
ATOM   3404  NH2 ARG A 222     -16.059  13.629  -5.017  1.00 27.32           N  
ATOM   3405 HH21 ARG A 222     -17.048  13.637  -4.813  1.00 27.32           H  
ATOM   3406 HH22 ARG A 222     -15.388  13.684  -4.264  1.00 27.32           H  
ATOM   3407  CZ  ARG A 222     -15.615  13.602  -6.240  1.00 27.32           C  
ATOM   3408  N   LEU A 223      -8.959  10.842 -10.091  1.00 28.27           N  
ATOM   3409  H   LEU A 223      -8.631  10.591  -9.170  1.00 28.27           H  
ATOM   3410  CA  LEU A 223      -8.793   9.872 -11.180  1.00 28.27           C  
ATOM   3411  HA  LEU A 223      -8.615  10.412 -12.110  1.00 28.27           H  
ATOM   3412  C   LEU A 223     -10.099   9.075 -11.367  1.00 28.27           C  
ATOM   3413  CB  LEU A 223      -7.572   8.974 -10.900  1.00 28.27           C  
ATOM   3414  HB2 LEU A 223      -7.538   8.184 -11.650  1.00 28.27           H  
ATOM   3415  HB3 LEU A 223      -7.714   8.500  -9.929  1.00 28.27           H  
ATOM   3416  O   LEU A 223     -10.791   8.788 -10.391  1.00 28.27           O  
ATOM   3417  CG  LEU A 223      -6.224   9.726 -10.912  1.00 28.27           C  
ATOM   3418  HG  LEU A 223      -6.279  10.591 -10.251  1.00 28.27           H  
ATOM   3419  CD1 LEU A 223      -5.116   8.813 -10.393  1.00 28.27           C  
ATOM   3420 HD11 LEU A 223      -5.360   8.480  -9.384  1.00 28.27           H  
ATOM   3421 HD12 LEU A 223      -5.005   7.949 -11.048  1.00 28.27           H  
ATOM   3422 HD13 LEU A 223      -4.173   9.357 -10.369  1.00 28.27           H  
ATOM   3423  CD2 LEU A 223      -5.837  10.197 -12.316  1.00 28.27           C  
ATOM   3424 HD21 LEU A 223      -6.547  10.938 -12.682  1.00 28.27           H  
ATOM   3425 HD22 LEU A 223      -5.813   9.354 -13.008  1.00 28.27           H  
ATOM   3426 HD23 LEU A 223      -4.850  10.657 -12.295  1.00 28.27           H  
ATOM   3427  N   GLN A 224     -10.465   8.757 -12.613  1.00 28.00           N  
ATOM   3428  H   GLN A 224      -9.848   9.013 -13.370  1.00 28.00           H  
ATOM   3429  CA  GLN A 224     -11.637   7.928 -12.938  1.00 28.00           C  
ATOM   3430  HA  GLN A 224     -12.511   8.369 -12.460  1.00 28.00           H  
ATOM   3431  C   GLN A 224     -11.511   6.492 -12.391  1.00 28.00           C  
ATOM   3432  CB  GLN A 224     -11.861   7.902 -14.462  1.00 28.00           C  
ATOM   3433  HB2 GLN A 224     -10.909   8.003 -14.983  1.00 28.00           H  
ATOM   3434  HB3 GLN A 224     -12.284   6.938 -14.745  1.00 28.00           H  
ATOM   3435  O   GLN A 224     -10.424   6.051 -12.017  1.00 28.00           O  
ATOM   3436  CG  GLN A 224     -12.837   8.986 -14.943  1.00 28.00           C  
ATOM   3437  HG2 GLN A 224     -13.765   8.914 -14.376  1.00 28.00           H  
ATOM   3438  HG3 GLN A 224     -12.401   9.970 -14.770  1.00 28.00           H  
ATOM   3439  CD  GLN A 224     -13.177   8.854 -16.429  1.00 28.00           C  
ATOM   3440  NE2 GLN A 224     -14.136   9.600 -16.930  1.00 28.00           N  
ATOM   3441 HE21 GLN A 224     -14.586  10.319 -16.381  1.00 28.00           H  
ATOM   3442 HE22 GLN A 224     -14.273   9.488 -17.924  1.00 28.00           H  
ATOM   3443  OE1 GLN A 224     -12.622   8.066 -17.169  1.00 28.00           O  
ATOM   3444  N   LYS A 225     -12.631   5.742 -12.357  1.00 29.26           N  
ATOM   3445  H   LYS A 225     -13.471   6.117 -12.773  1.00 29.26           H  
ATOM   3446  CA  LYS A 225     -12.662   4.337 -11.893  1.00 29.26           C  
ATOM   3447  HA  LYS A 225     -12.150   4.302 -10.931  1.00 29.26           H  
ATOM   3448  C   LYS A 225     -11.826   3.513 -12.819  1.00 29.26           C  
ATOM   3449  CB  LYS A 225     -14.088   3.709 -11.748  1.00 29.26           C  
ATOM   3450  HB2 LYS A 225     -14.858   4.478 -11.690  1.00 29.26           H  
ATOM   3451  HB3 LYS A 225     -14.353   3.155 -12.648  1.00 29.26           H  
ATOM   3452  O   LYS A 225     -12.259   3.206 -13.916  1.00 29.26           O  
ATOM   3453  CG  LYS A 225     -14.192   2.733 -10.546  1.00 29.26           C  
ATOM   3454  HG2 LYS A 225     -13.784   1.770 -10.851  1.00 29.26           H  
ATOM   3455  HG3 LYS A 225     -13.593   3.087  -9.708  1.00 29.26           H  
ATOM   3456  CD  LYS A 225     -15.610   2.534  -9.992  1.00 29.26           C  
ATOM   3457  HD2 LYS A 225     -16.236   2.111 -10.776  1.00 29.26           H  
ATOM   3458  HD3 LYS A 225     -16.017   3.498  -9.684  1.00 29.26           H  
ATOM   3459  CE  LYS A 225     -15.557   1.578  -8.785  1.00 29.26           C  
ATOM   3460  HE2 LYS A 225     -14.973   2.043  -7.992  1.00 29.26           H  
ATOM   3461  HE3 LYS A 225     -15.032   0.674  -9.092  1.00 29.26           H  
ATOM   3462  NZ  LYS A 225     -16.910   1.217  -8.284  1.00 29.26           N  
ATOM   3463  HZ1 LYS A 225     -16.831   0.584  -7.501  1.00 29.26           H  
ATOM   3464  HZ2 LYS A 225     -17.441   0.752  -9.007  1.00 29.26           H  
ATOM   3465  HZ3 LYS A 225     -17.413   2.039  -7.982  1.00 29.26           H  
ATOM   3466  N   VAL A 226     -10.656   3.138 -12.344  1.00 29.24           N  
ATOM   3467  H   VAL A 226     -10.311   3.575 -11.501  1.00 29.24           H  
ATOM   3468  CA  VAL A 226      -9.862   2.108 -12.977  1.00 29.24           C  
ATOM   3469  HA  VAL A 226     -10.243   1.873 -13.971  1.00 29.24           H  
ATOM   3470  C   VAL A 226     -10.015   0.885 -12.097  1.00 29.24           C  
ATOM   3471  CB  VAL A 226      -8.420   2.586 -13.120  1.00 29.24           C  
ATOM   3472  HB  VAL A 226      -8.027   2.810 -12.128  1.00 29.24           H  
ATOM   3473  O   VAL A 226      -9.497   0.863 -10.980  1.00 29.24           O  
ATOM   3474  CG1 VAL A 226      -7.589   1.491 -13.784  1.00 29.24           C  
ATOM   3475 HG11 VAL A 226      -6.557   1.821 -13.904  1.00 29.24           H  
ATOM   3476 HG12 VAL A 226      -7.592   0.580 -13.185  1.00 29.24           H  
ATOM   3477 HG13 VAL A 226      -8.019   1.274 -14.762  1.00 29.24           H  
ATOM   3478  CG2 VAL A 226      -8.332   3.874 -13.942  1.00 29.24           C  
ATOM   3479 HG21 VAL A 226      -8.802   4.701 -13.411  1.00 29.24           H  
ATOM   3480 HG22 VAL A 226      -8.839   3.733 -14.897  1.00 29.24           H  
ATOM   3481 HG23 VAL A 226      -7.288   4.139 -14.110  1.00 29.24           H  
ATOM   3482  N   THR A 227     -10.789  -0.101 -12.539  1.00 28.90           N  
ATOM   3483  H   THR A 227     -11.135  -0.066 -13.488  1.00 28.90           H  
ATOM   3484  CA  THR A 227     -10.894  -1.369 -11.810  1.00 28.90           C  
ATOM   3485  HA  THR A 227     -11.038  -1.152 -10.752  1.00 28.90           H  
ATOM   3486  C   THR A 227      -9.578  -2.150 -11.937  1.00 28.90           C  
ATOM   3487  CB  THR A 227     -12.105  -2.187 -12.278  1.00 28.90           C  
ATOM   3488  HB  THR A 227     -12.152  -3.084 -11.662  1.00 28.90           H  
ATOM   3489  O   THR A 227      -8.761  -1.862 -12.811  1.00 28.90           O  
ATOM   3490  CG2 THR A 227     -13.427  -1.439 -12.098  1.00 28.90           C  
ATOM   3491 HG21 THR A 227     -13.460  -0.570 -12.754  1.00 28.90           H  
ATOM   3492 HG22 THR A 227     -14.247  -2.107 -12.359  1.00 28.90           H  
ATOM   3493 HG23 THR A 227     -13.536  -1.125 -11.060  1.00 28.90           H  
ATOM   3494  OG1 THR A 227     -11.969  -2.599 -13.613  1.00 28.90           O  
ATOM   3495  HG1 THR A 227     -11.950  -1.857 -14.222  1.00 28.90           H  
ATOM   3496  N   LEU A 228      -9.333  -3.144 -11.071  1.00 29.98           N  
ATOM   3497  H   LEU A 228     -10.015  -3.350 -10.356  1.00 29.98           H  
ATOM   3498  CA  LEU A 228      -8.148  -4.018 -11.177  1.00 29.98           C  
ATOM   3499  HA  LEU A 228      -7.249  -3.417 -11.033  1.00 29.98           H  
ATOM   3500  C   LEU A 228      -8.017  -4.664 -12.572  1.00 29.98           C  
ATOM   3501  CB  LEU A 228      -8.217  -5.097 -10.075  1.00 29.98           C  
ATOM   3502  HB2 LEU A 228      -7.781  -6.025 -10.445  1.00 29.98           H  
ATOM   3503  HB3 LEU A 228      -9.262  -5.310  -9.852  1.00 29.98           H  
ATOM   3504  O   LEU A 228      -6.902  -4.907 -13.025  1.00 29.98           O  
ATOM   3505  CG  LEU A 228      -7.477  -4.693  -8.785  1.00 29.98           C  
ATOM   3506  HG  LEU A 228      -7.566  -3.617  -8.635  1.00 29.98           H  
ATOM   3507  CD1 LEU A 228      -8.080  -5.394  -7.569  1.00 29.98           C  
ATOM   3508 HD11 LEU A 228      -9.125  -5.107  -7.457  1.00 29.98           H  
ATOM   3509 HD12 LEU A 228      -8.026  -6.476  -7.693  1.00 29.98           H  
ATOM   3510 HD13 LEU A 228      -7.543  -5.104  -6.666  1.00 29.98           H  
ATOM   3511  CD2 LEU A 228      -5.995  -5.071  -8.858  1.00 29.98           C  
ATOM   3512 HD21 LEU A 228      -5.547  -4.638  -9.753  1.00 29.98           H  
ATOM   3513 HD22 LEU A 228      -5.889  -6.155  -8.912  1.00 29.98           H  
ATOM   3514 HD23 LEU A 228      -5.473  -4.699  -7.977  1.00 29.98           H  
ATOM   3515  N   ALA A 229      -9.140  -4.882 -13.266  1.00 30.63           N  
ATOM   3516  H   ALA A 229     -10.022  -4.609 -12.856  1.00 30.63           H  
ATOM   3517  CA  ALA A 229      -9.182  -5.419 -14.624  1.00 30.63           C  
ATOM   3518  HA  ALA A 229      -8.535  -6.295 -14.676  1.00 30.63           H  
ATOM   3519  C   ALA A 229      -8.692  -4.429 -15.699  1.00 30.63           C  
ATOM   3520  CB  ALA A 229     -10.624  -5.863 -14.898  1.00 30.63           C  
ATOM   3521  HB1 ALA A 229     -10.679  -6.317 -15.887  1.00 30.63           H  
ATOM   3522  HB2 ALA A 229     -10.942  -6.593 -14.154  1.00 30.63           H  
ATOM   3523  HB3 ALA A 229     -11.291  -5.002 -14.874  1.00 30.63           H  
ATOM   3524  O   ALA A 229      -8.180  -4.858 -16.730  1.00 30.63           O  
ATOM   3525  N   ASP A 230      -8.792  -3.122 -15.451  1.00 31.13           N  
ATOM   3526  H   ASP A 230      -9.214  -2.825 -14.583  1.00 31.13           H  
ATOM   3527  CA  ASP A 230      -8.415  -2.076 -16.409  1.00 31.13           C  
ATOM   3528  HA  ASP A 230      -8.609  -2.430 -17.421  1.00 31.13           H  
ATOM   3529  C   ASP A 230      -6.926  -1.705 -16.322  1.00 31.13           C  
ATOM   3530  CB  ASP A 230      -9.287  -0.837 -16.172  1.00 31.13           C  
ATOM   3531  HB2 ASP A 230      -8.989  -0.044 -16.858  1.00 31.13           H  
ATOM   3532  HB3 ASP A 230      -9.120  -0.501 -15.149  1.00 31.13           H  
ATOM   3533  O   ASP A 230      -6.394  -1.066 -17.231  1.00 31.13           O  
ATOM   3534  CG  ASP A 230     -10.779  -1.099 -16.353  1.00 31.13           C  
ATOM   3535  OD1 ASP A 230     -11.149  -1.703 -17.380  1.00 31.13           O  
ATOM   3536  OD2 ASP A 230     -11.526  -0.712 -15.417  1.00 31.13           O  
ATOM   3537  N   GLN A 231      -6.225  -2.124 -15.258  1.00 35.24           N  
ATOM   3538  H   GLN A 231      -6.716  -2.679 -14.572  1.00 35.24           H  
ATOM   3539  CA  GLN A 231      -4.811  -1.797 -15.025  1.00 35.24           C  
ATOM   3540  HA  GLN A 231      -4.754  -0.732 -14.803  1.00 35.24           H  
ATOM   3541  C   GLN A 231      -3.916  -2.015 -16.259  1.00 35.24           C  
ATOM   3542  CB  GLN A 231      -4.254  -2.564 -13.810  1.00 35.24           C  
ATOM   3543  HB2 GLN A 231      -4.479  -3.628 -13.887  1.00 35.24           H  
ATOM   3544  HB3 GLN A 231      -3.171  -2.445 -13.795  1.00 35.24           H  
ATOM   3545  O   GLN A 231      -3.167  -1.099 -16.593  1.00 35.24           O  
ATOM   3546  CG  GLN A 231      -4.810  -2.029 -12.486  1.00 35.24           C  
ATOM   3547  HG2 GLN A 231      -5.877  -2.243 -12.429  1.00 35.24           H  
ATOM   3548  HG3 GLN A 231      -4.687  -0.946 -12.457  1.00 35.24           H  
ATOM   3549  CD  GLN A 231      -4.121  -2.625 -11.260  1.00 35.24           C  
ATOM   3550  NE2 GLN A 231      -4.344  -2.060 -10.093  1.00 35.24           N  
ATOM   3551 HE21 GLN A 231      -4.977  -1.276 -10.018  1.00 35.24           H  
ATOM   3552 HE22 GLN A 231      -3.914  -2.521  -9.304  1.00 35.24           H  
ATOM   3553  OE1 GLN A 231      -3.375  -3.588 -11.295  1.00 35.24           O  
ATOM   3554  N   PRO A 232      -4.000  -3.132 -17.007  1.00 30.86           N  
ATOM   3555  CA  PRO A 232      -3.150  -3.328 -18.178  1.00 30.86           C  
ATOM   3556  HA  PRO A 232      -2.107  -3.283 -17.864  1.00 30.86           H  
ATOM   3557  C   PRO A 232      -3.376  -2.284 -19.281  1.00 30.86           C  
ATOM   3558  CB  PRO A 232      -3.461  -4.739 -18.689  1.00 30.86           C  
ATOM   3559  HB2 PRO A 232      -2.559  -5.252 -19.021  1.00 30.86           H  
ATOM   3560  HB3 PRO A 232      -4.188  -4.695 -19.500  1.00 30.86           H  
ATOM   3561  O   PRO A 232      -2.424  -1.936 -19.971  1.00 30.86           O  
ATOM   3562  CG  PRO A 232      -4.099  -5.441 -17.492  1.00 30.86           C  
ATOM   3563  HG2 PRO A 232      -3.321  -5.838 -16.840  1.00 30.86           H  
ATOM   3564  HG3 PRO A 232      -4.785  -6.230 -17.800  1.00 30.86           H  
ATOM   3565  CD  PRO A 232      -4.827  -4.307 -16.786  1.00 30.86           C  
ATOM   3566  HD2 PRO A 232      -4.955  -4.549 -15.731  1.00 30.86           H  
ATOM   3567  HD3 PRO A 232      -5.798  -4.154 -17.257  1.00 30.86           H  
ATOM   3568  N   ALA A 233      -4.608  -1.783 -19.447  1.00 31.28           N  
ATOM   3569  H   ALA A 233      -5.322  -2.037 -18.780  1.00 31.28           H  
ATOM   3570  CA  ALA A 233      -4.970  -0.798 -20.470  1.00 31.28           C  
ATOM   3571  HA  ALA A 233      -4.423  -1.018 -21.387  1.00 31.28           H  
ATOM   3572  C   ALA A 233      -4.605   0.635 -20.049  1.00 31.28           C  
ATOM   3573  CB  ALA A 233      -6.470  -0.935 -20.761  1.00 31.28           C  
ATOM   3574  HB1 ALA A 233      -7.052  -0.711 -19.866  1.00 31.28           H  
ATOM   3575  HB2 ALA A 233      -6.694  -1.950 -21.089  1.00 31.28           H  
ATOM   3576  HB3 ALA A 233      -6.753  -0.237 -21.549  1.00 31.28           H  
ATOM   3577  O   ALA A 233      -4.103   1.415 -20.855  1.00 31.28           O  
ATOM   3578  N   VAL A 234      -4.797   0.948 -18.767  1.00 30.92           N  
ATOM   3579  H   VAL A 234      -5.252   0.257 -18.188  1.00 30.92           H  
ATOM   3580  CA  VAL A 234      -4.461   2.239 -18.147  1.00 30.92           C  
ATOM   3581  HA  VAL A 234      -4.923   3.042 -18.721  1.00 30.92           H  
ATOM   3582  C   VAL A 234      -2.968   2.512 -18.129  1.00 30.92           C  
ATOM   3583  CB  VAL A 234      -5.026   2.232 -16.717  1.00 30.92           C  
ATOM   3584  HB  VAL A 234      -4.729   1.298 -16.241  1.00 30.92           H  
ATOM   3585  O   VAL A 234      -2.527   3.648 -18.264  1.00 30.92           O  
ATOM   3586  CG1 VAL A 234      -4.499   3.339 -15.788  1.00 30.92           C  
ATOM   3587 HG11 VAL A 234      -4.413   4.295 -16.303  1.00 30.92           H  
ATOM   3588 HG12 VAL A 234      -3.501   3.065 -15.448  1.00 30.92           H  
ATOM   3589 HG13 VAL A 234      -5.136   3.444 -14.910  1.00 30.92           H  
ATOM   3590  CG2 VAL A 234      -6.552   2.202 -16.823  1.00 30.92           C  
ATOM   3591 HG21 VAL A 234      -6.887   2.488 -17.820  1.00 30.92           H  
ATOM   3592 HG22 VAL A 234      -7.002   2.870 -16.088  1.00 30.92           H  
ATOM   3593 HG23 VAL A 234      -6.914   1.190 -16.644  1.00 30.92           H  
ATOM   3594  N   PHE A 235      -2.179   1.457 -17.975  1.00 36.30           N  
ATOM   3595  H   PHE A 235      -2.621   0.562 -17.819  1.00 36.30           H  
ATOM   3596  CA  PHE A 235      -0.738   1.534 -17.799  1.00 36.30           C  
ATOM   3597  HA  PHE A 235      -0.478   2.546 -17.489  1.00 36.30           H  
ATOM   3598  C   PHE A 235       0.066   1.304 -19.092  1.00 36.30           C  
ATOM   3599  CB  PHE A 235      -0.393   0.584 -16.652  1.00 36.30           C  
ATOM   3600  HB2 PHE A 235      -0.834  -0.392 -16.854  1.00 36.30           H  
ATOM   3601  HB3 PHE A 235       0.680   0.396 -16.658  1.00 36.30           H  
ATOM   3602  O   PHE A 235       1.302   1.222 -19.053  1.00 36.30           O  
ATOM   3603  CG  PHE A 235      -0.798   1.073 -15.267  1.00 36.30           C  
ATOM   3604  CD1 PHE A 235      -0.413   2.348 -14.801  1.00 36.30           C  
ATOM   3605  HD1 PHE A 235       0.199   2.988 -15.418  1.00 36.30           H  
ATOM   3606  CD2 PHE A 235      -1.546   0.237 -14.419  1.00 36.30           C  
ATOM   3607  HD2 PHE A 235      -1.765  -0.776 -14.722  1.00 36.30           H  
ATOM   3608  CE1 PHE A 235      -0.822   2.791 -13.529  1.00 36.30           C  
ATOM   3609  HE1 PHE A 235      -0.527   3.769 -13.180  1.00 36.30           H  
ATOM   3610  CE2 PHE A 235      -1.974   0.685 -13.160  1.00 36.30           C  
ATOM   3611  HE2 PHE A 235      -2.540   0.029 -12.515  1.00 36.30           H  
ATOM   3612  CZ  PHE A 235      -1.617   1.966 -12.715  1.00 36.30           C  
ATOM   3613  HZ  PHE A 235      -1.923   2.302 -11.735  1.00 36.30           H  
ATOM   3614  N   GLN A 236      -0.607   1.251 -20.248  1.00 33.82           N  
ATOM   3615  H   GLN A 236      -1.611   1.353 -20.219  1.00 33.82           H  
ATOM   3616  CA  GLN A 236       0.058   1.414 -21.541  1.00 33.82           C  
ATOM   3617  HA  GLN A 236       0.917   0.744 -21.573  1.00 33.82           H  
ATOM   3618  C   GLN A 236       0.572   2.856 -21.664  1.00 33.82           C  
ATOM   3619  CB  GLN A 236      -0.876   1.047 -22.709  1.00 33.82           C  
ATOM   3620  HB2 GLN A 236      -1.744   1.706 -22.708  1.00 33.82           H  
ATOM   3621  HB3 GLN A 236      -0.329   1.196 -23.640  1.00 33.82           H  
ATOM   3622  O   GLN A 236      -0.106   3.792 -21.250  1.00 33.82           O  
ATOM   3623  CG  GLN A 236      -1.340  -0.416 -22.640  1.00 33.82           C  
ATOM   3624  HG2 GLN A 236      -2.095  -0.490 -21.856  1.00 33.82           H  
ATOM   3625  HG3 GLN A 236      -0.497  -1.056 -22.380  1.00 33.82           H  
ATOM   3626  CD  GLN A 236      -1.966  -0.944 -23.927  1.00 33.82           C  
ATOM   3627  NE2 GLN A 236      -2.130  -2.244 -24.046  1.00 33.82           N  
ATOM   3628 HE21 GLN A 236      -2.522  -2.567 -24.918  1.00 33.82           H  
ATOM   3629 HE22 GLN A 236      -1.847  -2.863 -23.300  1.00 33.82           H  
ATOM   3630  OE1 GLN A 236      -2.304  -0.220 -24.849  1.00 33.82           O  
ATOM   3631  N   ASN A 237       1.758   3.046 -22.258  1.00 36.55           N  
ATOM   3632  H   ASN A 237       2.243   2.222 -22.584  1.00 36.55           H  
ATOM   3633  CA  ASN A 237       2.482   4.332 -22.363  1.00 36.55           C  
ATOM   3634  HA  ASN A 237       2.759   4.653 -21.358  1.00 36.55           H  
ATOM   3635  C   ASN A 237       1.681   5.521 -22.949  1.00 36.55           C  
ATOM   3636  CB  ASN A 237       3.763   4.104 -23.211  1.00 36.55           C  
ATOM   3637  HB2 ASN A 237       3.966   4.999 -23.799  1.00 36.55           H  
ATOM   3638  HB3 ASN A 237       3.608   3.293 -23.924  1.00 36.55           H  
ATOM   3639  O   ASN A 237       2.184   6.641 -22.949  1.00 36.55           O  
ATOM   3640  CG  ASN A 237       5.026   3.840 -22.411  1.00 36.55           C  
ATOM   3641  ND2 ASN A 237       6.128   3.543 -23.053  1.00 36.55           N  
ATOM   3642 HD21 ASN A 237       6.156   3.570 -24.062  1.00 36.55           H  
ATOM   3643 HD22 ASN A 237       6.975   3.502 -22.505  1.00 36.55           H  
ATOM   3644  OD1 ASN A 237       5.054   3.844 -21.196  1.00 36.55           O  
ATOM   3645  N   ASN A 238       0.466   5.295 -23.450  1.00 35.67           N  
ATOM   3646  H   ASN A 238       0.055   4.391 -23.266  1.00 35.67           H  
ATOM   3647  CA  ASN A 238      -0.321   6.257 -24.216  1.00 35.67           C  
ATOM   3648  HA  ASN A 238       0.258   7.172 -24.340  1.00 35.67           H  
ATOM   3649  C   ASN A 238      -1.628   6.677 -23.523  1.00 35.67           C  
ATOM   3650  CB  ASN A 238      -0.574   5.662 -25.612  1.00 35.67           C  
ATOM   3651  HB2 ASN A 238      -1.169   6.364 -26.195  1.00 35.67           H  
ATOM   3652  HB3 ASN A 238      -1.145   4.739 -25.509  1.00 35.67           H  
ATOM   3653  O   ASN A 238      -2.458   7.325 -24.161  1.00 35.67           O  
ATOM   3654  CG  ASN A 238       0.691   5.376 -26.404  1.00 35.67           C  
ATOM   3655  ND2 ASN A 238       0.573   4.629 -27.474  1.00 35.67           N  
ATOM   3656 HD21 ASN A 238       1.426   4.457 -27.987  1.00 35.67           H  
ATOM   3657 HD22 ASN A 238      -0.327   4.257 -27.742  1.00 35.67           H  
ATOM   3658  OD1 ASN A 238       1.793   5.794 -26.100  1.00 35.67           O  
ATOM   3659  N   TRP A 239      -1.856   6.307 -22.257  1.00 32.50           N  
ATOM   3660  H   TRP A 239      -1.165   5.773 -21.751  1.00 32.50           H  
ATOM   3661  CA  TRP A 239      -3.057   6.758 -21.553  1.00 32.50           C  
ATOM   3662  HA  TRP A 239      -3.860   6.722 -22.289  1.00 32.50           H  
ATOM   3663  C   TRP A 239      -2.893   8.215 -21.089  1.00 32.50           C  
ATOM   3664  CB  TRP A 239      -3.451   5.790 -20.432  1.00 32.50           C  
ATOM   3665  HB2 TRP A 239      -3.183   6.216 -19.465  1.00 32.50           H  
ATOM   3666  HB3 TRP A 239      -2.884   4.866 -20.547  1.00 32.50           H  
ATOM   3667  O   TRP A 239      -1.913   8.524 -20.407  1.00 32.50           O  
ATOM   3668  CG  TRP A 239      -4.902   5.407 -20.429  1.00 32.50           C  
ATOM   3669  CD1 TRP A 239      -5.606   4.996 -21.510  1.00 32.50           C  
ATOM   3670  HD1 TRP A 239      -5.200   4.896 -22.506  1.00 32.50           H  
ATOM   3671  CD2 TRP A 239      -5.829   5.308 -19.307  1.00 32.50           C  
ATOM   3672  CE2 TRP A 239      -7.067   4.784 -19.781  1.00 32.50           C  
ATOM   3673  CE3 TRP A 239      -5.744   5.590 -17.933  1.00 32.50           C  
ATOM   3674  HE3 TRP A 239      -4.837   6.033 -17.549  1.00 32.50           H  
ATOM   3675  NE1 TRP A 239      -6.888   4.654 -21.136  1.00 32.50           N  
ATOM   3676  HE1 TRP A 239      -7.580   4.286 -21.774  1.00 32.50           H  
ATOM   3677  CH2 TRP A 239      -8.036   4.819 -17.573  1.00 32.50           C  
ATOM   3678  HH2 TRP A 239      -8.882   4.670 -16.919  1.00 32.50           H  
ATOM   3679  CZ2 TRP A 239      -8.156   4.527 -18.939  1.00 32.50           C  
ATOM   3680  HZ2 TRP A 239      -9.082   4.140 -19.338  1.00 32.50           H  
ATOM   3681  CZ3 TRP A 239      -6.829   5.341 -17.071  1.00 32.50           C  
ATOM   3682  HZ3 TRP A 239      -6.752   5.597 -16.025  1.00 32.50           H  
ATOM   3683  N   PRO A 240      -3.817   9.128 -21.453  1.00 30.89           N  
ATOM   3684  CA  PRO A 240      -3.638  10.574 -21.271  1.00 30.89           C  
ATOM   3685  HA  PRO A 240      -2.745  10.892 -21.807  1.00 30.89           H  
ATOM   3686  C   PRO A 240      -3.467  10.995 -19.803  1.00 30.89           C  
ATOM   3687  CB  PRO A 240      -4.868  11.221 -21.924  1.00 30.89           C  
ATOM   3688  HB2 PRO A 240      -5.227  12.084 -21.363  1.00 30.89           H  
ATOM   3689  HB3 PRO A 240      -4.619  11.515 -22.943  1.00 30.89           H  
ATOM   3690  O   PRO A 240      -2.821  12.008 -19.526  1.00 30.89           O  
ATOM   3691  CG  PRO A 240      -5.915  10.108 -21.964  1.00 30.89           C  
ATOM   3692  HG2 PRO A 240      -6.448  10.078 -21.013  1.00 30.89           H  
ATOM   3693  HG3 PRO A 240      -6.614  10.234 -22.790  1.00 30.89           H  
ATOM   3694  CD  PRO A 240      -5.079   8.846 -22.117  1.00 30.89           C  
ATOM   3695  HD2 PRO A 240      -5.596   8.004 -21.656  1.00 30.89           H  
ATOM   3696  HD3 PRO A 240      -4.897   8.649 -23.173  1.00 30.89           H  
ATOM   3697  N   ASP A 241      -3.977  10.180 -18.878  1.00 30.74           N  
ATOM   3698  H   ASP A 241      -4.547   9.409 -19.197  1.00 30.74           H  
ATOM   3699  CA  ASP A 241      -3.951  10.439 -17.438  1.00 30.74           C  
ATOM   3700  HA  ASP A 241      -3.917  11.516 -17.277  1.00 30.74           H  
ATOM   3701  C   ASP A 241      -2.718   9.849 -16.729  1.00 30.74           C  
ATOM   3702  CB  ASP A 241      -5.262   9.925 -16.825  1.00 30.74           C  
ATOM   3703  HB2 ASP A 241      -5.229  10.073 -15.746  1.00 30.74           H  
ATOM   3704  HB3 ASP A 241      -5.348   8.856 -17.017  1.00 30.74           H  
ATOM   3705  O   ASP A 241      -2.435  10.194 -15.581  1.00 30.74           O  
ATOM   3706  CG  ASP A 241      -6.500  10.650 -17.370  1.00 30.74           C  
ATOM   3707  OD1 ASP A 241      -6.363  11.816 -17.806  1.00 30.74           O  
ATOM   3708  OD2 ASP A 241      -7.581  10.025 -17.338  1.00 30.74           O  
ATOM   3709  N   VAL A 242      -1.928   9.005 -17.405  1.00 34.54           N  
ATOM   3710  H   VAL A 242      -2.151   8.820 -18.373  1.00 34.54           H  
ATOM   3711  CA  VAL A 242      -0.672   8.452 -16.873  1.00 34.54           C  
ATOM   3712  HA  VAL A 242      -0.678   8.560 -15.788  1.00 34.54           H  
ATOM   3713  C   VAL A 242       0.493   9.297 -17.381  1.00 34.54           C  
ATOM   3714  CB  VAL A 242      -0.539   6.938 -17.150  1.00 34.54           C  
ATOM   3715  HB  VAL A 242      -0.558   6.747 -18.222  1.00 34.54           H  
ATOM   3716  O   VAL A 242       1.244   8.914 -18.276  1.00 34.54           O  
ATOM   3717  CG1 VAL A 242       0.750   6.347 -16.553  1.00 34.54           C  
ATOM   3718 HG11 VAL A 242       0.751   5.265 -16.681  1.00 34.54           H  
ATOM   3719 HG12 VAL A 242       0.822   6.591 -15.493  1.00 34.54           H  
ATOM   3720 HG13 VAL A 242       1.623   6.741 -17.073  1.00 34.54           H  
ATOM   3721  CG2 VAL A 242      -1.707   6.200 -16.483  1.00 34.54           C  
ATOM   3722 HG21 VAL A 242      -2.634   6.433 -17.006  1.00 34.54           H  
ATOM   3723 HG22 VAL A 242      -1.550   5.122 -16.531  1.00 34.54           H  
ATOM   3724 HG23 VAL A 242      -1.803   6.497 -15.438  1.00 34.54           H  
ATOM   3725  N   LYS A 243       0.662  10.494 -16.805  1.00 38.11           N  
ATOM   3726  H   LYS A 243      -0.015  10.784 -16.114  1.00 38.11           H  
ATOM   3727  CA  LYS A 243       1.852  11.312 -17.076  1.00 38.11           C  
ATOM   3728  HA  LYS A 243       2.122  11.170 -18.122  1.00 38.11           H  
ATOM   3729  C   LYS A 243       3.028  10.798 -16.259  1.00 38.11           C  
ATOM   3730  CB  LYS A 243       1.600  12.813 -16.892  1.00 38.11           C  
ATOM   3731  HB2 LYS A 243       1.185  13.014 -15.905  1.00 38.11           H  
ATOM   3732  HB3 LYS A 243       2.559  13.325 -16.975  1.00 38.11           H  
ATOM   3733  O   LYS A 243       3.107  10.976 -15.048  1.00 38.11           O  
ATOM   3734  CG  LYS A 243       0.651  13.337 -17.984  1.00 38.11           C  
ATOM   3735  HG2 LYS A 243      -0.379  13.213 -17.652  1.00 38.11           H  
ATOM   3736  HG3 LYS A 243       0.785  12.757 -18.898  1.00 38.11           H  
ATOM   3737  CD  LYS A 243       0.919  14.808 -18.324  1.00 38.11           C  
ATOM   3738  HD2 LYS A 243       0.788  15.419 -17.431  1.00 38.11           H  
ATOM   3739  HD3 LYS A 243       1.942  14.900 -18.689  1.00 38.11           H  
ATOM   3740  CE  LYS A 243      -0.056  15.255 -19.421  1.00 38.11           C  
ATOM   3741  HE2 LYS A 243       0.061  14.591 -20.278  1.00 38.11           H  
ATOM   3742  HE3 LYS A 243      -1.074  15.118 -19.056  1.00 38.11           H  
ATOM   3743  NZ  LYS A 243       0.153  16.667 -19.840  1.00 38.11           N  
ATOM   3744  HZ1 LYS A 243       1.070  16.800 -20.240  1.00 38.11           H  
ATOM   3745  HZ2 LYS A 243      -0.536  16.926 -20.532  1.00 38.11           H  
ATOM   3746  HZ3 LYS A 243       0.033  17.296 -19.059  1.00 38.11           H  
ATOM   3747  N   GLN A 244       3.945  10.144 -16.952  1.00 40.93           N  
ATOM   3748  H   GLN A 244       3.767   9.975 -17.932  1.00 40.93           H  
ATOM   3749  CA  GLN A 244       5.124   9.554 -16.356  1.00 40.93           C  
ATOM   3750  HA  GLN A 244       4.833   8.997 -15.465  1.00 40.93           H  
ATOM   3751  C   GLN A 244       6.148  10.633 -15.959  1.00 40.93           C  
ATOM   3752  CB  GLN A 244       5.713   8.582 -17.371  1.00 40.93           C  
ATOM   3753  HB2 GLN A 244       6.081   9.131 -18.237  1.00 40.93           H  
ATOM   3754  HB3 GLN A 244       6.538   8.101 -16.845  1.00 40.93           H  
ATOM   3755  O   GLN A 244       6.695  11.330 -16.812  1.00 40.93           O  
ATOM   3756  CG  GLN A 244       4.827   7.419 -17.816  1.00 40.93           C  
ATOM   3757  HG2 GLN A 244       3.901   7.792 -18.252  1.00 40.93           H  
ATOM   3758  HG3 GLN A 244       4.580   6.805 -16.949  1.00 40.93           H  
ATOM   3759  CD  GLN A 244       5.524   6.564 -18.867  1.00 40.93           C  
ATOM   3760  NE2 GLN A 244       5.287   5.274 -18.876  1.00 40.93           N  
ATOM   3761 HE21 GLN A 244       5.431   4.786 -19.748  1.00 40.93           H  
ATOM   3762 HE22 GLN A 244       4.832   4.798 -18.110  1.00 40.93           H  
ATOM   3763  OE1 GLN A 244       6.262   7.051 -19.707  1.00 40.93           O  
ATOM   3764  N   CYS A 245       6.454  10.753 -14.667  1.00 43.73           N  
ATOM   3765  H   CYS A 245       5.917  10.230 -13.990  1.00 43.73           H  
ATOM   3766  CA  CYS A 245       7.489  11.671 -14.181  1.00 43.73           C  
ATOM   3767  HA  CYS A 245       7.584  12.517 -14.862  1.00 43.73           H  
ATOM   3768  C   CYS A 245       8.848  10.965 -14.115  1.00 43.73           C  
ATOM   3769  CB  CYS A 245       7.070  12.225 -12.813  1.00 43.73           C  
ATOM   3770  HB2 CYS A 245       6.760  11.401 -12.170  1.00 43.73           H  
ATOM   3771  HB3 CYS A 245       7.917  12.732 -12.350  1.00 43.73           H  
ATOM   3772  O   CYS A 245       9.041  10.122 -13.241  1.00 43.73           O  
ATOM   3773  SG  CYS A 245       5.707  13.405 -13.024  1.00 43.73           S  
ATOM   3774  HG  CYS A 245       5.165  13.255 -11.813  1.00 43.73           H  
ATOM   3775  N   GLY A 246       9.777  11.317 -15.011  1.00 42.44           N  
ATOM   3776  H   GLY A 246       9.536  11.991 -15.722  1.00 42.44           H  
ATOM   3777  CA  GLY A 246      11.170  10.862 -14.933  1.00 42.44           C  
ATOM   3778  HA2 GLY A 246      11.190   9.774 -14.866  1.00 42.44           H  
ATOM   3779  HA3 GLY A 246      11.711  11.153 -15.833  1.00 42.44           H  
ATOM   3780  C   GLY A 246      11.883  11.461 -13.715  1.00 42.44           C  
ATOM   3781  O   GLY A 246      11.701  12.638 -13.404  1.00 42.44           O  
ATOM   3782  N   MET A 247      12.690  10.676 -13.004  1.00 47.96           N  
ATOM   3783  H   MET A 247      12.789   9.712 -13.287  1.00 47.96           H  
ATOM   3784  CA  MET A 247      13.356  11.108 -11.771  1.00 47.96           C  
ATOM   3785  HA  MET A 247      12.963  12.073 -11.450  1.00 47.96           H  
ATOM   3786  C   MET A 247      14.870  11.257 -11.914  1.00 47.96           C  
ATOM   3787  CB  MET A 247      13.090  10.102 -10.649  1.00 47.96           C  
ATOM   3788  HB2 MET A 247      13.368   9.097 -10.967  1.00 47.96           H  
ATOM   3789  HB3 MET A 247      13.723  10.417  -9.820  1.00 47.96           H  
ATOM   3790  O   MET A 247      15.589  10.348 -11.538  1.00 47.96           O  
ATOM   3791  CG  MET A 247      11.676  10.078 -10.115  1.00 47.96           C  
ATOM   3792  HG2 MET A 247      11.364  11.116  -9.996  1.00 47.96           H  
ATOM   3793  HG3 MET A 247      11.026   9.602 -10.848  1.00 47.96           H  
ATOM   3794  SD  MET A 247      11.522   9.215  -8.518  1.00 47.96           S  
ATOM   3795  CE  MET A 247      12.588  10.221  -7.447  1.00 47.96           C  
ATOM   3796  HE1 MET A 247      13.636  10.059  -7.698  1.00 47.96           H  
ATOM   3797  HE2 MET A 247      12.427   9.942  -6.406  1.00 47.96           H  
ATOM   3798  HE3 MET A 247      12.348  11.277  -7.575  1.00 47.96           H  
ATOM   3799  N   GLY A 248      15.395  12.400 -12.367  1.00 41.54           N  
ATOM   3800  H   GLY A 248      14.752  13.109 -12.689  1.00 41.54           H  
ATOM   3801  CA  GLY A 248      16.850  12.610 -12.521  1.00 41.54           C  
ATOM   3802  HA2 GLY A 248      17.038  13.669 -12.702  1.00 41.54           H  
ATOM   3803  HA3 GLY A 248      17.162  12.065 -13.412  1.00 41.54           H  
ATOM   3804  C   GLY A 248      17.727  12.176 -11.312  1.00 41.54           C  
ATOM   3805  O   GLY A 248      17.262  12.198 -10.169  1.00 41.54           O  
ATOM   3806  N   PRO A 249      19.013  11.813 -11.516  1.00 45.01           N  
ATOM   3807  CA  PRO A 249      19.906  11.426 -10.418  1.00 45.01           C  
ATOM   3808  HA  PRO A 249      19.541  10.493  -9.990  1.00 45.01           H  
ATOM   3809  C   PRO A 249      19.971  12.510  -9.332  1.00 45.01           C  
ATOM   3810  CB  PRO A 249      21.285  11.194 -11.046  1.00 45.01           C  
ATOM   3811  HB2 PRO A 249      21.793  10.342 -10.595  1.00 45.01           H  
ATOM   3812  HB3 PRO A 249      21.899  12.090 -10.954  1.00 45.01           H  
ATOM   3813  O   PRO A 249      20.072  13.699  -9.642  1.00 45.01           O  
ATOM   3814  CG  PRO A 249      20.985  10.951 -12.523  1.00 45.01           C  
ATOM   3815  HG2 PRO A 249      21.813  11.263 -13.159  1.00 45.01           H  
ATOM   3816  HG3 PRO A 249      20.765   9.895 -12.675  1.00 45.01           H  
ATOM   3817  CD  PRO A 249      19.729  11.781 -12.782  1.00 45.01           C  
ATOM   3818  HD2 PRO A 249      19.144  11.323 -13.580  1.00 45.01           H  
ATOM   3819  HD3 PRO A 249      20.011  12.796 -13.059  1.00 45.01           H  
ATOM   3820  N   GLY A 250      19.897  12.112  -8.059  1.00 47.94           N  
ATOM   3821  H   GLY A 250      19.812  11.123  -7.869  1.00 47.94           H  
ATOM   3822  CA  GLY A 250      19.896  13.043  -6.922  1.00 47.94           C  
ATOM   3823  HA2 GLY A 250      20.022  12.472  -6.001  1.00 47.94           H  
ATOM   3824  HA3 GLY A 250      20.742  13.724  -7.017  1.00 47.94           H  
ATOM   3825  C   GLY A 250      18.622  13.889  -6.775  1.00 47.94           C  
ATOM   3826  O   GLY A 250      18.605  14.835  -5.988  1.00 47.94           O  
ATOM   3827  N   LYS A 251      17.559  13.594  -7.535  1.00 54.73           N  
ATOM   3828  H   LYS A 251      17.637  12.843  -8.207  1.00 54.73           H  
ATOM   3829  CA  LYS A 251      16.248  14.240  -7.395  1.00 54.73           C  
ATOM   3830  HA  LYS A 251      16.381  15.185  -6.868  1.00 54.73           H  
ATOM   3831  C   LYS A 251      15.320  13.408  -6.511  1.00 54.73           C  
ATOM   3832  CB  LYS A 251      15.630  14.540  -8.777  1.00 54.73           C  
ATOM   3833  HB2 LYS A 251      15.406  13.599  -9.279  1.00 54.73           H  
ATOM   3834  HB3 LYS A 251      14.679  15.053  -8.634  1.00 54.73           H  
ATOM   3835  O   LYS A 251      15.506  12.204  -6.325  1.00 54.73           O  
ATOM   3836  CG  LYS A 251      16.513  15.405  -9.698  1.00 54.73           C  
ATOM   3837  HG2 LYS A 251      17.471  14.914  -9.869  1.00 54.73           H  
ATOM   3838  HG3 LYS A 251      16.009  15.501 -10.660  1.00 54.73           H  
ATOM   3839  CD  LYS A 251      16.757  16.810  -9.126  1.00 54.73           C  
ATOM   3840  HD2 LYS A 251      17.295  16.726  -8.182  1.00 54.73           H  
ATOM   3841  HD3 LYS A 251      15.795  17.291  -8.949  1.00 54.73           H  
ATOM   3842  CE  LYS A 251      17.586  17.666 -10.089  1.00 54.73           C  
ATOM   3843  HE2 LYS A 251      17.059  17.724 -11.042  1.00 54.73           H  
ATOM   3844  HE3 LYS A 251      18.538  17.164 -10.260  1.00 54.73           H  
ATOM   3845  NZ  LYS A 251      17.812  19.031  -9.542  1.00 54.73           N  
ATOM   3846  HZ1 LYS A 251      18.289  18.992  -8.653  1.00 54.73           H  
ATOM   3847  HZ2 LYS A 251      18.370  19.590 -10.172  1.00 54.73           H  
ATOM   3848  HZ3 LYS A 251      16.938  19.515  -9.391  1.00 54.73           H  
ATOM   3849  N   SER A 252      14.309  14.077  -5.967  1.00 58.18           N  
ATOM   3850  H   SER A 252      14.224  15.068  -6.142  1.00 58.18           H  
ATOM   3851  CA  SER A 252      13.240  13.455  -5.195  1.00 58.18           C  
ATOM   3852  HA  SER A 252      13.346  12.374  -5.287  1.00 58.18           H  
ATOM   3853  C   SER A 252      11.871  13.820  -5.754  1.00 58.18           C  
ATOM   3854  CB  SER A 252      13.355  13.804  -3.706  1.00 58.18           C  
ATOM   3855  HB2 SER A 252      12.551  13.314  -3.157  1.00 58.18           H  
ATOM   3856  HB3 SER A 252      14.308  13.429  -3.335  1.00 58.18           H  
ATOM   3857  O   SER A 252      11.655  14.946  -6.217  1.00 58.18           O  
ATOM   3858  OG  SER A 252      13.295  15.202  -3.481  1.00 58.18           O  
ATOM   3859  HG  SER A 252      12.414  15.420  -3.169  1.00 58.18           H  
ATOM   3860  N   LEU A 253      10.951  12.861  -5.682  1.00 57.50           N  
ATOM   3861  H   LEU A 253      11.214  11.989  -5.244  1.00 57.50           H  
ATOM   3862  CA  LEU A 253       9.529  13.054  -5.934  1.00 57.50           C  
ATOM   3863  HA  LEU A 253       9.340  14.080  -6.250  1.00 57.50           H  
ATOM   3864  C   LEU A 253       8.774  12.841  -4.631  1.00 57.50           C  
ATOM   3865  CB  LEU A 253       9.015  12.095  -7.021  1.00 57.50           C  
ATOM   3866  HB2 LEU A 253       9.331  11.081  -6.775  1.00 57.50           H  
ATOM   3867  HB3 LEU A 253       7.926  12.117  -6.996  1.00 57.50           H  
ATOM   3868  O   LEU A 253       8.905  11.800  -3.993  1.00 57.50           O  
ATOM   3869  CG  LEU A 253       9.457  12.424  -8.454  1.00 57.50           C  
ATOM   3870  HG  LEU A 253      10.544  12.371  -8.514  1.00 57.50           H  
ATOM   3871  CD1 LEU A 253       8.825  11.420  -9.419  1.00 57.50           C  
ATOM   3872 HD11 LEU A 253       7.743  11.555  -9.441  1.00 57.50           H  
ATOM   3873 HD12 LEU A 253       9.210  11.566 -10.427  1.00 57.50           H  
ATOM   3874 HD13 LEU A 253       9.038  10.399  -9.102  1.00 57.50           H  
ATOM   3875  CD2 LEU A 253       9.013  13.814  -8.913  1.00 57.50           C  
ATOM   3876 HD21 LEU A 253       9.236  13.937  -9.973  1.00 57.50           H  
ATOM   3877 HD22 LEU A 253       7.941  13.937  -8.754  1.00 57.50           H  
ATOM   3878 HD23 LEU A 253       9.559  14.579  -8.360  1.00 57.50           H  
ATOM   3879  N   GLU A 254       7.997  13.840  -4.238  1.00 62.95           N  
ATOM   3880  H   GLU A 254       7.938  14.675  -4.803  1.00 62.95           H  
ATOM   3881  CA  GLU A 254       7.063  13.736  -3.130  1.00 62.95           C  
ATOM   3882  HA  GLU A 254       7.339  12.893  -2.496  1.00 62.95           H  
ATOM   3883  C   GLU A 254       5.660  13.471  -3.670  1.00 62.95           C  
ATOM   3884  CB  GLU A 254       7.136  14.998  -2.262  1.00 62.95           C  
ATOM   3885  HB2 GLU A 254       8.153  15.094  -1.881  1.00 62.95           H  
ATOM   3886  HB3 GLU A 254       6.905  15.875  -2.867  1.00 62.95           H  
ATOM   3887  O   GLU A 254       5.147  14.211  -4.513  1.00 62.95           O  
ATOM   3888  CG  GLU A 254       6.155  14.932  -1.084  1.00 62.95           C  
ATOM   3889  HG2 GLU A 254       6.326  14.016  -0.519  1.00 62.95           H  
ATOM   3890  HG3 GLU A 254       5.138  14.889  -1.474  1.00 62.95           H  
ATOM   3891  CD  GLU A 254       6.264  16.132  -0.137  1.00 62.95           C  
ATOM   3892  OE1 GLU A 254       5.224  16.524   0.446  1.00 62.95           O  
ATOM   3893  OE2 GLU A 254       7.382  16.610   0.160  1.00 62.95           O  
ATOM   3894  N   PHE A 255       5.051  12.428  -3.132  1.00 62.97           N  
ATOM   3895  H   PHE A 255       5.560  11.873  -2.459  1.00 62.97           H  
ATOM   3896  CA  PHE A 255       3.671  12.041  -3.335  1.00 62.97           C  
ATOM   3897  HA  PHE A 255       3.211  12.667  -4.099  1.00 62.97           H  
ATOM   3898  C   PHE A 255       2.935  12.227  -2.019  1.00 62.97           C  
ATOM   3899  CB  PHE A 255       3.623  10.580  -3.783  1.00 62.97           C  
ATOM   3900  HB2 PHE A 255       2.585  10.312  -3.980  1.00 62.97           H  
ATOM   3901  HB3 PHE A 255       3.975   9.946  -2.969  1.00 62.97           H  
ATOM   3902  O   PHE A 255       3.430  11.815  -0.969  1.00 62.97           O  
ATOM   3903  CG  PHE A 255       4.455  10.303  -5.013  1.00 62.97           C  
ATOM   3904  CD1 PHE A 255       3.965  10.643  -6.284  1.00 62.97           C  
ATOM   3905  HD1 PHE A 255       2.996  11.112  -6.378  1.00 62.97           H  
ATOM   3906  CD2 PHE A 255       5.759   9.797  -4.878  1.00 62.97           C  
ATOM   3907  HD2 PHE A 255       6.160   9.578  -3.899  1.00 62.97           H  
ATOM   3908  CE1 PHE A 255       4.744  10.429  -7.429  1.00 62.97           C  
ATOM   3909  HE1 PHE A 255       4.362  10.687  -8.406  1.00 62.97           H  
ATOM   3910  CE2 PHE A 255       6.564   9.645  -6.016  1.00 62.97           C  
ATOM   3911  HE2 PHE A 255       7.592   9.329  -5.913  1.00 62.97           H  
ATOM   3912  CZ  PHE A 255       6.054   9.950  -7.286  1.00 62.97           C  
ATOM   3913  HZ  PHE A 255       6.697   9.864  -8.149  1.00 62.97           H  
ATOM   3914  N   GLY A 256       1.752  12.820  -2.067  1.00 61.14           N  
ATOM   3915  H   GLY A 256       1.404  13.187  -2.941  1.00 61.14           H  
ATOM   3916  CA  GLY A 256       0.894  12.900  -0.897  1.00 61.14           C  
ATOM   3917  HA2 GLY A 256       1.056  13.836  -0.362  1.00 61.14           H  
ATOM   3918  HA3 GLY A 256       1.141  12.078  -0.225  1.00 61.14           H  
ATOM   3919  C   GLY A 256      -0.568  12.779  -1.272  1.00 61.14           C  
ATOM   3920  O   GLY A 256      -0.978  13.214  -2.350  1.00 61.14           O  
ATOM   3921  N   TRP A 257      -1.339  12.148  -0.396  1.00 62.18           N  
ATOM   3922  H   TRP A 257      -0.919  11.771   0.441  1.00 62.18           H  
ATOM   3923  CA  TRP A 257      -2.774  11.990  -0.565  1.00 62.18           C  
ATOM   3924  HA  TRP A 257      -3.167  12.888  -1.043  1.00 62.18           H  
ATOM   3925  C   TRP A 257      -3.474  11.840   0.784  1.00 62.18           C  
ATOM   3926  CB  TRP A 257      -3.048  10.799  -1.488  1.00 62.18           C  
ATOM   3927  HB2 TRP A 257      -4.121  10.764  -1.674  1.00 62.18           H  
ATOM   3928  HB3 TRP A 257      -2.587  11.000  -2.455  1.00 62.18           H  
ATOM   3929  O   TRP A 257      -2.960  11.208   1.708  1.00 62.18           O  
ATOM   3930  CG  TRP A 257      -2.572   9.449  -1.028  1.00 62.18           C  
ATOM   3931  CD1 TRP A 257      -3.182   8.647  -0.129  1.00 62.18           C  
ATOM   3932  HD1 TRP A 257      -4.075   8.916   0.417  1.00 62.18           H  
ATOM   3933  CD2 TRP A 257      -1.335   8.757  -1.368  1.00 62.18           C  
ATOM   3934  CE2 TRP A 257      -1.346   7.470  -0.752  1.00 62.18           C  
ATOM   3935  CE3 TRP A 257      -0.175   9.115  -2.083  1.00 62.18           C  
ATOM   3936  HE3 TRP A 257      -0.123  10.096  -2.531  1.00 62.18           H  
ATOM   3937  NE1 TRP A 257      -2.526   7.439  -0.048  1.00 62.18           N  
ATOM   3938  HE1 TRP A 257      -2.808   6.689   0.567  1.00 62.18           H  
ATOM   3939  CH2 TRP A 257       0.869   6.965  -1.562  1.00 62.18           C  
ATOM   3940  HH2 TRP A 257       1.721   6.304  -1.618  1.00 62.18           H  
ATOM   3941  CZ2 TRP A 257      -0.280   6.569  -0.861  1.00 62.18           C  
ATOM   3942  HZ2 TRP A 257      -0.326   5.607  -0.372  1.00 62.18           H  
ATOM   3943  CZ3 TRP A 257       0.920   8.235  -2.166  1.00 62.18           C  
ATOM   3944  HZ3 TRP A 257       1.814   8.543  -2.688  1.00 62.18           H  
ATOM   3945  N   ASN A 258      -4.681  12.393   0.891  1.00 59.00           N  
ATOM   3946  H   ASN A 258      -5.082  12.863   0.093  1.00 59.00           H  
ATOM   3947  CA  ASN A 258      -5.532  12.184   2.056  1.00 59.00           C  
ATOM   3948  HA  ASN A 258      -4.922  11.924   2.921  1.00 59.00           H  
ATOM   3949  C   ASN A 258      -6.461  11.014   1.791  1.00 59.00           C  
ATOM   3950  CB  ASN A 258      -6.293  13.469   2.392  1.00 59.00           C  
ATOM   3951  HB2 ASN A 258      -7.090  13.239   3.099  1.00 59.00           H  
ATOM   3952  HB3 ASN A 258      -6.739  13.881   1.487  1.00 59.00           H  
ATOM   3953  O   ASN A 258      -7.177  11.009   0.795  1.00 59.00           O  
ATOM   3954  CG  ASN A 258      -5.393  14.497   3.048  1.00 59.00           C  
ATOM   3955  ND2 ASN A 258      -5.733  15.761   2.963  1.00 59.00           N  
ATOM   3956 HD21 ASN A 258      -6.553  16.050   2.448  1.00 59.00           H  
ATOM   3957 HD22 ASN A 258      -5.092  16.406   3.402  1.00 59.00           H  
ATOM   3958  OD1 ASN A 258      -4.387  14.196   3.664  1.00 59.00           O  
ATOM   3959  N   ILE A 259      -6.471  10.030   2.688  1.00 56.69           N  
ATOM   3960  H   ILE A 259      -5.956  10.162   3.547  1.00 56.69           H  
ATOM   3961  CA  ILE A 259      -7.381   8.898   2.567  1.00 56.69           C  
ATOM   3962  HA  ILE A 259      -7.602   8.759   1.509  1.00 56.69           H  
ATOM   3963  C   ILE A 259      -8.689   9.257   3.268  1.00 56.69           C  
ATOM   3964  CB  ILE A 259      -6.762   7.560   3.024  1.00 56.69           C  
ATOM   3965  HB  ILE A 259      -6.670   7.556   4.110  1.00 56.69           H  
ATOM   3966  O   ILE A 259      -8.781   9.243   4.494  1.00 56.69           O  
ATOM   3967  CG1 ILE A 259      -5.372   7.334   2.397  1.00 56.69           C  
ATOM   3968 HG12 ILE A 259      -5.468   7.432   1.316  1.00 56.69           H  
ATOM   3969 HG13 ILE A 259      -4.682   8.100   2.751  1.00 56.69           H  
ATOM   3970  CG2 ILE A 259      -7.668   6.402   2.569  1.00 56.69           C  
ATOM   3971 HG21 ILE A 259      -8.721   6.682   2.609  1.00 56.69           H  
ATOM   3972 HG22 ILE A 259      -7.456   6.131   1.535  1.00 56.69           H  
ATOM   3973 HG23 ILE A 259      -7.498   5.536   3.208  1.00 56.69           H  
ATOM   3974  CD1 ILE A 259      -4.743   5.968   2.681  1.00 56.69           C  
ATOM   3975 HD11 ILE A 259      -3.860   5.866   2.049  1.00 56.69           H  
ATOM   3976 HD12 ILE A 259      -5.407   5.144   2.418  1.00 56.69           H  
ATOM   3977 HD13 ILE A 259      -4.463   5.897   3.732  1.00 56.69           H  
ATOM   3978  N   SER A 260      -9.741   9.517   2.492  1.00 45.97           N  
ATOM   3979  H   SER A 260      -9.620   9.558   1.491  1.00 45.97           H  
ATOM   3980  CA  SER A 260     -11.105   9.677   3.017  1.00 45.97           C  
ATOM   3981  HA  SER A 260     -11.053  10.305   3.906  1.00 45.97           H  
ATOM   3982  C   SER A 260     -11.742   8.349   3.456  1.00 45.97           C  
ATOM   3983  CB  SER A 260     -11.986  10.409   1.998  1.00 45.97           C  
ATOM   3984  HB2 SER A 260     -12.996  10.522   2.391  1.00 45.97           H  
ATOM   3985  HB3 SER A 260     -11.571  11.399   1.812  1.00 45.97           H  
ATOM   3986  O   SER A 260     -12.939   8.317   3.729  1.00 45.97           O  
ATOM   3987  OG  SER A 260     -12.022   9.687   0.785  1.00 45.97           O  
ATOM   3988  HG  SER A 260     -12.542  10.184   0.149  1.00 45.97           H  
ATOM   3989  N   SER A 261     -10.954   7.265   3.556  1.00 46.61           N  
ATOM   3990  H   SER A 261      -9.966   7.430   3.427  1.00 46.61           H  
ATOM   3991  CA  SER A 261     -11.388   5.878   3.784  1.00 46.61           C  
ATOM   3992  HA  SER A 261     -11.800   5.468   2.862  1.00 46.61           H  
ATOM   3993  C   SER A 261     -12.450   5.846   4.857  1.00 46.61           C  
ATOM   3994  CB  SER A 261     -10.208   4.993   4.239  1.00 46.61           C  
ATOM   3995  HB2 SER A 261      -9.605   4.744   3.366  1.00 46.61           H  
ATOM   3996  HB3 SER A 261      -9.595   5.536   4.958  1.00 46.61           H  
ATOM   3997  O   SER A 261     -12.135   6.046   6.014  1.00 46.61           O  
ATOM   3998  OG  SER A 261     -10.643   3.777   4.827  1.00 46.61           O  
ATOM   3999  HG  SER A 261     -10.524   3.817   5.779  1.00 46.61           H  
ATOM   4000  N   THR A 262     -13.704   5.566   4.540  1.00 42.80           N  
ATOM   4001  H   THR A 262     -13.968   5.440   3.573  1.00 42.80           H  
ATOM   4002  CA  THR A 262     -14.768   5.436   5.550  1.00 42.80           C  
ATOM   4003  HA  THR A 262     -14.739   6.295   6.221  1.00 42.80           H  
ATOM   4004  C   THR A 262     -14.591   4.202   6.442  1.00 42.80           C  
ATOM   4005  CB  THR A 262     -16.141   5.440   4.865  1.00 42.80           C  
ATOM   4006  HB  THR A 262     -16.917   5.125   5.563  1.00 42.80           H  
ATOM   4007  O   THR A 262     -15.433   3.917   7.278  1.00 42.80           O  
ATOM   4008  CG2 THR A 262     -16.481   6.843   4.360  1.00 42.80           C  
ATOM   4009 HG21 THR A 262     -16.520   7.537   5.200  1.00 42.80           H  
ATOM   4010 HG22 THR A 262     -15.736   7.184   3.640  1.00 42.80           H  
ATOM   4011 HG23 THR A 262     -17.460   6.825   3.882  1.00 42.80           H  
ATOM   4012  OG1 THR A 262     -16.116   4.579   3.743  1.00 42.80           O  
ATOM   4013  HG1 THR A 262     -16.119   3.676   4.071  1.00 42.80           H  
ATOM   4014  N   TYR A 263     -13.502   3.448   6.276  1.00 48.58           N  
ATOM   4015  H   TYR A 263     -12.827   3.726   5.578  1.00 48.58           H  
ATOM   4016  CA  TYR A 263     -13.317   2.147   6.895  1.00 48.58           C  
ATOM   4017  HA  TYR A 263     -14.271   1.814   7.304  1.00 48.58           H  
ATOM   4018  C   TYR A 263     -12.312   2.185   8.034  1.00 48.58           C  
ATOM   4019  CB  TYR A 263     -12.926   1.138   5.821  1.00 48.58           C  
ATOM   4020  HB2 TYR A 263     -12.869   0.145   6.266  1.00 48.58           H  
ATOM   4021  HB3 TYR A 263     -11.943   1.384   5.421  1.00 48.58           H  
ATOM   4022  O   TYR A 263     -11.138   2.521   7.851  1.00 48.58           O  
ATOM   4023  CG  TYR A 263     -13.940   1.119   4.707  1.00 48.58           C  
ATOM   4024  CD1 TYR A 263     -15.200   0.547   4.949  1.00 48.58           C  
ATOM   4025  HD1 TYR A 263     -15.436   0.150   5.925  1.00 48.58           H  
ATOM   4026  CD2 TYR A 263     -13.656   1.737   3.475  1.00 48.58           C  
ATOM   4027  HD2 TYR A 263     -12.696   2.200   3.298  1.00 48.58           H  
ATOM   4028  CE1 TYR A 263     -16.149   0.484   3.925  1.00 48.58           C  
ATOM   4029  HE1 TYR A 263     -17.100  -0.000   4.094  1.00 48.58           H  
ATOM   4030  CE2 TYR A 263     -14.619   1.710   2.455  1.00 48.58           C  
ATOM   4031  HE2 TYR A 263     -14.409   2.136   1.485  1.00 48.58           H  
ATOM   4032  OH  TYR A 263     -16.713   0.847   1.678  1.00 48.58           O  
ATOM   4033  HH  TYR A 263     -17.370   0.192   1.924  1.00 48.58           H  
ATOM   4034  CZ  TYR A 263     -15.836   1.035   2.673  1.00 48.58           C  
ATOM   4035  N   TRP A 264     -12.798   1.780   9.201  1.00 54.44           N  
ATOM   4036  H   TRP A 264     -13.789   1.595   9.257  1.00 54.44           H  
ATOM   4037  CA  TRP A 264     -11.991   1.375  10.337  1.00 54.44           C  
ATOM   4038  HA  TRP A 264     -11.137   2.045  10.440  1.00 54.44           H  
ATOM   4039  C   TRP A 264     -11.479  -0.049  10.112  1.00 54.44           C  
ATOM   4040  CB  TRP A 264     -12.849   1.474  11.598  1.00 54.44           C  
ATOM   4041  HB2 TRP A 264     -13.775   0.917  11.452  1.00 54.44           H  
ATOM   4042  HB3 TRP A 264     -12.313   0.992  12.416  1.00 54.44           H  
ATOM   4043  O   TRP A 264     -12.257  -0.964   9.846  1.00 54.44           O  
ATOM   4044  CG  TRP A 264     -13.180   2.875  12.010  1.00 54.44           C  
ATOM   4045  CD1 TRP A 264     -14.297   3.564  11.677  1.00 54.44           C  
ATOM   4046  HD1 TRP A 264     -15.111   3.196  11.070  1.00 54.44           H  
ATOM   4047  CD2 TRP A 264     -12.371   3.794  12.802  1.00 54.44           C  
ATOM   4048  CE2 TRP A 264     -13.079   5.029  12.929  1.00 54.44           C  
ATOM   4049  CE3 TRP A 264     -11.097   3.710  13.405  1.00 54.44           C  
ATOM   4050  HE3 TRP A 264     -10.524   2.802  13.288  1.00 54.44           H  
ATOM   4051  NE1 TRP A 264     -14.253   4.829  12.226  1.00 54.44           N  
ATOM   4052  HE1 TRP A 264     -15.009   5.486  12.097  1.00 54.44           H  
ATOM   4053  CH2 TRP A 264     -11.272   6.004  14.219  1.00 54.44           C  
ATOM   4054  HH2 TRP A 264     -10.837   6.845  14.740  1.00 54.44           H  
ATOM   4055  CZ2 TRP A 264     -12.548   6.118  13.637  1.00 54.44           C  
ATOM   4056  HZ2 TRP A 264     -13.110   7.038  13.706  1.00 54.44           H  
ATOM   4057  CZ3 TRP A 264     -10.551   4.802  14.102  1.00 54.44           C  
ATOM   4058  HZ3 TRP A 264      -9.557   4.725  14.519  1.00 54.44           H  
ATOM   4059  N   ARG A 265     -10.167  -0.233  10.226  1.00 56.55           N  
ATOM   4060  H   ARG A 265      -9.601   0.568  10.467  1.00 56.55           H  
ATOM   4061  CA  ARG A 265      -9.499  -1.534  10.205  1.00 56.55           C  
ATOM   4062  HA  ARG A 265     -10.159  -2.263   9.736  1.00 56.55           H  
ATOM   4063  C   ARG A 265      -9.214  -1.983  11.633  1.00 56.55           C  
ATOM   4064  CB  ARG A 265      -8.203  -1.450   9.394  1.00 56.55           C  
ATOM   4065  HB2 ARG A 265      -7.665  -2.394   9.487  1.00 56.55           H  
ATOM   4066  HB3 ARG A 265      -7.582  -0.649   9.795  1.00 56.55           H  
ATOM   4067  O   ARG A 265      -8.932  -1.133  12.482  1.00 56.55           O  
ATOM   4068  CG  ARG A 265      -8.478  -1.173   7.913  1.00 56.55           C  
ATOM   4069  HG2 ARG A 265      -9.183  -1.908   7.525  1.00 56.55           H  
ATOM   4070  HG3 ARG A 265      -8.901  -0.175   7.798  1.00 56.55           H  
ATOM   4071  CD  ARG A 265      -7.172  -1.266   7.124  1.00 56.55           C  
ATOM   4072  HD2 ARG A 265      -6.452  -0.571   7.556  1.00 56.55           H  
ATOM   4073  HD3 ARG A 265      -6.784  -2.281   7.208  1.00 56.55           H  
ATOM   4074  NE  ARG A 265      -7.374  -0.917   5.708  1.00 56.55           N  
ATOM   4075  HE  ARG A 265      -8.222  -0.423   5.471  1.00 56.55           H  
ATOM   4076  NH1 ARG A 265      -5.402  -1.781   4.889  1.00 56.55           N  
ATOM   4077 HH11 ARG A 265      -4.794  -1.898   4.091  1.00 56.55           H  
ATOM   4078 HH12 ARG A 265      -5.176  -2.216   5.772  1.00 56.55           H  
ATOM   4079  NH2 ARG A 265      -6.714  -0.610   3.555  1.00 56.55           N  
ATOM   4080 HH21 ARG A 265      -7.515  -0.032   3.348  1.00 56.55           H  
ATOM   4081 HH22 ARG A 265      -5.893  -0.551   2.969  1.00 56.55           H  
ATOM   4082  CZ  ARG A 265      -6.505  -1.110   4.732  1.00 56.55           C  
ATOM   4083  N   PRO A 266      -9.271  -3.286  11.929  1.00 54.23           N  
ATOM   4084  CA  PRO A 266      -8.871  -3.755  13.238  1.00 54.23           C  
ATOM   4085  HA  PRO A 266      -9.334  -3.129  14.001  1.00 54.23           H  
ATOM   4086  C   PRO A 266      -7.345  -3.634  13.394  1.00 54.23           C  
ATOM   4087  CB  PRO A 266      -9.483  -5.146  13.365  1.00 54.23           C  
ATOM   4088  HB2 PRO A 266      -8.893  -5.810  13.996  1.00 54.23           H  
ATOM   4089  HB3 PRO A 266     -10.465  -5.048  13.828  1.00 54.23           H  
ATOM   4090  O   PRO A 266      -6.579  -3.733  12.431  1.00 54.23           O  
ATOM   4091  CG  PRO A 266      -9.675  -5.649  11.931  1.00 54.23           C  
ATOM   4092  HG2 PRO A 266     -10.616  -6.191  11.840  1.00 54.23           H  
ATOM   4093  HG3 PRO A 266      -8.859  -6.312  11.644  1.00 54.23           H  
ATOM   4094  CD  PRO A 266      -9.690  -4.384  11.068  1.00 54.23           C  
ATOM   4095  HD2 PRO A 266     -10.704  -4.208  10.709  1.00 54.23           H  
ATOM   4096  HD3 PRO A 266      -9.007  -4.498  10.227  1.00 54.23           H  
ATOM   4097  N   THR A 267      -6.896  -3.286  14.598  1.00 56.51           N  
ATOM   4098  H   THR A 267      -7.552  -3.206  15.362  1.00 56.51           H  
ATOM   4099  CA  THR A 267      -5.473  -3.032  14.897  1.00 56.51           C  
ATOM   4100  HA  THR A 267      -5.014  -2.474  14.081  1.00 56.51           H  
ATOM   4101  C   THR A 267      -4.653  -4.311  15.051  1.00 56.51           C  
ATOM   4102  CB  THR A 267      -5.326  -2.221  16.182  1.00 56.51           C  
ATOM   4103  HB  THR A 267      -4.267  -2.172  16.437  1.00 56.51           H  
ATOM   4104  O   THR A 267      -3.430  -4.266  14.978  1.00 56.51           O  
ATOM   4105  CG2 THR A 267      -5.837  -0.791  16.063  1.00 56.51           C  
ATOM   4106 HG21 THR A 267      -6.878  -0.795  15.743  1.00 56.51           H  
ATOM   4107 HG22 THR A 267      -5.746  -0.289  17.027  1.00 56.51           H  
ATOM   4108 HG23 THR A 267      -5.227  -0.260  15.333  1.00 56.51           H  
ATOM   4109  OG1 THR A 267      -6.051  -2.898  17.177  1.00 56.51           O  
ATOM   4110  HG1 THR A 267      -6.088  -2.370  17.978  1.00 56.51           H  
ATOM   4111  N   ASP A 268      -5.294  -5.464  15.210  1.00 53.32           N  
ATOM   4112  H   ASP A 268      -6.303  -5.464  15.178  1.00 53.32           H  
ATOM   4113  CA  ASP A 268      -4.638  -6.774  15.202  1.00 53.32           C  
ATOM   4114  HA  ASP A 268      -3.798  -6.741  15.896  1.00 53.32           H  
ATOM   4115  C   ASP A 268      -4.064  -7.144  13.820  1.00 53.32           C  
ATOM   4116  CB  ASP A 268      -5.627  -7.835  15.712  1.00 53.32           C  
ATOM   4117  HB2 ASP A 268      -5.947  -7.559  16.717  1.00 53.32           H  
ATOM   4118  HB3 ASP A 268      -5.101  -8.787  15.783  1.00 53.32           H  
ATOM   4119  O   ASP A 268      -3.106  -7.913  13.733  1.00 53.32           O  
ATOM   4120  CG  ASP A 268      -6.870  -8.022  14.833  1.00 53.32           C  
ATOM   4121  OD1 ASP A 268      -7.065  -7.211  13.901  1.00 53.32           O  
ATOM   4122  OD2 ASP A 268      -7.630  -8.968  15.119  1.00 53.32           O  
ATOM   4123  N   VAL A 269      -4.571  -6.527  12.746  1.00 50.54           N  
ATOM   4124  H   VAL A 269      -5.455  -6.059  12.888  1.00 50.54           H  
ATOM   4125  CA  VAL A 269      -4.061  -6.660  11.373  1.00 50.54           C  
ATOM   4126  HA  VAL A 269      -4.070  -7.717  11.107  1.00 50.54           H  
ATOM   4127  C   VAL A 269      -2.619  -6.172  11.262  1.00 50.54           C  
ATOM   4128  CB  VAL A 269      -4.954  -5.903  10.368  1.00 50.54           C  
ATOM   4129  HB  VAL A 269      -4.909  -4.835  10.580  1.00 50.54           H  
ATOM   4130  O   VAL A 269      -1.871  -6.691  10.435  1.00 50.54           O  
ATOM   4131  CG1 VAL A 269      -4.526  -6.126   8.913  1.00 50.54           C  
ATOM   4132 HG11 VAL A 269      -5.259  -5.693   8.233  1.00 50.54           H  
ATOM   4133 HG12 VAL A 269      -3.569  -5.635   8.735  1.00 50.54           H  
ATOM   4134 HG13 VAL A 269      -4.432  -7.193   8.708  1.00 50.54           H  
ATOM   4135  CG2 VAL A 269      -6.406  -6.361  10.469  1.00 50.54           C  
ATOM   4136 HG21 VAL A 269      -6.484  -7.429  10.264  1.00 50.54           H  
ATOM   4137 HG22 VAL A 269      -7.030  -5.808   9.766  1.00 50.54           H  
ATOM   4138 HG23 VAL A 269      -6.769  -6.173  11.479  1.00 50.54           H  
ATOM   4139  N   PHE A 270      -2.181  -5.253  12.132  1.00 49.42           N  
ATOM   4140  H   PHE A 270      -2.812  -4.906  12.840  1.00 49.42           H  
ATOM   4141  CA  PHE A 270      -0.773  -4.860  12.198  1.00 49.42           C  
ATOM   4142  HA  PHE A 270      -0.478  -4.457  11.229  1.00 49.42           H  
ATOM   4143  C   PHE A 270       0.165  -6.045  12.471  1.00 49.42           C  
ATOM   4144  CB  PHE A 270      -0.561  -3.782  13.266  1.00 49.42           C  
ATOM   4145  HB2 PHE A 270       0.514  -3.720  13.435  1.00 49.42           H  
ATOM   4146  HB3 PHE A 270      -1.006  -4.106  14.207  1.00 49.42           H  
ATOM   4147  O   PHE A 270       1.315  -5.992  12.060  1.00 49.42           O  
ATOM   4148  CG  PHE A 270      -1.045  -2.390  12.897  1.00 49.42           C  
ATOM   4149  CD1 PHE A 270      -0.507  -1.740  11.769  1.00 49.42           C  
ATOM   4150  HD1 PHE A 270       0.241  -2.233  11.165  1.00 49.42           H  
ATOM   4151  CD2 PHE A 270      -1.977  -1.710  13.704  1.00 49.42           C  
ATOM   4152  HD2 PHE A 270      -2.346  -2.170  14.609  1.00 49.42           H  
ATOM   4153  CE1 PHE A 270      -0.933  -0.444  11.432  1.00 49.42           C  
ATOM   4154  HE1 PHE A 270      -0.524   0.051  10.564  1.00 49.42           H  
ATOM   4155  CE2 PHE A 270      -2.412  -0.419  13.359  1.00 49.42           C  
ATOM   4156  HE2 PHE A 270      -3.140   0.093  13.971  1.00 49.42           H  
ATOM   4157  CZ  PHE A 270      -1.892   0.214  12.219  1.00 49.42           C  
ATOM   4158  HZ  PHE A 270      -2.222   1.207  11.951  1.00 49.42           H  
ATOM   4159  N   ASN A 271      -0.317  -7.124  13.096  1.00 39.89           N  
ATOM   4160  H   ASN A 271      -1.288  -7.132  13.374  1.00 39.89           H  
ATOM   4161  CA  ASN A 271       0.477  -8.325  13.357  1.00 39.89           C  
ATOM   4162  HA  ASN A 271       1.536  -8.070  13.323  1.00 39.89           H  
ATOM   4163  C   ASN A 271       0.288  -9.438  12.307  1.00 39.89           C  
ATOM   4164  CB  ASN A 271       0.160  -8.818  14.781  1.00 39.89           C  
ATOM   4165  HB2 ASN A 271      -0.917  -8.953  14.886  1.00 39.89           H  
ATOM   4166  HB3 ASN A 271       0.636  -9.786  14.939  1.00 39.89           H  
ATOM   4167  O   ASN A 271       0.966 -10.455  12.405  1.00 39.89           O  
ATOM   4168  CG  ASN A 271       0.671  -7.888  15.869  1.00 39.89           C  
ATOM   4169  ND2 ASN A 271       0.019  -7.857  17.006  1.00 39.89           N  
ATOM   4170 HD21 ASN A 271      -0.847  -8.369  17.098  1.00 39.89           H  
ATOM   4171 HD22 ASN A 271       0.314  -7.138  17.652  1.00 39.89           H  
ATOM   4172  OD1 ASN A 271       1.659  -7.188  15.742  1.00 39.89           O  
ATOM   4173  N   ASN A 272      -0.621  -9.284  11.331  1.00 34.26           N  
ATOM   4174  H   ASN A 272      -1.098  -8.396  11.265  1.00 34.26           H  
ATOM   4175  CA  ASN A 272      -1.099 -10.390  10.484  1.00 34.26           C  
ATOM   4176  HA  ASN A 272      -0.326 -11.157  10.450  1.00 34.26           H  
ATOM   4177  C   ASN A 272      -1.329 -10.034   9.000  1.00 34.26           C  
ATOM   4178  CB  ASN A 272      -2.361 -10.997  11.142  1.00 34.26           C  
ATOM   4179  HB2 ASN A 272      -2.934 -10.209  11.631  1.00 34.26           H  
ATOM   4180  HB3 ASN A 272      -3.012 -11.450  10.394  1.00 34.26           H  
ATOM   4181  O   ASN A 272      -2.054 -10.753   8.309  1.00 34.26           O  
ATOM   4182  CG  ASN A 272      -2.068 -12.103  12.141  1.00 34.26           C  
ATOM   4183  ND2 ASN A 272      -3.002 -12.382  13.018  1.00 34.26           N  
ATOM   4184 HD21 ASN A 272      -3.846 -11.829  13.055  1.00 34.26           H  
ATOM   4185 HD22 ASN A 272      -2.788 -13.127  13.665  1.00 34.26           H  
ATOM   4186  OD1 ASN A 272      -1.051 -12.772  12.134  1.00 34.26           O  
ATOM   4187  N   LEU A 273      -0.732  -8.962   8.464  1.00 32.93           N  
ATOM   4188  H   LEU A 273      -0.146  -8.376   9.040  1.00 32.93           H  
ATOM   4189  CA  LEU A 273      -0.825  -8.717   7.018  1.00 32.93           C  
ATOM   4190  HA  LEU A 273      -1.887  -8.722   6.772  1.00 32.93           H  
ATOM   4191  C   LEU A 273      -0.147  -9.865   6.244  1.00 32.93           C  
ATOM   4192  CB  LEU A 273      -0.251  -7.344   6.627  1.00 32.93           C  
ATOM   4193  HB2 LEU A 273       0.679  -7.185   7.172  1.00 32.93           H  
ATOM   4194  HB3 LEU A 273      -0.012  -7.354   5.563  1.00 32.93           H  
ATOM   4195  O   LEU A 273       1.041 -10.122   6.458  1.00 32.93           O  
ATOM   4196  CG  LEU A 273      -1.217  -6.175   6.889  1.00 32.93           C  
ATOM   4197  HG  LEU A 273      -1.519  -6.186   7.936  1.00 32.93           H  
ATOM   4198  CD1 LEU A 273      -0.533  -4.842   6.606  1.00 32.93           C  
ATOM   4199 HD11 LEU A 273      -0.281  -4.763   5.549  1.00 32.93           H  
ATOM   4200 HD12 LEU A 273       0.384  -4.760   7.189  1.00 32.93           H  
ATOM   4201 HD13 LEU A 273      -1.189  -4.016   6.881  1.00 32.93           H  
ATOM   4202  CD2 LEU A 273      -2.460  -6.214   5.991  1.00 32.93           C  
ATOM   4203 HD21 LEU A 273      -3.046  -5.306   6.134  1.00 32.93           H  
ATOM   4204 HD22 LEU A 273      -2.166  -6.289   4.944  1.00 32.93           H  
ATOM   4205 HD23 LEU A 273      -3.093  -7.061   6.256  1.00 32.93           H  
ATOM   4206  N   PRO A 274      -0.870 -10.574   5.355  1.00 28.88           N  
ATOM   4207  CA  PRO A 274      -0.299 -11.692   4.631  1.00 28.88           C  
ATOM   4208  HA  PRO A 274       0.150 -12.389   5.338  1.00 28.88           H  
ATOM   4209  C   PRO A 274       0.776 -11.189   3.669  1.00 28.88           C  
ATOM   4210  CB  PRO A 274      -1.470 -12.392   3.931  1.00 28.88           C  
ATOM   4211  HB2 PRO A 274      -1.183 -12.815   2.969  1.00 28.88           H  
ATOM   4212  HB3 PRO A 274      -1.862 -13.173   4.583  1.00 28.88           H  
ATOM   4213  O   PRO A 274       0.511 -10.421   2.745  1.00 28.88           O  
ATOM   4214  CG  PRO A 274      -2.516 -11.288   3.785  1.00 28.88           C  
ATOM   4215  HG2 PRO A 274      -2.320 -10.719   2.876  1.00 28.88           H  
ATOM   4216  HG3 PRO A 274      -3.530 -11.689   3.775  1.00 28.88           H  
ATOM   4217  CD  PRO A 274      -2.272 -10.401   5.004  1.00 28.88           C  
ATOM   4218  HD2 PRO A 274      -2.496  -9.363   4.756  1.00 28.88           H  
ATOM   4219  HD3 PRO A 274      -2.896 -10.737   5.831  1.00 28.88           H  
ATOM   4220  N   ILE A 275       1.993 -11.686   3.865  1.00 27.56           N  
ATOM   4221  H   ILE A 275       2.149 -12.217   4.710  1.00 27.56           H  
ATOM   4222  CA  ILE A 275       3.025 -11.739   2.835  1.00 27.56           C  
ATOM   4223  HA  ILE A 275       3.115 -10.768   2.346  1.00 27.56           H  
ATOM   4224  C   ILE A 275       2.514 -12.772   1.828  1.00 27.56           C  
ATOM   4225  CB  ILE A 275       4.384 -12.127   3.463  1.00 27.56           C  
ATOM   4226  HB  ILE A 275       4.297 -13.128   3.885  1.00 27.56           H  
ATOM   4227  O   ILE A 275       2.697 -13.973   2.009  1.00 27.56           O  
ATOM   4228  CG1 ILE A 275       4.748 -11.162   4.618  1.00 27.56           C  
ATOM   4229 HG12 ILE A 275       4.809 -10.143   4.237  1.00 27.56           H  
ATOM   4230 HG13 ILE A 275       3.968 -11.189   5.378  1.00 27.56           H  
ATOM   4231  CG2 ILE A 275       5.481 -12.162   2.384  1.00 27.56           C  
ATOM   4232 HG21 ILE A 275       5.701 -11.155   2.030  1.00 27.56           H  
ATOM   4233 HG22 ILE A 275       6.376 -12.619   2.806  1.00 27.56           H  
ATOM   4234 HG23 ILE A 275       5.173 -12.784   1.544  1.00 27.56           H  
ATOM   4235  CD1 ILE A 275       6.059 -11.502   5.326  1.00 27.56           C  
ATOM   4236 HD11 ILE A 275       6.127 -10.937   6.256  1.00 27.56           H  
ATOM   4237 HD12 ILE A 275       6.891 -11.211   4.686  1.00 27.56           H  
ATOM   4238 HD13 ILE A 275       6.104 -12.568   5.551  1.00 27.56           H  
ATOM   4239  N   THR A 276       1.730 -12.345   0.839  1.00 25.09           N  
ATOM   4240  H   THR A 276       1.489 -11.366   0.786  1.00 25.09           H  
ATOM   4241  CA  THR A 276       1.064 -13.284  -0.068  1.00 25.09           C  
ATOM   4242  HA  THR A 276       0.603 -14.071   0.530  1.00 25.09           H  
ATOM   4243  C   THR A 276       2.077 -13.951  -0.992  1.00 25.09           C  
ATOM   4244  CB  THR A 276      -0.056 -12.629  -0.885  1.00 25.09           C  
ATOM   4245  HB  THR A 276      -0.379 -13.327  -1.658  1.00 25.09           H  
ATOM   4246  O   THR A 276       2.409 -13.429  -2.053  1.00 25.09           O  
ATOM   4247  CG2 THR A 276      -1.267 -12.276  -0.028  1.00 25.09           C  
ATOM   4248 HG21 THR A 276      -2.043 -11.848  -0.663  1.00 25.09           H  
ATOM   4249 HG22 THR A 276      -1.656 -13.172   0.455  1.00 25.09           H  
ATOM   4250 HG23 THR A 276      -0.987 -11.544   0.730  1.00 25.09           H  
ATOM   4251  OG1 THR A 276       0.414 -11.454  -1.498  1.00 25.09           O  
ATOM   4252  HG1 THR A 276       1.196 -11.706  -1.996  1.00 25.09           H  
ATOM   4253  N   SER A 277       2.502 -15.151  -0.611  1.00 23.16           N  
ATOM   4254  H   SER A 277       2.393 -15.393   0.363  1.00 23.16           H  
ATOM   4255  CA  SER A 277       2.941 -16.213  -1.508  1.00 23.16           C  
ATOM   4256  HA  SER A 277       3.147 -15.808  -2.498  1.00 23.16           H  
ATOM   4257  C   SER A 277       1.793 -17.227  -1.610  1.00 23.16           C  
ATOM   4258  CB  SER A 277       4.241 -16.839  -0.972  1.00 23.16           C  
ATOM   4259  HB2 SER A 277       5.012 -16.070  -0.920  1.00 23.16           H  
ATOM   4260  HB3 SER A 277       4.575 -17.619  -1.656  1.00 23.16           H  
ATOM   4261  O   SER A 277       1.693 -18.107  -0.769  1.00 23.16           O  
ATOM   4262  OG  SER A 277       4.058 -17.398   0.315  1.00 23.16           O  
ATOM   4263  HG  SER A 277       3.271 -17.946   0.275  1.00 23.16           H  
ATOM   4264  N   ALA A 278       0.902 -17.079  -2.595  1.00 22.36           N  
ATOM   4265  H   ALA A 278       1.033 -16.293  -3.216  1.00 22.36           H  
ATOM   4266  CA  ALA A 278      -0.155 -18.040  -2.950  1.00 22.36           C  
ATOM   4267  HA  ALA A 278      -0.723 -17.577  -3.757  1.00 22.36           H  
ATOM   4268  C   ALA A 278      -1.202 -18.431  -1.863  1.00 22.36           C  
ATOM   4269  CB  ALA A 278       0.518 -19.275  -3.572  1.00 22.36           C  
ATOM   4270  HB1 ALA A 278       1.077 -19.817  -2.809  1.00 22.36           H  
ATOM   4271  HB2 ALA A 278      -0.243 -19.939  -3.983  1.00 22.36           H  
ATOM   4272  HB3 ALA A 278       1.195 -18.974  -4.371  1.00 22.36           H  
ATOM   4273  O   ALA A 278      -0.920 -19.082  -0.866  1.00 22.36           O  
ATOM   4274  N   GLY A 279      -2.484 -18.172  -2.151  1.00 23.31           N  
ATOM   4275  H   GLY A 279      -2.661 -17.541  -2.920  1.00 23.31           H  
ATOM   4276  CA  GLY A 279      -3.525 -19.186  -1.917  1.00 23.31           C  
ATOM   4277  HA2 GLY A 279      -3.052 -20.168  -1.939  1.00 23.31           H  
ATOM   4278  HA3 GLY A 279      -4.210 -19.152  -2.764  1.00 23.31           H  
ATOM   4279  C   GLY A 279      -4.399 -19.164  -0.655  1.00 23.31           C  
ATOM   4280  O   GLY A 279      -5.295 -19.998  -0.585  1.00 23.31           O  
ATOM   4281  N   THR A 280      -4.263 -18.240   0.299  1.00 21.03           N  
ATOM   4282  H   THR A 280      -3.455 -17.634   0.283  1.00 21.03           H  
ATOM   4283  CA  THR A 280      -5.215 -18.156   1.434  1.00 21.03           C  
ATOM   4284  HA  THR A 280      -6.139 -18.665   1.162  1.00 21.03           H  
ATOM   4285  C   THR A 280      -5.619 -16.719   1.746  1.00 21.03           C  
ATOM   4286  CB  THR A 280      -4.700 -18.867   2.701  1.00 21.03           C  
ATOM   4287  HB  THR A 280      -5.218 -18.461   3.570  1.00 21.03           H  
ATOM   4288  O   THR A 280      -4.867 -15.970   2.368  1.00 21.03           O  
ATOM   4289  CG2 THR A 280      -4.960 -20.373   2.670  1.00 21.03           C  
ATOM   4290 HG21 THR A 280      -6.026 -20.566   2.548  1.00 21.03           H  
ATOM   4291 HG22 THR A 280      -4.413 -20.827   1.844  1.00 21.03           H  
ATOM   4292 HG23 THR A 280      -4.621 -20.817   3.606  1.00 21.03           H  
ATOM   4293  OG1 THR A 280      -3.315 -18.679   2.868  1.00 21.03           O  
ATOM   4294  HG1 THR A 280      -3.162 -17.737   2.968  1.00 21.03           H  
ATOM   4295  N   TYR A 281      -6.829 -16.339   1.325  1.00 21.73           N  
ATOM   4296  H   TYR A 281      -7.382 -17.000   0.799  1.00 21.73           H  
ATOM   4297  CA  TYR A 281      -7.485 -15.096   1.727  1.00 21.73           C  
ATOM   4298  HA  TYR A 281      -6.765 -14.279   1.685  1.00 21.73           H  
ATOM   4299  C   TYR A 281      -7.986 -15.239   3.169  1.00 21.73           C  
ATOM   4300  CB  TYR A 281      -8.638 -14.770   0.763  1.00 21.73           C  
ATOM   4301  HB2 TYR A 281      -9.331 -15.611   0.732  1.00 21.73           H  
ATOM   4302  HB3 TYR A 281      -9.188 -13.916   1.158  1.00 21.73           H  
ATOM   4303  O   TYR A 281      -8.893 -16.021   3.448  1.00 21.73           O  
ATOM   4304  CG  TYR A 281      -8.192 -14.438  -0.649  1.00 21.73           C  
ATOM   4305  CD1 TYR A 281      -7.848 -13.113  -0.983  1.00 21.73           C  
ATOM   4306  HD1 TYR A 281      -7.917 -12.334  -0.239  1.00 21.73           H  
ATOM   4307  CD2 TYR A 281      -8.121 -15.450  -1.628  1.00 21.73           C  
ATOM   4308  HD2 TYR A 281      -8.406 -16.463  -1.386  1.00 21.73           H  
ATOM   4309  CE1 TYR A 281      -7.431 -12.797  -2.290  1.00 21.73           C  
ATOM   4310  HE1 TYR A 281      -7.182 -11.778  -2.548  1.00 21.73           H  
ATOM   4311  CE2 TYR A 281      -7.693 -15.139  -2.933  1.00 21.73           C  
ATOM   4312  HE2 TYR A 281      -7.644 -15.903  -3.695  1.00 21.73           H  
ATOM   4313  OH  TYR A 281      -6.941 -13.523  -4.529  1.00 21.73           O  
ATOM   4314  HH  TYR A 281      -6.823 -12.580  -4.664  1.00 21.73           H  
ATOM   4315  CZ  TYR A 281      -7.350 -13.813  -3.267  1.00 21.73           C  
ATOM   4316  N   PHE A 282      -7.385 -14.499   4.098  1.00 21.60           N  
ATOM   4317  H   PHE A 282      -6.611 -13.911   3.824  1.00 21.60           H  
ATOM   4318  CA  PHE A 282      -7.862 -14.418   5.476  1.00 21.60           C  
ATOM   4319  HA  PHE A 282      -8.090 -15.428   5.816  1.00 21.60           H  
ATOM   4320  C   PHE A 282      -9.153 -13.584   5.520  1.00 21.60           C  
ATOM   4321  CB  PHE A 282      -6.752 -13.846   6.379  1.00 21.60           C  
ATOM   4322  HB2 PHE A 282      -7.008 -12.831   6.683  1.00 21.60           H  
ATOM   4323  HB3 PHE A 282      -5.821 -13.771   5.817  1.00 21.60           H  
ATOM   4324  O   PHE A 282      -9.163 -12.417   5.130  1.00 21.60           O  
ATOM   4325  CG  PHE A 282      -6.474 -14.677   7.617  1.00 21.60           C  
ATOM   4326  CD1 PHE A 282      -7.109 -14.378   8.837  1.00 21.60           C  
ATOM   4327  HD1 PHE A 282      -7.803 -13.554   8.901  1.00 21.60           H  
ATOM   4328  CD2 PHE A 282      -5.559 -15.746   7.549  1.00 21.60           C  
ATOM   4329  HD2 PHE A 282      -5.064 -15.977   6.618  1.00 21.60           H  
ATOM   4330  CE1 PHE A 282      -6.825 -15.141   9.985  1.00 21.60           C  
ATOM   4331  HE1 PHE A 282      -7.305 -14.903  10.923  1.00 21.60           H  
ATOM   4332  CE2 PHE A 282      -5.275 -16.507   8.697  1.00 21.60           C  
ATOM   4333  HE2 PHE A 282      -4.565 -17.319   8.645  1.00 21.60           H  
ATOM   4334  CZ  PHE A 282      -5.906 -16.203   9.916  1.00 21.60           C  
ATOM   4335  HZ  PHE A 282      -5.681 -16.781  10.800  1.00 21.60           H  
ATOM   4336  N   SER A 283     -10.243 -14.163   6.028  1.00 22.70           N  
ATOM   4337  H   SER A 283     -10.177 -15.131   6.309  1.00 22.70           H  
ATOM   4338  CA  SER A 283     -11.567 -13.536   6.180  1.00 22.70           C  
ATOM   4339  HA  SER A 283     -11.770 -12.959   5.277  1.00 22.70           H  
ATOM   4340  C   SER A 283     -11.656 -12.557   7.368  1.00 22.70           C  
ATOM   4341  CB  SER A 283     -12.629 -14.640   6.274  1.00 22.70           C  
ATOM   4342  HB2 SER A 283     -12.556 -15.286   5.398  1.00 22.70           H  
ATOM   4343  HB3 SER A 283     -13.625 -14.199   6.298  1.00 22.70           H  
ATOM   4344  O   SER A 283     -12.670 -12.514   8.063  1.00 22.70           O  
ATOM   4345  OG  SER A 283     -12.416 -15.409   7.442  1.00 22.70           O  
ATOM   4346  HG  SER A 283     -12.671 -14.871   8.195  1.00 22.70           H  
ATOM   4347  N   GLY A 284     -10.589 -11.796   7.636  1.00 22.38           N  
ATOM   4348  H   GLY A 284      -9.812 -11.851   6.993  1.00 22.38           H  
ATOM   4349  CA  GLY A 284     -10.465 -10.902   8.798  1.00 22.38           C  
ATOM   4350  HA2 GLY A 284      -9.419 -10.873   9.104  1.00 22.38           H  
ATOM   4351  HA3 GLY A 284     -11.042 -11.304   9.631  1.00 22.38           H  
ATOM   4352  C   GLY A 284     -10.914  -9.451   8.576  1.00 22.38           C  
ATOM   4353  O   GLY A 284     -10.949  -8.673   9.523  1.00 22.38           O  
ATOM   4354  N   ASN A 285     -11.293  -9.063   7.355  1.00 29.10           N  
ATOM   4355  H   ASN A 285     -11.257  -9.736   6.602  1.00 29.10           H  
ATOM   4356  CA  ASN A 285     -11.693  -7.685   7.047  1.00 29.10           C  
ATOM   4357  HA  ASN A 285     -11.157  -7.004   7.708  1.00 29.10           H  
ATOM   4358  C   ASN A 285     -13.182  -7.458   7.317  1.00 29.10           C  
ATOM   4359  CB  ASN A 285     -11.289  -7.335   5.607  1.00 29.10           C  
ATOM   4360  HB2 ASN A 285     -11.657  -8.101   4.924  1.00 29.10           H  
ATOM   4361  HB3 ASN A 285     -11.750  -6.388   5.326  1.00 29.10           H  
ATOM   4362  O   ASN A 285     -13.991  -7.371   6.398  1.00 29.10           O  
ATOM   4363  CG  ASN A 285      -9.793  -7.169   5.433  1.00 29.10           C  
ATOM   4364  ND2 ASN A 285      -9.318  -7.225   4.213  1.00 29.10           N  
ATOM   4365 HD21 ASN A 285      -9.935  -7.376   3.428  1.00 29.10           H  
ATOM   4366 HD22 ASN A 285      -8.318  -7.120   4.118  1.00 29.10           H  
ATOM   4367  OD1 ASN A 285      -9.036  -6.970   6.367  1.00 29.10           O  
ATOM   4368  N   TRP A 286     -13.560  -7.383   8.590  1.00 25.82           N  
ATOM   4369  H   TRP A 286     -12.867  -7.517   9.312  1.00 25.82           H  
ATOM   4370  CA  TRP A 286     -14.929  -7.045   8.970  1.00 25.82           C  
ATOM   4371  HA  TRP A 286     -15.606  -7.256   8.142  1.00 25.82           H  
ATOM   4372  C   TRP A 286     -15.016  -5.547   9.230  1.00 25.82           C  
ATOM   4373  CB  TRP A 286     -15.404  -7.921  10.121  1.00 25.82           C  
ATOM   4374  HB2 TRP A 286     -14.673  -7.891  10.928  1.00 25.82           H  
ATOM   4375  HB3 TRP A 286     -16.337  -7.505  10.502  1.00 25.82           H  
ATOM   4376  O   TRP A 286     -14.880  -5.067  10.354  1.00 25.82           O  
ATOM   4377  CG  TRP A 286     -15.658  -9.349   9.743  1.00 25.82           C  
ATOM   4378  CD1 TRP A 286     -14.844 -10.157   9.025  1.00 25.82           C  
ATOM   4379  HD1 TRP A 286     -13.896  -9.873   8.592  1.00 25.82           H  
ATOM   4380  CD2 TRP A 286     -16.746 -10.202  10.184  1.00 25.82           C  
ATOM   4381  CE2 TRP A 286     -16.502 -11.531   9.724  1.00 25.82           C  
ATOM   4382  CE3 TRP A 286     -17.814 -10.004  11.075  1.00 25.82           C  
ATOM   4383  HE3 TRP A 286     -18.006  -9.016  11.469  1.00 25.82           H  
ATOM   4384  NE1 TRP A 286     -15.365 -11.428   8.961  1.00 25.82           N  
ATOM   4385  HE1 TRP A 286     -14.849 -12.199   8.562  1.00 25.82           H  
ATOM   4386  CH2 TRP A 286     -18.181 -12.419  11.182  1.00 25.82           C  
ATOM   4387  HH2 TRP A 286     -18.616 -13.268  11.688  1.00 25.82           H  
ATOM   4388  CZ2 TRP A 286     -17.247 -12.628  10.160  1.00 25.82           C  
ATOM   4389  HZ2 TRP A 286     -17.009 -13.624   9.817  1.00 25.82           H  
ATOM   4390  CZ3 TRP A 286     -18.456 -11.116  11.632  1.00 25.82           C  
ATOM   4391  HZ3 TRP A 286     -19.095 -10.968  12.491  1.00 25.82           H  
ATOM   4392  N   CYS A 287     -15.216  -4.802   8.149  1.00 31.81           N  
ATOM   4393  H   CYS A 287     -15.214  -5.257   7.247  1.00 31.81           H  
ATOM   4394  CA  CYS A 287     -15.586  -3.397   8.195  1.00 31.81           C  
ATOM   4395  HA  CYS A 287     -14.900  -2.863   8.853  1.00 31.81           H  
ATOM   4396  C   CYS A 287     -17.024  -3.289   8.727  1.00 31.81           C  
ATOM   4397  CB  CYS A 287     -15.504  -2.812   6.776  1.00 31.81           C  
ATOM   4398  HB2 CYS A 287     -16.378  -3.135   6.210  1.00 31.81           H  
ATOM   4399  HB3 CYS A 287     -15.524  -1.724   6.848  1.00 31.81           H  
ATOM   4400  O   CYS A 287     -17.917  -3.962   8.205  1.00 31.81           O  
ATOM   4401  SG  CYS A 287     -14.016  -3.354   5.879  1.00 31.81           S  
ATOM   4402  HG  CYS A 287     -14.296  -2.770   4.711  1.00 31.81           H  
ATOM   4403  N   ARG A 288     -17.294  -2.432   9.720  1.00 32.78           N  
ATOM   4404  H   ARG A 288     -16.547  -1.869  10.101  1.00 32.78           H  
ATOM   4405  CA  ARG A 288     -18.687  -2.068  10.019  1.00 32.78           C  
ATOM   4406  HA  ARG A 288     -19.293  -2.974  10.001  1.00 32.78           H  
ATOM   4407  C   ARG A 288     -19.208  -1.144   8.914  1.00 32.78           C  
ATOM   4408  CB  ARG A 288     -18.863  -1.422  11.392  1.00 32.78           C  
ATOM   4409  HB2 ARG A 288     -19.923  -1.186  11.487  1.00 32.78           H  
ATOM   4410  HB3 ARG A 288     -18.295  -0.492  11.433  1.00 32.78           H  
ATOM   4411  O   ARG A 288     -18.567  -0.155   8.572  1.00 32.78           O  
ATOM   4412  CG  ARG A 288     -18.490  -2.308  12.580  1.00 32.78           C  
ATOM   4413  HG2 ARG A 288     -18.952  -3.290  12.483  1.00 32.78           H  
ATOM   4414  HG3 ARG A 288     -17.406  -2.411  12.627  1.00 32.78           H  
ATOM   4415  CD  ARG A 288     -19.017  -1.608  13.836  1.00 32.78           C  
ATOM   4416  HD2 ARG A 288     -20.101  -1.714  13.859  1.00 32.78           H  
ATOM   4417  HD3 ARG A 288     -18.783  -0.545  13.770  1.00 32.78           H  
ATOM   4418  NE  ARG A 288     -18.411  -2.153  15.061  1.00 32.78           N  
ATOM   4419  HE  ARG A 288     -17.616  -2.763  14.934  1.00 32.78           H  
ATOM   4420  NH1 ARG A 288     -19.843  -1.105  16.509  1.00 32.78           N  
ATOM   4421 HH11 ARG A 288     -20.261  -0.992  17.421  1.00 32.78           H  
ATOM   4422 HH12 ARG A 288     -20.278  -0.671  15.707  1.00 32.78           H  
ATOM   4423  NH2 ARG A 288     -18.244  -2.464  17.305  1.00 32.78           N  
ATOM   4424 HH21 ARG A 288     -18.711  -2.440  18.200  1.00 32.78           H  
ATOM   4425 HH22 ARG A 288     -17.540  -3.163  17.117  1.00 32.78           H  
ATOM   4426  CZ  ARG A 288     -18.831  -1.900  16.284  1.00 32.78           C  
ATOM   4427  N   TRP A 289     -20.346  -1.516   8.336  1.00 31.13           N  
ATOM   4428  H   TRP A 289     -20.768  -2.375   8.656  1.00 31.13           H  
ATOM   4429  CA  TRP A 289     -21.037  -0.809   7.251  1.00 31.13           C  
ATOM   4430  HA  TRP A 289     -20.302  -0.371   6.575  1.00 31.13           H  
ATOM   4431  C   TRP A 289     -21.930   0.351   7.731  1.00 31.13           C  
ATOM   4432  CB  TRP A 289     -21.861  -1.843   6.472  1.00 31.13           C  
ATOM   4433  HB2 TRP A 289     -22.690  -1.335   5.979  1.00 31.13           H  
ATOM   4434  HB3 TRP A 289     -22.313  -2.554   7.164  1.00 31.13           H  
ATOM   4435  O   TRP A 289     -22.528   1.042   6.906  1.00 31.13           O  
ATOM   4436  CG  TRP A 289     -21.129  -2.595   5.406  1.00 31.13           C  
ATOM   4437  CD1 TRP A 289     -20.301  -3.654   5.571  1.00 31.13           C  
ATOM   4438  HD1 TRP A 289     -20.034  -4.092   6.522  1.00 31.13           H  
ATOM   4439  CD2 TRP A 289     -21.218  -2.374   3.968  1.00 31.13           C  
ATOM   4440  CE2 TRP A 289     -20.475  -3.395   3.310  1.00 31.13           C  
ATOM   4441  CE3 TRP A 289     -21.897  -1.440   3.154  1.00 31.13           C  
ATOM   4442  HE3 TRP A 289     -22.493  -0.671   3.624  1.00 31.13           H  
ATOM   4443  NE1 TRP A 289     -19.914  -4.132   4.333  1.00 31.13           N  
ATOM   4444  HE1 TRP A 289     -19.373  -4.976   4.206  1.00 31.13           H  
ATOM   4445  CH2 TRP A 289     -21.141  -2.568   1.129  1.00 31.13           C  
ATOM   4446  HH2 TRP A 289     -21.163  -2.672   0.054  1.00 31.13           H  
ATOM   4447  CZ2 TRP A 289     -20.466  -3.513   1.915  1.00 31.13           C  
ATOM   4448  HZ2 TRP A 289     -20.006  -4.369   1.444  1.00 31.13           H  
ATOM   4449  CZ3 TRP A 289     -21.849  -1.526   1.750  1.00 31.13           C  
ATOM   4450  HZ3 TRP A 289     -22.410  -0.827   1.147  1.00 31.13           H  
ATOM   4451  N   ASP A 290     -22.016   0.578   9.043  1.00 32.04           N  
ATOM   4452  H   ASP A 290     -21.336   0.151   9.657  1.00 32.04           H  
ATOM   4453  CA  ASP A 290     -22.892   1.575   9.668  1.00 32.04           C  
ATOM   4454  HA  ASP A 290     -23.912   1.375   9.339  1.00 32.04           H  
ATOM   4455  C   ASP A 290     -22.585   3.012   9.211  1.00 32.04           C  
ATOM   4456  CB  ASP A 290     -22.878   1.413  11.209  1.00 32.04           C  
ATOM   4457  HB2 ASP A 290     -23.504   2.194  11.640  1.00 32.04           H  
ATOM   4458  HB3 ASP A 290     -23.350   0.459  11.446  1.00 32.04           H  
ATOM   4459  O   ASP A 290     -23.510   3.795   9.001  1.00 32.04           O  
ATOM   4460  CG  ASP A 290     -21.505   1.436  11.910  1.00 32.04           C  
ATOM   4461  OD1 ASP A 290     -20.481   1.180  11.240  1.00 32.04           O  
ATOM   4462  OD2 ASP A 290     -21.473   1.578  13.158  1.00 32.04           O  
ATOM   4463  N   GLU A 291     -21.319   3.349   8.940  1.00 29.08           N  
ATOM   4464  H   GLU A 291     -20.592   2.708   9.224  1.00 29.08           H  
ATOM   4465  CA  GLU A 291     -20.950   4.688   8.452  1.00 29.08           C  
ATOM   4466  HA  GLU A 291     -21.565   5.424   8.971  1.00 29.08           H  
ATOM   4467  C   GLU A 291     -21.220   4.918   6.950  1.00 29.08           C  
ATOM   4468  CB  GLU A 291     -19.480   5.008   8.792  1.00 29.08           C  
ATOM   4469  HB2 GLU A 291     -19.167   5.853   8.180  1.00 29.08           H  
ATOM   4470  HB3 GLU A 291     -18.854   4.154   8.536  1.00 29.08           H  
ATOM   4471  O   GLU A 291     -21.439   6.061   6.549  1.00 29.08           O  
ATOM   4472  CG  GLU A 291     -19.265   5.396  10.270  1.00 29.08           C  
ATOM   4473  HG2 GLU A 291     -19.963   6.195  10.521  1.00 29.08           H  
ATOM   4474  HG3 GLU A 291     -19.500   4.535  10.895  1.00 29.08           H  
ATOM   4475  CD  GLU A 291     -17.828   5.877  10.586  1.00 29.08           C  
ATOM   4476  OE1 GLU A 291     -17.565   6.302  11.737  1.00 29.08           O  
ATOM   4477  OE2 GLU A 291     -16.945   5.832   9.697  1.00 29.08           O  
ATOM   4478  N   ARG A 292     -21.241   3.879   6.095  1.00 30.69           N  
ATOM   4479  H   ARG A 292     -21.160   2.949   6.479  1.00 30.69           H  
ATOM   4480  CA  ARG A 292     -21.422   4.074   4.635  1.00 30.69           C  
ATOM   4481  HA  ARG A 292     -20.968   5.032   4.382  1.00 30.69           H  
ATOM   4482  C   ARG A 292     -22.887   4.218   4.225  1.00 30.69           C  
ATOM   4483  CB  ARG A 292     -20.713   2.974   3.816  1.00 30.69           C  
ATOM   4484  HB2 ARG A 292     -21.426   2.191   3.557  1.00 30.69           H  
ATOM   4485  HB3 ARG A 292     -19.917   2.528   4.412  1.00 30.69           H  
ATOM   4486  O   ARG A 292     -23.170   4.807   3.187  1.00 30.69           O  
ATOM   4487  CG  ARG A 292     -20.081   3.564   2.539  1.00 30.69           C  
ATOM   4488  HG2 ARG A 292     -19.256   4.210   2.839  1.00 30.69           H  
ATOM   4489  HG3 ARG A 292     -20.816   4.169   2.008  1.00 30.69           H  
ATOM   4490  CD  ARG A 292     -19.557   2.488   1.573  1.00 30.69           C  
ATOM   4491  HD2 ARG A 292     -20.403   2.039   1.053  1.00 30.69           H  
ATOM   4492  HD3 ARG A 292     -19.059   1.715   2.158  1.00 30.69           H  
ATOM   4493  NE  ARG A 292     -18.600   3.058   0.598  1.00 30.69           N  
ATOM   4494  HE  ARG A 292     -18.309   4.010   0.769  1.00 30.69           H  
ATOM   4495  NH1 ARG A 292     -18.179   1.188  -0.707  1.00 30.69           N  
ATOM   4496 HH11 ARG A 292     -18.971   0.700  -0.315  1.00 30.69           H  
ATOM   4497 HH12 ARG A 292     -17.515   0.731  -1.316  1.00 30.69           H  
ATOM   4498  NH2 ARG A 292     -16.866   2.965  -0.868  1.00 30.69           N  
ATOM   4499 HH21 ARG A 292     -16.122   2.363  -1.189  1.00 30.69           H  
ATOM   4500 HH22 ARG A 292     -16.539   3.857  -0.524  1.00 30.69           H  
ATOM   4501  CZ  ARG A 292     -17.904   2.404  -0.325  1.00 30.69           C  
ATOM   4502  N   LEU A 293     -23.805   3.676   5.023  1.00 29.94           N  
ATOM   4503  H   LEU A 293     -23.486   3.184   5.846  1.00 29.94           H  
ATOM   4504  CA  LEU A 293     -25.233   3.677   4.708  1.00 29.94           C  
ATOM   4505  HA  LEU A 293     -25.370   3.900   3.650  1.00 29.94           H  
ATOM   4506  C   LEU A 293     -26.015   4.776   5.431  1.00 29.94           C  
ATOM   4507  CB  LEU A 293     -25.798   2.270   4.973  1.00 29.94           C  
ATOM   4508  HB2 LEU A 293     -25.512   1.963   5.979  1.00 29.94           H  
ATOM   4509  HB3 LEU A 293     -26.886   2.305   4.932  1.00 29.94           H  
ATOM   4510  O   LEU A 293     -27.167   5.000   5.084  1.00 29.94           O  
ATOM   4511  CG  LEU A 293     -25.303   1.228   3.951  1.00 29.94           C  
ATOM   4512  HG  LEU A 293     -24.217   1.276   3.861  1.00 29.94           H  
ATOM   4513  CD1 LEU A 293     -25.674  -0.165   4.439  1.00 29.94           C  
ATOM   4514 HD11 LEU A 293     -25.201  -0.356   5.403  1.00 29.94           H  
ATOM   4515 HD12 LEU A 293     -25.330  -0.914   3.726  1.00 29.94           H  
ATOM   4516 HD13 LEU A 293     -26.757  -0.224   4.549  1.00 29.94           H  
ATOM   4517  CD2 LEU A 293     -25.928   1.425   2.566  1.00 29.94           C  
ATOM   4518 HD21 LEU A 293     -25.603   2.371   2.133  1.00 29.94           H  
ATOM   4519 HD22 LEU A 293     -27.016   1.419   2.640  1.00 29.94           H  
ATOM   4520 HD23 LEU A 293     -25.613   0.621   1.901  1.00 29.94           H  
ATOM   4521  N   GLY A 294     -25.440   5.454   6.432  1.00 24.69           N  
ATOM   4522  H   GLY A 294     -24.481   5.253   6.678  1.00 24.69           H  
ATOM   4523  CA  GLY A 294     -26.206   6.382   7.277  1.00 24.69           C  
ATOM   4524  HA2 GLY A 294     -25.539   6.820   8.019  1.00 24.69           H  
ATOM   4525  HA3 GLY A 294     -26.619   7.178   6.657  1.00 24.69           H  
ATOM   4526  C   GLY A 294     -27.366   5.700   8.020  1.00 24.69           C  
ATOM   4527  O   GLY A 294     -28.266   6.372   8.517  1.00 24.69           O  
ATOM   4528  N   VAL A 295     -27.355   4.364   8.088  1.00 25.43           N  
ATOM   4529  H   VAL A 295     -26.554   3.887   7.700  1.00 25.43           H  
ATOM   4530  CA  VAL A 295     -28.402   3.538   8.687  1.00 25.43           C  
ATOM   4531  HA  VAL A 295     -29.159   4.184   9.131  1.00 25.43           H  
ATOM   4532  C   VAL A 295     -27.768   2.710   9.795  1.00 25.43           C  
ATOM   4533  CB  VAL A 295     -29.114   2.657   7.637  1.00 25.43           C  
ATOM   4534  HB  VAL A 295     -28.381   2.031   7.129  1.00 25.43           H  
ATOM   4535  O   VAL A 295     -26.930   1.842   9.553  1.00 25.43           O  
ATOM   4536  CG1 VAL A 295     -30.174   1.757   8.288  1.00 25.43           C  
ATOM   4537 HG11 VAL A 295     -29.701   1.043   8.961  1.00 25.43           H  
ATOM   4538 HG12 VAL A 295     -30.701   1.192   7.519  1.00 25.43           H  
ATOM   4539 HG13 VAL A 295     -30.893   2.358   8.845  1.00 25.43           H  
ATOM   4540  CG2 VAL A 295     -29.857   3.498   6.592  1.00 25.43           C  
ATOM   4541 HG21 VAL A 295     -29.173   4.180   6.086  1.00 25.43           H  
ATOM   4542 HG22 VAL A 295     -30.307   2.849   5.842  1.00 25.43           H  
ATOM   4543 HG23 VAL A 295     -30.636   4.091   7.072  1.00 25.43           H  
ATOM   4544  N   VAL A 296     -28.201   2.969  11.027  1.00 27.89           N  
ATOM   4545  H   VAL A 296     -28.865   3.721  11.143  1.00 27.89           H  
ATOM   4546  CA  VAL A 296     -27.933   2.106  12.178  1.00 27.89           C  
ATOM   4547  HA  VAL A 296     -26.863   1.909  12.243  1.00 27.89           H  
ATOM   4548  C   VAL A 296     -28.670   0.789  11.942  1.00 27.89           C  
ATOM   4549  CB  VAL A 296     -28.398   2.785  13.487  1.00 27.89           C  
ATOM   4550  HB  VAL A 296     -29.461   3.016  13.417  1.00 27.89           H  
ATOM   4551  O   VAL A 296     -29.881   0.705  12.136  1.00 27.89           O  
ATOM   4552  CG1 VAL A 296     -28.177   1.888  14.713  1.00 27.89           C  
ATOM   4553 HG11 VAL A 296     -28.490   2.414  15.615  1.00 27.89           H  
ATOM   4554 HG12 VAL A 296     -28.771   0.978  14.632  1.00 27.89           H  
ATOM   4555 HG13 VAL A 296     -27.123   1.625  14.801  1.00 27.89           H  
ATOM   4556  CG2 VAL A 296     -27.643   4.100  13.726  1.00 27.89           C  
ATOM   4557 HG21 VAL A 296     -27.969   4.550  14.664  1.00 27.89           H  
ATOM   4558 HG22 VAL A 296     -26.570   3.912  13.772  1.00 27.89           H  
ATOM   4559 HG23 VAL A 296     -27.845   4.807  12.922  1.00 27.89           H  
ATOM   4560  N   THR A 297     -27.964  -0.259  11.516  1.00 27.78           N  
ATOM   4561  H   THR A 297     -27.013  -0.127  11.202  1.00 27.78           H  
ATOM   4562  CA  THR A 297     -28.540  -1.609  11.475  1.00 27.78           C  
ATOM   4563  HA  THR A 297     -29.494  -1.561  10.950  1.00 27.78           H  
ATOM   4564  C   THR A 297     -28.822  -2.075  12.899  1.00 27.78           C  
ATOM   4565  CB  THR A 297     -27.654  -2.625  10.735  1.00 27.78           C  
ATOM   4566  HB  THR A 297     -27.803  -3.615  11.165  1.00 27.78           H  
ATOM   4567  O   THR A 297     -27.917  -2.465  13.638  1.00 27.78           O  
ATOM   4568  CG2 THR A 297     -28.022  -2.701   9.257  1.00 27.78           C  
ATOM   4569 HG21 THR A 297     -27.906  -1.721   8.796  1.00 27.78           H  
ATOM   4570 HG22 THR A 297     -29.054  -3.035   9.145  1.00 27.78           H  
ATOM   4571 HG23 THR A 297     -27.365  -3.411   8.755  1.00 27.78           H  
ATOM   4572  OG1 THR A 297     -26.290  -2.282  10.835  1.00 27.78           O  
ATOM   4573  HG1 THR A 297     -26.062  -2.332  11.766  1.00 27.78           H  
ATOM   4574  N   THR A 298     -30.093  -2.017  13.293  1.00 27.30           N  
ATOM   4575  H   THR A 298     -30.774  -1.623  12.660  1.00 27.30           H  
ATOM   4576  CA  THR A 298     -30.587  -2.613  14.535  1.00 27.30           C  
ATOM   4577  HA  THR A 298     -29.824  -2.513  15.307  1.00 27.30           H  
ATOM   4578  C   THR A 298     -30.824  -4.097  14.263  1.00 27.30           C  
ATOM   4579  CB  THR A 298     -31.877  -1.925  15.034  1.00 27.30           C  
ATOM   4580  HB  THR A 298     -32.755  -2.451  14.658  1.00 27.30           H  
ATOM   4581  O   THR A 298     -31.767  -4.460  13.566  1.00 27.30           O  
ATOM   4582  CG2 THR A 298     -31.931  -1.896  16.560  1.00 27.30           C  
ATOM   4583 HG21 THR A 298     -31.090  -1.328  16.957  1.00 27.30           H  
ATOM   4584 HG22 THR A 298     -31.905  -2.914  16.950  1.00 27.30           H  
ATOM   4585 HG23 THR A 298     -32.862  -1.426  16.876  1.00 27.30           H  
ATOM   4586  OG1 THR A 298     -31.961  -0.583  14.605  1.00 27.30           O  
ATOM   4587  HG1 THR A 298     -31.122  -0.320  14.221  1.00 27.30           H  
ATOM   4588  N   ILE A 299     -29.942  -4.971  14.753  1.00 28.70           N  
ATOM   4589  H   ILE A 299     -29.148  -4.630  15.277  1.00 28.70           H  
ATOM   4590  CA  ILE A 299     -30.175  -6.417  14.685  1.00 28.70           C  
ATOM   4591  HA  ILE A 299     -30.662  -6.658  13.740  1.00 28.70           H  
ATOM   4592  C   ILE A 299     -31.137  -6.768  15.819  1.00 28.70           C  
ATOM   4593  CB  ILE A 299     -28.861  -7.234  14.742  1.00 28.70           C  
ATOM   4594  HB  ILE A 299     -28.354  -7.016  15.682  1.00 28.70           H  
ATOM   4595  O   ILE A 299     -30.736  -6.842  16.979  1.00 28.70           O  
ATOM   4596  CG1 ILE A 299     -27.924  -6.837  13.576  1.00 28.70           C  
ATOM   4597 HG12 ILE A 299     -27.747  -5.762  13.608  1.00 28.70           H  
ATOM   4598 HG13 ILE A 299     -28.407  -7.068  12.627  1.00 28.70           H  
ATOM   4599  CG2 ILE A 299     -29.176  -8.744  14.691  1.00 28.70           C  
ATOM   4600 HG21 ILE A 299     -29.670  -8.996  13.753  1.00 28.70           H  
ATOM   4601 HG22 ILE A 299     -28.261  -9.329  14.784  1.00 28.70           H  
ATOM   4602 HG23 ILE A 299     -29.823  -9.031  15.520  1.00 28.70           H  
ATOM   4603  CD1 ILE A 299     -26.549  -7.518  13.611  1.00 28.70           C  
ATOM   4604 HD11 ILE A 299     -25.912  -7.077  12.845  1.00 28.70           H  
ATOM   4605 HD12 ILE A 299     -26.642  -8.584  13.406  1.00 28.70           H  
ATOM   4606 HD13 ILE A 299     -26.084  -7.369  14.586  1.00 28.70           H  
ATOM   4607  N   PHE A 300     -32.406  -6.990  15.485  1.00 25.74           N  
ATOM   4608  H   PHE A 300     -32.695  -6.832  14.530  1.00 25.74           H  
ATOM   4609  CA  PHE A 300     -33.325  -7.683  16.378  1.00 25.74           C  
ATOM   4610  HA  PHE A 300     -33.156  -7.364  17.407  1.00 25.74           H  
ATOM   4611  C   PHE A 300     -33.017  -9.175  16.280  1.00 25.74           C  
ATOM   4612  CB  PHE A 300     -34.780  -7.352  16.018  1.00 25.74           C  
ATOM   4613  HB2 PHE A 300     -35.436  -8.012  16.586  1.00 25.74           H  
ATOM   4614  HB3 PHE A 300     -34.951  -7.557  14.961  1.00 25.74           H  
ATOM   4615  O   PHE A 300     -33.488  -9.855  15.373  1.00 25.74           O  
ATOM   4616  CG  PHE A 300     -35.169  -5.919  16.324  1.00 25.74           C  
ATOM   4617  CD1 PHE A 300     -35.582  -5.564  17.622  1.00 25.74           C  
ATOM   4618  HD1 PHE A 300     -35.636  -6.314  18.398  1.00 25.74           H  
ATOM   4619  CD2 PHE A 300     -35.104  -4.935  15.319  1.00 25.74           C  
ATOM   4620  HD2 PHE A 300     -34.782  -5.198  14.322  1.00 25.74           H  
ATOM   4621  CE1 PHE A 300     -35.932  -4.233  17.913  1.00 25.74           C  
ATOM   4622  HE1 PHE A 300     -36.253  -3.965  18.909  1.00 25.74           H  
ATOM   4623  CE2 PHE A 300     -35.455  -3.606  15.609  1.00 25.74           C  
ATOM   4624  HE2 PHE A 300     -35.406  -2.854  14.836  1.00 25.74           H  
ATOM   4625  CZ  PHE A 300     -35.870  -3.254  16.906  1.00 25.74           C  
ATOM   4626  HZ  PHE A 300     -36.142  -2.233  17.127  1.00 25.74           H  
ATOM   4627  N   ALA A 301     -32.185  -9.691  17.183  1.00 28.32           N  
ATOM   4628  H   ALA A 301     -31.779  -9.079  17.877  1.00 28.32           H  
ATOM   4629  CA  ALA A 301     -32.181 -11.124  17.432  1.00 28.32           C  
ATOM   4630  HA  ALA A 301     -32.168 -11.657  16.482  1.00 28.32           H  
ATOM   4631  C   ALA A 301     -33.473 -11.443  18.205  1.00 28.32           C  
ATOM   4632  CB  ALA A 301     -30.916 -11.511  18.208  1.00 28.32           C  
ATOM   4633  HB1 ALA A 301     -30.879 -10.975  19.156  1.00 28.32           H  
ATOM   4634  HB2 ALA A 301     -30.928 -12.583  18.409  1.00 28.32           H  
ATOM   4635  HB3 ALA A 301     -30.032 -11.266  17.619  1.00 28.32           H  
ATOM   4636  O   ALA A 301     -33.624 -10.938  19.321  1.00 28.32           O  
ATOM   4637  N   PRO A 302     -34.420 -12.231  17.663  1.00 25.69           N  
ATOM   4638  CA  PRO A 302     -35.477 -12.772  18.499  1.00 25.69           C  
ATOM   4639  HA  PRO A 302     -36.010 -11.965  19.003  1.00 25.69           H  
ATOM   4640  C   PRO A 302     -34.815 -13.678  19.546  1.00 25.69           C  
ATOM   4641  CB  PRO A 302     -36.442 -13.492  17.552  1.00 25.69           C  
ATOM   4642  HB2 PRO A 302     -37.224 -12.799  17.242  1.00 25.69           H  
ATOM   4643  HB3 PRO A 302     -36.881 -14.378  18.009  1.00 25.69           H  
ATOM   4644  O   PRO A 302     -34.075 -14.601  19.204  1.00 25.69           O  
ATOM   4645  CG  PRO A 302     -35.576 -13.847  16.344  1.00 25.69           C  
ATOM   4646  HG2 PRO A 302     -35.101 -14.813  16.515  1.00 25.69           H  
ATOM   4647  HG3 PRO A 302     -36.158 -13.868  15.422  1.00 25.69           H  
ATOM   4648  CD  PRO A 302     -34.504 -12.759  16.308  1.00 25.69           C  
ATOM   4649  HD2 PRO A 302     -33.557 -13.188  15.980  1.00 25.69           H  
ATOM   4650  HD3 PRO A 302     -34.819 -11.969  15.628  1.00 25.69           H  
ATOM   4651  N   ILE A 303     -35.038 -13.366  20.825  1.00 28.79           N  
ATOM   4652  H   ILE A 303     -35.607 -12.555  21.021  1.00 28.79           H  
ATOM   4653  CA  ILE A 303     -34.510 -14.121  21.978  1.00 28.79           C  
ATOM   4654  HA  ILE A 303     -33.445 -14.289  21.817  1.00 28.79           H  
ATOM   4655  C   ILE A 303     -35.136 -15.524  22.062  1.00 28.79           C  
ATOM   4656  CB  ILE A 303     -34.669 -13.271  23.268  1.00 28.79           C  
ATOM   4657  HB  ILE A 303     -35.685 -12.875  23.294  1.00 28.79           H  
ATOM   4658  O   ILE A 303     -34.610 -16.408  22.736  1.00 28.79           O  
ATOM   4659  CG1 ILE A 303     -33.675 -12.084  23.195  1.00 28.79           C  
ATOM   4660 HG12 ILE A 303     -32.655 -12.469  23.190  1.00 28.79           H  
ATOM   4661 HG13 ILE A 303     -33.829 -11.545  22.261  1.00 28.79           H  
ATOM   4662  CG2 ILE A 303     -34.453 -14.070  24.567  1.00 28.79           C  
ATOM   4663 HG21 ILE A 303     -34.553 -13.427  25.441  1.00 28.79           H  
ATOM   4664 HG22 ILE A 303     -33.470 -14.540  24.563  1.00 28.79           H  
ATOM   4665 HG23 ILE A 303     -35.220 -14.839  24.659  1.00 28.79           H  
ATOM   4666  CD1 ILE A 303     -33.803 -11.058  24.328  1.00 28.79           C  
ATOM   4667 HD11 ILE A 303     -34.838 -10.729  24.417  1.00 28.79           H  
ATOM   4668 HD12 ILE A 303     -33.176 -10.194  24.103  1.00 28.79           H  
ATOM   4669 HD13 ILE A 303     -33.469 -11.484  25.274  1.00 28.79           H  
ATOM   4670  N   ASP A 304     -36.183 -15.784  21.289  1.00 30.57           N  
ATOM   4671  H   ASP A 304     -36.590 -15.037  20.744  1.00 30.57           H  
ATOM   4672  CA  ASP A 304     -36.841 -17.076  21.277  1.00 30.57           C  
ATOM   4673  HA  ASP A 304     -36.657 -17.577  22.227  1.00 30.57           H  
ATOM   4674  C   ASP A 304     -36.234 -17.932  20.165  1.00 30.57           C  
ATOM   4675  CB  ASP A 304     -38.353 -16.863  21.201  1.00 30.57           C  
ATOM   4676  HB2 ASP A 304     -38.848 -17.834  21.217  1.00 30.57           H  
ATOM   4677  HB3 ASP A 304     -38.599 -16.365  20.263  1.00 30.57           H  
ATOM   4678  O   ASP A 304     -36.337 -17.619  18.977  1.00 30.57           O  
ATOM   4679  CG  ASP A 304     -38.863 -16.020  22.383  1.00 30.57           C  
ATOM   4680  OD1 ASP A 304     -38.222 -16.045  23.460  1.00 30.57           O  
ATOM   4681  OD2 ASP A 304     -39.892 -15.340  22.190  1.00 30.57           O  
ATOM   4682  N   GLY A 305     -35.545 -19.003  20.569  1.00 30.42           N  
ATOM   4683  H   GLY A 305     -35.483 -19.120  21.570  1.00 30.42           H  
ATOM   4684  CA  GLY A 305     -34.764 -19.927  19.738  1.00 30.42           C  
ATOM   4685  HA2 GLY A 305     -34.259 -20.640  20.390  1.00 30.42           H  
ATOM   4686  HA3 GLY A 305     -34.004 -19.344  19.217  1.00 30.42           H  
ATOM   4687  C   GLY A 305     -35.539 -20.723  18.676  1.00 30.42           C  
ATOM   4688  O   GLY A 305     -35.192 -21.871  18.413  1.00 30.42           O  
ATOM   4689  N   THR A 306     -36.562 -20.138  18.056  1.00 27.89           N  
ATOM   4690  H   THR A 306     -36.807 -19.209  18.368  1.00 27.89           H  
ATOM   4691  CA  THR A 306     -37.467 -20.758  17.079  1.00 27.89           C  
ATOM   4692  HA  THR A 306     -37.064 -21.733  16.805  1.00 27.89           H  
ATOM   4693  C   THR A 306     -37.590 -19.998  15.754  1.00 27.89           C  
ATOM   4694  CB  THR A 306     -38.852 -21.006  17.703  1.00 27.89           C  
ATOM   4695  HB  THR A 306     -39.563 -21.309  16.934  1.00 27.89           H  
ATOM   4696  O   THR A 306     -38.407 -20.379  14.923  1.00 27.89           O  
ATOM   4697  CG2 THR A 306     -38.790 -22.117  18.751  1.00 27.89           C  
ATOM   4698 HG21 THR A 306     -38.396 -23.029  18.302  1.00 27.89           H  
ATOM   4699 HG22 THR A 306     -38.153 -21.815  19.582  1.00 27.89           H  
ATOM   4700 HG23 THR A 306     -39.794 -22.309  19.129  1.00 27.89           H  
ATOM   4701  OG1 THR A 306     -39.330 -19.852  18.357  1.00 27.89           O  
ATOM   4702  HG1 THR A 306     -39.718 -19.264  17.705  1.00 27.89           H  
ATOM   4703  N   ALA A 307     -36.782 -18.967  15.488  1.00 31.99           N  
ATOM   4704  H   ALA A 307     -36.156 -18.630  16.206  1.00 31.99           H  
ATOM   4705  CA  ALA A 307     -36.778 -18.317  14.174  1.00 31.99           C  
ATOM   4706  HA  ALA A 307     -37.802 -18.284  13.802  1.00 31.99           H  
ATOM   4707  C   ALA A 307     -35.944 -19.117  13.148  1.00 31.99           C  
ATOM   4708  CB  ALA A 307     -36.341 -16.857  14.325  1.00 31.99           C  
ATOM   4709  HB1 ALA A 307     -37.022 -16.336  14.998  1.00 31.99           H  
ATOM   4710  HB2 ALA A 307     -35.328 -16.808  14.724  1.00 31.99           H  
ATOM   4711  HB3 ALA A 307     -36.364 -16.366  13.352  1.00 31.99           H  
ATOM   4712  O   ALA A 307     -34.713 -19.054  13.128  1.00 31.99           O  
ATOM   4713  N   THR A 308     -36.641 -19.888  12.309  1.00 29.47           N  
ATOM   4714  H   THR A 308     -37.624 -20.005  12.507  1.00 29.47           H  
ATOM   4715  CA  THR A 308     -36.143 -20.612  11.119  1.00 29.47           C  
ATOM   4716  HA  THR A 308     -35.113 -20.919  11.300  1.00 29.47           H  
ATOM   4717  C   THR A 308     -36.106 -19.764   9.845  1.00 29.47           C  
ATOM   4718  CB  THR A 308     -36.994 -21.873  10.852  1.00 29.47           C  
ATOM   4719  HB  THR A 308     -36.967 -22.145   9.797  1.00 29.47           H  
ATOM   4720  O   THR A 308     -35.822 -20.289   8.771  1.00 29.47           O  
ATOM   4721  CG2 THR A 308     -36.470 -23.070  11.639  1.00 29.47           C  
ATOM   4722 HG21 THR A 308     -37.105 -23.934  11.445  1.00 29.47           H  
ATOM   4723 HG22 THR A 308     -35.452 -23.299  11.324  1.00 29.47           H  
ATOM   4724 HG23 THR A 308     -36.484 -22.844  12.705  1.00 29.47           H  
ATOM   4725  OG1 THR A 308     -38.339 -21.678  11.239  1.00 29.47           O  
ATOM   4726  HG1 THR A 308     -38.772 -21.144  10.569  1.00 29.47           H  
ATOM   4727  N   GLU A 309     -36.403 -18.471   9.922  1.00 29.85           N  
ATOM   4728  H   GLU A 309     -36.596 -18.046  10.817  1.00 29.85           H  
ATOM   4729  CA  GLU A 309     -36.478 -17.626   8.733  1.00 29.85           C  
ATOM   4730  HA  GLU A 309     -36.728 -18.246   7.872  1.00 29.85           H  
ATOM   4731  C   GLU A 309     -35.113 -17.001   8.438  1.00 29.85           C  
ATOM   4732  CB  GLU A 309     -37.629 -16.620   8.860  1.00 29.85           C  
ATOM   4733  HB2 GLU A 309     -37.516 -16.042   9.777  1.00 29.85           H  
ATOM   4734  HB3 GLU A 309     -37.601 -15.947   8.003  1.00 29.85           H  
ATOM   4735  O   GLU A 309     -34.547 -16.266   9.249  1.00 29.85           O  
ATOM   4736  CG  GLU A 309     -38.972 -17.378   8.866  1.00 29.85           C  
ATOM   4737  HG2 GLU A 309     -39.010 -18.026   9.742  1.00 29.85           H  
ATOM   4738  HG3 GLU A 309     -39.014 -18.015   7.983  1.00 29.85           H  
ATOM   4739  CD  GLU A 309     -40.211 -16.474   8.880  1.00 29.85           C  
ATOM   4740  OE1 GLU A 309     -41.317 -17.046   8.757  1.00 29.85           O  
ATOM   4741  OE2 GLU A 309     -40.054 -15.244   9.039  1.00 29.85           O  
ATOM   4742  N   ASN A 310     -34.565 -17.343   7.268  1.00 31.87           N  
ATOM   4743  H   ASN A 310     -35.070 -17.993   6.682  1.00 31.87           H  
ATOM   4744  CA  ASN A 310     -33.420 -16.658   6.685  1.00 31.87           C  
ATOM   4745  HA  ASN A 310     -32.543 -16.804   7.315  1.00 31.87           H  
ATOM   4746  C   ASN A 310     -33.743 -15.161   6.611  1.00 31.87           C  
ATOM   4747  CB  ASN A 310     -33.148 -17.224   5.278  1.00 31.87           C  
ATOM   4748  HB2 ASN A 310     -32.433 -16.578   4.767  1.00 31.87           H  
ATOM   4749  HB3 ASN A 310     -34.070 -17.203   4.696  1.00 31.87           H  
ATOM   4750  O   ASN A 310     -34.675 -14.757   5.919  1.00 31.87           O  
ATOM   4751  CG  ASN A 310     -32.570 -18.626   5.274  1.00 31.87           C  
ATOM   4752  ND2 ASN A 310     -32.827 -19.386   4.236  1.00 31.87           N  
ATOM   4753 HD21 ASN A 310     -32.399 -20.301   4.234  1.00 31.87           H  
ATOM   4754 HD22 ASN A 310     -33.336 -19.000   3.453  1.00 31.87           H  
ATOM   4755  OD1 ASN A 310     -31.872 -19.057   6.176  1.00 31.87           O  
ATOM   4756  N   ILE A 311     -32.985 -14.339   7.334  1.00 31.83           N  
ATOM   4757  H   ILE A 311     -32.273 -14.733   7.933  1.00 31.83           H  
ATOM   4758  CA  ILE A 311     -33.071 -12.887   7.208  1.00 31.83           C  
ATOM   4759  HA  ILE A 311     -34.107 -12.605   7.018  1.00 31.83           H  
ATOM   4760  C   ILE A 311     -32.243 -12.504   5.978  1.00 31.83           C  
ATOM   4761  CB  ILE A 311     -32.626 -12.173   8.507  1.00 31.83           C  
ATOM   4762  HB  ILE A 311     -31.578 -12.407   8.692  1.00 31.83           H  
ATOM   4763  O   ILE A 311     -31.029 -12.323   6.071  1.00 31.83           O  
ATOM   4764  CG1 ILE A 311     -33.459 -12.647   9.724  1.00 31.83           C  
ATOM   4765 HG12 ILE A 311     -33.387 -13.731   9.811  1.00 31.83           H  
ATOM   4766 HG13 ILE A 311     -34.508 -12.397   9.565  1.00 31.83           H  
ATOM   4767  CG2 ILE A 311     -32.771 -10.648   8.339  1.00 31.83           C  
ATOM   4768 HG21 ILE A 311     -33.825 -10.377   8.279  1.00 31.83           H  
ATOM   4769 HG22 ILE A 311     -32.307 -10.126   9.176  1.00 31.83           H  
ATOM   4770 HG23 ILE A 311     -32.278 -10.318   7.425  1.00 31.83           H  
ATOM   4771  CD1 ILE A 311     -33.005 -12.060  11.068  1.00 31.83           C  
ATOM   4772 HD11 ILE A 311     -33.574 -12.528  11.872  1.00 31.83           H  
ATOM   4773 HD12 ILE A 311     -33.186 -10.986  11.100  1.00 31.83           H  
ATOM   4774 HD13 ILE A 311     -31.945 -12.260  11.221  1.00 31.83           H  
ATOM   4775  N   ASP A 312     -32.897 -12.402   4.822  1.00 29.99           N  
ATOM   4776  H   ASP A 312     -33.865 -12.690   4.784  1.00 29.99           H  
ATOM   4777  CA  ASP A 312     -32.300 -11.819   3.620  1.00 29.99           C  
ATOM   4778  HA  ASP A 312     -31.261 -12.140   3.542  1.00 29.99           H  
ATOM   4779  C   ASP A 312     -32.304 -10.291   3.752  1.00 29.99           C  
ATOM   4780  CB  ASP A 312     -33.032 -12.285   2.346  1.00 29.99           C  
ATOM   4781  HB2 ASP A 312     -32.792 -11.590   1.541  1.00 29.99           H  
ATOM   4782  HB3 ASP A 312     -34.108 -12.244   2.511  1.00 29.99           H  
ATOM   4783  O   ASP A 312     -33.316  -9.622   3.537  1.00 29.99           O  
ATOM   4784  CG  ASP A 312     -32.629 -13.687   1.866  1.00 29.99           C  
ATOM   4785  OD1 ASP A 312     -31.500 -14.128   2.183  1.00 29.99           O  
ATOM   4786  OD2 ASP A 312     -33.444 -14.300   1.142  1.00 29.99           O  
ATOM   4787  N   ILE A 313     -31.158  -9.713   4.117  1.00 31.84           N  
ATOM   4788  H   ILE A 313     -30.373 -10.314   4.326  1.00 31.84           H  
ATOM   4789  CA  ILE A 313     -30.943  -8.265   4.017  1.00 31.84           C  
ATOM   4790  HA  ILE A 313     -31.904  -7.759   4.112  1.00 31.84           H  
ATOM   4791  C   ILE A 313     -30.404  -7.980   2.613  1.00 31.84           C  
ATOM   4792  CB  ILE A 313     -30.038  -7.715   5.145  1.00 31.84           C  
ATOM   4793  HB  ILE A 313     -29.030  -8.109   5.016  1.00 31.84           H  
ATOM   4794  O   ILE A 313     -29.201  -8.058   2.369  1.00 31.84           O  
ATOM   4795  CG1 ILE A 313     -30.554  -8.155   6.535  1.00 31.84           C  
ATOM   4796 HG12 ILE A 313     -30.505  -9.243   6.585  1.00 31.84           H  
ATOM   4797 HG13 ILE A 313     -31.593  -7.850   6.653  1.00 31.84           H  
ATOM   4798  CG2 ILE A 313     -29.983  -6.177   5.042  1.00 31.84           C  
ATOM   4799 HG21 ILE A 313     -29.279  -5.771   5.768  1.00 31.84           H  
ATOM   4800 HG22 ILE A 313     -30.971  -5.752   5.218  1.00 31.84           H  
ATOM   4801 HG23 ILE A 313     -29.639  -5.873   4.053  1.00 31.84           H  
ATOM   4802  CD1 ILE A 313     -29.743  -7.629   7.726  1.00 31.84           C  
ATOM   4803 HD11 ILE A 313     -30.086  -8.118   8.637  1.00 31.84           H  
ATOM   4804 HD12 ILE A 313     -28.685  -7.850   7.581  1.00 31.84           H  
ATOM   4805 HD13 ILE A 313     -29.883  -6.554   7.837  1.00 31.84           H  
ATOM   4806  N   ALA A 314     -31.299  -7.672   1.674  1.00 30.32           N  
ATOM   4807  H   ALA A 314     -32.279  -7.705   1.916  1.00 30.32           H  
ATOM   4808  CA  ALA A 314     -30.918  -7.202   0.347  1.00 30.32           C  
ATOM   4809  HA  ALA A 314     -30.064  -7.784  -0.001  1.00 30.32           H  
ATOM   4810  C   ALA A 314     -30.501  -5.723   0.417  1.00 30.32           C  
ATOM   4811  CB  ALA A 314     -32.077  -7.446  -0.628  1.00 30.32           C  
ATOM   4812  HB1 ALA A 314     -32.311  -8.510  -0.665  1.00 30.32           H  
ATOM   4813  HB2 ALA A 314     -32.960  -6.895  -0.303  1.00 30.32           H  
ATOM   4814  HB3 ALA A 314     -31.794  -7.108  -1.625  1.00 30.32           H  
ATOM   4815  O   ALA A 314     -31.320  -4.855   0.725  1.00 30.32           O  
ATOM   4816  N   PHE A 315     -29.233  -5.425   0.125  1.00 31.66           N  
ATOM   4817  H   PHE A 315     -28.597  -6.178  -0.096  1.00 31.66           H  
ATOM   4818  CA  PHE A 315     -28.763  -4.051  -0.050  1.00 31.66           C  
ATOM   4819  HA  PHE A 315     -29.367  -3.386   0.568  1.00 31.66           H  
ATOM   4820  C   PHE A 315     -28.949  -3.631  -1.509  1.00 31.66           C  
ATOM   4821  CB  PHE A 315     -27.309  -3.903   0.416  1.00 31.66           C  
ATOM   4822  HB2 PHE A 315     -26.682  -4.625  -0.107  1.00 31.66           H  
ATOM   4823  HB3 PHE A 315     -26.963  -2.906   0.142  1.00 31.66           H  
ATOM   4824  O   PHE A 315     -28.366  -4.221  -2.418  1.00 31.66           O  
ATOM   4825  CG  PHE A 315     -27.130  -4.057   1.912  1.00 31.66           C  
ATOM   4826  CD1 PHE A 315     -27.341  -2.958   2.766  1.00 31.66           C  
ATOM   4827  HD1 PHE A 315     -27.614  -1.997   2.354  1.00 31.66           H  
ATOM   4828  CD2 PHE A 315     -26.806  -5.312   2.459  1.00 31.66           C  
ATOM   4829  HD2 PHE A 315     -26.686  -6.171   1.815  1.00 31.66           H  
ATOM   4830  CE1 PHE A 315     -27.227  -3.117   4.159  1.00 31.66           C  
ATOM   4831  HE1 PHE A 315     -27.430  -2.289   4.823  1.00 31.66           H  
ATOM   4832  CE2 PHE A 315     -26.688  -5.464   3.851  1.00 31.66           C  
ATOM   4833  HE2 PHE A 315     -26.498  -6.441   4.268  1.00 31.66           H  
ATOM   4834  CZ  PHE A 315     -26.883  -4.364   4.701  1.00 31.66           C  
ATOM   4835  HZ  PHE A 315     -26.811  -4.488   5.772  1.00 31.66           H  
ATOM   4836  N   ASP A 316     -29.764  -2.604  -1.737  1.00 31.75           N  
ATOM   4837  H   ASP A 316     -30.256  -2.185  -0.961  1.00 31.75           H  
ATOM   4838  CA  ASP A 316     -29.952  -2.013  -3.059  1.00 31.75           C  
ATOM   4839  HA  ASP A 316     -29.892  -2.806  -3.805  1.00 31.75           H  
ATOM   4840  C   ASP A 316     -28.816  -1.013  -3.341  1.00 31.75           C  
ATOM   4841  CB  ASP A 316     -31.365  -1.407  -3.159  1.00 31.75           C  
ATOM   4842  HB2 ASP A 316     -32.086  -2.135  -2.785  1.00 31.75           H  
ATOM   4843  HB3 ASP A 316     -31.434  -0.513  -2.540  1.00 31.75           H  
ATOM   4844  O   ASP A 316     -28.880   0.155  -2.962  1.00 31.75           O  
ATOM   4845  CG  ASP A 316     -31.740  -1.068  -4.601  1.00 31.75           C  
ATOM   4846  OD1 ASP A 316     -30.862  -1.164  -5.482  1.00 31.75           O  
ATOM   4847  OD2 ASP A 316     -32.916  -0.752  -4.881  1.00 31.75           O  
ATOM   4848  N   CYS A 317     -27.717  -1.500  -3.925  1.00 29.97           N  
ATOM   4849  H   CYS A 317     -27.682  -2.498  -4.078  1.00 29.97           H  
ATOM   4850  CA  CYS A 317     -26.529  -0.696  -4.257  1.00 29.97           C  
ATOM   4851  HA  CYS A 317     -26.659   0.306  -3.848  1.00 29.97           H  
ATOM   4852  C   CYS A 317     -26.331  -0.494  -5.770  1.00 29.97           C  
ATOM   4853  CB  CYS A 317     -25.278  -1.306  -3.602  1.00 29.97           C  
ATOM   4854  HB2 CYS A 317     -24.428  -0.649  -3.788  1.00 29.97           H  
ATOM   4855  HB3 CYS A 317     -25.067  -2.278  -4.049  1.00 29.97           H  
ATOM   4856  O   CYS A 317     -25.232  -0.146  -6.204  1.00 29.97           O  
ATOM   4857  SG  CYS A 317     -25.495  -1.505  -1.814  1.00 29.97           S  
ATOM   4858  HG  CYS A 317     -26.480  -0.610  -1.695  1.00 29.97           H  
ATOM   4859  N   GLY A 318     -27.355  -0.753  -6.586  1.00 29.05           N  
ATOM   4860  H   GLY A 318     -28.260  -0.930  -6.176  1.00 29.05           H  
ATOM   4861  CA  GLY A 318     -27.255  -0.645  -8.042  1.00 29.05           C  
ATOM   4862  HA2 GLY A 318     -26.279  -1.006  -8.367  1.00 29.05           H  
ATOM   4863  HA3 GLY A 318     -28.014  -1.275  -8.505  1.00 29.05           H  
ATOM   4864  C   GLY A 318     -27.450   0.778  -8.562  1.00 29.05           C  
ATOM   4865  O   GLY A 318     -28.097   1.607  -7.926  1.00 29.05           O  
ATOM   4866  N   ASP A 319     -26.931   1.042  -9.764  1.00 31.03           N  
ATOM   4867  H   ASP A 319     -26.404   0.314 -10.225  1.00 31.03           H  
ATOM   4868  CA  ASP A 319     -27.317   2.204 -10.572  1.00 31.03           C  
ATOM   4869  HA  ASP A 319     -26.903   3.102 -10.112  1.00 31.03           H  
ATOM   4870  C   ASP A 319     -28.859   2.278 -10.628  1.00 31.03           C  
ATOM   4871  CB  ASP A 319     -26.706   2.032 -11.978  1.00 31.03           C  
ATOM   4872  HB2 ASP A 319     -27.110   1.126 -12.431  1.00 31.03           H  
ATOM   4873  HB3 ASP A 319     -25.631   1.890 -11.865  1.00 31.03           H  
ATOM   4874  O   ASP A 319     -29.483   1.259 -10.951  1.00 31.03           O  
ATOM   4875  CG  ASP A 319     -26.936   3.200 -12.948  1.00 31.03           C  
ATOM   4876  OD1 ASP A 319     -27.911   3.961 -12.753  1.00 31.03           O  
ATOM   4877  OD2 ASP A 319     -26.149   3.295 -13.911  1.00 31.03           O  
ATOM   4878  N   PRO A 320     -29.506   3.417 -10.312  1.00 35.80           N  
ATOM   4879  CA  PRO A 320     -30.965   3.535 -10.322  1.00 35.80           C  
ATOM   4880  HA  PRO A 320     -31.368   2.890  -9.541  1.00 35.80           H  
ATOM   4881  C   PRO A 320     -31.622   3.114 -11.650  1.00 35.80           C  
ATOM   4882  CB  PRO A 320     -31.262   4.997  -9.958  1.00 35.80           C  
ATOM   4883  HB2 PRO A 320     -31.523   5.053  -8.901  1.00 35.80           H  
ATOM   4884  HB3 PRO A 320     -32.064   5.418 -10.563  1.00 35.80           H  
ATOM   4885  O   PRO A 320     -32.805   2.767 -11.648  1.00 35.80           O  
ATOM   4886  CG  PRO A 320     -29.943   5.734 -10.190  1.00 35.80           C  
ATOM   4887  HG2 PRO A 320     -29.874   6.036 -11.236  1.00 35.80           H  
ATOM   4888  HG3 PRO A 320     -29.835   6.597  -9.533  1.00 35.80           H  
ATOM   4889  CD  PRO A 320     -28.893   4.671  -9.908  1.00 35.80           C  
ATOM   4890  HD2 PRO A 320     -28.674   4.636  -8.841  1.00 35.80           H  
ATOM   4891  HD3 PRO A 320     -27.986   4.896 -10.469  1.00 35.80           H  
ATOM   4892  N   ALA A 321     -30.875   3.080 -12.762  1.00 37.85           N  
ATOM   4893  H   ALA A 321     -29.917   3.393 -12.702  1.00 37.85           H  
ATOM   4894  CA  ALA A 321     -31.342   2.584 -14.059  1.00 37.85           C  
ATOM   4895  HA  ALA A 321     -32.359   2.942 -14.218  1.00 37.85           H  
ATOM   4896  C   ALA A 321     -31.385   1.043 -14.195  1.00 37.85           C  
ATOM   4897  CB  ALA A 321     -30.446   3.208 -15.135  1.00 37.85           C  
ATOM   4898  HB1 ALA A 321     -30.473   4.295 -15.058  1.00 37.85           H  
ATOM   4899  HB2 ALA A 321     -29.417   2.873 -15.004  1.00 37.85           H  
ATOM   4900  HB3 ALA A 321     -30.795   2.912 -16.124  1.00 37.85           H  
ATOM   4901  O   ALA A 321     -31.964   0.527 -15.151  1.00 37.85           O  
ATOM   4902  N   SER A 322     -30.786   0.287 -13.272  1.00 41.06           N  
ATOM   4903  H   SER A 322     -30.367   0.759 -12.483  1.00 41.06           H  
ATOM   4904  CA  SER A 322     -30.697  -1.179 -13.345  1.00 41.06           C  
ATOM   4905  HA  SER A 322     -30.703  -1.455 -14.400  1.00 41.06           H  
ATOM   4906  C   SER A 322     -31.908  -1.882 -12.712  1.00 41.06           C  
ATOM   4907  CB  SER A 322     -29.346  -1.667 -12.808  1.00 41.06           C  
ATOM   4908  HB2 SER A 322     -28.551  -1.241 -13.420  1.00 41.06           H  
ATOM   4909  HB3 SER A 322     -29.297  -2.753 -12.896  1.00 41.06           H  
ATOM   4910  O   SER A 322     -32.550  -1.367 -11.794  1.00 41.06           O  
ATOM   4911  OG  SER A 322     -29.120  -1.302 -11.465  1.00 41.06           O  
ATOM   4912  HG  SER A 322     -29.205  -0.352 -11.354  1.00 41.06           H  
ATOM   4913  N   THR A 323     -32.272  -3.067 -13.213  1.00 40.03           N  
ATOM   4914  H   THR A 323     -31.686  -3.484 -13.922  1.00 40.03           H  
ATOM   4915  CA  THR A 323     -33.459  -3.809 -12.733  1.00 40.03           C  
ATOM   4916  HA  THR A 323     -34.267  -3.088 -12.615  1.00 40.03           H  
ATOM   4917  C   THR A 323     -33.197  -4.479 -11.375  1.00 40.03           C  
ATOM   4918  CB  THR A 323     -33.931  -4.864 -13.743  1.00 40.03           C  
ATOM   4919  HB  THR A 323     -34.786  -5.391 -13.319  1.00 40.03           H  
ATOM   4920  O   THR A 323     -32.071  -4.913 -11.145  1.00 40.03           O  
ATOM   4921  CG2 THR A 323     -34.363  -4.250 -15.072  1.00 40.03           C  
ATOM   4922 HG21 THR A 323     -35.158  -3.525 -14.902  1.00 40.03           H  
ATOM   4923 HG22 THR A 323     -34.734  -5.036 -15.730  1.00 40.03           H  
ATOM   4924 HG23 THR A 323     -33.521  -3.752 -15.554  1.00 40.03           H  
ATOM   4925  OG1 THR A 323     -32.917  -5.803 -14.007  1.00 40.03           O  
ATOM   4926  HG1 THR A 323     -32.188  -5.347 -14.434  1.00 40.03           H  
ATOM   4927  N   PRO A 324     -34.195  -4.639 -10.479  1.00 39.51           N  
ATOM   4928  CA  PRO A 324     -34.001  -5.252  -9.156  1.00 39.51           C  
ATOM   4929  HA  PRO A 324     -33.434  -4.558  -8.536  1.00 39.51           H  
ATOM   4930  C   PRO A 324     -33.254  -6.598  -9.178  1.00 39.51           C  
ATOM   4931  CB  PRO A 324     -35.410  -5.398  -8.571  1.00 39.51           C  
ATOM   4932  HB2 PRO A 324     -35.402  -5.330  -7.483  1.00 39.51           H  
ATOM   4933  HB3 PRO A 324     -35.859  -6.338  -8.890  1.00 39.51           H  
ATOM   4934  O   PRO A 324     -32.376  -6.818  -8.353  1.00 39.51           O  
ATOM   4935  CG  PRO A 324     -36.166  -4.233  -9.206  1.00 39.51           C  
ATOM   4936  HG2 PRO A 324     -35.954  -3.318  -8.653  1.00 39.51           H  
ATOM   4937  HG3 PRO A 324     -37.240  -4.417  -9.243  1.00 39.51           H  
ATOM   4938  CD  PRO A 324     -35.557  -4.138 -10.604  1.00 39.51           C
[truncated: 148,806 more chars]
