# Supplementary material for: Widespread Horizontal Gene Transfer Among Animal Viruses
Source: bioRxiv. 2024 Mar 26:2024.03.25.586562. Preprint. [Version 2] doi: 10.1101/2024.03.25.586562 (PMC11071296; doi:10.1101/2024.03.25.586562)
Supplement: Supplement 7 [file media-7.zip › File7_PDB/Cress4414_PLA1.pdb]

ATOM      1  N   MET A   1      30.226   7.560 -11.438  1.00 36.60           N  
ATOM      2  H   MET A   1      30.561   7.209 -12.324  1.00 36.60           H  
ATOM      3  H2  MET A   1      30.829   7.201 -10.712  1.00 36.60           H  
ATOM      4  H3  MET A   1      30.289   8.568 -11.428  1.00 36.60           H  
ATOM      5  CA  MET A   1      28.831   7.111 -11.194  1.00 36.60           C  
ATOM      6  HA  MET A   1      28.832   6.021 -11.189  1.00 36.60           H  
ATOM      7  C   MET A   1      27.860   7.471 -12.321  1.00 36.60           C  
ATOM      8  CB  MET A   1      28.303   7.545  -9.820  1.00 36.60           C  
ATOM      9  HB2 MET A   1      28.797   8.459  -9.490  1.00 36.60           H  
ATOM     10  HB3 MET A   1      27.231   7.733  -9.882  1.00 36.60           H  
ATOM     11  O   MET A   1      27.106   6.597 -12.711  1.00 36.60           O  
ATOM     12  CG  MET A   1      28.526   6.422  -8.801  1.00 36.60           C  
ATOM     13  HG2 MET A   1      29.593   6.211  -8.728  1.00 36.60           H  
ATOM     14  HG3 MET A   1      28.019   5.522  -9.148  1.00 36.60           H  
ATOM     15  SD  MET A   1      27.908   6.822  -7.151  1.00 36.60           S  
ATOM     16  CE  MET A   1      28.404   5.322  -6.257  1.00 36.60           C  
ATOM     17  HE1 MET A   1      28.114   5.410  -5.210  1.00 36.60           H  
ATOM     18  HE2 MET A   1      27.910   4.453  -6.691  1.00 36.60           H  
ATOM     19  HE3 MET A   1      29.485   5.193  -6.316  1.00 36.60           H  
ATOM     20  N   TYR A   2      27.895   8.682 -12.895  1.00 29.84           N  
ATOM     21  H   TYR A   2      28.451   9.425 -12.495  1.00 29.84           H  
ATOM     22  CA  TYR A   2      26.982   9.092 -13.983  1.00 29.84           C  
ATOM     23  HA  TYR A   2      25.956   9.003 -13.626  1.00 29.84           H  
ATOM     24  C   TYR A   2      27.049   8.234 -15.270  1.00 29.84           C  
ATOM     25  CB  TYR A   2      27.238  10.577 -14.304  1.00 29.84           C  
ATOM     26  HB2 TYR A   2      28.273  10.844 -14.087  1.00 29.84           H  
ATOM     27  HB3 TYR A   2      27.098  10.736 -15.373  1.00 29.84           H  
ATOM     28  O   TYR A   2      26.023   8.003 -15.899  1.00 29.84           O  
ATOM     29  CG  TYR A   2      26.304  11.528 -13.579  1.00 29.84           C  
ATOM     30  CD1 TYR A   2      25.101  11.909 -14.206  1.00 29.84           C  
ATOM     31  HD1 TYR A   2      24.851  11.528 -15.185  1.00 29.84           H  
ATOM     32  CD2 TYR A   2      26.618  12.033 -12.300  1.00 29.84           C  
ATOM     33  HD2 TYR A   2      27.550  11.773 -11.821  1.00 29.84           H  
ATOM     34  CE1 TYR A   2      24.216  12.792 -13.563  1.00 29.84           C  
ATOM     35  HE1 TYR A   2      23.294  13.094 -14.039  1.00 29.84           H  
ATOM     36  CE2 TYR A   2      25.729  12.917 -11.652  1.00 29.84           C  
ATOM     37  HE2 TYR A   2      25.973  13.321 -10.681  1.00 29.84           H  
ATOM     38  OH  TYR A   2      23.665  14.156 -11.680  1.00 29.84           O  
ATOM     39  HH  TYR A   2      24.002  14.506 -10.852  1.00 29.84           H  
ATOM     40  CZ  TYR A   2      24.526  13.299 -12.287  1.00 29.84           C  
ATOM     41  N   GLY A   3      28.225   7.713 -15.646  1.00 25.91           N  
ATOM     42  H   GLY A   3      29.059   8.000 -15.154  1.00 25.91           H  
ATOM     43  CA  GLY A   3      28.400   6.944 -16.893  1.00 25.91           C  
ATOM     44  HA2 GLY A   3      29.465   6.827 -17.090  1.00 25.91           H  
ATOM     45  HA3 GLY A   3      27.970   7.506 -17.722  1.00 25.91           H  
ATOM     46  C   GLY A   3      27.770   5.543 -16.904  1.00 25.91           C  
ATOM     47  O   GLY A   3      27.339   5.078 -17.951  1.00 25.91           O  
ATOM     48  N   SER A   4      27.648   4.887 -15.744  1.00 34.08           N  
ATOM     49  H   SER A   4      27.948   5.345 -14.895  1.00 34.08           H  
ATOM     50  CA  SER A   4      27.022   3.556 -15.638  1.00 34.08           C  
ATOM     51  HA  SER A   4      27.325   2.952 -16.494  1.00 34.08           H  
ATOM     52  C   SER A   4      25.491   3.623 -15.665  1.00 34.08           C  
ATOM     53  CB  SER A   4      27.527   2.858 -14.371  1.00 34.08           C  
ATOM     54  HB2 SER A   4      27.433   3.536 -13.524  1.00 34.08           H  
ATOM     55  HB3 SER A   4      28.579   2.607 -14.503  1.00 34.08           H  
ATOM     56  O   SER A   4      24.850   2.649 -16.039  1.00 34.08           O  
ATOM     57  OG  SER A   4      26.815   1.678 -14.071  1.00 34.08           O  
ATOM     58  HG  SER A   4      26.285   1.407 -14.824  1.00 34.08           H  
ATOM     59  N   ILE A   5      24.910   4.771 -15.305  1.00 29.78           N  
ATOM     60  H   ILE A   5      25.499   5.543 -15.026  1.00 29.78           H  
ATOM     61  CA  ILE A   5      23.457   4.986 -15.311  1.00 29.78           C  
ATOM     62  HA  ILE A   5      22.968   4.096 -14.916  1.00 29.78           H  
ATOM     63  C   ILE A   5      22.944   5.159 -16.748  1.00 29.78           C  
ATOM     64  CB  ILE A   5      23.096   6.176 -14.390  1.00 29.78           C  
ATOM     65  HB  ILE A   5      23.658   7.049 -14.721  1.00 29.78           H  
ATOM     66  O   ILE A   5      21.903   4.606 -17.079  1.00 29.78           O  
ATOM     67  CG1 ILE A   5      23.491   5.855 -12.926  1.00 29.78           C  
ATOM     68 HG12 ILE A   5      22.860   5.050 -12.550  1.00 29.78           H  
ATOM     69 HG13 ILE A   5      24.524   5.508 -12.891  1.00 29.78           H  
ATOM     70  CG2 ILE A   5      21.596   6.514 -14.477  1.00 29.78           C  
ATOM     71 HG21 ILE A   5      20.997   5.650 -14.189  1.00 29.78           H  
ATOM     72 HG22 ILE A   5      21.346   7.355 -13.831  1.00 29.78           H  
ATOM     73 HG23 ILE A   5      21.323   6.800 -15.492  1.00 29.78           H  
ATOM     74  CD1 ILE A   5      23.397   7.050 -11.970  1.00 29.78           C  
ATOM     75 HD11 ILE A   5      22.358   7.349 -11.829  1.00 29.78           H  
ATOM     76 HD12 ILE A   5      23.809   6.768 -11.001  1.00 29.78           H  
ATOM     77 HD13 ILE A   5      23.969   7.889 -12.366  1.00 29.78           H  
ATOM     78  N   LYS A   6      23.696   5.853 -17.620  1.00 30.28           N  
ATOM     79  H   LYS A   6      24.543   6.288 -17.284  1.00 30.28           H  
ATOM     80  CA  LYS A   6      23.345   5.991 -19.047  1.00 30.28           C  
ATOM     81  HA  LYS A   6      22.320   6.351 -19.132  1.00 30.28           H  
ATOM     82  C   LYS A   6      23.330   4.651 -19.784  1.00 30.28           C  
ATOM     83  CB  LYS A   6      24.283   6.978 -19.762  1.00 30.28           C  
ATOM     84  HB2 LYS A   6      24.393   6.654 -20.797  1.00 30.28           H  
ATOM     85  HB3 LYS A   6      25.272   6.971 -19.303  1.00 30.28           H  
ATOM     86  O   LYS A   6      22.394   4.389 -20.523  1.00 30.28           O  
ATOM     87  CG  LYS A   6      23.708   8.402 -19.781  1.00 30.28           C  
ATOM     88  HG2 LYS A   6      23.708   8.814 -18.771  1.00 30.28           H  
ATOM     89  HG3 LYS A   6      22.684   8.365 -20.151  1.00 30.28           H  
ATOM     90  CD  LYS A   6      24.534   9.298 -20.715  1.00 30.28           C  
ATOM     91  HD2 LYS A   6      24.610   8.806 -21.684  1.00 30.28           H  
ATOM     92  HD3 LYS A   6      25.535   9.432 -20.306  1.00 30.28           H  
ATOM     93  CE  LYS A   6      23.851  10.658 -20.904  1.00 30.28           C  
ATOM     94  HE2 LYS A   6      22.806  10.476 -21.155  1.00 30.28           H  
ATOM     95  HE3 LYS A   6      23.879  11.210 -19.964  1.00 30.28           H  
ATOM     96  NZ  LYS A   6      24.490  11.434 -21.996  1.00 30.28           N  
ATOM     97  HZ1 LYS A   6      24.438  10.907 -22.856  1.00 30.28           H  
ATOM     98  HZ2 LYS A   6      24.003  12.305 -22.151  1.00 30.28           H  
ATOM     99  HZ3 LYS A   6      25.464  11.621 -21.801  1.00 30.28           H  
ATOM    100  N   LYS A   7      24.314   3.785 -19.526  1.00 31.14           N  
ATOM    101  H   LYS A   7      25.063   4.081 -18.916  1.00 31.14           H  
ATOM    102  CA  LYS A   7      24.426   2.488 -20.209  1.00 31.14           C  
ATOM    103  HA  LYS A   7      24.358   2.670 -21.282  1.00 31.14           H  
ATOM    104  C   LYS A   7      23.258   1.540 -19.891  1.00 31.14           C  
ATOM    105  CB  LYS A   7      25.801   1.875 -19.896  1.00 31.14           C  
ATOM    106  HB2 LYS A   7      25.742   1.283 -18.983  1.00 31.14           H  
ATOM    107  HB3 LYS A   7      26.531   2.672 -19.752  1.00 31.14           H  
ATOM    108  O   LYS A   7      22.798   0.829 -20.767  1.00 31.14           O  
ATOM    109  CG  LYS A   7      26.277   1.006 -21.064  1.00 31.14           C  
ATOM    110  HG2 LYS A   7      26.337   1.620 -21.963  1.00 31.14           H  
ATOM    111  HG3 LYS A   7      25.555   0.207 -21.235  1.00 31.14           H  
ATOM    112  CD  LYS A   7      27.652   0.388 -20.788  1.00 31.14           C  
ATOM    113  HD2 LYS A   7      27.574  -0.273 -19.925  1.00 31.14           H  
ATOM    114  HD3 LYS A   7      28.381   1.175 -20.594  1.00 31.14           H  
ATOM    115  CE  LYS A   7      28.058  -0.412 -22.029  1.00 31.14           C  
ATOM    116  HE2 LYS A   7      28.181   0.274 -22.867  1.00 31.14           H  
ATOM    117  HE3 LYS A   7      27.233  -1.078 -22.282  1.00 31.14           H  
ATOM    118  NZ  LYS A   7      29.290  -1.206 -21.810  1.00 31.14           N  
ATOM    119  HZ1 LYS A   7      29.497  -1.727 -22.650  1.00 31.14           H  
ATOM    120  HZ2 LYS A   7      30.074  -0.611 -21.584  1.00 31.14           H  
ATOM    121  HZ3 LYS A   7      29.130  -1.877 -21.072  1.00 31.14           H  
ATOM    122  N   ASN A   8      22.718   1.604 -18.669  1.00 33.98           N  
ATOM    123  H   ASN A   8      23.152   2.207 -17.986  1.00 33.98           H  
ATOM    124  CA  ASN A   8      21.546   0.815 -18.267  1.00 33.98           C  
ATOM    125  HA  ASN A   8      21.636  -0.190 -18.679  1.00 33.98           H  
ATOM    126  C   ASN A   8      20.208   1.374 -18.796  1.00 33.98           C  
ATOM    127  CB  ASN A   8      21.516   0.720 -16.731  1.00 33.98           C  
ATOM    128  HB2 ASN A   8      21.589   1.721 -16.306  1.00 33.98           H  
ATOM    129  HB3 ASN A   8      20.560   0.291 -16.430  1.00 33.98           H  
ATOM    130  O   ASN A   8      19.212   0.661 -18.762  1.00 33.98           O  
ATOM    131  CG  ASN A   8      22.599  -0.165 -16.142  1.00 33.98           C  
ATOM    132  ND2 ASN A   8      22.853  -0.049 -14.860  1.00 33.98           N  
ATOM    133 HD21 ASN A   8      23.552  -0.690 -14.511  1.00 33.98           H  
ATOM    134 HD22 ASN A   8      22.329   0.604 -14.295  1.00 33.98           H  
ATOM    135  OD1 ASN A   8      23.240  -0.973 -16.781  1.00 33.98           O  
ATOM    136  N   LEU A   9      20.162   2.635 -19.245  1.00 29.51           N  
ATOM    137  H   LEU A   9      21.021   3.165 -19.285  1.00 29.51           H  
ATOM    138  CA  LEU A   9      18.962   3.249 -19.832  1.00 29.51           C  
ATOM    139  HA  LEU A   9      18.076   2.874 -19.319  1.00 29.51           H  
ATOM    140  C   LEU A   9      18.785   2.872 -21.310  1.00 29.51           C  
ATOM    141  CB  LEU A   9      19.036   4.780 -19.663  1.00 29.51           C  
ATOM    142  HB2 LEU A   9      20.042   5.113 -19.916  1.00 29.51           H  
ATOM    143  HB3 LEU A   9      18.358   5.248 -20.377  1.00 29.51           H  
ATOM    144  O   LEU A   9      17.656   2.810 -21.781  1.00 29.51           O  
ATOM    145  CG  LEU A   9      18.667   5.268 -18.251  1.00 29.51           C  
ATOM    146  HG  LEU A   9      19.090   4.598 -17.503  1.00 29.51           H  
ATOM    147  CD1 LEU A   9      19.226   6.673 -18.004  1.00 29.51           C  
ATOM    148 HD11 LEU A   9      18.833   7.359 -18.754  1.00 29.51           H  
ATOM    149 HD12 LEU A   9      18.937   7.011 -17.009  1.00 29.51           H  
ATOM    150 HD13 LEU A   9      20.314   6.643 -18.069  1.00 29.51           H  
ATOM    151  CD2 LEU A   9      17.149   5.333 -18.066  1.00 29.51           C  
ATOM    152 HD21 LEU A   9      16.717   4.344 -18.220  1.00 29.51           H  
ATOM    153 HD22 LEU A   9      16.709   6.019 -18.789  1.00 29.51           H  
ATOM    154 HD23 LEU A   9      16.908   5.664 -17.056  1.00 29.51           H  
ATOM    155  N   GLU A  10      19.882   2.604 -22.024  1.00 33.19           N  
ATOM    156  H   GLU A  10      20.785   2.704 -21.582  1.00 33.19           H  
ATOM    157  CA  GLU A  10      19.873   2.236 -23.449  1.00 33.19           C  
ATOM    158  HA  GLU A  10      19.125   2.835 -23.968  1.00 33.19           H  
ATOM    159  C   GLU A  10      19.471   0.766 -23.693  1.00 33.19           C  
ATOM    160  CB  GLU A  10      21.252   2.562 -24.062  1.00 33.19           C  
ATOM    161  HB2 GLU A  10      22.027   2.100 -23.450  1.00 33.19           H  
ATOM    162  HB3 GLU A  10      21.305   2.143 -25.066  1.00 33.19           H  
ATOM    163  O   GLU A  10      19.064   0.420 -24.797  1.00 33.19           O  
ATOM    164  CG  GLU A  10      21.497   4.083 -24.156  1.00 33.19           C  
ATOM    165  HG2 GLU A  10      20.747   4.511 -24.821  1.00 33.19           H  
ATOM    166  HG3 GLU A  10      21.352   4.527 -23.171  1.00 33.19           H  
ATOM    167  CD  GLU A  10      22.900   4.486 -24.657  1.00 33.19           C  
ATOM    168  OE1 GLU A  10      23.126   5.715 -24.789  1.00 33.19           O  
ATOM    169  OE2 GLU A  10      23.776   3.606 -24.821  1.00 33.19           O  
ATOM    170  N   GLU A  11      19.528  -0.089 -22.664  1.00 36.86           N  
ATOM    171  H   GLU A  11      19.914   0.252 -21.795  1.00 36.86           H  
ATOM    172  CA  GLU A  11      19.169  -1.519 -22.738  1.00 36.86           C  
ATOM    173  HA  GLU A  11      19.218  -1.843 -23.778  1.00 36.86           H  
ATOM    174  C   GLU A  11      17.730  -1.829 -22.268  1.00 36.86           C  
ATOM    175  CB  GLU A  11      20.197  -2.351 -21.944  1.00 36.86           C  
ATOM    176  HB2 GLU A  11      20.268  -1.951 -20.933  1.00 36.86           H  
ATOM    177  HB3 GLU A  11      19.844  -3.380 -21.882  1.00 36.86           H  
ATOM    178  O   GLU A  11      17.297  -2.981 -22.300  1.00 36.86           O  
ATOM    179  CG  GLU A  11      21.596  -2.371 -22.591  1.00 36.86           C  
ATOM    180  HG2 GLU A  11      21.505  -2.776 -23.599  1.00 36.86           H  
ATOM    181  HG3 GLU A  11      21.962  -1.348 -22.674  1.00 36.86           H  
ATOM    182  CD  GLU A  11      22.632  -3.205 -21.807  1.00 36.86           C  
ATOM    183  OE1 GLU A  11      23.818  -3.203 -22.223  1.00 36.86           O  
ATOM    184  OE2 GLU A  11      22.266  -3.829 -20.784  1.00 36.86           O  
ATOM    185  N   MET A  12      16.967  -0.828 -21.815  1.00 38.40           N  
ATOM    186  H   MET A  12      17.318   0.115 -21.899  1.00 38.40           H  
ATOM    187  CA  MET A  12      15.589  -1.030 -21.354  1.00 38.40           C  
ATOM    188  HA  MET A  12      15.512  -2.022 -20.910  1.00 38.40           H  
ATOM    189  C   MET A  12      14.597  -0.984 -22.520  1.00 38.40           C  
ATOM    190  CB  MET A  12      15.222  -0.009 -20.264  1.00 38.40           C  
ATOM    191  HB2 MET A  12      15.553   0.986 -20.559  1.00 38.40           H  
ATOM    192  HB3 MET A  12      14.137   0.004 -20.162  1.00 38.40           H  
ATOM    193  O   MET A  12      14.511   0.016 -23.230  1.00 38.40           O  
ATOM    194  CG  MET A  12      15.842  -0.388 -18.909  1.00 38.40           C  
ATOM    195  HG2 MET A  12      15.529  -1.400 -18.654  1.00 38.40           H  
ATOM    196  HG3 MET A  12      16.925  -0.398 -19.025  1.00 38.40           H  
ATOM    197  SD  MET A  12      15.433   0.705 -17.511  1.00 38.40           S  
ATOM    198  CE  MET A  12      13.666   0.355 -17.359  1.00 38.40           C  
ATOM    199  HE1 MET A  12      13.241   0.968 -16.564  1.00 38.40           H  
ATOM    200  HE2 MET A  12      13.162   0.618 -18.288  1.00 38.40           H  
ATOM    201  HE3 MET A  12      13.514  -0.706 -17.160  1.00 38.40           H  
ATOM    202  N   ASP A  13      13.783  -2.036 -22.670  1.00 39.10           N  
ATOM    203  H   ASP A  13      13.939  -2.862 -22.111  1.00 39.10           H  
ATOM    204  CA  ASP A  13      12.604  -2.003 -23.541  1.00 39.10           C  
ATOM    205  HA  ASP A  13      12.909  -1.628 -24.518  1.00 39.10           H  
ATOM    206  C   ASP A  13      11.575  -1.024 -22.959  1.00 39.10           C  
ATOM    207  CB  ASP A  13      12.020  -3.408 -23.767  1.00 39.10           C  
ATOM    208  HB2 ASP A  13      12.801  -4.047 -24.177  1.00 39.10           H  
ATOM    209  HB3 ASP A  13      11.708  -3.826 -22.810  1.00 39.10           H  
ATOM    210  O   ASP A  13      10.799  -1.331 -22.051  1.00 39.10           O  
ATOM    211  CG  ASP A  13      10.823  -3.416 -24.736  1.00 39.10           C  
ATOM    212  OD1 ASP A  13      10.436  -2.343 -25.260  1.00 39.10           O  
ATOM    213  OD2 ASP A  13      10.242  -4.502 -24.938  1.00 39.10           O  
ATOM    214  N   VAL A  14      11.624   0.197 -23.480  1.00 40.17           N  
ATOM    215  H   VAL A  14      12.391   0.383 -24.110  1.00 40.17           H  
ATOM    216  CA  VAL A  14      10.723   1.305 -23.164  1.00 40.17           C  
ATOM    217  HA  VAL A  14      10.278   1.113 -22.188  1.00 40.17           H  
ATOM    218  C   VAL A  14       9.548   1.370 -24.144  1.00 40.17           C  
ATOM    219  CB  VAL A  14      11.496   2.638 -23.061  1.00 40.17           C  
ATOM    220  HB  VAL A  14      10.784   3.445 -22.893  1.00 40.17           H  
ATOM    221  O   VAL A  14       8.957   2.429 -24.328  1.00 40.17           O  
ATOM    222  CG1 VAL A  14      12.447   2.634 -21.856  1.00 40.17           C  
ATOM    223 HG11 VAL A  14      12.924   3.609 -21.767  1.00 40.17           H  
ATOM    224 HG12 VAL A  14      13.221   1.877 -21.986  1.00 40.17           H  
ATOM    225 HG13 VAL A  14      11.887   2.424 -20.945  1.00 40.17           H  
ATOM    226  CG2 VAL A  14      12.298   2.956 -24.331  1.00 40.17           C  
ATOM    227 HG21 VAL A  14      11.639   2.954 -25.199  1.00 40.17           H  
ATOM    228 HG22 VAL A  14      13.098   2.230 -24.477  1.00 40.17           H  
ATOM    229 HG23 VAL A  14      12.742   3.947 -24.239  1.00 40.17           H  
ATOM    230  N   SER A  15       9.185   0.269 -24.813  1.00 32.93           N  
ATOM    231  H   SER A  15       9.705  -0.588 -24.689  1.00 32.93           H  
ATOM    232  CA  SER A  15       8.060   0.279 -25.751  1.00 32.93           C  
ATOM    233  HA  SER A  15       8.235   1.121 -26.420  1.00 32.93           H  
ATOM    234  C   SER A  15       6.705   0.483 -25.041  1.00 32.93           C  
ATOM    235  CB  SER A  15       8.046  -0.975 -26.635  1.00 32.93           C  
ATOM    236  HB2 SER A  15       7.253  -0.878 -27.376  1.00 32.93           H  
ATOM    237  HB3 SER A  15       8.998  -1.059 -27.159  1.00 32.93           H  
ATOM    238  O   SER A  15       6.497   0.018 -23.914  1.00 32.93           O  
ATOM    239  OG  SER A  15       7.820  -2.148 -25.882  1.00 32.93           O  
ATOM    240  HG  SER A  15       8.695  -2.435 -25.611  1.00 32.93           H  
ATOM    241  N   PRO A  16       5.716   1.124 -25.699  1.00 33.69           N  
ATOM    242  CA  PRO A  16       4.340   1.192 -25.200  1.00 33.69           C  
ATOM    243  HA  PRO A  16       4.328   1.783 -24.283  1.00 33.69           H  
ATOM    244  C   PRO A  16       3.731  -0.190 -24.915  1.00 33.69           C  
ATOM    245  CB  PRO A  16       3.552   1.928 -26.289  1.00 33.69           C  
ATOM    246  HB2 PRO A  16       3.143   1.217 -27.006  1.00 33.69           H  
ATOM    247  HB3 PRO A  16       2.755   2.538 -25.864  1.00 33.69           H  
ATOM    248  O   PRO A  16       2.961  -0.341 -23.970  1.00 33.69           O  
ATOM    249  CG  PRO A  16       4.609   2.786 -26.983  1.00 33.69           C  
ATOM    250  HG2 PRO A  16       4.334   3.014 -28.013  1.00 33.69           H  
ATOM    251  HG3 PRO A  16       4.767   3.704 -26.418  1.00 33.69           H  
ATOM    252  CD  PRO A  16       5.861   1.917 -26.911  1.00 33.69           C  
ATOM    253  HD2 PRO A  16       5.907   1.257 -27.777  1.00 33.69           H  
ATOM    254  HD3 PRO A  16       6.743   2.556 -26.871  1.00 33.69           H  
ATOM    255  N   SER A  17       4.109  -1.214 -25.688  1.00 33.87           N  
ATOM    256  H   SER A  17       4.761  -1.039 -26.440  1.00 33.87           H  
ATOM    257  CA  SER A  17       3.734  -2.616 -25.466  1.00 33.87           C  
ATOM    258  HA  SER A  17       2.651  -2.680 -25.361  1.00 33.87           H  
ATOM    259  C   SER A  17       4.346  -3.202 -24.199  1.00 33.87           C  
ATOM    260  CB  SER A  17       4.146  -3.473 -26.669  1.00 33.87           C  
ATOM    261  HB2 SER A  17       4.187  -4.525 -26.385  1.00 33.87           H  
ATOM    262  HB3 SER A  17       3.390  -3.358 -27.446  1.00 33.87           H  
ATOM    263  O   SER A  17       3.652  -3.926 -23.484  1.00 33.87           O  
ATOM    264  OG  SER A  17       5.390  -3.064 -27.212  1.00 33.87           O  
ATOM    265  HG  SER A  17       6.127  -3.243 -26.623  1.00 33.87           H  
ATOM    266  N   ALA A  18       5.600  -2.863 -23.881  1.00 37.58           N  
ATOM    267  H   ALA A  18       6.143  -2.279 -24.501  1.00 37.58           H  
ATOM    268  CA  ALA A  18       6.199  -3.204 -22.601  1.00 37.58           C  
ATOM    269  HA  ALA A  18       6.117  -4.281 -22.455  1.00 37.58           H  
ATOM    270  C   ALA A  18       5.400  -2.527 -21.482  1.00 37.58           C  
ATOM    271  CB  ALA A  18       7.693  -2.854 -22.604  1.00 37.58           C  
ATOM    272  HB1 ALA A  18       7.849  -1.783 -22.737  1.00 37.58           H  
ATOM    273  HB2 ALA A  18       8.196  -3.389 -23.410  1.00 37.58           H  
ATOM    274  HB3 ALA A  18       8.147  -3.156 -21.661  1.00 37.58           H  
ATOM    275  O   ALA A  18       4.850  -3.231 -20.649  1.00 37.58           O  
ATOM    276  N   PHE A  19       5.164  -1.210 -21.532  1.00 32.33           N  
ATOM    277  H   PHE A  19       5.608  -0.688 -22.274  1.00 32.33           H  
ATOM    278  CA  PHE A  19       4.378  -0.486 -20.517  1.00 32.33           C  
ATOM    279  HA  PHE A  19       4.862  -0.647 -19.554  1.00 32.33           H  
ATOM    280  C   PHE A  19       2.918  -0.965 -20.348  1.00 32.33           C  
ATOM    281  CB  PHE A  19       4.441   1.021 -20.792  1.00 32.33           C  
ATOM    282  HB2 PHE A  19       4.583   1.205 -21.857  1.00 32.33           H  
ATOM    283  HB3 PHE A  19       3.490   1.477 -20.516  1.00 32.33           H  
ATOM    284  O   PHE A  19       2.422  -1.021 -19.220  1.00 32.33           O  
ATOM    285  CG  PHE A  19       5.537   1.706 -20.000  1.00 32.33           C  
ATOM    286  CD1 PHE A  19       5.246   2.262 -18.739  1.00 32.33           C  
ATOM    287  HD1 PHE A  19       4.242   2.209 -18.344  1.00 32.33           H  
ATOM    288  CD2 PHE A  19       6.853   1.750 -20.495  1.00 32.33           C  
ATOM    289  HD2 PHE A  19       7.091   1.306 -21.450  1.00 32.33           H  
ATOM    290  CE1 PHE A  19       6.257   2.900 -17.997  1.00 32.33           C  
ATOM    291  HE1 PHE A  19       6.032   3.346 -17.039  1.00 32.33           H  
ATOM    292  CE2 PHE A  19       7.862   2.387 -19.753  1.00 32.33           C  
ATOM    293  HE2 PHE A  19       8.866   2.437 -20.149  1.00 32.33           H  
ATOM    294  CZ  PHE A  19       7.562   2.975 -18.512  1.00 32.33           C  
ATOM    295  HZ  PHE A  19       8.338   3.480 -17.956  1.00 32.33           H  
ATOM    296  N   ALA A  20       2.233  -1.345 -21.431  1.00 32.76           N  
ATOM    297  H   ALA A  20       2.660  -1.206 -22.335  1.00 32.76           H  
ATOM    298  CA  ALA A  20       0.870  -1.877 -21.394  1.00 32.76           C  
ATOM    299  HA  ALA A  20       0.267  -1.244 -20.743  1.00 32.76           H  
ATOM    300  C   ALA A  20       0.824  -3.302 -20.815  1.00 32.76           C  
ATOM    301  CB  ALA A  20       0.271  -1.807 -22.804  1.00 32.76           C  
ATOM    302  HB1 ALA A  20       0.854  -2.422 -23.489  1.00 32.76           H  
ATOM    303  HB2 ALA A  20       0.278  -0.776 -23.158  1.00 32.76           H  
ATOM    304  HB3 ALA A  20      -0.757  -2.170 -22.784  1.00 32.76           H  
ATOM    305  O   ALA A  20       0.036  -3.564 -19.909  1.00 32.76           O  
ATOM    306  N   ASN A  21       1.728  -4.195 -21.233  1.00 35.36           N  
ATOM    307  H   ASN A  21       2.371  -3.936 -21.967  1.00 35.36           H  
ATOM    308  CA  ASN A  21       1.851  -5.533 -20.640  1.00 35.36           C  
ATOM    309  HA  ASN A  21       0.863  -5.991 -20.606  1.00 35.36           H  
ATOM    310  C   ASN A  21       2.351  -5.474 -19.181  1.00 35.36           C  
ATOM    311  CB  ASN A  21       2.749  -6.394 -21.545  1.00 35.36           C  
ATOM    312  HB2 ASN A  21       3.679  -5.866 -21.755  1.00 35.36           H  
ATOM    313  HB3 ASN A  21       2.999  -7.319 -21.024  1.00 35.36           H  
ATOM    314  O   ASN A  21       1.959  -6.298 -18.356  1.00 35.36           O  
ATOM    315  CG  ASN A  21       2.059  -6.785 -22.845  1.00 35.36           C  
ATOM    316  ND2 ASN A  21       2.794  -6.943 -23.919  1.00 35.36           N  
ATOM    317 HD21 ASN A  21       3.775  -6.704 -23.897  1.00 35.36           H  
ATOM    318 HD22 ASN A  21       2.308  -7.210 -24.763  1.00 35.36           H  
ATOM    319  OD1 ASN A  21       0.858  -6.987 -22.906  1.00 35.36           O  
ATOM    320  N   MET A  22       3.119  -4.436 -18.837  1.00 35.46           N  
ATOM    321  H   MET A  22       3.450  -3.858 -19.597  1.00 35.46           H  
ATOM    322  CA  MET A  22       3.663  -4.130 -17.509  1.00 35.46           C  
ATOM    323  HA  MET A  22       4.080  -5.042 -17.082  1.00 35.46           H  
ATOM    324  C   MET A  22       2.631  -3.603 -16.499  1.00 35.46           C  
ATOM    325  CB  MET A  22       4.787  -3.093 -17.668  1.00 35.46           C  
ATOM    326  HB2 MET A  22       4.465  -2.318 -18.363  1.00 35.46           H  
ATOM    327  HB3 MET A  22       4.945  -2.595 -16.712  1.00 35.46           H  
ATOM    328  O   MET A  22       2.887  -3.663 -15.298  1.00 35.46           O  
ATOM    329  CG  MET A  22       6.112  -3.720 -18.143  1.00 35.46           C  
ATOM    330  HG2 MET A  22       6.520  -4.338 -17.343  1.00 35.46           H  
ATOM    331  HG3 MET A  22       5.897  -4.438 -18.934  1.00 35.46           H  
ATOM    332  SD  MET A  22       7.425  -2.612 -18.770  1.00 35.46           S  
ATOM    333  CE  MET A  22       7.328  -1.057 -17.841  1.00 35.46           C  
ATOM    334  HE1 MET A  22       8.325  -0.772 -17.505  1.00 35.46           H  
ATOM    335  HE2 MET A  22       6.963  -0.276 -18.508  1.00 35.46           H  
ATOM    336  HE3 MET A  22       6.648  -1.130 -16.993  1.00 35.46           H  
ATOM    337  N   ALA A  23       1.475  -3.107 -16.950  1.00 34.29           N  
ATOM    338  H   ALA A  23       1.372  -2.987 -17.947  1.00 34.29           H  
ATOM    339  CA  ALA A  23       0.320  -2.805 -16.096  1.00 34.29           C  
ATOM    340  HA  ALA A  23       0.658  -2.660 -15.070  1.00 34.29           H  
ATOM    341  C   ALA A  23      -0.713  -3.952 -16.069  1.00 34.29           C  
ATOM    342  CB  ALA A  23      -0.301  -1.488 -16.579  1.00 34.29           C  
ATOM    343  HB1 ALA A  23       0.451  -0.700 -16.568  1.00 34.29           H  
ATOM    344  HB2 ALA A  23      -1.125  -1.209 -15.922  1.00 34.29           H  
ATOM    345  HB3 ALA A  23      -0.675  -1.609 -17.596  1.00 34.29           H  
ATOM    346  O   ALA A  23      -1.626  -3.941 -15.241  1.00 34.29           O  
ATOM    347  N   MET A  24      -0.578  -4.928 -16.976  1.00 33.64           N  
ATOM    348  H   MET A  24       0.204  -4.866 -17.612  1.00 33.64           H  
ATOM    349  CA  MET A  24      -1.580  -5.958 -17.275  1.00 33.64           C  
ATOM    350  HA  MET A  24      -2.458  -5.769 -16.657  1.00 33.64           H  
ATOM    351  C   MET A  24      -1.155  -7.391 -16.913  1.00 33.64           C  
ATOM    352  CB  MET A  24      -2.039  -5.839 -18.740  1.00 33.64           C  
ATOM    353  HB2 MET A  24      -1.180  -5.903 -19.408  1.00 33.64           H  
ATOM    354  HB3 MET A  24      -2.714  -6.662 -18.974  1.00 33.64           H  
ATOM    355  O   MET A  24      -1.856  -8.334 -17.261  1.00 33.64           O  
ATOM    356  CG  MET A  24      -2.803  -4.534 -18.989  1.00 33.64           C  
ATOM    357  HG2 MET A  24      -3.590  -4.444 -18.239  1.00 33.64           H  
ATOM    358  HG3 MET A  24      -2.131  -3.686 -18.853  1.00 33.64           H  
ATOM    359  SD  MET A  24      -3.557  -4.416 -20.634  1.00 33.64           S  
ATOM    360  CE  MET A  24      -5.302  -4.581 -20.182  1.00 33.64           C  
ATOM    361  HE1 MET A  24      -5.457  -5.534 -19.676  1.00 33.64           H  
ATOM    362  HE2 MET A  24      -5.587  -3.763 -19.520  1.00 33.64           H  
ATOM    363  HE3 MET A  24      -5.911  -4.548 -21.086  1.00 33.64           H  
ATOM    364  N   HIS A  25      -0.084  -7.599 -16.140  1.00 36.22           N  
ATOM    365  H   HIS A  25       0.525  -6.821 -15.930  1.00 36.22           H  
ATOM    366  CA  HIS A  25       0.257  -8.926 -15.589  1.00 36.22           C  
ATOM    367  HA  HIS A  25       0.019  -9.664 -16.355  1.00 36.22           H  
ATOM    368  C   HIS A  25      -0.624  -9.387 -14.410  1.00 36.22           C  
ATOM    369  CB  HIS A  25       1.770  -9.043 -15.343  1.00 36.22           C  
ATOM    370  HB2 HIS A  25       1.963  -9.753 -14.539  1.00 36.22           H  
ATOM    371  HB3 HIS A  25       2.176  -8.082 -15.029  1.00 36.22           H  
ATOM    372  O   HIS A  25      -0.304 -10.347 -13.717  1.00 36.22           O  
ATOM    373  CG  HIS A  25       2.523  -9.536 -16.556  1.00 36.22           C  
ATOM    374  CD2 HIS A  25       3.767 -10.104 -16.554  1.00 36.22           C  
ATOM    375  HD2 HIS A  25       4.390 -10.260 -15.685  1.00 36.22           H  
ATOM    376  ND1 HIS A  25       2.081  -9.543 -17.862  1.00 36.22           N  
ATOM    377  HD1 HIS A  25       1.237  -9.105 -18.204  1.00 36.22           H  
ATOM    378  CE1 HIS A  25       3.032 -10.106 -18.622  1.00 36.22           C  
ATOM    379  HE1 HIS A  25       2.981 -10.227 -19.694  1.00 36.22           H  
ATOM    380  NE2 HIS A  25       4.082 -10.460 -17.869  1.00 36.22           N  
ATOM    381  N   ALA A  26      -1.808  -8.797 -14.240  1.00 35.19           N  
ATOM    382  H   ALA A  26      -2.029  -8.034 -14.864  1.00 35.19           H  
ATOM    383  CA  ALA A  26      -2.939  -9.560 -13.735  1.00 35.19           C  
ATOM    384  HA  ALA A  26      -2.615 -10.257 -12.962  1.00 35.19           H  
ATOM    385  C   ALA A  26      -3.509 -10.370 -14.907  1.00 35.19           C  
ATOM    386  CB  ALA A  26      -3.959  -8.604 -13.112  1.00 35.19           C  
ATOM    387  HB1 ALA A  26      -4.869  -9.164 -12.895  1.00 35.19           H  
ATOM    388  HB2 ALA A  26      -3.552  -8.173 -12.197  1.00 35.19           H  
ATOM    389  HB3 ALA A  26      -4.200  -7.808 -13.815  1.00 35.19           H  
ATOM    390  O   ALA A  26      -4.436  -9.928 -15.584  1.00 35.19           O  
ATOM    391  N   GLY A  27      -2.933 -11.547 -15.169  1.00 34.88           N  
ATOM    392  H   GLY A  27      -2.135 -11.827 -14.616  1.00 34.88           H  
ATOM    393  CA  GLY A  27      -3.542 -12.505 -16.089  1.00 34.88           C  
ATOM    394  HA2 GLY A  27      -3.553 -12.071 -17.089  1.00 34.88           H  
ATOM    395  HA3 GLY A  27      -2.954 -13.423 -16.109  1.00 34.88           H  
ATOM    396  C   GLY A  27      -4.987 -12.840 -15.670  1.00 34.88           C  
ATOM    397  O   GLY A  27      -5.388 -12.541 -14.540  1.00 34.88           O  
ATOM    398  N   PRO A  28      -5.779 -13.503 -16.530  1.00 33.59           N  
ATOM    399  CA  PRO A  28      -7.194 -13.820 -16.277  1.00 33.59           C  
ATOM    400  HA  PRO A  28      -7.741 -12.884 -16.164  1.00 33.59           H  
ATOM    401  C   PRO A  28      -7.474 -14.650 -15.003  1.00 33.59           C  
ATOM    402  CB  PRO A  28      -7.687 -14.516 -17.556  1.00 33.59           C  
ATOM    403  HB2 PRO A  28      -8.189 -13.784 -18.188  1.00 33.59           H  
ATOM    404  HB3 PRO A  28      -8.361 -15.346 -17.345  1.00 33.59           H  
ATOM    405  O   PRO A  28      -8.630 -14.860 -14.660  1.00 33.59           O  
ATOM    406  CG  PRO A  28      -6.414 -14.994 -18.255  1.00 33.59           C  
ATOM    407  HG2 PRO A  28      -6.128 -15.968 -17.859  1.00 33.59           H  
ATOM    408  HG3 PRO A  28      -6.538 -15.042 -19.337  1.00 33.59           H  
ATOM    409  CD  PRO A  28      -5.375 -13.957 -17.849  1.00 33.59           C  
ATOM    410  HD2 PRO A  28      -5.400 -13.118 -18.544  1.00 33.59           H  
ATOM    411  HD3 PRO A  28      -4.384 -14.409 -17.838  1.00 33.59           H  
ATOM    412  N   GLN A  29      -6.438 -15.088 -14.280  1.00 32.30           N  
ATOM    413  H   GLN A  29      -5.516 -14.818 -14.593  1.00 32.30           H  
ATOM    414  CA  GLN A  29      -6.510 -15.832 -13.015  1.00 32.30           C  
ATOM    415  HA  GLN A  29      -7.506 -16.263 -12.914  1.00 32.30           H  
ATOM    416  C   GLN A  29      -6.293 -14.962 -11.759  1.00 32.30           C  
ATOM    417  CB  GLN A  29      -5.482 -16.975 -13.067  1.00 32.30           C  
ATOM    418  HB2 GLN A  29      -5.553 -17.560 -12.151  1.00 32.30           H  
ATOM    419  HB3 GLN A  29      -4.483 -16.542 -13.105  1.00 32.30           H  
ATOM    420  O   GLN A  29      -6.309 -15.456 -10.635  1.00 32.30           O  
ATOM    421  CG  GLN A  29      -5.645 -17.925 -14.268  1.00 32.30           C  
ATOM    422  HG2 GLN A  29      -5.574 -17.372 -15.205  1.00 32.30           H  
ATOM    423  HG3 GLN A  29      -4.817 -18.634 -14.250  1.00 32.30           H  
ATOM    424  CD  GLN A  29      -6.942 -18.731 -14.263  1.00 32.30           C  
ATOM    425  NE2 GLN A  29      -7.161 -19.561 -15.257  1.00 32.30           N  
ATOM    426 HE21 GLN A  29      -8.023 -20.083 -15.200  1.00 32.30           H  
ATOM    427 HE22 GLN A  29      -6.484 -19.688 -15.996  1.00 32.30           H  
ATOM    428  OE1 GLN A  29      -7.775 -18.658 -13.378  1.00 32.30           O  
ATOM    429  N   GLY A  30      -6.082 -13.657 -11.927  1.00 32.54           N  
ATOM    430  H   GLY A  30      -6.030 -13.309 -12.873  1.00 32.54           H  
ATOM    431  CA  GLY A  30      -5.763 -12.746 -10.838  1.00 32.54           C  
ATOM    432  HA2 GLY A  30      -6.429 -12.938  -9.997  1.00 32.54           H  
ATOM    433  HA3 GLY A  30      -5.930 -11.750 -11.250  1.00 32.54           H  
ATOM    434  C   GLY A  30      -4.311 -12.795 -10.352  1.00 32.54           C  
ATOM    435  O   GLY A  30      -3.480 -13.478 -10.940  1.00 32.54           O  
ATOM    436  N   PHE A  31      -3.978 -12.014  -9.312  1.00 30.45           N  
ATOM    437  H   PHE A  31      -4.693 -11.506  -8.811  1.00 30.45           H  
ATOM    438  CA  PHE A  31      -2.647 -12.030  -8.698  1.00 30.45           C  
ATOM    439  HA  PHE A  31      -1.888 -11.995  -9.480  1.00 30.45           H  
ATOM    440  C   PHE A  31      -2.457 -13.351  -7.946  1.00 30.45           C  
ATOM    441  CB  PHE A  31      -2.434 -10.808  -7.781  1.00 30.45           C  
ATOM    442  HB2 PHE A  31      -3.374 -10.536  -7.300  1.00 30.45           H  
ATOM    443  HB3 PHE A  31      -1.739 -11.084  -6.987  1.00 30.45           H  
ATOM    444  O   PHE A  31      -2.736 -13.460  -6.755  1.00 30.45           O  
ATOM    445  CG  PHE A  31      -1.842  -9.599  -8.479  1.00 30.45           C  
ATOM    446  CD1 PHE A  31      -0.443  -9.457  -8.577  1.00 30.45           C  
ATOM    447  HD1 PHE A  31       0.210 -10.204  -8.148  1.00 30.45           H  
ATOM    448  CD2 PHE A  31      -2.683  -8.637  -9.065  1.00 30.45           C  
ATOM    449  HD2 PHE A  31      -3.755  -8.739  -8.982  1.00 30.45           H  
ATOM    450  CE1 PHE A  31       0.113  -8.363  -9.264  1.00 30.45           C  
ATOM    451  HE1 PHE A  31       1.184  -8.277  -9.371  1.00 30.45           H  
ATOM    452  CE2 PHE A  31      -2.126  -7.565  -9.786  1.00 30.45           C  
ATOM    453  HE2 PHE A  31      -2.767  -6.857 -10.290  1.00 30.45           H  
ATOM    454  CZ  PHE A  31      -0.730  -7.418  -9.871  1.00 30.45           C  
ATOM    455  HZ  PHE A  31      -0.300  -6.605 -10.437  1.00 30.45           H  
ATOM    456  N   VAL A  32      -1.982 -14.359  -8.666  1.00 32.54           N  
ATOM    457  H   VAL A  32      -1.908 -14.225  -9.665  1.00 32.54           H  
ATOM    458  CA  VAL A  32      -1.277 -15.499  -8.092  1.00 32.54           C  
ATOM    459  HA  VAL A  32      -1.650 -15.701  -7.089  1.00 32.54           H  
ATOM    460  C   VAL A  32       0.180 -15.057  -8.017  1.00 32.54           C  
ATOM    461  CB  VAL A  32      -1.476 -16.758  -8.961  1.00 32.54           C  
ATOM    462  HB  VAL A  32      -0.977 -16.626  -9.921  1.00 32.54           H  
ATOM    463  O   VAL A  32       0.735 -14.624  -9.028  1.00 32.54           O  
ATOM    464  CG1 VAL A  32      -0.906 -17.994  -8.268  1.00 32.54           C  
ATOM    465 HG11 VAL A  32      -1.376 -18.136  -7.296  1.00 32.54           H  
ATOM    466 HG12 VAL A  32      -1.078 -18.876  -8.885  1.00 32.54           H  
ATOM    467 HG13 VAL A  32       0.171 -17.874  -8.143  1.00 32.54           H  
ATOM    468  CG2 VAL A  32      -2.963 -17.039  -9.223  1.00 32.54           C  
ATOM    469 HG21 VAL A  32      -3.074 -17.969  -9.781  1.00 32.54           H  
ATOM    470 HG22 VAL A  32      -3.404 -16.240  -9.818  1.00 32.54           H  
ATOM    471 HG23 VAL A  32      -3.504 -17.120  -8.280  1.00 32.54           H  
ATOM    472  N   ASN A  33       0.804 -15.086  -6.833  1.00 35.67           N  
ATOM    473  H   ASN A  33       0.339 -15.477  -6.026  1.00 35.67           H  
ATOM    474  CA  ASN A  33       2.243 -14.829  -6.796  1.00 35.67           C  
ATOM    475  HA  ASN A  33       2.393 -13.860  -7.271  1.00 35.67           H  
ATOM    476  C   ASN A  33       2.949 -15.883  -7.684  1.00 35.67           C  
ATOM    477  CB  ASN A  33       2.749 -14.701  -5.343  1.00 35.67           C  
ATOM    478  HB2 ASN A  33       3.668 -14.114  -5.355  1.00 35.67           H  
ATOM    479  HB3 ASN A  33       2.020 -14.138  -4.760  1.00 35.67           H  
ATOM    480  O   ASN A  33       2.402 -16.972  -7.876  1.00 35.67           O  
ATOM    481  CG  ASN A  33       3.058 -15.990  -4.605  1.00 35.67           C  
ATOM    482  ND2 ASN A  33       3.507 -15.868  -3.382  1.00 35.67           N  
ATOM    483 HD21 ASN A  33       3.516 -14.967  -2.927  1.00 35.67           H  
ATOM    484 HD22 ASN A  33       3.699 -16.715  -2.865  1.00 35.67           H  
ATOM    485  OD1 ASN A  33       2.987 -17.093  -5.108  1.00 35.67           O  
ATOM    486  N   PRO A  34       4.146 -15.625  -8.232  1.00 30.64           N  
ATOM    487  CA  PRO A  34       4.804 -16.576  -9.135  1.00 30.64           C  
ATOM    488  HA  PRO A  34       4.142 -16.748  -9.984  1.00 30.64           H  
ATOM    489  C   PRO A  34       5.119 -17.950  -8.509  1.00 30.64           C  
ATOM    490  CB  PRO A  34       6.076 -15.893  -9.639  1.00 30.64           C  
ATOM    491  HB2 PRO A  34       6.963 -16.400  -9.259  1.00 30.64           H  
ATOM    492  HB3 PRO A  34       6.097 -15.890 -10.729  1.00 30.64           H  
ATOM    493  O   PRO A  34       5.627 -18.831  -9.193  1.00 30.64           O  
ATOM    494  CG  PRO A  34       6.041 -14.466  -9.102  1.00 30.64           C  
ATOM    495  HG2 PRO A  34       5.902 -13.769  -9.929  1.00 30.64           H  
ATOM    496  HG3 PRO A  34       6.971 -14.241  -8.580  1.00 30.64           H  
ATOM    497  CD  PRO A  34       4.860 -14.369  -8.142  1.00 30.64           C  
ATOM    498  HD2 PRO A  34       5.223 -14.212  -7.127  1.00 30.64           H  
ATOM    499  HD3 PRO A  34       4.219 -13.541  -8.446  1.00 30.64           H  
ATOM    500  N   PHE A  35       4.821 -18.142  -7.221  1.00 28.21           N  
ATOM    501  H   PHE A  35       4.322 -17.405  -6.744  1.00 28.21           H  
ATOM    502  CA  PHE A  35       4.977 -19.386  -6.476  1.00 28.21           C  
ATOM    503  HA  PHE A  35       5.590 -20.075  -7.058  1.00 28.21           H  
ATOM    504  C   PHE A  35       3.650 -20.111  -6.203  1.00 28.21           C  
ATOM    505  CB  PHE A  35       5.717 -19.072  -5.169  1.00 28.21           C  
ATOM    506  HB2 PHE A  35       5.887 -20.001  -4.625  1.00 28.21           H  
ATOM    507  HB3 PHE A  35       5.094 -18.432  -4.545  1.00 28.21           H  
ATOM    508  O   PHE A  35       3.648 -21.098  -5.472  1.00 28.21           O  
ATOM    509  CG  PHE A  35       7.053 -18.398  -5.376  1.00 28.21           C  
ATOM    510  CD1 PHE A  35       8.130 -19.145  -5.882  1.00 28.21           C  
ATOM    511  HD1 PHE A  35       8.002 -20.192  -6.114  1.00 28.21           H  
ATOM    512  CD2 PHE A  35       7.213 -17.028  -5.097  1.00 28.21           C  
ATOM    513  HD2 PHE A  35       6.382 -16.451  -4.719  1.00 28.21           H  
ATOM    514  CE1 PHE A  35       9.372 -18.527  -6.101  1.00 28.21           C  
ATOM    515  HE1 PHE A  35      10.196 -19.102  -6.497  1.00 28.21           H  
ATOM    516  CE2 PHE A  35       8.456 -16.409  -5.318  1.00 28.21           C  
ATOM    517  HE2 PHE A  35       8.579 -15.356  -5.112  1.00 28.21           H  
ATOM    518  CZ  PHE A  35       9.535 -17.160  -5.818  1.00 28.21           C  
ATOM    519  HZ  PHE A  35      10.489 -16.687  -5.996  1.00 28.21           H  
ATOM    520  N   GLY A  36       2.513 -19.630  -6.719  1.00 32.08           N  
ATOM    521  H   GLY A  36       2.544 -18.784  -7.270  1.00 32.08           H  
ATOM    522  CA  GLY A  36       1.212 -20.232  -6.419  1.00 32.08           C  
ATOM    523  HA2 GLY A  36       0.448 -19.800  -7.066  1.00 32.08           H  
ATOM    524  HA3 GLY A  36       1.261 -21.300  -6.631  1.00 32.08           H  
ATOM    525  C   GLY A  36       0.763 -20.069  -4.963  1.00 32.08           C  
ATOM    526  O   GLY A  36      -0.192 -20.723  -4.553  1.00 32.08           O  
ATOM    527  N   GLN A  37       1.433 -19.235  -4.157  1.00 35.40           N  
ATOM    528  H   GLN A  37       2.159 -18.656  -4.553  1.00 35.40           H  
ATOM    529  CA  GLN A  37       1.074 -19.078  -2.751  1.00 35.40           C  
ATOM    530  HA  GLN A  37       0.760 -20.054  -2.382  1.00 35.40           H  
ATOM    531  C   GLN A  37      -0.102 -18.120  -2.613  1.00 35.40           C  
ATOM    532  CB  GLN A  37       2.227 -18.635  -1.842  1.00 35.40           C  
ATOM    533  HB2 GLN A  37       2.447 -17.583  -2.026  1.00 35.40           H  
ATOM    534  HB3 GLN A  37       1.878 -18.701  -0.811  1.00 35.40           H  
ATOM    535  O   GLN A  37      -0.036 -16.934  -2.950  1.00 35.40           O  
ATOM    536  CG  GLN A  37       3.505 -19.475  -1.965  1.00 35.40           C  
ATOM    537  HG2 GLN A  37       3.835 -19.491  -3.003  1.00 35.40           H  
ATOM    538  HG3 GLN A  37       3.289 -20.500  -1.665  1.00 35.40           H  
ATOM    539  CD  GLN A  37       4.643 -18.939  -1.100  1.00 35.40           C  
ATOM    540  NE2 GLN A  37       5.820 -19.514  -1.192  1.00 35.40           N  
ATOM    541 HE21 GLN A  37       5.959 -20.307  -1.802  1.00 35.40           H  
ATOM    542 HE22 GLN A  37       6.546 -19.143  -0.596  1.00 35.40           H  
ATOM    543  OE1 GLN A  37       4.514 -17.984  -0.353  1.00 35.40           O  
ATOM    544  N   THR A  38      -1.171 -18.646  -2.042  1.00 46.36           N  
ATOM    545  H   THR A  38      -1.230 -19.649  -1.943  1.00 46.36           H  
ATOM    546  CA  THR A  38      -2.272 -17.870  -1.500  1.00 46.36           C  
ATOM    547  HA  THR A  38      -2.642 -17.198  -2.274  1.00 46.36           H  
ATOM    548  C   THR A  38      -1.752 -17.058  -0.310  1.00 46.36           C  
ATOM    549  CB  THR A  38      -3.406 -18.815  -1.056  1.00 46.36           C  
ATOM    550  HB  THR A  38      -3.276 -19.060  -0.002  1.00 46.36           H  
ATOM    551  O   THR A  38      -1.260 -17.622   0.669  1.00 46.36           O  
ATOM    552  CG2 THR A  38      -4.778 -18.188  -1.282  1.00 46.36           C  
ATOM    553 HG21 THR A  38      -4.930 -17.991  -2.344  1.00 46.36           H  
ATOM    554 HG22 THR A  38      -4.847 -17.254  -0.723  1.00 46.36           H  
ATOM    555 HG23 THR A  38      -5.553 -18.864  -0.922  1.00 46.36           H  
ATOM    556  OG1 THR A  38      -3.393 -20.033  -1.771  1.00 46.36           O  
ATOM    557  HG1 THR A  38      -4.148 -20.550  -1.481  1.00 46.36           H  
ATOM    558  N   LEU A  39      -1.858 -15.727  -0.363  1.00 57.33           N  
ATOM    559  H   LEU A  39      -2.190 -15.299  -1.215  1.00 57.33           H  
ATOM    560  CA  LEU A  39      -1.715 -14.897   0.836  1.00 57.33           C  
ATOM    561  HA  LEU A  39      -0.802 -15.171   1.365  1.00 57.33           H  
ATOM    562  C   LEU A  39      -2.903 -15.209   1.752  1.00 57.33           C  
ATOM    563  CB  LEU A  39      -1.635 -13.408   0.452  1.00 57.33           C  
ATOM    564  HB2 LEU A  39      -2.068 -12.805   1.250  1.00 57.33           H  
ATOM    565  HB3 LEU A  39      -2.231 -13.240  -0.444  1.00 57.33           H  
ATOM    566  O   LEU A  39      -4.008 -14.714   1.539  1.00 57.33           O  
ATOM    567  CG  LEU A  39      -0.190 -12.924   0.239  1.00 57.33           C  
ATOM    568  HG  LEU A  39       0.417 -13.734  -0.165  1.00 57.33           H  
ATOM    569  CD1 LEU A  39      -0.177 -11.779  -0.762  1.00 57.33           C  
ATOM    570 HD11 LEU A  39      -0.831 -10.975  -0.425  1.00 57.33           H  
ATOM    571 HD12 LEU A  39      -0.509 -12.173  -1.722  1.00 57.33           H  
ATOM    572 HD13 LEU A  39       0.840 -11.403  -0.874  1.00 57.33           H  
ATOM    573  CD2 LEU A  39       0.434 -12.425   1.543  1.00 57.33           C  
ATOM    574 HD21 LEU A  39       0.439 -13.223   2.286  1.00 57.33           H  
ATOM    575 HD22 LEU A  39       1.462 -12.109   1.368  1.00 57.33           H  
ATOM    576 HD23 LEU A  39      -0.127 -11.579   1.941  1.00 57.33           H  
ATOM    577  N   ASN A  40      -2.680 -16.088   2.728  1.00 57.40           N  
ATOM    578  H   ASN A  40      -1.788 -16.563   2.719  1.00 57.40           H  
ATOM    579  CA  ASN A  40      -3.716 -16.568   3.648  1.00 57.40           C  
ATOM    580  HA  ASN A  40      -4.672 -16.602   3.126  1.00 57.40           H  
ATOM    581  C   ASN A  40      -3.916 -15.640   4.854  1.00 57.40           C  
ATOM    582  CB  ASN A  40      -3.351 -17.996   4.086  1.00 57.40           C  
ATOM    583  HB2 ASN A  40      -4.025 -18.311   4.883  1.00 57.40           H  
ATOM    584  HB3 ASN A  40      -2.333 -18.013   4.475  1.00 57.40           H  
ATOM    585  O   ASN A  40      -4.959 -15.676   5.503  1.00 57.40           O  
ATOM    586  CG  ASN A  40      -3.492 -19.001   2.958  1.00 57.40           C  
ATOM    587  ND2 ASN A  40      -2.658 -20.014   2.921  1.00 57.40           N  
ATOM    588 HD21 ASN A  40      -2.749 -20.640   2.133  1.00 57.40           H  
ATOM    589 HD22 ASN A  40      -1.908 -20.094   3.592  1.00 57.40           H  
ATOM    590  OD1 ASN A  40      -4.363 -18.902   2.111  1.00 57.40           O  
ATOM    591  N   SER A  41      -2.929 -14.797   5.150  1.00 68.94           N  
ATOM    592  H   SER A  41      -2.103 -14.796   4.569  1.00 68.94           H  
ATOM    593  CA  SER A  41      -2.941 -13.848   6.259  1.00 68.94           C  
ATOM    594  HA  SER A  41      -3.956 -13.483   6.411  1.00 68.94           H  
ATOM    595  C   SER A  41      -2.052 -12.651   5.943  1.00 68.94           C  
ATOM    596  CB  SER A  41      -2.467 -14.534   7.548  1.00 68.94           C  
ATOM    597  HB2 SER A  41      -2.475 -13.817   8.370  1.00 68.94           H  
ATOM    598  HB3 SER A  41      -3.156 -15.342   7.793  1.00 68.94           H  
ATOM    599  O   SER A  41      -1.234 -12.700   5.026  1.00 68.94           O  
ATOM    600  OG  SER A  41      -1.165 -15.073   7.411  1.00 68.94           O  
ATOM    601  HG  SER A  41      -0.535 -14.368   7.245  1.00 68.94           H  
ATOM    602  N   TYR A  42      -2.201 -11.599   6.734  1.00 78.83           N  
ATOM    603  H   TYR A  42      -2.874 -11.636   7.486  1.00 78.83           H  
ATOM    604  CA  TYR A  42      -1.339 -10.423   6.735  1.00 78.83           C  
ATOM    605  HA  TYR A  42      -0.429 -10.613   6.166  1.00 78.83           H  
ATOM    606  C   TYR A  42      -0.931 -10.107   8.180  1.00 78.83           C  
ATOM    607  CB  TYR A  42      -2.091  -9.267   6.063  1.00 78.83           C  
ATOM    608  HB2 TYR A  42      -1.437  -8.396   6.033  1.00 78.83           H  
ATOM    609  HB3 TYR A  42      -2.304  -9.546   5.031  1.00 78.83           H  
ATOM    610  O   TYR A  42      -1.628 -10.511   9.120  1.00 78.83           O  
ATOM    611  CG  TYR A  42      -3.387  -8.879   6.753  1.00 78.83           C  
ATOM    612  CD1 TYR A  42      -4.638  -9.271   6.238  1.00 78.83           C  
ATOM    613  HD1 TYR A  42      -4.689  -9.874   5.343  1.00 78.83           H  
ATOM    614  CD2 TYR A  42      -3.330  -8.161   7.957  1.00 78.83           C  
ATOM    615  HD2 TYR A  42      -2.373  -7.930   8.403  1.00 78.83           H  
ATOM    616  CE1 TYR A  42      -5.825  -8.807   6.840  1.00 78.83           C  
ATOM    617  HE1 TYR A  42      -6.787  -9.023   6.399  1.00 78.83           H  
ATOM    618  CE2 TYR A  42      -4.509  -7.800   8.613  1.00 78.83           C  
ATOM    619  HE2 TYR A  42      -4.445  -7.410   9.618  1.00 78.83           H  
ATOM    620  OH  TYR A  42      -6.829  -7.306   8.437  1.00 78.83           O  
ATOM    621  HH  TYR A  42      -6.620  -6.868   9.265  1.00 78.83           H  
ATOM    622  CZ  TYR A  42      -5.750  -7.989   7.982  1.00 78.83           C  
ATOM    623  N   ASP A  43       0.163  -9.371   8.360  1.00 79.87           N  
ATOM    624  H   ASP A  43       0.667  -9.039   7.550  1.00 79.87           H  
ATOM    625  CA  ASP A  43       0.587  -8.867   9.668  1.00 79.87           C  
ATOM    626  HA  ASP A  43       0.341  -9.611  10.425  1.00 79.87           H  
ATOM    627  C   ASP A  43      -0.184  -7.577  10.012  1.00 79.87           C  
ATOM    628  CB  ASP A  43       2.118  -8.707   9.684  1.00 79.87           C  
ATOM    629  HB2 ASP A  43       2.411  -7.976   8.930  1.00 79.87           H  
ATOM    630  HB3 ASP A  43       2.564  -9.662   9.407  1.00 79.87           H  
ATOM    631  O   ASP A  43      -0.329  -6.661   9.200  1.00 79.87           O  
ATOM    632  CG  ASP A  43       2.710  -8.277  11.032  1.00 79.87           C  
ATOM    633  OD1 ASP A  43       1.938  -7.884  11.939  1.00 79.87           O  
ATOM    634  OD2 ASP A  43       3.953  -8.278  11.142  1.00 79.87           O  
ATOM    635  N   ASP A  44      -0.706  -7.474  11.235  1.00 81.12           N  
ATOM    636  H   ASP A  44      -0.392  -8.150  11.917  1.00 81.12           H  
ATOM    637  CA  ASP A  44      -1.394  -6.269  11.701  1.00 81.12           C  
ATOM    638  HA  ASP A  44      -2.169  -6.032  10.972  1.00 81.12           H  
ATOM    639  C   ASP A  44      -0.486  -5.028  11.727  1.00 81.12           C  
ATOM    640  CB  ASP A  44      -2.044  -6.538  13.071  1.00 81.12           C  
ATOM    641  HB2 ASP A  44      -2.177  -5.590  13.593  1.00 81.12           H  
ATOM    642  HB3 ASP A  44      -1.395  -7.169  13.679  1.00 81.12           H  
ATOM    643  O   ASP A  44      -0.982  -3.894  11.623  1.00 81.12           O  
ATOM    644  CG  ASP A  44      -3.427  -7.175  12.914  1.00 81.12           C  
ATOM    645  OD1 ASP A  44      -4.182  -6.674  12.039  1.00 81.12           O  
ATOM    646  OD2 ASP A  44      -3.796  -8.094  13.675  1.00 81.12           O  
ATOM    647  N   LEU A  45       0.836  -5.216  11.790  1.00 80.98           N  
ATOM    648  H   LEU A  45       1.180  -6.162  11.871  1.00 80.98           H  
ATOM    649  CA  LEU A  45       1.816  -4.144  11.633  1.00 80.98           C  
ATOM    650  HA  LEU A  45       1.583  -3.343  12.336  1.00 80.98           H  
ATOM    651  C   LEU A  45       1.772  -3.509  10.242  1.00 80.98           C  
ATOM    652  CB  LEU A  45       3.226  -4.667  11.944  1.00 80.98           C  
ATOM    653  HB2 LEU A  45       3.434  -5.522  11.301  1.00 80.98           H  
ATOM    654  HB3 LEU A  45       3.947  -3.887  11.698  1.00 80.98           H  
ATOM    655  O   LEU A  45       1.992  -2.304  10.145  1.00 80.98           O  
ATOM    656  CG  LEU A  45       3.439  -5.079  13.412  1.00 80.98           C  
ATOM    657  HG  LEU A  45       2.739  -5.868  13.687  1.00 80.98           H  
ATOM    658  CD1 LEU A  45       4.863  -5.605  13.580  1.00 80.98           C  
ATOM    659 HD11 LEU A  45       5.022  -5.928  14.609  1.00 80.98           H  
ATOM    660 HD12 LEU A  45       4.996  -6.470  12.931  1.00 80.98           H  
ATOM    661 HD13 LEU A  45       5.593  -4.841  13.312  1.00 80.98           H  
ATOM    662  CD2 LEU A  45       3.255  -3.900  14.378  1.00 80.98           C  
ATOM    663 HD21 LEU A  45       2.214  -3.579  14.386  1.00 80.98           H  
ATOM    664 HD22 LEU A  45       3.903  -3.074  14.086  1.00 80.98           H  
ATOM    665 HD23 LEU A  45       3.514  -4.222  15.387  1.00 80.98           H  
ATOM    666  N   GLU A  46       1.383  -4.241   9.192  1.00 77.51           N  
ATOM    667  H   GLU A  46       1.164  -5.218   9.327  1.00 77.51           H  
ATOM    668  CA  GLU A  46       1.245  -3.688   7.837  1.00 77.51           C  
ATOM    669  HA  GLU A  46       2.214  -3.319   7.501  1.00 77.51           H  
ATOM    670  C   GLU A  46       0.260  -2.510   7.790  1.00 77.51           C  
ATOM    671  CB  GLU A  46       0.767  -4.770   6.853  1.00 77.51           C  
ATOM    672  HB2 GLU A  46      -0.180  -5.189   7.191  1.00 77.51           H  
ATOM    673  HB3 GLU A  46       0.591  -4.293   5.888  1.00 77.51           H  
ATOM    674  O   GLU A  46       0.377  -1.629   6.941  1.00 77.51           O  
ATOM    675  CG  GLU A  46       1.791  -5.882   6.619  1.00 77.51           C  
ATOM    676  HG2 GLU A  46       2.668  -5.425   6.161  1.00 77.51           H  
ATOM    677  HG3 GLU A  46       2.076  -6.310   7.580  1.00 77.51           H  
ATOM    678  CD  GLU A  46       1.253  -6.974   5.684  1.00 77.51           C  
ATOM    679  OE1 GLU A  46       1.370  -8.173   6.014  1.00 77.51           O  
ATOM    680  OE2 GLU A  46       0.690  -6.607   4.629  1.00 77.51           O  
ATOM    681  N   PHE A  47      -0.708  -2.462   8.708  1.00 83.05           N  
ATOM    682  H   PHE A  47      -0.731  -3.213   9.383  1.00 83.05           H  
ATOM    683  CA  PHE A  47      -1.764  -1.449   8.719  1.00 83.05           C  
ATOM    684  HA  PHE A  47      -1.695  -0.829   7.825  1.00 83.05           H  
ATOM    685  C   PHE A  47      -1.721  -0.510   9.915  1.00 83.05           C  
ATOM    686  CB  PHE A  47      -3.104  -2.163   8.699  1.00 83.05           C  
ATOM    687  HB2 PHE A  47      -3.901  -1.430   8.820  1.00 83.05           H  
ATOM    688  HB3 PHE A  47      -3.144  -2.845   9.549  1.00 83.05           H  
ATOM    689  O   PHE A  47      -2.151   0.635   9.788  1.00 83.05           O  
ATOM    690  CG  PHE A  47      -3.345  -2.924   7.422  1.00 83.05           C  
ATOM    691  CD1 PHE A  47      -3.853  -2.240   6.305  1.00 83.05           C  
ATOM    692  HD1 PHE A  47      -4.008  -1.173   6.356  1.00 83.05           H  
ATOM    693  CD2 PHE A  47      -3.071  -4.300   7.344  1.00 83.05           C  
ATOM    694  HD2 PHE A  47      -2.590  -4.818   8.162  1.00 83.05           H  
ATOM    695  CE1 PHE A  47      -4.152  -2.942   5.130  1.00 83.05           C  
ATOM    696  HE1 PHE A  47      -4.511  -2.415   4.258  1.00 83.05           H  
ATOM    697  CE2 PHE A  47      -3.396  -5.006   6.178  1.00 83.05           C  
ATOM    698  HE2 PHE A  47      -3.178  -6.062   6.116  1.00 83.05           H  
ATOM    699  CZ  PHE A  47      -3.953  -4.329   5.079  1.00 83.05           C  
ATOM    700  HZ  PHE A  47      -4.206  -4.870   4.180  1.00 83.05           H  
ATOM    701  N   SER A  48      -1.251  -0.983  11.068  1.00 78.50           N  
ATOM    702  H   SER A  48      -0.935  -1.942  11.104  1.00 78.50           H  
ATOM    703  CA  SER A  48      -1.155  -0.165  12.280  1.00 78.50           C  
ATOM    704  HA  SER A  48      -1.983   0.543  12.302  1.00 78.50           H  
ATOM    705  C   SER A  48       0.130   0.660  12.314  1.00 78.50           C  
ATOM    706  CB  SER A  48      -1.279  -1.046  13.527  1.00 78.50           C  
ATOM    707  HB2 SER A  48      -1.205  -0.415  14.413  1.00 78.50           H  
ATOM    708  HB3 SER A  48      -2.253  -1.535  13.530  1.00 78.50           H  
ATOM    709  O   SER A  48       0.093   1.826  12.695  1.00 78.50           O  
ATOM    710  OG  SER A  48      -0.264  -2.031  13.575  1.00 78.50           O  
ATOM    711  HG  SER A  48      -0.517  -2.763  13.009  1.00 78.50           H  
ATOM    712  N   HIS A  49       1.243   0.074  11.865  1.00 75.10           N  
ATOM    713  H   HIS A  49       1.182  -0.875  11.526  1.00 75.10           H  
ATOM    714  CA  HIS A  49       2.575   0.672  11.884  1.00 75.10           C  
ATOM    715  HA  HIS A  49       2.492   1.758  11.895  1.00 75.10           H  
ATOM    716  C   HIS A  49       3.337   0.256  10.617  1.00 75.10           C  
ATOM    717  CB  HIS A  49       3.318   0.240  13.158  1.00 75.10           C  
ATOM    718  HB2 HIS A  49       4.303   0.708  13.165  1.00 75.10           H  
ATOM    719  HB3 HIS A  49       3.456  -0.841  13.146  1.00 75.10           H  
ATOM    720  O   HIS A  49       4.343  -0.449  10.713  1.00 75.10           O  
ATOM    721  CG  HIS A  49       2.608   0.610  14.429  1.00 75.10           C  
ATOM    722  CD2 HIS A  49       2.762   1.764  15.148  1.00 75.10           C  
ATOM    723  HD2 HIS A  49       3.428   2.580  14.905  1.00 75.10           H  
ATOM    724  ND1 HIS A  49       1.653  -0.147  15.067  1.00 75.10           N  
ATOM    725  HD1 HIS A  49       1.274  -1.024  14.740  1.00 75.10           H  
ATOM    726  CE1 HIS A  49       1.243   0.536  16.147  1.00 75.10           C  
ATOM    727  HE1 HIS A  49       0.489   0.198  16.843  1.00 75.10           H  
ATOM    728  NE2 HIS A  49       1.895   1.705  16.244  1.00 75.10           N  
ATOM    729  N   PRO A  50       2.881   0.662   9.416  1.00 66.70           N  
ATOM    730  CA  PRO A  50       3.467   0.205   8.153  1.00 66.70           C  
ATOM    731  HA  PRO A  50       3.305  -0.867   8.041  1.00 66.70           H  
ATOM    732  C   PRO A  50       4.979   0.480   8.055  1.00 66.70           C  
ATOM    733  CB  PRO A  50       2.690   0.954   7.068  1.00 66.70           C  
ATOM    734  HB2 PRO A  50       1.906   0.316   6.659  1.00 66.70           H  
ATOM    735  HB3 PRO A  50       3.354   1.292   6.273  1.00 66.70           H  
ATOM    736  O   PRO A  50       5.712  -0.277   7.424  1.00 66.70           O  
ATOM    737  CG  PRO A  50       2.063   2.151   7.776  1.00 66.70           C  
ATOM    738  HG2 PRO A  50       1.148   2.478   7.282  1.00 66.70           H  
ATOM    739  HG3 PRO A  50       2.784   2.967   7.832  1.00 66.70           H  
ATOM    740  CD  PRO A  50       1.798   1.601   9.171  1.00 66.70           C  
ATOM    741  HD2 PRO A  50       0.851   1.062   9.181  1.00 66.70           H  
ATOM    742  HD3 PRO A  50       1.785   2.413   9.898  1.00 66.70           H  
ATOM    743  N   ALA A  51       5.460   1.523   8.736  1.00 65.14           N  
ATOM    744  H   ALA A  51       4.799   2.118   9.216  1.00 65.14           H  
ATOM    745  CA  ALA A  51       6.875   1.854   8.898  1.00 65.14           C  
ATOM    746  HA  ALA A  51       7.331   2.008   7.920  1.00 65.14           H  
ATOM    747  C   ALA A  51       7.698   0.784   9.649  1.00 65.14           C  
ATOM    748  CB  ALA A  51       6.910   3.169   9.678  1.00 65.14           C  
ATOM    749  HB1 ALA A  51       7.944   3.448   9.881  1.00 65.14           H  
ATOM    750  HB2 ALA A  51       6.435   3.962   9.102  1.00 65.14           H  
ATOM    751  HB3 ALA A  51       6.396   3.063  10.633  1.00 65.14           H  
ATOM    752  O   ALA A  51       8.900   0.637   9.423  1.00 65.14           O  
ATOM    753  N   HIS A  52       7.069   0.031  10.553  1.00 64.29           N  
ATOM    754  H   HIS A  52       6.074   0.157  10.669  1.00 64.29           H  
ATOM    755  CA  HIS A  52       7.705  -1.003  11.375  1.00 64.29           C  
ATOM    756  HA  HIS A  52       8.770  -0.791  11.470  1.00 64.29           H  
ATOM    757  C   HIS A  52       7.587  -2.399  10.761  1.00 64.29           C  
ATOM    758  CB  HIS A  52       7.095  -0.995  12.781  1.00 64.29           C  
ATOM    759  HB2 HIS A  52       7.551  -1.801  13.356  1.00 64.29           H  
ATOM    760  HB3 HIS A  52       6.029  -1.210  12.709  1.00 64.29           H  
ATOM    761  O   HIS A  52       8.298  -3.306  11.182  1.00 64.29           O  
ATOM    762  CG  HIS A  52       7.281   0.281  13.567  1.00 64.29           C  
ATOM    763  CD2 HIS A  52       7.952   1.420  13.199  1.00 64.29           C  
ATOM    764  HD2 HIS A  52       8.469   1.591  12.266  1.00 64.29           H  
ATOM    765  ND1 HIS A  52       6.808   0.490  14.841  1.00 64.29           N  
ATOM    766  HD1 HIS A  52       6.283  -0.171  15.395  1.00 64.29           H  
ATOM    767  CE1 HIS A  52       7.177   1.720  15.228  1.00 64.29           C  
ATOM    768  HE1 HIS A  52       6.947   2.164  16.186  1.00 64.29           H  
ATOM    769  NE2 HIS A  52       7.873   2.329  14.258  1.00 64.29           N  
ATOM    770  N   HIS A  53       6.729  -2.580   9.756  1.00 62.86           N  
ATOM    771  H   HIS A  53       6.155  -1.808   9.447  1.00 62.86           H  
ATOM    772  CA  HIS A  53       6.635  -3.846   9.047  1.00 62.86           C  
ATOM    773  HA  HIS A  53       6.562  -4.643   9.787  1.00 62.86           H  
ATOM    774  C   HIS A  53       7.902  -4.088   8.207  1.00 62.86           C  
ATOM    775  CB  HIS A  53       5.351  -3.878   8.215  1.00 62.86           C  
ATOM    776  HB2 HIS A  53       4.493  -3.727   8.871  1.00 62.86           H  
ATOM    777  HB3 HIS A  53       5.370  -3.070   7.483  1.00 62.86           H  
ATOM    778  O   HIS A  53       8.315  -3.243   7.401  1.00 62.86           O  
ATOM    779  CG  HIS A  53       5.186  -5.189   7.499  1.00 62.86           C  
ATOM    780  CD2 HIS A  53       4.903  -6.405   8.064  1.00 62.86           C  
ATOM    781  HD2 HIS A  53       4.725  -6.609   9.109  1.00 62.86           H  
ATOM    782  ND1 HIS A  53       5.359  -5.394   6.148  1.00 62.86           N  
ATOM    783  HD1 HIS A  53       5.522  -4.684   5.448  1.00 62.86           H  
ATOM    784  CE1 HIS A  53       5.160  -6.697   5.897  1.00 62.86           C  
ATOM    785  HE1 HIS A  53       5.195  -7.161   4.922  1.00 62.86           H  
ATOM    786  NE2 HIS A  53       4.921  -7.353   7.039  1.00 62.86           N  
ATOM    787  N   THR A  54       8.530  -5.244   8.417  1.00 58.65           N  
ATOM    788  H   THR A  54       8.197  -5.835   9.167  1.00 58.65           H  
ATOM    789  CA  THR A  54       9.767  -5.692   7.754  1.00 58.65           C  
ATOM    790  HA  THR A  54      10.095  -4.933   7.043  1.00 58.65           H  
ATOM    791  C   THR A  54       9.571  -6.974   6.936  1.00 58.65           C  
ATOM    792  CB  THR A  54      10.894  -5.894   8.784  1.00 58.65           C  
ATOM    793  HB  THR A  54      11.764  -6.333   8.295  1.00 58.65           H  
ATOM    794  O   THR A  54      10.551  -7.532   6.451  1.00 58.65           O  
ATOM    795  CG2 THR A  54      11.326  -4.582   9.441  1.00 58.65           C  
ATOM    796 HG21 THR A  54      12.174  -4.767  10.101  1.00 58.65           H  
ATOM    797 HG22 THR A  54      11.621  -3.867   8.673  1.00 58.65           H  
ATOM    798 HG23 THR A  54      10.506  -4.167  10.026  1.00 58.65           H  
ATOM    799  OG1 THR A  54      10.451  -6.751   9.811  1.00 58.65           O  
ATOM    800  HG1 THR A  54      11.212  -7.037  10.321  1.00 58.65           H  
ATOM    801  N   GLY A  55       8.328  -7.449   6.796  1.00 56.40           N  
ATOM    802  H   GLY A  55       7.558  -6.925   7.188  1.00 56.40           H  
ATOM    803  CA  GLY A  55       7.991  -8.723   6.160  1.00 56.40           C  
ATOM    804  HA2 GLY A  55       7.036  -9.071   6.553  1.00 56.40           H  
ATOM    805  HA3 GLY A  55       8.747  -9.456   6.442  1.00 56.40           H  
ATOM    806  C   GLY A  55       7.892  -8.697   4.629  1.00 56.40           C  
ATOM    807  O   GLY A  55       7.635  -7.660   4.016  1.00 56.40           O  
ATOM    808  N   GLY A  56       8.023  -9.908   4.069  1.00 55.20           N  
ATOM    809  H   GLY A  56       8.145 -10.663   4.729  1.00 55.20           H  
ATOM    810  CA  GLY A  56       8.350 -10.264   2.679  1.00 55.20           C  
ATOM    811  HA2 GLY A  56       9.379  -9.975   2.465  1.00 55.20           H  
ATOM    812  HA3 GLY A  56       8.351 -11.353   2.633  1.00 55.20           H  
ATOM    813  C   GLY A  56       7.418  -9.814   1.544  1.00 55.20           C  
ATOM    814  O   GLY A  56       7.775  -9.927   0.370  1.00 55.20           O  
ATOM    815  N   HIS A  57       6.176  -9.427   1.842  1.00 65.56           N  
ATOM    816  H   HIS A  57       5.925  -9.334   2.816  1.00 65.56           H  
ATOM    817  CA  HIS A  57       5.187  -9.077   0.817  1.00 65.56           C  
ATOM    818  HA  HIS A  57       5.665  -8.442   0.071  1.00 65.56           H  
ATOM    819  C   HIS A  57       3.990  -8.344   1.447  1.00 65.56           C  
ATOM    820  CB  HIS A  57       4.704 -10.355   0.097  1.00 65.56           C  
ATOM    821  HB2 HIS A  57       5.561 -10.964  -0.188  1.00 65.56           H  
ATOM    822  HB3 HIS A  57       4.094 -10.963   0.766  1.00 65.56           H  
ATOM    823  O   HIS A  57       3.082  -9.006   1.951  1.00 65.56           O  
ATOM    824  CG  HIS A  57       3.924 -10.058  -1.157  1.00 65.56           C  
ATOM    825  CD2 HIS A  57       4.262 -10.450  -2.422  1.00 65.56           C  
ATOM    826  HD2 HIS A  57       5.107 -11.072  -2.677  1.00 65.56           H  
ATOM    827  ND1 HIS A  57       2.781  -9.303  -1.262  1.00 65.56           N  
ATOM    828  HD1 HIS A  57       2.332  -8.798  -0.511  1.00 65.56           H  
ATOM    829  CE1 HIS A  57       2.471  -9.217  -2.565  1.00 65.56           C  
ATOM    830  HE1 HIS A  57       1.690  -8.594  -2.974  1.00 65.56           H  
ATOM    831  NE2 HIS A  57       3.330  -9.921  -3.316  1.00 65.56           N  
ATOM    832  N   PRO A  58       3.923  -7.003   1.407  1.00 77.58           N  
ATOM    833  CA  PRO A  58       2.777  -6.285   1.959  1.00 77.58           C  
ATOM    834  HA  PRO A  58       2.649  -6.546   3.010  1.00 77.58           H  
ATOM    835  C   PRO A  58       1.497  -6.655   1.194  1.00 77.58           C  
ATOM    836  CB  PRO A  58       3.146  -4.801   1.849  1.00 77.58           C  
ATOM    837  HB2 PRO A  58       3.621  -4.476   2.775  1.00 77.58           H  
ATOM    838  HB3 PRO A  58       2.287  -4.173   1.614  1.00 77.58           H  
ATOM    839  O   PRO A  58       1.464  -6.607  -0.041  1.00 77.58           O  
ATOM    840  CG  PRO A  58       4.156  -4.753   0.707  1.00 77.58           C  
ATOM    841  HG2 PRO A  58       3.622  -4.701  -0.242  1.00 77.58           H  
ATOM    842  HG3 PRO A  58       4.846  -3.914   0.804  1.00 77.58           H  
ATOM    843  CD  PRO A  58       4.875  -6.092   0.790  1.00 77.58           C  
ATOM    844  HD2 PRO A  58       5.759  -6.007   1.422  1.00 77.58           H  
ATOM    845  HD3 PRO A  58       5.155  -6.417  -0.213  1.00 77.58           H  
ATOM    846  N   VAL A  59       0.412  -6.995   1.893  1.00 85.09           N  
ATOM    847  H   VAL A  59       0.490  -7.001   2.900  1.00 85.09           H  
ATOM    848  CA  VAL A  59      -0.891  -7.310   1.276  1.00 85.09           C  
ATOM    849  HA  VAL A  59      -0.746  -8.158   0.607  1.00 85.09           H  
ATOM    850  C   VAL A  59      -1.409  -6.134   0.439  1.00 85.09           C  
ATOM    851  CB  VAL A  59      -1.901  -7.728   2.361  1.00 85.09           C  
ATOM    852  HB  VAL A  59      -1.429  -8.476   2.998  1.00 85.09           H  
ATOM    853  O   VAL A  59      -2.092  -6.317  -0.571  1.00 85.09           O  
ATOM    854  CG1 VAL A  59      -2.360  -6.563   3.237  1.00 85.09           C  
ATOM    855 HG11 VAL A  59      -2.963  -6.964   4.051  1.00 85.09           H  
ATOM    856 HG12 VAL A  59      -2.949  -5.857   2.651  1.00 85.09           H  
ATOM    857 HG13 VAL A  59      -1.502  -6.047   3.668  1.00 85.09           H  
ATOM    858  CG2 VAL A  59      -3.160  -8.360   1.756  1.00 85.09           C  
ATOM    859 HG21 VAL A  59      -3.683  -7.652   1.113  1.00 85.09           H  
ATOM    860 HG22 VAL A  59      -2.879  -9.239   1.175  1.00 85.09           H  
ATOM    861 HG23 VAL A  59      -3.829  -8.670   2.559  1.00 85.09           H  
ATOM    862  N   GLN A  60      -1.009  -4.911   0.794  1.00 88.38           N  
ATOM    863  H   GLN A  60      -0.437  -4.847   1.624  1.00 88.38           H  
ATOM    864  CA  GLN A  60      -1.287  -3.684   0.053  1.00 88.38           C  
ATOM    865  HA  GLN A  60      -2.364  -3.513   0.038  1.00 88.38           H  
ATOM    866  C   GLN A  60      -0.792  -3.724  -1.394  1.00 88.38           C  
ATOM    867  CB  GLN A  60      -0.598  -2.498   0.730  1.00 88.38           C  
ATOM    868  HB2 GLN A  60      -0.781  -1.619   0.113  1.00 88.38           H  
ATOM    869  HB3 GLN A  60       0.481  -2.650   0.751  1.00 88.38           H  
ATOM    870  O   GLN A  60      -1.404  -3.091  -2.257  1.00 88.38           O  
ATOM    871  CG  GLN A  60      -1.105  -2.164   2.131  1.00 88.38           C  
ATOM    872  HG2 GLN A  60      -0.880  -1.110   2.296  1.00 88.38           H  
ATOM    873  HG3 GLN A  60      -2.183  -2.306   2.199  1.00 88.38           H  
ATOM    874  CD  GLN A  60      -0.406  -2.923   3.239  1.00 88.38           C  
ATOM    875  NE2 GLN A  60      -0.610  -2.509   4.458  1.00 88.38           N  
ATOM    876 HE21 GLN A  60      -0.080  -2.967   5.186  1.00 88.38           H  
ATOM    877 HE22 GLN A  60      -1.153  -1.681   4.654  1.00 88.38           H  
ATOM    878  OE1 GLN A  60       0.342  -3.855   3.020  1.00 88.38           O  
ATOM    879  N   GLN A  61       0.291  -4.453  -1.674  1.00 85.77           N  
ATOM    880  H   GLN A  61       0.726  -4.988  -0.936  1.00 85.77           H  
ATOM    881  CA  GLN A  61       0.812  -4.621  -3.030  1.00 85.77           C  
ATOM    882  HA  GLN A  61       0.964  -3.644  -3.489  1.00 85.77           H  
ATOM    883  C   GLN A  61      -0.179  -5.412  -3.885  1.00 85.77           C  
ATOM    884  CB  GLN A  61       2.156  -5.344  -2.950  1.00 85.77           C  
ATOM    885  HB2 GLN A  61       2.828  -4.784  -2.301  1.00 85.77           H  
ATOM    886  HB3 GLN A  61       1.986  -6.323  -2.502  1.00 85.77           H  
ATOM    887  O   GLN A  61      -0.521  -4.972  -4.982  1.00 85.77           O  
ATOM    888  CG  GLN A  61       2.855  -5.546  -4.301  1.00 85.77           C  
ATOM    889  HG2 GLN A  61       2.151  -5.921  -5.044  1.00 85.77           H  
ATOM    890  HG3 GLN A  61       3.271  -4.601  -4.648  1.00 85.77           H  
ATOM    891  CD  GLN A  61       3.979  -6.561  -4.160  1.00 85.77           C  
ATOM    892  NE2 GLN A  61       4.444  -7.157  -5.228  1.00 85.77           N  
ATOM    893 HE21 GLN A  61       4.261  -6.792  -6.152  1.00 85.77           H  
ATOM    894 HE22 GLN A  61       5.127  -7.878  -5.045  1.00 85.77           H  
ATOM    895  OE1 GLN A  61       4.482  -6.822  -3.084  1.00 85.77           O  
ATOM    896  N   VAL A  62      -0.696  -6.531  -3.359  1.00 85.61           N  
ATOM    897  H   VAL A  62      -0.412  -6.803  -2.429  1.00 85.61           H  
ATOM    898  CA  VAL A  62      -1.714  -7.338  -4.053  1.00 85.61           C  
ATOM    899  HA  VAL A  62      -1.339  -7.602  -5.042  1.00 85.61           H  
ATOM    900  C   VAL A  62      -2.980  -6.522  -4.252  1.00 85.61           C  
ATOM    901  CB  VAL A  62      -2.052  -8.639  -3.302  1.00 85.61           C  
ATOM    902  HB  VAL A  62      -2.468  -8.409  -2.321  1.00 85.61           H  
ATOM    903  O   VAL A  62      -3.472  -6.414  -5.370  1.00 85.61           O  
ATOM    904  CG1 VAL A  62      -3.074  -9.484  -4.072  1.00 85.61           C  
ATOM    905 HG11 VAL A  62      -4.022  -8.954  -4.171  1.00 85.61           H  
ATOM    906 HG12 VAL A  62      -2.692  -9.714  -5.067  1.00 85.61           H  
ATOM    907 HG13 VAL A  62      -3.267 -10.418  -3.544  1.00 85.61           H  
ATOM    908  CG2 VAL A  62      -0.794  -9.479  -3.114  1.00 85.61           C  
ATOM    909 HG21 VAL A  62      -0.252  -9.120  -2.240  1.00 85.61           H  
ATOM    910 HG22 VAL A  62      -1.074 -10.520  -2.953  1.00 85.61           H  
ATOM    911 HG23 VAL A  62      -0.169  -9.439  -4.007  1.00 85.61           H  
ATOM    912  N   LEU A  63      -3.467  -5.869  -3.194  1.00 90.67           N  
ATOM    913  H   LEU A  63      -3.008  -5.998  -2.304  1.00 90.67           H  
ATOM    914  CA  LEU A  63      -4.667  -5.034  -3.264  1.00 90.67           C  
ATOM    915  HA  LEU A  63      -5.494  -5.646  -3.624  1.00 90.67           H  
ATOM    916  C   LEU A  63      -4.508  -3.882  -4.275  1.00 90.67           C  
ATOM    917  CB  LEU A  63      -5.000  -4.514  -1.854  1.00 90.67           C  
ATOM    918  HB2 LEU A  63      -4.137  -3.964  -1.478  1.00 90.67           H  
ATOM    919  HB3 LEU A  63      -5.833  -3.815  -1.930  1.00 90.67           H  
ATOM    920  O   LEU A  63      -5.440  -3.596  -5.027  1.00 90.67           O  
ATOM    921  CG  LEU A  63      -5.378  -5.609  -0.836  1.00 90.67           C  
ATOM    922  HG  LEU A  63      -4.594  -6.366  -0.784  1.00 90.67           H  
ATOM    923  CD1 LEU A  63      -5.550  -4.988   0.550  1.00 90.67           C  
ATOM    924 HD11 LEU A  63      -6.385  -4.287   0.543  1.00 90.67           H  
ATOM    925 HD12 LEU A  63      -4.631  -4.480   0.844  1.00 90.67           H  
ATOM    926 HD13 LEU A  63      -5.753  -5.774   1.277  1.00 90.67           H  
ATOM    927  CD2 LEU A  63      -6.688  -6.301  -1.197  1.00 90.67           C  
ATOM    928 HD21 LEU A  63      -6.578  -6.868  -2.121  1.00 90.67           H  
ATOM    929 HD22 LEU A  63      -6.970  -6.992  -0.403  1.00 90.67           H  
ATOM    930 HD23 LEU A  63      -7.472  -5.553  -1.317  1.00 90.67           H  
ATOM    931  N   SER A  64      -3.328  -3.254  -4.347  1.00 90.03           N  
ATOM    932  H   SER A  64      -2.605  -3.522  -3.696  1.00 90.03           H  
ATOM    933  CA  SER A  64      -2.999  -2.251  -5.375  1.00 90.03           C  
ATOM    934  HA  SER A  64      -3.715  -1.430  -5.329  1.00 90.03           H  
ATOM    935  C   SER A  64      -3.061  -2.830  -6.786  1.00 90.03           C  
ATOM    936  CB  SER A  64      -1.601  -1.669  -5.154  1.00 90.03           C  
ATOM    937  HB2 SER A  64      -1.336  -1.045  -6.007  1.00 90.03           H  
ATOM    938  HB3 SER A  64      -0.863  -2.466  -5.062  1.00 90.03           H  
ATOM    939  O   SER A  64      -3.568  -2.172  -7.696  1.00 90.03           O  
ATOM    940  OG  SER A  64      -1.589  -0.866  -3.998  1.00 90.03           O  
ATOM    941  HG  SER A  64      -1.511  -1.446  -3.237  1.00 90.03           H  
ATOM    942  N   GLY A  65      -2.588  -4.064  -6.961  1.00 87.02           N  
ATOM    943  H   GLY A  65      -2.175  -4.540  -6.172  1.00 87.02           H  
ATOM    944  CA  GLY A  65      -2.694  -4.816  -8.205  1.00 87.02           C  
ATOM    945  HA2 GLY A  65      -2.180  -4.289  -9.009  1.00 87.02           H  
ATOM    946  HA3 GLY A  65      -2.201  -5.773  -8.037  1.00 87.02           H  
ATOM    947  C   GLY A  65      -4.145  -5.088  -8.622  1.00 87.02           C  
ATOM    948  O   GLY A  65      -4.508  -4.874  -9.779  1.00 87.02           O  
ATOM    949  N   GLU A  66      -5.016  -5.456  -7.678  1.00 87.67           N  
ATOM    950  H   GLU A  66      -4.648  -5.672  -6.763  1.00 87.67           H  
ATOM    951  CA  GLU A  66      -6.448  -5.686  -7.937  1.00 87.67           C  
ATOM    952  HA  GLU A  66      -6.552  -6.488  -8.668  1.00 87.67           H  
ATOM    953  C   GLU A  66      -7.162  -4.456  -8.522  1.00 87.67           C  
ATOM    954  CB  GLU A  66      -7.171  -6.096  -6.641  1.00 87.67           C  
ATOM    955  HB2 GLU A  66      -8.241  -6.149  -6.845  1.00 87.67           H  
ATOM    956  HB3 GLU A  66      -7.034  -5.324  -5.884  1.00 87.67           H  
ATOM    957  O   GLU A  66      -8.121  -4.589  -9.287  1.00 87.67           O  
ATOM    958  CG  GLU A  66      -6.724  -7.443  -6.058  1.00 87.67           C  
ATOM    959  HG2 GLU A  66      -7.280  -7.637  -5.141  1.00 87.67           H  
ATOM    960  HG3 GLU A  66      -5.670  -7.392  -5.787  1.00 87.67           H  
ATOM    961  CD  GLU A  66      -6.947  -8.586  -7.045  1.00 87.67           C  
ATOM    962  OE1 GLU A  66      -5.992  -9.343  -7.322  1.00 87.67           O  
ATOM    963  OE2 GLU A  66      -8.053  -8.679  -7.633  1.00 87.67           O  
ATOM    964  N   ALA A  67      -6.697  -3.244  -8.207  1.00 89.68           N  
ATOM    965  H   ALA A  67      -5.898  -3.183  -7.593  1.00 89.68           H  
ATOM    966  CA  ALA A  67      -7.292  -2.018  -8.730  1.00 89.68           C  
ATOM    967  HA  ALA A  67      -8.367  -2.069  -8.557  1.00 89.68           H  
ATOM    968  C   ALA A  67      -7.091  -1.838 -10.249  1.00 89.68           C  
ATOM    969  CB  ALA A  67      -6.748  -0.832  -7.932  1.00 89.68           C  
ATOM    970  HB1 ALA A  67      -7.293   0.070  -8.213  1.00 89.68           H  
ATOM    971  HB2 ALA A  67      -6.883  -1.012  -6.865  1.00 89.68           H  
ATOM    972  HB3 ALA A  67      -5.687  -0.697  -8.141  1.00 89.68           H  
ATOM    973  O   ALA A  67      -7.857  -1.091 -10.863  1.00 89.68           O  
ATOM    974  N   TYR A  68      -6.107  -2.514 -10.859  1.00 85.53           N  
ATOM    975  H   TYR A  68      -5.524  -3.125 -10.305  1.00 85.53           H  
ATOM    976  CA  TYR A  68      -5.886  -2.501 -12.313  1.00 85.53           C  
ATOM    977  HA  TYR A  68      -6.065  -1.495 -12.691  1.00 85.53           H  
ATOM    978  C   TYR A  68      -6.838  -3.425 -13.076  1.00 85.53           C  
ATOM    979  CB  TYR A  68      -4.433  -2.871 -12.638  1.00 85.53           C  
ATOM    980  HB2 TYR A  68      -4.155  -3.787 -12.117  1.00 85.53           H  
ATOM    981  HB3 TYR A  68      -4.355  -3.082 -13.705  1.00 85.53           H  
ATOM    982  O   TYR A  68      -7.119  -3.167 -14.245  1.00 85.53           O  
ATOM    983  CG  TYR A  68      -3.448  -1.773 -12.310  1.00 85.53           C  
ATOM    984  CD1 TYR A  68      -3.107  -0.821 -13.292  1.00 85.53           C  
ATOM    985  HD1 TYR A  68      -3.519  -0.907 -14.286  1.00 85.53           H  
ATOM    986  CD2 TYR A  68      -2.868  -1.711 -11.031  1.00 85.53           C  
ATOM    987  HD2 TYR A  68      -3.123  -2.454 -10.290  1.00 85.53           H  
ATOM    988  CE1 TYR A  68      -2.183   0.198 -12.993  1.00 85.53           C  
ATOM    989  HE1 TYR A  68      -1.884   0.910 -13.748  1.00 85.53           H  
ATOM    990  CE2 TYR A  68      -1.940  -0.703 -10.728  1.00 85.53           C  
ATOM    991  HE2 TYR A  68      -1.487  -0.686  -9.747  1.00 85.53           H  
ATOM    992  OH  TYR A  68      -0.722   1.235 -11.404  1.00 85.53           O  
ATOM    993  HH  TYR A  68      -0.398   1.127 -10.507  1.00 85.53           H  
ATOM    994  CZ  TYR A  68      -1.594   0.245 -11.714  1.00 85.53           C  
ATOM    995  N   LYS A  69      -7.370  -4.462 -12.422  1.00 85.96           N  
ATOM    996  H   LYS A  69      -7.122  -4.596 -11.452  1.00 85.96           H  
ATOM    997  CA  LYS A  69      -8.333  -5.384 -13.032  1.00 85.96           C  
ATOM    998  HA  LYS A  69      -7.977  -5.670 -14.021  1.00 85.96           H  
ATOM    999  C   LYS A  69      -9.702  -4.737 -13.194  1.00 85.96           C  
ATOM   1000  CB  LYS A  69      -8.480  -6.643 -12.184  1.00 85.96           C  
ATOM   1001  HB2 LYS A  69      -9.180  -7.314 -12.682  1.00 85.96           H  
ATOM   1002  HB3 LYS A  69      -8.904  -6.365 -11.219  1.00 85.96           H  
ATOM   1003  O   LYS A  69     -10.088  -3.855 -12.407  1.00 85.96           O  
ATOM   1004  CG  LYS A  69      -7.163  -7.390 -11.957  1.00 85.96           C  
ATOM   1005  HG2 LYS A  69      -6.487  -6.786 -11.353  1.00 85.96           H  
ATOM   1006  HG3 LYS A  69      -6.700  -7.635 -12.913  1.00 85.96           H  
ATOM   1007  CD  LYS A  69      -7.531  -8.667 -11.209  1.00 85.96           C  
ATOM   1008  HD2 LYS A  69      -8.266  -8.411 -10.446  1.00 85.96           H  
ATOM   1009  HD3 LYS A  69      -7.988  -9.371 -11.905  1.00 85.96           H  
ATOM   1010  CE  LYS A  69      -6.360  -9.330 -10.509  1.00 85.96           C  
ATOM   1011  HE2 LYS A  69      -5.702  -9.813 -11.231  1.00 85.96           H  
ATOM   1012  HE3 LYS A  69      -5.799  -8.570  -9.965  1.00 85.96           H  
ATOM   1013  NZ  LYS A  69      -6.925 -10.297  -9.547  1.00 85.96           N  
ATOM   1014  HZ1 LYS A  69      -7.344 -11.119  -9.958  1.00 85.96           H  
ATOM   1015  HZ2 LYS A  69      -7.639  -9.827  -9.008  1.00 85.96           H  
ATOM   1016  HZ3 LYS A  69      -6.287 -10.479  -8.786  1.00 85.96           H  
ATOM   1017  N   LYS A  70     -10.487  -5.239 -14.155  1.00 87.13           N  
ATOM   1018  H   LYS A  70     -10.152  -6.017 -14.705  1.00 87.13           H  
ATOM   1019  CA  LYS A  70     -11.908  -4.887 -14.234  1.00 87.13           C  
ATOM   1020  HA  LYS A  70     -11.978  -3.802 -14.309  1.00 87.13           H  
ATOM   1021  C   LYS A  70     -12.623  -5.363 -12.965  1.00 87.13           C  
ATOM   1022  CB  LYS A  70     -12.568  -5.512 -15.465  1.00 87.13           C  
ATOM   1023  HB2 LYS A  70     -13.634  -5.284 -15.452  1.00 87.13           H  
ATOM   1024  HB3 LYS A  70     -12.461  -6.596 -15.414  1.00 87.13           H  
ATOM   1025  O   LYS A  70     -12.256  -6.400 -12.415  1.00 87.13           O  
ATOM   1026  CG  LYS A  70     -11.975  -4.987 -16.778  1.00 87.13           C  
ATOM   1027  HG2 LYS A  70     -10.901  -5.175 -16.800  1.00 87.13           H  
ATOM   1028  HG3 LYS A  70     -12.155  -3.916 -16.865  1.00 87.13           H  
ATOM   1029  CD  LYS A  70     -12.629  -5.722 -17.949  1.00 87.13           C  
ATOM   1030  HD2 LYS A  70     -12.503  -6.792 -17.786  1.00 87.13           H  
ATOM   1031  HD3 LYS A  70     -13.695  -5.497 -17.985  1.00 87.13           H  
ATOM   1032  CE  LYS A  70     -11.963  -5.341 -19.271  1.00 87.13           C  
ATOM   1033  HE2 LYS A  70     -10.885  -5.338 -19.113  1.00 87.13           H  
ATOM   1034  HE3 LYS A  70     -12.276  -4.340 -19.568  1.00 87.13           H  
ATOM   1035  NZ  LYS A  70     -12.298  -6.344 -20.308  1.00 87.13           N  
ATOM   1036  HZ1 LYS A  70     -12.006  -7.252 -19.977  1.00 87.13           H  
ATOM   1037  HZ2 LYS A  70     -11.804  -6.164 -21.171  1.00 87.13           H  
ATOM   1038  HZ3 LYS A  70     -13.292  -6.389 -20.480  1.00 87.13           H  
ATOM   1039  N   PRO A  71     -13.677  -4.667 -12.504  1.00 91.50           N  
ATOM   1040  CA  PRO A  71     -14.430  -5.067 -11.318  1.00 91.50           C  
ATOM   1041  HA  PRO A  71     -13.797  -4.908 -10.445  1.00 91.50           H  
ATOM   1042  C   PRO A  71     -14.909  -6.525 -11.311  1.00 91.50           C  
ATOM   1043  CB  PRO A  71     -15.614  -4.098 -11.264  1.00 91.50           C  
ATOM   1044  HB2 PRO A  71     -15.962  -3.935 -10.244  1.00 91.50           H  
ATOM   1045  HB3 PRO A  71     -16.428  -4.462 -11.890  1.00 91.50           H  
ATOM   1046  O   PRO A  71     -14.978  -7.111 -10.237  1.00 91.50           O  
ATOM   1047  CG  PRO A  71     -15.038  -2.824 -11.876  1.00 91.50           C  
ATOM   1048  HG2 PRO A  71     -15.817  -2.178 -12.280  1.00 91.50           H  
ATOM   1049  HG3 PRO A  71     -14.443  -2.295 -11.131  1.00 91.50           H  
ATOM   1050  CD  PRO A  71     -14.126  -3.366 -12.973  1.00 91.50           C  
ATOM   1051  HD2 PRO A  71     -14.685  -3.481 -13.901  1.00 91.50           H  
ATOM   1052  HD3 PRO A  71     -13.287  -2.683 -13.112  1.00 91.50           H  
ATOM   1053  N   SER A  72     -15.214  -7.099 -12.480  1.00 90.76           N  
ATOM   1054  H   SER A  72     -15.108  -6.569 -13.333  1.00 90.76           H  
ATOM   1055  CA  SER A  72     -15.647  -8.494 -12.652  1.00 90.76           C  
ATOM   1056  HA  SER A  72     -16.387  -8.737 -11.890  1.00 90.76           H  
ATOM   1057  C   SER A  72     -14.524  -9.531 -12.532  1.00 90.76           C  
ATOM   1058  CB  SER A  72     -16.308  -8.638 -14.029  1.00 90.76           C  
ATOM   1059  HB2 SER A  72     -17.223  -8.046 -14.044  1.00 90.76           H  
ATOM   1060  HB3 SER A  72     -16.565  -9.681 -14.214  1.00 90.76           H  
ATOM   1061  O   SER A  72     -14.813 -10.709 -12.383  1.00 90.76           O  
ATOM   1062  OG  SER A  72     -15.439  -8.162 -15.046  1.00 90.76           O  
ATOM   1063  HG  SER A  72     -14.883  -8.892 -15.330  1.00 90.76           H  
ATOM   1064  N   GLU A  73     -13.261  -9.109 -12.613  1.00 88.86           N  
ATOM   1065  H   GLU A  73     -13.092  -8.119 -12.719  1.00 88.86           H  
ATOM   1066  CA  GLU A  73     -12.067  -9.974 -12.634  1.00 88.86           C  
ATOM   1067  HA  GLU A  73     -12.353 -11.014 -12.791  1.00 88.86           H  
ATOM   1068  C   GLU A  73     -11.283  -9.910 -11.309  1.00 88.86           C  
ATOM   1069  CB  GLU A  73     -11.167  -9.529 -13.802  1.00 88.86           C  
ATOM   1070  HB2 GLU A  73     -10.233 -10.092 -13.781  1.00 88.86           H  
ATOM   1071  HB3 GLU A  73     -10.933  -8.477 -13.639  1.00 88.86           H  
ATOM   1072  O   GLU A  73     -10.213 -10.503 -11.162  1.00 88.86           O  
ATOM   1073  CG  GLU A  73     -11.804  -9.705 -15.195  1.00 88.86           C  
ATOM   1074  HG2 GLU A  73     -12.834  -9.351 -15.172  1.00 88.86           H  
ATOM   1075  HG3 GLU A  73     -11.825 -10.768 -15.437  1.00 88.86           H  
ATOM   1076  CD  GLU A  73     -11.072  -8.925 -16.304  1.00 88.86           C  
ATOM   1077  OE1 GLU A  73     -11.385  -9.175 -17.492  1.00 88.86           O  
ATOM   1078  OE2 GLU A  73     -10.344  -7.952 -15.985  1.00 88.86           O  
ATOM   1079  N   ARG A  74     -11.776  -9.136 -10.337  1.00 88.54           N  
ATOM   1080  H   ARG A  74     -12.690  -8.732 -10.486  1.00 88.54           H  
ATOM   1081  CA  ARG A  74     -11.120  -8.949  -9.040  1.00 88.54           C  
ATOM   1082  HA  ARG A  74     -10.045  -8.868  -9.199  1.00 88.54           H  
ATOM   1083  C   ARG A  74     -11.317 -10.152  -8.135  1.00 88.54           C  
ATOM   1084  CB  ARG A  74     -11.607  -7.666  -8.370  1.00 88.54           C  
ATOM   1085  HB2 ARG A  74     -12.695  -7.617  -8.418  1.00 88.54           H  
ATOM   1086  HB3 ARG A  74     -11.303  -7.659  -7.323  1.00 88.54           H  
ATOM   1087  O   ARG A  74     -12.396 -10.741  -8.083  1.00 88.54           O  
ATOM   1088  CG  ARG A  74     -10.980  -6.467  -9.077  1.00 88.54           C  
ATOM   1089  HG2 ARG A  74      -9.902  -6.483  -8.919  1.00 88.54           H  
ATOM   1090  HG3 ARG A  74     -11.184  -6.519 -10.146  1.00 88.54           H  
ATOM   1091  CD  ARG A  74     -11.562  -5.177  -8.524  1.00 88.54           C  
ATOM   1092  HD2 ARG A  74     -11.284  -5.077  -7.475  1.00 88.54           H  
ATOM   1093  HD3 ARG A  74     -12.647  -5.241  -8.613  1.00 88.54           H  
ATOM   1094  NE  ARG A  74     -11.069  -4.033  -9.295  1.00 88.54           N  
ATOM   1095  HE  ARG A  74     -10.248  -4.198  -9.859  1.00 88.54           H  
ATOM   1096  NH1 ARG A  74     -12.541  -2.450  -8.527  1.00 88.54           N  
ATOM   1097 HH11 ARG A  74     -12.774  -1.468  -8.495  1.00 88.54           H  
ATOM   1098 HH12 ARG A  74     -13.068  -3.156  -8.033  1.00 88.54           H  
ATOM   1099  NH2 ARG A  74     -11.001  -1.901 -10.024  1.00 88.54           N  
ATOM   1100 HH21 ARG A  74     -10.281  -2.170 -10.679  1.00 88.54           H  
ATOM   1101 HH22 ARG A  74     -11.458  -1.002 -10.089  1.00 88.54           H  
ATOM   1102  CZ  ARG A  74     -11.539  -2.809  -9.275  1.00 88.54           C  
ATOM   1103  N   SER A  75     -10.277 -10.464  -7.372  1.00 90.07           N  
ATOM   1104  H   SER A  75      -9.447  -9.891  -7.426  1.00 90.07           H  
ATOM   1105  CA  SER A  75     -10.305 -11.530  -6.378  1.00 90.07           C  
ATOM   1106  HA  SER A  75     -10.566 -12.468  -6.868  1.00 90.07           H  
ATOM   1107  C   SER A  75     -11.349 -11.207  -5.309  1.00 90.07           C  
ATOM   1108  CB  SER A  75      -8.918 -11.684  -5.747  1.00 90.07           C  
ATOM   1109  HB2 SER A  75      -8.939 -12.485  -5.008  1.00 90.07           H  
ATOM   1110  HB3 SER A  75      -8.641 -10.752  -5.253  1.00 90.07           H  
ATOM   1111  O   SER A  75     -11.286 -10.168  -4.658  1.00 90.07           O  
ATOM   1112  OG  SER A  75      -7.957 -11.987  -6.745  1.00 90.07           O  
ATOM   1113  HG  SER A  75      -7.094 -11.994  -6.326  1.00 90.07           H  
ATOM   1114  N   LEU A  76     -12.320 -12.098  -5.090  1.00 93.67           N  
ATOM   1115  H   LEU A  76     -12.385 -12.896  -5.705  1.00 93.67           H  
ATOM   1116  CA  LEU A  76     -13.378 -11.866  -4.095  1.00 93.67           C  
ATOM   1117  HA  LEU A  76     -13.803 -10.877  -4.268  1.00 93.67           H  
ATOM   1118  C   LEU A  76     -12.845 -11.856  -2.653  1.00 93.67           C  
ATOM   1119  CB  LEU A  76     -14.484 -12.922  -4.253  1.00 93.67           C  
ATOM   1120  HB2 LEU A  76     -14.049 -13.909  -4.099  1.00 93.67           H  
ATOM   1121  HB3 LEU A  76     -15.224 -12.759  -3.470  1.00 93.67           H  
ATOM   1122  O   LEU A  76     -13.468 -11.268  -1.764  1.00 93.67           O  
ATOM   1123  CG  LEU A  76     -15.207 -12.906  -5.612  1.00 93.67           C  
ATOM   1124  HG  LEU A  76     -14.498 -13.143  -6.405  1.00 93.67           H  
ATOM   1125  CD1 LEU A  76     -16.298 -13.977  -5.605  1.00 93.67           C  
ATOM   1126 HD11 LEU A  76     -16.787 -14.006  -6.579  1.00 93.67           H  
ATOM   1127 HD12 LEU A  76     -17.040 -13.762  -4.836  1.00 93.67           H  
ATOM   1128 HD13 LEU A  76     -15.854 -14.955  -5.418  1.00 93.67           H  
ATOM   1129  CD2 LEU A  76     -15.856 -11.553  -5.914  1.00 93.67           C  
ATOM   1130 HD21 LEU A  76     -16.502 -11.249  -5.091  1.00 93.67           H  
ATOM   1131 HD22 LEU A  76     -16.443 -11.630  -6.829  1.00 93.67           H  
ATOM   1132 HD23 LEU A  76     -15.081 -10.805  -6.083  1.00 93.67           H  
ATOM   1133  N   ASN A  77     -11.696 -12.496  -2.429  1.00 92.82           N  
ATOM   1134  H   ASN A  77     -11.227 -12.921  -3.217  1.00 92.82           H  
ATOM   1135  CA  ASN A  77     -10.983 -12.520  -1.163  1.00 92.82           C  
ATOM   1136  HA  ASN A  77     -11.329 -11.678  -0.562  1.00 92.82           H  
ATOM   1137  C   ASN A  77      -9.472 -12.377  -1.393  1.00 92.82           C  
ATOM   1138  CB  ASN A  77     -11.323 -13.819  -0.419  1.00 92.82           C  
ATOM   1139  HB2 ASN A  77     -12.399 -13.988  -0.459  1.00 92.82           H  
ATOM   1140  HB3 ASN A  77     -10.827 -14.661  -0.902  1.00 92.82           H  
ATOM   1141  O   ASN A  77      -8.923 -13.033  -2.275  1.00 92.82           O  
ATOM   1142  CG  ASN A  77     -10.879 -13.768   1.031  1.00 92.82           C  
ATOM   1143  ND2 ASN A  77     -11.809 -13.769   1.956  1.00 92.82           N  
ATOM   1144 HD21 ASN A  77     -12.776 -13.886   1.688  1.00 92.82           H  
ATOM   1145 HD22 ASN A  77     -11.476 -13.778   2.910  1.00 92.82           H  
ATOM   1146  OD1 ASN A  77      -9.711 -13.699   1.370  1.00 92.82           O  
ATOM   1147  N   VAL A  78      -8.814 -11.548  -0.583  1.00 87.23           N  
ATOM   1148  H   VAL A  78      -9.352 -11.012   0.083  1.00 87.23           H  
ATOM   1149  CA  VAL A  78      -7.352 -11.428  -0.515  1.00 87.23           C  
ATOM   1150  HA  VAL A  78      -6.886 -12.284  -1.004  1.00 87.23           H  
ATOM   1151  C   VAL A  78      -6.949 -11.427   0.959  1.00 87.23           C  
ATOM   1152  CB  VAL A  78      -6.874 -10.140  -1.222  1.00 87.23           C  
ATOM   1153  HB  VAL A  78      -7.326  -9.277  -0.732  1.00 87.23           H  
ATOM   1154  O   VAL A  78      -7.238 -10.464   1.662  1.00 87.23           O  
ATOM   1155  CG1 VAL A  78      -5.348  -9.999  -1.151  1.00 87.23           C  
ATOM   1156 HG11 VAL A  78      -5.022  -9.921  -0.114  1.00 87.23           H  
ATOM   1157 HG12 VAL A  78      -4.870 -10.862  -1.614  1.00 87.23           H  
ATOM   1158 HG13 VAL A  78      -5.036  -9.093  -1.670  1.00 87.23           H  
ATOM   1159  CG2 VAL A  78      -7.280 -10.106  -2.702  1.00 87.23           C  
ATOM   1160 HG21 VAL A  78      -8.366 -10.074  -2.795  1.00 87.23           H  
ATOM   1161 HG22 VAL A  78      -6.902 -10.992  -3.212  1.00 87.23           H  
ATOM   1162 HG23 VAL A  78      -6.874  -9.215  -3.181  1.00 87.23           H  
ATOM   1163  N   ALA A  79      -6.308 -12.491   1.451  1.00 86.83           N  
ATOM   1164  H   ALA A  79      -6.072 -13.255   0.835  1.00 86.83           H  
ATOM   1165  CA  ALA A  79      -5.837 -12.590   2.841  1.00 86.83           C  
ATOM   1166  HA  ALA A  79      -5.574 -13.633   3.017  1.00 86.83           H  
ATOM   1167  C   ALA A  79      -6.899 -12.262   3.912  1.00 86.83           C  
ATOM   1168  CB  ALA A  79      -4.551 -11.766   2.984  1.00 86.83           C  
ATOM   1169  HB1 ALA A  79      -4.792 -10.703   2.951  1.00 86.83           H  
ATOM   1170  HB2 ALA A  79      -3.862 -12.001   2.172  1.00 86.83           H  
ATOM   1171  HB3 ALA A  79      -4.070 -11.993   3.935  1.00 86.83           H  
ATOM   1172  O   ALA A  79      -6.609 -11.613   4.915  1.00 86.83           O  
ATOM   1173  N   GLY A  80      -8.156 -12.659   3.687  1.00 88.36           N  
ATOM   1174  H   GLY A  80      -8.352 -13.152   2.827  1.00 88.36           H  
ATOM   1175  CA  GLY A  80      -9.277 -12.363   4.587  1.00 88.36           C  
ATOM   1176  HA2 GLY A  80      -9.990 -13.186   4.539  1.00 88.36           H  
ATOM   1177  HA3 GLY A  80      -8.908 -12.295   5.610  1.00 88.36           H  
ATOM   1178  C   GLY A  80     -10.022 -11.061   4.272  1.00 88.36           C  
ATOM   1179  O   GLY A  80     -11.161 -10.893   4.717  1.00 88.36           O  
ATOM   1180  N   PHE A  81      -9.457 -10.182   3.442  1.00 93.74           N  
ATOM   1181  H   PHE A  81      -8.532 -10.367   3.082  1.00 93.74           H  
ATOM   1182  CA  PHE A  81     -10.172  -9.022   2.929  1.00 93.74           C  
ATOM   1183  HA  PHE A  81     -10.713  -8.560   3.755  1.00 93.74           H  
ATOM   1184  C   PHE A  81     -11.172  -9.419   1.845  1.00 93.74           C  
ATOM   1185  CB  PHE A  81      -9.221  -7.979   2.354  1.00 93.74           C  
ATOM   1186  HB2 PHE A  81      -9.872  -7.262   1.853  1.00 93.74           H  
ATOM   1187  HB3 PHE A  81      -8.576  -8.412   1.589  1.00 93.74           H  
ATOM   1188  O   PHE A  81     -10.795  -9.912   0.785  1.00 93.74           O  
ATOM   1189  CG  PHE A  81      -8.402  -7.221   3.367  1.00 93.74           C  
ATOM   1190  CD1 PHE A  81      -8.956  -6.096   4.002  1.00 93.74           C  
ATOM   1191  HD1 PHE A  81      -9.953  -5.768   3.750  1.00 93.74           H  
ATOM   1192  CD2 PHE A  81      -7.088  -7.617   3.661  1.00 93.74           C  
ATOM   1193  HD2 PHE A  81      -6.647  -8.471   3.168  1.00 93.74           H  
ATOM   1194  CE1 PHE A  81      -8.227  -5.407   4.982  1.00 93.74           C  
ATOM   1195  HE1 PHE A  81      -8.677  -4.574   5.503  1.00 93.74           H  
ATOM   1196  CE2 PHE A  81      -6.334  -6.879   4.585  1.00 93.74           C  
ATOM   1197  HE2 PHE A  81      -5.311  -7.159   4.788  1.00 93.74           H  
ATOM   1198  CZ  PHE A  81      -6.911  -5.798   5.269  1.00 93.74           C  
ATOM   1199  HZ  PHE A  81      -6.329  -5.267   6.007  1.00 93.74           H  
ATOM   1200  N   ARG A  82     -12.452  -9.132   2.073  1.00 96.05           N  
ATOM   1201  H   ARG A  82     -12.676  -8.711   2.964  1.00 96.05           H  
ATOM   1202  CA  ARG A  82     -13.543  -9.349   1.118  1.00 96.05           C  
ATOM   1203  HA  ARG A  82     -13.304 -10.211   0.495  1.00 96.05           H  
ATOM   1204  C   ARG A  82     -13.699  -8.144   0.197  1.00 96.05           C  
ATOM   1205  CB  ARG A  82     -14.848  -9.630   1.873  1.00 96.05           C  
ATOM   1206  HB2 ARG A  82     -15.112  -8.755   2.468  1.00 96.05           H  
ATOM   1207  HB3 ARG A  82     -15.641  -9.806   1.147  1.00 96.05           H  
ATOM   1208  O   ARG A  82     -13.754  -7.013   0.680  1.00 96.05           O  
ATOM   1209  CG  ARG A  82     -14.730 -10.851   2.797  1.00 96.05           C  
ATOM   1210  HG2 ARG A  82     -14.454 -11.726   2.209  1.00 96.05           H  
ATOM   1211  HG3 ARG A  82     -13.964 -10.672   3.552  1.00 96.05           H  
ATOM   1212  CD  ARG A  82     -16.062 -11.108   3.506  1.00 96.05           C  
ATOM   1213  HD2 ARG A  82     -16.815 -11.346   2.754  1.00 96.05           H  
ATOM   1214  HD3 ARG A  82     -16.358 -10.201   4.032  1.00 96.05           H  
ATOM   1215  NE  ARG A  82     -15.947 -12.217   4.470  1.00 96.05           N  
ATOM   1216  HE  ARG A  82     -15.022 -12.597   4.611  1.00 96.05           H  
ATOM   1217  NH1 ARG A  82     -18.156 -12.318   5.088  1.00 96.05           N  
ATOM   1218 HH11 ARG A  82     -18.896 -12.776   5.601  1.00 96.05           H  
ATOM   1219 HH12 ARG A  82     -18.373 -11.603   4.408  1.00 96.05           H  
ATOM   1220  NH2 ARG A  82     -16.693 -13.737   5.993  1.00 96.05           N  
ATOM   1221 HH21 ARG A  82     -15.760 -14.113   6.086  1.00 96.05           H  
ATOM   1222 HH22 ARG A  82     -17.443 -14.160   6.521  1.00 96.05           H  
ATOM   1223  CZ  ARG A  82     -16.928 -12.750   5.176  1.00 96.05           C  
ATOM   1224  N   TYR A  83     -13.805  -8.382  -1.105  1.00 97.16           N  
ATOM   1225  H   TYR A  83     -13.735  -9.336  -1.428  1.00 97.16           H  
ATOM   1226  CA  TYR A  83     -14.061  -7.332  -2.091  1.00 97.16           C  
ATOM   1227  HA  TYR A  83     -13.319  -6.545  -1.954  1.00 97.16           H  
ATOM   1228  C   TYR A  83     -15.459  -6.718  -1.905  1.00 97.16           C  
ATOM   1229  CB  TYR A  83     -13.891  -7.924  -3.495  1.00 97.16           C  
ATOM   1230  HB2 TYR A  83     -12.885  -8.333  -3.592  1.00 97.16           H  
ATOM   1231  HB3 TYR A  83     -14.592  -8.752  -3.602  1.00 97.16           H  
ATOM   1232  O   TYR A  83     -16.428  -7.439  -1.665  1.00 97.16           O  
ATOM   1233  CG  TYR A  83     -14.112  -6.943  -4.629  1.00 97.16           C  
ATOM   1234  CD1 TYR A  83     -14.979  -7.282  -5.684  1.00 97.16           C  
ATOM   1235  HD1 TYR A  83     -15.452  -8.253  -5.703  1.00 97.16           H  
ATOM   1236  CD2 TYR A  83     -13.440  -5.705  -4.642  1.00 97.16           C  
ATOM   1237  HD2 TYR A  83     -12.740  -5.461  -3.857  1.00 97.16           H  
ATOM   1238  CE1 TYR A  83     -15.198  -6.379  -6.740  1.00 97.16           C  
ATOM   1239  HE1 TYR A  83     -15.828  -6.668  -7.568  1.00 97.16           H  
ATOM   1240  CE2 TYR A  83     -13.669  -4.793  -5.687  1.00 97.16           C  
ATOM   1241  HE2 TYR A  83     -13.157  -3.842  -5.692  1.00 97.16           H  
ATOM   1242  OH  TYR A  83     -14.768  -4.261  -7.756  1.00 97.16           O  
ATOM   1243  HH  TYR A  83     -15.361  -4.675  -8.387  1.00 97.16           H  
ATOM   1244  CZ  TYR A  83     -14.557  -5.125  -6.730  1.00 97.16           C  
ATOM   1245  N   ILE A  84     -15.578  -5.390  -2.033  1.00 97.80           N  
ATOM   1246  H   ILE A  84     -14.731  -4.865  -2.196  1.00 97.80           H  
ATOM   1247  CA  ILE A  84     -16.833  -4.632  -1.899  1.00 97.80           C  
ATOM   1248  HA  ILE A  84     -17.638  -5.325  -1.658  1.00 97.80           H  
ATOM   1249  C   ILE A  84     -17.173  -3.951  -3.239  1.00 97.80           C  
ATOM   1250  CB  ILE A  84     -16.760  -3.619  -0.730  1.00 97.80           C  
ATOM   1251  HB  ILE A  84     -16.048  -2.838  -0.997  1.00 97.80           H  
ATOM   1252  O   ILE A  84     -16.775  -2.802  -3.474  1.00 97.80           O  
ATOM   1253  CG1 ILE A  84     -16.267  -4.227   0.605  1.00 97.80           C  
ATOM   1254 HG12 ILE A  84     -15.252  -4.601   0.475  1.00 97.80           H  
ATOM   1255 HG13 ILE A  84     -16.213  -3.431   1.348  1.00 97.80           H  
ATOM   1256  CG2 ILE A  84     -18.138  -2.954  -0.530  1.00 97.80           C  
ATOM   1257 HG21 ILE A  84     -18.126  -2.332   0.365  1.00 97.80           H  
ATOM   1258 HG22 ILE A  84     -18.913  -3.712  -0.416  1.00 97.80           H  
ATOM   1259 HG23 ILE A  84     -18.387  -2.325  -1.384  1.00 97.80           H  
ATOM   1260  CD1 ILE A  84     -17.131  -5.357   1.181  1.00 97.80           C  
ATOM   1261 HD11 ILE A  84     -17.169  -6.202   0.494  1.00 97.80           H  
ATOM   1262 HD12 ILE A  84     -18.144  -5.005   1.377  1.00 97.80           H  
ATOM   1263 HD13 ILE A  84     -16.695  -5.695   2.121  1.00 97.80           H  
ATOM   1264  N   PRO A  85     -17.929  -4.618  -4.134  1.00 96.85           N  
ATOM   1265  CA  PRO A  85     -18.232  -4.091  -5.465  1.00 96.85           C  
ATOM   1266  HA  PRO A  85     -17.294  -3.974  -6.008  1.00 96.85           H  
ATOM   1267  C   PRO A  85     -18.975  -2.750  -5.452  1.00 96.85           C  
ATOM   1268  CB  PRO A  85     -19.078  -5.168  -6.151  1.00 96.85           C  
ATOM   1269  HB2 PRO A  85     -20.138  -4.992  -5.970  1.00 96.85           H  
ATOM   1270  HB3 PRO A  85     -18.879  -5.212  -7.222  1.00 96.85           H  
ATOM   1271  O   PRO A  85     -18.665  -1.869  -6.247  1.00 96.85           O  
ATOM   1272  CG  PRO A  85     -18.668  -6.460  -5.455  1.00 96.85           C  
ATOM   1273  HG2 PRO A  85     -19.461  -7.208  -5.485  1.00 96.85           H  
ATOM   1274  HG3 PRO A  85     -17.761  -6.855  -5.913  1.00 96.85           H  
ATOM   1275  CD  PRO A  85     -18.371  -6.004  -4.032  1.00 96.85           C  
ATOM   1276  HD2 PRO A  85     -19.276  -6.060  -3.427  1.00 96.85           H  
ATOM   1277  HD3 PRO A  85     -17.593  -6.647  -3.619  1.00 96.85           H  
ATOM   1278  N   SER A  86     -19.908  -2.554  -4.514  1.00 96.21           N  
ATOM   1279  H   SER A  86     -20.082  -3.290  -3.844  1.00 96.21           H  
ATOM   1280  CA  SER A  86     -20.741  -1.341  -4.421  1.00 96.21           C  
ATOM   1281  HA  SER A  86     -21.234  -1.184  -5.380  1.00 96.21           H  
ATOM   1282  C   SER A  86     -19.955  -0.063  -4.102  1.00 96.21           C  
ATOM   1283  CB  SER A  86     -21.822  -1.550  -3.357  1.00 96.21           C  
ATOM   1284  HB2 SER A  86     -22.439  -0.654  -3.284  1.00 96.21           H  
ATOM   1285  HB3 SER A  86     -22.456  -2.386  -3.652  1.00 96.21           H  
ATOM   1286  O   SER A  86     -20.431   1.045  -4.351  1.00 96.21           O  
ATOM   1287  OG  SER A  86     -21.233  -1.829  -2.098  1.00 96.21           O  
ATOM   1288  HG  SER A  86     -21.937  -2.015  -1.473  1.00 96.21           H  
ATOM   1289  N   LEU A  87     -18.743  -0.208  -3.562  1.00 96.66           N  
ATOM   1290  H   LEU A  87     -18.417  -1.150  -3.401  1.00 96.66           H  
ATOM   1291  CA  LEU A  87     -17.828   0.891  -3.254  1.00 96.66           C  
ATOM   1292  HA  LEU A  87     -18.351   1.840  -3.371  1.00 96.66           H  
ATOM   1293  C   LEU A  87     -16.640   0.968  -4.219  1.00 96.66           C  
ATOM   1294  CB  LEU A  87     -17.366   0.761  -1.796  1.00 96.66           C  
ATOM   1295  HB2 LEU A  87     -16.602   1.515  -1.612  1.00 96.66           H  
ATOM   1296  HB3 LEU A  87     -16.909  -0.220  -1.660  1.00 96.66           H  
ATOM   1297  O   LEU A  87     -15.749   1.785  -4.008  1.00 96.66           O  
ATOM   1298  CG  LEU A  87     -18.466   0.952  -0.741  1.00 96.66           C  
ATOM   1299  HG  LEU A  87     -19.223   0.173  -0.831  1.00 96.66           H  
ATOM   1300  CD1 LEU A  87     -17.814   0.852   0.635  1.00 96.66           C  
ATOM   1301 HD11 LEU A  87     -18.559   0.976   1.422  1.00 96.66           H  
ATOM   1302 HD12 LEU A  87     -17.346  -0.127   0.740  1.00 96.66           H  
ATOM   1303 HD13 LEU A  87     -17.046   1.618   0.736  1.00 96.66           H  
ATOM   1304  CD2 LEU A  87     -19.134   2.324  -0.863  1.00 96.66           C  
ATOM   1305 HD21 LEU A  87     -19.798   2.330  -1.727  1.00 96.66           H  
ATOM   1306 HD22 LEU A  87     -19.727   2.530   0.028  1.00 96.66           H  
ATOM   1307 HD23 LEU A  87     -18.370   3.094  -0.974  1.00 96.66           H  
ATOM   1308  N   SER A  88     -16.630   0.140  -5.263  1.00 96.95           N  
ATOM   1309  H   SER A  88     -17.444  -0.433  -5.433  1.00 96.95           H  
ATOM   1310  CA  SER A  88     -15.512  -0.018  -6.190  1.00 96.95           C  
ATOM   1311  HA  SER A  88     -14.654   0.551  -5.831  1.00 96.95           H  
ATOM   1312  C   SER A  88     -15.853   0.491  -7.591  1.00 96.95           C  
ATOM   1313  CB  SER A  88     -15.108  -1.488  -6.232  1.00 96.95           C  
ATOM   1314  HB2 SER A  88     -15.955  -2.097  -6.549  1.00 96.95           H  
ATOM   1315  HB3 SER A  88     -14.294  -1.607  -6.946  1.00 96.95           H  
ATOM   1316  O   SER A  88     -17.014   0.556  -7.987  1.00 96.95           O  
ATOM   1317  OG  SER A  88     -14.659  -1.909  -4.960  1.00 96.95           O  
ATOM   1318  HG  SER A  88     -15.424  -2.169  -4.442  1.00 96.95           H  
ATOM   1319  N   THR A  89     -14.832   0.854  -8.369  1.00 95.53           N  
ATOM   1320  H   THR A  89     -13.897   0.789  -7.991  1.00 95.53           H  
ATOM   1321  CA  THR A  89     -14.968   1.298  -9.767  1.00 95.53           C  
ATOM   1322  HA  THR A  89     -15.900   0.911 -10.178  1.00 95.53           H  
ATOM   1323  C   THR A  89     -13.826   0.751 -10.625  1.00 95.53           C  
ATOM   1324  CB  THR A  89     -14.998   2.835  -9.883  1.00 95.53           C  
ATOM   1325  HB  THR A  89     -15.289   3.084 -10.903  1.00 95.53           H  
ATOM   1326  O   THR A  89     -12.954   0.040 -10.134  1.00 95.53           O  
ATOM   1327  CG2 THR A  89     -16.000   3.526  -8.958  1.00 95.53           C  
ATOM   1328 HG21 THR A  89     -17.000   3.148  -9.171  1.00 95.53           H  
ATOM   1329 HG22 THR A  89     -15.986   4.602  -9.130  1.00 95.53           H  
ATOM   1330 HG23 THR A  89     -15.769   3.316  -7.913  1.00 95.53           H  
ATOM   1331  OG1 THR A  89     -13.718   3.392  -9.668  1.00 95.53           O  
ATOM   1332  HG1 THR A  89     -13.813   4.345  -9.730  1.00 95.53           H  
ATOM   1333  N   ASN A  90     -13.761   1.141 -11.900  1.00 91.36           N  
ATOM   1334  H   ASN A  90     -14.535   1.657 -12.292  1.00 91.36           H  
ATOM   1335  CA  ASN A  90     -12.607   0.870 -12.768  1.00 91.36           C  
ATOM   1336  HA  ASN A  90     -12.391  -0.198 -12.746  1.00 91.36           H  
ATOM   1337  C   ASN A  90     -11.308   1.584 -12.332  1.00 91.36           C  
ATOM   1338  CB  ASN A  90     -12.980   1.266 -14.209  1.00 91.36           C  
ATOM   1339  HB2 ASN A  90     -13.297   2.309 -14.236  1.00 91.36           H  
ATOM   1340  HB3 ASN A  90     -12.105   1.158 -14.850  1.00 91.36           H  
ATOM   1341  O   ASN A  90     -10.268   1.392 -12.954  1.00 91.36           O  
ATOM   1342  CG  ASN A  90     -14.066   0.391 -14.806  1.00 91.36           C  
ATOM   1343  ND2 ASN A  90     -14.764   0.861 -15.810  1.00 91.36           N  
ATOM   1344 HD21 ASN A  90     -14.548   1.748 -16.242  1.00 91.36           H  
ATOM   1345 HD22 ASN A  90     -15.457   0.236 -16.197  1.00 91.36           H  
ATOM   1346  OD1 ASN A  90     -14.317  -0.714 -14.368  1.00 91.36           O  
ATOM   1347  N   GLU A  91     -11.343   2.453 -11.319  1.00 90.90           N  
ATOM   1348  H   GLU A  91     -12.223   2.601 -10.846  1.00 90.90           H  
ATOM   1349  CA  GLU A  91     -10.168   3.202 -10.842  1.00 90.90           C  
ATOM   1350  HA  GLU A  91      -9.323   3.052 -11.515  1.00 90.90           H  
ATOM   1351  C   GLU A  91      -9.696   2.765  -9.454  1.00 90.90           C  
ATOM   1352  CB  GLU A  91     -10.483   4.701 -10.810  1.00 90.90           C  
ATOM   1353  HB2 GLU A  91      -9.610   5.231 -10.431  1.00 90.90           H  
ATOM   1354  HB3 GLU A  91     -11.310   4.869 -10.120  1.00 90.90           H  
ATOM   1355  O   GLU A  91      -8.519   2.930  -9.130  1.00 90.90           O  
ATOM   1356  CG  GLU A  91     -10.838   5.282 -12.185  1.00 90.90           C  
ATOM   1357  HG2 GLU A  91     -10.021   5.074 -12.876  1.00 90.90           H  
ATOM   1358  HG3 GLU A  91     -11.741   4.804 -12.564  1.00 90.90           H  
ATOM   1359  CD  GLU A  91     -11.077   6.793 -12.096  1.00 90.90           C  
ATOM   1360  OE1 GLU A  91     -10.681   7.527 -13.023  1.00 90.90           O  
ATOM   1361  OE2 GLU A  91     -11.668   7.276 -11.101  1.00 90.90           O  
ATOM   1362  N   HIS A  92     -10.604   2.236  -8.632  1.00 96.06           N  
ATOM   1363  H   HIS A  92     -11.548   2.094  -8.962  1.00 96.06           H  
ATOM   1364  CA  HIS A  92     -10.299   1.776  -7.283  1.00 96.06           C  
ATOM   1365  HA  HIS A  92      -9.243   1.509  -7.256  1.00 96.06           H  
ATOM   1366  C   HIS A  92     -11.080   0.516  -6.911  1.00 96.06           C  
ATOM   1367  CB  HIS A  92     -10.537   2.897  -6.255  1.00 96.06           C  
ATOM   1368  HB2 HIS A  92     -10.280   2.532  -5.260  1.00 96.06           H  
ATOM   1369  HB3 HIS A  92      -9.863   3.723  -6.482  1.00 96.06           H  
ATOM   1370  O   HIS A  92     -12.192   0.279  -7.390  1.00 96.06           O  
ATOM   1371  CG  HIS A  92     -11.949   3.422  -6.225  1.00 96.06           C  
ATOM   1372  CD2 HIS A  92     -12.998   2.967  -5.469  1.00 96.06           C  
ATOM   1373  HD2 HIS A  92     -12.972   2.146  -4.768  1.00 96.06           H  
ATOM   1374  ND1 HIS A  92     -12.417   4.467  -6.983  1.00 96.06           N  
ATOM   1375  HD1 HIS A  92     -11.875   4.982  -7.663  1.00 96.06           H  
ATOM   1376  CE1 HIS A  92     -13.714   4.638  -6.699  1.00 96.06           C  
ATOM   1377  HE1 HIS A  92     -14.354   5.382  -7.151  1.00 96.06           H  
ATOM   1378  NE2 HIS A  92     -14.116   3.750  -5.784  1.00 96.06           N  
ATOM   1379  N   ALA A  93     -10.497  -0.265  -6.013  1.00 96.10           N  
ATOM   1380  H   ALA A  93      -9.599   0.022  -5.652  1.00 96.10           H  
ATOM   1381  CA  ALA A  93     -11.098  -1.425  -5.386  1.00 96.10           C  
ATOM   1382  HA  ALA A  93     -12.109  -1.569  -5.765  1.00 96.10           H  
ATOM   1383  C   ALA A  93     -11.176  -1.199  -3.873  1.00 96.10           C  
ATOM   1384  CB  ALA A  93     -10.268  -2.658  -5.750  1.00 96.10           C  
ATOM   1385  HB1 ALA A  93      -9.281  -2.591  -5.294  1.00 96.10           H  
ATOM   1386  HB2 ALA A  93     -10.149  -2.731  -6.831  1.00 96.10           H  
ATOM   1387  HB3 ALA A  93     -10.777  -3.551  -5.387  1.00 96.10           H  
ATOM   1388  O   ALA A  93     -10.205  -0.763  -3.252  1.00 96.10           O  
ATOM   1389  N   VAL A  94     -12.332  -1.491  -3.284  1.00 98.19           N  
ATOM   1390  H   VAL A  94     -13.094  -1.833  -3.853  1.00 98.19           H  
ATOM   1391  CA  VAL A  94     -12.531  -1.478  -1.834  1.00 98.19           C  
ATOM   1392  HA  VAL A  94     -11.669  -1.000  -1.367  1.00 98.19           H  
ATOM   1393  C   VAL A  94     -12.585  -2.907  -1.324  1.00 98.19           C  
ATOM   1394  CB  VAL A  94     -13.762  -0.656  -1.422  1.00 98.19           C  
ATOM   1395  HB  VAL A  94     -14.639  -1.011  -1.963  1.00 98.19           H  
ATOM   1396  O   VAL A  94     -13.284  -3.752  -1.881  1.00 98.19           O  
ATOM   1397  CG1 VAL A  94     -14.036  -0.744   0.086  1.00 98.19           C  
ATOM   1398 HG11 VAL A  94     -14.849  -0.072   0.359  1.00 98.19           H  
ATOM   1399 HG12 VAL A  94     -14.324  -1.758   0.364  1.00 98.19           H  
ATOM   1400 HG13 VAL A  94     -13.141  -0.467   0.644  1.00 98.19           H  
ATOM   1401  CG2 VAL A  94     -13.522   0.820  -1.762  1.00 98.19           C  
ATOM   1402 HG21 VAL A  94     -12.616   1.171  -1.268  1.00 98.19           H  
ATOM   1403 HG22 VAL A  94     -14.363   1.428  -1.428  1.00 98.19           H  
ATOM   1404 HG23 VAL A  94     -13.417   0.939  -2.840  1.00 98.19           H  
ATOM   1405  N   TYR A  95     -11.847  -3.148  -0.251  1.00 97.47           N  
ATOM   1406  H   TYR A  95     -11.315  -2.382   0.135  1.00 97.47           H  
ATOM   1407  CA  TYR A  95     -11.658  -4.444   0.379  1.00 97.47           C  
ATOM   1408  HA  TYR A  95     -12.386  -5.159  -0.004  1.00 97.47           H  
ATOM   1409  C   TYR A  95     -11.844  -4.310   1.890  1.00 97.47           C  
ATOM   1410  CB  TYR A  95     -10.250  -4.921   0.018  1.00 97.47           C  
ATOM   1411  HB2 TYR A  95      -9.565  -4.074   0.032  1.00 97.47           H  
ATOM   1412  HB3 TYR A  95      -9.875  -5.600   0.784  1.00 97.47           H  
ATOM   1413  O   TYR A  95     -11.431  -3.306   2.466  1.00 97.47           O  
ATOM   1414  CG  TYR A  95     -10.172  -5.603  -1.328  1.00 97.47           C  
ATOM   1415  CD1 TYR A  95     -10.477  -6.972  -1.451  1.00 97.47           C  
ATOM   1416  HD1 TYR A  95     -10.768  -7.552  -0.588  1.00 97.47           H  
ATOM   1417  CD2 TYR A  95      -9.753  -4.866  -2.452  1.00 97.47           C  
ATOM   1418  HD2 TYR A  95      -9.492  -3.823  -2.348  1.00 97.47           H  
ATOM   1419  CE1 TYR A  95     -10.380  -7.597  -2.707  1.00 97.47           C  
ATOM   1420  HE1 TYR A  95     -10.605  -8.647  -2.817  1.00 97.47           H  
ATOM   1421  CE2 TYR A  95      -9.615  -5.503  -3.698  1.00 97.47           C  
ATOM   1422  HE2 TYR A  95      -9.231  -4.964  -4.551  1.00 97.47           H  
ATOM   1423  OH  TYR A  95      -9.873  -7.476  -5.041  1.00 97.47           O  
ATOM   1424  HH  TYR A  95      -9.405  -6.976  -5.713  1.00 97.47           H  
ATOM   1425  CZ  TYR A  95      -9.955  -6.865  -3.834  1.00 97.47           C  
ATOM   1426  N   ARG A  96     -12.457  -5.298   2.547  1.00 97.56           N  
ATOM   1427  H   ARG A  96     -12.831  -6.067   2.008  1.00 97.56           H  
ATOM   1428  CA  ARG A  96     -12.744  -5.241   3.988  1.00 97.56           C  
ATOM   1429  HA  ARG A  96     -12.106  -4.482   4.441  1.00 97.56           H  
ATOM   1430  C   ARG A  96     -12.454  -6.556   4.707  1.00 97.56           C  
ATOM   1431  CB  ARG A  96     -14.201  -4.795   4.179  1.00 97.56           C  
ATOM   1432  HB2 ARG A  96     -14.351  -3.848   3.661  1.00 97.56           H  
ATOM   1433  HB3 ARG A  96     -14.871  -5.539   3.750  1.00 97.56           H  
ATOM   1434  O   ARG A  96     -13.009  -7.582   4.327  1.00 97.56           O  
ATOM   1435  CG  ARG A  96     -14.533  -4.603   5.662  1.00 97.56           C  
ATOM   1436  HG2 ARG A  96     -13.825  -3.898   6.096  1.00 97.56           H  
ATOM   1437  HG3 ARG A  96     -14.451  -5.554   6.189  1.00 97.56           H  
ATOM   1438  CD  ARG A  96     -15.949  -4.064   5.845  1.00 97.56           C  
ATOM   1439  HD2 ARG A  96     -16.035  -3.128   5.293  1.00 97.56           H  
ATOM   1440  HD3 ARG A  96     -16.673  -4.773   5.446  1.00 97.56           H  
ATOM   1441  NE  ARG A  96     -16.176  -3.788   7.268  1.00 97.56           N  
ATOM   1442  HE  ARG A  96     -15.608  -3.039   7.637  1.00 97.56           H  
ATOM   1443  NH1 ARG A  96     -17.638  -5.472   7.802  1.00 97.56           N  
ATOM   1444 HH11 ARG A  96     -17.659  -5.723   6.824  1.00 97.56           H  
ATOM   1445 HH12 ARG A  96     -18.192  -5.952   8.497  1.00 97.56           H  
ATOM   1446  NH2 ARG A  96     -16.851  -4.092   9.390  1.00 97.56           N  
ATOM   1447 HH21 ARG A  96     -16.240  -3.322   9.620  1.00 97.56           H  
ATOM   1448 HH22 ARG A  96     -17.281  -4.639  10.122  1.00 97.56           H  
ATOM   1449  CZ  ARG A  96     -16.894  -4.454   8.142  1.00 97.56           C  
ATOM   1450  N   ASP A  97     -11.667  -6.511   5.780  1.00 95.88           N  
ATOM   1451  H   ASP A  97     -11.271  -5.618   6.035  1.00 95.88           H  
ATOM   1452  CA  ASP A  97     -11.593  -7.575   6.789  1.00 95.88           C  
ATOM   1453  HA  ASP A  97     -11.815  -8.529   6.311  1.00 95.88           H  
ATOM   1454  C   ASP A  97     -12.645  -7.267   7.878  1.00 95.88           C  
ATOM   1455  CB  ASP A  97     -10.170  -7.739   7.373  1.00 95.88           C  
ATOM   1456  HB2 ASP A  97      -9.862  -6.804   7.841  1.00 95.88           H  
ATOM   1457  HB3 ASP A  97      -9.481  -7.956   6.557  1.00 95.88           H  
ATOM   1458  O   ASP A  97     -12.453  -6.352   8.691  1.00 95.88           O  
ATOM   1459  CG  ASP A  97     -10.080  -8.878   8.418  1.00 95.88           C  
ATOM   1460  OD1 ASP A  97     -11.145  -9.315   8.915  1.00 95.88           O  
ATOM   1461  OD2 ASP A  97      -8.968  -9.297   8.810  1.00 95.88           O  
ATOM   1462  N   PRO A  98     -13.784  -7.986   7.906  1.00 94.67           N  
ATOM   1463  CA  PRO A  98     -14.822  -7.764   8.906  1.00 94.67           C  
ATOM   1464  HA  PRO A  98     -15.085  -6.706   8.936  1.00 94.67           H  
ATOM   1465  C   PRO A  98     -14.405  -8.191  10.321  1.00 94.67           C  
ATOM   1466  CB  PRO A  98     -16.021  -8.579   8.413  1.00 94.67           C  
ATOM   1467  HB2 PRO A  98     -16.614  -7.978   7.724  1.00 94.67           H  
ATOM   1468  HB3 PRO A  98     -16.642  -8.941   9.233  1.00 94.67           H  
ATOM   1469  O   PRO A  98     -14.920  -7.615  11.280  1.00 94.67           O  
ATOM   1470  CG  PRO A  98     -15.381  -9.728   7.637  1.00 94.67           C  
ATOM   1471  HG2 PRO A  98     -16.056 -10.139   6.886  1.00 94.67           H  
ATOM   1472  HG3 PRO A  98     -15.058 -10.506   8.329  1.00 94.67           H  
ATOM   1473  CD  PRO A  98     -14.163  -9.066   7.003  1.00 94.67           C  
ATOM   1474  HD2 PRO A  98     -14.439  -8.654   6.032  1.00 94.67           H  
ATOM   1475  HD3 PRO A  98     -13.365  -9.800   6.895  1.00 94.67           H  
ATOM   1476  N   ASN A  99     -13.491  -9.156  10.463  1.00 93.64           N  
ATOM   1477  H   ASN A  99     -12.965  -9.451   9.652  1.00 93.64           H  
ATOM   1478  CA  ASN A  99     -13.060  -9.686  11.758  1.00 93.64           C  
ATOM   1479  HA  ASN A  99     -13.934  -9.877  12.381  1.00 93.64           H  
ATOM   1480  C   ASN A  99     -12.188  -8.662  12.488  1.00 93.64           C  
ATOM   1481  CB  ASN A  99     -12.301 -11.009  11.546  1.00 93.64           C  
ATOM   1482  HB2 ASN A  99     -11.436 -10.839  10.905  1.00 93.64           H  
ATOM   1483  HB3 ASN A  99     -11.934 -11.365  12.509  1.00 93.64           H  
ATOM   1484  O   ASN A  99     -12.377  -8.415  13.678  1.00 93.64           O  
ATOM   1485  CG  ASN A  99     -13.154 -12.113  10.951  1.00 93.64           C  
ATOM   1486  ND2 ASN A  99     -12.550 -13.036  10.241  1.00 93.64           N  
ATOM   1487 HD21 ASN A  99     -13.111 -13.821   9.942  1.00 93.64           H  
ATOM   1488 HD22 ASN A  99     -11.553 -12.981  10.091  1.00 93.64           H  
ATOM   1489  OD1 ASN A  99     -14.362 -12.173  11.111  1.00 93.64           O  
ATOM   1490  N   ARG A 100     -11.284  -8.005  11.751  1.00 92.91           N  
ATOM   1491  H   ARG A 100     -11.161  -8.309  10.796  1.00 92.91           H  
ATOM   1492  CA  ARG A 100     -10.409  -6.945  12.280  1.00 92.91           C  
ATOM   1493  HA  ARG A 100     -10.282  -7.093  13.352  1.00 92.91           H  
ATOM   1494  C   ARG A 100     -10.983  -5.536  12.147  1.00 92.91           C  
ATOM   1495  CB  ARG A 100      -9.028  -7.057  11.629  1.00 92.91           C  
ATOM   1496  HB2 ARG A 100      -9.135  -7.073  10.545  1.00 92.91           H  
ATOM   1497  HB3 ARG A 100      -8.423  -6.192  11.903  1.00 92.91           H  
ATOM   1498  O   ARG A 100     -10.335  -4.587  12.580  1.00 92.91           O  
ATOM   1499  CG  ARG A 100      -8.302  -8.318  12.111  1.00 92.91           C  
ATOM   1500  HG2 ARG A 100      -8.894  -9.206  11.892  1.00 92.91           H  
ATOM   1501  HG3 ARG A 100      -8.124  -8.255  13.185  1.00 92.91           H  
ATOM   1502  CD  ARG A 100      -6.972  -8.408  11.376  1.00 92.91           C  
ATOM   1503  HD2 ARG A 100      -6.405  -7.491  11.535  1.00 92.91           H  
ATOM   1504  HD3 ARG A 100      -7.198  -8.522  10.316  1.00 92.91           H  
ATOM   1505  NE  ARG A 100      -6.172  -9.556  11.789  1.00 92.91           N  
ATOM   1506  HE  ARG A 100      -5.408  -9.364  12.422  1.00 92.91           H  
ATOM   1507  NH1 ARG A 100      -7.215 -11.084  10.404  1.00 92.91           N  
ATOM   1508 HH11 ARG A 100      -7.205 -11.989   9.955  1.00 92.91           H  
ATOM   1509 HH12 ARG A 100      -7.760 -10.351   9.972  1.00 92.91           H  
ATOM   1510  NH2 ARG A 100      -5.506 -11.713  11.717  1.00 92.91           N  
ATOM   1511 HH21 ARG A 100      -4.753 -11.454  12.339  1.00 92.91           H  
ATOM   1512 HH22 ARG A 100      -5.547 -12.642  11.325  1.00 92.91           H  
ATOM   1513  CZ  ARG A 100      -6.307 -10.776  11.301  1.00 92.91           C  
ATOM   1514  N   LYS A 101     -12.182  -5.390  11.561  1.00 96.07           N  
ATOM   1515  H   LYS A 101     -12.614  -6.233  11.212  1.00 96.07           H  
ATOM   1516  CA  LYS A 101     -12.821  -4.095  11.256  1.00 96.07           C  
ATOM   1517  HA  LYS A 101     -13.644  -4.265  10.561  1.00 96.07           H  
ATOM   1518  C   LYS A 101     -11.841  -3.177  10.525  1.00 96.07           C  
ATOM   1519  CB  LYS A 101     -13.396  -3.453  12.528  1.00 96.07           C  
ATOM   1520  HB2 LYS A 101     -12.584  -3.260  13.229  1.00 96.07           H  
ATOM   1521  HB3 LYS A 101     -13.853  -2.498  12.269  1.00 96.07           H  
ATOM   1522  O   LYS A 101     -11.439  -2.121  11.016  1.00 96.07           O  
ATOM   1523  CG  LYS A 101     -14.455  -4.330  13.200  1.00 96.07           C  
ATOM   1524  HG2 LYS A 101     -15.309  -4.453  12.532  1.00 96.07           H  
ATOM   1525  HG3 LYS A 101     -14.035  -5.310  13.428  1.00 96.07           H  
ATOM   1526  CD  LYS A 101     -14.902  -3.671  14.505  1.00 96.07           C  
ATOM   1527  HD2 LYS A 101     -14.020  -3.489  15.120  1.00 96.07           H  
ATOM   1528  HD3 LYS A 101     -15.390  -2.720  14.290  1.00 96.07           H  
ATOM   1529  CE  LYS A 101     -15.857  -4.614  15.238  1.00 96.07           C  
ATOM   1530  HE2 LYS A 101     -15.416  -5.611  15.227  1.00 96.07           H  
ATOM   1531  HE3 LYS A 101     -16.800  -4.663  14.694  1.00 96.07           H  
ATOM   1532  NZ  LYS A 101     -16.061  -4.179  16.639  1.00 96.07           N  
ATOM   1533  HZ1 LYS A 101     -16.427  -3.239  16.682  1.00 96.07           H  
ATOM   1534  HZ2 LYS A 101     -16.667  -4.824  17.126  1.00 96.07           H  
ATOM   1535  HZ3 LYS A 101     -15.172  -4.191  17.117  1.00 96.07           H  
ATOM   1536  N   ARG A 102     -11.389  -3.628   9.359  1.00 96.17           N  
ATOM   1537  H   ARG A 102     -11.733  -4.518   9.028  1.00 96.17           H  
ATOM   1538  CA  ARG A 102     -10.401  -2.912   8.557  1.00 96.17           C  
ATOM   1539  HA  ARG A 102     -10.299  -1.893   8.931  1.00 96.17           H  
ATOM   1540  C   ARG A 102     -10.856  -2.821   7.119  1.00 96.17           C  
ATOM   1541  CB  ARG A 102      -9.044  -3.602   8.700  1.00 96.17           C  
ATOM   1542  HB2 ARG A 102      -8.818  -3.693   9.762  1.00 96.17           H  
ATOM   1543  HB3 ARG A 102      -9.086  -4.601   8.268  1.00 96.17           H  
ATOM   1544  O   ARG A 102     -11.161  -3.836   6.502  1.00 96.17           O  
ATOM   1545  CG  ARG A 102      -7.944  -2.787   8.008  1.00 96.17           C  
ATOM   1546  HG2 ARG A 102      -8.110  -2.779   6.931  1.00 96.17           H  
ATOM   1547  HG3 ARG A 102      -7.956  -1.758   8.367  1.00 96.17           H  
ATOM   1548  CD  ARG A 102      -6.575  -3.399   8.282  1.00 96.17           C  
ATOM   1549  HD2 ARG A 102      -6.590  -4.444   7.973  1.00 96.17           H  
ATOM   1550  HD3 ARG A 102      -5.851  -2.858   7.673  1.00 96.17           H  
ATOM   1551  NE  ARG A 102      -6.201  -3.294   9.706  1.00 96.17           N  
ATOM   1552  HE  ARG A 102      -6.653  -2.573  10.249  1.00 96.17           H  
ATOM   1553  NH1 ARG A 102      -4.755  -5.075   9.775  1.00 96.17           N  
ATOM   1554 HH11 ARG A 102      -4.260  -5.720  10.374  1.00 96.17           H  
ATOM   1555 HH12 ARG A 102      -4.677  -5.130   8.770  1.00 96.17           H  
ATOM   1556  NH2 ARG A 102      -5.307  -4.135  11.647  1.00 96.17           N  
ATOM   1557 HH21 ARG A 102      -4.825  -4.924  12.054  1.00 96.17           H  
ATOM   1558 HH22 ARG A 102      -5.814  -3.488  12.234  1.00 96.17           H  
ATOM   1559  CZ  ARG A 102      -5.430  -4.145  10.358  1.00 96.17           C  
ATOM   1560  N   SER A 103     -10.836  -1.611   6.583  1.00 97.70           N  
ATOM   1561  H   SER A 103     -10.544  -0.836   7.163  1.00 97.70           H  
ATOM   1562  CA  SER A 103     -11.207  -1.326   5.206  1.00 97.70           C  
ATOM   1563  HA  SER A 103     -11.478  -2.252   4.698  1.00 97.70           H  
ATOM   1564  C   SER A 103     -10.033  -0.707   4.449  1.00 97.70           C  
ATOM   1565  CB  SER A 103     -12.442  -0.428   5.181  1.00 97.70           C  
ATOM   1566  HB2 SER A 103     -12.549  -0.027   4.173  1.00 97.70           H  
ATOM   1567  HB3 SER A 103     -12.323   0.393   5.888  1.00 97.70           H  
ATOM   1568  O   SER A 103      -9.389   0.232   4.917  1.00 97.70           O  
ATOM   1569  OG  SER A 103     -13.622  -1.153   5.472  1.00 97.70           O  
ATOM   1570  HG  SER A 103     -13.685  -1.366   6.406  1.00 97.70           H  
ATOM   1571  N   VAL A 104      -9.759  -1.229   3.258  1.00 97.86           N  
ATOM   1572  H   VAL A 104     -10.346  -1.981   2.928  1.00 97.86           H  
ATOM   1573  CA  VAL A 104      -8.686  -0.783   2.369  1.00 97.86           C  
ATOM   1574  HA  VAL A 104      -8.133   0.017   2.861  1.00 97.86           H  
ATOM   1575  C   VAL A 104      -9.298  -0.242   1.089  1.00 97.86           C  
ATOM   1576  CB  VAL A 104      -7.681  -1.908   2.053  1.00 97.86           C  
ATOM   1577  HB  VAL A 104      -8.177  -2.687   1.474  1.00 97.86           H  
ATOM   1578  O   VAL A 104     -10.133  -0.900   0.471  1.00 97.86           O  
ATOM   1579  CG1 VAL A 104      -6.499  -1.362   1.238  1.00 97.86           C  
ATOM   1580 HG11 VAL A 104      -5.722  -2.120   1.145  1.00 97.86           H  
ATOM   1581 HG12 VAL A 104      -6.828  -1.090   0.235  1.00 97.86           H  
ATOM   1582 HG13 VAL A 104      -6.077  -0.487   1.732  1.00 97.86           H  
ATOM   1583  CG2 VAL A 104      -7.140  -2.541   3.336  1.00 97.86           C  
ATOM   1584 HG21 VAL A 104      -7.957  -3.017   3.878  1.00 97.86           H  
ATOM   1585 HG22 VAL A 104      -6.409  -3.312   3.092  1.00 97.86           H  
ATOM   1586 HG23 VAL A 104      -6.690  -1.784   3.979  1.00 97.86           H  
ATOM   1587  N   ILE A 105      -8.853   0.941   0.670  1.00 98.21           N  
ATOM   1588  H   ILE A 105      -8.170   1.416   1.242  1.00 98.21           H  
ATOM   1589  CA  ILE A 105      -9.125   1.477  -0.661  1.00 98.21           C  
ATOM   1590  HA  ILE A 105      -9.827   0.808  -1.157  1.00 98.21           H  
ATOM   1591  C   ILE A 105      -7.838   1.447  -1.484  1.00 98.21           C  
ATOM   1592  CB  ILE A 105      -9.832   2.846  -0.580  1.00 98.21           C  
ATOM   1593  HB  ILE A 105     -10.726   2.691   0.024  1.00 98.21           H  
ATOM   1594  O   ILE A 105      -6.889   2.187  -1.223  1.00 98.21           O  
ATOM   1595  CG1 ILE A 105     -10.294   3.266  -1.991  1.00 98.21           C  
ATOM   1596 HG12 ILE A 105     -10.723   2.403  -2.500  1.00 98.21           H  
ATOM   1597 HG13 ILE A 105      -9.439   3.609  -2.575  1.00 98.21           H  
ATOM   1598  CG2 ILE A 105      -9.005   3.953   0.105  1.00 98.21           C  
ATOM   1599 HG21 ILE A 105      -8.162   4.247  -0.521  1.00 98.21           H  
ATOM   1600 HG22 ILE A 105      -9.628   4.828   0.288  1.00 98.21           H  
ATOM   1601 HG23 ILE A 105      -8.628   3.600   1.065  1.00 98.21           H  
ATOM   1602  CD1 ILE A 105     -11.366   4.360  -1.959  1.00 98.21           C  
ATOM   1603 HD11 ILE A 105     -11.707   4.551  -2.977  1.00 98.21           H  
ATOM   1604 HD12 ILE A 105     -10.968   5.280  -1.532  1.00 98.21           H  
ATOM   1605 HD13 ILE A 105     -12.218   4.027  -1.366  1.00 98.21           H  
ATOM   1606  N   ALA A 106      -7.806   0.563  -2.475  1.00 95.87           N  
ATOM   1607  H   ALA A 106      -8.622  -0.010  -2.637  1.00 95.87           H  
ATOM   1608  CA  ALA A 106      -6.697   0.409  -3.400  1.00 95.87           C  
ATOM   1609  HA  ALA A 106      -5.799   0.842  -2.959  1.00 95.87           H  
ATOM   1610  C   ALA A 106      -7.009   1.118  -4.719  1.00 95.87           C  
ATOM   1611  CB  ALA A 106      -6.425  -1.076  -3.595  1.00 95.87           C  
ATOM   1612  HB1 ALA A 106      -7.296  -1.573  -4.022  1.00 95.87           H  
ATOM   1613  HB2 ALA A 106      -5.580  -1.184  -4.276  1.00 95.87           H  
ATOM   1614  HB3 ALA A 106      -6.175  -1.538  -2.640  1.00 95.87           H  
ATOM   1615  O   ALA A 106      -8.110   0.974  -5.243  1.00 95.87           O  
ATOM   1616  N   SER A 107      -6.075   1.893  -5.267  1.00 93.93           N  
ATOM   1617  H   SER A 107      -5.189   1.979  -4.789  1.00 93.93           H  
ATOM   1618  CA  SER A 107      -6.278   2.635  -6.521  1.00 93.93           C  
ATOM   1619  HA  SER A 107      -7.220   2.336  -6.980  1.00 93.93           H  
ATOM   1620  C   SER A 107      -5.174   2.357  -7.536  1.00 93.93           C  
ATOM   1621  CB  SER A 107      -6.365   4.133  -6.250  1.00 93.93           C  
ATOM   1622  HB2 SER A 107      -5.429   4.470  -5.805  1.00 93.93           H  
ATOM   1623  HB3 SER A 107      -6.540   4.661  -7.188  1.00 93.93           H  
ATOM   1624  O   SER A 107      -3.992   2.323  -7.185  1.00 93.93           O  
ATOM   1625  OG  SER A 107      -7.417   4.415  -5.359  1.00 93.93           O  
ATOM   1626  HG  SER A 107      -7.310   3.827  -4.608  1.00 93.93           H  
ATOM   1627  N   ARG A 108      -5.551   2.205  -8.809  1.00 88.61           N  
ATOM   1628  H   ARG A 108      -6.535   2.274  -9.028  1.00 88.61           H  
ATOM   1629  CA  ARG A 108      -4.587   2.005  -9.902  1.00 88.61           C  
ATOM   1630  HA  ARG A 108      -3.833   1.298  -9.556  1.00 88.61           H  
ATOM   1631  C   ARG A 108      -3.864   3.301 -10.246  1.00 88.61           C  
ATOM   1632  CB  ARG A 108      -5.265   1.382 -11.131  1.00 88.61           C  
ATOM   1633  HB2 ARG A 108      -4.486   1.085 -11.833  1.00 88.61           H  
ATOM   1634  HB3 ARG A 108      -5.784   0.477 -10.816  1.00 88.61           H  
ATOM   1635  O   ARG A 108      -4.401   4.371  -9.995  1.00 88.61           O  
ATOM   1636  CG  ARG A 108      -6.246   2.301 -11.876  1.00 88.61           C  
ATOM   1637  HG2 ARG A 108      -7.062   2.584 -11.211  1.00 88.61           H  
ATOM   1638  HG3 ARG A 108      -5.729   3.198 -12.216  1.00 88.61           H  
ATOM   1639  CD  ARG A 108      -6.812   1.574 -13.099  1.00 88.61           C  
ATOM   1640  HD2 ARG A 108      -5.995   1.247 -13.743  1.00 88.61           H  
ATOM   1641  HD3 ARG A 108      -7.330   0.678 -12.758  1.00 88.61           H  
ATOM   1642  NE  ARG A 108      -7.769   2.406 -13.853  1.00 88.61           N  
ATOM   1643  HE  ARG A 108      -8.738   2.216 -13.639  1.00 88.61           H  
ATOM   1644  NH1 ARG A 108      -6.326   3.328 -15.373  1.00 88.61           N  
ATOM   1645 HH11 ARG A 108      -6.168   3.785 -16.260  1.00 88.61           H  
ATOM   1646 HH12 ARG A 108      -5.561   2.846 -14.923  1.00 88.61           H  
ATOM   1647  NH2 ARG A 108      -8.488   3.750 -15.554  1.00 88.61           N  
ATOM   1648 HH21 ARG A 108      -8.290   4.283 -16.389  1.00 88.61           H  
ATOM   1649 HH22 ARG A 108      -9.442   3.615 -15.250  1.00 88.61           H  
ATOM   1650  CZ  ARG A 108      -7.525   3.151 -14.916  1.00 88.61           C  
ATOM   1651  N   GLY A 109      -2.708   3.218 -10.889  1.00 83.67           N  
ATOM   1652  H   GLY A 109      -2.345   2.298 -11.090  1.00 83.67           H  
ATOM   1653  CA  GLY A 109      -1.970   4.348 -11.454  1.00 83.67           C  
ATOM   1654  HA2 GLY A 109      -0.938   4.032 -11.608  1.00 83.67           H  
ATOM   1655  HA3 GLY A 109      -1.970   5.184 -10.755  1.00 83.67           H  
ATOM   1656  C   GLY A 109      -2.516   4.822 -12.804  1.00 83.67           C  
ATOM   1657  O   GLY A 109      -3.646   4.507 -13.198  1.00 83.67           O  
ATOM   1658  N   THR A 110      -1.735   5.631 -13.514  1.00 76.11           N  
ATOM   1659  H   THR A 110      -0.807   5.846 -13.179  1.00 76.11           H  
ATOM   1660  CA  THR A 110      -2.038   6.016 -14.902  1.00 76.11           C  
ATOM   1661  HA  THR A 110      -3.050   6.417 -14.953  1.00 76.11           H  
ATOM   1662  C   THR A 110      -1.975   4.781 -15.804  1.00 76.11           C  
ATOM   1663  CB  THR A 110      -1.086   7.125 -15.378  1.00 76.11           C  
ATOM   1664  HB  THR A 110      -0.058   6.762 -15.381  1.00 76.11           H  
ATOM   1665  O   THR A 110      -1.132   3.916 -15.599  1.00 76.11           O  
ATOM   1666  CG2 THR A 110      -1.441   7.676 -16.756  1.00 76.11           C  
ATOM   1667 HG21 THR A 110      -2.476   8.017 -16.786  1.00 76.11           H  
ATOM   1668 HG22 THR A 110      -0.788   8.515 -16.999  1.00 76.11           H  
ATOM   1669 HG23 THR A 110      -1.285   6.915 -17.520  1.00 76.11           H  
ATOM   1670  OG1 THR A 110      -1.204   8.204 -14.475  1.00 76.11           O  
ATOM   1671  HG1 THR A 110      -0.662   8.906 -14.842  1.00 76.11           H  
ATOM   1672  N   VAL A 111      -2.898   4.675 -16.763  1.00 70.14           N  
ATOM   1673  H   VAL A 111      -3.483   5.477 -16.952  1.00 70.14           H  
ATOM   1674  CA  VAL A 111      -2.781   3.707 -17.864  1.00 70.14           C  
ATOM   1675  HA  VAL A 111      -2.066   2.926 -17.603  1.00 70.14           H  
ATOM   1676  C   VAL A 111      -2.253   4.505 -19.051  1.00 70.14           C  
ATOM   1677  CB  VAL A 111      -4.109   2.989 -18.157  1.00 70.14           C  
ATOM   1678  HB  VAL A 111      -4.931   3.703 -18.124  1.00 70.14           H  
ATOM   1679  O   VAL A 111      -3.015   5.318 -19.575  1.00 70.14           O  
ATOM   1680  CG1 VAL A 111      -4.130   2.251 -19.499  1.00 70.14           C  
ATOM   1681 HG11 VAL A 111      -4.092   2.963 -20.323  1.00 70.14           H  
ATOM   1682 HG12 VAL A 111      -3.272   1.584 -19.583  1.00 70.14           H  
ATOM   1683 HG13 VAL A 111      -5.045   1.667 -19.600  1.00 70.14           H  
ATOM   1684  CG2 VAL A 111      -4.324   1.923 -17.075  1.00 70.14           C  
ATOM   1685 HG21 VAL A 111      -4.100   2.319 -16.085  1.00 70.14           H  
ATOM   1686 HG22 VAL A 111      -5.337   1.524 -17.133  1.00 70.14           H  
ATOM   1687 HG23 VAL A 111      -3.631   1.098 -17.243  1.00 70.14           H  
ATOM   1688  N   PRO A 112      -0.957   4.387 -19.376  1.00 60.17           N  
ATOM   1689  CA  PRO A 112      -0.344   5.177 -20.435  1.00 60.17           C  
ATOM   1690  HA  PRO A 112      -0.501   6.240 -20.255  1.00 60.17           H  
ATOM   1691  C   PRO A 112      -0.867   4.813 -21.818  1.00 60.17           C  
ATOM   1692  CB  PRO A 112       1.147   4.865 -20.371  1.00 60.17           C  
ATOM   1693  HB2 PRO A 112       1.618   4.853 -21.354  1.00 60.17           H  
ATOM   1694  HB3 PRO A 112       1.615   5.622 -19.743  1.00 60.17           H  
ATOM   1695  O   PRO A 112      -1.119   3.644 -22.104  1.00 60.17           O  
ATOM   1696  CG  PRO A 112       1.212   3.488 -19.714  1.00 60.17           C  
ATOM   1697  HG2 PRO A 112       2.149   3.300 -19.190  1.00 60.17           H  
ATOM   1698  HG3 PRO A 112       1.051   2.720 -20.470  1.00 60.17           H  
ATOM   1699  CD  PRO A 112       0.031   3.508 -18.760  1.00 60.17           C  
ATOM   1700  HD2 PRO A 112       0.343   3.921 -17.800  1.00 60.17           H  
ATOM   1701  HD3 PRO A 112      -0.342   2.491 -18.642  1.00 60.17           H  
ATOM   1702  N   THR A 113      -0.925   5.814 -22.692  1.00 59.19           N  
ATOM   1703  H   THR A 113      -0.814   6.764 -22.367  1.00 59.19           H  
ATOM   1704  CA  THR A 113      -0.847   5.627 -24.147  1.00 59.19           C  
ATOM   1705  HA  THR A 113      -1.326   4.689 -24.428  1.00 59.19           H  
ATOM   1706  C   THR A 113       0.607   5.539 -24.606  1.00 59.19           C  
ATOM   1707  CB  THR A 113      -1.554   6.777 -24.878  1.00 59.19           C  
ATOM   1708  HB  THR A 113      -1.263   6.799 -25.928  1.00 59.19           H  
ATOM   1709  O   THR A 113       0.919   4.724 -25.471  1.00 59.19           O  
ATOM   1710  CG2 THR A 113      -3.070   6.592 -24.779  1.00 59.19           C  
ATOM   1711 HG21 THR A 113      -3.380   6.580 -23.734  1.00 59.19           H  
ATOM   1712 HG22 THR A 113      -3.358   5.656 -25.258  1.00 59.19           H  
ATOM   1713 HG23 THR A 113      -3.564   7.418 -25.289  1.00 59.19           H  
ATOM   1714  OG1 THR A 113      -1.269   8.018 -24.264  1.00 59.19           O  
ATOM   1715  HG1 THR A 113      -0.470   8.427 -24.605  1.00 59.19           H  
ATOM   1716  N   GLN A 114       1.500   6.326 -23.992  1.00 49.48           N  
ATOM   1717  H   GLN A 114       1.171   7.031 -23.349  1.00 49.48           H  
ATOM   1718  CA  GLN A 114       2.950   6.272 -24.185  1.00 49.48           C  
ATOM   1719  HA  GLN A 114       3.186   5.296 -24.610  1.00 49.48           H  
ATOM   1720  C   GLN A 114       3.691   6.434 -22.840  1.00 49.48           C  
ATOM   1721  CB  GLN A 114       3.409   7.345 -25.187  1.00 49.48           C  
ATOM   1722  HB2 GLN A 114       3.240   8.336 -24.767  1.00 49.48           H  
ATOM   1723  HB3 GLN A 114       4.481   7.228 -25.348  1.00 49.48           H  
ATOM   1724  O   GLN A 114       3.137   7.013 -21.903  1.00 49.48           O  
ATOM   1725  CG  GLN A 114       2.694   7.235 -26.543  1.00 49.48           C  
ATOM   1726  HG2 GLN A 114       2.791   6.215 -26.917  1.00 49.48           H  
ATOM   1727  HG3 GLN A 114       1.636   7.462 -26.418  1.00 49.48           H  
ATOM   1728  CD  GLN A 114       3.243   8.182 -27.601  1.00 49.48           C  
ATOM   1729  NE2 GLN A 114       2.754   8.102 -28.819  1.00 49.48           N  
ATOM   1730 HE21 GLN A 114       2.006   7.462 -29.040  1.00 49.48           H  
ATOM   1731 HE22 GLN A 114       3.150   8.764 -29.471  1.00 49.48           H  
ATOM   1732  OE1 GLN A 114       4.131   8.984 -27.391  1.00 49.48           O  
ATOM   1733  N   PRO A 115       4.924   5.914 -22.699  1.00 53.64           N  
ATOM   1734  CA  PRO A 115       5.683   5.972 -21.444  1.00 53.64           C  
ATOM   1735  HA  PRO A 115       5.104   5.484 -20.661  1.00 53.64           H  
ATOM   1736  C   PRO A 115       6.055   7.382 -20.978  1.00 53.64           C  
ATOM   1737  CB  PRO A 115       6.949   5.160 -21.704  1.00 53.64           C  
ATOM   1738  HB2 PRO A 115       7.296   4.667 -20.796  1.00 53.64           H  
ATOM   1739  HB3 PRO A 115       7.738   5.793 -22.109  1.00 53.64           H  
ATOM   1740  O   PRO A 115       5.930   7.687 -19.791  1.00 53.64           O  
ATOM   1741  CG  PRO A 115       6.503   4.178 -22.779  1.00 53.64           C  
ATOM   1742  HG2 PRO A 115       5.929   3.360 -22.344  1.00 53.64           H  
ATOM   1743  HG3 PRO A 115       7.353   3.814 -23.357  1.00 53.64           H  
ATOM   1744  CD  PRO A 115       5.585   5.023 -23.639  1.00 53.64           C  
ATOM   1745  HD2 PRO A 115       4.894   4.360 -24.160  1.00 53.64           H  
ATOM   1746  HD3 PRO A 115       6.171   5.605 -24.350  1.00 53.64           H  
ATOM   1747  N   ASP A 116       6.481   8.247 -21.898  1.00 58.37           N  
ATOM   1748  H   ASP A 116       6.638   7.925 -22.842  1.00 58.37           H  
ATOM   1749  CA  ASP A 116       6.957   9.595 -21.562  1.00 58.37           C  
ATOM   1750  HA  ASP A 116       7.690   9.518 -20.759  1.00 58.37           H  
ATOM   1751  C   ASP A 116       5.823  10.492 -21.049  1.00 58.37           C  
ATOM   1752  CB  ASP A 116       7.657  10.211 -22.783  1.00 58.37           C  
ATOM   1753  HB2 ASP A 116       6.978  10.187 -23.635  1.00 58.37           H  
ATOM   1754  HB3 ASP A 116       7.888  11.253 -22.562  1.00 58.37           H  
ATOM   1755  O   ASP A 116       6.025  11.290 -20.120  1.00 58.37           O  
ATOM   1756  CG  ASP A 116       8.968   9.500 -23.142  1.00 58.37           C  
ATOM   1757  OD1 ASP A 116       9.543   8.839 -22.245  1.00 58.37           O  
ATOM   1758  OD2 ASP A 116       9.385   9.627 -24.311  1.00 58.37           O  
ATOM   1759  N   ASP A 117       4.607  10.269 -21.561  1.00 63.10           N  
ATOM   1760  H   ASP A 117       4.541   9.666 -22.368  1.00 63.10           H  
ATOM   1761  CA  ASP A 117       3.377  10.928 -21.113  1.00 63.10           C  
ATOM   1762  HA  ASP A 117       3.458  12.000 -21.295  1.00 63.10           H  
ATOM   1763  C   ASP A 117       3.145  10.710 -19.615  1.00 63.10           C  
ATOM   1764  CB  ASP A 117       2.153  10.395 -21.883  1.00 63.10           C  
ATOM   1765  HB2 ASP A 117       1.260  10.852 -21.456  1.00 63.10           H  
ATOM   1766  HB3 ASP A 117       2.071   9.320 -21.724  1.00 63.10           H  
ATOM   1767  O   ASP A 117       2.700  11.619 -18.920  1.00 63.10           O  
ATOM   1768  CG  ASP A 117       2.145  10.686 -23.387  1.00 63.10           C  
ATOM   1769  OD1 ASP A 117       2.891  11.593 -23.813  1.00 63.10           O  
ATOM   1770  OD2 ASP A 117       1.381   9.973 -24.089  1.00 63.10           O  
ATOM   1771  N   ILE A 118       3.519   9.542 -19.071  1.00 64.65           N  
ATOM   1772  H   ILE A 118       3.968   8.871 -19.678  1.00 64.65           H  
ATOM   1773  CA  ILE A 118       3.309   9.214 -17.653  1.00 64.65           C  
ATOM   1774  HA  ILE A 118       2.241   9.266 -17.444  1.00 64.65           H  
ATOM   1775  C   ILE A 118       4.013  10.226 -16.761  1.00 64.65           C  
ATOM   1776  CB  ILE A 118       3.833   7.804 -17.301  1.00 64.65           C  
ATOM   1777  HB  ILE A 118       4.908   7.777 -17.481  1.00 64.65           H  
ATOM   1778  O   ILE A 118       3.417  10.734 -15.814  1.00 64.65           O  
ATOM   1779  CG1 ILE A 118       3.167   6.738 -18.172  1.00 64.65           C  
ATOM   1780 HG12 ILE A 118       2.103   6.699 -17.935  1.00 64.65           H  
ATOM   1781 HG13 ILE A 118       3.290   7.013 -19.219  1.00 64.65           H  
ATOM   1782  CG2 ILE A 118       3.601   7.470 -15.816  1.00 64.65           C  
ATOM   1783 HG21 ILE A 118       3.916   6.450 -15.592  1.00 64.65           H  
ATOM   1784 HG22 ILE A 118       2.547   7.591 -15.565  1.00 64.65           H  
ATOM   1785 HG23 ILE A 118       4.212   8.128 -15.198  1.00 64.65           H  
ATOM   1786  CD1 ILE A 118       3.794   5.351 -17.999  1.00 64.65           C  
ATOM   1787 HD11 ILE A 118       3.323   4.817 -17.174  1.00 64.65           H  
ATOM   1788 HD12 ILE A 118       4.863   5.448 -17.813  1.00 64.65           H  
ATOM   1789 HD13 ILE A 118       3.680   4.784 -18.923  1.00 64.65           H  
ATOM   1790  N   SER A 119       5.288  10.499 -17.034  1.00 63.42           N  
ATOM   1791  H   SER A 119       5.679  10.120 -17.885  1.00 63.42           H  
ATOM   1792  CA  SER A 119       6.103  11.360 -16.178  1.00 63.42           C  
ATOM   1793  HA  SER A 119       6.010  11.010 -15.149  1.00 63.42           H  
ATOM   1794  C   SER A 119       5.610  12.809 -16.211  1.00 63.42           C  
ATOM   1795  CB  SER A 119       7.577  11.244 -16.575  1.00 63.42           C  
ATOM   1796  HB2 SER A 119       7.867  10.194 -16.596  1.00 63.42           H  
ATOM   1797  HB3 SER A 119       8.183  11.754 -15.826  1.00 63.42           H  
ATOM   1798  O   SER A 119       5.440  13.428 -15.155  1.00 63.42           O  
ATOM   1799  OG  SER A 119       7.842  11.827 -17.835  1.00 63.42           O  
ATOM   1800  HG  SER A 119       7.388  11.374 -18.549  1.00 63.42           H  
ATOM   1801  N   SER A 120       5.290  13.304 -17.409  1.00 64.10           N  
ATOM   1802  H   SER A 120       5.449  12.720 -18.217  1.00 64.10           H  
ATOM   1803  CA  SER A 120       4.786  14.658 -17.640  1.00 64.10           C  
ATOM   1804  HA  SER A 120       5.455  15.374 -17.163  1.00 64.10           H  
ATOM   1805  C   SER A 120       3.394  14.843 -17.038  1.00 64.10           C  
ATOM   1806  CB  SER A 120       4.768  14.955 -19.143  1.00 64.10           C  
ATOM   1807  HB2 SER A 120       4.146  14.228 -19.664  1.00 64.10           H  
ATOM   1808  HB3 SER A 120       4.359  15.952 -19.306  1.00 64.10           H  
ATOM   1809  O   SER A 120       3.174  15.778 -16.263  1.00 64.10           O  
ATOM   1810  OG  SER A 120       6.089  14.910 -19.648  1.00 64.10           O  
ATOM   1811  HG  SER A 120       6.221  14.066 -20.087  1.00 64.10           H  
ATOM   1812  N   ASP A 121       2.477  13.906 -17.292  1.00 68.46           N  
ATOM   1813  H   ASP A 121       2.687  13.176 -17.958  1.00 68.46           H  
ATOM   1814  CA  ASP A 121       1.128  13.921 -16.728  1.00 68.46           C  
ATOM   1815  HA  ASP A 121       0.630  14.849 -17.007  1.00 68.46           H  
ATOM   1816  C   ASP A 121       1.165  13.844 -15.209  1.00 68.46           C  
ATOM   1817  CB  ASP A 121       0.301  12.732 -17.240  1.00 68.46           C  
ATOM   1818  HB2 ASP A 121       0.878  11.811 -17.159  1.00 68.46           H  
ATOM   1819  HB3 ASP A 121      -0.564  12.620 -16.587  1.00 68.46           H  
ATOM   1820  O   ASP A 121       0.423  14.560 -14.533  1.00 68.46           O  
ATOM   1821  CG  ASP A 121      -0.239  12.906 -18.659  1.00 68.46           C  
ATOM   1822  OD1 ASP A 121      -0.165  14.043 -19.176  1.00 68.46           O  
ATOM   1823  OD2 ASP A 121      -0.874  11.929 -19.115  1.00 68.46           O  
ATOM   1824  N   ILE A 122       2.034  13.003 -14.641  1.00 68.45           N  
ATOM   1825  H   ILE A 122       2.609  12.434 -15.245  1.00 68.45           H  
ATOM   1826  CA  ILE A 122       2.192  12.900 -13.194  1.00 68.45           C  
ATOM   1827  HA  ILE A 122       1.204  12.753 -12.757  1.00 68.45           H  
ATOM   1828  C   ILE A 122       2.728  14.209 -12.616  1.00 68.45           C  
ATOM   1829  CB  ILE A 122       3.059  11.685 -12.814  1.00 68.45           C  
ATOM   1830  HB  ILE A 122       3.953  11.665 -13.438  1.00 68.45           H  
ATOM   1831  O   ILE A 122       2.156  14.690 -11.637  1.00 68.45           O  
ATOM   1832  CG1 ILE A 122       2.253  10.380 -13.002  1.00 68.45           C  
ATOM   1833 HG12 ILE A 122       1.834  10.344 -14.008  1.00 68.45           H  
ATOM   1834 HG13 ILE A 122       1.409  10.383 -12.313  1.00 68.45           H  
ATOM   1835  CG2 ILE A 122       3.495  11.787 -11.349  1.00 68.45           C  
ATOM   1836 HG21 ILE A 122       2.624  11.944 -10.713  1.00 68.45           H  
ATOM   1837 HG22 ILE A 122       4.207  12.601 -11.216  1.00 68.45           H  
ATOM   1838 HG23 ILE A 122       4.003  10.863 -11.071  1.00 68.45           H  
ATOM   1839  CD1 ILE A 122       3.068   9.099 -12.771  1.00 68.45           C  
ATOM   1840 HD11 ILE A 122       2.526   8.248 -13.183  1.00 68.45           H  
ATOM   1841 HD12 ILE A 122       4.042   9.185 -13.253  1.00 68.45           H  
ATOM   1842 HD13 ILE A 122       3.208   8.921 -11.705  1.00 68.45           H  
ATOM   1843  N   ALA A 123       3.766  14.811 -13.201  1.00 66.74           N  
ATOM   1844  H   ALA A 123       4.192  14.380 -14.009  1.00 66.74           H  
ATOM   1845  CA  ALA A 123       4.322  16.075 -12.719  1.00 66.74           C  
ATOM   1846  HA  ALA A 123       4.658  15.941 -11.690  1.00 66.74           H  
ATOM   1847  C   ALA A 123       3.263  17.193 -12.721  1.00 66.74           C  
ATOM   1848  CB  ALA A 123       5.540  16.434 -13.577  1.00 66.74           C  
ATOM   1849  HB1 ALA A 123       5.974  17.372 -13.230  1.00 66.74           H  
ATOM   1850  HB2 ALA A 123       6.292  15.648 -13.498  1.00 66.74           H  
ATOM   1851  HB3 ALA A 123       5.251  16.538 -14.622  1.00 66.74           H  
ATOM   1852  O   ALA A 123       3.062  17.870 -11.706  1.00 66.74           O  
ATOM   1853  N   LEU A 124       2.511  17.318 -13.820  1.00 68.01           N  
ATOM   1854  H   LEU A 124       2.731  16.732 -14.613  1.00 68.01           H  
ATOM   1855  CA  LEU A 124       1.394  18.257 -13.941  1.00 68.01           C  
ATOM   1856  HA  LEU A 124       1.753  19.267 -13.741  1.00 68.01           H  
ATOM   1857  C   LEU A 124       0.288  17.963 -12.915  1.00 68.01           C  
ATOM   1858  CB  LEU A 124       0.834  18.176 -15.374  1.00 68.01           C  
ATOM   1859  HB2 LEU A 124       0.622  17.132 -15.605  1.00 68.01           H  
ATOM   1860  HB3 LEU A 124      -0.111  18.718 -15.415  1.00 68.01           H  
ATOM   1861  O   LEU A 124      -0.231  18.872 -12.259  1.00 68.01           O  
ATOM   1862  CG  LEU A 124       1.762  18.741 -16.466  1.00 68.01           C  
ATOM   1863  HG  LEU A 124       2.751  18.288 -16.393  1.00 68.01           H  
ATOM   1864  CD1 LEU A 124       1.176  18.427 -17.841  1.00 68.01           C  
ATOM   1865 HD11 LEU A 124       1.107  17.346 -17.971  1.00 68.01           H  
ATOM   1866 HD12 LEU A 124       1.831  18.812 -18.622  1.00 68.01           H  
ATOM   1867 HD13 LEU A 124       0.183  18.863 -17.951  1.00 68.01           H  
ATOM   1868  CD2 LEU A 124       1.920  20.259 -16.344  1.00 68.01           C  
ATOM   1869 HD21 LEU A 124       2.533  20.619 -17.170  1.00 68.01           H  
ATOM   1870 HD22 LEU A 124       0.945  20.744 -16.385  1.00 68.01           H  
ATOM   1871 HD23 LEU A 124       2.429  20.511 -15.414  1.00 68.01           H  
ATOM   1872  N   THR A 125      -0.050  16.684 -12.740  1.00 69.56           N  
ATOM   1873  H   THR A 125       0.403  16.002 -13.332  1.00 69.56           H  
ATOM   1874  CA  THR A 125      -1.100  16.226 -11.824  1.00 69.56           C  
ATOM   1875  HA  THR A 125      -2.008  16.791 -12.031  1.00 69.56           H  
ATOM   1876  C   THR A 125      -0.718  16.474 -10.369  1.00 69.56           C  
ATOM   1877  CB  THR A 125      -1.407  14.738 -12.052  1.00 69.56           C  
ATOM   1878  HB  THR A 125      -0.512  14.136 -11.897  1.00 69.56           H  
ATOM   1879  O   THR A 125      -1.560  16.923  -9.590  1.00 69.56           O  
ATOM   1880  CG2 THR A 125      -2.535  14.207 -11.180  1.00 69.56           C  
ATOM   1881 HG21 THR A 125      -2.664  13.143 -11.379  1.00 69.56           H  
ATOM   1882 HG22 THR A 125      -2.297  14.358 -10.128  1.00 69.56           H  
ATOM   1883 HG23 THR A 125      -3.456  14.724 -11.451  1.00 69.56           H  
ATOM   1884  OG1 THR A 125      -1.908  14.542 -13.344  1.00 69.56           O  
ATOM   1885  HG1 THR A 125      -1.154  14.562 -13.937  1.00 69.56           H  
ATOM   1886  N   LEU A 126       0.538  16.231  -9.985  1.00 69.98           N  
ATOM   1887  H   LEU A 126       1.189  15.887 -10.676  1.00 69.98           H  
ATOM   1888  CA  LEU A 126       1.018  16.419  -8.619  1.00 69.98           C  
ATOM   1889  HA  LEU A 126       0.393  15.831  -7.947  1.00 69.98           H  
ATOM   1890  C   LEU A 126       0.884  17.867  -8.162  1.00 69.98           C  
ATOM   1891  CB  LEU A 126       2.473  15.958  -8.489  1.00 69.98           C  
ATOM   1892  HB2 LEU A 126       2.873  16.415  -7.584  1.00 69.98           H  
ATOM   1893  HB3 LEU A 126       3.053  16.341  -9.328  1.00 69.98           H  
ATOM   1894  O   LEU A 126       0.399  18.088  -7.050  1.00 69.98           O  
ATOM   1895  CG  LEU A 126       2.682  14.438  -8.384  1.00 69.98           C  
ATOM   1896  HG  LEU A 126       2.442  13.941  -9.324  1.00 69.98           H  
ATOM   1897  CD1 LEU A 126       4.154  14.215  -8.062  1.00 69.98           C  
ATOM   1898 HD11 LEU A 126       4.299  13.241  -7.595  1.00 69.98           H  
ATOM   1899 HD12 LEU A 126       4.740  14.282  -8.979  1.00 69.98           H  
ATOM   1900 HD13 LEU A 126       4.516  14.955  -7.347  1.00 69.98           H  
ATOM   1901  CD2 LEU A 126       1.840  13.782  -7.290  1.00 69.98           C  
ATOM   1902 HD21 LEU A 126       1.974  14.308  -6.345  1.00 69.98           H  
ATOM   1903 HD22 LEU A 126       2.151  12.743  -7.179  1.00 69.98           H  
ATOM   1904 HD23 LEU A 126       0.792  13.776  -7.588  1.00 69.98           H  
ATOM   1905  N   GLY A 127       1.193  18.825  -9.047  1.00 70.86           N  
ATOM   1906  H   GLY A 127       1.591  18.526  -9.926  1.00 70.86           H  
ATOM   1907  CA  GLY A 127       1.027  20.268  -8.840  1.00 70.86           C  
ATOM   1908  HA2 GLY A 127       1.118  20.748  -9.815  1.00 70.86           H  
ATOM   1909  HA3 GLY A 127       1.827  20.662  -8.214  1.00 70.86           H  
ATOM   1910  C   GLY A 127      -0.340  20.664  -8.269  1.00 70.86           C  
ATOM   1911  O   GLY A 127      -0.457  21.602  -7.481  1.00 70.86           O  
ATOM   1912  N   LYS A 128      -1.386  19.919  -8.646  1.00 78.42           N  
ATOM   1913  H   LYS A 128      -1.191  19.152  -9.273  1.00 78.42           H  
ATOM   1914  CA  LYS A 128      -2.785  20.198  -8.301  1.00 78.42           C  
ATOM   1915  HA  LYS A 128      -2.805  20.894  -7.462  1.00 78.42           H  
ATOM   1916  C   LYS A 128      -3.523  18.948  -7.826  1.00 78.42           C  
ATOM   1917  CB  LYS A 128      -3.476  20.876  -9.498  1.00 78.42           C  
ATOM   1918  HB2 LYS A 128      -3.427  20.215 -10.363  1.00 78.42           H  
ATOM   1919  HB3 LYS A 128      -4.524  21.054  -9.256  1.00 78.42           H  
ATOM   1920  O   LYS A 128      -4.743  18.872  -7.968  1.00 78.42           O  
ATOM   1921  CG  LYS A 128      -2.840  22.230  -9.847  1.00 78.42           C  
ATOM   1922  HG2 LYS A 128      -2.884  22.884  -8.977  1.00 78.42           H  
ATOM   1923  HG3 LYS A 128      -1.798  22.087 -10.134  1.00 78.42           H  
ATOM   1924  CD  LYS A 128      -3.570  22.893 -11.018  1.00 78.42           C  
ATOM   1925  HD2 LYS A 128      -4.609  23.074 -10.743  1.00 78.42           H  
ATOM   1926  HD3 LYS A 128      -3.532  22.230 -11.882  1.00 78.42           H  
ATOM   1927  CE  LYS A 128      -2.879  24.220 -11.353  1.00 78.42           C  
ATOM   1928  HE2 LYS A 128      -1.821  24.024 -11.522  1.00 78.42           H  
ATOM   1929  HE3 LYS A 128      -2.960  24.883 -10.491  1.00 78.42           H  
ATOM   1930  NZ  LYS A 128      -3.469  24.863 -12.555  1.00 78.42           N  
ATOM   1931  HZ1 LYS A 128      -4.450  25.059 -12.418  1.00 78.42           H  
ATOM   1932  HZ2 LYS A 128      -3.365  24.264 -13.362  1.00 78.42           H  
ATOM   1933  HZ3 LYS A 128      -2.995  25.731 -12.759  1.00 78.42           H  
ATOM   1934  N   LEU A 129      -2.819  17.981  -7.229  1.00 82.02           N  
ATOM   1935  H   LEU A 129      -1.817  18.102  -7.205  1.00 82.02           H  
ATOM   1936  CA  LEU A 129      -3.333  16.621  -7.006  1.00 82.02           C  
ATOM   1937  HA  LEU A 129      -3.456  16.157  -7.984  1.00 82.02           H  
ATOM   1938  C   LEU A 129      -4.700  16.607  -6.304  1.00 82.02           C  
ATOM   1939  CB  LEU A 129      -2.269  15.832  -6.223  1.00 82.02           C  
ATOM   1940  HB2 LEU A 129      -2.202  16.236  -5.212  1.00 82.02           H  
ATOM   1941  HB3 LEU A 129      -1.297  15.989  -6.690  1.00 82.02           H  
ATOM   1942  O   LEU A 129      -5.625  15.926  -6.748  1.00 82.02           O  
ATOM   1943  CG  LEU A 129      -2.526  14.316  -6.158  1.00 82.02           C  
ATOM   1944  HG  LEU A 129      -3.538  14.135  -5.797  1.00 82.02           H  
ATOM   1945  CD1 LEU A 129      -2.395  13.652  -7.523  1.00 82.02           C  
ATOM   1946 HD11 LEU A 129      -3.257  13.913  -8.138  1.00 82.02           H  
ATOM   1947 HD12 LEU A 129      -1.479  13.984  -8.011  1.00 82.02           H  
ATOM   1948 HD13 LEU A 129      -2.355  12.568  -7.417  1.00 82.02           H  
ATOM   1949  CD2 LEU A 129      -1.526  13.645  -5.219  1.00 82.02           C  
ATOM   1950 HD21 LEU A 129      -1.796  12.596  -5.099  1.00 82.02           H  
ATOM   1951 HD22 LEU A 129      -0.519  13.717  -5.630  1.00 82.02           H  
ATOM   1952 HD23 LEU A 129      -1.536  14.124  -4.240  1.00 82.02           H  
ATOM   1953  N   GLY A 130      -4.872  17.473  -5.299  1.00 80.89           N  
ATOM   1954  H   GLY A 130      -4.100  18.096  -5.110  1.00 80.89           H  
ATOM   1955  CA  GLY A 130      -6.104  17.577  -4.505  1.00 80.89           C  
ATOM   1956  HA2 GLY A 130      -6.375  16.579  -4.161  1.00 80.89           H  
ATOM   1957  HA3 GLY A 130      -5.910  18.199  -3.631  1.00 80.89           H  
ATOM   1958  C   GLY A 130      -7.301  18.180  -5.251  1.00 80.89           C  
ATOM   1959  O   GLY A 130      -8.440  18.059  -4.801  1.00 80.89           O  
ATOM   1960  N   GLN A 131      -7.054  18.829  -6.388  1.00 84.67           N  
ATOM   1961  H   GLN A 131      -6.102  18.854  -6.722  1.00 84.67           H  
ATOM   1962  CA  GLN A 131      -8.063  19.448  -7.247  1.00 84.67           C  
ATOM   1963  HA  GLN A 131      -8.967  19.631  -6.667  1.00 84.67           H  
ATOM   1964  C   GLN A 131      -8.457  18.545  -8.423  1.00 84.67           C  
ATOM   1965  CB  GLN A 131      -7.541  20.801  -7.753  1.00 84.67           C  
ATOM   1966  HB2 GLN A 131      -6.646  20.636  -8.354  1.00 84.67           H  
ATOM   1967  HB3 GLN A 131      -8.298  21.252  -8.394  1.00 84.67           H  
ATOM   1968  O   GLN A 131      -9.475  18.800  -9.072  1.00 84.67           O  
ATOM   1969  CG  GLN A 131      -7.222  21.783  -6.612  1.00 84.67           C  
ATOM   1970  HG2 GLN A 131      -8.127  21.957  -6.030  1.00 84.67           H  
ATOM   1971  HG3 GLN A 131      -6.463  21.361  -5.952  1.00 84.67           H  
ATOM   1972  CD  GLN A 131      -6.697  23.123  -7.117  1.00 84.67           C  
ATOM   1973  NE2 GLN A 131      -6.704  24.148  -6.295  1.00 84.67           N  
ATOM   1974 HE21 GLN A 131      -7.042  24.075  -5.346  1.00 84.67           H  
ATOM   1975 HE22 GLN A 131      -6.345  25.015  -6.669  1.00 84.67           H  
ATOM   1976  OE1 GLN A 131      -6.264  23.274  -8.247  1.00 84.67           O  
ATOM   1977  N   THR A 132      -7.697  17.475  -8.670  1.00 85.97           N  
ATOM   1978  H   THR A 132      -6.885  17.315  -8.092  1.00 85.97           H  
ATOM   1979  CA  THR A 132      -7.932  16.570  -9.797  1.00 85.97           C  
ATOM   1980  HA  THR A 132      -7.927  17.182 -10.699  1.00 85.97           H  
ATOM   1981  C   THR A 132      -9.285  15.856  -9.666  1.00 85.97           C  
ATOM   1982  CB  THR A 132      -6.816  15.526  -9.961  1.00 85.97           C  
ATOM   1983  HB  THR A 132      -7.030  14.937 -10.854  1.00 85.97           H  
ATOM   1984  O   THR A 132      -9.688  15.469  -8.560  1.00 85.97           O  
ATOM   1985  CG2 THR A 132      -5.433  16.147 -10.130  1.00 85.97           C  
ATOM   1986 HG21 THR A 132      -5.313  17.048  -9.530  1.00 85.97           H  
ATOM   1987 HG22 THR A 132      -4.673  15.430  -9.820  1.00 85.97           H  
ATOM   1988 HG23 THR A 132      -5.275  16.407 -11.177  1.00 85.97           H  
ATOM   1989  OG1 THR A 132      -6.789  14.629  -8.875  1.00 85.97           O  
ATOM   1990  HG1 THR A 132      -6.311  15.059  -8.162  1.00 85.97           H  
ATOM   1991  N   PRO A 133      -9.998  15.605 -10.781  1.00 90.32           N  
ATOM   1992  CA  PRO A 133     -11.202  14.774 -10.768  1.00 90.32           C  
ATOM   1993  HA  PRO A 133     -11.979  15.287 -10.201  1.00 90.32           H  
ATOM   1994  C   PRO A 133     -10.962  13.390 -10.151  1.00 90.32           C  
ATOM   1995  CB  PRO A 133     -11.629  14.671 -12.236  1.00 90.32           C  
ATOM   1996  HB2 PRO A 133     -12.712  14.597 -12.336  1.00 90.32           H  
ATOM   1997  HB3 PRO A 133     -11.143  13.820 -12.714  1.00 90.32           H  
ATOM   1998  O   PRO A 133     -11.816  12.875  -9.429  1.00 90.32           O  
ATOM   1999  CG  PRO A 133     -11.094  15.961 -12.855  1.00 90.32           C  
ATOM   2000  HG2 PRO A 133     -10.936  15.864 -13.929  1.00 90.32           H  
ATOM   2001  HG3 PRO A 133     -11.776  16.784 -12.640  1.00 90.32           H  
ATOM   2002  CD  PRO A 133      -9.781  16.173 -12.107  1.00 90.32           C  
ATOM   2003  HD2 PRO A 133      -8.975  15.638 -12.611  1.00 90.32           H  
ATOM   2004  HD3 PRO A 133      -9.557  17.238 -12.061  1.00 90.32           H  
ATOM   2005  N   ARG A 134      -9.770  12.819 -10.371  1.00 88.15           N  
ATOM   2006  H   ARG A 134      -9.113  13.317 -10.955  1.00 88.15           H  
ATOM   2007  CA  ARG A 134      -9.358  11.520  -9.828  1.00 88.15           C  
ATOM   2008  HA  ARG A 134     -10.102  10.774 -10.109  1.00 88.15           H  
ATOM   2009  C   ARG A 134      -9.303  11.524  -8.300  1.00 88.15           C  
ATOM   2010  CB  ARG A 134      -8.015  11.139 -10.465  1.00 88.15           C  
ATOM   2011  HB2 ARG A 134      -8.085  11.301 -11.541  1.00 88.15           H  
ATOM   2012  HB3 ARG A 134      -7.221  11.774 -10.073  1.00 88.15           H  
ATOM   2013  O   ARG A 134      -9.907  10.659  -7.669  1.00 88.15           O  
ATOM   2014  CG  ARG A 134      -7.667   9.667 -10.226  1.00 88.15           C  
ATOM   2015  HG2 ARG A 134      -7.488   9.490  -9.166  1.00 88.15           H  
ATOM   2016  HG3 ARG A 134      -8.495   9.042 -10.560  1.00 88.15           H  
ATOM   2017  CD  ARG A 134      -6.417   9.313 -11.034  1.00 88.15           C  
ATOM   2018  HD2 ARG A 134      -5.566   9.896 -10.681  1.00 88.15           H  
ATOM   2019  HD3 ARG A 134      -6.599   9.570 -12.077  1.00 88.15           H  
ATOM   2020  NE  ARG A 134      -6.116   7.881 -10.935  1.00 88.15           N  
ATOM   2021  HE  ARG A 134      -6.530   7.356 -10.178  1.00 88.15           H  
ATOM   2022  NH1 ARG A 134      -4.849   7.684 -12.858  1.00 88.15           N  
ATOM   2023 HH11 ARG A 134      -4.756   8.685 -12.950  1.00 88.15           H  
ATOM   2024 HH12 ARG A 134      -4.340   7.080 -13.488  1.00 88.15           H  
ATOM   2025  NH2 ARG A 134      -5.520   5.890 -11.778  1.00 88.15           N  
ATOM   2026 HH21 ARG A 134      -4.997   5.358 -12.458  1.00 88.15           H  
ATOM   2027 HH22 ARG A 134      -5.586   5.451 -10.870  1.00 88.15           H  
ATOM   2028  CZ  ARG A 134      -5.492   7.171 -11.850  1.00 88.15           C  
ATOM   2029  N   TYR A 135      -8.673  12.533  -7.694  1.00 91.26           N  
ATOM   2030  H   TYR A 135      -8.182  13.218  -8.251  1.00 91.26           H  
ATOM   2031  CA  TYR A 135      -8.662  12.683  -6.237  1.00 91.26           C  
ATOM   2032  HA  TYR A 135      -8.283  11.763  -5.793  1.00 91.26           H  
ATOM   2033  C   TYR A 135     -10.067  12.921  -5.671  1.00 91.26           C  
ATOM   2034  CB  TYR A 135      -7.729  13.826  -5.833  1.00 91.26           C  
ATOM   2035  HB2 TYR A 135      -8.082  14.756  -6.279  1.00 91.26           H  
ATOM   2036  HB3 TYR A 135      -6.733  13.625  -6.227  1.00 91.26           H  
ATOM   2037  O   TYR A 135     -10.430  12.328  -4.657  1.00 91.26           O  
ATOM   2038  CG  TYR A 135      -7.623  14.001  -4.331  1.00 91.26           C  
ATOM   2039  CD1 TYR A 135      -8.387  14.987  -3.678  1.00 91.26           C  
ATOM   2040  HD1 TYR A 135      -9.028  15.636  -4.257  1.00 91.26           H  
ATOM   2041  CD2 TYR A 135      -6.779  13.159  -3.583  1.00 91.26           C  
ATOM   2042  HD2 TYR A 135      -6.183  12.405  -4.075  1.00 91.26           H  
ATOM   2043  CE1 TYR A 135      -8.296  15.144  -2.282  1.00 91.26           C  
ATOM   2044  HE1 TYR A 135      -8.861  15.923  -1.792  1.00 91.26           H  
ATOM   2045  CE2 TYR A 135      -6.690  13.306  -2.187  1.00 91.26           C  
ATOM   2046  HE2 TYR A 135      -6.043  12.657  -1.616  1.00 91.26           H  
ATOM   2047  OH  TYR A 135      -7.367  14.437  -0.183  1.00 91.26           O  
ATOM   2048  HH  TYR A 135      -8.092  14.954   0.177  1.00 91.26           H  
ATOM   2049  CZ  TYR A 135      -7.447  14.299  -1.534  1.00 91.26           C  
ATOM   2050  N   LYS A 136     -10.897  13.737  -6.339  1.00 94.56           N  
ATOM   2051  H   LYS A 136     -10.537  14.212  -7.154  1.00 94.56           H  
ATOM   2052  CA  LYS A 136     -12.285  13.983  -5.908  1.00 94.56           C  
ATOM   2053  HA  LYS A 136     -12.272  14.348  -4.881  1.00 94.56           H  
ATOM   2054  C   LYS A 136     -13.116  12.694  -5.883  1.00 94.56           C  
ATOM   2055  CB  LYS A 136     -12.949  15.045  -6.800  1.00 94.56           C  
ATOM   2056  HB2 LYS A 136     -12.837  14.760  -7.846  1.00 94.56           H  
ATOM   2057  HB3 LYS A 136     -14.014  15.076  -6.570  1.00 94.56           H  
ATOM   2058  O   LYS A 136     -13.811  12.452  -4.895  1.00 94.56           O  
ATOM   2059  CG  LYS A 136     -12.371  16.454  -6.586  1.00 94.56           C  
ATOM   2060  HG2 LYS A 136     -12.543  16.762  -5.555  1.00 94.56           H  
ATOM   2061  HG3 LYS A 136     -11.297  16.447  -6.772  1.00 94.56           H  
ATOM   2062  CD  LYS A 136     -13.040  17.461  -7.536  1.00 94.56           C  
ATOM   2063  HD2 LYS A 136     -14.108  17.504  -7.323  1.00 94.56           H  
ATOM   2064  HD3 LYS A 136     -12.895  17.125  -8.562  1.00 94.56           H  
ATOM   2065  CE  LYS A 136     -12.422  18.857  -7.373  1.00 94.56           C  
ATOM   2066  HE2 LYS A 136     -11.349  18.775  -7.544  1.00 94.56           H  
ATOM   2067  HE3 LYS A 136     -12.574  19.195  -6.348  1.00 94.56           H  
ATOM   2068  NZ  LYS A 136     -13.000  19.837  -8.331  1.00 94.56           N  
ATOM   2069  HZ1 LYS A 136     -13.998  19.936  -8.212  1.00 94.56           H  
ATOM   2070  HZ2 LYS A 136     -12.574  20.745  -8.212  1.00 94.56           H  
ATOM   2071  HZ3 LYS A 136     -12.812  19.551  -9.281  1.00 94.56           H  
ATOM   2072  N   ARG A 137     -13.009  11.846  -6.915  1.00 94.54           N  
ATOM   2073  H   ARG A 137     -12.428  12.121  -7.694  1.00 94.54           H  
ATOM   2074  CA  ARG A 137     -13.679  10.532  -6.962  1.00 94.54           C  
ATOM   2075  HA  ARG A 137     -14.742  10.663  -6.756  1.00 94.54           H  
ATOM   2076  C   ARG A 137     -13.164   9.584  -5.881  1.00 94.54           C  
ATOM   2077  CB  ARG A 137     -13.521   9.886  -8.347  1.00 94.54           C  
ATOM   2078  HB2 ARG A 137     -12.473   9.907  -8.647  1.00 94.54           H  
ATOM   2079  HB3 ARG A 137     -13.831   8.844  -8.278  1.00 94.54           H  
ATOM   2080  O   ARG A 137     -13.975   8.977  -5.184  1.00 94.54           O  
ATOM   2081  CG  ARG A 137     -14.386  10.570  -9.416  1.00 94.54           C  
ATOM   2082  HG2 ARG A 137     -15.410  10.646  -9.048  1.00 94.54           H  
ATOM   2083  HG3 ARG A 137     -14.018  11.577  -9.615  1.00 94.54           H  
ATOM   2084  CD  ARG A 137     -14.411   9.760 -10.720  1.00 94.54           C  
ATOM   2085  HD2 ARG A 137     -15.109  10.224 -11.417  1.00 94.54           H  
ATOM   2086  HD3 ARG A 137     -14.787   8.760 -10.505  1.00 94.54           H  
ATOM   2087  NE  ARG A 137     -13.080   9.635 -11.342  1.00 94.54           N  
ATOM   2088  HE  ARG A 137     -12.572   8.779 -11.172  1.00 94.54           H  
ATOM   2089  NH1 ARG A 137     -13.090  11.543 -12.620  1.00 94.54           N  
ATOM   2090 HH11 ARG A 137     -14.013  11.750 -12.264  1.00 94.54           H  
ATOM   2091 HH12 ARG A 137     -12.719  12.032 -13.421  1.00 94.54           H  
ATOM   2092  NH2 ARG A 137     -11.393  10.117 -12.783  1.00 94.54           N  
ATOM   2093 HH21 ARG A 137     -11.035  10.616 -13.585  1.00 94.54           H  
ATOM   2094 HH22 ARG A 137     -11.084   9.161 -12.684  1.00 94.54           H  
ATOM   2095  CZ  ARG A 137     -12.526  10.433 -12.234  1.00 94.54           C  
ATOM   2096  N   LEU A 138     -11.845   9.514  -5.688  1.00 95.02           N  
ATOM   2097  H   LEU A 138     -11.237  10.003  -6.328  1.00 95.02           H  
ATOM   2098  CA  LEU A 138     -11.236   8.705  -4.631  1.00 95.02           C  
ATOM   2099  HA  LEU A 138     -11.547   7.670  -4.776  1.00 95.02           H  
ATOM   2100  C   LEU A 138     -11.713   9.141  -3.235  1.00 95.02           C  
ATOM   2101  CB  LEU A 138      -9.704   8.795  -4.767  1.00 95.02           C  
ATOM   2102  HB2 LEU A 138      -9.397   9.837  -4.677  1.00 95.02           H  
ATOM   2103  HB3 LEU A 138      -9.415   8.442  -5.757  1.00 95.02           H  
ATOM   2104  O   LEU A 138     -12.149   8.320  -2.431  1.00 95.02           O  
ATOM   2105  CG  LEU A 138      -8.952   7.975  -3.707  1.00 95.02           C  
ATOM   2106  HG  LEU A 138      -9.236   8.338  -2.719  1.00 95.02           H  
ATOM   2107  CD1 LEU A 138      -9.300   6.496  -3.804  1.00 95.02           C  
ATOM   2108 HD11 LEU A 138     -10.339   6.341  -3.516  1.00 95.02           H  
ATOM   2109 HD12 LEU A 138      -9.161   6.148  -4.828  1.00 95.02           H  
ATOM   2110 HD13 LEU A 138      -8.664   5.917  -3.135  1.00 95.02           H  
ATOM   2111  CD2 LEU A 138      -7.445   8.153  -3.864  1.00 95.02           C  
ATOM   2112 HD21 LEU A 138      -6.925   7.582  -3.095  1.00 95.02           H  
ATOM   2113 HD22 LEU A 138      -7.127   7.793  -4.843  1.00 95.02           H  
ATOM   2114 HD23 LEU A 138      -7.187   9.205  -3.748  1.00 95.02           H  
ATOM   2115  N   LYS A 139     -11.716  10.451  -2.969  1.00 96.26           N  
ATOM   2116  H   LYS A 139     -11.308  11.066  -3.658  1.00 96.26           H  
ATOM   2117  CA  LYS A 139     -12.233  11.036  -1.727  1.00 96.26           C  
ATOM   2118  HA  LYS A 139     -11.704  10.585  -0.887  1.00 96.26           H  
ATOM   2119  C   LYS A 139     -13.720  10.731  -1.526  1.00 96.26           C  
ATOM   2120  CB  LYS A 139     -11.939  12.544  -1.746  1.00 96.26           C  
ATOM   2121  HB2 LYS A 139     -10.859  12.684  -1.802  1.00 96.26           H  
ATOM   2122  HB3 LYS A 139     -12.387  12.986  -2.636  1.00 96.26           H  
ATOM   2123  O   LYS A 139     -14.132  10.446  -0.405  1.00 96.26           O  
ATOM   2124  CG  LYS A 139     -12.474  13.274  -0.506  1.00 96.26           C  
ATOM   2125  HG2 LYS A 139     -13.562  13.205  -0.487  1.00 96.26           H  
ATOM   2126  HG3 LYS A 139     -12.072  12.809   0.394  1.00 96.26           H  
ATOM   2127  CD  LYS A 139     -12.074  14.754  -0.538  1.00 96.26           C  
ATOM   2128  HD2 LYS A 139     -10.994  14.823  -0.406  1.00 96.26           H  
ATOM   2129  HD3 LYS A 139     -12.347  15.189  -1.499  1.00 96.26           H  
ATOM   2130  CE  LYS A 139     -12.792  15.503   0.589  1.00 96.26           C  
ATOM   2131  HE2 LYS A 139     -13.860  15.515   0.371  1.00 96.26           H  
ATOM   2132  HE3 LYS A 139     -12.646  14.937   1.509  1.00 96.26           H  
ATOM   2133  NZ  LYS A 139     -12.283  16.890   0.748  1.00 96.26           N  
ATOM   2134  HZ1 LYS A 139     -11.303  16.872   0.994  1.00 96.26           H  
ATOM   2135  HZ2 LYS A 139     -12.774  17.381   1.481  1.00 96.26           H  
ATOM   2136  HZ3 LYS A 139     -12.386  17.417  -0.108  1.00 96.26           H  
ATOM   2137  N   ALA A 140     -14.536  10.778  -2.579  1.00 96.64           N  
ATOM   2138  H   ALA A 140     -14.159  11.056  -3.473  1.00 96.64           H  
ATOM   2139  CA  ALA A 140     -15.953  10.426  -2.494  1.00 96.64           C  
ATOM   2140  HA  ALA A 140     -16.409  11.000  -1.688  1.00 96.64           H  
ATOM   2141  C   ALA A 140     -16.161   8.937  -2.162  1.00 96.64           C  
ATOM   2142  CB  ALA A 140     -16.642  10.819  -3.805  1.00 96.64           C  
ATOM   2143  HB1 ALA A 140     -16.518  11.887  -3.985  1.00 96.64           H  
ATOM   2144  HB2 ALA A 140     -16.215  10.265  -4.640  1.00 96.64           H  
ATOM   2145  HB3 ALA A 140     -17.707  10.594  -3.741  1.00 96.64           H  
ATOM   2146  O   ALA A 140     -16.992   8.609  -1.314  1.00 96.64           O  
ATOM   2147  N   ALA A 141     -15.384   8.038  -2.773  1.00 96.60           N  
ATOM   2148  H   ALA A 141     -14.729   8.355  -3.474  1.00 96.60           H  
ATOM   2149  CA  ALA A 141     -15.393   6.614  -2.442  1.00 96.60           C  
ATOM   2150  HA  ALA A 141     -16.404   6.225  -2.560  1.00 96.60           H  
ATOM   2151  C   ALA A 141     -14.984   6.363  -0.986  1.00 96.60           C  
ATOM   2152  CB  ALA A 141     -14.483   5.882  -3.425  1.00 96.60           C  
ATOM   2153  HB1 ALA A 141     -14.819   6.065  -4.446  1.00 96.60           H  
ATOM   2154  HB2 ALA A 141     -14.515   4.811  -3.225  1.00 96.60           H  
ATOM   2155  HB3 ALA A 141     -13.453   6.226  -3.327  1.00 96.60           H  
ATOM   2156  O   ALA A 141     -15.705   5.679  -0.262  1.00 96.60           O  
ATOM   2157  N   TYR A 142     -13.913   7.016  -0.529  1.00 97.51           N  
ATOM   2158  H   TYR A 142     -13.333   7.512  -1.191  1.00 97.51           H  
ATOM   2159  CA  TYR A 142     -13.495   6.985   0.869  1.00 97.51           C  
ATOM   2160  HA  TYR A 142     -13.246   5.957   1.129  1.00 97.51           H  
ATOM   2161  C   TYR A 142     -14.613   7.434   1.823  1.00 97.51           C  
ATOM   2162  CB  TYR A 142     -12.240   7.850   1.038  1.00 97.51           C  
ATOM   2163  HB2 TYR A 142     -12.409   8.831   0.595  1.00 97.51           H  
ATOM   2164  HB3 TYR A 142     -11.421   7.376   0.497  1.00 97.51           H  
ATOM   2165  O   TYR A 142     -14.919   6.731   2.779  1.00 97.51           O  
ATOM   2166  CG  TYR A 142     -11.843   8.026   2.487  1.00 97.51           C  
ATOM   2167  CD1 TYR A 142     -11.806   9.304   3.084  1.00 97.51           C  
ATOM   2168  HD1 TYR A 142     -12.016  10.184   2.494  1.00 97.51           H  
ATOM   2169  CD2 TYR A 142     -11.586   6.881   3.257  1.00 97.51           C  
ATOM   2170  HD2 TYR A 142     -11.626   5.902   2.804  1.00 97.51           H  
ATOM   2171  CE1 TYR A 142     -11.502   9.429   4.455  1.00 97.51           C  
ATOM   2172  HE1 TYR A 142     -11.470  10.400   4.925  1.00 97.51           H  
ATOM   2173  CE2 TYR A 142     -11.292   7.000   4.622  1.00 97.51           C  
ATOM   2174  HE2 TYR A 142     -11.109   6.126   5.229  1.00 97.51           H  
ATOM   2175  OH  TYR A 142     -10.937   8.333   6.531  1.00 97.51           O  
ATOM   2176  HH  TYR A 142     -11.049   9.191   6.946  1.00 97.51           H  
ATOM   2177  CZ  TYR A 142     -11.239   8.269   5.218  1.00 97.51           C  
ATOM   2178  N   ARG A 143     -15.300   8.550   1.541  1.00 97.52           N  
ATOM   2179  H   ARG A 143     -15.009   9.099   0.744  1.00 97.52           H  
ATOM   2180  CA  ARG A 143     -16.426   9.004   2.380  1.00 97.52           C  
ATOM   2181  HA  ARG A 143     -16.070   9.115   3.404  1.00 97.52           H  
ATOM   2182  C   ARG A 143     -17.545   7.962   2.457  1.00 97.52           C  
ATOM   2183  CB  ARG A 143     -16.975  10.352   1.894  1.00 97.52           C  
ATOM   2184  HB2 ARG A 143     -17.182  10.297   0.825  1.00 97.52           H  
ATOM   2185  HB3 ARG A 143     -17.911  10.555   2.414  1.00 97.52           H  
ATOM   2186  O   ARG A 143     -18.021   7.680   3.552  1.00 97.52           O  
ATOM   2187  CG  ARG A 143     -16.004  11.505   2.179  1.00 97.52           C  
ATOM   2188  HG2 ARG A 143     -15.056  11.318   1.674  1.00 97.52           H  
ATOM   2189  HG3 ARG A 143     -15.800  11.561   3.248  1.00 97.52           H  
ATOM   2190  CD  ARG A 143     -16.568  12.845   1.684  1.00 97.52           C  
ATOM   2191  HD2 ARG A 143     -17.133  12.679   0.766  1.00 97.52           H  
ATOM   2192  HD3 ARG A 143     -15.728  13.501   1.456  1.00 97.52           H  
ATOM   2193  NE  ARG A 143     -17.407  13.499   2.708  1.00 97.52           N  
ATOM   2194  HE  ARG A 143     -17.376  13.104   3.637  1.00 97.52           H  
ATOM   2195  NH1 ARG A 143     -18.415  15.084   1.379  1.00 97.52           N  
ATOM   2196 HH11 ARG A 143     -19.077  15.843   1.294  1.00 97.52           H  
ATOM   2197 HH12 ARG A 143     -18.093  14.604   0.550  1.00 97.52           H  
ATOM   2198  NH2 ARG A 143     -18.772  15.103   3.578  1.00 97.52           N  
ATOM   2199 HH21 ARG A 143     -19.404  15.882   3.460  1.00 97.52           H  
ATOM   2200 HH22 ARG A 143     -18.684  14.701   4.500  1.00 97.52           H  
ATOM   2201  CZ  ARG A 143     -18.191  14.553   2.549  1.00 97.52           C  
ATOM   2202  N   ARG A 144     -17.930   7.351   1.331  1.00 97.56           N  
ATOM   2203  H   ARG A 144     -17.473   7.612   0.470  1.00 97.56           H  
ATOM   2204  CA  ARG A 144     -18.938   6.272   1.320  1.00 97.56           C  
ATOM   2205  HA  ARG A 144     -19.851   6.622   1.802  1.00 97.56           H  
ATOM   2206  C   ARG A 144     -18.491   5.060   2.144  1.00 97.56           C  
ATOM   2207  CB  ARG A 144     -19.271   5.854  -0.119  1.00 97.56           C  
ATOM   2208  HB2 ARG A 144     -18.352   5.589  -0.642  1.00 97.56           H  
ATOM   2209  HB3 ARG A 144     -19.911   4.973  -0.076  1.00 97.56           H  
ATOM   2210  O   ARG A 144     -19.286   4.522   2.905  1.00 97.56           O  
ATOM   2211  CG  ARG A 144     -20.025   6.943  -0.896  1.00 97.56           C  
ATOM   2212  HG2 ARG A 144     -20.939   7.187  -0.355  1.00 97.56           H  
ATOM   2213  HG3 ARG A 144     -19.422   7.848  -0.969  1.00 97.56           H  
ATOM   2214  CD  ARG A 144     -20.410   6.472  -2.306  1.00 97.56           C  
ATOM   2215  HD2 ARG A 144     -21.045   7.233  -2.759  1.00 97.56           H  
ATOM   2216  HD3 ARG A 144     -20.989   5.553  -2.217  1.00 97.56           H  
ATOM   2217  NE  ARG A 144     -19.233   6.245  -3.170  1.00 97.56           N  
ATOM   2218  HE  ARG A 144     -18.333   6.489  -2.783  1.00 97.56           H  
ATOM   2219  NH1 ARG A 144     -20.366   5.362  -4.964  1.00 97.56           N  
ATOM   2220 HH11 ARG A 144     -20.363   4.844  -5.830  1.00 97.56           H  
ATOM   2221 HH12 ARG A 144     -21.241   5.490  -4.474  1.00 97.56           H  
ATOM   2222  NH2 ARG A 144     -18.142   5.439  -5.012  1.00 97.56           N  
ATOM   2223 HH21 ARG A 144     -17.248   5.518  -4.548  1.00 97.56           H  
ATOM   2224 HH22 ARG A 144     -18.183   4.912  -5.873  1.00 97.56           H  
ATOM   2225  CZ  ARG A 144     -19.251   5.692  -4.374  1.00 97.56           C  
ATOM   2226  N   MET A 145     -17.213   4.690   2.062  1.00 97.25           N  
ATOM   2227  H   MET A 145     -16.617   5.164   1.398  1.00 97.25           H  
ATOM   2228  CA  MET A 145     -16.621   3.634   2.890  1.00 97.25           C  
ATOM   2229  HA  MET A 145     -17.172   2.709   2.721  1.00 97.25           H  
ATOM   2230  C   MET A 145     -16.737   3.949   4.388  1.00 97.25           C  
ATOM   2231  CB  MET A 145     -15.166   3.423   2.445  1.00 97.25           C  
ATOM   2232  HB2 MET A 145     -15.153   3.268   1.367  1.00 97.25           H  
ATOM   2233  HB3 MET A 145     -14.576   4.312   2.666  1.00 97.25           H  
ATOM   2234  O   MET A 145     -17.159   3.084   5.150  1.00 97.25           O  
ATOM   2235  CG  MET A 145     -14.476   2.225   3.098  1.00 97.25           C  
ATOM   2236  HG2 MET A 145     -15.083   1.336   2.925  1.00 97.25           H  
ATOM   2237  HG3 MET A 145     -14.389   2.379   4.173  1.00 97.25           H  
ATOM   2238  SD  MET A 145     -12.830   1.929   2.393  1.00 97.25           S  
ATOM   2239  CE  MET A 145     -11.829   3.218   3.174  1.00 97.25           C  
ATOM   2240  HE1 MET A 145     -12.458   3.902   3.743  1.00 97.25           H  
ATOM   2241  HE2 MET A 145     -11.098   2.749   3.832  1.00 97.25           H  
ATOM   2242  HE3 MET A 145     -11.286   3.759   2.399  1.00 97.25           H  
ATOM   2243  N   THR A 146     -16.462   5.194   4.801  1.00 97.47           N  
ATOM   2244  H   THR A 146     -16.053   5.841   4.142  1.00 97.47           H  
ATOM   2245  CA  THR A 146     -16.583   5.601   6.214  1.00 97.47           C  
ATOM   2246  HA  THR A 146     -16.065   4.851   6.811  1.00 97.47           H  
ATOM   2247  C   THR A 146     -18.022   5.625   6.735  1.00 97.47           C  
ATOM   2248  CB  THR A 146     -15.927   6.962   6.505  1.00 97.47           C  
ATOM   2249  HB  THR A 146     -16.040   7.173   7.569  1.00 97.47           H  
ATOM   2250  O   THR A 146     -18.249   5.391   7.917  1.00 97.47           O  
ATOM   2251  CG2 THR A 146     -14.435   7.007   6.181  1.00 97.47           C  
ATOM   2252 HG21 THR A 146     -14.038   7.990   6.435  1.00 97.47           H  
ATOM   2253 HG22 THR A 146     -14.254   6.809   5.124  1.00 97.47           H  
ATOM   2254 HG23 THR A 146     -13.904   6.258   6.769  1.00 97.47           H  
ATOM   2255  OG1 THR A 146     -16.515   8.026   5.784  1.00 97.47           O  
ATOM   2256  HG1 THR A 146     -17.103   7.662   5.119  1.00 97.47           H  
ATOM   2257  N   VAL A 147     -19.002   5.883   5.861  1.00 97.61           N  
ATOM   2258  H   VAL A 147     -18.755   6.070   4.900  1.00 97.61           H  
ATOM   2259  CA  VAL A 147     -20.431   5.836   6.213  1.00 97.61           C  
ATOM   2260  HA  VAL A 147     -20.577   6.311   7.184  1.00 97.61           H  
ATOM   2261  C   VAL A 147     -20.909   4.392   6.362  1.00 97.61           C  
ATOM   2262  CB  VAL A 147     -21.271   6.603   5.172  1.00 97.61           C  
ATOM   2263  HB  VAL A 147     -21.004   6.260   4.172  1.00 97.61           H  
ATOM   2264  O   VAL A 147     -21.630   4.085   7.306  1.00 97.61           O  
ATOM   2265  CG1 VAL A 147     -22.781   6.413   5.355  1.00 97.61           C  
ATOM   2266 HG11 VAL A 147     -23.328   7.046   4.656  1.00 97.61           H  
ATOM   2267 HG12 VAL A 147     -23.073   6.665   6.374  1.00 97.61           H  
ATOM   2268 HG13 VAL A 147     -23.059   5.379   5.152  1.00 97.61           H  
ATOM   2269  CG2 VAL A 147     -20.984   8.109   5.260  1.00 97.61           C  
ATOM   2270 HG21 VAL A 147     -21.298   8.485   6.234  1.00 97.61           H  
ATOM   2271 HG22 VAL A 147     -21.535   8.635   4.480  1.00 97.61           H  
ATOM   2272 HG23 VAL A 147     -19.919   8.304   5.136  1.00 97.61           H  
ATOM   2273  N   ASN A 148     -20.481   3.496   5.468  1.00 97.52           N  
ATOM   2274  H   ASN A 148     -19.929   3.818   4.685  1.00 97.52           H  
ATOM   2275  CA  ASN A 148     -20.896   2.093   5.500  1.00 97.52           C  
ATOM   2276  HA  ASN A 148     -21.971   2.047   5.673  1.00 97.52           H  
ATOM   2277  C   ASN A 148     -20.241   1.302   6.642  1.00 97.52           C  
ATOM   2278  CB  ASN A 148     -20.589   1.448   4.137  1.00 97.52           C  
ATOM   2279  HB2 ASN A 148     -20.695   0.368   4.235  1.00 97.52           H  
ATOM   2280  HB3 ASN A 148     -19.559   1.661   3.851  1.00 97.52           H  
ATOM   2281  O   ASN A 148     -20.850   0.367   7.163  1.00 97.52           O  
ATOM   2282  CG  ASN A 148     -21.524   1.896   3.027  1.00 97.52           C  
ATOM   2283  ND2 ASN A 148     -21.347   1.374   1.837  1.00 97.52           N  
ATOM   2284 HD21 ASN A 148     -22.045   1.625   1.152  1.00 97.52           H  
ATOM   2285 HD22 ASN A 148     -20.663   0.644   1.699  1.00 97.52           H  
ATOM   2286  OD1 ASN A 148     -22.435   2.687   3.189  1.00 97.52           O  
ATOM   2287  N   TYR A 149     -19.013   1.658   7.035  1.00 97.63           N  
ATOM   2288  H   TYR A 149     -18.548   2.401   6.533  1.00 97.63           H  
ATOM   2289  CA  TYR A 149     -18.228   0.907   8.020  1.00 97.63           C  
ATOM   2290  HA  TYR A 149     -18.886   0.206   8.535  1.00 97.63           H  
ATOM   2291  C   TYR A 149     -17.624   1.804   9.111  1.00 97.63           C  
ATOM   2292  CB  TYR A 149     -17.165   0.070   7.295  1.00 97.63           C  
ATOM   2293  HB2 TYR A 149     -16.391   0.733   6.909  1.00 97.63           H  
ATOM   2294  HB3 TYR A 149     -16.704  -0.596   8.025  1.00 97.63           H  
ATOM   2295  O   TYR A 149     -16.416   1.781   9.319  1.00 97.63           O  
ATOM   2296  CG  TYR A 149     -17.699  -0.781   6.164  1.00 97.63           C  
ATOM   2297  CD1 TYR A 149     -18.653  -1.784   6.425  1.00 97.63           C  
ATOM   2298  HD1 TYR A 149     -19.011  -1.933   7.432  1.00 97.63           H  
ATOM   2299  CD2 TYR A 149     -17.260  -0.549   4.848  1.00 97.63           C  
ATOM   2300  HD2 TYR A 149     -16.515   0.209   4.659  1.00 97.63           H  
ATOM   2301  CE1 TYR A 149     -19.178  -2.551   5.369  1.00 97.63           C  
ATOM   2302  HE1 TYR A 149     -19.937  -3.294   5.567  1.00 97.63           H  
ATOM   2303  CE2 TYR A 149     -17.775  -1.320   3.791  1.00 97.63           C  
ATOM   2304  HE2 TYR A 149     -17.424  -1.169   2.781  1.00 97.63           H  
ATOM   2305  OH  TYR A 149     -19.248  -3.036   3.019  1.00 97.63           O  
ATOM   2306  HH  TYR A 149     -19.926  -3.652   3.307  1.00 97.63           H  
ATOM   2307  CZ  TYR A 149     -18.739  -2.315   4.049  1.00 97.63           C  
ATOM   2308  N   PRO A 150     -18.434   2.560   9.873  1.00 97.04           N  
ATOM   2309  CA  PRO A 150     -17.957   3.634  10.754  1.00 97.04           C  
ATOM   2310  HA  PRO A 150     -17.423   4.376  10.160  1.00 97.04           H  
ATOM   2311  C   PRO A 150     -17.021   3.184  11.888  1.00 97.04           C  
ATOM   2312  CB  PRO A 150     -19.234   4.273  11.314  1.00 97.04           C  
ATOM   2313  HB2 PRO A 150     -19.106   4.643  12.332  1.00 97.04           H  
ATOM   2314  HB3 PRO A 150     -19.544   5.087  10.658  1.00 97.04           H  
ATOM   2315  O   PRO A 150     -16.351   4.017  12.490  1.00 97.04           O  
ATOM   2316  CG  PRO A 150     -20.267   3.149  11.245  1.00 97.04           C  
ATOM   2317  HG2 PRO A 150     -20.139   2.473  12.090  1.00 97.04           H  
ATOM   2318  HG3 PRO A 150     -21.286   3.536  11.206  1.00 97.04           H  
ATOM   2319  CD  PRO A 150     -19.882   2.444   9.951  1.00 97.04           C  
ATOM   2320  HD2 PRO A 150     -20.210   1.405   9.972  1.00 97.04           H  
ATOM   2321  HD3 PRO A 150     -20.333   2.965   9.106  1.00 97.04           H  
ATOM   2322  N   LYS A 151     -16.979   1.881  12.195  1.00 96.83           N  
ATOM   2323  H   LYS A 151     -17.478   1.258  11.576  1.00 96.83           H  
ATOM   2324  CA  LYS A 151     -16.126   1.286  13.238  1.00 96.83           C  
ATOM   2325  HA  LYS A 151     -15.842   2.063  13.949  1.00 96.83           H  
ATOM   2326  C   LYS A 151     -14.798   0.743  12.702  1.00 96.83           C  
ATOM   2327  CB  LYS A 151     -16.898   0.187  13.989  1.00 96.83           C  
ATOM   2328  HB2 LYS A 151     -17.196  -0.587  13.281  1.00 96.83           H  
ATOM   2329  HB3 LYS A 151     -16.237  -0.262  14.731  1.00 96.83           H  
ATOM   2330  O   LYS A 151     -14.044   0.163  13.479  1.00 96.83           O  
ATOM   2331  CG  LYS A 151     -18.137   0.725  14.718  1.00 96.83           C  
ATOM   2332  HG2 LYS A 151     -17.831   1.521  15.396  1.00 96.83           H  
ATOM   2333  HG3 LYS A 151     -18.841   1.133  13.993  1.00 96.83           H  
ATOM   2334  CD  LYS A 151     -18.837  -0.381  15.523  1.00 96.83           C  
ATOM   2335  HD2 LYS A 151     -18.141  -0.785  16.258  1.00 96.83           H  
ATOM   2336  HD3 LYS A 151     -19.154  -1.172  14.843  1.00 96.83           H  
ATOM   2337  CE  LYS A 151     -20.059   0.212  16.238  1.00 96.83           C  
ATOM   2338  HE2 LYS A 151     -19.720   1.019  16.888  1.00 96.83           H  
ATOM   2339  HE3 LYS A 151     -20.714   0.657  15.489  1.00 96.83           H  
ATOM   2340  NZ  LYS A 151     -20.813  -0.794  17.034  1.00 96.83           N  
ATOM   2341  HZ1 LYS A 151     -21.605  -0.352  17.479  1.00 96.83           H  
ATOM   2342  HZ2 LYS A 151     -20.241  -1.187  17.769  1.00 96.83           H  
ATOM   2343  HZ3 LYS A 151     -21.173  -1.532  16.447  1.00 96.83           H  
ATOM   2344  N   ASP A 152     -14.553   0.859  11.400  1.00 97.51           N  
ATOM   2345  H   ASP A 152     -15.192   1.369  10.807  1.00 97.51           H  
ATOM   2346  CA  ASP A 152     -13.352   0.321  10.785  1.00 97.51           C  
ATOM   2347  HA  ASP A 152     -13.095  -0.586  11.332  1.00 97.51           H  
ATOM   2348  C   ASP A 152     -12.159   1.281  10.909  1.00 97.51           C  
ATOM   2349  CB  ASP A 152     -13.599  -0.070   9.318  1.00 97.51           C  
ATOM   2350  HB2 ASP A 152     -12.629  -0.202   8.839  1.00 97.51           H  
ATOM   2351  HB3 ASP A 152     -14.094   0.750   8.798  1.00 97.51           H  
ATOM   2352  O   ASP A 152     -12.305   2.503  10.966  1.00 97.51           O  
ATOM   2353  CG  ASP A 152     -14.383  -1.371   9.087  1.00 97.51           C  
ATOM   2354  OD1 ASP A 152     -15.093  -1.916   9.970  1.00 97.51           O  
ATOM   2355  OD2 ASP A 152     -14.288  -1.880   7.949  1.00 97.51           O  
ATOM   2356  N   THR A 153     -10.958   0.706  10.889  1.00 96.80           N  
ATOM   2357  H   THR A 153     -10.948  -0.304  10.854  1.00 96.80           H  
ATOM   2358  CA  THR A 153      -9.727   1.420  10.525  1.00 96.80           C  
ATOM   2359  HA  THR A 153      -9.793   2.446  10.889  1.00 96.80           H  
ATOM   2360  C   THR A 153      -9.599   1.477   9.006  1.00 96.80           C  
ATOM   2361  CB  THR A 153      -8.477   0.782  11.146  1.00 96.80           C  
ATOM   2362  HB  THR A 153      -7.591   1.278  10.748  1.00 96.80           H  
ATOM   2363  O   THR A 153     -10.002   0.540   8.310  1.00 96.80           O  
ATOM   2364  CG2 THR A 153      -8.475   0.934  12.665  1.00 96.80           C  
ATOM   2365 HG21 THR A 153      -7.563   0.497  13.072  1.00 96.80           H  
ATOM   2366 HG22 THR A 153      -9.338   0.433  13.103  1.00 96.80           H  
ATOM   2367 HG23 THR A 153      -8.506   1.992  12.927  1.00 96.80           H  
ATOM   2368  OG1 THR A 153      -8.390  -0.601  10.857  1.00 96.80           O  
ATOM   2369  HG1 THR A 153      -9.156  -1.020  11.256  1.00 96.80           H  
ATOM   2370  N   TYR A 154      -9.038   2.566   8.478  1.00 97.21           N  
ATOM   2371  H   TYR A 154      -8.652   3.268   9.093  1.00 97.21           H  
ATOM   2372  CA  TYR A 154      -8.986   2.797   7.033  1.00 97.21           C  
ATOM   2373  HA  TYR A 154      -9.451   1.951   6.526  1.00 97.21           H  
ATOM   2374  C   TYR A 154      -7.553   2.906   6.531  1.00 97.21           C  
ATOM   2375  CB  TYR A 154      -9.800   4.027   6.632  1.00 97.21           C  
ATOM   2376  HB2 TYR A 154      -9.846   4.073   5.544  1.00 97.21           H  
ATOM   2377  HB3 TYR A 154      -9.274   4.918   6.975  1.00 97.21           H  
ATOM   2378  O   TYR A 154      -6.735   3.622   7.109  1.00 97.21           O  
ATOM   2379  CG  TYR A 154     -11.210   4.056   7.184  1.00 97.21           C  
ATOM   2380  CD1 TYR A 154     -12.236   3.275   6.618  1.00 97.21           C  
ATOM   2381  HD1 TYR A 154     -12.021   2.610   5.794  1.00 97.21           H  
ATOM   2382  CD2 TYR A 154     -11.476   4.840   8.316  1.00 97.21           C  
ATOM   2383  HD2 TYR A 154     -10.674   5.381   8.796  1.00 97.21           H  
ATOM   2384  CE1 TYR A 154     -13.535   3.316   7.163  1.00 97.21           C  
ATOM   2385  HE1 TYR A 154     -14.332   2.708   6.761  1.00 97.21           H  
ATOM   2386  CE2 TYR A 154     -12.757   4.868   8.882  1.00 97.21           C  
ATOM   2387  HE2 TYR A 154     -12.941   5.437   9.782  1.00 97.21           H  
ATOM   2388  OH  TYR A 154     -15.024   4.174   8.847  1.00 97.21           O  
ATOM   2389  HH  TYR A 154     -14.993   4.514   9.744  1.00 97.21           H  
ATOM   2390  CZ  TYR A 154     -13.787   4.107   8.305  1.00 97.21           C  
ATOM   2391  N   HIS A 155      -7.279   2.236   5.417  1.00 96.85           N  
ATOM   2392  H   HIS A 155      -7.991   1.632   5.031  1.00 96.85           H  
ATOM   2393  CA  HIS A 155      -5.986   2.277   4.753  1.00 96.85           C  
ATOM   2394  HA  HIS A 155      -5.367   3.043   5.221  1.00 96.85           H  
ATOM   2395  C   HIS A 155      -6.143   2.629   3.274  1.00 96.85           C  
ATOM   2396  CB  HIS A 155      -5.289   0.934   4.962  1.00 96.85           C  
ATOM   2397  HB2 HIS A 155      -5.290   0.702   6.027  1.00 96.85           H  
ATOM   2398  HB3 HIS A 155      -5.847   0.157   4.438  1.00 96.85           H  
ATOM   2399  O   HIS A 155      -7.011   2.087   2.588  1.00 96.85           O  
ATOM   2400  CG  HIS A 155      -3.869   0.932   4.474  1.00 96.85           C  
ATOM   2401  CD2 HIS A 155      -3.441   0.716   3.196  1.00 96.85           C  
ATOM   2402  HD2 HIS A 155      -4.063   0.498   2.340  1.00 96.85           H  
ATOM   2403  ND1 HIS A 155      -2.756   1.195   5.232  1.00 96.85           N  
ATOM   2404  HD1 HIS A 155      -2.747   1.439   6.212  1.00 96.85           H  
ATOM   2405  CE1 HIS A 155      -1.677   1.140   4.440  1.00 96.85           C  
ATOM   2406  HE1 HIS A 155      -0.657   1.301   4.755  1.00 96.85           H  
ATOM   2407  NE2 HIS A 155      -2.059   0.882   3.181  1.00 96.85           N  
ATOM   2408  N   ALA A 156      -5.289   3.515   2.766  1.00 96.70           N  
ATOM   2409  H   ALA A 156      -4.596   3.914   3.382  1.00 96.70           H  
ATOM   2410  CA  ALA A 156      -5.226   3.836   1.342  1.00 96.70           C  
ATOM   2411  HA  ALA A 156      -6.074   3.388   0.825  1.00 96.70           H  
ATOM   2412  C   ALA A 156      -3.953   3.267   0.721  1.00 96.70           C  
ATOM   2413  CB  ALA A 156      -5.329   5.351   1.152  1.00 96.70           C  
ATOM   2414  HB1 ALA A 156      -6.279   5.697   1.561  1.00 96.70           H  
ATOM   2415  HB2 ALA A 156      -5.293   5.585   0.088  1.00 96.70           H  
ATOM   2416  HB3 ALA A 156      -4.507   5.852   1.664  1.00 96.70           H  
ATOM   2417  O   ALA A 156      -2.861   3.504   1.231  1.00 96.70           O  
ATOM   2418  N   THR A 157      -4.073   2.569  -0.404  1.00 94.42           N  
ATOM   2419  H   THR A 157      -4.983   2.436  -0.820  1.00 94.42           H  
ATOM   2420  CA  THR A 157      -2.898   2.084  -1.126  1.00 94.42           C  
ATOM   2421  HA  THR A 157      -2.061   2.711  -0.821  1.00 94.42           H  
ATOM   2422  C   THR A 157      -3.003   2.283  -2.629  1.00 94.42           C  
ATOM   2423  CB  THR A 157      -2.549   0.644  -0.732  1.00 94.42           C  
ATOM   2424  HB  THR A 157      -2.489   0.585   0.354  1.00 94.42           H  
ATOM   2425  O   THR A 157      -4.093   2.372  -3.200  1.00 94.42           O  
ATOM   2426  CG2 THR A 157      -3.568  -0.388  -1.221  1.00 94.42           C  
ATOM   2427 HG21 THR A 157      -3.628  -0.379  -2.309  1.00 94.42           H  
ATOM   2428 HG22 THR A 157      -3.260  -1.381  -0.893  1.00 94.42           H  
ATOM   2429 HG23 THR A 157      -4.550  -0.167  -0.801  1.00 94.42           H  
ATOM   2430  OG1 THR A 157      -1.285   0.327  -1.254  1.00 94.42           O  
ATOM   2431  HG1 THR A 157      -0.667   1.002  -0.965  1.00 94.42           H  
ATOM   2432  N   GLY A 158      -1.858   2.396  -3.287  1.00 91.53           N  
ATOM   2433  H   GLY A 158      -0.987   2.274  -2.790  1.00 91.53           H  
ATOM   2434  CA  GLY A 158      -1.825   2.481  -4.729  1.00 91.53           C  
ATOM   2435  HA2 GLY A 158      -2.357   1.622  -5.137  1.00 91.53           H  
ATOM   2436  HA3 GLY A 158      -2.338   3.388  -5.049  1.00 91.53           H  
ATOM   2437  C   GLY A 158      -0.423   2.488  -5.301  1.00 91.53           C  
ATOM   2438  O   GLY A 158       0.569   2.738  -4.617  1.00 91.53           O  
ATOM   2439  N   HIS A 159      -0.390   2.243  -6.601  1.00 87.38           N  
ATOM   2440  H   HIS A 159      -1.270   2.071  -7.066  1.00 87.38           H  
ATOM   2441  CA  HIS A 159       0.815   2.211  -7.411  1.00 87.38           C  
ATOM   2442  HA  HIS A 159       1.685   2.130  -6.759  1.00 87.38           H  
ATOM   2443  C   HIS A 159       0.949   3.481  -8.260  1.00 87.38           C  
ATOM   2444  CB  HIS A 159       0.744   0.955  -8.280  1.00 87.38           C  
ATOM   2445  HB2 HIS A 159      -0.159   0.998  -8.888  1.00 87.38           H  
ATOM   2446  HB3 HIS A 159       0.672   0.081  -7.632  1.00 87.38           H  
ATOM   2447  O   HIS A 159      -0.072   4.042  -8.683  1.00 87.38           O  
ATOM   2448  CG  HIS A 159       1.945   0.806  -9.165  1.00 87.38           C  
ATOM   2449  CD2 HIS A 159       3.227   0.718  -8.711  1.00 87.38           C  
ATOM   2450  HD2 HIS A 159       3.551   0.681  -7.681  1.00 87.38           H  
ATOM   2451  ND1 HIS A 159       1.999   0.846 -10.547  1.00 87.38           N  
ATOM   2452  HD1 HIS A 159       1.243   0.872 -11.216  1.00 87.38           H  
ATOM   2453  CE1 HIS A 159       3.289   0.802 -10.906  1.00 87.38           C  
ATOM   2454  HE1 HIS A 159       3.672   0.817 -11.916  1.00 87.38           H  
ATOM   2455  NE2 HIS A 159       4.052   0.737  -9.814  1.00 87.38           N  
ATOM   2456  N   SER A 160       2.181   3.896  -8.573  1.00 85.23           N  
ATOM   2457  H   SER A 160       2.975   3.422  -8.168  1.00 85.23           H  
ATOM   2458  CA  SER A 160       2.458   5.003  -9.496  1.00 85.23           C  
ATOM   2459  HA  SER A 160       3.529   5.202  -9.496  1.00 85.23           H  
ATOM   2460  C   SER A 160       1.760   6.291  -9.033  1.00 85.23           C  
ATOM   2461  CB  SER A 160       2.088   4.535 -10.909  1.00 85.23           C  
ATOM   2462  HB2 SER A 160       1.007   4.425 -10.986  1.00 85.23           H  
ATOM   2463  HB3 SER A 160       2.541   3.561 -11.095  1.00 85.23           H  
ATOM   2464  O   SER A 160       1.807   6.632  -7.850  1.00 85.23           O  
ATOM   2465  OG  SER A 160       2.524   5.449 -11.886  1.00 85.23           O  
ATOM   2466  HG  SER A 160       3.303   5.053 -12.282  1.00 85.23           H  
ATOM   2467  N   LEU A 161       1.030   6.995  -9.903  1.00 85.03           N  
ATOM   2468  H   LEU A 161       1.140   6.754 -10.878  1.00 85.03           H  
ATOM   2469  CA  LEU A 161       0.236   8.176  -9.531  1.00 85.03           C  
ATOM   2470  HA  LEU A 161       0.930   8.987  -9.313  1.00 85.03           H  
ATOM   2471  C   LEU A 161      -0.646   7.962  -8.280  1.00 85.03           C  
ATOM   2472  CB  LEU A 161      -0.640   8.566 -10.737  1.00 85.03           C  
ATOM   2473  HB2 LEU A 161       0.004   8.782 -11.590  1.00 85.03           H  
ATOM   2474  HB3 LEU A 161      -1.261   7.711 -11.003  1.00 85.03           H  
ATOM   2475  O   LEU A 161      -0.810   8.869  -7.461  1.00 85.03           O  
ATOM   2476  CG  LEU A 161      -1.561   9.776 -10.481  1.00 85.03           C  
ATOM   2477  HG  LEU A 161      -2.245   9.537  -9.666  1.00 85.03           H  
ATOM   2478  CD1 LEU A 161      -0.806  11.057 -10.126  1.00 85.03           C  
ATOM   2479 HD11 LEU A 161      -0.166  10.902  -9.257  1.00 85.03           H  
ATOM   2480 HD12 LEU A 161      -0.194  11.385 -10.967  1.00 85.03           H  
ATOM   2481 HD13 LEU A 161      -1.518  11.842  -9.874  1.00 85.03           H  
ATOM   2482  CD2 LEU A 161      -2.417  10.045 -11.714  1.00 85.03           C  
ATOM   2483 HD21 LEU A 161      -1.789  10.418 -12.523  1.00 85.03           H  
ATOM   2484 HD22 LEU A 161      -2.877   9.113 -12.043  1.00 85.03           H  
ATOM   2485 HD23 LEU A 161      -3.181  10.787 -11.485  1.00 85.03           H  
ATOM   2486  N   SER A 162      -1.213   6.765  -8.101  1.00 89.77           N  
ATOM   2487  H   SER A 162      -0.953   6.004  -8.713  1.00 89.77           H  
ATOM   2488  CA  SER A 162      -2.101   6.493  -6.970  1.00 89.77           C  
ATOM   2489  HA  SER A 162      -2.704   7.389  -6.827  1.00 89.77           H  
ATOM   2490  C   SER A 162      -1.390   6.286  -5.636  1.00 89.77           C  
ATOM   2491  CB  SER A 162      -3.059   5.348  -7.280  1.00 89.77           C  
ATOM   2492  HB2 SER A 162      -3.255   4.766  -6.379  1.00 89.77           H  
ATOM   2493  HB3 SER A 162      -2.639   4.694  -8.044  1.00 89.77           H  
ATOM   2494  O   SER A 162      -2.045   6.402  -4.598  1.00 89.77           O  
ATOM   2495  OG  SER A 162      -4.272   5.925  -7.719  1.00 89.77           O  
ATOM   2496  HG  SER A 162      -4.783   6.147  -6.937  1.00 89.77           H  
ATOM   2497  N   ALA A 163      -0.071   6.087  -5.630  1.00 89.24           N  
ATOM   2498  H   ALA A 163       0.428   6.026  -6.506  1.00 89.24           H  
ATOM   2499  CA  ALA A 163       0.729   6.181  -4.412  1.00 89.24           C  
ATOM   2500  HA  ALA A 163       0.355   5.472  -3.673  1.00 89.24           H  
ATOM   2501  C   ALA A 163       0.644   7.601  -3.821  1.00 89.24           C  
ATOM   2502  CB  ALA A 163       2.171   5.817  -4.763  1.00 89.24           C  
ATOM   2503  HB1 ALA A 163       2.806   5.880  -3.879  1.00 89.24           H  
ATOM   2504  HB2 ALA A 163       2.546   6.531  -5.497  1.00 89.24           H  
ATOM   2505  HB3 ALA A 163       2.224   4.812  -5.180  1.00 89.24           H  
ATOM   2506  O   ALA A 163       0.347   7.769  -2.636  1.00 89.24           O  
ATOM   2507  N   ALA A 164       0.781   8.629  -4.668  1.00 87.55           N  
ATOM   2508  H   ALA A 164       1.011   8.432  -5.631  1.00 87.55           H  
ATOM   2509  CA  ALA A 164       0.655  10.023  -4.253  1.00 87.55           C  
ATOM   2510  HA  ALA A 164       1.292  10.183  -3.383  1.00 87.55           H  
ATOM   2511  C   ALA A 164      -0.782  10.383  -3.845  1.00 87.55           C  
ATOM   2512  CB  ALA A 164       1.161  10.920  -5.381  1.00 87.55           C  
ATOM   2513  HB1 ALA A 164       2.196  10.660  -5.605  1.00 87.55           H  
ATOM   2514  HB2 ALA A 164       1.126  11.960  -5.056  1.00 87.55           H  
ATOM   2515  HB3 ALA A 164       0.550  10.801  -6.275  1.00 87.55           H  
ATOM   2516  O   ALA A 164      -0.985  11.086  -2.855  1.00 87.55           O  
ATOM   2517  N   LEU A 165      -1.793   9.868  -4.558  1.00 90.97           N  
ATOM   2518  H   LEU A 165      -1.562   9.345  -5.391  1.00 90.97           H  
ATOM   2519  CA  LEU A 165      -3.200  10.060  -4.179  1.00 90.97           C  
ATOM   2520  HA  LEU A 165      -3.395  11.129  -4.087  1.00 90.97           H  
ATOM   2521  C   LEU A 165      -3.514   9.446  -2.808  1.00 90.97           C  
ATOM   2522  CB  LEU A 165      -4.130   9.456  -5.247  1.00 90.97           C  
ATOM   2523  HB2 LEU A 165      -5.148   9.467  -4.859  1.00 90.97           H  
ATOM   2524  HB3 LEU A 165      -3.858   8.411  -5.395  1.00 90.97           H  
ATOM   2525  O   LEU A 165      -4.219  10.065  -2.012  1.00 90.97           O  
ATOM   2526  CG  LEU A 165      -4.129  10.195  -6.595  1.00 90.97           C  
ATOM   2527  HG  LEU A 165      -3.108  10.361  -6.937  1.00 90.97           H  
ATOM   2528  CD1 LEU A 165      -4.886   9.395  -7.652  1.00 90.97           C  
ATOM   2529 HD11 LEU A 165      -5.882   9.133  -7.295  1.00 90.97           H  
ATOM   2530 HD12 LEU A 165      -4.956   9.991  -8.562  1.00 90.97           H  
ATOM   2531 HD13 LEU A 165      -4.327   8.491  -7.891  1.00 90.97           H  
ATOM   2532  CD2 LEU A 165      -4.861  11.529  -6.478  1.00 90.97           C  
ATOM   2533 HD21 LEU A 165      -4.399  12.141  -5.704  1.00 90.97           H  
ATOM   2534 HD22 LEU A 165      -5.906  11.355  -6.221  1.00 90.97           H  
ATOM   2535 HD23 LEU A 165      -4.811  12.065  -7.426  1.00 90.97           H  
ATOM   2536  N   SER A 166      -2.967   8.262  -2.521  1.00 92.82           N  
ATOM   2537  H   SER A 166      -2.411   7.805  -3.229  1.00 92.82           H  
ATOM   2538  CA  SER A 166      -3.135   7.573  -1.235  1.00 92.82           C  
ATOM   2539  HA  SER A 166      -4.198   7.500  -1.008  1.00 92.82           H  
ATOM   2540  C   SER A 166      -2.467   8.342  -0.097  1.00 92.82           C  
ATOM   2541  CB  SER A 166      -2.568   6.152  -1.307  1.00 92.82           C  
ATOM   2542  HB2 SER A 166      -1.503   6.176  -1.537  1.00 92.82           H  
ATOM   2543  HB3 SER A 166      -2.710   5.658  -0.346  1.00 92.82           H  
ATOM   2544  O   SER A 166      -3.107   8.603   0.923  1.00 92.82           O  
ATOM   2545  OG  SER A 166      -3.255   5.435  -2.307  1.00 92.82           O  
ATOM   2546  HG  SER A 166      -2.831   5.620  -3.148  1.00 92.82           H  
ATOM   2547  N   ALA A 167      -1.227   8.795  -0.309  1.00 89.81           N  
ATOM   2548  H   ALA A 167      -0.745   8.524  -1.154  1.00 89.81           H  
ATOM   2549  CA  ALA A 167      -0.515   9.656   0.630  1.00 89.81           C  
ATOM   2550  HA  ALA A 167      -0.403   9.132   1.579  1.00 89.81           H  
ATOM   2551  C   ALA A 167      -1.287  10.962   0.886  1.00 89.81           C  
ATOM   2552  CB  ALA A 167       0.879   9.943   0.060  1.00 89.81           C  
ATOM   2553  HB1 ALA A 167       0.805  10.524  -0.859  1.00 89.81           H  
ATOM   2554  HB2 ALA A 167       1.390   9.006  -0.163  1.00 89.81           H  
ATOM   2555  HB3 ALA A 167       1.471  10.497   0.788  1.00 89.81           H  
ATOM   2556  O   ALA A 167      -1.460  11.376   2.031  1.00 89.81           O  
ATOM   2557  N   GLN A 168      -1.817  11.601  -0.161  1.00 89.59           N  
ATOM   2558  H   GLN A 168      -1.623  11.252  -1.089  1.00 89.59           H  
ATOM   2559  CA  GLN A 168      -2.586  12.834  -0.017  1.00 89.59           C  
ATOM   2560  HA  GLN A 168      -1.991  13.525   0.580  1.00 89.59           H  
ATOM   2561  C   GLN A 168      -3.914  12.617   0.720  1.00 89.59           C  
ATOM   2562  CB  GLN A 168      -2.816  13.465  -1.393  1.00 89.59           C  
ATOM   2563  HB2 GLN A 168      -3.455  12.825  -2.001  1.00 89.59           H  
ATOM   2564  HB3 GLN A 168      -1.855  13.589  -1.893  1.00 89.59           H  
ATOM   2565  O   GLN A 168      -4.295  13.444   1.552  1.00 89.59           O  
ATOM   2566  CG  GLN A 168      -3.466  14.842  -1.210  1.00 89.59           C  
ATOM   2567  HG2 GLN A 168      -4.460  14.722  -0.779  1.00 89.59           H  
ATOM   2568  HG3 GLN A 168      -2.857  15.435  -0.528  1.00 89.59           H  
ATOM   2569  CD  GLN A 168      -3.634  15.606  -2.503  1.00 89.59           C  
ATOM   2570  NE2 GLN A 168      -3.667  16.915  -2.470  1.00 89.59           N  
ATOM   2571 HE21 GLN A 168      -3.707  17.344  -3.384  1.00 89.59           H  
ATOM   2572 HE22 GLN A 168      -3.400  17.421  -1.638  1.00 89.59           H  
ATOM   2573  OE1 GLN A 168      -3.772  15.063  -3.571  1.00 89.59           O  
ATOM   2574  N   LEU A 169      -4.616  11.517   0.438  1.00 92.49           N  
ATOM   2575  H   LEU A 169      -4.265  10.886  -0.269  1.00 92.49           H  
ATOM   2576  CA  LEU A 169      -5.854  11.168   1.127  1.00 92.49           C  
ATOM   2577  HA  LEU A 169      -6.537  12.012   1.035  1.00 92.49           H  
ATOM   2578  C   LEU A 169      -5.585  10.942   2.619  1.00 92.49           C  
ATOM   2579  CB  LEU A 169      -6.469   9.934   0.446  1.00 92.49           C  
ATOM   2580  HB2 LEU A 169      -5.803   9.086   0.602  1.00 92.49           H  
ATOM   2581  HB3 LEU A 169      -6.529  10.114  -0.627  1.00 92.49           H  
ATOM   2582  O   LEU A 169      -6.297  11.511   3.449  1.00 92.49           O  
ATOM   2583  CG  LEU A 169      -7.873   9.566   0.953  1.00 92.49           C  
ATOM   2584  HG  LEU A 169      -7.862   9.464   2.038  1.00 92.49           H  
ATOM   2585  CD1 LEU A 169      -8.931  10.598   0.546  1.00 92.49           C  
ATOM   2586 HD11 LEU A 169      -9.900  10.294   0.943  1.00 92.49           H  
ATOM   2587 HD12 LEU A 169      -8.987  10.665  -0.540  1.00 92.49           H  
ATOM   2588 HD13 LEU A 169      -8.678  11.581   0.945  1.00 92.49           H  
ATOM   2589  CD2 LEU A 169      -8.292   8.238   0.329  1.00 92.49           C  
ATOM   2590 HD21 LEU A 169      -9.226   7.894   0.774  1.00 92.49           H  
ATOM   2591 HD22 LEU A 169      -7.523   7.483   0.489  1.00 92.49           H  
ATOM   2592 HD23 LEU A 169      -8.416   8.354  -0.748  1.00 92.49           H  
ATOM   2593  N   HIS A 170      -4.517  10.205   2.952  1.00 91.68           N  
ATOM   2594  H   HIS A 170      -3.985   9.757   2.220  1.00 91.68           H  
ATOM   2595  CA  HIS A 170      -4.049  10.061   4.325  1.00 91.68           C  
ATOM   2596  HA  HIS A 170      -4.866   9.654   4.922  1.00 91.68           H  
ATOM   2597  C   HIS A 170      -3.716  11.421   4.932  1.00 91.68           C  
ATOM   2598  CB  HIS A 170      -2.891   9.064   4.413  1.00 91.68           C  
ATOM   2599  HB2 HIS A 170      -3.258   8.082   4.115  1.00 91.68           H  
ATOM   2600  HB3 HIS A 170      -2.101   9.357   3.721  1.00 91.68           H  
ATOM   2601  O   HIS A 170      -4.360  11.782   5.906  1.00 91.68           O  
ATOM   2602  CG  HIS A 170      -2.312   8.957   5.802  1.00 91.68           C  
ATOM   2603  CD2 HIS A 170      -1.089   9.422   6.197  1.00 91.68           C  
ATOM   2604  HD2 HIS A 170      -0.361   9.913   5.568  1.00 91.68           H  
ATOM   2605  ND1 HIS A 170      -2.916   8.425   6.923  1.00 91.68           N  
ATOM   2606  HD1 HIS A 170      -3.825   7.992   6.999  1.00 91.68           H  
ATOM   2607  CE1 HIS A 170      -2.070   8.559   7.956  1.00 91.68           C  
ATOM   2608  HE1 HIS A 170      -2.253   8.219   8.965  1.00 91.68           H  
ATOM   2609  NE2 HIS A 170      -0.958   9.189   7.562  1.00 91.68           N  
ATOM   2610  N   LYS A 171      -2.847  12.236   4.319  1.00 88.64           N  
ATOM   2611  H   LYS A 171      -2.375  11.869   3.505  1.00 88.64           H  
ATOM   2612  CA  LYS A 171      -2.465  13.583   4.790  1.00 88.64           C  
ATOM   2613  HA  LYS A 171      -1.859  13.477   5.690  1.00 88.64           H  
ATOM   2614  C   LYS A 171      -3.670  14.459   5.156  1.00 88.64           C  
ATOM   2615  CB  LYS A 171      -1.614  14.263   3.698  1.00 88.64           C  
ATOM   2616  HB2 LYS A 171      -2.213  14.385   2.795  1.00 88.64           H  
ATOM   2617  HB3 LYS A 171      -0.769  13.617   3.460  1.00 88.64           H  
ATOM   2618  O   LYS A 171      -3.671  15.091   6.213  1.00 88.64           O  
ATOM   2619  CG  LYS A 171      -1.076  15.641   4.118  1.00 88.64           C  
ATOM   2620  HG2 LYS A 171      -1.905  16.308   4.357  1.00 88.64           H  
ATOM   2621  HG3 LYS A 171      -0.460  15.509   5.007  1.00 88.64           H  
ATOM   2622  CD  LYS A 171      -0.222  16.298   3.024  1.00 88.64           C  
ATOM   2623  HD2 LYS A 171       0.578  15.614   2.740  1.00 88.64           H  
ATOM   2624  HD3 LYS A 171      -0.841  16.495   2.149  1.00 88.64           H  
ATOM   2625  CE  LYS A 171       0.390  17.611   3.535  1.00 88.64           C  
ATOM   2626  HE2 LYS A 171      -0.395  18.365   3.590  1.00 88.64           H  
ATOM   2627  HE3 LYS A 171       0.764  17.443   4.546  1.00 88.64           H  
ATOM   2628  NZ  LYS A 171       1.512  18.080   2.678  1.00 88.64           N  
ATOM   2629  HZ1 LYS A 171       1.232  18.187   1.714  1.00 88.64           H  
ATOM   2630  HZ2 LYS A 171       2.283  17.429   2.720  1.00 88.64           H  
ATOM   2631  HZ3 LYS A 171       1.877  18.961   3.010  1.00 88.64           H  
ATOM   2632  N   ASN A 172      -4.695  14.476   4.305  1.00 89.50           N  
ATOM   2633  H   ASN A 172      -4.604  13.918   3.468  1.00 89.50           H  
ATOM   2634  CA  ASN A 172      -5.808  15.426   4.387  1.00 89.50           C  
ATOM   2635  HA  ASN A 172      -5.451  16.352   4.837  1.00 89.50           H  
ATOM   2636  C   ASN A 172      -6.993  14.965   5.252  1.00 89.50           C  
ATOM   2637  CB  ASN A 172      -6.272  15.731   2.957  1.00 89.50           C  
ATOM   2638  HB2 ASN A 172      -7.198  16.306   2.997  1.00 89.50           H  
ATOM   2639  HB3 ASN A 172      -6.475  14.794   2.438  1.00 89.50           H  
ATOM   2640  O   ASN A 172      -7.848  15.786   5.579  1.00 89.50           O  
ATOM   2641  CG  ASN A 172      -5.276  16.547   2.153  1.00 89.50           C  
ATOM   2642  ND2 ASN A 172      -5.451  16.589   0.855  1.00 89.50           N  
ATOM   2643 HD21 ASN A 172      -6.042  15.896   0.420  1.00 89.50           H  
ATOM   2644 HD22 ASN A 172      -4.791  17.156   0.341  1.00 89.50           H  
ATOM   2645  OD1 ASN A 172      -4.360  17.178   2.652  1.00 89.50           O  
ATOM   2646  N   HIS A 173      -7.085  13.679   5.602  1.00 92.42           N  
ATOM   2647  H   HIS A 173      -6.397  13.028   5.249  1.00 92.42           H  
ATOM   2648  CA  HIS A 173      -8.237  13.131   6.324  1.00 92.42           C  
ATOM   2649  HA  HIS A 173      -8.898  13.938   6.642  1.00 92.42           H  
ATOM   2650  C   HIS A 173      -7.804  12.389   7.582  1.00 92.42           C  
ATOM   2651  CB  HIS A 173      -9.036  12.225   5.377  1.00 92.42           C  
ATOM   2652  HB2 HIS A 173      -8.386  11.468   4.939  1.00 92.42           H  
ATOM   2653  HB3 HIS A 173      -9.801  11.708   5.957  1.00 92.42           H  
ATOM   2654  O   HIS A 173      -7.278  11.285   7.480  1.00 92.42           O  
ATOM   2655  CG  HIS A 173      -9.713  13.014   4.290  1.00 92.42           C  
ATOM   2656  CD2 HIS A 173      -9.247  13.282   3.029  1.00 92.42           C  
ATOM   2657  HD2 HIS A 173      -8.315  12.921   2.622  1.00 92.42           H  
ATOM   2658  ND1 HIS A 173     -10.859  13.741   4.463  1.00 92.42           N  
ATOM   2659  HD1 HIS A 173     -11.365  13.833   5.332  1.00 92.42           H  
ATOM   2660  CE1 HIS A 173     -11.075  14.441   3.345  1.00 92.42           C  
ATOM   2661  HE1 HIS A 173     -11.870  15.166   3.248  1.00 92.42           H  
ATOM   2662  NE2 HIS A 173     -10.138  14.187   2.416  1.00 92.42           N  
ATOM   2663  N   SER A 174      -8.047  12.974   8.761  1.00 90.03           N  
ATOM   2664  H   SER A 174      -8.527  13.862   8.779  1.00 90.03           H  
ATOM   2665  CA  SER A 174      -7.639  12.427  10.069  1.00 90.03           C  
ATOM   2666  HA  SER A 174      -6.551  12.384  10.124  1.00 90.03           H  
ATOM   2667  C   SER A 174      -8.149  11.013  10.337  1.00 90.03           C  
ATOM   2668  CB  SER A 174      -8.088  13.349  11.204  1.00 90.03           C  
ATOM   2669  HB2 SER A 174      -7.522  14.279  11.159  1.00 90.03           H  
ATOM   2670  HB3 SER A 174      -7.896  12.867  12.162  1.00 90.03           H  
ATOM   2671  O   SER A 174      -7.442  10.229  10.959  1.00 90.03           O  
ATOM   2672  OG  SER A 174      -9.466  13.638  11.076  1.00 90.03           O  
ATOM   2673  HG  SER A 174      -9.783  13.985  11.913  1.00 90.03           H  
ATOM   2674  N   SER A 175      -9.331  10.669   9.821  1.00 93.12           N  
ATOM   2675  H   SER A 175      -9.886  11.376   9.361  1.00 93.12           H  
ATOM   2676  CA  SER A 175      -9.898   9.324   9.928  1.00 93.12           C  
ATOM   2677  HA  SER A 175      -9.818   9.003  10.967  1.00 93.12           H  
ATOM   2678  C   SER A 175      -9.153   8.267   9.106  1.00 93.12           C  
ATOM   2679  CB  SER A 175     -11.390   9.349   9.574  1.00 93.12           C  
ATOM   2680  HB2 SER A 175     -11.931   9.785  10.414  1.00 93.12           H  
ATOM   2681  HB3 SER A 175     -11.747   8.329   9.436  1.00 93.12           H  
ATOM   2682  O   SER A 175      -9.257   7.091   9.428  1.00 93.12           O  
ATOM   2683  OG  SER A 175     -11.675  10.123   8.410  1.00 93.12           O  
ATOM   2684  HG  SER A 175     -12.631  10.109   8.324  1.00 93.12           H  
ATOM   2685  N   MET A 176      -8.375   8.647   8.086  1.00 94.23           N  
ATOM   2686  H   MET A 176      -8.234   9.633   7.920  1.00 94.23           H  
ATOM   2687  CA  MET A 176      -7.577   7.693   7.315  1.00 94.23           C  
ATOM   2688  HA  MET A 176      -8.188   6.816   7.101  1.00 94.23           H  
ATOM   2689  C   MET A 176      -6.372   7.261   8.150  1.00 94.23           C  
ATOM   2690  CB  MET A 176      -7.148   8.318   5.981  1.00 94.23           C  
ATOM   2691  HB2 MET A 176      -8.030   8.652   5.435  1.00 94.23           H  
ATOM   2692  HB3 MET A 176      -6.525   9.190   6.180  1.00 94.23           H  
ATOM   2693  O   MET A 176      -5.428   8.038   8.305  1.00 94.23           O  
ATOM   2694  CG  MET A 176      -6.354   7.324   5.120  1.00 94.23           C  
ATOM   2695  HG2 MET A 176      -5.487   6.971   5.678  1.00 94.23           H  
ATOM   2696  HG3 MET A 176      -5.984   7.840   4.234  1.00 94.23           H  
ATOM   2697  SD  MET A 176      -7.300   5.883   4.572  1.00 94.23           S  
ATOM   2698  CE  MET A 176      -8.295   6.684   3.306  1.00 94.23           C  
ATOM   2699  HE1 MET A 176      -7.613   7.147   2.594  1.00 94.23           H  
ATOM   2700  HE2 MET A 176      -8.916   5.942   2.804  1.00 94.23           H  
ATOM   2701  HE3 MET A 176      -8.918   7.459   3.752  1.00 94.23           H  
ATOM   2702  N   SER A 177      -6.398   6.042   8.682  1.00 92.77           N  
ATOM   2703  H   SER A 177      -7.175   5.430   8.476  1.00 92.77           H  
ATOM   2704  CA  SER A 177      -5.424   5.558   9.664  1.00 92.77           C  
ATOM   2705  HA  SER A 177      -5.413   6.244  10.511  1.00 92.77           H  
ATOM   2706  C   SER A 177      -4.012   5.520   9.091  1.00 92.77           C  
ATOM   2707  CB  SER A 177      -5.823   4.169  10.182  1.00 92.77           C  
ATOM   2708  HB2 SER A 177      -5.198   3.910  11.037  1.00 92.77           H  
ATOM   2709  HB3 SER A 177      -5.663   3.422   9.404  1.00 92.77           H  
ATOM   2710  O   SER A 177      -3.109   6.106   9.681  1.00 92.77           O  
ATOM   2711  OG  SER A 177      -7.191   4.146  10.566  1.00 92.77           O  
ATOM   2712  HG  SER A 177      -7.319   4.793  11.264  1.00 92.77           H  
ATOM   2713  N   THR A 178      -3.830   4.902   7.924  1.00 93.17           N  
ATOM   2714  H   THR A 178      -4.618   4.446   7.486  1.00 93.17           H  
ATOM   2715  CA  THR A 178      -2.509   4.722   7.302  1.00 93.17           C  
ATOM   2716  HA  THR A 178      -1.881   5.570   7.574  1.00 93.17           H  
ATOM   2717  C   THR A 178      -2.583   4.707   5.774  1.00 93.17           C  
ATOM   2718  CB  THR A 178      -1.818   3.446   7.827  1.00 93.17           C  
ATOM   2719  HB  THR A 178      -0.930   3.245   7.228  1.00 93.17           H  
ATOM   2720  O   THR A 178      -3.666   4.700   5.180  1.00 93.17           O  
ATOM   2721  CG2 THR A 178      -1.388   3.569   9.286  1.00 93.17           C  
ATOM   2722 HG21 THR A 178      -2.249   3.541   9.953  1.00 93.17           H  
ATOM   2723 HG22 THR A 178      -0.717   2.751   9.548  1.00 93.17           H  
ATOM   2724 HG23 THR A 178      -0.850   4.505   9.436  1.00 93.17           H  
ATOM   2725  OG1 THR A 178      -2.678   2.335   7.763  1.00 93.17           O  
ATOM   2726  HG1 THR A 178      -2.480   1.807   8.541  1.00 93.17           H  
ATOM   2727  N   SER A 179      -1.429   4.751   5.108  1.00 92.36           N  
ATOM   2728  H   SER A 179      -0.567   4.799   5.632  1.00 92.36           H  
ATOM   2729  CA  SER A 179      -1.344   4.569   3.658  1.00 92.36           C  
ATOM   2730  HA  SER A 179      -2.134   3.869   3.383  1.00 92.36           H  
ATOM   2731  C   SER A 179      -0.027   3.952   3.195  1.00 92.36           C  
ATOM   2732  CB  SER A 179      -1.583   5.896   2.930  1.00 92.36           C  
ATOM   2733  HB2 SER A 179      -1.464   5.757   1.855  1.00 92.36           H  
ATOM   2734  HB3 SER A 179      -2.605   6.224   3.123  1.00 92.36           H  
ATOM   2735  O   SER A 179       1.015   4.173   3.805  1.00 92.36           O  
ATOM   2736  OG  SER A 179      -0.675   6.879   3.385  1.00 92.36           O  
ATOM   2737  HG  SER A 179      -0.617   6.786   4.339  1.00 92.36           H  
ATOM   2738  N   THR A 180      -0.072   3.247   2.069  1.00 90.73           N  
ATOM   2739  H   THR A 180      -0.981   3.057   1.671  1.00 90.73           H  
ATOM   2740  CA  THR A 180       1.096   2.616   1.446  1.00 90.73           C  
ATOM   2741  HA  THR A 180       2.006   2.978   1.925  1.00 90.73           H  
ATOM   2742  C   THR A 180       1.156   2.966  -0.034  1.00 90.73           C  
ATOM   2743  CB  THR A 180       1.059   1.096   1.642  1.00 90.73           C  
ATOM   2744  HB  THR A 180       0.111   0.705   1.271  1.00 90.73           H  
ATOM   2745  O   THR A 180       0.218   2.687  -0.781  1.00 90.73           O  
ATOM   2746  CG2 THR A 180       2.199   0.380   0.925  1.00 90.73           C  
ATOM   2747 HG21 THR A 180       2.042   0.431  -0.152  1.00 90.73           H  
ATOM   2748 HG22 THR A 180       2.230  -0.668   1.222  1.00 90.73           H  
ATOM   2749 HG23 THR A 180       3.153   0.859   1.146  1.00 90.73           H  
ATOM   2750  OG1 THR A 180       1.175   0.800   3.011  1.00 90.73           O  
ATOM   2751  HG1 THR A 180       1.947   0.242   3.131  1.00 90.73           H  
ATOM   2752  N   GLY A 181       2.258   3.568  -0.469  1.00 89.52           N  
ATOM   2753  H   GLY A 181       3.009   3.720   0.190  1.00 89.52           H  
ATOM   2754  CA  GLY A 181       2.522   3.855  -1.877  1.00 89.52           C  
ATOM   2755  HA2 GLY A 181       2.912   4.870  -1.952  1.00 89.52           H  
ATOM   2756  HA3 GLY A 181       1.606   3.789  -2.464  1.00 89.52           H  
ATOM   2757  C   GLY A 181       3.565   2.910  -2.465  1.00 89.52           C  
ATOM   2758  O   GLY A 181       4.565   2.642  -1.809  1.00 89.52           O  
ATOM   2759  N   PHE A 182       3.363   2.454  -3.701  1.00 86.04           N  
ATOM   2760  H   PHE A 182       2.489   2.667  -4.160  1.00 86.04           H  
ATOM   2761  CA  PHE A 182       4.353   1.681  -4.458  1.00 86.04           C  
ATOM   2762  HA  PHE A 182       5.237   1.503  -3.845  1.00 86.04           H  
ATOM   2763  C   PHE A 182       4.780   2.444  -5.702  1.00 86.04           C  
ATOM   2764  CB  PHE A 182       3.785   0.320  -4.862  1.00 86.04           C  
ATOM   2765  HB2 PHE A 182       2.905   0.474  -5.487  1.00 86.04           H  
ATOM   2766  HB3 PHE A 182       4.532  -0.204  -5.457  1.00 86.04           H  
ATOM   2767  O   PHE A 182       3.919   2.867  -6.477  1.00 86.04           O  
ATOM   2768  CG  PHE A 182       3.400  -0.551  -3.695  1.00 86.04           C  
ATOM   2769  CD1 PHE A 182       4.361  -1.379  -3.088  1.00 86.04           C  
ATOM   2770  HD1 PHE A 182       5.372  -1.413  -3.465  1.00 86.04           H  
ATOM   2771  CD2 PHE A 182       2.082  -0.520  -3.205  1.00 86.04           C  
ATOM   2772  HD2 PHE A 182       1.338   0.107  -3.673  1.00 86.04           H  
ATOM   2773  CE1 PHE A 182       4.013  -2.151  -1.969  1.00 86.04           C  
ATOM   2774  HE1 PHE A 182       4.758  -2.773  -1.495  1.00 86.04           H  
ATOM   2775  CE2 PHE A 182       1.732  -1.306  -2.098  1.00 86.04           C  
ATOM   2776  HE2 PHE A 182       0.719  -1.285  -1.724  1.00 86.04           H  
ATOM   2777  CZ  PHE A 182       2.701  -2.108  -1.469  1.00 86.04           C  
ATOM   2778  HZ  PHE A 182       2.436  -2.701  -0.606  1.00 86.04           H  
ATOM   2779  N   ASN A 183       6.089   2.593  -5.893  1.00 82.25           N  
ATOM   2780  H   ASN A 183       6.717   2.238  -5.186  1.00 82.25           H  
ATOM   2781  CA  ASN A 183       6.712   3.226  -7.053  1.00 82.25           C  
ATOM   2782  HA  ASN A 183       7.727   3.502  -6.767  1.00 82.25           H  
ATOM   2783  C   ASN A 183       6.017   4.542  -7.434  1.00 82.25           C  
ATOM   2784  CB  ASN A 183       6.817   2.180  -8.168  1.00 82.25           C  
ATOM   2785  HB2 ASN A 183       5.836   1.732  -8.328  1.00 82.25           H  
ATOM   2786  HB3 ASN A 183       7.106   2.651  -9.107  1.00 82.25           H  
ATOM   2787  O   ASN A 183       5.681   4.808  -8.584  1.00 82.25           O  
ATOM   2788  CG  ASN A 183       7.821   1.085  -7.864  1.00 82.25           C  
ATOM   2789  ND2 ASN A 183       7.682  -0.046  -8.512  1.00 82.25           N  
ATOM   2790 HD21 ASN A 183       6.982  -0.109  -9.238  1.00 82.25           H  
ATOM   2791 HD22 ASN A 183       8.405  -0.744  -8.413  1.00 82.25           H  
ATOM   2792  OD1 ASN A 183       8.691   1.194  -7.008  1.00 82.25           O  
ATOM   2793  N   GLY A 184       5.672   5.325  -6.411  1.00 80.08           N  
ATOM   2794  H   GLY A 184       6.005   5.070  -5.493  1.00 80.08           H  
ATOM   2795  CA  GLY A 184       4.990   6.591  -6.595  1.00 80.08           C  
ATOM   2796  HA2 GLY A 184       4.641   6.960  -5.630  1.00 80.08           H  
ATOM   2797  HA3 GLY A 184       4.145   6.443  -7.268  1.00 80.08           H  
ATOM   2798  C   GLY A 184       5.913   7.645  -7.179  1.00 80.08           C  
ATOM   2799  O   GLY A 184       7.134   7.510  -7.130  1.00 80.08           O  
ATOM   2800  N   PRO A 185       5.365   8.766  -7.649  1.00 71.95           N  
ATOM   2801  CA  PRO A 185       6.203   9.929  -7.790  1.00 71.95           C  
ATOM   2802  HA  PRO A 185       7.097   9.684  -8.361  1.00 71.95           H  
ATOM   2803  C   PRO A 185       6.617  10.423  -6.406  1.00 71.95           C  
ATOM   2804  CB  PRO A 185       5.376  10.909  -8.588  1.00 71.95           C  
ATOM   2805  HB2 PRO A 185       5.500  10.655  -9.641  1.00 71.95           H  
ATOM   2806  HB3 PRO A 185       5.705  11.934  -8.414  1.00 71.95           H  
ATOM   2807  O   PRO A 185       5.793  10.540  -5.491  1.00 71.95           O  
ATOM   2808  CG  PRO A 185       3.953  10.592  -8.102  1.00 71.95           C  
ATOM   2809  HG2 PRO A 185       3.177  10.896  -8.805  1.00 71.95           H  
ATOM   2810  HG3 PRO A 185       3.792  11.071  -7.136  1.00 71.95           H  
ATOM   2811  CD  PRO A 185       3.972   9.078  -7.905  1.00 71.95           C  
ATOM   2812  HD2 PRO A 185       3.333   8.794  -7.069  1.00 71.95           H  
ATOM   2813  HD3 PRO A 185       3.654   8.579  -8.821  1.00 71.95           H  
ATOM   2814  N   GLY A 186       7.903  10.740  -6.264  1.00 64.35           N  
ATOM   2815  H   GLY A 186       8.523  10.563  -7.041  1.00 64.35           H  
ATOM   2816  CA  GLY A 186       8.380  11.510  -5.122  1.00 64.35           C  
ATOM   2817  HA2 GLY A 186       9.434  11.750  -5.261  1.00 64.35           H  
ATOM   2818  HA3 GLY A 186       8.251  10.926  -4.211  1.00 64.35           H  
ATOM   2819  C   GLY A 186       7.598  12.814  -4.994  1.00 64.35           C  
ATOM   2820  O   GLY A 186       6.953  13.262  -5.945  1.00 64.35           O  
ATOM   2821  N   ALA A 187       7.635  13.446  -3.820  1.00 55.72           N  
ATOM   2822  H   ALA A 187       8.185  13.054  -3.069  1.00 55.72           H  
ATOM   2823  CA  ALA A 187       7.056  14.774  -3.656  1.00 55.72           C  
ATOM   2824  HA  ALA A 187       6.004  14.733  -3.938  1.00 55.72           H  
ATOM   2825  C   ALA A 187       7.771  15.750  -4.608  1.00 55.72           C  
ATOM   2826  CB  ALA A 187       7.140  15.191  -2.181  1.00 55.72           C  
ATOM   2827  HB1 ALA A 187       8.181  15.219  -1.861  1.00 55.72           H  
ATOM   2828  HB2 ALA A 187       6.707  16.184  -2.058  1.00 55.72           H  
ATOM   2829  HB3 ALA A 187       6.589  14.481  -1.564  1.00 55.72           H  
ATOM   2830  O   ALA A 187       8.807  16.316  -4.272  1.00 55.72           O  
ATOM   2831  N   PHE A 188       7.209  15.934  -5.805  1.00 44.75           N  
ATOM   2832  H   PHE A 188       6.487  15.272  -6.055  1.00 44.75           H  
ATOM   2833  CA  PHE A 188       7.751  16.734  -6.907  1.00 44.75           C  
ATOM   2834  HA  PHE A 188       8.819  16.525  -6.966  1.00 44.75           H  
ATOM   2835  C   PHE A 188       7.606  18.241  -6.662  1.00 44.75           C  
ATOM   2836  CB  PHE A 188       7.111  16.272  -8.225  1.00 44.75           C  
ATOM   2837  HB2 PHE A 188       6.788  15.236  -8.113  1.00 44.75           H  
ATOM   2838  HB3 PHE A 188       6.223  16.865  -8.443  1.00 44.75           H  
ATOM   2839  O   PHE A 188       7.521  19.056  -7.573  1.00 44.75           O  
ATOM   2840  CG  PHE A 188       8.058  16.302  -9.403  1.00 44.75           C  
ATOM   2841  CD1 PHE A 188       8.212  17.463 -10.185  1.00 44.75           C  
ATOM   2842  HD1 PHE A 188       7.641  18.352  -9.962  1.00 44.75           H  
ATOM   2843  CD2 PHE A 188       8.790  15.143  -9.723  1.00 44.75           C  
ATOM   2844  HD2 PHE A 188       8.670  14.242  -9.139  1.00 44.75           H  
ATOM   2845  CE1 PHE A 188       9.104  17.467 -11.272  1.00 44.75           C  
ATOM   2846  HE1 PHE A 188       9.218  18.355 -11.876  1.00 44.75           H  
ATOM   2847  CE2 PHE A 188       9.666  15.144 -10.820  1.00 44.75           C  
ATOM   2848  HE2 PHE A 188      10.207  14.248 -11.087  1.00 44.75           H  
ATOM   2849  CZ  PHE A 188       9.829  16.307 -11.590  1.00 44.75           C  
ATOM   2850  HZ  PHE A 188      10.499  16.302 -12.437  1.00 44.75           H  
ATOM   2851  N   PHE A 189       7.564  18.634  -5.399  1.00 44.50           N  
ATOM   2852  H   PHE A 189       7.804  17.950  -4.694  1.00 44.50           H  
ATOM   2853  CA  PHE A 189       7.530  20.017  -4.998  1.00 44.50           C  
ATOM   2854  HA  PHE A 189       7.353  20.665  -5.855  1.00 44.50           H  
ATOM   2855  C   PHE A 189       8.895  20.324  -4.430  1.00 44.50           C  
ATOM   2856  CB  PHE A 189       6.383  20.230  -4.024  1.00 44.50           C  
ATOM   2857  HB2 PHE A 189       6.450  19.520  -3.200  1.00 44.50           H  
ATOM   2858  HB3 PHE A 189       6.468  21.239  -3.621  1.00 44.50           H  
ATOM   2859  O   PHE A 189       9.267  19.738  -3.420  1.00 44.50           O  
ATOM   2860  CG  PHE A 189       5.040  20.125  -4.700  1.00 44.50           C  
ATOM   2861  CD1 PHE A 189       4.531  21.247  -5.378  1.00 44.50           C  
ATOM   2862  HD1 PHE A 189       5.108  22.158  -5.436  1.00 44.50           H  
ATOM   2863  CD2 PHE A 189       4.310  18.923  -4.662  1.00 44.50           C  
ATOM   2864  HD2 PHE A 189       4.725  18.051  -4.179  1.00 44.50           H  
ATOM   2865  CE1 PHE A 189       3.250  21.197  -5.944  1.00 44.50           C  
ATOM   2866  HE1 PHE A 189       2.835  22.069  -6.428  1.00 44.50           H  
ATOM   2867  CE2 PHE A 189       3.029  18.872  -5.234  1.00 44.50           C  
ATOM   2868  HE2 PHE A 189       2.444  17.965  -5.189  1.00 44.50           H  
ATOM   2869  CZ  PHE A 189       2.491  20.024  -5.829  1.00 44.50           C  
ATOM   2870  HZ  PHE A 189       1.469  20.023  -6.179  1.00 44.50           H  
ATOM   2871  N   SER A 190       9.617  21.162  -5.175  1.00 45.58           N  
ATOM   2872  H   SER A 190       9.213  21.369  -6.077  1.00 45.58           H  
ATOM   2873  CA  SER A 190      10.783  21.975  -4.826  1.00 45.58           C  
ATOM   2874  HA  SER A 190      11.422  21.991  -5.709  1.00 45.58           H  
ATOM   2875  C   SER A 190      11.618  21.516  -3.615  1.00 45.58           C  
ATOM   2876  CB  SER A 190      10.287  23.408  -4.611  1.00 45.58           C  
ATOM   2877  HB2 SER A 190       9.752  23.739  -5.501  1.00 45.58           H  
ATOM   2878  HB3 SER A 190       9.610  23.442  -3.757  1.00 45.58           H  
ATOM   2879  O   SER A 190      11.076  21.324  -2.527  1.00 45.58           O  
ATOM   2880  OG  SER A 190      11.379  24.270  -4.383  1.00 45.58           O  
ATOM   2881  HG  SER A 190      11.139  25.154  -4.673  1.00 45.58           H  
ATOM   2882  N   PRO A 191      12.961  21.495  -3.697  1.00 49.43           N  
ATOM   2883  CA  PRO A 191      13.814  21.425  -2.505  1.00 49.43           C  
ATOM   2884  HA  PRO A 191      13.819  20.401  -2.133  1.00 49.43           H  
ATOM   2885  C   PRO A 191      13.351  22.369  -1.380  1.00 49.43           C  
ATOM   2886  CB  PRO A 191      15.215  21.800  -2.996  1.00 49.43           C  
ATOM   2887  HB2 PRO A 191      15.990  21.277  -2.436  1.00 49.43           H  
ATOM   2888  HB3 PRO A 191      15.363  22.878  -2.933  1.00 49.43           H  
ATOM   2889  O   PRO A 191      13.426  22.009  -0.209  1.00 49.43           O  
ATOM   2890  CG  PRO A 191      15.200  21.382  -4.466  1.00 49.43           C  
ATOM   2891  HG2 PRO A 191      15.919  21.950  -5.057  1.00 49.43           H  
ATOM   2892  HG3 PRO A 191      15.399  20.313  -4.543  1.00 49.43           H  
ATOM   2893  CD  PRO A 191      13.764  21.666  -4.896  1.00 49.43           C  
ATOM   2894  HD2 PRO A 191      13.464  20.971  -5.680  1.00 49.43           H  
ATOM   2895  HD3 PRO A 191      13.683  22.694  -5.247  1.00 49.43           H  
ATOM   2896  N   LEU A 192      12.758  23.521  -1.732  1.00 52.08           N  
ATOM   2897  H   LEU A 192      12.687  23.739  -2.716  1.00 52.08           H  
ATOM   2898  CA  LEU A 192      12.119  24.434  -0.789  1.00 52.08           C  
ATOM   2899  HA  LEU A 192      12.846  24.653  -0.008  1.00 52.08           H  
ATOM   2900  C   LEU A 192      10.878  23.840  -0.110  1.00 52.08           C  
ATOM   2901  CB  LEU A 192      11.751  25.738  -1.516  1.00 52.08           C  
ATOM   2902  HB2 LEU A 192      10.932  25.531  -2.205  1.00 52.08           H  
ATOM   2903  HB3 LEU A 192      12.609  26.082  -2.094  1.00 52.08           H  
ATOM   2904  O   LEU A 192      10.723  24.026   1.082  1.00 52.08           O  
ATOM   2905  CG  LEU A 192      11.303  26.872  -0.577  1.00 52.08           C  
ATOM   2906  HG  LEU A 192      10.478  26.532   0.050  1.00 52.08           H  
ATOM   2907  CD1 LEU A 192      12.445  27.356   0.317  1.00 52.08           C  
ATOM   2908 HD11 LEU A 192      12.118  28.222   0.893  1.00 52.08           H  
ATOM   2909 HD12 LEU A 192      13.306  27.640  -0.287  1.00 52.08           H  
ATOM   2910 HD13 LEU A 192      12.734  26.576   1.022  1.00 52.08           H  
ATOM   2911  CD2 LEU A 192      10.799  28.049  -1.410  1.00 52.08           C  
ATOM   2912 HD21 LEU A 192      11.601  28.433  -2.041  1.00 52.08           H  
ATOM   2913 HD22 LEU A 192      10.459  28.847  -0.750  1.00 52.08           H  
ATOM   2914 HD23 LEU A 192       9.963  27.736  -2.036  1.00 52.08           H  
ATOM   2915  N   THR A 193       9.993  23.128  -0.811  1.00 58.70           N  
ATOM   2916  H   THR A 193      10.215  22.899  -1.769  1.00 58.70           H  
ATOM   2917  CA  THR A 193       8.829  22.465  -0.195  1.00 58.70           C  
ATOM   2918  HA  THR A 193       8.310  23.191   0.431  1.00 58.70           H  
ATOM   2919  C   THR A 193       9.242  21.298   0.692  1.00 58.70           C  
ATOM   2920  CB  THR A 193       7.828  21.966  -1.239  1.00 58.70           C  
ATOM   2921  HB  THR A 193       8.279  21.153  -1.807  1.00 58.70           H  
ATOM   2922  O   THR A 193       8.615  21.060   1.723  1.00 58.70           O  
ATOM   2923  CG2 THR A 193       6.523  21.467  -0.611  1.00 58.70           C  
ATOM   2924 HG21 THR A 193       6.149  22.194   0.109  1.00 58.70           H  
ATOM   2925 HG22 THR A 193       5.771  21.311  -1.385  1.00 58.70           H  
ATOM   2926 HG23 THR A 193       6.697  20.517  -0.105  1.00 58.70           H  
ATOM   2927  OG1 THR A 193       7.499  23.014  -2.123  1.00 58.70           O  
ATOM   2928  HG1 THR A 193       7.094  23.718  -1.611  1.00 58.70           H  
ATOM   2929  N   GLN A 194      10.308  20.584   0.329  1.00 58.05           N  
ATOM   2930  H   GLN A 194      10.760  20.798  -0.548  1.00 58.05           H  
ATOM   2931  CA  GLN A 194      10.891  19.561   1.198  1.00 58.05           C  
ATOM   2932  HA  GLN A 194      10.109  18.873   1.519  1.00 58.05           H  
ATOM   2933  C   GLN A 194      11.479  20.198   2.459  1.00 58.05           C  
ATOM   2934  CB  GLN A 194      11.957  18.763   0.441  1.00 58.05           C  
ATOM   2935  HB2 GLN A 194      12.446  18.087   1.142  1.00 58.05           H  
ATOM   2936  HB3 GLN A 194      12.708  19.439   0.033  1.00 58.05           H  
ATOM   2937  O   GLN A 194      11.152  19.773   3.565  1.00 58.05           O  
ATOM   2938  CG  GLN A 194      11.344  17.938  -0.695  1.00 58.05           C  
ATOM   2939  HG2 GLN A 194      10.603  17.248  -0.293  1.00 58.05           H  
ATOM   2940  HG3 GLN A 194      10.848  18.601  -1.404  1.00 58.05           H  
ATOM   2941  CD  GLN A 194      12.407  17.131  -1.426  1.00 58.05           C  
ATOM   2942  NE2 GLN A 194      12.500  17.255  -2.729  1.00 58.05           N  
ATOM   2943 HE21 GLN A 194      11.815  17.800  -3.233  1.00 58.05           H  
ATOM   2944 HE22 GLN A 194      13.167  16.656  -3.195  1.00 58.05           H  
ATOM   2945  OE1 GLN A 194      13.161  16.371  -0.842  1.00 58.05           O  
ATOM   2946  N   LEU A 195      12.260  21.270   2.299  1.00 57.23           N  
ATOM   2947  H   LEU A 195      12.519  21.547   1.363  1.00 57.23           H  
ATOM   2948  CA  LEU A 195      12.835  22.021   3.408  1.00 57.23           C  
ATOM   2949  HA  LEU A 195      13.395  21.321   4.028  1.00 57.23           H  
ATOM   2950  C   LEU A 195      11.749  22.650   4.287  1.00 57.23           C  
ATOM   2951  CB  LEU A 195      13.803  23.075   2.845  1.00 57.23           C  
ATOM   2952  HB2 LEU A 195      14.541  22.575   2.217  1.00 57.23           H  
ATOM   2953  HB3 LEU A 195      13.241  23.767   2.218  1.00 57.23           H  
ATOM   2954  O   LEU A 195      11.814  22.530   5.501  1.00 57.23           O  
ATOM   2955  CG  LEU A 195      14.546  23.881   3.924  1.00 57.23           C  
ATOM   2956  HG  LEU A 195      13.816  24.377   4.564  1.00 57.23           H  
ATOM   2957  CD1 LEU A 195      15.454  22.999   4.784  1.00 57.23           C  
ATOM   2958 HD11 LEU A 195      16.021  23.622   5.476  1.00 57.23           H  
ATOM   2959 HD12 LEU A 195      16.150  22.447   4.153  1.00 57.23           H  
ATOM   2960 HD13 LEU A 195      14.858  22.301   5.371  1.00 57.23           H  
ATOM   2961  CD2 LEU A 195      15.398  24.961   3.262  1.00 57.23           C  
ATOM   2962 HD21 LEU A 195      16.150  24.505   2.618  1.00 57.23           H  
ATOM   2963 HD22 LEU A 195      14.766  25.621   2.667  1.00 57.23           H  
ATOM   2964 HD23 LEU A 195      15.898  25.556   4.026  1.00 57.23           H  
ATOM   2965  N   THR A 196      10.712  23.261   3.716  1.00 58.60           N  
ATOM   2966  H   THR A 196      10.687  23.357   2.711  1.00 58.60           H  
ATOM   2967  CA  THR A 196       9.615  23.840   4.502  1.00 58.60           C  
ATOM   2968  HA  THR A 196      10.049  24.435   5.306  1.00 58.60           H  
ATOM   2969  C   THR A 196       8.764  22.768   5.160  1.00 58.60           C  
ATOM   2970  CB  THR A 196       8.697  24.763   3.696  1.00 58.60           C  
ATOM   2971  HB  THR A 196       7.884  25.087   4.345  1.00 58.60           H  
ATOM   2972  O   THR A 196       8.339  22.975   6.284  1.00 58.60           O  
ATOM   2973  CG2 THR A 196       9.400  26.022   3.190  1.00 58.60           C  
ATOM   2974 HG21 THR A 196      10.346  25.787   2.704  1.00 58.60           H  
ATOM   2975 HG22 THR A 196       9.616  26.670   4.040  1.00 58.60           H  
ATOM   2976 HG23 THR A 196       8.756  26.567   2.500  1.00 58.60           H  
ATOM   2977  OG1 THR A 196       8.123  24.098   2.602  1.00 58.60           O  
ATOM   2978  HG1 THR A 196       7.940  24.783   1.956  1.00 58.60           H  
ATOM   2979  N   SER A 197       8.550  21.607   4.537  1.00 61.17           N  
ATOM   2980  H   SER A 197       8.884  21.500   3.590  1.00 61.17           H  
ATOM   2981  CA  SER A 197       7.861  20.483   5.192  1.00 61.17           C  
ATOM   2982  HA  SER A 197       6.922  20.842   5.612  1.00 61.17           H  
ATOM   2983  C   SER A 197       8.686  19.905   6.344  1.00 61.17           C  
ATOM   2984  CB  SER A 197       7.546  19.369   4.190  1.00 61.17           C  
ATOM   2985  HB2 SER A 197       7.048  18.550   4.707  1.00 61.17           H  
ATOM   2986  HB3 SER A 197       8.471  18.996   3.750  1.00 61.17           H  
ATOM   2987  O   SER A 197       8.116  19.488   7.351  1.00 61.17           O  
ATOM   2988  OG  SER A 197       6.694  19.850   3.170  1.00 61.17           O  
ATOM   2989  HG  SER A 197       7.252  20.392   2.607  1.00 61.17           H  
ATOM   2990  N   TYR A 198      10.015  19.901   6.203  1.00 61.79           N  
ATOM   2991  H   TYR A 198      10.405  20.196   5.319  1.00 61.79           H  
ATOM   2992  CA  TYR A 198      10.956  19.488   7.240  1.00 61.79           C  
ATOM   2993  HA  TYR A 198      10.629  18.534   7.654  1.00 61.79           H  
ATOM   2994  C   TYR A 198      11.004  20.492   8.404  1.00 61.79           C  
ATOM   2995  CB  TYR A 198      12.334  19.282   6.594  1.00 61.79           C  
ATOM   2996  HB2 TYR A 198      12.651  20.202   6.102  1.00 61.79           H  
ATOM   2997  HB3 TYR A 198      12.251  18.515   5.824  1.00 61.79           H  
ATOM   2998  O   TYR A 198      10.872  20.095   9.561  1.00 61.79           O  
ATOM   2999  CG  TYR A 198      13.407  18.862   7.572  1.00 61.79           C  
ATOM   3000  CD1 TYR A 198      14.313  19.813   8.082  1.00 61.79           C  
ATOM   3001  HD1 TYR A 198      14.255  20.843   7.762  1.00 61.79           H  
ATOM   3002  CD2 TYR A 198      13.477  17.521   7.993  1.00 61.79           C  
ATOM   3003  HD2 TYR A 198      12.786  16.792   7.599  1.00 61.79           H  
ATOM   3004  CE1 TYR A 198      15.287  19.425   9.022  1.00 61.79           C  
ATOM   3005  HE1 TYR A 198      15.978  20.155   9.418  1.00 61.79           H  
ATOM   3006  CE2 TYR A 198      14.449  17.131   8.933  1.00 61.79           C  
ATOM   3007  HE2 TYR A 198      14.515  16.106   9.266  1.00 61.79           H  
ATOM   3008  OH  TYR A 198      16.278  17.694  10.365  1.00 61.79           O  
ATOM   3009  HH  TYR A 198      16.840  18.422  10.642  1.00 61.79           H  
ATOM   3010  CZ  TYR A 198      15.352  18.081   9.451  1.00 61.79           C  
ATOM   3011  N   LEU A 199      11.127  21.790   8.103  1.00 63.41           N  
ATOM   3012  H   LEU A 199      11.253  22.032   7.131  1.00 63.41           H  
ATOM   3013  CA  LEU A 199      11.210  22.875   9.089  1.00 63.41           C  
ATOM   3014  HA  LEU A 199      11.880  22.575   9.895  1.00 63.41           H  
ATOM   3015  C   LEU A 199       9.855  23.180   9.748  1.00 63.41           C  
ATOM   3016  CB  LEU A 199      11.767  24.140   8.405  1.00 63.41           C  
ATOM   3017  HB2 LEU A 199      11.680  24.970   9.107  1.00 63.41           H  
ATOM   3018  HB3 LEU A 199      11.136  24.374   7.547  1.00 63.41           H  
ATOM   3019  O   LEU A 199       9.779  23.408  10.951  1.00 63.41           O  
ATOM   3020  CG  LEU A 199      13.234  24.065   7.937  1.00 63.41           C  
ATOM   3021  HG  LEU A 199      13.370  23.236   7.242  1.00 63.41           H  
ATOM   3022  CD1 LEU A 199      13.598  25.368   7.223  1.00 63.41           C  
ATOM   3023 HD11 LEU A 199      12.918  25.534   6.388  1.00 63.41           H  
ATOM   3024 HD12 LEU A 199      14.619  25.310   6.845  1.00 63.41           H  
ATOM   3025 HD13 LEU A 199      13.524  26.206   7.916  1.00 63.41           H  
ATOM   3026  CD2 LEU A 199      14.211  23.857   9.092  1.00 63.41           C  
ATOM   3027 HD21 LEU A 199      14.045  22.885   9.556  1.00 63.41           H  
ATOM   3028 HD22 LEU A 199      14.080  24.641   9.839  1.00 63.41           H  
ATOM   3029 HD23 LEU A 199      15.235  23.888   8.719  1.00 63.41           H  
ATOM   3030  N   PHE A 200       8.774  23.151   8.972  1.00 63.39           N  
ATOM   3031  H   PHE A 200       8.908  22.945   7.993  1.00 63.39           H  
ATOM   3032  CA  PHE A 200       7.415  23.492   9.386  1.00 63.39           C  
ATOM   3033  HA  PHE A 200       7.417  23.724  10.451  1.00 63.39           H  
ATOM   3034  C   PHE A 200       6.499  22.280   9.189  1.00 63.39           C  
ATOM   3035  CB  PHE A 200       6.937  24.758   8.655  1.00 63.39           C  
ATOM   3036  HB2 PHE A 200       6.844  24.556   7.588  1.00 63.39           H  
ATOM   3037  HB3 PHE A 200       5.941  25.011   9.019  1.00 63.39           H  
ATOM   3038  O   PHE A 200       5.685  22.199   8.263  1.00 63.39           O  
ATOM   3039  CG  PHE A 200       7.838  25.962   8.856  1.00 63.39           C  
ATOM   3040  CD1 PHE A 200       7.774  26.698  10.054  1.00 63.39           C  
ATOM   3041  HD1 PHE A 200       7.081  26.411  10.832  1.00 63.39           H  
ATOM   3042  CD2 PHE A 200       8.758  26.336   7.857  1.00 63.39           C  
ATOM   3043  HD2 PHE A 200       8.818  25.766   6.941  1.00 63.39           H  
ATOM   3044  CE1 PHE A 200       8.618  27.804  10.250  1.00 63.39           C  
ATOM   3045  HE1 PHE A 200       8.572  28.366  11.171  1.00 63.39           H  
ATOM   3046  CE2 PHE A 200       9.605  27.441   8.054  1.00 63.39           C  
ATOM   3047  HE2 PHE A 200      10.315  27.726   7.291  1.00 63.39           H  
ATOM   3048  CZ  PHE A 200       9.533  28.176   9.250  1.00 63.39           C  
ATOM   3049  HZ  PHE A 200      10.185  29.023   9.404  1.00 63.39           H  
ATOM   3050  N   GLN A 201       6.634  21.304  10.091  1.00 69.20           N  
ATOM   3051  H   GLN A 201       7.376  21.394  10.770  1.00 69.20           H  
ATOM   3052  CA  GLN A 201       5.821  20.088  10.084  1.00 69.20           C  
ATOM   3053  HA  GLN A 201       5.858  19.662   9.081  1.00 69.20           H  
ATOM   3054  C   GLN A 201       4.351  20.396  10.413  1.00 69.20           C  
ATOM   3055  CB  GLN A 201       6.390  19.041  11.052  1.00 69.20           C  
ATOM   3056  HB2 GLN A 201       5.681  18.215  11.103  1.00 69.20           H  
ATOM   3057  HB3 GLN A 201       6.492  19.472  12.048  1.00 69.20           H  
ATOM   3058  O   GLN A 201       3.924  20.356  11.569  1.00 69.20           O  
ATOM   3059  CG  GLN A 201       7.739  18.469  10.602  1.00 69.20           C  
ATOM   3060  HG2 GLN A 201       7.659  18.100   9.580  1.00 69.20           H  
ATOM   3061  HG3 GLN A 201       8.496  19.252  10.628  1.00 69.20           H  
ATOM   3062  CD  GLN A 201       8.159  17.305  11.491  1.00 69.20           C  
ATOM   3063  NE2 GLN A 201       9.273  17.409  12.179  1.00 69.20           N  
ATOM   3064 HE21 GLN A 201       9.555  16.613  12.732  1.00 69.20           H  
ATOM   3065 HE22 GLN A 201       9.884  18.201  12.032  1.00 69.20           H  
ATOM   3066  OE1 GLN A 201       7.476  16.295  11.593  1.00 69.20           O  
ATOM   3067  N   THR A 202       3.553  20.669   9.377  1.00 75.37           N  
ATOM   3068  H   THR A 202       4.011  20.891   8.505  1.00 75.37           H  
ATOM   3069  CA  THR A 202       2.086  20.746   9.488  1.00 75.37           C  
ATOM   3070  HA  THR A 202       1.840  21.564  10.166  1.00 75.37           H  
ATOM   3071  C   THR A 202       1.514  19.451  10.074  1.00 75.37           C  
ATOM   3072  CB  THR A 202       1.409  21.019   8.132  1.00 75.37           C  
ATOM   3073  HB  THR A 202       0.338  21.129   8.302  1.00 75.37           H  
ATOM   3074  O   THR A 202       2.107  18.383   9.924  1.00 75.37           O  
ATOM   3075  CG2 THR A 202       1.919  22.287   7.451  1.00 75.37           C  
ATOM   3076 HG21 THR A 202       1.792  23.138   8.120  1.00 75.37           H  
ATOM   3077 HG22 THR A 202       1.346  22.471   6.543  1.00 75.37           H  
ATOM   3078 HG23 THR A 202       2.975  22.198   7.195  1.00 75.37           H  
ATOM   3079  OG1 THR A 202       1.606  19.946   7.234  1.00 75.37           O  
ATOM   3080  HG1 THR A 202       2.512  20.030   6.928  1.00 75.37           H  
ATOM   3081  N   ASN A 203       0.320  19.493  10.677  1.00 80.08           N  
ATOM   3082  H   ASN A 203      -0.097  20.390  10.877  1.00 80.08           H  
ATOM   3083  CA  ASN A 203      -0.338  18.278  11.186  1.00 80.08           C  
ATOM   3084  HA  ASN A 203       0.282  17.847  11.973  1.00 80.08           H  
ATOM   3085  C   ASN A 203      -0.481  17.190  10.107  1.00 80.08           C  
ATOM   3086  CB  ASN A 203      -1.710  18.645  11.779  1.00 80.08           C  
ATOM   3087  HB2 ASN A 203      -2.276  19.249  11.069  1.00 80.08           H  
ATOM   3088  HB3 ASN A 203      -2.271  17.731  11.974  1.00 80.08           H  
ATOM   3089  O   ASN A 203      -0.279  16.013  10.386  1.00 80.08           O  
ATOM   3090  CG  ASN A 203      -1.604  19.384  13.101  1.00 80.08           C  
ATOM   3091  ND2 ASN A 203      -2.653  20.049  13.522  1.00 80.08           N  
ATOM   3092 HD21 ASN A 203      -2.555  20.517  14.412  1.00 80.08           H  
ATOM   3093 HD22 ASN A 203      -3.525  20.056  13.014  1.00 80.08           H  
ATOM   3094  OD1 ASN A 203      -0.581  19.377  13.763  1.00 80.08           O  
ATOM   3095  N   GLY A 204      -0.758  17.575   8.857  1.00 78.63           N  
ATOM   3096  H   GLY A 204      -0.885  18.560   8.672  1.00 78.63           H  
ATOM   3097  CA  GLY A 204      -0.779  16.635   7.735  1.00 78.63           C  
ATOM   3098  HA2 GLY A 204      -1.108  17.160   6.839  1.00 78.63           H  
ATOM   3099  HA3 GLY A 204      -1.485  15.832   7.943  1.00 78.63           H  
ATOM   3100  C   GLY A 204       0.593  16.012   7.453  1.00 78.63           C  
ATOM   3101  O   GLY A 204       0.672  14.817   7.182  1.00 78.63           O  
ATOM   3102  N   GLN A 205       1.676  16.792   7.544  1.00 74.87           N  
ATOM   3103  H   GLN A 205       1.572  17.749   7.849  1.00 74.87           H  
ATOM   3104  CA  GLN A 205       3.036  16.274   7.368  1.00 74.87           C  
ATOM   3105  HA  GLN A 205       3.049  15.685   6.451  1.00 74.87           H  
ATOM   3106  C   GLN A 205       3.442  15.335   8.507  1.00 74.87           C  
ATOM   3107  CB  GLN A 205       4.038  17.435   7.230  1.00 74.87           C  
ATOM   3108  HB2 GLN A 205       3.668  18.145   6.490  1.00 74.87           H  
ATOM   3109  HB3 GLN A 205       4.137  17.953   8.184  1.00 74.87           H  
ATOM   3110  O   GLN A 205       3.987  14.269   8.242  1.00 74.87           O  
ATOM   3111  CG  GLN A 205       5.423  16.938   6.783  1.00 74.87           C  
ATOM   3112  HG2 GLN A 205       5.843  16.282   7.545  1.00 74.87           H  
ATOM   3113  HG3 GLN A 205       6.092  17.792   6.680  1.00 74.87           H  
ATOM   3114  CD  GLN A 205       5.356  16.204   5.445  1.00 74.87           C  
ATOM   3115  NE2 GLN A 205       5.895  15.007   5.349  1.00 74.87           N  
ATOM   3116 HE21 GLN A 205       6.318  14.544   6.140  1.00 74.87           H  
ATOM   3117 HE22 GLN A 205       5.869  14.542   4.453  1.00 74.87           H  
ATOM   3118  OE1 GLN A 205       4.735  16.668   4.492  1.00 74.87           O  
ATOM   3119  N   LYS A 206       3.108  15.677   9.758  1.00 78.14           N  
ATOM   3120  H   LYS A 206       2.695  16.586   9.910  1.00 78.14           H  
ATOM   3121  CA  LYS A 206       3.332  14.793  10.912  1.00 78.14           C  
ATOM   3122  HA  LYS A 206       4.397  14.581  11.002  1.00 78.14           H  
ATOM   3123  C   LYS A 206       2.645  13.441  10.727  1.00 78.14           C  
ATOM   3124  CB  LYS A 206       2.843  15.455  12.207  1.00 78.14           C  
ATOM   3125  HB2 LYS A 206       2.887  14.718  13.009  1.00 78.14           H  
ATOM   3126  HB3 LYS A 206       1.806  15.772  12.091  1.00 78.14           H  
ATOM   3127  O   LYS A 206       3.242  12.422  11.032  1.00 78.14           O  
ATOM   3128  CG  LYS A 206       3.709  16.655  12.606  1.00 78.14           C  
ATOM   3129  HG2 LYS A 206       4.743  16.329  12.723  1.00 78.14           H  
ATOM   3130  HG3 LYS A 206       3.660  17.414  11.825  1.00 78.14           H  
ATOM   3131  CD  LYS A 206       3.217  17.267  13.922  1.00 78.14           C  
ATOM   3132  HD2 LYS A 206       2.191  17.612  13.794  1.00 78.14           H  
ATOM   3133  HD3 LYS A 206       3.250  16.511  14.707  1.00 78.14           H  
ATOM   3134  CE  LYS A 206       4.113  18.450  14.307  1.00 78.14           C  
ATOM   3135  HE2 LYS A 206       5.133  18.088  14.434  1.00 78.14           H  
ATOM   3136  HE3 LYS A 206       4.116  19.164  13.484  1.00 78.14           H  
ATOM   3137  NZ  LYS A 206       3.641  19.112  15.548  1.00 78.14           N  
ATOM   3138  HZ1 LYS A 206       3.654  18.468  16.326  1.00 78.14           H  
ATOM   3139  HZ2 LYS A 206       2.700  19.458  15.425  1.00 78.14           H  
ATOM   3140  HZ3 LYS A 206       4.237  19.895  15.773  1.00 78.14           H  
ATOM   3141  N   ARG A 207       1.426  13.433  10.177  1.00 82.26           N  
ATOM   3142  H   ARG A 207       0.993  14.325   9.986  1.00 82.26           H  
ATOM   3143  CA  ARG A 207       0.689  12.198   9.878  1.00 82.26           C  
ATOM   3144  HA  ARG A 207       0.712  11.549  10.753  1.00 82.26           H  
ATOM   3145  C   ARG A 207       1.350  11.369   8.785  1.00 82.26           C  
ATOM   3146  CB  ARG A 207      -0.763  12.523   9.529  1.00 82.26           C  
ATOM   3147  HB2 ARG A 207      -0.805  13.302   8.768  1.00 82.26           H  
ATOM   3148  HB3 ARG A 207      -1.233  11.622   9.134  1.00 82.26           H  
ATOM   3149  O   ARG A 207       1.525  10.175   8.973  1.00 82.26           O  
ATOM   3150  CG  ARG A 207      -1.506  12.974  10.795  1.00 82.26           C  
ATOM   3151  HG2 ARG A 207      -1.028  13.851  11.232  1.00 82.26           H  
ATOM   3152  HG3 ARG A 207      -1.467  12.176  11.537  1.00 82.26           H  
ATOM   3153  CD  ARG A 207      -2.962  13.300  10.494  1.00 82.26           C  
ATOM   3154  HD2 ARG A 207      -3.424  13.696  11.399  1.00 82.26           H  
ATOM   3155  HD3 ARG A 207      -2.993  14.069   9.723  1.00 82.26           H  
ATOM   3156  NE  ARG A 207      -3.669  12.073  10.093  1.00 82.26           N  
ATOM   3157  HE  ARG A 207      -3.502  11.243  10.643  1.00 82.26           H  
ATOM   3158  NH1 ARG A 207      -4.682  12.906   8.237  1.00 82.26           N  
ATOM   3159 HH11 ARG A 207      -4.951  12.622   7.306  1.00 82.26           H  
ATOM   3160 HH12 ARG A 207      -4.206  13.790   8.352  1.00 82.26           H  
ATOM   3161  NH2 ARG A 207      -4.882  10.749   8.714  1.00 82.26           N  
ATOM   3162 HH21 ARG A 207      -5.538  10.677   7.949  1.00 82.26           H  
ATOM   3163 HH22 ARG A 207      -4.704   9.907   9.243  1.00 82.26           H  
ATOM   3164  CZ  ARG A 207      -4.393  11.909   9.016  1.00 82.26           C  
ATOM   3165  N   LEU A 208       1.792  11.998   7.693  1.00 80.21           N  
ATOM   3166  H   LEU A 208       1.639  12.992   7.606  1.00 80.21           H  
ATOM   3167  CA  LEU A 208       2.597  11.298   6.686  1.00 80.21           C  
ATOM   3168  HA  LEU A 208       2.012  10.476   6.274  1.00 80.21           H  
ATOM   3169  C   LEU A 208       3.843  10.651   7.305  1.00 80.21           C  
ATOM   3170  CB  LEU A 208       3.013  12.264   5.566  1.00 80.21           C  
ATOM   3171  HB2 LEU A 208       3.365  13.196   6.010  1.00 80.21           H  
ATOM   3172  HB3 LEU A 208       3.857  11.826   5.033  1.00 80.21           H  
ATOM   3173  O   LEU A 208       4.138   9.507   6.994  1.00 80.21           O  
ATOM   3174  CG  LEU A 208       1.916  12.573   4.542  1.00 80.21           C  
ATOM   3175  HG  LEU A 208       1.015  12.923   5.045  1.00 80.21           H  
ATOM   3176  CD1 LEU A 208       2.420  13.665   3.595  1.00 80.21           C  
ATOM   3177 HD11 LEU A 208       2.528  14.601   4.143  1.00 80.21           H  
ATOM   3178 HD12 LEU A 208       1.726  13.780   2.762  1.00 80.21           H  
ATOM   3179 HD13 LEU A 208       3.391  13.377   3.193  1.00 80.21           H  
ATOM   3180  CD2 LEU A 208       1.581  11.359   3.677  1.00 80.21           C  
ATOM   3181 HD21 LEU A 208       2.479  10.996   3.177  1.00 80.21           H  
ATOM   3182 HD22 LEU A 208       0.841  11.632   2.924  1.00 80.21           H  
ATOM   3183 HD23 LEU A 208       1.178  10.548   4.283  1.00 80.21           H  
ATOM   3184  N   ASN A 209       4.526  11.349   8.214  1.00 73.71           N  
ATOM   3185  H   ASN A 209       4.249  12.303   8.396  1.00 73.71           H  
ATOM   3186  CA  ASN A 209       5.741  10.851   8.860  1.00 73.71           C  
ATOM   3187  HA  ASN A 209       6.412  10.465   8.093  1.00 73.71           H  
ATOM   3188  C   ASN A 209       5.504   9.687   9.845  1.00 73.71           C  
ATOM   3189  CB  ASN A 209       6.434  12.022   9.585  1.00 73.71           C  
ATOM   3190  HB2 ASN A 209       7.299  11.629  10.120  1.00 73.71           H  
ATOM   3191  HB3 ASN A 209       5.753  12.440  10.325  1.00 73.71           H  
ATOM   3192  O   ASN A 209       6.481   9.110  10.306  1.00 73.71           O  
ATOM   3193  CG  ASN A 209       6.938  13.144   8.691  1.00 73.71           C  
ATOM   3194  ND2 ASN A 209       7.388  14.230   9.279  1.00 73.71           N  
ATOM   3195 HD21 ASN A 209       7.816  14.925   8.683  1.00 73.71           H  
ATOM   3196 HD22 ASN A 209       7.385  14.329  10.284  1.00 73.71           H  
ATOM   3197  OD1 ASN A 209       6.944  13.101   7.469  1.00 73.71           O  
ATOM   3198  N   THR A 210       4.258   9.382  10.228  1.00 77.41           N  
ATOM   3199  H   THR A 210       3.493   9.950   9.893  1.00 77.41           H  
ATOM   3200  CA  THR A 210       3.946   8.307  11.192  1.00 77.41           C  
ATOM   3201  HA  THR A 210       4.864   7.785  11.462  1.00 77.41           H  
ATOM   3202  C   THR A 210       3.017   7.227  10.643  1.00 77.41           C  
ATOM   3203  CB  THR A 210       3.339   8.868  12.485  1.00 77.41           C  
ATOM   3204  HB  THR A 210       3.109   8.033  13.146  1.00 77.41           H  
ATOM   3205  O   THR A 210       2.941   6.142  11.213  1.00 77.41           O  
ATOM   3206  CG2 THR A 210       4.292   9.806  13.226  1.00 77.41           C  
ATOM   3207 HG21 THR A 210       5.232   9.288  13.415  1.00 77.41           H  
ATOM   3208 HG22 THR A 210       4.490  10.694  12.626  1.00 77.41           H  
ATOM   3209 HG23 THR A 210       3.852  10.101  14.179  1.00 77.41           H  
ATOM   3210  OG1 THR A 210       2.145   9.587  12.245  1.00 77.41           O  
ATOM   3211  HG1 THR A 210       1.692   9.634  13.090  1.00 77.41           H  
ATOM   3212  N   GLY A 211       2.294   7.507   9.558  1.00 84.37           N  
ATOM   3213  H   GLY A 211       2.347   8.448   9.194  1.00 84.37           H  
ATOM   3214  CA  GLY A 211       1.250   6.635   9.021  1.00 84.37           C  
ATOM   3215  HA2 GLY A 211       0.283   7.099   9.212  1.00 84.37           H  
ATOM   3216  HA3 GLY A 211       1.272   5.671   9.530  1.00 84.37           H  
ATOM   3217  C   GLY A 211       1.355   6.363   7.524  1.00 84.37           C  
ATOM   3218  O   GLY A 211       0.447   5.740   6.970  1.00 84.37           O  
ATOM   3219  N   HIS A 212       2.417   6.809   6.848  1.00 86.28           N  
ATOM   3220  H   HIS A 212       3.154   7.289   7.345  1.00 86.28           H  
ATOM   3221  CA  HIS A 212       2.653   6.514   5.436  1.00 86.28           C  
ATOM   3222  HA  HIS A 212       1.857   5.859   5.081  1.00 86.28           H  
ATOM   3223  C   HIS A 212       3.976   5.780   5.219  1.00 86.28           C  
ATOM   3224  CB  HIS A 212       2.576   7.796   4.599  1.00 86.28           C  
ATOM   3225  HB2 HIS A 212       1.598   8.254   4.744  1.00 86.28           H  
ATOM   3226  HB3 HIS A 212       3.342   8.494   4.936  1.00 86.28           H  
ATOM   3227  O   HIS A 212       5.009   6.207   5.719  1.00 86.28           O  
ATOM   3228  CG  HIS A 212       2.792   7.559   3.127  1.00 86.28           C  
ATOM   3229  CD2 HIS A 212       3.896   7.898   2.393  1.00 86.28           C  
ATOM   3230  HD2 HIS A 212       4.778   8.391   2.774  1.00 86.28           H  
ATOM   3231  ND1 HIS A 212       1.931   6.910   2.278  1.00 86.28           N  
ATOM   3232  HD1 HIS A 212       1.034   6.528   2.543  1.00 86.28           H  
ATOM   3233  CE1 HIS A 212       2.497   6.855   1.064  1.00 86.28           C  
ATOM   3234  HE1 HIS A 212       2.056   6.391   0.194  1.00 86.28           H  
ATOM   3235  NE2 HIS A 212       3.685   7.480   1.073  1.00 86.28           N  
ATOM   3236  N   VAL A 213       3.950   4.721   4.409  1.00 86.35           N  
ATOM   3237  H   VAL A 213       3.060   4.435   4.026  1.00 86.35           H  
ATOM   3238  CA  VAL A 213       5.156   4.050   3.903  1.00 86.35           C  
ATOM   3239  HA  VAL A 213       6.033   4.573   4.286  1.00 86.35           H  
ATOM   3240  C   VAL A 213       5.200   4.148   2.381  1.00 86.35           C  
ATOM   3241  CB  VAL A 213       5.255   2.601   4.420  1.00 86.35           C  
ATOM   3242  HB  VAL A 213       5.168   2.625   5.507  1.00 86.35           H  
ATOM   3243  O   VAL A 213       4.187   3.953   1.700  1.00 86.35           O  
ATOM   3244  CG1 VAL A 213       4.144   1.710   3.865  1.00 86.35           C  
ATOM   3245 HG11 VAL A 213       4.218   0.714   4.302  1.00 86.35           H  
ATOM   3246 HG12 VAL A 213       4.263   1.622   2.785  1.00 86.35           H  
ATOM   3247 HG13 VAL A 213       3.170   2.141   4.097  1.00 86.35           H  
ATOM   3248  CG2 VAL A 213       6.594   1.940   4.078  1.00 86.35           C  
ATOM   3249 HG21 VAL A 213       6.719   1.843   3.000  1.00 86.35           H  
ATOM   3250 HG22 VAL A 213       6.636   0.949   4.530  1.00 86.35           H  
ATOM   3251 HG23 VAL A 213       7.410   2.537   4.487  1.00 86.35           H  
ATOM   3252  N   ALA A 214       6.381   4.436   1.842  1.00 84.79           N  
ATOM   3253  H   ALA A 214       7.174   4.557   2.454  1.00 84.79           H  
ATOM   3254  CA  ALA A 214       6.622   4.440   0.406  1.00 84.79           C  
ATOM   3255  HA  ALA A 214       5.691   4.244  -0.126  1.00 84.79           H  
ATOM   3256  C   ALA A 214       7.609   3.326   0.040  1.00 84.79           C  
ATOM   3257  CB  ALA A 214       7.097   5.830  -0.025  1.00 84.79           C  
ATOM   3258  HB1 ALA A 214       7.276   5.835  -1.100  1.00 84.79           H  
ATOM   3259  HB2 ALA A 214       8.022   6.080   0.495  1.00 84.79           H  
ATOM   3260  HB3 ALA A 214       6.333   6.568   0.219  1.00 84.79           H  
ATOM   3261  O   ALA A 214       8.747   3.300   0.498  1.00 84.79           O  
ATOM   3262  N   TYR A 215       7.177   2.412  -0.814  1.00 83.91           N  
ATOM   3263  H   TYR A 215       6.228   2.482  -1.152  1.00 83.91           H  
ATOM   3264  CA  TYR A 215       8.025   1.420  -1.456  1.00 83.91           C  
ATOM   3265  HA  TYR A 215       8.903   1.207  -0.847  1.00 83.91           H  
ATOM   3266  C   TYR A 215       8.474   2.004  -2.789  1.00 83.91           C  
ATOM   3267  CB  TYR A 215       7.222   0.130  -1.623  1.00 83.91           C  
ATOM   3268  HB2 TYR A 215       6.273   0.360  -2.107  1.00 83.91           H  
ATOM   3269  HB3 TYR A 215       7.768  -0.547  -2.279  1.00 83.91           H  
ATOM   3270  O   TYR A 215       7.641   2.267  -3.653  1.00 83.91           O  
ATOM   3271  CG  TYR A 215       6.951  -0.602  -0.328  1.00 83.91           C  
ATOM   3272  CD1 TYR A 215       7.788  -1.661   0.068  1.00 83.91           C  
ATOM   3273  HD1 TYR A 215       8.626  -1.946  -0.550  1.00 83.91           H  
ATOM   3274  CD2 TYR A 215       5.854  -0.237   0.472  1.00 83.91           C  
ATOM   3275  HD2 TYR A 215       5.205   0.566   0.155  1.00 83.91           H  
ATOM   3276  CE1 TYR A 215       7.534  -2.365   1.257  1.00 83.91           C  
ATOM   3277  HE1 TYR A 215       8.164  -3.196   1.539  1.00 83.91           H  
ATOM   3278  CE2 TYR A 215       5.603  -0.931   1.672  1.00 83.91           C  
ATOM   3279  HE2 TYR A 215       4.759  -0.677   2.297  1.00 83.91           H  
ATOM   3280  OH  TYR A 215       6.184  -2.675   3.209  1.00 83.91           O  
ATOM   3281  HH  TYR A 215       6.774  -3.426   3.313  1.00 83.91           H  
ATOM   3282  CZ  TYR A 215       6.441  -1.994   2.064  1.00 83.91           C  
ATOM   3283  N   VAL A 216       9.768   2.264  -2.947  1.00 77.88           N  
ATOM   3284  H   VAL A 216      10.410   1.996  -2.214  1.00 77.88           H  
ATOM   3285  CA  VAL A 216      10.321   2.941  -4.126  1.00 77.88           C  
ATOM   3286  HA  VAL A 216       9.559   2.987  -4.904  1.00 77.88           H  
ATOM   3287  C   VAL A 216      11.493   2.162  -4.694  1.00 77.88           C  
ATOM   3288  CB  VAL A 216      10.744   4.389  -3.818  1.00 77.88           C  
ATOM   3289  HB  VAL A 216      10.922   4.893  -4.767  1.00 77.88           H  
ATOM   3290  O   VAL A 216      12.282   1.568  -3.960  1.00 77.88           O  
ATOM   3291  CG1 VAL A 216       9.641   5.158  -3.085  1.00 77.88           C  
ATOM   3292 HG11 VAL A 216       8.735   5.170  -3.692  1.00 77.88           H  
ATOM   3293 HG12 VAL A 216       9.427   4.704  -2.117  1.00 77.88           H  
ATOM   3294 HG13 VAL A 216       9.973   6.180  -2.906  1.00 77.88           H  
ATOM   3295  CG2 VAL A 216      12.046   4.477  -3.018  1.00 77.88           C  
ATOM   3296 HG21 VAL A 216      12.017   3.781  -2.181  1.00 77.88           H  
ATOM   3297 HG22 VAL A 216      12.205   5.499  -2.674  1.00 77.88           H  
ATOM   3298 HG23 VAL A 216      12.887   4.210  -3.658  1.00 77.88           H  
ATOM   3299  N   ARG A 217      11.675   2.202  -6.007  1.00 73.53           N  
ATOM   3300  H   ARG A 217      10.970   2.627  -6.593  1.00 73.53           H  
ATOM   3301  CA  ARG A 217      12.885   1.668  -6.624  1.00 73.53           C  
ATOM   3302  HA  ARG A 217      13.468   1.135  -5.873  1.00 73.53           H  
ATOM   3303  C   ARG A 217      13.763   2.793  -7.139  1.00 73.53           C  
ATOM   3304  CB  ARG A 217      12.494   0.626  -7.663  1.00 73.53           C  
ATOM   3305  HB2 ARG A 217      11.939  -0.165  -7.160  1.00 73.53           H  
ATOM   3306  HB3 ARG A 217      11.851   1.066  -8.425  1.00 73.53           H  
ATOM   3307  O   ARG A 217      13.316   3.661  -7.872  1.00 73.53           O  
ATOM   3308  CG  ARG A 217      13.753   0.045  -8.309  1.00 73.53           C  
ATOM   3309  HG2 ARG A 217      14.503  -0.184  -7.552  1.00 73.53           H  
ATOM   3310  HG3 ARG A 217      14.146   0.765  -9.026  1.00 73.53           H  
ATOM   3311  CD  ARG A 217      13.378  -1.232  -9.025  1.00 73.53           C  
ATOM   3312  HD2 ARG A 217      13.064  -1.961  -8.277  1.00 73.53           H  
ATOM   3313  HD3 ARG A 217      12.548  -0.996  -9.691  1.00 73.53           H  
ATOM   3314  NE  ARG A 217      14.476  -1.801  -9.814  1.00 73.53           N  
ATOM   3315  HE  ARG A 217      15.298  -1.230  -9.949  1.00 73.53           H  
ATOM   3316  NH1 ARG A 217      13.233  -3.529 -10.551  1.00 73.53           N  
ATOM   3317 HH11 ARG A 217      12.562  -3.274  -9.841  1.00 73.53           H  
ATOM   3318 HH12 ARG A 217      12.990  -4.219 -11.248  1.00 73.53           H  
ATOM   3319  NH2 ARG A 217      15.218  -3.157 -11.488  1.00 73.53           N  
ATOM   3320 HH21 ARG A 217      16.028  -2.563 -11.594  1.00 73.53           H  
ATOM   3321 HH22 ARG A 217      14.938  -3.725 -12.275  1.00 73.53           H  
ATOM   3322  CZ  ARG A 217      14.324  -2.843 -10.600  1.00 73.53           C  
ATOM   3323  N   GLY A 218      15.049   2.751  -6.791  1.00 65.99           N  
ATOM   3324  H   GLY A 218      15.357   2.015  -6.171  1.00 65.99           H  
ATOM   3325  CA  GLY A 218      16.001   3.795  -7.190  1.00 65.99           C  
ATOM   3326  HA2 GLY A 218      16.969   3.587  -6.735  1.00 65.99           H  
ATOM   3327  HA3 GLY A 218      15.645   4.759  -6.826  1.00 65.99           H  
ATOM   3328  C   GLY A 218      16.205   3.913  -8.705  1.00 65.99           C  
ATOM   3329  O   GLY A 218      16.626   4.963  -9.176  1.00 65.99           O  
ATOM   3330  N   THR A 219      15.898   2.855  -9.460  1.00 66.88           N  
ATOM   3331  H   THR A 219      15.563   2.019  -9.003  1.00 66.88           H  
ATOM   3332  CA  THR A 219      15.956   2.831 -10.931  1.00 66.88           C  
ATOM   3333  HA  THR A 219      16.614   3.629 -11.274  1.00 66.88           H  
ATOM   3334  C   THR A 219      14.600   3.090 -11.593  1.00 66.88           C  
ATOM   3335  CB  THR A 219      16.538   1.503 -11.447  1.00 66.88           C  
ATOM   3336  HB  THR A 219      16.623   1.544 -12.533  1.00 66.88           H  
ATOM   3337  O   THR A 219      14.502   2.986 -12.808  1.00 66.88           O  
ATOM   3338  CG2 THR A 219      17.915   1.181 -10.871  1.00 66.88           C  
ATOM   3339 HG21 THR A 219      17.854   1.011  -9.796  1.00 66.88           H  
ATOM   3340 HG22 THR A 219      18.593   2.011 -11.071  1.00 66.88           H  
ATOM   3341 HG23 THR A 219      18.305   0.285 -11.354  1.00 66.88           H  
ATOM   3342  OG1 THR A 219      15.696   0.431 -11.094  1.00 66.88           O  
ATOM   3343  HG1 THR A 219      14.949   0.517 -11.692  1.00 66.88           H  
ATOM   3344  N   ASP A 220      13.541   3.346 -10.823  1.00 68.86           N  
ATOM   3345  H   ASP A 220      13.662   3.506  -9.833  1.00 68.86           H  
ATOM   3346  CA  ASP A 220      12.232   3.688 -11.375  1.00 68.86           C  
ATOM   3347  HA  ASP A 220      12.022   3.054 -12.236  1.00 68.86           H  
ATOM   3348  C   ASP A 220      12.201   5.172 -11.763  1.00 68.86           C  
ATOM   3349  CB  ASP A 220      11.151   3.421 -10.328  1.00 68.86           C  
ATOM   3350  HB2 ASP A 220      11.401   3.963  -9.416  1.00 68.86           H  
ATOM   3351  HB3 ASP A 220      11.140   2.362 -10.070  1.00 68.86           H  
ATOM   3352  O   ASP A 220      12.267   5.994 -10.845  1.00 68.86           O  
ATOM   3353  CG  ASP A 220       9.766   3.872 -10.776  1.00 68.86           C  
ATOM   3354  OD1 ASP A 220       9.549   4.158 -11.970  1.00 68.86           O  
ATOM   3355  OD2 ASP A 220       8.896   4.021  -9.899  1.00 68.86           O  
ATOM   3356  N   PRO A 221      12.045   5.538 -13.053  1.00 65.56           N  
ATOM   3357  CA  PRO A 221      11.994   6.932 -13.507  1.00 65.56           C  
ATOM   3358  HA  PRO A 221      12.964   7.411 -13.369  1.00 65.56           H  
ATOM   3359  C   PRO A 221      10.924   7.767 -12.791  1.00 65.56           C  
ATOM   3360  CB  PRO A 221      11.744   6.872 -15.017  1.00 65.56           C  
ATOM   3361  HB2 PRO A 221      11.098   7.678 -15.365  1.00 65.56           H  
ATOM   3362  HB3 PRO A 221      12.699   6.907 -15.542  1.00 65.56           H  
ATOM   3363  O   PRO A 221      11.135   8.957 -12.556  1.00 65.56           O  
ATOM   3364  CG  PRO A 221      11.103   5.505 -15.231  1.00 65.56           C  
ATOM   3365  HG2 PRO A 221      10.035   5.560 -15.018  1.00 65.56           H  
ATOM   3366  HG3 PRO A 221      11.276   5.129 -16.239  1.00 65.56           H  
ATOM   3367  CD  PRO A 221      11.792   4.646 -14.179  1.00 65.56           C  
ATOM   3368  HD2 PRO A 221      12.740   4.272 -14.566  1.00 65.56           H  
ATOM   3369  HD3 PRO A 221      11.136   3.815 -13.918  1.00 65.56           H  
ATOM   3370  N   VAL A 222       9.806   7.153 -12.385  1.00 66.79           N  
ATOM   3371  H   VAL A 222       9.712   6.160 -12.540  1.00 66.79           H  
ATOM   3372  CA  VAL A 222       8.741   7.849 -11.647  1.00 66.79           C  
ATOM   3373  HA  VAL A 222       8.561   8.812 -12.125  1.00 66.79           H  
ATOM   3374  C   VAL A 222       9.179   8.139 -10.208  1.00 66.79           C  
ATOM   3375  CB  VAL A 222       7.432   7.036 -11.705  1.00 66.79           C  
ATOM   3376  HB  VAL A 222       7.594   6.064 -11.237  1.00 66.79           H  
ATOM   3377  O   VAL A 222       8.902   9.216  -9.678  1.00 66.79           O  
ATOM   3378  CG1 VAL A 222       6.287   7.739 -10.968  1.00 66.79           C  
ATOM   3379 HG11 VAL A 222       6.160   8.750 -11.353  1.00 66.79           H  
ATOM   3380 HG12 VAL A 222       5.360   7.180 -11.094  1.00 66.79           H  
ATOM   3381 HG13 VAL A 222       6.523   7.775  -9.904  1.00 66.79           H  
ATOM   3382  CG2 VAL A 222       6.984   6.822 -13.159  1.00 66.79           C  
ATOM   3383 HG21 VAL A 222       7.700   6.186 -13.679  1.00 66.79           H  
ATOM   3384 HG22 VAL A 222       6.909   7.779 -13.677  1.00 66.79           H  
ATOM   3385 HG23 VAL A 222       6.015   6.323 -13.190  1.00 66.79           H  
ATOM   3386  N   SER A 223       9.931   7.226  -9.592  1.00 65.60           N  
ATOM   3387  H   SER A 223      10.175   6.392 -10.107  1.00 65.60           H  
ATOM   3388  CA  SER A 223      10.357   7.328  -8.193  1.00 65.60           C  
ATOM   3389  HA  SER A 223       9.625   7.935  -7.660  1.00 65.60           H  
ATOM   3390  C   SER A 223      11.723   7.986  -7.974  1.00 65.60           C  
ATOM   3391  CB  SER A 223      10.371   5.959  -7.514  1.00 65.60           C  
ATOM   3392  HB2 SER A 223      11.178   5.352  -7.923  1.00 65.60           H  
ATOM   3393  HB3 SER A 223      10.577   6.122  -6.456  1.00 65.60           H  
ATOM   3394  O   SER A 223      12.078   8.217  -6.816  1.00 65.60           O  
ATOM   3395  OG  SER A 223       9.142   5.275  -7.606  1.00 65.60           O  
ATOM   3396  HG  SER A 223       9.033   4.907  -8.486  1.00 65.60           H  
ATOM   3397  N   VAL A 224      12.495   8.313  -9.024  1.00 60.77           N  
ATOM   3398  H   VAL A 224      12.182   8.005  -9.934  1.00 60.77           H  
ATOM   3399  CA  VAL A 224      13.885   8.832  -8.909  1.00 60.77           C  
ATOM   3400  HA  VAL A 224      14.510   8.037  -8.501  1.00 60.77           H  
ATOM   3401  C   VAL A 224      14.005  10.021  -7.949  1.00 60.77           C  
ATOM   3402  CB  VAL A 224      14.466   9.232 -10.289  1.00 60.77           C  
ATOM   3403  HB  VAL A 224      13.782   9.925 -10.779  1.00 60.77           H  
ATOM   3404  O   VAL A 224      15.033  10.192  -7.294  1.00 60.77           O  
ATOM   3405  CG1 VAL A 224      15.847   9.897 -10.219  1.00 60.77           C  
ATOM   3406 HG11 VAL A 224      16.543   9.259  -9.674  1.00 60.77           H  
ATOM   3407 HG12 VAL A 224      15.774  10.867  -9.729  1.00 60.77           H  
ATOM   3408 HG13 VAL A 224      16.229  10.076 -11.225  1.00 60.77           H  
ATOM   3409  CG2 VAL A 224      14.652   8.010 -11.182  1.00 60.77           C  
ATOM   3410 HG21 VAL A 224      15.159   7.206 -10.649  1.00 60.77           H  
ATOM   3411 HG22 VAL A 224      15.206   8.262 -12.086  1.00 60.77           H  
ATOM   3412 HG23 VAL A 224      13.656   7.693 -11.492  1.00 60.77           H  
ATOM   3413  N   PHE A 225      12.946  10.823  -7.822  1.00 57.25           N  
ATOM   3414  H   PHE A 225      12.139  10.609  -8.389  1.00 57.25           H  
ATOM   3415  CA  PHE A 225      12.924  12.033  -6.999  1.00 57.25           C  
ATOM   3416  HA  PHE A 225      13.955  12.318  -6.788  1.00 57.25           H  
ATOM   3417  C   PHE A 225      12.269  11.859  -5.624  1.00 57.25           C  
ATOM   3418  CB  PHE A 225      12.307  13.174  -7.809  1.00 57.25           C  
ATOM   3419  HB2 PHE A 225      12.317  14.088  -7.215  1.00 57.25           H  
ATOM   3420  HB3 PHE A 225      11.267  12.936  -8.033  1.00 57.25           H  
ATOM   3421  O   PHE A 225      11.939  12.853  -4.973  1.00 57.25           O  
ATOM   3422  CG  PHE A 225      13.059  13.442  -9.092  1.00 57.25           C  
ATOM   3423  CD1 PHE A 225      14.310  14.086  -9.050  1.00 57.25           C  
ATOM   3424  HD1 PHE A 225      14.724  14.404  -8.104  1.00 57.25           H  
ATOM   3425  CD2 PHE A 225      12.533  13.010 -10.323  1.00 57.25           C  
ATOM   3426  HD2 PHE A 225      11.592  12.482 -10.362  1.00 57.25           H  
ATOM   3427  CE1 PHE A 225      15.021  14.320 -10.239  1.00 57.25           C  
ATOM   3428  HE1 PHE A 225      15.979  14.819 -10.212  1.00 57.25           H  
ATOM   3429  CE2 PHE A 225      13.239  13.254 -11.512  1.00 57.25           C  
ATOM   3430  HE2 PHE A 225      12.834  12.923 -12.457  1.00 57.25           H  
ATOM   3431  CZ  PHE A 225      14.480  13.912 -11.471  1.00 57.25           C  
ATOM   3432  HZ  PHE A 225      15.021  14.093 -12.388  1.00 57.25           H  
ATOM   3433  N   TYR A 226      12.060  10.628  -5.150  1.00 60.84           N  
ATOM   3434  H   TYR A 226      12.319   9.825  -5.705  1.00 60.84           H  
ATOM   3435  CA  TYR A 226      11.630  10.434  -3.767  1.00 60.84           C  
ATOM   3436  HA  TYR A 226      10.698  10.989  -3.657  1.00 60.84           H  
ATOM   3437  C   TYR A 226      12.674  11.017  -2.795  1.00 60.84           C  
ATOM   3438  CB  TYR A 226      11.295   8.969  -3.465  1.00 60.84           C  
ATOM   3439  HB2 TYR A 226      11.810   8.662  -2.555  1.00 60.84           H  
ATOM   3440  HB3 TYR A 226      11.661   8.321  -4.262  1.00 60.84           H  
ATOM   3441  O   TYR A 226      13.864  10.709  -2.919  1.00 60.84           O  
ATOM   3442  CG  TYR A 226       9.808   8.750  -3.270  1.00 60.84           C  
ATOM   3443  CD1 TYR A 226       9.213   9.018  -2.020  1.00 60.84           C  
ATOM   3444  HD1 TYR A 226       9.826   9.370  -1.203  1.00 60.84           H  
ATOM   3445  CD2 TYR A 226       9.022   8.244  -4.320  1.00 60.84           C  
ATOM   3446  HD2 TYR A 226       9.464   8.004  -5.276  1.00 60.84           H  
ATOM   3447  CE1 TYR A 226       7.836   8.789  -1.818  1.00 60.84           C  
ATOM   3448  HE1 TYR A 226       7.387   8.972  -0.853  1.00 60.84           H  
ATOM   3449  CE2 TYR A 226       7.658   7.983  -4.098  1.00 60.84           C  
ATOM   3450  HE2 TYR A 226       7.052   7.505  -4.853  1.00 60.84           H  
ATOM   3451  OH  TYR A 226       5.732   7.986  -2.689  1.00 60.84           O  
ATOM   3452  HH  TYR A 226       5.452   8.132  -1.782  1.00 60.84           H  
ATOM   3453  CZ  TYR A 226       7.052   8.266  -2.867  1.00 60.84           C  
ATOM   3454  N   PRO A 227      12.266  11.864  -1.825  1.00 55.54           N  
ATOM   3455  CA  PRO A 227      13.195  12.466  -0.876  1.00 55.54           C  
ATOM   3456  HA  PRO A 227      13.888  13.111  -1.416  1.00 55.54           H  
ATOM   3457  C   PRO A 227      13.952  11.385  -0.109  1.00 55.54           C  
ATOM   3458  CB  PRO A 227      12.339  13.315   0.075  1.00 55.54           C  
ATOM   3459  HB2 PRO A 227      12.044  12.744   0.956  1.00 55.54           H  
ATOM   3460  HB3 PRO A 227      12.857  14.220   0.392  1.00 55.54           H  
ATOM   3461  O   PRO A 227      13.348  10.648   0.667  1.00 55.54           O  
ATOM   3462  CG  PRO A 227      11.084  13.616  -0.735  1.00 55.54           C  
ATOM   3463  HG2 PRO A 227      10.216  13.781  -0.097  1.00 55.54           H  
ATOM   3464  HG3 PRO A 227      11.259  14.481  -1.375  1.00 55.54           H  
ATOM   3465  CD  PRO A 227      10.921  12.377  -1.607  1.00 55.54           C  
ATOM   3466  HD2 PRO A 227      10.440  12.667  -2.541  1.00 55.54           H  
ATOM   3467  HD3 PRO A 227      10.327  11.631  -1.081  1.00 55.54           H  
ATOM   3468  N   ARG A 228      15.282  11.320  -0.251  1.00 52.18           N  
ATOM   3469  H   ARG A 228      15.703  11.907  -0.957  1.00 52.18           H  
ATOM   3470  CA  ARG A 228      16.123  10.339   0.467  1.00 52.18           C  
ATOM   3471  HA  ARG A 228      15.726   9.343   0.270  1.00 52.18           H  
ATOM   3472  C   ARG A 228      16.086  10.487   1.998  1.00 52.18           C  
ATOM   3473  CB  ARG A 228      17.575  10.398  -0.040  1.00 52.18           C  
ATOM   3474  HB2 ARG A 228      18.179   9.726   0.569  1.00 52.18           H  
ATOM   3475  HB3 ARG A 228      17.962  11.410   0.087  1.00 52.18           H  
ATOM   3476  O   ARG A 228      16.621   9.637   2.696  1.00 52.18           O  
ATOM   3477  CG  ARG A 228      17.717   9.969  -1.508  1.00 52.18           C  
ATOM   3478  HG2 ARG A 228      17.258   8.991  -1.647  1.00 52.18           H  
ATOM   3479  HG3 ARG A 228      17.218  10.692  -2.153  1.00 52.18           H  
ATOM   3480  CD  ARG A 228      19.203   9.888  -1.878  1.00 52.18           C  
ATOM   3481  HD2 ARG A 228      19.663  10.858  -1.689  1.00 52.18           H  
ATOM   3482  HD3 ARG A 228      19.679   9.142  -1.242  1.00 52.18           H  
ATOM   3483  NE  ARG A 228      19.392   9.523  -3.293  1.00 52.18           N  
ATOM   3484  HE  ARG A 228      18.553   9.371  -3.835  1.00 52.18           H  
ATOM   3485  NH1 ARG A 228      21.689   9.548  -3.301  1.00 52.18           N  
ATOM   3486 HH11 ARG A 228      22.565   9.428  -3.789  1.00 52.18           H  
ATOM   3487 HH12 ARG A 228      21.678   9.780  -2.318  1.00 52.18           H  
ATOM   3488  NH2 ARG A 228      20.580   9.073  -5.181  1.00 52.18           N  
ATOM   3489 HH21 ARG A 228      21.460   8.966  -5.666  1.00 52.18           H  
ATOM   3490 HH22 ARG A 228      19.715   8.952  -5.688  1.00 52.18           H  
ATOM   3491  CZ  ARG A 228      20.549   9.383  -3.916  1.00 52.18           C  
ATOM   3492  N   PHE A 229      15.469  11.554   2.507  1.00 44.77           N  
ATOM   3493  H   PHE A 229      15.049  12.196   1.850  1.00 44.77           H  
ATOM   3494  CA  PHE A 229      15.397  11.897   3.928  1.00 44.77           C  
ATOM   3495  HA  PHE A 229      16.206  11.387   4.451  1.00 44.77           H  
ATOM   3496  C   PHE A 229      14.101  11.455   4.627  1.00 44.77           C  
ATOM   3497  CB  PHE A 229      15.628  13.407   4.075  1.00 44.77           C  
ATOM   3498  HB2 PHE A 229      14.810  13.942   3.593  1.00 44.77           H  
ATOM   3499  HB3 PHE A 229      15.609  13.666   5.134  1.00 44.77           H  
ATOM   3500  O   PHE A 229      13.987  11.619   5.840  1.00 44.77           O  
ATOM   3501  CG  PHE A 229      16.951  13.878   3.500  1.00 44.77           C  
ATOM   3502  CD1 PHE A 229      18.152  13.552   4.158  1.00 44.77           C  
ATOM   3503  HD1 PHE A 229      18.130  12.982   5.074  1.00 44.77           H  
ATOM   3504  CD2 PHE A 229      16.988  14.627   2.308  1.00 44.77           C  
ATOM   3505  HD2 PHE A 229      16.070  14.894   1.804  1.00 44.77           H  
ATOM   3506  CE1 PHE A 229      19.384  13.977   3.630  1.00 44.77           C  
ATOM   3507  HE1 PHE A 229      20.303  13.736   4.144  1.00 44.77           H  
ATOM   3508  CE2 PHE A 229      18.221  15.051   1.780  1.00 44.77           C  
ATOM   3509  HE2 PHE A 229      18.248  15.642   0.877  1.00 44.77           H  
ATOM   3510  CZ  PHE A 229      19.419  14.727   2.442  1.00 44.77           C  
ATOM   3511  HZ  PHE A 229      20.365  15.066   2.047  1.00 44.77           H  
ATOM   3512  N   ASN A 230      13.124  10.886   3.909  1.00 54.43           N  
ATOM   3513  H   ASN A 230      13.270  10.703   2.927  1.00 54.43           H  
ATOM   3514  CA  ASN A 230      11.941  10.319   4.562  1.00 54.43           C  
ATOM   3515  HA  ASN A 230      11.646  10.973   5.383  1.00 54.43           H  
ATOM   3516  C   ASN A 230      12.291   8.956   5.174  1.00 54.43           C  
ATOM   3517  CB  ASN A 230      10.766  10.245   3.579  1.00 54.43           C  
ATOM   3518  HB2 ASN A 230      10.023   9.545   3.960  1.00 54.43           H  
ATOM   3519  HB3 ASN A 230      11.130   9.870   2.623  1.00 54.43           H  
ATOM   3520  O   ASN A 230      12.784   8.070   4.478  1.00 54.43           O  
ATOM   3521  CG  ASN A 230      10.069  11.574   3.360  1.00 54.43           C  
ATOM   3522  ND2 ASN A 230       9.211  11.651   2.371  1.00 54.43           N  
ATOM   3523 HD21 ASN A 230       8.740  12.538   2.267  1.00 54.43           H  
ATOM   3524 HD22 ASN A 230       9.023  10.835   1.807  1.00 54.43           H  
ATOM   3525  OD1 ASN A 230      10.250  12.551   4.064  1.00 54.43           O  
ATOM   3526  N   ARG A 231      12.031   8.799   6.479  1.00 53.57           N  
ATOM   3527  H   ARG A 231      11.612   9.575   6.971  1.00 53.57           H  
ATOM   3528  CA  ARG A 231      12.453   7.625   7.268  1.00 53.57           C  
ATOM   3529  HA  ARG A 231      13.523   7.474   7.122  1.00 53.57           H  
ATOM   3530  C   ARG A 231      11.811   6.314   6.798  1.00 53.57           C  
ATOM   3531  CB  ARG A 231      12.189   7.856   8.769  1.00 53.57           C  
ATOM   3532  HB2 ARG A 231      12.472   6.954   9.313  1.00 53.57           H  
ATOM   3533  HB3 ARG A 231      11.123   8.020   8.926  1.00 53.57           H  
ATOM   3534  O   ARG A 231      12.447   5.271   6.902  1.00 53.57           O  
ATOM   3535  CG  ARG A 231      12.986   9.044   9.340  1.00 53.57           C  
ATOM   3536  HG2 ARG A 231      12.645   9.955   8.848  1.00 53.57           H  
ATOM   3537  HG3 ARG A 231      14.047   8.921   9.124  1.00 53.57           H  
ATOM   3538  CD  ARG A 231      12.773   9.219  10.853  1.00 53.57           C  
ATOM   3539  HD2 ARG A 231      12.815  10.285  11.077  1.00 53.57           H  
ATOM   3540  HD3 ARG A 231      11.778   8.857  11.113  1.00 53.57           H  
ATOM   3541  NE  ARG A 231      13.804   8.536  11.664  1.00 53.57           N  
ATOM   3542  HE  ARG A 231      14.617   8.198  11.170  1.00 53.57           H  
ATOM   3543  NH1 ARG A 231      12.729   8.672  13.690  1.00 53.57           N  
ATOM   3544 HH11 ARG A 231      12.698   8.471  14.679  1.00 53.57           H  
ATOM   3545 HH12 ARG A 231      11.897   8.984  13.211  1.00 53.57           H  
ATOM   3546  NH2 ARG A 231      14.792   7.834  13.599  1.00 53.57           N  
ATOM   3547 HH21 ARG A 231      15.611   7.548  13.082  1.00 53.57           H  
ATOM   3548 HH22 ARG A 231      14.752   7.675  14.595  1.00 53.57           H  
ATOM   3549  CZ  ARG A 231      13.771   8.351  12.974  1.00 53.57           C  
ATOM   3550  N   ASP A 232      10.622   6.385   6.200  1.00 67.88           N  
ATOM   3551  H   ASP A 232      10.156   7.281   6.202  1.00 67.88           H  
ATOM   3552  CA  ASP A 232       9.807   5.209   5.867  1.00 67.88           C  
ATOM   3553  HA  ASP A 232      10.279   4.329   6.305  1.00 67.88           H  
ATOM   3554  C   ASP A 232       9.756   4.939   4.361  1.00 67.88           C  
ATOM   3555  CB  ASP A 232       8.435   5.327   6.536  1.00 67.88           C  
ATOM   3556  HB2 ASP A 232       7.900   6.173   6.105  1.00 67.88           H  
ATOM   3557  HB3 ASP A 232       7.861   4.419   6.349  1.00 67.88           H  
ATOM   3558  O   ASP A 232       8.701   4.701   3.766  1.00 67.88           O  
ATOM   3559  CG  ASP A 232       8.575   5.518   8.047  1.00 67.88           C  
ATOM   3560  OD1 ASP A 232       9.527   4.950   8.630  1.00 67.88           O  
ATOM   3561  OD2 ASP A 232       7.756   6.274   8.605  1.00 67.88           O  
ATOM   3562  N   ILE A 233      10.931   5.002   3.733  1.00 67.50           N  
ATOM   3563  H   ILE A 233      11.745   5.224   4.287  1.00 67.50           H  
ATOM   3564  CA  ILE A 233      11.133   4.571   2.353  1.00 67.50           C  
ATOM   3565  HA  ILE A 233      10.156   4.492   1.875  1.00 67.50           H  
ATOM   3566  C   ILE A 233      11.775   3.182   2.348  1.00 67.50           C  
ATOM   3567  CB  ILE A 233      11.927   5.611   1.544  1.00 67.50           C  
ATOM   3568  HB  ILE A 233      12.885   5.792   2.033  1.00 67.50           H  
ATOM   3569  O   ILE A 233      12.857   2.976   2.900  1.00 67.50           O  
ATOM   3570  CG1 ILE A 233      11.134   6.935   1.464  1.00 67.50           C  
ATOM   3571 HG12 ILE A 233      10.988   7.328   2.470  1.00 67.50           H  
ATOM   3572 HG13 ILE A 233      10.152   6.744   1.029  1.00 67.50           H  
ATOM   3573  CG2 ILE A 233      12.183   5.066   0.134  1.00 67.50           C  
ATOM   3574 HG21 ILE A 233      12.722   4.120   0.166  1.00 67.50           H  
ATOM   3575 HG22 ILE A 233      11.228   4.922  -0.371  1.00 67.50           H  
ATOM   3576 HG23 ILE A 233      12.809   5.754  -0.434  1.00 67.50           H  
ATOM   3577  CD1 ILE A 233      11.829   8.015   0.632  1.00 67.50           C  
ATOM   3578 HD11 ILE A 233      11.253   8.939   0.677  1.00 67.50           H  
ATOM   3579 HD12 ILE A 233      12.833   8.178   1.022  1.00 67.50           H  
ATOM   3580 HD13 ILE A 233      11.884   7.722  -0.416  1.00 67.50           H  
ATOM   3581  N   ARG A 234      11.126   2.223   1.686  1.00 71.21           N  
ATOM   3582  H   ARG A 234      10.258   2.480   1.238  1.00 71.21           H  
ATOM   3583  CA  ARG A 234      11.684   0.893   1.411  1.00 71.21           C  
ATOM   3584  HA  ARG A 234      12.520   0.703   2.084  1.00 71.21           H  
ATOM   3585  C   ARG A 234      12.225   0.871  -0.014  1.00 71.21           C  
ATOM   3586  CB  ARG A 234      10.611  -0.186   1.628  1.00 71.21           C  
ATOM   3587  HB2 ARG A 234       9.806  -0.021   0.912  1.00 71.21           H  
ATOM   3588  HB3 ARG A 234      11.046  -1.163   1.416  1.00 71.21           H  
ATOM   3589  O   ARG A 234      11.525   1.293  -0.926  1.00 71.21           O  
ATOM   3590  CG  ARG A 234       9.991  -0.219   3.036  1.00 71.21           C  
ATOM   3591  HG2 ARG A 234       9.448   0.707   3.225  1.00 71.21           H  
ATOM   3592  HG3 ARG A 234       9.273  -1.038   3.064  1.00 71.21           H  
ATOM   3593  CD  ARG A 234      11.029  -0.435   4.145  1.00 71.21           C  
ATOM   3594  HD2 ARG A 234      11.714  -1.227   3.842  1.00 71.21           H  
ATOM   3595  HD3 ARG A 234      11.591   0.490   4.277  1.00 71.21           H  
ATOM   3596  NE  ARG A 234      10.382  -0.834   5.408  1.00 71.21           N  
ATOM   3597  HE  ARG A 234       9.501  -1.325   5.343  1.00 71.21           H  
ATOM   3598  NH1 ARG A 234      11.917   0.005   6.904  1.00 71.21           N  
ATOM   3599 HH11 ARG A 234      12.427   0.450   6.154  1.00 71.21           H  
ATOM   3600 HH12 ARG A 234      12.143   0.186   7.872  1.00 71.21           H  
ATOM   3601  NH2 ARG A 234      10.102  -1.044   7.638  1.00 71.21           N  
ATOM   3602 HH21 ARG A 234       9.326  -1.672   7.482  1.00 71.21           H  
ATOM   3603 HH22 ARG A 234      10.108  -0.540   8.513  1.00 71.21           H  
ATOM   3604  CZ  ARG A 234      10.808  -0.622   6.637  1.00 71.21           C  
ATOM   3605  N   TYR A 235      13.446   0.376  -0.202  1.00 66.18           N  
ATOM   3606  H   TYR A 235      13.949   0.007   0.592  1.00 66.18           H  
ATOM   3607  CA  TYR A 235      14.102   0.300  -1.511  1.00 66.18           C  
ATOM   3608  HA  TYR A 235      13.545   0.891  -2.238  1.00 66.18           H  
ATOM   3609  C   TYR A 235      14.178  -1.136  -2.007  1.00 66.18           C  
ATOM   3610  CB  TYR A 235      15.515   0.888  -1.439  1.00 66.18           C  
ATOM   3611  HB2 TYR A 235      16.052   0.444  -0.601  1.00 66.18           H  
ATOM   3612  HB3 TYR A 235      16.054   0.613  -2.346  1.00 66.18           H  
ATOM   3613  O   TYR A 235      14.849  -1.931  -1.367  1.00 66.18           O  
ATOM   3614  CG  TYR A 235      15.549   2.393  -1.318  1.00 66.18           C  
ATOM   3615  CD1 TYR A 235      15.479   3.190  -2.476  1.00 66.18           C  
ATOM   3616  HD1 TYR A 235      15.375   2.725  -3.445  1.00 66.18           H  
ATOM   3617  CD2 TYR A 235      15.649   2.994  -0.049  1.00 66.18           C  
ATOM   3618  HD2 TYR A 235      15.686   2.385   0.842  1.00 66.18           H  
ATOM   3619  CE1 TYR A 235      15.526   4.593  -2.368  1.00 66.18           C  
ATOM   3620  HE1 TYR A 235      15.458   5.220  -3.245  1.00 66.18           H  
ATOM   3621  CE2 TYR A 235      15.685   4.395   0.064  1.00 66.18           C  
ATOM   3622  HE2 TYR A 235      15.745   4.854   1.040  1.00 66.18           H  
ATOM   3623  OH  TYR A 235      15.661   6.549  -0.982  1.00 66.18           O  
ATOM   3624  HH  TYR A 235      15.629   6.809  -0.059  1.00 66.18           H  
ATOM   3625  CZ  TYR A 235      15.628   5.196  -1.097  1.00 66.18           C  
ATOM   3626  N   SER A 236      13.587  -1.478  -3.156  1.00 65.13           N  
ATOM   3627  H   SER A 236      13.029  -0.802  -3.658  1.00 65.13           H  
ATOM   3628  CA  SER A 236      13.748  -2.841  -3.681  1.00 65.13           C  
ATOM   3629  HA  SER A 236      13.434  -3.522  -2.890  1.00 65.13           H  
ATOM   3630  C   SER A 236      15.218  -3.125  -4.014  1.00 65.13           C  
ATOM   3631  CB  SER A 236      12.834  -3.166  -4.865  1.00 65.13           C  
ATOM   3632  HB2 SER A 236      13.111  -2.565  -5.731  1.00 65.13           H  
ATOM   3633  HB3 SER A 236      11.796  -2.962  -4.601  1.00 65.13           H  
ATOM   3634  O   SER A 236      15.875  -2.330  -4.688  1.00 65.13           O  
ATOM   3635  OG  SER A 236      12.983  -4.547  -5.163  1.00 65.13           O  
ATOM   3636  HG  SER A 236      12.114  -4.927  -5.309  1.00 65.13           H  
ATOM   3637  N   LYS A 237      15.730  -4.271  -3.547  1.00 59.08           N  
ATOM   3638  H   LYS A 237      15.108  -4.848  -3.000  1.00 59.08           H  
ATOM   3639  CA  LYS A 237      17.074  -4.792  -3.855  1.00 59.08           C  
ATOM   3640  HA  LYS A 237      17.738  -3.961  -4.095  1.00 59.08           H  
ATOM   3641  C   LYS A 237      17.067  -5.692  -5.093  1.00 59.08           C  
ATOM   3642  CB  LYS A 237      17.652  -5.557  -2.647  1.00 59.08           C  
ATOM   3643  HB2 LYS A 237      18.576  -6.043  -2.958  1.00 59.08           H  
ATOM   3644  HB3 LYS A 237      16.949  -6.335  -2.350  1.00 59.08           H  
ATOM   3645  O   LYS A 237      18.128  -6.117  -5.539  1.00 59.08           O  
ATOM   3646  CG  LYS A 237      17.971  -4.667  -1.436  1.00 59.08           C  
ATOM   3647  HG2 LYS A 237      18.658  -3.876  -1.738  1.00 59.08           H  
ATOM   3648  HG3 LYS A 237      17.054  -4.215  -1.058  1.00 59.08           H  
ATOM   3649  CD  LYS A 237      18.620  -5.511  -0.328  1.00 59.08           C  
ATOM   3650  HD2 LYS A 237      17.944  -6.326  -0.068  1.00 59.08           H  
ATOM   3651  HD3 LYS A 237      19.555  -5.931  -0.701  1.00 59.08           H  
ATOM   3652  CE  LYS A 237      18.895  -4.665   0.919  1.00 59.08           C  
ATOM   3653  HE2 LYS A 237      19.565  -3.849   0.648  1.00 59.08           H  
ATOM   3654  HE3 LYS A 237      17.951  -4.230   1.248  1.00 59.08           H  
ATOM   3655  NZ  LYS A 237      19.488  -5.487   2.005  1.00 59.08           N  
ATOM   3656  HZ1 LYS A 237      19.649  -4.931   2.832  1.00 59.08           H  
ATOM   3657  HZ2 LYS A 237      18.859  -6.239   2.250  1.00 59.08           H  
ATOM   3658  HZ3 LYS A 237      20.364  -5.894   1.709  1.00 59.08           H  
ATOM   3659  N   LYS A 238      15.886  -6.024  -5.630  1.00 59.77           N  
ATOM   3660  H   LYS A 238      15.055  -5.564  -5.286  1.00 59.77           H  
ATOM   3661  CA  LYS A 238      15.754  -6.946  -6.758  1.00 59.77           C  
ATOM   3662  HA  LYS A 238      16.555  -7.683  -6.693  1.00 59.77           H  
ATOM   3663  C   LYS A 238      15.942  -6.206  -8.075  1.00 59.77           C  
ATOM   3664  CB  LYS A 238      14.421  -7.711  -6.705  1.00 59.77           C  
ATOM   3665  HB2 LYS A 238      13.588  -7.010  -6.641  1.00 59.77           H  
ATOM   3666  HB3 LYS A 238      14.314  -8.292  -7.621  1.00 59.77           H  
ATOM   3667  O   LYS A 238      15.255  -5.226  -8.364  1.00 59.77           O  
ATOM   3668  CG  LYS A 238      14.392  -8.671  -5.507  1.00 59.77           C  
ATOM   3669  HG2 LYS A 238      15.290  -9.288  -5.526  1.00 59.77           H  
ATOM   3670  HG3 LYS A 238      14.389  -8.090  -4.584  1.00 59.77           H  
ATOM   3671  CD  LYS A 238      13.167  -9.593  -5.520  1.00 59.77           C  
ATOM   3672  HD2 LYS A 238      12.255  -8.996  -5.501  1.00 59.77           H  
ATOM   3673  HD3 LYS A 238      13.180 -10.212  -6.417  1.00 59.77           H  
ATOM   3674  CE  LYS A 238      13.237 -10.474  -4.268  1.00 59.77           C  
ATOM   3675  HE2 LYS A 238      14.193 -10.998  -4.241  1.00 59.77           H  
ATOM   3676  HE3 LYS A 238      13.191  -9.824  -3.393  1.00 59.77           H  
ATOM   3677  NZ  LYS A 238      12.127 -11.443  -4.192  1.00 59.77           N  
ATOM   3678  HZ1 LYS A 238      12.233 -12.218  -4.830  1.00 59.77           H  
ATOM   3679  HZ2 LYS A 238      11.252 -10.978  -4.387  1.00 59.77           H  
ATOM   3680  HZ3 LYS A 238      12.045 -11.763  -3.238  1.00 59.77           H  
ATOM   3681  N   HIS A 239      16.840  -6.728  -8.902  1.00 55.56           N  
ATOM   3682  H   HIS A 239      17.387  -7.518  -8.594  1.00 55.56           H  
ATOM   3683  CA  HIS A 239      16.907  -6.361 -10.307  1.00 55.56           C  
ATOM   3684  HA  HIS A 239      16.798  -5.281 -10.406  1.00 55.56           H  
ATOM   3685  C   HIS A 239      15.749  -7.041 -11.031  1.00 55.56           C  
ATOM   3686  CB  HIS A 239      18.267  -6.755 -10.894  1.00 55.56           C  
ATOM   3687  HB2 HIS A 239      18.446  -7.818 -10.734  1.00 55.56           H  
ATOM   3688  HB3 HIS A 239      18.253  -6.579 -11.970  1.00 55.56           H  
ATOM   3689  O   HIS A 239      15.742  -8.253 -11.212  1.00 55.56           O  
ATOM   3690  CG  HIS A 239      19.399  -5.961 -10.299  1.00 55.56           C  
ATOM   3691  CD2 HIS A 239      20.253  -6.366  -9.308  1.00 55.56           C  
ATOM   3692  HD2 HIS A 239      20.247  -7.326  -8.813  1.00 55.56           H  
ATOM   3693  ND1 HIS A 239      19.754  -4.677 -10.643  1.00 55.56           N  
ATOM   3694  HD1 HIS A 239      19.403  -4.155 -11.434  1.00 55.56           H  
ATOM   3695  CE1 HIS A 239      20.795  -4.317  -9.875  1.00 55.56           C  
ATOM   3696  HE1 HIS A 239      21.328  -3.380  -9.946  1.00 55.56           H  
ATOM   3697  NE2 HIS A 239      21.129  -5.310  -9.041  1.00 55.56           N  
ATOM   3698  N   THR A 240      14.751  -6.261 -11.426  1.00 58.03           N  
ATOM   3699  H   THR A 240      14.760  -5.293 -11.139  1.00 58.03           H  
ATOM   3700  CA  THR A 240      13.751  -6.709 -12.403  1.00 58.03           C  
ATOM   3701  HA  THR A 240      13.964  -7.741 -12.681  1.00 58.03           H  
ATOM   3702  C   THR A 240      13.879  -5.880 -13.673  1.00 58.03           C  
ATOM   3703  CB  THR A 240      12.312  -6.700 -11.867  1.00 58.03           C  
ATOM   3704  HB  THR A 240      11.703  -7.320 -12.524  1.00 58.03           H  
ATOM   3705  O   THR A 240      14.259  -4.707 -13.601  1.00 58.03           O  
ATOM   3706  CG2 THR A 240      12.181  -7.225 -10.437  1.00 58.03           C  
ATOM   3707 HG21 THR A 240      12.668  -6.554  -9.730  1.00 58.03           H  
ATOM   3708 HG22 THR A 240      12.644  -8.209 -10.369  1.00 58.03           H  
ATOM   3709 HG23 THR A 240      11.125  -7.323 -10.183  1.00 58.03           H  
ATOM   3710  OG1 THR A 240      11.806  -5.395 -11.907  1.00 58.03           O  
ATOM   3711  HG1 THR A 240      10.854  -5.439 -12.024  1.00 58.03           H  
ATOM   3712  N   PHE A 241      13.533  -6.477 -14.812  1.00 58.29           N  
ATOM   3713  H   PHE A 241      13.331  -7.467 -14.809  1.00 58.29           H  
ATOM   3714  CA  PHE A 241      13.532  -5.811 -16.118  1.00 58.29           C  
ATOM   3715  HA  PHE A 241      14.543  -5.489 -16.366  1.00 58.29           H  
ATOM   3716  C   PHE A 241      12.646  -4.561 -16.148  1.00 58.29           C  
ATOM   3717  CB  PHE A 241      13.068  -6.824 -17.170  1.00 58.29           C  
ATOM   3718  HB2 PHE A 241      12.125  -7.276 -16.863  1.00 58.29           H  
ATOM   3719  HB3 PHE A 241      12.885  -6.297 -18.106  1.00 58.29           H  
ATOM   3720  O   PHE A 241      12.962  -3.594 -16.829  1.00 58.29           O  
ATOM   3721  CG  PHE A 241      14.096  -7.902 -17.437  1.00 58.29           C  
ATOM   3722  CD1 PHE A 241      15.186  -7.612 -18.278  1.00 58.29           C  
ATOM   3723  HD1 PHE A 241      15.271  -6.642 -18.747  1.00 58.29           H  
ATOM   3724  CD2 PHE A 241      13.987  -9.177 -16.846  1.00 58.29           C  
ATOM   3725  HD2 PHE A 241      13.141  -9.421 -16.220  1.00 58.29           H  
ATOM   3726  CE1 PHE A 241      16.164  -8.588 -18.529  1.00 58.29           C  
ATOM   3727  HE1 PHE A 241      16.991  -8.364 -19.187  1.00 58.29           H  
ATOM   3728  CE2 PHE A 241      14.971 -10.152 -17.095  1.00 58.29           C  
ATOM   3729  HE2 PHE A 241      14.884 -11.136 -16.658  1.00 58.29           H  
ATOM   3730  CZ  PHE A 241      16.058  -9.857 -17.937  1.00 58.29           C  
ATOM   3731  HZ  PHE A 241      16.806 -10.609 -18.142  1.00 58.29           H  
ATOM   3732  N   ASN A 242      11.578  -4.545 -15.349  1.00 65.29           N  
ATOM   3733  H   ASN A 242      11.374  -5.375 -14.810  1.00 65.29           H  
ATOM   3734  CA  ASN A 242      10.691  -3.399 -15.226  1.00 65.29           C  
ATOM   3735  HA  ASN A 242      10.954  -2.645 -15.968  1.00 65.29           H  
ATOM   3736  C   ASN A 242      10.791  -2.790 -13.821  1.00 65.29           C  
ATOM   3737  CB  ASN A 242       9.266  -3.845 -15.566  1.00 65.29           C  
ATOM   3738  HB2 ASN A 242       9.216  -4.136 -16.615  1.00 65.29           H  
ATOM   3739  HB3 ASN A 242       8.983  -4.700 -14.952  1.00 65.29           H  
ATOM   3740  O   ASN A 242      10.145  -3.335 -12.921  1.00 65.29           O  
ATOM   3741  CG  ASN A 242       8.275  -2.724 -15.331  1.00 65.29           C  
ATOM   3742  ND2 ASN A 242       7.009  -3.024 -15.348  1.00 65.29           N  
ATOM   3743 HD21 ASN A 242       6.350  -2.269 -15.222  1.00 65.29           H  
ATOM   3744 HD22 ASN A 242       6.707  -3.947 -15.624  1.00 65.29           H  
ATOM   3745  OD1 ASN A 242       8.598  -1.586 -15.026  1.00 65.29           O  
ATOM   3746  N   PRO A 243      11.520  -1.668 -13.637  1.00 67.63           N  
ATOM   3747  CA  PRO A 243      11.692  -0.978 -12.367  1.00 67.63           C  
ATOM   3748  HA  PRO A 243      11.879  -1.718 -11.588  1.00 67.63           H  
ATOM   3749  C   PRO A 243      10.495  -0.137 -11.921  1.00 67.63           C  
ATOM   3750  CB  PRO A 243      12.934  -0.119 -12.531  1.00 67.63           C  
ATOM   3751  HB2 PRO A 243      13.818  -0.742 -12.399  1.00 67.63           H  
ATOM   3752  HB3 PRO A 243      12.943   0.738 -11.857  1.00 67.63           H  
ATOM   3753  O   PRO A 243      10.464   0.239 -10.755  1.00 67.63           O  
ATOM   3754  CG  PRO A 243      12.847   0.289 -13.990  1.00 67.63           C  
ATOM   3755  HG2 PRO A 243      12.137   1.107 -14.110  1.00 67.63           H  
ATOM   3756  HG3 PRO A 243      13.825   0.566 -14.384  1.00 67.63           H  
ATOM   3757  CD  PRO A 243      12.304  -0.979 -14.650  1.00 67.63           C  
ATOM   3758  HD2 PRO A 243      13.131  -1.616 -14.964  1.00 67.63           H  
ATOM   3759  HD3 PRO A 243      11.690  -0.708 -15.509  1.00 67.63           H  
ATOM   3760  N   HIS A 244       9.446   0.010 -12.731  1.00 72.40           N  
ATOM   3761  H   HIS A 244       9.490  -0.335 -13.679  1.00 72.40           H  
ATOM   3762  CA  HIS A 244       8.172   0.559 -12.267  1.00 72.40           C  
ATOM   3763  HA  HIS A 244       8.355   1.159 -11.375  1.00 72.40           H  
ATOM   3764  C   HIS A 244       7.152  -0.522 -11.853  1.00 72.40           C  
ATOM   3765  CB  HIS A 244       7.627   1.529 -13.322  1.00 72.40           C  
ATOM   3766  HB2 HIS A 244       7.214   0.964 -14.158  1.00 72.40           H  
ATOM   3767  HB3 HIS A 244       8.445   2.141 -13.699  1.00 72.40           H  
ATOM   3768  O   HIS A 244       6.260  -0.206 -11.090  1.00 72.40           O  
ATOM   3769  CG  HIS A 244       6.581   2.469 -12.774  1.00 72.40           C  
ATOM   3770  CD2 HIS A 244       5.298   2.628 -13.221  1.00 72.40           C  
ATOM   3771  HD2 HIS A 244       4.847   2.084 -14.038  1.00 72.40           H  
ATOM   3772  ND1 HIS A 244       6.763   3.376 -11.759  1.00 72.40           N  
ATOM   3773  HD1 HIS A 244       7.637   3.601 -11.304  1.00 72.40           H  
ATOM   3774  CE1 HIS A 244       5.621   4.047 -11.587  1.00 72.40           C  
ATOM   3775  HE1 HIS A 244       5.498   4.861 -10.888  1.00 72.40           H  
ATOM   3776  NE2 HIS A 244       4.688   3.641 -12.467  1.00 72.40           N  
ATOM   3777  N   SER A 245       7.267  -1.797 -12.260  1.00 71.63           N  
ATOM   3778  H   SER A 245       7.983  -2.011 -12.939  1.00 71.63           H  
ATOM   3779  CA  SER A 245       6.288  -2.850 -11.885  1.00 71.63           C  
ATOM   3780  HA  SER A 245       5.343  -2.598 -12.366  1.00 71.63           H  
ATOM   3781  C   SER A 245       6.028  -2.989 -10.375  1.00 71.63           C  
ATOM   3782  CB  SER A 245       6.683  -4.264 -12.354  1.00 71.63           C  
ATOM   3783  HB2 SER A 245       7.467  -4.663 -11.711  1.00 71.63           H  
ATOM   3784  HB3 SER A 245       7.045  -4.283 -13.382  1.00 71.63           H  
ATOM   3785  O   SER A 245       6.954  -2.970  -9.561  1.00 71.63           O  
ATOM   3786  OG  SER A 245       5.524  -5.068 -12.250  1.00 71.63           O  
ATOM   3787  HG  SER A 245       5.608  -5.942 -12.637  1.00 71.63           H  
ATOM   3788  N   LEU A 246       4.780  -3.308 -10.014  1.00 74.92           N  
ATOM   3789  H   LEU A 246       4.095  -3.401 -10.750  1.00 74.92           H  
ATOM   3790  CA  LEU A 246       4.451  -3.837  -8.687  1.00 74.92           C  
ATOM   3791  HA  LEU A 246       4.794  -3.125  -7.938  1.00 74.92           H  
ATOM   3792  C   LEU A 246       5.172  -5.159  -8.380  1.00 74.92           C  
ATOM   3793  CB  LEU A 246       2.927  -4.039  -8.569  1.00 74.92           C  
ATOM   3794  HB2 LEU A 246       2.726  -4.779  -7.794  1.00 74.92           H  
ATOM   3795  HB3 LEU A 246       2.555  -4.451  -9.507  1.00 74.92           H  
ATOM   3796  O   LEU A 246       5.412  -5.447  -7.212  1.00 74.92           O  
ATOM   3797  CG  LEU A 246       2.144  -2.765  -8.217  1.00 74.92           C  
ATOM   3798  HG  LEU A 246       2.397  -1.974  -8.924  1.00 74.92           H  
ATOM   3799  CD1 LEU A 246       0.642  -3.042  -8.313  1.00 74.92           C  
ATOM   3800 HD11 LEU A 246       0.395  -3.353  -9.327  1.00 74.92           H  
ATOM   3801 HD12 LEU A 246       0.073  -2.145  -8.070  1.00 74.92           H  
ATOM   3802 HD13 LEU A 246       0.370  -3.840  -7.623  1.00 74.92           H  
ATOM   3803  CD2 LEU A 246       2.442  -2.298  -6.788  1.00 74.92           C  
ATOM   3804 HD21 LEU A 246       3.483  -1.989  -6.701  1.00 74.92           H  
ATOM   3805 HD22 LEU A 246       2.247  -3.109  -6.086  1.00 74.92           H  
ATOM   3806 HD23 LEU A 246       1.805  -1.454  -6.520  1.00 74.92           H  
ATOM   3807  N   ASP A 247       5.555  -5.945  -9.387  1.00 67.35           N  
ATOM   3808  H   ASP A 247       5.287  -5.681 -10.324  1.00 67.35           H  
ATOM   3809  CA  ASP A 247       6.129  -7.289  -9.200  1.00 67.35           C  
ATOM   3810  HA  ASP A 247       5.434  -7.874  -8.598  1.00 67.35           H  
ATOM   3811  C   ASP A 247       7.480  -7.290  -8.480  1.00 67.35           C  
ATOM   3812  CB  ASP A 247       6.284  -7.988 -10.554  1.00 67.35           C  
ATOM   3813  HB2 ASP A 247       7.006  -7.438 -11.156  1.00 67.35           H  
ATOM   3814  HB3 ASP A 247       6.672  -8.994 -10.394  1.00 67.35           H  
ATOM   3815  O   ASP A 247       7.906  -8.290  -7.916  1.00 67.35           O  
ATOM   3816  CG  ASP A 247       4.957  -8.091 -11.297  1.00 67.35           C  
ATOM   3817  OD1 ASP A 247       3.929  -8.329 -10.622  1.00 67.35           O  
ATOM   3818  OD2 ASP A 247       5.001  -7.825 -12.518  1.00 67.35           O  
ATOM   3819  N   GLN A 248       8.161  -6.151  -8.432  1.00 64.81           N  
ATOM   3820  H   GLN A 248       7.737  -5.332  -8.844  1.00 64.81           H  
ATOM   3821  CA  GLN A 248       9.463  -6.024  -7.769  1.00 64.81           C  
ATOM   3822  HA  GLN A 248      10.182  -6.730  -8.185  1.00 64.81           H  
ATOM   3823  C   GLN A 248       9.433  -6.194  -6.263  1.00 64.81           C  
ATOM   3824  CB  GLN A 248       9.930  -4.607  -7.953  1.00 64.81           C  
ATOM   3825  HB2 GLN A 248       9.160  -3.936  -7.570  1.00 64.81           H  
ATOM   3826  HB3 GLN A 248      10.849  -4.438  -7.392  1.00 64.81           H  
ATOM   3827  O   GLN A 248      10.477  -6.402  -5.641  1.00 64.81           O  
ATOM   3828  CG  GLN A 248      10.199  -4.322  -9.405  1.00 64.81           C  
ATOM   3829  HG2 GLN A 248       9.436  -4.736 -10.065  1.00 64.81           H  
ATOM   3830  HG3 GLN A 248      11.177  -4.735  -9.649  1.00 64.81           H  
ATOM   3831  CD  GLN A 248      10.212  -2.839  -9.525  1.00 64.81           C  
ATOM   3832  NE2 GLN A 248       9.636  -2.330 -10.539  1.00 64.81           N  
ATOM   3833 HE21 GLN A 248       9.293  -2.897 -11.302  1.00 64.81           H  
ATOM   3834 HE22 GLN A 248       9.542  -1.325 -10.503  1.00 64.81           H  
ATOM   3835  OE1 GLN A 248      10.703  -2.106  -8.695  1.00 64.81           O  
ATOM   3836  N   TRP A 249       8.254  -6.003  -5.688  1.00 65.94           N  
ATOM   3837  H   TRP A 249       7.464  -5.783  -6.277  1.00 65.94           H  
ATOM   3838  CA  TRP A 249       8.017  -6.098  -4.260  1.00 65.94           C  
ATOM   3839  HA  TRP A 249       8.939  -5.875  -3.723  1.00 65.94           H  
ATOM   3840  C   TRP A 249       7.624  -7.521  -3.859  1.00 65.94           C  
ATOM   3841  CB  TRP A 249       6.992  -5.025  -3.898  1.00 65.94           C  
ATOM   3842  HB2 TRP A 249       6.789  -5.059  -2.827  1.00 65.94           H  
ATOM   3843  HB3 TRP A 249       6.067  -5.220  -4.442  1.00 65.94           H  
ATOM   3844  O   TRP A 249       7.486  -7.815  -2.677  1.00 65.94           O  
ATOM   3845  CG  TRP A 249       7.424  -3.649  -4.273  1.00 65.94           C  
ATOM   3846  CD1 TRP A 249       6.923  -2.898  -5.283  1.00 65.94           C  
ATOM   3847  HD1 TRP A 249       6.120  -3.207  -5.935  1.00 65.94           H  
ATOM   3848  CD2 TRP A 249       8.530  -2.896  -3.714  1.00 65.94           C  
ATOM   3849  CE2 TRP A 249       8.642  -1.676  -4.440  1.00 65.94           C  
ATOM   3850  CE3 TRP A 249       9.464  -3.141  -2.685  1.00 65.94           C  
ATOM   3851  HE3 TRP A 249       9.411  -4.068  -2.134  1.00 65.94           H  
ATOM   3852  NE1 TRP A 249       7.639  -1.721  -5.381  1.00 65.94           N  
ATOM   3853  HE1 TRP A 249       7.505  -1.034  -6.109  1.00 65.94           H  
ATOM   3854  CH2 TRP A 249      10.489  -0.968  -3.061  1.00 65.94           C  
ATOM   3855  HH2 TRP A 249      11.224  -0.226  -2.786  1.00 65.94           H  
ATOM   3856  CZ2 TRP A 249       9.619  -0.728  -4.138  1.00 65.94           C  
ATOM   3857  HZ2 TRP A 249       9.674   0.177  -4.725  1.00 65.94           H  
ATOM   3858  CZ3 TRP A 249      10.430  -2.178  -2.350  1.00 65.94           C  
ATOM   3859  HZ3 TRP A 249      11.122  -2.371  -1.544  1.00 65.94           H  
ATOM   3860  N   GLN A 250       7.509  -8.432  -4.835  1.00 58.19           N  
ATOM   3861  H   GLN A 250       7.703  -8.159  -5.788  1.00 58.19           H  
ATOM   3862  CA  GLN A 250       7.297  -9.846  -4.571  1.00 58.19           C  
ATOM   3863  HA  GLN A 250       6.425  -9.947  -3.925  1.00 58.19           H  
ATOM   3864  C   GLN A 250       8.519 -10.429  -3.848  1.00 58.19           C  
ATOM   3865  CB  GLN A 250       7.026 -10.599  -5.882  1.00 58.19           C  
ATOM   3866  HB2 GLN A 250       7.876 -10.461  -6.550  1.00 58.19           H  
ATOM   3867  HB3 GLN A 250       6.950 -11.664  -5.659  1.00 58.19           H  
ATOM   3868  O   GLN A 250       9.601 -10.533  -4.431  1.00 58.19           O  
ATOM   3869  CG  GLN A 250       5.731 -10.164  -6.596  1.00 58.19           C  
ATOM   3870  HG2 GLN A 250       5.724  -9.083  -6.731  1.00 58.19           H  
ATOM   3871  HG3 GLN A 250       4.872 -10.434  -5.982  1.00 58.19           H  
ATOM   3872  CD  GLN A 250       5.581 -10.819  -7.967  1.00 58.19           C  
ATOM   3873  NE2 GLN A 250       4.555 -10.508  -8.727  1.00 58.19           N  
ATOM   3874 HE21 GLN A 250       3.954  -9.719  -8.540  1.00 58.19           H  
ATOM   3875 HE22 GLN A 250       4.557 -10.886  -9.664  1.00 58.19           H  
ATOM   3876  OE1 GLN A 250       6.382 -11.637  -8.380  1.00 58.19           O  
ATOM   3877  N   GLY A 251       8.356 -10.826  -2.582  1.00 50.75           N  
ATOM   3878  H   GLY A 251       7.513 -10.545  -2.102  1.00 50.75           H  
ATOM   3879  CA  GLY A 251       9.407 -11.436  -1.761  1.00 50.75           C  
ATOM   3880  HA2 GLY A 251       8.954 -11.827  -0.849  1.00 50.75           H  
ATOM   3881  HA3 GLY A 251       9.857 -12.271  -2.299  1.00 50.75           H  
ATOM   3882  C   GLY A 251      10.507 -10.456  -1.346  1.00 50.75           C  
ATOM   3883  O   GLY A 251      11.679 -10.832  -1.435  1.00 50.75           O  
ATOM   3884  N   TYR A 252      10.140  -9.208  -1.038  1.00 48.26           N  
ATOM   3885  H   TYR A 252       9.154  -9.045  -0.891  1.00 48.26           H  
ATOM   3886  CA  TYR A 252      11.034  -8.165  -0.531  1.00 48.26           C  
ATOM   3887  HA  TYR A 252      12.037  -8.333  -0.922  1.00 48.26           H  
ATOM   3888  C   TYR A 252      11.162  -8.217   0.990  1.00 48.26           C  
ATOM   3889  CB  TYR A 252      10.556  -6.777  -0.985  1.00 48.26           C  
ATOM   3890  HB2 TYR A 252       9.582  -6.565  -0.544  1.00 48.26           H  
ATOM   3891  HB3 TYR A 252      10.446  -6.774  -2.069  1.00 48.26           H  
ATOM   3892  O   TYR A 252      10.118  -8.046   1.649  1.00 48.26           O  
ATOM   3893  CG  TYR A 252      11.552  -5.711  -0.584  1.00 48.26           C  
ATOM   3894  CD1 TYR A 252      11.403  -5.020   0.634  1.00 48.26           C  
ATOM   3895  HD1 TYR A 252      10.541  -5.232   1.249  1.00 48.26           H  
ATOM   3896  CD2 TYR A 252      12.725  -5.559  -1.343  1.00 48.26           C  
ATOM   3897  HD2 TYR A 252      12.849  -6.139  -2.245  1.00 48.26           H  
ATOM   3898  CE1 TYR A 252      12.424  -4.175   1.103  1.00 48.26           C  
ATOM   3899  HE1 TYR A 252      12.325  -3.707   2.071  1.00 48.26           H  
ATOM   3900  CE2 TYR A 252      13.772  -4.765  -0.839  1.00 48.26           C  
ATOM   3901  HE2 TYR A 252      14.740  -4.723  -1.316  1.00 48.26           H  
ATOM   3902  OH  TYR A 252      14.671  -3.395   0.911  1.00 48.26           O  
ATOM   3903  HH  TYR A 252      14.437  -3.074   1.785  1.00 48.26           H  
ATOM   3904  CZ  TYR A 252      13.623  -4.072   0.375  1.00 48.26           C  
ATOM   3905  OXT TYR A 252      12.317  -8.351   1.444  1.00 48.26           O  
TER    3906      TYR A 252                                                       
END   
