# Supplementary material for: Widespread Horizontal Gene Transfer Among Animal Viruses
Source: bioRxiv. 2024 Mar 26:2024.03.25.586562. Preprint. [Version 2] doi: 10.1101/2024.03.25.586562 (PMC11071296; doi:10.1101/2024.03.25.586562)
Supplement: Supplement 7 [file media-7.zip › File7_PDB/Papilloma8233a_L2.pdb]

ATOM      1  N   MET A   1      -5.421 -35.660  -9.529  1.00 52.88           N  
ATOM      2  H   MET A   1      -6.252 -35.210  -9.886  1.00 52.88           H  
ATOM      3  H2  MET A   1      -5.520 -36.657  -9.656  1.00 52.88           H  
ATOM      4  H3  MET A   1      -4.630 -35.341 -10.070  1.00 52.88           H  
ATOM      5  CA  MET A   1      -5.247 -35.319  -8.095  1.00 52.88           C  
ATOM      6  HA  MET A   1      -4.379 -35.840  -7.691  1.00 52.88           H  
ATOM      7  C   MET A   1      -6.478 -35.756  -7.306  1.00 52.88           C  
ATOM      8  CB  MET A   1      -5.045 -33.803  -7.907  1.00 52.88           C  
ATOM      9  HB2 MET A   1      -5.371 -33.528  -6.904  1.00 52.88           H  
ATOM     10  HB3 MET A   1      -5.665 -33.257  -8.618  1.00 52.88           H  
ATOM     11  O   MET A   1      -7.552 -35.216  -7.542  1.00 52.88           O  
ATOM     12  CG  MET A   1      -3.591 -33.346  -8.039  1.00 52.88           C  
ATOM     13  HG2 MET A   1      -3.200 -33.610  -9.022  1.00 52.88           H  
ATOM     14  HG3 MET A   1      -2.995 -33.846  -7.276  1.00 52.88           H  
ATOM     15  SD  MET A   1      -3.449 -31.555  -7.812  1.00 52.88           S  
ATOM     16  CE  MET A   1      -1.713 -31.394  -7.312  1.00 52.88           C  
ATOM     17  HE1 MET A   1      -1.540 -31.942  -6.385  1.00 52.88           H  
ATOM     18  HE2 MET A   1      -1.067 -31.789  -8.096  1.00 52.88           H  
ATOM     19  HE3 MET A   1      -1.477 -30.341  -7.158  1.00 52.88           H  
ATOM     20  N   GLN A   2      -6.367 -36.721  -6.386  1.00 63.89           N  
ATOM     21  H   GLN A   2      -5.473 -37.152  -6.197  1.00 63.89           H  
ATOM     22  CA  GLN A   2      -7.462 -37.019  -5.452  1.00 63.89           C  
ATOM     23  HA  GLN A   2      -8.379 -37.186  -6.018  1.00 63.89           H  
ATOM     24  C   GLN A   2      -7.688 -35.811  -4.529  1.00 63.89           C  
ATOM     25  CB  GLN A   2      -7.162 -38.289  -4.634  1.00 63.89           C  
ATOM     26  HB2 GLN A   2      -7.684 -38.222  -3.680  1.00 63.89           H  
ATOM     27  HB3 GLN A   2      -6.093 -38.341  -4.427  1.00 63.89           H  
ATOM     28  O   GLN A   2      -6.781 -35.376  -3.820  1.00 63.89           O  
ATOM     29  CG  GLN A   2      -7.634 -39.582  -5.325  1.00 63.89           C  
ATOM     30  HG2 GLN A   2      -8.715 -39.545  -5.458  1.00 63.89           H  
ATOM     31  HG3 GLN A   2      -7.169 -39.661  -6.308  1.00 63.89           H  
ATOM     32  CD  GLN A   2      -7.279 -40.838  -4.527  1.00 63.89           C  
ATOM     33  NE2 GLN A   2      -7.859 -41.977  -4.835  1.00 63.89           N  
ATOM     34 HE21 GLN A   2      -8.483 -42.065  -5.624  1.00 63.89           H  
ATOM     35 HE22 GLN A   2      -7.545 -42.784  -4.315  1.00 63.89           H  
ATOM     36  OE1 GLN A   2      -6.475 -40.811  -3.613  1.00 63.89           O  
ATOM     37  N   LYS A   3      -8.902 -35.248  -4.553  1.00 75.24           N  
ATOM     38  H   LYS A   3      -9.575 -35.627  -5.204  1.00 75.24           H  
ATOM     39  CA  LYS A   3      -9.316 -34.121  -3.706  1.00 75.24           C  
ATOM     40  HA  LYS A   3      -8.647 -33.282  -3.896  1.00 75.24           H  
ATOM     41  C   LYS A   3      -9.190 -34.534  -2.235  1.00 75.24           C  
ATOM     42  CB  LYS A   3     -10.752 -33.721  -4.111  1.00 75.24           C  
ATOM     43  HB2 LYS A   3     -11.443 -34.509  -3.812  1.00 75.24           H  
ATOM     44  HB3 LYS A   3     -10.782 -33.654  -5.199  1.00 75.24           H  
ATOM     45  O   LYS A   3      -9.950 -35.379  -1.763  1.00 75.24           O  
ATOM     46  CG  LYS A   3     -11.247 -32.375  -3.551  1.00 75.24           C  
ATOM     47  HG2 LYS A   3     -11.309 -32.428  -2.464  1.00 75.24           H  
ATOM     48  HG3 LYS A   3     -10.542 -31.592  -3.830  1.00 75.24           H  
ATOM     49  CD  LYS A   3     -12.635 -32.040  -4.137  1.00 75.24           C  
ATOM     50  HD2 LYS A   3     -13.351 -32.793  -3.805  1.00 75.24           H  
ATOM     51  HD3 LYS A   3     -12.572 -32.081  -5.224  1.00 75.24           H  
ATOM     52  CE  LYS A   3     -13.133 -30.644  -3.728  1.00 75.24           C  
ATOM     53  HE2 LYS A   3     -13.239 -30.610  -2.643  1.00 75.24           H  
ATOM     54  HE3 LYS A   3     -12.376 -29.914  -4.014  1.00 75.24           H  
ATOM     55  NZ  LYS A   3     -14.427 -30.301  -4.384  1.00 75.24           N  
ATOM     56  HZ1 LYS A   3     -14.730 -29.371  -4.134  1.00 75.24           H  
ATOM     57  HZ2 LYS A   3     -15.160 -30.950  -4.133  1.00 75.24           H  
ATOM     58  HZ3 LYS A   3     -14.335 -30.318  -5.389  1.00 75.24           H  
ATOM     59  N   ARG A   4      -8.231 -33.956  -1.502  1.00 76.88           N  
ATOM     60  H   ARG A   4      -7.578 -33.356  -1.985  1.00 76.88           H  
ATOM     61  CA  ARG A   4      -8.044 -34.203  -0.062  1.00 76.88           C  
ATOM     62  HA  ARG A   4      -7.875 -35.270   0.082  1.00 76.88           H  
ATOM     63  C   ARG A   4      -9.328 -33.810   0.680  1.00 76.88           C  
ATOM     64  CB  ARG A   4      -6.796 -33.436   0.426  1.00 76.88           C  
ATOM     65  HB2 ARG A   4      -6.965 -32.365   0.308  1.00 76.88           H  
ATOM     66  HB3 ARG A   4      -5.955 -33.714  -0.209  1.00 76.88           H  
ATOM     67  O   ARG A   4      -9.627 -32.625   0.813  1.00 76.88           O  
ATOM     68  CG  ARG A   4      -6.411 -33.726   1.889  1.00 76.88           C  
ATOM     69  HG2 ARG A   4      -6.257 -34.797   2.018  1.00 76.88           H  
ATOM     70  HG3 ARG A   4      -7.219 -33.400   2.544  1.00 76.88           H  
ATOM     71  CD  ARG A   4      -5.121 -32.975   2.262  1.00 76.88           C  
ATOM     72  HD2 ARG A   4      -5.260 -31.918   2.038  1.00 76.88           H  
ATOM     73  HD3 ARG A   4      -4.305 -33.355   1.647  1.00 76.88           H  
ATOM     74  NE  ARG A   4      -4.773 -33.121   3.693  1.00 76.88           N  
ATOM     75  HE  ARG A   4      -5.396 -33.680   4.257  1.00 76.88           H  
ATOM     76  NH1 ARG A   4      -2.881 -31.807   3.675  1.00 76.88           N  
ATOM     77 HH11 ARG A   4      -2.981 -31.666   2.680  1.00 76.88           H  
ATOM     78 HH12 ARG A   4      -2.086 -31.406   4.153  1.00 76.88           H  
ATOM     79  NH2 ARG A   4      -3.542 -32.737   5.584  1.00 76.88           N  
ATOM     80 HH21 ARG A   4      -4.162 -33.316   6.131  1.00 76.88           H  
ATOM     81 HH22 ARG A   4      -2.748 -32.299   6.028  1.00 76.88           H  
ATOM     82  CZ  ARG A   4      -3.739 -32.559   4.306  1.00 76.88           C  
ATOM     83  N   ARG A   5     -10.106 -34.797   1.142  1.00 79.99           N  
ATOM     84  H   ARG A   5      -9.849 -35.746   0.912  1.00 79.99           H  
ATOM     85  CA  ARG A   5     -11.291 -34.558   1.982  1.00 79.99           C  
ATOM     86  HA  ARG A   5     -11.930 -33.831   1.480  1.00 79.99           H  
ATOM     87  C   ARG A   5     -10.838 -33.929   3.302  1.00 79.99           C  
ATOM     88  CB  ARG A   5     -12.101 -35.854   2.202  1.00 79.99           C  
ATOM     89  HB2 ARG A   5     -12.857 -35.660   2.963  1.00 79.99           H  
ATOM     90  HB3 ARG A   5     -11.442 -36.638   2.573  1.00 79.99           H  
ATOM     91  O   ARG A   5      -9.853 -34.375   3.896  1.00 79.99           O  
ATOM     92  CG  ARG A   5     -12.813 -36.336   0.922  1.00 79.99           C  
ATOM     93  HG2 ARG A   5     -13.431 -35.524   0.536  1.00 79.99           H  
ATOM     94  HG3 ARG A   5     -12.070 -36.599   0.169  1.00 79.99           H  
ATOM     95  CD  ARG A   5     -13.710 -37.556   1.195  1.00 79.99           C  
ATOM     96  HD2 ARG A   5     -13.084 -38.385   1.524  1.00 79.99           H  
ATOM     97  HD3 ARG A   5     -14.406 -37.304   1.996  1.00 79.99           H  
ATOM     98  NE  ARG A   5     -14.478 -37.968  -0.002  1.00 79.99           N  
ATOM     99  HE  ARG A   5     -14.242 -37.526  -0.879  1.00 79.99           H  
ATOM    100  NH1 ARG A   5     -15.793 -39.579   0.995  1.00 79.99           N  
ATOM    101 HH11 ARG A   5     -15.346 -39.413   1.885  1.00 79.99           H  
ATOM    102 HH12 ARG A   5     -16.512 -40.285   0.924  1.00 79.99           H  
ATOM    103  NH2 ARG A   5     -16.049 -39.151  -1.172  1.00 79.99           N  
ATOM    104 HH21 ARG A   5     -15.822 -38.664  -2.027  1.00 79.99           H  
ATOM    105 HH22 ARG A   5     -16.768 -39.860  -1.195  1.00 79.99           H  
ATOM    106  CZ  ARG A   5     -15.431 -38.892  -0.052  1.00 79.99           C  
ATOM    107  N   LYS A   6     -11.531 -32.875   3.747  1.00 81.64           N  
ATOM    108  H   LYS A   6     -12.345 -32.582   3.225  1.00 81.64           H  
ATOM    109  CA  LYS A   6     -11.308 -32.298   5.079  1.00 81.64           C  
ATOM    110  HA  LYS A   6     -10.269 -31.979   5.166  1.00 81.64           H  
ATOM    111  C   LYS A   6     -11.552 -33.405   6.111  1.00 81.64           C  
ATOM    112  CB  LYS A   6     -12.228 -31.086   5.329  1.00 81.64           C  
ATOM    113  HB2 LYS A   6     -12.190 -30.847   6.392  1.00 81.64           H  
ATOM    114  HB3 LYS A   6     -13.256 -31.355   5.087  1.00 81.64           H  
ATOM    115  O   LYS A   6     -12.583 -34.067   6.059  1.00 81.64           O  
ATOM    116  CG  LYS A   6     -11.819 -29.828   4.539  1.00 81.64           C  
ATOM    117  HG2 LYS A   6     -11.895 -30.028   3.470  1.00 81.64           H  
ATOM    118  HG3 LYS A   6     -10.785 -29.579   4.777  1.00 81.64           H  
ATOM    119  CD  LYS A   6     -12.721 -28.633   4.900  1.00 81.64           C  
ATOM    120  HD2 LYS A   6     -12.667 -28.465   5.975  1.00 81.64           H  
ATOM    121  HD3 LYS A   6     -13.751 -28.878   4.640  1.00 81.64           H  
ATOM    122  CE  LYS A   6     -12.299 -27.349   4.166  1.00 81.64           C  
ATOM    123  HE2 LYS A   6     -11.264 -27.125   4.425  1.00 81.64           H  
ATOM    124  HE3 LYS A   6     -12.344 -27.529   3.092  1.00 81.64           H  
ATOM    125  NZ  LYS A   6     -13.169 -26.196   4.524  1.00 81.64           N  
ATOM    126  HZ1 LYS A   6     -12.881 -25.356   4.043  1.00 81.64           H  
ATOM    127  HZ2 LYS A   6     -13.133 -26.009   5.516  1.00 81.64           H  
ATOM    128  HZ3 LYS A   6     -14.133 -26.377   4.284  1.00 81.64           H  
ATOM    129  N   ARG A   7     -10.585 -33.640   7.002  1.00 79.32           N  
ATOM    130  H   ARG A   7      -9.792 -33.014   7.007  1.00 79.32           H  
ATOM    131  CA  ARG A   7     -10.797 -34.497   8.178  1.00 79.32           C  
ATOM    132  HA  ARG A   7     -11.277 -35.424   7.865  1.00 79.32           H  
ATOM    133  C   ARG A   7     -11.781 -33.775   9.105  1.00 79.32           C  
ATOM    134  CB  ARG A   7      -9.461 -34.823   8.872  1.00 79.32           C  
ATOM    135  HB2 ARG A   7      -8.966 -33.895   9.160  1.00 79.32           H  
ATOM    136  HB3 ARG A   7      -9.670 -35.392   9.778  1.00 79.32           H  
ATOM    137  O   ARG A   7     -11.761 -32.545   9.140  1.00 79.32           O  
ATOM    138  CG  ARG A   7      -8.527 -35.649   7.969  1.00 79.32           C  
ATOM    139  HG2 ARG A   7      -8.289 -35.081   7.069  1.00 79.32           H  
ATOM    140  HG3 ARG A   7      -9.039 -36.566   7.678  1.00 79.32           H  
ATOM    141  CD  ARG A   7      -7.220 -36.015   8.686  1.00 79.32           C  
ATOM    142  HD2 ARG A   7      -7.478 -36.560   9.594  1.00 79.32           H  
ATOM    143  HD3 ARG A   7      -6.700 -35.101   8.973  1.00 79.32           H  
ATOM    144  NE  ARG A   7      -6.340 -36.836   7.822  1.00 79.32           N  
ATOM    145  HE  ARG A   7      -6.392 -36.669   6.827  1.00 79.32           H  
ATOM    146  NH1 ARG A   7      -5.494 -38.245   9.440  1.00 79.32           N  
ATOM    147 HH11 ARG A   7      -4.910 -39.026   9.701  1.00 79.32           H  
ATOM    148 HH12 ARG A   7      -6.039 -37.783  10.154  1.00 79.32           H  
ATOM    149  NH2 ARG A   7      -4.846 -38.494   7.329  1.00 79.32           N  
ATOM    150 HH21 ARG A   7      -4.282 -39.273   7.638  1.00 79.32           H  
ATOM    151 HH22 ARG A   7      -4.895 -38.293   6.341  1.00 79.32           H  
ATOM    152  CZ  ARG A   7      -5.568 -37.846   8.201  1.00 79.32           C  
ATOM    153  N   ALA A   8     -12.635 -34.523   9.801  1.00 81.14           N  
ATOM    154  H   ALA A   8     -12.604 -35.529   9.721  1.00 81.14           H  
ATOM    155  CA  ALA A   8     -13.561 -33.952  10.777  1.00 81.14           C  
ATOM    156  HA  ALA A   8     -14.239 -33.270  10.265  1.00 81.14           H  
ATOM    157  C   ALA A   8     -12.788 -33.146  11.834  1.00 81.14           C  
ATOM    158  CB  ALA A   8     -14.394 -35.082  11.391  1.00 81.14           C  
ATOM    159  HB1 ALA A   8     -13.746 -35.817  11.868  1.00 81.14           H  
ATOM    160  HB2 ALA A   8     -15.073 -34.671  12.139  1.00 81.14           H  
ATOM    161  HB3 ALA A   8     -14.988 -35.571  10.619  1.00 81.14           H  
ATOM    162  O   ALA A   8     -11.659 -33.507  12.192  1.00 81.14           O  
ATOM    163  N   ALA A   9     -13.365 -32.036  12.295  1.00 84.41           N  
ATOM    164  H   ALA A   9     -14.326 -31.832  12.059  1.00 84.41           H  
ATOM    165  CA  ALA A   9     -12.744 -31.248  13.347  1.00 84.41           C  
ATOM    166  HA  ALA A   9     -11.726 -31.018  13.032  1.00 84.41           H  
ATOM    167  C   ALA A   9     -12.704 -32.073  14.649  1.00 84.41           C  
ATOM    168  CB  ALA A   9     -13.507 -29.928  13.504  1.00 84.41           C  
ATOM    169  HB1 ALA A   9     -13.062 -29.326  14.297  1.00 84.41           H  
ATOM    170  HB2 ALA A   9     -13.480 -29.367  12.570  1.00 84.41           H  
ATOM    171  HB3 ALA A   9     -14.547 -30.131  13.759  1.00 84.41           H  
ATOM    172  O   ALA A   9     -13.585 -32.905  14.874  1.00 84.41           O  
ATOM    173  N   PRO A  10     -11.722 -31.854  15.543  1.00 80.86           N  
ATOM    174  CA  PRO A  10     -11.679 -32.547  16.834  1.00 80.86           C  
ATOM    175  HA  PRO A  10     -11.501 -33.607  16.655  1.00 80.86           H  
ATOM    176  C   PRO A  10     -12.974 -32.397  17.653  1.00 80.86           C  
ATOM    177  CB  PRO A  10     -10.475 -31.946  17.568  1.00 80.86           C  
ATOM    178  HB2 PRO A  10      -9.987 -32.683  18.205  1.00 80.86           H  
ATOM    179  HB3 PRO A  10     -10.787 -31.084  18.157  1.00 80.86           H  
ATOM    180  O   PRO A  10     -13.335 -33.316  18.383  1.00 80.86           O  
ATOM    181  CG  PRO A  10      -9.562 -31.481  16.434  1.00 80.86           C  
ATOM    182  HG2 PRO A  10      -8.983 -32.327  16.064  1.00 80.86           H  
ATOM    183  HG3 PRO A  10      -8.902 -30.673  16.750  1.00 80.86           H  
ATOM    184  CD  PRO A  10     -10.543 -31.025  15.358  1.00 80.86           C  
ATOM    185  HD2 PRO A  10     -10.098 -31.168  14.373  1.00 80.86           H  
ATOM    186  HD3 PRO A  10     -10.807 -29.978  15.511  1.00 80.86           H  
ATOM    187  N   SER A  11     -13.689 -31.275  17.484  1.00 84.05           N  
ATOM    188  H   SER A  11     -13.377 -30.593  16.808  1.00 84.05           H  
ATOM    189  CA  SER A  11     -15.005 -31.011  18.085  1.00 84.05           C  
ATOM    190  HA  SER A  11     -14.928 -31.080  19.170  1.00 84.05           H  
ATOM    191  C   SER A  11     -16.087 -31.992  17.638  1.00 84.05           C  
ATOM    192  CB  SER A  11     -15.469 -29.596  17.711  1.00 84.05           C  
ATOM    193  HB2 SER A  11     -16.488 -29.435  18.064  1.00 84.05           H  
ATOM    194  HB3 SER A  11     -14.815 -28.873  18.199  1.00 84.05           H  
ATOM    195  O   SER A  11     -16.953 -32.334  18.435  1.00 84.05           O  
ATOM    196  OG  SER A  11     -15.409 -29.392  16.307  1.00 84.05           O  
ATOM    197  HG  SER A  11     -16.214 -29.719  15.898  1.00 84.05           H  
ATOM    198  N   ASP A  12     -16.018 -32.464  16.394  1.00 86.52           N  
ATOM    199  H   ASP A  12     -15.275 -32.139  15.792  1.00 86.52           H  
ATOM    200  CA  ASP A  12     -17.045 -33.321  15.795  1.00 86.52           C  
ATOM    201  HA  ASP A  12     -18.020 -33.057  16.204  1.00 86.52           H  
ATOM    202  C   ASP A  12     -16.779 -34.800  16.109  1.00 86.52           C  
ATOM    203  CB  ASP A  12     -17.090 -33.101  14.272  1.00 86.52           C  
ATOM    204  HB2 ASP A  12     -16.158 -33.473  13.846  1.00 86.52           H  
ATOM    205  HB3 ASP A  12     -17.904 -33.698  13.860  1.00 86.52           H  
ATOM    206  O   ASP A  12     -17.704 -35.600  16.215  1.00 86.52           O  
ATOM    207  CG  ASP A  12     -17.280 -31.646  13.823  1.00 86.52           C  
ATOM    208  OD1 ASP A  12     -17.658 -30.792  14.658  1.00 86.52           O  
ATOM    209  OD2 ASP A  12     -16.931 -31.386  12.647  1.00 86.52           O  
ATOM    210  N   ILE A  13     -15.505 -35.170  16.295  1.00 86.16           N  
ATOM    211  H   ILE A  13     -14.802 -34.454  16.181  1.00 86.16           H  
ATOM    212  CA  ILE A  13     -15.085 -36.548  16.598  1.00 86.16           C  
ATOM    213  HA  ILE A  13     -15.694 -37.233  16.007  1.00 86.16           H  
ATOM    214  C   ILE A  13     -15.333 -36.890  18.073  1.00 86.16           C  
ATOM    215  CB  ILE A  13     -13.602 -36.758  16.209  1.00 86.16           C  
ATOM    216  HB  ILE A  13     -12.999 -36.052  16.780  1.00 86.16           H  
ATOM    217  O   ILE A  13     -15.757 -38.002  18.385  1.00 86.16           O  
ATOM    218  CG1 ILE A  13     -13.374 -36.489  14.702  1.00 86.16           C  
ATOM    219 HG12 ILE A  13     -13.854 -37.274  14.116  1.00 86.16           H  
ATOM    220 HG13 ILE A  13     -13.833 -35.541  14.422  1.00 86.16           H  
ATOM    221  CG2 ILE A  13     -13.146 -38.190  16.564  1.00 86.16           C  
ATOM    222 HG21 ILE A  13     -12.117 -38.365  16.251  1.00 86.16           H  
ATOM    223 HG22 ILE A  13     -13.794 -38.919  16.078  1.00 86.16           H  
ATOM    224 HG23 ILE A  13     -13.185 -38.349  17.642  1.00 86.16           H  
ATOM    225  CD1 ILE A  13     -11.895 -36.393  14.304  1.00 86.16           C  
ATOM    226 HD11 ILE A  13     -11.397 -35.639  14.913  1.00 86.16           H  
ATOM    227 HD12 ILE A  13     -11.396 -37.354  14.428  1.00 86.16           H  
ATOM    228 HD13 ILE A  13     -11.820 -36.101  13.256  1.00 86.16           H  
ATOM    229  N   TYR A  14     -15.077 -35.943  18.982  1.00 90.31           N  
ATOM    230  H   TYR A  14     -14.758 -35.042  18.658  1.00 90.31           H  
ATOM    231  CA  TYR A  14     -15.171 -36.157  20.428  1.00 90.31           C  
ATOM    232  HA  TYR A  14     -14.418 -36.898  20.695  1.00 90.31           H  
ATOM    233  C   TYR A  14     -16.519 -36.728  20.921  1.00 90.31           C  
ATOM    234  CB  TYR A  14     -14.802 -34.857  21.153  1.00 90.31           C  
ATOM    235  HB2 TYR A  14     -15.450 -34.054  20.802  1.00 90.31           H  
ATOM    236  HB3 TYR A  14     -13.780 -34.586  20.886  1.00 90.31           H  
ATOM    237  O   TYR A  14     -16.476 -37.718  21.653  1.00 90.31           O  
ATOM    238  CG  TYR A  14     -14.888 -34.948  22.665  1.00 90.31           C  
ATOM    239  CD1 TYR A  14     -15.870 -34.213  23.356  1.00 90.31           C  
ATOM    240  HD1 TYR A  14     -16.564 -33.593  22.808  1.00 90.31           H  
ATOM    241  CD2 TYR A  14     -13.987 -35.763  23.382  1.00 90.31           C  
ATOM    242  HD2 TYR A  14     -13.236 -36.336  22.857  1.00 90.31           H  
ATOM    243  CE1 TYR A  14     -15.928 -34.259  24.761  1.00 90.31           C  
ATOM    244  HE1 TYR A  14     -16.666 -33.671  25.286  1.00 90.31           H  
ATOM    245  CE2 TYR A  14     -14.062 -35.835  24.788  1.00 90.31           C  
ATOM    246  HE2 TYR A  14     -13.373 -36.447  25.351  1.00 90.31           H  
ATOM    247  OH  TYR A  14     -15.079 -35.083  26.837  1.00 90.31           O  
ATOM    248  HH  TYR A  14     -15.317 -34.214  27.169  1.00 90.31           H  
ATOM    249  CZ  TYR A  14     -15.022 -35.067  25.479  1.00 90.31           C  
ATOM    250  N   PRO A  15     -17.706 -36.205  20.539  1.00 89.04           N  
ATOM    251  CA  PRO A  15     -18.976 -36.711  21.067  1.00 89.04           C  
ATOM    252  HA  PRO A  15     -18.958 -36.668  22.156  1.00 89.04           H  
ATOM    253  C   PRO A  15     -19.257 -38.164  20.664  1.00 89.04           C  
ATOM    254  CB  PRO A  15     -20.054 -35.750  20.552  1.00 89.04           C  
ATOM    255  HB2 PRO A  15     -20.225 -34.970  21.295  1.00 89.04           H  
ATOM    256  HB3 PRO A  15     -20.990 -36.260  20.323  1.00 89.04           H  
ATOM    257  O   PRO A  15     -19.658 -38.957  21.510  1.00 89.04           O  
ATOM    258  CG  PRO A  15     -19.430 -35.128  19.305  1.00 89.04           C  
ATOM    259  HG2 PRO A  15     -19.838 -34.139  19.093  1.00 89.04           H  
ATOM    260  HG3 PRO A  15     -19.568 -35.790  18.450  1.00 89.04           H  
ATOM    261  CD  PRO A  15     -17.953 -35.061  19.671  1.00 89.04           C  
ATOM    262  HD2 PRO A  15     -17.362 -35.084  18.755  1.00 89.04           H  
ATOM    263  HD3 PRO A  15     -17.756 -34.140  20.221  1.00 89.04           H  
ATOM    264  N   ALA A  16     -18.996 -38.538  19.408  1.00 89.95           N  
ATOM    265  H   ALA A  16     -18.638 -37.852  18.758  1.00 89.95           H  
ATOM    266  CA  ALA A  16     -19.201 -39.909  18.931  1.00 89.95           C  
ATOM    267  HA  ALA A  16     -20.214 -40.230  19.173  1.00 89.95           H  
ATOM    268  C   ALA A  16     -18.227 -40.887  19.599  1.00 89.95           C  
ATOM    269  CB  ALA A  16     -19.025 -39.912  17.407  1.00 89.95           C  
ATOM    270  HB1 ALA A  16     -19.759 -39.248  16.950  1.00 89.95           H  
ATOM    271  HB2 ALA A  16     -19.179 -40.921  17.026  1.00 89.95           H  
ATOM    272  HB3 ALA A  16     -18.023 -39.577  17.139  1.00 89.95           H  
ATOM    273  O   ALA A  16     -18.590 -41.971  20.048  1.00 89.95           O  
ATOM    274  N   CYS A  17     -16.979 -40.457  19.701  1.00 90.76           N  
ATOM    275  H   CYS A  17     -16.757 -39.548  19.319  1.00 90.76           H  
ATOM    276  CA  CYS A  17     -15.894 -41.257  20.213  1.00 90.76           C  
ATOM    277  HA  CYS A  17     -15.887 -42.227  19.715  1.00 90.76           H  
ATOM    278  C   CYS A  17     -15.963 -41.498  21.733  1.00 90.76           C  
ATOM    279  CB  CYS A  17     -14.668 -40.474  19.801  1.00 90.76           C  
ATOM    280  HB2 CYS A  17     -14.623 -40.425  18.713  1.00 90.76           H  
ATOM    281  HB3 CYS A  17     -14.709 -39.463  20.208  1.00 90.76           H  
ATOM    282  O   CYS A  17     -15.576 -42.559  22.228  1.00 90.76           O  
ATOM    283  SG  CYS A  17     -13.230 -41.264  20.396  1.00 90.76           S  
ATOM    284  N   LYS A  18     -16.466 -40.508  22.481  1.00 91.00           N  
ATOM    285  H   LYS A  18     -16.701 -39.637  22.028  1.00 91.00           H  
ATOM    286  CA  LYS A  18     -16.665 -40.612  23.929  1.00 91.00           C  
ATOM    287  HA  LYS A  18     -15.728 -40.916  24.396  1.00 91.00           H  
ATOM    288  C   LYS A  18     -17.690 -41.687  24.278  1.00 91.00           C  
ATOM    289  CB  LYS A  18     -17.075 -39.236  24.466  1.00 91.00           C  
ATOM    290  HB2 LYS A  18     -16.287 -38.524  24.223  1.00 91.00           H  
ATOM    291  HB3 LYS A  18     -18.000 -38.912  23.989  1.00 91.00           H  
ATOM    292  O   LYS A  18     -17.525 -42.373  25.276  1.00 91.00           O  
ATOM    293  CG  LYS A  18     -17.268 -39.266  25.987  1.00 91.00           C  
ATOM    294  HG2 LYS A  18     -16.384 -39.707  26.446  1.00 91.00           H  
ATOM    295  HG3 LYS A  18     -18.141 -39.867  26.242  1.00 91.00           H  
ATOM    296  CD  LYS A  18     -17.461 -37.853  26.531  1.00 91.00           C  
ATOM    297  HD2 LYS A  18     -18.376 -37.416  26.132  1.00 91.00           H  
ATOM    298  HD3 LYS A  18     -16.605 -37.253  26.221  1.00 91.00           H  
ATOM    299  CE  LYS A  18     -17.518 -37.921  28.057  1.00 91.00           C  
ATOM    300  HE2 LYS A  18     -16.769 -38.639  28.390  1.00 91.00           H  
ATOM    301  HE3 LYS A  18     -18.495 -38.290  28.368  1.00 91.00           H  
ATOM    302  NZ  LYS A  18     -17.217 -36.603  28.655  1.00 91.00           N  
ATOM    303  HZ1 LYS A  18     -16.303 -36.310  28.341  1.00 91.00           H  
ATOM    304  HZ2 LYS A  18     -17.167 -36.680  29.661  1.00 91.00           H  
ATOM    305  HZ3 LYS A  18     -17.904 -35.913  28.386  1.00 91.00           H  
ATOM    306  N   ILE A  19     -18.722 -41.847  23.450  1.00 90.95           N  
ATOM    307  H   ILE A  19     -18.788 -41.242  22.644  1.00 90.95           H  
ATOM    308  CA  ILE A  19     -19.746 -42.881  23.636  1.00 90.95           C  
ATOM    309  HA  ILE A  19     -20.080 -42.867  24.674  1.00 90.95           H  
ATOM    310  C   ILE A  19     -19.155 -44.274  23.380  1.00 90.95           C  
ATOM    311  CB  ILE A  19     -20.962 -42.585  22.729  1.00 90.95           C  
ATOM    312  HB  ILE A  19     -20.617 -42.529  21.697  1.00 90.95           H  
ATOM    313  O   ILE A  19     -19.483 -45.219  24.090  1.00 90.95           O  
ATOM    314  CG1 ILE A  19     -21.613 -41.232  23.110  1.00 90.95           C  
ATOM    315 HG12 ILE A  19     -22.149 -41.339  24.053  1.00 90.95           H  
ATOM    316 HG13 ILE A  19     -20.846 -40.473  23.257  1.00 90.95           H  
ATOM    317  CG2 ILE A  19     -22.010 -43.709  22.827  1.00 90.95           C  
ATOM    318 HG21 ILE A  19     -22.332 -43.836  23.860  1.00 90.95           H  
ATOM    319 HG22 ILE A  19     -22.878 -43.485  22.206  1.00 90.95           H  
ATOM    320 HG23 ILE A  19     -21.595 -44.652  22.469  1.00 90.95           H  
ATOM    321  CD1 ILE A  19     -22.575 -40.693  22.043  1.00 90.95           C  
ATOM    322 HD11 ILE A  19     -22.065 -40.630  21.082  1.00 90.95           H  
ATOM    323 HD12 ILE A  19     -22.906 -39.695  22.331  1.00 90.95           H  
ATOM    324 HD13 ILE A  19     -23.450 -41.336  21.951  1.00 90.95           H  
ATOM    325  N   SER A  20     -18.259 -44.405  22.397  1.00 88.51           N  
ATOM    326  H   SER A  20     -18.028 -43.605  21.826  1.00 88.51           H  
ATOM    327  CA  SER A  20     -17.638 -45.685  22.040  1.00 88.51           C  
ATOM    328  HA  SER A  20     -18.365 -46.476  22.222  1.00 88.51           H  
ATOM    329  C   SER A  20     -16.402 -46.051  22.871  1.00 88.51           C  
ATOM    330  CB  SER A  20     -17.319 -45.711  20.541  1.00 88.51           C  
ATOM    331  HB2 SER A  20     -16.900 -46.681  20.273  1.00 88.51           H  
ATOM    332  HB3 SER A  20     -18.244 -45.569  19.983  1.00 88.51           H  
ATOM    333  O   SER A  20     -15.876 -47.144  22.693  1.00 88.51           O  
ATOM    334  OG  SER A  20     -16.409 -44.689  20.184  1.00 88.51           O  
ATOM    335  HG  SER A  20     -15.565 -45.092  19.965  1.00 88.51           H  
ATOM    336  N   ASN A  21     -15.917 -45.179  23.764  1.00 87.45           N  
ATOM    337  H   ASN A  21     -16.422 -44.313  23.894  1.00 87.45           H  
ATOM    338  CA  ASN A  21     -14.660 -45.350  24.512  1.00 87.45           C  
ATOM    339  HA  ASN A  21     -14.462 -44.399  25.007  1.00 87.45           H  
ATOM    340  C   ASN A  21     -13.415 -45.602  23.625  1.00 87.45           C  
ATOM    341  CB  ASN A  21     -14.836 -46.407  25.625  1.00 87.45           C  
ATOM    342  HB2 ASN A  21     -15.158 -47.351  25.185  1.00 87.45           H  
ATOM    343  HB3 ASN A  21     -13.880 -46.581  26.118  1.00 87.45           H  
ATOM    344  O   ASN A  21     -12.432 -46.181  24.081  1.00 87.45           O  
ATOM    345  CG  ASN A  21     -15.807 -45.988  26.709  1.00 87.45           C  
ATOM    346  ND2 ASN A  21     -16.551 -46.916  27.262  1.00 87.45           N  
ATOM    347 HD21 ASN A  21     -17.212 -46.596  27.956  1.00 87.45           H  
ATOM    348 HD22 ASN A  21     -16.524 -47.865  26.917  1.00 87.45           H  
ATOM    349  OD1 ASN A  21     -15.882 -44.838  27.105  1.00 87.45           O  
ATOM    350  N   THR A  22     -13.414 -45.152  22.363  1.00 91.16           N  
ATOM    351  H   THR A  22     -14.246 -44.681  22.037  1.00 91.16           H  
ATOM    352  CA  THR A  22     -12.321 -45.402  21.395  1.00 91.16           C  
ATOM    353  HA  THR A  22     -11.600 -46.079  21.855  1.00 91.16           H  
ATOM    354  C   THR A  22     -11.522 -44.143  21.048  1.00 91.16           C  
ATOM    355  CB  THR A  22     -12.815 -46.112  20.122  1.00 91.16           C  
ATOM    356  HB  THR A  22     -11.979 -46.216  19.430  1.00 91.16           H  
ATOM    357  O   THR A  22     -11.151 -43.942  19.888  1.00 91.16           O  
ATOM    358  CG2 THR A  22     -13.349 -47.516  20.377  1.00 91.16           C  
ATOM    359 HG21 THR A  22     -13.500 -48.024  19.424  1.00 91.16           H  
ATOM    360 HG22 THR A  22     -14.305 -47.467  20.899  1.00 91.16           H  
ATOM    361 HG23 THR A  22     -12.639 -48.084  20.977  1.00 91.16           H  
ATOM    362  OG1 THR A  22     -13.825 -45.345  19.501  1.00 91.16           O  
ATOM    363  HG1 THR A  22     -13.374 -44.590  19.117  1.00 91.16           H  
ATOM    364  N   CYS A  23     -11.287 -43.250  22.016  1.00 88.63           N  
ATOM    365  H   CYS A  23     -11.592 -43.455  22.957  1.00 88.63           H  
ATOM    366  CA  CYS A  23     -10.682 -41.949  21.719  1.00 88.63           C  
ATOM    367  HA  CYS A  23     -10.958 -41.712  20.692  1.00 88.63           H  
ATOM    368  C   CYS A  23      -9.171 -41.943  21.618  1.00 88.63           C  
ATOM    369  CB  CYS A  23     -11.246 -40.824  22.595  1.00 88.63           C  
ATOM    370  HB2 CYS A  23     -11.100 -41.069  23.647  1.00 88.63           H  
ATOM    371  HB3 CYS A  23     -10.693 -39.910  22.377  1.00 88.63           H  
ATOM    372  O   CYS A  23      -8.503 -42.328  22.576  1.00 88.63           O  
ATOM    373  SG  CYS A  23     -12.995 -40.508  22.281  1.00 88.63           S  
ATOM    374  N   PRO A  24      -8.614 -41.423  20.497  1.00 87.77           N  
ATOM    375  CA  PRO A  24      -7.204 -41.104  20.439  1.00 87.77           C  
ATOM    376  HA  PRO A  24      -6.652 -42.042  20.495  1.00 87.77           H  
ATOM    377  C   PRO A  24      -6.855 -40.169  21.605  1.00 87.77           C  
ATOM    378  CB  PRO A  24      -6.957 -40.433  19.082  1.00 87.77           C  
ATOM    379  HB2 PRO A  24      -6.005 -40.741  18.651  1.00 87.77           H  
ATOM    380  HB3 PRO A  24      -6.991 -39.349  19.183  1.00 87.77           H  
ATOM    381  O   PRO A  24      -7.584 -39.192  21.830  1.00 87.77           O  
ATOM    382  CG  PRO A  24      -8.134 -40.889  18.227  1.00 87.77           C  
ATOM    383  HG2 PRO A  24      -8.381 -40.164  17.451  1.00 87.77           H  
ATOM    384  HG3 PRO A  24      -7.912 -41.862  17.788  1.00 87.77           H  
ATOM    385  CD  PRO A  24      -9.258 -41.037  19.243  1.00 87.77           C  
ATOM    386  HD2 PRO A  24      -9.771 -40.085  19.378  1.00 87.77           H  
ATOM    387  HD3 PRO A  24      -9.955 -41.799  18.895  1.00 87.77           H  
ATOM    388  N   PRO A  25      -5.740 -40.417  22.315  1.00 86.98           N  
ATOM    389  CA  PRO A  25      -5.364 -39.647  23.502  1.00 86.98           C  
ATOM    390  HA  PRO A  25      -6.121 -39.769  24.277  1.00 86.98           H  
ATOM    391  C   PRO A  25      -5.224 -38.148  23.201  1.00 86.98           C  
ATOM    392  CB  PRO A  25      -4.044 -40.270  23.977  1.00 86.98           C  
ATOM    393  HB2 PRO A  25      -4.258 -41.029  24.730  1.00 86.98           H  
ATOM    394  HB3 PRO A  25      -3.358 -39.526  24.383  1.00 86.98           H  
ATOM    395  O   PRO A  25      -5.461 -37.310  24.065  1.00 86.98           O  
ATOM    396  CG  PRO A  25      -3.471 -40.946  22.730  1.00 86.98           C  
ATOM    397  HG2 PRO A  25      -2.816 -41.779  22.984  1.00 86.98           H  
ATOM    398  HG3 PRO A  25      -2.943 -40.211  22.122  1.00 86.98           H  
ATOM    399  CD  PRO A  25      -4.725 -41.413  22.002  1.00 86.98           C  
ATOM    400  HD2 PRO A  25      -4.529 -41.474  20.932  1.00 86.98           H  
ATOM    401  HD3 PRO A  25      -5.039 -42.383  22.387  1.00 86.98           H  
ATOM    402  N   ASP A  26      -4.907 -37.806  21.953  1.00 87.39           N  
ATOM    403  H   ASP A  26      -4.695 -38.548  21.302  1.00 87.39           H  
ATOM    404  CA  ASP A  26      -4.738 -36.432  21.485  1.00 87.39           C  
ATOM    405  HA  ASP A  26      -4.071 -35.924  22.181  1.00 87.39           H  
ATOM    406  C   ASP A  26      -6.064 -35.641  21.450  1.00 87.39           C  
ATOM    407  CB  ASP A  26      -4.071 -36.520  20.096  1.00 87.39           C  
ATOM    408  HB2 ASP A  26      -3.530 -37.463  20.012  1.00 87.39           H  
ATOM    409  HB3 ASP A  26      -4.841 -36.522  19.325  1.00 87.39           H  
ATOM    410  O   ASP A  26      -6.118 -34.474  21.839  1.00 87.39           O  
ATOM    411  CG  ASP A  26      -3.054 -35.412  19.810  1.00 87.39           C  
ATOM    412  OD1 ASP A  26      -2.587 -34.768  20.773  1.00 87.39           O  
ATOM    413  OD2 ASP A  26      -2.744 -35.244  18.611  1.00 87.39           O  
ATOM    414  N   ILE A  27      -7.173 -36.283  21.052  1.00 88.49           N  
ATOM    415  H   ILE A  27      -7.103 -37.277  20.884  1.00 88.49           H  
ATOM    416  CA  ILE A  27      -8.507 -35.651  21.015  1.00 88.49           C  
ATOM    417  HA  ILE A  27      -8.398 -34.631  20.646  1.00 88.49           H  
ATOM    418  C   ILE A  27      -9.079 -35.551  22.428  1.00 88.49           C  
ATOM    419  CB  ILE A  27      -9.471 -36.405  20.066  1.00 88.49           C  
ATOM    420  HB  ILE A  27      -9.543 -37.441  20.398  1.00 88.49           H  
ATOM    421  O   ILE A  27      -9.639 -34.516  22.785  1.00 88.49           O  
ATOM    422  CG1 ILE A  27      -8.903 -36.390  18.627  1.00 88.49           C  
ATOM    423 HG12 ILE A  27      -7.912 -36.845  18.630  1.00 88.49           H  
ATOM    424 HG13 ILE A  27      -8.798 -35.360  18.289  1.00 88.49           H  
ATOM    425  CG2 ILE A  27     -10.889 -35.792  20.096  1.00 88.49           C  
ATOM    426 HG21 ILE A  27     -11.305 -35.830  21.103  1.00 88.49           H  
ATOM    427 HG22 ILE A  27     -10.863 -34.754  19.766  1.00 88.49           H  
ATOM    428 HG23 ILE A  27     -11.568 -36.356  19.457  1.00 88.49           H  
ATOM    429  CD1 ILE A  27      -9.745 -37.161  17.604  1.00 88.49           C  
ATOM    430 HD11 ILE A  27      -9.183 -37.258  16.675  1.00 88.49           H  
ATOM    431 HD12 ILE A  27     -10.666 -36.619  17.393  1.00 88.49           H  
ATOM    432 HD13 ILE A  27      -9.980 -38.155  17.984  1.00 88.49           H  
ATOM    433  N   LEU A  28      -8.903 -36.599  23.236  1.00 89.22           N  
ATOM    434  H   LEU A  28      -8.406 -37.404  22.881  1.00 89.22           H  
ATOM    435  CA  LEU A  28      -9.395 -36.643  24.611  1.00 89.22           C  
ATOM    436  HA  LEU A  28     -10.461 -36.416  24.602  1.00 89.22           H  
ATOM    437  C   LEU A  28      -8.719 -35.571  25.475  1.00 89.22           C  
ATOM    438  CB  LEU A  28      -9.216 -38.077  25.138  1.00 89.22           C  
ATOM    439  HB2 LEU A  28      -8.157 -38.332  25.182  1.00 89.22           H  
ATOM    440  HB3 LEU A  28      -9.681 -38.746  24.414  1.00 89.22           H  
ATOM    441  O   LEU A  28      -9.407 -34.752  26.079  1.00 89.22           O  
ATOM    442  CG  LEU A  28      -9.872 -38.309  26.515  1.00 89.22           C  
ATOM    443  HG  LEU A  28     -10.686 -37.599  26.657  1.00 89.22           H  
ATOM    444  CD1 LEU A  28     -10.457 -39.721  26.575  1.00 89.22           C  
ATOM    445 HD11 LEU A  28     -10.904 -39.881  27.556  1.00 89.22           H  
ATOM    446 HD12 LEU A  28      -9.676 -40.464  26.412  1.00 89.22           H  
ATOM    447 HD13 LEU A  28     -11.238 -39.832  25.823  1.00 89.22           H  
ATOM    448  CD2 LEU A  28      -8.863 -38.160  27.654  1.00 89.22           C  
ATOM    449 HD21 LEU A  28      -9.374 -38.312  28.605  1.00 89.22           H  
ATOM    450 HD22 LEU A  28      -8.059 -38.889  27.557  1.00 89.22           H  
ATOM    451 HD23 LEU A  28      -8.446 -37.153  27.668  1.00 89.22           H  
ATOM    452  N   ASN A  29      -7.384 -35.486  25.441  1.00 89.90           N  
ATOM    453  H   ASN A  29      -6.862 -36.182  24.929  1.00 89.90           H  
ATOM    454  CA  ASN A  29      -6.647 -34.470  26.197  1.00 89.90           C  
ATOM    455  HA  ASN A  29      -6.928 -34.548  27.247  1.00 89.90           H  
ATOM    456  C   ASN A  29      -6.999 -33.048  25.749  1.00 89.90           C  
ATOM    457  CB  ASN A  29      -5.138 -34.724  26.061  1.00 89.90           C  
ATOM    458  HB2 ASN A  29      -4.594 -33.868  26.459  1.00 89.90           H  
ATOM    459  HB3 ASN A  29      -4.879 -34.834  25.008  1.00 89.90           H  
ATOM    460  O   ASN A  29      -7.062 -32.149  26.581  1.00 89.90           O  
ATOM    461  CG  ASN A  29      -4.671 -35.942  26.834  1.00 89.90           C  
ATOM    462  ND2 ASN A  29      -3.594 -36.560  26.415  1.00 89.90           N  
ATOM    463 HD21 ASN A  29      -3.370 -37.415  26.902  1.00 89.90           H  
ATOM    464 HD22 ASN A  29      -3.220 -36.334  25.504  1.00 89.90           H  
ATOM    465  OD1 ASN A  29      -5.233 -36.335  27.841  1.00 89.90           O  
ATOM    466  N   LYS A  30      -7.260 -32.832  24.456  1.00 88.73           N  
ATOM    467  H   LYS A  30      -7.164 -33.603  23.811  1.00 88.73           H  
ATOM    468  CA  LYS A  30      -7.651 -31.517  23.938  1.00 88.73           C  
ATOM    469  HA  LYS A  30      -7.017 -30.761  24.401  1.00 88.73           H  
ATOM    470  C   LYS A  30      -9.084 -31.129  24.311  1.00 88.73           C  
ATOM    471  CB  LYS A  30      -7.400 -31.500  22.428  1.00 88.73           C  
ATOM    472  HB2 LYS A  30      -6.385 -31.855  22.247  1.00 88.73           H  
ATOM    473  HB3 LYS A  30      -8.099 -32.170  21.926  1.00 88.73           H  
ATOM    474  O   LYS A  30      -9.322 -29.978  24.659  1.00 88.73           O  
ATOM    475  CG  LYS A  30      -7.528 -30.085  21.857  1.00 88.73           C  
ATOM    476  HG2 LYS A  30      -6.898 -29.410  22.437  1.00 88.73           H  
ATOM    477  HG3 LYS A  30      -8.563 -29.750  21.921  1.00 88.73           H  
ATOM    478  CD  LYS A  30      -7.074 -30.064  20.397  1.00 88.73           C  
ATOM    479  HD2 LYS A  30      -6.063 -30.468  20.336  1.00 88.73           H  
ATOM    480  HD3 LYS A  30      -7.746 -30.678  19.798  1.00 88.73           H  
ATOM    481  CE  LYS A  30      -7.081 -28.619  19.898  1.00 88.73           C  
ATOM    482  HE2 LYS A  30      -6.496 -28.016  20.593  1.00 88.73           H  
ATOM    483  HE3 LYS A  30      -8.104 -28.244  19.917  1.00 88.73           H  
ATOM    484  NZ  LYS A  30      -6.506 -28.523  18.536  1.00 88.73           N  
ATOM    485  HZ1 LYS A  30      -6.487 -27.559  18.235  1.00 88.73           H  
ATOM    486  HZ2 LYS A  30      -7.045 -29.074  17.885  1.00 88.73           H  
ATOM    487  HZ3 LYS A  30      -5.557 -28.871  18.548  1.00 88.73           H  
ATOM    488  N   ALA A  31     -10.031 -32.064  24.246  1.00 88.36           N  
ATOM    489  H   ALA A  31      -9.776 -32.994  23.948  1.00 88.36           H  
ATOM    490  CA  ALA A  31     -11.435 -31.807  24.566  1.00 88.36           C  
ATOM    491  HA  ALA A  31     -11.739 -30.868  24.103  1.00 88.36           H  
ATOM    492  C   ALA A  31     -11.685 -31.665  26.078  1.00 88.36           C  
ATOM    493  CB  ALA A  31     -12.276 -32.933  23.962  1.00 88.36           C  
ATOM    494  HB1 ALA A  31     -13.331 -32.747  24.163  1.00 88.36           H  
ATOM    495  HB2 ALA A  31     -11.989 -33.885  24.410  1.00 88.36           H  
ATOM    496  HB3 ALA A  31     -12.121 -32.982  22.885  1.00 88.36           H  
ATOM    497  O   ALA A  31     -12.535 -30.879  26.489  1.00 88.36           O  
ATOM    498  N   GLU A  32     -10.924 -32.383  26.909  1.00 89.61           N  
ATOM    499  H   GLU A  32     -10.312 -33.084  26.517  1.00 89.61           H  
ATOM    500  CA  GLU A  32     -11.021 -32.328  28.375  1.00 89.61           C  
ATOM    501  HA  GLU A  32     -12.024 -31.995  28.644  1.00 89.61           H  
ATOM    502  C   GLU A  32     -10.066 -31.307  29.021  1.00 89.61           C  
ATOM    503  CB  GLU A  32     -10.843 -33.732  28.970  1.00 89.61           C  
ATOM    504  HB2 GLU A  32      -9.857 -34.116  28.709  1.00 89.61           H  
ATOM    505  HB3 GLU A  32     -10.912 -33.657  30.056  1.00 89.61           H  
ATOM    506  O   GLU A  32      -9.948 -31.255  30.246  1.00 89.61           O  
ATOM    507  CG  GLU A  32     -11.935 -34.702  28.490  1.00 89.61           C  
ATOM    508  HG2 GLU A  32     -11.820 -34.888  27.422  1.00 89.61           H  
ATOM    509  HG3 GLU A  32     -12.905 -34.228  28.643  1.00 89.61           H  
ATOM    510  CD  GLU A  32     -11.914 -36.040  29.238  1.00 89.61           C  
ATOM    511  OE1 GLU A  32     -12.958 -36.733  29.163  1.00 89.61           O  
ATOM    512  OE2 GLU A  32     -10.888 -36.337  29.894  1.00 89.61           O  
ATOM    513  N   GLN A  33      -9.394 -30.472  28.215  1.00 87.46           N  
ATOM    514  H   GLN A  33      -9.542 -30.557  27.220  1.00 87.46           H  
ATOM    515  CA  GLN A  33      -8.427 -29.465  28.678  1.00 87.46           C  
ATOM    516  HA  GLN A  33      -7.934 -29.068  27.790  1.00 87.46           H  
ATOM    517  C   GLN A  33      -7.320 -30.072  29.560  1.00 87.46           C  
ATOM    518  CB  GLN A  33      -9.140 -28.291  29.370  1.00 87.46           C  
ATOM    519  HB2 GLN A  33      -8.396 -27.548  29.658  1.00 87.46           H  
ATOM    520  HB3 GLN A  33      -9.619 -28.658  30.278  1.00 87.46           H  
ATOM    521  O   GLN A  33      -6.951 -29.537  30.606  1.00 87.46           O  
ATOM    522  CG  GLN A  33     -10.189 -27.597  28.494  1.00 87.46           C  
ATOM    523  HG2 GLN A  33     -10.903 -28.325  28.109  1.00 87.46           H  
ATOM    524  HG3 GLN A  33      -9.688 -27.125  27.648  1.00 87.46           H  
ATOM    525  CD  GLN A  33     -10.975 -26.541  29.265  1.00 87.46           C  
ATOM    526  NE2 GLN A  33     -11.749 -25.728  28.582  1.00 87.46           N  
ATOM    527 HE21 GLN A  33     -12.211 -25.005  29.116  1.00 87.46           H  
ATOM    528 HE22 GLN A  33     -11.776 -25.783  27.574  1.00 87.46           H  
ATOM    529  OE1 GLN A  33     -10.941 -26.430  30.482  1.00 87.46           O  
ATOM    530  N   ASN A  34      -6.833 -31.250  29.185  1.00 89.09           N  
ATOM    531  H   ASN A  34      -7.176 -31.616  28.309  1.00 89.09           H  
ATOM    532  CA  ASN A  34      -5.800 -32.013  29.880  1.00 89.09           C  
ATOM    533  HA  ASN A  34      -5.499 -31.470  30.776  1.00 89.09           H  
ATOM    534  C   ASN A  34      -4.513 -32.127  29.045  1.00 89.09           C  
ATOM    535  CB  ASN A  34      -6.395 -33.365  30.321  1.00 89.09           C  
ATOM    536  HB2 ASN A  34      -6.895 -33.835  29.474  1.00 89.09           H  
ATOM    537  HB3 ASN A  34      -5.601 -34.036  30.650  1.00 89.09           H  
ATOM    538  O   ASN A  34      -3.681 -33.003  29.304  1.00 89.09           O  
ATOM    539  CG  ASN A  34      -7.378 -33.239  31.476  1.00 89.09           C  
ATOM    540  ND2 ASN A  34      -8.295 -34.171  31.597  1.00 89.09           N  
ATOM    541 HD21 ASN A  34      -8.995 -34.050  32.314  1.00 89.09           H  
ATOM    542 HD22 ASN A  34      -8.433 -34.878  30.889  1.00 89.09           H  
ATOM    543  OD1 ASN A  34      -7.299 -32.337  32.306  1.00 89.09           O  
ATOM    544  N   THR A  35      -4.317 -31.244  28.057  1.00 90.01           N  
ATOM    545  H   THR A  35      -5.003 -30.518  27.908  1.00 90.01           H  
ATOM    546  CA  THR A  35      -3.050 -31.166  27.317  1.00 90.01           C  
ATOM    547  HA  THR A  35      -2.804 -32.169  26.968  1.00 90.01           H  
ATOM    548  C   THR A  35      -1.911 -30.708  28.231  1.00 90.01           C  
ATOM    549  CB  THR A  35      -3.135 -30.259  26.080  1.00 90.01           C  
ATOM    550  HB  THR A  35      -2.205 -30.376  25.522  1.00 90.01           H  
ATOM    551  O   THR A  35      -2.137 -30.158  29.308  1.00 90.01           O  
ATOM    552  CG2 THR A  35      -4.283 -30.617  25.143  1.00 90.01           C  
ATOM    553 HG21 THR A  35      -5.232 -30.418  25.639  1.00 90.01           H  
ATOM    554 HG22 THR A  35      -4.220 -30.003  24.244  1.00 90.01           H  
ATOM    555 HG23 THR A  35      -4.226 -31.669  24.864  1.00 90.01           H  
ATOM    556  OG1 THR A  35      -3.246 -28.908  26.441  1.00 90.01           O  
ATOM    557  HG1 THR A  35      -4.157 -28.740  26.692  1.00 90.01           H  
ATOM    558  N   LEU A  36      -0.657 -30.926  27.822  1.00 88.86           N  
ATOM    559  H   LEU A  36      -0.499 -31.397  26.943  1.00 88.86           H  
ATOM    560  CA  LEU A  36       0.502 -30.461  28.593  1.00 88.86           C  
ATOM    561  HA  LEU A  36       0.450 -30.906  29.587  1.00 88.86           H  
ATOM    562  C   LEU A  36       0.469 -28.934  28.789  1.00 88.86           C  
ATOM    563  CB  LEU A  36       1.777 -30.978  27.902  1.00 88.86           C  
ATOM    564  HB2 LEU A  36       1.648 -32.051  27.758  1.00 88.86           H  
ATOM    565  HB3 LEU A  36       1.875 -30.528  26.914  1.00 88.86           H  
ATOM    566  O   LEU A  36       0.773 -28.458  29.878  1.00 88.86           O  
ATOM    567  CG  LEU A  36       3.073 -30.755  28.710  1.00 88.86           C  
ATOM    568  HG  LEU A  36       2.844 -30.715  29.775  1.00 88.86           H  
ATOM    569  CD1 LEU A  36       4.047 -31.910  28.470  1.00 88.86           C  
ATOM    570 HD11 LEU A  36       4.292 -31.986  27.411  1.00 88.86           H  
ATOM    571 HD12 LEU A  36       3.604 -32.847  28.808  1.00 88.86           H  
ATOM    572 HD13 LEU A  36       4.963 -31.741  29.036  1.00 88.86           H  
ATOM    573  CD2 LEU A  36       3.784 -29.470  28.291  1.00 88.86           C  
ATOM    574 HD21 LEU A  36       3.132 -28.612  28.452  1.00 88.86           H  
ATOM    575 HD22 LEU A  36       4.689 -29.344  28.886  1.00 88.86           H  
ATOM    576 HD23 LEU A  36       4.061 -29.514  27.237  1.00 88.86           H  
ATOM    577  N   ALA A  37       0.009 -28.189  27.779  1.00 88.83           N  
ATOM    578  H   ALA A  37      -0.296 -28.651  26.934  1.00 88.83           H  
ATOM    579  CA  ALA A  37      -0.210 -26.749  27.875  1.00 88.83           C  
ATOM    580  HA  ALA A  37       0.712 -26.274  28.210  1.00 88.83           H  
ATOM    581  C   ALA A  37      -1.304 -26.398  28.898  1.00 88.83           C  
ATOM    582  CB  ALA A  37      -0.550 -26.215  26.478  1.00 88.83           C  
ATOM    583  HB1 ALA A  37       0.265 -26.431  25.787  1.00 88.83           H  
ATOM    584  HB2 ALA A  37      -1.470 -26.671  26.113  1.00 88.83           H  
ATOM    585  HB3 ALA A  37      -0.691 -25.135  26.530  1.00 88.83           H  
ATOM    586  O   ALA A  37      -1.082 -25.542  29.749  1.00 88.83           O  
ATOM    587  N   ASP A  38      -2.441 -27.102  28.886  1.00 88.85           N  
ATOM    588  H   ASP A  38      -2.604 -27.762  28.140  1.00 88.85           H  
ATOM    589  CA  ASP A  38      -3.515 -26.863  29.860  1.00 88.85           C  
ATOM    590  HA  ASP A  38      -3.784 -25.807  29.838  1.00 88.85           H  
ATOM    591  C   ASP A  38      -3.089 -27.220  31.284  1.00 88.85           C  
ATOM    592  CB  ASP A  38      -4.764 -27.681  29.536  1.00 88.85           C  
ATOM    593  HB2 ASP A  38      -5.532 -27.422  30.265  1.00 88.85           H  
ATOM    594  HB3 ASP A  38      -4.530 -28.740  29.645  1.00 88.85           H  
ATOM    595  O   ASP A  38      -3.463 -26.535  32.229  1.00 88.85           O  
ATOM    596  CG  ASP A  38      -5.329 -27.430  28.146  1.00 88.85           C  
ATOM    597  OD1 ASP A  38      -5.427 -26.256  27.741  1.00 88.85           O  
ATOM    598  OD2 ASP A  38      -5.611 -28.450  27.471  1.00 88.85           O  
ATOM    599  N   LYS A  39      -2.282 -28.274  31.460  1.00 87.32           N  
ATOM    600  H   LYS A  39      -2.048 -28.819  30.642  1.00 87.32           H  
ATOM    601  CA  LYS A  39      -1.700 -28.634  32.760  1.00 87.32           C  
ATOM    602  HA  LYS A  39      -2.495 -28.703  33.502  1.00 87.32           H  
ATOM    603  C   LYS A  39      -0.767 -27.533  33.255  1.00 87.32           C  
ATOM    604  CB  LYS A  39      -0.973 -29.983  32.676  1.00 87.32           C  
ATOM    605  HB2 LYS A  39      -0.304 -29.982  31.817  1.00 87.32           H  
ATOM    606  HB3 LYS A  39      -0.373 -30.114  33.577  1.00 87.32           H  
ATOM    607  O   LYS A  39      -0.903 -27.110  34.397  1.00 87.32           O  
ATOM    608  CG  LYS A  39      -1.957 -31.156  32.571  1.00 87.32           C  
ATOM    609  HG2 LYS A  39      -2.603 -31.024  31.703  1.00 87.32           H  
ATOM    610  HG3 LYS A  39      -2.579 -31.183  33.465  1.00 87.32           H  
ATOM    611  CD  LYS A  39      -1.202 -32.484  32.440  1.00 87.32           C  
ATOM    612  HD2 LYS A  39      -0.591 -32.640  33.329  1.00 87.32           H  
ATOM    613  HD3 LYS A  39      -0.560 -32.443  31.560  1.00 87.32           H  
ATOM    614  CE  LYS A  39      -2.208 -33.629  32.286  1.00 87.32           C  
ATOM    615  HE2 LYS A  39      -2.815 -33.436  31.402  1.00 87.32           H  
ATOM    616  HE3 LYS A  39      -2.873 -33.629  33.150  1.00 87.32           H  
ATOM    617  NZ  LYS A  39      -1.535 -34.944  32.158  1.00 87.32           N  
ATOM    618  HZ1 LYS A  39      -2.225 -35.673  32.046  1.00 87.32           H  
ATOM    619  HZ2 LYS A  39      -0.940 -34.952  31.342  1.00 87.32           H  
ATOM    620  HZ3 LYS A  39      -0.981 -35.146  32.978  1.00 87.32           H  
ATOM    621  N   ILE A  40       0.126 -27.029  32.400  1.00 87.05           N  
ATOM    622  H   ILE A  40       0.179 -27.414  31.468  1.00 87.05           H  
ATOM    623  CA  ILE A  40       0.989 -25.889  32.742  1.00 87.05           C  
ATOM    624  HA  ILE A  40       1.564 -26.141  33.633  1.00 87.05           H  
ATOM    625  C   ILE A  40       0.148 -24.666  33.100  1.00 87.05           C  
ATOM    626  CB  ILE A  40       1.984 -25.566  31.605  1.00 87.05           C  
ATOM    627  HB  ILE A  40       1.436 -25.503  30.665  1.00 87.05           H  
ATOM    628  O   ILE A  40       0.483 -23.991  34.060  1.00 87.05           O  
ATOM    629  CG1 ILE A  40       3.035 -26.691  31.503  1.00 87.05           C  
ATOM    630 HG12 ILE A  40       3.665 -26.679  32.392  1.00 87.05           H  
ATOM    631 HG13 ILE A  40       2.541 -27.662  31.468  1.00 87.05           H  
ATOM    632  CG2 ILE A  40       2.696 -24.216  31.842  1.00 87.05           C  
ATOM    633 HG21 ILE A  40       3.217 -24.226  32.800  1.00 87.05           H  
ATOM    634 HG22 ILE A  40       3.411 -24.005  31.047  1.00 87.05           H  
ATOM    635 HG23 ILE A  40       1.982 -23.393  31.835  1.00 87.05           H  
ATOM    636  CD1 ILE A  40       3.927 -26.573  30.263  1.00 87.05           C  
ATOM    637 HD11 ILE A  40       4.563 -27.456  30.200  1.00 87.05           H  
ATOM    638 HD12 ILE A  40       4.581 -25.703  30.335  1.00 87.05           H  
ATOM    639 HD13 ILE A  40       3.314 -26.494  29.365  1.00 87.05           H  
ATOM    640  N   LEU A  41      -0.950 -24.389  32.396  1.00 84.43           N  
ATOM    641  H   LEU A  41      -1.153 -24.934  31.570  1.00 84.43           H  
ATOM    642  CA  LEU A  41      -1.825 -23.268  32.737  1.00 84.43           C  
ATOM    643  HA  LEU A  41      -1.208 -22.386  32.908  1.00 84.43           H  
ATOM    644  C   LEU A  41      -2.576 -23.497  34.054  1.00 84.43           C  
ATOM    645  CB  LEU A  41      -2.787 -22.980  31.575  1.00 84.43           C  
ATOM    646  HB2 LEU A  41      -3.275 -23.910  31.284  1.00 84.43           H  
ATOM    647  HB3 LEU A  41      -3.560 -22.296  31.925  1.00 84.43           H  
ATOM    648  O   LEU A  41      -2.619 -22.586  34.866  1.00 84.43           O  
ATOM    649  CG  LEU A  41      -2.110 -22.352  30.343  1.00 84.43           C  
ATOM    650  HG  LEU A  41      -1.284 -22.980  30.009  1.00 84.43           H  
ATOM    651  CD1 LEU A  41      -3.128 -22.248  29.207  1.00 84.43           C  
ATOM    652 HD11 LEU A  41      -3.514 -23.239  28.969  1.00 84.43           H  
ATOM    653 HD12 LEU A  41      -3.954 -21.600  29.500  1.00 84.43           H  
ATOM    654 HD13 LEU A  41      -2.646 -21.842  28.317  1.00 84.43           H  
ATOM    655  CD2 LEU A  41      -1.566 -20.948  30.625  1.00 84.43           C  
ATOM    656 HD21 LEU A  41      -1.195 -20.504  29.701  1.00 84.43           H  
ATOM    657 HD22 LEU A  41      -0.736 -20.997  31.331  1.00 84.43           H  
ATOM    658 HD23 LEU A  41      -2.353 -20.315  31.035  1.00 84.43           H  
ATOM    659  N   LYS A  42      -3.103 -24.702  34.306  1.00 84.02           N  
ATOM    660  H   LYS A  42      -3.043 -25.393  33.572  1.00 84.02           H  
ATOM    661  CA  LYS A  42      -3.802 -25.067  35.553  1.00 84.02           C  
ATOM    662  HA  LYS A  42      -4.607 -24.355  35.737  1.00 84.02           H  
ATOM    663  C   LYS A  42      -2.891 -24.982  36.781  1.00 84.02           C  
ATOM    664  CB  LYS A  42      -4.380 -26.492  35.432  1.00 84.02           C  
ATOM    665  HB2 LYS A  42      -3.621 -27.146  35.002  1.00 84.02           H  
ATOM    666  HB3 LYS A  42      -4.608 -26.863  36.431  1.00 84.02           H  
ATOM    667  O   LYS A  42      -3.325 -24.513  37.827  1.00 84.02           O  
ATOM    668  CG  LYS A  42      -5.670 -26.573  34.598  1.00 84.02           C  
ATOM    669  HG2 LYS A  42      -5.541 -26.047  33.652  1.00 84.02           H  
ATOM    670  HG3 LYS A  42      -6.475 -26.087  35.151  1.00 84.02           H  
ATOM    671  CD  LYS A  42      -6.053 -28.037  34.315  1.00 84.02           C  
ATOM    672  HD2 LYS A  42      -5.279 -28.482  33.690  1.00 84.02           H  
ATOM    673  HD3 LYS A  42      -6.109 -28.584  35.257  1.00 84.02           H  
ATOM    674  CE  LYS A  42      -7.404 -28.125  33.590  1.00 84.02           C  
ATOM    675  HE2 LYS A  42      -7.361 -27.494  32.702  1.00 84.02           H  
ATOM    676  HE3 LYS A  42      -8.175 -27.723  34.247  1.00 84.02           H  
ATOM    677  NZ  LYS A  42      -7.747 -29.514  33.183  1.00 84.02           N  
ATOM    678  HZ1 LYS A  42      -8.681 -29.575  32.803  1.00 84.02           H  
ATOM    679  HZ2 LYS A  42      -7.170 -29.797  32.404  1.00 84.02           H  
ATOM    680  HZ3 LYS A  42      -7.632 -30.202  33.915  1.00 84.02           H  
ATOM    681  N   TYR A  43      -1.648 -25.452  36.670  1.00 84.19           N  
ATOM    682  H   TYR A  43      -1.378 -25.889  35.801  1.00 84.19           H  
ATOM    683  CA  TYR A  43      -0.677 -25.402  37.769  1.00 84.19           C  
ATOM    684  HA  TYR A  43      -1.202 -25.526  38.716  1.00 84.19           H  
ATOM    685  C   TYR A  43       0.038 -24.051  37.846  1.00 84.19           C  
ATOM    686  CB  TYR A  43       0.333 -26.549  37.625  1.00 84.19           C  
ATOM    687  HB2 TYR A  43       0.848 -26.447  36.670  1.00 84.19           H  
ATOM    688  HB3 TYR A  43       1.080 -26.452  38.412  1.00 84.19           H  
ATOM    689  O   TYR A  43       0.285 -23.537  38.932  1.00 84.19           O  
ATOM    690  CG  TYR A  43      -0.276 -27.937  37.731  1.00 84.19           C  
ATOM    691  CD1 TYR A  43      -0.970 -28.310  38.898  1.00 84.19           C  
ATOM    692  HD1 TYR A  43      -1.056 -27.615  39.720  1.00 84.19           H  
ATOM    693  CD2 TYR A  43      -0.135 -28.861  36.678  1.00 84.19           C  
ATOM    694  HD2 TYR A  43       0.442 -28.593  35.806  1.00 84.19           H  
ATOM    695  CE1 TYR A  43      -1.550 -29.589  39.000  1.00 84.19           C  
ATOM    696  HE1 TYR A  43      -2.079 -29.867  39.900  1.00 84.19           H  
ATOM    697  CE2 TYR A  43      -0.732 -30.133  36.764  1.00 84.19           C  
ATOM    698  HE2 TYR A  43      -0.630 -30.847  35.960  1.00 84.19           H  
ATOM    699  OH  TYR A  43      -2.000 -31.732  38.010  1.00 84.19           O  
ATOM    700  HH  TYR A  43      -2.396 -31.873  38.873  1.00 84.19           H  
ATOM    701  CZ  TYR A  43      -1.439 -30.498  37.926  1.00 84.19           C  
ATOM    702  N   GLY A  44       0.342 -23.456  36.697  1.00 77.54           N  
ATOM    703  H   GLY A  44       0.117 -23.927  35.832  1.00 77.54           H  
ATOM    704  CA  GLY A  44       1.009 -22.166  36.584  1.00 77.54           C  
ATOM    705  HA2 GLY A  44       1.269 -21.986  35.541  1.00 77.54           H  
ATOM    706  HA3 GLY A  44       1.922 -22.172  37.179  1.00 77.54           H  
ATOM    707  C   GLY A  44       0.127 -21.019  37.058  1.00 77.54           C  
ATOM    708  O   GLY A  44       0.626 -20.126  37.734  1.00 77.54           O  
ATOM    709  N   SER A  45      -1.186 -21.062  36.807  1.00 68.78           N  
ATOM    710  H   SER A  45      -1.578 -21.809  36.252  1.00 68.78           H  
ATOM    711  CA  SER A  45      -2.104 -20.028  37.296  1.00 68.78           C  
ATOM    712  HA  SER A  45      -1.677 -19.055  37.051  1.00 68.78           H  
ATOM    713  C   SER A  45      -2.288 -20.051  38.814  1.00 68.78           C  
ATOM    714  CB  SER A  45      -3.461 -20.110  36.603  1.00 68.78           C  
ATOM    715  HB2 SER A  45      -3.323 -20.148  35.523  1.00 68.78           H  
ATOM    716  HB3 SER A  45      -4.014 -19.204  36.849  1.00 68.78           H  
ATOM    717  O   SER A  45      -2.580 -19.012  39.396  1.00 68.78           O  
ATOM    718  OG  SER A  45      -4.213 -21.227  37.032  1.00 68.78           O  
ATOM    719  HG  SER A  45      -5.056 -20.879  37.333  1.00 68.78           H  
ATOM    720  N   ALA A  46      -2.053 -21.191  39.472  1.00 70.85           N  
ATOM    721  H   ALA A  46      -1.849 -22.025  38.941  1.00 70.85           H  
ATOM    722  CA  ALA A  46      -2.031 -21.268  40.932  1.00 70.85           C  
ATOM    723  HA  ALA A  46      -2.899 -20.735  41.320  1.00 70.85           H  
ATOM    724  C   ALA A  46      -0.783 -20.599  41.547  1.00 70.85           C  
ATOM    725  CB  ALA A  46      -2.153 -22.741  41.342  1.00 70.85           C  
ATOM    726  HB1 ALA A  46      -3.046 -23.178  40.895  1.00 70.85           H  
ATOM    727  HB2 ALA A  46      -2.229 -22.808  42.427  1.00 70.85           H  
ATOM    728  HB3 ALA A  46      -1.274 -23.296  41.016  1.00 70.85           H  
ATOM    729  O   ALA A  46      -0.805 -20.237  42.720  1.00 70.85           O  
ATOM    730  N   GLY A  47       0.296 -20.427  40.771  1.00 68.37           N  
ATOM    731  H   GLY A  47       0.246 -20.738  39.812  1.00 68.37           H  
ATOM    732  CA  GLY A  47       1.557 -19.832  41.229  1.00 68.37           C  
ATOM    733  HA2 GLY A  47       1.663 -19.971  42.305  1.00 68.37           H  
ATOM    734  HA3 GLY A  47       2.379 -20.355  40.740  1.00 68.37           H  
ATOM    735  C   GLY A  47       1.721 -18.339  40.928  1.00 68.37           C  
ATOM    736  O   GLY A  47       2.638 -17.712  41.454  1.00 68.37           O  
ATOM    737  N   VAL A  48       0.858 -17.749  40.097  1.00 67.26           N  
ATOM    738  H   VAL A  48       0.105 -18.303  39.715  1.00 67.26           H  
ATOM    739  CA  VAL A  48       0.945 -16.332  39.716  1.00 67.26           C  
ATOM    740  HA  VAL A  48       1.956 -15.974  39.917  1.00 67.26           H  
ATOM    741  C   VAL A  48       0.005 -15.511  40.602  1.00 67.26           C  
ATOM    742  CB  VAL A  48       0.724 -16.145  38.201  1.00 67.26           C  
ATOM    743  HB  VAL A  48      -0.261 -16.521  37.923  1.00 67.26           H  
ATOM    744  O   VAL A  48      -1.154 -15.274  40.272  1.00 67.26           O  
ATOM    745  CG1 VAL A  48       0.837 -14.675  37.789  1.00 67.26           C  
ATOM    746 HG11 VAL A  48       1.765 -14.240  38.160  1.00 67.26           H  
ATOM    747 HG12 VAL A  48       0.799 -14.581  36.703  1.00 67.26           H  
ATOM    748 HG13 VAL A  48      -0.019 -14.140  38.199  1.00 67.26           H  
ATOM    749  CG2 VAL A  48       1.786 -16.895  37.385  1.00 67.26           C  
ATOM    750 HG21 VAL A  48       1.584 -16.784  36.320  1.00 67.26           H  
ATOM    751 HG22 VAL A  48       2.778 -16.500  37.609  1.00 67.26           H  
ATOM    752 HG23 VAL A  48       1.775 -17.957  37.627  1.00 67.26           H  
ATOM    753  N   PHE A  49       0.515 -15.082  41.757  1.00 62.61           N  
ATOM    754  H   PHE A  49       1.451 -15.375  41.999  1.00 62.61           H  
ATOM    755  CA  PHE A  49      -0.165 -14.144  42.650  1.00 62.61           C  
ATOM    756  HA  PHE A  49      -1.242 -14.269  42.542  1.00 62.61           H  
ATOM    757  C   PHE A  49       0.191 -12.705  42.244  1.00 62.61           C  
ATOM    758  CB  PHE A  49       0.189 -14.481  44.109  1.00 62.61           C  
ATOM    759  HB2 PHE A  49       1.224 -14.204  44.310  1.00 62.61           H  
ATOM    760  HB3 PHE A  49       0.120 -15.561  44.240  1.00 62.61           H  
ATOM    761  O   PHE A  49       1.188 -12.144  42.693  1.00 62.61           O  
ATOM    762  CG  PHE A  49      -0.720 -13.835  45.141  1.00 62.61           C  
ATOM    763  CD1 PHE A  49      -0.366 -12.616  45.749  1.00 62.61           C  
ATOM    764  HD1 PHE A  49       0.554 -12.124  45.469  1.00 62.61           H  
ATOM    765  CD2 PHE A  49      -1.920 -14.474  45.511  1.00 62.61           C  
ATOM    766  HD2 PHE A  49      -2.195 -15.411  45.051  1.00 62.61           H  
ATOM    767  CE1 PHE A  49      -1.200 -12.045  46.728  1.00 62.61           C  
ATOM    768  HE1 PHE A  49      -0.917 -11.118  47.203  1.00 62.61           H  
ATOM    769  CE2 PHE A  49      -2.755 -13.903  46.488  1.00 62.61           C  
ATOM    770  HE2 PHE A  49      -3.670 -14.401  46.774  1.00 62.61           H  
ATOM    771  CZ  PHE A  49      -2.394 -12.689  47.099  1.00 62.61           C  
ATOM    772  HZ  PHE A  49      -3.030 -12.256  47.857  1.00 62.61           H  
ATOM    773  N   LEU A  50      -0.605 -12.109  41.352  1.00 63.85           N  
ATOM    774  H   LEU A  50      -1.383 -12.635  40.979  1.00 63.85           H  
ATOM    775  CA  LEU A  50      -0.530 -10.677  41.047  1.00 63.85           C  
ATOM    776  HA  LEU A  50       0.510 -10.350  41.058  1.00 63.85           H  
ATOM    777  C   LEU A  50      -1.277  -9.934  42.159  1.00 63.85           C  
ATOM    778  CB  LEU A  50      -1.124 -10.384  39.653  1.00 63.85           C  
ATOM    779  HB2 LEU A  50      -2.167 -10.697  39.652  1.00 63.85           H  
ATOM    780  HB3 LEU A  50      -1.106  -9.307  39.485  1.00 63.85           H  
ATOM    781  O   LEU A  50      -2.506  -9.961  42.200  1.00 63.85           O  
ATOM    782  CG  LEU A  50      -0.401 -11.081  38.488  1.00 63.85           C  
ATOM    783  HG  LEU A  50      -0.362 -12.149  38.704  1.00 63.85           H  
ATOM    784  CD1 LEU A  50      -1.185 -10.898  37.189  1.00 63.85           C  
ATOM    785 HD11 LEU A  50      -0.697 -11.442  36.381  1.00 63.85           H  
ATOM    786 HD12 LEU A  50      -1.239  -9.839  36.935  1.00 63.85           H  
ATOM    787 HD13 LEU A  50      -2.197 -11.284  37.315  1.00 63.85           H  
ATOM    788  CD2 LEU A  50       1.026 -10.574  38.273  1.00 63.85           C  
ATOM    789 HD21 LEU A  50       1.019  -9.497  38.100  1.00 63.85           H  
ATOM    790 HD22 LEU A  50       1.468 -11.076  37.412  1.00 63.85           H  
ATOM    791 HD23 LEU A  50       1.635 -10.796  39.149  1.00 63.85           H  
ATOM    792  N   GLY A  51      -0.536  -9.352  43.106  1.00 51.19           N  
ATOM    793  H   GLY A  51       0.468  -9.429  43.027  1.00 51.19           H  
ATOM    794  CA  GLY A  51      -1.086  -8.654  44.272  1.00 51.19           C  
ATOM    795  HA2 GLY A  51      -1.380  -9.398  45.012  1.00 51.19           H  
ATOM    796  HA3 GLY A  51      -0.316  -8.019  44.711  1.00 51.19           H  
ATOM    797  C   GLY A  51      -2.292  -7.767  43.934  1.00 51.19           C  
ATOM    798  O   GLY A  51      -2.246  -6.998  42.981  1.00 51.19           O  
ATOM    799  N   THR A  52      -3.374  -7.947  44.702  1.00 56.07           N  
ATOM    800  H   THR A  52      -3.290  -8.679  45.392  1.00 56.07           H  
ATOM    801  CA  THR A  52      -4.621  -7.145  44.776  1.00 56.07           C  
ATOM    802  HA  THR A  52      -5.334  -7.786  45.294  1.00 56.07           H  
ATOM    803  C   THR A  52      -5.376  -6.789  43.481  1.00 56.07           C  
ATOM    804  CB  THR A  52      -4.464  -5.918  45.692  1.00 56.07           C  
ATOM    805  HB  THR A  52      -5.423  -5.406  45.775  1.00 56.07           H  
ATOM    806  O   THR A  52      -6.477  -6.254  43.572  1.00 56.07           O  
ATOM    807  CG2 THR A  52      -3.995  -6.305  47.098  1.00 56.07           C  
ATOM    808 HG21 THR A  52      -3.996  -5.420  47.735  1.00 56.07           H  
ATOM    809 HG22 THR A  52      -2.984  -6.711  47.066  1.00 56.07           H  
ATOM    810 HG23 THR A  52      -4.675  -7.042  47.525  1.00 56.07           H  
ATOM    811  OG1 THR A  52      -3.513  -5.027  45.173  1.00 56.07           O  
ATOM    812  HG1 THR A  52      -3.668  -4.159  45.554  1.00 56.07           H  
ATOM    813  N   LEU A  53      -4.903  -7.184  42.296  1.00 58.80           N  
ATOM    814  H   LEU A  53      -3.949  -7.515  42.275  1.00 58.80           H  
ATOM    815  CA  LEU A  53      -5.653  -7.206  41.034  1.00 58.80           C  
ATOM    816  HA  LEU A  53      -6.615  -6.712  41.172  1.00 58.80           H  
ATOM    817  C   LEU A  53      -5.967  -8.663  40.658  1.00 58.80           C  
ATOM    818  CB  LEU A  53      -4.894  -6.447  39.929  1.00 58.80           C  
ATOM    819  HB2 LEU A  53      -5.300  -6.779  38.974  1.00 58.80           H  
ATOM    820  HB3 LEU A  53      -3.841  -6.727  39.938  1.00 58.80           H  
ATOM    821  O   LEU A  53      -5.332  -9.276  39.802  1.00 58.80           O  
ATOM    822  CG  LEU A  53      -5.052  -4.913  40.009  1.00 58.80           C  
ATOM    823  HG  LEU A  53      -5.894  -4.660  40.653  1.00 58.80           H  
ATOM    824  CD1 LEU A  53      -3.795  -4.240  40.558  1.00 58.80           C  
ATOM    825 HD11 LEU A  53      -2.946  -4.432  39.902  1.00 58.80           H  
ATOM    826 HD12 LEU A  53      -3.955  -3.165  40.638  1.00 58.80           H  
ATOM    827 HD13 LEU A  53      -3.575  -4.636  41.549  1.00 58.80           H  
ATOM    828  CD2 LEU A  53      -5.337  -4.337  38.619  1.00 58.80           C  
ATOM    829 HD21 LEU A  53      -4.516  -4.569  37.942  1.00 58.80           H  
ATOM    830 HD22 LEU A  53      -5.449  -3.255  38.690  1.00 58.80           H  
ATOM    831 HD23 LEU A  53      -6.264  -4.756  38.228  1.00 58.80           H  
ATOM    832  N   GLY A  54      -6.935  -9.254  41.360  1.00 50.47           N  
ATOM    833  H   GLY A  54      -7.415  -8.699  42.054  1.00 50.47           H  
ATOM    834  CA  GLY A  54      -7.261 -10.675  41.246  1.00 50.47           C  
ATOM    835  HA2 GLY A  54      -7.896 -10.962  42.084  1.00 50.47           H  
ATOM    836  HA3 GLY A  54      -6.341 -11.257  41.309  1.00 50.47           H  
ATOM    837  C   GLY A  54      -7.994 -11.043  39.953  1.00 50.47           C  
ATOM    838  O   GLY A  54      -9.213 -10.907  39.872  1.00 50.47           O  
ATOM    839  N   ILE A  55      -7.279 -11.607  38.976  1.00 58.18           N  
ATOM    840  H   ILE A  55      -6.273 -11.580  39.060  1.00 58.18           H  
ATOM    841  CA  ILE A  55      -7.869 -12.424  37.902  1.00 58.18           C  
ATOM    842  HA  ILE A  55      -8.931 -12.194  37.820  1.00 58.18           H  
ATOM    843  C   ILE A  55      -7.750 -13.889  38.335  1.00 58.18           C  
ATOM    844  CB  ILE A  55      -7.241 -12.120  36.520  1.00 58.18           C  
ATOM    845  HB  ILE A  55      -6.171 -12.325  36.568  1.00 58.18           H  
ATOM    846  O   ILE A  55      -6.768 -14.572  38.055  1.00 58.18           O  
ATOM    847  CG1 ILE A  55      -7.445 -10.629  36.159  1.00 58.18           C  
ATOM    848 HG12 ILE A  55      -7.029 -10.007  36.952  1.00 58.18           H  
ATOM    849 HG13 ILE A  55      -8.512 -10.412  36.091  1.00 58.18           H  
ATOM    850  CG2 ILE A  55      -7.870 -13.022  35.436  1.00 58.18           C  
ATOM    851 HG21 ILE A  55      -7.730 -14.075  35.681  1.00 58.18           H  
ATOM    852 HG22 ILE A  55      -7.385 -12.851  34.475  1.00 58.18           H  
ATOM    853 HG23 ILE A  55      -8.936 -12.812  35.344  1.00 58.18           H  
ATOM    854  CD1 ILE A  55      -6.766 -10.193  34.854  1.00 58.18           C  
ATOM    855 HD11 ILE A  55      -6.841  -9.110  34.755  1.00 58.18           H  
ATOM    856 HD12 ILE A  55      -5.713 -10.474  34.872  1.00 58.18           H  
ATOM    857 HD13 ILE A  55      -7.256 -10.651  33.994  1.00 58.18           H  
ATOM    858  N   GLY A  56      -8.740 -14.365  39.091  1.00 56.52           N  
ATOM    859  H   GLY A  56      -9.500 -13.744  39.327  1.00 56.52           H  
ATOM    860  CA  GLY A  56      -8.797 -15.754  39.538  1.00 56.52           C  
ATOM    861  HA2 GLY A  56      -7.829 -16.044  39.947  1.00 56.52           H  
ATOM    862  HA3 GLY A  56      -9.545 -15.854  40.324  1.00 56.52           H  
ATOM    863  C   GLY A  56      -9.174 -16.688  38.390  1.00 56.52           C  
ATOM    864  O   GLY A  56     -10.255 -16.570  37.816  1.00 56.52           O  
ATOM    865  N   THR A  57      -8.327 -17.673  38.091  1.00 57.15           N  
ATOM    866  H   THR A  57      -7.419 -17.676  38.533  1.00 57.15           H  
ATOM    867  CA  THR A  57      -8.640 -18.786  37.178  1.00 57.15           C  
ATOM    868  HA  THR A  57      -9.213 -18.392  36.339  1.00 57.15           H  
ATOM    869  C   THR A  57      -9.526 -19.825  37.879  1.00 57.15           C  
ATOM    870  CB  THR A  57      -7.366 -19.423  36.602  1.00 57.15           C  
ATOM    871  HB  THR A  57      -7.654 -20.226  35.923  1.00 57.15           H  
ATOM    872  O   THR A  57      -9.163 -20.988  38.026  1.00 57.15           O  
ATOM    873  CG2 THR A  57      -6.519 -18.415  35.825  1.00 57.15           C  
ATOM    874 HG21 THR A  57      -6.065 -17.695  36.505  1.00 57.15           H  
ATOM    875 HG22 THR A  57      -7.143 -17.885  35.105  1.00 57.15           H  
ATOM    876 HG23 THR A  57      -5.735 -18.942  35.280  1.00 57.15           H  
ATOM    877  OG1 THR A  57      -6.592 -19.964  37.649  1.00 57.15           O  
ATOM    878  HG1 THR A  57      -7.166 -20.579  38.110  1.00 57.15           H  
ATOM    879  N   GLY A  58     -10.672 -19.394  38.398  1.00 56.41           N  
ATOM    880  H   GLY A  58     -10.903 -18.423  38.244  1.00 56.41           H  
ATOM    881  CA  GLY A  58     -11.736 -20.265  38.888  1.00 56.41           C  
ATOM    882  HA2 GLY A  58     -12.161 -19.850  39.802  1.00 56.41           H  
ATOM    883  HA3 GLY A  58     -11.351 -21.262  39.105  1.00 56.41           H  
ATOM    884  C   GLY A  58     -12.834 -20.357  37.836  1.00 56.41           C  
ATOM    885  O   GLY A  58     -13.029 -19.423  37.061  1.00 56.41           O  
ATOM    886  N   ARG A  59     -13.564 -21.475  37.787  1.00 56.52           N  
ATOM    887  H   ARG A  59     -13.355 -22.191  38.469  1.00 56.52           H  
ATOM    888  CA  ARG A  59     -14.779 -21.618  36.969  1.00 56.52           C  
ATOM    889  HA  ARG A  59     -14.501 -21.559  35.917  1.00 56.52           H  
ATOM    890  C   ARG A  59     -15.697 -20.434  37.302  1.00 56.52           C  
ATOM    891  CB  ARG A  59     -15.424 -22.987  37.282  1.00 56.52           C  
ATOM    892  HB2 ARG A  59     -14.722 -23.590  37.857  1.00 56.52           H  
ATOM    893  HB3 ARG A  59     -16.310 -22.855  37.903  1.00 56.52           H  
ATOM    894  O   ARG A  59     -16.237 -20.378  38.403  1.00 56.52           O  
ATOM    895  CG  ARG A  59     -15.809 -23.791  36.034  1.00 56.52           C  
ATOM    896  HG2 ARG A  59     -14.936 -23.906  35.392  1.00 56.52           H  
ATOM    897  HG3 ARG A  59     -16.596 -23.269  35.489  1.00 56.52           H  
ATOM    898  CD  ARG A  59     -16.301 -25.176  36.477  1.00 56.52           C  
ATOM    899  HD2 ARG A  59     -17.162 -25.051  37.133  1.00 56.52           H  
ATOM    900  HD3 ARG A  59     -15.501 -25.652  37.045  1.00 56.52           H  
ATOM    901  NE  ARG A  59     -16.686 -26.026  35.333  1.00 56.52           N  
ATOM    902  HE  ARG A  59     -17.057 -25.550  34.524  1.00 56.52           H  
ATOM    903  NH1 ARG A  59     -16.166 -28.068  36.263  1.00 56.52           N  
ATOM    904 HH11 ARG A  59     -16.142 -29.076  36.205  1.00 56.52           H  
ATOM    905 HH12 ARG A  59     -15.868 -27.606  37.110  1.00 56.52           H  
ATOM    906  NH2 ARG A  59     -17.039 -27.979  34.215  1.00 56.52           N  
ATOM    907 HH21 ARG A  59     -16.993 -28.987  34.178  1.00 56.52           H  
ATOM    908 HH22 ARG A  59     -17.405 -27.464  33.427  1.00 56.52           H  
ATOM    909  CZ  ARG A  59     -16.627 -27.347  35.278  1.00 56.52           C  
ATOM    910  N   GLY A  60     -15.785 -19.466  36.389  1.00 53.93           N  
ATOM    911  H   GLY A  60     -15.171 -19.533  35.590  1.00 53.93           H  
ATOM    912  CA  GLY A  60     -16.454 -18.185  36.596  1.00 53.93           C  
ATOM    913  HA2 GLY A  60     -16.296 -17.546  35.727  1.00 53.93           H  
ATOM    914  HA3 GLY A  60     -16.029 -17.688  37.469  1.00 53.93           H  
ATOM    915  C   GLY A  60     -17.951 -18.363  36.800  1.00 53.93           C  
ATOM    916  O   GLY A  60     -18.734 -18.242  35.863  1.00 53.93           O  
ATOM    917  N   THR A  61     -18.350 -18.653  38.034  1.00 52.08           N  
ATOM    918  H   THR A  61     -17.633 -18.845  38.718  1.00 52.08           H  
ATOM    919  CA  THR A  61     -19.690 -18.327  38.507  1.00 52.08           C  
ATOM    920  HA  THR A  61     -20.416 -18.569  37.731  1.00 52.08           H  
ATOM    921  C   THR A  61     -19.678 -16.816  38.691  1.00 52.08           C  
ATOM    922  CB  THR A  61     -20.094 -19.117  39.766  1.00 52.08           C  
ATOM    923  HB  THR A  61     -21.099 -18.811  40.058  1.00 52.08           H  
ATOM    924  O   THR A  61     -19.037 -16.289  39.596  1.00 52.08           O  
ATOM    925  CG2 THR A  61     -20.105 -20.621  39.488  1.00 52.08           C  
ATOM    926 HG21 THR A  61     -19.105 -20.973  39.234  1.00 52.08           H  
ATOM    927 HG22 THR A  61     -20.453 -21.146  40.378  1.00 52.08           H  
ATOM    928 HG23 THR A  61     -20.787 -20.836  38.665  1.00 52.08           H  
ATOM    929  OG1 THR A  61     -19.236 -18.932  40.864  1.00 52.08           O  
ATOM    930  HG1 THR A  61     -18.330 -19.101  40.595  1.00 52.08           H  
ATOM    931  N   GLY A  62     -20.239 -16.098  37.717  1.00 53.93           N  
ATOM    932  H   GLY A  62     -20.666 -16.577  36.936  1.00 53.93           H  
ATOM    933  CA  GLY A  62     -20.366 -14.650  37.808  1.00 53.93           C  
ATOM    934  HA2 GLY A  62     -20.943 -14.263  36.968  1.00 53.93           H  
ATOM    935  HA3 GLY A  62     -19.377 -14.193  37.810  1.00 53.93           H  
ATOM    936  C   GLY A  62     -21.097 -14.311  39.101  1.00 53.93           C  
ATOM    937  O   GLY A  62     -22.189 -14.827  39.338  1.00 53.93           O  
ATOM    938  N   GLY A  63     -20.482 -13.474  39.940  1.00 53.86           N  
ATOM    939  H   GLY A  63     -19.549 -13.158  39.719  1.00 53.86           H  
ATOM    940  CA  GLY A  63     -21.179 -12.853  41.062  1.00 53.86           C  
ATOM    941  HA2 GLY A  63     -21.421 -13.617  41.802  1.00 53.86           H  
ATOM    942  HA3 GLY A  63     -20.546 -12.096  41.525  1.00 53.86           H  
ATOM    943  C   GLY A  63     -22.473 -12.192  40.576  1.00 53.86           C  
ATOM    944  O   GLY A  63     -22.605 -11.880  39.392  1.00 53.86           O  
ATOM    945  N   SER A  64     -23.441 -12.000  41.479  1.00 58.54           N  
ATOM    946  H   SER A  64     -23.262 -12.292  42.429  1.00 58.54           H  
ATOM    947  CA  SER A  64     -24.818 -11.594  41.127  1.00 58.54           C  
ATOM    948  HA  SER A  64     -25.238 -12.391  40.514  1.00 58.54           H  
ATOM    949  C   SER A  64     -24.933 -10.309  40.282  1.00 58.54           C  
ATOM    950  CB  SER A  64     -25.685 -11.490  42.387  1.00 58.54           C  
ATOM    951  HB2 SER A  64     -26.731 -11.482  42.081  1.00 58.54           H  
ATOM    952  HB3 SER A  64     -25.523 -12.358  43.025  1.00 58.54           H  
ATOM    953  O   SER A  64     -25.962 -10.069  39.657  1.00 58.54           O  
ATOM    954  OG  SER A  64     -25.433 -10.303  43.110  1.00 58.54           O  
ATOM    955  HG  SER A  64     -24.591 -10.353  43.567  1.00 58.54           H  
ATOM    956  N   THR A  65     -23.856  -9.531  40.181  1.00 58.54           N  
ATOM    957  H   THR A  65     -23.051  -9.774  40.741  1.00 58.54           H  
ATOM    958  CA  THR A  65     -23.669  -8.409  39.260  1.00 58.54           C  
ATOM    959  HA  THR A  65     -24.609  -8.169  38.763  1.00 58.54           H  
ATOM    960  C   THR A  65     -22.632  -8.792  38.191  1.00 58.54           C  
ATOM    961  CB  THR A  65     -23.232  -7.177  40.069  1.00 58.54           C  
ATOM    962  HB  THR A  65     -23.062  -6.343  39.388  1.00 58.54           H  
ATOM    963  O   THR A  65     -21.428  -8.655  38.403  1.00 58.54           O  
ATOM    964  CG2 THR A  65     -24.283  -6.773  41.107  1.00 58.54           C  
ATOM    965 HG21 THR A  65     -23.970  -5.846  41.588  1.00 58.54           H  
ATOM    966 HG22 THR A  65     -24.392  -7.544  41.869  1.00 58.54           H  
ATOM    967 HG23 THR A  65     -25.243  -6.609  40.618  1.00 58.54           H  
ATOM    968  OG1 THR A  65     -22.043  -7.463  40.770  1.00 58.54           O  
ATOM    969  HG1 THR A  65     -21.397  -7.709  40.105  1.00 58.54           H  
ATOM    970  N   GLY A  66     -23.074  -9.347  37.058  1.00 59.37           N  
ATOM    971  H   GLY A  66     -24.070  -9.484  36.963  1.00 59.37           H  
ATOM    972  CA  GLY A  66     -22.185  -9.836  35.994  1.00 59.37           C  
ATOM    973  HA2 GLY A  66     -21.621 -10.681  36.389  1.00 59.37           H  
ATOM    974  HA3 GLY A  66     -22.784 -10.189  35.154  1.00 59.37           H  
ATOM    975  C   GLY A  66     -21.187  -8.790  35.465  1.00 59.37           C  
ATOM    976  O   GLY A  66     -21.485  -7.600  35.419  1.00 59.37           O  
ATOM    977  N   TYR A  67     -20.008  -9.256  35.037  1.00 57.55           N  
ATOM    978  H   TYR A  67     -19.817 -10.241  35.155  1.00 57.55           H  
ATOM    979  CA  TYR A  67     -18.921  -8.432  34.496  1.00 57.55           C  
ATOM    980  HA  TYR A  67     -18.586  -7.753  35.280  1.00 57.55           H  
ATOM    981  C   TYR A  67     -19.359  -7.584  33.288  1.00 57.55           C  
ATOM    982  CB  TYR A  67     -17.738  -9.337  34.104  1.00 57.55           C  
ATOM    983  HB2 TYR A  67     -17.033  -8.745  33.520  1.00 57.55           H  
ATOM    984  HB3 TYR A  67     -18.095 -10.136  33.455  1.00 57.55           H  
ATOM    985  O   TYR A  67     -19.904  -8.109  32.313  1.00 57.55           O  
ATOM    986  CG  TYR A  67     -16.980  -9.936  35.276  1.00 57.55           C  
ATOM    987  CD1 TYR A  67     -15.927  -9.207  35.863  1.00 57.55           C  
ATOM    988  HD1 TYR A  67     -15.665  -8.232  35.480  1.00 57.55           H  
ATOM    989  CD2 TYR A  67     -17.314 -11.211  35.778  1.00 57.55           C  
ATOM    990  HD2 TYR A  67     -18.106 -11.785  35.319  1.00 57.55           H  
ATOM    991  CE1 TYR A  67     -15.216  -9.739  36.956  1.00 57.55           C  
ATOM    992  HE1 TYR A  67     -14.414  -9.172  37.405  1.00 57.55           H  
ATOM    993  CE2 TYR A  67     -16.607 -11.744  36.875  1.00 57.55           C  
ATOM    994  HE2 TYR A  67     -16.849 -12.719  37.272  1.00 57.55           H  
ATOM    995  OH  TYR A  67     -14.886 -11.529  38.525  1.00 57.55           O  
ATOM    996  HH  TYR A  67     -14.202 -10.935  38.845  1.00 57.55           H  
ATOM    997  CZ  TYR A  67     -15.559 -11.008  37.467  1.00 57.55           C  
ATOM    998  N   VAL A  68     -19.058  -6.283  33.341  1.00 61.61           N  
ATOM    999  H   VAL A  68     -18.637  -5.931  34.189  1.00 61.61           H  
ATOM   1000  CA  VAL A  68     -19.111  -5.352  32.205  1.00 61.61           C  
ATOM   1001  HA  VAL A  68     -19.902  -5.659  31.522  1.00 61.61           H  
ATOM   1002  C   VAL A  68     -17.748  -5.405  31.502  1.00 61.61           C  
ATOM   1003  CB  VAL A  68     -19.426  -3.915  32.683  1.00 61.61           C  
ATOM   1004  HB  VAL A  68     -18.664  -3.597  33.395  1.00 61.61           H  
ATOM   1005  O   VAL A  68     -16.748  -5.054  32.131  1.00 61.61           O  
ATOM   1006  CG1 VAL A  68     -19.452  -2.917  31.517  1.00 61.61           C  
ATOM   1007 HG11 VAL A  68     -18.470  -2.855  31.048  1.00 61.61           H  
ATOM   1008 HG12 VAL A  68     -20.187  -3.221  30.772  1.00 61.61           H  
ATOM   1009 HG13 VAL A  68     -19.707  -1.924  31.887  1.00 61.61           H  
ATOM   1010  CG2 VAL A  68     -20.790  -3.852  33.384  1.00 61.61           C  
ATOM   1011 HG21 VAL A  68     -21.578  -4.176  32.704  1.00 61.61           H  
ATOM   1012 HG22 VAL A  68     -20.794  -4.491  34.268  1.00 61.61           H  
ATOM   1013 HG23 VAL A  68     -20.992  -2.830  33.704  1.00 61.61           H  
ATOM   1014  N   PRO A  69     -17.645  -5.867  30.242  1.00 59.50           N  
ATOM   1015  CA  PRO A  69     -16.386  -5.787  29.513  1.00 59.50           C  
ATOM   1016  HA  PRO A  69     -15.578  -6.203  30.115  1.00 59.50           H  
ATOM   1017  C   PRO A  69     -16.068  -4.321  29.193  1.00 59.50           C  
ATOM   1018  CB  PRO A  69     -16.575  -6.654  28.266  1.00 59.50           C  
ATOM   1019  HB2 PRO A  69     -16.010  -6.277  27.414  1.00 59.50           H  
ATOM   1020  HB3 PRO A  69     -16.283  -7.680  28.492  1.00 59.50           H  
ATOM   1021  O   PRO A  69     -16.893  -3.611  28.616  1.00 59.50           O  
ATOM   1022  CG  PRO A  69     -18.083  -6.600  28.016  1.00 59.50           C  
ATOM   1023  HG2 PRO A  69     -18.321  -5.713  27.428  1.00 59.50           H  
ATOM   1024  HG3 PRO A  69     -18.442  -7.497  27.512  1.00 59.50           H  
ATOM   1025  CD  PRO A  69     -18.687  -6.457  29.415  1.00 59.50           C  
ATOM   1026  HD2 PRO A  69     -18.949  -7.439  29.809  1.00 59.50           H  
ATOM   1027  HD3 PRO A  69     -19.568  -5.817  29.371  1.00 59.50           H  
ATOM   1028  N   LEU A  70     -14.866  -3.871  29.565  1.00 52.22           N  
ATOM   1029  H   LEU A  70     -14.249  -4.493  30.066  1.00 52.22           H  
ATOM   1030  CA  LEU A  70     -14.325  -2.594  29.109  1.00 52.22           C  
ATOM   1031  HA  LEU A  70     -15.035  -1.802  29.347  1.00 52.22           H  
ATOM   1032  C   LEU A  70     -14.152  -2.639  27.584  1.00 52.22           C  
ATOM   1033  CB  LEU A  70     -12.982  -2.282  29.800  1.00 52.22           C  
ATOM   1034  HB2 LEU A  70     -12.502  -1.497  29.215  1.00 52.22           H  
ATOM   1035  HB3 LEU A  70     -12.326  -3.150  29.747  1.00 52.22           H  
ATOM   1036  O   LEU A  70     -13.476  -3.524  27.062  1.00 52.22           O  
ATOM   1037  CG  LEU A  70     -13.113  -1.788  31.257  1.00 52.22           C  
ATOM   1038  HG  LEU A  70     -14.151  -1.527  31.464  1.00 52.22           H  
ATOM   1039  CD1 LEU A  70     -12.666  -2.855  32.259  1.00 52.22           C  
ATOM   1040 HD11 LEU A  70     -13.284  -3.746  32.145  1.00 52.22           H  
ATOM   1041 HD12 LEU A  70     -12.785  -2.475  33.273  1.00 52.22           H  
ATOM   1042 HD13 LEU A  70     -11.619  -3.110  32.093  1.00 52.22           H  
ATOM   1043  CD2 LEU A  70     -12.257  -0.540  31.479  1.00 52.22           C  
ATOM   1044 HD21 LEU A  70     -12.568   0.251  30.797  1.00 52.22           H  
ATOM   1045 HD22 LEU A  70     -11.204  -0.766  31.312  1.00 52.22           H  
ATOM   1046 HD23 LEU A  70     -12.388  -0.180  32.500  1.00 52.22           H  
ATOM   1047  N   GLY A  71     -14.756  -1.675  26.889  1.00 45.93           N  
ATOM   1048  H   GLY A  71     -15.316  -1.012  27.405  1.00 45.93           H  
ATOM   1049  CA  GLY A  71     -14.627  -1.498  25.442  1.00 45.93           C  
ATOM   1050  HA2 GLY A  71     -13.687  -1.933  25.102  1.00 45.93           H  
ATOM   1051  HA3 GLY A  71     -14.596  -0.432  25.217  1.00 45.93           H  
ATOM   1052  C   GLY A  71     -15.760  -2.137  24.636  1.00 45.93           C  
ATOM   1053  O   GLY A  71     -15.604  -3.214  24.067  1.00 45.93           O  
ATOM   1054  N   GLY A  72     -16.892  -1.436  24.532  1.00 47.72           N  
ATOM   1055  H   GLY A  72     -16.971  -0.590  25.079  1.00 47.72           H  
ATOM   1056  CA  GLY A  72     -17.939  -1.726  23.550  1.00 47.72           C  
ATOM   1057  HA2 GLY A  72     -17.890  -0.980  22.757  1.00 47.72           H  
ATOM   1058  HA3 GLY A  72     -17.770  -2.702  23.095  1.00 47.72           H  
ATOM   1059  C   GLY A  72     -19.342  -1.744  24.145  1.00 47.72           C  
ATOM   1060  O   GLY A  72     -19.689  -2.629  24.922  1.00 47.72           O  
ATOM   1061  N   SER A  73     -20.168  -0.781  23.731  1.00 46.31           N  
ATOM   1062  H   SER A  73     -19.789  -0.075  23.116  1.00 46.31           H  
ATOM   1063  CA  SER A  73     -21.613  -0.750  23.975  1.00 46.31           C  
ATOM   1064  HA  SER A  73     -21.792  -0.710  25.049  1.00 46.31           H  
ATOM   1065  C   SER A  73     -22.272  -2.017  23.409  1.00 46.31           C  
ATOM   1066  CB  SER A  73     -22.190   0.527  23.349  1.00 46.31           C  
ATOM   1067  HB2 SER A  73     -22.009   0.528  22.275  1.00 46.31           H  
ATOM   1068  HB3 SER A  73     -21.694   1.391  23.790  1.00 46.31           H  
ATOM   1069  O   SER A  73     -22.569  -2.125  22.219  1.00 46.31           O  
ATOM   1070  OG  SER A  73     -23.577   0.623  23.590  1.00 46.31           O  
ATOM   1071  HG  SER A  73     -23.817   1.552  23.619  1.00 46.31           H  
ATOM   1072  N   GLY A  74     -22.421  -3.029  24.263  1.00 48.19           N  
ATOM   1073  H   GLY A  74     -21.997  -2.923  25.173  1.00 48.19           H  
ATOM   1074  CA  GLY A  74     -23.087  -4.288  23.961  1.00 48.19           C  
ATOM   1075  HA2 GLY A  74     -22.644  -5.081  24.563  1.00 48.19           H  
ATOM   1076  HA3 GLY A  74     -22.962  -4.540  22.908  1.00 48.19           H  
ATOM   1077  C   GLY A  74     -24.569  -4.194  24.293  1.00 48.19           C  
ATOM   1078  O   GLY A  74     -24.979  -4.496  25.413  1.00 48.19           O  
ATOM   1079  N   VAL A  75     -25.382  -3.811  23.310  1.00 48.67           N  
ATOM   1080  H   VAL A  75     -24.962  -3.498  22.447  1.00 48.67           H  
ATOM   1081  CA  VAL A  75     -26.839  -3.973  23.367  1.00 48.67           C  
ATOM   1082  HA  VAL A  75     -27.216  -3.478  24.262  1.00 48.67           H  
ATOM   1083  C   VAL A  75     -27.145  -5.471  23.462  1.00 48.67           C  
ATOM   1084  CB  VAL A  75     -27.512  -3.323  22.138  1.00 48.67           C  
ATOM   1085  HB  VAL A  75     -27.101  -3.762  21.228  1.00 48.67           H  
ATOM   1086  O   VAL A  75     -26.948  -6.223  22.506  1.00 48.67           O  
ATOM   1087  CG1 VAL A  75     -29.033  -3.532  22.132  1.00 48.67           C  
ATOM   1088 HG11 VAL A  75     -29.472  -3.128  23.044  1.00 48.67           H  
ATOM   1089 HG12 VAL A  75     -29.271  -4.593  22.053  1.00 48.67           H  
ATOM   1090 HG13 VAL A  75     -29.470  -3.024  21.272  1.00 48.67           H  
ATOM   1091  CG2 VAL A  75     -27.245  -1.811  22.108  1.00 48.67           C  
ATOM   1092 HG21 VAL A  75     -27.731  -1.367  21.239  1.00 48.67           H  
ATOM   1093 HG22 VAL A  75     -27.633  -1.342  23.012  1.00 48.67           H  
ATOM   1094 HG23 VAL A  75     -26.176  -1.612  22.037  1.00 48.67           H  
ATOM   1095  N   ARG A  76     -27.618  -5.928  24.630  1.00 48.28           N  
ATOM   1096  H   ARG A  76     -27.680  -5.273  25.396  1.00 48.28           H  
ATOM   1097  CA  ARG A  76     -28.179  -7.275  24.790  1.00 48.28           C  
ATOM   1098  HA  ARG A  76     -27.499  -8.000  24.342  1.00 48.28           H  
ATOM   1099  C   ARG A  76     -29.499  -7.350  24.027  1.00 48.28           C  
ATOM   1100  CB  ARG A  76     -28.396  -7.643  26.269  1.00 48.28           C  
ATOM   1101  HB2 ARG A  76     -28.893  -6.820  26.784  1.00 48.28           H  
ATOM   1102  HB3 ARG A  76     -29.062  -8.506  26.302  1.00 48.28           H  
ATOM   1103  O   ARG A  76     -30.526  -6.876  24.503  1.00 48.28           O  
ATOM   1104  CG  ARG A  76     -27.110  -8.018  27.017  1.00 48.28           C  
ATOM   1105  HG2 ARG A  76     -26.498  -7.125  27.145  1.00 48.28           H  
ATOM   1106  HG3 ARG A  76     -26.550  -8.757  26.443  1.00 48.28           H  
ATOM   1107  CD  ARG A  76     -27.471  -8.610  28.388  1.00 48.28           C  
ATOM   1108  HD2 ARG A  76     -28.143  -7.920  28.898  1.00 48.28           H  
ATOM   1109  HD3 ARG A  76     -28.005  -9.547  28.231  1.00 48.28           H  
ATOM   1110  NE  ARG A  76     -26.274  -8.806  29.231  1.00 48.28           N  
ATOM   1111  HE  ARG A  76     -25.670  -8.002  29.323  1.00 48.28           H  
ATOM   1112  NH1 ARG A  76     -26.617 -10.990  29.886  1.00 48.28           N  
ATOM   1113 HH11 ARG A  76     -27.452 -11.025  29.320  1.00 48.28           H  
ATOM   1114 HH12 ARG A  76     -26.341 -11.785  30.445  1.00 48.28           H  
ATOM   1115  NH2 ARG A  76     -24.867  -9.855  30.676  1.00 48.28           N  
ATOM   1116 HH21 ARG A  76     -24.311  -9.015  30.743  1.00 48.28           H  
ATOM   1117 HH22 ARG A  76     -24.598 -10.665  31.215  1.00 48.28           H  
ATOM   1118  CZ  ARG A  76     -25.930  -9.880  29.922  1.00 48.28           C  
ATOM   1119  N   VAL A  77     -29.474  -7.999  22.868  1.00 47.76           N  
ATOM   1120  H   VAL A  77     -28.573  -8.244  22.483  1.00 47.76           H  
ATOM   1121  CA  VAL A  77     -30.681  -8.508  22.210  1.00 47.76           C  
ATOM   1122  HA  VAL A  77     -31.441  -7.727  22.208  1.00 47.76           H  
ATOM   1123  C   VAL A  77     -31.194  -9.679  23.049  1.00 47.76           C  
ATOM   1124  CB  VAL A  77     -30.402  -8.892  20.745  1.00 47.76           C  
ATOM   1125  HB  VAL A  77     -29.615  -9.645  20.708  1.00 47.76           H  
ATOM   1126  O   VAL A  77     -30.663 -10.787  23.007  1.00 47.76           O  
ATOM   1127  CG1 VAL A  77     -31.654  -9.451  20.059  1.00 47.76           C  
ATOM   1128 HG11 VAL A  77     -32.466  -8.725  20.100  1.00 47.76           H  
ATOM   1129 HG12 VAL A  77     -31.971 -10.374  20.545  1.00 47.76           H  
ATOM   1130 HG13 VAL A  77     -31.432  -9.679  19.017  1.00 47.76           H  
ATOM   1131  CG2 VAL A  77     -29.938  -7.660  19.954  1.00 47.76           C  
ATOM   1132 HG21 VAL A  77     -29.794  -7.925  18.907  1.00 47.76           H  
ATOM   1133 HG22 VAL A  77     -28.989  -7.292  20.343  1.00 47.76           H  
ATOM   1134 HG23 VAL A  77     -30.682  -6.866  20.021  1.00 47.76           H  
ATOM   1135  N   GLY A  78     -32.178  -9.390  23.897  1.00 42.89           N  
ATOM   1136  H   GLY A  78     -32.499  -8.433  23.935  1.00 42.89           H  
ATOM   1137  CA  GLY A  78     -32.855 -10.366  24.733  1.00 42.89           C  
ATOM   1138  HA2 GLY A  78     -32.127 -11.069  25.138  1.00 42.89           H  
ATOM   1139  HA3 GLY A  78     -33.334  -9.852  25.567  1.00 42.89           H  
ATOM   1140  C   GLY A  78     -33.932 -11.126  23.963  1.00 42.89           C  
ATOM   1141  O   GLY A  78     -34.915 -10.545  23.519  1.00 42.89           O  
ATOM   1142  N   THR A  79     -33.803 -12.448  23.923  1.00 41.70           N  
ATOM   1143  H   THR A  79     -32.900 -12.838  24.153  1.00 41.70           H  
ATOM   1144  CA  THR A  79     -34.954 -13.348  24.034  1.00 41.70           C  
ATOM   1145  HA  THR A  79     -35.860 -12.756  24.158  1.00 41.70           H  
ATOM   1146  C   THR A  79     -34.749 -14.185  25.290  1.00 41.70           C  
ATOM   1147  CB  THR A  79     -35.171 -14.245  22.805  1.00 41.70           C  
ATOM   1148  HB  THR A  79     -35.921 -14.994  23.056  1.00 41.70           H  
ATOM   1149  O   THR A  79     -33.766 -14.917  25.380  1.00 41.70           O  
ATOM   1150  CG2 THR A  79     -35.680 -13.454  21.603  1.00 41.70           C  
ATOM   1151 HG21 THR A  79     -36.618 -12.957  21.851  1.00 41.70           H  
ATOM   1152 HG22 THR A  79     -34.944 -12.703  21.314  1.00 41.70           H  
ATOM   1153 HG23 THR A  79     -35.845 -14.130  20.764  1.00 41.70           H  
ATOM   1154  OG1 THR A  79     -33.984 -14.907  22.441  1.00 41.70           O  
ATOM   1155  HG1 THR A  79     -33.536 -15.174  23.247  1.00 41.70           H  
ATOM   1156  N   ARG A  80     -35.713 -14.081  26.214  1.00 42.64           N  
ATOM   1157  H   ARG A  80     -36.443 -13.423  25.983  1.00 42.64           H  
ATOM   1158  CA  ARG A  80     -35.828 -14.720  27.542  1.00 42.64           C  
ATOM   1159  HA  ARG A  80     -36.896 -14.719  27.763  1.00 42.64           H  
ATOM   1160  C   ARG A  80     -35.212 -13.942  28.709  1.00 42.64           C  
ATOM   1161  CB  ARG A  80     -35.480 -16.216  27.535  1.00 42.64           C  
ATOM   1162  HB2 ARG A  80     -34.416 -16.365  27.352  1.00 42.64           H  
ATOM   1163  HB3 ARG A  80     -35.712 -16.625  28.519  1.00 42.64           H  
ATOM   1164  O   ARG A  80     -34.046 -14.064  29.064  1.00 42.64           O  
ATOM   1165  CG  ARG A  80     -36.312 -16.955  26.477  1.00 42.64           C  
ATOM   1166  HG2 ARG A  80     -35.978 -16.669  25.479  1.00 42.64           H  
ATOM   1167  HG3 ARG A  80     -37.363 -16.688  26.588  1.00 42.64           H  
ATOM   1168  CD  ARG A  80     -36.180 -18.467  26.619  1.00 42.64           C  
ATOM   1169  HD2 ARG A  80     -35.125 -18.739  26.567  1.00 42.64           H  
ATOM   1170  HD3 ARG A  80     -36.572 -18.756  27.594  1.00 42.64           H  
ATOM   1171  NE  ARG A  80     -36.915 -19.149  25.538  1.00 42.64           N  
ATOM   1172  HE  ARG A  80     -37.010 -18.643  24.668  1.00 42.64           H  
ATOM   1173  NH1 ARG A  80     -37.369 -21.110  26.642  1.00 42.64           N  
ATOM   1174 HH11 ARG A  80     -36.889 -20.758  27.457  1.00 42.64           H  
ATOM   1175 HH12 ARG A  80     -37.801 -22.023  26.661  1.00 42.64           H  
ATOM   1176  NH2 ARG A  80     -38.070 -20.835  24.541  1.00 42.64           N  
ATOM   1177 HH21 ARG A  80     -38.165 -20.283  23.700  1.00 42.64           H  
ATOM   1178 HH22 ARG A  80     -38.491 -21.753  24.578  1.00 42.64           H  
ATOM   1179  CZ  ARG A  80     -37.446 -20.357  25.580  1.00 42.64           C  
ATOM   1180  N   VAL A  81     -36.104 -13.162  29.312  1.00 42.73           N  
ATOM   1181  H   VAL A  81     -37.020 -13.130  28.887  1.00 42.73           H  
ATOM   1182  CA  VAL A  81     -36.041 -12.593  30.656  1.00 42.73           C  
ATOM   1183  HA  VAL A  81     -35.180 -11.930  30.742  1.00 42.73           H  
ATOM   1184  C   VAL A  81     -35.934 -13.728  31.680  1.00 42.73           C  
ATOM   1185  CB  VAL A  81     -37.347 -11.792  30.893  1.00 42.73           C  
ATOM   1186  HB  VAL A  81     -38.197 -12.470  30.811  1.00 42.73           H  
ATOM   1187  O   VAL A  81     -36.773 -14.625  31.694  1.00 42.73           O  
ATOM   1188  CG1 VAL A  81     -37.404 -11.133  32.275  1.00 42.73           C  
ATOM   1189 HG11 VAL A  81     -36.559 -10.457  32.406  1.00 42.73           H  
ATOM   1190 HG12 VAL A  81     -38.330 -10.567  32.377  1.00 42.73           H  
ATOM   1191 HG13 VAL A  81     -37.389 -11.891  33.058  1.00 42.73           H  
ATOM   1192  CG2 VAL A  81     -37.533 -10.693  29.833  1.00 42.73           C  
ATOM   1193 HG21 VAL A  81     -37.646 -11.119  28.836  1.00 42.73           H  
ATOM   1194 HG22 VAL A  81     -38.436 -10.122  30.051  1.00 42.73           H  
ATOM   1195 HG23 VAL A  81     -36.681 -10.014  29.844  1.00 42.73           H  
ATOM   1196  N   SER A  82     -34.942 -13.670  32.563  1.00 47.85           N  
ATOM   1197  H   SER A  82     -34.204 -12.995  32.421  1.00 47.85           H  
ATOM   1198  CA  SER A  82     -35.005 -14.331  33.868  1.00 47.85           C  
ATOM   1199  HA  SER A  82     -36.045 -14.561  34.097  1.00 47.85           H  
ATOM   1200  C   SER A  82     -34.508 -13.345  34.919  1.00 47.85           C  
ATOM   1201  CB  SER A  82     -34.245 -15.666  33.899  1.00 47.85           C  
ATOM   1202  HB2 SER A  82     -34.617 -16.313  33.105  1.00 47.85           H  
ATOM   1203  HB3 SER A  82     -34.431 -16.153  34.857  1.00 47.85           H  
ATOM   1204  O   SER A  82     -33.307 -13.169  35.120  1.00 47.85           O  
ATOM   1205  OG  SER A  82     -32.852 -15.485  33.746  1.00 47.85           O  
ATOM   1206  HG  SER A  82     -32.598 -14.746  34.304  1.00 47.85           H  
ATOM   1207  N   THR A  83     -35.447 -12.652  35.552  1.00 46.11           N  
ATOM   1208  H   THR A  83     -36.418 -12.811  35.328  1.00 46.11           H  
ATOM   1209  CA  THR A  83     -35.220 -11.901  36.783  1.00 46.11           C  
ATOM   1210  HA  THR A  83     -34.312 -11.304  36.693  1.00 46.11           H  
ATOM   1211  C   THR A  83     -35.035 -12.905  37.921  1.00 46.11           C  
ATOM   1212  CB  THR A  83     -36.407 -10.957  37.053  1.00 46.11           C  
ATOM   1213  HB  THR A  83     -36.428 -10.683  38.108  1.00 46.11           H  
ATOM   1214  O   THR A  83     -35.952 -13.638  38.283  1.00 46.11           O  
ATOM   1215  CG2 THR A  83     -36.303  -9.688  36.208  1.00 46.11           C  
ATOM   1216 HG21 THR A  83     -37.147  -9.032  36.423  1.00 46.11           H  
ATOM   1217 HG22 THR A  83     -35.382  -9.158  36.451  1.00 46.11           H  
ATOM   1218 HG23 THR A  83     -36.305  -9.939  35.148  1.00 46.11           H  
ATOM   1219  OG1 THR A  83     -37.629 -11.566  36.688  1.00 46.11           O  
ATOM   1220  HG1 THR A  83     -38.346 -11.014  37.007  1.00 46.11           H  
ATOM   1221  N   ILE A  84     -33.823 -12.982  38.469  1.00 45.13           N  
ATOM   1222  H   ILE A  84     -33.088 -12.390  38.108  1.00 45.13           H  
ATOM   1223  CA  ILE A  84     -33.519 -13.799  39.648  1.00 45.13           C  
ATOM   1224  HA  ILE A  84     -34.174 -14.669  39.667  1.00 45.13           H  
ATOM   1225  C   ILE A  84     -33.829 -12.936  40.875  1.00 45.13           C  
ATOM   1226  CB  ILE A  84     -32.061 -14.319  39.600  1.00 45.13           C  
ATOM   1227  HB  ILE A  84     -31.390 -13.462  39.549  1.00 45.13           H  
ATOM   1228  O   ILE A  84     -33.077 -12.024  41.210  1.00 45.13           O  
ATOM   1229  CG1 ILE A  84     -31.839 -15.196  38.341  1.00 45.13           C  
ATOM   1230 HG12 ILE A  84     -32.206 -14.674  37.458  1.00 45.13           H  
ATOM   1231 HG13 ILE A  84     -32.407 -16.122  38.438  1.00 45.13           H  
ATOM   1232  CG2 ILE A  84     -31.735 -15.122  40.875  1.00 45.13           C  
ATOM   1233 HG21 ILE A  84     -32.391 -15.989  40.957  1.00 45.13           H  
ATOM   1234 HG22 ILE A  84     -30.698 -15.457  40.859  1.00 45.13           H  
ATOM   1235 HG23 ILE A  84     -31.858 -14.497  41.760  1.00 45.13           H  
ATOM   1236  CD1 ILE A  84     -30.369 -15.535  38.067  1.00 45.13           C  
ATOM   1237 HD11 ILE A  84     -29.781 -14.619  38.011  1.00 45.13           H  
ATOM   1238 HD12 ILE A  84     -30.294 -16.062  37.116  1.00 45.13           H  
ATOM   1239 HD13 ILE A  84     -29.969 -16.179  38.851  1.00 45.13           H  
ATOM   1240  N   ARG A  85     -34.973 -13.196  41.515  1.00 46.04           N  
ATOM   1241  H   ARG A  85     -35.547 -13.937  41.138  1.00 46.04           H  
ATOM   1242  CA  ARG A  85     -35.355 -12.634  42.819  1.00 46.04           C  
ATOM   1243  HA  ARG A  85     -34.931 -11.633  42.897  1.00 46.04           H  
ATOM   1244  C   ARG A  85     -34.773 -13.526  43.930  1.00 46.04           C  
ATOM   1245  CB  ARG A  85     -36.891 -12.538  42.879  1.00 46.04           C  
ATOM   1246  HB2 ARG A  85     -37.312 -13.543  42.888  1.00 46.04           H  
ATOM   1247  HB3 ARG A  85     -37.237 -12.035  41.976  1.00 46.04           H  
ATOM   1248  O   ARG A  85     -34.907 -14.745  43.818  1.00 46.04           O  
ATOM   1249  CG  ARG A  85     -37.419 -11.759  44.094  1.00 46.04           C  
ATOM   1250  HG2 ARG A  85     -36.989 -10.757  44.089  1.00 46.04           H  
ATOM   1251  HG3 ARG A  85     -37.131 -12.268  45.014  1.00 46.04           H  
ATOM   1252  CD  ARG A  85     -38.949 -11.654  44.028  1.00 46.04           C  
ATOM   1253  HD2 ARG A  85     -39.361 -12.662  44.090  1.00 46.04           H  
ATOM   1254  HD3 ARG A  85     -39.235 -11.229  43.066  1.00 46.04           H  
ATOM   1255  NE  ARG A  85     -39.488 -10.795  45.103  1.00 46.04           N  
ATOM   1256  HE  ARG A  85     -38.993  -9.933  45.281  1.00 46.04           H  
ATOM   1257  NH1 ARG A  85     -41.290 -12.090  45.731  1.00 46.04           N  
ATOM   1258 HH11 ARG A  85     -42.107 -12.222  46.311  1.00 46.04           H  
ATOM   1259 HH12 ARG A  85     -41.031 -12.792  45.053  1.00 46.04           H  
ATOM   1260  NH2 ARG A  85     -40.939 -10.135  46.733  1.00 46.04           N  
ATOM   1261 HH21 ARG A  85     -41.763 -10.298  47.293  1.00 46.04           H  
ATOM   1262 HH22 ARG A  85     -40.421  -9.277  46.863  1.00 46.04           H  
ATOM   1263  CZ  ARG A  85     -40.563 -11.013  45.846  1.00 46.04           C  
ATOM   1264  N   PRO A  86     -34.143 -12.978  44.986  1.00 45.41           N  
ATOM   1265  CA  PRO A  86     -33.582 -13.787  46.062  1.00 45.41           C  
ATOM   1266  HA  PRO A  86     -32.996 -14.598  45.630  1.00 45.41           H  
ATOM   1267  C   PRO A  86     -34.684 -14.401  46.939  1.00 45.41           C  
ATOM   1268  CB  PRO A  86     -32.631 -12.867  46.830  1.00 45.41           C  
ATOM   1269  HB2 PRO A  86     -32.579 -13.116  47.890  1.00 45.41           H  
ATOM   1270  HB3 PRO A  86     -31.640 -12.912  46.379  1.00 45.41           H  
ATOM   1271  O   PRO A  86     -35.722 -13.793  47.203  1.00 45.41           O  
ATOM   1272  CG  PRO A  86     -33.227 -11.479  46.601  1.00 45.41           C  
ATOM   1273  HG2 PRO A  86     -32.467 -10.699  46.646  1.00 45.41           H  
ATOM   1274  HG3 PRO A  86     -34.004 -11.294  47.343  1.00 45.41           H  
ATOM   1275  CD  PRO A  86     -33.865 -11.569  45.214  1.00 45.41           C  
ATOM   1276  HD2 PRO A  86     -34.777 -10.972  45.184  1.00 45.41           H  
ATOM   1277  HD3 PRO A  86     -33.158 -11.216  44.465  1.00 45.41           H  
ATOM   1278  N   SER A  87     -34.430 -15.636  47.361  1.00 44.29           N  
ATOM   1279  H   SER A  87     -33.527 -16.026  47.133  1.00 44.29           H  
ATOM   1280  CA  SER A  87     -35.288 -16.516  48.152  1.00 44.29           C  
ATOM   1281  HA  SER A  87     -36.251 -16.628  47.653  1.00 44.29           H  
ATOM   1282  C   SER A  87     -35.516 -16.010  49.582  1.00 44.29           C  
ATOM   1283  CB  SER A  87     -34.595 -17.886  48.211  1.00 44.29           C  
ATOM   1284  HB2 SER A  87     -35.125 -18.540  48.903  1.00 44.29           H  
ATOM   1285  HB3 SER A  87     -34.606 -18.340  47.220  1.00 44.29           H  
ATOM   1286  O   SER A  87     -34.571 -15.935  50.365  1.00 44.29           O  
ATOM   1287  OG  SER A  87     -33.249 -17.724  48.631  1.00 44.29           O  
ATOM   1288  HG  SER A  87     -33.267 -17.236  49.457  1.00 44.29           H  
ATOM   1289  N   LEU A  88     -36.777 -15.772  49.944  1.00 49.26           N  
ATOM   1290  H   LEU A  88     -37.490 -15.826  49.232  1.00 49.26           H  
ATOM   1291  CA  LEU A  88     -37.265 -15.780  51.328  1.00 49.26           C  
ATOM   1292  HA  LEU A  88     -36.427 -15.933  52.008  1.00 49.26           H  
ATOM   1293  C   LEU A  88     -38.260 -16.950  51.473  1.00 49.26           C  
ATOM   1294  CB  LEU A  88     -37.919 -14.430  51.669  1.00 49.26           C  
ATOM   1295  HB2 LEU A  88     -38.538 -14.118  50.828  1.00 49.26           H  
ATOM   1296  HB3 LEU A  88     -38.590 -14.571  52.517  1.00 49.26           H  
ATOM   1297  O   LEU A  88     -39.078 -17.140  50.567  1.00 49.26           O  
ATOM   1298  CG  LEU A  88     -36.887 -13.336  52.017  1.00 49.26           C  
ATOM   1299  HG  LEU A  88     -35.885 -13.665  51.743  1.00 49.26           H  
ATOM   1300  CD1 LEU A  88     -37.181 -12.045  51.255  1.00 49.26           C  
ATOM   1301 HD11 LEU A  88     -37.122 -12.236  50.184  1.00 49.26           H  
ATOM   1302 HD12 LEU A  88     -36.441 -11.289  51.518  1.00 49.26           H  
ATOM   1303 HD13 LEU A  88     -38.176 -11.679  51.510  1.00 49.26           H  
ATOM   1304  CD2 LEU A  88     -36.907 -13.030  53.517  1.00 49.26           C  
ATOM   1305 HD21 LEU A  88     -36.686 -13.937  54.080  1.00 49.26           H  
ATOM   1306 HD22 LEU A  88     -37.885 -12.652  53.814  1.00 49.26           H  
ATOM   1307 HD23 LEU A  88     -36.149 -12.282  53.750  1.00 49.26           H  
ATOM   1308  N   PRO A  89     -38.186 -17.767  52.541  1.00 42.09           N  
ATOM   1309  CA  PRO A  89     -38.974 -18.988  52.650  1.00 42.09           C  
ATOM   1310  HA  PRO A  89     -39.090 -19.434  51.662  1.00 42.09           H  
ATOM   1311  C   PRO A  89     -40.372 -18.761  53.253  1.00 42.09           C  
ATOM   1312  CB  PRO A  89     -38.121 -19.932  53.503  1.00 42.09           C  
ATOM   1313  HB2 PRO A  89     -38.724 -20.662  54.042  1.00 42.09           H  
ATOM   1314  HB3 PRO A  89     -37.390 -20.434  52.869  1.00 42.09           H  
ATOM   1315  O   PRO A  89     -40.533 -18.030  54.222  1.00 42.09           O  
ATOM   1316  CG  PRO A  89     -37.399 -18.978  54.454  1.00 42.09           C  
ATOM   1317  HG2 PRO A  89     -38.038 -18.764  55.311  1.00 42.09           H  
ATOM   1318  HG3 PRO A  89     -36.444 -19.384  54.785  1.00 42.09           H  
ATOM   1319  CD  PRO A  89     -37.214 -17.704  53.627  1.00 42.09           C  
ATOM   1320  HD2 PRO A  89     -36.205 -17.696  53.216  1.00 42.09           H  
ATOM   1321  HD3 PRO A  89     -37.376 -16.822  54.247  1.00 42.09           H  
ATOM   1322  N   ALA A  90     -41.338 -19.477  52.667  1.00 41.14           N  
ATOM   1323  H   ALA A  90     -41.061 -19.895  51.791  1.00 41.14           H  
ATOM   1324  CA  ALA A  90     -42.565 -20.051  53.235  1.00 41.14           C  
ATOM   1325  HA  ALA A  90     -43.188 -20.321  52.382  1.00 41.14           H  
ATOM   1326  C   ALA A  90     -43.470 -19.203  54.158  1.00 41.14           C  
ATOM   1327  CB  ALA A  90     -42.178 -21.377  53.909  1.00 41.14           C  
ATOM   1328  HB1 ALA A  90     -41.525 -21.179  54.759  1.00 41.14           H  
ATOM   1329  HB2 ALA A  90     -43.073 -21.883  54.268  1.00 41.14           H  
ATOM   1330  HB3 ALA A  90     -41.664 -22.026  53.200  1.00 41.14           H  
ATOM   1331  O   ALA A  90     -43.189 -19.019  55.337  1.00 41.14           O  
ATOM   1332  N   SER A  91     -44.681 -18.892  53.679  1.00 40.06           N  
ATOM   1333  H   SER A  91     -44.737 -18.675  52.694  1.00 40.06           H  
ATOM   1334  CA  SER A  91     -45.937 -19.427  54.249  1.00 40.06           C  
ATOM   1335  HA  SER A  91     -45.909 -20.509  54.128  1.00 40.06           H  
ATOM   1336  C   SER A  91     -47.171 -18.912  53.485  1.00 40.06           C  
ATOM   1337  CB  SER A  91     -46.114 -19.184  55.761  1.00 40.06           C  
ATOM   1338  HB2 SER A  91     -45.565 -19.954  56.304  1.00 40.06           H  
ATOM   1339  HB3 SER A  91     -47.165 -19.271  56.035  1.00 40.06           H  
ATOM   1340  O   SER A  91     -47.426 -17.722  53.389  1.00 40.06           O  
ATOM   1341  OG  SER A  91     -45.625 -17.932  56.175  1.00 40.06           O  
ATOM   1342  HG  SER A  91     -44.674 -17.949  56.042  1.00 40.06           H  
ATOM   1343  N   SER A  92     -47.883 -19.872  52.891  1.00 41.21           N  
ATOM   1344  H   SER A  92     -47.405 -20.762  52.869  1.00 41.21           H  
ATOM   1345  CA  SER A  92     -49.343 -20.037  52.860  1.00 41.21           C  
ATOM   1346  HA  SER A  92     -49.529 -20.757  52.063  1.00 41.21           H  
ATOM   1347  C   SER A  92     -50.303 -18.851  52.593  1.00 41.21           C  
ATOM   1348  CB  SER A  92     -49.727 -20.759  54.157  1.00 41.21           C  
ATOM   1349  HB2 SER A  92     -50.755 -21.118  54.105  1.00 41.21           H  
ATOM   1350  HB3 SER A  92     -49.094 -21.637  54.281  1.00 41.21           H  
ATOM   1351  O   SER A  92     -50.412 -17.928  53.389  1.00 41.21           O  
ATOM   1352  OG  SER A  92     -49.548 -19.908  55.269  1.00 41.21           O  
ATOM   1353  HG  SER A  92     -49.821 -19.021  55.024  1.00 41.21           H  
ATOM   1354  N   VAL A  93     -51.184 -19.110  51.613  1.00 40.85           N  
ATOM   1355  H   VAL A  93     -50.904 -19.840  50.974  1.00 40.85           H  
ATOM   1356  CA  VAL A  93     -52.612 -18.719  51.514  1.00 40.85           C  
ATOM   1357  HA  VAL A  93     -53.070 -19.545  50.970  1.00 40.85           H  
ATOM   1358  C   VAL A  93     -52.965 -17.461  50.703  1.00 40.85           C  
ATOM   1359  CB  VAL A  93     -53.357 -18.711  52.877  1.00 40.85           C  
ATOM   1360  HB  VAL A  93     -53.065 -17.829  53.448  1.00 40.85           H  
ATOM   1361  O   VAL A  93     -52.658 -16.345  51.092  1.00 40.85           O  
ATOM   1362  CG1 VAL A  93     -54.878 -18.654  52.687  1.00 40.85           C  
ATOM   1363 HG11 VAL A  93     -55.373 -18.654  53.659  1.00 40.85           H  
ATOM   1364 HG12 VAL A  93     -55.225 -19.508  52.106  1.00 40.85           H  
ATOM   1365 HG13 VAL A  93     -55.163 -17.725  52.194  1.00 40.85           H  
ATOM   1366  CG2 VAL A  93     -53.085 -19.955  53.737  1.00 40.85           C  
ATOM   1367 HG21 VAL A  93     -53.931 -20.175  54.389  1.00 40.85           H  
ATOM   1368 HG22 VAL A  93     -52.254 -19.728  54.404  1.00 40.85           H  
ATOM   1369 HG23 VAL A  93     -52.884 -20.829  53.117  1.00 40.85           H  
ATOM   1370  N   GLY A  94     -53.786 -17.680  49.664  1.00 37.41           N  
ATOM   1371  H   GLY A  94     -53.845 -18.629  49.324  1.00 37.41           H  
ATOM   1372  CA  GLY A  94     -54.978 -16.856  49.411  1.00 37.41           C  
ATOM   1373  HA2 GLY A  94     -55.167 -16.226  50.280  1.00 37.41           H  
ATOM   1374  HA3 GLY A  94     -55.843 -17.510  49.304  1.00 37.41           H  
ATOM   1375  C   GLY A  94     -54.920 -15.916  48.210  1.00 37.41           C  
ATOM   1376  O   GLY A  94     -54.142 -14.977  48.195  1.00 37.41           O  
ATOM   1377  N   ALA A  95     -55.772 -16.183  47.220  1.00 36.50           N  
ATOM   1378  H   ALA A  95     -56.434 -16.929  47.377  1.00 36.50           H  
ATOM   1379  CA  ALA A  95     -55.996 -15.393  46.008  1.00 36.50           C  
ATOM   1380  HA  ALA A  95     -55.032 -15.089  45.599  1.00 36.50           H  
ATOM   1381  C   ALA A  95     -56.836 -14.116  46.245  1.00 36.50           C  
ATOM   1382  CB  ALA A  95     -56.698 -16.344  45.025  1.00 36.50           C  
ATOM   1383  HB1 ALA A  95     -57.670 -16.638  45.419  1.00 36.50           H  
ATOM   1384  HB2 ALA A  95     -56.842 -15.848  44.065  1.00 36.50           H  
ATOM   1385  HB3 ALA A  95     -56.085 -17.231  44.865  1.00 36.50           H  
ATOM   1386  O   ALA A  95     -57.371 -13.948  47.339  1.00 36.50           O  
ATOM   1387  N   ALA A  96     -57.009 -13.342  45.156  1.00 46.96           N  
ATOM   1388  H   ALA A  96     -56.506 -13.645  44.335  1.00 46.96           H  
ATOM   1389  CA  ALA A  96     -57.729 -12.062  44.970  1.00 46.96           C  
ATOM   1390  HA  ALA A  96     -58.164 -12.086  43.971  1.00 46.96           H  
ATOM   1391  C   ALA A  96     -56.778 -10.842  45.010  1.00 46.96           C  
ATOM   1392  CB  ALA A  96     -58.914 -11.946  45.940  1.00 46.96           C  
ATOM   1393  HB1 ALA A  96     -59.502 -11.056  45.719  1.00 46.96           H  
ATOM   1394  HB2 ALA A  96     -59.558 -12.823  45.866  1.00 46.96           H  
ATOM   1395  HB3 ALA A  96     -58.552 -11.828  46.961  1.00 46.96           H  
ATOM   1396  O   ALA A  96     -55.908 -10.772  45.863  1.00 46.96           O  
ATOM   1397  N   ASP A  97     -56.815  -9.840  44.133  1.00 46.58           N  
ATOM   1398  H   ASP A  97     -56.109  -9.137  44.298  1.00 46.58           H  
ATOM   1399  CA  ASP A  97     -57.732  -9.497  43.053  1.00 46.58           C  
ATOM   1400  HA  ASP A  97     -57.966 -10.389  42.472  1.00 46.58           H  
ATOM   1401  C   ASP A  97     -57.052  -8.492  42.099  1.00 46.58           C  
ATOM   1402  CB  ASP A  97     -59.019  -8.859  43.632  1.00 46.58           C  
ATOM   1403  HB2 ASP A  97     -58.837  -8.513  44.650  1.00 46.58           H  
ATOM   1404  HB3 ASP A  97     -59.289  -7.980  43.046  1.00 46.58           H  
ATOM   1405  O   ASP A  97     -56.036  -7.867  42.403  1.00 46.58           O  
ATOM   1406  CG  ASP A  97     -60.230  -9.794  43.613  1.00 46.58           C  
ATOM   1407  OD1 ASP A  97     -60.259 -10.682  42.730  1.00 46.58           O  
ATOM   1408  OD2 ASP A  97     -61.108  -9.617  44.483  1.00 46.58           O  
ATOM   1409  N   ILE A  98     -57.662  -8.382  40.926  1.00 46.44           N  
ATOM   1410  H   ILE A  98     -58.500  -8.941  40.859  1.00 46.44           H  
ATOM   1411  CA  ILE A  98     -57.463  -7.448  39.813  1.00 46.44           C  
ATOM   1412  HA  ILE A  98     -56.613  -7.768  39.210  1.00 46.44           H  
ATOM   1413  C   ILE A  98     -57.247  -5.982  40.252  1.00 46.44           C  
ATOM   1414  CB  ILE A  98     -58.770  -7.584  38.989  1.00 46.44           C  
ATOM   1415  HB  ILE A  98     -59.598  -7.411  39.677  1.00 46.44           H  
ATOM   1416  O   ILE A  98     -57.997  -5.461  41.071  1.00 46.44           O  
ATOM   1417  CG1 ILE A  98     -58.917  -9.014  38.396  1.00 46.44           C  
ATOM   1418 HG12 ILE A  98     -58.186  -9.700  38.824  1.00 46.44           H  
ATOM   1419 HG13 ILE A  98     -58.728  -8.991  37.323  1.00 46.44           H  
ATOM   1420  CG2 ILE A  98     -58.928  -6.545  37.869  1.00 46.44           C  
ATOM   1421 HG21 ILE A  98     -59.845  -6.739  37.313  1.00 46.44           H  
ATOM   1422 HG22 ILE A  98     -58.077  -6.590  37.189  1.00 46.44           H  
ATOM   1423 HG23 ILE A  98     -59.001  -5.543  38.291  1.00 46.44           H  
ATOM   1424  CD1 ILE A  98     -60.312  -9.601  38.641  1.00 46.44           C  
ATOM   1425 HD11 ILE A  98     -60.494  -9.688  39.712  1.00 46.44           H  
ATOM   1426 HD12 ILE A  98     -61.069  -8.956  38.195  1.00 46.44           H  
ATOM   1427 HD13 ILE A  98     -60.375 -10.590  38.188  1.00 46.44           H  
ATOM   1428  N   ILE A  99     -56.305  -5.277  39.607  1.00 51.27           N  
ATOM   1429  H   ILE A  99     -55.718  -5.760  38.942  1.00 51.27           H  
ATOM   1430  CA  ILE A  99     -56.241  -3.801  39.585  1.00 51.27           C  
ATOM   1431  HA  ILE A  99     -57.090  -3.416  40.151  1.00 51.27           H  
ATOM   1432  C   ILE A  99     -56.343  -3.340  38.116  1.00 51.27           C  
ATOM   1433  CB  ILE A  99     -54.971  -3.246  40.272  1.00 51.27           C  
ATOM   1434  HB  ILE A  99     -54.101  -3.610  39.725  1.00 51.27           H  
ATOM   1435  O   ILE A  99     -55.573  -3.836  37.288  1.00 51.27           O  
ATOM   1436  CG1 ILE A  99     -54.873  -3.736  41.736  1.00 51.27           C  
ATOM   1437 HG12 ILE A  99     -55.712  -3.343  42.310  1.00 51.27           H  
ATOM   1438 HG13 ILE A  99     -54.937  -4.824  41.758  1.00 51.27           H  
ATOM   1439  CG2 ILE A  99     -54.967  -1.702  40.228  1.00 51.27           C  
ATOM   1440 HG21 ILE A  99     -54.033  -1.313  40.634  1.00 51.27           H  
ATOM   1441 HG22 ILE A  99     -55.041  -1.338  39.203  1.00 51.27           H  
ATOM   1442 HG23 ILE A  99     -55.799  -1.305  40.808  1.00 51.27           H  
ATOM   1443  CD1 ILE A  99     -53.563  -3.356  42.436  1.00 51.27           C  
ATOM   1444 HD11 ILE A  99     -53.527  -2.282  42.622  1.00 51.27           H  
ATOM   1445 HD12 ILE A  99     -52.713  -3.653  41.823  1.00 51.27           H  
ATOM   1446 HD13 ILE A  99     -53.507  -3.873  43.394  1.00 51.27           H  
ATOM   1447  N   PRO A 100     -57.290  -2.447  37.766  1.00 46.85           N  
ATOM   1448  CA  PRO A 100     -57.561  -2.038  36.392  1.00 46.85           C  
ATOM   1449  HA  PRO A 100     -57.399  -2.881  35.720  1.00 46.85           H  
ATOM   1450  C   PRO A 100     -56.684  -0.866  35.918  1.00 46.85           C  
ATOM   1451  CB  PRO A 100     -59.051  -1.682  36.384  1.00 46.85           C  
ATOM   1452  HB2 PRO A 100     -59.312  -0.984  35.588  1.00 46.85           H  
ATOM   1453  HB3 PRO A 100     -59.645  -2.592  36.306  1.00 46.85           H  
ATOM   1454  O   PRO A 100     -56.056  -0.157  36.699  1.00 46.85           O  
ATOM   1455  CG  PRO A 100     -59.244  -1.061  37.765  1.00 46.85           C  
ATOM   1456  HG2 PRO A 100     -58.932  -0.017  37.743  1.00 46.85           H  
ATOM   1457  HG3 PRO A 100     -60.276  -1.143  38.106  1.00 46.85           H  
ATOM   1458  CD  PRO A 100     -58.288  -1.857  38.651  1.00 46.85           C  
ATOM   1459  HD2 PRO A 100     -58.848  -2.649  39.150  1.00 46.85           H  
ATOM   1460  HD3 PRO A 100     -57.824  -1.202  39.389  1.00 46.85           H  
ATOM   1461  N   VAL A 101     -56.678  -0.697  34.595  1.00 44.26           N  
ATOM   1462  H   VAL A 101     -57.276  -1.322  34.074  1.00 44.26           H  
ATOM   1463  CA  VAL A 101     -56.051   0.372  33.806  1.00 44.26           C  
ATOM   1464  HA  VAL A 101     -54.987   0.427  34.036  1.00 44.26           H  
ATOM   1465  C   VAL A 101     -56.706   1.718  34.120  1.00 44.26           C  
ATOM   1466  CB  VAL A 101     -56.255   0.034  32.308  1.00 44.26           C  
ATOM   1467  HB  VAL A 101     -57.323  -0.045  32.106  1.00 44.26           H  
ATOM   1468  O   VAL A 101     -57.927   1.816  34.009  1.00 44.26           O  
ATOM   1469  CG1 VAL A 101     -55.677   1.088  31.358  1.00 44.26           C  
ATOM   1470 HG11 VAL A 101     -56.183   2.042  31.508  1.00 44.26           H  
ATOM   1471 HG12 VAL A 101     -54.611   1.217  31.546  1.00 44.26           H  
ATOM   1472 HG13 VAL A 101     -55.831   0.784  30.323  1.00 44.26           H  
ATOM   1473  CG2 VAL A 101     -55.618  -1.319  31.949  1.00 44.26           C  
ATOM   1474 HG21 VAL A 101     -55.752  -1.518  30.885  1.00 44.26           H  
ATOM   1475 HG22 VAL A 101     -54.553  -1.298  32.179  1.00 44.26           H  
ATOM   1476 HG23 VAL A 101     -56.090  -2.130  32.504  1.00 44.26           H  
ATOM   1477  N   ASP A 102     -55.913   2.748  34.438  1.00 47.21           N  
ATOM   1478  H   ASP A 102     -54.917   2.612  34.533  1.00 47.21           H  
ATOM   1479  CA  ASP A 102     -56.421   4.113  34.598  1.00 47.21           C  
ATOM   1480  HA  ASP A 102     -57.401   4.115  34.122  1.00 47.21           H  
ATOM   1481  C   ASP A 102     -55.595   5.170  33.840  1.00 47.21           C  
ATOM   1482  CB  ASP A 102     -56.656   4.468  36.083  1.00 47.21           C  
ATOM   1483  HB2 ASP A 102     -56.858   3.550  36.634  1.00 47.21           H  
ATOM   1484  HB3 ASP A 102     -55.752   4.915  36.497  1.00 47.21           H  
ATOM   1485  O   ASP A 102     -54.384   5.063  33.640  1.00 47.21           O  
ATOM   1486  CG  ASP A 102     -57.855   5.407  36.305  1.00 47.21           C  
ATOM   1487  OD1 ASP A 102     -58.487   5.810  35.299  1.00 47.21           O  
ATOM   1488  OD2 ASP A 102     -58.130   5.714  37.485  1.00 47.21           O  
ATOM   1489  N   ALA A 103     -56.371   6.145  33.384  1.00 49.32           N  
ATOM   1490  H   ALA A 103     -57.303   6.077  33.766  1.00 49.32           H  
ATOM   1491  CA  ALA A 103     -56.192   7.333  32.563  1.00 49.32           C  
ATOM   1492  HA  ALA A 103     -56.633   7.107  31.592  1.00 49.32           H  
ATOM   1493  C   ALA A 103     -54.794   7.956  32.309  1.00 49.32           C  
ATOM   1494  CB  ALA A 103     -57.104   8.366  33.230  1.00 49.32           C  
ATOM   1495  HB1 ALA A 103     -58.128   7.995  33.285  1.00 49.32           H  
ATOM   1496  HB2 ALA A 103     -57.088   9.304  32.675  1.00 49.32           H  
ATOM   1497  HB3 ALA A 103     -56.751   8.557  34.243  1.00 49.32           H  
ATOM   1498  O   ALA A 103     -54.088   8.417  33.200  1.00 49.32           O  
ATOM   1499  N   VAL A 104     -54.505   8.105  31.008  1.00 48.41           N  
ATOM   1500  H   VAL A 104     -55.007   7.449  30.427  1.00 48.41           H  
ATOM   1501  CA  VAL A 104     -54.158   9.352  30.282  1.00 48.41           C  
ATOM   1502  HA  VAL A 104     -53.516   9.049  29.456  1.00 48.41           H  
ATOM   1503  C   VAL A 104     -53.395  10.442  31.062  1.00 48.41           C  
ATOM   1504  CB  VAL A 104     -55.435   9.959  29.641  1.00 48.41           C  
ATOM   1505  HB  VAL A 104     -56.053  10.418  30.413  1.00 48.41           H  
ATOM   1506  O   VAL A 104     -53.981  11.229  31.798  1.00 48.41           O  
ATOM   1507  CG1 VAL A 104     -55.083  11.026  28.591  1.00 48.41           C  
ATOM   1508 HG11 VAL A 104     -54.538  11.846  29.059  1.00 48.41           H  
ATOM   1509 HG12 VAL A 104     -55.995  11.437  28.159  1.00 48.41           H  
ATOM   1510 HG13 VAL A 104     -54.473  10.593  27.798  1.00 48.41           H  
ATOM   1511  CG2 VAL A 104     -56.295   8.902  28.925  1.00 48.41           C  
ATOM   1512 HG21 VAL A 104     -56.739   8.213  29.643  1.00 48.41           H  
ATOM   1513 HG22 VAL A 104     -55.691   8.350  28.204  1.00 48.41           H  
ATOM   1514 HG23 VAL A 104     -57.116   9.389  28.399  1.00 48.41           H  
ATOM   1515  N   ASN A 105     -52.101  10.593  30.758  1.00 56.80           N  
ATOM   1516  H   ASN A 105     -51.678   9.913  30.141  1.00 56.80           H  
ATOM   1517  CA  ASN A 105     -51.311  11.787  31.076  1.00 56.80           C  
ATOM   1518  HA  ASN A 105     -51.830  12.355  31.849  1.00 56.80           H  
ATOM   1519  C   ASN A 105     -51.141  12.659  29.803  1.00 56.80           C  
ATOM   1520  CB  ASN A 105     -49.967  11.342  31.683  1.00 56.80           C  
ATOM   1521  HB2 ASN A 105     -50.163  10.641  32.494  1.00 56.80           H  
ATOM   1522  HB3 ASN A 105     -49.368  10.838  30.924  1.00 56.80           H  
ATOM   1523  O   ASN A 105     -50.511  12.196  28.850  1.00 56.80           O  
ATOM   1524  CG  ASN A 105     -49.160  12.494  32.258  1.00 56.80           C  
ATOM   1525  ND2 ASN A 105     -47.988  12.220  32.780  1.00 56.80           N  
ATOM   1526 HD21 ASN A 105     -47.491  13.001  33.183  1.00 56.80           H  
ATOM   1527 HD22 ASN A 105     -47.660  11.266  32.833  1.00 56.80           H  
ATOM   1528  OD1 ASN A 105     -49.553  13.647  32.243  1.00 56.80           O  
ATOM   1529  N   PRO A 106     -51.681  13.893  29.743  1.00 53.63           N  
ATOM   1530  CA  PRO A 106     -51.729  14.716  28.524  1.00 53.63           C  
ATOM   1531  HA  PRO A 106     -51.869  14.060  27.665  1.00 53.63           H  
ATOM   1532  C   PRO A 106     -50.465  15.558  28.222  1.00 53.63           C  
ATOM   1533  CB  PRO A 106     -53.003  15.559  28.683  1.00 53.63           C  
ATOM   1534  HB2 PRO A 106     -53.864  14.974  28.359  1.00 53.63           H  
ATOM   1535  HB3 PRO A 106     -52.968  16.502  28.137  1.00 53.63           H  
ATOM   1536  O   PRO A 106     -50.546  16.507  27.448  1.00 53.63           O  
ATOM   1537  CG  PRO A 106     -53.083  15.779  30.190  1.00 53.63           C  
ATOM   1538  HG2 PRO A 106     -52.422  16.598  30.475  1.00 53.63           H  
ATOM   1539  HG3 PRO A 106     -54.103  15.978  30.517  1.00 53.63           H  
ATOM   1540  CD  PRO A 106     -52.550  14.469  30.762  1.00 53.63           C  
ATOM   1541  HD2 PRO A 106     -53.386  13.796  30.951  1.00 53.63           H  
ATOM   1542  HD3 PRO A 106     -52.005  14.658  31.686  1.00 53.63           H  
ATOM   1543  N   LEU A 107     -49.293  15.247  28.791  1.00 55.76           N  
ATOM   1544  H   LEU A 107     -49.280  14.476  29.444  1.00 55.76           H  
ATOM   1545  CA  LEU A 107     -48.055  16.045  28.623  1.00 55.76           C  
ATOM   1546  HA  LEU A 107     -48.225  16.796  27.852  1.00 55.76           H  
ATOM   1547  C   LEU A 107     -46.837  15.258  28.090  1.00 55.76           C  
ATOM   1548  CB  LEU A 107     -47.777  16.799  29.943  1.00 55.76           C  
ATOM   1549  HB2 LEU A 107     -48.010  16.135  30.775  1.00 55.76           H  
ATOM   1550  HB3 LEU A 107     -46.721  17.053  30.023  1.00 55.76           H  
ATOM   1551  O   LEU A 107     -45.708  15.741  28.152  1.00 55.76           O  
ATOM   1552  CG  LEU A 107     -48.595  18.101  30.067  1.00 55.76           C  
ATOM   1553  HG  LEU A 107     -49.595  17.954  29.659  1.00 55.76           H  
ATOM   1554  CD1 LEU A 107     -48.748  18.494  31.535  1.00 55.76           C  
ATOM   1555 HD11 LEU A 107     -49.270  17.702  32.073  1.00 55.76           H  
ATOM   1556 HD12 LEU A 107     -47.767  18.651  31.985  1.00 55.76           H  
ATOM   1557 HD13 LEU A 107     -49.333  19.410  31.611  1.00 55.76           H  
ATOM   1558  CD2 LEU A 107     -47.915  19.260  29.332  1.00 55.76           C  
ATOM   1559 HD21 LEU A 107     -47.838  19.028  28.270  1.00 55.76           H  
ATOM   1560 HD22 LEU A 107     -48.512  20.166  29.444  1.00 55.76           H  
ATOM   1561 HD23 LEU A 107     -46.918  19.433  29.736  1.00 55.76           H  
ATOM   1562  N   GLY A 108     -47.036  14.051  27.550  1.00 60.50           N  
ATOM   1563  H   GLY A 108     -47.988  13.727  27.455  1.00 60.50           H  
ATOM   1564  CA  GLY A 108     -45.964  13.253  26.937  1.00 60.50           C  
ATOM   1565  HA2 GLY A 108     -46.172  12.194  27.092  1.00 60.50           H  
ATOM   1566  HA3 GLY A 108     -45.021  13.481  27.433  1.00 60.50           H  
ATOM   1567  C   GLY A 108     -45.836  13.490  25.422  1.00 60.50           C  
ATOM   1568  O   GLY A 108     -46.861  13.562  24.744  1.00 60.50           O  
ATOM   1569  N   PRO A 109     -44.616  13.577  24.853  1.00 49.26           N  
ATOM   1570  CA  PRO A 109     -44.433  13.777  23.420  1.00 49.26           C  
ATOM   1571  HA  PRO A 109     -44.988  14.659  23.099  1.00 49.26           H  
ATOM   1572  C   PRO A 109     -44.945  12.550  22.655  1.00 49.26           C  
ATOM   1573  CB  PRO A 109     -42.935  14.034  23.225  1.00 49.26           C  
ATOM   1574  HB2 PRO A 109     -42.736  15.101  23.330  1.00 49.26           H  
ATOM   1575  HB3 PRO A 109     -42.576  13.674  22.261  1.00 49.26           H  
ATOM   1576  O   PRO A 109     -44.479  11.427  22.852  1.00 49.26           O  
ATOM   1577  CG  PRO A 109     -42.291  13.283  24.390  1.00 49.26           C  
ATOM   1578  HG2 PRO A 109     -42.145  12.238  24.115  1.00 49.26           H  
ATOM   1579  HG3 PRO A 109     -41.344  13.733  24.686  1.00 49.26           H  
ATOM   1580  CD  PRO A 109     -43.333  13.375  25.506  1.00 49.26           C  
ATOM   1581  HD2 PRO A 109     -43.328  12.460  26.099  1.00 49.26           H  
ATOM   1582  HD3 PRO A 109     -43.114  14.235  26.140  1.00 49.26           H  
ATOM   1583  N   ALA A 110     -45.930  12.773  21.786  1.00 42.43           N  
ATOM   1584  H   ALA A 110     -46.304  13.710  21.723  1.00 42.43           H  
ATOM   1585  CA  ALA A 110     -46.537  11.753  20.948  1.00 42.43           C  
ATOM   1586  HA  ALA A 110     -46.824  10.909  21.575  1.00 42.43           H  
ATOM   1587  C   ALA A 110     -45.538  11.260  19.890  1.00 42.43           C  
ATOM   1588  CB  ALA A 110     -47.811  12.340  20.323  1.00 42.43           C  
ATOM   1589  HB1 ALA A 110     -47.565  13.206  19.707  1.00 42.43           H  
ATOM   1590  HB2 ALA A 110     -48.504  12.643  21.108  1.00 42.43           H  
ATOM   1591  HB3 ALA A 110     -48.292  11.588  19.698  1.00 42.43           H  
ATOM   1592  O   ALA A 110     -45.307  11.912  18.874  1.00 42.43           O  
ATOM   1593  N   VAL A 111     -44.956  10.083  20.112  1.00 44.92           N  
ATOM   1594  H   VAL A 111     -45.094   9.645  21.012  1.00 44.92           H  
ATOM   1595  CA  VAL A 111     -44.269   9.330  19.058  1.00 44.92           C  
ATOM   1596  HA  VAL A 111     -43.793  10.026  18.368  1.00 44.92           H  
ATOM   1597  C   VAL A 111     -45.339   8.557  18.287  1.00 44.92           C  
ATOM   1598  CB  VAL A 111     -43.161   8.425  19.633  1.00 44.92           C  
ATOM   1599  HB  VAL A 111     -43.595   7.715  20.337  1.00 44.92           H  
ATOM   1600  O   VAL A 111     -45.748   7.472  18.695  1.00 44.92           O  
ATOM   1601  CG1 VAL A 111     -42.439   7.645  18.524  1.00 44.92           C  
ATOM   1602 HG11 VAL A 111     -42.019   8.336  17.794  1.00 44.92           H  
ATOM   1603 HG12 VAL A 111     -41.641   7.043  18.957  1.00 44.92           H  
ATOM   1604 HG13 VAL A 111     -43.139   6.978  18.021  1.00 44.92           H  
ATOM   1605  CG2 VAL A 111     -42.104   9.257  20.375  1.00 44.92           C  
ATOM   1606 HG21 VAL A 111     -41.671  10.000  19.705  1.00 44.92           H  
ATOM   1607 HG22 VAL A 111     -42.557   9.769  21.224  1.00 44.92           H  
ATOM   1608 HG23 VAL A 111     -41.315   8.606  20.753  1.00 44.92           H  
ATOM   1609  N   GLN A 112     -45.824   9.136  17.186  1.00 51.98           N  
ATOM   1610  H   GLN A 112     -45.500  10.061  16.945  1.00 51.98           H  
ATOM   1611  CA  GLN A 112     -46.614   8.399  16.199  1.00 51.98           C  
ATOM   1612  HA  GLN A 112     -47.481   7.965  16.697  1.00 51.98           H  
ATOM   1613  C   GLN A 112     -45.750   7.284  15.582  1.00 51.98           C  
ATOM   1614  CB  GLN A 112     -47.105   9.326  15.072  1.00 51.98           C  
ATOM   1615  HB2 GLN A 112     -46.323  10.044  14.823  1.00 51.98           H  
ATOM   1616  HB3 GLN A 112     -47.291   8.718  14.187  1.00 51.98           H  
ATOM   1617  O   GLN A 112     -44.635   7.558  15.127  1.00 51.98           O  
ATOM   1618  CG  GLN A 112     -48.412  10.064  15.395  1.00 51.98           C  
ATOM   1619  HG2 GLN A 112     -48.264  10.698  16.269  1.00 51.98           H  
ATOM   1620  HG3 GLN A 112     -49.189   9.335  15.621  1.00 51.98           H  
ATOM   1621  CD  GLN A 112     -48.889  10.937  14.232  1.00 51.98           C  
ATOM   1622  NE2 GLN A 112     -50.059  11.529  14.327  1.00 51.98           N  
ATOM   1623 HE21 GLN A 112     -50.661  11.382  15.124  1.00 51.98           H  
ATOM   1624 HE22 GLN A 112     -50.337  12.062  13.516  1.00 51.98           H  
ATOM   1625  OE1 GLN A 112     -48.226  11.121  13.228  1.00 51.98           O  
ATOM   1626  N   PRO A 113     -46.230   6.032  15.518  1.00 56.88           N  
ATOM   1627  CA  PRO A 113     -45.666   5.060  14.598  1.00 56.88           C  
ATOM   1628  HA  PRO A 113     -44.579   5.057  14.674  1.00 56.88           H  
ATOM   1629  C   PRO A 113     -46.116   5.431  13.171  1.00 56.88           C  
ATOM   1630  CB  PRO A 113     -46.210   3.711  15.072  1.00 56.88           C  
ATOM   1631  HB2 PRO A 113     -46.307   2.997  14.253  1.00 56.88           H  
ATOM   1632  HB3 PRO A 113     -45.557   3.313  15.848  1.00 56.88           H  
ATOM   1633  O   PRO A 113     -47.306   5.661  12.966  1.00 56.88           O  
ATOM   1634  CG  PRO A 113     -47.568   4.059  15.687  1.00 56.88           C  
ATOM   1635  HG2 PRO A 113     -47.825   3.383  16.503  1.00 56.88           H  
ATOM   1636  HG3 PRO A 113     -48.336   4.023  14.915  1.00 56.88           H  
ATOM   1637  CD  PRO A 113     -47.415   5.500  16.178  1.00 56.88           C  
ATOM   1638  HD2 PRO A 113     -48.302   6.074  15.912  1.00 56.88           H  
ATOM   1639  HD3 PRO A 113     -47.265   5.511  17.257  1.00 56.88           H  
ATOM   1640  N   PRO A 114     -45.214   5.506  12.177  1.00 57.31           N  
ATOM   1641  CA  PRO A 114     -45.636   5.717  10.800  1.00 57.31           C  
ATOM   1642  HA  PRO A 114     -46.323   6.561  10.743  1.00 57.31           H  
ATOM   1643  C   PRO A 114     -46.348   4.459  10.283  1.00 57.31           C  
ATOM   1644  CB  PRO A 114     -44.361   6.064  10.027  1.00 57.31           C  
ATOM   1645  HB2 PRO A 114     -44.402   5.721   8.993  1.00 57.31           H  
ATOM   1646  HB3 PRO A 114     -44.202   7.142  10.062  1.00 57.31           H  
ATOM   1647  O   PRO A 114     -45.813   3.350  10.374  1.00 57.31           O  
ATOM   1648  CG  PRO A 114     -43.260   5.360  10.821  1.00 57.31           C  
ATOM   1649  HG2 PRO A 114     -43.173   4.329  10.479  1.00 57.31           H  
ATOM   1650  HG3 PRO A 114     -42.304   5.875  10.725  1.00 57.31           H  
ATOM   1651  CD  PRO A 114     -43.771   5.376  12.264  1.00 57.31           C  
ATOM   1652  HD2 PRO A 114     -43.490   4.452  12.771  1.00 57.31           H  
ATOM   1653  HD3 PRO A 114     -43.366   6.240  12.790  1.00 57.31           H  
ATOM   1654  N   GLU A 115     -47.556   4.645   9.754  1.00 53.54           N  
ATOM   1655  H   GLU A 115     -47.954   5.572   9.785  1.00 53.54           H  
ATOM   1656  CA  GLU A 115     -48.276   3.662   8.947  1.00 53.54           C  
ATOM   1657  HA  GLU A 115     -48.402   2.745   9.522  1.00 53.54           H  
ATOM   1658  C   GLU A 115     -47.464   3.349   7.682  1.00 53.54           C  
ATOM   1659  CB  GLU A 115     -49.668   4.205   8.572  1.00 53.54           C  
ATOM   1660  HB2 GLU A 115     -50.100   3.560   7.807  1.00 53.54           H  
ATOM   1661  HB3 GLU A 115     -49.551   5.205   8.155  1.00 53.54           H  
ATOM   1662  O   GLU A 115     -47.030   4.244   6.957  1.00 53.54           O  
ATOM   1663  CG  GLU A 115     -50.630   4.240   9.772  1.00 53.54           C  
ATOM   1664  HG2 GLU A 115     -50.767   3.219  10.130  1.00 53.54           H  
ATOM   1665  HG3 GLU A 115     -50.171   4.815  10.576  1.00 53.54           H  
ATOM   1666  CD  GLU A 115     -51.998   4.865   9.444  1.00 53.54           C  
ATOM   1667  OE1 GLU A 115     -52.972   4.494  10.137  1.00 53.54           O  
ATOM   1668  OE2 GLU A 115     -52.055   5.723   8.536  1.00 53.54           O  
ATOM   1669  N   PHE A 116     -47.237   2.064   7.422  1.00 45.29           N  
ATOM   1670  H   PHE A 116     -47.638   1.373   8.040  1.00 45.29           H  
ATOM   1671  CA  PHE A 116     -46.652   1.593   6.172  1.00 45.29           C  
ATOM   1672  HA  PHE A 116     -45.903   2.303   5.821  1.00 45.29           H  
ATOM   1673  C   PHE A 116     -47.767   1.448   5.128  1.00 45.29           C  
ATOM   1674  CB  PHE A 116     -45.974   0.231   6.402  1.00 45.29           C  
ATOM   1675  HB2 PHE A 116     -46.694  -0.458   6.845  1.00 45.29           H  
ATOM   1676  HB3 PHE A 116     -45.702  -0.181   5.430  1.00 45.29           H  
ATOM   1677  O   PHE A 116     -48.670   0.639   5.351  1.00 45.29           O  
ATOM   1678  CG  PHE A 116     -44.727   0.259   7.263  1.00 45.29           C  
ATOM   1679  CD1 PHE A 116     -43.477   0.514   6.669  1.00 45.29           C  
ATOM   1680  HD1 PHE A 116     -43.417   0.712   5.609  1.00 45.29           H  
ATOM   1681  CD2 PHE A 116     -44.803   0.009   8.646  1.00 45.29           C  
ATOM   1682  HD2 PHE A 116     -45.762  -0.172   9.109  1.00 45.29           H  
ATOM   1683  CE1 PHE A 116     -42.309   0.515   7.451  1.00 45.29           C  
ATOM   1684  HE1 PHE A 116     -41.355   0.717   6.986  1.00 45.29           H  
ATOM   1685  CE2 PHE A 116     -43.635   0.010   9.430  1.00 45.29           C  
ATOM   1686  HE2 PHE A 116     -43.706  -0.168  10.493  1.00 45.29           H  
ATOM   1687  CZ  PHE A 116     -42.387   0.261   8.832  1.00 45.29           C  
ATOM   1688  HZ  PHE A 116     -41.490   0.268   9.433  1.00 45.29           H  
ATOM   1689  N   PRO A 117     -47.718   2.128   3.969  1.00 56.21           N  
ATOM   1690  CA  PRO A 117     -48.519   1.713   2.833  1.00 56.21           C  
ATOM   1691  HA  PRO A 117     -49.530   1.453   3.149  1.00 56.21           H  
ATOM   1692  C   PRO A 117     -47.855   0.489   2.194  1.00 56.21           C  
ATOM   1693  CB  PRO A 117     -48.597   2.933   1.917  1.00 56.21           C  
ATOM   1694  HB2 PRO A 117     -49.432   3.562   2.226  1.00 56.21           H  
ATOM   1695  HB3 PRO A 117     -48.698   2.657   0.868  1.00 56.21           H  
ATOM   1696  O   PRO A 117     -46.751   0.553   1.653  1.00 56.21           O  
ATOM   1697  CG  PRO A 117     -47.284   3.667   2.192  1.00 56.21           C  
ATOM   1698  HG2 PRO A 117     -46.505   3.279   1.534  1.00 56.21           H  
ATOM   1699  HG3 PRO A 117     -47.390   4.743   2.054  1.00 56.21           H  
ATOM   1700  CD  PRO A 117     -46.942   3.317   3.645  1.00 56.21           C  
ATOM   1701  HD2 PRO A 117     -45.872   3.130   3.743  1.00 56.21           H  
ATOM   1702  HD3 PRO A 117     -47.244   4.134   4.299  1.00 56.21           H  
ATOM   1703  N   SER A 118     -48.534  -0.652   2.266  1.00 41.19           N  
ATOM   1704  H   SER A 118     -49.398  -0.667   2.789  1.00 41.19           H  
ATOM   1705  CA  SER A 118     -48.244  -1.814   1.434  1.00 41.19           C  
ATOM   1706  HA  SER A 118     -47.177  -2.034   1.467  1.00 41.19           H  
ATOM   1707  C   SER A 118     -48.639  -1.496  -0.010  1.00 41.19           C  
ATOM   1708  CB  SER A 118     -49.013  -3.029   1.972  1.00 41.19           C  
ATOM   1709  HB2 SER A 118     -48.621  -3.298   2.952  1.00 41.19           H  
ATOM   1710  HB3 SER A 118     -48.879  -3.873   1.296  1.00 41.19           H  
ATOM   1711  O   SER A 118     -49.793  -1.685  -0.391  1.00 41.19           O  
ATOM   1712  OG  SER A 118     -50.391  -2.728   2.092  1.00 41.19           O  
ATOM   1713  HG  SER A 118     -50.680  -2.417   1.231  1.00 41.19           H  
ATOM   1714  N   VAL A 119     -47.695  -1.003  -0.811  1.00 44.75           N  
ATOM   1715  H   VAL A 119     -46.802  -0.753  -0.413  1.00 44.75           H  
ATOM   1716  CA  VAL A 119     -47.816  -1.013  -2.273  1.00 44.75           C  
ATOM   1717  HA  VAL A 119     -48.862  -1.148  -2.547  1.00 44.75           H  
ATOM   1718  C   VAL A 119     -47.046  -2.225  -2.774  1.00 44.75           C  
ATOM   1719  CB  VAL A 119     -47.381   0.308  -2.931  1.00 44.75           C  
ATOM   1720  HB  VAL A 119     -46.343   0.522  -2.677  1.00 44.75           H  
ATOM   1721  O   VAL A 119     -45.821  -2.293  -2.716  1.00 44.75           O  
ATOM   1722  CG1 VAL A 119     -47.524   0.235  -4.458  1.00 44.75           C  
ATOM   1723 HG11 VAL A 119     -46.853  -0.519  -4.868  1.00 44.75           H  
ATOM   1724 HG12 VAL A 119     -48.549  -0.007  -4.741  1.00 44.75           H  
ATOM   1725 HG13 VAL A 119     -47.249   1.191  -4.904  1.00 44.75           H  
ATOM   1726  CG2 VAL A 119     -48.268   1.457  -2.427  1.00 44.75           C  
ATOM   1727 HG21 VAL A 119     -48.136   1.588  -1.353  1.00 44.75           H  
ATOM   1728 HG22 VAL A 119     -47.981   2.383  -2.925  1.00 44.75           H  
ATOM   1729 HG23 VAL A 119     -49.315   1.246  -2.642  1.00 44.75           H  
ATOM   1730  N   ILE A 120     -47.821  -3.225  -3.173  1.00 45.14           N  
ATOM   1731  H   ILE A 120     -48.817  -3.057  -3.163  1.00 45.14           H  
ATOM   1732  CA  ILE A 120     -47.382  -4.365  -3.963  1.00 45.14           C  
ATOM   1733  HA  ILE A 120     -46.401  -4.709  -3.637  1.00 45.14           H  
ATOM   1734  C   ILE A 120     -47.289  -3.832  -5.394  1.00 45.14           C  
ATOM   1735  CB  ILE A 120     -48.420  -5.506  -3.807  1.00 45.14           C  
ATOM   1736  HB  ILE A 120     -49.402  -5.106  -4.060  1.00 45.14           H  
ATOM   1737  O   ILE A 120     -48.318  -3.570  -6.009  1.00 45.14           O  
ATOM   1738  CG1 ILE A 120     -48.466  -6.010  -2.342  1.00 45.14           C  
ATOM   1739 HG12 ILE A 120     -48.464  -5.163  -1.656  1.00 45.14           H  
ATOM   1740 HG13 ILE A 120     -47.576  -6.604  -2.134  1.00 45.14           H  
ATOM   1741  CG2 ILE A 120     -48.126  -6.672  -4.767  1.00 45.14           C  
ATOM   1742 HG21 ILE A 120     -47.137  -7.086  -4.570  1.00 45.14           H  
ATOM   1743 HG22 ILE A 120     -48.877  -7.455  -4.665  1.00 45.14           H  
ATOM   1744 HG23 ILE A 120     -48.159  -6.328  -5.801  1.00 45.14           H  
ATOM   1745  CD1 ILE A 120     -49.716  -6.835  -2.011  1.00 45.14           C  
ATOM   1746 HD11 ILE A 120     -50.613  -6.257  -2.234  1.00 45.14           H  
ATOM   1747 HD12 ILE A 120     -49.728  -7.761  -2.587  1.00 45.14           H  
ATOM   1748 HD13 ILE A 120     -49.712  -7.086  -0.950  1.00 45.14           H  
ATOM   1749  N   GLU A 121     -46.074  -3.616  -5.889  1.00 49.31           N  
ATOM   1750  H   GLU A 121     -45.266  -3.774  -5.304  1.00 49.31           H  
ATOM   1751  CA  GLU A 121     -45.814  -3.372  -7.308  1.00 49.31           C  
ATOM   1752  HA  GLU A 121     -46.760  -3.406  -7.847  1.00 49.31           H  
ATOM   1753  C   GLU A 121     -44.966  -4.522  -7.847  1.00 49.31           C  
ATOM   1754  CB  GLU A 121     -45.196  -1.984  -7.562  1.00 49.31           C  
ATOM   1755  HB2 GLU A 121     -44.364  -2.077  -8.260  1.00 49.31           H  
ATOM   1756  HB3 GLU A 121     -44.818  -1.576  -6.625  1.00 49.31           H  
ATOM   1757  O   GLU A 121     -43.937  -4.900  -7.278  1.00 49.31           O  
ATOM   1758  CG  GLU A 121     -46.242  -1.034  -8.174  1.00 49.31           C  
ATOM   1759  HG2 GLU A 121     -47.111  -1.006  -7.517  1.00 49.31           H  
ATOM   1760  HG3 GLU A 121     -46.560  -1.446  -9.132  1.00 49.31           H  
ATOM   1761  CD  GLU A 121     -45.738   0.404  -8.383  1.00 49.31           C  
ATOM   1762  OE1 GLU A 121     -46.431   1.152  -9.111  1.00 49.31           O  
ATOM   1763  OE2 GLU A 121     -44.687   0.764  -7.805  1.00 49.31           O  
ATOM   1764  N   ASP A 122     -45.487  -5.122  -8.912  1.00 48.36           N  
ATOM   1765  H   ASP A 122     -46.341  -4.738  -9.291  1.00 48.36           H  
ATOM   1766  CA  ASP A 122     -45.002  -6.334  -9.548  1.00 48.36           C  
ATOM   1767  HA  ASP A 122     -45.062  -7.135  -8.811  1.00 48.36           H  
ATOM   1768  C   ASP A 122     -43.550  -6.210 -10.044  1.00 48.36           C  
ATOM   1769  CB  ASP A 122     -45.942  -6.670 -10.716  1.00 48.36           C  
ATOM   1770  HB2 ASP A 122     -45.510  -7.488 -11.293  1.00 48.36           H  
ATOM   1771  HB3 ASP A 122     -46.025  -5.807 -11.376  1.00 48.36           H  
ATOM   1772  O   ASP A 122     -43.110  -5.142 -10.482  1.00 48.36           O  
ATOM   1773  CG  ASP A 122     -47.330  -7.108 -10.242  1.00 48.36           C  
ATOM   1774  OD1 ASP A 122     -47.376  -7.989  -9.353  1.00 48.36           O  
ATOM   1775  OD2 ASP A 122     -48.323  -6.587 -10.793  1.00 48.36           O  
ATOM   1776  N   PRO A 123     -42.775  -7.309 -10.028  1.00 53.00           N  
ATOM   1777  CA  PRO A 123     -41.403  -7.293 -10.506  1.00 53.00           C  
ATOM   1778  HA  PRO A 123     -40.862  -6.466 -10.047  1.00 53.00           H  
ATOM   1779  C   PRO A 123     -41.369  -7.129 -12.031  1.00 53.00           C  
ATOM   1780  CB  PRO A 123     -40.799  -8.616 -10.026  1.00 53.00           C  
ATOM   1781  HB2 PRO A 123     -40.393  -8.481  -9.023  1.00 53.00           H  
ATOM   1782  HB3 PRO A 123     -40.028  -8.988 -10.700  1.00 53.00           H  
ATOM   1783  O   PRO A 123     -41.679  -8.054 -12.781  1.00 53.00           O  
ATOM   1784  CG  PRO A 123     -42.003  -9.558  -9.960  1.00 53.00           C  
ATOM   1785  HG2 PRO A 123     -42.193  -9.984 -10.945  1.00 53.00           H  
ATOM   1786  HG3 PRO A 123     -41.858 -10.350  -9.225  1.00 53.00           H  
ATOM   1787  CD  PRO A 123     -43.156  -8.636  -9.573  1.00 53.00           C  
ATOM   1788  HD2 PRO A 123     -44.080  -8.970 -10.045  1.00 53.00           H  
ATOM   1789  HD3 PRO A 123     -43.272  -8.624  -8.489  1.00 53.00           H  
ATOM   1790  N   ILE A 124     -40.912  -5.966 -12.499  1.00 48.98           N  
ATOM   1791  H   ILE A 124     -40.823  -5.200 -11.846  1.00 48.98           H  
ATOM   1792  CA  ILE A 124     -40.468  -5.779 -13.884  1.00 48.98           C  
ATOM   1793  HA  ILE A 124     -41.285  -6.082 -14.539  1.00 48.98           H  
ATOM   1794  C   ILE A 124     -39.237  -6.678 -14.099  1.00 48.98           C  
ATOM   1795  CB  ILE A 124     -40.140  -4.298 -14.183  1.00 48.98           C  
ATOM   1796  HB  ILE A 124     -39.350  -3.980 -13.502  1.00 48.98           H  
ATOM   1797  O   ILE A 124     -38.239  -6.529 -13.383  1.00 48.98           O  
ATOM   1798  CG1 ILE A 124     -41.377  -3.399 -13.947  1.00 48.98           C  
ATOM   1799 HG12 ILE A 124     -42.125  -3.595 -14.716  1.00 48.98           H  
ATOM   1800 HG13 ILE A 124     -41.826  -3.631 -12.982  1.00 48.98           H  
ATOM   1801  CG2 ILE A 124     -39.627  -4.140 -15.631  1.00 48.98           C  
ATOM   1802 HG21 ILE A 124     -38.721  -4.726 -15.787  1.00 48.98           H  
ATOM   1803 HG22 ILE A 124     -39.377  -3.099 -15.832  1.00 48.98           H  
ATOM   1804 HG23 ILE A 124     -40.393  -4.463 -16.336  1.00 48.98           H  
ATOM   1805  CD1 ILE A 124     -41.052  -1.900 -13.927  1.00 48.98           C  
ATOM   1806 HD11 ILE A 124     -41.949  -1.345 -13.651  1.00 48.98           H  
ATOM   1807 HD12 ILE A 124     -40.727  -1.561 -14.910  1.00 48.98           H  
ATOM   1808 HD13 ILE A 124     -40.274  -1.697 -13.192  1.00 48.98           H  
ATOM   1809  N   PRO A 125     -39.247  -7.604 -15.073  1.00 44.53           N  
ATOM   1810  CA  PRO A 125     -38.074  -8.401 -15.390  1.00 44.53           C  
ATOM   1811  HA  PRO A 125     -37.636  -8.802 -14.476  1.00 44.53           H  
ATOM   1812  C   PRO A 125     -37.033  -7.522 -16.097  1.00 44.53           C  
ATOM   1813  CB  PRO A 125     -38.597  -9.567 -16.235  1.00 44.53           C  
ATOM   1814  HB2 PRO A 125     -37.862  -9.916 -16.960  1.00 44.53           H  
ATOM   1815  HB3 PRO A 125     -38.894 -10.383 -15.576  1.00 44.53           H  
ATOM   1816  O   PRO A 125     -37.098  -7.289 -17.302  1.00 44.53           O  
ATOM   1817  CG  PRO A 125     -39.841  -8.994 -16.915  1.00 44.53           C  
ATOM   1818  HG2 PRO A 125     -40.575  -9.769 -17.136  1.00 44.53           H  
ATOM   1819  HG3 PRO A 125     -39.551  -8.475 -17.829  1.00 44.53           H  
ATOM   1820  CD  PRO A 125     -40.378  -7.981 -15.907  1.00 44.53           C  
ATOM   1821  HD2 PRO A 125     -40.790  -7.119 -16.431  1.00 44.53           H  
ATOM   1822  HD3 PRO A 125     -41.145  -8.450 -15.291  1.00 44.53           H  
ATOM   1823  N   LEU A 126     -36.049  -7.030 -15.339  1.00 42.45           N  
ATOM   1824  H   LEU A 126     -36.130  -7.140 -14.339  1.00 42.45           H  
ATOM   1825  CA  LEU A 126     -34.842  -6.415 -15.890  1.00 42.45           C  
ATOM   1826  HA  LEU A 126     -35.138  -5.695 -16.653  1.00 42.45           H  
ATOM   1827  C   LEU A 126     -34.001  -7.498 -16.573  1.00 42.45           C  
ATOM   1828  CB  LEU A 126     -34.073  -5.662 -14.791  1.00 42.45           C  
ATOM   1829  HB2 LEU A 126     -34.132  -6.238 -13.868  1.00 42.45           H  
ATOM   1830  HB3 LEU A 126     -33.020  -5.591 -15.067  1.00 42.45           H  
ATOM   1831  O   LEU A 126     -33.347  -8.326 -15.938  1.00 42.45           O  
ATOM   1832  CG  LEU A 126     -34.622  -4.240 -14.562  1.00 42.45           C  
ATOM   1833  HG  LEU A 126     -35.709  -4.247 -14.651  1.00 42.45           H  
ATOM   1834  CD1 LEU A 126     -34.264  -3.752 -13.160  1.00 42.45           C  
ATOM   1835 HD11 LEU A 126     -34.720  -4.408 -12.419  1.00 42.45           H  
ATOM   1836 HD12 LEU A 126     -34.655  -2.745 -13.014  1.00 42.45           H  
ATOM   1837 HD13 LEU A 126     -33.182  -3.744 -13.027  1.00 42.45           H  
ATOM   1838  CD2 LEU A 126     -34.038  -3.249 -15.576  1.00 42.45           C  
ATOM   1839 HD21 LEU A 126     -32.954  -3.198 -15.476  1.00 42.45           H  
ATOM   1840 HD22 LEU A 126     -34.462  -2.260 -15.402  1.00 42.45           H  
ATOM   1841 HD23 LEU A 126     -34.293  -3.559 -16.589  1.00 42.45           H  
ATOM   1842  N   GLN A 127     -34.065  -7.485 -17.899  1.00 44.50           N  
ATOM   1843  H   GLN A 127     -34.708  -6.829 -18.318  1.00 44.50           H  
ATOM   1844  CA  GLN A 127     -33.273  -8.312 -18.794  1.00 44.50           C  
ATOM   1845  HA  GLN A 127     -33.487  -9.351 -18.544  1.00 44.50           H  
ATOM   1846  C   GLN A 127     -31.775  -8.005 -18.593  1.00 44.50           C  
ATOM   1847  CB  GLN A 127     -33.772  -8.011 -20.218  1.00 44.50           C  
ATOM   1848  HB2 GLN A 127     -34.851  -7.867 -20.167  1.00 44.50           H  
ATOM   1849  HB3 GLN A 127     -33.332  -7.080 -20.577  1.00 44.50           H  
ATOM   1850  O   GLN A 127     -31.401  -6.831 -18.513  1.00 44.50           O  
ATOM   1851  CG  GLN A 127     -33.522  -9.127 -21.237  1.00 44.50           C  
ATOM   1852  HG2 GLN A 127     -33.746 -10.087 -20.772  1.00 44.50           H  
ATOM   1853  HG3 GLN A 127     -32.475  -9.123 -21.542  1.00 44.50           H  
ATOM   1854  CD  GLN A 127     -34.421  -8.974 -22.466  1.00 44.50           C  
ATOM   1855  NE2 GLN A 127     -34.754 -10.048 -23.148  1.00 44.50           N  
ATOM   1856 HE21 GLN A 127     -35.439  -9.880 -23.871  1.00 44.50           H  
ATOM   1857 HE22 GLN A 127     -34.514 -10.970 -22.811  1.00 44.50           H  
ATOM   1858  OE1 GLN A 127     -34.862  -7.905 -22.842  1.00 44.50           O  
ATOM   1859  N   PRO A 128     -30.896  -9.019 -18.489  1.00 48.72           N  
ATOM   1860  CA  PRO A 128     -29.465  -8.777 -18.381  1.00 48.72           C  
ATOM   1861  HA  PRO A 128     -29.277  -8.166 -17.499  1.00 48.72           H  
ATOM   1862  C   PRO A 128     -28.966  -8.055 -19.642  1.00 48.72           C  
ATOM   1863  CB  PRO A 128     -28.819 -10.155 -18.200  1.00 48.72           C  
ATOM   1864  HB2 PRO A 128     -27.838 -10.217 -18.671  1.00 48.72           H  
ATOM   1865  HB3 PRO A 128     -28.747 -10.380 -17.136  1.00 48.72           H  
ATOM   1866  O   PRO A 128     -29.447  -8.353 -20.741  1.00 48.72           O  
ATOM   1867  CG  PRO A 128     -29.825 -11.105 -18.851  1.00 48.72           C  
ATOM   1868  HG2 PRO A 128     -29.652 -11.138 -19.927  1.00 48.72           H  
ATOM   1869  HG3 PRO A 128     -29.773 -12.106 -18.424  1.00 48.72           H  
ATOM   1870  CD  PRO A 128     -31.172 -10.442 -18.573  1.00 48.72           C  
ATOM   1871  HD2 PRO A 128     -31.567 -10.787 -17.617  1.00 48.72           H  
ATOM   1872  HD3 PRO A 128     -31.870 -10.672 -19.378  1.00 48.72           H  
ATOM   1873  N   PRO A 129     -27.999  -7.128 -19.518  1.00 48.92           N  
ATOM   1874  CA  PRO A 129     -27.392  -6.511 -20.684  1.00 48.92           C  
ATOM   1875  HA  PRO A 129     -28.149  -5.980 -21.260  1.00 48.92           H  
ATOM   1876  C   PRO A 129     -26.770  -7.613 -21.544  1.00 48.92           C  
ATOM   1877  CB  PRO A 129     -26.368  -5.507 -20.144  1.00 48.92           C  
ATOM   1878  HB2 PRO A 129     -25.491  -5.428 -20.786  1.00 48.92           H  
ATOM   1879  HB3 PRO A 129     -26.845  -4.533 -20.032  1.00 48.92           H  
ATOM   1880  O   PRO A 129     -25.924  -8.381 -21.082  1.00 48.92           O  
ATOM   1881  CG  PRO A 129     -26.014  -6.058 -18.762  1.00 48.92           C  
ATOM   1882  HG2 PRO A 129     -25.702  -5.268 -18.079  1.00 48.92           H  
ATOM   1883  HG3 PRO A 129     -25.233  -6.812 -18.859  1.00 48.92           H  
ATOM   1884  CD  PRO A 129     -27.311  -6.723 -18.303  1.00 48.92           C  
ATOM   1885  HD2 PRO A 129     -27.928  -6.003 -17.765  1.00 48.92           H  
ATOM   1886  HD3 PRO A 129     -27.083  -7.578 -17.665  1.00 48.92           H  
ATOM   1887  N   ARG A 130     -27.223  -7.706 -22.798  1.00 37.77           N  
ATOM   1888  H   ARG A 130     -27.953  -7.067 -23.080  1.00 37.77           H  
ATOM   1889  CA  ARG A 130     -26.550  -8.495 -23.827  1.00 37.77           C  
ATOM   1890  HA  ARG A 130     -26.486  -9.535 -23.509  1.00 37.77           H  
ATOM   1891  C   ARG A 130     -25.134  -7.947 -23.957  1.00 37.77           C  
ATOM   1892  CB  ARG A 130     -27.296  -8.408 -25.169  1.00 37.77           C  
ATOM   1893  HB2 ARG A 130     -27.540  -7.367 -25.385  1.00 37.77           H  
ATOM   1894  HB3 ARG A 130     -26.631  -8.767 -25.954  1.00 37.77           H  
ATOM   1895  O   ARG A 130     -24.945  -6.775 -24.272  1.00 37.77           O  
ATOM   1896  CG  ARG A 130     -28.573  -9.260 -25.197  1.00 37.77           C  
ATOM   1897  HG2 ARG A 130     -28.315 -10.301 -25.001  1.00 37.77           H  
ATOM   1898  HG3 ARG A 130     -29.262  -8.911 -24.428  1.00 37.77           H  
ATOM   1899  CD  ARG A 130     -29.245  -9.154 -26.572  1.00 37.77           C  
ATOM   1900  HD2 ARG A 130     -28.525  -9.469 -27.327  1.00 37.77           H  
ATOM   1901  HD3 ARG A 130     -29.510  -8.113 -26.757  1.00 37.77           H  
ATOM   1902  NE  ARG A 130     -30.456  -9.993 -26.659  1.00 37.77           N  
ATOM   1903  HE  ARG A 130     -30.859 -10.302 -25.786  1.00 37.77           H  
ATOM   1904  NH1 ARG A 130     -30.648  -9.993 -28.951  1.00 37.77           N  
ATOM   1905 HH11 ARG A 130     -31.115 -10.293 -29.795  1.00 37.77           H  
ATOM   1906 HH12 ARG A 130     -29.834  -9.399 -29.018  1.00 37.77           H  
ATOM   1907  NH2 ARG A 130     -32.125 -11.126 -27.725  1.00 37.77           N  
ATOM   1908 HH21 ARG A 130     -32.499 -11.424 -26.835  1.00 37.77           H  
ATOM   1909 HH22 ARG A 130     -32.582 -11.400 -28.583  1.00 37.77           H  
ATOM   1910  CZ  ARG A 130     -31.067 -10.364 -27.773  1.00 37.77           C  
ATOM   1911  N   PHE A 131     -24.156  -8.795 -23.676  1.00 36.79           N  
ATOM   1912  H   PHE A 131     -24.396  -9.720 -23.350  1.00 36.79           H  
ATOM   1913  CA  PHE A 131     -22.771  -8.541 -24.034  1.00 36.79           C  
ATOM   1914  HA  PHE A 131     -22.426  -7.645 -23.519  1.00 36.79           H  
ATOM   1915  C   PHE A 131     -22.704  -8.344 -25.554  1.00 36.79           C  
ATOM   1916  CB  PHE A 131     -21.917  -9.742 -23.600  1.00 36.79           C  
ATOM   1917  HB2 PHE A 131     -20.903  -9.596 -23.973  1.00 36.79           H  
ATOM   1918  HB3 PHE A 131     -22.302 -10.649 -24.066  1.00 36.79           H  
ATOM   1919  O   PHE A 131     -23.275  -9.173 -26.271  1.00 36.79           O  
ATOM   1920  CG  PHE A 131     -21.856  -9.936 -22.097  1.00 36.79           C  
ATOM   1921  CD1 PHE A 131     -20.887  -9.242 -21.350  1.00 36.79           C  
ATOM   1922  HD1 PHE A 131     -20.184  -8.596 -21.853  1.00 36.79           H  
ATOM   1923  CD2 PHE A 131     -22.769 -10.783 -21.438  1.00 36.79           C  
ATOM   1924  HD2 PHE A 131     -23.513 -11.324 -22.005  1.00 36.79           H  
ATOM   1925  CE1 PHE A 131     -20.832  -9.388 -19.953  1.00 36.79           C  
ATOM   1926  HE1 PHE A 131     -20.082  -8.854 -19.388  1.00 36.79           H  
ATOM   1927  CE2 PHE A 131     -22.718 -10.925 -20.039  1.00 36.79           C  
ATOM   1928  HE2 PHE A 131     -23.425 -11.570 -19.538  1.00 36.79           H  
ATOM   1929  CZ  PHE A 131     -21.749 -10.228 -19.297  1.00 36.79           C  
ATOM   1930  HZ  PHE A 131     -21.708 -10.339 -18.223  1.00 36.79           H  
ATOM   1931  N   PRO A 132     -22.034  -7.301 -26.072  1.00 42.42           N  
ATOM   1932  CA  PRO A 132     -21.530  -7.386 -27.426  1.00 42.42           C  
ATOM   1933  HA  PRO A 132     -22.345  -7.575 -28.125  1.00 42.42           H  
ATOM   1934  C   PRO A 132     -20.550  -8.558 -27.446  1.00 42.42           C  
ATOM   1935  CB  PRO A 132     -20.905  -6.032 -27.749  1.00 42.42           C  
ATOM   1936  HB2 PRO A 132     -20.047  -6.124 -28.415  1.00 42.42           H  
ATOM   1937  HB3 PRO A 132     -21.661  -5.381 -28.190  1.00 42.42           H  
ATOM   1938  O   PRO A 132     -19.581  -8.615 -26.685  1.00 42.42           O  
ATOM   1939  CG  PRO A 132     -20.508  -5.491 -26.377  1.00 42.42           C  
ATOM   1940  HG2 PRO A 132     -19.505  -5.839 -26.131  1.00 42.42           H  
ATOM   1941  HG3 PRO A 132     -20.546  -4.402 -26.349  1.00 42.42           H  
ATOM   1942  CD  PRO A 132     -21.512  -6.118 -25.405  1.00 42.42           C  
ATOM   1943  HD2 PRO A 132     -21.005  -6.371 -24.474  1.00 42.42           H  
ATOM   1944  HD3 PRO A 132     -22.330  -5.422 -25.217  1.00 42.42           H  
ATOM   1945  N   SER A 133     -20.922  -9.544 -28.249  1.00 35.90           N  
ATOM   1946  H   SER A 133     -21.738  -9.394 -28.826  1.00 35.90           H  
ATOM   1947  CA  SER A 133     -20.102 -10.664 -28.652  1.00 35.90           C  
ATOM   1948  HA  SER A 133     -20.003 -11.364 -27.823  1.00 35.90           H  
ATOM   1949  C   SER A 133     -18.729 -10.166 -29.072  1.00 35.90           C  
ATOM   1950  CB  SER A 133     -20.785 -11.371 -29.829  1.00 35.90           C  
ATOM   1951  HB2 SER A 133     -20.080 -12.034 -30.331  1.00 35.90           H  
ATOM   1952  HB3 SER A 133     -21.616 -11.965 -29.449  1.00 35.90           H  
ATOM   1953  O   SER A 133     -18.606  -9.187 -29.806  1.00 35.90           O  
ATOM   1954  OG  SER A 133     -21.295 -10.416 -30.744  1.00 35.90           O  
ATOM   1955  HG  SER A 133     -20.549 -10.073 -31.242  1.00 35.90           H  
ATOM   1956  N   VAL A 134     -17.732 -10.873 -28.550  1.00 34.89           N  
ATOM   1957  H   VAL A 134     -18.002 -11.519 -27.821  1.00 34.89           H  
ATOM   1958  CA  VAL A 134     -16.467 -11.209 -29.194  1.00 34.89           C  
ATOM   1959  HA  VAL A 134     -15.647 -10.732 -28.657  1.00 34.89           H  
ATOM   1960  C   VAL A 134     -16.446 -10.738 -30.648  1.00 34.89           C  
ATOM   1961  CB  VAL A 134     -16.292 -12.745 -29.106  1.00 34.89           C  
ATOM   1962  HB  VAL A 134     -17.073 -13.236 -29.687  1.00 34.89           H  
ATOM   1963  O   VAL A 134     -17.182 -11.255 -31.486  1.00 34.89           O  
ATOM   1964  CG1 VAL A 134     -14.931 -13.217 -29.616  1.00 34.89           C  
ATOM   1965 HG11 VAL A 134     -14.124 -12.765 -29.040  1.00 34.89           H  
ATOM   1966 HG12 VAL A 134     -14.809 -12.944 -30.664  1.00 34.89           H  
ATOM   1967 HG13 VAL A 134     -14.864 -14.304 -29.555  1.00 34.89           H  
ATOM   1968  CG2 VAL A 134     -16.409 -13.233 -27.647  1.00 34.89           C  
ATOM   1969 HG21 VAL A 134     -17.428 -13.118 -27.276  1.00 34.89           H  
ATOM   1970 HG22 VAL A 134     -15.713 -12.684 -27.013  1.00 34.89           H  
ATOM   1971 HG23 VAL A 134     -16.166 -14.295 -27.604  1.00 34.89           H  
ATOM   1972  N   VAL A 135     -15.612  -9.735 -30.918  1.00 37.50           N  
ATOM   1973  H   VAL A 135     -15.098  -9.321 -30.154  1.00 37.50           H  
ATOM   1974  CA  VAL A 135     -15.036  -9.569 -32.248  1.00 37.50           C  
ATOM   1975  HA  VAL A 135     -15.823  -9.546 -33.001  1.00 37.50           H  
ATOM   1976  C   VAL A 135     -14.198 -10.825 -32.447  1.00 37.50           C  
ATOM   1977  CB  VAL A 135     -14.218  -8.265 -32.344  1.00 37.50           C  
ATOM   1978  HB  VAL A 135     -13.483  -8.238 -31.540  1.00 37.50           H  
ATOM   1979  O   VAL A 135     -13.110 -10.961 -31.891  1.00 37.50           O  
ATOM   1980  CG1 VAL A 135     -13.487  -8.135 -33.683  1.00 37.50           C  
ATOM   1981 HG11 VAL A 135     -12.756  -8.936 -33.792  1.00 37.50           H  
ATOM   1982 HG12 VAL A 135     -14.194  -8.192 -34.510  1.00 37.50           H  
ATOM   1983 HG13 VAL A 135     -12.952  -7.187 -33.729  1.00 37.50           H  
ATOM   1984  CG2 VAL A 135     -15.148  -7.050 -32.192  1.00 37.50           C  
ATOM   1985 HG21 VAL A 135     -15.898  -7.058 -32.983  1.00 37.50           H  
ATOM   1986 HG22 VAL A 135     -15.647  -7.072 -31.223  1.00 37.50           H  
ATOM   1987 HG23 VAL A 135     -14.564  -6.132 -32.263  1.00 37.50           H  
ATOM   1988  N   GLU A 136     -14.811 -11.811 -33.093  1.00 39.76           N  
ATOM   1989  H   GLU A 136     -15.766 -11.667 -33.392  1.00 39.76           H  
ATOM   1990  CA  GLU A 136     -14.124 -12.950 -33.671  1.00 39.76           C  
ATOM   1991  HA  GLU A 136     -13.436 -13.392 -32.950  1.00 39.76           H  
ATOM   1992  C   GLU A 136     -13.319 -12.373 -34.828  1.00 39.76           C  
ATOM   1993  CB  GLU A 136     -15.137 -14.023 -34.127  1.00 39.76           C  
ATOM   1994  HB2 GLU A 136     -15.919 -13.550 -34.719  1.00 39.76           H  
ATOM   1995  HB3 GLU A 136     -14.620 -14.754 -34.749  1.00 39.76           H  
ATOM   1996  O   GLU A 136     -13.874 -11.987 -35.855  1.00 39.76           O  
ATOM   1997  CG  GLU A 136     -15.763 -14.760 -32.928  1.00 39.76           C  
ATOM   1998  HG2 GLU A 136     -14.964 -15.247 -32.368  1.00 39.76           H  
ATOM   1999  HG3 GLU A 136     -16.223 -14.024 -32.268  1.00 39.76           H  
ATOM   2000  CD  GLU A 136     -16.840 -15.799 -33.293  1.00 39.76           C  
ATOM   2001  OE1 GLU A 136     -17.084 -16.686 -32.437  1.00 39.76           O  
ATOM   2002  OE2 GLU A 136     -17.468 -15.681 -34.367  1.00 39.76           O  
ATOM   2003  N   GLU A 137     -12.012 -12.233 -34.627  1.00 41.67           N  
ATOM   2004  H   GLU A 137     -11.613 -12.459 -33.727  1.00 41.67           H  
ATOM   2005  CA  GLU A 137     -11.111 -12.112 -35.761  1.00 41.67           C  
ATOM   2006  HA  GLU A 137     -11.427 -11.268 -36.373  1.00 41.67           H  
ATOM   2007  C   GLU A 137     -11.265 -13.386 -36.590  1.00 41.67           C  
ATOM   2008  CB  GLU A 137      -9.667 -11.865 -35.316  1.00 41.67           C  
ATOM   2009  HB2 GLU A 137      -9.410 -12.556 -34.513  1.00 41.67           H  
ATOM   2010  HB3 GLU A 137      -9.003 -12.042 -36.163  1.00 41.67           H  
ATOM   2011  O   GLU A 137     -11.174 -14.508 -36.083  1.00 41.67           O  
ATOM   2012  CG  GLU A 137      -9.492 -10.410 -34.853  1.00 41.67           C  
ATOM   2013  HG2 GLU A 137     -10.170 -10.220 -34.021  1.00 41.67           H  
ATOM   2014  HG3 GLU A 137      -9.775  -9.749 -35.673  1.00 41.67           H  
ATOM   2015  CD  GLU A 137      -8.061 -10.077 -34.407  1.00 41.67           C  
ATOM   2016  OE1 GLU A 137      -7.767  -8.865 -34.299  1.00 41.67           O  
ATOM   2017  OE2 GLU A 137      -7.282 -11.018 -34.131  1.00 41.67           O  
ATOM   2018  N   GLU A 138     -11.615 -13.167 -37.851  1.00 35.65           N  
ATOM   2019  H   GLU A 138     -11.702 -12.205 -38.146  1.00 35.65           H  
ATOM   2020  CA  GLU A 138     -12.067 -14.156 -38.810  1.00 35.65           C  
ATOM   2021  HA  GLU A 138     -12.998 -14.595 -38.450  1.00 35.65           H  
ATOM   2022  C   GLU A 138     -11.032 -15.273 -38.971  1.00 35.65           C  
ATOM   2023  CB  GLU A 138     -12.359 -13.445 -40.144  1.00 35.65           C  
ATOM   2024  HB2 GLU A 138     -11.453 -12.937 -40.475  1.00 35.65           H  
ATOM   2025  HB3 GLU A 138     -12.630 -14.194 -40.887  1.00 35.65           H  
ATOM   2026  O   GLU A 138     -10.050 -15.170 -39.705  1.00 35.65           O  
ATOM   2027  CG  GLU A 138     -13.510 -12.424 -40.032  1.00 35.65           C  
ATOM   2028  HG2 GLU A 138     -13.276 -11.700 -39.251  1.00 35.65           H  
ATOM   2029  HG3 GLU A 138     -14.413 -12.957 -39.735  1.00 35.65           H  
ATOM   2030  CD  GLU A 138     -13.774 -11.651 -41.335  1.00 35.65           C  
ATOM   2031  OE1 GLU A 138     -14.896 -11.110 -41.466  1.00 35.65           O  
ATOM   2032  OE2 GLU A 138     -12.862 -11.589 -42.191  1.00 35.65           O  
ATOM   2033  N   ILE A 139     -11.283 -16.395 -38.300  1.00 37.28           N  
ATOM   2034  H   ILE A 139     -12.001 -16.368 -37.591  1.00 37.28           H  
ATOM   2035  CA  ILE A 139     -10.702 -17.674 -38.683  1.00 37.28           C  
ATOM   2036  HA  ILE A 139      -9.646 -17.530 -38.911  1.00 37.28           H  
ATOM   2037  C   ILE A 139     -11.435 -18.079 -39.959  1.00 37.28           C  
ATOM   2038  CB  ILE A 139     -10.813 -18.723 -37.555  1.00 37.28           C  
ATOM   2039  HB  ILE A 139     -11.868 -18.917 -37.362  1.00 37.28           H  
ATOM   2040  O   ILE A 139     -12.536 -18.635 -39.913  1.00 37.28           O  
ATOM   2041  CG1 ILE A 139     -10.167 -18.204 -36.248  1.00 37.28           C  
ATOM   2042 HG12 ILE A 139      -9.093 -18.084 -36.392  1.00 37.28           H  
ATOM   2043 HG13 ILE A 139     -10.581 -17.227 -35.998  1.00 37.28           H  
ATOM   2044  CG2 ILE A 139     -10.140 -20.036 -38.006  1.00 37.28           C  
ATOM   2045 HG21 ILE A 139     -10.284 -20.813 -37.255  1.00 37.28           H  
ATOM   2046 HG22 ILE A 139     -10.582 -20.389 -38.938  1.00 37.28           H  
ATOM   2047 HG23 ILE A 139      -9.073 -19.874 -38.161  1.00 37.28           H  
ATOM   2048  CD1 ILE A 139     -10.419 -19.106 -35.035  1.00 37.28           C  
ATOM   2049 HD11 ILE A 139     -10.056 -18.606 -34.137  1.00 37.28           H  
ATOM   2050 HD12 ILE A 139     -11.487 -19.294 -34.927  1.00 37.28           H  
ATOM   2051 HD13 ILE A 139      -9.888 -20.051 -35.143  1.00 37.28           H  
ATOM   2052  N   PHE A 140     -10.835 -17.766 -41.107  1.00 34.95           N  
ATOM   2053  H   PHE A 140     -10.022 -17.168 -41.069  1.00 34.95           H  
ATOM   2054  CA  PHE A 140     -11.318 -18.219 -42.404  1.00 34.95           C  
ATOM   2055  HA  PHE A 140     -12.366 -17.932 -42.489  1.00 34.95           H  
ATOM   2056  C   PHE A 140     -11.225 -19.749 -42.448  1.00 34.95           C  
ATOM   2057  CB  PHE A 140     -10.557 -17.519 -43.538  1.00 34.95           C  
ATOM   2058  HB2 PHE A 140      -9.556 -17.941 -43.627  1.00 34.95           H  
ATOM   2059  HB3 PHE A 140     -10.440 -16.467 -43.280  1.00 34.95           H  
ATOM   2060  O   PHE A 140     -10.177 -20.349 -42.681  1.00 34.95           O  
ATOM   2061  CG  PHE A 140     -11.269 -17.582 -44.878  1.00 34.95           C  
ATOM   2062  CD1 PHE A 140     -10.858 -18.491 -45.872  1.00 34.95           C  
ATOM   2063  HD1 PHE A 140     -10.027 -19.154 -45.680  1.00 34.95           H  
ATOM   2064  CD2 PHE A 140     -12.332 -16.698 -45.144  1.00 34.95           C  
ATOM   2065  HD2 PHE A 140     -12.639 -15.983 -44.395  1.00 34.95           H  
ATOM   2066  CE1 PHE A 140     -11.504 -18.509 -47.124  1.00 34.95           C  
ATOM   2067  HE1 PHE A 140     -11.167 -19.178 -47.901  1.00 34.95           H  
ATOM   2068  CE2 PHE A 140     -12.984 -16.724 -46.390  1.00 34.95           C  
ATOM   2069  HE2 PHE A 140     -13.791 -16.034 -46.587  1.00 34.95           H  
ATOM   2070  CZ  PHE A 140     -12.570 -17.630 -47.380  1.00 34.95           C  
ATOM   2071  HZ  PHE A 140     -13.058 -17.638 -48.344  1.00 34.95           H  
ATOM   2072  N   THR A 141     -12.348 -20.389 -42.145  1.00 34.92           N  
ATOM   2073  H   THR A 141     -13.149 -19.825 -41.898  1.00 34.92           H  
ATOM   2074  CA  THR A 141     -12.565 -21.819 -42.311  1.00 34.92           C  
ATOM   2075  HA  THR A 141     -11.616 -22.346 -42.212  1.00 34.92           H  
ATOM   2076  C   THR A 141     -13.072 -22.029 -43.728  1.00 34.92           C  
ATOM   2077  CB  THR A 141     -13.542 -22.381 -41.258  1.00 34.92           C  
ATOM   2078  HB  THR A 141     -14.117 -23.195 -41.698  1.00 34.92           H  
ATOM   2079  O   THR A 141     -14.219 -21.728 -44.045  1.00 34.92           O  
ATOM   2080  CG2 THR A 141     -12.792 -22.932 -40.047  1.00 34.92           C  
ATOM   2081 HG21 THR A 141     -12.143 -23.751 -40.359  1.00 34.92           H  
ATOM   2082 HG22 THR A 141     -12.188 -22.146 -39.594  1.00 34.92           H  
ATOM   2083 HG23 THR A 141     -13.508 -23.306 -39.315  1.00 34.92           H  
ATOM   2084  OG1 THR A 141     -14.431 -21.407 -40.752  1.00 34.92           O  
ATOM   2085  HG1 THR A 141     -13.916 -20.723 -40.318  1.00 34.92           H  
ATOM   2086  N   VAL A 142     -12.201 -22.530 -44.603  1.00 39.17           N  
ATOM   2087  H   VAL A 142     -11.247 -22.685 -44.313  1.00 39.17           H  
ATOM   2088  CA  VAL A 142     -12.608 -22.966 -45.942  1.00 39.17           C  
ATOM   2089  HA  VAL A 142     -13.230 -22.175 -46.362  1.00 39.17           H  
ATOM   2090  C   VAL A 142     -13.415 -24.264 -45.791  1.00 39.17           C  
ATOM   2091  CB  VAL A 142     -11.416 -23.167 -46.898  1.00 39.17           C  
ATOM   2092  HB  VAL A 142     -10.950 -24.134 -46.707  1.00 39.17           H  
ATOM   2093  O   VAL A 142     -12.922 -25.206 -45.162  1.00 39.17           O  
ATOM   2094  CG1 VAL A 142     -11.907 -23.128 -48.351  1.00 39.17           C  
ATOM   2095 HG11 VAL A 142     -12.366 -22.163 -48.571  1.00 39.17           H  
ATOM   2096 HG12 VAL A 142     -11.068 -23.287 -49.028  1.00 39.17           H  
ATOM   2097 HG13 VAL A 142     -12.634 -23.923 -48.520  1.00 39.17           H  
ATOM   2098  CG2 VAL A 142     -10.339 -22.088 -46.735  1.00 39.17           C  
ATOM   2099 HG21 VAL A 142     -10.798 -21.104 -46.823  1.00 39.17           H  
ATOM   2100 HG22 VAL A 142      -9.577 -22.200 -47.506  1.00 39.17           H  
ATOM   2101 HG23 VAL A 142      -9.852 -22.174 -45.764  1.00 39.17           H  
ATOM   2102  N   PRO A 143     -14.657 -24.337 -46.301  1.00 33.91           N  
ATOM   2103  CA  PRO A 143     -15.499 -25.516 -46.182  1.00 33.91           C  
ATOM   2104  HA  PRO A 143     -15.295 -26.049 -45.253  1.00 33.91           H  
ATOM   2105  C   PRO A 143     -15.283 -26.470 -47.366  1.00 33.91           C  
ATOM   2106  CB  PRO A 143     -16.918 -24.933 -46.137  1.00 33.91           C  
ATOM   2107  HB2 PRO A 143     -17.109 -24.528 -45.144  1.00 33.91           H  
ATOM   2108  HB3 PRO A 143     -17.693 -25.651 -46.405  1.00 33.91           H  
ATOM   2109  O   PRO A 143     -14.534 -26.189 -48.298  1.00 33.91           O  
ATOM   2110  CG  PRO A 143     -16.830 -23.785 -47.140  1.00 33.91           C  
ATOM   2111  HG2 PRO A 143     -17.571 -23.011 -46.936  1.00 33.91           H  
ATOM   2112  HG3 PRO A 143     -16.948 -24.170 -48.153  1.00 33.91           H  
ATOM   2113  CD  PRO A 143     -15.404 -23.266 -46.951  1.00 33.91           C  
ATOM   2114  HD2 PRO A 143     -15.427 -22.389 -46.304  1.00 33.91           H  
ATOM   2115  HD3 PRO A 143     -14.962 -23.012 -47.915  1.00 33.91           H  
ATOM   2116  N   SER A 144     -16.077 -27.540 -47.357  1.00 35.47           N  
ATOM   2117  H   SER A 144     -16.639 -27.650 -46.525  1.00 35.47           H  
ATOM   2118  CA  SER A 144     -16.356 -28.485 -48.448  1.00 35.47           C  
ATOM   2119  HA  SER A 144     -17.293 -28.958 -48.153  1.00 35.47           H  
ATOM   2120  C   SER A 144     -15.351 -29.636 -48.561  1.00 35.47           C  
ATOM   2121  CB  SER A 144     -16.733 -27.769 -49.753  1.00 35.47           C  
ATOM   2122  HB2 SER A 144     -17.433 -26.965 -49.524  1.00 35.47           H  
ATOM   2123  HB3 SER A 144     -17.236 -28.464 -50.425  1.00 35.47           H  
ATOM   2124  O   SER A 144     -14.224 -29.523 -49.015  1.00 35.47           O  
ATOM   2125  OG  SER A 144     -15.631 -27.229 -50.435  1.00 35.47           O  
ATOM   2126  HG  SER A 144     -15.037 -26.846 -49.785  1.00 35.47           H  
ATOM   2127  N   SER A 145     -15.655 -30.731 -47.870  1.00 43.46           N  
ATOM   2128  H   SER A 145     -14.808 -31.068 -47.434  1.00 43.46           H  
ATOM   2129  CA  SER A 145     -16.459 -31.847 -48.386  1.00 43.46           C  
ATOM   2130  HA  SER A 145     -16.675 -32.474 -47.521  1.00 43.46           H  
ATOM   2131  C   SER A 145     -15.657 -32.704 -49.356  1.00 43.46           C  
ATOM   2132  CB  SER A 145     -17.843 -31.490 -48.957  1.00 43.46           C  
ATOM   2133  HB2 SER A 145     -18.382 -30.848 -48.259  1.00 43.46           H  
ATOM   2134  HB3 SER A 145     -18.411 -32.413 -49.071  1.00 43.46           H  
ATOM   2135  O   SER A 145     -15.530 -32.402 -50.539  1.00 43.46           O  
ATOM   2136  OG  SER A 145     -17.768 -30.868 -50.220  1.00 43.46           O  
ATOM   2137  HG  SER A 145     -17.067 -31.282 -50.728  1.00 43.46           H  
ATOM   2138  N   GLY A 146     -15.172 -33.833 -48.844  1.00 36.03           N  
ATOM   2139  H   GLY A 146     -15.286 -34.006 -47.855  1.00 36.03           H  
ATOM   2140  CA  GLY A 146     -14.884 -34.966 -49.703  1.00 36.03           C  
ATOM   2141  HA2 GLY A 146     -14.469 -35.789 -49.123  1.00 36.03           H  
ATOM   2142  HA3 GLY A 146     -14.162 -34.665 -50.462  1.00 36.03           H  
ATOM   2143  C   GLY A 146     -16.160 -35.440 -50.387  1.00 36.03           C  
ATOM   2144  O   GLY A 146     -17.244 -35.325 -49.817  1.00 36.03           O  
ATOM   2145  N   THR A 147     -16.010 -35.962 -51.599  1.00 37.30           N  
ATOM   2146  H   THR A 147     -15.180 -35.672 -52.095  1.00 37.30           H  
ATOM   2147  CA  THR A 147     -16.643 -37.184 -52.120  1.00 37.30           C  
ATOM   2148  HA  THR A 147     -16.164 -38.045 -51.654  1.00 37.30           H  
ATOM   2149  C   THR A 147     -16.382 -37.231 -53.627  1.00 37.30           C  
ATOM   2150  CB  THR A 147     -18.150 -37.311 -51.815  1.00 37.30           C  
ATOM   2151  HB  THR A 147     -18.678 -36.402 -52.101  1.00 37.30           H  
ATOM   2152  O   THR A 147     -16.839 -36.379 -54.373  1.00 37.30           O  
ATOM   2153  CG2 THR A 147     -18.807 -38.521 -52.463  1.00 37.30           C  
ATOM   2154 HG21 THR A 147     -18.203 -39.414 -52.302  1.00 37.30           H  
ATOM   2155 HG22 THR A 147     -19.801 -38.675 -52.042  1.00 37.30           H  
ATOM   2156 HG23 THR A 147     -18.930 -38.323 -53.527  1.00 37.30           H  
ATOM   2157  OG1 THR A 147     -18.311 -37.559 -50.439  1.00 37.30           O  
ATOM   2158  HG1 THR A 147     -18.082 -36.726 -50.020  1.00 37.30           H  
ATOM   2159  N   SER A 148     -15.576 -38.217 -54.022  1.00 40.09           N  
ATOM   2160  H   SER A 148     -15.179 -38.753 -53.264  1.00 40.09           H  
ATOM   2161  CA  SER A 148     -15.522 -38.909 -55.318  1.00 40.09           C  
ATOM   2162  HA  SER A 148     -14.477 -39.168 -55.486  1.00 40.09           H  
ATOM   2163  C   SER A 148     -16.026 -38.222 -56.604  1.00 40.09           C  
ATOM   2164  CB  SER A 148     -16.279 -40.235 -55.170  1.00 40.09           C  
ATOM   2165  HB2 SER A 148     -15.840 -40.822 -54.363  1.00 40.09           H  
ATOM   2166  HB3 SER A 148     -16.195 -40.802 -56.098  1.00 40.09           H  
ATOM   2167  O   SER A 148     -17.222 -38.040 -56.793  1.00 40.09           O  
ATOM   2168  OG  SER A 148     -17.641 -40.007 -54.888  1.00 40.09           O  
ATOM   2169  HG  SER A 148     -17.952 -39.345 -55.510  1.00 40.09           H  
ATOM   2170  N   GLY A 149     -15.115 -38.128 -57.577  1.00 36.27           N  
ATOM   2171  H   GLY A 149     -14.155 -38.031 -57.279  1.00 36.27           H  
ATOM   2172  CA  GLY A 149     -15.287 -38.765 -58.888  1.00 36.27           C  
ATOM   2173  HA2 GLY A 149     -14.305 -38.866 -59.350  1.00 36.27           H  
ATOM   2174  HA3 GLY A 149     -15.673 -39.773 -58.736  1.00 36.27           H  
ATOM   2175  C   GLY A 149     -16.208 -38.094 -59.906  1.00 36.27           C  
ATOM   2176  O   GLY A 149     -17.351 -38.502 -60.054  1.00 36.27           O  
ATOM   2177  N   SER A 150     -15.640 -37.218 -60.733  1.00 39.40           N  
ATOM   2178  H   SER A 150     -14.786 -36.764 -60.444  1.00 39.40           H  
ATOM   2179  CA  SER A 150     -15.952 -37.155 -62.167  1.00 39.40           C  
ATOM   2180  HA  SER A 150     -15.921 -38.166 -62.572  1.00 39.40           H  
ATOM   2181  C   SER A 150     -14.893 -36.315 -62.878  1.00 39.40           C  
ATOM   2182  CB  SER A 150     -17.350 -36.596 -62.465  1.00 39.40           C  
ATOM   2183  HB2 SER A 150     -17.476 -36.495 -63.543  1.00 39.40           H  
ATOM   2184  HB3 SER A 150     -18.111 -37.284 -62.098  1.00 39.40           H  
ATOM   2185  O   SER A 150     -14.683 -35.148 -62.560  1.00 39.40           O  
ATOM   2186  OG  SER A 150     -17.537 -35.339 -61.856  1.00 39.40           O  
ATOM   2187  HG  SER A 150     -16.828 -34.757 -62.140  1.00 39.40           H  
ATOM   2188  N   THR A 151     -14.198 -36.950 -63.810  1.00 39.27           N  
ATOM   2189  H   THR A 151     -14.392 -37.928 -63.972  1.00 39.27           H  
ATOM   2190  CA  THR A 151     -13.256 -36.372 -64.763  1.00 39.27           C  
ATOM   2191  HA  THR A 151     -12.498 -35.794 -64.235  1.00 39.27           H  
ATOM   2192  C   THR A 151     -14.013 -35.464 -65.735  1.00 39.27           C  
ATOM   2193  CB  THR A 151     -12.595 -37.527 -65.564  1.00 39.27           C  
ATOM   2194  HB  THR A 151     -13.004 -37.563 -66.574  1.00 39.27           H  
ATOM   2195  O   THR A 151     -14.850 -35.965 -66.478  1.00 39.27           O  
ATOM   2196  CG2 THR A 151     -11.083 -37.373 -65.676  1.00 39.27           C  
ATOM   2197 HG21 THR A 151     -10.630 -37.390 -64.684  1.00 39.27           H  
ATOM   2198 HG22 THR A 151     -10.853 -36.424 -66.159  1.00 39.27           H  
ATOM   2199 HG23 THR A 151     -10.669 -38.177 -66.283  1.00 39.27           H  
ATOM   2200  OG1 THR A 151     -12.815 -38.801 -64.973  1.00 39.27           O  
ATOM   2201  HG1 THR A 151     -12.465 -39.446 -65.593  1.00 39.27           H  
ATOM   2202  N   GLU A 152     -13.702 -34.168 -65.776  1.00 44.07           N  
ATOM   2203  H   GLU A 152     -13.110 -33.773 -65.059  1.00 44.07           H  
ATOM   2204  CA  GLU A 152     -13.952 -33.318 -66.948  1.00 44.07           C  
ATOM   2205  HA  GLU A 152     -14.059 -33.959 -67.823  1.00 44.07           H  
ATOM   2206  C   GLU A 152     -12.717 -32.437 -67.199  1.00 44.07           C  
ATOM   2207  CB  GLU A 152     -15.252 -32.493 -66.849  1.00 44.07           C  
ATOM   2208  HB2 GLU A 152     -15.198 -31.720 -67.616  1.00 44.07           H  
ATOM   2209  HB3 GLU A 152     -15.320 -32.010 -65.874  1.00 44.07           H  
ATOM   2210  O   GLU A 152     -12.301 -31.643 -66.357  1.00 44.07           O  
ATOM   2211  CG  GLU A 152     -16.511 -33.345 -67.112  1.00 44.07           C  
ATOM   2212  HG2 GLU A 152     -16.290 -34.049 -67.914  1.00 44.07           H  
ATOM   2213  HG3 GLU A 152     -16.739 -33.919 -66.214  1.00 44.07           H  
ATOM   2214  CD  GLU A 152     -17.754 -32.535 -67.528  1.00 44.07           C  
ATOM   2215  OE1 GLU A 152     -18.695 -33.167 -68.064  1.00 44.07           O  
ATOM   2216  OE2 GLU A 152     -17.771 -31.301 -67.319  1.00 44.07           O  
ATOM   2217  N   GLU A 153     -12.090 -32.656 -68.356  1.00 40.72           N  
ATOM   2218  H   GLU A 153     -12.509 -33.322 -68.989  1.00 40.72           H  
ATOM   2219  CA  GLU A 153     -10.946 -31.926 -68.905  1.00 40.72           C  
ATOM   2220  HA  GLU A 153     -10.262 -31.623 -68.112  1.00 40.72           H  
ATOM   2221  C   GLU A 153     -11.443 -30.694 -69.676  1.00 40.72           C  
ATOM   2222  CB  GLU A 153     -10.220 -32.831 -69.926  1.00 40.72           C  
ATOM   2223  HB2 GLU A 153      -9.441 -32.242 -70.411  1.00 40.72           H  
ATOM   2224  HB3 GLU A 153     -10.944 -33.122 -70.686  1.00 40.72           H  
ATOM   2225  O   GLU A 153     -12.085 -30.861 -70.708  1.00 40.72           O  
ATOM   2226  CG  GLU A 153      -9.571 -34.110 -69.381  1.00 40.72           C  
ATOM   2227  HG2 GLU A 153     -10.316 -34.684 -68.831  1.00 40.72           H  
ATOM   2228  HG3 GLU A 153      -8.782 -33.828 -68.684  1.00 40.72           H  
ATOM   2229  CD  GLU A 153      -8.995 -34.998 -70.505  1.00 40.72           C  
ATOM   2230  OE1 GLU A 153      -8.008 -35.714 -70.221  1.00 40.72           O  
ATOM   2231  OE2 GLU A 153      -9.549 -34.990 -71.629  1.00 40.72           O  
ATOM   2232  N   ILE A 154     -11.126 -29.464 -69.254  1.00 45.53           N  
ATOM   2233  H   ILE A 154     -10.660 -29.359 -68.364  1.00 45.53           H  
ATOM   2234  CA  ILE A 154     -11.290 -28.244 -70.078  1.00 45.53           C  
ATOM   2235  HA  ILE A 154     -11.202 -28.548 -71.121  1.00 45.53           H  
ATOM   2236  C   ILE A 154     -10.106 -27.291 -69.772  1.00 45.53           C  
ATOM   2237  CB  ILE A 154     -12.706 -27.621 -69.891  1.00 45.53           C  
ATOM   2238  HB  ILE A 154     -12.843 -27.415 -68.830  1.00 45.53           H  
ATOM   2239  O   ILE A 154      -9.657 -27.240 -68.627  1.00 45.53           O  
ATOM   2240  CG1 ILE A 154     -13.821 -28.602 -70.340  1.00 45.53           C  
ATOM   2241 HG12 ILE A 154     -13.810 -29.461 -69.670  1.00 45.53           H  
ATOM   2242 HG13 ILE A 154     -13.619 -28.934 -71.358  1.00 45.53           H  
ATOM   2243  CG2 ILE A 154     -12.896 -26.294 -70.646  1.00 45.53           C  
ATOM   2244 HG21 ILE A 154     -13.857 -25.853 -70.381  1.00 45.53           H  
ATOM   2245 HG22 ILE A 154     -12.150 -25.569 -70.319  1.00 45.53           H  
ATOM   2246 HG23 ILE A 154     -12.873 -26.450 -71.724  1.00 45.53           H  
ATOM   2247  CD1 ILE A 154     -15.262 -28.092 -70.297  1.00 45.53           C  
ATOM   2248 HD11 ILE A 154     -15.941 -28.927 -70.466  1.00 45.53           H  
ATOM   2249 HD12 ILE A 154     -15.432 -27.349 -71.076  1.00 45.53           H  
ATOM   2250 HD13 ILE A 154     -15.473 -27.659 -69.319  1.00 45.53           H  
ATOM   2251  N   PRO A 155      -9.507 -26.621 -70.782  1.00 40.04           N  
ATOM   2252  CA  PRO A 155      -8.078 -26.751 -71.055  1.00 40.04           C  
ATOM   2253  HA  PRO A 155      -7.706 -27.666 -70.593  1.00 40.04           H  
ATOM   2254  C   PRO A 155      -7.196 -25.585 -70.589  1.00 40.04           C  
ATOM   2255  CB  PRO A 155      -7.991 -26.900 -72.580  1.00 40.04           C  
ATOM   2256  HB2 PRO A 155      -8.248 -27.919 -72.868  1.00 40.04           H  
ATOM   2257  HB3 PRO A 155      -7.014 -26.625 -72.976  1.00 40.04           H  
ATOM   2258  O   PRO A 155      -7.619 -24.444 -70.421  1.00 40.04           O  
ATOM   2259  CG  PRO A 155      -9.078 -25.942 -73.046  1.00 40.04           C  
ATOM   2260  HG2 PRO A 155      -9.431 -26.183 -74.049  1.00 40.04           H  
ATOM   2261  HG3 PRO A 155      -8.714 -24.915 -73.000  1.00 40.04           H  
ATOM   2262  CD  PRO A 155     -10.157 -26.153 -71.999  1.00 40.04           C  
ATOM   2263  HD2 PRO A 155     -10.673 -25.208 -71.830  1.00 40.04           H  
ATOM   2264  HD3 PRO A 155     -10.844 -26.908 -72.381  1.00 40.04           H  
ATOM   2265  N   LEU A 156      -5.909 -25.916 -70.505  1.00 41.92           N  
ATOM   2266  H   LEU A 156      -5.703 -26.894 -70.654  1.00 41.92           H  
ATOM   2267  CA  LEU A 156      -4.748 -25.041 -70.407  1.00 41.92           C  
ATOM   2268  HA  LEU A 156      -4.714 -24.615 -69.404  1.00 41.92           H  
ATOM   2269  C   LEU A 156      -4.792 -23.905 -71.451  1.00 41.92           C  
ATOM   2270  CB  LEU A 156      -3.543 -25.983 -70.632  1.00 41.92           C  
ATOM   2271  HB2 LEU A 156      -3.557 -26.305 -71.674  1.00 41.92           H  
ATOM   2272  HB3 LEU A 156      -3.673 -26.876 -70.021  1.00 41.92           H  
ATOM   2273  O   LEU A 156      -4.713 -24.150 -72.656  1.00 41.92           O  
ATOM   2274  CG  LEU A 156      -2.154 -25.412 -70.320  1.00 41.92           C  
ATOM   2275  HG  LEU A 156      -2.023 -24.457 -70.829  1.00 41.92           H  
ATOM   2276  CD1 LEU A 156      -1.963 -25.222 -68.815  1.00 41.92           C  
ATOM   2277 HD11 LEU A 156      -0.958 -24.849 -68.618  1.00 41.92           H  
ATOM   2278 HD12 LEU A 156      -2.675 -24.489 -68.436  1.00 41.92           H  
ATOM   2279 HD13 LEU A 156      -2.104 -26.166 -68.290  1.00 41.92           H  
ATOM   2280  CD2 LEU A 156      -1.087 -26.392 -70.817  1.00 41.92           C  
ATOM   2281 HD21 LEU A 156      -1.201 -27.357 -70.322  1.00 41.92           H  
ATOM   2282 HD22 LEU A 156      -1.185 -26.525 -71.894  1.00 41.92           H  
ATOM   2283 HD23 LEU A 156      -0.096 -25.992 -70.604  1.00 41.92           H  
ATOM   2284  N   VAL A 157      -4.873 -22.655 -70.990  1.00 51.45           N  
ATOM   2285  H   VAL A 157      -5.001 -22.518 -69.997  1.00 51.45           H  
ATOM   2286  CA  VAL A 157      -4.740 -21.459 -71.835  1.00 51.45           C  
ATOM   2287  HA  VAL A 157      -5.208 -21.656 -72.800  1.00 51.45           H  
ATOM   2288  C   VAL A 157      -3.251 -21.205 -72.076  1.00 51.45           C  
ATOM   2289  CB  VAL A 157      -5.457 -20.238 -71.217  1.00 51.45           C  
ATOM   2290  HB  VAL A 157      -5.023 -20.017 -70.241  1.00 51.45           H  
ATOM   2291  O   VAL A 157      -2.572 -20.556 -71.287  1.00 51.45           O  
ATOM   2292  CG1 VAL A 157      -5.337 -18.992 -72.107  1.00 51.45           C  
ATOM   2293 HG11 VAL A 157      -5.744 -19.194 -73.098  1.00 51.45           H  
ATOM   2294 HG12 VAL A 157      -5.883 -18.164 -71.656  1.00 51.45           H  
ATOM   2295 HG13 VAL A 157      -4.293 -18.692 -72.198  1.00 51.45           H  
ATOM   2296  CG2 VAL A 157      -6.955 -20.520 -71.026  1.00 51.45           C  
ATOM   2297 HG21 VAL A 157      -7.419 -20.761 -71.982  1.00 51.45           H  
ATOM   2298 HG22 VAL A 157      -7.101 -21.356 -70.341  1.00 51.45           H  
ATOM   2299 HG23 VAL A 157      -7.443 -19.644 -70.598  1.00 51.45           H  
ATOM   2300  N   THR A 158      -2.717 -21.753 -73.165  1.00 50.86           N  
ATOM   2301  H   THR A 158      -3.281 -22.390 -73.708  1.00 50.86           H  
ATOM   2302  CA  THR A 158      -1.418 -21.335 -73.710  1.00 50.86           C  
ATOM   2303  HA  THR A 158      -0.747 -21.122 -72.877  1.00 50.86           H  
ATOM   2304  C   THR A 158      -1.600 -20.066 -74.550  1.00 50.86           C  
ATOM   2305  CB  THR A 158      -0.780 -22.432 -74.568  1.00 50.86           C  
ATOM   2306  HB  THR A 158       0.098 -22.024 -75.069  1.00 50.86           H  
ATOM   2307  O   THR A 158      -2.564 -20.004 -75.322  1.00 50.86           O  
ATOM   2308  CG2 THR A 158      -0.349 -23.631 -73.726  1.00 50.86           C  
ATOM   2309 HG21 THR A 158      -1.219 -24.091 -73.257  1.00 50.86           H  
ATOM   2310 HG22 THR A 158       0.138 -24.366 -74.367  1.00 50.86           H  
ATOM   2311 HG23 THR A 158       0.352 -23.312 -72.954  1.00 50.86           H  
ATOM   2312  OG1 THR A 158      -1.698 -22.883 -75.538  1.00 50.86           O  
ATOM   2313  HG1 THR A 158      -2.143 -22.110 -75.892  1.00 50.86           H  
ATOM   2314  N   PRO A 159      -0.697 -19.071 -74.464  1.00 52.07           N  
ATOM   2315  CA  PRO A 159      -0.823 -17.828 -75.215  1.00 52.07           C  
ATOM   2316  HA  PRO A 159      -1.769 -17.349 -74.964  1.00 52.07           H  
ATOM   2317  C   PRO A 159      -0.782 -18.108 -76.719  1.00 52.07           C  
ATOM   2318  CB  PRO A 159       0.323 -16.929 -74.743  1.00 52.07           C  
ATOM   2319  HB2 PRO A 159      -0.014 -16.325 -73.900  1.00 52.07           H  
ATOM   2320  HB3 PRO A 159       0.704 -16.289 -75.539  1.00 52.07           H  
ATOM   2321  O   PRO A 159       0.132 -18.748 -77.243  1.00 52.07           O  
ATOM   2322  CG  PRO A 159       1.376 -17.926 -74.262  1.00 52.07           C  
ATOM   2323  HG2 PRO A 159       2.027 -17.493 -73.503  1.00 52.07           H  
ATOM   2324  HG3 PRO A 159       1.961 -18.280 -75.111  1.00 52.07           H  
ATOM   2325  CD  PRO A 159       0.540 -19.076 -73.701  1.00 52.07           C  
ATOM   2326  HD2 PRO A 159       0.316 -18.891 -72.651  1.00 52.07           H  
ATOM   2327  HD3 PRO A 159       1.079 -20.016 -73.814  1.00 52.07           H  
ATOM   2328  N   LYS A 160      -1.812 -17.630 -77.414  1.00 46.60           N  
ATOM   2329  H   LYS A 160      -2.513 -17.114 -76.903  1.00 46.60           H  
ATOM   2330  CA  LYS A 160      -1.943 -17.717 -78.864  1.00 46.60           C  
ATOM   2331  HA  LYS A 160      -1.715 -18.737 -79.171  1.00 46.60           H  
ATOM   2332  C   LYS A 160      -0.914 -16.769 -79.483  1.00 46.60           C  
ATOM   2333  CB  LYS A 160      -3.404 -17.383 -79.223  1.00 46.60           C  
ATOM   2334  HB2 LYS A 160      -3.527 -16.305 -79.327  1.00 46.60           H  
ATOM   2335  HB3 LYS A 160      -4.042 -17.704 -78.399  1.00 46.60           H  
ATOM   2336  O   LYS A 160      -1.088 -15.557 -79.454  1.00 46.60           O  
ATOM   2337  CG  LYS A 160      -3.913 -18.091 -80.484  1.00 46.60           C  
ATOM   2338  HG2 LYS A 160      -3.330 -17.773 -81.348  1.00 46.60           H  
ATOM   2339  HG3 LYS A 160      -3.813 -19.168 -80.356  1.00 46.60           H  
ATOM   2340  CD  LYS A 160      -5.393 -17.734 -80.692  1.00 46.60           C  
ATOM   2341  HD2 LYS A 160      -5.938 -17.930 -79.769  1.00 46.60           H  
ATOM   2342  HD3 LYS A 160      -5.468 -16.672 -80.924  1.00 46.60           H  
ATOM   2343  CE  LYS A 160      -6.016 -18.558 -81.821  1.00 46.60           C  
ATOM   2344  HE2 LYS A 160      -5.901 -19.616 -81.583  1.00 46.60           H  
ATOM   2345  HE3 LYS A 160      -5.466 -18.359 -82.741  1.00 46.60           H  
ATOM   2346  NZ  LYS A 160      -7.452 -18.221 -81.992  1.00 46.60           N  
ATOM   2347  HZ1 LYS A 160      -7.552 -17.243 -82.222  1.00 46.60           H  
ATOM   2348  HZ2 LYS A 160      -7.958 -18.398 -81.136  1.00 46.60           H  
ATOM   2349  HZ3 LYS A 160      -7.861 -18.770 -82.735  1.00 46.60           H  
ATOM   2350  N   VAL A 161       0.169 -17.326 -80.018  1.00 52.24           N  
ATOM   2351  H   VAL A 161       0.308 -18.317 -79.883  1.00 52.24           H  
ATOM   2352  CA  VAL A 161       1.127 -16.592 -80.851  1.00 52.24           C  
ATOM   2353  HA  VAL A 161       1.368 -15.641 -80.375  1.00 52.24           H  
ATOM   2354  C   VAL A 161       0.436 -16.307 -82.183  1.00 52.24           C  
ATOM   2355  CB  VAL A 161       2.437 -17.390 -81.027  1.00 52.24           C  
ATOM   2356  HB  VAL A 161       2.214 -18.356 -81.480  1.00 52.24           H  
ATOM   2357  O   VAL A 161       0.281 -17.200 -83.015  1.00 52.24           O  
ATOM   2358  CG1 VAL A 161       3.443 -16.652 -81.920  1.00 52.24           C  
ATOM   2359 HG11 VAL A 161       3.666 -15.669 -81.505  1.00 52.24           H  
ATOM   2360 HG12 VAL A 161       3.037 -16.529 -82.925  1.00 52.24           H  
ATOM   2361 HG13 VAL A 161       4.365 -17.228 -81.995  1.00 52.24           H  
ATOM   2362  CG2 VAL A 161       3.110 -17.640 -79.670  1.00 52.24           C  
ATOM   2363 HG21 VAL A 161       3.324 -16.692 -79.178  1.00 52.24           H  
ATOM   2364 HG22 VAL A 161       4.042 -18.187 -79.814  1.00 52.24           H  
ATOM   2365 HG23 VAL A 161       2.462 -18.236 -79.026  1.00 52.24           H  
ATOM   2366  N   THR A 162      -0.051 -15.083 -82.365  1.00 52.10           N  
ATOM   2367  H   THR A 162       0.000 -14.407 -81.616  1.00 52.10           H  
ATOM   2368  CA  THR A 162      -0.523 -14.600 -83.664  1.00 52.10           C  
ATOM   2369  HA  THR A 162      -1.079 -15.393 -84.165  1.00 52.10           H  
ATOM   2370  C   THR A 162       0.687 -14.256 -84.521  1.00 52.10           C  
ATOM   2371  CB  THR A 162      -1.465 -13.397 -83.522  1.00 52.10           C  
ATOM   2372  HB  THR A 162      -1.612 -12.931 -84.496  1.00 52.10           H  
ATOM   2373  O   THR A 162       1.456 -13.352 -84.202  1.00 52.10           O  
ATOM   2374  CG2 THR A 162      -2.824 -13.833 -82.970  1.00 52.10           C  
ATOM   2375 HG21 THR A 162      -2.701 -14.277 -81.982  1.00 52.10           H  
ATOM   2376 HG22 THR A 162      -3.469 -12.959 -82.889  1.00 52.10           H  
ATOM   2377 HG23 THR A 162      -3.283 -14.554 -83.647  1.00 52.10           H  
ATOM   2378  OG1 THR A 162      -0.928 -12.457 -82.623  1.00 52.10           O  
ATOM   2379  HG1 THR A 162      -0.144 -12.086 -83.034  1.00 52.10           H  
ATOM   2380  N   VAL A 163       0.865 -15.024 -85.591  1.00 54.38           N  
ATOM   2381  H   VAL A 163       0.189 -15.754 -85.761  1.00 54.38           H  
ATOM   2382  CA  VAL A 163       1.774 -14.722 -86.697  1.00 54.38           C  
ATOM   2383  HA  VAL A 163       2.727 -14.366 -86.307  1.00 54.38           H  
ATOM   2384  C   VAL A 163       1.096 -13.621 -87.510  1.00 54.38           C  
ATOM   2385  CB  VAL A 163       2.000 -15.983 -87.567  1.00 54.38           C  
ATOM   2386  HB  VAL A 163       1.126 -16.164 -88.192  1.00 54.38           H  
ATOM   2387  O   VAL A 163      -0.022 -13.857 -87.949  1.00 54.38           O  
ATOM   2388  CG1 VAL A 163       3.220 -15.809 -88.476  1.00 54.38           C  
ATOM   2389 HG11 VAL A 163       3.063 -14.949 -89.126  1.00 54.38           H  
ATOM   2390 HG12 VAL A 163       4.120 -15.653 -87.880  1.00 54.38           H  
ATOM   2391 HG13 VAL A 163       3.345 -16.691 -89.105  1.00 54.38           H  
ATOM   2392  CG2 VAL A 163       2.221 -17.254 -86.726  1.00 54.38           C  
ATOM   2393 HG21 VAL A 163       3.037 -17.095 -86.021  1.00 54.38           H  
ATOM   2394 HG22 VAL A 163       1.315 -17.514 -86.178  1.00 54.38           H  
ATOM   2395 HG23 VAL A 163       2.467 -18.089 -87.381  1.00 54.38           H  
ATOM   2396  N   ASP A 164       1.700 -12.430 -87.565  1.00 52.65           N  
ATOM   2397  H   ASP A 164       2.479 -12.312 -86.933  1.00 52.65           H  
ATOM   2398  CA  ASP A 164       1.552 -11.355 -88.571  1.00 52.65           C  
ATOM   2399  HA  ASP A 164       2.285 -11.522 -89.360  1.00 52.65           H  
ATOM   2400  C   ASP A 164       1.899 -10.007 -87.907  1.00 52.65           C  
ATOM   2401  CB  ASP A 164       0.164 -11.281 -89.253  1.00 52.65           C  
ATOM   2402  HB2 ASP A 164      -0.622 -11.333 -88.499  1.00 52.65           H  
ATOM   2403  HB3 ASP A 164       0.080 -10.314 -89.749  1.00 52.65           H  
ATOM   2404  O   ASP A 164       1.076  -9.420 -87.215  1.00 52.65           O  
ATOM   2405  CG  ASP A 164      -0.056 -12.362 -90.330  1.00 52.65           C  
ATOM   2406  OD1 ASP A 164       0.951 -12.956 -90.791  1.00 52.65           O  
ATOM   2407  OD2 ASP A 164      -1.231 -12.560 -90.720  1.00 52.65           O  
ATOM   2408  N   GLU A 165       3.158  -9.574 -88.068  1.00 64.36           N  
ATOM   2409  H   GLU A 165       3.729 -10.191 -88.628  1.00 64.36           H  
ATOM   2410  CA  GLU A 165       3.744  -8.218 -87.910  1.00 64.36           C  
ATOM   2411  HA  GLU A 165       4.785  -8.395 -87.640  1.00 64.36           H  
ATOM   2412  C   GLU A 165       3.286  -7.254 -86.782  1.00 64.36           C  
ATOM   2413  CB  GLU A 165       3.805  -7.519 -89.283  1.00 64.36           C  
ATOM   2414  HB2 GLU A 165       2.796  -7.387 -89.673  1.00 64.36           H  
ATOM   2415  HB3 GLU A 165       4.263  -6.537 -89.160  1.00 64.36           H  
ATOM   2416  O   GLU A 165       3.711  -6.098 -86.762  1.00 64.36           O  
ATOM   2417  CG  GLU A 165       4.661  -8.305 -90.294  1.00 64.36           C  
ATOM   2418  HG2 GLU A 165       4.118  -9.196 -90.609  1.00 64.36           H  
ATOM   2419  HG3 GLU A 165       5.573  -8.631 -89.793  1.00 64.36           H  
ATOM   2420  CD  GLU A 165       5.049  -7.479 -91.534  1.00 64.36           C  
ATOM   2421  OE1 GLU A 165       6.086  -7.827 -92.145  1.00 64.36           O  
ATOM   2422  OE2 GLU A 165       4.328  -6.510 -91.863  1.00 64.36           O  
ATOM   2423  N   GLN A 166       2.508  -7.682 -85.787  1.00 63.88           N  
ATOM   2424  H   GLN A 166       2.089  -8.596 -85.887  1.00 63.88           H  
ATOM   2425  CA  GLN A 166       2.142  -6.869 -84.626  1.00 63.88           C  
ATOM   2426  HA  GLN A 166       2.370  -5.831 -84.865  1.00 63.88           H  
ATOM   2427  C   GLN A 166       2.971  -7.244 -83.386  1.00 63.88           C  
ATOM   2428  CB  GLN A 166       0.630  -6.929 -84.360  1.00 63.88           C  
ATOM   2429  HB2 GLN A 166       0.301  -7.965 -84.282  1.00 63.88           H  
ATOM   2430  HB3 GLN A 166       0.429  -6.429 -83.413  1.00 63.88           H  
ATOM   2431  O   GLN A 166       3.216  -8.428 -83.138  1.00 63.88           O  
ATOM   2432  CG  GLN A 166      -0.153  -6.208 -85.469  1.00 63.88           C  
ATOM   2433  HG2 GLN A 166       0.358  -5.278 -85.719  1.00 63.88           H  
ATOM   2434  HG3 GLN A 166      -0.178  -6.829 -86.364  1.00 63.88           H  
ATOM   2435  CD  GLN A 166      -1.584  -5.871 -85.060  1.00 63.88           C  
ATOM   2436  NE2 GLN A 166      -2.104  -4.738 -85.479  1.00 63.88           N  
ATOM   2437 HE21 GLN A 166      -3.058  -4.570 -85.194  1.00 63.88           H  
ATOM   2438 HE22 GLN A 166      -1.584  -4.142 -86.107  1.00 63.88           H  
ATOM   2439  OE1 GLN A 166      -2.266  -6.588 -84.348  1.00 63.88           O  
ATOM   2440  N   PRO A 167       3.419  -6.258 -82.584  1.00 60.99           N  
ATOM   2441  CA  PRO A 167       4.162  -6.526 -81.357  1.00 60.99           C  
ATOM   2442  HA  PRO A 167       5.060  -7.096 -81.592  1.00 60.99           H  
ATOM   2443  C   PRO A 167       3.297  -7.331 -80.378  1.00 60.99           C  
ATOM   2444  CB  PRO A 167       4.562  -5.151 -80.809  1.00 60.99           C  
ATOM   2445  HB2 PRO A 167       5.534  -4.870 -81.215  1.00 60.99           H  
ATOM   2446  HB3 PRO A 167       4.587  -5.133 -79.719  1.00 60.99           H  
ATOM   2447  O   PRO A 167       2.133  -7.006 -80.150  1.00 60.99           O  
ATOM   2448  CG  PRO A 167       3.492  -4.214 -81.368  1.00 60.99           C  
ATOM   2449  HG2 PRO A 167       3.858  -3.192 -81.468  1.00 60.99           H  
ATOM   2450  HG3 PRO A 167       2.609  -4.244 -80.728  1.00 60.99           H  
ATOM   2451  CD  PRO A 167       3.160  -4.832 -82.723  1.00 60.99           C  
ATOM   2452  HD2 PRO A 167       2.117  -4.635 -82.971  1.00 60.99           H  
ATOM   2453  HD3 PRO A 167       3.816  -4.420 -83.490  1.00 60.99           H  
ATOM   2454  N   ALA A 168       3.875  -8.384 -79.795  1.00 58.51           N  
ATOM   2455  H   ALA A 168       4.825  -8.612 -80.050  1.00 58.51           H  
ATOM   2456  CA  ALA A 168       3.198  -9.260 -78.846  1.00 58.51           C  
ATOM   2457  HA  ALA A 168       2.316  -9.678 -79.333  1.00 58.51           H  
ATOM   2458  C   ALA A 168       2.744  -8.478 -77.601  1.00 58.51           C  
ATOM   2459  CB  ALA A 168       4.146 -10.413 -78.489  1.00 58.51           C  
ATOM   2460  HB1 ALA A 168       5.048 -10.024 -78.016  1.00 58.51           H  
ATOM   2461  HB2 ALA A 168       3.648 -11.091 -77.795  1.00 58.51           H  
ATOM   2462  HB3 ALA A 168       4.415 -10.965 -79.390  1.00 58.51           H  
ATOM   2463  O   ALA A 168       3.566  -8.002 -76.817  1.00 58.51           O  
ATOM   2464  N   ILE A 169       1.430  -8.360 -77.412  1.00 65.55           N  
ATOM   2465  H   ILE A 169       0.809  -8.718 -78.123  1.00 65.55           H  
ATOM   2466  CA  ILE A 169       0.832  -7.810 -76.194  1.00 65.55           C  
ATOM   2467  HA  ILE A 169       1.471  -7.017 -75.807  1.00 65.55           H  
ATOM   2468  C   ILE A 169       0.789  -8.944 -75.163  1.00 65.55           C  
ATOM   2469  CB  ILE A 169      -0.555  -7.189 -76.498  1.00 65.55           C  
ATOM   2470  HB  ILE A 169      -1.195  -7.964 -76.919  1.00 65.55           H  
ATOM   2471  O   ILE A 169       0.006  -9.883 -75.296  1.00 65.55           O  
ATOM   2472  CG1 ILE A 169      -0.426  -6.040 -77.532  1.00 65.55           C  
ATOM   2473 HG12 ILE A 169       0.122  -5.210 -77.088  1.00 65.55           H  
ATOM   2474 HG13 ILE A 169       0.141  -6.388 -78.396  1.00 65.55           H  
ATOM   2475  CG2 ILE A 169      -1.206  -6.670 -75.201  1.00 65.55           C  
ATOM   2476 HG21 ILE A 169      -1.324  -7.482 -74.483  1.00 65.55           H  
ATOM   2477 HG22 ILE A 169      -0.594  -5.885 -74.756  1.00 65.55           H  
ATOM   2478 HG23 ILE A 169      -2.202  -6.278 -75.406  1.00 65.55           H  
ATOM   2479  CD1 ILE A 169      -1.765  -5.524 -78.075  1.00 65.55           C  
ATOM   2480 HD11 ILE A 169      -2.333  -5.028 -77.287  1.00 65.55           H  
ATOM   2481 HD12 ILE A 169      -2.346  -6.354 -78.478  1.00 65.55           H  
ATOM   2482 HD13 ILE A 169      -1.576  -4.804 -78.871  1.00 65.55           H  
ATOM   2483  N   LEU A 170       1.663  -8.885 -74.155  1.00 64.10           N  
ATOM   2484  H   LEU A 170       2.314  -8.113 -74.138  1.00 64.10           H  
ATOM   2485  CA  LEU A 170       1.604  -9.759 -72.981  1.00 64.10           C  
ATOM   2486  HA  LEU A 170       1.303 -10.759 -73.293  1.00 64.10           H  
ATOM   2487  C   LEU A 170       0.524  -9.238 -72.026  1.00 64.10           C  
ATOM   2488  CB  LEU A 170       2.986  -9.834 -72.287  1.00 64.10           C  
ATOM   2489  HB2 LEU A 170       2.834  -9.738 -71.212  1.00 64.10           H  
ATOM   2490  HB3 LEU A 170       3.590  -8.973 -72.576  1.00 64.10           H  
ATOM   2491  O   LEU A 170       0.707  -8.209 -71.377  1.00 64.10           O  
ATOM   2492  CG  LEU A 170       3.759 -11.145 -72.549  1.00 64.10           C  
ATOM   2493  HG  LEU A 170       3.169 -11.814 -73.176  1.00 64.10           H  
ATOM   2494  CD1 LEU A 170       5.087 -10.878 -73.260  1.00 64.10           C  
ATOM   2495 HD11 LEU A 170       5.721 -10.242 -72.644  1.00 64.10           H  
ATOM   2496 HD12 LEU A 170       5.597 -11.822 -73.454  1.00 64.10           H  
ATOM   2497 HD13 LEU A 170       4.892 -10.381 -74.211  1.00 64.10           H  
ATOM   2498  CD2 LEU A 170       4.062 -11.869 -71.234  1.00 64.10           C  
ATOM   2499 HD21 LEU A 170       3.127 -12.101 -70.723  1.00 64.10           H  
ATOM   2500 HD22 LEU A 170       4.676 -11.240 -70.590  1.00 64.10           H  
ATOM   2501 HD23 LEU A 170       4.587 -12.802 -71.437  1.00 64.10           H  
ATOM   2502  N   GLU A 171      -0.592  -9.956 -71.920  1.00 69.88           N  
ATOM   2503  H   GLU A 171      -0.729 -10.750 -72.529  1.00 69.88           H  
ATOM   2504  CA  GLU A 171      -1.587  -9.720 -70.874  1.00 69.88           C  
ATOM   2505  HA  GLU A 171      -1.710  -8.645 -70.743  1.00 69.88           H  
ATOM   2506  C   GLU A 171      -1.059 -10.305 -69.552  1.00 69.88           C  
ATOM   2507  CB  GLU A 171      -2.948 -10.281 -71.321  1.00 69.88           C  
ATOM   2508  HB2 GLU A 171      -2.913 -11.370 -71.334  1.00 69.88           H  
ATOM   2509  HB3 GLU A 171      -3.138  -9.930 -72.335  1.00 69.88           H  
ATOM   2510  O   GLU A 171      -1.165 -11.502 -69.288  1.00 69.88           O  
ATOM   2511  CG  GLU A 171      -4.102  -9.800 -70.425  1.00 69.88           C  
ATOM   2512  HG2 GLU A 171      -4.044  -8.714 -70.345  1.00 69.88           H  
ATOM   2513  HG3 GLU A 171      -3.969 -10.216 -69.427  1.00 69.88           H  
ATOM   2514  CD  GLU A 171      -5.492 -10.189 -70.962  1.00 69.88           C  
ATOM   2515  OE1 GLU A 171      -6.481  -9.633 -70.433  1.00 69.88           O  
ATOM   2516  OE2 GLU A 171      -5.568 -11.028 -71.890  1.00 69.88           O  
ATOM   2517  N   VAL A 172      -0.411  -9.467 -68.737  1.00 71.23           N  
ATOM   2518  H   VAL A 172      -0.270  -8.516 -69.048  1.00 71.23           H  
ATOM   2519  CA  VAL A 172       0.045  -9.843 -67.391  1.00 71.23           C  
ATOM   2520  HA  VAL A 172       0.398 -10.874 -67.414  1.00 71.23           H  
ATOM   2521  C   VAL A 172      -1.156  -9.779 -66.452  1.00 71.23           C  
ATOM   2522  CB  VAL A 172       1.215  -8.962 -66.898  1.00 71.23           C  
ATOM   2523  HB  VAL A 172       0.885  -7.927 -66.817  1.00 71.23           H  
ATOM   2524  O   VAL A 172      -1.485  -8.721 -65.917  1.00 71.23           O  
ATOM   2525  CG1 VAL A 172       1.729  -9.428 -65.526  1.00 71.23           C  
ATOM   2526 HG11 VAL A 172       0.941  -9.338 -64.779  1.00 71.23           H  
ATOM   2527 HG12 VAL A 172       2.051 -10.468 -65.578  1.00 71.23           H  
ATOM   2528 HG13 VAL A 172       2.567  -8.805 -65.213  1.00 71.23           H  
ATOM   2529  CG2 VAL A 172       2.400  -9.007 -67.873  1.00 71.23           C  
ATOM   2530 HG21 VAL A 172       2.735 -10.036 -68.005  1.00 71.23           H  
ATOM   2531 HG22 VAL A 172       3.222  -8.405 -67.486  1.00 71.23           H  
ATOM   2532 HG23 VAL A 172       2.106  -8.601 -68.840  1.00 71.23           H  
ATOM   2533  N   THR A 173      -1.834 -10.908 -66.254  1.00 73.45           N  
ATOM   2534  H   THR A 173      -1.569 -11.739 -66.763  1.00 73.45           H  
ATOM   2535  CA  THR A 173      -2.784 -11.056 -65.147  1.00 73.45           C  
ATOM   2536  HA  THR A 173      -3.434 -10.181 -65.150  1.00 73.45           H  
ATOM   2537  C   THR A 173      -1.973 -11.093 -63.847  1.00 73.45           C  
ATOM   2538  CB  THR A 173      -3.666 -12.316 -65.274  1.00 73.45           C  
ATOM   2539  HB  THR A 173      -3.563 -12.926 -64.377  1.00 73.45           H  
ATOM   2540  O   THR A 173      -1.095 -11.948 -63.719  1.00 73.45           O  
ATOM   2541  CG2 THR A 173      -5.138 -11.941 -65.435  1.00 73.45           C  
ATOM   2542 HG21 THR A 173      -5.275 -11.320 -66.320  1.00 73.45           H  
ATOM   2543 HG22 THR A 173      -5.476 -11.396 -64.554  1.00 73.45           H  
ATOM   2544 HG23 THR A 173      -5.735 -12.847 -65.536  1.00 73.45           H  
ATOM   2545  OG1 THR A 173      -3.332 -13.107 -66.395  1.00 73.45           O  
ATOM   2546  HG1 THR A 173      -3.594 -12.629 -67.185  1.00 73.45           H  
ATOM   2547  N   PRO A 174      -2.183 -10.170 -62.889  1.00 63.79           N  
ATOM   2548  CA  PRO A 174      -1.448 -10.207 -61.631  1.00 63.79           C  
ATOM   2549  HA  PRO A 174      -0.376 -10.162 -61.823  1.00 63.79           H  
ATOM   2550  C   PRO A 174      -1.776 -11.513 -60.899  1.00 63.79           C  
ATOM   2551  CB  PRO A 174      -1.882  -8.953 -60.861  1.00 63.79           C  
ATOM   2552  HB2 PRO A 174      -1.927  -9.125 -59.786  1.00 63.79           H  
ATOM   2553  HB3 PRO A 174      -1.193  -8.138 -61.085  1.00 63.79           H  
ATOM   2554  O   PRO A 174      -2.945 -11.798 -60.643  1.00 63.79           O  
ATOM   2555  CG  PRO A 174      -3.259  -8.623 -61.441  1.00 63.79           C  
ATOM   2556  HG2 PRO A 174      -4.021  -9.204 -60.922  1.00 63.79           H  
ATOM   2557  HG3 PRO A 174      -3.481  -7.557 -61.376  1.00 63.79           H  
ATOM   2558  CD  PRO A 174      -3.161  -9.093 -62.890  1.00 63.79           C  
ATOM   2559  HD2 PRO A 174      -2.803  -8.281 -63.522  1.00 63.79           H  
ATOM   2560  HD3 PRO A 174      -4.137  -9.438 -63.231  1.00 63.79           H  
ATOM   2561  N   GLU A 175      -0.753 -12.310 -60.567  1.00 62.05           N  
ATOM   2562  H   GLU A 175       0.176 -12.084 -60.893  1.00 62.05           H  
ATOM   2563  CA  GLU A 175      -0.919 -13.461 -59.678  1.00 62.05           C  
ATOM   2564  HA  GLU A 175      -1.590 -14.183 -60.144  1.00 62.05           H  
ATOM   2565  C   GLU A 175      -1.553 -12.973 -58.371  1.00 62.05           C  
ATOM   2566  CB  GLU A 175       0.421 -14.157 -59.367  1.00 62.05           C  
ATOM   2567  HB2 GLU A 175       1.172 -13.401 -59.138  1.00 62.05           H  
ATOM   2568  HB3 GLU A 175       0.276 -14.769 -58.477  1.00 62.05           H  
ATOM   2569  O   GLU A 175      -0.978 -12.153 -57.647  1.00 62.05           O  
ATOM   2570  CG  GLU A 175       0.939 -15.082 -60.481  1.00 62.05           C  
ATOM   2571  HG2 GLU A 175       1.181 -14.477 -61.355  1.00 62.05           H  
ATOM   2572  HG3 GLU A 175       0.141 -15.772 -60.754  1.00 62.05           H  
ATOM   2573  CD  GLU A 175       2.185 -15.888 -60.052  1.00 62.05           C  
ATOM   2574  OE1 GLU A 175       2.463 -16.918 -60.705  1.00 62.05           O  
ATOM   2575  OE2 GLU A 175       2.865 -15.477 -59.078  1.00 62.05           O  
ATOM   2576  N   THR A 176      -2.746 -13.476 -58.056  1.00 62.29           N  
ATOM   2577  H   THR A 176      -3.221 -14.070 -58.720  1.00 62.29           H  
ATOM   2578  CA  THR A 176      -3.379 -13.300 -56.749  1.00 62.29           C  
ATOM   2579  HA  THR A 176      -3.365 -12.245 -56.477  1.00 62.29           H  
ATOM   2580  C   THR A 176      -2.562 -14.070 -55.717  1.00 62.29           C  
ATOM   2581  CB  THR A 176      -4.842 -13.773 -56.768  1.00 62.29           C  
ATOM   2582  HB  THR A 176      -5.210 -13.844 -55.744  1.00 62.29           H  
ATOM   2583  O   THR A 176      -2.830 -15.235 -55.429  1.00 62.29           O  
ATOM   2584  CG2 THR A 176      -5.740 -12.806 -57.537  1.00 62.29           C  
ATOM   2585 HG21 THR A 176      -6.765 -13.179 -57.525  1.00 62.29           H  
ATOM   2586 HG22 THR A 176      -5.403 -12.723 -58.570  1.00 62.29           H  
ATOM   2587 HG23 THR A 176      -5.713 -11.823 -57.067  1.00 62.29           H  
ATOM   2588  OG1 THR A 176      -4.937 -15.036 -57.385  1.00 62.29           O  
ATOM   2589  HG1 THR A 176      -4.424 -15.638 -56.842  1.00 62.29           H  
ATOM   2590  N   ARG A 177      -1.502 -13.442 -55.205  1.00 61.99           N  
ATOM   2591  H   ARG A 177      -1.263 -12.549 -55.612  1.00 61.99           H  
ATOM   2592  CA  ARG A 177      -0.689 -13.977 -54.115  1.00 61.99           C  
ATOM   2593  HA  ARG A 177      -0.541 -15.039 -54.307  1.00 61.99           H  
ATOM   2594  C   ARG A 177      -1.470 -13.833 -52.812  1.00 61.99           C  
ATOM   2595  CB  ARG A 177       0.669 -13.254 -54.088  1.00 61.99           C  
ATOM   2596  HB2 ARG A 177       0.630 -12.418 -53.390  1.00 61.99           H  
ATOM   2597  HB3 ARG A 177       0.877 -12.857 -55.081  1.00 61.99           H  
ATOM   2598  O   ARG A 177      -2.045 -12.776 -52.558  1.00 61.99           O  
ATOM   2599  CG  ARG A 177       1.814 -14.201 -53.716  1.00 61.99           C  
ATOM   2600  HG2 ARG A 177       1.665 -14.586 -52.707  1.00 61.99           H  
ATOM   2601  HG3 ARG A 177       1.826 -15.032 -54.421  1.00 61.99           H  
ATOM   2602  CD  ARG A 177       3.148 -13.452 -53.797  1.00 61.99           C  
ATOM   2603  HD2 ARG A 177       3.184 -12.709 -53.000  1.00 61.99           H  
ATOM   2604  HD3 ARG A 177       3.190 -12.940 -54.759  1.00 61.99           H  
ATOM   2605  NE  ARG A 177       4.295 -14.375 -53.693  1.00 61.99           N  
ATOM   2606  HE  ARG A 177       4.059 -15.352 -53.599  1.00 61.99           H  
ATOM   2607  NH1 ARG A 177       5.930 -12.841 -54.180  1.00 61.99           N  
ATOM   2608 HH11 ARG A 177       5.201 -12.151 -54.288  1.00 61.99           H  
ATOM   2609 HH12 ARG A 177       6.846 -12.644 -54.557  1.00 61.99           H  
ATOM   2610  NH2 ARG A 177       6.465 -15.001 -53.966  1.00 61.99           N  
ATOM   2611 HH21 ARG A 177       6.160 -15.964 -53.958  1.00 61.99           H  
ATOM   2612 HH22 ARG A 177       7.381 -14.793 -54.335  1.00 61.99           H  
ATOM   2613  CZ  ARG A 177       5.554 -14.069 -53.946  1.00 61.99           C  
ATOM   2614  N   GLU A 178      -1.475 -14.881 -51.993  1.00 67.58           N  
ATOM   2615  H   GLU A 178      -1.068 -15.754 -52.297  1.00 67.58           H  
ATOM   2616  CA  GLU A 178      -2.110 -14.840 -50.674  1.00 67.58           C  
ATOM   2617  HA  GLU A 178      -3.179 -14.702 -50.830  1.00 67.58           H  
ATOM   2618  C   GLU A 178      -1.570 -13.656 -49.846  1.00 67.58           C  
ATOM   2619  CB  GLU A 178      -1.904 -16.165 -49.926  1.00 67.58           C  
ATOM   2620  HB2 GLU A 178      -2.363 -16.073 -48.942  1.00 67.58           H  
ATOM   2621  HB3 GLU A 178      -0.837 -16.348 -49.799  1.00 67.58           H  
ATOM   2622  O   GLU A 178      -0.372 -13.340 -49.932  1.00 67.58           O  
ATOM   2623  CG  GLU A 178      -2.543 -17.346 -50.675  1.00 67.58           C  
ATOM   2624  HG2 GLU A 178      -2.018 -17.487 -51.620  1.00 67.58           H  
ATOM   2625  HG3 GLU A 178      -3.579 -17.093 -50.899  1.00 67.58           H  
ATOM   2626  CD  GLU A 178      -2.514 -18.663 -49.885  1.00 67.58           C  
ATOM   2627  OE1 GLU A 178      -2.907 -19.687 -50.485  1.00 67.58           O  
ATOM   2628  OE2 GLU A 178      -2.081 -18.648 -48.711  1.00 67.58           O  
ATOM   2629  N   PRO A 179      -2.434 -12.965 -49.078  1.00 60.97           N  
ATOM   2630  CA  PRO A 179      -2.046 -11.778 -48.329  1.00 60.97           C  
ATOM   2631  HA  PRO A 179      -1.707 -11.007 -49.021  1.00 60.97           H  
ATOM   2632  C   PRO A 179      -0.914 -12.114 -47.352  1.00 60.97           C  
ATOM   2633  CB  PRO A 179      -3.324 -11.295 -47.627  1.00 60.97           C  
ATOM   2634  HB2 PRO A 179      -3.121 -10.875 -46.642  1.00 60.97           H  
ATOM   2635  HB3 PRO A 179      -3.824 -10.559 -48.256  1.00 60.97           H  
ATOM   2636  O   PRO A 179      -1.054 -12.956 -46.468  1.00 60.97           O  
ATOM   2637  CG  PRO A 179      -4.190 -12.551 -47.537  1.00 60.97           C  
ATOM   2638  HG2 PRO A 179      -5.253 -12.311 -47.502  1.00 60.97           H  
ATOM   2639  HG3 PRO A 179      -3.900 -13.137 -46.665  1.00 60.97           H  
ATOM   2640  CD  PRO A 179      -3.822 -13.309 -48.808  1.00 60.97           C  
ATOM   2641  HD2 PRO A 179      -3.953 -14.380 -48.649  1.00 60.97           H  
ATOM   2642  HD3 PRO A 179      -4.447 -12.971 -49.635  1.00 60.97           H  
ATOM   2643  N   ARG A 180       0.232 -11.441 -47.501  1.00 63.13           N  
ATOM   2644  H   ARG A 180       0.281 -10.764 -48.249  1.00 63.13           H  
ATOM   2645  CA  ARG A 180       1.320 -11.505 -46.517  1.00 63.13           C  
ATOM   2646  HA  ARG A 180       1.440 -12.537 -46.188  1.00 63.13           H  
ATOM   2647  C   ARG A 180       0.921 -10.675 -45.303  1.00 63.13           C  
ATOM   2648  CB  ARG A 180       2.640 -11.002 -47.118  1.00 63.13           C  
ATOM   2649  HB2 ARG A 180       2.482 -10.024 -47.573  1.00 63.13           H  
ATOM   2650  HB3 ARG A 180       3.366 -10.891 -46.313  1.00 63.13           H  
ATOM   2651  O   ARG A 180       0.653  -9.484 -45.447  1.00 63.13           O  
ATOM   2652  CG  ARG A 180       3.210 -11.974 -48.159  1.00 63.13           C  
ATOM   2653  HG2 ARG A 180       2.499 -12.102 -48.976  1.00 63.13           H  
ATOM   2654  HG3 ARG A 180       3.387 -12.939 -47.686  1.00 63.13           H  
ATOM   2655  CD  ARG A 180       4.528 -11.423 -48.711  1.00 63.13           C  
ATOM   2656  HD2 ARG A 180       5.192 -11.211 -47.873  1.00 63.13           H  
ATOM   2657  HD3 ARG A 180       4.323 -10.492 -49.241  1.00 63.13           H  
ATOM   2658  NE  ARG A 180       5.177 -12.385 -49.620  1.00 63.13           N  
ATOM   2659  HE  ARG A 180       4.676 -13.246 -49.782  1.00 63.13           H  
ATOM   2660  NH1 ARG A 180       7.072 -11.152 -50.024  1.00 63.13           N  
ATOM   2661 HH11 ARG A 180       6.678 -10.397 -49.481  1.00 63.13           H  
ATOM   2662 HH12 ARG A 180       7.988 -11.043 -50.437  1.00 63.13           H  
ATOM   2663  NH2 ARG A 180       6.887 -13.205 -50.880  1.00 63.13           N  
ATOM   2664 HH21 ARG A 180       7.833 -13.112 -51.221  1.00 63.13           H  
ATOM   2665 HH22 ARG A 180       6.401 -14.089 -50.938  1.00 63.13           H  
ATOM   2666  CZ  ARG A 180       6.369 -12.241 -50.172  1.00 63.13           C  
ATOM   2667  N   LEU A 181       0.924 -11.279 -44.117  1.00 63.73           N  
ATOM   2668  H   LEU A 181       1.103 -12.271 -44.067  1.00 63.73           H  
ATOM   2669  CA  LEU A 181       0.756 -10.531 -42.876  1.00 63.73           C  
ATOM   2670  HA  LEU A 181      -0.061  -9.824 -43.020  1.00 63.73           H  
ATOM   2671  C   LEU A 181       2.045  -9.742 -42.602  1.00 63.73           C  
ATOM   2672  CB  LEU A 181       0.381 -11.483 -41.721  1.00 63.73           C  
ATOM   2673  HB2 LEU A 181      -0.083 -12.389 -42.113  1.00 63.73           H  
ATOM   2674  HB3 LEU A 181       1.291 -11.784 -41.202  1.00 63.73           H  
ATOM   2675  O   LEU A 181       3.118 -10.328 -42.457  1.00 63.73           O  
ATOM   2676  CG  LEU A 181      -0.594 -10.828 -40.723  1.00 63.73           C  
ATOM   2677  HG  LEU A 181      -0.339  -9.774 -40.608  1.00 63.73           H  
ATOM   2678  CD1 LEU A 181      -2.037 -10.950 -41.220  1.00 63.73           C  
ATOM   2679 HD11 LEU A 181      -2.144 -10.476 -42.196  1.00 63.73           H  
ATOM   2680 HD12 LEU A 181      -2.709 -10.456 -40.519  1.00 63.73           H  
ATOM   2681 HD13 LEU A 181      -2.323 -11.999 -41.301  1.00 63.73           H  
ATOM   2682  CD2 LEU A 181      -0.499 -11.491 -39.352  1.00 63.73           C  
ATOM   2683 HD21 LEU A 181      -0.745 -12.550 -39.429  1.00 63.73           H  
ATOM   2684 HD22 LEU A 181      -1.194 -11.013 -38.663  1.00 63.73           H  
ATOM   2685 HD23 LEU A 181       0.511 -11.384 -38.957  1.00 63.73           H  
ATOM   2686  N   ILE A 182       1.944  -8.414 -42.572  1.00 63.90           N  
ATOM   2687  H   ILE A 182       1.039  -7.999 -42.743  1.00 63.90           H  
ATOM   2688  CA  ILE A 182       3.041  -7.513 -42.207  1.00 63.90           C  
ATOM   2689  HA  ILE A 182       3.950  -8.088 -42.028  1.00 63.90           H  
ATOM   2690  C   ILE A 182       2.638  -6.842 -40.899  1.00 63.90           C  
ATOM   2691  CB  ILE A 182       3.344  -6.488 -43.329  1.00 63.90           C  
ATOM   2692  HB  ILE A 182       2.455  -5.878 -43.491  1.00 63.90           H  
ATOM   2693  O   ILE A 182       1.759  -5.984 -40.881  1.00 63.90           O  
ATOM   2694  CG1 ILE A 182       3.695  -7.196 -44.659  1.00 63.90           C  
ATOM   2695 HG12 ILE A 182       4.612  -7.772 -44.534  1.00 63.90           H  
ATOM   2696 HG13 ILE A 182       2.896  -7.890 -44.919  1.00 63.90           H  
ATOM   2697  CG2 ILE A 182       4.499  -5.563 -42.892  1.00 63.90           C  
ATOM   2698 HG21 ILE A 182       5.411  -6.146 -42.759  1.00 63.90           H  
ATOM   2699 HG22 ILE A 182       4.257  -5.059 -41.957  1.00 63.90           H  
ATOM   2700 HG23 ILE A 182       4.672  -4.789 -43.640  1.00 63.90           H  
ATOM   2701  CD1 ILE A 182       3.857  -6.245 -45.853  1.00 63.90           C  
ATOM   2702 HD11 ILE A 182       3.967  -6.830 -46.766  1.00 63.90           H  
ATOM   2703 HD12 ILE A 182       4.745  -5.624 -45.732  1.00 63.90           H  
ATOM   2704 HD13 ILE A 182       2.975  -5.611 -45.944  1.00 63.90           H  
ATOM   2705  N   THR A 183       3.270  -7.233 -39.796  1.00 63.86           N  
ATOM   2706  H   THR A 183       3.939  -7.989 -39.847  1.00 63.86           H  
ATOM   2707  CA  THR A 183       3.100  -6.560 -38.503  1.00 63.86           C  
ATOM   2708  HA  THR A 183       2.139  -6.046 -38.483  1.00 63.86           H  
ATOM   2709  C   THR A 183       4.202  -5.521 -38.324  1.00 63.86           C  
ATOM   2710  CB  THR A 183       3.097  -7.560 -37.340  1.00 63.86           C  
ATOM   2711  HB  THR A 183       3.072  -7.010 -36.399  1.00 63.86           H  
ATOM   2712  O   THR A 183       5.383  -5.857 -38.431  1.00 63.86           O  
ATOM   2713  CG2 THR A 183       1.886  -8.493 -37.398  1.00 63.86           C  
ATOM   2714 HG21 THR A 183       1.900  -9.153 -36.531  1.00 63.86           H  
ATOM   2715 HG22 THR A 183       0.966  -7.909 -37.383  1.00 63.86           H  
ATOM   2716 HG23 THR A 183       1.917  -9.099 -38.303  1.00 63.86           H  
ATOM   2717  OG1 THR A 183       4.261  -8.353 -37.381  1.00 63.86           O  
ATOM   2718  HG1 THR A 183       5.008  -7.761 -37.504  1.00 63.86           H  
ATOM   2719  N   ARG A 184       3.825  -4.268 -38.043  1.00 64.70           N  
ATOM   2720  H   ARG A 184       2.837  -4.081 -37.952  1.00 64.70           H  
ATOM   2721  CA  ARG A 184       4.740  -3.146 -37.785  1.00 64.70           C  
ATOM   2722  HA  ARG A 184       5.769  -3.505 -37.809  1.00 64.70           H  
ATOM   2723  C   ARG A 184       4.483  -2.574 -36.392  1.00 64.70           C  
ATOM   2724  CB  ARG A 184       4.567  -2.085 -38.890  1.00 64.70           C  
ATOM   2725  HB2 ARG A 184       3.522  -1.777 -38.928  1.00 64.70           H  
ATOM   2726  HB3 ARG A 184       4.827  -2.535 -39.848  1.00 64.70           H  
ATOM   2727  O   ARG A 184       3.335  -2.330 -36.035  1.00 64.70           O  
ATOM   2728  CG  ARG A 184       5.442  -0.839 -38.671  1.00 64.70           C  
ATOM   2729  HG2 ARG A 184       5.142  -0.341 -37.749  1.00 64.70           H  
ATOM   2730  HG3 ARG A 184       6.488  -1.135 -38.587  1.00 64.70           H  
ATOM   2731  CD  ARG A 184       5.288   0.151 -39.828  1.00 64.70           C  
ATOM   2732  HD2 ARG A 184       4.227   0.351 -39.975  1.00 64.70           H  
ATOM   2733  HD3 ARG A 184       5.699  -0.293 -40.735  1.00 64.70           H  
ATOM   2734  NE  ARG A 184       5.986   1.411 -39.529  1.00 64.70           N  
ATOM   2735  HE  ARG A 184       6.639   1.408 -38.759  1.00 64.70           H  
ATOM   2736  NH1 ARG A 184       5.104   2.689 -41.234  1.00 64.70           N  
ATOM   2737 HH11 ARG A 184       4.738   1.856 -41.673  1.00 64.70           H  
ATOM   2738 HH12 ARG A 184       4.969   3.598 -41.653  1.00 64.70           H  
ATOM   2739  NH2 ARG A 184       6.254   3.645 -39.578  1.00 64.70           N  
ATOM   2740 HH21 ARG A 184       6.025   4.563 -39.931  1.00 64.70           H  
ATOM   2741 HH22 ARG A 184       6.797   3.563 -38.730  1.00 64.70           H  
ATOM   2742  CZ  ARG A 184       5.780   2.571 -40.123  1.00 64.70           C  
ATOM   2743  N   THR A 185       5.546  -2.307 -35.640  1.00 68.66           N  
ATOM   2744  H   THR A 185       6.461  -2.576 -35.973  1.00 68.66           H  
ATOM   2745  CA  THR A 185       5.506  -1.566 -34.371  1.00 68.66           C  
ATOM   2746  HA  THR A 185       4.475  -1.408 -34.056  1.00 68.66           H  
ATOM   2747  C   THR A 185       6.168  -0.209 -34.574  1.00 68.66           C  
ATOM   2748  CB  THR A 185       6.230  -2.335 -33.254  1.00 68.66           C  
ATOM   2749  HB  THR A 185       6.270  -1.711 -32.361  1.00 68.66           H  
ATOM   2750  O   THR A 185       7.320  -0.175 -34.986  1.00 68.66           O  
ATOM   2751  CG2 THR A 185       5.516  -3.643 -32.912  1.00 68.66           C  
ATOM   2752 HG21 THR A 185       6.029  -4.122 -32.078  1.00 68.66           H  
ATOM   2753 HG22 THR A 185       4.485  -3.439 -32.624  1.00 68.66           H  
ATOM   2754 HG23 THR A 185       5.530  -4.318 -33.767  1.00 68.66           H  
ATOM   2755  OG1 THR A 185       7.543  -2.658 -33.653  1.00 68.66           O  
ATOM   2756  HG1 THR A 185       7.956  -1.850 -33.967  1.00 68.66           H  
ATOM   2757  N   GLN A 186       5.461   0.888 -34.296  1.00 66.03           N  
ATOM   2758  H   GLN A 186       4.535   0.785 -33.906  1.00 66.03           H  
ATOM   2759  CA  GLN A 186       6.012   2.247 -34.345  1.00 66.03           C  
ATOM   2760  HA  GLN A 186       7.019   2.207 -34.761  1.00 66.03           H  
ATOM   2761  C   GLN A 186       6.126   2.821 -32.927  1.00 66.03           C  
ATOM   2762  CB  GLN A 186       5.175   3.141 -35.284  1.00 66.03           C  
ATOM   2763  HB2 GLN A 186       5.685   4.098 -35.391  1.00 66.03           H  
ATOM   2764  HB3 GLN A 186       5.141   2.669 -36.265  1.00 66.03           H  
ATOM   2765  O   GLN A 186       5.202   2.665 -32.126  1.00 66.03           O  
ATOM   2766  CG  GLN A 186       3.733   3.407 -34.802  1.00 66.03           C  
ATOM   2767  HG2 GLN A 186       3.213   2.460 -34.657  1.00 66.03           H  
ATOM   2768  HG3 GLN A 186       3.761   3.933 -33.848  1.00 66.03           H  
ATOM   2769  CD  GLN A 186       2.911   4.257 -35.769  1.00 66.03           C  
ATOM   2770  NE2 GLN A 186       1.716   4.651 -35.388  1.00 66.03           N  
ATOM   2771 HE21 GLN A 186       1.369   4.438 -34.463  1.00 66.03           H  
ATOM   2772 HE22 GLN A 186       1.224   5.249 -36.035  1.00 66.03           H  
ATOM   2773  OE1 GLN A 186       3.309   4.569 -36.879  1.00 66.03           O  
ATOM   2774  N   TYR A 187       7.226   3.513 -32.628  1.00 61.55           N  
ATOM   2775  H   TYR A 187       7.954   3.588 -33.325  1.00 61.55           H  
ATOM   2776  CA  TYR A 187       7.402   4.278 -31.391  1.00 61.55           C  
ATOM   2777  HA  TYR A 187       6.572   4.081 -30.713  1.00 61.55           H  
ATOM   2778  C   TYR A 187       7.399   5.774 -31.723  1.00 61.55           C  
ATOM   2779  CB  TYR A 187       8.691   3.845 -30.676  1.00 61.55           C  
ATOM   2780  HB2 TYR A 187       8.859   4.514 -29.831  1.00 61.55           H  
ATOM   2781  HB3 TYR A 187       9.535   3.968 -31.355  1.00 61.55           H  
ATOM   2782  O   TYR A 187       8.255   6.246 -32.467  1.00 61.55           O  
ATOM   2783  CG  TYR A 187       8.671   2.417 -30.158  1.00 61.55           C  
ATOM   2784  CD1 TYR A 187       8.084   2.128 -28.909  1.00 61.55           C  
ATOM   2785  HD1 TYR A 187       7.650   2.925 -28.323  1.00 61.55           H  
ATOM   2786  CD2 TYR A 187       9.234   1.378 -30.925  1.00 61.55           C  
ATOM   2787  HD2 TYR A 187       9.680   1.591 -31.885  1.00 61.55           H  
ATOM   2788  CE1 TYR A 187       8.060   0.805 -28.425  1.00 61.55           C  
ATOM   2789  HE1 TYR A 187       7.606   0.585 -27.470  1.00 61.55           H  
ATOM   2790  CE2 TYR A 187       9.212   0.055 -30.445  1.00 61.55           C  
ATOM   2791  HE2 TYR A 187       9.640  -0.747 -31.028  1.00 61.55           H  
ATOM   2792  OH  TYR A 187       8.606  -1.515 -28.742  1.00 61.55           O  
ATOM   2793  HH  TYR A 187       8.179  -1.597 -27.886  1.00 61.55           H  
ATOM   2794  CZ  TYR A 187       8.626  -0.235 -29.196  1.00 61.55           C  
ATOM   2795  N   GLY A 188       6.429   6.523 -31.194  1.00 69.22           N  
ATOM   2796  H   GLY A 188       5.751   6.086 -30.585  1.00 69.22           H  
ATOM   2797  CA  GLY A 188       6.379   7.978 -31.343  1.00 69.22           C  
ATOM   2798  HA2 GLY A 188       6.663   8.262 -32.356  1.00 69.22           H  
ATOM   2799  HA3 GLY A 188       5.365   8.335 -31.161  1.00 69.22           H  
ATOM   2800  C   GLY A 188       7.311   8.654 -30.340  1.00 69.22           C  
ATOM   2801  O   GLY A 188       7.112   8.519 -29.134  1.00 69.22           O  
ATOM   2802  N   ASN A 189       8.323   9.373 -30.825  1.00 69.78           N  
ATOM   2803  H   ASN A 189       8.419   9.457 -31.827  1.00 69.78           H  
ATOM   2804  CA  ASN A 189       9.101  10.296 -30.005  1.00 69.78           C  
ATOM   2805  HA  ASN A 189       9.092   9.947 -28.972  1.00 69.78           H  
ATOM   2806  C   ASN A 189       8.448  11.689 -30.090  1.00 69.78           C  
ATOM   2807  CB  ASN A 189      10.562  10.293 -30.493  1.00 69.78           C  
ATOM   2808  HB2 ASN A 189      10.930   9.267 -30.503  1.00 69.78           H  
ATOM   2809  HB3 ASN A 189      10.608  10.685 -31.509  1.00 69.78           H  
ATOM   2810  O   ASN A 189       8.262  12.173 -31.204  1.00 69.78           O  
ATOM   2811  CG  ASN A 189      11.488  11.124 -29.620  1.00 69.78           C  
ATOM   2812  ND2 ASN A 189      12.779  10.967 -29.762  1.00 69.78           N  
ATOM   2813 HD21 ASN A 189      13.354  11.564 -29.185  1.00 69.78           H  
ATOM   2814 HD22 ASN A 189      13.133  10.382 -30.505  1.00 69.78           H  
ATOM   2815  OD1 ASN A 189      11.085  11.918 -28.793  1.00 69.78           O  
ATOM   2816  N   PRO A 190       8.120  12.364 -28.973  1.00 76.49           N  
ATOM   2817  CA  PRO A 190       7.568  13.720 -29.018  1.00 76.49           C  
ATOM   2818  HA  PRO A 190       6.667  13.727 -29.632  1.00 76.49           H  
ATOM   2819  C   PRO A 190       8.527  14.772 -29.602  1.00 76.49           C  
ATOM   2820  CB  PRO A 190       7.188  14.045 -27.570  1.00 76.49           C  
ATOM   2821  HB2 PRO A 190       7.312  15.102 -27.334  1.00 76.49           H  
ATOM   2822  HB3 PRO A 190       6.157  13.740 -27.390  1.00 76.49           H  
ATOM   2823  O   PRO A 190       8.087  15.869 -29.925  1.00 76.49           O  
ATOM   2824  CG  PRO A 190       8.129  13.168 -26.746  1.00 76.49           C  
ATOM   2825  HG2 PRO A 190       9.109  13.641 -26.677  1.00 76.49           H  
ATOM   2826  HG3 PRO A 190       7.728  12.961 -25.754  1.00 76.49           H  
ATOM   2827  CD  PRO A 190       8.228  11.905 -27.594  1.00 76.49           C  
ATOM   2828  HD2 PRO A 190       7.390  11.244 -27.371  1.00 76.49           H  
ATOM   2829  HD3 PRO A 190       9.169  11.395 -27.388  1.00 76.49           H  
ATOM   2830  N   THR A 191       9.826  14.482 -29.739  1.00 77.04           N  
ATOM   2831  H   THR A 191      10.176  13.620 -29.347  1.00 77.04           H  
ATOM   2832  CA  THR A 191      10.808  15.465 -30.229  1.00 77.04           C  
ATOM   2833  HA  THR A 191      10.474  16.454 -29.916  1.00 77.04           H  
ATOM   2834  C   THR A 191      10.920  15.520 -31.760  1.00 77.04           C  
ATOM   2835  CB  THR A 191      12.190  15.227 -29.594  1.00 77.04           C  
ATOM   2836  HB  THR A 191      12.720  14.457 -30.155  1.00 77.04           H  
ATOM   2837  O   THR A 191      11.418  16.513 -32.285  1.00 77.04           O  
ATOM   2838  CG2 THR A 191      13.045  16.493 -29.533  1.00 77.04           C  
ATOM   2839 HG21 THR A 191      13.973  16.297 -28.996  1.00 77.04           H  
ATOM   2840 HG22 THR A 191      13.296  16.817 -30.542  1.00 77.04           H  
ATOM   2841 HG23 THR A 191      12.495  17.292 -29.035  1.00 77.04           H  
ATOM   2842  OG1 THR A 191      12.085  14.795 -28.255  1.00 77.04           O  
ATOM   2843  HG1 THR A 191      12.728  15.293 -27.744  1.00 77.04           H  
ATOM   2844  N   PHE A 192      10.491  14.486 -32.496  1.00 71.28           N  
ATOM   2845  H   PHE A 192      10.020  13.720 -32.035  1.00 71.28           H  
ATOM   2846  CA  PHE A 192      10.452  14.501 -33.965  1.00 71.28           C  
ATOM   2847  HA  PHE A 192      10.067  15.471 -34.279  1.00 71.28           H  
ATOM   2848  C   PHE A 192       9.508  13.428 -34.526  1.00 71.28           C  
ATOM   2849  CB  PHE A 192      11.862  14.333 -34.567  1.00 71.28           C  
ATOM   2850  HB2 PHE A 192      11.778  14.407 -35.652  1.00 71.28           H  
ATOM   2851  HB3 PHE A 192      12.487  15.168 -34.250  1.00 71.28           H  
ATOM   2852  O   PHE A 192       9.480  12.291 -34.055  1.00 71.28           O  
ATOM   2853  CG  PHE A 192      12.577  13.037 -34.224  1.00 71.28           C  
ATOM   2854  CD1 PHE A 192      13.343  12.941 -33.047  1.00 71.28           C  
ATOM   2855  HD1 PHE A 192      13.420  13.796 -32.391  1.00 71.28           H  
ATOM   2856  CD2 PHE A 192      12.498  11.931 -35.090  1.00 71.28           C  
ATOM   2857  HD2 PHE A 192      11.912  12.002 -35.995  1.00 71.28           H  
ATOM   2858  CE1 PHE A 192      14.015  11.747 -32.731  1.00 71.28           C  
ATOM   2859  HE1 PHE A 192      14.618  11.692 -31.837  1.00 71.28           H  
ATOM   2860  CE2 PHE A 192      13.172  10.738 -34.772  1.00 71.28           C  
ATOM   2861  HE2 PHE A 192      13.127   9.887 -35.436  1.00 71.28           H  
ATOM   2862  CZ  PHE A 192      13.923  10.641 -33.591  1.00 71.28           C  
ATOM   2863  HZ  PHE A 192      14.444   9.724 -33.358  1.00 71.28           H  
ATOM   2864  N   GLU A 193       8.783  13.774 -35.589  1.00 66.68           N  
ATOM   2865  H   GLU A 193       8.837  14.724 -35.929  1.00 66.68           H  
ATOM   2866  CA  GLU A 193       7.957  12.842 -36.358  1.00 66.68           C  
ATOM   2867  HA  GLU A 193       7.595  12.052 -35.701  1.00 66.68           H  
ATOM   2868  C   GLU A 193       8.790  12.206 -37.481  1.00 66.68           C  
ATOM   2869  CB  GLU A 193       6.734  13.568 -36.938  1.00 66.68           C  
ATOM   2870  HB2 GLU A 193       7.078  14.390 -37.566  1.00 66.68           H  
ATOM   2871  HB3 GLU A 193       6.182  12.861 -37.557  1.00 66.68           H  
ATOM   2872  O   GLU A 193       9.424  12.907 -38.271  1.00 66.68           O  
ATOM   2873  CG  GLU A 193       5.790  14.113 -35.853  1.00 66.68           C  
ATOM   2874  HG2 GLU A 193       5.487  13.282 -35.217  1.00 66.68           H  
ATOM   2875  HG3 GLU A 193       6.331  14.834 -35.240  1.00 66.68           H  
ATOM   2876  CD  GLU A 193       4.535  14.794 -36.425  1.00 66.68           C  
ATOM   2877  OE1 GLU A 193       3.626  15.074 -35.614  1.00 66.68           O  
ATOM   2878  OE2 GLU A 193       4.484  15.019 -37.657  1.00 66.68           O  
ATOM   2879  N   VAL A 194       8.794  10.873 -37.584  1.00 58.80           N  
ATOM   2880  H   VAL A 194       8.265  10.334 -36.913  1.00 58.80           H  
ATOM   2881  CA  VAL A 194       9.406  10.170 -38.723  1.00 58.80           C  
ATOM   2882  HA  VAL A 194      10.050  10.862 -39.266  1.00 58.80           H  
ATOM   2883  C   VAL A 194       8.303   9.723 -39.677  1.00 58.80           C  
ATOM   2884  CB  VAL A 194      10.304   8.992 -38.296  1.00 58.80           C  
ATOM   2885  HB  VAL A 194       9.691   8.186 -37.892  1.00 58.80           H  
ATOM   2886  O   VAL A 194       7.652   8.701 -39.457  1.00 58.80           O  
ATOM   2887  CG1 VAL A 194      11.104   8.467 -39.497  1.00 58.80           C  
ATOM   2888 HG11 VAL A 194      11.688   7.596 -39.199  1.00 58.80           H  
ATOM   2889 HG12 VAL A 194      10.427   8.174 -40.299  1.00 58.80           H  
ATOM   2890 HG13 VAL A 194      11.776   9.241 -39.870  1.00 58.80           H  
ATOM   2891  CG2 VAL A 194      11.324   9.396 -37.235  1.00 58.80           C  
ATOM   2892 HG21 VAL A 194      10.809   9.702 -36.324  1.00 58.80           H  
ATOM   2893 HG22 VAL A 194      11.934  10.221 -37.603  1.00 58.80           H  
ATOM   2894 HG23 VAL A 194      11.962   8.544 -36.998  1.00 58.80           H  
ATOM   2895  N   ASN A 195       8.103  10.469 -40.765  1.00 60.05           N  
ATOM   2896  H   ASN A 195       8.607  11.340 -40.849  1.00 60.05           H  
ATOM   2897  CA  ASN A 195       7.232  10.041 -41.860  1.00 60.05           C  
ATOM   2898  HA  ASN A 195       6.318   9.625 -41.434  1.00 60.05           H  
ATOM   2899  C   ASN A 195       7.909   8.916 -42.655  1.00 60.05           C  
ATOM   2900  CB  ASN A 195       6.848  11.245 -42.746  1.00 60.05           C  
ATOM   2901  HB2 ASN A 195       7.705  11.907 -42.871  1.00 60.05           H  
ATOM   2902  HB3 ASN A 195       6.553  10.883 -43.731  1.00 60.05           H  
ATOM   2903  O   ASN A 195       8.827   9.151 -43.438  1.00 60.05           O  
ATOM   2904  CG  ASN A 195       5.671  12.034 -42.198  1.00 60.05           C  
ATOM   2905  ND2 ASN A 195       5.337  13.154 -42.793  1.00 60.05           N  
ATOM   2906 HD21 ASN A 195       5.904  13.548 -43.530  1.00 60.05           H  
ATOM   2907 HD22 ASN A 195       4.608  13.672 -42.325  1.00 60.05           H  
ATOM   2908  OD1 ASN A 195       5.006  11.638 -41.262  1.00 60.05           O  
ATOM   2909  N   LEU A 196       7.444   7.680 -42.462  1.00 53.80           N  
ATOM   2910  H   LEU A 196       6.727   7.559 -41.762  1.00 53.80           H  
ATOM   2911  CA  LEU A 196       7.931   6.505 -43.187  1.00 53.80           C  
ATOM   2912  HA  LEU A 196       8.942   6.697 -43.545  1.00 53.80           H  
ATOM   2913  C   LEU A 196       7.061   6.237 -44.420  1.00 53.80           C  
ATOM   2914  CB  LEU A 196       8.003   5.299 -42.231  1.00 53.80           C  
ATOM   2915  HB2 LEU A 196       7.063   5.223 -41.684  1.00 53.80           H  
ATOM   2916  HB3 LEU A 196       8.112   4.390 -42.823  1.00 53.80           H  
ATOM   2917  O   LEU A 196       5.905   5.837 -44.299  1.00 53.80           O  
ATOM   2918  CG  LEU A 196       9.194   5.424 -41.253  1.00 53.80           C  
ATOM   2919  HG  LEU A 196       9.699   6.373 -41.428  1.00 53.80           H  
ATOM   2920  CD1 LEU A 196       8.795   5.378 -39.779  1.00 53.80           C  
ATOM   2921 HD11 LEU A 196       9.615   5.784 -39.187  1.00 53.80           H  
ATOM   2922 HD12 LEU A 196       8.647   4.350 -39.449  1.00 53.80           H  
ATOM   2923 HD13 LEU A 196       7.919   6.001 -39.595  1.00 53.80           H  
ATOM   2924  CD2 LEU A 196      10.215   4.312 -41.487  1.00 53.80           C  
ATOM   2925 HD21 LEU A 196      11.058   4.452 -40.811  1.00 53.80           H  
ATOM   2926 HD22 LEU A 196      10.582   4.358 -42.512  1.00 53.80           H  
ATOM   2927 HD23 LEU A 196       9.768   3.336 -41.301  1.00 53.80           H  
ATOM   2928  N   THR A 197       7.635   6.411 -45.609  1.00 56.58           N  
ATOM   2929  H   THR A 197       8.583   6.757 -45.642  1.00 56.58           H  
ATOM   2930  CA  THR A 197       7.054   5.959 -46.879  1.00 56.58           C  
ATOM   2931  HA  THR A 197       5.976   5.845 -46.765  1.00 56.58           H  
ATOM   2932  C   THR A 197       7.620   4.583 -47.229  1.00 56.58           C  
ATOM   2933  CB  THR A 197       7.292   6.974 -48.018  1.00 56.58           C  
ATOM   2934  HB  THR A 197       7.336   6.444 -48.970  1.00 56.58           H  
ATOM   2935  O   THR A 197       8.734   4.461 -47.725  1.00 56.58           O  
ATOM   2936  CG2 THR A 197       6.162   7.999 -48.097  1.00 56.58           C  
ATOM   2937 HG21 THR A 197       5.224   7.493 -48.325  1.00 56.58           H  
ATOM   2938 HG22 THR A 197       6.374   8.716 -48.890  1.00 56.58           H  
ATOM   2939 HG23 THR A 197       6.063   8.524 -47.147  1.00 56.58           H  
ATOM   2940  OG1 THR A 197       8.480   7.713 -47.843  1.00 56.58           O  
ATOM   2941  HG1 THR A 197       8.298   8.430 -47.231  1.00 56.58           H  
ATOM   2942  N   SER A 198       6.863   3.514 -46.966  1.00 56.26           N  
ATOM   2943  H   SER A 198       5.980   3.636 -46.492  1.00 56.26           H  
ATOM   2944  CA  SER A 198       7.203   2.175 -47.464  1.00 56.26           C  
ATOM   2945  HA  SER A 198       8.287   2.077 -47.529  1.00 56.26           H  
ATOM   2946  C   SER A 198       6.615   1.986 -48.862  1.00 56.26           C  
ATOM   2947  CB  SER A 198       6.715   1.080 -46.506  1.00 56.26           C  
ATOM   2948  HB2 SER A 198       7.015   0.108 -46.898  1.00 56.26           H  
ATOM   2949  HB3 SER A 198       7.179   1.217 -45.529  1.00 56.26           H  
ATOM   2950  O   SER A 198       5.399   1.852 -49.006  1.00 56.26           O  
ATOM   2951  OG  SER A 198       5.308   1.112 -46.367  1.00 56.26           O  
ATOM   2952  HG  SER A 198       4.935   1.220 -47.245  1.00 56.26           H  
ATOM   2953  N   SER A 199       7.451   1.953 -49.899  1.00 54.99           N  
ATOM   2954  H   SER A 199       8.437   2.103 -49.736  1.00 54.99           H  
ATOM   2955  CA  SER A 199       7.003   1.505 -51.221  1.00 54.99           C  
ATOM   2956  HA  SER A 199       5.965   1.810 -51.354  1.00 54.99           H  
ATOM   2957  C   SER A 199       7.047  -0.027 -51.269  1.00 54.99           C  
ATOM   2958  CB  SER A 199       7.782   2.199 -52.347  1.00 54.99           C  
ATOM   2959  HB2 SER A 199       7.266   2.023 -53.291  1.00 54.99           H  
ATOM   2960  HB3 SER A 199       7.786   3.274 -52.163  1.00 54.99           H  
ATOM   2961  O   SER A 199       8.112  -0.627 -51.177  1.00 54.99           O  
ATOM   2962  OG  SER A 199       9.113   1.751 -52.479  1.00 54.99           O  
ATOM   2963  HG  SER A 199       9.497   1.562 -51.620  1.00 54.99           H  
ATOM   2964  N   ALA A 200       5.888  -0.680 -51.381  1.00 57.72           N  
ATOM   2965  H   ALA A 200       5.036  -0.138 -51.387  1.00 57.72           H  
ATOM   2966  CA  ALA A 200       5.759  -2.143 -51.337  1.00 57.72           C  
ATOM   2967  HA  ALA A 200       6.276  -2.498 -50.446  1.00 57.72           H  
ATOM   2968  C   ALA A 200       6.395  -2.892 -52.537  1.00 57.72           C  
ATOM   2969  CB  ALA A 200       4.265  -2.472 -51.185  1.00 57.72           C  
ATOM   2970  HB1 ALA A 200       3.717  -2.147 -52.069  1.00 57.72           H  
ATOM   2971  HB2 ALA A 200       3.862  -1.975 -50.303  1.00 57.72           H  
ATOM   2972  HB3 ALA A 200       4.138  -3.548 -51.067  1.00 57.72           H  
ATOM   2973  O   ALA A 200       6.299  -4.114 -52.613  1.00 57.72           O  
ATOM   2974  N   GLY A 201       7.015  -2.180 -53.486  1.00 59.75           N  
ATOM   2975  H   GLY A 201       7.137  -1.190 -53.325  1.00 59.75           H  
ATOM   2976  CA  GLY A 201       7.585  -2.752 -54.713  1.00 59.75           C  
ATOM   2977  HA2 GLY A 201       7.029  -3.645 -54.998  1.00 59.75           H  
ATOM   2978  HA3 GLY A 201       7.481  -2.021 -55.515  1.00 59.75           H  
ATOM   2979  C   GLY A 201       9.066  -3.124 -54.626  1.00 59.75           C  
ATOM   2980  O   GLY A 201       9.510  -4.023 -55.336  1.00 59.75           O  
ATOM   2981  N   SER A 202       9.821  -2.486 -53.736  1.00 57.88           N  
ATOM   2982  H   SER A 202       9.394  -1.803 -53.127  1.00 57.88           H  
ATOM   2983  CA  SER A 202      11.262  -2.694 -53.595  1.00 57.88           C  
ATOM   2984  HA  SER A 202      11.622  -3.418 -54.326  1.00 57.88           H  
ATOM   2985  C   SER A 202      11.502  -3.234 -52.196  1.00 57.88           C  
ATOM   2986  CB  SER A 202      12.008  -1.376 -53.834  1.00 57.88           C  
ATOM   2987  HB2 SER A 202      11.708  -0.645 -53.084  1.00 57.88           H  
ATOM   2988  HB3 SER A 202      13.081  -1.547 -53.751  1.00 57.88           H  
ATOM   2989  O   SER A 202      11.140  -2.575 -51.229  1.00 57.88           O  
ATOM   2990  OG  SER A 202      11.704  -0.874 -55.125  1.00 57.88           O  
ATOM   2991  HG  SER A 202      12.218  -0.073 -55.253  1.00 57.88           H  
ATOM   2992  N   GLY A 203      12.050  -4.444 -52.062  1.00 56.90           N  
ATOM   2993  H   GLY A 203      12.324  -4.923 -52.908  1.00 56.90           H  
ATOM   2994  CA  GLY A 203      12.300  -5.126 -50.780  1.00 56.90           C  
ATOM   2995  HA2 GLY A 203      12.620  -6.150 -50.975  1.00 56.90           H  
ATOM   2996  HA3 GLY A 203      11.368  -5.156 -50.217  1.00 56.90           H  
ATOM   2997  C   GLY A 203      13.356  -4.462 -49.884  1.00 56.90           C  
ATOM   2998  O   GLY A 203      14.108  -5.153 -49.207  1.00 56.90           O  
ATOM   2999  N   GLU A 204      13.430  -3.137 -49.894  1.00 53.16           N  
ATOM   3000  H   GLU A 204      12.710  -2.637 -50.396  1.00 53.16           H  
ATOM   3001  CA  GLU A 204      14.347  -2.310 -49.133  1.00 53.16           C  
ATOM   3002  HA  GLU A 204      15.129  -2.926 -48.690  1.00 53.16           H  
ATOM   3003  C   GLU A 204      13.557  -1.631 -48.010  1.00 53.16           C  
ATOM   3004  CB  GLU A 204      15.021  -1.289 -50.066  1.00 53.16           C  
ATOM   3005  HB2 GLU A 204      15.682  -0.663 -49.466  1.00 53.16           H  
ATOM   3006  HB3 GLU A 204      14.258  -0.660 -50.524  1.00 53.16           H  
ATOM   3007  O   GLU A 204      12.802  -0.686 -48.228  1.00 53.16           O  
ATOM   3008  CG  GLU A 204      15.845  -1.966 -51.176  1.00 53.16           C  
ATOM   3009  HG2 GLU A 204      15.179  -2.550 -51.812  1.00 53.16           H  
ATOM   3010  HG3 GLU A 204      16.551  -2.653 -50.710  1.00 53.16           H  
ATOM   3011  CD  GLU A 204      16.617  -0.975 -52.061  1.00 53.16           C  
ATOM   3012  OE1 GLU A 204      17.437  -1.467 -52.868  1.00 53.16           O  
ATOM   3013  OE2 GLU A 204      16.379   0.248 -51.948  1.00 53.16           O  
ATOM   3014  N   THR A 205      13.711  -2.128 -46.785  1.00 50.31           N  
ATOM   3015  H   THR A 205      14.242  -2.979 -46.667  1.00 50.31           H  
ATOM   3016  CA  THR A 205      13.237  -1.442 -45.578  1.00 50.31           C  
ATOM   3017  HA  THR A 205      12.782  -0.489 -45.851  1.00 50.31           H  
ATOM   3018  C   THR A 205      14.443  -1.126 -44.707  1.00 50.31           C  
ATOM   3019  CB  THR A 205      12.162  -2.240 -44.823  1.00 50.31           C  
ATOM   3020  HB  THR A 205      11.903  -1.696 -43.914  1.00 50.31           H  
ATOM   3021  O   THR A 205      14.890  -1.951 -43.914  1.00 50.31           O  
ATOM   3022  CG2 THR A 205      10.894  -2.419 -45.661  1.00 50.31           C  
ATOM   3023 HG21 THR A 205      10.504  -1.443 -45.948  1.00 50.31           H  
ATOM   3024 HG22 THR A 205      11.119  -2.991 -46.560  1.00 50.31           H  
ATOM   3025 HG23 THR A 205      10.141  -2.953 -45.083  1.00 50.31           H  
ATOM   3026  OG1 THR A 205      12.638  -3.517 -44.467  1.00 50.31           O  
ATOM   3027  HG1 THR A 205      13.459  -3.372 -43.990  1.00 50.31           H  
ATOM   3028  N   SER A 206      15.007   0.063 -44.886  1.00 51.60           N  
ATOM   3029  H   SER A 206      14.675   0.659 -45.631  1.00 51.60           H  
ATOM   3030  CA  SER A 206      16.059   0.632 -44.044  1.00 51.60           C  
ATOM   3031  HA  SER A 206      16.600  -0.168 -43.539  1.00 51.60           H  
ATOM   3032  C   SER A 206      15.421   1.510 -42.963  1.00 51.60           C  
ATOM   3033  CB  SER A 206      17.072   1.393 -44.917  1.00 51.60           C  
ATOM   3034  HB2 SER A 206      17.642   2.090 -44.303  1.00 51.60           H  
ATOM   3035  HB3 SER A 206      17.761   0.671 -45.356  1.00 51.60           H  
ATOM   3036  O   SER A 206      15.377   2.730 -43.072  1.00 51.60           O  
ATOM   3037  OG  SER A 206      16.423   2.084 -45.970  1.00 51.60           O  
ATOM   3038  HG  SER A 206      17.066   2.593 -46.470  1.00 51.60           H  
ATOM   3039  N   ALA A 207      14.881   0.893 -41.913  1.00 55.18           N  
ATOM   3040  H   ALA A 207      14.904  -0.116 -41.863  1.00 55.18           H  
ATOM   3041  CA  ALA A 207      14.397   1.611 -40.735  1.00 55.18           C  
ATOM   3042  HA  ALA A 207      14.960   2.537 -40.627  1.00 55.18           H  
ATOM   3043  C   ALA A 207      14.633   0.782 -39.469  1.00 55.18           C  
ATOM   3044  CB  ALA A 207      12.919   1.976 -40.919  1.00 55.18           C  
ATOM   3045  HB1 ALA A 207      12.800   2.596 -41.808  1.00 55.18           H  
ATOM   3046  HB2 ALA A 207      12.323   1.070 -41.029  1.00 55.18           H  
ATOM   3047  HB3 ALA A 207      12.564   2.531 -40.050  1.00 55.18           H  
ATOM   3048  O   ALA A 207      14.662  -0.444 -39.523  1.00 55.18           O  
ATOM   3049  N   SER A 208      14.789   1.459 -38.331  1.00 59.61           N  
ATOM   3050  H   SER A 208      14.684   2.464 -38.352  1.00 59.61           H  
ATOM   3051  CA  SER A 208      15.030   0.881 -36.999  1.00 59.61           C  
ATOM   3052  HA  SER A 208      15.887   0.211 -37.063  1.00 59.61           H  
ATOM   3053  C   SER A 208      13.869   0.049 -36.432  1.00 59.61           C  
ATOM   3054  CB  SER A 208      15.381   2.022 -36.034  1.00 59.61           C  
ATOM   3055  HB2 SER A 208      15.430   1.654 -35.009  1.00 59.61           H  
ATOM   3056  HB3 SER A 208      16.359   2.420 -36.304  1.00 59.61           H  
ATOM   3057  O   SER A 208      13.948  -0.393 -35.289  1.00 59.61           O  
ATOM   3058  OG  SER A 208      14.427   3.066 -36.133  1.00 59.61           O  
ATOM   3059  HG  SER A 208      13.600   2.763 -35.751  1.00 59.61           H  
ATOM   3060  N   ASP A 209      12.810  -0.173 -37.211  1.00 57.63           N  
ATOM   3061  H   ASP A 209      12.868   0.107 -38.180  1.00 57.63           H  
ATOM   3062  CA  ASP A 209      11.655  -0.976 -36.822  1.00 57.63           C  
ATOM   3063  HA  ASP A 209      11.554  -0.952 -35.737  1.00 57.63           H  
ATOM   3064  C   ASP A 209      11.856  -2.439 -37.246  1.00 57.63           C  
ATOM   3065  CB  ASP A 209      10.356  -0.396 -37.419  1.00 57.63           C  
ATOM   3066  HB2 ASP A 209      10.498  -0.231 -38.487  1.00 57.63           H  
ATOM   3067  HB3 ASP A 209       9.569  -1.141 -37.304  1.00 57.63           H  
ATOM   3068  O   ASP A 209      12.230  -2.746 -38.381  1.00 57.63           O  
ATOM   3069  CG  ASP A 209       9.854   0.904 -36.766  1.00 57.63           C  
ATOM   3070  OD1 ASP A 209      10.410   1.302 -35.716  1.00 57.63           O  
ATOM   3071  OD2 ASP A 209       8.904   1.494 -37.345  1.00 57.63           O  
ATOM   3072  N   HIS A 210      11.565  -3.372 -36.339  1.00 62.08           N  
ATOM   3073  H   HIS A 210      11.269  -3.077 -35.420  1.00 62.08           H  
ATOM   3074  CA  HIS A 210      11.555  -4.798 -36.651  1.00 62.08           C  
ATOM   3075  HA  HIS A 210      12.438  -5.031 -37.246  1.00 62.08           H  
ATOM   3076  C   HIS A 210      10.314  -5.143 -37.486  1.00 62.08           C  
ATOM   3077  CB  HIS A 210      11.623  -5.617 -35.353  1.00 62.08           C  
ATOM   3078  HB2 HIS A 210      11.540  -6.675 -35.601  1.00 62.08           H  
ATOM   3079  HB3 HIS A 210      10.775  -5.356 -34.719  1.00 62.08           H  
ATOM   3080  O   HIS A 210       9.196  -5.167 -36.977  1.00 62.08           O  
ATOM   3081  CG  HIS A 210      12.902  -5.414 -34.579  1.00 62.08           C  
ATOM   3082  CD2 HIS A 210      13.018  -5.017 -33.273  1.00 62.08           C  
ATOM   3083  HD2 HIS A 210      12.202  -4.791 -32.601  1.00 62.08           H  
ATOM   3084  ND1 HIS A 210      14.179  -5.586 -35.063  1.00 62.08           N  
ATOM   3085  HD1 HIS A 210      14.429  -5.807 -36.016  1.00 62.08           H  
ATOM   3086  CE1 HIS A 210      15.041  -5.296 -34.075  1.00 62.08           C  
ATOM   3087  HE1 HIS A 210      16.118  -5.311 -34.163  1.00 62.08           H  
ATOM   3088  NE2 HIS A 210      14.381  -4.955 -32.961  1.00 62.08           N  
ATOM   3089  N   ILE A 211      10.507  -5.435 -38.774  1.00 58.20           N  
ATOM   3090  H   ILE A 211      11.428  -5.296 -39.163  1.00 58.20           H  
ATOM   3091  CA  ILE A 211       9.452  -5.964 -39.645  1.00 58.20           C  
ATOM   3092  HA  ILE A 211       8.479  -5.717 -39.220  1.00 58.20           H  
ATOM   3093  C   ILE A 211       9.581  -7.487 -39.671  1.00 58.20           C  
ATOM   3094  CB  ILE A 211       9.498  -5.327 -41.051  1.00 58.20           C  
ATOM   3095  HB  ILE A 211      10.455  -5.570 -41.514  1.00 58.20           H  
ATOM   3096  O   ILE A 211      10.529  -8.040 -40.228  1.00 58.20           O  
ATOM   3097  CG1 ILE A 211       9.369  -3.787 -40.950  1.00 58.20           C  
ATOM   3098 HG12 ILE A 211      10.113  -3.400 -40.254  1.00 58.20           H  
ATOM   3099 HG13 ILE A 211       8.383  -3.526 -40.564  1.00 58.20           H  
ATOM   3100  CG2 ILE A 211       8.362  -5.904 -41.920  1.00 58.20           C  
ATOM   3101 HG21 ILE A 211       8.421  -5.506 -42.933  1.00 58.20           H  
ATOM   3102 HG22 ILE A 211       8.443  -6.989 -41.988  1.00 58.20           H  
ATOM   3103 HG23 ILE A 211       7.397  -5.646 -41.484  1.00 58.20           H  
ATOM   3104  CD1 ILE A 211       9.599  -3.061 -42.277  1.00 58.20           C  
ATOM   3105 HD11 ILE A 211       8.792  -3.275 -42.978  1.00 58.20           H  
ATOM   3106 HD12 ILE A 211       9.629  -1.987 -42.099  1.00 58.20           H  
ATOM   3107 HD13 ILE A 211      10.553  -3.379 -42.698  1.00 58.20           H  
ATOM   3108  N   LEU A 212       8.620  -8.177 -39.060  1.00 58.09           N  
ATOM   3109  H   LEU A 212       7.877  -7.661 -38.611  1.00 58.09           H  
ATOM   3110  CA  LEU A 212       8.532  -9.635 -39.087  1.00 58.09           C  
ATOM   3111  HA  LEU A 212       9.532 -10.064 -39.165  1.00 58.09           H  
ATOM   3112  C   LEU A 212       7.736 -10.052 -40.328  1.00 58.09           C  
ATOM   3113  CB  LEU A 212       7.895 -10.130 -37.776  1.00 58.09           C  
ATOM   3114  HB2 LEU A 212       6.946  -9.610 -37.646  1.00 58.09           H  
ATOM   3115  HB3 LEU A 212       7.671 -11.193 -37.862  1.00 58.09           H  
ATOM   3116  O   LEU A 212       6.512  -9.948 -40.358  1.00 58.09           O  
ATOM   3117  CG  LEU A 212       8.772  -9.900 -36.528  1.00 58.09           C  
ATOM   3118  HG  LEU A 212       9.235  -8.914 -36.573  1.00 58.09           H  
ATOM   3119  CD1 LEU A 212       7.910  -9.952 -35.270  1.00 58.09           C  
ATOM   3120 HD11 LEU A 212       8.528  -9.776 -34.390  1.00 58.09           H  
ATOM   3121 HD12 LEU A 212       7.147  -9.175 -35.314  1.00 58.09           H  
ATOM   3122 HD13 LEU A 212       7.424 -10.924 -35.184  1.00 58.09           H  
ATOM   3123  CD2 LEU A 212       9.874 -10.957 -36.403  1.00 58.09           C  
ATOM   3124 HD21 LEU A 212       9.433 -11.952 -36.343  1.00 58.09           H  
ATOM   3125 HD22 LEU A 212      10.539 -10.902 -37.265  1.00 58.09           H  
ATOM   3126 HD23 LEU A 212      10.457 -10.767 -35.502  1.00 58.09           H  
ATOM   3127  N   VAL A 213       8.430 -10.507 -41.374  1.00 62.91           N  
ATOM   3128  H   VAL A 213       9.438 -10.498 -41.318  1.00 62.91           H  
ATOM   3129  CA  VAL A 213       7.787 -11.073 -42.569  1.00 62.91           C  
ATOM   3130  HA  VAL A 213       6.789 -10.647 -42.670  1.00 62.91           H  
ATOM   3131  C   VAL A 213       7.638 -12.576 -42.368  1.00 62.91           C  
ATOM   3132  CB  VAL A 213       8.553 -10.738 -43.864  1.00 62.91           C  
ATOM   3133  HB  VAL A 213       9.542 -11.195 -43.838  1.00 62.91           H  
ATOM   3134  O   VAL A 213       8.581 -13.340 -42.574  1.00 62.91           O  
ATOM   3135  CG1 VAL A 213       7.797 -11.261 -45.098  1.00 62.91           C  
ATOM   3136 HG11 VAL A 213       6.797 -10.831 -45.130  1.00 62.91           H  
ATOM   3137 HG12 VAL A 213       7.723 -12.348 -45.059  1.00 62.91           H  
ATOM   3138 HG13 VAL A 213       8.341 -10.986 -46.002  1.00 62.91           H  
ATOM   3139  CG2 VAL A 213       8.727  -9.224 -44.032  1.00 62.91           C  
ATOM   3140 HG21 VAL A 213       9.360  -8.833 -43.235  1.00 62.91           H  
ATOM   3141 HG22 VAL A 213       9.214  -9.004 -44.982  1.00 62.91           H  
ATOM   3142 HG23 VAL A 213       7.759  -8.726 -43.996  1.00 62.91           H  
ATOM   3143  N   GLN A 214       6.448 -13.017 -41.967  1.00 59.89           N  
ATOM   3144  H   GLN A 214       5.721 -12.350 -41.753  1.00 59.89           H  
ATOM   3145  CA  GLN A 214       6.156 -14.441 -41.837  1.00 59.89           C  
ATOM   3146  HA  GLN A 214       7.059 -14.933 -41.476  1.00 59.89           H  
ATOM   3147  C   GLN A 214       5.835 -15.015 -43.223  1.00 59.89           C  
ATOM   3148  CB  GLN A 214       5.080 -14.645 -40.761  1.00 59.89           C  
ATOM   3149  HB2 GLN A 214       4.087 -14.442 -41.162  1.00 59.89           H  
ATOM   3150  HB3 GLN A 214       5.275 -13.925 -39.966  1.00 59.89           H  
ATOM   3151  O   GLN A 214       4.701 -15.004 -43.694  1.00 59.89           O  
ATOM   3152  CG  GLN A 214       5.129 -16.053 -40.144  1.00 59.89           C  
ATOM   3153  HG2 GLN A 214       6.163 -16.330 -39.942  1.00 59.89           H  
ATOM   3154  HG3 GLN A 214       4.714 -16.769 -40.854  1.00 59.89           H  
ATOM   3155  CD  GLN A 214       4.360 -16.147 -38.826  1.00 59.89           C  
ATOM   3156  NE2 GLN A 214       4.214 -17.327 -38.264  1.00 59.89           N  
ATOM   3157 HE21 GLN A 214       4.563 -18.164 -38.708  1.00 59.89           H  
ATOM   3158 HE22 GLN A 214       3.676 -17.325 -37.410  1.00 59.89           H  
ATOM   3159  OE1 GLN A 214       3.892 -15.179 -38.256  1.00 59.89           O  
ATOM   3160  N   GLY A 215       6.874 -15.465 -43.926  1.00 60.09           N  
ATOM   3161  H   GLY A 215       7.796 -15.357 -43.530  1.00 60.09           H  
ATOM   3162  CA  GLY A 215       6.719 -16.196 -45.176  1.00 60.09           C  
ATOM   3163  HA2 GLY A 215       5.982 -15.705 -45.812  1.00 60.09           H  
ATOM   3164  HA3 GLY A 215       7.673 -16.228 -45.701  1.00 60.09           H  
ATOM   3165  C   GLY A 215       6.276 -17.626 -44.890  1.00 60.09           C  
ATOM   3166  O   GLY A 215       7.105 -18.455 -44.524  1.00 60.09           O  
ATOM   3167  N   PHE A 216       4.994 -17.933 -45.088  1.00 58.77           N  
ATOM   3168  H   PHE A 216       4.332 -17.199 -45.293  1.00 58.77           H  
ATOM   3169  CA  PHE A 216       4.581 -19.320 -45.283  1.00 58.77           C  
ATOM   3170  HA  PHE A 216       4.988 -19.937 -44.482  1.00 58.77           H  
ATOM   3171  C   PHE A 216       5.195 -19.793 -46.605  1.00 58.77           C  
ATOM   3172  CB  PHE A 216       3.045 -19.453 -45.254  1.00 58.77           C  
ATOM   3173  HB2 PHE A 216       2.719 -20.051 -46.105  1.00 58.77           H  
ATOM   3174  HB3 PHE A 216       2.579 -18.474 -45.368  1.00 58.77           H  
ATOM   3175  O   PHE A 216       4.745 -19.421 -47.689  1.00 58.77           O  
ATOM   3176  CG  PHE A 216       2.518 -20.121 -43.998  1.00 58.77           C  
ATOM   3177  CD1 PHE A 216       2.362 -21.520 -43.960  1.00 58.77           C  
ATOM   3178  HD1 PHE A 216       2.610 -22.116 -44.826  1.00 58.77           H  
ATOM   3179  CD2 PHE A 216       2.183 -19.352 -42.867  1.00 58.77           C  
ATOM   3180  HD2 PHE A 216       2.288 -18.277 -42.894  1.00 58.77           H  
ATOM   3181  CE1 PHE A 216       1.864 -22.146 -42.803  1.00 58.77           C  
ATOM   3182  HE1 PHE A 216       1.729 -23.217 -42.787  1.00 58.77           H  
ATOM   3183  CE2 PHE A 216       1.686 -19.978 -41.709  1.00 58.77           C  
ATOM   3184  HE2 PHE A 216       1.406 -19.382 -40.853  1.00 58.77           H  
ATOM   3185  CZ  PHE A 216       1.524 -21.375 -41.678  1.00 58.77           C  
ATOM   3186  HZ  PHE A 216       1.125 -21.853 -40.796  1.00 58.77           H  
ATOM   3187  N   SER A 217       6.273 -20.576 -46.542  1.00 61.58           N  
ATOM   3188  H   SER A 217       6.653 -20.825 -45.640  1.00 61.58           H  
ATOM   3189  CA  SER A 217       6.633 -21.407 -47.682  1.00 61.58           C  
ATOM   3190  HA  SER A 217       6.601 -20.805 -48.590  1.00 61.58           H  
ATOM   3191  C   SER A 217       5.554 -22.485 -47.775  1.00 61.58           C  
ATOM   3192  CB  SER A 217       8.056 -21.971 -47.555  1.00 61.58           C  
ATOM   3193  HB2 SER A 217       8.249 -22.637 -48.397  1.00 61.58           H  
ATOM   3194  HB3 SER A 217       8.765 -21.144 -47.597  1.00 61.58           H  
ATOM   3195  O   SER A 217       5.361 -23.253 -46.836  1.00 61.58           O  
ATOM   3196  OG  SER A 217       8.251 -22.678 -46.348  1.00 61.58           O  
ATOM   3197  HG  SER A 217       9.145 -23.027 -46.317  1.00 61.58           H  
ATOM   3198  N   GLY A 218       4.810 -22.524 -48.882  1.00 64.92           N  
ATOM   3199  H   GLY A 218       4.921 -21.778 -49.555  1.00 64.92           H  
ATOM   3200  CA  GLY A 218       3.784 -23.538 -49.169  1.00 64.92           C  
ATOM   3201  HA2 GLY A 218       3.086 -23.581 -48.332  1.00 64.92           H  
ATOM   3202  HA3 GLY A 218       3.227 -23.252 -50.061  1.00 64.92           H  
ATOM   3203  C   GLY A 218       4.354 -24.948 -49.382  1.00 64.92           C  
ATOM   3204  O   GLY A 218       3.923 -25.666 -50.278  1.00 64.92           O  
ATOM   3205  N   GLY A 219       5.373 -25.336 -48.614  1.00 65.77           N  
ATOM   3206  H   GLY A 219       5.592 -24.749 -47.822  1.00 65.77           H  
ATOM   3207  CA  GLY A 219       5.966 -26.660 -48.645  1.00 65.77           C  
ATOM   3208  HA2 GLY A 219       6.947 -26.635 -48.170  1.00 65.77           H  
ATOM   3209  HA3 GLY A 219       6.087 -26.984 -49.679  1.00 65.77           H  
ATOM   3210  C   GLY A 219       5.094 -27.657 -47.891  1.00 65.77           C  
ATOM   3211  O   GLY A 219       4.722 -27.431 -46.740  1.00 65.77           O  
ATOM   3212  N   HIS A 220       4.803 -28.790 -48.527  1.00 69.01           N  
ATOM   3213  H   HIS A 220       5.096 -28.898 -49.488  1.00 69.01           H  
ATOM   3214  CA  HIS A 220       4.215 -29.937 -47.848  1.00 69.01           C  
ATOM   3215  HA  HIS A 220       3.293 -29.617 -47.362  1.00 69.01           H  
ATOM   3216  C   HIS A 220       5.212 -30.427 -46.787  1.00 69.01           C  
ATOM   3217  CB  HIS A 220       3.875 -31.018 -48.889  1.00 69.01           C  
ATOM   3218  HB2 HIS A 220       3.524 -30.526 -49.796  1.00 69.01           H  
ATOM   3219  HB3 HIS A 220       4.771 -31.581 -49.150  1.00 69.01           H  
ATOM   3220  O   HIS A 220       6.301 -30.897 -47.118  1.00 69.01           O  
ATOM   3221  CG  HIS A 220       2.793 -31.979 -48.463  1.00 69.01           C  
ATOM   3222  CD2 HIS A 220       1.774 -32.432 -49.261  1.00 69.01           C  
ATOM   3223  HD2 HIS A 220       1.614 -32.170 -50.296  1.00 69.01           H  
ATOM   3224  ND1 HIS A 220       2.613 -32.547 -47.218  1.00 69.01           N  
ATOM   3225  HD1 HIS A 220       3.215 -32.461 -46.411  1.00 69.01           H  
ATOM   3226  CE1 HIS A 220       1.506 -33.308 -47.269  1.00 69.01           C  
ATOM   3227  HE1 HIS A 220       1.114 -33.885 -46.446  1.00 69.01           H  
ATOM   3228  NE2 HIS A 220       0.966 -33.276 -48.496  1.00 69.01           N  
ATOM   3229  N   VAL A 221       4.869 -30.301 -45.503  1.00 65.10           N  
ATOM   3230  H   VAL A 221       4.022 -29.802 -45.273  1.00 65.10           H  
ATOM   3231  CA  VAL A 221       5.688 -30.852 -44.416  1.00 65.10           C  
ATOM   3232  HA  VAL A 221       6.728 -30.568 -44.582  1.00 65.10           H  
ATOM   3233  C   VAL A 221       5.581 -32.374 -44.490  1.00 65.10           C  
ATOM   3234  CB  VAL A 221       5.265 -30.300 -43.039  1.00 65.10           C  
ATOM   3235  HB  VAL A 221       4.223 -30.560 -42.848  1.00 65.10           H  
ATOM   3236  O   VAL A 221       4.524 -32.940 -44.222  1.00 65.10           O  
ATOM   3237  CG1 VAL A 221       6.132 -30.874 -41.909  1.00 65.10           C  
ATOM   3238 HG11 VAL A 221       7.184 -30.653 -42.090  1.00 65.10           H  
ATOM   3239 HG12 VAL A 221       5.832 -30.438 -40.957  1.00 65.10           H  
ATOM   3240 HG13 VAL A 221       5.995 -31.953 -41.841  1.00 65.10           H  
ATOM   3241  CG2 VAL A 221       5.398 -28.771 -42.995  1.00 65.10           C  
ATOM   3242 HG21 VAL A 221       5.106 -28.401 -42.012  1.00 65.10           H  
ATOM   3243 HG22 VAL A 221       4.747 -28.309 -43.737  1.00 65.10           H  
ATOM   3244 HG23 VAL A 221       6.427 -28.476 -43.198  1.00 65.10           H  
ATOM   3245  N   VAL A 222       6.658 -33.036 -44.910  1.00 66.55           N  
ATOM   3246  H   VAL A 222       7.449 -32.497 -45.232  1.00 66.55           H  
ATOM   3247  CA  VAL A 222       6.801 -34.497 -44.867  1.00 66.55           C  
ATOM   3248  HA  VAL A 222       5.830 -34.954 -44.679  1.00 66.55           H  
ATOM   3249  C   VAL A 222       7.711 -34.818 -43.684  1.00 66.55           C  
ATOM   3250  CB  VAL A 222       7.324 -35.068 -46.203  1.00 66.55           C  
ATOM   3251  HB  VAL A 222       8.320 -34.673 -46.406  1.00 66.55           H  
ATOM   3252  O   VAL A 222       8.932 -34.790 -43.795  1.00 66.55           O  
ATOM   3253  CG1 VAL A 222       7.398 -36.601 -46.155  1.00 66.55           C  
ATOM   3254 HG11 VAL A 222       6.414 -37.020 -45.948  1.00 66.55           H  
ATOM   3255 HG12 VAL A 222       7.756 -36.982 -47.111  1.00 66.55           H  
ATOM   3256 HG13 VAL A 222       8.097 -36.920 -45.381  1.00 66.55           H  
ATOM   3257  CG2 VAL A 222       6.409 -34.687 -47.375  1.00 66.55           C  
ATOM   3258 HG21 VAL A 222       5.391 -35.028 -47.186  1.00 66.55           H  
ATOM   3259 HG22 VAL A 222       6.775 -35.140 -48.297  1.00 66.55           H  
ATOM   3260 HG23 VAL A 222       6.402 -33.605 -47.511  1.00 66.55           H  
ATOM   3261  N   GLY A 223       7.111 -35.053 -42.521  1.00 67.31           N  
ATOM   3262  H   GLY A 223       6.107 -34.959 -42.466  1.00 67.31           H  
ATOM   3263  CA  GLY A 223       7.806 -35.436 -41.296  1.00 67.31           C  
ATOM   3264  HA2 GLY A 223       8.441 -36.300 -41.493  1.00 67.31           H  
ATOM   3265  HA3 GLY A 223       8.432 -34.614 -40.948  1.00 67.31           H  
ATOM   3266  C   GLY A 223       6.798 -35.780 -40.206  1.00 67.31           C  
ATOM   3267  O   GLY A 223       5.794 -35.088 -40.054  1.00 67.31           O  
ATOM   3268  N   GLU A 224       7.033 -36.865 -39.471  1.00 71.14           N  
ATOM   3269  H   GLU A 224       7.867 -37.410 -39.635  1.00 71.14           H  
ATOM   3270  CA  GLU A 224       6.186 -37.248 -38.340  1.00 71.14           C  
ATOM   3271  HA  GLU A 224       5.148 -37.285 -38.671  1.00 71.14           H  
ATOM   3272  C   GLU A 224       6.304 -36.189 -37.228  1.00 71.14           C  
ATOM   3273  CB  GLU A 224       6.577 -38.648 -37.825  1.00 71.14           C  
ATOM   3274  HB2 GLU A 224       5.949 -38.881 -36.965  1.00 71.14           H  
ATOM   3275  HB3 GLU A 224       7.617 -38.630 -37.501  1.00 71.14           H  
ATOM   3276  O   GLU A 224       7.404 -35.895 -36.756  1.00 71.14           O  
ATOM   3277  CG  GLU A 224       6.395 -39.752 -38.886  1.00 71.14           C  
ATOM   3278  HG2 GLU A 224       7.059 -39.550 -39.726  1.00 71.14           H  
ATOM   3279  HG3 GLU A 224       5.369 -39.707 -39.252  1.00 71.14           H  
ATOM   3280  CD  GLU A 224       6.682 -41.173 -38.362  1.00 71.14           C  
ATOM   3281  OE1 GLU A 224       6.307 -42.129 -39.078  1.00 71.14           O  
ATOM   3282  OE2 GLU A 224       7.276 -41.302 -37.267  1.00 71.14           O  
ATOM   3283  N   GLN A 225       5.182 -35.600 -36.793  1.00 70.95           N  
ATOM   3284  H   GLN A 225       4.306 -35.800 -37.254  1.00 70.95           H  
ATOM   3285  CA  GLN A 225       5.166 -34.770 -35.587  1.00 70.95           C  
ATOM   3286  HA  GLN A 225       5.986 -34.055 -35.643  1.00 70.95           H  
ATOM   3287  C   GLN A 225       5.420 -35.661 -34.365  1.00 70.95           C  
ATOM   3288  CB  GLN A 225       3.836 -33.997 -35.426  1.00 70.95           C  
ATOM   3289  HB2 GLN A 225       3.601 -33.961 -34.363  1.00 70.95           H  
ATOM   3290  HB3 GLN A 225       3.018 -34.539 -35.899  1.00 70.95           H  
ATOM   3291  O   GLN A 225       4.528 -36.370 -33.902  1.00 70.95           O  
ATOM   3292  CG  GLN A 225       3.893 -32.524 -35.884  1.00 70.95           C  
ATOM   3293  HG2 GLN A 225       4.927 -32.185 -35.935  1.00 70.95           H  
ATOM   3294  HG3 GLN A 225       3.398 -31.915 -35.128  1.00 70.95           H  
ATOM   3295  CD  GLN A 225       3.204 -32.216 -37.211  1.00 70.95           C  
ATOM   3296  NE2 GLN A 225       3.422 -31.043 -37.764  1.00 70.95           N  
ATOM   3297 HE21 GLN A 225       4.053 -30.373 -37.347  1.00 70.95           H  
ATOM   3298 HE22 GLN A 225       2.950 -30.889 -38.643  1.00 70.95           H  
ATOM   3299  OE1 GLN A 225       2.432 -32.983 -37.756  1.00 70.95           O  
ATOM   3300  N   ILE A 226       6.633 -35.602 -33.814  1.00 69.97           N  
ATOM   3301  H   ILE A 226       7.355 -35.101 -34.312  1.00 69.97           H  
ATOM   3302  CA  ILE A 226       6.943 -36.187 -32.508  1.00 69.97           C  
ATOM   3303  HA  ILE A 226       6.505 -37.184 -32.469  1.00 69.97           H  
ATOM   3304  C   ILE A 226       6.307 -35.281 -31.439  1.00 69.97           C  
ATOM   3305  CB  ILE A 226       8.470 -36.338 -32.312  1.00 69.97           C  
ATOM   3306  HB  ILE A 226       8.927 -35.351 -32.385  1.00 69.97           H  
ATOM   3307  O   ILE A 226       6.729 -34.128 -31.312  1.00 69.97           O  
ATOM   3308  CG1 ILE A 226       9.077 -37.241 -33.414  1.00 69.97           C  
ATOM   3309 HG12 ILE A 226       8.772 -36.878 -34.396  1.00 69.97           H  
ATOM   3310 HG13 ILE A 226       8.695 -38.257 -33.305  1.00 69.97           H  
ATOM   3311  CG2 ILE A 226       8.771 -36.914 -30.913  1.00 69.97           C  
ATOM   3312 HG21 ILE A 226       9.847 -36.974 -30.752  1.00 69.97           H  
ATOM   3313 HG22 ILE A 226       8.363 -36.268 -30.135  1.00 69.97           H  
ATOM   3314 HG23 ILE A 226       8.337 -37.909 -30.817  1.00 69.97           H  
ATOM   3315  CD1 ILE A 226      10.610 -37.279 -33.419  1.00 69.97           C  
ATOM   3316 HD11 ILE A 226      11.006 -36.265 -33.472  1.00 69.97           H  
ATOM   3317 HD12 ILE A 226      10.950 -37.837 -34.291  1.00 69.97           H  
ATOM   3318 HD13 ILE A 226      10.985 -37.776 -32.525  1.00 69.97           H  
ATOM   3319  N   PRO A 227       5.308 -35.743 -30.661  1.00 67.52           N  
ATOM   3320  CA  PRO A 227       4.760 -34.950 -29.569  1.00 67.52           C  
ATOM   3321  HA  PRO A 227       4.441 -33.975 -29.936  1.00 67.52           H  
ATOM   3322  C   PRO A 227       5.844 -34.762 -28.501  1.00 67.52           C  
ATOM   3323  CB  PRO A 227       3.538 -35.727 -29.067  1.00 67.52           C  
ATOM   3324  HB2 PRO A 227       2.657 -35.408 -29.624  1.00 67.52           H  
ATOM   3325  HB3 PRO A 227       3.377 -35.596 -27.997  1.00 67.52           H  
ATOM   3326  O   PRO A 227       6.261 -35.715 -27.841  1.00 67.52           O  
ATOM   3327  CG  PRO A 227       3.862 -37.178 -29.423  1.00 67.52           C  
ATOM   3328  HG2 PRO A 227       4.477 -37.621 -28.640  1.00 67.52           H  
ATOM   3329  HG3 PRO A 227       2.958 -37.768 -29.576  1.00 67.52           H  
ATOM   3330  CD  PRO A 227       4.678 -37.056 -30.708  1.00 67.52           C  
ATOM   3331  HD2 PRO A 227       4.011 -37.111 -31.568  1.00 67.52           H  
ATOM   3332  HD3 PRO A 227       5.417 -37.856 -30.751  1.00 67.52           H  
ATOM   3333  N   LEU A 228       6.323 -33.529 -28.335  1.00 71.51           N  
ATOM   3334  H   LEU A 228       5.995 -32.798 -28.950  1.00 71.51           H  
ATOM   3335  CA  LEU A 228       7.228 -33.172 -27.247  1.00 71.51           C  
ATOM   3336  HA  LEU A 228       8.060 -33.876 -27.232  1.00 71.51           H  
ATOM   3337  C   LEU A 228       6.464 -33.304 -25.924  1.00 71.51           C  
ATOM   3338  CB  LEU A 228       7.775 -31.749 -27.469  1.00 71.51           C  
ATOM   3339  HB2 LEU A 228       8.253 -31.401 -26.552  1.00 71.51           H  
ATOM   3340  HB3 LEU A 228       6.932 -31.087 -27.664  1.00 71.51           H  
ATOM   3341  O   LEU A 228       5.447 -32.648 -25.710  1.00 71.51           O  
ATOM   3342  CG  LEU A 228       8.786 -31.645 -28.629  1.00 71.51           C  
ATOM   3343  HG  LEU A 228       8.422 -32.207 -29.488  1.00 71.51           H  
ATOM   3344  CD1 LEU A 228       8.952 -30.186 -29.054  1.00 71.51           C  
ATOM   3345 HD11 LEU A 228       9.311 -29.588 -28.216  1.00 71.51           H  
ATOM   3346 HD12 LEU A 228       9.661 -30.120 -29.879  1.00 71.51           H  
ATOM   3347 HD13 LEU A 228       7.993 -29.792 -29.390  1.00 71.51           H  
ATOM   3348  CD2 LEU A 228      10.164 -32.182 -28.228  1.00 71.51           C  
ATOM   3349 HD21 LEU A 228      10.852 -32.076 -29.067  1.00 71.51           H  
ATOM   3350 HD22 LEU A 228      10.550 -31.628 -27.373  1.00 71.51           H  
ATOM   3351 HD23 LEU A 228      10.092 -33.241 -27.977  1.00 71.51           H  
ATOM   3352  N   GLN A 229       6.933 -34.183 -25.041  1.00 66.38           N  
ATOM   3353  H   GLN A 229       7.738 -34.739 -25.292  1.00 66.38           H  
ATOM   3354  CA  GLN A 229       6.389 -34.302 -23.694  1.00 66.38           C  
ATOM   3355  HA  GLN A 229       5.305 -34.205 -23.754  1.00 66.38           H  
ATOM   3356  C   GLN A 229       6.930 -33.158 -22.831  1.00 66.38           C  
ATOM   3357  CB  GLN A 229       6.706 -35.699 -23.133  1.00 66.38           C  
ATOM   3358  HB2 GLN A 229       7.784 -35.827 -23.026  1.00 66.38           H  
ATOM   3359  HB3 GLN A 229       6.339 -36.438 -23.844  1.00 66.38           H  
ATOM   3360  O   GLN A 229       8.132 -33.088 -22.572  1.00 66.38           O  
ATOM   3361  CG  GLN A 229       6.022 -35.940 -21.779  1.00 66.38           C  
ATOM   3362  HG2 GLN A 229       4.999 -35.568 -21.834  1.00 66.38           H  
ATOM   3363  HG3 GLN A 229       6.544 -35.383 -21.001  1.00 66.38           H  
ATOM   3364  CD  GLN A 229       5.964 -37.414 -21.384  1.00 66.38           C  
ATOM   3365  NE2 GLN A 229       5.089 -37.776 -20.471  1.00 66.38           N  
ATOM   3366 HE21 GLN A 229       5.058 -38.768 -20.281  1.00 66.38           H  
ATOM   3367 HE22 GLN A 229       4.458 -37.093 -20.077  1.00 66.38           H  
ATOM   3368  OE1 GLN A 229       6.676 -38.277 -21.866  1.00 66.38           O  
ATOM   3369  N   ASP A 230       6.044 -32.279 -22.361  1.00 56.82           N  
ATOM   3370  H   ASP A 230       5.113 -32.276 -22.753  1.00 56.82           H  
ATOM   3371  CA  ASP A 230       6.403 -31.183 -21.461  1.00 56.82           C  
ATOM   3372  HA  ASP A 230       7.150 -30.559 -21.952  1.00 56.82           H  
ATOM   3373  C   ASP A 230       7.009 -31.724 -20.154  1.00 56.82           C  
ATOM   3374  CB  ASP A 230       5.171 -30.312 -21.151  1.00 56.82           C  
ATOM   3375  HB2 ASP A 230       4.338 -30.954 -20.869  1.00 56.82           H  
ATOM   3376  HB3 ASP A 230       5.407 -29.679 -20.295  1.00 56.82           H  
ATOM   3377  O   ASP A 230       6.321 -32.295 -19.306  1.00 56.82           O  
ATOM   3378  CG  ASP A 230       4.749 -29.388 -22.297  1.00 56.82           C  
ATOM   3379  OD1 ASP A 230       5.640 -29.007 -23.085  1.00 56.82           O  
ATOM   3380  OD2 ASP A 230       3.549 -29.039 -22.314  1.00 56.82           O  
ATOM   3381  N   LEU A 231       8.309 -31.492 -19.943  1.00 59.59           N  
ATOM   3382  H   LEU A 231       8.838 -31.117 -20.717  1.00 59.59           H  
ATOM   3383  CA  LEU A 231       9.012 -31.803 -18.688  1.00 59.59           C  
ATOM   3384  HA  LEU A 231       8.670 -32.782 -18.353  1.00 59.59           H  
ATOM   3385  C   LEU A 231       8.660 -30.838 -17.532  1.00 59.59           C  
ATOM   3386  CB  LEU A 231      10.532 -31.897 -18.944  1.00 59.59           C  
ATOM   3387  HB2 LEU A 231      10.859 -31.038 -19.529  1.00 59.59           H  
ATOM   3388  HB3 LEU A 231      11.045 -31.831 -17.984  1.00 59.59           H  
ATOM   3389  O   LEU A 231       9.288 -30.871 -16.470  1.00 59.59           O  
ATOM   3390  CG  LEU A 231      10.960 -33.215 -19.629  1.00 59.59           C  
ATOM   3391  HG  LEU A 231      10.121 -33.910 -19.659  1.00 59.59           H  
ATOM   3392  CD1 LEU A 231      11.449 -32.977 -21.056  1.00 59.59           C  
ATOM   3393 HD11 LEU A 231      12.309 -32.307 -21.062  1.00 59.59           H  
ATOM   3394 HD12 LEU A 231      11.726 -33.926 -21.517  1.00 59.59           H  
ATOM   3395 HD13 LEU A 231      10.646 -32.538 -21.648  1.00 59.59           H  
ATOM   3396  CD2 LEU A 231      12.096 -33.884 -18.847  1.00 59.59           C  
ATOM   3397 HD21 LEU A 231      12.966 -33.228 -18.819  1.00 59.59           H  
ATOM   3398 HD22 LEU A 231      11.764 -34.100 -17.831  1.00 59.59           H  
ATOM   3399 HD23 LEU A 231      12.367 -34.820 -19.335  1.00 59.59           H  
ATOM   3400  N   ALA A 232       7.641 -29.988 -17.683  1.00 47.30           N  
ATOM   3401  H   ALA A 232       7.110 -30.045 -18.540  1.00 47.30           H  
ATOM   3402  CA  ALA A 232       7.238 -28.998 -16.688  1.00 47.30           C  
ATOM   3403  HA  ALA A 232       8.138 -28.658 -16.176  1.00 47.30           H  
ATOM   3404  C   ALA A 232       6.319 -29.592 -15.601  1.00 47.30           C  
ATOM   3405  CB  ALA A 232       6.661 -27.772 -17.402  1.00 47.30           C  
ATOM   3406  HB1 ALA A 232       5.756 -28.047 -17.944  1.00 47.30           H  
ATOM   3407  HB2 ALA A 232       7.388 -27.375 -18.110  1.00 47.30           H  
ATOM   3408  HB3 ALA A 232       6.415 -26.997 -16.676  1.00 47.30           H  
ATOM   3409  O   ALA A 232       5.167 -29.198 -15.414  1.00 47.30           O  
ATOM   3410  N   GLY A 233       6.855 -30.517 -14.803  1.00 45.24           N  
ATOM   3411  H   GLY A 233       7.790 -30.830 -15.024  1.00 45.24           H  
ATOM   3412  CA  GLY A 233       6.269 -30.855 -13.511  1.00 45.24           C  
ATOM   3413  HA2 GLY A 233       6.848 -31.652 -13.045  1.00 45.24           H  
ATOM   3414  HA3 GLY A 233       5.246 -31.202 -13.655  1.00 45.24           H  
ATOM   3415  C   GLY A 233       6.282 -29.630 -12.585  1.00 45.24           C  
ATOM   3416  O   GLY A 233       7.336 -29.195 -12.135  1.00 45.24           O  
ATOM   3417  N   SER A 234       5.101 -29.097 -12.256  1.00 50.79           N  
ATOM   3418  H   SER A 234       4.308 -29.430 -12.785  1.00 50.79           H  
ATOM   3419  CA  SER A 234       4.853 -28.096 -11.196  1.00 50.79           C  
ATOM   3420  HA  SER A 234       3.778 -28.137 -11.023  1.00 50.79           H  
ATOM   3421  C   SER A 234       5.128 -26.608 -11.491  1.00 50.79           C  
ATOM   3422  CB  SER A 234       5.498 -28.540  -9.869  1.00 50.79           C  
ATOM   3423  HB2 SER A 234       6.579 -28.410  -9.924  1.00 50.79           H  
ATOM   3424  HB3 SER A 234       5.278 -29.592  -9.686  1.00 50.79           H  
ATOM   3425  O   SER A 234       5.074 -25.801 -10.556  1.00 50.79           O  
ATOM   3426  OG  SER A 234       5.006 -27.775  -8.788  1.00 50.79           O  
ATOM   3427  HG  SER A 234       5.032 -26.861  -9.081  1.00 50.79           H  
ATOM   3428  N   ARG A 235       5.340 -26.185 -12.741  1.00 46.02           N  
ATOM   3429  H   ARG A 235       5.396 -26.862 -13.488  1.00 46.02           H  
ATOM   3430  CA  ARG A 235       5.347 -24.751 -13.089  1.00 46.02           C  
ATOM   3431  HA  ARG A 235       4.890 -24.166 -12.290  1.00 46.02           H  
ATOM   3432  C   ARG A 235       4.489 -24.504 -14.320  1.00 46.02           C  
ATOM   3433  CB  ARG A 235       6.785 -24.229 -13.264  1.00 46.02           C  
ATOM   3434  HB2 ARG A 235       7.322 -24.862 -13.970  1.00 46.02           H  
ATOM   3435  HB3 ARG A 235       6.739 -23.221 -13.677  1.00 46.02           H  
ATOM   3436  O   ARG A 235       4.945 -24.684 -15.440  1.00 46.02           O  
ATOM   3437  CG  ARG A 235       7.540 -24.180 -11.927  1.00 46.02           C  
ATOM   3438  HG2 ARG A 235       7.657 -25.190 -11.534  1.00 46.02           H  
ATOM   3439  HG3 ARG A 235       6.966 -23.585 -11.216  1.00 46.02           H  
ATOM   3440  CD  ARG A 235       8.926 -23.553 -12.099  1.00 46.02           C  
ATOM   3441  HD2 ARG A 235       8.810 -22.573 -12.563  1.00 46.02           H  
ATOM   3442  HD3 ARG A 235       9.514 -24.185 -12.764  1.00 46.02           H  
ATOM   3443  NE  ARG A 235       9.614 -23.406 -10.801  1.00 46.02           N  
ATOM   3444  HE  ARG A 235       9.103 -23.703  -9.982  1.00 46.02           H  
ATOM   3445  NH1 ARG A 235      11.554 -22.489 -11.616  1.00 46.02           N  
ATOM   3446 HH11 ARG A 235      11.186 -22.563 -12.553  1.00 46.02           H  
ATOM   3447 HH12 ARG A 235      12.461 -22.068 -11.473  1.00 46.02           H  
ATOM   3448  NH2 ARG A 235      11.308 -22.758  -9.417  1.00 46.02           N  
ATOM   3449 HH21 ARG A 235      10.753 -23.006  -8.610  1.00 46.02           H  
ATOM   3450 HH22 ARG A 235      12.211 -22.320  -9.301  1.00 46.02           H  
ATOM   3451  CZ  ARG A 235      10.818 -22.890 -10.618  1.00 46.02           C  
ATOM   3452  N   SER A 236       3.242 -24.100 -14.098  1.00 43.91           N  
ATOM   3453  H   SER A 236       2.922 -23.984 -13.147  1.00 43.91           H  
ATOM   3454  CA  SER A 236       2.433 -23.466 -15.134  1.00 43.91           C  
ATOM   3455  HA  SER A 236       2.409 -24.090 -16.027  1.00 43.91           H  
ATOM   3456  C   SER A 236       3.090 -22.130 -15.481  1.00 43.91           C  
ATOM   3457  CB  SER A 236       0.996 -23.265 -14.630  1.00 43.91           C  
ATOM   3458  HB2 SER A 236       0.427 -22.706 -15.373  1.00 43.91           H  
ATOM   3459  HB3 SER A 236       0.526 -24.237 -14.486  1.00 43.91           H  
ATOM   3460  O   SER A 236       2.867 -21.136 -14.790  1.00 43.91           O  
ATOM   3461  OG  SER A 236       0.999 -22.558 -13.400  1.00 43.91           O  
ATOM   3462  HG  SER A 236       1.427 -21.720 -13.590  1.00 43.91           H  
ATOM   3463  N   PHE A 237       3.932 -22.109 -16.507  1.00 46.48           N  
ATOM   3464  H   PHE A 237       4.159 -22.974 -16.977  1.00 46.48           H  
ATOM   3465  CA  PHE A 237       4.172 -20.877 -17.240  1.00 46.48           C  
ATOM   3466  HA  PHE A 237       4.331 -20.045 -16.555  1.00 46.48           H  
ATOM   3467  C   PHE A 237       2.888 -20.625 -18.025  1.00 46.48           C  
ATOM   3468  CB  PHE A 237       5.416 -21.017 -18.126  1.00 46.48           C  
ATOM   3469  HB2 PHE A 237       5.340 -21.924 -18.725  1.00 46.48           H  
ATOM   3470  HB3 PHE A 237       5.446 -20.174 -18.816  1.00 46.48           H  
ATOM   3471  O   PHE A 237       2.596 -21.323 -18.992  1.00 46.48           O  
ATOM   3472  CG  PHE A 237       6.710 -21.031 -17.333  1.00 46.48           C  
ATOM   3473  CD1 PHE A 237       7.291 -19.815 -16.926  1.00 46.48           C  
ATOM   3474  HD1 PHE A 237       6.824 -18.878 -17.193  1.00 46.48           H  
ATOM   3475  CD2 PHE A 237       7.335 -22.248 -16.999  1.00 46.48           C  
ATOM   3476  HD2 PHE A 237       6.898 -23.181 -17.321  1.00 46.48           H  
ATOM   3477  CE1 PHE A 237       8.495 -19.813 -16.201  1.00 46.48           C  
ATOM   3478  HE1 PHE A 237       8.947 -18.872 -15.925  1.00 46.48           H  
ATOM   3479  CE2 PHE A 237       8.544 -22.247 -16.277  1.00 46.48           C  
ATOM   3480  HE2 PHE A 237       9.038 -23.183 -16.065  1.00 46.48           H  
ATOM   3481  CZ  PHE A 237       9.126 -21.028 -15.882  1.00 46.48           C  
ATOM   3482  HZ  PHE A 237      10.074 -21.018 -15.366  1.00 46.48           H  
ATOM   3483  N   SER A 238       2.047 -19.717 -17.531  1.00 45.48           N  
ATOM   3484  H   SER A 238       2.316 -19.174 -16.724  1.00 45.48           H  
ATOM   3485  CA  SER A 238       0.972 -19.175 -18.348  1.00 45.48           C  
ATOM   3486  HA  SER A 238       0.358 -19.986 -18.742  1.00 45.48           H  
ATOM   3487  C   SER A 238       1.635 -18.443 -19.504  1.00 45.48           C  
ATOM   3488  CB  SER A 238       0.077 -18.230 -17.536  1.00 45.48           C  
ATOM   3489  HB2 SER A 238      -0.521 -18.822 -16.843  1.00 45.48           H  
ATOM   3490  HB3 SER A 238      -0.597 -17.696 -18.206  1.00 45.48           H  
ATOM   3491  O   SER A 238       2.280 -17.422 -19.295  1.00 45.48           O  
ATOM   3492  OG  SER A 238       0.837 -17.300 -16.789  1.00 45.48           O  
ATOM   3493  HG  SER A 238       1.249 -16.685 -17.400  1.00 45.48           H  
ATOM   3494  N   THR A 239       1.472 -18.961 -20.715  1.00 48.17           N  
ATOM   3495  H   THR A 239       1.025 -19.861 -20.810  1.00 48.17           H  
ATOM   3496  CA  THR A 239       1.773 -18.286 -21.982  1.00 48.17           C  
ATOM   3497  HA  THR A 239       2.758 -17.822 -21.918  1.00 48.17           H  
ATOM   3498  C   THR A 239       0.770 -17.158 -22.251  1.00 48.17           C  
ATOM   3499  CB  THR A 239       1.788 -19.309 -23.128  1.00 48.17           C  
ATOM   3500  HB  THR A 239       1.768 -18.797 -24.091  1.00 48.17           H  
ATOM   3501  O   THR A 239       0.237 -17.007 -23.344  1.00 48.17           O  
ATOM   3502  CG2 THR A 239       3.031 -20.195 -23.084  1.00 48.17           C  
ATOM   3503 HG21 THR A 239       3.064 -20.757 -22.151  1.00 48.17           H  
ATOM   3504 HG22 THR A 239       3.013 -20.890 -23.923  1.00 48.17           H  
ATOM   3505 HG23 THR A 239       3.925 -19.576 -23.164  1.00 48.17           H  
ATOM   3506  OG1 THR A 239       0.666 -20.161 -23.007  1.00 48.17           O  
ATOM   3507  HG1 THR A 239       0.418 -20.416 -23.898  1.00 48.17           H  
ATOM   3508  N   THR A 240       0.482 -16.351 -21.232  1.00 47.26           N  
ATOM   3509  H   THR A 240       0.995 -16.503 -20.375  1.00 47.26           H  
ATOM   3510  CA  THR A 240       0.050 -14.977 -21.442  1.00 47.26           C  
ATOM   3511  HA  THR A 240      -0.642 -14.914 -22.282  1.00 47.26           H  
ATOM   3512  C   THR A 240       1.316 -14.218 -21.775  1.00 47.26           C  
ATOM   3513  CB  THR A 240      -0.619 -14.384 -20.195  1.00 47.26           C  
ATOM   3514  HB  THR A 240      -0.715 -13.305 -20.316  1.00 47.26           H  
ATOM   3515  O   THR A 240       2.226 -14.190 -20.952  1.00 47.26           O  
ATOM   3516  CG2 THR A 240      -2.010 -14.986 -19.999  1.00 47.26           C  
ATOM   3517 HG21 THR A 240      -2.471 -14.541 -19.117  1.00 47.26           H  
ATOM   3518 HG22 THR A 240      -1.936 -16.065 -19.865  1.00 47.26           H  
ATOM   3519 HG23 THR A 240      -2.628 -14.769 -20.871  1.00 47.26           H  
ATOM   3520  OG1 THR A 240       0.125 -14.663 -19.028  1.00 47.26           O  
ATOM   3521  HG1 THR A 240       1.003 -14.302 -19.171  1.00 47.26           H  
ATOM   3522  N   ILE A 241       1.380 -13.677 -22.985  1.00 47.59           N  
ATOM   3523  H   ILE A 241       0.608 -13.835 -23.616  1.00 47.59           H  
ATOM   3524  CA  ILE A 241       2.373 -12.696 -23.412  1.00 47.59           C  
ATOM   3525  HA  ILE A 241       3.362 -13.150 -23.460  1.00 47.59           H  
ATOM   3526  C   ILE A 241       2.374 -11.595 -22.343  1.00 47.59           C  
ATOM   3527  CB  ILE A 241       1.966 -12.195 -24.822  1.00 47.59           C  
ATOM   3528  HB  ILE A 241       0.944 -11.819 -24.762  1.00 47.59           H  
ATOM   3529  O   ILE A 241       1.484 -10.749 -22.303  1.00 47.59           O  
ATOM   3530  CG1 ILE A 241       1.999 -13.354 -25.855  1.00 47.59           C  
ATOM   3531 HG12 ILE A 241       3.025 -13.515 -26.187  1.00 47.59           H  
ATOM   3532 HG13 ILE A 241       1.655 -14.285 -25.406  1.00 47.59           H  
ATOM   3533  CG2 ILE A 241       2.863 -11.042 -25.300  1.00 47.59           C  
ATOM   3534 HG21 ILE A 241       2.777 -10.189 -24.627  1.00 47.59           H  
ATOM   3535 HG22 ILE A 241       3.905 -11.359 -25.333  1.00 47.59           H  
ATOM   3536 HG23 ILE A 241       2.561 -10.709 -26.293  1.00 47.59           H  
ATOM   3537  CD1 ILE A 241       1.106 -13.103 -27.076  1.00 47.59           C  
ATOM   3538 HD11 ILE A 241       1.162 -13.961 -27.746  1.00 47.59           H  
ATOM   3539 HD12 ILE A 241       1.437 -12.216 -27.616  1.00 47.59           H  
ATOM   3540 HD13 ILE A 241       0.072 -12.969 -26.759  1.00 47.59           H  
ATOM   3541  N   GLU A 242       3.291 -11.692 -21.382  1.00 47.01           N  
ATOM   3542  H   GLU A 242       3.929 -12.475 -21.394  1.00 47.01           H  
ATOM   3543  CA  GLU A 242       3.581 -10.605 -20.463  1.00 47.01           C  
ATOM   3544  HA  GLU A 242       2.655 -10.149 -20.113  1.00 47.01           H  
ATOM   3545  C   GLU A 242       4.331  -9.594 -21.319  1.00 47.01           C  
ATOM   3546  CB  GLU A 242       4.394 -11.079 -19.236  1.00 47.01           C  
ATOM   3547  HB2 GLU A 242       4.748 -10.195 -18.705  1.00 47.01           H  
ATOM   3548  HB3 GLU A 242       5.259 -11.653 -19.569  1.00 47.01           H  
ATOM   3549  O   GLU A 242       5.467  -9.843 -21.714  1.00 47.01           O  
ATOM   3550  CG  GLU A 242       3.558 -11.927 -18.256  1.00 47.01           C  
ATOM   3551  HG2 GLU A 242       2.644 -11.379 -18.028  1.00 47.01           H  
ATOM   3552  HG3 GLU A 242       3.269 -12.855 -18.749  1.00 47.01           H  
ATOM   3553  CD  GLU A 242       4.270 -12.273 -16.928  1.00 47.01           C  
ATOM   3554  OE1 GLU A 242       3.546 -12.624 -15.962  1.00 47.01           O  
ATOM   3555  OE2 GLU A 242       5.518 -12.216 -16.855  1.00 47.01           O  
ATOM   3556  N   GLU A 243       3.655  -8.502 -21.681  1.00 48.35           N  
ATOM   3557  H   GLU A 243       2.672  -8.442 -21.458  1.00 48.35           H  
ATOM   3558  CA  GLU A 243       4.279  -7.341 -22.307  1.00 48.35           C  
ATOM   3559  HA  GLU A 243       4.473  -7.552 -23.359  1.00 48.35           H  
ATOM   3560  C   GLU A 243       5.614  -7.067 -21.592  1.00 48.35           C  
ATOM   3561  CB  GLU A 243       3.337  -6.126 -22.195  1.00 48.35           C  
ATOM   3562  HB2 GLU A 243       3.864  -5.243 -22.556  1.00 48.35           H  
ATOM   3563  HB3 GLU A 243       3.100  -5.977 -21.142  1.00 48.35           H  
ATOM   3564  O   GLU A 243       5.645  -6.874 -20.367  1.00 48.35           O  
ATOM   3565  CG  GLU A 243       2.031  -6.280 -23.000  1.00 48.35           C  
ATOM   3566  HG2 GLU A 243       2.284  -6.348 -24.058  1.00 48.35           H  
ATOM   3567  HG3 GLU A 243       1.542  -7.210 -22.711  1.00 48.35           H  
ATOM   3568  CD  GLU A 243       1.036  -5.123 -22.775  1.00 48.35           C  
ATOM   3569  OE1 GLU A 243       0.144  -4.952 -23.634  1.00 48.35           O  
ATOM   3570  OE2 GLU A 243       1.128  -4.451 -21.720  1.00 48.35           O  
ATOM   3571  N   GLU A 244       6.717  -7.095 -22.351  1.00 48.51           N  
ATOM   3572  H   GLU A 244       6.600  -7.346 -23.322  1.00 48.51           H  
ATOM   3573  CA  GLU A 244       8.114  -7.060 -21.874  1.00 48.51           C  
ATOM   3574  HA  GLU A 244       8.255  -7.895 -21.187  1.00 48.51           H  
ATOM   3575  C   GLU A 244       8.480  -5.782 -21.084  1.00 48.51           C  
ATOM   3576  CB  GLU A 244       9.073  -7.263 -23.066  1.00 48.51           C  
ATOM   3577  HB2 GLU A 244      10.097  -7.167 -22.702  1.00 48.51           H  
ATOM   3578  HB3 GLU A 244       8.895  -6.476 -23.799  1.00 48.51           H  
ATOM   3579  O   GLU A 244       9.618  -5.585 -20.666  1.00 48.51           O  
ATOM   3580  CG  GLU A 244       8.945  -8.641 -23.741  1.00 48.51           C  
ATOM   3581  HG2 GLU A 244       8.994  -9.406 -22.966  1.00 48.51           H  
ATOM   3582  HG3 GLU A 244       7.970  -8.710 -24.224  1.00 48.51           H  
ATOM   3583  CD  GLU A 244      10.052  -8.895 -24.782  1.00 48.51           C  
ATOM   3584  OE1 GLU A 244      10.448 -10.074 -24.930  1.00 48.51           O  
ATOM   3585  OE2 GLU A 244      10.499  -7.912 -25.415  1.00 48.51           O  
ATOM   3586  N   THR A 245       7.507  -4.913 -20.816  1.00 51.51           N  
ATOM   3587  H   THR A 245       6.583  -5.156 -21.143  1.00 51.51           H  
ATOM   3588  CA  THR A 245       7.637  -3.654 -20.077  1.00 51.51           C  
ATOM   3589  HA  THR A 245       8.695  -3.415 -19.976  1.00 51.51           H  
ATOM   3590  C   THR A 245       7.065  -3.708 -18.651  1.00 51.51           C  
ATOM   3591  CB  THR A 245       6.988  -2.521 -20.882  1.00 51.51           C  
ATOM   3592  HB  THR A 245       7.104  -1.581 -20.342  1.00 51.51           H  
ATOM   3593  O   THR A 245       7.095  -2.706 -17.935  1.00 51.51           O  
ATOM   3594  CG2 THR A 245       7.611  -2.362 -22.272  1.00 51.51           C  
ATOM   3595 HG21 THR A 245       7.202  -1.476 -22.758  1.00 51.51           H  
ATOM   3596 HG22 THR A 245       8.690  -2.242 -22.178  1.00 51.51           H  
ATOM   3597 HG23 THR A 245       7.406  -3.235 -22.892  1.00 51.51           H  
ATOM   3598  OG1 THR A 245       5.617  -2.795 -21.049  1.00 51.51           O  
ATOM   3599  HG1 THR A 245       5.343  -2.468 -21.909  1.00 51.51           H  
ATOM   3600  N   SER A 246       6.565  -4.859 -18.184  1.00 51.46           N  
ATOM   3601  H   SER A 246       6.521  -5.640 -18.823  1.00 51.46           H  
ATOM   3602  CA  SER A 246       5.896  -4.979 -16.873  1.00 51.46           C  
ATOM   3603  HA  SER A 246       5.463  -4.005 -16.649  1.00 51.46           H  
ATOM   3604  C   SER A 246       6.813  -5.294 -15.673  1.00 51.46           C  
ATOM   3605  CB  SER A 246       4.709  -5.938 -16.967  1.00 51.46           C  
ATOM   3606  HB2 SER A 246       4.033  -5.608 -17.756  1.00 51.46           H  
ATOM   3607  HB3 SER A 246       4.169  -5.935 -16.020  1.00 51.46           H  
ATOM   3608  O   SER A 246       6.329  -5.540 -14.561  1.00 51.46           O  
ATOM   3609  OG  SER A 246       5.141  -7.249 -17.245  1.00 51.46           O  
ATOM   3610  HG  SER A 246       5.271  -7.345 -18.191  1.00 51.46           H  
ATOM   3611  N   PHE A 247       8.141  -5.230 -15.831  1.00 46.18           N  
ATOM   3612  H   PHE A 247       8.507  -5.036 -16.751  1.00 46.18           H  
ATOM   3613  CA  PHE A 247       9.075  -5.361 -14.707  1.00 46.18           C  
ATOM   3614  HA  PHE A 247       8.732  -6.183 -14.080  1.00 46.18           H  
ATOM   3615  C   PHE A 247       9.082  -4.084 -13.848  1.00 46.18           C  
ATOM   3616  CB  PHE A 247      10.478  -5.745 -15.201  1.00 46.18           C  
ATOM   3617  HB2 PHE A 247      10.863  -4.949 -15.838  1.00 46.18           H  
ATOM   3618  HB3 PHE A 247      11.143  -5.824 -14.341  1.00 46.18           H  
ATOM   3619  O   PHE A 247       9.729  -3.092 -14.159  1.00 46.18           O  
ATOM   3620  CG  PHE A 247      10.521  -7.059 -15.958  1.00 46.18           C  
ATOM   3621  CD1 PHE A 247      10.381  -8.282 -15.270  1.00 46.18           C  
ATOM   3622  HD1 PHE A 247      10.257  -8.288 -14.197  1.00 46.18           H  
ATOM   3623  CD2 PHE A 247      10.665  -7.059 -17.358  1.00 46.18           C  
ATOM   3624  HD2 PHE A 247      10.759  -6.132 -17.904  1.00 46.18           H  
ATOM   3625  CE1 PHE A 247      10.378  -9.495 -15.982  1.00 46.18           C  
ATOM   3626  HE1 PHE A 247      10.241 -10.433 -15.464  1.00 46.18           H  
ATOM   3627  CE2 PHE A 247      10.668  -8.272 -18.066  1.00 46.18           C  
ATOM   3628  HE2 PHE A 247      10.759  -8.263 -19.142  1.00 46.18           H  
ATOM   3629  CZ  PHE A 247      10.522  -9.489 -17.380  1.00 46.18           C  
ATOM   3630  HZ  PHE A 247      10.498 -10.415 -17.935  1.00 46.18           H  
ATOM   3631  N   PHE A 248       8.364  -4.112 -12.722  1.00 54.13           N  
ATOM   3632  H   PHE A 248       7.735  -4.895 -12.612  1.00 54.13           H  
ATOM   3633  CA  PHE A 248       8.307  -2.998 -11.758  1.00 54.13           C  
ATOM   3634  HA  PHE A 248       8.343  -2.062 -12.316  1.00 54.13           H  
ATOM   3635  C   PHE A 248       9.490  -2.950 -10.774  1.00 54.13           C  
ATOM   3636  CB  PHE A 248       6.975  -3.052 -10.997  1.00 54.13           C  
ATOM   3637  HB2 PHE A 248       6.864  -4.035 -10.538  1.00 54.13           H  
ATOM   3638  HB3 PHE A 248       6.996  -2.317 -10.193  1.00 54.13           H  
ATOM   3639  O   PHE A 248       9.571  -2.047  -9.945  1.00 54.13           O  
ATOM   3640  CG  PHE A 248       5.768  -2.750 -11.858  1.00 54.13           C  
ATOM   3641  CD1 PHE A 248       5.480  -1.417 -12.204  1.00 54.13           C  
ATOM   3642  HD1 PHE A 248       6.126  -0.620 -11.867  1.00 54.13           H  
ATOM   3643  CD2 PHE A 248       4.967  -3.791 -12.360  1.00 54.13           C  
ATOM   3644  HD2 PHE A 248       5.227  -4.821 -12.166  1.00 54.13           H  
ATOM   3645  CE1 PHE A 248       4.398  -1.131 -13.053  1.00 54.13           C  
ATOM   3646  HE1 PHE A 248       4.231  -0.114 -13.375  1.00 54.13           H  
ATOM   3647  CE2 PHE A 248       3.881  -3.502 -13.205  1.00 54.13           C  
ATOM   3648  HE2 PHE A 248       3.319  -4.308 -13.652  1.00 54.13           H  
ATOM   3649  CZ  PHE A 248       3.595  -2.171 -13.552  1.00 54.13           C  
ATOM   3650  HZ  PHE A 248       2.800  -1.960 -14.252  1.00 54.13           H  
ATOM   3651  N   THR A 249      10.382  -3.936 -10.805  1.00 57.60           N  
ATOM   3652  H   THR A 249      10.320  -4.616 -11.549  1.00 57.60           H  
ATOM   3653  CA  THR A 249      11.569  -4.005  -9.949  1.00 57.60           C  
ATOM   3654  HA  THR A 249      11.918  -2.990  -9.762  1.00 57.60           H  
ATOM   3655  C   THR A 249      12.669  -4.743 -10.699  1.00 57.60           C  
ATOM   3656  CB  THR A 249      11.246  -4.655  -8.590  1.00 57.60           C  
ATOM   3657  HB  THR A 249      10.485  -4.053  -8.093  1.00 57.60           H  
ATOM   3658  O   THR A 249      12.395  -5.697 -11.424  1.00 57.60           O  
ATOM   3659  CG2 THR A 249      10.724  -6.089  -8.681  1.00 57.60           C  
ATOM   3660 HG21 THR A 249       9.787  -6.113  -9.237  1.00 57.60           H  
ATOM   3661 HG22 THR A 249      10.556  -6.483  -7.678  1.00 57.60           H  
ATOM   3662 HG23 THR A 249      11.457  -6.717  -9.189  1.00 57.60           H  
ATOM   3663  OG1 THR A 249      12.387  -4.683  -7.762  1.00 57.60           O  
ATOM   3664  HG1 THR A 249      12.554  -3.792  -7.447  1.00 57.60           H  
ATOM   3665  N   SER A 250      13.914  -4.316 -10.514  1.00 61.43           N  
ATOM   3666  H   SER A 250      14.085  -3.558  -9.868  1.00 61.43           H  
ATOM   3667  CA  SER A 250      15.113  -4.871 -11.154  1.00 61.43           C  
ATOM   3668  HA  SER A 250      14.973  -4.851 -12.234  1.00 61.43           H  
ATOM   3669  C   SER A 250      15.418  -6.329 -10.777  1.00 61.43           C  
ATOM   3670  CB  SER A 250      16.305  -3.967 -10.809  1.00 61.43           C  
ATOM   3671  HB2 SER A 250      17.239  -4.466 -11.066  1.00 61.43           H  
ATOM   3672  HB3 SER A 250      16.231  -3.050 -11.394  1.00 61.43           H  
ATOM   3673  O   SER A 250      16.378  -6.905 -11.279  1.00 61.43           O  
ATOM   3674  OG  SER A 250      16.293  -3.628  -9.428  1.00 61.43           O  
ATOM   3675  HG  SER A 250      17.126  -3.198  -9.225  1.00 61.43           H  
ATOM   3676  N   THR A 251      14.612  -6.955  -9.913  1.00 64.73           N  
ATOM   3677  H   THR A 251      13.775  -6.470  -9.622  1.00 64.73           H  
ATOM   3678  CA  THR A 251      14.779  -8.350  -9.493  1.00 64.73           C  
ATOM   3679  HA  THR A 251      15.658  -8.757  -9.993  1.00 64.73           H  
ATOM   3680  C   THR A 251      13.557  -9.194  -9.885  1.00 64.73           C  
ATOM   3681  CB  THR A 251      15.075  -8.453  -7.988  1.00 64.73           C  
ATOM   3682  HB  THR A 251      15.103  -9.507  -7.712  1.00 64.73           H  
ATOM   3683  O   THR A 251      12.456  -8.951  -9.383  1.00 64.73           O  
ATOM   3684  CG2 THR A 251      16.425  -7.831  -7.631  1.00 64.73           C  
ATOM   3685 HG21 THR A 251      16.429  -6.764  -7.858  1.00 64.73           H  
ATOM   3686 HG22 THR A 251      16.622  -7.970  -6.568  1.00 64.73           H  
ATOM   3687 HG23 THR A 251      17.217  -8.315  -8.203  1.00 64.73           H  
ATOM   3688  OG1 THR A 251      14.100  -7.807  -7.200  1.00 64.73           O  
ATOM   3689  HG1 THR A 251      14.107  -6.876  -7.432  1.00 64.73           H  
ATOM   3690  N   PRO A 252      13.698 -10.225 -10.743  1.00 54.28           N  
ATOM   3691  CA  PRO A 252      12.596 -11.128 -11.061  1.00 54.28           C  
ATOM   3692  HA  PRO A 252      11.717 -10.556 -11.359  1.00 54.28           H  
ATOM   3693  C   PRO A 252      12.254 -11.968  -9.824  1.00 54.28           C  
ATOM   3694  CB  PRO A 252      13.071 -11.955 -12.260  1.00 54.28           C  
ATOM   3695  HB2 PRO A 252      12.648 -12.960 -12.268  1.00 54.28           H  
ATOM   3696  HB3 PRO A 252      12.814 -11.432 -13.181  1.00 54.28           H  
ATOM   3697  O   PRO A 252      12.877 -12.985  -9.517  1.00 54.28           O  
ATOM   3698  CG  PRO A 252      14.590 -11.974 -12.098  1.00 54.28           C  
ATOM   3699  HG2 PRO A 252      15.096 -12.101 -13.055  1.00 54.28           H  
ATOM   3700  HG3 PRO A 252      14.876 -12.767 -11.407  1.00 54.28           H  
ATOM   3701  CD  PRO A 252      14.898 -10.615 -11.471  1.00 54.28           C  
ATOM   3702  HD2 PRO A 252      15.100  -9.884 -12.254  1.00 54.28           H  
ATOM   3703  HD3 PRO A 252      15.760 -10.708 -10.810  1.00 54.28           H  
ATOM   3704  N   THR A 253      11.259 -11.527  -9.061  1.00 58.16           N  
ATOM   3705  H   THR A 253      10.845 -10.638  -9.302  1.00 58.16           H  
ATOM   3706  CA  THR A 253      10.768 -12.276  -7.905  1.00 58.16           C  
ATOM   3707  HA  THR A 253      11.619 -12.726  -7.395  1.00 58.16           H  
ATOM   3708  C   THR A 253       9.849 -13.401  -8.385  1.00 58.16           C  
ATOM   3709  CB  THR A 253      10.093 -11.337  -6.895  1.00 58.16           C  
ATOM   3710  HB  THR A 253       9.396 -10.672  -7.405  1.00 58.16           H  
ATOM   3711  O   THR A 253       8.743 -13.156  -8.844  1.00 58.16           O  
ATOM   3712  CG2 THR A 253       9.357 -12.082  -5.783  1.00 58.16           C  
ATOM   3713 HG21 THR A 253       9.124 -11.386  -4.977  1.00 58.16           H  
ATOM   3714 HG22 THR A 253       8.423 -12.468  -6.189  1.00 58.16           H  
ATOM   3715 HG23 THR A 253       9.981 -12.888  -5.396  1.00 58.16           H  
ATOM   3716  OG1 THR A 253      11.079 -10.575  -6.240  1.00 58.16           O  
ATOM   3717  HG1 THR A 253      11.519 -10.018  -6.886  1.00 58.16           H  
ATOM   3718  N   SER A 254      10.268 -14.658  -8.195  1.00 62.49           N  
ATOM   3719  H   SER A 254      11.239 -14.762  -7.938  1.00 62.49           H  
ATOM   3720  CA  SER A 254       9.497 -15.886  -8.499  1.00 62.49           C  
ATOM   3721  HA  SER A 254       9.262 -15.886  -9.563  1.00 62.49           H  
ATOM   3722  C   SER A 254       8.162 -16.019  -7.735  1.00 62.49           C  
ATOM   3723  CB  SER A 254      10.405 -17.095  -8.197  1.00 62.49           C  
ATOM   3724  HB2 SER A 254      11.189 -17.151  -8.952  1.00 62.49           H  
ATOM   3725  HB3 SER A 254      10.881 -16.938  -7.229  1.00 62.49           H  
ATOM   3726  O   SER A 254       7.441 -17.007  -7.907  1.00 62.49           O  
ATOM   3727  OG  SER A 254       9.718 -18.334  -8.140  1.00 62.49           O  
ATOM   3728  HG  SER A 254       8.779 -18.138  -8.188  1.00 62.49           H  
ATOM   3729  N   ARG A 255       7.831 -15.089  -6.836  1.00 66.56           N  
ATOM   3730  H   ARG A 255       8.331 -14.213  -6.887  1.00 66.56           H  
ATOM   3731  CA  ARG A 255       6.600 -15.152  -6.050  1.00 66.56           C  
ATOM   3732  HA  ARG A 255       6.407 -16.204  -5.840  1.00 66.56           H  
ATOM   3733  C   ARG A 255       5.456 -14.574  -6.884  1.00 66.56           C  
ATOM   3734  CB  ARG A 255       6.788 -14.411  -4.722  1.00 66.56           C  
ATOM   3735  HB2 ARG A 255       7.712 -14.753  -4.256  1.00 66.56           H  
ATOM   3736  HB3 ARG A 255       6.864 -13.340  -4.908  1.00 66.56           H  
ATOM   3737  O   ARG A 255       5.585 -13.431  -7.313  1.00 66.56           O  
ATOM   3738  CG  ARG A 255       5.624 -14.653  -3.759  1.00 66.56           C  
ATOM   3739  HG2 ARG A 255       4.704 -14.252  -4.183  1.00 66.56           H  
ATOM   3740  HG3 ARG A 255       5.508 -15.722  -3.583  1.00 66.56           H  
ATOM   3741  CD  ARG A 255       5.925 -13.949  -2.436  1.00 66.56           C  
ATOM   3742  HD2 ARG A 255       6.077 -12.887  -2.632  1.00 66.56           H  
ATOM   3743  HD3 ARG A 255       6.844 -14.365  -2.023  1.00 66.56           H  
ATOM   3744  NE  ARG A 255       4.822 -14.118  -1.476  1.00 66.56           N  
ATOM   3745  HE  ARG A 255       3.965 -14.506  -1.843  1.00 66.56           H  
ATOM   3746  NH1 ARG A 255       5.890 -13.182   0.327  1.00 66.56           N  
ATOM   3747 HH11 ARG A 255       5.903 -12.890   1.294  1.00 66.56           H  
ATOM   3748 HH12 ARG A 255       6.692 -12.999  -0.259  1.00 66.56           H  
ATOM   3749  NH2 ARG A 255       3.804 -13.945   0.553  1.00 66.56           N  
ATOM   3750 HH21 ARG A 255       3.831 -13.656   1.520  1.00 66.56           H  
ATOM   3751 HH22 ARG A 255       2.974 -14.370   0.165  1.00 66.56           H  
ATOM   3752  CZ  ARG A 255       4.844 -13.750  -0.208  1.00 66.56           C  
ATOM   3753  N   PRO A 256       4.325 -15.287  -7.046  1.00 61.77           N  
ATOM   3754  CA  PRO A 256       3.152 -14.711  -7.687  1.00 61.77           C  
ATOM   3755  HA  PRO A 256       3.373 -14.468  -8.726  1.00 61.77           H  
ATOM   3756  C   PRO A 256       2.768 -13.437  -6.933  1.00 61.77           C  
ATOM   3757  CB  PRO A 256       2.068 -15.794  -7.638  1.00 61.77           C  
ATOM   3758  HB2 PRO A 256       2.097 -16.372  -8.562  1.00 61.77           H  
ATOM   3759  HB3 PRO A 256       1.073 -15.375  -7.489  1.00 61.77           H  
ATOM   3760  O   PRO A 256       2.464 -13.479  -5.733  1.00 61.77           O  
ATOM   3761  CG  PRO A 256       2.492 -16.684  -6.471  1.00 61.77           C  
ATOM   3762  HG2 PRO A 256       2.124 -16.261  -5.536  1.00 61.77           H  
ATOM   3763  HG3 PRO A 256       2.139 -17.708  -6.593  1.00 61.77           H  
ATOM   3764  CD  PRO A 256       4.015 -16.602  -6.506  1.00 61.77           C  
ATOM   3765  HD2 PRO A 256       4.406 -16.738  -5.497  1.00 61.77           H  
ATOM   3766  HD3 PRO A 256       4.414 -17.366  -7.174  1.00 61.77           H  
ATOM   3767  N   VAL A 257       2.856 -12.298  -7.620  1.00 64.51           N  
ATOM   3768  H   VAL A 257       3.186 -12.334  -8.574  1.00 64.51           H  
ATOM   3769  CA  VAL A 257       2.423 -11.008  -7.088  1.00 64.51           C  
ATOM   3770  HA  VAL A 257       2.986 -10.812  -6.176  1.00 64.51           H  
ATOM   3771  C   VAL A 257       0.931 -11.152  -6.781  1.00 64.51           C  
ATOM   3772  CB  VAL A 257       2.709  -9.868  -8.089  1.00 64.51           C  
ATOM   3773  HB  VAL A 257       2.215 -10.086  -9.036  1.00 64.51           H  
ATOM   3774  O   VAL A 257       0.174 -11.562  -7.664  1.00 64.51           O  
ATOM   3775  CG1 VAL A 257       2.212  -8.508  -7.580  1.00 64.51           C  
ATOM   3776 HG11 VAL A 257       1.127  -8.523  -7.475  1.00 64.51           H  
ATOM   3777 HG12 VAL A 257       2.675  -8.269  -6.623  1.00 64.51           H  
ATOM   3778 HG13 VAL A 257       2.469  -7.736  -8.305  1.00 64.51           H  
ATOM   3779  CG2 VAL A 257       4.218  -9.737  -8.338  1.00 64.51           C  
ATOM   3780 HG21 VAL A 257       4.745  -9.528  -7.407  1.00 64.51           H  
ATOM   3781 HG22 VAL A 257       4.615 -10.656  -8.770  1.00 64.51           H  
ATOM   3782 HG23 VAL A 257       4.410  -8.933  -9.048  1.00 64.51           H  
ATOM   3783  N   PRO A 258       0.477 -10.899  -5.537  1.00 64.17           N  
ATOM   3784  CA  PRO A 258      -0.945 -10.969  -5.238  1.00 64.17           C  
ATOM   3785  HA  PRO A 258      -1.289 -11.993  -5.390  1.00 64.17           H  
ATOM   3786  C   PRO A 258      -1.689 -10.013  -6.178  1.00 64.17           C  
ATOM   3787  CB  PRO A 258      -1.088 -10.582  -3.764  1.00 64.17           C  
ATOM   3788  HB2 PRO A 258      -1.054 -11.482  -3.150  1.00 64.17           H  
ATOM   3789  HB3 PRO A 258      -2.005 -10.024  -3.571  1.00 64.17           H  
ATOM   3790  O   PRO A 258      -1.184  -8.912  -6.426  1.00 64.17           O  
ATOM   3791  CG  PRO A 258       0.159  -9.737  -3.496  1.00 64.17           C  
ATOM   3792  HG2 PRO A 258      -0.023  -8.709  -3.809  1.00 64.17           H  
ATOM   3793  HG3 PRO A 258       0.456  -9.771  -2.448  1.00 64.17           H  
ATOM   3794  CD  PRO A 258       1.214 -10.366  -4.405  1.00 64.17           C  
ATOM   3795  HD2 PRO A 258       1.933  -9.606  -4.712  1.00 64.17           H  
ATOM   3796  HD3 PRO A 258       1.720 -11.182  -3.888  1.00 64.17           H  
ATOM   3797  N   PRO A 259      -2.866 -10.401  -6.704  1.00 65.59           N  
ATOM   3798  CA  PRO A 259      -3.618  -9.543  -7.606  1.00 65.59           C  
ATOM   3799  HA  PRO A 259      -3.064  -9.413  -8.536  1.00 65.59           H  
ATOM   3800  C   PRO A 259      -3.816  -8.186  -6.933  1.00 65.59           C  
ATOM   3801  CB  PRO A 259      -4.934 -10.275  -7.891  1.00 65.59           C  
ATOM   3802  HB2 PRO A 259      -4.832 -10.850  -8.811  1.00 65.59           H  
ATOM   3803  HB3 PRO A 259      -5.779  -9.591  -7.964  1.00 65.59           H  
ATOM   3804  O   PRO A 259      -4.324  -8.108  -5.809  1.00 65.59           O  
ATOM   3805  CG  PRO A 259      -5.082 -11.236  -6.710  1.00 65.59           C  
ATOM   3806  HG2 PRO A 259      -5.660 -12.120  -6.976  1.00 65.59           H  
ATOM   3807  HG3 PRO A 259      -5.540 -10.715  -5.869  1.00 65.59           H  
ATOM   3808  CD  PRO A 259      -3.636 -11.587  -6.367  1.00 65.59           C  
ATOM   3809  HD2 PRO A 259      -3.555 -11.837  -5.309  1.00 65.59           H  
ATOM   3810  HD3 PRO A 259      -3.299 -12.421  -6.982  1.00 65.59           H  
ATOM   3811  N   ARG A 260      -3.357  -7.119  -7.599  1.00 66.29           N  
ATOM   3812  H   ARG A 260      -2.910  -7.266  -8.492  1.00 66.29           H  
ATOM   3813  CA  ARG A 260      -3.507  -5.757  -7.083  1.00 66.29           C  
ATOM   3814  HA  ARG A 260      -2.991  -5.713  -6.123  1.00 66.29           H  
ATOM   3815  C   ARG A 260      -5.000  -5.499  -6.852  1.00 66.29           C  
ATOM   3816  CB  ARG A 260      -2.893  -4.715  -8.033  1.00 66.29           C  
ATOM   3817  HB2 ARG A 260      -3.346  -4.814  -9.019  1.00 66.29           H  
ATOM   3818  HB3 ARG A 260      -3.127  -3.721  -7.652  1.00 66.29           H  
ATOM   3819  O   ARG A 260      -5.815  -5.896  -7.693  1.00 66.29           O  
ATOM   3820  CG  ARG A 260      -1.364  -4.843  -8.159  1.00 66.29           C  
ATOM   3821  HG2 ARG A 260      -1.115  -5.800  -8.618  1.00 66.29           H  
ATOM   3822  HG3 ARG A 260      -0.912  -4.799  -7.168  1.00 66.29           H  
ATOM   3823  CD  ARG A 260      -0.799  -3.705  -9.021  1.00 66.29           C  
ATOM   3824  HD2 ARG A 260      -1.026  -2.760  -8.528  1.00 66.29           H  
ATOM   3825  HD3 ARG A 260      -1.299  -3.714  -9.990  1.00 66.29           H  
ATOM   3826  NE  ARG A 260       0.659  -3.839  -9.239  1.00 66.29           N  
ATOM   3827  HE  ARG A 260       1.006  -4.768  -9.430  1.00 66.29           H  
ATOM   3828  NH1 ARG A 260       1.231  -1.607  -9.175  1.00 66.29           N  
ATOM   3829 HH11 ARG A 260       0.275  -1.367  -8.955  1.00 66.29           H  
ATOM   3830 HH12 ARG A 260       1.938  -0.894  -9.283  1.00 66.29           H  
ATOM   3831  NH2 ARG A 260       2.782  -3.120  -9.675  1.00 66.29           N  
ATOM   3832 HH21 ARG A 260       3.425  -2.371  -9.884  1.00 66.29           H  
ATOM   3833 HH22 ARG A 260       3.060  -4.051  -9.952  1.00 66.29           H  
ATOM   3834  CZ  ARG A 260       1.545  -2.860  -9.356  1.00 66.29           C  
ATOM   3835  N   PRO A 261      -5.389  -4.874  -5.727  1.00 66.91           N  
ATOM   3836  CA  PRO A 261      -6.788  -4.559  -5.496  1.00 66.91           C  
ATOM   3837  HA  PRO A 261      -7.374  -5.476  -5.455  1.00 66.91           H  
ATOM   3838  C   PRO A 261      -7.283  -3.685  -6.652  1.00 66.91           C  
ATOM   3839  CB  PRO A 261      -6.835  -3.858  -4.134  1.00 66.91           C  
ATOM   3840  HB2 PRO A 261      -7.602  -3.085  -4.094  1.00 66.91           H  
ATOM   3841  HB3 PRO A 261      -7.008  -4.600  -3.353  1.00 66.91           H  
ATOM   3842  O   PRO A 261      -6.680  -2.663  -6.972  1.00 66.91           O  
ATOM   3843  CG  PRO A 261      -5.430  -3.275  -3.973  1.00 66.91           C  
ATOM   3844  HG2 PRO A 261      -5.372  -2.312  -4.479  1.00 66.91           H  
ATOM   3845  HG3 PRO A 261      -5.150  -3.173  -2.925  1.00 66.91           H  
ATOM   3846  CD  PRO A 261      -4.544  -4.286  -4.699  1.00 66.91           C  
ATOM   3847  HD2 PRO A 261      -3.681  -3.777  -5.128  1.00 66.91           H  
ATOM   3848  HD3 PRO A 261      -4.222  -5.064  -4.007  1.00 66.91           H  
ATOM   3849  N   ARG A 262      -8.369  -4.104  -7.310  1.00 79.94           N  
ATOM   3850  H   ARG A 262      -8.775  -4.991  -7.046  1.00 79.94           H  
ATOM   3851  CA  ARG A 262      -9.023  -3.311  -8.358  1.00 79.94           C  
ATOM   3852  HA  ARG A 262      -8.263  -2.860  -8.996  1.00 79.94           H  
ATOM   3853  C   ARG A 262      -9.784  -2.163  -7.695  1.00 79.94           C  
ATOM   3854  CB  ARG A 262      -9.925  -4.192  -9.238  1.00 79.94           C  
ATOM   3855  HB2 ARG A 262     -10.635  -4.731  -8.611  1.00 79.94           H  
ATOM   3856  HB3 ARG A 262     -10.489  -3.539  -9.904  1.00 79.94           H  
ATOM   3857  O   ARG A 262     -10.974  -2.279  -7.415  1.00 79.94           O  
ATOM   3858  CG  ARG A 262      -9.137  -5.194 -10.099  1.00 79.94           C  
ATOM   3859  HG2 ARG A 262      -8.627  -5.912  -9.457  1.00 79.94           H  
ATOM   3860  HG3 ARG A 262      -8.396  -4.656 -10.690  1.00 79.94           H  
ATOM   3861  CD  ARG A 262     -10.094  -5.935 -11.044  1.00 79.94           C  
ATOM   3862  HD2 ARG A 262     -10.605  -5.197 -11.663  1.00 79.94           H  
ATOM   3863  HD3 ARG A 262     -10.836  -6.468 -10.449  1.00 79.94           H  
ATOM   3864  NE  ARG A 262      -9.385  -6.892 -11.917  1.00 79.94           N  
ATOM   3865  HE  ARG A 262      -8.388  -6.981 -11.787  1.00 79.94           H  
ATOM   3866  NH1 ARG A 262     -11.183  -7.515 -13.213  1.00 79.94           N  
ATOM   3867 HH11 ARG A 262     -11.769  -6.853 -12.725  1.00 79.94           H  
ATOM   3868 HH12 ARG A 262     -11.539  -8.010 -14.018  1.00 79.94           H  
ATOM   3869  NH2 ARG A 262      -9.176  -8.379 -13.638  1.00 79.94           N  
ATOM   3870 HH21 ARG A 262      -8.175  -8.418 -13.507  1.00 79.94           H  
ATOM   3871 HH22 ARG A 262      -9.568  -8.856 -14.437  1.00 79.94           H  
ATOM   3872  CZ  ARG A 262      -9.916  -7.589 -12.911  1.00 79.94           C  
ATOM   3873  N   LEU A 263      -9.064  -1.088  -7.382  1.00 83.50           N  
ATOM   3874  H   LEU A 263      -8.068  -1.135  -7.541  1.00 83.50           H  
ATOM   3875  CA  LEU A 263      -9.594   0.081  -6.674  1.00 83.50           C  
ATOM   3876  HA  LEU A 263     -10.259  -0.250  -5.876  1.00 83.50           H  
ATOM   3877  C   LEU A 263     -10.435   0.992  -7.575  1.00 83.50           C  
ATOM   3878  CB  LEU A 263      -8.428   0.860  -6.050  1.00 83.50           C  
ATOM   3879  HB2 LEU A 263      -8.834   1.765  -5.598  1.00 83.50           H  
ATOM   3880  HB3 LEU A 263      -7.745   1.166  -6.843  1.00 83.50           H  
ATOM   3881  O   LEU A 263     -11.306   1.698  -7.082  1.00 83.50           O  
ATOM   3882  CG  LEU A 263      -7.642   0.089  -4.976  1.00 83.50           C  
ATOM   3883  HG  LEU A 263      -7.317  -0.872  -5.375  1.00 83.50           H  
ATOM   3884  CD1 LEU A 263      -6.396   0.862  -4.575  1.00 83.50           C  
ATOM   3885 HD11 LEU A 263      -6.687   1.823  -4.152  1.00 83.50           H  
ATOM   3886 HD12 LEU A 263      -5.766   1.047  -5.445  1.00 83.50           H  
ATOM   3887 HD13 LEU A 263      -5.823   0.310  -3.831  1.00 83.50           H  
ATOM   3888  CD2 LEU A 263      -8.467  -0.175  -3.718  1.00 83.50           C  
ATOM   3889 HD21 LEU A 263      -9.322  -0.810  -3.948  1.00 83.50           H  
ATOM   3890 HD22 LEU A 263      -8.819   0.773  -3.310  1.00 83.50           H  
ATOM   3891 HD23 LEU A 263      -7.839  -0.672  -2.979  1.00 83.50           H  
ATOM   3892  N   THR A 264     -10.240   0.915  -8.892  1.00 82.21           N  
ATOM   3893  H   THR A 264      -9.484   0.341  -9.236  1.00 82.21           H  
ATOM   3894  CA  THR A 264     -10.977   1.670  -9.921  1.00 82.21           C  
ATOM   3895  HA  THR A 264     -11.214   2.661  -9.533  1.00 82.21           H  
ATOM   3896  C   THR A 264     -12.314   1.030 -10.320  1.00 82.21           C  
ATOM   3897  CB  THR A 264     -10.086   1.858 -11.158  1.00 82.21           C  
ATOM   3898  HB  THR A 264     -10.664   2.295 -11.972  1.00 82.21           H  
ATOM   3899  O   THR A 264     -12.950   1.445 -11.284  1.00 82.21           O  
ATOM   3900  CG2 THR A 264      -8.896   2.770 -10.858  1.00 82.21           C  
ATOM   3901 HG21 THR A 264      -9.257   3.734 -10.501  1.00 82.21           H  
ATOM   3902 HG22 THR A 264      -8.247   2.327 -10.102  1.00 82.21           H  
ATOM   3903 HG23 THR A 264      -8.322   2.934 -11.770  1.00 82.21           H  
ATOM   3904  OG1 THR A 264      -9.559   0.608 -11.561  1.00 82.21           O  
ATOM   3905  HG1 THR A 264      -9.151   0.756 -12.417  1.00 82.21           H  
ATOM   3906  N   GLY A 265     -12.762  -0.008  -9.607  1.00 84.25           N  
ATOM   3907  H   GLY A 265     -12.239  -0.275  -8.785  1.00 84.25           H  
ATOM   3908  CA  GLY A 265     -14.042  -0.658  -9.885  1.00 84.25           C  
ATOM   3909  HA2 GLY A 265     -14.066  -1.630  -9.391  1.00 84.25           H  
ATOM   3910  HA3 GLY A 265     -14.128  -0.818 -10.960  1.00 84.25           H  
ATOM   3911  C   GLY A 265     -15.250   0.159  -9.412  1.00 84.25           C  
ATOM   3912  O   GLY A 265     -15.159   0.919  -8.452  1.00 84.25           O  
ATOM   3913  N   ARG A 266     -16.428  -0.113  -9.996  1.00 88.02           N  
ATOM   3914  H   ARG A 266     -16.407  -0.716 -10.806  1.00 88.02           H  
ATOM   3915  CA  ARG A 266     -17.730   0.498  -9.627  1.00 88.02           C  
ATOM   3916  HA  ARG A 266     -17.663   1.578  -9.762  1.00 88.02           H  
ATOM   3917  C   ARG A 266     -18.148   0.303  -8.160  1.00 88.02           C  
ATOM   3918  CB  ARG A 266     -18.849  -0.052 -10.533  1.00 88.02           C  
ATOM   3919  HB2 ARG A 266     -18.891  -1.137 -10.437  1.00 88.02           H  
ATOM   3920  HB3 ARG A 266     -19.801   0.352 -10.188  1.00 88.02           H  
ATOM   3921  O   ARG A 266     -19.118   0.899  -7.715  1.00 88.02           O  
ATOM   3922  CG  ARG A 266     -18.696   0.322 -12.014  1.00 88.02           C  
ATOM   3923  HG2 ARG A 266     -18.628   1.407 -12.105  1.00 88.02           H  
ATOM   3924  HG3 ARG A 266     -17.790  -0.128 -12.420  1.00 88.02           H  
ATOM   3925  CD  ARG A 266     -19.912  -0.175 -12.808  1.00 88.02           C  
ATOM   3926  HD2 ARG A 266     -19.986  -1.257 -12.705  1.00 88.02           H  
ATOM   3927  HD3 ARG A 266     -20.809   0.281 -12.388  1.00 88.02           H  
ATOM   3928  NE  ARG A 266     -19.814   0.177 -14.237  1.00 88.02           N  
ATOM   3929  HE  ARG A 266     -18.972   0.644 -14.541  1.00 88.02           H  
ATOM   3930  NH1 ARG A 266     -21.905  -0.541 -14.878  1.00 88.02           N  
ATOM   3931 HH11 ARG A 266     -22.117  -0.790 -13.923  1.00 88.02           H  
ATOM   3932 HH12 ARG A 266     -22.612  -0.620 -15.595  1.00 88.02           H  
ATOM   3933  NH2 ARG A 266     -20.544   0.376 -16.387  1.00 88.02           N  
ATOM   3934 HH21 ARG A 266     -19.686   0.839 -16.652  1.00 88.02           H  
ATOM   3935 HH22 ARG A 266     -21.265   0.266 -17.086  1.00 88.02           H  
ATOM   3936  CZ  ARG A 266     -20.751   0.001 -15.157  1.00 88.02           C  
ATOM   3937  N   ARG A 267     -17.445  -0.556  -7.415  1.00 90.41           N  
ATOM   3938  H   ARG A 267     -16.619  -0.946  -7.846  1.00 90.41           H  
ATOM   3939  CA  ARG A 267     -17.677  -0.798  -5.985  1.00 90.41           C  
ATOM   3940  HA  ARG A 267     -18.737  -0.994  -5.824  1.00 90.41           H  
ATOM   3941  C   ARG A 267     -17.340   0.421  -5.123  1.00 90.41           C  
ATOM   3942  CB  ARG A 267     -16.846  -2.017  -5.556  1.00 90.41           C  
ATOM   3943  HB2 ARG A 267     -15.789  -1.805  -5.714  1.00 90.41           H  
ATOM   3944  HB3 ARG A 267     -17.128  -2.870  -6.173  1.00 90.41           H  
ATOM   3945  O   ARG A 267     -17.932   0.572  -4.058  1.00 90.41           O  
ATOM   3946  CG  ARG A 267     -17.070  -2.373  -4.081  1.00 90.41           C  
ATOM   3947  HG2 ARG A 267     -18.130  -2.560  -3.909  1.00 90.41           H  
ATOM   3948  HG3 ARG A 267     -16.742  -1.552  -3.443  1.00 90.41           H  
ATOM   3949  CD  ARG A 267     -16.262  -3.604  -3.691  1.00 90.41           C  
ATOM   3950  HD2 ARG A 267     -15.206  -3.399  -3.867  1.00 90.41           H  
ATOM   3951  HD3 ARG A 267     -16.577  -4.444  -4.309  1.00 90.41           H  
ATOM   3952  NE  ARG A 267     -16.477  -3.912  -2.271  1.00 90.41           N  
ATOM   3953  HE  ARG A 267     -16.910  -3.187  -1.717  1.00 90.41           H  
ATOM   3954  NH1 ARG A 267     -15.272  -5.856  -2.206  1.00 90.41           N  
ATOM   3955 HH11 ARG A 267     -14.967  -6.686  -1.718  1.00 90.41           H  
ATOM   3956 HH12 ARG A 267     -14.926  -5.635  -3.129  1.00 90.41           H  
ATOM   3957  NH2 ARG A 267     -16.472  -5.220  -0.424  1.00 90.41           N  
ATOM   3958 HH21 ARG A 267     -17.102  -4.552  -0.006  1.00 90.41           H  
ATOM   3959 HH22 ARG A 267     -16.217  -6.071   0.056  1.00 90.41           H  
ATOM   3960  CZ  ARG A 267     -16.072  -4.994  -1.642  1.00 90.41           C  
ATOM   3961  N   TYR A 268     -16.374   1.231  -5.554  1.00 93.00           N  
ATOM   3962  H   TYR A 268     -15.991   1.097  -6.479  1.00 93.00           H  
ATOM   3963  CA  TYR A 268     -15.879   2.371  -4.796  1.00 93.00           C  
ATOM   3964  HA  TYR A 268     -16.375   2.409  -3.826  1.00 93.00           H  
ATOM   3965  C   TYR A 268     -16.181   3.667  -5.537  1.00 93.00           C  
ATOM   3966  CB  TYR A 268     -14.372   2.232  -4.548  1.00 93.00           C  
ATOM   3967  HB2 TYR A 268     -13.843   2.316  -5.497  1.00 93.00           H  
ATOM   3968  HB3 TYR A 268     -14.064   3.069  -3.921  1.00 93.00           H  
ATOM   3969  O   TYR A 268     -15.850   3.796  -6.717  1.00 93.00           O  
ATOM   3970  CG  TYR A 268     -13.962   0.943  -3.862  1.00 93.00           C  
ATOM   3971  CD1 TYR A 268     -14.255   0.765  -2.500  1.00 93.00           C  
ATOM   3972  HD1 TYR A 268     -14.746   1.563  -1.963  1.00 93.00           H  
ATOM   3973  CD2 TYR A 268     -13.302  -0.073  -4.580  1.00 93.00           C  
ATOM   3974  HD2 TYR A 268     -13.060   0.084  -5.621  1.00 93.00           H  
ATOM   3975  CE1 TYR A 268     -13.910  -0.434  -1.852  1.00 93.00           C  
ATOM   3976  HE1 TYR A 268     -14.151  -0.563  -0.807  1.00 93.00           H  
ATOM   3977  CE2 TYR A 268     -12.951  -1.277  -3.938  1.00 93.00           C  
ATOM   3978  HE2 TYR A 268     -12.434  -2.053  -4.483  1.00 93.00           H  
ATOM   3979  OH  TYR A 268     -12.951  -2.623  -1.943  1.00 93.00           O  
ATOM   3980  HH  TYR A 268     -13.168  -2.543  -1.011  1.00 93.00           H  
ATOM   3981  CZ  TYR A 268     -13.261  -1.459  -2.573  1.00 93.00           C  
ATOM   3982  N   GLN A 269     -16.756   4.641  -4.837  1.00 94.24           N  
ATOM   3983  H   GLN A 269     -16.994   4.481  -3.868  1.00 94.24           H  
ATOM   3984  CA  GLN A 269     -16.861   5.999  -5.361  1.00 94.24           C  
ATOM   3985  HA  GLN A 269     -17.206   5.955  -6.394  1.00 94.24           H  
ATOM   3986  C   GLN A 269     -15.473   6.650  -5.333  1.00 94.24           C  
ATOM   3987  CB  GLN A 269     -17.899   6.772  -4.550  1.00 94.24           C  
ATOM   3988  HB2 GLN A 269     -18.852   6.247  -4.612  1.00 94.24           H  
ATOM   3989  HB3 GLN A 269     -17.577   6.784  -3.509  1.00 94.24           H  
ATOM   3990  O   GLN A 269     -14.818   6.666  -4.292  1.00 94.24           O  
ATOM   3991  CG  GLN A 269     -18.091   8.213  -5.050  1.00 94.24           C  
ATOM   3992  HG2 GLN A 269     -18.361   8.195  -6.106  1.00 94.24           H  
ATOM   3993  HG3 GLN A 269     -17.157   8.767  -4.948  1.00 94.24           H  
ATOM   3994  CD  GLN A 269     -19.181   8.969  -4.293  1.00 94.24           C  
ATOM   3995  NE2 GLN A 269     -19.341  10.247  -4.552  1.00 94.24           N  
ATOM   3996 HE21 GLN A 269     -20.086  10.724  -4.065  1.00 94.24           H  
ATOM   3997 HE22 GLN A 269     -18.760  10.724  -5.226  1.00 94.24           H  
ATOM   3998  OE1 GLN A 269     -19.889   8.442  -3.450  1.00 94.24           O  
ATOM   3999  N   GLN A 270     -15.016   7.146  -6.479  1.00 93.74           N  
ATOM   4000  H   GLN A 270     -15.629   7.163  -7.281  1.00 93.74           H  
ATOM   4001  CA  GLN A 270     -13.683   7.724  -6.646  1.00 93.74           C  
ATOM   4002  HA  GLN A 270     -12.960   7.164  -6.052  1.00 93.74           H  
ATOM   4003  C   GLN A 270     -13.681   9.179  -6.164  1.00 93.74           C  
ATOM   4004  CB  GLN A 270     -13.279   7.640  -8.130  1.00 93.74           C  
ATOM   4005  HB2 GLN A 270     -12.280   8.056  -8.253  1.00 93.74           H  
ATOM   4006  HB3 GLN A 270     -13.964   8.254  -8.715  1.00 93.74           H  
ATOM   4007  O   GLN A 270     -14.526   9.956  -6.602  1.00 93.74           O  
ATOM   4008  CG  GLN A 270     -13.297   6.219  -8.717  1.00 93.74           C  
ATOM   4009  HG2 GLN A 270     -14.295   5.791  -8.626  1.00 93.74           H  
ATOM   4010  HG3 GLN A 270     -13.069   6.282  -9.781  1.00 93.74           H  
ATOM   4011  CD  GLN A 270     -12.275   5.293  -8.079  1.00 93.74           C  
ATOM   4012  NE2 GLN A 270     -12.660   4.085  -7.730  1.00 93.74           N  
ATOM   4013 HE21 GLN A 270     -13.634   3.828  -7.802  1.00 93.74           H  
ATOM   4014 HE22 GLN A 270     -11.982   3.456  -7.324  1.00 93.74           H  
ATOM   4015  OE1 GLN A 270     -11.121   5.635  -7.895  1.00 93.74           O  
ATOM   4016  N   VAL A 271     -12.747   9.541  -5.284  1.00 94.81           N  
ATOM   4017  H   VAL A 271     -12.106   8.847  -4.928  1.00 94.81           H  
ATOM   4018  CA  VAL A 271     -12.570  10.915  -4.787  1.00 94.81           C  
ATOM   4019  HA  VAL A 271     -13.144  11.605  -5.407  1.00 94.81           H  
ATOM   4020  C   VAL A 271     -11.097  11.291  -4.895  1.00 94.81           C  
ATOM   4021  CB  VAL A 271     -13.062  11.077  -3.335  1.00 94.81           C  
ATOM   4022  HB  VAL A 271     -12.444  10.471  -2.673  1.00 94.81           H  
ATOM   4023  O   VAL A 271     -10.254  10.673  -4.238  1.00 94.81           O  
ATOM   4024  CG1 VAL A 271     -12.976  12.540  -2.890  1.00 94.81           C  
ATOM   4025 HG11 VAL A 271     -13.433  13.199  -3.628  1.00 94.81           H  
ATOM   4026 HG12 VAL A 271     -11.937  12.843  -2.759  1.00 94.81           H  
ATOM   4027 HG13 VAL A 271     -13.489  12.689  -1.940  1.00 94.81           H  
ATOM   4028  CG2 VAL A 271     -14.511  10.607  -3.173  1.00 94.81           C  
ATOM   4029 HG21 VAL A 271     -15.156  11.145  -3.867  1.00 94.81           H  
ATOM   4030 HG22 VAL A 271     -14.832  10.798  -2.149  1.00 94.81           H  
ATOM   4031 HG23 VAL A 271     -14.563   9.536  -3.369  1.00 94.81           H  
ATOM   4032  N   ARG A 272     -10.790  12.285  -5.735  1.00 94.09           N  
ATOM   4033  H   ARG A 272     -11.545  12.798  -6.165  1.00 94.09           H  
ATOM   4034  CA  ARG A 272      -9.446  12.866  -5.830  1.00 94.09           C  
ATOM   4035  HA  ARG A 272      -8.701  12.076  -5.742  1.00 94.09           H  
ATOM   4036  C   ARG A 272      -9.269  13.834  -4.671  1.00 94.09           C  
ATOM   4037  CB  ARG A 272      -9.246  13.591  -7.172  1.00 94.09           C  
ATOM   4038  HB2 ARG A 272      -9.493  12.915  -7.992  1.00 94.09           H  
ATOM   4039  HB3 ARG A 272      -9.919  14.446  -7.228  1.00 94.09           H  
ATOM   4040  O   ARG A 272     -10.046  14.766  -4.542  1.00 94.09           O  
ATOM   4041  CG  ARG A 272      -7.794  14.077  -7.340  1.00 94.09           C  
ATOM   4042  HG2 ARG A 272      -7.115  13.227  -7.257  1.00 94.09           H  
ATOM   4043  HG3 ARG A 272      -7.549  14.794  -6.556  1.00 94.09           H  
ATOM   4044  CD  ARG A 272      -7.591  14.753  -8.700  1.00 94.09           C  
ATOM   4045  HD2 ARG A 272      -8.231  15.634  -8.751  1.00 94.09           H  
ATOM   4046  HD3 ARG A 272      -7.886  14.057  -9.485  1.00 94.09           H  
ATOM   4047  NE  ARG A 272      -6.187  15.159  -8.920  1.00 94.09           N  
ATOM   4048  HE  ARG A 272      -5.505  14.970  -8.198  1.00 94.09           H  
ATOM   4049  NH1 ARG A 272      -6.435  15.998 -11.044  1.00 94.09           N  
ATOM   4050 HH11 ARG A 272      -7.431  15.839 -11.001  1.00 94.09           H  
ATOM   4051 HH12 ARG A 272      -5.999  16.402 -11.861  1.00 94.09           H  
ATOM   4052  NH2 ARG A 272      -4.417  15.974 -10.117  1.00 94.09           N  
ATOM   4053 HH21 ARG A 272      -4.005  16.272 -10.990  1.00 94.09           H  
ATOM   4054 HH22 ARG A 272      -3.735  15.704  -9.423  1.00 94.09           H  
ATOM   4055  CZ  ARG A 272      -5.685  15.705 -10.016  1.00 94.09           C  
ATOM   4056  N   VAL A 273      -8.246  13.611  -3.863  1.00 93.58           N  
ATOM   4057  H   VAL A 273      -7.616  12.853  -4.086  1.00 93.58           H  
ATOM   4058  CA  VAL A 273      -7.898  14.458  -2.725  1.00 93.58           C  
ATOM   4059  HA  VAL A 273      -8.725  15.129  -2.492  1.00 93.58           H  
ATOM   4060  C   VAL A 273      -6.688  15.285  -3.123  1.00 93.58           C  
ATOM   4061  CB  VAL A 273      -7.611  13.596  -1.488  1.00 93.58           C  
ATOM   4062  HB  VAL A 273      -6.772  12.935  -1.708  1.00 93.58           H  
ATOM   4063  O   VAL A 273      -5.685  14.723  -3.553  1.00 93.58           O  
ATOM   4064  CG1 VAL A 273      -7.256  14.439  -0.257  1.00 93.58           C  
ATOM   4065 HG11 VAL A 273      -6.295  14.930  -0.410  1.00 93.58           H  
ATOM   4066 HG12 VAL A 273      -8.024  15.192  -0.083  1.00 93.58           H  
ATOM   4067 HG13 VAL A 273      -7.172  13.805   0.626  1.00 93.58           H  
ATOM   4068  CG2 VAL A 273      -8.827  12.725  -1.147  1.00 93.58           C  
ATOM   4069 HG21 VAL A 273      -8.592  12.103  -0.283  1.00 93.58           H  
ATOM   4070 HG22 VAL A 273      -9.073  12.067  -1.980  1.00 93.58           H  
ATOM   4071 HG23 VAL A 273      -9.684  13.361  -0.926  1.00 93.58           H  
ATOM   4072  N   THR A 274      -6.783  16.604  -2.989  1.00 91.65           N  
ATOM   4073  H   THR A 274      -7.664  17.016  -2.713  1.00 91.65           H  
ATOM   4074  CA  THR A 274      -5.692  17.548  -3.288  1.00 91.65           C  
ATOM   4075  HA  THR A 274      -5.070  17.152  -4.091  1.00 91.65           H  
ATOM   4076  C   THR A 274      -4.773  17.788  -2.095  1.00 91.65           C  
ATOM   4077  CB  THR A 274      -6.269  18.894  -3.744  1.00 91.65           C  
ATOM   4078  HB  THR A 274      -5.474  19.636  -3.818  1.00 91.65           H  
ATOM   4079  O   THR A 274      -3.669  18.291  -2.264  1.00 91.65           O  
ATOM   4080  CG2 THR A 274      -6.953  18.763  -5.106  1.00 91.65           C  
ATOM   4081 HG21 THR A 274      -7.797  18.076  -5.047  1.00 91.65           H  
ATOM   4082 HG22 THR A 274      -7.317  19.743  -5.416  1.00 91.65           H  
ATOM   4083 HG23 THR A 274      -6.236  18.404  -5.845  1.00 91.65           H  
ATOM   4084  OG1 THR A 274      -7.245  19.326  -2.820  1.00 91.65           O  
ATOM   4085  HG1 THR A 274      -6.816  19.812  -2.112  1.00 91.65           H  
ATOM   4086  N   ASP A 275      -5.203  17.426  -0.885  1.00 92.34           N  
ATOM   4087  H   ASP A 275      -6.152  17.095  -0.792  1.00 92.34           H  
ATOM   4088  CA  ASP A 275      -4.433  17.686   0.326  1.00 92.34           C  
ATOM   4089  HA  ASP A 275      -3.976  18.669   0.207  1.00 92.34           H  
ATOM   4090  C   ASP A 275      -3.335  16.627   0.544  1.00 92.34           C  
ATOM   4091  CB  ASP A 275      -5.354  17.770   1.549  1.00 92.34           C  
ATOM   4092  HB2 ASP A 275      -5.974  16.875   1.594  1.00 92.34           H  
ATOM   4093  HB3 ASP A 275      -4.733  17.792   2.445  1.00 92.34           H  
ATOM   4094  O   ASP A 275      -3.642  15.442   0.740  1.00 92.34           O  
ATOM   4095  CG  ASP A 275      -6.243  19.016   1.565  1.00 92.34           C  
ATOM   4096  OD1 ASP A 275      -5.886  20.003   0.887  1.00 92.34           O  
ATOM   4097  OD2 ASP A 275      -7.239  18.967   2.316  1.00 92.34           O  
ATOM   4098  N   PRO A 276      -2.050  17.025   0.640  1.00 92.40           N  
ATOM   4099  CA  PRO A 276      -0.936  16.090   0.836  1.00 92.40           C  
ATOM   4100  HA  PRO A 276      -0.965  15.316   0.069  1.00 92.40           H  
ATOM   4101  C   PRO A 276      -0.971  15.408   2.212  1.00 92.40           C  
ATOM   4102  CB  PRO A 276       0.326  16.939   0.653  1.00 92.40           C  
ATOM   4103  HB2 PRO A 276       1.160  16.581   1.256  1.00 92.40           H  
ATOM   4104  HB3 PRO A 276       0.604  16.949  -0.401  1.00 92.40           H  
ATOM   4105  O   PRO A 276      -0.334  14.371   2.426  1.00 92.40           O  
ATOM   4106  CG  PRO A 276      -0.116  18.341   1.069  1.00 92.40           C  
ATOM   4107  HG2 PRO A 276       0.498  19.114   0.607  1.00 92.40           H  
ATOM   4108  HG3 PRO A 276      -0.095  18.429   2.155  1.00 92.40           H  
ATOM   4109  CD  PRO A 276      -1.557  18.396   0.573  1.00 92.40           C  
ATOM   4110  HD2 PRO A 276      -2.138  19.069   1.204  1.00 92.40           H  
ATOM   4111  HD3 PRO A 276      -1.580  18.736  -0.462  1.00 92.40           H  
ATOM   4112  N   ARG A 277      -1.762  15.948   3.151  1.00 91.09           N  
ATOM   4113  H   ARG A 277      -2.291  16.764   2.879  1.00 91.09           H  
ATOM   4114  CA  ARG A 277      -1.983  15.379   4.489  1.00 91.09           C  
ATOM   4115  HA  ARG A 277      -1.024  15.286   4.998  1.00 91.09           H  
ATOM   4116  C   ARG A 277      -2.560  13.965   4.436  1.00 91.09           C  
ATOM   4117  CB  ARG A 277      -2.891  16.302   5.318  1.00 91.09           C  
ATOM   4118  HB2 ARG A 277      -3.833  16.452   4.791  1.00 91.09           H  
ATOM   4119  HB3 ARG A 277      -3.107  15.814   6.269  1.00 91.09           H  
ATOM   4120  O   ARG A 277      -2.327  13.194   5.358  1.00 91.09           O  
ATOM   4121  CG  ARG A 277      -2.239  17.663   5.606  1.00 91.09           C  
ATOM   4122  HG2 ARG A 277      -2.045  18.184   4.668  1.00 91.09           H  
ATOM   4123  HG3 ARG A 277      -1.296  17.508   6.130  1.00 91.09           H  
ATOM   4124  CD  ARG A 277      -3.164  18.524   6.471  1.00 91.09           C  
ATOM   4125  HD2 ARG A 277      -3.340  18.015   7.419  1.00 91.09           H  
ATOM   4126  HD3 ARG A 277      -4.117  18.632   5.952  1.00 91.09           H  
ATOM   4127  NE  ARG A 277      -2.582  19.856   6.728  1.00 91.09           N  
ATOM   4128  HE  ARG A 277      -1.602  19.980   6.518  1.00 91.09           H  
ATOM   4129  NH1 ARG A 277      -4.499  20.855   7.503  1.00 91.09           N  
ATOM   4130 HH11 ARG A 277      -5.001  21.676   7.811  1.00 91.09           H  
ATOM   4131 HH12 ARG A 277      -4.995  19.985   7.371  1.00 91.09           H  
ATOM   4132  NH2 ARG A 277      -2.617  22.047   7.362  1.00 91.09           N  
ATOM   4133 HH21 ARG A 277      -3.133  22.849   7.694  1.00 91.09           H  
ATOM   4134 HH22 ARG A 277      -1.641  22.143   7.120  1.00 91.09           H  
ATOM   4135  CZ  ARG A 277      -3.233  20.909   7.195  1.00 91.09           C  
ATOM   4136  N   LEU A 278      -3.210  13.556   3.340  1.00 91.65           N  
ATOM   4137  H   LEU A 278      -3.361  14.221   2.594  1.00 91.65           H  
ATOM   4138  CA  LEU A 278      -3.685  12.176   3.164  1.00 91.65           C  
ATOM   4139  HA  LEU A 278      -4.416  11.977   3.948  1.00 91.65           H  
ATOM   4140  C   LEU A 278      -2.555  11.131   3.286  1.00 91.65           C  
ATOM   4141  CB  LEU A 278      -4.356  12.069   1.780  1.00 91.65           C  
ATOM   4142  HB2 LEU A 278      -3.594  12.189   1.010  1.00 91.65           H  
ATOM   4143  HB3 LEU A 278      -5.068  12.886   1.661  1.00 91.65           H  
ATOM   4144  O   LEU A 278      -2.785   9.982   3.702  1.00 91.65           O  
ATOM   4145  CG  LEU A 278      -5.089  10.730   1.559  1.00 91.65           C  
ATOM   4146  HG  LEU A 278      -4.414   9.893   1.737  1.00 91.65           H  
ATOM   4147  CD1 LEU A 278      -6.281  10.601   2.508  1.00 91.65           C  
ATOM   4148 HD11 LEU A 278      -6.819  11.549   2.525  1.00 91.65           H  
ATOM   4149 HD12 LEU A 278      -5.934  10.394   3.519  1.00 91.65           H  
ATOM   4150 HD13 LEU A 278      -6.954   9.808   2.182  1.00 91.65           H  
ATOM   4151  CD2 LEU A 278      -5.579  10.595   0.123  1.00 91.65           C  
ATOM   4152 HD21 LEU A 278      -4.725  10.593  -0.554  1.00 91.65           H  
ATOM   4153 HD22 LEU A 278      -6.228  11.436  -0.122  1.00 91.65           H  
ATOM   4154 HD23 LEU A 278      -6.129   9.663  -0.011  1.00 91.65           H  
ATOM   4155  N   VAL A 279      -1.336  11.521   2.904  1.00 91.67           N  
ATOM   4156  H   VAL A 279      -1.220  12.477   2.599  1.00 91.67           H  
ATOM   4157  CA  VAL A 279      -0.150  10.661   2.908  1.00 91.67           C  
ATOM   4158  HA  VAL A 279      -0.446   9.658   2.602  1.00 91.67           H  
ATOM   4159  C   VAL A 279       0.435  10.556   4.316  1.00 91.67           C  
ATOM   4160  CB  VAL A 279       0.900  11.167   1.898  1.00 91.67           C  
ATOM   4161  HB  VAL A 279       1.277  12.138   2.221  1.00 91.67           H  
ATOM   4162  O   VAL A 279       0.634   9.439   4.798  1.00 91.67           O  
ATOM   4163  CG1 VAL A 279       2.083  10.195   1.801  1.00 91.67           C  
ATOM   4164 HG11 VAL A 279       2.597  10.129   2.760  1.00 91.67           H  
ATOM   4165 HG12 VAL A 279       2.795  10.563   1.062  1.00 91.67           H  
ATOM   4166 HG13 VAL A 279       1.734   9.206   1.505  1.00 91.67           H  
ATOM   4167  CG2 VAL A 279       0.297  11.320   0.494  1.00 91.67           C  
ATOM   4168 HG21 VAL A 279      -0.134  10.379   0.151  1.00 91.67           H  
ATOM   4169 HG22 VAL A 279      -0.475  12.090   0.494  1.00 91.67           H  
ATOM   4170 HG23 VAL A 279       1.068  11.649  -0.203  1.00 91.67           H  
ATOM   4171  N   THR A 280       0.672  11.695   4.971  1.00 91.47           N  
ATOM   4172  H   THR A 280       0.419  12.569   4.533  1.00 91.47           H  
ATOM   4173  CA  THR A 280       1.364  11.790   6.266  1.00 91.47           C  
ATOM   4174  HA  THR A 280       2.105  10.993   6.331  1.00 91.47           H  
ATOM   4175  C   THR A 280       0.426  11.603   7.457  1.00 91.47           C  
ATOM   4176  CB  THR A 280       2.109  13.130   6.391  1.00 91.47           C  
ATOM   4177  HB  THR A 280       2.482  13.242   7.409  1.00 91.47           H  
ATOM   4178  O   THR A 280       0.660  10.714   8.273  1.00 91.47           O  
ATOM   4179  CG2 THR A 280       3.286  13.218   5.420  1.00 91.47           C  
ATOM   4180 HG21 THR A 280       3.973  12.390   5.597  1.00 91.47           H  
ATOM   4181 HG22 THR A 280       2.932  13.180   4.389  1.00 91.47           H  
ATOM   4182 HG23 THR A 280       3.821  14.155   5.577  1.00 91.47           H  
ATOM   4183  OG1 THR A 280       1.251  14.206   6.082  1.00 91.47           O  
ATOM   4184  HG1 THR A 280       1.718  15.018   6.291  1.00 91.47           H  
ATOM   4185  N   ASP A 281      -0.651  12.387   7.531  1.00 90.59           N  
ATOM   4186  H   ASP A 281      -0.808  13.050   6.785  1.00 90.59           H  
ATOM   4187  CA  ASP A 281      -1.614  12.396   8.632  1.00 90.59           C  
ATOM   4188  HA  ASP A 281      -1.501  11.472   9.200  1.00 90.59           H  
ATOM   4189  C   ASP A 281      -3.074  12.481   8.130  1.00 90.59           C  
ATOM   4190  CB  ASP A 281      -1.297  13.518   9.628  1.00 90.59           C  
ATOM   4191  HB2 ASP A 281      -0.286  13.384  10.012  1.00 90.59           H  
ATOM   4192  HB3 ASP A 281      -1.354  14.483   9.124  1.00 90.59           H  
ATOM   4193  O   ASP A 281      -3.681  13.558   8.086  1.00 90.59           O  
ATOM   4194  CG  ASP A 281      -2.287  13.481  10.799  1.00 90.59           C  
ATOM   4195  OD1 ASP A 281      -2.967  12.433  10.969  1.00 90.59           O  
ATOM   4196  OD2 ASP A 281      -2.423  14.522  11.466  1.00 90.59           O  
ATOM   4197  N   PRO A 282      -3.686  11.337   7.768  1.00 89.66           N  
ATOM   4198  CA  PRO A 282      -5.062  11.297   7.281  1.00 89.66           C  
ATOM   4199  HA  PRO A 282      -5.200  12.024   6.481  1.00 89.66           H  
ATOM   4200  C   PRO A 282      -6.095  11.579   8.382  1.00 89.66           C  
ATOM   4201  CB  PRO A 282      -5.231   9.875   6.740  1.00 89.66           C  
ATOM   4202  HB2 PRO A 282      -4.831   9.817   5.728  1.00 89.66           H  
ATOM   4203  HB3 PRO A 282      -6.268   9.542   6.765  1.00 89.66           H  
ATOM   4204  O   PRO A 282      -7.263  11.795   8.060  1.00 89.66           O  
ATOM   4205  CG  PRO A 282      -4.348   9.075   7.697  1.00 89.66           C  
ATOM   4206  HG2 PRO A 282      -4.071   8.098   7.299  1.00 89.66           H  
ATOM   4207  HG3 PRO A 282      -4.852   8.955   8.655  1.00 89.66           H  
ATOM   4208  CD  PRO A 282      -3.141   9.992   7.861  1.00 89.66           C  
ATOM   4209  HD2 PRO A 282      -2.673   9.809   8.828  1.00 89.66           H  
ATOM   4210  HD3 PRO A 282      -2.427   9.835   7.053  1.00 89.66           H  
ATOM   4211  N   ARG A 283      -5.712  11.535   9.670  1.00 87.36           N  
ATOM   4212  H   ARG A 283      -4.725  11.511   9.884  1.00 87.36           H  
ATOM   4213  CA  ARG A 283      -6.642  11.786  10.780  1.00 87.36           C  
ATOM   4214  HA  ARG A 283      -7.547  11.197  10.634  1.00 87.36           H  
ATOM   4215  C   ARG A 283      -7.081  13.246  10.770  1.00 87.36           C  
ATOM   4216  CB  ARG A 283      -5.991  11.385  12.115  1.00 87.36           C  
ATOM   4217  HB2 ARG A 283      -5.698  10.336  12.067  1.00 87.36           H  
ATOM   4218  HB3 ARG A 283      -5.096  11.986  12.276  1.00 87.36           H  
ATOM   4219  O   ARG A 283      -8.271  13.496  10.941  1.00 87.36           O  
ATOM   4220  CG  ARG A 283      -6.934  11.590  13.311  1.00 87.36           C  
ATOM   4221  HG2 ARG A 283      -7.186  12.647  13.393  1.00 87.36           H  
ATOM   4222  HG3 ARG A 283      -7.852  11.021  13.160  1.00 87.36           H  
ATOM   4223  CD  ARG A 283      -6.271  11.149  14.622  1.00 87.36           C  
ATOM   4224  HD2 ARG A 283      -5.301  11.639  14.709  1.00 87.36           H  
ATOM   4225  HD3 ARG A 283      -6.117  10.070  14.591  1.00 87.36           H  
ATOM   4226  NE  ARG A 283      -7.095  11.532  15.786  1.00 87.36           N  
ATOM   4227  HE  ARG A 283      -7.497  12.458  15.764  1.00 87.36           H  
ATOM   4228  NH1 ARG A 283      -6.651   9.745  17.162  1.00 87.36           N  
ATOM   4229 HH11 ARG A 283      -5.866   9.527  16.565  1.00 87.36           H  
ATOM   4230 HH12 ARG A 283      -6.663   9.411  18.115  1.00 87.36           H  
ATOM   4231  NH2 ARG A 283      -7.988  11.377  17.878  1.00 87.36           N  
ATOM   4232 HH21 ARG A 283      -8.046  10.942  18.788  1.00 87.36           H  
ATOM   4233 HH22 ARG A 283      -8.354  12.316  17.808  1.00 87.36           H  
ATOM   4234  CZ  ARG A 283      -7.244  10.883  16.930  1.00 87.36           C  
ATOM   4235  N   SER A 284      -6.158  14.158  10.458  1.00 87.86           N  
ATOM   4236  H   SER A 284      -5.197  13.850  10.403  1.00 87.86           H  
ATOM   4237  CA  SER A 284      -6.417  15.598  10.325  1.00 87.86           C  
ATOM   4238  HA  SER A 284      -6.766  15.973  11.287  1.00 87.86           H  
ATOM   4239  C   SER A 284      -7.487  15.962   9.286  1.00 87.86           C  
ATOM   4240  CB  SER A 284      -5.111  16.324   9.976  1.00 87.86           C  
ATOM   4241  HB2 SER A 284      -5.280  17.397  10.066  1.00 87.86           H  
ATOM   4242  HB3 SER A 284      -4.330  16.043  10.682  1.00 87.86           H  
ATOM   4243  O   SER A 284      -8.089  17.027   9.378  1.00 87.86           O  
ATOM   4244  OG  SER A 284      -4.687  16.044   8.648  1.00 87.86           O  
ATOM   4245  HG  SER A 284      -4.257  15.186   8.625  1.00 87.86           H  
ATOM   4246  N   LEU A 285      -7.746  15.091   8.302  1.00 88.98           N  
ATOM   4247  H   LEU A 285      -7.195  14.246   8.258  1.00 88.98           H  
ATOM   4248  CA  LEU A 285      -8.770  15.315   7.276  1.00 88.98           C  
ATOM   4249  HA  LEU A 285      -8.821  16.379   7.044  1.00 88.98           H  
ATOM   4250  C   LEU A 285     -10.173  14.914   7.751  1.00 88.98           C  
ATOM   4251  CB  LEU A 285      -8.387  14.548   5.997  1.00 88.98           C  
ATOM   4252  HB2 LEU A 285      -8.322  13.485   6.232  1.00 88.98           H  
ATOM   4253  HB3 LEU A 285      -9.187  14.675   5.268  1.00 88.98           H  
ATOM   4254  O   LEU A 285     -11.159  15.508   7.317  1.00 88.98           O  
ATOM   4255  CG  LEU A 285      -7.067  15.001   5.346  1.00 88.98           C  
ATOM   4256  HG  LEU A 285      -6.249  14.894   6.059  1.00 88.98           H  
ATOM   4257  CD1 LEU A 285      -6.759  14.109   4.144  1.00 88.98           C  
ATOM   4258 HD11 LEU A 285      -7.555  14.208   3.406  1.00 88.98           H  
ATOM   4259 HD12 LEU A 285      -6.682  13.071   4.469  1.00 88.98           H  
ATOM   4260 HD13 LEU A 285      -5.821  14.425   3.689  1.00 88.98           H  
ATOM   4261  CD2 LEU A 285      -7.124  16.451   4.869  1.00 88.98           C  
ATOM   4262 HD21 LEU A 285      -6.218  16.709   4.319  1.00 88.98           H  
ATOM   4263 HD22 LEU A 285      -7.976  16.602   4.206  1.00 88.98           H  
ATOM   4264 HD23 LEU A 285      -7.211  17.129   5.718  1.00 88.98           H  
ATOM   4265  N   VAL A 286     -10.260  13.915   8.637  1.00 87.00           N  
ATOM   4266  H   VAL A 286      -9.393  13.548   9.002  1.00 87.00           H  
ATOM   4267  CA  VAL A 286     -11.526  13.348   9.135  1.00 87.00           C  
ATOM   4268  HA  VAL A 286     -12.307  13.499   8.390  1.00 87.00           H  
ATOM   4269  C   VAL A 286     -11.983  14.041  10.412  1.00 87.00           C  
ATOM   4270  CB  VAL A 286     -11.390  11.834   9.401  1.00 87.00           C  
ATOM   4271  HB  VAL A 286     -10.633  11.672  10.169  1.00 87.00           H  
ATOM   4272  O   VAL A 286     -13.162  14.347  10.555  1.00 87.00           O  
ATOM   4273  CG1 VAL A 286     -12.708  11.205   9.875  1.00 87.00           C  
ATOM   4274 HG11 VAL A 286     -13.498  11.406   9.151  1.00 87.00           H  
ATOM   4275 HG12 VAL A 286     -13.008  11.623  10.836  1.00 87.00           H  
ATOM   4276 HG13 VAL A 286     -12.596  10.128   9.998  1.00 87.00           H  
ATOM   4277  CG2 VAL A 286     -10.959  11.065   8.148  1.00 87.00           C  
ATOM   4278 HG21 VAL A 286     -11.712  11.188   7.369  1.00 87.00           H  
ATOM   4279 HG22 VAL A 286     -10.000  11.436   7.788  1.00 87.00           H  
ATOM   4280 HG23 VAL A 286     -10.859  10.007   8.391  1.00 87.00           H  
ATOM   4281  N   VAL A 287     -11.059  14.260  11.347  1.00 82.47           N  
ATOM   4282  H   VAL A 287     -10.091  14.071  11.131  1.00 82.47           H  
ATOM   4283  CA  VAL A 287     -11.350  14.778  12.684  1.00 82.47           C  
ATOM   4284  HA  VAL A 287     -12.419  14.973  12.773  1.00 82.47           H  
ATOM   4285  C   VAL A 287     -10.614  16.093  12.863  1.00 82.47           C  
ATOM   4286  CB  VAL A 287     -10.971  13.766  13.784  1.00 82.47           C  
ATOM   4287  HB  VAL A 287      -9.895  13.592  13.764  1.00 82.47           H  
ATOM   4288  O   VAL A 287      -9.402  16.170  12.658  1.00 82.47           O  
ATOM   4289  CG1 VAL A 287     -11.357  14.278  15.177  1.00 82.47           C  
ATOM   4290 HG11 VAL A 287     -12.421  14.511  15.216  1.00 82.47           H  
ATOM   4291 HG12 VAL A 287     -10.788  15.174  15.424  1.00 82.47           H  
ATOM   4292 HG13 VAL A 287     -11.134  13.526  15.933  1.00 82.47           H  
ATOM   4293  CG2 VAL A 287     -11.678  12.419  13.575  1.00 82.47           C  
ATOM   4294 HG21 VAL A 287     -12.755  12.573  13.513  1.00 82.47           H  
ATOM   4295 HG22 VAL A 287     -11.325  11.950  12.657  1.00 82.47           H  
ATOM   4296 HG23 VAL A 287     -11.460  11.751  14.409  1.00 82.47           H  
ATOM   4297  N   PHE A 288     -11.349  17.125  13.265  1.00 81.00           N  
ATOM   4298  H   PHE A 288     -12.337  16.995  13.430  1.00 81.00           H  
ATOM   4299  CA  PHE A 288     -10.746  18.376  13.692  1.00 81.00           C  
ATOM   4300  HA  PHE A 288     -10.047  18.718  12.929  1.00 81.00           H  
ATOM   4301  C   PHE A 288      -9.971  18.139  14.993  1.00 81.00           C  
ATOM   4302  CB  PHE A 288     -11.841  19.434  13.860  1.00 81.00           C  
ATOM   4303  HB2 PHE A 288     -12.355  19.576  12.910  1.00 81.00           H  
ATOM   4304  HB3 PHE A 288     -12.578  19.077  14.579  1.00 81.00           H  
ATOM   4305  O   PHE A 288     -10.556  17.744  15.999  1.00 81.00           O  
ATOM   4306  CG  PHE A 288     -11.298  20.767  14.327  1.00 81.00           C  
ATOM   4307  CD1 PHE A 288     -11.365  21.115  15.689  1.00 81.00           C  
ATOM   4308  HD1 PHE A 288     -11.811  20.436  16.401  1.00 81.00           H  
ATOM   4309  CD2 PHE A 288     -10.687  21.642  13.410  1.00 81.00           C  
ATOM   4310  HD2 PHE A 288     -10.630  21.380  12.363  1.00 81.00           H  
ATOM   4311  CE1 PHE A 288     -10.833  22.340  16.129  1.00 81.00           C  
ATOM   4312  HE1 PHE A 288     -10.883  22.605  17.175  1.00 81.00           H  
ATOM   4313  CE2 PHE A 288     -10.149  22.862  13.852  1.00 81.00           C  
ATOM   4314  HE2 PHE A 288      -9.676  23.533  13.149  1.00 81.00           H  
ATOM   4315  CZ  PHE A 288     -10.223  23.211  15.211  1.00 81.00           C  
ATOM   4316  HZ  PHE A 288      -9.803  24.146  15.553  1.00 81.00           H  
ATOM   4317  N   SER A 289      -8.658  18.365  14.969  1.00 75.31           N  
ATOM   4318  H   SER A 289      -8.237  18.699  14.114  1.00 75.31           H  
ATOM   4319  CA  SER A 289      -7.842  18.371  16.183  1.00 75.31           C  
ATOM   4320  HA  SER A 289      -8.245  17.657  16.902  1.00 75.31           H  
ATOM   4321  C   SER A 289      -7.905  19.765  16.797  1.00 75.31           C  
ATOM   4322  CB  SER A 289      -6.405  17.947  15.874  1.00 75.31           C  
ATOM   4323  HB2 SER A 289      -5.969  18.618  15.135  1.00 75.31           H  
ATOM   4324  HB3 SER A 289      -6.406  16.929  15.483  1.00 75.31           H  
ATOM   4325  O   SER A 289      -7.524  20.741  16.147  1.00 75.31           O  
ATOM   4326  OG  SER A 289      -5.645  17.997  17.060  1.00 75.31           O  
ATOM   4327  HG  SER A 289      -5.055  17.242  17.123  1.00 75.31           H  
ATOM   4328  N   ASN A 290      -8.420  19.869  18.024  1.00 74.68           N  
ATOM   4329  H   ASN A 290      -8.655  19.025  18.527  1.00 74.68           H  
ATOM   4330  CA  ASN A 290      -8.379  21.120  18.765  1.00 74.68           C  
ATOM   4331  HA  ASN A 290      -8.546  21.936  18.062  1.00 74.68           H  
ATOM   4332  C   ASN A 290      -6.993  21.258  19.414  1.00 74.68           C  
ATOM   4333  CB  ASN A 290      -9.515  21.174  19.798  1.00 74.68           C  
ATOM   4334  HB2 ASN A 290      -9.379  20.385  20.537  1.00 74.68           H  
ATOM   4335  HB3 ASN A 290     -10.466  21.009  19.291  1.00 74.68           H  
ATOM   4336  O   ASN A 290      -6.712  20.535  20.365  1.00 74.68           O  
ATOM   4337  CG  ASN A 290      -9.573  22.513  20.522  1.00 74.68           C  
ATOM   4338  ND2 ASN A 290     -10.649  22.778  21.221  1.00 74.68           N  
ATOM   4339 HD21 ASN A 290     -10.655  23.656  21.721  1.00 74.68           H  
ATOM   4340 HD22 ASN A 290     -11.367  22.076  21.326  1.00 74.68           H  
ATOM   4341  OD1 ASN A 290      -8.683  23.351  20.464  1.00 74.68           O  
ATOM   4342  N   PRO A 291      -6.148  22.211  18.984  1.00 77.57           N  
ATOM   4343  CA  PRO A 291      -4.797  22.367  19.527  1.00 77.57           C  
ATOM   4344  HA  PRO A 291      -4.262  21.419  19.463  1.00 77.57           H  
ATOM   4345  C   PRO A 291      -4.765  22.825  20.995  1.00 77.57           C  
ATOM   4346  CB  PRO A 291      -4.134  23.396  18.607  1.00 77.57           C  
ATOM   4347  HB2 PRO A 291      -3.694  22.884  17.751  1.00 77.57           H  
ATOM   4348  HB3 PRO A 291      -3.376  23.989  19.119  1.00 77.57           H  
ATOM   4349  O   PRO A 291      -3.693  22.917  21.580  1.00 77.57           O  
ATOM   4350  CG  PRO A 291      -5.305  24.259  18.138  1.00 77.57           C  
ATOM   4351  HG2 PRO A 291      -5.567  24.980  18.912  1.00 77.57           H  
ATOM   4352  HG3 PRO A 291      -5.088  24.762  17.196  1.00 77.57           H  
ATOM   4353  CD  PRO A 291      -6.424  23.236  17.987  1.00 77.57           C  
ATOM   4354  HD2 PRO A 291      -7.387  23.719  18.152  1.00 77.57           H  
ATOM   4355  HD3 PRO A 291      -6.382  22.797  16.990  1.00 77.57           H  
ATOM   4356  N   THR A 292      -5.917  23.164  21.582  1.00 75.20           N  
ATOM   4357  H   THR A 292      -6.772  23.016  21.064  1.00 75.20           H  
ATOM   4358  CA  THR A 292      -6.024  23.639  22.970  1.00 75.20           C  
ATOM   4359  HA  THR A 292      -5.136  24.222  23.213  1.00 75.20           H  
ATOM   4360  C   THR A 292      -6.090  22.484  23.975  1.00 75.20           C  
ATOM   4361  CB  THR A 292      -7.257  24.549  23.127  1.00 75.20           C  
ATOM   4362  HB  THR A 292      -8.158  23.937  23.074  1.00 75.20           H  
ATOM   4363  O   THR A 292      -5.810  22.695  25.153  1.00 75.20           O  
ATOM   4364  CG2 THR A 292      -7.279  25.336  24.437  1.00 75.20           C  
ATOM   4365 HG21 THR A 292      -8.077  26.077  24.407  1.00 75.20           H  
ATOM   4366 HG22 THR A 292      -6.322  25.836  24.590  1.00 75.20           H  
ATOM   4367 HG23 THR A 292      -7.470  24.658  25.269  1.00 75.20           H  
ATOM   4368  OG1 THR A 292      -7.321  25.502  22.085  1.00 75.20           O  
ATOM   4369  HG1 THR A 292      -7.513  25.017  21.279  1.00 75.20           H  
ATOM   4370  N   PHE A 293      -6.455  21.275  23.532  1.00 66.66           N  
ATOM   4371  H   PHE A 293      -6.530  21.113  22.538  1.00 66.66           H  
ATOM   4372  CA  PHE A 293      -6.579  20.096  24.388  1.00 66.66           C  
ATOM   4373  HA  PHE A 293      -6.330  20.367  25.414  1.00 66.66           H  
ATOM   4374  C   PHE A 293      -5.587  19.016  23.959  1.00 66.66           C  
ATOM   4375  CB  PHE A 293      -8.028  19.587  24.392  1.00 66.66           C  
ATOM   4376  HB2 PHE A 293      -8.075  18.666  24.974  1.00 66.66           H  
ATOM   4377  HB3 PHE A 293      -8.321  19.334  23.373  1.00 66.66           H  
ATOM   4378  O   PHE A 293      -5.440  18.719  22.776  1.00 66.66           O  
ATOM   4379  CG  PHE A 293      -9.017  20.577  24.983  1.00 66.66           C  
ATOM   4380  CD1 PHE A 293      -9.069  20.782  26.374  1.00 66.66           C  
ATOM   4381  HD1 PHE A 293      -8.414  20.217  27.021  1.00 66.66           H  
ATOM   4382  CD2 PHE A 293      -9.872  21.312  24.143  1.00 66.66           C  
ATOM   4383  HD2 PHE A 293      -9.835  21.130  23.079  1.00 66.66           H  
ATOM   4384  CE1 PHE A 293      -9.964  21.720  26.920  1.00 66.66           C  
ATOM   4385  HE1 PHE A 293      -9.997  21.871  27.988  1.00 66.66           H  
ATOM   4386  CE2 PHE A 293     -10.767  22.254  24.685  1.00 66.66           C  
ATOM   4387  HE2 PHE A 293     -11.428  22.810  24.037  1.00 66.66           H  
ATOM   4388  CZ  PHE A 293     -10.812  22.458  26.075  1.00 66.66           C  
ATOM   4389  HZ  PHE A 293     -11.500  23.176  26.495  1.00 66.66           H  
ATOM   4390  N   ASP A 294      -4.902  18.426  24.938  1.00 69.60           N  
ATOM   4391  H   ASP A 294      -5.031  18.738  25.890  1.00 69.60           H  
ATOM   4392  CA  ASP A 294      -4.052  17.264  24.703  1.00 69.60           C  
ATOM   4393  HA  ASP A 294      -3.441  17.443  23.818  1.00 69.60           H  
ATOM   4394  C   ASP A 294      -4.927  16.029  24.452  1.00 69.60           C  
ATOM   4395  CB  ASP A 294      -3.122  17.020  25.904  1.00 69.60           C  
ATOM   4396  HB2 ASP A 294      -3.714  17.023  26.820  1.00 69.60           H  
ATOM   4397  HB3 ASP A 294      -2.683  16.028  25.802  1.00 69.60           H  
ATOM   4398  O   ASP A 294      -5.847  15.752  25.225  1.00 69.60           O  
ATOM   4399  CG  ASP A 294      -1.970  18.024  26.031  1.00 69.60           C  
ATOM   4400  OD1 ASP A 294      -1.510  18.533  24.988  1.00 69.60           O  
ATOM   4401  OD2 ASP A 294      -1.510  18.206  27.181  1.00 69.60           O  
ATOM   4402  N   GLU A 295      -4.572  15.217  23.449  1.00 64.27           N  
ATOM   4403  H   GLU A 295      -3.858  15.558  22.821  1.00 64.27           H  
ATOM   4404  CA  GLU A 295      -5.329  14.022  23.016  1.00 64.27           C  
ATOM   4405  HA  GLU A 295      -6.294  14.341  22.624  1.00 64.27           H  
ATOM   4406  C   GLU A 295      -5.600  13.001  24.144  1.00 64.27           C  
ATOM   4407  CB  GLU A 295      -4.546  13.288  21.907  1.00 64.27           C  
ATOM   4408  HB2 GLU A 295      -5.118  12.405  21.624  1.00 64.27           H  
ATOM   4409  HB3 GLU A 295      -3.593  12.954  22.318  1.00 64.27           H  
ATOM   4410  O   GLU A 295      -6.448  12.119  24.019  1.00 64.27           O  
ATOM   4411  CG  GLU A 295      -4.278  14.103  20.629  1.00 64.27           C  
ATOM   4412  HG2 GLU A 295      -5.222  14.529  20.289  1.00 64.27           H  
ATOM   4413  HG3 GLU A 295      -3.597  14.922  20.864  1.00 64.27           H  
ATOM   4414  CD  GLU A 295      -3.672  13.248  19.495  1.00 64.27           C  
ATOM   4415  OE1 GLU A 295      -3.852  13.625  18.313  1.00 64.27           O  
ATOM   4416  OE2 GLU A 295      -3.076  12.181  19.783  1.00 64.27           O  
ATOM   4417  N   SER A 296      -4.871  13.098  25.259  1.00 64.24           N  
ATOM   4418  H   SER A 296      -4.255  13.897  25.315  1.00 64.24           H  
ATOM   4419  CA  SER A 296      -5.066  12.249  26.438  1.00 64.24           C  
ATOM   4420  HA  SER A 296      -5.214  11.226  26.090  1.00 64.24           H  
ATOM   4421  C   SER A 296      -6.306  12.607  27.270  1.00 64.24           C  
ATOM   4422  CB  SER A 296      -3.804  12.260  27.305  1.00 64.24           C  
ATOM   4423  HB2 SER A 296      -2.941  12.018  26.686  1.00 64.24           H  
ATOM   4424  HB3 SER A 296      -3.903  11.491  28.071  1.00 64.24           H  
ATOM   4425  O   SER A 296      -6.825  11.740  27.974  1.00 64.24           O  
ATOM   4426  OG  SER A 296      -3.587  13.505  27.945  1.00 64.24           O  
ATOM   4427  HG  SER A 296      -3.466  14.205  27.299  1.00 64.24           H  
ATOM   4428  N   VAL A 297      -6.791  13.852  27.186  1.00 52.50           N  
ATOM   4429  H   VAL A 297      -6.355  14.492  26.538  1.00 52.50           H  
ATOM   4430  CA  VAL A 297      -7.952  14.352  27.946  1.00 52.50           C  
ATOM   4431  HA  VAL A 297      -8.009  13.808  28.889  1.00 52.50           H  
ATOM   4432  C   VAL A 297      -9.265  14.078  27.201  1.00 52.50           C  
ATOM   4433  CB  VAL A 297      -7.773  15.850  28.282  1.00 52.50           C  
ATOM   4434  HB  VAL A 297      -7.769  16.429  27.358  1.00 52.50           H  
ATOM   4435  O   VAL A 297     -10.297  13.845  27.835  1.00 52.50           O  
ATOM   4436  CG1 VAL A 297      -8.897  16.377  29.185  1.00 52.50           C  
ATOM   4437 HG11 VAL A 297      -8.957  15.782  30.097  1.00 52.50           H  
ATOM   4438 HG12 VAL A 297      -8.711  17.421  29.437  1.00 52.50           H  
ATOM   4439 HG13 VAL A 297      -9.849  16.325  28.657  1.00 52.50           H  
ATOM   4440  CG2 VAL A 297      -6.448  16.103  29.023  1.00 52.50           C  
ATOM   4441 HG21 VAL A 297      -5.605  15.867  28.374  1.00 52.50           H  
ATOM   4442 HG22 VAL A 297      -6.369  17.156  29.295  1.00 52.50           H  
ATOM   4443 HG23 VAL A 297      -6.395  15.488  29.922  1.00 52.50           H  
ATOM   4444  N   ASP A 298      -9.213  13.993  25.869  1.00 51.64           N  
ATOM   4445  H   ASP A 298      -8.350  14.251  25.411  1.00 51.64           H  
ATOM   4446  CA  ASP A 298     -10.376  13.757  25.002  1.00 51.64           C  
ATOM   4447  HA  ASP A 298     -11.143  14.494  25.241  1.00 51.64           H  
ATOM   4448  C   ASP A 298     -11.018  12.371  25.210  1.00 51.64           C  
ATOM   4449  CB  ASP A 298      -9.962  13.973  23.536  1.00 51.64           C  
ATOM   4450  HB2 ASP A 298      -9.109  13.334  23.308  1.00 51.64           H  
ATOM   4451  HB3 ASP A 298     -10.790  13.669  22.895  1.00 51.64           H  
ATOM   4452  O   ASP A 298     -12.236  12.230  25.106  1.00 51.64           O  
ATOM   4453  CG  ASP A 298      -9.620  15.432  23.204  1.00 51.64           C  
ATOM   4454  OD1 ASP A 298     -10.119  16.338  23.911  1.00 51.64           O  
ATOM   4455  OD2 ASP A 298      -8.866  15.623  22.224  1.00 51.64           O  
ATOM   4456  N   LEU A 299     -10.248  11.374  25.669  1.00 49.37           N  
ATOM   4457  H   LEU A 299      -9.261  11.572  25.751  1.00 49.37           H  
ATOM   4458  CA  LEU A 299     -10.726  10.006  25.940  1.00 49.37           C  
ATOM   4459  HA  LEU A 299     -11.115   9.591  25.011  1.00 49.37           H  
ATOM   4460  C   LEU A 299     -11.875   9.923  26.967  1.00 49.37           C  
ATOM   4461  CB  LEU A 299      -9.531   9.156  26.413  1.00 49.37           C  
ATOM   4462  HB2 LEU A 299      -9.900   8.230  26.854  1.00 49.37           H  
ATOM   4463  HB3 LEU A 299      -9.014   9.710  27.197  1.00 49.37           H  
ATOM   4464  O   LEU A 299     -12.578   8.912  27.029  1.00 49.37           O  
ATOM   4465  CG  LEU A 299      -8.535   8.803  25.293  1.00 49.37           C  
ATOM   4466  HG  LEU A 299      -8.354   9.673  24.662  1.00 49.37           H  
ATOM   4467  CD1 LEU A 299      -7.200   8.375  25.908  1.00 49.37           C  
ATOM   4468 HD11 LEU A 299      -6.804   9.199  26.500  1.00 49.37           H  
ATOM   4469 HD12 LEU A 299      -7.341   7.503  26.547  1.00 49.37           H  
ATOM   4470 HD13 LEU A 299      -6.489   8.150  25.113  1.00 49.37           H  
ATOM   4471  CD2 LEU A 299      -9.038   7.642  24.427  1.00 49.37           C  
ATOM   4472 HD21 LEU A 299      -9.217   6.759  25.040  1.00 49.37           H  
ATOM   4473 HD22 LEU A 299      -9.969   7.939  23.944  1.00 49.37           H  
ATOM   4474 HD23 LEU A 299      -8.306   7.423  23.649  1.00 49.37           H  
ATOM   4475  N   ILE A 300     -12.064  10.958  27.795  1.00 50.29           N  
ATOM   4476  H   ILE A 300     -11.469  11.764  27.667  1.00 50.29           H  
ATOM   4477  CA  ILE A 300     -13.141  11.029  28.798  1.00 50.29           C  
ATOM   4478  HA  ILE A 300     -13.392  10.016  29.111  1.00 50.29           H  
ATOM   4479  C   ILE A 300     -14.430  11.620  28.196  1.00 50.29           C  
ATOM   4480  CB  ILE A 300     -12.641  11.791  30.053  1.00 50.29           C  
ATOM   4481  HB  ILE A 300     -12.328  12.789  29.746  1.00 50.29           H  
ATOM   4482  O   ILE A 300     -15.521  11.309  28.673  1.00 50.29           O  
ATOM   4483  CG1 ILE A 300     -11.419  11.058  30.667  1.00 50.29           C  
ATOM   4484 HG12 ILE A 300     -11.726  10.071  31.013  1.00 50.29           H  
ATOM   4485 HG13 ILE A 300     -10.656  10.919  29.901  1.00 50.29           H  
ATOM   4486  CG2 ILE A 300     -13.753  11.939  31.111  1.00 50.29           C  
ATOM   4487 HG21 ILE A 300     -14.134  10.959  31.399  1.00 50.29           H  
ATOM   4488 HG22 ILE A 300     -13.384  12.468  31.990  1.00 50.29           H  
ATOM   4489 HG23 ILE A 300     -14.571  12.537  30.710  1.00 50.29           H  
ATOM   4490  CD1 ILE A 300     -10.735  11.801  31.821  1.00 50.29           C  
ATOM   4491 HD11 ILE A 300      -9.807  11.290  32.076  1.00 50.29           H  
ATOM   4492 HD12 ILE A 300     -10.504  12.822  31.517  1.00 50.29           H  
ATOM   4493 HD13 ILE A 300     -11.374  11.815  32.704  1.00 50.29           H  
ATOM   4494  N   PHE A 301     -14.323  12.411  27.124  1.00 46.39           N  
ATOM   4495  H   PHE A 301     -13.409  12.532  26.711  1.00 46.39           H  
ATOM   4496  CA  PHE A 301     -15.431  13.147  26.502  1.00 46.39           C  
ATOM   4497  HA  PHE A 301     -16.334  12.987  27.091  1.00 46.39           H  
ATOM   4498  C   PHE A 301     -15.781  12.671  25.080  1.00 46.39           C  
ATOM   4499  CB  PHE A 301     -15.122  14.649  26.556  1.00 46.39           C  
ATOM   4500  HB2 PHE A 301     -14.196  14.843  26.014  1.00 46.39           H  
ATOM   4501  HB3 PHE A 301     -15.918  15.193  26.048  1.00 46.39           H  
ATOM   4502  O   PHE A 301     -16.734  13.176  24.485  1.00 46.39           O  
ATOM   4503  CG  PHE A 301     -15.012  15.194  27.969  1.00 46.39           C  
ATOM   4504  CD1 PHE A 301     -16.179  15.454  28.712  1.00 46.39           C  
ATOM   4505  HD1 PHE A 301     -17.148  15.268  28.274  1.00 46.39           H  
ATOM   4506  CD2 PHE A 301     -13.750  15.427  28.547  1.00 46.39           C  
ATOM   4507  HD2 PHE A 301     -12.851  15.225  27.982  1.00 46.39           H  
ATOM   4508  CE1 PHE A 301     -16.086  15.955  30.024  1.00 46.39           C  
ATOM   4509  HE1 PHE A 301     -16.986  16.154  30.586  1.00 46.39           H  
ATOM   4510  CE2 PHE A 301     -13.656  15.925  29.858  1.00 46.39           C  
ATOM   4511  HE2 PHE A 301     -12.683  16.105  30.291  1.00 46.39           H  
ATOM   4512  CZ  PHE A 301     -14.823  16.191  30.596  1.00 46.39           C  
ATOM   4513  HZ  PHE A 301     -14.749  16.578  31.602  1.00 46.39           H  
ATOM   4514  N   ASP A 302     -15.083  11.654  24.563  1.00 54.20           N  
ATOM   4515  H   ASP A 302     -14.206  11.437  25.016  1.00 54.20           H  
ATOM   4516  CA  ASP A 302     -15.271  11.074  23.223  1.00 54.20           C  
ATOM   4517  HA  ASP A 302     -14.924  11.788  22.476  1.00 54.20           H  
ATOM   4518  C   ASP A 302     -16.736  10.734  22.873  1.00 54.20           C  
ATOM   4519  CB  ASP A 302     -14.423   9.788  23.114  1.00 54.20           C  
ATOM   4520  HB2 ASP A 302     -14.839   9.169  22.318  1.00 54.20           H  
ATOM   4521  HB3 ASP A 302     -14.514   9.218  24.039  1.00 54.20           H  
ATOM   4522  O   ASP A 302     -17.123  10.786  21.708  1.00 54.20           O  
ATOM   4523  CG  ASP A 302     -12.938   9.992  22.778  1.00 54.20           C  
ATOM   4524  OD1 ASP A 302     -12.579  11.064  22.250  1.00 54.20           O  
ATOM   4525  OD2 ASP A 302     -12.186   9.005  22.962  1.00 54.20           O  
ATOM   4526  N   GLN A 303     -17.586  10.404  23.855  1.00 50.79           N  
ATOM   4527  H   GLN A 303     -17.250  10.459  24.806  1.00 50.79           H  
ATOM   4528  CA  GLN A 303     -18.985  10.030  23.591  1.00 50.79           C  
ATOM   4529  HA  GLN A 303     -19.012   9.472  22.655  1.00 50.79           H  
ATOM   4530  C   GLN A 303     -19.929  11.221  23.367  1.00 50.79           C  
ATOM   4531  CB  GLN A 303     -19.513   9.103  24.698  1.00 50.79           C  
ATOM   4532  HB2 GLN A 303     -19.316   9.540  25.677  1.00 50.79           H  
ATOM   4533  HB3 GLN A 303     -20.590   8.987  24.578  1.00 50.79           H  
ATOM   4534  O   GLN A 303     -20.916  11.061  22.647  1.00 50.79           O  
ATOM   4535  CG  GLN A 303     -18.857   7.720  24.590  1.00 50.79           C  
ATOM   4536  HG2 GLN A 303     -17.781   7.831  24.725  1.00 50.79           H  
ATOM   4537  HG3 GLN A 303     -19.029   7.318  23.592  1.00 50.79           H  
ATOM   4538  CD  GLN A 303     -19.361   6.700  25.605  1.00 50.79           C  
ATOM   4539  NE2 GLN A 303     -18.658   5.599  25.757  1.00 50.79           N  
ATOM   4540 HE21 GLN A 303     -18.931   5.053  26.562  1.00 50.79           H  
ATOM   4541 HE22 GLN A 303     -17.742   5.564  25.335  1.00 50.79           H  
ATOM   4542  OE1 GLN A 303     -20.376   6.816  26.269  1.00 50.79           O  
ATOM   4543  N   ASP A 304     -19.624  12.396  23.923  1.00 46.11           N  
ATOM   4544  H   ASP A 304     -18.759  12.480  24.437  1.00 46.11           H  
ATOM   4545  CA  ASP A 304     -20.511  13.569  23.866  1.00 46.11           C  
ATOM   4546  HA  ASP A 304     -21.513  13.248  23.584  1.00 46.11           H  
ATOM   4547  C   ASP A 304     -20.080  14.585  22.791  1.00 46.11           C  
ATOM   4548  CB  ASP A 304     -20.620  14.203  25.266  1.00 46.11           C  
ATOM   4549  HB2 ASP A 304     -19.618  14.370  25.662  1.00 46.11           H  
ATOM   4550  HB3 ASP A 304     -21.104  15.174  25.168  1.00 46.11           H  
ATOM   4551  O   ASP A 304     -20.907  15.344  22.285  1.00 46.11           O  
ATOM   4552  CG  ASP A 304     -21.443  13.372  26.269  1.00 46.11           C  
ATOM   4553  OD1 ASP A 304     -22.284  12.551  25.833  1.00 46.11           O  
ATOM   4554  OD2 ASP A 304     -21.254  13.592  27.486  1.00 46.11           O  
ATOM   4555  N   VAL A 305     -18.806  14.565  22.374  1.00 51.73           N  
ATOM   4556  H   VAL A 305     -18.169  13.948  22.857  1.00 51.73           H  
ATOM   4557  CA  VAL A 305     -18.253  15.475  21.346  1.00 51.73           C  
ATOM   4558  HA  VAL A 305     -18.849  16.388  21.351  1.00 51.73           H  
ATOM   4559  C   VAL A 305     -18.365  14.897  19.922  1.00 51.73           C  
ATOM   4560  CB  VAL A 305     -16.808  15.884  21.712  1.00 51.73           C  
ATOM   4561  HB  VAL A 305     -16.158  15.013  21.624  1.00 51.73           H  
ATOM   4562  O   VAL A 305     -18.333  15.642  18.939  1.00 51.73           O  
ATOM   4563  CG1 VAL A 305     -16.272  16.999  20.804  1.00 51.73           C  
ATOM   4564 HG11 VAL A 305     -15.286  17.313  21.146  1.00 51.73           H  
ATOM   4565 HG12 VAL A 305     -16.949  17.854  20.811  1.00 51.73           H  
ATOM   4566 HG13 VAL A 305     -16.164  16.626  19.785  1.00 51.73           H  
ATOM   4567  CG2 VAL A 305     -16.714  16.422  23.150  1.00 51.73           C  
ATOM   4568 HG21 VAL A 305     -17.010  15.658  23.869  1.00 51.73           H  
ATOM   4569 HG22 VAL A 305     -15.685  16.701  23.373  1.00 51.73           H  
ATOM   4570 HG23 VAL A 305     -17.360  17.291  23.270  1.00 51.73           H  
ATOM   4571  N   GLU A 306     -18.603  13.585  19.785  1.00 55.83           N  
ATOM   4572  H   GLU A 306     -18.598  13.023  20.624  1.00 55.83           H  
ATOM   4573  CA  GLU A 306     -18.766  12.880  18.498  1.00 55.83           C  
ATOM   4574  HA  GLU A 306     -17.845  12.993  17.927  1.00 55.83           H  
ATOM   4575  C   GLU A 306     -19.897  13.447  17.608  1.00 55.83           C  
ATOM   4576  CB  GLU A 306     -19.015  11.368  18.751  1.00 55.83           C  
ATOM   4577  HB2 GLU A 306     -19.836  11.040  18.114  1.00 55.83           H  
ATOM   4578  HB3 GLU A 306     -19.326  11.205  19.783  1.00 55.83           H  
ATOM   4579  O   GLU A 306     -19.908  13.212  16.400  1.00 55.83           O  
ATOM   4580  CG  GLU A 306     -17.795  10.477  18.439  1.00 55.83           C  
ATOM   4581  HG2 GLU A 306     -16.980  10.733  19.116  1.00 55.83           H  
ATOM   4582  HG3 GLU A 306     -17.460  10.713  17.429  1.00 55.83           H  
ATOM   4583  CD  GLU A 306     -18.077   8.952  18.496  1.00 55.83           C  
ATOM   4584  OE1 GLU A 306     -17.103   8.162  18.507  1.00 55.83           O  
ATOM   4585  OE2 GLU A 306     -19.248   8.506  18.339  1.00 55.83           O  
ATOM   4586  N   ALA A 307     -20.858  14.185  18.172  1.00 53.97           N  
ATOM   4587  H   ALA A 307     -20.786  14.375  19.162  1.00 53.97           H  
ATOM   4588  CA  ALA A 307     -22.041  14.647  17.447  1.00 53.97           C  
ATOM   4589  HA  ALA A 307     -22.290  13.900  16.694  1.00 53.97           H  
ATOM   4590  C   ALA A 307     -21.866  15.977  16.682  1.00 53.97           C  
ATOM   4591  CB  ALA A 307     -23.211  14.704  18.438  1.00 53.97           C  
ATOM   4592  HB1 ALA A 307     -24.125  14.979  17.912  1.00 53.97           H  
ATOM   4593  HB2 ALA A 307     -23.006  15.447  19.209  1.00 53.97           H  
ATOM   4594  HB3 ALA A 307     -23.346  13.730  18.909  1.00 53.97           H  
ATOM   4595  O   ALA A 307     -22.731  16.295  15.865  1.00 53.97           O  
ATOM   4596  N   ALA A 308     -20.807  16.763  16.929  1.00 52.23           N  
ATOM   4597  H   ALA A 308     -20.116  16.442  17.592  1.00 52.23           H  
ATOM   4598  CA  ALA A 308     -20.789  18.176  16.513  1.00 52.23           C  
ATOM   4599  HA  ALA A 308     -21.585  18.342  15.787  1.00 52.23           H  
ATOM   4600  C   ALA A 308     -19.519  18.685  15.807  1.00 52.23           C  
ATOM   4601  CB  ALA A 308     -21.130  19.031  17.738  1.00 52.23           C  
ATOM   4602  HB1 ALA A 308     -21.214  20.078  17.448  1.00 52.23           H  
ATOM   4603  HB2 ALA A 308     -22.080  18.708  18.165  1.00 52.23           H  
ATOM   4604  HB3 ALA A 308     -20.346  18.932  18.489  1.00 52.23           H  
ATOM   4605  O   ALA A 308     -19.501  19.839  15.379  1.00 52.23           O  
ATOM   4606  N   LEU A 309     -18.469  17.877  15.639  1.00 63.43           N  
ATOM   4607  H   LEU A 309     -18.510  16.927  15.979  1.00 63.43           H  
ATOM   4608  CA  LEU A 309     -17.273  18.329  14.921  1.00 63.43           C  
ATOM   4609  HA  LEU A 309     -17.216  19.417  14.963  1.00 63.43           H  
ATOM   4610  C   LEU A 309     -17.381  17.981  13.436  1.00 63.43           C  
ATOM   4611  CB  LEU A 309     -15.999  17.811  15.605  1.00 63.43           C  
ATOM   4612  HB2 LEU A 309     -15.140  18.103  15.001  1.00 63.43           H  
ATOM   4613  HB3 LEU A 309     -16.034  16.722  15.637  1.00 63.43           H  
ATOM   4614  O   LEU A 309     -17.231  16.829  13.032  1.00 63.43           O  
ATOM   4615  CG  LEU A 309     -15.805  18.351  17.038  1.00 63.43           C  
ATOM   4616  HG  LEU A 309     -16.629  18.015  17.667  1.00 63.43           H  
ATOM   4617  CD1 LEU A 309     -14.504  17.793  17.613  1.00 63.43           C  
ATOM   4618 HD11 LEU A 309     -14.525  16.704  17.584  1.00 63.43           H  
ATOM   4619 HD12 LEU A 309     -13.647  18.151  17.042  1.00 63.43           H  
ATOM   4620 HD13 LEU A 309     -14.395  18.104  18.652  1.00 63.43           H  
ATOM   4621  CD2 LEU A 309     -15.729  19.881  17.107  1.00 63.43           C  
ATOM   4622 HD21 LEU A 309     -15.473  20.188  18.121  1.00 63.43           H  
ATOM   4623 HD22 LEU A 309     -16.696  20.319  16.859  1.00 63.43           H  
ATOM   4624 HD23 LEU A 309     -14.968  20.250  16.418  1.00 63.43           H  
ATOM   4625  N   ALA A 310     -17.663  18.997  12.619  1.00 71.69           N  
ATOM   4626  H   ALA A 310     -17.807  19.912  13.021  1.00 71.69           H  
ATOM   4627  CA  ALA A 310     -17.583  18.875  11.171  1.00 71.69           C  
ATOM   4628  HA  ALA A 310     -18.271  18.091  10.853  1.00 71.69           H  
ATOM   4629  C   ALA A 310     -16.157  18.469  10.766  1.00 71.69           C  
ATOM   4630  CB  ALA A 310     -18.015  20.198  10.525  1.00 71.69           C  
ATOM   4631  HB1 ALA A 310     -17.343  20.998  10.839  1.00 71.69           H  
ATOM   4632  HB2 ALA A 310     -17.969  20.108   9.440  1.00 71.69           H  
ATOM   4633  HB3 ALA A 310     -19.034  20.444  10.824  1.00 71.69           H  
ATOM   4634  O   ALA A 310     -15.178  19.026  11.269  1.00 71.69           O  
ATOM   4635  N   ALA A 311     -16.044  17.498   9.855  1.00 80.32           N  
ATOM   4636  H   ALA A 311     -16.879  17.051   9.504  1.00 80.32           H  
ATOM   4637  CA  ALA A 311     -14.759  17.134   9.271  1.00 80.32           C  
ATOM   4638  HA  ALA A 311     -14.128  16.745  10.071  1.00 80.32           H  
ATOM   4639  C   ALA A 311     -14.118  18.384   8.631  1.00 80.32           C  
ATOM   4640  CB  ALA A 311     -14.960  16.015   8.241  1.00 80.32           C  
ATOM   4641  HB1 ALA A 311     -13.993  15.726   7.830  1.00 80.32           H  
ATOM   4642  HB2 ALA A 311     -15.408  15.145   8.721  1.00 80.32           H  
ATOM   4643  HB3 ALA A 311     -15.596  16.364   7.428  1.00 80.32           H  
ATOM   4644  O   ALA A 311     -14.822  19.100   7.913  1.00 80.32           O  
ATOM   4645  N   PRO A 312     -12.813  18.650   8.847  1.00 83.88           N  
ATOM   4646  CA  PRO A 312     -12.140  19.821   8.276  1.00 83.88           C  
ATOM   4647  HA  PRO A 312     -12.587  20.723   8.692  1.00 83.88           H  
ATOM   4648  C   PRO A 312     -12.213  19.892   6.749  1.00 83.88           C  
ATOM   4649  CB  PRO A 312     -10.682  19.709   8.737  1.00 83.88           C  
ATOM   4650  HB2 PRO A 312     -10.221  20.689   8.858  1.00 83.88           H  
ATOM   4651  HB3 PRO A 312     -10.107  19.096   8.043  1.00 83.88           H  
ATOM   4652  O   PRO A 312     -12.193  20.977   6.177  1.00 83.88           O  
ATOM   4653  CG  PRO A 312     -10.811  18.975  10.067  1.00 83.88           C  
ATOM   4654  HG2 PRO A 312      -9.886  18.482  10.367  1.00 83.88           H  
ATOM   4655  HG3 PRO A 312     -11.132  19.679  10.835  1.00 83.88           H  
ATOM   4656  CD  PRO A 312     -11.932  17.979   9.795  1.00 83.88           C  
ATOM   4657  HD2 PRO A 312     -11.526  17.071   9.350  1.00 83.88           H  
ATOM   4658  HD3 PRO A 312     -12.442  17.751  10.731  1.00 83.88           H  
ATOM   4659  N   SER A 313     -12.306  18.732   6.097  1.00 86.77           N  
ATOM   4660  H   SER A 313     -12.406  17.892   6.649  1.00 86.77           H  
ATOM   4661  CA  SER A 313     -12.447  18.605   4.650  1.00 86.77           C  
ATOM   4662  HA  SER A 313     -12.394  19.595   4.197  1.00 86.77           H  
ATOM   4663  C   SER A 313     -13.810  18.007   4.291  1.00 86.77           C  
ATOM   4664  CB  SER A 313     -11.277  17.798   4.084  1.00 86.77           C  
ATOM   4665  HB2 SER A 313     -10.344  18.323   4.290  1.00 86.77           H  
ATOM   4666  HB3 SER A 313     -11.389  17.702   3.004  1.00 86.77           H  
ATOM   4667  O   SER A 313     -14.270  17.036   4.901  1.00 86.77           O  
ATOM   4668  OG  SER A 313     -11.230  16.515   4.670  1.00 86.77           O  
ATOM   4669  HG  SER A 313     -11.206  16.579   5.628  1.00 86.77           H  
ATOM   4670  N   GLU A 314     -14.471  18.583   3.284  1.00 89.02           N  
ATOM   4671  H   GLU A 314     -14.063  19.387   2.829  1.00 89.02           H  
ATOM   4672  CA  GLU A 314     -15.826  18.185   2.880  1.00 89.02           C  
ATOM   4673  HA  GLU A 314     -16.478  18.261   3.750  1.00 89.02           H  
ATOM   4674  C   GLU A 314     -15.885  16.730   2.381  1.00 89.02           C  
ATOM   4675  CB  GLU A 314     -16.332  19.169   1.815  1.00 89.02           C  
ATOM   4676  HB2 GLU A 314     -15.716  19.087   0.919  1.00 89.02           H  
ATOM   4677  HB3 GLU A 314     -16.248  20.180   2.214  1.00 89.02           H  
ATOM   4678  O   GLU A 314     -16.820  15.981   2.687  1.00 89.02           O  
ATOM   4679  CG  GLU A 314     -17.800  18.890   1.464  1.00 89.02           C  
ATOM   4680  HG2 GLU A 314     -18.378  18.879   2.388  1.00 89.02           H  
ATOM   4681  HG3 GLU A 314     -17.878  17.901   1.013  1.00 89.02           H  
ATOM   4682  CD  GLU A 314     -18.426  19.910   0.507  1.00 89.02           C  
ATOM   4683  OE1 GLU A 314     -19.645  19.736   0.270  1.00 89.02           O  
ATOM   4684  OE2 GLU A 314     -17.731  20.855   0.081  1.00 89.02           O  
ATOM   4685  N   ASP A 315     -14.834  16.289   1.693  1.00 89.86           N  
ATOM   4686  H   ASP A 315     -14.143  16.970   1.414  1.00 89.86           H  
ATOM   4687  CA  ASP A 315     -14.719  14.943   1.133  1.00 89.86           C  
ATOM   4688  HA  ASP A 315     -15.541  14.777   0.436  1.00 89.86           H  
ATOM   4689  C   ASP A 315     -14.777  13.834   2.196  1.00 89.86           C  
ATOM   4690  CB  ASP A 315     -13.390  14.865   0.369  1.00 89.86           C  
ATOM   4691  HB2 ASP A 315     -13.167  13.821   0.147  1.00 89.86           H  
ATOM   4692  HB3 ASP A 315     -12.587  15.245   1.002  1.00 89.86           H  
ATOM   4693  O   ASP A 315     -15.284  12.728   1.939  1.00 89.86           O  
ATOM   4694  CG  ASP A 315     -13.403  15.632  -0.951  1.00 89.86           C  
ATOM   4695  OD1 ASP A 315     -14.515  15.853  -1.477  1.00 89.86           O  
ATOM   4696  OD2 ASP A 315     -12.287  15.898  -1.437  1.00 89.86           O  
ATOM   4697  N   PHE A 316     -14.296  14.135   3.406  1.00 89.57           N  
ATOM   4698  H   PHE A 316     -13.969  15.080   3.548  1.00 89.57           H  
ATOM   4699  CA  PHE A 316     -14.121  13.196   4.516  1.00 89.57           C  
ATOM   4700  HA  PHE A 316     -14.139  12.184   4.112  1.00 89.57           H  
ATOM   4701  C   PHE A 316     -15.246  13.246   5.554  1.00 89.57           C  
ATOM   4702  CB  PHE A 316     -12.741  13.399   5.139  1.00 89.57           C  
ATOM   4703  HB2 PHE A 316     -12.666  12.813   6.055  1.00 89.57           H  
ATOM   4704  HB3 PHE A 316     -12.630  14.447   5.417  1.00 89.57           H  
ATOM   4705  O   PHE A 316     -15.167  12.586   6.593  1.00 89.57           O  
ATOM   4706  CG  PHE A 316     -11.616  12.987   4.214  1.00 89.57           C  
ATOM   4707  CD1 PHE A 316     -11.073  11.693   4.298  1.00 89.57           C  
ATOM   4708  HD1 PHE A 316     -11.451  10.997   5.033  1.00 89.57           H  
ATOM   4709  CD2 PHE A 316     -11.145  13.873   3.230  1.00 89.57           C  
ATOM   4710  HD2 PHE A 316     -11.609  14.838   3.093  1.00 89.57           H  
ATOM   4711  CE1 PHE A 316     -10.041  11.307   3.426  1.00 89.57           C  
ATOM   4712  HE1 PHE A 316      -9.625  10.312   3.482  1.00 89.57           H  
ATOM   4713  CE2 PHE A 316     -10.097  13.505   2.380  1.00 89.57           C  
ATOM   4714  HE2 PHE A 316      -9.745  14.202   1.633  1.00 89.57           H  
ATOM   4715  CZ  PHE A 316      -9.551  12.219   2.478  1.00 89.57           C  
ATOM   4716  HZ  PHE A 316      -8.766  11.922   1.798  1.00 89.57           H  
ATOM   4717  N   ARG A 317     -16.340  13.948   5.247  1.00 87.96           N  
ATOM   4718  H   ARG A 317     -16.319  14.518   4.414  1.00 87.96           H  
ATOM   4719  CA  ARG A 317     -17.552  13.932   6.071  1.00 87.96           C  
ATOM   4720  HA  ARG A 317     -17.290  14.310   7.059  1.00 87.96           H  
ATOM   4721  C   ARG A 317     -18.091  12.510   6.260  1.00 87.96           C  
ATOM   4722  CB  ARG A 317     -18.603  14.856   5.454  1.00 87.96           C  
ATOM   4723  HB2 ARG A 317     -18.741  14.598   4.404  1.00 87.96           H  
ATOM   4724  HB3 ARG A 317     -19.548  14.699   5.974  1.00 87.96           H  
ATOM   4725  O   ARG A 317     -18.142  11.713   5.316  1.00 87.96           O  
ATOM   4726  CG  ARG A 317     -18.193  16.334   5.578  1.00 87.96           C  
ATOM   4727  HG2 ARG A 317     -18.148  16.611   6.631  1.00 87.96           H  
ATOM   4728  HG3 ARG A 317     -17.203  16.492   5.150  1.00 87.96           H  
ATOM   4729  CD  ARG A 317     -19.195  17.242   4.861  1.00 87.96           C  
ATOM   4730  HD2 ARG A 317     -19.233  16.965   3.808  1.00 87.96           H  
ATOM   4731  HD3 ARG A 317     -18.844  18.271   4.935  1.00 87.96           H  
ATOM   4732  NE  ARG A 317     -20.533  17.126   5.472  1.00 87.96           N  
ATOM   4733  HE  ARG A 317     -20.618  16.500   6.261  1.00 87.96           H  
ATOM   4734  NH1 ARG A 317     -21.630  18.588   4.086  1.00 87.96           N  
ATOM   4735 HH11 ARG A 317     -20.781  18.735   3.559  1.00 87.96           H  
ATOM   4736 HH12 ARG A 317     -22.461  19.087   3.802  1.00 87.96           H  
ATOM   4737  NH2 ARG A 317     -22.735  17.565   5.749  1.00 87.96           N  
ATOM   4738 HH21 ARG A 317     -22.757  16.911   6.519  1.00 87.96           H  
ATOM   4739 HH22 ARG A 317     -23.568  18.069   5.480  1.00 87.96           H  
ATOM   4740  CZ  ARG A 317     -21.623  17.763   5.098  1.00 87.96           C  
ATOM   4741  N   ASP A 318     -18.493  12.213   7.495  1.00 84.94           N  
ATOM   4742  H   ASP A 318     -18.494  12.963   8.171  1.00 84.94           H  
ATOM   4743  CA  ASP A 318     -19.081  10.945   7.951  1.00 84.94           C  
ATOM   4744  HA  ASP A 318     -19.196  11.038   9.031  1.00 84.94           H  
ATOM   4745  C   ASP A 318     -18.208   9.697   7.733  1.00 84.94           C  
ATOM   4746  CB  ASP A 318     -20.500  10.767   7.381  1.00 84.94           C  
ATOM   4747  HB2 ASP A 318     -20.430  10.549   6.315  1.00 84.94           H  
ATOM   4748  HB3 ASP A 318     -20.975   9.913   7.864  1.00 84.94           H  
ATOM   4749  O   ASP A 318     -18.710   8.568   7.749  1.00 84.94           O  
ATOM   4750  CG  ASP A 318     -21.389  11.991   7.593  1.00 84.94           C  
ATOM   4751  OD1 ASP A 318     -21.268  12.621   8.665  1.00 84.94           O  
ATOM   4752  OD2 ASP A 318     -22.169  12.286   6.661  1.00 84.94           O  
ATOM   4753  N   VAL A 319     -16.899   9.847   7.508  1.00 87.87           N  
ATOM   4754  H   VAL A 319     -16.511  10.779   7.494  1.00 87.87           H  
ATOM   4755  CA  VAL A 319     -15.998   8.701   7.342  1.00 87.87           C  
ATOM   4756  HA  VAL A 319     -16.480   7.976   6.686  1.00 87.87           H  
ATOM   4757  C   VAL A 319     -15.765   8.028   8.692  1.00 87.87           C  
ATOM   4758  CB  VAL A 319     -14.679   9.103   6.664  1.00 87.87           C  
ATOM   4759  HB  VAL A 319     -14.193   9.899   7.228  1.00 87.87           H  
ATOM   4760  O   VAL A 319     -15.093   8.559   9.566  1.00 87.87           O  
ATOM   4761  CG1 VAL A 319     -13.726   7.904   6.555  1.00 87.87           C  
ATOM   4762 HG11 VAL A 319     -12.864   8.198   5.957  1.00 87.87           H  
ATOM   4763 HG12 VAL A 319     -14.227   7.060   6.082  1.00 87.87           H  
ATOM   4764 HG13 VAL A 319     -13.371   7.622   7.547  1.00 87.87           H  
ATOM   4765  CG2 VAL A 319     -14.936   9.581   5.231  1.00 87.87           C  
ATOM   4766 HG21 VAL A 319     -14.003   9.944   4.800  1.00 87.87           H  
ATOM   4767 HG22 VAL A 319     -15.327   8.768   4.618  1.00 87.87           H  
ATOM   4768 HG23 VAL A 319     -15.653  10.401   5.227  1.00 87.87           H  
ATOM   4769  N   ALA A 320     -16.277   6.807   8.854  1.00 85.34           N  
ATOM   4770  H   ALA A 320     -16.830   6.418   8.104  1.00 85.34           H  
ATOM   4771  CA  ALA A 320     -16.108   6.042  10.088  1.00 85.34           C  
ATOM   4772  HA  ALA A 320     -16.141   6.724  10.937  1.00 85.34           H  
ATOM   4773  C   ALA A 320     -14.767   5.304  10.153  1.00 85.34           C  
ATOM   4774  CB  ALA A 320     -17.274   5.058  10.208  1.00 85.34           C  
ATOM   4775  HB1 ALA A 320     -17.133   4.432  11.090  1.00 85.34           H  
ATOM   4776  HB2 ALA A 320     -17.339   4.433   9.318  1.00 85.34           H  
ATOM   4777  HB3 ALA A 320     -18.192   5.633  10.330  1.00 85.34           H  
ATOM   4778  O   ALA A 320     -14.252   5.039  11.237  1.00 85.34           O  
ATOM   4779  N   ARG A 321     -14.233   4.880   9.001  1.00 87.01           N  
ATOM   4780  H   ARG A 321     -14.701   5.150   8.147  1.00 87.01           H  
ATOM   4781  CA  ARG A 321     -12.983   4.111   8.915  1.00 87.01           C  
ATOM   4782  HA  ARG A 321     -12.346   4.391   9.754  1.00 87.01           H  
ATOM   4783  C   ARG A 321     -12.238   4.448   7.635  1.00 87.01           C  
ATOM   4784  CB  ARG A 321     -13.267   2.597   8.976  1.00 87.01           C  
ATOM   4785  HB2 ARG A 321     -12.330   2.063   8.818  1.00 87.01           H  
ATOM   4786  HB3 ARG A 321     -13.955   2.326   8.175  1.00 87.01           H  
ATOM   4787  O   ARG A 321     -12.845   4.430   6.569  1.00 87.01           O  
ATOM   4788  CG  ARG A 321     -13.858   2.157  10.323  1.00 87.01           C  
ATOM   4789  HG2 ARG A 321     -14.829   2.629  10.469  1.00 87.01           H  
ATOM   4790  HG3 ARG A 321     -13.185   2.464  11.124  1.00 87.01           H  
ATOM   4791  CD  ARG A 321     -14.067   0.646  10.390  1.00 87.01           C  
ATOM   4792  HD2 ARG A 321     -14.783   0.366   9.617  1.00 87.01           H  
ATOM   4793  HD3 ARG A 321     -13.118   0.146  10.198  1.00 87.01           H  
ATOM   4794  NE  ARG A 321     -14.567   0.261  11.723  1.00 87.01           N  
ATOM   4795  HE  ARG A 321     -14.408   0.931  12.462  1.00 87.01           H  
ATOM   4796  NH1 ARG A 321     -15.469  -1.767  11.151  1.00 87.01           N  
ATOM   4797 HH11 ARG A 321     -15.253  -1.564  10.186  1.00 87.01           H  
ATOM   4798 HH12 ARG A 321     -15.970  -2.605  11.409  1.00 87.01           H  
ATOM   4799  NH2 ARG A 321     -15.549  -1.077  13.277  1.00 87.01           N  
ATOM   4800 HH21 ARG A 321     -15.340  -0.389  13.987  1.00 87.01           H  
ATOM   4801 HH22 ARG A 321     -16.022  -1.930  13.538  1.00 87.01           H  
ATOM   4802  CZ  ARG A 321     -15.190  -0.856  12.043  1.00 87.01           C  
ATOM   4803  N   LEU A 322     -10.928   4.655   7.742  1.00 90.94           N  
ATOM   4804  H   LEU A 322     -10.523   4.662   8.668  1.00 90.94           H  
ATOM   4805  CA  LEU A 322      -9.994   4.735   6.618  1.00 90.94           C  
ATOM   4806  HA  LEU A 322     -10.544   4.683   5.678  1.00 90.94           H  
ATOM   4807  C   LEU A 322      -9.037   3.542   6.648  1.00 90.94           C  
ATOM   4808  CB  LEU A 322      -9.208   6.059   6.664  1.00 90.94           C  
ATOM   4809  HB2 LEU A 322      -8.818   6.195   7.673  1.00 90.94           H  
ATOM   4810  HB3 LEU A 322      -8.353   5.981   5.993  1.00 90.94           H  
ATOM   4811  O   LEU A 322      -8.577   3.119   7.710  1.00 90.94           O  
ATOM   4812  CG  LEU A 322     -10.010   7.310   6.267  1.00 90.94           C  
ATOM   4813  HG  LEU A 322     -10.910   7.372   6.878  1.00 90.94           H  
ATOM   4814  CD1 LEU A 322      -9.160   8.552   6.511  1.00 90.94           C  
ATOM   4815 HD11 LEU A 322      -9.715   9.444   6.221  1.00 90.94           H  
ATOM   4816 HD12 LEU A 322      -8.908   8.638   7.568  1.00 90.94           H  
ATOM   4817 HD13 LEU A 322      -8.245   8.513   5.920  1.00 90.94           H  
ATOM   4818  CD2 LEU A 322     -10.382   7.300   4.781  1.00 90.94           C  
ATOM   4819 HD21 LEU A 322     -10.885   8.233   4.526  1.00 90.94           H  
ATOM   4820 HD22 LEU A 322     -11.066   6.479   4.569  1.00 90.94           H  
ATOM   4821 HD23 LEU A 322      -9.489   7.209   4.164  1.00 90.94           H  
ATOM   4822  N   SER A 323      -8.715   2.994   5.480  1.00 91.35           N  
ATOM   4823  H   SER A 323      -9.181   3.322   4.647  1.00 91.35           H  
ATOM   4824  CA  SER A 323      -7.702   1.951   5.360  1.00 91.35           C  
ATOM   4825  HA  SER A 323      -7.854   1.251   6.182  1.00 91.35           H  
ATOM   4826  C   SER A 323      -6.284   2.513   5.491  1.00 91.35           C  
ATOM   4827  CB  SER A 323      -7.876   1.160   4.056  1.00 91.35           C  
ATOM   4828  HB2 SER A 323      -8.932   0.933   3.915  1.00 91.35           H  
ATOM   4829  HB3 SER A 323      -7.334   0.218   4.138  1.00 91.35           H  
ATOM   4830  O   SER A 323      -6.020   3.708   5.321  1.00 91.35           O  
ATOM   4831  OG  SER A 323      -7.389   1.858   2.925  1.00 91.35           O  
ATOM   4832  HG  SER A 323      -6.433   1.937   2.964  1.00 91.35           H  
ATOM   4833  N   ARG A 324      -5.329   1.600   5.700  1.00 91.58           N  
ATOM   4834  H   ARG A 324      -5.620   0.652   5.891  1.00 91.58           H  
ATOM   4835  CA  ARG A 324      -3.906   1.859   5.441  1.00 91.58           C  
ATOM   4836  HA  ARG A 324      -3.589   2.665   6.104  1.00 91.58           H  
ATOM   4837  C   ARG A 324      -3.689   2.343   3.992  1.00 91.58           C  
ATOM   4838  CB  ARG A 324      -3.086   0.599   5.771  1.00 91.58           C  
ATOM   4839  HB2 ARG A 324      -2.024   0.840   5.726  1.00 91.58           H  
ATOM   4840  HB3 ARG A 324      -3.308   0.297   6.795  1.00 91.58           H  
ATOM   4841  O   ARG A 324      -4.506   1.981   3.135  1.00 91.58           O  
ATOM   4842  CG  ARG A 324      -3.353  -0.583   4.826  1.00 91.58           C  
ATOM   4843  HG2 ARG A 324      -3.126  -0.296   3.799  1.00 91.58           H  
ATOM   4844  HG3 ARG A 324      -4.398  -0.885   4.892  1.00 91.58           H  
ATOM   4845  CD  ARG A 324      -2.454  -1.758   5.215  1.00 91.58           C  
ATOM   4846  HD2 ARG A 324      -2.670  -2.049   6.244  1.00 91.58           H  
ATOM   4847  HD3 ARG A 324      -1.420  -1.418   5.164  1.00 91.58           H  
ATOM   4848  NE  ARG A 324      -2.670  -2.915   4.325  1.00 91.58           N  
ATOM   4849  HE  ARG A 324      -3.621  -3.079   4.026  1.00 91.58           H  
ATOM   4850  NH1 ARG A 324      -0.477  -3.587   4.132  1.00 91.58           N  
ATOM   4851 HH11 ARG A 324      -0.192  -2.799   4.697  1.00 91.58           H  
ATOM   4852 HH12 ARG A 324       0.226  -4.185   3.722  1.00 91.58           H  
ATOM   4853  NH2 ARG A 324      -2.077  -4.716   3.068  1.00 91.58           N  
ATOM   4854 HH21 ARG A 324      -3.040  -4.839   2.791  1.00 91.58           H  
ATOM   4855 HH22 ARG A 324      -1.358  -5.311   2.681  1.00 91.58           H  
ATOM   4856  CZ  ARG A 324      -1.742  -3.729   3.851  1.00 91.58           C  
ATOM   4857  N   PRO A 325      -2.622   3.112   3.712  1.00 92.36           N  
ATOM   4858  CA  PRO A 325      -2.325   3.558   2.357  1.00 92.36           C  
ATOM   4859  HA  PRO A 325      -3.189   4.073   1.937  1.00 92.36           H  
ATOM   4860  C   PRO A 325      -1.974   2.364   1.462  1.00 92.36           C  
ATOM   4861  CB  PRO A 325      -1.171   4.556   2.488  1.00 92.36           C  
ATOM   4862  HB2 PRO A 325      -0.520   4.555   1.613  1.00 92.36           H  
ATOM   4863  HB3 PRO A 325      -1.571   5.555   2.660  1.00 92.36           H  
ATOM   4864  O   PRO A 325      -1.296   1.421   1.882  1.00 92.36           O  
ATOM   4865  CG  PRO A 325      -0.436   4.078   3.738  1.00 92.36           C  
ATOM   4866  HG2 PRO A 325       0.247   3.271   3.475  1.00 92.36           H  
ATOM   4867  HG3 PRO A 325       0.104   4.891   4.224  1.00 92.36           H  
ATOM   4868  CD  PRO A 325      -1.560   3.536   4.620  1.00 92.36           C  
ATOM   4869  HD2 PRO A 325      -1.176   2.713   5.223  1.00 92.36           H  
ATOM   4870  HD3 PRO A 325      -1.925   4.332   5.270  1.00 92.36           H  
ATOM   4871  N   ILE A 326      -2.461   2.405   0.228  1.00 91.79           N  
ATOM   4872  H   ILE A 326      -3.070   3.174  -0.011  1.00 91.79           H  
ATOM   4873  CA  ILE A 326      -2.165   1.458  -0.840  1.00 91.79           C  
ATOM   4874  HA  ILE A 326      -1.452   0.714  -0.485  1.00 91.79           H  
ATOM   4875  C   ILE A 326      -1.511   2.259  -1.964  1.00 91.79           C  
ATOM   4876  CB  ILE A 326      -3.448   0.725  -1.302  1.00 91.79           C  
ATOM   4877  HB  ILE A 326      -4.167   1.473  -1.635  1.00 91.79           H  
ATOM   4878  O   ILE A 326      -2.069   3.244  -2.438  1.00 91.79           O  
ATOM   4879  CG1 ILE A 326      -4.127  -0.054  -0.152  1.00 91.79           C  
ATOM   4880 HG12 ILE A 326      -4.215   0.590   0.722  1.00 91.79           H  
ATOM   4881 HG13 ILE A 326      -3.513  -0.912   0.123  1.00 91.79           H  
ATOM   4882  CG2 ILE A 326      -3.117  -0.210  -2.483  1.00 91.79           C  
ATOM   4883 HG21 ILE A 326      -4.008  -0.744  -2.812  1.00 91.79           H  
ATOM   4884 HG22 ILE A 326      -2.347  -0.927  -2.198  1.00 91.79           H  
ATOM   4885 HG23 ILE A 326      -2.768   0.374  -3.334  1.00 91.79           H  
ATOM   4886  CD1 ILE A 326      -5.549  -0.527  -0.492  1.00 91.79           C  
ATOM   4887 HD11 ILE A 326      -6.008  -0.955   0.400  1.00 91.79           H  
ATOM   4888 HD12 ILE A 326      -6.152   0.318  -0.824  1.00 91.79           H  
ATOM   4889 HD13 ILE A 326      -5.529  -1.289  -1.271  1.00 91.79           H  
ATOM   4890  N   TYR A 327      -0.325   1.845  -2.391  1.00 91.69           N  
ATOM   4891  H   TYR A 327       0.106   1.034  -1.971  1.00 91.69           H  
ATOM   4892  CA  TYR A 327       0.366   2.484  -3.506  1.00 91.69           C  
ATOM   4893  HA  TYR A 327       0.033   3.519  -3.590  1.00 91.69           H  
ATOM   4894  C   TYR A 327       0.003   1.764  -4.805  1.00 91.69           C  
ATOM   4895  CB  TYR A 327       1.871   2.538  -3.231  1.00 91.69           C  
ATOM   4896  HB2 TYR A 327       2.257   1.523  -3.130  1.00 91.69           H  
ATOM   4897  HB3 TYR A 327       2.366   2.993  -4.089  1.00 91.69           H  
ATOM   4898  O   TYR A 327       0.126   0.539  -4.906  1.00 91.69           O  
ATOM   4899  CG  TYR A 327       2.218   3.339  -1.988  1.00 91.69           C  
ATOM   4900  CD1 TYR A 327       2.385   4.735  -2.074  1.00 91.69           C  
ATOM   4901  HD1 TYR A 327       2.293   5.234  -3.028  1.00 91.69           H  
ATOM   4902  CD2 TYR A 327       2.359   2.694  -0.743  1.00 91.69           C  
ATOM   4903  HD2 TYR A 327       2.248   1.622  -0.674  1.00 91.69           H  
ATOM   4904  CE1 TYR A 327       2.702   5.484  -0.923  1.00 91.69           C  
ATOM   4905  HE1 TYR A 327       2.865   6.549  -0.995  1.00 91.69           H  
ATOM   4906  CE2 TYR A 327       2.651   3.443   0.413  1.00 91.69           C  
ATOM   4907  HE2 TYR A 327       2.763   2.963   1.374  1.00 91.69           H  
ATOM   4908  OH  TYR A 327       3.108   5.552   1.445  1.00 91.69           O  
ATOM   4909  HH  TYR A 327       3.272   6.478   1.252  1.00 91.69           H  
ATOM   4910  CZ  TYR A 327       2.823   4.840   0.325  1.00 91.69           C  
ATOM   4911  N   SER A 328      -0.463   2.518  -5.793  1.00 89.52           N  
ATOM   4912  H   SER A 328      -0.549   3.512  -5.636  1.00 89.52           H  
ATOM   4913  CA  SER A 328      -0.811   2.027  -7.127  1.00 89.52           C  
ATOM   4914  HA  SER A 328      -0.390   1.030  -7.259  1.00 89.52           H  
ATOM   4915  C   SER A 328      -0.200   2.917  -8.201  1.00 89.52           C  
ATOM   4916  CB  SER A 328      -2.332   1.913  -7.296  1.00 89.52           C  
ATOM   4917  HB2 SER A 328      -2.713   1.172  -6.593  1.00 89.52           H  
ATOM   4918  HB3 SER A 328      -2.560   1.577  -8.307  1.00 89.52           H  
ATOM   4919  O   SER A 328       0.152   4.060  -7.932  1.00 89.52           O  
ATOM   4920  OG  SER A 328      -2.995   3.137  -7.060  1.00 89.52           O  
ATOM   4921  HG  SER A 328      -2.538   3.854  -7.506  1.00 89.52           H  
ATOM   4922  N   ARG A 329      -0.074   2.392  -9.422  1.00 87.05           N  
ATOM   4923  H   ARG A 329      -0.510   1.501  -9.614  1.00 87.05           H  
ATOM   4924  CA  ARG A 329       0.311   3.196 -10.583  1.00 87.05           C  
ATOM   4925  HA  ARG A 329       0.924   4.031 -10.244  1.00 87.05           H  
ATOM   4926  C   ARG A 329      -0.947   3.780 -11.222  1.00 87.05           C  
ATOM   4927  CB  ARG A 329       1.144   2.360 -11.567  1.00 87.05           C  
ATOM   4928  HB2 ARG A 329       1.876   1.784 -11.001  1.00 87.05           H  
ATOM   4929  HB3 ARG A 329       0.494   1.668 -12.103  1.00 87.05           H  
ATOM   4930  O   ARG A 329      -1.961   3.082 -11.287  1.00 87.05           O  
ATOM   4931  CG  ARG A 329       1.907   3.234 -12.575  1.00 87.05           C  
ATOM   4932  HG2 ARG A 329       1.206   3.804 -13.186  1.00 87.05           H  
ATOM   4933  HG3 ARG A 329       2.547   3.927 -12.029  1.00 87.05           H  
ATOM   4934  CD  ARG A 329       2.785   2.368 -13.484  1.00 87.05           C  
ATOM   4935  HD2 ARG A 329       2.145   1.744 -14.108  1.00 87.05           H  
ATOM   4936  HD3 ARG A 329       3.407   1.738 -12.848  1.00 87.05           H  
ATOM   4937  NE  ARG A 329       3.668   3.189 -14.327  1.00 87.05           N  
ATOM   4938  HE  ARG A 329       3.764   4.160 -14.064  1.00 87.05           H
[truncated: 228,348 more chars]
